# Supplementary material for: Evaluating flow modulating treatment response in intracranial aneurysms using black-blood MRI in vitro
Source: Commun Med (Lond). 2026 Mar 27;6:170. doi: 10.1038/s43856-026-01413-z (PMC13031954; doi:10.1038/s43856-026-01413-z)
Supplement: Supplementary file 4 — Supplementary Data 1 [file 43856_2026_1413_MOESM4_ESM.xlsx]

## Sheet: Figure 4a
additional notes
tube ID	4 mm
experiment date	2022_06_18		2022_06_18		2022_06_18		2022_06_19		2022_06_19
pump flow [ml/min]	280		180		80		40		0
pump flow [ml/s]	4.66667		3		1.33333		0.666667		0
time [ms]	average velocity [cm/s]	maximum velocity [cm/s]	average velocity [cm/s]	maximum velocity [cm/s]	average velocity [cm/s]	maximum velocity [cm/s]	average velocity [cm/s]	maximum velocity [cm/s]	average velocity [cm/s]	maximum velocity [cm/s]
0	12.773	44.687	9.839	27.349	4.784	11.376	2.449	6.393	0.365	3.203
40	18.361	52.17	10.998	27.528	5.311	15.646	2.601	5.836	0.379	1.547
80	38.116	78.93	19.604	39.898	5.45	13.282	2.827	6.715	0.422	2.576
120	63.957	121.591	35.903	70.965	7.584	17.327	4.991	8.969	0.554	3.292
160	81.127	163.995	49.149	92.83	16.24	29.837	9.217	16.718	0.394	1.9
200	88.63	171.604	55.881	108.542	23.282	44.493	9.826	19.269	0.415	2.092
240	76.895	161.687	52.036	102.327	26.731	51.706	9.095	19.533	0.399	2.201
280	62.646	132.278	42.578	87.38	24.628	48.63	8.529	18.516	0.456	2.346
320	49.144	106.886	35.27	79.349	19.664	42.209	7.907	17.988	0.485	2.164
360	42.302	95.774	30.722	65.984	16.342	36.58	7.555	16.894	0.413	2.06
400	38.135	97.227	28.977	62.408	15.255	32.158	7.027	15.048	0.407	1.91
440	36.264	83.548	26.265	56.486	14.111	28.99	6.728	14.345	0.363	1.506
480	36.671	89.618	26.847	56.135	13.132	27.231	6.193	12.546	0.454	2.442
520	33.739	76.709	24.716	52.44	12.804	26.998	5.673	12.723	0.411	2.421
560	28.541	62.175	21.201	47.165	11.764	27.877	5.142	10.604	0.38	1.842
600	24.446	57.9	18.803	40.951	10.603	23.217	4.452	9.138	0.606	4.285
640	20.296	56.446	15.805	43.473	8.815	22.747	4.148	9.089	0.499	4.891
680	18.299	53.031	12.246	31.101	7.056	16.534	3.364	8.052	0.434	4.313
720	15.247	45.08	12.447	27.176	6.241	16.861	2.797	6.214	0.441	2.35
760	13.743	45.289	9.998	27.877	6.334	16.004	2.638	6.491	0.381	2.182
