# Supplementary material for: Evaluating flow modulating treatment response in intracranial aneurysms using black-blood MRI in vitro
Source: Commun Med (Lond). 2026 Mar 27;6:170. doi: 10.1038/s43856-026-01413-z (PMC13031954; doi:10.1038/s43856-026-01413-z)
Supplement: Supplementary file 5 — Supplementary Data 2 [file 43856_2026_1413_MOESM5_ESM.xlsx]

## Sheet: Figure 5
abbreviations
MRI	magnetic resonance imaging
PC	phase contrast
BB	black blood
Q1	first quartile
Q3	third quartile
Phantom:			straight tube
MRI sequence:			2D PC MRI			BB⊥			BB⊥ MSDE			BB∥			BB∥ MSDE
Value:			average velocity [cm/s]			BB signal [a.u.]			BB signal [a.u.]			BB signal [a.u.]			BB signal [a.u.]
Tube ID [mm]	Pump flow [ml/min]	Pump flow [ml/s]	Median	Q1	Q3	Median	Q1	Q3	Median	Q1	Q3	Median	Q1	Q3	Median	Q1	Q3
4	0	0	0	0	0	2.83422	2.1016	3.05882	3.03509	2.27193	3.32456	2.48663	1.87701	2.79144	2.67241	2.03448	3.01724
	40	0.666667	5.4075	3.22975	7.643	2.89503	2.1326	3.12155	0.25	0.148148	0.5	0.106145	0.0502793	0.167598	0.0636364	0.0181818	0.127273
	80	1.33333	12.284	6.8755	16.2655	2.12883	1.59509	2.52761	0.212121	0.131313	0.292929	0.0368098	0.0122699	0.0736196	0.0606061	0.030303	0.121212
	180	3	25.4905	14.9655	35.4283	1.16352	0.836478	1.57233	0.0927835	0.0309278	0.164948	0.025	0.0125	0.0625	0.0515464	0.0206186	0.103093
	280	4.66667	36.4675	19.8122	52.5195	0.733333	0.353333	1.13333	0.0769231	0.032967	0.142857	0.0263158	0.0131579	0.0657895	0.0434783	0.0217391	0.0978261
6	0	0	0	0	0	2.74432	1.79545	2.92614	2.73684	1.81579	2.95614	2.60227	2.09091	2.80114	2.57895	2.09649	2.79825
	60	1	4.108	2.91275	5.02275	2.81548	1.8631	3	0.259259	0.0925926	0.453704	0.213018	0.142012	0.278107	0.138889	0.0648148	0.231481
	140	2.33333	7.623	4.36575	12.343	2.71598	1.86391	2.88166	0.302752	0.174312	0.46789	0.111765	0.0705882	0.152941	0.119266	0.0733945	0.174312
	280	4.66667	17.937	12.5862	23.5812	2.46707	1.76647	2.7485	0.242991	0.158879	0.317757	0.0595238	0.0297619	0.0952381	0.0740741	0.037037	0.111111
	320	5.33333	17.958	9.81825	31.2867	2.16763	1.6185	2.47977	0.205357	0.142857	0.267857	0.0689655	0.0344828	0.0977011	0.0535714	0.0178571	0.0982143
