# Supplementary material for: Evaluating flow modulating treatment response in intracranial aneurysms using black-blood MRI in vitro
Source: Commun Med (Lond). 2026 Mar 27;6:170. doi: 10.1038/s43856-026-01413-z (PMC13031954; doi:10.1038/s43856-026-01413-z)
Supplement: Supplementary file 6 — Supplementary Data 3 [file 43856_2026_1413_MOESM6_ESM.xlsx]

## Sheet: Figure 6b
abbreviations
MRI	magnetic resonance imaging
Q1	first quartile
Q3	third quartile
ROI	region of interest
MRI sequence				4D flow MRI
ROI				aneurysm					vessel
X axis	Presence of the device	Pump flow [ml/min]	Pump flow [ml/s]	Median	Q1	Q3	median - Q1	Q3 - median	Median	Q1	Q3	median - Q1	Q3 - median
without device	without device	270	4.5	11.4718	9.7585	15.1318	1.7133	3.65995	14.754	12.9347	20.8727	1.8193	6.11865
with FD1	with derivo	270	4.5	0.6744	0.6665	0.69265	0.0079	0.01825	15.2741	14.3861	23.0452	0.888	7.7711
