# Supplementary material for: Evaluating flow modulating treatment response in intracranial aneurysms using black-blood MRI in vitro
Source: Commun Med (Lond). 2026 Mar 27;6:170. doi: 10.1038/s43856-026-01413-z (PMC13031954; doi:10.1038/s43856-026-01413-z)
Supplement: Supplementary file 7 — Supplementary Data 4 [file 43856_2026_1413_MOESM7_ESM.zip]

Archive with 55 entries (33 files):
- Data_Figure_6c/
- Data_Figure_6c/pump flow rate 4.5 mls/
- Data_Figure_6c/pump flow rate 4.5 mls/BB1/
- Data_Figure_6c/pump flow rate 4.5 mls/BB1/with derivo (FD1)/
- Data_Figure_6c/pump flow rate 4.5 mls/BB1/with derivo (FD1)/15_BB1/
- Data_Figure_6c/pump flow rate 4.5 mls/BB1/with derivo (FD1)/15_BB1/1_aneurysm_array.txt
- Data_Figure_6c/pump flow rate 4.5 mls/BB1/with derivo (FD1)/15_BB1/2_vessel_array.txt
- Data_Figure_6c/pump flow rate 4.5 mls/BB1/with derivo (FD1)/15_BB1/3_agar_left_array.txt
- Data_Figure_6c/pump flow rate 4.5 mls/BB1/with derivo (FD1)/15_BB1/4_agar_right_array.txt
- Data_Figure_6c/pump flow rate 4.5 mls/BB1/without device/
- Data_Figure_6c/pump flow rate 4.5 mls/BB1/without device/12_BB1/
- Data_Figure_6c/pump flow rate 4.5 mls/BB1/without device/12_BB1/1_aneurysm_array.txt
- Data_Figure_6c/pump flow rate 4.5 mls/BB1/without device/12_BB1/2_vessel_array.txt
- Data_Figure_6c/pump flow rate 4.5 mls/BB1/without device/12_BB1/3_agar_left_array.txt
- Data_Figure_6c/pump flow rate 4.5 mls/BB1/without device/12_BB1/4_agar_right_array.txt
- Data_Figure_6c/pump flow rate 4.5 mls/BB2/
- Data_Figure_6c/pump flow rate 4.5 mls/BB2/with derivo (FD1)/
- Data_Figure_6c/pump flow rate 4.5 mls/BB2/with derivo (FD1)/18_BB2/
- Data_Figure_6c/pump flow rate 4.5 mls/BB2/with derivo (FD1)/18_BB2/1_aneurysm_array.txt
- Data_Figure_6c/pump flow rate 4.5 mls/BB2/with derivo (FD1)/18_BB2/2_vessel_array.txt
- Data_Figure_6c/pump flow rate 4.5 mls/BB2/with derivo (FD1)/18_BB2/3_agar_left_array.txt
- Data_Figure_6c/pump flow rate 4.5 mls/BB2/with derivo (FD1)/18_BB2/4_agar_right_array.txt
- Data_Figure_6c/pump flow rate 4.5 mls/BB2/without device/
- Data_Figure_6c/pump flow rate 4.5 mls/BB2/without device/13_BB2/
- Data_Figure_6c/pump flow rate 4.5 mls/BB2/without device/13_BB2/1_aneurysm_array.txt
- Data_Figure_6c/pump flow rate 4.5 mls/BB2/without device/13_BB2/2_vessel_array.txt
- Data_Figure_6c/pump flow rate 4.5 mls/BB2/without device/13_BB2/3_agar_left_array.txt
- Data_Figure_6c/pump flow rate 4.5 mls/BB2/without device/13_BB2/4_agar_right_array.txt
- Data_Figure_6c/pump flow rate 4.5 mls/BB3/
- Data_Figure_6c/pump flow rate 4.5 mls/BB3/with derivo (FD1)/
- Data_Figure_6c/pump flow rate 4.5 mls/BB3/with derivo (FD1)/19_BB3/
- Data_Figure_6c/pump flow rate 4.5 mls/BB3/with derivo (FD1)/19_BB3/1_aneurysm_array.txt
- Data_Figure_6c/pump flow rate 4.5 mls/BB3/with derivo (FD1)/19_BB3/2_vessel_array.txt
- Data_Figure_6c/pump flow rate 4.5 mls/BB3/with derivo (FD1)/19_BB3/3_agar_left_array.txt
- Data_Figure_6c/pump flow rate 4.5 mls/BB3/with derivo (FD1)/19_BB3/4_agar_right_array.txt
- Data_Figure_6c/pump flow rate 4.5 mls/BB3/without device/
- Data_Figure_6c/pump flow rate 4.5 mls/BB3/without device/15_BB3/
- Data_Figure_6c/pump flow rate 4.5 mls/BB3/without device/15_BB3/1_aneurysm_array.txt
- Data_Figure_6c/pump flow rate 4.5 mls/BB3/without device/15_BB3/2_vessel_array.txt
- Data_Figure_6c/pump flow rate 4.5 mls/BB3/without device/15_BB3/3_agar_left_array.txt
- Data_Figure_6c/pump flow rate 4.5 mls/BB3/without device/15_BB3/4_agar_right_array.txt
- Data_Figure_6c/pump flow rate 4.5 mls/BB4/
- Data_Figure_6c/pump flow rate 4.5 mls/BB4/with derivo (FD1)/
- Data_Figure_6c/pump flow rate 4.5 mls/BB4/with derivo (FD1)/20_BB4/
- Data_Figure_6c/pump flow rate 4.5 mls/BB4/with derivo (FD1)/20_BB4/1_aneurysm_array.txt
- Data_Figure_6c/pump flow rate 4.5 mls/BB4/with derivo (FD1)/20_BB4/2_vessel_array.txt
- Data_Figure_6c/pump flow rate 4.5 mls/BB4/with derivo (FD1)/20_BB4/3_agar_left_array.txt
- Data_Figure_6c/pump flow rate 4.5 mls/BB4/with derivo (FD1)/20_BB4/4_agar_right_array.txt
- Data_Figure_6c/pump flow rate 4.5 mls/BB4/without device/
- Data_Figure_6c/pump flow rate 4.5 mls/BB4/without device/16_BB4/
- Data_Figure_6c/pump flow rate 4.5 mls/BB4/without device/16_BB4/1_aneurysm_array.txt
- Data_Figure_6c/pump flow rate 4.5 mls/BB4/without device/16_BB4/2_vessel_array.txt
- Data_Figure_6c/pump flow rate 4.5 mls/BB4/without device/16_BB4/3_agar_left_array.txt
- Data_Figure_6c/pump flow rate 4.5 mls/BB4/without device/16_BB4/4_agar_right_array.txt
- Data_Figure_6c/README.txt
