# Supplementary material for: Evaluating flow modulating treatment response in intracranial aneurysms using black-blood MRI in vitro
Source: Commun Med (Lond). 2026 Mar 27;6:170. doi: 10.1038/s43856-026-01413-z (PMC13031954; doi:10.1038/s43856-026-01413-z)
Supplement: Supplementary file 7 — Supplementary Data 4 [file 43856_2026_1413_MOESM7_ESM.zip › Data_Figure_6c/pump flow rate 4.5 mls/BB1/with derivo (FD1)/15_BB1/1_aneurysm_array.txt]

372
328
437
381
353
482
457
393
276
499
430
342
446
384
307
399
304
378
383
391
379
325
550
536
515
471
416
372
305
624
593
552
520
501
442
315
627
596
576
562
514
406
278
613
593
558
514
454
367
255
563
530
502
473
420
308
502
508
479
414
310
510
470
368
266
449
325
278
319
347
367
367
339
527
545
551
546
513
454
401
359
660
657
642
610
572
547
514
432
315
673
665
634
606
601
594
543
440
323
653
632
614
608
602
581
516
408
296
621
622
606
577
560
533
464
357
231
602
576
543
531
524
492
405
259
508
507
524
519
485
413
270
464
522
516
451
370
249
497
502
417
311
464
389
266
231
343
421
466
502
518
511
483
428
359
314
537
598
635
654
661
649
612
562
525
492
412
290
668
681
686
689
685
649
611
614
601
529
434
338
655
645
661
672
641
610
621
619
584
534
461
338
622
646
658
634
614
612
602
596
578
514
409
285
639
633
626
623
613
588
581
572
526
448
329
580
592
607
591
569
559
547
526
474
353
529
534
518
525
544
534
518
478
361
442
431
471
530
537
502
449
334
371
426
506
528
482
403
279
389
458
489
454
358
219
408
437
405
305
390
334
233
270
348
396
433
453
448
437
407
339
216
366
497
569
596
614
627
619
604
572
509
444
369
400
551
644
682
691
691
696
694
669
633
611
584
514
410
285
666
690
687
684
670
677
693
662
622
634
632
583
530
459
318
694
671
649
628
648
678
648
611
621
618
593
586
556
439
284
667
641
626
653
673
647
626
624
606
591
597
574
499
378
635
643
656
648
632
634
632
610
594
582
559
521
431
266
623
616
591
589
601
603
602
588
562
544
525
445
289
541
525
528
523
527
556
572
551
537
517
438
289
466
467
443
441
495
550
554
531
496
410
261
402
387
394
454
523
543
519
469
362
351
373
425
481
504
490
430
305
337
384
433
455
443
375
246
329
393
418
387
300
363
383
323
312
368
407
406
374
334
264
394
491
538
567
588
578
563
545
487
391
296
194
344
507
629
681
679
676
683
676
671
664
622
551
473
369
347
509
644
719
734
712
690
695
705
692
671
659
632
582
515
412
267
573
655
687
700
690
661
670
701
674
634
642
643
613
597
552
413
254
645
660
673
669
640
653
688
660
621
633
628
607
615
602
508
371
669
680
670
649
664
682
657
642
647
626
602
602
594
554
468
305
654
667
664
669
658
640
643
652
633
603
581
575
570
517
361
620
642
633
608
595
594
612
621
603
572
564
562
518
388
574
564
550
538
519
532
576
592
567
554
542
499
381
489
497
491
453
457
519
568
566
545
524
476
348
426
433
411
421
483
541
551
534
509
441
301
357
371
402
461
510
520
509
477
389
254
315
364
425
472
484
473
428
325
311
375
429
451
437
368
250
335
392
424
396
298
367
381
322
346
347
246
367
455
520
562
550
507
465
406
315
236
366
500
599
639
663
682
660
634
627
592
506
405
305
310
481
621
708
733
713
702
709
697
685
689
674
619
548
470
359
311
475
613
710
758
753
719
694
706
715
697
681
680
656
615
581
514
370
451
522
570
626
675
705
699
674
687
714
686
652
663
660
633
631
601
488
339
491
519
567
608
660
681
654
660
689
663
632
650
651
635
635
616
551
458
308
544
623
637
664
681
659
657
671
655
644
654
646
625
616
602
583
538
392
613
649
674
688
676
670
664
654
647
652
636
605
590
591
594
565
441
250
520
613
657
663
654
637
620
611
617
619
597
580
586
584
554
465
301
469
572
602
592
586
571
545
550
581
590
578
572
562
539
462
302
458
520
515
528
524
488
487
537
574
572
554
544
527
434
260
432
442
459
467
442
451
509
556
557
539
533
503
388
374
384
392
393
426
492
539
541
525
508
457
340
307
317
338
387
459
512
522
506
469
397
285
261
292
348
412
463
489
484
430
329
273
329
378
420
459
459
383
256
317
362
409
435
404
305
341
387
374
299
288
388
465
500
490
453
394
312
246
380
507
591
652
680
650
611
584
527
435
329
206
345
472
588
667
696
717
732
700
664
663
650
592
508
414
294
249
431
598
695
737
741
724
722
732
713
681
677
682
653
603
548
465
320
244
433
593
700
756
769
752
727
722
737
734
702
684
689
672
634
611
575
461
296
396
558
591
591
626
671
697
696
695
711
722
690
671
687
680
651
640
618
547
430
276
566
504
478
513
563
623
653
641
646
667
649
639
659
666
660
650
622
583
536
397
460
536
584
590
628
656
632
624
649
647
637
641
644
645
638
615
601
582
471
272
602
678
669
683
697
674
662
674
672
654
641
629
614
610
613
604
578
498
336
555
621
671
692
686
677
672
661
644
628
617
594
596
610
594
555
508
385
440
559
622
634
625
622
616
592
582
590
588
592
594
574
551
515
389
409
527
560
544
558
566
540
530
560
584
580
564
559
556
501
353
420
496
488
496
507
490
495
539
573
570
550
548
541
462
310
412
447
443
437
436
465
523
567
568
546
531
501
416
281
374
386
379
386
424
490
544
560
541
506
457
372
324
342
357
390
445
497
526
523
484
411
310
317
347
383
419
454
489
504
459
355
341
382
418
450
476
473
407
290
355
403
451
454
403
320
334
393
378
313
375
395
387
355
294
339
450
549
619
624
598
585
550
454
338
267
393
524
617
677
726
734
693
675
672
624
538
447
334
307
463
575
655
699
712
731
742
709
674
671
669
641
591
517
394
196
341
520
666
732
743
738
732
740
751
732
691
667
668
665
638
603
545
418
348
539
672
752
783
770
747
741
753
765
751
715
691
693
683
647
623
605
538
393
255
491
645
656
639
656
669
665
670
689
708
702
677
677
697
690
664
640
618
588
515
355
371
577
618
533
482
498
527
562
581
586
602
618
619
629
653
657
663
654
626
605
587
472
272
577
520
474
507
535
544
584
604
575
577
616
635
624
621
625
645
652
629
614
603
526
360
396
477
632
687
674
689
699
662
648
677
694
666
632
623
623
628
630
607
575
531
418
244
409
593
678
701
714
720
709
696
696
694
672
643
626
609
614
624
595
545
525
455
280
350
462
571
634
658
664
654
648
643
632
617
614
604
605
610
580
546
535
462
296
231
395
518
588
601
584
584
595
588
577
594
603
595
577
566
563
536
442
295
239
377
503
555
544
536
549
543
550
578
600
587
565
554
552
510
408
284
215
371
494
520
502
492
497
522
559
588
589
569
545
523
472
375
263
224
381
457
458
448
453
478
521
565
584
567
535
501
442
341
244
353
404
422
425
438
481
530
553
547
521
480
407
295
259
351
399
418
436
469
500
517
528
511
447
355
292
364
409
447
479
498
511
522
492
405
311
330
388
421
465
504
515
496
439
348
355
355
401
476
486
428
355
280
313
392
401
336
288
377
468
527
529
514
502
445
337
246
377
498
580
656
711
697
668
683
672
572
451
340
277
428
554
643
677
702
740
738
702
704
719
678
611
540
435
280
258
425
572
662
703
709
707
723
734
711
686
678
673
665
646
594
484
315
294
434
576
692
747
752
750
755
760
764
753
721
683
668
673
662
640
599
500
328
253
459
615
700
764
796
778
754
759
776
775
758
735
710
701
693
667
635
622
595
484
298
170
353
582
701
702
692
695
665
627
629
662
676
661
657
676
696
690
677
646
622
612
575
432
239
257
458
633
660
579
520
506
496
490
496
515
539
554
575
613
639
643
659
659
631
617
608
524
356
344
543
618
555
484
472
484
507
546
551
525
533
577
613
618
609
613
640
654
637
620
608
560
441
267
566
536
451
489
593
647
667
699
702
659
642
673
700
673
636
629
636
635
634
613
578
554
487
317
392
353
492
666
740
743
737
737
728
709
706
706
686
657
648
633
625
629
602
554
540
507
353
251
385
524
618
670
672
673
684
678
657
651
645
641
643
635
620
618
589
551
543
515
375
197
263
394
538
607
628
634
626
615
613
610
611
629
635
613
589
574
563
552
510
388
87
222
386
503
580
613
603
588
586
587
597
618
626
606
578
562
554
538
492
389
131
228
342
478
573
583
559
550
558
577
593
604
606
585
555
539
513
465
376
113
195
345
480
526
517
514
522
535
553
579
595
586
557
530
498
433
340
116
228
358
441
476
493
492
493
522
562
574
560
548
529
480
399
293
152
262
369
435
467
476
488
523
554
552
545
540
515
457
375
202
312
388
433
469
504
538
551
552
558
547
494
428
355
255
344
407
452
488
525
550
564
566
534
465
392
403
436
437
481
546
565
532
480
420
344
415
395
433
515
529
468
408
355
384
399
452
459
404
346
364
373
286
359
410
418
409
375
305
330
436
515
595
639
625
612
616
568
453
336
247
398
536
625
660
701
740
723
703
731
727
641
536
430
298
238
422
576
672
709
692
689
721
722
703
713
724
691
649
597
510
363
240
381
539
654
710
724
709
701
712
723
715
702
687
675
672
668
632
539
376
237
404
528
615
696
749
765
771
776
776
771
766
753
713
685
683
676
651
620
538
378
348
555
657
696
754
800
790
770
779
785
768
754
751
732
710
702
685
651
631
614
531
355
244
455
649
723
720
727
720
659
597
597
628
631
615
631
667
685
688
688
668
635
622
598
485
309
342
543
678
691
628
566
517
464
427
427
454
475
487
523
584
623
636
661
668
639
620
607
551
426
255
203
418
597
651
595
505
446
439
469
505
506
492
502
534
572
593
603
611
636
648
638
625
604
574
495
331
459
598
579
496
474
516
576
645
700
703
667
651
667
685
666
635
633
635
630
631
624
594
571
526
371
538
468
424
519
662
737
750
747
750
745
724
708
704
686
662
658
648
624
625
617
582
563
538
405
340
353
501
653
722
718
682
674
693
691
665
655
648
646
660
655
628
616
606
579
565
545
434
257
257
358
462
563
642
655
643
653
658
643
629
620
624
651
655
623
596
588
575
566
548
458
289
184
256
393
538
615
639
651
650
635
618
609
619
639
643
618
588
572
563
559
544
470
311
150
265
388
493
579
627
622
599
591
596
608
615
614
612
597
570
551
543
526
466
326
161
237
345
472
559
569
558
567
578
577
581
592
602
598
574
554
535
501
442
323
139
238
365
470
514
532
551
552
539
553
585
591
577
567
559
531
484
407
293
168
271
395
480
513
527
530
531
560
592
587
564
561
552
528
479
382
197
332
443
482
496
519
546
574
591
592
589
575
545
518
474
365
259
381
447
480
510
541
572
589
603
612
586
538
503
446
316
426
491
511
520
557
597
609
595
564
530
482
393
386
482
514
507
541
599
602
554
519
501
442
329
425
504
516
528
573
579
525
481
449
371
461
507
507
525
533
498
450
384
448
460
459
460
442
396
382
378
367
322
339
264
357
426
493
533
538
533
516
449
346
200
339
480
575
627
677
702
683
675
686
646
551
449
332
215
382
537
653
706
706
720
742
729
720
740
729
666
600
509
383
208
372
549
667
721
729
699
687
708
714
710
716
710
684
663
627
557
436
276
356
512
631
692
715
720
711
706
712
722
723
715
697
682
679
667
633
558
407
233
319
509
615
654
698
742
766
780
790
786
774
770
763
732
705
695
676
644
603
525
381
220
219
435
622
681
691
745
799
798
784
791
789
764
752
755
743
718
707
694
664
631
595
524
386
228
322
536
684
720
725
746
734
660
595
591
609
599
588
616
661
678
687
700
690
651
624
595
515
373
202
419
608
700
707
673
612
532
445
391
391
418
429
432
476
555
612
638
669
679
650
624
603
567
480
318
266
489
636
675
638
547
451
410
428
457
466
474
486
495
517
558
589
611
638
646
637
632
604
578
534
389
319
510
617
612
543
472
451
507
604
674
690
679
673
666
661
642
623
623
630
629
632
636
614
586
551
421
330
493
564
521
467
504
605
692
736
750
758
758
742
717
707
688
659
651
645
628
629
635
617
591
558
447
265
461
488
417
412
547
703
761
734
690
681
696
694
675
669
660
655
658
656
630
618
624
614
594
567
479
320
399
317
343
491
627
685
694
672
649
656
674
667
647
629
627
651
657
626
604
607
606
592
573
506
360
240
251
354
467
565
649
682
671
665
677
669
641
619
623
644
648
623
599
591
589
584
572
519
388
166
229
333
446
554
627
658
654
643
629
621
621
627
629
626
621
611
592
574
566
557
518
405
152
230
315
411
513
591
610
592
585
605
617
609
600
603
613
614
598
574
559
541
507
409
135
191
285
400
506
561
569
576
601
600
575
575
599
608
597
591
581
561
537
495
392
125
207
308
418
521
574
582
587
582
564
576
609
609
589
581
578
567
547
483
358
144
218
330
467
557
564
560
569
575
590
611
621
615
592
569
568
556
474
340
163
263
393
500
539
549
565
585
605
614
627
638
611
572
567
549
454
323
233
331
447
533
569
575
589
615
629
629
628
609
590
579
527
412
291
411
512
572
589
592
611
636
629
599
586
598
578
487
359
380
460
534
594
602
599
629
636
594
575
584
541
428
419
490
578
607
595
619
638
610
581
550
468
351
477
541
581
587
600
611
596
561
493
381
494
525
549
555
548
530
485
403
444
466
465
449
424
370
275
345
405
460
483
483
457
267
396
496
555
593
615
623
630
626
574
477
372
183
322
476
600
673
697
714
718
705
702
709
681
624
554
443
202
344
507
629
707
736
732
733
739
729
726
731
708
673
647
580
471
354
339
504
631
692
713
721
713
708
713
716
724
721
698
678
670
642
590
498
348
293
478
617
679
693
693
703
712
716
717
720
730
720
697
687
682
660
620
558
427
266
147
215
404
587
673
687
701
726
749
768
780
777
773
770
754
724
710
698
671
628
576
494
372
246
301
504
653
695
703
745
788
793
785
789
785
769
759
755
740
720
706
689
661
625
571
499
410
285
202
398
586
686
707
729
760
744
675
618
604
605
592
589
621
666
683
689
696
696
665
624
589
540
432
265
260
485
640
694
709
706
660
560
451
389
385
399
399
402
453
540
609
644
673
682
661
632
605
582
524
380
338
544
649
679
675
605
493
410
388
401
425
451
465
458
467
514
565
603
639
649
640
633
609
584
562
453
238
201
397
551
620
634
595
500
424
450
537
611
646
670
679
657
623
601
590
595
621
633
639
643
624
593
568
473
277
234
401
524
577
560
502
476
531
627
701
738
753
759
750
726
705
683
647
624
630
636
637
642
631
605
571
484
324
373
496
532
471
428
518
668
747
739
713
700
696
689
680
685
683
659
644
643
635
629
634
633
615
583
512
380
480
483
387
381
537
700
740
712
683
659
654
669
670
663
646
633
641
648
629
614
625
630
618
593
540
425
263
426
333
337
492
635
682
699
706
682
668
686
686
656
630
627
644
646
628
612
618
620
608
587
546
448
292
289
286
409
538
610
668
708
697
667
660
653
643
636
640
640
633
628
624
615
600
584
569
540
462
306
233
317
419
496
574
646
665
638
610
609
631
639
628
617
615
621
626
614
597
576
562
542
470
316
214
283
361
464
561
615
617
599
605
633
633
600
590
607
617
614
612
602
586
571
544
470
323
199
272
379
480
557
609
625
620
629
623
590
584
614
624
612
604
602
593
587
546
455
325
233
300
386
481
572
618
610
607
612
602
600
619
633
630
615
594
594
595
549
450
315
248
318
415
511
572
588
599
612
619
626
626
635
648
629
595
594
602
550
444
308
309
394
473
546
599
624
626
635
652
643
635
643
634
613
618
610
536
428
370
451
540
606
630
634
636
643
644
640
625
619
634
643
599
502
400
429
528
581
608
638
641
625
641
657
632
621
647
640
563
461
369
517
559
598
649
657
634
654
680
664
650
651
604
505
413
571
602
640
656
653
667
679
667
653
625
542
431
335
602
613
631
647
657
650
633
606
556
463
342
567
592
609
608
598
578
528
455
355
499
510
502
497
478
414
314
338
332
320
299
415
492
546
589
611
612
589
515
248
392
518
606
648
656
660
673
687
689
658
584
486
356
180
298
455
589
674
719
729
721
712
706
709
712
695
672
637
542
401
205
341
485
607
680
717
738
744
746
743
734
734
727
699
686
685
640
554
454
310
302
485
611
671
689
697
717
730
735
727
726
739
734
700
685
684
660
624
559
433
287
210
402
580
672
693
688
683
695
715
719
711
716
735
722
692
687
687
663
626
574
475
347
229
311
488
629
697
708
709
714
730
749
754
754
767
769
740
706
698
692
670
631
581
503
410
314
218
228
399
559
660
701
719
745
770
781
783
779
778
781
778
758
734
715
700
678
659
633
574
506
456
358
195
281
476
619
678
702
733
761
751
707
662
636
618
609
618
651
686
699
692
686
686
675
634
595
568
490
321
154
340
543
653
682
708
728
698
606
497
429
408
397
389
406
466
551
622
654
674
680
669
641
614
600
562
440
249
200
413
583
645
672
702
666
554
437
371
363
386
414
425
419
431
482
548
599
643
658
647
638
617
595
583
511
315
258
463
577
613
650
649
554
440
411
459
525
578
624
645
615
568
550
556
570
611
646
649
642
623
599
582
523
351
293
462
547
590
605
547
467
468
553
644
703
732
745
742
712
682
659
624
595
612
646
653
639
625
607
580
521
387
285
427
525
572
527
441
454
584
698
737
741
731
706
684
677
692
695
661
622
624
645
646
634
629
620
595
546
438
272
250
395
514
541
449
383
500
677
742
723
704
684
660
654
660
670
665
644
630
633
635
631
636
644
635
612
572
479
320
366
493
511
407
379
542
705
730
707
705
686
670
684
681
659
642
638
647
646
633
630
638
645
630
604
572
499
348
465
472
380
378
538
678
700
708
727
708
680
683
676
653
644
651
656
647
633
632
635
625
604
584
563
512
367
445
348
347
482
596
636
673
710
700
660
641
640
648
649
640
633
629
627
629
626
610
595
583
568
521
386
325
291
376
471
541
615
668
675
646
620
623
647
649
621
607
619
626
624
620
614
607
601
577
528
409
245
291
378
464
557
624
648
649
637
629
646
650
619
605
626
635
624
621
624
623
610
583
527
424
276
273
365
424
489
554
602
631
632
620
631
642
627
621
631
639
636
633
628
620
616
592
536
424
270
364
410
442
497
560
593
603
610
630
644
644
646
640
634
649
650
622
612
623
610
547
424
264
387
433
486
548
581
604
637
661
659
659
674
658
641
658
657
629
627
641
616
544
434
289
416
479
533
580
625
659
668
656
656
657
655
654
653
644
639
652
645
599
531
441
313
469
508
569
630
656
655
659
657
643
653
673
667
647
660
665
630
577
514
417
515
567
630
658
668
684
683
660
671
694
686
676
682
661
605
553
480
341
590
633
658
674
688
688
680
685
687
677
675
674
632
564
496
390
645
657
659
663
668
674
679
668
650
644
636
587
495
382
637
638
646
661
666
665
664
648
621
583
512
388
570
603
633
631
622
628
618
562
471
364
452
490
498
486
479
461
393
461
538
581
565
519
308
436
536
611
656
684
697
689
665
609
496
210
372
515
602
661
693
687
678
691
704
709
694
651
570
447
281
419
571
667
704
722
728
712
696
698
704
702
697
695
680
608
493
352
316
477
595
673
709
720
733
745
749
743
738
741
730
702
697
704
671
617
539
403
221
427
600
671
684
692
703
720
740
747
734
733
749
743
713
699
697
675
652
617
527
405
311
506
639
685
693
695
692
703
714
714
698
708
731
723
694
689
692
677
647
611
559
477
348
241
419
558
645
696
719
717
711
724
735
731
728
749
761
730
694
686
686
675
651
621
566
502
423
299
318
495
600
657
703
730
734
746
771
781
767
764
782
786
757
723
706
690
669
663
655
608
549
518
437
251
183
372
548
641
675
705
729
743
747
738
708
669
640
639
658
683
699
706
690
672
676
680
642
604
596
545
385
225
425
590
658
680
712
734
717
652
565
495
451
418
408
441
506
578
636
663
673
676
667
643
620
611
587
492
310
271
482
607
637
669
720
708
613
489
391
357
362
373
379
389
413
473
550
607
649
665
652
637
625
606
594
548
376
317
511
590
609
660
690
609
480
401
396
442
497
545
566
537
492
497
534
565
610
651
651
635
622
606
594
555
411
344
505
566
606
648
600
482
428
478
563
637
683
707
707
668
623
606
594
574
596
646
656
630
612
609
591
554
447
270
340
476
548
607
593
476
406
486
620
704
742
746
721
692
676
676
677
643
597
604
645
651
628
618
619
607
577
497
335
307
437
531
585
512
392
430
595
706
727
724
707
674
655
649
666
674
646
615
618
641
644
637
640
640
625
599
530
375
258
398
521
563
463
385
508
681
728
707
700
686
671
674
664
653
652
648
644
642
643
642
647
652
640
620
596
542
401
207
370
514
540
440
407
569
719
727
704
713
703
691
699
687
656
648
657
661
653
638
639
642
635
621
604
590
552
426
240
351
513
511
403
408
575
702
706
698
717
706
683
678
672
659
646
645
643
637
629
627
627
615
609
608
597
562
451
274
487
495
387
381
514
628
666
687
707
692
660
647
650
659
655
636
627
633
631
625
621
620
626
626
605
569
478
323
408
359
448
558
621
669
692
679
658
642
637
654
663
642
629
645
646
631
628
639
644
631
603
570
499
359
347
421
538
591
628
656
662
651
634
622
638
655
649
648
649
647
641
647
651
645
633
614
586
511
366
398
530
584
598
624
647
641
623
626
649
657
659
670
658
642
655
661
645
631
637
639
610
520
372
226
480
569
596
617
643
644
642
664
686
677
672
688
675
655
668
671
645
635
649
651
617
538
406
249
522
580
610
636
648
662
685
692
672
667
675
672
670
678
663
646
647
651
641
614
556
430
567
601
621
643
669
688
681
671
669
667
668
690
690
669
660
659
646
633
611
544
400
613
624
645
680
703
704
703
701
686
685
703
702
690
682
666
643
632
598
479
302
634
649
670
694
707
708
703
695
691
688
681
674
671
651
630
609
529
358
656
666
668
673
674
673
672
670
663
645
644
651
637
594
518
386
667
669
660
665
673
667
665
668
661
653
652
617
518
361
635
652
678
698
685
671
680
677
646
592
508
358
534
587
621
618
600
592
569
502
398
334
370
377
363
339
516
584
643
672
653
603
540
324
465
557
623
684
723
736
736
720
697
660
583
467
186
327
498
611
646
669
698
697
684
692
698
703
701
682
629
533
386
244
382
522
648
709
710
705
712
702
686
689
700
697
691
695
691
646
564
443
230
416
575
659
702
728
732
735
743
745
741
740
744
733
710
701
702
678
652
605
490
336
322
536
666
689
689
707
719
731
742
746
741
739
751
744
722
711
702
683
668
658
613
523
375
232
422
591
669
686
697
710
710
715
720
713
698
707
728
726
710
702
700
690
672
652
642
610
476
275
329
515
613
655
699
729
728
721
730
737
723
716
735
749
729
703
694
690
684
673
660
638
604
532
378
191
198
404
570
632
661
709
732
721
732
767
780
762
754
772
774
744
713
698
685
670
673
675
643
597
573
502
312
255
457
603
657
685
714
719
715
735
759
742
700
672
674
689
697
695
696
688
674
678
682
650
610
610
581
443
251
302
501
622
665
694
726
727
713
688
639
574
513
467
460
504
558
605
647
671
678
682
669
645
623
613
599
526
352
343
537
624
640
680
733
729
662
562
461
399
371
353
355
384
426
494
576
627
654
670
658
639
630
618
601
561
413
373
550
605
616
670
712
654
541
436
382
391
425
452
462
443
423
462
540
583
612
644
648
633
629
624
610
570
451
265
388
541
587
625
679
648
522
429
422
473
544
603
635
635
591
537
533
562
569
589
634
648
628
620
625
610
577
500
339
386
520
572
633
652
539
408
413
519
621
687
719
719
700
668
640
621
599
572
590
636
648
627
620
629
619
598
549
404
365
486
554
616
580
436
383
495
635
702
721
715
693
672
659
664
654
616
585
602
640
649
633
634
637
628
614
574
438
247
312
445
544
600
519
394
440
605
702
714
704
687
672
666
653
654
658
637
621
631
646
648
647
647
638
627
613
578
462
280
254
417
551
586
479
399
521
686
725
703
698
693
688
696
675
654
653
653
651
647
644
642
643
638
627
620
617
585
483
310
206
401
557
558
438
415
578
725
725
691
698
699
694
701
689
662
650
650
649
643
634
629
627
623
624
633
624
592
503
349
347
524
531
426
427
580
706
715
695
700
693
677
681
678
670
660
650
644
643
640
625
621
624
639
646
630
592
526
395
228
449
529
446
430
552
667
694
699
697
683
668
665
664
668
670
660
650
657
655
636
632
645
654
646
621
593
546
431
254
531
478
422
534
653
676
679
686
678
665
655
648
649
661
661
660
662
659
654
653
656
657
647
630
610
563
451
287
490
406
498
638
675
666
670
676
667
661
658
659
659
661
676
671
659
667
666
653
646
652
654
639
579
469
319
423
457
595
674
675
666
675
677
680
694
699
681
672
696
687
671
679
678
657
650
659
666
651
601
503
341
463
535
633
667
666
671
673
677
694
704
684
678
691
687
681
688
678
661
656
658
655
648
619
520
337
532
601
650
663
668
663
668
690
696
686
686
684
682
692
699
687
676
665
650
644
644
614
500
300
610
646
663
669
669
683
713
719
713
711
703
695
706
716
705
689
671
649
646
638
575
423
630
656
662
661
673
705
722
718
713
707
703
703
700
688
670
649
644
648
607
478
304
616
650
658
655
665
679
683
680
679
680
679
664
655
648
641
634
600
498
327
611
664
678
669
660
666
668
662
660
667
662
663
670
659
597
466
300
584
652
678
682
697
709
693
680
686
686
676
656
599
455
259
456
553
615
661
688
679
661
648
623
568
492
375
283
372
430
466
469
459
435
385
560
622
669
702
713
699
656
595
521
320
481
600
649
678
724
749
747
741
725
708
687
641
561
148
293
455
597
668
663
657
688
698
687
687
690
693
698
692
672
606
474
160
305
472
594
678
717
705
689
696
697
687
689
699
697
686
685
690
668
613
520
359
297
493
630
677
702
732
743
741
743
743
741
741
742
734
710
700
692
673
666
651
563
414
231
428
614
692
687
689
713
729
742
748
749
746
745
745
736
724
717
702
684
674
679
669
608
452
317
521
648
682
690
706
713
716
724
731
723
718
719
728
725
724
719
709
695
683
671
682
685
567
332
189
405
581
645
666
710
739
733
727
740
743
728
723
736
738
729
720
711
699
689
683
671
669
659
597
434
226
260
474
613
647
668
716
732
717
728
762
766
751
749
760
749
722
702
696
691
683
678
676
654
623
601
538
362
326
522
632
664
692
721
708
694
722
759
749
717
701
704
709
696
679
681
690
691
686
677
650
613
608
596
484
284
374
553
636
667
709
736
717
701
707
691
643
583
541
542
584
616
634
658
678
689
692
675
649
623
612
603
549
377
201
408
574
632
647
695
738
732
696
636
550
475
420
380
379
425
483
549
620
651
660
673
666
646
635
628
615
572
437
240
214
424
579
621
632
678
715
688
610
507
416
381
378
375
374
375
395
472
574
614
617
636
650
641
643
650
631
583
483
318
215
426
571
612
640
690
681
583
474
409
401
443
495
526
526
491
451
472
540
580
594
623
645
639
643
653
632
590
536
403
213
425
560
599
649
687
612
463
390
425
502
580
637
665
664
630
575
532
530
550
590
633
645
634
637
641
626
605
581
469
268
204
413
539
583
635
642
513
391
417
538
631
675
693
695
686
669
647
601
549
543
594
640
646
632
633
636
627
616
601
503
313
370
503
573
627
579
431
393
517
655
710
706
690
677
667
655
662
648
597
574
609
645
648
641
638
634
626
622
604
523
354
309
471
580
619
523
395
449
620
715
717
702
687
680
674
657
656
661
635
617
627
645
645
644
639
632
629
628
605
533
392
256
447
585
597
477
400
525
692
726
692
689
690
690
694
676
655
651
646
641
642
643
637
633
628
632
645
643
610
538
420
270
200
394
554
566
455
429
571
710
720
684
690
693
693
703
691
667
658
654
650
650
648
630
627
631
642
654
646
606
553
457
297
289
488
546
461
451
582
695
704
690
694
693
691
699
688
676
669
662
657
656
655
641
636
648
653
653
635
607
571
490
324
176
408
539
476
450
580
689
690
684
693
689
688
691
676
662
661
660
657
658
663
662
650
654
657
658
643
623
587
515
364
323
516
493
435
551
681
691
674
678
684
690
700
688
665
656
661
669
669
671
681
666
654
660
668
665
644
605
537
400
439
504
453
512
642
695
679
672
682
701
716
709
691
677
675
692
688
683
692
679
665
669
679
675
659
625
561
413
462
502
509
587
670
689
675
681
688
690
697
701
689
687
698
693
682
689
683
678
677
676
667
657
635
567
403
479
529
576
643
680
685
684
676
665
685
704
697
696
692
687
686
695
693
689
684
666
646
639
628
561
381
480
584
642
667
681
691
683
683
711
725
716
712
705
694
700
717
713
703
690
660
633
627
616
519
326
492
604
650
667
673
669
684
713
729
722
717
712
711
716
719
708
685
666
650
642
624
557
406
462
585
642
654
652
657
673
690
693
692
694
699
703
694
677
657
643
646
634
565
413
228
431
568
649
677
679
671
666
668
669
667
668
677
673
670
668
663
632
540
380
395
554
645
685
696
691
695
699
687
680
685
686
684
674
632
514
329
312
431
532
610
658
690
709
700
691
681
653
610
553
441
271
245
353
436
492
522
529
529
512
452
367
567
641
690
725
730
724
720
692
638
573
491
460
602
688
705
716
746
750
734
733
725
718
706
678
620
508
227
411
556
649
689
674
656
680
695
687
686
685
691
693
694
697
656
542
378
197
370
543
626
670
702
701
683
688
698
696
698
701
700
683
674
693
684
643
573
437
189
352
543
654
671
687
722
744
748
747
745
742
740
738
731
710
700
692
674
668
673
612
469
295
506
654
692
682
690
707
721
747
759
755
748
743
735
726
721
722
707
682
677
686
683
638
496
177
393
589
672
681
696
712
703
705
727
743
738
734
734
729
722
729
731
707
690
687
674
676
688
601
372
244
467
613
650
668
717
741
729
733
741
739
730
735
749
740
732
729
724
705
688
679
664
656
661
614
464
256
319
523
628
646
671
718
732
723
737
754
741
728
744
757
735
706
700
702
703
697
679
662
648
629
609
547
394
180
389
564
644
664
692
720
709
695
719
746
734
715
719
729
718
691
671
677
704
711
692
669
652
627
608
596
510
306
223
435
586
642
668
711
736
713
698
713
715
686
644
618
624
657
671
665
671
685
697
696
680
657
635
614
610
572
398
245
458
599
639
657
703
733
726
714
688
627
557
499
454
450
505
567
623
661
667
659
674
679
658
644
637
634
598
467
271
252
463
602
641
651
683
713
711
671
587
485
414
380
353
342
368
431
530
624
645
628
642
662
656
656
668
654
605
523
369
249
460
596
638
654
687
702
651
551
447
385
375
394
410
411
400
402
456
548
606
617
630
654
657
665
671
646
599
563
459
262
245
458
591
625
653
696
671
550
426
376
400
457
514
552
566
542
489
453
479
551
610
640
650
650
654
655
628
599
591
516
322
236
453
582
610
648
676
590
444
386
441
525
585
627
652
655
639
594
519
473
513
598
646
647
637
637
640
627
612
606
546
370
199
416
557
603
645
630
491
388
442
576
658
679
683
682
666
654
654
611
535
524
590
644
647
640
639
639
632
625
615
562
417
219
358
521
602
643
572
418
398
544
680
717
705
690
677
660
646
662
660
603
566
600
642
647
643
644
639
640
638
620
569
459
282
299
483
597
626
524
398
456
634
721
706
691
685
678
672
655
648
659
635
606
619
643
644
640
638
639
647
646
615
565
485
331
237
431
577
598
490
417
517
676
719
686
685
693
693
697
676
653
652
650
639
638
647
640
637
640
644
652
650
617
575
509
359
346
538
572
472
440
564
687
702
686
697
705
705
709
688
662
661
660
653
650
650
642
644
655
653
656
647
620
587
531
384
244
476
559
467
446
591
694
687
686
710
704
697
703
686
664
661
660
653
651
657
659
656
658
661
664
657
629
596
554
427
215
388
542
488
443
576
688
681
679
698
695
697
710
693
664
661
661
659
653
670
687
668
658
671
679
670
641
609
573
459
242
278
482
516
466
540
652
678
675
681
693
711
726
702
677
675
680
682
673
682
699
682
675
687
691
680
660
627
584
465
246
339
490
517
532
606
673
686
680
694
706
702
688
687
689
694
698
689
685
692
686
682
690
690
680
660
630
582
453
239
362
501
555
607
667
689
692
707
699
677
681
699
700
699
697
692
688
692
688
691
695
687
660
636
621
587
442
357
517
621
669
682
696
719
712
696
709
720
716
708
698
695
699
710
706
706
709
685
636
613
626
577
390
362
540
637
669
681
692
695
702
717
723
722
718
710
710
715
717
711
703
693
667
637
623
595
469
257
347
517
624
663
664
664
676
686
695
701
704
705
707
709
702
689
675
660
659
647
595
462
267
330
493
615
673
689
689
683
675
675
676
677
679
682
679
674
665
662
648
584
433
273
454
610
683
708
712
705
699
693
684
684
692
694
688
673
638
549
385
376
501
588
652
691
710
715
707
709
709
685
645
589
477
310
308
408
486
537
560
569
581
568
506
427
338
624
679
729
764
745
728
742
727
676
622
542
558
667
732
738
744
762
745
723
734
739
735
730
706
651
554
326
508
613
666
699
690
669
683
692
689
690
690
695
693
694
705
682
587
447
256
440
594
638
654
692
705
689
691
706
708
707
705
701
679
672
697
698
660
606
496
219
399
574
661
672
683
714
739
751
751
746
740
736
733
727
712
707
705
686
671
678
634
501
135
335
548
663
683
686
698
700
713
748
767
753
735
729
722
714
721
727
706
682
683
690
674
630
517
216
445
622
670
671
697
711
693
695
726
744
734
730
733
722
711
723
726
694
680
695
683
657
654
602
408
300
515
628
644
665
711
728
724
733
740
726
717
737
760
745
722
724
721
697
683
685
664
641
643
615
483
285
160
376
560
635
645
670
710
724
733
750
749
716
703
735
761
737
704
698
707
711
706
678
651
644
638
614
551
415
220
440
593
654
670
691
713
714
711
725
733
715
704
722
738
725
694
677
686
713
723
691
660
660
651
617
597
530
333
272
483
611
656
676
705
724
717
706
710
714
704
687
677
683
701
702
686
683
691
700
693
679
671
650
622
620
597
428
192
290
499
620
656
674
705
723
721
720
704
668
624
588
552
544
587
643
676
686
672
663
676
687
669
646
640
646
626
507
301
283
493
621
660
671
692
713
722
706
649
564
488
437
400
386
426
509
604
664
664
643
654
678
667
651
663
661
627
565
421
281
491
615
655
665
688
718
706
626
523
438
384
354
343
343
364
414
496
585
635
640
645
664
668
665
668
647
607
588
509
307
285
489
608
643
657
695
709
638
505
400
369
377
397
419
434
434
422
425
484
577
635
650
658
663
662
659
632
599
594
546
370
268
479
604
634
657
689
649
526
414
385
417
469
520
554
559
545
506
446
437
520
614
652
654
653
649
649
637
612
601
560
413
210
214
446
592
632
658
660
554
425
404
481
553
600
642
659
637
616
598
541
477
502
589
645
650
645
648
651
646
637
616
577
459
262
156
395
561
620
657
617
466
386
470
604
669
684
694
689
660
639
647
626
552
519
573
633
645
643
649
650
649
645
624
587
502
326
339
515
603
646
574
419
406
559
687
707
696
688
677
664
646
649
655
608
557
584
635
644
639
644
646
649
647
617
584
529
378
267
463
594
626
532
413
461
630
719
699
681
680
677
677
656
647
659
645
608
615
641
641
642
646
646
650
650
623
592
545
407
182
399
585
606
490
428
533
675
715
692
691
695
688
684
664
655
667
669
649
643
647
641
648
659
655
655
656
630
597
559
430
225
312
540
587
468
444
590
700
696
697
722
709
685
682
670
659
671
672
655
650
653
655
659
664
666
665
663
635
596
574
472
252
205
446
566
484
448
593
694
678
694
728
707
683
692
680
665
675
676
657
644
665
681
670
671
679
677
668
639
607
590
500
284
319
511
518
467
556
659
678
692
710
704
703
716
692
672
681
687
672
657
677
699
687
684
692
685
672
655
626
593
501
294
377
502
512
542
624
678
693
694
707
719
710
687
680
688
696
696
687
690
696
686
679
685
688
684
667
627
585
488
289
388
512
569
633
684
692
698
725
727
695
681
690
693
697
701
702
700
697
682
677
687
694
684
650
618
594
480
257
390
548
649
686
688
707
743
743
712
701
708
709
704
698
699
703
703
698
698
711
704
660
623
630
600
423
403
573
654
682
698
710
720
716
710
712
725
722
708
707
708
709
708
710
710
687
649
629
612
497
275
386
550
652
684
679
681
692
689
692
710
718
714
709
700
693
690
687
677
671
655
608
485
288
191
374
537
646
690
701
700
689
678
682
685
684
682
678
670
673
670
668
660
605
460
256
319
495
642
705
721
723
716
705
695
685
686
696
697
688
673
643
575
425
232
415
544
625
686
724
733
724
711
719
728
709
670
608
499
343
356
455
532
579
596
603
615
605
547
475
379
646
691
746
781
751
731
758
752
704
661
591
610
697
747
751
752
765
738
716
740
751
746
747
726
665
578
452
431
580
639
672
707
707
684
685
689
689
696
695
692
691
689
700
687
617
507
341
515
627
644
653
692
714
700
696
707
716
714
707
697
675
669
701
705
666
625
540
358
253
443
595
664
677
691
713
736
752
752
745
737
733
730
724
717
712
718
697
671
670
640
526
378
149
358
560
657
678
693
706
701
711
747
763
741
718
713
710
709
724
728
704
683
692
691
661
614
527
361
245
475
629
662
666
694
707
694
696
723
735
719
710
713
708
701
713
710
677
672
709
702
653
631
597
439
146
349
550
635
640
661
697
712
720
736
739
718
704
725
753
744
716
711
706
683
680
697
685
650
640
616
498
308
197
424
588
639
649
670
699
715
734
756
750
713
695
727
761
746
710
699
704
708
705
684
659
655
654
622
553
427
254
260
477
608
658
679
690
704
718
726
729
727
711
697
717
738
725
697
687
697
716
719
684
657
669
667
627
598
544
363
314
513
622
666
690
700
711
721
720
706
702
705
705
706
707
710
703
691
688
694
699
685
674
675
660
627
623
612
462
218
328
525
632
672
692
705
712
716
717
704
683
667
655
638
625
642
674
689
687
676
676
686
691
673
646
633
644
640
543
338
315
518
635
673
689
703
712
717
708
685
640
581
532
497
483
515
585
648
679
677
666
676
689
668
641
644
653
635
598
469
251
317
518
629
662
672
697
728
726
675
606
543
469
400
365
367
405
479
565
633
661
659
662
674
669
655
653
643
614
607
548
349
326
516
618
650
664
695
725
696
591
482
417
371
341
336
348
373
412
469
543
617
648
655
667
673
661
656
643
608
597
565
412
298
496
610
650
670
692
680
603
487
394
355
362
400
431
432
426
422
423
469
563
630
653
662
669
661
657
653
627
599
563
448
255
235
461
607
655
673
674
603
493
417
405
424
472
543
581
557
525
502
465
456
522
605
643
653
658
657
661
662
649
617
580
486
307
179
424
589
639
664
643
522
411
417
497
565
615
660
673
643
608
589
551
496
498
570
631
643
642
656
660
658
652
627
595
530
364
381
546
612
653
613
462
386
479
611
672
684
684
680
668
647
640
620
556
508
554
627
641
638
649
653
649
641
618
596
557
413
304
493
604
645
570
425
416
574
700
705
680
667
665
666
656
659
662
618
562
579
631
644
642
651
650
646
644
625
596
564
439
230
212
439
612
628
515
424
500
662
733
701
676
672
667
662
655
665
683
662
623
623
643
645
651
661
654
652
662
635
598
571
461
253
360
577
606
478
444
587
711
714
698
708
693
668
659
656
666
681
671
646
645
654
655
658
667
660
658
668
640
596
583
502
282
245
480
579
485
455
609
708
685
700
735
701
664
674
675
669
680
673
651
646
666
672
669
673
677
663
655
634
607
599
526
313
345
529
516
464
570
675
684
704
728
700
683
707
702
686
691
686
668
658
677
690
682
684
686
667
657
651
631
600
522
328
408
507
496
545
644
694
702
703
704
709
714
699
689
690
696
696
692
692
694
682
677
674
672
679
672
632
590
509
323
239
409
504
568
650
697
692
694
728
736
706
684
689
689
693
707
708
705
697
680
675
675
689
696
665
622
598
501
281
409
561
660
689
685
704
750
755
716
690
697
704
701
699
703
706
703
698
697
705
708
682
641
632
606
438
431
586
657
684
705
718
727
716
694
704
730
727
707
704
706
708
709
711
708
688
661
640
619
507
287
224
409
566
667
696
685
687
699
686
689
720
732
717
708
698
691
694
693
679
669
656
615
498
302
211
406
568
664
697
705
703
685
674
683
694
688
681
672
663
670
677
677
665
609
471
273
359
522
654
711
723
722
717
708
695
684
684
692
689
684
678
657
594
446
258
435
562
644
707
747
752
735
718
725
733
715
680
619
515
370
265
388
493
571
615
630
633
637
624
575
509
404
348
348
327
647
686
739
775
747
731
762
759
717
688
636
524
641
710
747
745
744
756
731
716
745
753
742
753
740
681
604
507
528
634
661
682
713
712
690
686
686
688
701
698
689
686
689
698
691
645
559
417
439
588
650
654
664
698
717
708
701
707
721
721
710
695
674
669
702
706
672
641
575
408
311
495
614
665
686
703
714
734
751
748
742
738
735
731
727
721
714
719
702
673
665
648
556
405
183
387
566
651
679
700
713
706
715
741
748
728
709
705
705
716
730
723
698
688
699
693
658
616
537
373
274
490
629
667
679
693
701
698
706
721
723
707
693
694
698
699
707
698
670
673
717
717
663
629
598
463
169
384
573
645
657
673
693
701
716
737
738
724
708
712
733
733
711
700
692
676
681
705
703
670
653
623
512
329
227
458
606
646
658
681
694
706
728
750
750
729
709
722
749
744
711
698
701
702
701
686
672
672
666
628
556
432
270
286
497
609
653
683
692
699
715
727
728
727
718
704
714
729
720
697
693
704
710
706
680
663
673
670
631
595
549
390
338
524
614
664
696
700
703
722
723
708
701
703
707
714
710
698
690
689
691
700
702
684
671
670
657
627
620
615
494
262
355
536
629
676
704
707
702
715
721
710
699
690
688
685
675
668
672
676
679
690
695
695
689
668
644
629
635
637
567
382
347
539
641
678
698
711
712
709
707
710
701
662
614
591
588
601
628
655
672
685
688
690
688
665
638
636
641
631
613
504
289
348
546
643
665
679
706
727
723
693
672
650
582
497
456
467
503
560
620
657
670
670
673
680
666
647
647
646
624
620
573
386
352
541
628
656
676
702
725
715
654
577
512
437
372
350
363
400
467
549
613
646
647
653
671
677
663
657
655
628
609
581
450
237
321
507
611
662
692
702
694
661
577
463
369
321
330
350
348
355
396
464
544
613
636
644
668
681
665
660
665
643
607
576
486
299
262
471
608
673
693
685
642
571
480
392
343
354
421
464
445
417
411
426
480
570
625
642
656
668
663
661
669
660
623
586
517
353
211
447
603
658
674
657
580
478
412
407
446
505
566
591
569
535
501
463
457
515
593
634
643
646
661
662
660
659
632
600
552
402
180
417
572
627
659
639
519
408
417
508
592
637
651
649
640
620
592
548
493
486
556
628
640
641
659
662
651
640
620
604
573
437
344
523
613
654
605
460
395
505
643
684
675
665
664
663
656
657
638
569
511
552
628
648
647
660
659
649
643
624
600
573
460
256
246
468
615
635
543
431
463
625
727
704
670
671
672
670
668
684
685
627
568
585
637
653
657
663
651
651
665
639
592
572
481
277
390
583
608
496
447
565
704
726
692
684
683
674
673
674
681
677
637
605
622
653
660
663
667
653
653
671
642
595
587
517
304
270
492
582
492
460
612
718
691
685
710
687
663
686
696
684
667
637
625
645
670
671
668
675
668
651
651
635
613
605
534
322
362
543
518
466
584
692
688
698
716
685
672
711
726
703
682
664
659
668
682
684
676
682
678
651
644
651
640
609
526
333
222
443
518
487
550
662
704
702
700
692
694
717
722
707
695
691
698
697
694
688
683
678
669
659
672
673
639
598
516
329
284
434
499
563
658
704
693
692
718
725
710
698
699
694
693
709
712
700
694
691
684
672
681
696
668
625
602
507
286
273
427
566
661
688
683
703
743
751
719
692
696
703
699
696
699
701
702
706
707
700
697
683
646
629
602
443
260
460
598
658
683
704
713
726
720
699
704
730
726
702
699
709
713
719
717
700
676
658
644
619
508
294
261
439
581
674
697
682
687
704
693
694
725
731
714
708
706
704
705
697
673
659
652
619
508
314
236
437
592
672
695
702
702
683
673
685
691
687
683
678
671
674
681
680
665
609
478
290
398
544
657
707
717
713
709
704
692
683
686
688
681
680
686
671
605
454
252
287
446
569
653
714
754
760
744
728
732
732
714
687
631
530
386
281
415
522
598
640
657
662
660
638
595
535
422
266
317
361
391
383
347
291
639
678
724
759
741
730
756
753
718
697
661
563
662
713
738
732
733
746
727
718
743
745
731
745
745
698
633
553
593
672
680
689
706
702
687
683
681
683
701
698
687
679
686
697
693
660
590
452
528
643
665
661
672
693
708
706
700
702
718
721
715
696
675
670
696
698
671
650
603
458
392
554
631
660
686
704
711
729
744
740
739
741
739
736
732
726
712
711
701
673
664
659
593
436
247
436
579
649
683
707
708
704
717
733
733
722
716
712
709
725
735
716
694
693
700
689
661
632
551
376
310
506
627
679
700
702
692
696
711
717
716
708
693
690
696
710
712
693
672
683
712
706
666
637
603
482
286
181
400
582
652
678
699
696
692
712
732
732
729
721
710
715
722
714
700
692
685
686
695
695
676
660
629
530
354
239
470
613
648
666
693
698
699
718
735
738
736
728
721
731
730
707
694
701
703
689
680
677
679
667
629
562
438
275
296
504
607
642
673
698
700
708
717
716
721
719
715
715
716
707
692
694
705
702
696
682
674
671
658
625
591
544
404
344
523
604
650
693
705
701
713
720
716
712
707
706
713
708
689
683
691
699
702
697
689
677
664
647
627
617
607
514
309
366
537
618
667
708
711
700
710
726
728
722
702
689
695
695
680
667
669
680
698
705
697
681
663
647
637
633
627
577
421
213
371
552
641
674
699
714
710
708
713
730
736
700
650
641
659
661
646
643
660
688
702
696
682
664
647
646
642
627
610
522
321
368
568
658
671
682
707
719
712
702
705
710
659
582
557
583
606
620
640
659
669
673
680
678
668
656
654
653
634
621
581
412
362
559
643
667
690
709
717
709
684
647
602
532
465
445
459
491
549
618
656
653
645
660
677
675
662
660
665
645
622
597
478
261
338
518
613
671
712
714
700
686
642
552
448
370
349
359
356
374
444
541
614
639
636
644
671
680
663
659
670
656
622
598
521
334
290
480
603
680
710
694
668
636
560
446
350
307
335
367
358
357
389
448
534
615
640
638
661
675
663
655
668
664
631
600
550
394
245
463
607
671
681
664
627
560
458
378
368
392
432
454
448
438
420
411
460
559
629
643
646
657
665
657
657
663
635
606
569
435
212
441
591
645
664
653
576
465
397
414
483
538
558
557
548
534
501
462
451
505
594
642
644
646
667
670
655
645
625
605
579
454
241
376
546
620
656
631
507
400
435
544
614
638
645
641
627
609
596
564
506
488
557
635
651
650
665
669
656
648
628
603
575
468
270
279
486
603
631
576
454
422
549
674
684
668
682
692
680
663
662
636
561
510
551
629
659
659
662
652
657
670
641
594
573
490
294
188
408
571
603
523
450
515
658
719
690
674
687
696
700
689
676
639
575
546
588
645
666
667
665
649
654
673
645
597
586
519
307
293
497
583
505
460
588
707
699
675
684
678
676
704
706
673
626
585
591
639
674
675
672
676
662
646
651
639
619
609
527
313
384
558
521
463
585
704
694
681
695
676
670
711
724
690
648
629
649
678
692
683
680
687
673
647
645
653
644
614
515
312
247
474
531
484
557
676
708
699
699
686
682
709
726
706
682
676
698
704
692
686
690
685
665
657
672
669
640
604
507
305
324
465
507
564
663
707
699
698
713
714
710
709
709
698
693
705
705
689
689
701
693
669
676
690
661
621
600
497
270
311
454
577
663
691
689
707
737
744
726
707
704
702
695
689
690
689
693
712
717
700
689
674
640
622
588
428
306
498
620
667
687
702
710
725
734
716
712
722
715
694
693
707
713
722
721
698
668
651
642
613
493
284
310
480
607
679
692
676
689
716
710
704
719
718
705
708
719
715
707
694
671
656
652
623
509
311
268
467
611
675
688
695
703
689
678
682
682
680
684
688
681
674
676
678
668
617
487
298
430
564
658
700
710
705
703
699
685
677
686
688
677
678
688
674
609
460
257
318
462
577
660
715
753
762
744
730
736
731
713
696
646
540
390
304
440
544
616
657
675
683
679
652
611
555
436
274
333
391
429
415
369
311
669
715
748
743
734
750
746
718
698
666
585
668
705
726
727
735
747
733
722
740
741
729
736
739
709
656
581
443
609
685
692
691
695
693
686
686
676
678
697
700
686
676
683
694
690
662
602
476
579
668
671
665
673
686
697
699
695
695
708
718
714
700
681
674
686
683
665
650
617
497
472
602
644
657
685
704
711
728
734
728
731
745
744
733
733
730
712
704
697
676
664
668
625
468
330
498
599
647
688
711
706
702
717
726
719
721
724
721
715
728
734
710
693
700
696
680
665
650
567
387
360
531
627
684
721
712
684
689
711
713
711
708
704
700
702
716
714
692
685
695
696
682
663
645
609
505
320
196
414
584
651
692
720
701
685
707
726
726
729
729
715
711
716
718
707
701
704
694
673
667
670
659
634
560
391
246
473
614
649
671
702
701
697
716
724
726
731
735
722
715
713
705
701
709
708
689
664
667
674
661
633
583
458
277
298
510
616
639
671
704
705
702
710
712
712
717
723
719
702
692
689
698
707
702
685
681
685
672
646
628
599
544
413
338
529
611
648
688
713
708
706
714
722
722
716
714
716
705
691
692
704
708
701
693
692
687
662
644
635
622
601
527
348
366
541
619
659
707
723
711
710
726
742
739
710
686
693
703
696
684
685
694
703
698
690
676
661
657
657
643
624
581
450
245
380
558
640
669
698
716
713
716
726
740
739
701
649
653
693
696
663
651
671
690
697
686
672
668
662
665
655
630
602
525
347
379
579
667
677
685
703
715
718
715
717
717
684
626
618
659
671
651
647
658
666
682
688
675
669
662
664
662
643
618
580
433
218
368
572
657
678
699
713
713
709
700
681
658
616
568
554
564
582
611
651
665
649
656
677
681
671
661
663
669
655
634
614
505
281
348
531
617
673
722
727
705
694
678
626
554
484
450
441
434
456
528
611
651
645
642
659
676
674
663
662
673
663
634
620
552
356
310
493
599
677
717
705
685
675
630
537
439
364
345
348
347
379
445
518
586
638
647
645
664
675
667
659
671
668
635
609
571
421
269
478
609
678
686
662
654
629
534
425
368
342
337
340
347
374
400
425
500
604
654
649
652
668
671
659
660
668
636
605
576
451
235
235
457
604
662
666
651
616
538
428
372
394
428
436
428
419
415
408
405
452
554
641
659
647
652
672
670
660
655
635
608
581
463
257
397
561
629
655
648
558
437
396
444
508
550
568
562
532
499
480
468
468
512
595
649
649
649
670
673
662
658
641
613
581
472
278
304
502
597
634
616
496
401
468
588
628
634
656
663
637
597
573
545
504
496
555
627
656
656
663
662
665
676
650
608
583
490
294
211
433
568
608
564
469
461
584
685
685
668
676
688
683
655
620
575
525
518
573
637
667
671
669
659
662
678
650
609
589
511
299
328
518
594
524
455
542
674
706
685
677
670
670
684
668
625
579
551
575
631
669
678
681
686
669
653
655
648
624
606
509
294
197
420
577
523
453
571
705
708
686
689
675
664
682
676
642
611
608
643
678
689
684
690
696
677
656
654
653
640
610
498
282
279
503
541
484
563
690
716
703
703
695
679
687
692
679
667
671
694
700
688
689
698
688
663
664
678
662
633
602
486
269
359
498
529
578
669
711
710
714
720
710
707
707
707
700
698
701
697
683
690
705
692
666
678
688
654
616
590
465
235
354
496
598
670
698
704
720
738
739
735
720
711
703
696
688
684
684
691
709
712
699
691
670
641
620
562
386
350
535
646
685
696
705
709
727
747
735
715
711
708
695
697
709
711
714
716
704
673
651
649
609
460
251
352
523
635
687
690
674
691
731
731
714
711
709
707
715
729
717
697
683
674
665
660
630
504
289
298
491
625
683
688
691
706
702
687
682
678
677
692
697
681
668
664
673
676
630
493
294
264
450
589
668
699
708
705
704
698
678
671
684
685
674
680
686
669
611
469
262
354
490
596
669
716
754
764
738
719
731
728
712
706
660
544
387
337
463
563
635
676
686
689
688
665
622
566
448
284
305
361
420
457
444
396
331
658
710
742
744
741
743
742
723
696
657
594
643
688
716
730
745
752
738
726
731
739
736
733
728
709
665
588
457
665
688
690
690
690
689
687
672
670
685
695
688
676
675
683
678
653
601
489
581
660
670
670
675
682
690
691
688
688
696
703
704
698
687
678
673
665
654
644
616
513
520
626
646
656
688
705
714
724
727
719
725
741
738
725
729
731
716
701
689
674
660
662
632
486
398
554
615
641
689
717
710
704
721
724
711
715
729
725
709
720
722
706
698
703
694
671
661
651
575
403
419
564
626
677
723
717
686
688
710
714
703
706
713
707
702
709
707
687
694
700
681
663
659
645
611
525
348
232
439
587
644
691
722
698
683
704
723
716
717
727
722
711
708
720
713
705
712
696
655
647
664
653
634
589
431
255
472
609
650
676
704
695
696
721
723
707
714
731
721
699
697
706
708
712
714
687
656
660
671
656
636
608
493
290
292
512
626
647
672
709
709
703
714
710
698
707
727
716
681
675
689
702
706
697
683
683
692
674
646
635
613
555
424
243
322
533
636
655
687
722
718
707
712
721
721
719
728
720
693
689
705
710
704
694
687
695
693
668
649
647
633
603
536
374
351
546
630
662
703
731
721
712
723
736
737
720
698
699
709
711
710
707
704
698
690
683
676
669
666
672
658
627
585
470
269
375
559
639
664
696
719
721
726
735
736
724
693
653
661
707
714
685
677
688
694
691
678
667
670
672
677
670
637
595
527
369
384
579
666
677
686
701
718
731
732
718
704
684
647
645
687
694
665
657
667
676
684
686
672
669
665
664
665
647
615
579
456
247
377
576
662
680
699
712
713
716
708
694
681
666
641
627
629
636
644
661
663
652
671
695
683
666
658
660
667
658
637
621
531
309
353
541
621
668
714
728
709
699
688
662
633
596
567
545
529
547
603
652
658
645
658
680
679
668
664
669
676
665
636
626
570
377
313
505
603
668
710
706
688
685
666
614
550
480
438
419
415
462
539
594
623
644
653
655
666
675
672
669
681
672
630
605
578
432
274
485
615
679
683
657
658
665
606
514
444
381
341
326
335
388
451
496
557
634
665
650
654
672
673
665
672
675
634
598
573
457
244
242
462
611
671
664
638
634
602
504
410
379
365
351
339
333
349
378
421
502
608
672
665
646
654
670
665
663
665
641
609
581
464
262
196
403
569
637
655
652
598
497
420
402
422
443
453
448
422
394
391
423
487
570
640
658
642
641
666
673
665
669
657
629
589
474
277
321
519
603
640
648
546
419
420
502
543
551
563
563
539
499
473
477
500
542
596
635
643
649
668
673
669
676
664
630
591
484
287
238
466
582
618
603
501
427
502
620
648
629
619
614
602
572
539
524
526
551
595
639
661
668
678
673
668
676
661
623
591
496
286
374
547
603
543
458
489
609
687
686
661
634
618
611
588
562
553
562
596
638
663
675
684
692
677
661
659
648
626
595
488
275
239
462
594
523
440
538
680
714
694
680
656
632
619
603
588
596
618
651
675
678
682
695
700
680
663
657
647
629
597
474
257
317
528
547
482
561
691
723
706
704
691
664
653
645
646
660
677
691
690
683
689
700
686
663
668
677
650
622
590
457
234
387
528
554
595
674
714
716
723
722
705
697
695
697
700
702
702
691
684
693
698
677
661
681
688
650
615
572
418
399
542
620
673
698
711
728
736
734
731
723
705
701
701
690
687
688
694
697
696
696
692
671
649
624
528
328
388
558
655
691
699
705
706
722
744
734
706
702
708
705
703
713
711
703
702
703
676
654
660
606
420
201
373
547
653
690
688
672
688
728
734
711
705
715
717
720
729
719
691
673
670
669
664
631
490
261
319
504
634
692
693
687
702
705
692
683
680
684
695
695
680
666
656
665
677
635
488
275
262
463
616
685
701
705
703
703
695
671
663
678
677
670
683
686
661
608
474
262
388
522
620
679
714
750
761
724
698
715
719
706
709
667
545
385
370
487
578
654
697
692
681
686
673
625
564
452
291
348
403
451
476
465
424
350
697
727
738
738
733
732
722
690
646
593
661
707
735
750
751
740
728
725
734
743
735
719
705
665
583
456
626
679
698
702
697
693
687
674
669
671
686
687
680
669
670
668
648
598
489
634
667
681
688
688
688
687
686
687
689
691
694
696
693
677
664
654
653
644
606
503
521
623
643
663
695
710
716
721
721
717
726
738
727
716
724
731
722
699
684
670
658
649
616
478
586
627
637
685
722
718
711
725
725
710
714
728
722
705
706
709
705
703
701
689
669
660
643
572
408
467
593
631
665
713
721
701
697
713
714
700
702
717
710
696
692
689
681
695
698
676
665
664
644
611
536
357
468
593
645
688
715
697
691
710
722
712
708
721
728
714
704
713
713
701
705
691
653
650
667
649
632
607
459
282
479
607
653
683
703
692
700
730
723
695
702
730
723
691
689
712
718
709
705
685
658
661
673
653
637
627
523
311
294
508
637
661
679
709
712
716
731
717
685
697
729
709
663
669
700
705
696
692
686
684
689
676
654
643
624
571
439
249
306
534
654
669
689
721
724
716
720
721
708
717
738
719
680
686
715
710
693
689
688
696
693
672
658
657
639
603
545
389
331
546
646
670
698
731
728
718
722
727
724
720
719
715
712
718
725
717
700
696
692
685
679
672
671
675
663
628
590
487
289
361
557
641
661
693
720
726
730
735
728
715
702
681
683
717
723
704
699
698
696
688
680
672
671
669
674
676
644
599
539
394
385
579
661
673
688
705
722
736
739
720
706
695
673
669
697
702
677
676
685
682
685
686
674
667
662
658
665
653
616
582
481
276
385
579
661
677
696
712
719
726
719
703
693
692
677
660
659
660
662
670
667
661
680
699
679
663
660
657
665
659
632
615
546
339
352
545
628
664
706
724
714
705
695
681
670
657
642
619
599
612
650
671
658
650
672
690
676
663
667
675
679
664
627
614
576
398
300
511
614
667
705
706
689
688
683
663
629
583
553
531
518
556
618
647
642
649
663
667
668
673
675
679
692
676
622
597
579
441
220
263
490
626
681
684
660
661
678
658
608
551
483
438
420
420
469
537
577
608
647
666
657
660
674
673
666
682
680
631
596
576
458
243
240
463
616
675
666
641
646
648
593
512
453
400
363
350
354
385
439
501
571
641
674
661
651
659
666
661
664
672
648
616
584
461
258
199
404
573
646
659
657
629
571
501
447
418
395
377
372
375
379
406
469
551
625
663
656
636
642
669
675
662
670
665
638
592
467
268
328
533
619
651
669
596
478
440
471
483
470
457
455
457
448
446
485
552
606
636
645
637
644
675
681
667
672
669
640
591
474
273
261
496
599
627
636
549
437
454
553
589
566
535
521
519
506
498
522
571
611
637
652
655
662
680
683
670
671
663
631
586
474
269
411
567
608
570
488
459
535
633
658
624
577
551
540
527
532
565
605
636
658
669
669
677
687
680
664
656
650
626
581
462
255
267
493
606
540
451
505
627
688
683
654
617
589
570
559
578
618
651
668
675
674
676
689
690
676
665
654
641
622
577
443
234
352
553
561
490
554
675
717
700
684
665
643
630
628
647
677
694
699
689
681
684
691
678
664
670
671
641
615
570
418
191
414
553
575
608
677
713
714
718
713
698
691
690
696
706
712
704
694
692
693
687
668
663
684
681
645
614
549
370
234
436
578
640
672
694
710
731
735
729
723
715
696
697
704
700
692
697
697
689
684
693
690
664
651
624
495
275
227
422
570
653
688
695
703
705
712
729
722
694
695
715
714
704
714
712
700
695
697
668
648
660
597
383
382
554
658
689
686
671
681
717
724
704
704
725
730
723
725
723
701
674
663
659
657
623
468
230
339
513
640
700
695
680
694
702
691
686
690
697
697
693
689
680
660
655
666
626
473
256
272
478
638
697
700
701
699
696
690
670
663
676
676
673
692
688
652
597
466
253
412
548
639
691
712
739
751
715
687
707
715
701
704
666
543
382
266
404
516
593
664
710
700
676
684
678
624
552
448
292
305
389
447
485
492
480
445
363
662
690
714
729
718
707
702
676
637
588
622
692
728
740
738
740
738
722
718
733
733
713
700
661
574
440
664
711
720
703
691
686
682
672
666
668
684
684
668
661
665
654
600
476
601
661
692
704
697
681
680
686
690
685
675
679
695
697
677
651
646
658
650
597
479
603
640
671
699
706
706
709
712
718
732
730
716
713
723
729
719
694
674
662
658
643
594
449
587
637
638
677
716
719
712
717
721
716
720
725
717
706
702
702
700
702
692
679
673
661
633
559
391
486
608
639
659
700
721
717
706
709
711
703
705
720
713
692
684
679
674
689
687
674
677
672
641
608
532
340
498
600
648
688
708
701
705
713
712
705
705
725
736
721
700
708
707
689
688
683
661
667
677
645
626
607
464
316
497
610
659
691
701
692
709
734
713
685
699
733
728
696
694
718
719
695
690
683
663
667
676
653
631
625
536
330
302
509
639
671
682
704
713
727
741
715
675
693
731
706
659
675
715
707
683
688
691
686
682
677
664
644
619
577
450
250
302
528
659
680
687
713
723
728
734
719
695
709
737
714
669
685
722
708
682
692
700
695
688
675
668
657
629
598
548
394
314
538
651
673
692
721
726
721
725
722
712
716
732
724
705
714
728
711
693
694
700
694
685
672
668
669
658
625
594
502
308
346
554
643
662
690
718
725
722
729
723
716
714
711
710
721
722
710
697
692
690
692
692
683
672
660
665
673
646
606
555
419
214
376
576
657
668
689
713
724
728
732
726
720
717
702
694
708
708
688
686
688
680
686
694
681
670
658
653
667
660
616
582
495
293
378
575
658
673
693
714
724
727
724
715
709
705
692
673
671
674
675
678
679
670
683
693
677
664
660
657
667
663
624
597
546
360
339
539
635
669
703
718
714
710
707
697
682
671
663
648
633
643
668
677
667
662
679
684
669
663
669
673
679
665
616
597
571
414
280
506
625
673
703
705
691
691
694
685
663
636
627
619
603
618
651
661
653
660
673
673
667
670
671
674
688
671
618
598
585
447
226
252
489
632
680
684
670
669
682
685
666
633
585
559
551
543
562
602
626
638
654
666
665
668
675
667
662
677
676
633
608
589
456
239
241
464
616
667
666
654
664
678
659
611
562
504
459
448
460
492
539
588
627
652
662
658
659
667
671
660
661
669
651
624
587
451
244
198
401
574
649
660
661
652
637
600
543
490
442
400
394
428
467
507
563
618
648
656
651
643
654
681
677
660
666
660
632
582
450
245
326
539
630
654
672
632
558
519
508
487
457
427
428
465
495
513
556
614
643
651
649
641
651
684
689
665
664
661
630
576
449
244
263
502
604
626
653
602
495
468
525
552
529
493
486
508
520
532
572
623
653
665
668
657
656
677
684
667
661
657
627
570
443
238
414
563
607
603
548
479
489
573
617
589
541
526
531
536
561
609
649
670
680
680
667
664
677
679
663
652
648
626
563
427
270
499
612
573
497
501
571
636
653
621
586
571
574
584
618
657
675
683
687
675
669
673
681
679
663
648
641
622
554
397
376
573
579
510
547
646
692
681
658
638
630
640
654
680
699
701
696
691
682
677
680
674
672
674
662
636
612
543
369
214
435
566
585
612
674
708
706
706
700
693
694
701
705
708
708
702
699
698
691
680
670
674
684
666
637
608
519
323
250
459
598
649
673
691
706
731
738
722
717
712
693
689
701
701
698
699
695
686
685
694
680
649
641
609
461
238
257
448
579
651
680
687
702
709
710
718
716
692
689
714
717
702
703
709
701
696
686
653
636
646
570
348
391
558
655
680
678
669
678
706
720
705
705
732
736
713
710
722
713
676
649
643
645
605
439
203
354
525
643
698
688
671
688
698
687
687
701
704
691
686
696
696
666
643
649
609
456
238
293
494
647
694
692
696
694
685
682
671
667
675
678
682
698
686
641
579
448
242
244
422
557
650
704
712
721
731
707
687
709
721
703
696
653
533
371
281
437
549
606
658
706
707
687
692
684
621
539
435
284
325
407
474
518
516
492
449
361
644
680
708
694
672
667
653
622
571
663
707
724
726
740
751
727
703
713
724
710
693
650
558
633
713
728
702
689
693
692
686
666
658
675
688
673
660
668
662
595
445
646
694
715
699
674
674
692
696
682
666
671
692
699
675
645
644
663
656
589
452
578
636
671
693
696
691
695
702
725
737
724
706
713
728
728
712
687
659
647
657
645
582
421
563
637
645
671
702
710
700
706
715
724
731
726
715
712
710
703
696
696
676
662
672
664
629
546
366
470
601
645
660
690
715
723
706
696
705
711
718
724
715
699
692
683
672
680
678
678
685
674
638
605
519
312
513
605
652
689
703
705
714
710
694
695
712
735
741
725
707
714
708
681
676
676
672
678
677
644
626
598
451
525
621
665
695
701
697
715
724
696
680
707
736
732
706
705
723
714
683
682
686
671
669
678
659
628
615
535
344
330
529
650
679
684
700
712
731
740
709
678
702
730
704
669
689
720
705
683
689
700
685
674
680
670
641
607
578
456
248
315
530
662
685
686
703
718
733
740
719
694
706
731
707
669
690
725
710
688
696
707
695
682
673
671
651
619
595
545
386
316
532
651
678
690
715
719
719
728
723
708
710
727
718
696
708
728
712
689
695
703
699
689
675
664
663
650
621
591
505
315
333
547
644
664
689
717
721
715
723
726
715
715
717
716
716
717
711
694
684
685
695
703
695
678
657
660
670
646
609
564
427
212
354
568
656
666
688
716
725
718
722
727
728
728
720
710
715
714
693
684
680
676
690
704
696
678
660
654
670
663
615
577
489
288
351
560
656
678
694
716
726
722
723
727
725
719
702
684
683
686
684
681
680
673
686
697
682
672
663
657
672
666
616
578
526
352
310
519
638
681
705
713
709
710
719
716
697
677
665
657
649
656
669
674
676
678
683
678
664
665
669
668
677
663
611
589
560
406
264
488
629
680
703
703
691
694
705
702
676
651
653
660
646
644
652
657
664
674
679
668
665
671
668
667
679
662
618
609
591
438
245
481
628
670
681
689
684
689
692
687
667
644
634
641
632
625
629
639
651
666
671
672
676
679
667
658
666
663
634
626
599
443
224
238
458
609
653
663
677
686
695
686
659
633
604
572
560
573
594
613
634
653
656
661
667
671
678
679
664
657
663
649
627
585
434
221
391
571
644
659
666
669
679
670
627
581
545
504
493
536
583
610
636
651
648
649
655
662
673
691
680
661
663
650
615
563
426
216
310
533
635
652
661
649
630
616
590
553
525
495
499
551
592
610
632
650
643
643
654
656
664
690
690
666
661
649
609
554
420
243
482
599
624
656
646
578
539
562
577
558
532
539
573
596
608
637
658
660
665
673
664
658
675
685
668
660
649
617
551
410
385
543
607
634
619
544
506
558
611
597
567
571
588
602
626
659
673
677
686
685
670
658
670
681
666
649
647
629
547
383
253
485
612
608
559
534
552
602
633
618
598
604
623
643
673
685
681
681
692
685
673
672
680
683
669
646
641
625
531
346
383
575
595
538
554
628
671
665
647
637
644
669
695
710
708
690
689
695
694
682
679
680
684
680
655
633
609
510
318
229
441
567
587
611
673
707
702
701
699
694
704
716
714
704
697
697
705
710
696
683
677
686
682
655
629
594
479
282
254
463
601
654
679
694
706
737
745
725
715
716
698
683
692
701
699
698
691
685
690
695
673
640
628
582
421
273
463
591
655
677
684
706
721
718
720
724
703
688
706
716
700
689
694
699
693
677
646
630
625
527
311
227
403
563
655
675
673
672
683
711
726
713
708
731
735
705
690
706
708
671
636
634
635
576
398
361
536
645
688
674
666
687
695
686
689
707
706
683
674
689
691
658
634
637
590
432
221
310
502
642
679
681
694
690
674
674
674
670
672
681
686
691
674
633
565
427
232
249
419
552
652
714
717
706
712
703
693
713
729
710
684
632
517
357
288
460
575
615
643
688
711
702
698
682
615
525
415
266
325
399
475
541
542
500
436
342
667
660
635
628
622
591
673
708
718
732
754
738
703
698
715
704
676
622
524
684
716
697
694
698
696
696
681
662
671
690
680
664
669
657
572
398
605
674
711
700
674
677
690
694
681
666
668
688
694
672
647
646
664
650
567
415
615
659
680
683
682
688
702
724
737
719
700
712
729
722
702
680
648
633
649
643
568
394
621
647
663
686
696
694
696
709
728
738
724
706
717
723
706
692
687
666
648
660
659
625
532
340
575
642
660
679
705
721
703
687
696
717
724
715
703
705
712
695
673
672
674
674
679
660
631
605
503
504
601
648
683
697
708
716
701
678
692
718
731
727
716
714
726
712
678
674
681
677
676
664
645
631
588
435
542
630
663
688
697
701
716
708
685
689
715
727
719
710
714
725
711
682
685
693
674
662
674
665
633
609
534
357
357
554
660
680
682
692
705
721
726
703
692
711
720
700
685
700
716
699
683
693
705
683
668
678
677
638
606
586
466
248
343
546
662
686
686
697
709
723
726
713
700
705
717
701
679
698
722
712
693
696
700
689
675
677
671
647
619
604
546
371
331
532
647
680
694
711
712
712
723
721
704
702
710
705
690
704
727
719
698
690
690
692
692
679
664
660
649
621
587
491
300
326
537
644
669
691
715
716
712
721
724
709
707
707
705
703
711
712
700
688
684
691
701
701
684
663
664
667
641
608
556
408
196
327
551
655
668
688
715
724
715
718
725
726
726
719
710
710
711
695
681
680
682
695
712
704
685
664
657
666
656
614
570
463
262
314
534
652
679
692
712
720
711
715
729
733
728
711
693
691
694
684
674
676
684
698
707
690
679
666
658
669
662
617
573
503
323
274
487
631
688
704
706
697
698
716
729
717
691
674
668
664
665
667
666
676
689
693
684
670
669
671
668
674
660
614
593
546
374
243
459
617
679
700
702
688
689
709
717
690
658
657
668
662
652
647
653
671
685
683
666
669
675
672
669
674
649
619
619
581
400
238
460
612
655
675
698
699
693
696
687
670
655
659
670
667
648
631
639
665
679
676
671
674
678
672
662
659
648
628
630
585
406
223
440
594
637
659
692
703
701
688
663
652
654
645
635
641
644
635
643
663
672
672
674
675
678
679
665
653
653
640
619
565
405
371
560
638
656
666
675
691
695
663
636
630
610
598
626
651
652
654
660
653
656
670
673
677
690
678
661
659
639
598
544
401
282
515
633
649
646
649
668
680
660
628
611
594
600
640
663
660
665
657
639
641
664
670
673
688
685
669
660
636
592
537
394
210
447
592
625
645
664
645
622
630
639
626
610
623
649
657
664
676
674
655
654
668
668
662
674
684
672
660
643
611
540
380
344
526
608
644
659
615
567
593
642
646
633
642
650
654
671
685
681
676
678
677
666
660
670
683
673
651
645
630
534
345
228
461
600
623
602
582
579
606
640
646
648
657
667
680
696
689
670
674
687
683
676
675
684
691
677
647
637
622
510
307
363
553
598
563
574
631
666
663
659
664
671
690
708
712
696
676
680
696
700
693
686
684
693
682
647
625
597
474
273
221
424
556
589
613
672
705
700
702
704
697
704
717
711
697
684
690
705
713
698
681
678
689
682
654
628
576
432
250
447
589
652
682
694
705
737
749
723
712
718
705
683
686
695
699
696
684
680
687
691
673
648
629
554
373
264
454
590
657
675
681
708
728
719
720
732
716
689
696
712
700
682
680
687
686
665
647
634
602
478
272
228
402
560
652
671
670
672
685
710
729
721
710
724
731
706
682
686
686
654
626
628
613
524
344
357
535
643
674
662
660
683
688
680
691
710
706
680
667
670
664
639
629
625
552
386
194
313
498
624
659
670
690
684
666
673
680
668
665
677
678
667
653
627
553
401
243
406
537
641
709
717
700
698
700
691
704
725
708
666
603
499
346
284
455
569
612
630
667
702
703
689
666
601
505
385
252
308
376
455
539
549
494
408
312
629
687
705
711
735
739
706
692
703
689
642
570
635
690
693
704
702
692
700
701
680
676
692
686
669
661
631
526
642
703
704
684
684
687
686
684
678
674
686
688
670
658
659
662
630
526
361
570
636
669
684
688
695
706
720
730
718
700
708
726
716
694
681
653
632
639
626
532
585
641
658
674
688
697
704
714
729
738
719
698
713
730
715
695
689
668
643
644
642
611
503
542
636
664
675
696
714
705
695
702
720
721
702
685
702
723
709
683
679
681
673
665
643
627
598
474
590
647
674
693
712
717
697
683
701
722
718
702
699
714
730
718
685
680
687
680
670
654
646
636
576
420
531
627
657
674
695
709
713
699
691
707
722
713
699
700
713
723
709
686
688
693
672
657
670
668
643
613
540
366
565
659
672
679
690
702
712
710
705
711
719
706
693
700
707
705
693
687
692
699
679
661
675
677
640
619
603
478
248
372
566
661
681
688
696
703
709
710
704
706
707
705
702
699
704
707
705
694
687
688
683
678
677
668
646
630
622
546
352
351
544
649
680
700
711
709
712
714
707
696
694
703
702
699
705
721
722
703
684
679
687
696
681
668
663
652
628
582
461
264
326
535
645
676
697
714
718
720
726
718
699
698
704
700
698
708
717
713
706
694
687
695
700
687
673
671
664
635
606
533
364
311
534
653
673
687
712
722
721
724
725
717
721
718
701
699
711
702
688
691
698
702
709
701
687
673
663
657
644
614
561
426
225
285
509
645
680
689
705
712
706
713
726
731
730
721
700
695
700
685
668
678
692
707
714
697
680
669
661
661
651
620
580
481
286
244
458
621
686
699
700
689
686
706
729
726
706
693
687
682
682
671
663
674
690
699
695
685
675
669
672
676
653
619
604
528
329
219
429
602
674
695
700
687
684
708
724
704
673
664
675
677
667
658
661
682
691
683
673
675
675
674
682
680
644
615
619
552
344
213
428
592
647
674
704
702
694
702
696
674
659
663
672
672
659
643
655
683
692
678
671
672
675
676
677
665
638
619
617
546
350
405
576
632
660
697
703
697
691
668
656
667
670
662
662
658
639
648
679
690
685
678
674
673
676
671
656
648
631
605
535
367
336
539
633
655
666
670
687
695
673
656
666
663
653
666
669
651
651
666
672
677
682
678
676
680
674
662
659
632
589
533
386
251
484
624
646
635
646
679
702
693
674
660
651
657
679
677
664
665
662
652
656
674
676
678
681
678
670
660
630
588
532
381
181
406
584
630
632
659
680
675
681
688
675
662
673
683
672
669
683
679
660
656
661
665
669
675
679
675
661
640
609
530
354
305
516
609
631
656
660
634
642
676
687
686
689
677
666
675
688
683
676
668
664
665
668
672
680
676
655
643
624
517
313
203
431
581
614
611
621
626
637
658
679
694
695
681
679
687
681
669
675
681
682
684
686
685
691
680
641
623
607
487
278
319
513
592
584
600
651
676
672
680
690
687
684
690
695
687
676
684
692
701
699
690
681
692
683
638
611
575
442
243
187
384
542
597
621
670
700
699
706
708
692
689
698
700
695
694
691
700
706
694
677
674
687
680
653
626
555
388
224
417
565
639
673
686
698
730
740
714
698
709
707
689
687
694
693
691
681
677
684
687
676
663
634
526
326
229
414
563
643
665
675
703
722
708
708
726
724
694
690
705
704
686
682
685
676
657
650
631
569
425
234
202
375
537
637
665
666
668
678
696
716
720
714
716
724
716
695
683
670
638
619
614
563
439
276
333
513
627
661
655
658
673
670
672
694
710
703
683
671
657
636
621
624
597
478
301
290
473
598
645
667
684
673
656
674
688
668
655
667
663
641
632
615
524
354
224
383
515
614
683
704
697
699
701
684
684
706
694
640
571
474
332
260
410
521
585
618
652
681
680
661
636
577
474
347
278
354
424
502
515
462
377
281
643
671
669
690
712
694
675
674
652
583
493
654
685
709
701
681
696
714
696
685
691
684
666
635
577
458
604
689
706
696
695
683
676
687
688
683
688
684
670
671
674
652
596
471
602
662
688
693
695
702
706
715
715
699
703
720
710
686
684
673
648
633
588
472
619
652
662
679
697
707
715
723
728
712
690
704
726
718
700
694
680
649
632
622
581
456
619
667
674
683
696
703
705
711
720
717
696
678
694
720
715
694
690
685
671
651
632
620
572
422
568
646
669
691
714
714
694
691
707
722
714
695
687
703
722
714
689
681
682
677
665
653
649
628
550
389
484
605
647
664
695
718
714
696
696
718
725
707
692
699
707
716
706
688
687
689
672
661
664
662
646
615
532
357
547
634
655
671
691
703
707
701
708
728
725
695
689
706
708
696
692
691
694
694
677
660
665
663
641
636
611
471
570
646
666
687
694
698
706
700
698
707
707
690
696
712
706
693
692
690
685
685
688
678
671
660
645
639
630
534
330
362
555
645
676
699
707
708
716
713
694
685
690
696
706
711
708
707
707
704
688
683
693
695
681
668
663
650
627
572
424
223
327
533
645
679
699
712
718
730
733
709
687
696
709
704
700
710
714
715
714
708
695
693
691
684
678
677
653
629
601
500
306
303
522
648
677
687
706
716
724
732
723
708
719
720
700
694
708
704
698
707
710
704
698
688
680
675
669
646
632
616
544
376
183
276
497
637
674
683
697
703
705
716
721
722
727
721
701
697
703
687
671
683
698
706
708
694
677
666
662
652
641
622
577
448
247
229
444
610
675
688
693
692
689
701
718
719
709
704
702
700
694
677
664
671
682
694
701
693
676
666
674
676
647
620
602
498
283
195
405
588
663
684
702
696
691
709
722
706
681
678
691
694
683
674
676
683
683
679
686
686
673
669
691
689
644
613
609
511
285
173
390
575
644
671
701
699
694
711
715
687
669
669
675
677
673
665
678
698
690
677
675
677
668
672
690
679
640
616
603
501
294
360
555
632
659
687
687
687
701
696
678
675
673
670
668
665
653
665
693
696
685
678
672
668
672
673
662
648
627
596
506
328
294
508
623
650
657
663
678
693
690
679
677
670
665
672
667
650
655
674
683
685
684
679
676
676
670
661
652
626
588
520
363
217
441
601
639
631
651
683
696
699
691
676
660
666
680
669
656
663
669
667
670
676
679
680
678
673
666
655
623
588
522
358
358
561
626
620
651
690
693
694
697
687
675
683
683
666
663
678
681
671
660
661
667
674
675
674
671
658
635
605
508
316
265
492
602
610
632
674
678
671
682
693
701
699
677
665
670
682
686
684
670
660
672
675
671
672
674
655
637
610
487
276
390
554
600
606
640
669
666
666
689
707
698
673
670
679
680
682
690
686
685
696
693
675
681
676
635
610
586
459
250
260
461
585
605
621
664
683
679
690
700
681
663
672
685
691
695
696
694
701
703
686
672
684
675
625
594
556
414
327
519
604
627
661
690
695
706
704
679
665
676
691
702
711
699
690
691
687
671
669
682
673
643
616
537
353
369
526
614
654
671
686
713
720
697
682
695
701
698
697
689
683
681
678
676
682
683
675
661
621
492
282
347
510
610
649
667
688
702
692
690
710
718
699
685
692
700
696
691
690
675
656
647
611
517
365
321
488
605
655
666
666
669
674
691
709
710
700
704
715
707
688
667
635
617
592
496
340
203
286
465
593
649
661
665
665
655
660
685
696
685
677
671
651
623
611
606
540
376
203
245
418
555
628
663
676
661
650
673
689
663
643
654
649
621
607
575
454
274
334
469
565
633
672
687
701
706
680
666
682
672
608
530
431
292
210
327
432
529
597
633
649
642
622
599
542
434
305
232
321
380
431
443
406
338
246
630
659
649
626
618
584
502
604
660
696
694
675
690
713
703
686
682
668
644
588
495
663
695
697
700
686
679
693
696
692
692
681
667
676
676
631
547
558
650
688
688
686
690
692
698
703
694
697
716
702
672
679
689
667
626
544
406
580
645
657
667
679
699
709
712
714
710
694
698
720
721
699
690
684
660
634
605
538
390
580
659
676
672
675
691
708
716
716
717
712
695
694
709
718
704
692
679
663
644
633
616
528
356
520
634
668
692
711
704
690
693
704
714
720
715
698
693
705
707
690
681
678
671
662
658
647
608
505
340
569
640
663
697
726
715
692
693
709
719
713
705
702
700
703
700
685
683
684
674
665
659
648
638
603
498
504
602
643
672
695
709
710
701
704
728
726
697
690
707
708
699
696
691
693
694
684
668
659
645
638
642
592
433
557
625
650
683
696
698
712
709
699
708
707
685
692
719
709
687
689
691
690
695
691
677
665
653
642
639
617
502
303
552
634
666
697
704
705
727
725
694
680
687
693
708
721
711
693
693
697
699
699
697
688
678
670
658
639
618
552
388
527
638
679
703
710
712
731
737
706
682
697
715
714
710
712
709
706
713
716
709
696
683
673
680
674
645
625
595
463
249
304
516
640
677
692
701
705
720
732
722
707
720
723
704
699
710
705
699
713
717
709
698
681
670
675
673
644
632
620
513
318
282
497
632
670
680
693
699
709
717
721
721
723
715
700
699
705
689
682
693
696
696
703
692
670
663
666
653
642
621
552
392
449
607
661
674
692
707
707
707
711
710
706
703
705
705
696
680
675
677
677
684
702
700
669
656
673
678
647
617
578
444
236
399
582
651
672
704
716
712
715
714
700
687
694
705
703
694
689
690
688
675
675
695
697
667
660
691
692
645
614
592
462
238
364
565
639
663
696
698
699
721
726
699
683
685
689
689
687
690
702
703
683
672
685
684
665
666
693
684
643
619
594
464
249
321
536
632
653
670
670
681
710
722
701
686
678
676
678
678
677
688
700
686
673
679
678
668
671
680
665
645
630
592
474
283
255
476
610
638
645
659
677
694
708
708
687
666
667
678
675
666
673
683
679
675
676
677
681
682
676
661
644
623
583
490
315
181
390
570
623
629
663
693
692
700
706
684
658
666
683
674
667
673
674
669
668
671
678
685
686
676
663
643
613
580
488
306
304
519
610
615
653
699
701
692
692
680
670
682
686
674
673
679
681
677
665
662
675
683
676
672
667
646
624
588
465
263
217
443
582
602
622
674
696
685
671
673
687
692
683
678
679
683
690
692
678
671
683
683
665
668
669
649
630
588
444
232
328
516
599
611
644
682
683
668
681
697
688
674
680
691
689
697
704
693
692
702
691
666
671
669
633
604
570
428
221
190
400
573
623
630
661
686
688
699
701
674
657
675
694
705
710
704
691
696
700
683
668
677
666
614
584
545
397
259
472
593
627
652
676
693
708
701
673
658
673
695
714
720
698
677
679
679
673
671
677
660
624
595
516
330
300
467
581
639
663
679
696
702
688
680
689
703
710
707
689
675
677
679
679
684
678
665
638
579
443
245
271
445
573
637
663
675
682
682
682
695
710
705
691
688
698
697
692
687
674
660
643
581
453
299
254
423
563
643
671
675
673
667
672
694
699
682
683
702
700
681
661
639
618
571
438
262
147
224
397
543
634
673
682
671
652
656
671
670
659
657
660
645
618
600
570
468
285
128
341
492
597
651
670
659
651
671
685
658
634
644
641
606
566
497
348
178
256
392
494
568
627
664
697
712
684
655
660
642
568
472
360
219
226
328
447
545
593
612
602
580
552
492
382
265
268
317
342
352
332
283
605
659
674
665
679
699
689
666
649
627
591
512
609
664
683
700
698
689
695
697
695
693
673
653
663
649
577
467
616
673
677
672
681
684
688
690
682
687
706
690
653
660
683
664
599
485
619
652
657
663
682
695
695
695
698
695
694
713
712
681
667
670
663
634
586
483
622
669
664
656
669
698
708
706
711
724
713
696
702
715
704
678
662
648
639
635
597
469
595
656
682
695
686
679
686
689
695
720
733
713
688
689
697
690
676
665
661
658
658
637
577
449
525
633
665
692
716
709
687
678
686
703
719
719
705
691
691
692
682
675
680
685
674
653
631
621
573
435
576
643
677
695
710
714
700
694
711
719
704
696
706
707
700
699
691
690
692
693
677
652
626
629
629
544
366
523
605
645
684
696
697
716
718
703
709
709
685
689
715
711
691
691
696
697
698
689
675
665
648
635
630
587
455
266
524
614
655
694
702
699
722
732
704
689
690
692
705
723
715
692
690
697
706
707
693
674
671
671
649
625
603
527
349
503
617
670
703
708
700
717
730
708
688
699
717
721
722
720
706
695
702
714
716
700
675
663
675
663
630
623
587
422
200
500
625
672
695
697
693
702
722
719
715
719
722
711
711
715
706
699
707
711
711
705
680
661
668
667
641
640
615
469
254
498
625
662
672
685
698
708
715
721
730
728
711
700
703
705
693
693
704
698
692
704
695
669
660
665
658
649
616
504
317
458
602
646
657
691
722
725
711
711
711
709
704
702
702
694
682
688
693
680
676
699
699
669
652
669
676
650
607
530
371
400
575
631
653
702
735
731
718
703
692
692
703
708
702
693
689
697
692
675
672
694
697
666
655
683
683
640
607
559
405
196
346
551
627
650
690
704
708
721
714
693
685
695
701
697
692
696
706
700
676
671
688
689
666
663
685
676
637
620
578
421
206
292
515
622
641
653
664
683
710
720
705
687
680
685
694
689
690
701
698
676
667
679
680
670
676
681
661
639
630
580
429
226
219
442
592
620
625
656
683
692
708
716
692
665
677
693
687
681
690
687
672
663
666
676
686
688
679
657
634
616
566
433
240
343
534
600
618
669
700
687
692
709
688
662
676
694
691
685
688
680
666
658
663
676
689
691
678
657
626
597
556
426
232
249
462
582
615
659
699
695
685
686
676
669
682
695
696
691
689
683
673
661
665
679
687
676
671
658
626
603
553
404
203
366
542
608
630
666
694
690
670
664
673
679
688
701
698
690
689
687
677
678
687
679
660
664
661
635
613
558
393
190
242
457
595
621
635
672
690
678
678
683
675
679
700
705
696
694
698
692
691
694
679
659
666
661
628
601
552
392
327
533
614
623
648
678
692
704
702
676
669
690
707
705
701
690
682
685
688
678
668
670
653
607
579
527
371
392
543
608
641
665
684
705
704
682
671
687
703
712
708
683
663
671
677
674
672
666
642
601
560
472
301
219
387
537
624
662
674
681
683
685
686
695
705
713
711
691
676
675
675
675
671
663
646
600
511
372
207
372
530
625
666
667
670
676
679
683
697
701
696
693
697
688
672
667
662
654
631
543
385
233
343
508
620
668
683
685
669
658
673
679
666
670
683
675
653
643
632
609
546
399
220
113
311
471
596
665
689
678
660
653
656
644
635
635
638
628
606
573
513
392
225
98
246
398
528
607
648
658
654
664
673
648
622
627
621
568
493
388
236
101
287
395
486
566
618
664
697
675
631
615
585
498
386
265
224
345
449
515
551
547
513
471
410
316
219
228
247
256
245
629
643
661
651
617
585
555
610
655
693
709
703
697
695
693
684
656
632
633
597
494
645
672
673
685
692
689
686
674
676
692
677
641
645
663
632
543
571
643
662
663
674
686
683
683
687
686
684
697
694
661
643
652
654
619
545
412
556
649
665
655
659
686
698
690
696
719
719
699
695
707
694
661
643
635
633
620
555
400
531
628
667
677
673
675
685
683
685
709
731
720
692
686
698
695
679
661
654
651
645
618
540
387
618
665
677
692
699
689
678
673
690
712
717
701
689
687
692
686
680
684
689
677
646
623
606
531
359
555
651
683
688
700
712
701
684
693
710
707
697
699
700
699
700
694
688
692
697
686
653
620
624
609
489
595
652
686
695
694
712
714
700
706
710
693
689
706
708
700
699
701
699
693
682
678
672
643
626
624
563
413
483
597
651
694
704
694
707
721
713
701
699
699
704
718
716
704
698
699
705
702
681
668
672
666
639
617
600
504
313
467
592
661
704
710
692
696
712
714
700
703
717
722
723
721
713
698
691
702
712
696
671
664
673
650
621
624
572
378
475
605
666
691
697
691
694
705
715
720
723
722
719
715
714
709
704
701
700
709
711
685
664
667
657
635
643
599
420
199
484
614
655
663
680
701
705
701
714
737
735
711
706
703
698
693
704
715
699
693
705
697
673
662
661
656
654
603
449
246
453
592
634
643
681
724
725
701
702
723
721
704
701
696
686
679
697
709
691
678
691
697
677
663
667
669
650
595
477
295
391
559
617
642
696
735
732
709
694
691
699
707
706
697
688
686
694
694
684
676
688
693
676
668
678
669
633
596
516
340
329
528
611
641
684
706
713
712
694
677
682
694
702
700
690
688
692
689
679
676
685
686
675
675
680
655
626
611
546
366
264
485
603
630
644
665
692
705
699
686
673
678
689
698
686
678
690
688
677
673
679
675
674
680
677
651
631
625
551
369
405
566
604
610
651
686
687
693
698
682
665
683
699
685
675
689
686
672
666
667
672
683
689
676
649
629
612
535
364
302
498
578
604
659
692
678
680
699
685
666
681
700
694
687
693
682
665
658
666
677
687
687
675
648
613
584
519
356
205
404
549
615
659
682
681
679
688
681
669
679
697
707
704
694
680
663
655
670
687
684
673
669
647
606
578
516
349
285
487
610
640
649
675
692
685
676
670
669
683
706
705
691
681
669
663
678
685
674
659
663
647
615
589
518
344
379
567
618
619
657
693
693
685
680
669
678
703
704
689
683
682
680
685
680
667
659
663
650
619
588
515
344
241
455
569
604
637
669
683
697
701
689
687
700
704
693
682
675
676
678
673
669
668
660
639
602
561
480
320
290
458
574
635
656
666
685
700
699
695
702
706
703
692
671
664
669
673
670
660
645
624
583
509
399
254
295
476
602
658
667
665
671
683
692
700
706
707
703
689
680
673
666
658
646
635
622
560
431
284
295
469
600
662
663
660
671
672
671
676
687
689
698
696
672
648
642
637
628
596
490
317
170
260
436
577
648
680
689
668
646
648
656
654
664
672
651
628
625
613
574
491
349
191
225
380
526
624
672
672
661
652
642
628
620
619
615
602
575
521
435
313
179
88
293
430
527
598
642
648
646
646
622
591
584
566
491
386
272
149
281
389
486
547
594
636
618
560
523
478
383
271
168
238
327
401
457
460
410
354
297
228
600
655
688
689
682
679
675
655
623
597
581
521
594
658
675
689
699
701
692
672
667
678
667
643
643
635
572
456
609
665
674
676
680
677
678
681
674
665
672
675
653
641
646
631
572
469
609
663
663
662
675
688
681
681
698
703
687
682
690
678
655
640
630
612
576
480
582
649
665
664
674
689
691
689
694
709
711
695
691
700
697
680
659
648
636
621
583
485
573
648
657
665
685
694
689
683
692
698
699
696
693
693
697
695
686
683
680
665
640
618
585
475
513
639
673
669
683
707
701
681
682
697
697
687
689
692
693
695
691
685
682
686
682
655
623
618
580
429
575
652
676
682
688
702
701
691
695
701
691
686
696
699
697
697
695
693
682
675
680
672
631
615
617
540
372
435
584
649
684
700
689
688
704
708
708
705
704
704
708
710
709
701
695
699
694
676
672
676
650
622
618
597
474
428
575
651
693
708
693
686
700
714
713
712
718
717
712
712
714
703
685
690
702
693
675
672
667
637
615
617
536
330
435
584
654
678
690
696
692
688
702
720
727
725
719
704
698
706
708
697
686
697
702
688
673
669
646
623
626
563
368
446
590
645
649
669
702
700
676
697
736
740
721
712
700
686
685
705
714
694
683
693
693
679
669
652
641
637
573
397
416
566
625
636
668
709
703
675
695
731
730
710
705
697
679
674
692
709
695
677
678
687
686
671
658
652
638
572
424
234
357
528
608
640
684
712
708
691
690
700
704
701
700
697
689
681
684
690
689
681
676
681
687
684
670
649
618
575
461
275
294
488
593
641
677
693
705
705
684
672
679
689
694
697
688
679
680
681
683
679
676
676
683
687
670
634
608
585
489
297
433
569
623
642
661
693
702
684
672
669
673
689
698
676
663
676
680
679
677
673
670
675
681
665
632
619
601
494
296
348
518
588
604
640
680
682
674
679
670
666
685
698
672
658
678
684
678
674
673
668
672
677
662
638
624
596
485
291
252
441
549
592
637
668
662
664
682
677
666
680
695
687
681
688
685
673
670
675
677
675
671
661
635
605
569
475
291
336
498
596
641
653
654
668
685
683
671
670
684
699
701
693
680
657
651
676
689
674
663
657
630
588
553
467
290
205
412
576
625
624
648
685
693
685
672
662
672
692
697
687
676
654
649
675
684
665
654
653
627
589
550
458
285
288
493
579
594
636
682
690
683
676
669
671
683
685
679
675
669
672
682
669
656
657
652
629
595
543
437
273
345
485
567
626
656
659
669
688
695
690
689
687
682
677
676
683
678
659
655
655
642
621
584
506
385
242
349
509
609
638
636
652
684
699
699
698
697
693
680
674
670
664
655
648
635
618
605
556
435
297
184
388
543
624
643
642
654
671
680
691
694
691
685
679
671
659
648
638
616
600
584
504
341
191
377
533
621
637
640
651
652
653
658
662
667
682
680
656
638
632
611
577
522
404
235
111
341
495
584
638
660
649
626
627
635
639
654
658
639
621
613
576
498
390
259
138
279
422
542
607
629
634
633
624
609
601
594
585
568
524
443
336
219
120
321
421
506
580
603
596
586
559
521
499
465
375
262
169
93
279
384
445
486
522
502
435
382
330
240
146
208
273
336
339
284
223
628
629
633
630
607
570
614
655
675
691
703
699
673
660
666
662
643
630
587
488
637
671
676
677
681
688
688
668
650
656
668
663
660
648
594
495
549
643
664
661
667
680
682
680
683
685
670
664
670
671
664
654
628
577
504
528
633
660
660
669
686
702
702
693
694
703
697
691
694
692
677
663
647
624
587
529
408
618
652
658
676
691
696
700
703
699
696
697
698
700
702
695
680
667
659
650
634
608
551
404
600
651
655
673
702
701
685
684
691
689
686
688
691
693
696
689
677
666
666
671
657
630
607
537
363
536
637
657
666
682
699
699
689
688
689
687
686
693
695
696
698
691
685
676
669
678
666
623
611
602
499
568
645
667
687
690
687
697
709
709
706
703
700
698
705
710
702
691
695
693
682
680
670
634
612
622
575
420
392
565
644
673
697
700
690
697
713
719
720
722
708
689
697
713
705
685
687
698
693
682
676
655
626
617
598
477
271
396
564
641
658
681
708
700
681
694
721
730
729
714
688
682
701
707
691
681
684
689
686
681
666
635
612
598
504
307
390
555
631
637
661
703
694
662
686
730
737
724
717
697
678
681
700
705
689
676
676
683
685
670
639
620
608
524
345
352
520
615
635
655
688
680
660
693
733
727
710
711
702
680
670
681
701
699
679
669
676
687
673
643
628
614
537
373
475
597
645
667
680
679
679
698
713
703
694
699
700
689
676
676
686
698
687
670
673
690
687
655
626
601
542
400
216
427
564
639
665
667
684
699
690
682
681
678
689
697
688
676
677
682
684
682
671
670
688
689
655
616
594
548
413
227
357
510
608
641
647
679
700
687
679
674
673
687
698
676
666
680
683
680
676
672
667
672
674
650
619
608
560
417
224
270
442
559
607
628
664
679
676
680
675
669
685
697
675
662
681
687
682
682
680
667
660
659
647
629
615
559
414
219
358
500
576
621
648
654
657
673
675
668
675
687
682
680
689
686
681
684
690
677
660
654
646
624
594
537
407
224
254
419
548
611
629
640
655
673
680
674
667
677
692
699
697
685
662
661
685
689
664
650
641
615
572
514
395
227
312
488
575
599
629
667
681
680
675
665
667
681
692
695
685
654
648
679
685
661
645
635
605
563
496
372
378
498
555
615
663
671
665
666
672
668
670
677
687
685
668
674
685
667
648
645
631
605
560
468
330
236
376
501
595
637
634
639
666
685
677
668
670
680
683
683
687
677
646
634
636
623
601
546
417
266
241
410
545
600
607
624
662
684
678
672
674
677
677
675
668
648
629
626
616
600
581
505
341
188
276
437
548
594
612
635
651
658
670
677
669
663
662
651
637
633
629
603
569
528
423
248
268
425
531
574
597
618
629
641
649
647
647
656
653
644
645
635
584
508
417
290
150
239
375
474
546
591
601
602
612
622
626
631
631
627
621
591
511
392
262
146
306
424
497
535
563
580
582
574
559
543
533
508
442
341
230
128
307
382
462
498
495
486
457
412
380
335
245
153
96
268
321
346
368
348
286
233
186
115
592
626
646
669
675
655
638
641
631
600
562
561
632
658
666
679
696
697
671
651
653
662
663
658
617
520
581
635
649
654
669
682
686
684
679
659
651
657
668
674
661
608
518
407
601
648
650
650
664
690
703
694
692
699
688
674
675
674
666
659
642
601
535
442
571
651
663
666
670
680
699
709
700
697
701
697
693
694
680
658
645
645
639
616
569
476
533
621
653
673
694
696
684
686
690
690
689
693
694
697
699
684
664
650
647
654
650
621
574
463
599
635
653
680
701
702
691
686
684
684
688
692
694
698
699
689
681
672
663
663
653
621
603
558
411
528
623
645
669
690
696
702
707
703
699
698
695
691
696
705
699
689
696
696
684
672
653
621
612
602
509
331
541
624
648
681
702
698
698
708
714
716
716
699
679
691
707
700
687
694
698
689
677
665
638
621
612
551
393
530
614
636
671
708
698
678
693
715
722
719
700
676
684
702
700
691
691
682
673
679
679
652
622
603
561
427
242
500
602
625
655
698
687
661
690
724
722
715
709
691
681
685
691
698
696
678
663
674
682
657
621
601
566
456
281
451
585
628
645
674
666
659
702
732
717
705
709
702
682
668
672
694
707
689
664
665
680
660
625
603
574
474
308
399
557
631
647
655
661
677
704
718
700
689
699
701
683
668
672
692
706
692
668
665
677
670
632
602
569
484
319
340
500
607
641
641
662
688
696
693
682
674
687
697
685
679
689
693
688
679
670
666
676
669
634
600
570
487
324
418
560
626
627
652
685
690
691
686
675
687
702
686
681
698
691
673
669
669
665
663
655
632
610
585
493
323
332
499
592
614
640
671
679
687
687
676
683
696
687
683
693
688
675
678
680
665
647
639
632
621
590
487
317
251
415
538
600
637
653
656
666
678
673
670
680
686
687
690
687
678
687
691
669
644
638
636
614
566
465
309
308
458
562
616
642
650
654
669
672
664
668
686
698
698
689
670
671
687
678
649
638
628
594
538
442
296
355
483
562
615
648
657
660
667
667
668
680
693
703
693
659
655
681
677
652
634
615
578
520
415
266
246
377
486
577
635
647
644
654
663
666
665
677
696
691
665
668
680
662
640
627
606
573
505
367
218
260
396
520
593
614
629
651
665
657
644
653
676
681
674
675
663
630
620
618
601
566
475
306
158
286
430
526
572
610
648
660
645
637
645
655
663
663
652
626
609
611
606
580
529
416
236
304
430
509
560
605
626
631
646
656
648
647
647
629
616
622
623
587
526
443
314
158
291
392
460
517
561
594
628
645
638
632
629
620
621
634
610
527
418
301
179
237
330
414
478
521
556
584
599
599
587
574
578
572
511
399
272
153
294
357
403
447
480
499
501
478
449
437
402
321
222
135
248
311
344
351
350
327
284
250
205
133
592
608
598
584
576
548
561
617
641
661
683
687
669
652
643
638
624
595
523
587
633
647
659
679
688
691
684
662
647
649
660
660
628
547
432
615
637
643
647
667
685
686
692
694
674
654
656
658
654
648
624
558
455
630
665
657
649
654
677
693
692
695
697
685
678
678
657
638
637
642
623
569
482
579
651
675
679
675
675
682
688
692
692
692
689
698
699
671
649
642
646
645
627
578
499
540
616
649
677
696
696
687
684
685
687
690
690
692
698
701
686
674
668
657
647
637
614
572
473
452
580
627
657
685
698
699
696
692
690
693
692
691
694
697
694
686
692
689
671
652
637
620
604
545
400
479
582
623
666
694
692
690
701
701
702
703
693
688
700
705
691
687
698
693
671
662
647
625
610
581
471
297
463
567
611
660
696
683
674
698
709
707
702
692
685
705
713
693
691
703
684
662
670
669
632
605
585
503
334
419
547
603
647
685
671
664
702
723
708
698
696
688
701
701
684
694
709
686
660
671
676
638
604
582
511
360
358
519
598
633
663
660
661
704
725
707
701
705
695
684
672
671
696
712
688
659
658
664
643
611
578
513
379
473
579
620
647
660
668
694
706
694
692
704
697
672
663
680
702
707
686
661
655
657
647
617
579
515
392
396
533
603
629
652
669
676
681
677
673
689
697
676
676
704
711
687
668
662
657
654
646
619
582
520
398
300
469
581
608
636
663
673
685
684
675
685
701
691
692
711
698
669
658
664
662
648
633
619
598
540
402
227
397
537
586
619
652
668
684
691
679
675
692
696
694
695
678
662
666
673
660
638
627
625
610
542
389
216
302
453
552
618
652
657
660
674
670
659
668
687
690
681
672
669
676
676
656
632
631
630
596
510
358
333
480
587
638
647
643
653
663
658
656
676
687
685
679
666
669
672
653
632
632
618
563
474
335
214
367
500
589
633
639
640
652
658
663
671
681
692
684
658
654
667
655
635
622
591
535
447
307
252
388
508
591
626
634
640
653
659
662
670
686
677
650
652
666
650
629
609
574
520
417
257
272
407
518
589
629
648
650
643
636
645
663
664
652
652
646
625
613
601
565
498
371
199
292
418
516
592
637
640
624
619
627
639
651
651
636
613
600
601
585
532
437
298
148
297
395
485
557
589
600
621
635
633
640
640
614
595
596
585
533
446
330
203
247
329
412
477
531
586
613
612
611
599
574
567
567
515
416
307
196
199
275
343
407
468
507
528
532
509
479
473
452
366
254
161
221
262
308
340
369
384
361
326
304
265
183
112
187
197
210
202
171
140
584
606
624
632
627
611
588
559
525
605
633
642
657
669
674
671
653
630
626
621
595
533
549
617
646
646
650
661
667
678
680
656
643
647
643
625
607
563
472
563
634
645
643
644
657
667
671
679
680
667
665
670
640
621
628
625
578
483
510
621
658
659
654
659
673
681
682
685
679
678
690
690
653
632
645
649
626
574
489
580
640
665
676
674
673
677
682
686
688
680
676
684
690
671
659
664
653
631
608
570
492
504
602
650
675
684
680
676
676
681
688
692
689
683
679
680
677
676
673
652
627
617
603
556
444
509
591
651
680
675
672
683
684
686
691
692
697
702
697
681
681
688
671
647
640
632
608
577
506
363
492
573
640
674
661
665
694
699
689
688
682
690
721
718
682
684
698
674
649
662
657
611
575
536
412
465
558
623
661
652
659
702
712
694
689
682
683
713
712
678
686
704
677
652
671
669
620
581
543
427
249
422
534
602
646
645
650
687
703
696
698
694
681
684
680
673
690
701
674
649
655
658
629
595
539
424
264
359
489
575
638
654
645
655
675
683
691
698
685
660
661
690
708
692
660
645
643
640
632
606
537
424
277
422
540
616
649
643
637
655
666
671
686
684
660
665
709
718
679
653
649
645
635
628
605
543
434
292
346
497
577
618
633
638
661
670
663
671
690
678
676
701
696
665
652
659
656
635
619
603
561
459
297
430
523
585
627
643
665
676
665
661
680
687
680
675
665
653
658
663
654
633
617
608
572
461
279
325
456
560
624
643
648
660
657
646
653
675
676
660
650
653
658
657
641
626
623
611
552
424
243
362
509
597
631
629
634
644
641
639
653
665
660
656
652
652
649
630
619
618
589
504
374
220
248
403
518
591
614
618
625
638
641
645
649
658
655
644
644
645
626
612
599
549
457
337
195
275
402
511
582
610
619
631
643
648
649
653
647
632
639
648
630
609
579
519
428
299
277
407
522
598
626
629
636
639
639
642
640
634
636
633
613
594
560
491
386
246
290
413
525
592
606
604
613
620
628
641
639
619
596
577
559
517
431
307
179
264
374
471
517
540
573
596
605
621
616
581
549
528
487
418
321
205
209
297
362
421
488
524
535
544
529
491
466
436
361
266
186
208
270
336
373
394
408
388
350
330
292
204
122
174
193
217
241
231
198
173
138
579
593
604
610
617
619
600
574
556
530
566
632
643
638
640
643
652
652
636
630
630
602
555
509
559
618
644
650
655
657
659
664
660
653
666
666
620
586
578
550
476
545
611
635
643
653
666
672
672
672
666
661
679
675
632
613
625
617
564
479
509
600
637
651
652
657
666
672
676
679
673
658
661
665
650
644
654
640
595
544
473
542
622
654
660
657
659
663
670
677
687
685
665
654
660
666
664
657
635
600
573
535
449
405
527
616
657
654
653
665
670
675
684
689
691
689
677
669
671
668
648
626
617
600
560
497
390
396
502
592
641
642
653
680
680
677
682
674
675
703
703
672
669
673
647
632
647
634
574
514
440
296
369
477
563
621
630
651
684
683
675
681
668
661
696
701
665
666
677
655
642
665
656
592
531
458
314
436
531
605
623
630
656
666
671
686
677
662
676
679
664
668
666
641
636
657
649
605
551
461
312
374
494
593
627
616
621
644
666
682
683
669
654
660
683
689
660
627
631
641
631
609
565
459
309
298
441
563
619
607
601
635
660
662
668
666
644
650
693
702
660
632
634
639
622
606
564
463
323
376
502
578
595
603
640
662
651
652
664
649
644
672
683
663
649
650
645
624
600
559
476
349
291
414
515
575
608
642
655
645
642
657
661
648
643
648
653
654
653
647
628
598
556
485
351
321
452
550
604
625
633
637
634
640
661
658
636
632
642
645
642
639
622
593
549
463
317
234
379
498
575
596
601
620
628
625
636
644
638
636
640
637
632
620
605
577
516
406
263
279
401
502
555
573
592
611
618
620
621
625
635
635
634
626
603
580
546
467
347
218
277
395
493
547
569
592
620
631
623
622
624
628
634
626
594
561
511
422
303
283
402
499
548
574
609
633
626
617
619
622
619
602
567
528
468
371
251
278
393
480
521
553
582
593
597
607
603
577
543
502
456
391
291
172
244
344
398
435
483
517
535
548
534
493
454
408
342
269
187
187
233
279
347
390
406
416
401
364
331
285
205
199
224
240
253
244
217
192
559
587
593
596
600
603
598
583
578
563
506
556
618
635
640
645
648
647
636
631
644
631
566
507
466
529
597
632
645
656
660
660
659
650
646
657
645
597
567
557
520
510
579
617
635
647
656
656
657
667
666
648
640
636
622
617
617
583
512
433
433
546
606
625
634
650
659
659
663
680
682
654
635
642
649
644
633
600
539
479
411
420
535
605
621
630
651
664
672
680
682
675
664
656
660
660
648
627
601
566
521
461
375
392
498
582
614
635
656
658
669
684
668
648
660
672
660
654
646
626
613
606
571
496
411
362
458
553
604
635
654
645
653
674
661
638
663
674
650
643
645
626
623
640
611
523
430
330
421
526
583
612
630
630
642
666
661
649
666
668
648
642
634
611
621
645
618
538
449
336
373
495
563
581
598
624
649
662
662
658
658
660
665
661
631
602
616
634
606
547
467
341
309
447
535
554
572
624
661
654
647
645
636
639
669
677
646
618
619
620
594
549
471
344
376
482
526
559
621
653
636
628
636
627
620
648
666
657
640
630
616
591
547
465
349
285
402
483
547
603
626
619
622
638
641
627
626
639
650
644
631
622
596
538
456
354
312
428
523
570
586
602
617
633
650
645
622
620
632
628
622
623
591
519
436
335
355
468
519
542
579
607
613
628
633
621
622
627
618
612
604
563
488
399
284
257
371
446
489
531
570
589
601
604
606
619
626
618
599
566
519
448
347
227
259
358
430
475
517
566
596
593
589
601
611
605
576
524
470
396
293
257
345
408
461
529
577
576
566
569
572
559
521
464
404
329
229
237
320
381
440
490
508
510
510
501
473
431
372
308
240
254
297
352
392
405
403
383
352
318
264
198
209
251
258
253
239
220
531
555
568
583
593
588
568
559
560
531
522
581
600
610
618
623
622
609
605
604
575
521
476
484
553
593
619
630
624
627
644
649
633
614
594
568
547
518
456
511
556
588
627
644
640
643
662
672
649
626
618
608
590
564
506
417
407
505
551
583
623
649
664
670
666
655
644
641
645
634
612
589
543
465
389
366
480
551
590
618
635
661
678
657
625
626
645
650
640
623
604
577
527
456
370
326
452
545
594
614
612
632
661
653
624
633
648
638
632
624
604
592
577
512
401
412
510
569
597
598
610
642
651
644
652
649
631
629
616
585
582
589
531
417
303
357
458
522
566
597
626
642
644
648
651
647
639
641
616
580
577
578
526
430
326
403
467
520
592
641
638
623
626
628
629
645
653
627
594
580
562
515
441
335
342
411
476
567
618
607
601
613
610
612
633
647
636
611
581
549
507
440
332
349
439
523
558
564
586
612
621
615
614
621
623
604
573
547
504
423
316
283
396
466
495
531
572
601
623
623
600
597
602
584
565
554
497
394
293
327
394
435
494
541
565
595
605
587
588
592
573
554
534
464
358
262
304
365
427
478
514
549
563
562
574
578
557
526
480
408
315
221
284
339
393
460
512
525
525
535
536
514
470
408
339
259
253
312
394
453
466
463
462
455
430
383
318
256
230
293
342
363
364
355
340
317
279
222
244
246
228
214
472
499
510
522
531
525
510
508
498
442
499
542
559
561
567
579
582
577
556
515
466
439
496
555
586
593
600
615
626
616
591
559
520
477
429
432
491
552
594
621
632
627
622
615
609
596
566
532
501
436
437
497
546
586
622
641
628
606
601
615
614
594
572
553
510
423
432
499
543
568
593
624
630
616
612
616
611
602
585
557
527
477
392
473
524
546
568
603
627
630
627
610
597
600
582
532
495
469
394
326
416
481
528
573
601
611
618
620
605
597
603
581
523
479
450
389
341
413
501
571
587
578
583
591
592
603
606
579
535
491
446
385
269
347
453
522
535
546
563
570
580
594
591
570
537
492
435
375
295
388
437
469
515
549
566
571
568
559
549
517
468
422
364
322
360
415
474
515
549
557
536
527
528
494
448
416
351
299
364
414
450
499
519
500
501
506
473
430
392
317
288
331
375
433
460
457
465
464
431
388
336
265
242
307
368
393
397
401
389
357
315
262
288
306
310
306
288
261
424
461
488
511
516
516
514
494
441
357
422
470
510
534
539
541
538
519
483
435
356
422
477
516
539
551
553
545
533
513
481
456
347
417
472
503
532
561
569
557
537
520
506
482
452
389
442
482
521
554
568
557
525
507
509
484
417
334
400
466
507
522
532
531
509
500
508
480
403
327
354
436
472
476
484
491
495
502
498
466
411
352
297
372
409
434
452
462
480
489
472
440
407
360
286
336
393
426
443
459
453
433
418
384
328
336
373
410
427
406
397
402
363
297
292
352
378
358
360
371
333
311
304
307
306
383
418
438
426
394
389
432
455
438
400
371
387
421
440
428
388
362
363
377
392
392
367
354
325
334
342
347
