# Supplementary material for: Evaluating flow modulating treatment response in intracranial aneurysms using black-blood MRI in vitro
Source: Commun Med (Lond). 2026 Mar 27;6:170. doi: 10.1038/s43856-026-01413-z (PMC13031954; doi:10.1038/s43856-026-01413-z)
Supplement: Supplementary file 7 — Supplementary Data 4 [file 43856_2026_1413_MOESM7_ESM.zip › Data_Figure_6c/pump flow rate 4.5 mls/BB1/with derivo (FD1)/15_BB1/2_vessel_array.txt]

106
110
86
214
312
393
394
79
261
411
495
524
69
234
390
425
392
179
343
385
289
182
334
264
139
145
53
107
125
64
110
231
313
391
403
320
214
135
62
100
287
423
488
514
507
459
409
319
191
68
87
250
396
420
380
356
348
355
378
368
303
188
60
202
340
368
274
175
136
145
184
232
283
318
284
151
15
118
268
323
239
122
63
54
78
122
162
200
255
276
209
78
118
265
252
128
38
18
30
60
106
141
158
181
221
221
123
108
233
211
34
4
4
24
51
82
117
148
203
228
138
86
217
45
47
55
43
24
67
125
202
238
155
45
51
31
18
41
92
183
232
164
31
19
28
36
102
208
244
164
24
46
94
209
308
277
143
167
246
359
377
249
414
397
290
121
239
107
54
114
148
92
147
255
321
388
407
331
220
134
69
137
328
453
489
501
500
455
388
297
185
75
116
271
411
425
373
341
339
343
349
333
287
188
62
223
337
346
255
168
134
143
178
217
259
301
277
147
15
138
281
312
210
99
58
58
81
125
161
190
246
272
202
71
140
276
249
113
20
8
26
61
113
148
155
177
221
214
111
128
238
209
99
23
3
3
20
56
91
118
149
204
220
122
100
220
199
113
59
45
47
52
34
28
75
133
203
227
131
43
206
222
112
26
17
45
46
13
16
53
106
194
224
145
4
148
243
149
47
46
64
26
6
23
41
117
224
239
147
44
212
227
149
113
89
40
22
37
90
218
314
265
128
3
177
295
276
215
167
142
137
164
241
356
363
231
137
302
375
380
365
355
353
379
402
376
269
109
189
336
424
443
425
427
416
338
215
95
154
242
252
238
236
203
118
76
133
163
114
186
287
345
390
406
339
231
137
64
176
368
487
498
487
480
445
378
286
173
64
139
296
427
429
362
317
315
325
329
313
266
172
54
240
345
333
236
154
121
130
169
207
244
282
257
132
145
290
311
196
85
50
53
75
126
163
182
231
261
185
56
153
277
242
103
16
7
22
53
114
154
148
170
221
207
100
143
234
194
85
17
4
3
11
54
95
111
145
208
215
114
110
209
181
102
59
53
53
49
27
28
76
139
209
219
121
42
194
211
107
28
15
43
41
2
18
62
123
208
219
127
4
143
236
146
42
38
57
21
5
28
49
131
238
234
132
53
216
215
133
100
76
37
32
44
91
222
313
253
116
20
187
279
260
205
160
149
156
170
235
343
341
207
134
297
379
379
362
367
371
377
382
351
243
95
194
341
423
442
435
431
399
310
192
89
154
241
255
241
229
187
97
108
151
161
116
199
309
372
398
400
340
237
134
48
198
386
497
500
475
462
438
380
281
150
39
153
317
434
422
346
295
291
314
327
306
241
143
39
257
363
335
224
140
106
116
162
206
235
258
230
114
151
301
317
199
86
46
41
63
125
164
174
216
245
165
40
165
275
229
96
22
15
17
39
106
148
133
162
220
197
85
154
226
170
64
13
13
11
5
41
85
96
137
208
213
112
119
201
163
89
60
66
68
54
23
20
65
136
208
214
115
45
179
191
104
38
23
43
37
1
18
61
133
215
212
110
5
122
213
140
47
37
49
16
11
34
55
146
249
228
115
1
50
207
199
123
91
60
27
42
59
105
235
316
243
104
32
195
269
251
199
151
152
175
188
247
342
327
190
137
295
378
373
355
374
388
382
377
335
220
81
194
334
408
433
439
433
389
290
176
76
139
221
242
237
223
175
84
78
143
172
152
105
196
316
392
407
394
335
235
126
36
214
388
486
489
463
449
434
380
270
129
19
171
339
431
402
326
278
273
308
329
298
212
112
26
115
274
376
334
213
131
99
110
160
208
226
232
201
98
164
307
315
195
86
43
32
55
122
156
161
201
226
146
27
181
273
208
82
22
17
11
28
91
130
115
152
214
180
67
165
224
147
44
14
35
39
11
24
64
79
129
204
203
101
127
202
147
78
63
79
81
62
25
10
56
133
206
205
105
47
174
173
95
44
29
39
30
1
15
52
135
216
202
93
5
109
188
126
48
35
40
12
15
34
55
157
257
218
96
2
50
195
183
117
88
48
15
44
74
128
256
322
233
41
199
266
257
206
147
147
184
216
283
359
320
177
143
300
384
374
351
372
396
397
388
329
198
194
328
396
420
432
427
384
282
161
121
198
224
220
210
163
69
89
170
190
154
99
203
323
403
414
393
332
229
120
38
84
238
398
473
473
450
437
425
370
255
115
13
201
361
428
377
309
266
260
295
318
279
187
93
18
142
291
374
317
198
125
100
109
154
199
213
211
177
82
186
307
291
171
73
37
32
59
118
142
147
190
210
126
197
271
182
60
10
7
6
26
79
107
101
149
205
161
51
174
229
135
38
28
56
63
31
18
46
68
127
200
189
84
138
209
141
75
70
88
88
65
29
7
52
133
206
196
92
60
182
160
81
39
28
29
21
4
14
41
131
218
197
81
5
119
173
106
41
27
31
10
18
26
48
159
261
211
0
65
187
169
113
88
45
7
40
82
147
272
321
222
50
202
269
270
221
151
140
185
242
321
374
307
162
153
310
398
391
359
370
397
414
405
324
173
199
332
400
417
419
409
372
274
143
111
185
212
202
187
143
53
106
183
204
168
110
98
236
342
409
416
393
327
221
120
102
277
429
474
461
436
419
399
342
235
113
16
235
386
426
359
295
252
237
262
286
255
175
82
11
179
309
360
285
175
114
94
99
134
173
198
200
156
59
216
309
257
135
51
26
31
64
109
125
139
188
193
103
214
267
159
41
2
4
3
31
73
88
88
143
193
140
182
231
127
42
45
67
66
44
27
36
60
124
192
174
152
213
133
70
75
93
86
62
30
12
54
134
207
186
79
196
149
64
33
28
25
15
14
16
37
131
223
193
6
136
164
92
36
24
25
10
20
18
40
162
264
202
1
80
179
159
110
87
43
5
40
89
159
276
308
202
61
204
271
275
226
157
142
195
269
347
370
280
140
45
166
319
409
407
372
373
399
424
412
307
146
208
340
409
420
409
386
347
252
123
109
182
207
185
152
105
126
184
207
182
125
130
279
362
408
412
388
315
207
117
119
317
460
481
452
419
390
359
303
217
113
20
262
403
421
344
281
233
207
218
240
230
167
76
205
328
346
257
154
98
78
80
107
144
183
195
142
38
245
313
234
111
35
12
21
62
99
108
131
183
176
82
233
264
142
32
3
3
2
33
73
76
77
132
176
124
192
225
112
37
55
75
62
46
40
37
50
110
179
161
165
215
115
59
76
97
87
60
35
17
53
128
203
176
99
203
130
48
32
40
35
17
15
15
38
137
227
184
16
147
153
83
40
32
27
9
16
12
44
173
264
190
3
86
166
153
110
82
36
10
49
98
168
276
292
179
74
203
270
271
220
162
158
217
294
358
352
247
115
61
177
319
408
410
383
383
407
427
401
279
120
212
338
407
421
402
366
314
221
102
109
177
202
173
121
62
146
185
201
188
133
162
312
381
408
405
374
298
195
113
138
343
470
477
441
403
359
319
269
203
107
17
99
282
408
406
329
267
216
183
181
202
209
161
67
220
346
339
240
140
83
60
67
89
120
164
187
128
27
269
322
230
108
32
2
6
52
90
96
118
171
162
75
94
257
261
133
35
4
4
2
23
70
69
64
116
160
117
46
216
214
89
28
68
91
65
43
46
40
39
93
166
147
7
175
202
91
51
76
104
96
66
39
13
48
125
195
160
5
122
199
109
35
33
54
56
29
3
6
46
151
227
169
43
154
141
75
44
45
37
10
3
7
62
197
263
172
2
88
155
147
110
76
32
20
62
111
185
284
281
154
81
203
271
267
215
173
182
243
312
362
337
219
86
76
183
317
400
407
393
399
417
426
379
248
98
84
209
328
395
415
398
353
283
187
83
105
166
193
163
106
36
122
174
202
204
186
135
185
328
399
420
404
358
282
188
109
168
356
458
460
428
389
336
294
250
192
93
118
303
402
379
306
249
203
171
166
183
192
147
55
235
358
332
227
129
69
49
61
82
105
147
172
120
27
119
290
329
228
109
35
2
2
38
80
85
104
156
151
78
122
280
258
125
34
5
5
4
5
58
65
55
106
148
109
75
238
198
71
32
88
113
81
47
41
35
33
87
158
128
19
186
184
72
46
74
108
107
78
42
5
48
128
187
139
7
143
189
88
26
30
55
70
43
0
4
61
169
225
150
69
162
133
68
42
47
43
12
1
9
87
223
264
155
2
99
157
143
107
70
37
35
74
126
211
303
278
128
2
89
205
272
267
218
192
207
264
325
367
333
201
79
186
319
399
410
403
411
421
418
355
223
78
84
206
321
386
406
391
344
262
158
64
102
156
178
152
102
29
140
212
241
222
185
131
207
342
427
446
413
349
274
186
101
210
371
449
443
417
374
322
283
246
176
71
156
329
398
355
281
227
189
165
160
177
181
126
42
261
363
317
210
118
59
40
55
75
95
136
157
113
39
137
304
322
209
102
38
4
4
26
63
73
96
148
148
80
146
290
245
108
24
8
8
5
5
43
54
56
113
148
97
108
246
181
60
55
101
123
95
58
38
21
39
105
159
105
48
190
161
62
41
69
105
114
86
42
4
61
141
181
116
8
154
175
74
19
26
51
74
50
1
11
76
180
220
137
4
86
169
134
70
39
44
42
8
2
20
112
240
262
142
8
118
165
136
94
62
46
51
86
144
242
322
272
101
3
98
214
273
265
226
212
228
278
338
377
333
183
78
198
332
409
422
413
414
419
411
336
201
62
89
211
327
389
398
375
330
249
141
106
156
164
134
97
33
157
248
281
248
188
126
102
233
366
454
468
418
345
271
180
85
252
397
454
430
398
350
307
276
240
155
52
201
355
402
336
255
196
164
147
146
169
172
114
38
292
362
293
187
103
47
30
41
55
82
133
151
105
163
315
299
174
84
37
4
4
19
42
58
95
150
144
74
166
290
221
84
8
8
8
12
13
30
36
58
128
152
79
131
241
164
49
73
106
113
92
65
38
6
50
131
163
84
71
187
141
56
44
65
95
108
85
33
16
76
152
177
98
15
151
155
66
21
27
50
76
49
2
24
85
180
212
129
6
84
160
133
79
43
44
41
1
3
39
133
246
250
132
17
134
172
129
77
50
48
60
96
170
274
332
252
4
114
229
271
257
228
225
243
291
358
389
323
155
81
218
348
420
432
419
409
415
407
323
179
101
223
338
396
389
350
308
233
128
112
161
154
112
79
168
265
302
266
193
121
122
262
390
462
464
409
340
267
168
65
102
280
427
463
417
366
316
287
267
227
134
37
232
378
406
324
229
162
132
121
125
154
163
109
37
157
319
361
271
169
89
36
21
22
28
71
137
148
92
193
319
268
142
73
38
5
4
20
24
44
99
152
129
58
187
284
194
61
6
7
7
17
26
25
17
57
139
154
69
143
234
147
34
91
110
97
75
67
45
2
53
144
167
69
84
186
129
67
67
73
79
94
80
26
28
82
155
173
88
20
142
130
69
43
34
47
72
48
3
40
92
176
200
120
3
57
119
111
82
53
52
48
2
4
60
154
246
232
119
12
132
172
121
63
35
40
59
104
197
305
329
220
8
137
246
271
249
226
230
250
305
383
403
305
123
91
240
357
422
432
420
408
417
407
309
149
114
233
342
396
379
325
283
215
113
114
158
141
90
53
178
265
304
274
198
117
137
288
405
449
438
391
333
261
152
53
108
300
449
465
392
325
283
269
255
205
117
29
249
394
403
309
202
132
106
99
104
139
153
97
29
174
336
360
259
152
75
25
17
16
11
60
133
133
65
219
314
238
124
73
37
1
2
20
16
35
94
133
105
212
274
167
51
6
8
6
19
35
32
5
43
128
141
69
153
230
133
17
110
122
90
70
77
56
1
41
141
162
65
92
203
112
63
101
94
76
81
76
26
29
85
154
166
74
38
146
96
51
72
50
45
56
25
10
50
103
176
190
1
17
61
70
64
54
53
41
1
10
80
178
246
213
6
129
164
111
53
24
32
58
116
222
328
321
187
16
159
262
272
246
228
237
264
323
403
406
271
88
105
252
360
418
428
422
413
424
400
284
114
123
240
338
389
372
315
262
192
89
103
139
120
71
26
110
198
270
306
281
204
115
153
315
417
435
414
379
330
250
140
50
126
318
462
458
369
295
263
260
246
188
106
30
275
415
399
291
182
115
97
93
97
129
144
83
15
189
352
359
251
140
60
19
17
18
9
58
126
111
41
243
310
226
120
76
29
2
4
18
14
31
83
104
73
242
261
136
47
4
10
31
32
39
39
3
28
98
114
170
231
129
17
118
130
96
75
92
64
1
30
133
149
110
210
104
71
123
111
75
81
77
31
28
90
161
164
84
134
36
60
88
63
40
44
17
13
54
117
193
182
2
3
31
55
56
49
44
6
0
21
94
199
259
198
7
7
131
163
109
54
26
35
71
133
240
340
308
155
28
176
275
275
250
235
249
283
341
408
387
228
120
257
360
416
430
435
429
427
377
244
76
130
247
333
378
367
316
245
164
60
92
116
106
62
7
147
236
293
319
290
208
109
182
347
438
435
407
376
324
237
127
48
168
346
473
447
350
279
255
253
235
172
95
27
107
314
433
388
274
166
100
88
90
97
126
128
68
11
212
371
357
238
126
45
10
13
17
8
58
117
99
33
269
312
215
113
68
15
4
3
9
6
24
76
88
56
265
247
114
37
2
15
58
48
44
35
1
28
83
87
192
222
108
14
110
125
100
90
102
61
2
40
128
133
117
204
105
87
117
100
73
83
75
34
31
104
174
156
67
122
67
88
88
57
40
42
4
10
52
140
221
175
2
2
33
76
67
54
39
1
3
31
102
222
277
182
7
7
139
172
114
59
36
49
92
157
255
341
290
128
40
193
288
279
253
245
264
305
357
401
354
186
131
268
364
416
432
445
438
415
337
198
47
132
248
326
365
362
311
222
129
36
85
105
96
49
282
325
335
295
206
104
38
388
463
442
409
371
311
222
114
41
3
381
483
439
340
268
243
240
219
159
82
15
4
354
439
374
264
155
83
70
77
92
118
116
63
31
388
343
218
115
38
3
2
6
2
52
113
100
47
18
325
201
97
52
6
4
1
2
0
18
80
90
57
33
280
241
95
21
6
43
71
55
48
30
2
47
87
71
45
210
205
75
13
95
117
100
96
97
52
6
67
129
113
46
120
175
93
79
90
85
78
89
64
27
40
122
183
141
29
37
94
78
96
86
62
55
48
3
10
53
162
241
163
27
4
46
104
88
64
43
3
6
42
118
243
288
162
28
21
156
183
112
58
48
62
110
184
277
341
269
108
14
210
302
284
258
255
278
320
369
397
327
158
30
287
373
412
428
445
433
391
296
165
35
242
316
347
348
293
190
94
23
98
85
33
14
318
345
338
286
196
100
37
270
427
478
442
403
356
289
207
107
35
4
415
488
426
326
250
218
212
200
149
73
7
7
380
425
349
253
140
63
45
58
77
106
100
59
41
400
313
190
106
39
3
1
2
1
39
98
92
56
30
325
336
184
72
36
7
4
1
5
1
20
87
93
55
33
291
247
82
9
12
78
73
53
50
30
4
69
94
63
37
222
181
46
13
98
118
100
97
88
47
10
87
128
93
32
134
150
74
67
73
85
92
94
51
21
47
131
179
117
16
51
87
77
94
83
74
76
55
4
17
63
176
239
140
14
4
55
108
98
75
48
0
6
57
147
260
278
141
18
60
183
182
97
52
62
72
119
210
310
346
249
94
226
315
294
271
274
294
329
379
400
311
145
32
308
383
407
420
440
421
365
264
150
36
233
299
322
321
265
159
64
8
84
65
18
10
257
331
347
333
272
188
100
43
319
455
475
431
389
336
269
197
106
36
289
437
478
398
300
226
193
186
180
143
72
14
12
392
402
321
232
121
45
28
44
65
97
88
53
38
330
400
275
157
97
36
1
2
2
3
24
78
71
48
29
343
332
165
57
27
8
4
1
7
2
17
76
87
50
30
296
251
75
3
18
100
78
50
50
31
4
70
95
59
27
225
164
19
63
114
130
107
98
85
45
11
96
128
76
14
153
126
63
63
72
92
103
97
46
19
50
135
171
93
2
96
104
67
82
76
76
82
60
18
31
80
185
223
115
9
26
55
55
88
94
74
42
0
11
82
184
272
256
120
17
102
198
166
81
54
80
86
128
233
342
348
226
84
234
320
305
286
298
315
341
387
401
297
131
31
178
320
388
404
417
441
417
349
241
130
31
228
282
298
293
242
143
47
7
62
39
7
280
337
352
336
267
186
103
53
359
470
464
417
377
323
258
193
111
37
316
455
458
359
271
209
180
171
167
140
78
18
408
384
289
199
98
34
23
39
62
89
78
45
24
360
395
248
132
83
30
0
0
1
3
3
31
41
34
353
314
141
49
23
9
4
0
2
6
4
46
66
47
26
293
238
72
0
21
115
90
54
48
29
3
56
95
58
17
229
155
7
80
130
141
113
103
87
46
12
103
135
64
0
162
94
7
64
76
92
98
90
43
20
56
145
170
78
2
123
71
23
69
67
70
75
50
16
40
98
196
212
99
4
72
99
48
67
83
67
30
0
18
99
210
281
234
104
124
195
156
84
62
94
105
143
250
358
336
196
69
99
239
319
312
298
318
342
358
389
384
266
100
22
181
325
389
403
420
449
422
343
220
101
15
229
273
282
276
233
141
39
9
39
16
4
305
355
367
346
273
186
103
55
391
478
455
412
371
317
254
187
108
38
344
469
435
331
251
204
175
165
158
135
78
19
434
382
264
163
81
32
24
37
59
86
73
43
18
384
397
239
122
75
24
4
1
1
4
3
7
27
31
358
293
129
47
13
11
7
2
0
2
2
22
55
53
292
210
68
11
82
123
100
64
45
23
2
44
98
66
229
149
5
86
135
141
111
104
84
43
12
114
145
66
165
81
2
61
80
83
75
71
42
24
72
166
179
75
124
32
15
64
65
66
59
26
6
46
118
213
214
92
80
94
43
59
73
67
34
4
26
110
227
285
220
92
129
190
161
97
67
94
125
167
265
355
309
160
49
116
247
320
318
301
327
365
376
387
355
219
58
6
186
328
387
400
422
453
423
328
192
64
6
234
267
274
264
220
132
36
6
329
374
378
350
274
182
98
48
412
482
450
405
358
307
249
175
95
31
372
475
413
308
236
192
162
153
146
124
62
13
333
452
381
245
139
72
32
22
30
52
78
66
38
24
400
399
237
115
65
20
3
1
2
3
2
5
34
42
364
276
122
45
3
10
9
16
4
3
3
23
64
56
298
189
56
15
96
124
106
71
42
13
5
57
107
72
233
135
7
85
135
127
95
92
79
35
54
126
148
75
173
82
2
65
87
76
56
43
29
35
97
182
184
78
123
28
15
67
70
64
40
6
4
55
140
230
211
92
66
75
45
55
75
66
1
6
41
130
242
285
204
84
141
195
167
110
71
90
141
197
285
352
283
128
34
142
269
328
325
302
330
377
391
386
331
178
28
202
334
388
397
420
446
404
298
159
42
7
170
232
257
267
250
195
105
24
258
348
382
373
337
270
180
91
40
263
433
480
438
381
331
287
238
162
80
24
397
470
390
283
217
168
141
143
137
106
39
9
352
451
366
225
120
64
28
16
16
53
60
19
32
32
408
393
228
103
53
15
7
4
12
1
2
5
39
50
371
267
118
36
8
13
54
35
4
1
4
45
69
53
304
176
42
17
100
123
102
76
39
12
11
84
106
63
234
112
13
91
137
114
82
81
75
34
80
138
141
73
178
74
7
84
98
74
48
26
20
48
117
184
170
78
134
42
37
79
78
69
35
4
12
72
162
235
197
83
76
84
52
55
73
62
3
7
60
160
263
280
186
73
35
167
206
165
117
85
100
152
222
313
361
271
109
28
175
291
333
334
317
338
379
398
388
321
159
20
221
340
389
394
419
427
371
258
135
30
170
218
238
254
230
160
64
4
282
362
380
356
321
267
180
89
308
456
476
417
354
306
269
228
156
76
25
418
463
363
255
194
142
122
135
136
97
32
9
368
440
338
199
98
49
19
15
23
64
63
15
30
417
373
207
84
39
6
8
11
22
2
3
4
34
49
298
377
261
106
25
7
17
67
46
1
4
18
69
66
49
272
304
162
28
19
109
118
101
79
48
16
63
102
101
47
206
228
90
12
105
138
107
82
78
71
38
93
146
125
56
152
171
36
12
104
102
73
52
25
17
54
125
178
149
67
100
140
12
50
88
81
72
37
10
25
95
186
230
174
69
105
113
67
58
64
45
3
9
86
199
292
278
166
58
63
195
214
158
121
113
127
168
244
348
383
269
100
20
202
302
330
342
343
356
382
401
391
315
152
22
229
338
387
398
422
415
344
230
121
25
163
201
223
238
210
130
30
10
306
373
376
343
314
268
182
89
355
479
470
400
340
297
261
219
151
81
28
288
444
455
338
232
176
129
113
135
137
96
41
12
394
430
309
172
80
33
14
20
42
72
58
42
26
295
428
347
179
66
28
2
12
33
20
2
1
4
34
39
326
378
244
89
16
4
16
70
49
5
9
25
78
63
47
289
295
143
18
22
115
117
106
89
55
27
86
119
94
35
228
211
68
12
111
130
104
97
87
74
41
107
150
112
42
178
147
2
14
110
102
76
57
26
16
59
133
174
131
53
130
129
8
29
79
71
62
33
12
36
116
207
230
151
56
121
128
83
60
31
2
4
25
109
236
320
276
142
38
82
207
216
154
123
139
156
186
267
377
391
255
83
212
299
324
345
365
375
389
404
388
294
130
18
225
330
385
407
425
402
322
207
100
13
155
193
215
227
192
110
19
11
325
383
377
341
313
266
177
87
392
487
461
393
341
303
256
207
145
85
29
332
470
443
314
218
168
125
115
136
135
96
45
16
428
428
286
152
64
19
11
24
53
71
58
48
22
339
438
324
156
58
18
5
19
36
13
3
4
8
44
28
355
372
217
73
14
4
26
73
43
14
14
11
79
76
50
305
279
121
8
24
115
119
112
100
63
37
96
134
98
34
236
191
56
11
108
127
112
119
97
74
41
122
153
104
33
182
133
2
11
98
94
80
63
27
17
65
143
178
120
41
131
118
9
9
61
66
54
25
11
39
131
229
237
133
41
51
120
126
79
32
7
6
7
45
125
259
338
270
118
18
93
201
213
160
128
150
175
208
291
390
375
223
58
202
293
329
349
375
387
399
409
373
256
92
7
221
330
387
414
422
386
301
190
74
0
152
194
217
218
172
96
20
339
390
379
341
307
247
157
80
414
477
444
387
341
302
244
194
138
83
28
383
481
414
285
205
159
119
114
130
127
92
41
14
460
420
262
135
51
9
9
26
52
64
53
54
21
379
442
307
144
58
11
12
34
24
19
7
9
34
48
379
359
194
63
15
11
60
72
37
28
27
9
83
89
48
321
262
101
4
24
123
125
115
101
67
46
96
141
105
42
247
173
46
10
103
130
120
129
96
69
44
127
154
97
31
184
124
11
8
79
90
84
64
27
21
77
160
183
107
33
132
119
23
5
51
64
52
20
11
43
145
248
241
120
28
59
125
123
68
16
7
7
18
67
144
271
340
256
95
113
192
208
168
136
154
191
239
322
392
344
183
38
192
302
348
360
382
400
413
412
351
216
61
3
231
341
393
418
418
364
275
167
55
6
152
194
214
204
147
75
16
355
395
375
334
292
223
141
76
296
428
460
423
365
318
281
231
184
132
80
428
471
371
250
183
136
109
112
123
117
81
33
353
481
400
234
119
37
2
8
30
48
45
46
57
16
413
439
290
138
57
10
18
53
18
21
22
11
61
40
394
347
183
62
18
23
88
73
29
32
44
13
91
79
330
247
86
2
38
139
132
110
88
67
50
104
132
94
258
156
30
7
105
136
119
119
84
59
65
134
152
84
196
110
5
8
76
93
83
56
22
23
93
178
186
95
151
117
19
9
54
69
52
17
12
51
162
263
237
106
87
146
119
47
6
7
8
28
87
167
281
330
235
77
140
190
199
176
150
165
208
269
346
386
313
152
28
100
196
319
371
377
394
417
423
409
328
188
46
109
255
355
394
418
415
344
243
141
48
149
184
204
189
126
50
3
285
377
397
366
323
277
209
137
81
342
446
453
409
337
282
255
224
181
128
78
463
450
335
223
158
107
99
118
124
108
72
29
407
491
368
203
103
26
8
19
49
46
34
29
27
3
443
433
271
131
52
8
20
68
23
19
26
7
39
17
404
335
177
61
16
31
108
78
26
23
47
49
81
44
334
228
73
2
49
153
135
97
70
57
52
106
112
61
263
131
11
8
114
138
107
91
64
49
86
148
144
69
203
78
2
29
90
91
70
35
8
27
114
198
186
84
172
98
4
38
68
73
49
9
14
69
185
274
226
90
125
167
96
12
7
10
9
39
107
193
294
317
211
63
168
196
194
182
173
188
229
293
363
375
284
125
21
111
220
338
384
392
415
435
426
394
300
161
36
128
276
358
387
417
409
325
209
115
38
145
171
190
177
108
24
10
321
399
399
359
317
275
214
138
85
383
464
460
409
321
257
245
231
179
119
73
361
483
433
319
219
144
85
99
132
123
97
63
30
456
489
334
180
99
19
5
44
71
54
34
18
12
3
469
419
245
115
41
9
36
78
42
36
29
9
4
2
329
411
317
160
49
8
36
113
80
30
29
42
46
39
7
303
330
205
58
1
57
156
127
84
55
45
56
111
90
28
246
259
105
2
14
122
134
92
66
45
46
99
159
138
56
186
193
41
3
61
101
86
54
14
2
37
134
215
183
75
171
60
4
60
77
66
36
2
21
95
216
287
213
79
151
164
70
8
8
11
13
50
124
224
315
313
187
47
80
189
212
192
185
194
213
247
308
373
364
258
98
127
250
346
381
401
433
444
421
370
269
129
22
145
285
353
380
415
403
302
177
91
26
145
163
180
167
93
11
8
348
408
402
361
321
279
217
136
78
419
476
463
415
323
255
249
241
174
104
67
407
495
421
314
231
144
76
108
146
125
83
54
33
489
474
303
166
98
19
8
68
91
65
34
14
14
342
482
394
211
91
33
21
57
78
63
61
33
3
1
5
362
412
287
127
23
8
52
103
67
39
43
44
40
14
0
325
319
176
37
5
81
148
111
77
49
42
65
119
76
13
257
242
84
2
34
122
126
89
59
40
47
106
160
128
47
182
171
22
6
79
99
82
51
11
2
49
146
219
171
65
138
157
36
8
67
74
54
25
4
32
118
242
294
194
67
151
151
57
10
9
13
22
64
144
256
336
307
162
31
89
200
227
200
189
207
231
263
324
384
354
228
69
149
276
349
378
408
444
445
412
345
236
93
4
160
286
349
382
411
387
274
149
68
21
147
162
172
152
74
3
364
403
401
369
325
277
209
125
455
476
447
408
333
263
255
243
169
92
61
445
501
405
302
233
145
78
114
154
127
80
52
34
331
505
452
279
158
93
21
21
84
105
77
34
9
11
382
483
362
184
75
31
38
68
72
78
79
36
4
1
4
391
406
255
95
6
17
81
87
58
51
56
57
56
20
0
339
307
149
17
13
107
137
106
84
55
46
81
126
78
14
257
221
69
2
55
118
121
100
68
44
51
112
157
119
40
177
156
23
5
75
83
76
54
20
13
62
157
214
152
54
138
145
36
6
54
58
42
21
14
46
139
259
284
168
54
149
140
58
10
10
15
33
84
167
282
346
290
137
25
104
202
236
213
198
215
241
280
345
395
339
196
52
168
291
353
386
419
449
443
407
327
207
68
3
169
283
354
389
403
362
247
127
50
13
144
160
158
131
51
8
313
379
396
401
377
328
269
202
114
362
491
470
414
384
332
265
252
238
167
88
57
480
503
383
271
213
138
83
115
156
134
85
54
33
374
509
430
260
145
73
19
32
90
109
82
35
10
10
419
475
338
175
73
28
47
75
69
78
82
43
14
5
415
400
236
84
11
33
97
83
56
57
69
80
82
40
12
351
297
129
11
23
121
130
109
93
65
59
101
135
84
23
256
205
58
6
76
117
116
107
75
47
62
126
162
109
34
187
152
28
5
68
79
78
59
27
21
75
171
207
130
43
156
151
42
5
40
53
42
27
33
66
159
268
264
138
42
157
134
63
19
11
16
49
110
195
300
342
260
112
119
203
240
231
214
225
254
303
369
400
316
165
47
184
305
368
406
432
449
441
407
310
178
52
176
281
364
391
385
331
224
108
36
5
133
147
136
102
29
10
350
393
390
399
376
321
262
199
114
402
515
461
384
355
316
256
244
232
168
90
329
500
494
354
232
177
123
86
115
152
141
100
60
410
505
406
242
122
46
14
44
90
107
88
52
29
15
447
464
319
175
71
17
47
84
71
74
75
52
33
16
433
392
224
87
20
37
101
92
66
65
80
99
95
48
361
284
111
11
44
125
126
112
96
73
79
128
147
86
30
264
188
40
7
99
123
110
101
68
45
79
152
178
106
29
207
145
13
5
81
97
86
59
30
32
94
188
207
113
33
186
157
31
5
43
67
56
42
56
92
185
273
237
106
140
170
131
56
16
12
18
68
140
224
315
326
219
79
126
205
247
246
231
238
270
326
387
394
287
130
37
195
320
387
427
442
445
436
401
287
143
34
181
283
370
386
355
295
199
91
21
81
121
130
109
71
8
6
370
399
389
396
370
315
263
205
115
428
519
451
369
336
298
248
243
228
166
92
373
512
479
330
204
151
110
89
117
148
142
108
68
442
502
385
223
102
27
17
56
88
104
98
75
47
21
468
455
305
173
62
9
51
91
78
79
81
68
47
19
448
381
213
84
18
34
107
105
81
77
92
109
96
44
367
269
94
10
55
130
132
119
97
77
99
151
151
81
269
168
23
16
119
132
109
93
57
45
96
176
189
102
219
129
7
12
107
119
96
60
35
44
117
209
207
101
205
149
7
8
60
85
71
57
72
118
215
279
213
76
147
175
124
45
15
15
31
89
163
252
332
316
179
44
127
214
259
255
245
255
288
342
396
379
251
96
18
207
337
404
444
449
439
426
383
255
111
19
188
289
374
377
325
254
169
67
3
79
123
116
86
39
3
11
369
393
389
393
362
315
273
208
109
444
506
439
366
326
284
250
254
231
160
86
411
518
459
312
193
140
101
95
123
145
137
107
68
466
496
363
206
91
24
30
67
89
106
106
88
57
26
479
441
287
159
49
17
72
94
82
92
93
81
53
18
454
362
195
66
8
45
123
113
89
87
95
111
88
30
368
253
76
3
60
141
147
127
95
74
105
156
140
61
270
152
15
26
122
133
116
93
53
47
109
185
180
89
217
107
8
32
117
121
95
59
39
54
138
220
196
85
203
128
2
9
71
90
72
58
76
137
242
284
190
53
143
168
115
37
13
19
54
106
177
273
346
307
148
21
132
232
267
251
251
274
305
356
400
358
221
70
226
350
409
450
456
436
411
353
217
81
11
195
293
370
369
300
217
137
46
9
82
124
114
68
15
9
360
383
392
392
358
319
281
206
98
457
489
428
369
320
272
256
273
239
155
79
439
521
437
296
193
133
89
98
137
152
138
102
60
481
485
343
194
88
29
40
78
99
114
110
88
54
324
479
418
268
143
46
39
92
92
89
104
100
84
54
20
346
450
340
175
50
7
73
138
110
90
88
93
104
78
21
307
366
240
66
2
66
156
165
135
89
72
100
144
118
42
236
268
145
19
28
106
130
131
103
60
60
119
179
154
68
209
91
3
41
97
98
83
54
40
68
158
222
172
67
193
104
0
9
61
72
56
43
70
151
261
283
168
39
144
162
112
37
12
25
73
119
188
292
354
293
129
13
154
258
271
240
254
291
322
371
406
337
194
60
82
251
357
402
446
463
438
399
325
184
60
9
99
199
290
359
362
287
191
106
30
7
83
116
113
60
2
8
355
385
401
394
356
317
273
196
90
318
462
477
423
371
315
260
256
279
241
155
78
448
511
415
283
193
119
71
96
147
160
141
99
52
312
482
462
320
183
85
23
39
88
114
118
107
81
45
351
468
389
247
134
51
53
97
90
95
110
100
80
48
23
360
437
316
159
45
19
97
138
103
89
90
95
103
74
22
310
358
230
61
2
72
163
171
136
92
79
105
139
105
38
242
262
140
26
25
89
132
145
112
70
77
131
173
131
52
206
198
77
11
40
68
81
79
52
45
84
176
219
147
53
185
86
5
9
41
52
40
32
69
165
271
268
141
31
152
162
118
44
12
36
88
135
210
313
346
260
106
183
282
272
236
261
305
339
389
414
311
160
49
109
274
358
392
441
465
436
389
300
156
41
103
198
279
342
351
279
173
82
20
6
71
101
102
57
6
5
351
391
411
394
350
305
253
184
311
450
466
423
379
316
255
250
270
235
160
83
436
490
395
276
190
107
58
95
155
170
147
100
49
328
468
432
295
171
77
12
35
100
125
118
103
78
40
368
451
357
226
125
52
54
93
95
102
109
98
78
44
24
366
416
292
144
44
36
106
126
97
95
102
108
109
74
30
308
341
213
54
2
84
159
160
130
102
97
122
144
104
44
247
248
125
25
31
92
139
147
111
79
97
149
175
120
50
217
184
61
16
40
60
87
85
54
51
103
192
214
129
44
198
178
73
10
9
28
42
42
43
85
189
278
244
118
32
162
164
123
60
22
48
99
157
246
338
329
217
85
203
292
280
250
275
315
351
408
419
280
117
33
136
289
360
394
440
461
428
381
279
130
16
110
194
268
325
335
266
157
66
11
63
86
85
52
4
8
344
390
407
384
338
285
225
168
300
431
453
419
379
316
255
241
252
224
158
86
421
466
375
267
184
102
58
98
159
175
150
100
50
338
449
399
268
154
63
6
37
108
128
116
102
79
44
373
426
322
198
105
44
53
91
98
106
109
98
82
48
366
388
261
121
37
48
108
112
94
103
120
123
114
73
34
309
314
183
41
13
100
149
139
119
108
120
141
148
97
46
249
220
96
21
48
105
137
132
95
80
111
163
170
106
42
215
159
40
19
49
66
93
86
54
56
121
205
202
109
38
201
169
59
10
13
22
42
55
66
115
218
278
217
100
171
162
121
71
40
60
112
181
281
359
315
177
68
102
211
289
287
271
290
321
362
422
412
244
76
24
158
293
363
405
445
451
417
366
259
104
0
119
194
269
314
313
240
139
48
10
66
76
70
29
3
330
376
390
368
330
273
202
147
303
417
439
408
368
315
261
239
242
217
151
78
417
445
358
252
175
106
71
108
170
183
147
90
345
433
370
242
132
53
14
47
105
125
115
100
79
51
366
396
289
171
83
39
63
93
97
105
106
99
82
52
355
355
232
99
29
56
113
107
95
113
127
125
107
65
307
284
152
26
22
112
139
125
114
114
129
143
132
73
243
191
70
20
68
113
124
110
80
80
121
165
150
79
207
134
26
28
65
70
85
75
50
65
141
207
174
80
196
159
48
12
22
25
42
63
86
146
247
277
191
81
181
156
108
71
51
71
125
203
307
369
301
151
58
128
217
278
289
284
298
325
371
424
392
215
55
173
295
371
419
448
443
405
344
233
79
6
131
206
280
308
288
210
118
37
8
73
71
45
10
4
317
359
371
353
329
270
190
122
322
415
428
396
354
310
267
248
245
216
137
300
426
433
339
233
164
111
84
121
186
195
137
74
357
420
344
217
110
48
29
52
97
123
115
94
74
56
356
366
259
149
67
42
74
89
86
96
96
89
75
52
339
323
204
83
22
58
112
104
93
107
115
108
92
52
298
261
127
14
27
113
131
123
114
114
122
132
108
55
236
175
53
16
79
110
107
93
73
83
127
158
122
52
199
121
16
29
74
73
69
53
39
72
158
202
142
51
194
149
35
9
31
35
46
63
93
166
265
268
159
57
158
187
144
89
59
53
79
137
217
318
368
283
131
53
146
221
271
285
285
297
329
379
416
359
190
45
181
305
385
430
447
438
392
317
195
65
15
142
225
290
303
266
185
95
27
6
76
63
26
17
9
307
350
360
344
325
270
185
106
338
415
421
392
347
305
269
254
254
214
124
321
433
422
322
219
155
115
92
128
200
206
129
62
364
408
322
194
94
48
39
49
89
125
116
86
62
344
339
238
137
62
46
74
78
80
90
87
77
64
48
320
297
184
75
23
53
101
97
87
94
98
95
76
44
285
248
111
6
29
108
131
125
112
104
111
122
95
46
228
172
44
8
85
114
106
90
73
88
133
152
104
39
194
118
10
18
75
78
63
41
35
82
170
190
111
33
194
143
27
2
28
43
52
61
92
178
273
249
126
35
166
190
136
70
41
52
88
145
225
323
361
260
106
158
232
271
280
281
297
335
384
401
325
167
44
191
322
402
435
444
434
382
284
158
51
9
155
247
298
298
254
171
75
20
0
38
76
59
19
19
9
300
349
354
330
305
255
179
338
408
417
392
346
300
266
255
254
203
110
325
428
409
312
213
152
119
100
136
206
201
117
58
363
396
305
177
80
44
42
49
90
132
117
76
51
199
331
318
221
126
55
47
70
71
84
98
82
64
48
39
187
304
277
166
65
25
52
89
88
84
90
91
85
68
39
169
273
233
92
1
34
108
133
122
101
95
106
121
91
43
150
219
165
31
8
90
127
121
97
75
93
135
146
94
35
133
181
115
5
8
70
87
72
44
41
97
175
173
89
23
187
138
24
4
16
47
57
58
92
187
268
216
91
21
169
194
137
61
29
54
99
153
234
330
347
226
79
170
246
273
274
283
307
347
391
390
298
143
37
70
206
341
414
440
450
437
378
258
131
39
63
169
266
307
299
253
164
60
10
43
78
62
22
14
9
289
340
338
308
270
227
168
321
391
408
388
341
293
261
252
241
180
95
317
413
395
307
213
151
122
114
151
203
182
102
352
379
289
165
69
34
40
56
101
139
113
70
49
187
314
300
204
107
40
43
66
72
101
109
76
53
38
179
289
257
148
50
23
59
85
80
86
92
86
72
56
164
261
214
73
2
44
114
131
115
91
87
104
112
77
143
208
146
16
8
90
132
133
103
79
99
136
132
74
116
163
99
1
7
61
85
81
54
57
117
177
150
67
169
124
22
4
5
37
53
56
98
195
252
179
68
167
184
130
57
27
60
110
160
244
335
326
187
61
181
249
265
266
290
328
365
404
389
274
116
31
86
223
346
413
446
463
448
381
248
115
24
74
182
279
318
308
260
161
52
10
56
85
67
27
4
10
316
313
283
242
199
155
300
375
397
375
330
289
264
253
227
151
304
393
380
305
216
149
126
135
175
201
156
86
334
354
269
157
61
22
37
66
114
139
105
64
52
173
292
274
181
81
20
40
69
80
113
111
64
34
32
171
266
234
130
30
16
76
86
74
92
93
67
45
36
170
248
195
61
1
50
118
123
101
85
84
88
80
44
141
197
125
7
10
83
119
126
102
85
105
128
99
39
106
143
73
2
16
48
66
71
55
72
133
172
121
43
107
147
94
11
2
2
19
38
51
104
202
237
149
60
160
157
110
53
32
63
113
167
258
338
301
153
56
107
184
238
245
253
296
347
386
422
394
250
86
111
233
334
400
452
478
464
391
249
101
10
90
194
288
330
322
266
158
48
16
75
93
74
29
2
288
287
272
233
181
277
361
384
356
319
291
270
251
205
121
287
365
359
299
215
150
131
153
192
194
131
76
313
317
237
143
56
16
32
72
120
131
89
53
48
166
267
236
152
56
5
46
79
89
115
95
41
18
27
160
237
212
119
14
11
94
90
70
93
84
42
16
20
160
228
180
57
2
49
117
113
92
86
80
63
37
13
134
186
107
1
17
74
97
107
98
92
108
107
58
7
101
128
48
2
32
35
38
49
48
77
141
165
96
23
104
128
60
1
2
2
2
15
42
108
210
229
133
53
144
119
78
49
34
51
102
173
275
342
280
127
51
110
173
212
218
237
287
346
397
440
396
224
56
128
235
313
384
452
485
473
398
248
84
5
106
206
297
341
333
269
157
46
13
42
97
104
82
31
7
264
272
277
237
166
252
345
370
343
321
303
275
239
176
92
263
331
332
285
215
160
139
157
191
179
107
65
291
274
201
126
53
16
26
68
118
117
66
37
168
242
199
126
39
1
57
85
90
107
74
18
7
23
152
206
190
111
5
11
101
90
62
83
69
26
5
13
134
198
169
56
2
43
113
103
84
83
73
38
14
5
108
166
89
4
20
72
85
96
94
95
99
76
31
1
91
110
29
4
40
28
26
37
41
75
140
157
85
14
95
112
37
3
12
1
4
4
35
112
219
236
131
45
88
129
91
52
44
30
32
87
181
294
350
272
119
44
101
158
183
195
224
269
327
396
450
393
205
43
135
224
292
372
445
479
469
397
236
68
7
42
119
219
310
352
340
274
159
47
6
75
117
119
94
46
9
264
278
229
324
351
337
329
313
267
218
143
73
239
301
306
268
217
178
148
152
177
156
83
268
243
174
111
53
19
19
61
111
98
43
20
170
223
173
111
32
3
58
82
87
101
55
3
2
143
184
172
108
6
9
87
78
48
69
53
16
3
15
104
168
153
56
1
31
103
91
72
72
56
27
11
15
73
132
75
5
28
76
90
97
91
90
79
52
24
4
69
86
18
3
35
31
33
40
39
68
131
154
91
22
80
96
30
1
7
0
2
5
36
113
222
242
135
38
64
122
84
38
36
25
23
84
189
307
361
280
126
100
148
154
174
213
255
310
390
449
389
202
53
38
130
202
270
361
434
467
461
388
225
62
8
44
121
223
318
359
348
282
163
44
4
94
130
130
110
65
3
306
333
334
333
310
249
198
120
227
288
292
259
223
195
159
154
170
135
63
253
232
167
105
55
23
21
60
105
81
26
4
165
211
162
104
30
4
50
80
87
102
45
1
3
133
173
155
104
16
7
59
61
40
63
35
7
2
87
141
137
56
3
22
95
80
57
55
41
29
30
28
44
94
67
7
36
84
104
98
81
70
58
52
53
30
42
54
17
5
27
41
49
43
31
52
111
151
101
35
64
79
31
0
0
1
0
8
41
111
217
242
141
37
47
118
84
29
25
25
36
95
194
307
367
292
139
104
142
127
150
205
254
306
385
445
393
223
76
41
120
175
246
349
425
461
457
384
225
76
8
38
108
212
314
363
358
294
171
45
3
32
91
134
139
126
82
11
292
317
322
318
286
228
183
106
226
286
288
256
227
196
168
168
177
119
51
242
229
169
103
52
23
28
63
95
66
16
3
151
196
149
95
28
2
45
77
91
95
34
1
3
119
160
135
92
26
11
58
48
53
63
16
5
2
75
126
114
54
8
57
93
68
46
39
26
37
45
30
39
61
47
8
45
95
115
95
57
44
46
89
80
42
29
21
1
3
28
54
64
42
18
24
87
144
108
42
54
59
24
5
0
1
2
13
39
101
205
236
139
36
55
109
67
14
13
32
58
107
186
295
367
302
142
30
9
104
121
96
123
192
258
311
383
444
405
247
89
41
101
141
213
323
411
460
463
392
245
99
23
30
87
183
288
355
366
306
182
55
2
19
74
132
147
138
91
17
8
277
305
305
292
253
213
165
225
284
285
256
224
185
172
189
185
108
41
234
225
169
108
52
24
36
76
92
54
10
130
177
130
80
24
4
38
81
93
74
12
2
2
97
144
114
73
32
13
63
56
78
64
9
5
6
64
114
89
55
23
70
83
60
47
30
7
9
38
46
50
29
8
53
102
113
80
36
28
35
82
91
51
34
21
2
10
41
66
68
36
8
6
58
135
116
49
51
42
17
11
16
3
7
13
28
85
196
235
141
38
65
88
40
3
9
38
73
109
168
280
371
315
142
28
35
76
80
65
97
176
255
314
382
449
424
266
87
24
69
102
171
286
390
458
477
417
280
122
25
7
25
68
152
252
340
373
321
198
76
13
14
64
127
155
149
101
26
6
26
26
1
250
284
282
265
225
195
139
216
271
275
255
221
178
172
195
172
93
223
213
163
114
60
27
43
86
93
49
5
109
160
113
66
24
1
30
81
85
49
3
1
6
75
122
91
56
23
15
58
68
94
61
0
3
5
59
97
79
48
29
57
68
55
60
38
2
0
16
19
48
56
36
10
55
96
98
58
32
23
2
36
82
55
41
26
10
20
48
71
60
32
15
2
29
118
120
54
51
45
22
15
23
14
9
12
18
67
186
244
154
42
48
62
36
10
15
45
82
109
154
269
378
336
155
29
6
24
40
43
78
159
243
311
385
460
444
284
85
35
3
32
66
133
242
360
447
486
445
317
136
17
11
14
57
124
214
315
372
340
224
104
27
13
26
69
121
158
162
114
40
1
19
39
35
16
3
217
257
260
247
208
168
198
252
265
255
223
182
173
179
138
72
211
208
165
125
78
38
45
81
85
40
1
100
151
110
60
25
4
14
73
69
33
2
0
21
61
103
78
49
18
18
47
72
95
54
1
2
18
3
48
77
72
47
25
35
45
51
68
45
3
1
21
22
14
42
49
42
24
51
80
74
45
40
30
4
9
61
50
36
44
30
17
23
47
66
52
31
24
3
16
97
123
59
32
50
46
32
24
26
16
13
20
20
56
172
255
177
50
8
38
51
43
25
27
54
91
121
159
263
380
364
187
38
6
6
22
32
67
145
232
306
388
470
461
309
105
11
36
20
6
40
99
203
324
423
484
468
347
153
18
37
6
47
103
181
284
360
354
255
133
37
18
42
77
112
154
178
142
64
11
35
45
40
32
22
9
186
227
236
231
192
136
231
256
254
230
197
175
151
101
56
199
211
177
138
94
54
42
61
66
36
1
97
151
122
70
25
3
13
58
47
23
2
0
20
55
90
76
43
14
12
38
69
87
50
4
8
25
8
41
54
63
54
28
15
27
50
66
39
3
3
32
24
33
41
36
39
39
48
60
52
42
43
28
4
9
62
51
50
45
26
23
25
43
56
47
32
27
3
11
84
125
67
43
53
45
31
28
29
17
16
29
31
52
153
258
203
59
13
40
46
45
36
38
60
99
139
177
257
369
384
228
53
2
7
9
30
29
61
135
220
299
386
469
470
345
149
24
42
36
6
26
75
170
283
385
464
478
374
185
40
39
5
34
79
146
239
327
353
285
160
43
5
13
43
73
97
135
180
164
91
23
2
32
45
43
41
46
41
17
209
208
174
213
250
250
228
206
172
126
78
47
186
215
193
147
101
70
55
46
49
32
1
95
150
139
87
36
5
7
26
33
17
4
7
18
51
87
79
47
16
16
37
65
77
47
11
12
25
20
39
47
58
55
31
12
23
50
55
28
4
17
42
31
46
46
34
40
51
44
39
38
37
33
15
2
27
73
58
58
46
27
26
34
42
47
45
34
21
2
10
77
127
81
47
48
35
28
28
32
21
14
27
41
50
133
244
221
76
16
35
37
39
38
41
61
98
141
186
246
346
390
264
71
2
13
25
37
29
56
127
206
286
372
454
472
387
207
48
42
40
34
18
55
144
247
345
432
473
400
232
80
48
41
19
16
51
110
195
284
335
303
189
56
7
20
5
24
57
78
109
161
168
113
38
2
28
47
42
41
50
44
23
6
194
238
235
214
200
167
115
75
170
212
200
149
98
79
63
45
48
43
22
84
147
148
100
42
5
6
17
25
8
6
25
30
46
87
83
52
26
27
45
63
65
45
16
12
27
11
35
52
59
55
32
18
30
47
46
29
9
20
47
40
40
45
42
53
60
44
29
34
33
24
19
12
34
75
65
55
50
33
34
42
42
40
39
29
18
8
12
69
121
96
44
38
27
26
26
31
28
13
17
36
50
116
221
226
103
21
20
19
30
37
44
61
83
124
178
236
328
389
293
92
5
18
18
32
26
53
119
192
266
351
434
474
427
262
71
37
45
46
8
32
117
220
316
405
459
419
289
130
31
37
51
53
7
19
71
153
245
309
305
216
85
10
28
26
8
32
56
80
130
153
125
55
4
7
17
42
47
46
47
38
26
23
166
208
210
193
186
157
109
80
149
195
191
143
95
81
68
52
60
61
33
68
140
146
103
43
3
8
8
10
6
11
47
49
41
89
85
50
27
33
57
65
59
47
25
13
32
37
0
35
69
68
52
36
30
41
42
42
40
16
11
47
49
19
45
57
67
64
44
29
34
34
31
32
24
30
68
70
42
47
46
47
45
32
32
35
31
19
17
22
57
110
108
61
37
28
25
29
29
26
32
25
8
22
48
105
197
224
136
36
17
5
8
30
38
49
62
72
100
159
228
320
389
317
123
2
14
13
2
23
22
45
106
176
248
332
416
476
456
303
94
6
15
24
42
42
1
7
81
195
299
386
441
429
335
181
48
20
50
69
21
1
26
114
213
285
294
233
126
40
4
28
47
13
10
30
57
99
131
122
74
25
3
18
13
38
54
52
44
33
33
38
30
42
46
32
14
159
179
176
169
145
106
80
122
164
168
142
105
90
76
64
74
70
28
46
125
133
101
60
18
10
6
9
6
13
57
64
34
91
83
52
34
37
63
62
51
48
31
15
37
52
1
36
79
71
50
45
45
49
41
41
49
25
8
49
57
3
42
70
71
63
45
31
36
38
39
42
35
29
57
70
47
34
46
51
52
41
26
21
36
38
23
21
27
45
93
112
79
35
29
31
36
32
21
32
37
11
12
43
99
179
220
165
66
10
5
21
44
38
49
69
78
94
143
220
316
386
334
165
23
10
5
1
24
25
37
90
164
238
319
402
472
468
332
124
1
9
21
36
38
8
0
47
161
278
366
418
425
358
218
70
5
22
44
74
61
3
1
67
178
255
271
230
159
81
29
15
45
30
4
10
31
75
107
108
80
50
38
31
23
37
55
58
45
39
42
51
62
41
58
58
37
23
32
104
144
160
151
132
100
124
142
147
124
98
79
71
78
67
35
103
119
105
87
52
9
8
5
9
30
57
67
25
81
76
54
45
48
58
51
39
46
31
15
48
66
20
71
63
44
46
52
48
36
37
48
26
20
63
66
1
32
63
61
57
46
32
33
36
39
45
43
36
53
70
55
34
41
44
48
39
23
19
34
39
23
21
27
33
76
114
93
39
38
37
43
36
21
37
46
16
6
35
87
156
212
188
91
19
21
35
50
40
54
81
97
103
133
206
301
369
339
207
59
0
2
2
19
27
37
85
162
232
303
384
456
455
341
165
33
8
22
36
39
8
0
23
123
242
333
391
408
353
229
93
10
25
39
65
72
14
4
17
124
208
236
213
165
108
51
9
4
29
45
29
3
9
44
83
87
69
63
61
47
44
36
33
46
54
47
46
52
61
71
66
35
46
60
57
36
42
63
61
83
116
144
137
104
77
75
81
68
46
71
104
107
106
81
34
6
5
25
42
47
67
9
61
72
55
48
48
48
37
30
43
24
11
63
79
8
54
54
40
39
41
33
26
32
37
21
39
80
74
38
3
24
50
47
49
44
28
24
37
42
48
52
46
53
69
67
31
35
37
43
43
31
20
26
35
26
24
28
23
57
113
108
57
51
40
31
42
48
37
42
42
15
3
24
67
125
189
198
116
24
34
32
27
45
55
65
93
106
104
117
182
272
336
324
234
94
1
1
3
5
14
37
49
85
159
220
277
361
431
427
329
193
68
1
11
21
35
33
9
8
19
94
194
287
358
383
328
213
108
35
3
27
36
47
80
65
5
3
59
144
191
185
148
104
61
19
0
21
52
54
32
4
10
48
62
52
62
70
51
46
42
29
36
41
43
48
59
72
83
74
40
44
59
56
39
61
94
82
46
92
128
137
108
72
74
88
75
52
82
103
107
97
53
9
13
38
45
38
65
40
69
61
44
36
36
29
24
40
22
1
62
94
11
48
55
42
30
21
14
13
29
32
19
44
84
83
60
31
49
49
49
38
15
11
37
50
55
62
54
47
68
83
70
33
40
40
45
53
45
24
18
27
29
31
35
15
33
102
123
69
57
40
23
42
62
51
40
26
4
2
11
47
89
154
193
137
40
47
28
6
35
67
76
91
102
84
90
153
242
300
300
237
117
18
2
1
1
16
44
57
85
143
197
243
330
408
401
308
192
87
17
9
14
21
19
10
9
20
77
148
237
324
361
301
187
100
53
15
20
13
31
77
81
29
10
10
80
145
160
120
74
56
39
19
1
19
58
64
53
40
19
17
35
37
50
67
59
36
3
28
41
31
35
33
28
42
60
83
98
89
56
36
44
59
53
41
68
105
94
59
39
9
13
10
21
41
105
122
105
66
67
92
83
57
91
94
95
61
15
14
43
45
30
53
26
75
69
41
25
22
23
19
40
36
2
35
95
80
57
70
47
13
0
2
7
25
42
24
30
66
88
88
78
44
62
63
53
28
3
4
37
57
61
67
59
37
63
104
93
44
52
56
62
48
25
16
25
32
38
45
20
11
83
138
90
37
53
45
28
44
66
59
40
18
1
2
8
33
61
116
175
150
57
4
47
34
2
24
60
67
76
84
66
69
132
219
274
275
221
116
25
1
2
1
2
17
35
47
75
122
165
213
302
391
389
294
170
71
12
1
10
8
8
8
11
11
69
122
197
293
343
287
167
75
44
22
4
18
3
14
65
86
52
13
10
41
109
138
95
40
38
56
42
2
6
49
60
52
57
40
16
16
24
33
52
68
60
1
14
32
33
37
22
11
32
54
82
109
105
70
42
28
44
59
51
43
69
101
92
71
57
43
10
14
18
19
30
37
12
76
98
103
70
66
89
86
73
76
88
72
26
22
46
45
31
47
82
68
71
40
29
19
16
14
40
52
1
13
86
102
58
81
51
13
1
0
7
19
47
43
23
43
88
118
111
44
69
71
52
24
6
11
36
55
60
67
60
29
56
125
124
73
39
59
65
58
43
29
25
32
36
38
44
25
1
57
141
110
38
42
44
50
56
53
45
31
8
2
6
23
39
82
145
143
60
2
36
21
23
37
47
66
75
64
68
122
196
249
251
195
92
15
3
2
1
2
13
24
56
104
140
188
275
366
380
288
143
30
2
1
12
3
0
4
10
1
55
103
164
257
315
279
159
51
12
17
14
24
2
8
55
78
57
25
12
18
82
114
75
14
17
57
48
14
2
2
28
42
43
58
49
20
16
20
14
31
72
82
39
6
28
29
35
29
7
9
30
45
67
104
116
86
45
26
48
55
45
46
68
87
83
82
77
46
17
22
24
18
31
38
12
11
77
87
77
87
87
49
59
77
80
46
35
50
50
37
55
86
46
59
43
40
26
21
10
37
57
7
9
86
118
36
68
52
28
16
4
14
10
37
52
22
27
85
138
143
54
68
49
31
21
21
31
43
50
60
55
20
43
130
148
94
22
52
64
46
38
37
44
45
36
31
35
22
6
27
120
121
47
19
22
58
59
42
44
56
53
30
10
6
12
21
51
107
120
54
3
2
29
42
34
17
34
71
83
75
79
116
171
218
229
170
62
1
2
4
4
2
1
3
14
51
91
118
171
248
332
363
288
119
0
1
4
13
16
5
3
6
8
0
37
77
131
218
278
265
154
33
3
11
22
13
30
6
9
45
54
49
36
14
5
50
85
59
5
1
36
41
15
5
3
13
25
33
54
50
19
22
36
20
15
65
86
38
21
21
29
29
13
6
11
32
35
45
92
116
95
47
18
17
32
47
48
38
44
66
79
81
89
88
45
24
25
26
21
29
44
24
7
13
43
60
73
65
54
55
54
49
72
97
39
43
41
31
31
16
38
52
4
18
94
132
125
39
51
40
22
19
28
7
16
46
17
15
74
141
162
125
31
55
47
36
24
23
23
32
43
56
49
12
24
111
152
113
57
42
61
44
32
34
49
50
35
22
32
28
8
7
79
113
62
25
7
60
59
31
36
60
64
44
17
5
6
8
18
66
95
50
7
1
17
50
33
8
36
79
84
76
83
104
137
181
206
158
48
3
2
1
3
3
1
1
22
58
78
96
153
225
292
331
284
111
7
1
2
4
28
11
7
8
6
3
20
46
102
176
233
245
153
23
2
4
5
3
31
17
17
32
35
36
48
30
9
13
53
49
11
2
11
32
24
4
8
4
4
8
24
54
48
28
26
49
46
6
54
78
39
9
29
35
29
12
5
16
33
22
30
79
111
101
55
21
23
31
35
37
39
46
61
69
79
98
95
53
7
14
22
31
24
28
39
40
13
11
31
43
54
68
70
64
61
63
86
113
113
17
31
26
29
33
25
45
49
5
20
94
142
151
22
51
46
12
19
40
12
7
23
14
5
48
122
168
151
97
47
55
37
18
12
21
31
36
54
53
11
5
72
139
123
70
35
57
47
28
25
38
40
28
15
31
52
20
7
29
91
69
30
22
47
50
27
31
48
53
33
10
4
5
8
10
29
72
54
14
3
1
38
22
9
48
77
66
60
75
88
108
144
182
154
54
5
1
0
14
3
2
3
36
60
59
75
138
202
259
305
276
117
7
2
2
3
28
22
10
7
5
7
2
24
89
156
196
215
152
26
3
1
4
1
15
21
18
19
21
27
54
48
14
11
22
56
50
6
2
13
32
1
3
5
5
3
17
48
53
40
35
46
55
28
41
68
52
27
18
28
37
36
20
8
14
22
18
27
65
101
107
70
29
27
27
33
45
52
54
58
74
95
100
66
21
0
16
37
31
23
29
33
25
10
35
42
62
74
70
72
75
90
129
148
6
18
16
21
29
30
54
59
20
9
71
137
167
167
59
39
2
19
44
20
15
27
27
7
17
76
152
160
117
45
58
36
7
6
24
28
31
50
68
34
0
32
108
114
67
42
47
47
29
16
25
28
16
12
20
66
64
5
9
59
61
22
14
27
35
27
24
34
35
19
3
17
18
26
13
13
49
65
29
1
2
23
14
15
46
57
41
40
57
68
85
117
151
150
73
5
0
3
10
17
9
17
33
37
32
59
126
182
225
272
272
135
1
1
0
4
14
25
19
16
3
3
6
16
81
139
172
198
150
47
5
1
2
1
2
17
14
13
15
26
51
65
33
13
15
32
69
37
7
8
17
4
3
3
8
11
3
10
37
53
49
33
39
52
42
15
57
58
45
22
25
37
39
33
24
16
14
24
39
53
85
112
90
41
27
21
19
37
57
58
53
55
70
87
97
81
39
0
15
37
37
24
25
21
23
22
11
16
13
6
31
42
55
67
72
79
84
96
141
178
171
11
2
7
24
38
62
70
44
15
50
112
161
187
167
50
39
8
21
42
27
31
36
35
37
3
25
108
145
123
82
32
47
32
8
9
27
28
21
27
68
61
6
11
71
88
44
30
31
42
24
12
27
29
13
9
13
50
78
35
11
28
50
6
1
8
22
24
16
29
38
17
11
36
29
34
32
10
28
72
68
20
2
0
20
17
18
32
40
37
36
39
45
61
93
121
136
100
43
16
31
10
7
20
14
15
16
14
17
50
108
150
192
242
257
164
20
2
7
33
4
16
18
15
15
5
3
5
17
69
116
149
182
158
60
6
3
2
7
1
16
9
6
11
19
31
43
61
47
8
13
21
53
60
6
2
31
30
2
1
10
10
4
7
19
42
47
27
26
50
46
10
43
50
50
21
2
17
30
35
41
38
18
15
38
50
39
64
108
102
51
39
16
22
47
60
50
48
64
70
75
89
91
55
14
0
17
30
30
29
26
21
26
30
16
36
18
2
17
43
55
57
69
83
90
110
160
198
199
203
7
5
3
26
52
66
76
61
32
46
88
138
192
209
154
40
18
15
39
33
40
48
45
52
38
4
47
112
113
94
29
32
15
11
21
25
20
6
26
63
31
8
34
53
21
18
32
17
31
21
15
38
38
12
9
11
27
61
49
11
16
52
33
1
1
15
22
12
31
57
35
8
50
46
43
47
23
25
69
102
50
2
1
16
15
19
39
51
40
21
22
43
68
86
107
117
99
62
57
20
1
10
4
4
3
4
14
43
78
113
161
218
234
183
55
9
17
91
8
2
7
4
8
10
3
5
13
47
84
131
167
163
75
20
7
23
57
5
2
2
2
4
23
41
40
46
56
32
11
17
21
42
67
54
48
17
2
3
17
9
12
24
12
24
38
24
28
51
48
25
35
44
50
27
3
18
21
29
45
43
19
19
47
50
25
53
106
106
63
50
39
10
21
50
55
39
44
72
77
68
81
96
68
27
17
22
21
23
30
31
25
27
28
13
7
40
25
2
19
35
51
50
62
83
94
121
175
211
228
261
265
4
2
29
53
62
82
80
49
44
67
109
188
239
206
38
16
6
32
40
40
58
59
59
61
23
7
70
108
103
9
28
21
3
10
23
18
5
6
18
53
29
12
23
9
3
34
30
22
17
35
34
10
14
18
21
43
48
21
15
44
55
19
1
18
25
13
29
64
43
7
53
56
54
65
49
38
70
106
65
3
1
12
12
16
37
55
37
6
8
32
43
28
37
82
124
96
45
29
3
5
1
1
2
9
27
43
84
142
194
211
182
89
5
9
11
30
2
0
5
18
14
4
5
23
63
120
156
152
86
13
7
19
41
3
1
2
4
27
47
35
35
56
59
33
16
16
17
52
75
53
16
0
1
16
11
21
35
11
11
34
36
40
54
44
24
27
46
58
42
6
24
24
31
45
38
18
19
42
37
20
52
103
105
78
61
49
22
5
15
42
44
29
37
70
77
68
73
93
78
39
28
30
24
15
15
28
33
28
27
18
9
9
20
27
4
18
36
43
59
77
92
125
172
214
263
320
330
7
4
26
41
51
83
98
63
33
45
95
186
257
247
36
14
6
31
36
35
62
85
69
64
49
6
38
92
105
19
21
1
3
20
1
6
13
8
30
47
26
9
11
3
31
23
18
18
15
4
23
32
30
42
56
40
20
25
50
37
20
11
20
41
30
9
48
57
62
74
73
56
68
95
65
13
13
9
14
30
33
20
1
7
20
15
21
26
37
100
111
69
33
19
7
2
4
1
7
18
65
129
170
179
172
109
23
5
36
56
5
5
25
29
7
3
9
50
112
140
141
91
12
5
27
87
27
1
9
29
39
27
27
56
71
57
30
15
10
24
64
60
30
7
7
9
17
28
4
6
34
48
56
52
29
8
16
41
66
57
19
20
29
41
31
15
13
24
26
27
58
95
102
95
80
64
32
9
15
32
35
27
31
56
69
70
72
82
81
54
40
15
15
16
21
25
29
23
13
5
12
18
3
14
33
56
73
89
117
154
211
297
364
368
12
16
24
42
74
105
81
23
21
90
180
251
26
14
25
33
31
63
98
84
68
56
18
16
63
2
9
2
2
13
2
16
26
10
12
38
38
8
2
22
21
11
1
5
23
37
43
51
66
60
24
12
40
11
9
14
10
2
16
38
54
67
89
98
73
60
73
66
13
8
17
7
1
2
5
10
9
11
21
21
47
101
106
16
4
2
1
1
7
50
98
134
141
159
120
50
13
93
12
24
32
16
3
6
41
88
114
128
110
40
7
3
26
9
25
28
21
25
51
69
62
38
11
7
8
22
35
35
1
3
12
4
7
31
47
55
38
9
7
9
30
67
66
11
21
31
28
20
16
19
24
40
65
83
97
110
104
81
13
24
31
30
32
46
64
71
74
77
79
67
58
46
9
14
15
17
21
29
23
15
8
8
7
89
111
156
204
233
282
346
346
11
28
47
68
88
109
135
205
317
382
13
10
25
46
62
96
97
37
8
78
161
35
16
17
37
46
64
90
92
75
65
43
5
11
2
0
11
17
17
24
27
10
8
34
42
21
6
23
26
16
12
23
38
49
58
73
74
41
12
10
5
20
22
17
15
34
60
80
109
121
92
55
55
19
1
3
8
3
8
13
18
23
28
12
24
8
69
20
3
3
3
2
5
28
56
83
112
137
138
60
4
11
21
30
28
4
6
26
52
80
108
125
69
1
1
2
17
22
25
29
45
54
51
37
14
10
7
4
1
0
4
8
3
7
25
33
36
19
5
5
7
27
61
15
23
27
28
29
27
35
55
66
70
92
121
121
29
34
39
46
62
74
77
80
82
79
75
99
150
199
233
293
372
15
30
37
56
85
102
122
196
312
14
15
43
58
58
76
102
71
12
55
44
18
14
48
67
67
83
94
91
82
65
18
11
13
30
37
30
30
19
17
40
56
2
8
30
27
22
30
41
53
62
74
83
64
0
12
36
32
24
40
71
93
117
132
110
67
1
2
20
27
21
29
50
54
53
37
10
16
2
7
18
8
3
1
9
35
76
105
127
83
18
32
41
30
9
8
22
49
87
109
82
20
10
19
29
36
39
43
40
32
17
11
10
10
2
4
5
7
11
13
14
7
11
17
9
28
21
28
34
38
41
46
57
58
62
91
125
29
35
43
52
65
70
75
89
93
85
56
84
133
185
230
291
26
23
41
75
88
110
180
20
24
53
58
54
64
99
87
20
29
18
49
72
70
82
103
111
102
32
21
9
32
48
42
41
39
34
51
13
28
31
35
41
51
61
67
72
90
8
2
29
43
38
54
84
102
113
129
125
6
1
17
35
35
47
67
72
66
61
27
7
12
33
31
18
9
2
10
40
61
15
31
49
46
27
9
8
31
60
76
75
12
17
28
36
38
40
37
28
17
13
14
4
7
4
6
8
10
7
6
9
17
14
18
30
37
41
44
47
52
54
61
91
31
37
52
57
60
71
94
101
72
113
165
222
12
11
36
57
73
100
35
39
39
48
66
86
91
46
23
32
57
74
90
112
121
31
2
24
53
56
59
56
48
29
26
26
45
58
66
73
66
67
13
28
44
52
63
83
101
107
6
23
43
50
64
77
72
75
18
37
40
37
51
40
3
10
22
22
44
47
44
45
28
23
41
52
8
21
33
37
40
38
27
19
18
12
3
4
7
17
17
7
7
10
13
26
30
34
37
41
47
56
65
25
32
39
44
49
68
90
65
98
148
4
40
42
61
42
18
13
41
69
78
30
18
42
76
98
109
36
2
23
63
73
71
23
24
54
74
79
80
25
24
41
55
66
84
101
21
23
40
55
65
68
70
73
16
32
44
55
63
38
12
8
8
31
47
62
59
26
1
15
2
7
26
39
43
38
31
20
19
5
4
8
21
24
19
10
19
21
26
32
40
47
62
28
28
33
53
74
4
43
35
17
5
33
65
45
28
45
77
17
34
70
83
23
29
60
80
89
18
31
52
66
90
109
16
28
51
66
73
81
24
43
68
77
48
28
23
47
72
70
37
11
3
13
32
37
34
33
19
10
14
19
20
20
18
19
26
36
46
54
22
21
29
65
55
61
37
54
74
34
54
71
88
25
42
63
95
18
23
49
73
87
28
44
76
88
68
28
47
72
75
49
5
2
19
30
31
35
25
27
24
13
20
29
43
51
18
23
32
66
65
74
45
51
57
33
38
60
32
52
83
50
74
88
42
55
60
4
7
13
35
33
28
18
29
46
50
64
33
39
