# Supplementary material for: Evaluating flow modulating treatment response in intracranial aneurysms using black-blood MRI in vitro
Source: Commun Med (Lond). 2026 Mar 27;6:170. doi: 10.1038/s43856-026-01413-z (PMC13031954; doi:10.1038/s43856-026-01413-z)
Supplement: Supplementary file 7 — Supplementary Data 4 [file 43856_2026_1413_MOESM7_ESM.zip › Data_Figure_6c/pump flow rate 4.5 mls/BB1/with derivo (FD1)/15_BB1/3_agar_left_array.txt]

205
196
189
191
196
194
192
192
198
204
202
203
207
207
200
190
190
196
201
204
206
215
224
228
225
213
205
201
206
219
231
226
212
201
204
215
219
220
219
226
237
244
243
230
215
201
189
175
149
108
200
193
188
194
205
210
210
208
204
201
204
210
217
213
198
185
184
185
185
188
199
213
224
221
212
204
206
207
210
221
229
225
207
195
198
215
227
224
214
210
215
225
234
232
222
203
189
180
170
142
186
192
200
209
215
214
210
208
204
201
201
205
213
210
203
197
196
191
185
186
198
213
220
214
204
204
210
213
214
216
214
210
203
197
202
216
225
226
220
215
215
217
223
226
226
216
205
195
184
158
187
199
208
210
203
195
190
190
195
196
200
201
200
196
199
208
217
214
202
197
202
211
214
208
207
209
212
215
213
209
201
198
202
206
209
213
212
216
221
228
229
223
219
216
220
223
226
222
208
178
209
212
206
191
174
168
174
182
191
197
205
204
192
178
183
205
227
229
214
201
204
207
208
204
203
208
210
211
207
204
199
199
202
210
212
208
204
202
208
213
216
215
213
212
217
226
235
237
224
200
226
221
205
179
161
164
181
196
203
206
210
208
193
175
176
201
223
225
207
197
203
210
210
204
202
205
208
207
201
200
201
205
206
206
202
201
201
201
200
197
197
200
204
211
222
229
235
234
228
212
216
221
213
194
177
178
197
214
217
209
206
203
195
188
193
208
217
210
197
195
206
218
217
206
201
207
208
202
196
195
206
218
219
208
199
198
202
206
207
205
203
205
204
208
218
227
231
232
229
220
194
210
221
212
194
186
198
212
215
206
197
195
195
201
209
212
207
199
194
198
208
211
205
197
196
198
199
197
194
199
215
227
227
218
208
203
201
205
212
221
227
224
211
204
205
211
221
231
232
224
191
206
212
203
192
184
189
198
201
199
196
194
196
202
206
208
207
203
201
203
204
198
191
184
186
191
194
195
196
207
217
223
222
220
214
208
197
201
211
225
228
221
209
200
197
200
215
230
237
229
207
205
195
182
177
181
185
191
193
198
198
199
196
195
196
204
212
212
207
205
201
199
194
185
188
200
209
209
206
205
205
203
204
206
208
203
198
203
213
219
211
195
191
197
203
207
216
230
238
238
211
202
190
183
183
188
193
196
200
201
199
196
194
191
194
203
212
212
205
200
200
201
201
197
201
211
222
223
214
202
190
186
191
201
206
202
201
208
219
218
207
191
193
207
218
221
223
229
236
241
197
199
203
206
205
197
196
201
210
207
199
190
190
193
197
204
207
206
202
199
200
201
201
198
202
212
222
220
210
198
188
186
200
213
219
214
212
211
212
212
214
214
218
223
227
223
224
228
231
235
190
196
212
221
212
197
190
196
206
206
196
191
195
204
208
205
202
203
201
201
201
198
196
197
206
214
217
209
199
189
188
197
211
220
223
222
220
215
207
201
207
217
225
223
216
215
221
224
222
215
196
193
197
201
198
193
193
196
199
199
198
199
205
210
213
213
209
204
200
202
203
201
199
202
209
217
216
206
189
178
185
202
216
216
205
202
212
218
209
195
192
203
211
210
206
210
216
221
214
207
201
190
181
177
185
197
206
207
202
201
202
202
201
208
217
224
218
205
199
201
206
209
205
205
209
213
215
206
190
176
183
204
218
214
192
179
191
212
218
212
206
207
208
206
206
212
218
221
217
218
204
199
188
178
185
198
210
213
210
207
204
200
196
203
217
225
217
203
198
200
206
209
205
198
195
195
201
203
200
190
192
204
217
216
200
180
182
201
222
233
234
222
214
212
216
220
224
222
223
230
209
220
213
201
192
191
195
203
209
213
209
201
196
202
211
214
208
200
195
200
203
201
196
191
186
185
187
197
205
210
211
208
212
215
211
201
194
198
214
227
232
221
209
211
220
231
227
222
222
227
213
227
229
215
198
183
176
185
202
214
213
204
197
200
206
209
201
199
199
202
202
200
197
197
196
190
185
192
208
222
222
209
202
203
211
212
206
201
203
204
203
197
195
203
216
225
225
222
217
213
212
217
216
208
196
184
176
181
194
207
209
202
194
194
203
208
205
202
199
203
205
205
206
209
211
205
198
199
208
217
215
206
198
200
203
203
203
200
200
193
186
186
196
208
213
213
216
217
215
211
205
201
199
197
194
192
189
187
190
191
194
192
187
190
200
209
210
204
200
203
208
210
208
209
215
214
209
206
207
207
204
202
203
207
203
196
194
199
203
202
197
199
210
216
213
204
205
210
216
217
187
191
196
198
198
204
206
201
191
184
183
190
193
197
202
209
215
209
202
200
205
210
210
207
204
208
207
200
197
204
211
216
217
214
210
202
198
197
202
208
211
212
215
215
211
203
199
204
215
223
178
185
194
200
202
206
213
212
201
189
190
201
209
207
203
204
211
211
203
198
204
212
215
209
202
199
194
187
189
205
225
232
221
209
207
207
203
196
196
202
208
209
205
205
207
203
199
200
211
222
178
178
188
200
203
205
206
208
206
203
203
208
210
205
194
188
197
206
204
200
205
217
220
212
201
194
191
186
188
203
221
226
213
192
189
194
197
193
190
194
202
206
205
204
205
204
200
199
205
213
186
177
184
199
204
196
190
192
202
208
207
206
200
193
185
179
188
205
213
209
207
213
221
214
200
189
190
195
199
198
199
200
197
188
181
180
187
190
193
199
207
212
210
205
204
205
204
206
208
212
188
186
195
208
211
197
181
178
188
197
200
197
195
193
189
192
200
215
220
210
197
199
211
212
201
190
192
207
207
194
182
183
196
201
195
190
187
193
200
208
215
217
212
202
199
208
218
225
223
221
187
189
204
214
216
206
193
185
183
183
186
191
197
200
201
204
210
215
207
192
180
185
199
209
206
203
205
212
207
194
183
190
212
224
220
208
198
198
203
210
217
217
210
199
198
211
229
238
233
226
177
182
195
206
213
215
211
206
191
182
184
195
203
209
210
211
212
202
189
178
177
184
197
205
213
222
224
219
208
195
195
206
222
233
228
215
207
202
204
208
213
212
207
200
202
212
219
222
221
221
177
178
185
193
204
211
211
204
190
187
189
197
206
213
220
223
216
202
188
186
190
198
200
204
215
226
229
219
211
205
206
211
215
221
218
216
211
209
205
206
209
210
206
201
199
197
194
192
196
202
184
184
188
194
201
199
190
183
187
195
201
198
199
208
224
235
229
213
201
200
205
204
204
203
208
214
215
213
212
210
205
199
199
202
204
210
212
209
201
200
208
220
220
209
196
183
176
175
180
191
202
196
195
197
200
190
176
173
187
204
209
200
192
197
217
230
227
212
203
201
206
209
206
202
204
203
202
203
204
197
191
192
193
193
193
200
209
207
195
190
211
238
246
228
202
187
184
185
188
193
206
198
194
191
191
182
177
179
190
202
205
200
195
197
205
212
210
200
192
193
206
213
210
204
202
201
204
201
195
183
185
193
202
200
193
197
208
208
196
189
205
234
244
229
206
197
203
208
209
203
206
201
193
186
184
183
189
196
195
195
196
202
207
206
204
205
204
198
189
190
203
216
218
211
204
203
205
205
199
191
193
203
212
212
206
204
213
220
212
200
198
207
212
207
200
204
214
218
214
203
204
212
210
202
197
199
209
212
205
197
199
209
217
216
212
213
215
212
200
190
192
203
215
216
208
201
198
204
209
209
201
203
209
214
212
211
215
222
220
211
199
188
186
189
196
203
208
208
204
199
204
216
222
218
209
205
204
205
199
197
202
211
217
216
212
216
225
227
213
196
184
187
199
209
206
197
194
199
207
207
198
194
198
204
209
210
211
213
217
215
209
199
193
197
204
209
206
197
195
198
206
209
210
204
191
178
172
172
175
179
190
204
214
213
206
203
209
219
217
211
196
187
187
191
195
197
200
199
194
192
187
190
193
200
204
207
207
209
214
216
218
215
211
212
213
216
212
208
206
208
211
203
192
178
164
153
150
156
163
169
180
194
209
211
200
188
189
200
210
216
211
199
189
187
194
205
207
198
189
187
194
200
203
203
205
211
214
215
215
215
215
214
211
209
212
219
224
226
223
221
216
207
192
177
168
164
168
176
181
181
185
194
204
205
199
190
186
191
200
205
207
201
193
195
205
212
207
195
188
197
214
220
218
211
211
217
220
220
216
212
210
205
200
195
201
214
225
223
221
224
210
204
202
197
196
197
199
201
202
202
204
204
201
200
198
199
196
197
199
199
195
192
191
197
208
213
203
195
191
200
217
225
224
218
213
211
211
208
208
212
218
215
203
192
196
208
212
200
192
205
196
189
193
200
204
207
207
208
213
214
213
206
197
195
198
202
207
209
211
209
202
196
188
192
199
202
200
196
197
201
208
220
224
219
210
199
192
191
193
211
227
230
215
200
196
203
202
189
179
190
189
178
178
182
186
188
195
202
213
213
209
200
194
195
201
208
217
221
223
222
217
208
201
193
190
189
192
200
204
208
213
217
218
216
210
203
194
187
189
200
218
228
220
206
199
202
209
206
201
200
194
185
178
174
174
179
187
192
196
195
195
194
194
198
204
212
219
222
219
218
217
220
217
204
194
189
192
203
211
213
214
211
210
212
216
220
217
207
200
200
202
211
217
217
213
213
221
230
227
212
200
195
189
187
193
196
191
180
172
172
180
189
194
195
200
210
217
213
203
199
206
217
220
208
198
196
204
209
211
209
209
205
206
209
217
226
230
228
218
205
197
199
215
226
225
218
219
228
226
210
196
192
190
199
209
211
202
182
167
166
176
186
186
185
188
203
214
211
198
194
202
210
211
199
191
197
210
215
211
205
203
205
207
207
205
208
215
225
225
209
196
198
212
223
216
206
203
212
213
202
191
181
183
192
199
201
199
193
184
179
180
185
185
184
190
202
209
213
209
201
199
201
200
193
190
196
206
212
208
205
204
210
214
208
198
193
200
210
216
208
198
200
209
211
200
186
185
201
213
210
197
187
184
183
182
183
189
198
199
191
185
190
197
201
201
200
204
212
211
204
194
188
188
196
199
201
202
202
199
199
206
213
217
214
209
204
204
206
212
210
208
204
209
211
204
189
186
201
224
225
210
204
197
190
186
186
193
200
199
191
187
194
204
210
207
195
191
198
206
203
195
184
187
200
209
209
205
199
195
197
204
210
214
213
211
209
210
215
222
223
218
214
212
219
220
209
197
205
225
235
212
206
202
204
208
209
206
199
195
189
183
188
198
205
202
189
179
186
203
208
205
195
195
202
210
211
205
203
202
203
204
210
211
202
196
195
206
220
229
227
220
214
213
220
223
216
202
199
214
231
195
192
194
205
217
220
208
197
194
196
192
188
190
194
197
190
188
196
206
211
208
206
209
213
212
208
204
205
210
213
215
218
212
201
187
188
207
222
226
213
206
204
208
212
212
210
204
200
205
220
188
186
188
204
211
209
195
187
193
204
209
205
197
193
193
193
202
211
214
210
203
207
219
227
224
213
208
211
217
219
215
213
210
204
202
205
215
219
214
202
199
203
207
205
201
208
216
216
213
214
204
204
205
207
209
198
184
176
184
203
217
221
213
199
190
191
203
214
212
201
194
202
220
230
231
227
226
227
221
213
199
187
193
209
222
225
217
212
209
211
215
215
211
205
206
218
228
227
217
209
205
199
192
191
194
194
193
193
197
203
206
210
207
198
185
181
190
200
206
206
205
205
202
199
201
210
212
210
208
211
217
215
207
206
216
233
235
223
211
212
223
233
233
225
214
205
201
185
149
93
207
198
189
186
191
196
199
199
197
200
203
212
215
207
192
184
190
195
195
194
200
208
212
208
206
210
211
208
205
211
221
225
209
200
209
234
245
229
206
193
198
216
225
223
216
210
207
198
172
119
204
198
193
196
203
204
201
199
198
198
202
208
209
205
198
196
199
197
190
190
198
209
214
208
208
209
211
209
207
216
224
219
201
188
196
220
235
224
205
199
208
218
218
211
207
208
209
202
180
141
203
202
206
211
213
203
196
192
193
198
203
204
198
193
194
202
212
208
200
193
200
205
205
205
207
211
210
206
210
224
229
216
191
177
181
199
210
213
215
225
236
237
220
205
196
203
209
203
192
167
214
216
212
209
204
198
194
191
189
196
203
203
195
186
188
203
216
214
203
198
199
198
196
199
207
211
208
201
206
221
227
217
196
187
189
198
202
209
217
229
238
237
223
211
208
212
212
207
201
194
223
223
212
199
191
194
198
200
196
196
203
208
204
192
193
206
217
213
199
191
199
207
206
205
210
213
209
199
193
202
216
221
216
212
211
214
215
215
212
210
210
214
214
217
222
226
223
214
211
210
214
213
209
196
192
191
198
206
205
202
204
208
207
203
204
215
218
209
193
187
199
214
217
214
212
212
208
198
189
191
205
220
227
230
225
223
220
215
207
200
198
203
204
210
219
226
230
229
228
221
193
199
207
204
195
189
194
200
203
205
202
199
196
200
209
218
218
210
198
195
200
208
210
211
206
198
194
191
191
195
201
213
223
229
224
213
200
197
200
207
210
211
208
209
207
213
224
231
232
223
189
196
205
203
195
186
181
187
197
201
197
190
186
192
205
216
218
213
206
199
195
194
196
204
203
193
182
182
193
203
207
204
205
212
212
197
181
181
199
216
226
228
225
216
207
199
204
215
224
218
200
204
198
188
179
176
178
182
192
197
199
194
193
194
207
213
214
208
198
192
188
189
194
203
214
206
192
187
195
207
208
198
192
196
199
192
182
188
208
219
224
225
228
223
210
194
193
204
213
213
207
204
190
176
172
176
184
192
197
197
198
197
200
204
208
211
206
190
180
181
186
191
196
204
216
217
209
200
200
206
206
197
192
198
202
200
196
198
209
218
221
220
219
218
210
200
199
205
211
211
200
198
189
182
179
184
192
203
206
197
191
192
198
204
206
199
192
185
178
183
192
195
194
194
205
213
212
207
205
205
202
196
199
209
216
212
201
197
204
215
219
218
213
209
206
206
211
213
209
206
190
192
195
197
193
191
192
198
202
196
189
188
190
195
195
192
189
188
190
196
198
198
195
195
201
208
209
208
204
201
196
194
200
208
211
208
203
200
201
207
214
213
210
206
207
210
212
211
203
194
192
190
192
196
197
194
192
191
192
196
195
195
192
193
195
195
198
199
199
199
202
204
206
206
211
214
214
210
200
189
190
194
202
205
202
201
208
214
208
201
202
210
215
215
211
211
210
204
197
195
201
190
184
185
195
199
200
196
194
198
203
202
197
196
203
211
210
203
196
197
204
212
216
215
217
217
219
217
201
188
186
198
211
213
206
203
211
216
211
203
206
220
230
228
218
213
212
207
207
217
199
189
180
178
188
198
204
200
197
198
201
199
197
199
207
217
213
203
194
193
203
210
210
206
205
206
213
217
212
201
198
203
215
223
222
214
206
201
201
206
216
224
221
216
215
216
218
217
221
235
189
193
191
186
186
189
193
196
194
196
194
196
197
200
203
205
205
203
200
200
203
202
197
190
188
188
194
206
214
216
210
203
209
218
224
217
202
189
192
207
216
208
196
193
206
218
220
219
223
231
187
196
204
202
193
183
181
186
191
194
196
202
207
206
199
190
194
205
216
216
205
197
187
184
183
186
191
204
212
216
210
201
198
203
211
211
203
196
200
209
212
201
192
191
201
208
211
212
212
214
192
198
207
207
198
188
182
184
189
195
202
210
214
209
199
187
191
208
222
226
215
200
187
187
195
200
205
207
209
205
201
199
200
203
209
208
209
210
214
216
217
215
215
211
208
203
202
210
211
210
198
196
196
199
198
198
194
191
191
192
199
206
208
204
199
193
200
209
220
222
212
201
192
192
203
209
213
215
212
207
202
204
212
217
215
209
209
214
223
224
224
227
229
227
217
207
207
214
217
219
204
196
188
185
193
200
204
199
190
187
192
202
204
200
199
205
210
212
209
204
203
199
195
196
202
208
211
211
212
214
215
217
216
217
212
206
206
207
216
219
220
217
214
215
213
209
212
216
224
230
206
196
186
181
189
201
212
208
197
191
194
206
211
209
203
208
215
214
206
198
198
201
199
195
197
200
201
197
201
215
228
227
216
203
199
200
202
204
208
213
210
204
200
202
209
212
213
216
223
233
203
194
184
185
194
203
214
213
205
202
204
208
212
211
207
207
211
214
215
210
210
208
200
193
190
193
197
194
195
208
223
228
217
203
199
203
205
203
202
205
208
209
211
217
219
217
217
216
220
226
186
187
186
191
198
203
202
201
205
206
202
198
197
199
201
203
205
213
219
216
210
203
197
192
188
189
192
194
196
203
211
219
221
218
214
213
209
202
196
196
204
215
227
232
231
225
221
220
219
221
183
188
194
198
200
194
184
184
190
196
192
186
184
189
195
199
205
211
209
200
186
183
190
197
196
190
188
194
199
200
203
210
218
223
221
217
209
198
184
177
187
205
215
219
219
223
224
224
217
219
199
203
205
203
200
196
188
186
182
183
185
189
193
194
196
199
205
205
195
180
167
169
184
198
206
199
195
194
195
196
193
197
208
215
216
212
206
195
183
176
183
194
197
196
198
211
222
221
214
215
218
217
211
207
208
210
211
207
195
186
187
197
206
210
208
206
207
202
191
183
175
176
183
196
205
209
207
199
192
188
188
191
201
207
208
209
206
202
198
195
198
199
195
189
194
207
217
216
212
214
217
220
219
214
211
212
213
211
206
201
198
199
208
214
215
212
209
204
197
192
187
183
183
194
205
217
220
211
203
195
194
194
199
205
207
208
207
205
203
206
207
207
201
193
194
204
212
213
212
214
202
213
219
217
208
193
187
192
204
208
202
196
196
202
209
212
210
205
199
194
187
183
184
194
208
220
222
220
214
207
199
197
200
202
205
204
204
197
195
194
202
205
202
194
189
193
200
204
208
215
201
205
208
207
197
181
172
175
191
203
203
194
189
191
199
206
208
203
198
191
187
184
185
193
206
215
221
219
213
204
202
201
202
198
194
192
197
196
191
188
197
211
211
197
184
180
186
194
201
215
212
204
195
193
193
185
180
176
179
186
195
199
201
197
197
203
206
205
200
195
197
195
189
191
200
208
216
215
211
204
204
209
210
201
190
192
202
213
208
199
205
218
216
200
182
177
188
200
211
217
213
207
196
192
195
199
202
195
184
178
190
207
217
212
205
203
207
210
202
197
198
198
201
199
199
203
208
210
212
215
219
222
218
209
200
203
217
230
227
218
216
219
215
202
191
193
206
220
226
225
207
211
209
205
204
212
218
216
206
197
201
211
219
213
205
203
209
211
199
187
186
195
207
213
207
201
197
200
212
221
223
219
212
209
207
211
220
226
224
220
218
217
213
210
211
215
221
224
223
219
202
211
215
211
204
200
205
210
212
209
206
210
207
200
196
199
204
208
199
190
185
192
204
211
209
201
196
198
204
208
204
200
200
203
208
211
212
211
210
214
221
219
214
212
218
228
227
217
205
203
202
210
214
205
186
170
166
174
182
189
192
195
197
195
191
190
198
207
211
211
209
201
194
192
200
207
211
209
200
195
188
191
194
201
205
209
209
211
213
218
226
224
212
205
210
225
230
220
205
198
204
210
211
197
174
154
150
155
162
168
178
188
196
196
196
197
202
208
214
223
223
209
194
186
197
211
222
218
207
199
198
201
201
200
197
198
207
214
218
222
226
220
210
202
205
219
230
226
215
209
200
210
209
199
186
176
175
177
179
181
189
193
200
199
202
206
208
205
202
203
207
205
204
202
206
211
213
211
210
215
218
219
210
201
194
194
198
205
211
213
216
216
211
207
210
218
221
217
213
219
196
202
206
207
208
209
206
203
202
203
207
208
205
201
202
203
203
196
190
186
192
202
213
219
214
208
199
198
208
215
219
218
212
205
200
195
195
194
196
205
212
215
212
210
213
218
212
200
196
211
196
195
198
204
209
208
204
198
199
204
208
210
212
208
206
200
196
196
199
199
200
203
212
214
205
194
190
197
207
212
209
206
207
207
210
206
198
189
187
198
211
214
211
206
212
216
211
195
189
205
208
202
200
200
192
185
179
179
185
191
195
202
212
223
220
205
201
206
217
221
214
207
206
201
194
187
190
204
215
216
209
202
200
203
211
212
207
198
189
195
206
212
212
211
213
214
209
202
199
205
210
212
212
203
190
182
180
180
183
182
181
190
206
222
225
218
211
209
216
219
214
207
201
192
188
186
193
207
217
218
210
199
194
198
207
215
219
216
206
198
201
209
221
227
226
220
215
210
207
205
199
207
209
206
205
204
206
202
194
185
180
184
194
204
211
216
211
201
197
198
202
203
199
192
190
191
198
206
211
206
201
194
193
197
204
214
224
231
225
211
203
210
226
232
227
216
210
210
206
197
186
185
191
200
209
217
219
214
203
191
185
184
183
187
194
202
206
195
187
185
194
201
203
197
194
195
204
209
207
201
195
192
194
200
204
211
222
231
229
217
204
208
220
219
206
195
197
207
205
202
179
170
174
184
192
198
203
206
203
192
184
184
184
185
192
200
204
199
190
189
195
203
206
201
196
195
201
206
207
205
204
200
199
203
207
209
212
213
211
206
203
206
213
211
198
189
193
209
220
221
180
176
178
180
178
177
185
194
196
188
182
185
191
194
196
199
202
203
200
195
194
200
204
202
197
194
194
197
201
209
211
209
205
205
209
209
203
195
192
196
202
207
215
223
223
214
207
212
226
231
192
198
203
202
191
183
185
191
191
185
181
187
196
202
205
201
201
201
202
201
197
198
199
201
201
199
197
198
198
204
210
212
209
208
208
205
197
190
191
201
211
215
220
233
244
235
217
209
216
221
197
209
221
219
211
200
191
189
190
189
192
193
198
204
205
205
202
201
204
205
203
197
196
198
205
208
206
204
199
199
206
216
217
212
203
197
197
201
208
213
219
215
215
218
227
223
211
199
200
205
190
199
209
213
211
202
190
187
194
203
206
202
196
196
202
205
205
205
207
208
205
198
197
201
208
209
206
205
204
205
211
220
222
213
201
197
205
218
220
214
209
207
206
201
202
206
205
201
197
202
190
186
189
197
201
195
184
181
193
208
214
205
197
194
195
200
204
209
209
204
198
199
207
213
211
206
202
206
207
211
213
216
216
211
204
201
205
215
212
205
203
205
207
206
206
213
217
215
207
207
206
190
188
196
202
193
180
176
184
197
204
203
200
194
188
188
202
210
205
190
185
199
216
221
209
202
200
207
213
212
202
195
196
202
209
205
200
196
197
205
211
216
216
222
229
235
230
218
206
209
193
196
195
197
201
198
194
196
200
205
205
203
203
203
204
207
211
213
213
209
203
197
188
185
192
209
221
218
207
202
202
206
205
207
216
223
223
213
203
197
195
195
195
196
202
209
211
188
139
79
202
197
192
190
186
184
184
192
198
201
198
194
195
197
199
202
207
211
211
208
202
196
187
185
195
212
221
215
204
203
210
217
210
206
210
221
227
218
203
198
203
210
210
205
207
219
225
208
166
106
202
189
185
185
188
188
187
189
194
197
199
197
195
192
192
194
199
201
202
204
202
197
187
184
195
206
208
203
202
212
227
228
214
201
202
216
222
212
201
206
223
233
224
205
200
213
220
210
179
132
201
184
183
193
206
209
202
195
194
197
201
200
196
191
192
195
199
198
199
203
205
197
185
183
193
201
197
195
202
222
238
232
210
198
198
203
206
197
194
206
229
236
220
198
190
202
210
205
188
164
201
191
191
204
217
221
215
203
194
191
197
201
202
197
197
201
200
198
199
205
210
203
189
186
199
211
208
199
203
219
230
225
211
204
202
202
200
193
192
201
216
221
213
204
204
210
210
199
192
192
203
202
197
204
211
216
210
200
186
180
188
200
205
206
205
204
201
196
196
204
214
212
205
201
211
224
221
210
202
203
208
209
207
209
212
214
212
207
200
196
199
208
217
224
224
223
213
200
199
205
200
200
199
199
203
202
198
190
182
181
190
203
209
209
208
206
201
195
195
202
209
213
209
211
216
220
216
209
203
199
196
194
197
207
214
218
221
218
209
198
195
205
220
229
229
223
214
209
210
211
191
193
200
204
207
204
197
190
187
195
200
203
204
203
207
207
203
204
205
201
194
190
198
211
217
209
202
201
207
208
198
191
194
204
211
210
209
211
208
206
204
211
221
225
221
213
212
215
217
214
191
198
207
215
216
207
199
192
194
202
206
203
198
199
208
213
216
214
211
201
187
178
188
211
220
210
197
195
207
212
207
197
196
205
206
197
190
195
206
210
212
218
229
232
222
208
205
212
214
207
204
211
214
215
211
203
190
182
185
196
202
202
196
198
211
218
217
208
200
199
197
193
197
210
227
221
206
195
199
209
213
209
207
208
205
196
189
194
203
209
215
231
248
248
228
206
200
202
200
193
211
212
204
194
189
184
180
179
181
189
197
200
200
199
205
209
208
196
191
199
210
213
205
205
214
218
210
198
197
207
217
218
215
212
210
207
200
194
197
203
217
235
249
243
224
205
201
199
195
187
203
198
187
175
172
177
186
192
192
188
190
195
198
194
193
194
195
197
199
210
217
213
197
189
195
201
205
203
206
215
220
217
213
212
215
212
202
192
190
203
219
227
223
212
206
203
205
206
202
195
187
179
175
173
176
186
193
199
196
190
190
191
191
185
178
179
190
200
208
212
209
201
195
194
195
197
201
207
216
220
216
206
199
203
207
207
202
201
205
216
221
215
203
195
200
204
205
207
205
209
176
172
177
185
193
197
195
192
189
191
192
193
190
185
179
180
188
199
204
202
201
200
207
214
213
204
199
206
213
214
204
192
187
188
193
202
210
220
222
219
215
214
214
212
210
207
203
201
205
215
177
176
184
195
200
199
190
183
185
192
197
198
193
190
193
196
196
195
195
194
200
208
216
219
215
203
198
203
204
202
194
189
186
188
194
209
222
220
208
197
203
223
236
237
222
211
207
203
206
218
176
178
185
194
197
195
187
183
186
192
198
198
194
195
198
205
205
200
197
198
204
212
215
213
204
197
197
201
200
195
191
190
194
200
212
224
222
203
183
181
201
226
239
233
220
215
215
213
211
216
175
180
186
191
193
191
189
188
186
189
190
195
197
198
197
199
206
210
210
207
206
210
208
205
200
200
200
202
198
192
188
190
200
214
227
227
211
191
183
196
215
223
217
207
205
208
214
218
222
222
175
181
195
199
198
198
200
195
186
177
186
202
215
211
197
185
194
208
215
209
203
203
202
200
199
203
205
205
196
185
180
189
205
218
225
217
203
196
204
220
224
217
200
191
190
191
201
215
233
237
176
182
193
204
209
212
212
203
188
175
184
207
229
225
200
182
187
205
213
209
201
198
197
196
195
198
204
206
197
187
182
194
208
218
216
206
201
206
220
225
223
214
204
196
193
189
197
217
235
241
184
181
186
196
208
219
219
210
194
184
189
205
218
214
200
191
197
209
213
209
201
197
197
197
196
196
199
206
207
205
200
204
210
213
206
198
201
209
218
218
216
212
211
208
206
204
210
221
225
221
204
190
181
183
197
206
208
203
194
193
200
206
205
201
200
207
213
214
211
201
196
197
200
207
207
207
205
209
220
225
220
212
205
202
199
200
203
210
214
213
209
207
208
210
211
214
218
220
215
207
226
211
193
181
186
189
190
185
187
197
210
212
207
202
206
218
223
215
204
194
194
199
202
210
215
218
218
216
222
227
223
208
195
194
201
209
212
212
213
211
207
205
206
210
212
214
217
220
219
220
228
221
202
187
187
189
190
186
189
200
209
211
209
211
218
224
222
213
207
204
206
204
198
197
206
217
219
214
210
213
216
210
204
207
216
224
221
214
212
211
209
210
213
216
216
215
217
223
230
234
208
210
200
191
195
199
201
198
200
203
203
203
204
210
218
219
213
209
211
216
212
203
190
185
193
200
201
197
196
208
216
224
221
222
226
228
222
211
202
201
206
214
220
221
217
216
220
227
228
224
196
199
194
191
194
201
204
205
203
201
201
199
201
206
205
203
201
199
205
205
202
196
191
195
199
194
188
183
194
208
223
227
222
214
212
213
211
201
189
182
190
204
214
214
213
215
218
216
206
200
211
202
190
182
186
197
204
205
203
199
199
201
204
204
201
200
198
197
195
193
192
195
200
208
207
198
186
181
190
207
217
211
201
190
187
193
197
198
190
181
188
200
204
204
206
214
215
202
185
182
232
216
194
182
184
193
206
209
207
202
197
198
204
206
206
203
200
198
192
192
193
196
200
207
206
199
190
185
191
198
199
192
182
179
179
185
193
197
195
198
205
208
205
202
207
222
227
212
192
187
232
225
210
195
186
187
196
211
219
215
203
195
198
204
209
207
200
200
196
195
194
195
197
202
201
199
196
195
198
200
196
188
185
188
191
192
191
191
197
207
216
216
209
200
204
223
239
234
220
215
209
214
215
205
188
177
182
205
224
225
209
194
195
202
203
199
199
199
196
193
188
190
193
198
199
202
207
210
212
212
206
200
200
202
201
193
190
188
192
197
205
207
201
192
194
207
226
235
237
236
191
197
202
201
190
179
181
201
218
219
209
202
203
203
198
196
199
203
202
197
191
190
189
192
199
208
219
221
221
217
217
216
215
208
199
193
196
198
200
192
195
194
195
190
184
186
198
214
225
234
195
194
193
193
191
191
195
200
199
196
198
204
211
208
199
200
207
215
217
213
206
194
184
184
196
211
223
224
220
219
222
224
220
210
197
194
204
216
217
206
201
200
198
191
184
180
189
199
213
221
208
203
194
187
193
201
206
201
188
179
186
201
211
208
199
200
208
216
220
215
208
196
187
188
198
208
211
210
214
220
227
227
219
208
201
201
211
221
223
220
218
218
215
204
197
195
202
211
217
220
207
205
196
192
194
201
207
205
194
187
187
195
202
199
195
194
200
202
199
197
199
200
201
204
206
203
198
197
205
219
227
224
212
204
203
205
208
207
207
211
222
229
228
219
216
217
221
222
219
218
192
192
196
199
198
197
196
195
197
197
199
197
194
189
188
189
188
186
183
187
196
206
212
214
211
202
190
189
198
208
215
212
203
202
204
207
207
203
197
201
215
225
223
217
218
227
232
225
215
212
178
183
199
212
210
196
185
181
185
193
203
204
197
185
182
187
191
193
193
196
206
210
211
209
208
206
200
197
199
197
197
201
206
204
204
207
210
213
212
212
216
217
211
203
206
222
233
224
209
201
181
195
214
218
212
197
186
180
182
191
206
209
200
185
182
194
205
209
208
207
209
207
203
201
205
211
212
209
205
197
192
196
203
205
203
202
208
219
221
219
216
211
207
203
206
217
223
220
207
199
196
210
216
214
204
200
198
197
197
202
213
212
202
188
191
204
217
215
205
197
197
203
206
208
209
210
210
209
210
207
201
199
200
200
196
196
198
206
210
207
204
204
210
218
220
217
213
207
208
212
206
208
206
203
202
203
205
204
205
210
216
213
206
203
205
209
213
205
195
191
196
207
220
220
210
198
193
199
211
216
213
203
200
197
195
196
196
196
196
199
197
200
210
222
229
225
212
203
208
220
205
203
201
203
202
200
194
189
191
197
204
211
217
222
220
208
197
191
193
199
208
216
225
220
205
192
191
198
211
213
208
204
202
202
205
205
203
203
204
204
200
198
201
212
226
225
211
201
204
221
207
207
211
213
206
192
180
174
177
181
189
200
215
231
226
204
185
183
197
209
212
210
208
203
201
198
206
213
213
203
195
196
202
211
213
215
216
214
218
217
211
201
200
208
218
215
205
193
196
212
212
222
224
215
202
194
190
191
191
182
179
184
203
219
219
201
185
186
202
210
204
193
186
189
198
206
216
220
215
198
187
190
198
205
209
209
212
219
224
222
216
210
207
211
214
208
199
189
193
201
211
221
219
203
195
200
212
222
218
198
183
181
191
204
207
202
195
197
204
206
195
180
177
185
198
204
208
210
209
203
195
192
194
193
192
192
202
214
223
220
219
219
219
212
205
200
200
198
196
200
205
205
203
194
192
199
217
227
224
209
198
194
196
203
208
210
208
201
199
195
189
183
187
197
204
203
201
202
206
207
206
201
195
191
187
190
201
211
214
214
218
224
227
213
195
191
200
209
209
208
192
187
190
195
197
199
203
208
210
207
203
204
208
211
214
212
209
199
189
187
191
199
208
213
211
204
197
195
200
206
209
206
197
195
196
199
203
206
205
204
211
224
231
222
205
196
202
212
218
220
188
180
191
205
211
205
197
193
195
196
197
202
205
206
207
209
206
197
187
187
199
216
227
224
217
207
198
195
196
202
206
203
198
197
201
204
203
194
191
195
205
215
227
230
225
215
203
202
210
216
190
192
202
212
212
204
194
192
193
194
195
194
191
191
199
209
213
206
199
197
207
220
229
224
218
210
207
202
200
201
203
200
196
196
205
209
204
193
192
199
209
212
216
222
228
219
202
189
192
202
196
207
213
208
198
191
189
193
199
203
204
199
188
185
201
221
228
221
208
200
204
210
215
214
214
211
210
213
211
207
204
199
194
197
206
216
218
214
212
215
219
214
206
205
207
202
194
187
188
196
200
211
213
200
188
183
186
194
206
213
214
204
191
189
202
221
230
221
210
201
200
200
200
201
205
204
206
211
211
209
205
202
201
205
211
220
229
235
231
224
221
217
210
201
196
198
203
207
206
206
203
205
201
196
191
186
185
191
202
206
205
200
194
195
203
215
219
218
209
200
196
197
198
198
197
197
197
203
207
206
208
208
209
211
213
219
226
227
222
216
214
215
213
205
201
204
217
227
222
216
210
197
191
194
195
190
187
187
188
188
185
187
194
198
199
202
212
218
212
201
194
197
201
200
192
190
191
198
203
207
208
211
210
211
211
208
204
201
200
202
206
206
203
200
204
212
220
221
216
219
196
199
207
214
213
203
193
194
202
208
201
193
193
207
223
228
218
204
196
195
200
202
200
198
196
198
200
201
201
199
197
199
201
204
203
204
211
214
218
213
202
193
187
186
196
204
199
164
108
58
194
196
203
211
203
189
180
186
199
204
194
181
180
193
208
213
210
205
207
209
204
195
185
186
197
211
217
213
203
201
202
209
209
206
202
201
211
221
230
234
228
219
206
198
203
216
216
192
145
92
188
183
187
192
199
192
187
189
194
196
193
188
188
190
196
197
198
201
208
212
208
196
182
183
198
214
217
209
203
205
216
224
218
213
206
209
216
216
221
231
242
243
230
212
209
216
221
209
177
129
184
170
172
186
204
210
207
198
190
187
193
195
197
194
195
195
197
198
202
212
215
203
191
186
195
204
205
202
203
211
220
223
218
217
218
217
213
200
195
203
220
230
224
213
212
219
224
219
200
168
185
172
174
189
206
215
210
194
184
181
189
197
201
201
200
204
201
198
200
213
222
218
203
191
194
203
208
205
208
210
208
204
204
212
215
212
201
190
185
188
200
206
209
208
213
220
222
214
206
197
190
185
186
194
201
199
191
182
177
180
190
198
203
203
204
205
202
198
203
218
231
227
210
199
201
209
218
217
215
207
196
184
185
194
200
200
197
196
193
193
199
207
211
212
213
214
210
201
200
206
194
198
197
197
198
193
186
181
181
187
194
200
203
204
206
199
194
197
209
224
226
215
207
204
207
210
213
215
219
212
196
181
176
184
193
199
206
208
206
202
207
219
225
224
214
207
201
202
206
208
195
200
200
200
200
202
201
198
199
202
203
203
204
206
208
199
193
199
214
220
206
188
188
200
210
209
203
207
218
218
206
194
191
199
205
209
213
218
212
206
208
219
227
223
213
205
209
218
222
214
195
200
201
206
212
216
213
206
205
204
205
203
201
204
211
208
203
203
209
207
191
176
176
195
207
209
203
206
212
214
210
210
214
219
217
211
211
217
218
210
205
210
218
221
211
207
214
226
226
215
203
201
204
207
214
211
203
190
188
194
201
202
196
195
204
210
211
205
200
201
201
199
195
192
201
207
209
207
203
206
210
220
224
225
216
209
210
215
216
208
205
215
227
225
213
204
205
212
213
204
213
208
205
203
201
194
183
175
172
186
198
202
196
187
191
205
214
209
205
211
224
225
206
188
187
199
209
207
201
205
213
222
221
216
212
210
210
204
196
193
206
226
239
235
216
204
202
204
204
200
213
208
201
192
188
184
183
179
178
188
198
204
199
189
187
201
214
220
219
221
222
216
198
185
184
193
203
204
203
208
216
219
216
213
214
215
209
196
185
190
211
226
232
224
215
210
214
218
221
220
198
193
188
187
189
192
193
193
188
189
198
207
208
201
195
198
208
218
218
212
202
191
190
193
202
201
200
201
207
211
214
210
208
212
216
217
209
203
204
215
224
223
217
208
206
211
216
228
239
245
179
173
175
186
195
201
199
193
186
187
193
204
209
207
202
196
193
197
200
197
189
183
193
208
213
205
194
196
205
209
203
197
195
199
204
205
207
217
224
228
226
219
212
208
204
202
208
221
237
246
171
166
174
191
201
201
194
186
185
186
189
193
200
207
205
194
183
183
193
201
200
198
202
206
203
191
181
186
199
205
199
192
184
183
188
198
210
213
208
199
203
215
224
221
212
206
207
218
222
222
173
174
184
195
199
195
186
186
191
195
192
188
191
198
203
196
189
192
204
218
220
216
210
204
196
186
178
179
186
192
196
195
193
188
195
209
216
205
185
177
194
221
239
235
222
213
215
218
216
207
184
188
194
200
199
193
189
193
196
199
197
195
195
196
201
202
205
209
213
220
221
221
220
214
203
200
196
191
185
183
189
198
207
213
219
225
222
210
199
200
216
233
240
231
218
210
209
218
223
219
186
192
197
198
198
198
200
200
196
193
197
202
209
207
201
201
209
210
201
192
201
216
227
222
209
206
210
210
200
186
179
187
205
219
224
221
214
214
220
229
231
227
218
212
205
196
195
212
237
248
186
186
187
193
200
209
215
209
195
182
184
203
213
209
199
196
199
199
184
174
186
211
226
217
197
192
200
213
210
199
183
183
193
202
201
195
193
203
215
222
216
205
199
198
198
193
193
210
233
243
186
176
176
185
204
218
223
215
196
182
182
192
201
201
196
193
196
199
191
185
192
206
218
212
194
185
187
197
204
205
200
194
192
188
182
177
181
193
201
203
198
194
192
194
199
204
211
216
211
199
189
175
173
183
199
209
209
201
195
193
196
198
198
197
198
199
202
201
201
200
201
204
210
213
210
202
195
196
203
210
210
202
194
191
189
190
195
198
200
197
195
195
196
197
203
214
223
218
197
172
197
188
182
181
187
186
179
175
183
201
212
212
206
202
204
211
207
200
198
201
204
205
208
215
224
223
215
209
214
215
210
197
194
199
205
213
212
210
208
206
202
199
199
198
202
209
215
216
205
191
206
205
193
183
180
176
172
171
182
200
213
214
207
205
209
211
204
195
194
202
210
209
206
208
215
220
219
214
214
214
208
197
193
202
211
213
208
206
207
212
210
204
199
197
201
206
213
218
218
214
214
213
198
186
187
194
199
197
195
197
204
205
207
207
208
206
198
194
201
215
223
217
206
199
202
205
204
202
202
212
213
208
203
201
200
198
194
195
202
211
213
210
202
199
200
205
216
218
215
209
216
209
193
188
197
216
226
219
204
197
198
204
208
207
205
199
194
196
206
218
226
222
212
204
205
203
198
192
196
210
224
223
213
198
192
193
194
197
202
209
215
216
211
204
202
206
212
209
199
188
215
196
180
179
193
214
222
215
201
195
197
203
207
206
203
200
198
195
197
208
217
219
216
213
214
212
203
196
200
211
222
219
208
200
197
198
201
203
204
209
216
218
213
208
211
218
220
205
188
178
213
192
172
168
176
188
195
198
200
196
193
192
196
202
205
205
200
194
190
194
201
210
211
213
214
211
204
202
206
212
211
203
201
204
206
199
198
199
203
213
219
218
210
205
217
236
240
218
190
182
210
194
183
178
175
169
173
186
202
202
190
179
184
200
210
208
202
194
189
190
197
202
206
206
204
200
202
204
210
214
209
198
199
206
207
198
187
188
200
216
227
225
212
204
212
233
242
224
203
198
198
195
199
198
188
176
177
195
212
210
195
183
189
202
209
207
205
204
201
196
197
200
202
203
200
198
198
205
213
216
215
208
206
208
205
198
193
194
204
213
221
221
215
206
206
211
220
219
216
216
184
187
200
204
199
191
194
210
220
212
202
197
203
205
204
205
212
220
214
205
200
199
200
200
200
201
208
212
212
216
217
217
216
209
202
200
207
214
213
204
197
201
206
206
201
196
200
215
221
223
183
186
193
196
194
196
203
215
217
208
200
199
204
202
196
200
213
225
222
209
203
199
195
198
205
212
216
216
210
210
210
211
211
204
197
196
205
213
214
201
190
193
202
206
202
193
194
204
212
214
196
195
191
187
186
191
199
206
205
197
189
188
191
192
190
195
204
214
216
212
207
200
194
199
208
213
212
205
199
203
204
201
196
191
187
183
184
189
195
200
204
208
209
205
200
193
193
195
197
202
204
198
190
186
185
188
194
199
198
193
185
182
186
191
197
198
198
194
196
203
207
205
202
202
208
209
200
194
194
200
203
198
190
186
187
183
177
176
182
200
215
222
218
208
201
202
203
198
198
207
191
187
189
194
200
199
196
194
192
192
194
196
199
204
207
206
200
187
182
191
202
209
211
211
208
201
190
187
194
201
205
203
201
200
198
194
195
195
196
202
209
216
216
213
212
218
218
214
209
214
176
177
194
213
222
220
205
193
189
196
208
219
215
207
201
202
203
196
189
190
195
206
215
217
212
202
192
194
197
199
203
210
214
213
206
204
209
220
217
207
200
203
211
218
225
228
229
220
209
205
184
188
197
215
224
225
215
200
190
199
216
226
217
196
185
189
203
207
200
192
190
199
211
219
218
213
205
204
203
198
195
200
211
214
209
207
215
228
226
209
195
196
210
223
227
224
218
211
201
193
207
202
198
201
207
214
215
209
200
204
212
215
206
192
184
191
202
207
205
196
194
202
210
219
221
215
210
209
208
203
195
191
197
202
204
208
212
221
217
203
192
193
208
224
223
211
201
202
203
202
213
202
194
191
193
200
207
208
202
199
199
201
207
205
204
203
203
205
205
206
208
210
213
217
211
204
198
199
205
207
204
195
192
192
198
200
205
211
214
207
198
194
204
217
220
210
200
200
211
217
196
191
193
196
199
199
200
199
198
195
196
201
211
221
222
213
205
201
204
213
216
215
210
208
206
200
198
199
199
200
202
202
203
204
201
199
203
213
222
221
209
196
199
211
220
213
203
200
211
224
186
191
201
206
207
205
200
196
196
197
199
203
213
222
220
207
193
189
199
208
209
201
198
198
206
213
216
213
202
188
185
198
214
220
213
207
207
219
232
230
214
198
198
210
217
215
202
196
204
218
194
202
203
202
200
201
202
202
200
197
195
198
204
210
208
196
185
188
199
205
198
188
187
195
208
218
225
222
208
191
183
195
211
220
213
204
203
213
223
225
215
205
197
199
203
205
203
199
205
215
210
211
202
186
180
188
203
207
203
193
186
190
197
203
203
197
192
200
209
208
194
183
186
197
208
206
205
207
208
207
206
206
209
203
196
191
196
206
211
211
213
209
199
191
189
198
207
214
218
222
212
212
200
185
179
186
200
207
204
195
190
193
201
209
212
212
210
214
215
206
193
183
190
204
211
199
187
186
199
211
220
219
211
196
186
187
197
205
203
203
210
219
217
203
192
196
210
219
222
224
210
205
202
202
204
204
205
207
209
207
205
203
208
216
224
226
222
215
206
198
192
194
202
214
218
208
195
183
186
197
209
217
213
206
196
194
203
210
206
202
207
218
227
221
205
203
208
214
214
215
208
197
197
210
220
220
214
209
214
220
218
209
205
211
219
226
223
210
198
196
203
213
221
222
223
221
211
199
187
184
191
204
211
211
206
202
203
208
209
209
207
213
218
218
212
204
202
201
200
199
208
193
189
198
209
211
209
206
212
219
218
207
195
194
205
220
225
215
204
202
212
224
229
222
217
216
218
214
201
194
191
198
204
208
211
208
206
208
215
218
217
211
203
201
199
192
186
187
192
196
204
197
191
188
187
190
194
201
206
211
213
203
191
185
193
215
227
226
213
205
209
220
219
211
202
200
207
214
213
208
200
195
196
200
211
220
222
222
225
226
223
213
204
197
192
186
183
188
199
208
201
206
206
196
187
186
194
201
204
206
206
201
190
181
189
209
223
221
211
204
205
209
207
198
191
190
197
205
212
210
200
190
186
194
209
225
236
236
230
222
218
217
215
208
199
195
200
214
223
225
204
210
211
205
199
195
196
201
202
201
199
198
194
192
196
205
213
216
209
204
205
204
200
196
194
195
200
206
206
202
199
193
191
196
209
224
235
233
221
206
205
213
216
209
201
200
217
232
236
223
215
209
202
200
199
196
193
193
192
190
192
198
206
208
208
204
211
217
220
213
206
200
197
195
198
207
211
206
201
199
202
207
208
210
211
215
220
213
204
199
200
205
202
194
191
196
213
225
224
213
205
203
211
218
217
203
190
189
200
210
205
190
182
192
207
212
202
189
180
185
196
207
217
220
209
193
180
183
196
200
200
197
196
195
195
198
208
219
227
226
220
214
208
202
200
201
189
153
103
58
192
195
209
220
214
195
180
184
200
209
201
183
175
186
203
210
201
192
192
198
199
198
197
201
206
208
207
208
205
202
200
205
209
209
204
202
210
225
239
239
228
215
207
203
205
204
195
175
138
93
184
188
197
204
209
205
202
201
201
199
195
188
185
192
200
207
203
201
201
203
202
195
192
196
207
217
219
216
207
203
203
212
216
214
211
210
214
220
225
221
216
214
216
217
217
210
205
196
175
132
182
187
193
200
209
218
221
208
194
185
188
194
196
196
199
205
207
207
201
202
205
206
204
204
203
206
208
206
204
205
201
205
206
211
214
216
215
212
205
198
200
210
224
230
229
220
212
209
200
173
183
189
196
202
205
209
204
192
182
184
193
203
203
197
197
203
209
205
197
197
209
219
217
207
198
195
197
205
210
211
200
189
190
200
210
213
208
204
204
204
208
210
218
220
221
220
213
209
208
203
187
193
198
201
199
187
176
173
183
201
214
214
205
198
199
203
208
206
204
207
215
220
214
206
196
192
199
213
224
220
201
186
186
195
200
200
200
201
208
215
222
220
214
209
207
212
214
209
207
211
198
199
199
196
190
180
177
185
202
218
220
211
203
202
205
206
206
207
215
224
218
211
204
201
198
197
203
214
224
221
209
196
193
196
199
199
201
203
205
210
219
224
223
213
206
210
218
222
220
214
203
203
198
188
185
188
199
207
218
217
207
195
196
206
219
215
206
206
215
219
210
196
192
197
204
202
202
204
212
213
211
210
212
213
211
210
211
210
207
202
207
218
224
216
206
209
227
242
239
223
197
195
187
180
186
197
211
212
212
203
194
188
190
204
216
215
205
199
198
198
194
191
191
195
198
200
199
201
200
202
206
217
226
227
219
214
216
222
220
211
208
211
213
208
202
205
218
236
241
230
188
180
177
179
190
200
205
201
196
193
194
195
193
193
199
205
205
196
186
184
194
203
202
192
183
187
199
204
201
197
201
213
222
219
210
207
213
225
228
220
211
209
209
204
195
191
195
207
219
227
194
186
186
190
197
198
193
186
181
187
196
200
195
186
186
198
208
204
191
188
201
214
207
188
174
182
199
207
204
199
201
208
208
200
196
201
210
215
212
207
206
212
216
211
203
196
193
195
206
222
209
208
209
208
202
195
186
177
175
183
194
200
196
190
196
209
218
216
203
197
201
203
198
187
185
193
202
204
200
197
201
206
203
197
197
204
209
203
193
192
202
215
220
220
220
217
215
216
220
226
211
213
213
209
204
197
191
181
177
182
192
201
205
209
214
220
220
214
204
199
194
183
180
188
203
213
210
201
194
193
198
202
206
210
214
214
207
200
196
202
212
217
217
217
219
224
227
233
233
229
197
194
196
197
203
203
199
190
182
185
191
202
210
219
221
214
202
196
198
202
194
179
175
190
209
217
209
199
195
193
194
197
207
213
215
210
205
206
213
218
220
215
212
208
205
207
217
228
230
218
189
182
184
194
202
203
202
199
196
190
188
191
202
213
215
198
180
180
195
213
210
196
186
192
200
202
196
194
198
203
201
202
204
203
201
201
206
213
213
208
205
210
211
209
202
199
206
220
224
210
194
184
186
195
202
202
199
201
201
195
185
181
191
206
209
196
182
187
207
225
224
212
201
196
195
190
185
187
196
207
217
220
210
196
188
199
214
215
205
192
191
207
219
218
209
202
207
218
223
213
203
192
189
193
200
198
195
197
202
199
193
188
190
199
205
204
202
205
213
220
221
218
213
208
198
192
189
190
198
207
218
221
215
200
196
206
219
223
213
203
200
210
223
227
220
207
205
212
223
224
201
191
185
185
190
194
195
197
203
208
209
203
196
193
200
211
218
209
198
193
204
221
231
219
199
190
194
206
217
217
209
201
198
197
200
207
215
222
222
219
212
211
219
227
226
215
201
201
217
228
199
194
186
184
187
192
199
201
204
209
211
205
194
187
192
206
211
201
179
173
194
222
235
218
192
182
192
212
227
221
200
182
174
181
188
197
203
211
214
216
210
206
208
220
223
215
202
196
202
211
196
193
189
191
198
201
202
202
200
198
199
199
195
190
191
197
201
196
185
184
199
213
218
205
188
183
188
198
205
202
194
184
177
179
186
192
195
198
200
202
204
202
199
201
205
208
209
207
196
183
185
181
188
193
200
200
199
198
198
195
195
199
199
200
196
194
193
194
200
207
206
199
189
188
193
194
191
186
182
186
191
194
194
197
201
204
202
199
196
196
200
199
195
187
189
201
215
218
203
176
169
170
178
184
188
185
187
194
201
205
207
207
205
205
200
194
187
190
201
213
207
191
181
186
199
204
201
193
189
188
191
193
202
213
217
217
211
203
203
203
202
197
191
185
189
202
217
220
209
192
174
179
182
181
178
177
185
196
204
208
206
205
201
200
197
192
185
185
192
202
206
197
194
198
208
210
208
202
201
200
195
192
194
205
209
203
197
198
205
208
204
196
188
189
202
214
218
216
206
198
196
199
195
188
187
195
206
208
201
194
193
194
196
195
193
192
188
188
194
201
208
210
211
213
216
213
208
203
201
201
201
195
192
192
186
181
180
188
204
212
209
200
192
194
208
217
216
208
200
195
208
204
196
193
204
218
227
215
194
181
183
193
197
195
192
196
198
203
206
212
218
219
216
212
213
217
215
207
201
202
205
205
199
193
187
187
189
197
205
214
214
211
205
204
209
211
210
207
202
197
202
190
182
188
204
219
221
207
190
182
188
196
198
196
196
200
204
207
206
213
217
215
206
200
205
217
223
218
207
204
205
207
208
213
215
213
210
206
208
212
213
210
205
204
211
216
219
217
212
207
193
183
179
186
196
197
192
190
189
191
190
192
193
199
203
206
205
196
194
199
204
203
194
192
200
213
220
219
214
209
206
205
216
233
238
227
211
202
203
210
209
200
193
197
211
228
234
221
210
207
193
188
194
203
199
184
171
176
188
192
188
180
186
200
212
214
206
195
193
196
201
199
195
198
205
210
208
208
213
214
211
207
215
231
235
219
202
194
202
211
216
208
196
196
205
218
220
204
191
195
195
194
211
221
215
194
179
182
189
190
183
178
185
199
208
214
214
210
206
200
198
196
199
206
210
209
202
201
204
213
216
212
211
216
219
215
209
207
209
213
216
215
210
205
202
198
197
191
189
196
193
195
213
222
218
204
195
197
198
192
188
186
186
189
193
205
220
225
213
195
187
192
201
206
210
210
206
203
200
207
211
210
207
205
208
216
223
224
216
205
197
202
212
215
209
198
197
204
208
206
193
194
203
207
205
200
200
204
209
205
200
190
187
181
180
195
212
215
202
184
181
189
198
204
208
211
210
206
197
196
197
196
195
194
198
205
208
210
204
193
189
195
210
218
215
205
202
206
210
208
195
192
191
196
196
193
195
203
211
210
201
191
187
189
190
196
198
196
189
185
190
192
196
200
207
211
209
200
193
189
183
179
182
185
187
183
175
173
181
192
203
211
216
214
207
198
194
190
192
201
192
188
189
195
197
193
193
199
208
206
195
187
191
204
214
210
198
187
186
195
203
201
197
198
205
209
204
196
191
186
177
171
177
187
191
181
167
166
180
202
217
221
215
204
196
197
193
188
189
200
187
186
190
198
199
197
196
198
202
201
194
194
202
213
224
220
212
199
194
196
201
201
204
207
210
209
202
195
193
189
181
182
195
208
209
199
191
194
200
205
207
207
204
202
202
204
206
204
205
212
195
191
190
191
194
197
201
201
199
198
199
206
208
209
211
214
215
210
201
192
191
198
210
222
222
212
201
195
196
198
197
205
219
228
222
211
211
216
214
203
188
189
203
215
220
220
215
213
209
211
209
200
189
188
191
201
208
206
197
192
197
207
208
202
196
198
204
207
202
192
188
199
214
229
228
217
206
204
208
210
210
215
227
230
219
212
215
221
215
199
186
191
214
233
234
222
212
210
209
202
212
199
187
187
194
210
218
213
193
178
179
195
208
208
197
190
190
199
203
203
202
204
212
221
223
219
213
212
215
215
210
210
212
211
209
209
212
217
214
205
201
210
227
236
227
210
203
207
212
202
195
188
188
191
197
209
217
210
190
172
170
189
211
220
208
190
188
198
210
219
217
210
205
208
217
218
213
209
206
206
205
205
202
199
202
204
206
213
218
219
217
218
223
224
213
198
195
204
214
210
172
183
193
199
199
205
211
207
196
185
188
202
215
220
211
199
196
205
213
220
215
204
198
202
215
219
214
202
194
194
197
203
206
208
201
197
200
211
223
225
215
207
212
218
214
200
193
200
215
220
170
186
198
203
204
206
208
204
204
207
213
216
215
210
205
205
205
205
207
207
202
195
196
204
214
219
216
206
198
190
193
204
215
218
208
198
198
211
223
218
204
197
209
222
222
209
200
201
214
224
184
191
195
199
205
209
207
200
200
209
221
224
215
206
202
205
203
202
201
200
198
196
202
208
211
207
208
208
205
202
202
209
215
215
205
199
202
208
211
207
201
203
209
216
216
213
211
213
219
226
193
191
190
192
199
205
201
189
183
190
205
214
211
207
202
199
198
201
202
201
201
204
211
212
210
194
190
194
204
212
217
216
215
205
199
204
209
207
200
196
200
206
205
197
200
210
219
221
221
224
197
195
191
192
197
204
202
191
183
182
188
192
197
201
203
203
200
203
203
203
201
203
213
217
214
197
183
182
194
209
219
220
218
209
207
212
219
216
204
194
196
199
198
192
194
207
217
217
216
220
204
203
195
193
198
203
206
207
206
201
192
179
181
193
207
214
214
207
203
198
195
198
207
215
217
209
196
189
191
195
204
213
221
222
215
213
219
222
214
199
188
190
198
201
204
209
214
214
210
209
214
203
190
186
192
200
206
213
222
223
210
191
184
194
210
220
217
209
203
199
196
200
200
202
205
207
208
205
195
188
188
202
221
225
216
203
203
211
217
210
197
194
204
214
215
214
215
217
212
202
212
196
180
180
188
198
200
202
209
218
218
209
200
202
206
213
215
211
209
209
207
207
198
188
184
192
205
213
205
190
190
206
222
226
213
197
189
198
216
222
220
215
219
221
221
215
215
218
217
205
198
191
187
193
201
201
197
189
187
195
205
209
208
200
193
194
202
211
215
217
214
211
199
185
176
179
195
205
207
201
199
207
219
220
212
198
191
196
211
223
227
226
223
221
220
216
214
216
219
217
192
195
203
215
219
215
205
194
185
184
192
200
200
193
184
186
196
207
210
209
212
213
207
195
185
184
193
201
204
203
196
194
195
198
199
198
202
207
211
212
213
214
214
217
217
214
216
220
222
221
202
202
209
218
219
214
209
203
199
192
193
196
198
193
188
188
192
195
196
201
208
211
209
204
199
199
203
203
203
200
194
185
179
181
186
197
210
219
213
202
193
201
210
215
213
211
218
222
221
215
215
208
204
204
204
201
199
200
200
202
204
207
210
207
198
191
190
192
196
202
206
207
205
203
203
211
214
211
202
198
198
199
196
191
189
198
212
220
214
201
198
207
217
219
214
207
210
215
214
207
192
192
198
206
209
198
187
187
197
211
211
201
188
187
193
198
197
195
198
206
208
209
213
220
220
210
199
195
197
203
204
207
208
206
201
201
202
205
205
205
211
221
223
217
207
200
192
169
127
77
187
192
198
203
199
190
183
188
204
216
213
196
182
183
195
202
199
194
192
195
199
202
202
207
209
210
208
208
206
206
206
210
219
221
213
206
205
208
209
204
196
199
209
218
215
203
193
178
151
109
192
196
194
191
191
197
204
207
209
202
198
191
186
193
203
210
208
202
193
188
189
193
197
202
203
202
204
207
208
205
204
207
212
214
211
207
211
216
211
196
178
178
200
219
222
209
194
188
179
144
197
208
202
192
194
209
222
219
204
192
192
197
199
198
203
208
213
212
200
191
189
196
206
208
198
192
188
193
201
204
206
205
206
206
208
211
215
219
215
201
187
188
211
225
226
211
195
192
195
182
195
211
214
204
201
204
206
205
201
200
206
212
208
199
193
196
208
215
210
197
193
200
212
212
201
189
185
194
207
212
211
207
208
210
215
215
211
211
214
219
218
216
221
224
222
213
201
197
202
208
188
199
208
206
198
187
182
188
203
217
225
222
208
197
187
187
200
211
212
205
198
198
205
206
201
197
198
210
219
220
213
209
212
218
221
214
206
204
213
226
235
232
221
219
220
220
217
213
208
213
191
193
197
196
191
184
183
193
211
222
219
210
201
199
199
201
204
207
211
208
198
195
194
197
200
204
209
214
218
216
212
211
213
214
213
209
205
205
208
214
222
225
221
219
222
232
237
232
222
212
204
201
195
190
189
192
199
207
212
208
197
190
192
206
220
225
217
205
198
195
194
198
201
203
204
205
206
205
204
203
210
215
214
206
199
199
204
206
204
201
205
215
222
223
222
227
233
238
233
219
207
205
197
192
193
200
209
210
207
200
193
190
195
205
221
226
218
201
187
183
193
207
219
215
204
200
199
197
197
199
209
218
218
206
196
195
201
208
206
204
206
213
220
220
216
210
209
218
229
231
190
194
195
195
197
201
205
207
206
202
205
205
203
197
197
202
205
200
190
184
194
212
223
214
199
191
194
198
200
201
204
212
214
208
198
197
202
211
217
218
215
211
211
214
212
202
192
195
212
232
183
186
193
200
201
199
196
198
199
202
205
206
201
190
184
189
198
201
196
190
197
208
214
207
194
188
196
204
206
203
202
204
202
199
197
200
206
215
220
220
215
205
204
211
217
213
198
188
198
222
191
197
203
206
204
199
190
188
188
190
191
188
187
190
197
204
205
202
198
195
200
203
203
201
199
200
205
204
203
201
201
203
197
192
194
201
209
212
211
205
204
204
206
215
226
228
216
201
197
202
203
206
207
207
204
198
194
188
187
191
190
185
184
193
209
217
213
201
199
205
207
201
190
192
206
215
215
202
195
193
198
202
202
197
198
204
206
202
195
193
199
204
211
215
221
228
226
215
202
186
203
209
210
209
205
202
200
200
201
206
207
199
193
197
206
212
203
197
202
214
216
200
185
187
204
217
217
203
197
196
200
204
205
209
210
209
206
204
199
197
199
204
211
213
211
215
220
221
206
184
203
211
215
215
209
205
205
207
210
211
208
204
200
200
204
199
191
191
204
219
221
204
189
189
198
204
203
202
206
211
213
213
209
209
211
212
216
219
214
207
200
203
207
210
206
205
209
217
215
201
202
204
207
210
212
207
205
203
201
195
192
195
202
208
205
195
186
191
204
213
211
201
193
193
195
189
188
195
208
221
226
223
211
201
198
203
216
226
220
210
199
199
204
207
206
201
203
210
219
218
199
186
182
190
202
206
202
195
189
186
188
193
201
207
205
199
197
200
204
208
201
196
196
197
194
185
183
187
205
219
226
222
209
192
186
192
205
216
217
207
197
195
200
208
210
208
203
207
215
219
197
179
168
173
190
201
200
198
197
201
206
203
196
195
200
205
206
205
202
202
203
203
204
201
194
185
185
192
208
217
216
205
194
189
188
196
204
212
212
206
201
196
202
213
222
223
216
209
206
210
196
193
187
186
191
198
199
199
206
217
222
213
197
188
195
210
212
203
194
197
207
215
212
203
192
188
191
200
212
216
207
190
181
187
201
215
218
213
207
206
204
205
205
212
222
226
220
210
206
204
196
207
214
210
202
196
193
194
198
208
214
211
202
197
202
210
212
201
191
193
203
210
203
194
191
193
196
198
202
204
203
195
188
195
210
224
225
213
207
208
213
213
207
200
200
203
206
212
209
207
194
207
217
213
201
189
188
195
199
198
197
201
206
209
208
208
204
200
198
201
202
194
181
176
183
193
197
192
188
191
199
200
200
203
215
225
222
211
205
208
214
215
207
192
183
187
201
215
220
217
192
200
208
203
190
183
193
211
218
206
194
195
203
210
207
198
193
197
204
208
199
185
174
175
183
189
191
189
188
189
193
196
203
215
221
223
218
209
204
203
209
210
205
198
194
197
205
217
223
220
194
206
214
209
195
190
202
221
224
209
195
191
197
202
200
193
189
192
199
201
194
189
189
197
203
201
197
193
192
190
186
188
197
209
217
217
212
208
206
204
204
204
203
207
213
218
216
215
215
217
197
212
223
221
210
204
209
213
207
196
190
191
195
196
196
194
193
192
191
190
191
194
206
217
225
222
212
204
198
191
185
185
190
194
200
203
205
208
211
209
205
200
202
208
218
220
214
209
208
209
195
201
206
209
209
212
210
204
193
186
190
195
196
192
193
198
204
204
196
192
193
201
207
211
216
223
223
213
203
193
189
189
189
184
184
191
202
209
213
211
203
198
201
208
212
210
204
205
210
211
192
186
185
189
198
205
207
203
197
196
200
200
197
192
192
200
208
209
203
203
206
204
196
189
193
207
216
212
202
196
193
192
192
192
191
195
201
208
208
204
198
192
198
207
212
210
209
215
226
226
193
189
191
193
198
198
199
202
203
206
203
199
196
195
200
203
205
202
201
208
213
207
193
186
189
198
202
204
200
200
197
196
197
206
210
208
202
200
201
197
191
186
190
202
211
213
214
219
227
229
196
201
211
215
210
195
188
191
201
205
201
194
195
202
210
211
205
197
198
208
212
206
200
203
208
206
197
191
198
207
208
201
199
210
220
217
206
200
196
195
193
192
191
197
197
199
201
206
215
221
200
206
219
225
214
196
182
184
191
194
193
191
191
198
206
209
208
205
201
202
202
201
204
213
219
214
199
189
196
210
214
208
198
201
211
216
215
210
201
196
196
200
203
198
191
185
188
197
206
210
204
207
216
222
216
203
193
192
194
196
196
193
187
180
183
197
210
210
199
189
188
196
202
209
213
211
203
197
198
207
212
207
197
193
201
213
219
216
205
196
195
201
209
209
203
197
202
207
210
210
205
204
205
213
213
209
200
199
202
205
204
197
188
179
177
189
201
197
186
177
184
195
201
198
196
200
205
205
203
204
207
203
200
198
202
209
211
208
202
197
198
207
218
221
220
211
209
209
211
211
198
192
195
207
212
207
197
196
199
202
201
198
201
203
201
196
191
179
176
179
192
198
197
190
191
197
205
207
204
201
199
198
203
212
215
209
198
194
199
203
212
219
225
227
221
211
204
199
200
207
185
181
191
205
212
203
192
192
196
197
192
194
207
221
224
208
190
178
181
194
201
199
196
194
200
204
205
205
201
196
187
186
201
221
227
214
198
196
203
214
219
225
222
218
209
204
203
199
197
197
184
186
193
197
196
190
191
196
201
199
189
186
195
210
216
206
198
194
196
198
197
195
198
208
216
214
205
197
194
188
179
182
204
230
235
220
207
208
213
214
210
206
201
200
197
202
207
211
205
197
206
207
199
186
174
175
193
209
217
207
191
184
185
189
195
201
203
204
200
192
187
190
202
222
226
215
201
192
194
191
190
198
220
237
238
223
213
210
208
203
197
191
189
191
194
202
209
213
211
210
224
219
202
186
176
184
205
222
220
202
188
184
189
195
197
200
203
206
201
191
188
194
204
215
213
205
196
199
204
209
213
220
231
236
230
215
205
200
199
201
204
208
207
205
202
205
210
215
217
219
212
209
202
195
196
205
219
222
204
181
173
188
209
219
211
201
198
202
203
203
202
202
200
195
195
196
202
209
214
218
223
225
226
221
211
205
201
200
201
208
222
232
234
225
212
206
207
218
224
218
188
199
203
203
204
210
217
210
187
166
173
202
231
236
214
194
189
200
214
220
216
207
197
190
194
204
211
213
210
207
209
213
213
213
207
204
203
205
211
215
221
230
235
230
215
205
205
217
222
212
182
203
212
205
197
200
203
199
184
176
191
216
230
221
198
185
188
202
214
219
215
206
202
205
212
218
216
210
202
196
196
202
211
214
207
204
205
213
218
211
202
205
218
223
212
200
198
211
221
219
194
214
218
209
200
199
199
191
187
196
212
221
214
196
186
191
203
207
207
204
205
210
215
219
219
216
209
208
203
202
201
207
212
214
205
197
201
212
217
203
190
194
216
227
218
198
194
206
223
227
198
209
212
213
211
209
197
183
183
201
221
224
211
197
193
204
211
208
199
198
202
213
218
217
207
200
199
201
203
206
210
212
211
204
196
195
202
209
206
200
200
210
227
231
220
208
203
209
216
222
189
191
197
210
220
214
195
173
171
190
212
221
216
206
202
206
205
200
195
198
207
216
218
211
200
194
194
196
202
204
208
211
207
200
200
207
214
212
201
200
210
222
223
214
212
215
214
207
200
202
186
185
192
202
211
210
195
179
176
186
198
204
204
205
204
200
195
189
189
198
209
218
220
216
210
209
206
206
205
205
205
206
206
209
215
226
230
221
207
199
203
204
199
194
201
214
216
205
194
198
197
198
191
190
194
196
197
197
198
197
188
180
179
188
201
202
196
185
183
189
200
211
218
220
216
211
213
217
222
213
204
200
206
213
222
225
224
221
212
198
186
182
187
197
205
210
209
205
204
210
207
205
191
179
179
188
195
201
204
201
190
176
173
183
198
202
195
190
185
185
189
194
200
202
198
194
203
214
223
215
201
197
206
214
212
203
201
206
210
200
188
187
205
221
225
216
212
217
217
220
205
199
190
187
191
195
192
186
186
192
195
197
199
198
193
188
189
195
200
198
190
184
184
182
176
176
190
203
207
202
197
203
214
216
203
187
181
190
203
210
209
214
231
245
247
236
230
228
226
218
195
192
197
208
217
210
190
171
167
179
197
211
220
213
193
178
183
200
215
213
202
191
186
182
180
185
197
203
199
193
196
205
219
220
207
187
178
185
204
219
225
226
231
239
244
243
235
227
219
212
193
191
203
223
231
218
198
179
174
181
192
202
216
214
201
189
190
200
211
211
207
204
201
200
199
202
210
211
206
202
199
203
210
207
199
183
181
192
209
220
222
215
211
214
222
227
225
215
205
204
198
195
201
213
217
210
201
198
197
195
192
194
205
211
207
203
198
194
193
198
204
209
209
203
202
204
209
210
210
206
202
196
193
189
182
181
188
207
217
217
209
205
208
212
212
210
204
200
200
207
204
199
195
197
199
198
199
202
204
205
203
203
203
207
204
197
188
180
177
187
202
209
209
201
193
194
200
206
206
204
202
199
196
188
182
185
204
220
221
212
202
207
220
228
221
205
191
191
200
214
180
185
193
203
206
205
200
200
204
209
211
209
201
198
197
200
199
205
215
220
217
207
201
206
218
223
216
202
193
196
207
218
222
220
212
203
198
195
193
196
208
221
227
222
206
195
189
173
137
87
185
189
191
189
186
186
187
198
209
215
211
204
198
197
199
202
198
196
198
202
206
207
205
207
208
210
210
206
203
199
201
207
214
215
209
201
194
193
192
194
193
202
214
222
216
202
190
181
163
121
195
195
185
170
164
174
191
201
204
202
198
197
200
204
209
210
207
199
194
192
196
205
212
211
204
196
194
200
205
201
199
199
202
200
198
200
207
214
215
205
190
185
201
218
224
211
199
194
189
161
209
208
192
171
167
182
201
207
201
194
193
200
206
207
207
208
212
215
210
201
196
201
214
216
206
195
189
192
199
204
207
207
204
200
200
207
215
228
231
222
204
193
200
215
222
214
206
207
213
197
209
212
204
189
185
193
204
209
208
202
201
205
209
205
197
192
206
224
233
220
201
195
204
211
209
204
199
198
202
209
211
214
217
217
218
214
213
214
219
224
221
214
211
215
218
214
210
209
217
214
198
204
205
202
198
196
200
208
211
209
204
204
206
201
185
175
190
217
235
227
201
184
185
195
204
210
212
211
210
207
208
212
218
225
226
216
207
198
204
217
224
223
216
218
221
222
219
211
211
213
194
193
194
197
197
200
202
207
209
205
198
198
202
201
192
183
188
204
213
210
195
183
180
188
200
210
217
214
206
203
204
207
209
209
209
209
206
203
203
209
215
216
218
222
230
232
224
215
210
209
203
195
193
193
202
209
211
208
200
193
193
196
202
204
202
199
199
192
187
185
189
196
200
199
199
204
208
207
199
202
207
209
201
189
186
194
204
208
206
204
206
212
219
224
227
222
212
208
209
212
207
206
207
207
208
211
208
204
197
195
200
207
205
202
197
199
200
198
190
187
194
207
217
213
203
200
198
199
201
206
212
213
205
191
186
191
199
202
203
203
206
214
218
223
222
212
200
198
207
215
196
206
215
216
208
200
196
200
206
210
216
216
208
195
183
184
197
212
218
212
206
206
208
206
201
195
191
194
200
205
210
211
212
209
206
202
197
196
202
208
210
207
209
218
224
221
208
201
206
218
184
196
212
216
208
193
186
197
214
222
221
216
207
193
183
180
193
212
224
220
207
196
195
199
202
198
195
196
200
203
201
204
212
219
220
214
205
206
215
218
209
197
196
211
229
234
222
207
206
211
182
186
199
208
207
199
191
199
214
223
219
205
197
195
197
193
194
199
205
206
201
196
197
202
206
208
204
202
202
202
201
203
208
209
212
215
217
220
221
216
207
195
196
211
225
231
222
209
203
200
189
186
189
194
201
201
198
202
211
219
215
201
190
192
200
203
200
193
193
200
206
204
203
204
209
212
205
199
200
206
210
209
203
198
199
206
216
216
210
202
196
199
206
213
217
220
218
216
208
200
196
202
202
198
194
197
200
202
208
214
215
205
189
185
191
201
204
200
203
211
219
214
204
201
203
201
194
193
202
216
222
216
204
196
197
205
209
203
195
185
189
200
211
214
216
216
222
227
226
216
199
219
227
218
205
198
197
200
203
209
215
214
201
188
189
197
204
206
206
212
218
215
206
201
195
187
181
189
207
224
227
219
206
201
207
212
213
207
200
193
193
199
206
213
219
221
223
225
229
227
194
210
221
219
212
203
199
196
194
197
209
215
212
201
196
196
201
203
202
199
198
200
201
201
195
182
178
187
205
217
217
212
207
205
207
211
212
213
213
211
207
200
201
211
221
222
215
211
214
218
188
185
186
194
204
207
204
197
192
193
199
210
213
207
199
196
196
199
201
195
186
181
186
195
196
188
182
186
192
197
198
200
204
204
205
202
202
205
212
217
213
206
200
205
215
220
212
203
199
201
187
178
171
178
197
209
209
201
196
196
198
200
199
197
197
197
196
199
206
210
200
185
178
186
194
192
184
179
183
186
190
192
196
201
205
204
202
202
203
210
215
210
199
193
202
215
220
211
205
203
189
193
193
193
202
207
207
201
197
202
202
199
192
189
198
204
205
201
206
215
212
201
188
189
195
196
189
184
189
199
205
201
195
199
209
219
216
209
202
207
215
212
198
187
193
209
221
224
221
219
191
207
216
212
203
201
196
193
195
198
200
199
196
196
206
215
213
201
193
197
205
209
203
200
200
202
199
197
208
220
230
221
203
199
210
224
224
212
206
210
218
216
203
194
196
203
210
216
226
233
194
209
215
208
193
183
188
196
197
196
194
196
200
205
213
220
220
204
186
180
192
208
213
209
201
196
196
199
210
224
233
227
211
203
208
216
218
209
205
208
215
218
218
212
208
200
196
205
224
237
209
214
216
205
185
177
189
206
211
197
186
187
198
207
212
214
213
207
199
189
194
206
213
208
195
182
181
189
200
210
215
211
205
202
207
212
210
205
199
200
207
219
226
225
215
202
196
204
224
237
219
229
234
223
201
188
192
207
211
199
188
189
199
210
210
205
202
203
203
204
200
204
210
207
196
185
182
192
199
198
193
191
194
200
209
211
210
205
196
194
202
214
224
221
212
203
202
214
225
234
210
225
237
235
218
200
190
192
196
197
199
202
209
211
208
200
192
194
197
200
197
198
200
204
205
202
202
206
207
200
188
184
187
195
205
214
218
216
207
203
204
211
212
209
204
199
199
209
222
228
195
200
208
212
205
194
185
182
189
199
206
209
210
208
204
198
196
193
191
190
190
194
198
198
202
206
212
213
209
202
195
192
188
188
191
203
216
222
219
212
208
204
204
207
205
198
193
201
220
225
195
188
187
189
190
193
192
195
200
203
205
204
201
198
196
199
200
199
194
192
194
201
204
198
194
196
202
203
202
202
202
197
189
181
177
189
202
214
217
214
205
199
201
211
212
202
195
204
222
227
206
204
198
194
190
192
201
210
209
205
202
199
197
195
197
200
200
200
197
202
207
213
211
206
200
194
191
191
197
203
205
198
186
178
179
187
197
203
205
203
196
196
202
215
216
205
201
215
232
230
208
216
216
205
192
188
191
202
207
206
203
198
199
201
204
202
199
197
200
207
212
212
210
211
211
204
189
186
196
207
209
197
181
178
189
202
208
204
200
195
195
200
209
216
208
201
204
219
232
228
205
213
214
205
191
180
182
189
199
204
207
205
200
200
204
205
199
196
199
206
210
209
206
211
214
207
192
187
197
209
210
196
180
177
189
204
215
212
202
196
198
208
218
216
206
198
205
217
225
222
206
208
207
205
198
193
189
190
196
203
209
206
199
191
194
200
202
198
198
204
211
212
209
204
201
199
193
191
197
206
209
201
184
177
181
195
206
210
206
205
207
214
221
219
212
207
209
215
218
219
209
206
203
206
211
210
200
194
193
196
202
201
199
193
191
197
201
195
194
200
214
224
217
203
192
193
196
199
201
206
209
207
201
194
191
194
200
205
205
207
211
216
224
220
218
211
209
211
215
223
204
196
199
205
211
210
198
188
182
183
189
200
209
213
206
197
189
181
183
196
213
224
217
204
195
198
205
208
209
208
209
211
218
221
218
212
206
205
207
208
210
213
219
223
220
213
208
209
214
222
193
190
195
203
204
197
189
182
179
178
182
195
211
221
215
197
184
178
184
197
209
212
210
206
205
204
206
208
211
210
206
208
220
231
232
223
217
216
215
212
206
209
218
226
223
216
211
213
211
203
193
196
203
203
195
186
187
190
195
191
184
186
195
202
199
187
183
183
190
198
197
198
203
209
213
206
196
197
203
206
202
200
208
222
227
221
215
220
222
218
212
210
212
217
220
220
223
218
205
187
204
211
215
208
195
188
195
210
218
208
196
187
184
185
182
181
183
189
192
193
192
194
199
209
211
202
188
188
194
202
199
197
205
213
217
212
205
209
215
222
226
216
203
194
201
215
223
216
205
197
208
216
220
214
203
198
207
221
225
211
197
192
192
191
186
187
191
195
196
192
192
194
197
197
195
192
190
194
198
204
205
206
208
211
212
204
196
192
200
221
235
227
199
176
178
198
212
214
211
215
203
214
218
214
206
201
209
217
211
197
195
204
213
214
206
199
201
203
202
202
201
198
196
185
181
188
197
205
206
207
209
211
210
209
206
202
195
190
195
211
226
225
205
183
179
195
210
218
222
223
203
214
215
204
196
196
203
202
191
183
193
214
227
224
208
198
198
203
206
209
213
209
198
184
180
190
205
211
210
203
200
201
206
207
203
204
207
205
204
201
202
207
210
208
204
208
218
228
228
218
216
223
213
195
185
191
198
194
184
181
195
214
217
205
191
188
195
200
201
205
213
215
208
195
186
191
204
212
210
200
193
195
201
205
202
204
211
219
215
198
184
189
207
220
215
212
217
229
230
219
221
226
213
196
189
195
196
188
183
188
198
204
195
182
178
190
203
203
195
195
205
213
211
198
185
189
199
212
213
206
198
197
201
203
197
196
204
216
217
200
185
189
207
216
207
199
203
218
226
224
211
213
211
209
206
203
193
182
181
192
204
203
191
183
185
199
210
210
202
198
204
206
200
190
184
191
203
212
210
205
201
202
202
200
193
194
203
213
213
204
199
204
211
210
202
196
198
208
213
218
197
198
206
215
215
203
186
174
180
194
207
211
207
201
198
205
208
208
207
210
210
206
194
183
186
202
209
212
201
195
198
202
200
198
200
208
215
215
211
211
217
221
216
209
207
208
206
204
201
202
193
193
200
207
205
195
182
178
186
199
210
212
213
214
215
210
205
198
201
211
220
219
207
195
199
211
219
217
206
198
196
194
195
200
213
224
225
218
211
216
227
227
217
207
208
216
213
205
199
200
198
197
195
192
192
192
192
192
198
201
198
198
200
207
220
218
206
192
187
197
211
219
217
210
204
210
216
224
229
220
204
193
191
200
217
223
219
210
208
215
221
220
213
207
207
207
206
204
207
213
200
197
191
186
189
200
204
200
194
189
186
183
186
196
207
210
203
196
185
183
185
195
206
210
202
195
200
216
233
232
215
197
191
198
206
207
203
198
201
203
205
208
213
216
212
206
199
203
214
227
200
195
188
187
194
203
201
189
180
179
185
193
199
198
193
189
192
200
200
186
172
175
194
208
203
192
191
201
212
217
210
204
199
196
198
199
198
199
201
201
197
198
206
217
218
212
203
204
212
225
202
191
187
189
195
194
184
174
173
183
194
206
214
209
191
177
186
205
215
202
184
181
198
212
212
206
200
200
199
200
205
207
209
204
201
200
201
206
209
211
207
202
202
207
215
217
210
202
204
215
206
193
188
192
194
186
175
174
184
193
193
200
207
211
203
191
194
206
212
209
200
198
203
212
215
218
220
218
213
212
212
212
216
214
209
202
201
208
217
225
223
214
207
205
210
211
205
196
194
205
205
196
192
192
192
185
184
191
200
201
191
185
193
207
212
211
208
203
203
203
202
202
203
202
205
211
221
225
225
221
214
211
211
212
209
201
201
209
218
224
224
221
218
213
205
194
187
187
194
209
197
197
194
191
190
187
189
198
202
204
195
191
195
204
210
211
206
198
193
196
201
202
199
195
193
198
205
212
210
205
199
197
202
204
202
200
202
210
214
211
206
209
215
213
203
187
179
185
201
221
186
197
207
210
206
207
207
204
201
197
197
201
202
200
199
200
203
207
208
207
202
194
191
198
208
212
205
189
187
196
211
219
216
213
209
207
207
208
208
210
212
214
216
212
200
185
175
167
146
99
190
197
203
199
189
184
186
200
207
209
205
204
209
210
209
202
196
195
201
203
204
203
199
201
206
211
210
205
199
197
197
198
196
198
199
203
202
205
210
217
220
220
217
213
201
183
177
180
175
139
190
193
188
178
169
170
179
193
203
204
201
202
209
215
214
207
197
195
197
199
205
209
213
214
215
212
215
215
209
201
197
192
192
191
194
203
209
215
220
222
220
215
215
214
213
203
196
199
201
177
200
193
182
171
172
179
188
194
198
196
193
193
201
208
209
206
207
210
211
207
204
207
220
223
218
213
212
212
208
204
203
198
192
190
194
204
214
220
220
221
218
210
207
211
215
218
217
220
222
204
210
200
190
185
188
196
198
199
197
189
182
185
199
206
203
197
206
222
230
222
203
195
201
206
206
203
203
204
202
204
200
195
191
192
197
207
212
211
212
214
214
209
204
206
213
215
219
224
225
214
213
207
203
201
202
203
203
205
203
194
184
188
206
210
201
191
197
219
234
226
201
181
176
181
189
198
199
199
196
193
192
192
192
196
207
212
212
206
207
213
215
210
206
206
213
212
212
210
216
213
211
205
201
200
203
207
208
207
204
200
196
199
214
215
203
189
189
204
217
214
197
180
173
177
188
198
203
201
196
193
194
196
196
199
208
216
217
213
211
214
216
215
211
214
216
216
206
204
208
213
203
196
192
194
201
209
210
205
197
198
202
211
215
204
189
180
183
191
195
195
192
188
185
187
192
199
204
208
204
204
206
201
198
198
206
216
219
218
216
221
223
220
215
215
215
215
206
201
205
212
193
192
191
191
194
199
200
196
190
188
200
212
205
189
173
171
180
195
200
198
193
188
184
187
193
197
201
204
209
212
210
202
199
198
205
212
213
210
210
218
222
216
213
210
212
213
213
208
204
201
181
190
197
195
189
184
187
193
193
195
202
207
201
186
173
172
187
209
222
219
204
180
170
177
192
198
197
199
202
206
205
202
205
209
214
210
199
195
200
205
207
202
199
202
212
220
227
225
213
197
180
189
203
207
197
186
181
195
209
219
221
213
204
196
190
187
193
210
223
223
204
182
174
184
197
204
201
196
198
196
198
201
211
223
223
212
203
198
200
200
193
186
190
202
215
226
233
231
221
198
184
188
201
211
210
201
192
198
216
232
233
221
209
202
199
192
191
195
203
202
200
194
199
210
215
209
202
197
200
201
200
204
211
221
223
219
217
220
218
209
198
192
196
208
215
223
224
228
223
209
190
184
188
199
207
205
201
199
205
212
215
214
206
201
197
194
193
193
193
195
198
203
216
223
219
202
190
192
203
212
214
209
205
204
208
214
219
222
221
214
212
210
211
210
211
213
217
225
227
228
193
188
188
188
192
195
200
196
187
181
186
198
201
198
195
195
199
202
203
205
205
209
216
215
204
189
176
183
203
222
225
214
203
194
196
202
204
204
204
209
215
218
216
209
208
210
214
221
231
241
196
202
205
200
192
193
196
195
185
178
187
201
204
197
193
198
207
209
206
205
206
212
213
210
197
180
174
185
205
220
222
212
202
198
200
200
196
190
194
206
213
206
202
208
215
222
220
221
228
239
193
200
209
209
203
198
198
198
198
200
209
215
210
196
192
199
209
208
199
190
192
200
209
209
201
192
188
194
204
205
200
200
204
209
214
208
198
192
199
208
212
201
196
209
228
235
223
212
210
218
188
188
195
200
202
200
200
203
208
214
215
214
200
192
190
196
203
203
198
189
184
185
195
205
209
205
199
198
194
186
186
192
203
216
218
211
202
198
203
213
220
217
209
212
223
230
222
205
194
195
191
192
193
193
197
199
201
203
208
208
204
195
187
185
190
195
196
200
204
208
198
186
182
192
200
203
196
185
183
181
183
192
201
207
210
208
204
201
203
214
232
235
219
201
199
210
213
207
193
193
197
204
204
200
198
200
201
201
200
200
197
190
183
185
195
196
194
195
205
215
215
201
188
187
196
195
189
181
185
195
205
206
204
200
200
205
204
201
202
213
231
233
215
195
190
201
210
210
205
205
194
205
206
202
200
201
203
201
199
199
199
197
194
194
200
205
203
194
193
199
206
212
210
206
205
200
194
193
204
221
231
225
210
199
197
199
200
200
204
211
221
221
212
209
211
215
211
207
211
219
194
195
195
194
196
199
202
204
201
197
197
198
196
197
202
212
217
206
187
177
190
212
228
229
217
205
198
200
209
224
233
230
216
202
195
193
194
197
199
202
206
206
214
225
235
228
212
206
215
226
199
195
193
191
189
188
198
203
199
193
187
190
195
197
203
215
223
216
197
182
190
212
230
229
212
197
191
194
203
210
217
219
213
203
195
191
191
191
185
187
192
202
215
223
226
218
209
213
224
229
207
204
202
200
193
187
186
187
193
191
187
190
197
202
205
208
211
211
206
201
204
209
215
210
197
186
188
198
206
208
204
204
205
203
199
198
195
188
179
179
192
208
214
209
200
195
204
218
227
228
203
202
202
204
200
190
174
171
181
193
200
204
209
212
207
198
193
196
202
207
206
203
198
192
187
185
194
209
218
212
201
195
199
204
210
215
211
203
193
192
202
212
209
198
187
183
191
208
221
226
200
189
190
199
201
190
172
168
179
194
204
208
212
214
206
195
189
193
201
199
195
196
196
194
190
190
197
211
215
210
200
198
201
207
216
222
224
219
211
209
210
208
204
198
193
186
186
197
216
226
203
198
194
196
199
195
187
182
182
185
189
194
202
205
201
196
200
203
202
196
191
195
205
205
196
192
194
202
204
205
206
208
202
202
206
216
222
223
221
216
210
204
201
203
204
196
188
197
216
225
213
217
214
204
198
196
198
194
187
181
181
187
195
198
196
199
202
205
205
198
193
199
206
207
202
198
197
200
204
208
211
209
200
193
195
204
212
214
214
211
208
204
206
213
213
206
201
208
218
220
208
219
218
201
186
182
188
193
191
191
194
198
200
199
200
201
202
204
205
203
199
192
191
196
203
204
207
209
212
214
211
202
193
191
195
203
212
215
212
206
203
208
220
232
228
219
213
216
217
210
199
208
206
192
176
170
174
183
191
202
210
211
205
203
205
204
202
203
206
208
203
192
183
188
199
207
208
209
211
210
206
201
196
194
196
204
217
221
215
206
203
213
232
240
234
222
216
216
215
206
204
203
199
194
188
183
184
183
187
198
208
210
206
204
208
209
206
204
208
217
218
211
201
196
199
200
197
197
196
200
205
206
202
196
194
200
214
222
220
215
212
218
228
231
228
222
217
216
214
215
208
207
203
202
201
203
197
187
181
186
194
203
205
202
204
206
207
207
208
218
226
228
225
216
206
202
196
190
186
189
199
207
205
199
194
196
203
208
211
212
213
214
216
212
211
211
213
218
224
231
209
207
202
199
196
197
197
190
181
181
190
203
206
203
197
197
204
204
203
204
215
224
229
226
219
213
206
197
190
188
195
199
204
206
200
195
195
198
201
199
199
199
203
206
210
208
213
220
234
237
207
207
203
195
187
186
190
194
192
191
194
202
206
203
196
194
198
200
199
199
204
212
218
221
216
211
207
204
204
202
198
199
204
207
203
196
195
199
200
195
184
186
201
218
224
220
217
220
228
225
207
208
206
196
189
184
189
197
202
200
199
202
202
198
192
190
192
196
199
202
208
211
208
205
198
193
194
198
208
216
212
205
199
197
195
196
199
208
211
206
198
197
210
226
235
232
224
214
210
203
202
205
210
211
203
194
191
197
200
202
204
206
204
196
184
178
182
191
201
211
217
213
206
196
192
188
184
191
204
216
214
201
188
185
193
199
204
208
214
223
227
220
209
207
218
228
225
210
193
193
188
200
214
221
212
199
194
196
197
200
207
215
213
199
182
176
182
194
204
214
218
211
206
201
200
199
197
194
196
203
202
194
186
183
192
202
203
200
202
221
233
222
194
175
183
207
220
211
197
202
187
200
213
214
205
195
194
198
197
199
206
215
215
204
191
187
193
198
202
204
206
209
207
207
211
214
210
204
195
192
191
192
191
194
199
201
200
196
195
200
209
205
186
172
177
197
215
216
215
217
205
208
204
195
190
189
194
199
197
197
203
207
205
201
198
200
200
194
188
190
201
211
211
206
204
205
205
204
198
193
192
194
194
195
194
198
201
203
198
192
190
195
203
206
206
210
218
227
228
222
224
211
194
181
180
189
196
197
194
196
196
196
190
187
195
205
206
194
180
184
202
217
212
195
180
180
194
205
205
203
197
192
190
187
187
191
206
213
210
197
188
197
215
228
223
217
220
227
226
217
219
206
190
180
186
191
195
196
197
199
198
192
183
180
190
205
214
207
194
192
204
212
201
178
163
168
190
208
212
208
195
186
183
184
185
193
205
216
216
201
190
190
200
206
202
200
207
215
218
212
202
198
195
198
201
198
196
198
202
206
205
199
190
184
186
199
213
218
213
206
203
198
186
175
169
184
203
211
210
204
194
188
189
193
195
201
209
216
214
202
186
182
181
182
183
186
196
207
218
221
195
195
203
211
212
203
196
200
207
212
211
209
204
197
191
194
204
213
218
213
206
196
184
178
189
204
210
208
198
193
196
200
203
205
209
212
216
214
210
204
198
193
189
192
195
197
200
207
220
229
197
194
198
205
205
196
194
200
208
215
214
211
210
207
208
207
206
207
211
215
217
208
198
193
196
208
208
200
190
191
198
201
205
207
212
216
213
206
206
215
224
223
217
213
213
214
211
212
219
222
200
194
191
192
194
196
195
199
202
208
208
207
206
212
223
227
220
208
202
208
217
216
207
198
199
203
205
204
203
202
203
201
198
203
210
215
206
197
202
220
242
243
230
215
211
217
218
216
212
207
200
193
187
186
193
203
205
199
194
190
195
197
200
209
220
226
222
213
203
199
201
203
205
208
206
205
206
213
220
221
216
206
200
200
209
214
207
197
199
213
229
231
215
200
199
207
217
217
211
203
198
190
183
180
188
198
201
195
188
186
189
196
202
204
203
203
209
215
214
201
190
194
210
223
220
208
203
206
212
219
218
211
202
195
198
206
211
207
203
203
207
201
192
187
194
204
207
208
212
214
198
185
174
169
170
176
184
188
191
193
195
199
203
200
189
183
196
215
219
207
195
203
224
237
226
209
195
192
196
206
213
212
201
190
192
203
215
216
208
201
193
190
191
196
203
205
200
195
203
219
203
190
176
169
168
170
176
190
201
201
193
188
190
191
186
182
192
207
216
210
207
210
222
227
219
209
200
197
201
209
214
209
203
199
202
212
217
215
208
201
200
204
214
218
216
206
194
191
199
214
207
200
192
186
183
183
188
199
208
205
192
182
179
187
189
193
197
204
207
208
207
207
205
206
209
212
214
216
217
218
213
208
204
210
215
219
215
209
204
202
207
216
225
224
214
203
198
201
207
213
205
208
203
197
192
194
199
205
209
206
197
192
188
189
194
201
207
208
207
208
205
200
196
201
211
222
223
219
211
206
200
198
202
209
212
210
205
200
199
201
206
213
213
208
201
198
203
213
216
214
196
204
207
206
197
194
193
191
184
182
187
195
198
198
196
200
210
216
214
203
192
188
195
204
205
194
181
178
194
211
217
205
193
192
202
213
217
218
218
216
212
205
207
213
211
192
179
175
160
126
200
202
207
208
194
183
181
189
201
204
200
198
203
210
209
202
198
200
205
203
199
189
184
191
201
208
210
207
207
209
205
195
190
197
208
216
215
214
219
229
235
231
220
211
198
178
173
186
192
166
192
193
199
199
193
182
179
196
217
223
211
199
199
206
209
203
195
194
200
203
202
196
190
193
203
219
230
230
218
208
203
199
198
200
208
215
209
201
201
214
226
230
224
213
201
190
184
195
206
189
191
187
189
194
196
193
191
204
218
218
203
186
184
193
200
203
204
205
204
200
201
206
210
208
203
207
214
220
214
210
205
200
193
187
192
204
206
195
187
192
204
214
216
214
212
209
203
205
208
196
201
192
189
196
203
204
201
200
203
199
188
180
185
193
200
204
207
211
206
198
195
206
215
210
197
186
190
199
204
206
202
191
178
172
182
201
210
207
199
197
201
206
208
211
212
214
210
209
211
200
212
202
198
201
205
204
200
196
197
194
189
193
201
209
211
209
206
207
204
197
192
196
202
199
191
182
181
186
191
196
198
189
180
181
193
207
219
220
218
217
215
211
208
207
208
207
202
204
211
212
214
206
202
202
204
199
193
193
199
203
205
207
214
217
212
206
204
204
202
197
191
189
191
191
191
189
186
189
193
198
201
199
198
202
211
221
220
217
219
224
226
219
209
206
208
208
204
202
211
215
206
202
198
197
197
193
190
190
193
200
209
214
212
208
198
195
196
201
203
199
190
181
181
186
192
194
196
201
207
210
206
200
200
209
220
224
217
208
209
219
225
219
210
205
211
216
220
215
211
209
193
193
190
184
181
185
189
189
187
189
198
205
205
199
193
192
195
199
204
200
190
176
174
183
192
197
201
211
219
218
206
192
191
199
212
216
210
201
203
210
216
214
208
203
206
219
231
231
215
197
184
191
187
177
172
180
191
195
189
185
191
197
199
198
199
200
197
200
203
202
194
180
175
183
196
202
206
212
217
212
201
193
195
200
203
201
201
199
200
199
202
206
210
208
205
212
231
239
224
193
185
191
190
187
184
188
192
196
192
194
197
199
199
199
202
202
198
194
194
199
202
197
195
198
203
203
202
207
206
203
199
201
207
208
204
199
202
210
207
199
195
202
211
212
207
210
225
237
229
203
195
192
198
207
208
201
198
192
188
192
198
201
201
198
194
190
189
189
191
196
202
211
219
219
209
197
189
193
200
201
202
203
208
208
206
207
214
224
222
214
206
205
208
209
210
213
221
230
229
215
198
193
198
206
208
206
201
193
182
174
178
192
203
203
195
187
189
196
202
201
199
209
223
226
211
191
180
189
202
205
203
201
203
205
205
209
217
224
229
230
226
217
205
202
207
214
218
217
213
215
198
191
189
189
193
202
209
203
182
159
158
182
206
214
207
197
200
207
211
204
199
203
214
219
207
194
185
193
203
203
201
199
203
206
206
203
203
209
222
234
236
221
202
195
204
211
210
199
199
210
199
190
188
186
188
197
210
207
190
170
169
187
206
214
210
207
210
211
206
200
196
202
211
212
203
196
196
202
204
199
191
195
203
210
209
201
191
194
210
230
232
210
194
194
208
213
207
197
200
214
196
190
195
199
200
199
202
204
202
196
197
200
200
196
197
204
211
206
197
189
193
201
209
210
207
205
205
207
204
197
188
192
202
210
210
201
192
190
204
215
214
200
189
195
209
218
215
209
211
221
192
191
202
210
209
200
197
200
207
214
213
203
188
180
187
198
206
205
197
190
188
194
200
207
210
209
208
205
203
202
200
202
204
206
206
202
200
198
202
207
213
212
203
199
203
213
217
219
213
213
194
199
207
211
205
198
193
199
208
218
216
204
188
182
188
196
199
199
200
199
196
193
192
202
209
209
198
192
194
202
212
214
207
200
199
203
208
208
204
209
225
235
226
208
197
202
212
211
202
196
202
207
209
207
202
197
195
199
206
215
217
211
201
197
197
195
193
192
199
209
206
201
195
197
202
200
191
181
185
198
211
215
211
201
197
201
208
208
205
212
230
240
233
217
205
204
207
198
190
191
206
207
207
207
208
209
206
203
203
209
214
216
211
205
198
195
195
195
201
205
204
201
198
199
205
200
195
187
187
193
200
204
202
199
196
197
196
199
203
207
215
219
219
220
222
221
208
195
193
204
203
203
204
208
216
219
216
206
199
200
206
211
207
198
194
199
206
210
207
200
195
194
198
204
211
213
210
203
193
189
190
197
204
201
198
192
193
196
199
199
198
197
200
211
224
226
219
211
213
217
195
194
197
205
213
216
212
202
195
191
196
199
196
190
192
204
217
220
209
194
189
193
198
207
215
221
222
214
198
189
193
207
218
216
207
201
199
200
197
194
192
194
198
199
204
212
218
229
229
219
195
186
183
192
202
203
199
193
189
192
195
197
194
192
194
202
210
211
204
194
191
194
202
207
211
214
214
212
205
200
206
218
227
227
219
215
212
206
199
198
203
207
206
198
191
197
213
225
224
211
196
179
173
185
197
197
186
180
187
194
198
200
199
199
197
196
196
200
202
197
192
193
204
209
205
196
195
206
211
211
209
212
219
223
223
223
215
206
200
201
209
214
212
202
195
195
201
208
212
210
200
185
181
193
198
195
183
179
185
194
197
197
201
202
196
191
198
210
214
204
190
188
198
207
199
189
190
201
212
212
204
200
204
211
218
218
211
202
196
201
210
212
207
201
199
200
198
197
207
218
205
204
205
206
204
198
187
182
182
183
185
191
198
201
194
192
202
222
227
209
191
185
194
199
194
190
193
203
206
204
200
197
196
199
208
214
212
204
199
203
210
206
198
196
201
204
200
198
205
219
207
217
218
214
207
199
191
184
179
179
183
192
199
199
193
196
209
221
224
209
192
185
189
191
191
194
198
204
204
201
202
203
202
202
206
212
211
210
208
208
208
204
200
203
208
210
205
201
201
207
196
210
215
209
200
195
190
185
182
187
196
203
203
200
201
206
212
216
211
200
190
182
180
185
192
202
214
215
209
202
202
210
217
219
215
210
211
211
209
205
202
204
211
225
227
217
207
200
198
197
187
195
201
197
194
191
187
186
187
199
208
209
205
205
209
213
211
208
206
200
191
182
180
186
197
209
218
219
210
201
203
214
229
232
221
212
209
213
210
202
196
204
224
238
235
220
206
200
199
198
197
196
193
192
193
194
192
189
189
196
204
208
207
206
210
208
203
203
206
208
205
199
197
201
207
213
216
211
204
198
204
218
231
230
220
215
217
216
210
202
199
207
219
226
224
219
213
209
205
205
207
205
200
193
191
195
197
191
184
186
196
207
206
202
196
197
205
213
217
214
208
205
211
219
223
219
208
198
190
192
202
211
215
212
209
213
217
218
211
207
209
210
207
204
210
219
224
221
217
213
207
209
203
192
186
190
199
196
190
191
200
210
205
189
180
193
217
232
225
206
193
194
209
224
229
223
211
195
186
184
188
194
198
199
194
196
198
204
206
208
204
199
196
201
211
218
222
224
227
222
208
207
200
186
180
186
200
208
206
207
211
214
206
191
182
197
221
232
219
197
187
190
204
212
216
214
209
202
193
187
187
189
197
198
195
185
182
189
198
200
192
185
191
205
219
215
210
215
227
232
209
203
191
183
180
186
198
207
211
210
213
215
210
199
193
198
208
212
208
202
205
206
204
195
194
196
199
200
202
202
201
199
196
197
197
193
190
191
195
193
187
184
190
203
211
207
200
203
217
230
205
197
193
189
188
188
189
190
195
200
208
216
214
205
193
188
192
200
209
222
229
223
206
192
187
190
193
194
201
210
211
202
192
192
200
212
214
206
197
195
200
198
193
189
195
201
203
204
206
217
190
193
197
200
195
191
189
187
185
191
205
216
215
203
191
186
192
202
215
228
231
221
208
205
206
205
199
191
191
197
202
198
190
189
203
221
226
214
199
196
203
203
196
187
190
203
214
211
209
214
184
192
197
200
195
194
198
200
196
198
204
211
206
202
195
196
198
199
204
208
207
204
207
216
228
225
207
189
182
186
193
196
195
197
204
211
215
210
198
192
194
201
203
206
207
210
215
218
221
220
196
194
194
191
189
192
198
205
206
204
203
199
195
199
205
209
203
189
179
181
192
201
208
216
223
215
201
187
184
193
202
207
199
197
192
194
199
201
199
196
194
204
222
229
227
215
212
217
224
226
208
197
191
186
185
185
185
191
199
208
206
196
190
196
206
211
207
191
177
181
198
212
216
213
202
193
188
189
196
207
214
209
196
185
181
187
196
202
202
200
205
215
227
232
222
209
205
207
214
215
207
197
193
193
190
181
174
181
198
212
212
205
197
196
200
207
210
208
201
202
212
221
221
212
198
190
190
195
203
210
209
197
187
184
188
196
204
204
204
202
207
209
209
206
200
196
197
201
204
208
201
194
196
203
202
195
189
194
209
219
219
215
206
198
190
194
207
215
215
207
207
212
217
215
209
204
202
200
204
204
200
195
192
199
205
209
206
205
202
199
195
190
188
190
191
191
194
203
214
220
195
188
196
206
213
211
209
212
217
219
217
213
208
197
188
184
192
202
204
195
191
196
207
215
218
215
207
197
195
198
201
206
209
209
211
207
204
201
199
196
189
186
190
201
206
202
199
206
223
235
197
185
187
197
208
211
212
211
212
213
211
208
203
197
193
192
194
198
192
191
191
195
204
214
218
214
203
191
184
193
202
209
212
209
205
200
195
194
195
198
201
203
211
218
223
218
209
208
217
222
202
191
189
194
200
201
196
195
194
202
208
208
202
200
204
207
206
199
195
198
205
206
205
202
205
211
205
196
189
193
203
210
212
207
203
203
198
193
193
203
217
223
217
214
219
225
228
219
205
192
209
208
205
203
198
194
189
186
186
191
202
205
204
205
209
212
208
203
202
209
214
213
207
198
202
210
213
210
203
201
208
214
215
211
211
213
209
200
196
206
222
225
213
200
206
225
240
233
209
184
200
210
214
206
195
190
189
190
192
193
196
201
204
206
204
203
206
210
212
214
216
219
217
211
208
209
214
212
207
203
211
218
217
212
209
212
211
206
199
205
216
220
211
202
209
222
233
230
215
201
183
195
202
197
190
188
190
195
200
200
194
196
198
196
193
196
207
221
224
218
215
223
232
232
215
206
200
195
194
199
206
208
202
196
195
203
210
206
201
200
202
211
221
225
226
221
215
210
212
213
184
189
190
189
189
190
197
204
206
201
191
188
188
192
190
193
206
217
220
215
213
222
232
232
216
203
192
186
189
197
200
195
187
184
191
205
212
208
198
187
188
201
222
235
234
220
205
203
206
210
200
199
194
193
193
202
209
213
210
203
193
189
188
190
190
192
197
201
203
205
208
211
214
214
215
207
198
194
197
204
203
194
187
188
202
217
220
210
198
186
185
194
210
221
223
220
220
220
217
207
211
215
207
196
197
205
215
219
215
210
206
201
194
190
189
191
192
192
196
202
204
204
203
209
218
220
211
203
202
208
211
206
199
203
208
219
217
209
201
198
199
202
204
206
211
220
236
240
226
206
190
189
187
188
190
191
189
184
179
183
191
200
204
202
201
205
216
225
225
211
201
197
206
214
211
195
180
180
197
210
209
198
188
195
209
215
210
206
210
217
220
220
223
230
226
207
193
189
187
157
192
188
193
200
198
185
178
184
197
205
203
198
199
205
209
211
213
214
217
211
202
192
187
190
198
204
206
205
206
208
206
204
203
211
222
224
208
196
201
219
236
237
228
221
213
199
193
204
215
192
191
191
203
207
201
183
178
195
220
228
213
194
188
193
201
205
207
207
207
207
202
192
182
176
185
203
216
217
210
207
206
209
205
209
214
215
205
187
187
206
224
230
222
213
209
203
199
202
211
198
193
197
202
206
202
193
194
208
229
233
215
195
184
187
194
200
203
204
201
199
202
206
206
197
191
194
202
209
208
210
213
212
203
193
194
203
205
194
187
191
203
213
217
215
216
215
208
199
196
191
201
199
198
198
202
204
209
215
221
219
210
199
194
191
194
198
202
198
192
191
204
226
235
227
208
195
194
200
209
213
217
212
200
187
188
200
213
215
207
202
204
211
218
219
218
217
208
200
197
200
202
196
189
192
203
207
207
206
205
206
205
202
197
194
195
200
201
194
185
188
203
227
240
234
216
203
196
198
205
210
213
211
204
198
197
203
214
218
221
223
223
224
222
216
212
206
202
201
204
212
195
188
189
196
204
200
192
189
193
201
202
197
193
191
195
202
205
198
189
189
197
211
219
219
209
198
192
195
201
206
208
208
207
209
206
199
197
198
207
218
223
222
216
209
207
205
205
204
208
216
197
198
200
201
202
193
180
179
186
197
200
198
193
195
203
207
210
206
202
199
193
194
200
202
194
184
183
192
205
209
205
197
199
202
203
197
186
180
183
192
200
205
204
204
207
212
218
217
213
210
207
212
205
198
192
190
189
191
191
195
198
201
203
209
217
221
216
209
207
203
196
196
200
203
194
185
187
202
220
217
204
193
191
197
200
197
192
188
181
178
183
196
206
209
212
217
231
237
224
206
209
217
206
188
181
190
204
207
200
193
193
200
204
210
220
225
215
201
196
197
205
213
216
214
203
195
199
216
227
222
207
197
197
199
197
197
203
209
204
191
191
209
229
231
215
213
225
238
232
211
207
210
200
185
183
194
205
204
190
180
182
189
194
197
204
208
201
190
181
190
205
217
218
209
197
191
197
214
221
216
208
203
205
202
194
194
208
224
225
214
211
226
239
233
215
209
218
228
228
217
205
205
200
198
199
201
201
189
173
164
170
185
193
191
189
189
187
185
185
190
200
207
206
193
180
174
181
196
208
205
204
205
206
200
192
194
210
226
230
227
223
219
217
211
210
214
221
219
215
219
204
203
207
208
205
203
204
198
181
166
167
187
202
206
198
190
192
197
199
196
194
196
196
191
185
181
188
198
202
197
197
202
207
202
199
199
208
218
223
224
219
206
192
192
206
223
225
209
199
204
202
199
200
197
194
199
212
218
206
184
176
190
209
221
217
208
207
210
210
201
194
196
203
207
207
208
213
214
204
190
185
198
212
218
212
207
205
210
217
219
213
198
186
191
211
222
217
198
188
194
199
189
185
183
183
191
207
215
208
191
183
190
204
215
216
213
214
214
211
203
198
204
211
214
214
215
221
217
204
187
180
194
213
223
220
211
203
207
213
216
209
193
186
195
214
217
208
195
193
201
196
184
184
190
194
195
193
196
192
191
189
188
191
195
198
202
208
209
207
203
201
205
208
207
201
197
200
204
203
197
190
195
204
211
209
203
200
202
210
212
208
196
189
193
200
203
207
210
216
220
193
191
201
213
217
207
194
187
189
196
200
201
195
193
192
195
199
203
204
202
199
198
199
201
196
189
186
193
204
213
215
213
204
198
194
198
200
202
205
207
209
211
202
190
185
191
210
226
232
228
192
196
209
222
227
217
205
197
197
206
214
218
216
209
201
197
198
199
202
200
194
189
189
199
206
201
191
188
198
217
232
232
214
199
193
201
211
213
207
206
215
226
220
203
190
194
211
226
226
215
195
196
202
211
217
214
205
199
199
206
216
223
223
216
205
197
195
200
204
201
192
185
186
198
212
212
198
187
187
202
218
224
213
202
201
211
219
219
209
204
211
222
226
218
207
206
209
211
207
203
203
203
203
206
209
208
200
192
189
194
203
211
210
204
196
191
193
205
216
214
200
184
181
193
207
211
203
192
185
184
188
191
198
201
206
212
213
211
204
200
201
205
209
209
209
207
205
200
201
207
206
209
210
212
212
207
198
190
185
187
198
202
201
195
189
189
196
211
221
220
204
186
178
184
200
211
212
207
194
182
173
176
188
199
207
211
210
205
201
198
200
199
199
195
195
198
203
207
211
214
198
205
211
215
214
210
202
194
189
191
199
204
204
199
196
197
203
208
211
208
201
191
186
192
205
219
224
216
201
191
188
196
208
214
214
216
218
218
215
211
210
212
208
194
186
188
202
215
221
212
193
190
195
205
212
211
205
198
195
197
201
206
206
202
200
201
204
200
192
191
191
195
205
213
219
217
213
207
203
203
211
222
230
230
225
227
235
237
230
221
218
220
216
206
194
192
202
212
214
203
192
182
183
194
201
202
198
197
199
200
198
199
197
194
193
193
199
200
192
185
185
194
216
227
220
203
190
195
203
213
220
224
222
218
215
219
224
227
224
219
219
219
218
215
211
209
207
208
204
202
193
190
192
197
197
192
190
196
202
202
197
192
190
187
182
186
200
214
213
197
184
191
207
217
208
192
189
200
213
218
218
209
196
186
185
190
194
194
197
205
215
219
217
214
217
222
219
210
204
205
199
205
209
206
197
187
187
193
202
203
201
198
196
192
182
182
201
218
227
212
194
189
196
196
193
190
197
207
214
215
208
198
181
169
170
177
181
178
182
196
212
216
211
206
211
222
222
213
204
204
201
210
214
211
207
197
190
191
192
199
203
206
204
200
195
196
205
215
217
209
198
193
194
192
189
191
198
203
203
200
201
201
195
188
186
189
193
192
193
201
206
207
201
201
205
211
210
205
203
203
195
204
210
215
223
218
204
192
191
196
205
208
204
205
209
215
215
210
199
190
190
196
206
204
197
196
199
200
194
194
199
210
219
218
211
203
196
198
202
202
201
201
201
205
201
192
190
194
204
208
193
194
199
210
223
225
214
202
194
198
202
203
203
206
214
222
215
204
190
181
186
199
210
211
206
203
205
203
197
193
200
213
228
230
215
203
196
193
194
194
197
203
209
208
199
188
188
196
206
213
195
192
191
193
202
210
212
206
199
196
198
202
204
205
208
206
199
194
191
191
194
202
208
209
207
206
210
212
206
199
201
213
220
219
210
206
203
195
188
187
196
206
210
207
203
202
209
210
207
204
198
198
193
183
181
190
197
197
189
186
194
204
205
198
188
184
192
203
208
203
195
193
202
206
210
212
214
215
214
210
210
213
209
202
202
208
214
212
200
198
203
209
208
207
213
224
228
219
203
190
197
200
195
187
181
186
193
190
181
180
193
206
203
185
169
178
208
228
225
204
182
178
191
207
216
218
218
215
213
212
213
212
208
199
197
202
212
217
219
218
212
207
203
206
219
227
224
214
203
195
197
196
193
188
189
196
205
201
193
191
199
207
205
188
175
189
214
229
218
194
176
173
186
198
213
220
217
209
202
200
203
206
207
208
205
200
199
206
217
220
212
202
199
204
209
204
197
204
215
223
200
194
189
189
193
202
213
214
210
206
203
208
208
202
193
195
203
207
199
191
190
189
189
190
200
211
211
201
191
191
194
201
204
210
217
212
203
197
197
201
200
199
197
191
184
178
181
202
227
243
204
197
192
193
196
204
211
209
205
199
199
203
208
204
201
200
200
197
198
203
206
204
197
192
194
202
201
195
190
195
201
201
198
204
218
229
225
204
188
183
191
201
199
189
178
175
185
206
225
236
204
201
200
196
196
205
210
205
195
190
195
198
200
202
206
209
210
209
209
210
210
206
200
202
207
204
195
187
188
198
205
203
194
196
210
229
235
221
199
187
193
204
211
208
203
195
199
208
217
223
200
201
198
192
194
203
213
211
203
194
196
197
197
204
212
220
218
210
211
208
202
195
195
205
211
206
191
180
183
196
205
205
199
196
198
210
219
222
214
202
198
204
219
228
225
210
202
205
217
223
196
198
195
188
190
198
208
209
207
205
201
200
202
208
215
214
206
198
198
201
197
191
190
201
210
204
188
177
183
198
207
210
203
196
191
193
201
211
216
211
205
203
214
225
224
211
202
203
219
229
198
199
197
196
191
182
179
187
201
212
213
211
212
211
205
194
186
187
196
204
206
202
204
210
213
204
190
182
188
207
218
215
204
198
196
199
201
203
206
211
211
207
211
211
211
208
203
202
213
221
203
201
206
207
194
171
158
171
196
216
218
217
216
209
194
182
184
194
203
208
211
219
229
235
231
217
200
190
195
209
218
215
205
202
205
209
205
198
199
210
221
220
212
207
207
209
205
203
205
208
206
202
206
207
198
180
169
177
196
211
215
212
210
203
193
186
192
199
200
198
201
217
236
246
241
224
207
198
201
207
214
213
207
207
209
206
200
195
199
210
223
224
217
213
213
211
206
204
209
212
204
192
192
197
202
197
191
188
191
197
199
198
198
197
196
194
196
197
190
181
181
198
220
233
232
222
208
203
204
205
205
207
207
204
201
192
188
193
200
208
215
217
217
219
219
212
203
205
215
219
201
189
185
196
209
210
201
188
183
190
197
199
197
194
193
196
197
194
186
177
176
190
206
218
223
216
207
203
201
202
204
205
206
200
195
188
189
196
201
201
202
208
216
219
219
211
204
206
210
211
203
198
199
205
210
205
194
182
180
191
206
210
205
196
193
192
194
192
190
188
191
200
207
211
213
211
206
200
198
200
205
213
210
202
194
196
203
207
201
195
195
203
213
216
215
213
211
208
202
198
208
215
219
219
210
198
188
183
187
196
206
212
208
201
198
193
191
188
191
199
208
211
211
203
202
206
205
204
198
200
210
223
223
211
202
204
210
210
202
195
197
205
212
213
213
215
216
212
205
199
200
221
233
229
212
195
191
193
197
201
202
203
203
202
203
202
201
198
197
202
210
215
209
199
198
204
212
210
203
200
209
224
226
216
208
207
209
209
204
205
207
218
222
222
219
218
216
215
212
209
185
213
230
228
212
202
200
202
203
201
197
194
198
202
205
212
218
220
213
205
205
211
212
206
203
208
217
215
205
199
199
207
212
212
209
210
209
208
206
208
213
219
225
231
227
219
211
210
212
209
180
200
211
213
209
204
205
202
198
191
190
191
201
207
210
214
221
223
217
207
205
209
215
216
215
213
214
206
197
191
185
189
194
200
208
213
212
210
207
204
202
205
212
222
222
213
209
206
208
202
191
198
198
194
196
203
204
198
188
186
188
197
205
214
215
213
207
200
200
201
205
210
214
215
214
209
200
194
193
191
189
190
189
198
211
222
224
215
205
196
192
194
201
210
214
215
217
215
209
200
207
207
196
188
189
200
204
199
188
189
194
201
206
209
209
203
193
181
180
188
201
207
210
208
204
197
190
190
198
206
208
204
201
203
215
225
226
218
208
198
195
197
202
209
217
222
228
226
217
208
188
181
183
192
204
206
201
191
186
193
202
210
213
216
217
213
212
209
208
205
202
202
209
218
218
212
201
194
196
198
203
206
213
219
219
208
194
186
199
215
231
235
230
226
219
207
203
205
205
178
179
175
183
194
199
192
187
190
198
205
207
203
200
202
209
210
212
208
205
202
204
207
208
209
211
210
207
202
199
199
205
210
215
220
222
212
193
180
188
212
230
231
222
217
217
216
215
220
227
212
186
189
196
201
195
183
176
187
204
213
208
199
191
190
194
202
208
205
198
197
201
204
200
197
196
201
201
199
195
198
206
211
207
205
207
208
202
191
195
211
220
217
208
209
218
227
227
223
219
206
200
205
205
199
194
186
187
196
205
209
208
204
200
196
192
194
197
195
191
192
198
204
205
201
199
201
199
196
195
201
212
215
206
195
195
204
212
213
213
214
215
210
207
211
222
232
230
218
203
197
209
210
200
192
194
204
216
215
209
203
206
213
213
205
194
189
186
184
186
195
208
219
223
220
215
213
209
206
204
207
215
217
211
201
195
201
213
225
227
224
221
221
221
219
222
222
219
209
202
204
201
197
189
189
201
218
229
222
207
199
201
209
209
199
190
185
186
184
188
199
217
230
233
226
219
216
215
216
210
207
207
211
215
211
200
193
198
213
222
227
229
231
229
221
214
206
204
204
206
215
190
183
183
194
208
218
215
207
199
197
197
196
190
184
184
190
197
197
197
202
211
222
222
217
207
203
206
209
206
199
193
199
209
209
199
184
182
193
204
212
215
219
216
213
207
203
204
209
212
217
195
187
190
200
211
209
199
191
194
198
198
193
186
185
194
203
209
209
208
206
207
211
212
208
195
184
187
195
199
197
191
192
200
202
196
186
187
190
190
186
186
193
201
206
205
206
212
219
220
213
206
204
200
200
202
205
202
201
201
202
201
196
192
196
205
212
214
210
208
207
208
214
221
217
196
179
178
190
205
204
198
196
201
204
200
200
204
205
193
176
171
186
203
212
210
211
220
230
228
213
216
218
206
197
195
205
216
218
212
203
197
193
190
193
203
209
208
200
198
202
210
221
228
223
203
188
186
200
217
215
204
200
204
208
205
204
211
217
210
194
190
204
219
223
214
212
219
227
225
213
212
217
209
196
194
204
218
216
203
190
185
189
187
185
189
196
199
194
193
196
202
207
205
198
193
188
195
210
220
216
204
202
205
207
203
197
203
211
215
213
213
217
218
215
213
215
219
217
211
213
206
212
212
206
201
202
207
202
190
179
183
192
196
193
191
192
196
195
193
191
189
183
172
165
169
187
203
216
216
206
201
203
206
204
195
189
192
200
207
213
215
210
199
194
204
219
222
209
199
213
200
208
214
211
204
199
201
200
193
189
195
204
208
206
202
205
204
200
193
189
186
179
170
165
176
195
217
221
209
194
197
208
210
205
190
190
196
202
200
198
200
197
189
191
206
221
222
207
203
214
196
199
203
200
193
190
197
205
206
202
199
204
206
206
207
210
211
208
198
191
190
195
197
198
202
215
228
222
203
188
195
211
219
208
200
200
208
210
200
187
183
188
195
205
213
217
215
210
211
215
188
181
178
176
175
177
186
195
202
201
198
194
193
194
197
203
207
210
208
202
202
208
213
214
213
213
216
212
203
195
200
210
215
211
205
206
211
210
200
185
178
184
199
212
219
215
210
210
214
215
187
177
171
173
174
174
177
182
188
194
193
192
192
192
189
189
197
205
211
213
209
210
208
206
198
190
192
197
207
211
210
209
205
206
203
202
203
203
200
193
190
197
205
213
213
209
209
214
217
214
192
190
188
193
197
195
189
188
189
192
198
205
214
213
201
190
188
198
207
210
207
204
201
195
187
179
181
194
212
221
220
213
205
200
200
200
200
198
200
202
208
218
220
214
206
203
209
221
223
216
194
195
198
206
215
216
210
199
190
190
199
214
229
230
211
197
190
195
205
202
196
191
191
192
192
192
194
196
204
215
221
219
209
202
200
203
205
204
201
200
209
223
228
218
207
202
210
224
228
217
193
191
195
201
211
217
213
203
188
183
189
204
215
214
203
194
195
202
209
204
192
184
183
193
204
210
204
198
198
204
213
213
208
201
203
209
214
210
202
197
198
207
215
213
209
203
208
220
222
214
195
193
192
190
194
198
198
193
187
181
182
187
190
189
185
186
193
207
216
214
202
186
184
193
206
211
207
203
201
202
201
198
197
202
208
216
217
211
201
196
193
197
202
199
197
199
204
209
211
208
199
202
197
191
186
184
186
190
191
189
184
185
187
191
188
186
191
203
216
220
212
199
190
193
201
201
203
205
210
210
202
193
191
200
209
214
214
204
200
198
206
208
206
195
188
189
198
200
202
205
199
203
200
195
189
186
191
199
201
198
194
198
204
208
207
197
192
195
204
212
215
209
203
200
201
198
199
206
213
215
211
202
199
199
203
210
212
207
203
200
207
215
216
204
192
186
189
195
200
205
192
192
197
201
199
196
199
203
204
201
197
200
206
211
209
200
194
189
190
196
207
210
215
211
204
194
191
197
206
215
217
212
205
198
200
210
222
225
216
202
198
204
210
208
200
192
189
192
199
204
183
186
195
203
199
196
200
204
205
200
194
190
190
190
189
189
192
190
185
186
196
208
217
214
200
188
186
194
206
217
220
214
201
191
195
209
224
228
218
203
197
198
203
206
206
204
201
200
201
202
183
192
204
204
196
191
196
204
207
201
193
186
181
176
174
181
193
196
192
187
195
206
211
200
189
188
195
206
217
221
221
213
193
181
183
195
205
204
203
205
212
217
216
212
211
217
221
216
206
200
191
201
208
206
198
193
198
204
207
204
200
195
194
191
188
190
197
197
194
192
197
205
201
191
183
191
207
217
219
217
217
211
194
181
179
185
186
183
185
200
217
228
226
217
213
219
226
223
212
200
201
205
206
209
212
209
204
203
205
207
208
208
208
209
208
208
203
196
191
190
194
202
202
195
191
196
206
212
210
210
211
209
203
196
191
188
186
183
186
196
207
212
211
205
201
202
211
217
217
211
209
202
205
215
227
225
211
202
200
205
208
207
204
209
217
218
212
199
188
182
191
204
215
213
205
200
203
204
207
207
208
210
209
206
200
196
195
198
203
206
204
201
196
185
176
175
189
209
223
225
207
200
201
210
224
225
213
204
200
202
201
198
196
200
209
215
212
203
189
184
191
208
220
215
203
196
199
205
206
204
204
207
207
203
197
196
198
201
206
211
212
207
196
179
167
169
188
213
226
226
198
197
194
193
200
206
210
207
202
198
195
195
197
198
198
201
200
197
192
188
195
208
212
199
183
184
197
208
207
197
196
199
199
196
192
196
197
198
195
199
210
213
207
192
186
195
211
218
217
213
196
199
195
188
187
191
200
200
193
187
190
196
201
199
191
187
190
192
192
189
194
198
199
189
180
185
201
214
212
206
201
201
198
192
189
196
202
201
194
192
201
209
210
208
211
222
224
215
204
199
197
202
205
200
192
193
196
189
181
177
186
197
201
193
182
180
189
195
194
188
183
185
189
191
197
204
213
222
224
224
221
217
207
192
189
195
209
214
212
205
203
206
210
211
215
215
211
208
204
205
195
200
204
205
206
206
207
200
191
183
188
196
202
194
184
184
192
198
194
187
182
181
185
195
210
217
219
213
211
217
223
218
205
195
192
198
206
213
216
215
210
210
213
211
201
192
192
206
223
226
192
195
201
207
211
218
221
219
210
199
189
193
199
200
196
193
195
199
195
190
186
185
187
193
210
218
214
200
190
197
206
205
198
193
199
208
209
205
200
201
207
215
219
213
197
184
188
212
231
237
190
194
202
209
214
219
221
217
207
198
186
187
194
200
204
207
207
203
196
188
186
190
196
200
207
212
209
193
189
194
202
200
191
191
203
218
222
207
189
185
197
214
223
219
207
196
198
209
220
223
198
201
203
205
206
209
208
200
192
186
183
184
188
199
213
223
222
210
199
191
190
197
206
211
210
206
201
197
200
205
205
200
189
187
196
214
220
212
200
195
198
211
223
227
223
209
197
192
196
202
206
205
198
192
194
205
207
195
184
183
186
187
192
203
219
228
224
211
207
207
203
201
206
209
210
203
197
194
200
206
204
199
192
187
188
194
204
213
221
219
211
208
212
223
225
210
192
183
191
202
205
204
197
190
193
204
211
205
196
192
193
199
204
212
212
206
202
202
213
223
212
197
191
196
203
204
198
193
195
199
200
198
193
194
192
191
197
211
226
229
215
199
194
203
213
210
198
196
205
215
197
201
202
203
205
205
209
213
211
205
197
201
215
214
198
177
174
192
213
222
209
192
186
192
205
208
203
195
191
194
198
200
200
203
205
203
204
210
218
224
216
194
188
196
213
222
218
213
213
216
195
200
205
212
208
199
197
205
212
207
199
199
210
209
194
172
170
186
200
204
199
197
200
206
212
211
207
197
192
193
199
204
206
207
211
210
208
208
213
221
219
208
201
208
226
236
227
215
205
206
204
202
203
205
200
187
182
187
196
198
191
186
195
199
201
194
193
195
194
194
197
203
209
209
208
203
203
200
198
199
201
205
203
201
201
201
201
205
212
221
229
224
215
216
226
230
221
212
205
203
218
208
202
196
194
185
179
175
181
186
183
179
183
194
204
214
212
207
201
197
197
199
202
198
193
192
197
202
204
206
202
198
195
193
192
196
200
206
214
220
226
223
216
211
207
206
207
214
214
211
221
215
207
204
204
200
187
177
176
189
192
193
193
196
201
207
211
209
204
198
195
196
199
198
194
191
195
203
209
209
204
202
201
199
195
198
209
218
217
216
213
217
217
208
193
189
200
216
223
222
212
216
214
213
212
206
195
184
184
195
206
210
206
198
194
194
198
202
201
196
194
200
209
216
208
198
194
198
206
211
215
219
216
205
197
200
212
221
216
204
197
206
217
215
197
187
189
203
217
224
201
202
204
207
206
200
194
194
195
202
206
209
204
197
195
196
200
200
194
192
197
211
220
221
211
199
192
196
203
212
224
229
222
203
187
190
205
217
214
199
189
199
215
220
211
193
182
189
206
224
199
197
199
202
203
199
200
206
209
208
203
196
192
193
198
208
212
204
193
189
196
210
213
209
202
200
202
203
207
211
218
220
212
195
186
188
200
212
213
204
195
196
206
219
218
205
194
195
208
221
205
207
210
209
203
202
206
212
214
208
201
192
193
197
203
210
212
204
196
191
195
198
199
195
196
208
218
218
211
203
198
198
198
202
202
203
207
212
217
216
208
200
201
209
214
213
211
212
214
215
207
216
218
211
204
203
202
201
200
199
197
198
205
210
210
208
200
199
198
201
198
196
195
197
201
210
221
219
205
191
180
187
201
215
221
220
213
213
215
218
215
210
202
203
206
209
212
215
211
206
203
212
212
206
201
197
189
182
178
180
189
197
210
222
221
208
195
189
197
205
208
208
205
205
203
205
208
208
201
190
184
190
205
218
224
223
214
203
199
205
212
218
215
213
210
207
207
203
202
202
202
205
202
201
202
201
190
176
168
175
187
198
209
220
225
218
204
189
189
197
207
211
214
209
201
192
191
201
207
206
203
202
203
208
214
214
209
197
191
195
201
213
221
227
224
214
205
199
202
211
192
194
199
204
206
199
191
184
184
193
203
209
211
215
212
205
194
186
186
193
196
195
192
196
207
217
221
212
201
197
202
213
218
210
201
199
197
198
202
210
218
221
218
215
215
215
215
216
213
192
179
183
192
196
194
190
189
194
199
204
205
204
200
198
194
192
190
186
183
186
196
208
216
214
215
213
210
202
202
207
216
216
209
200
198
199
196
194
197
208
218
219
210
212
219
227
227
225
223
213
183
188
192
193
192
186
186
193
198
206
206
204
195
187
183
189
194
191
183
181
191
206
215
217
214
208
198
188
191
205
218
219
209
201
202
209
206
201
202
211
214
210
202
205
218
232
233
226
218
207
199
199
194
190
193
196
197
192
186
187
200
208
206
198
192
196
197
195
189
184
186
190
195
201
207
207
197
184
185
198
212
217
211
206
209
214
214
216
215
215
214
209
204
207
215
224
225
219
208
201
208
205
195
188
194
209
216
204
183
177
190
211
220
214
204
199
195
194
194
197
196
191
189
192
200
204
199
193
193
199
208
211
211
209
203
202
207
216
218
218
219
220
220
216
213
212
211
211
207
208
201
198
193
190
197
215
225
214
192
176
188
207
218
215
202
195
195
196
201
206
209
205
199
196
197
201
205
210
208
201
195
198
207
209
198
188
190
204
213
216
219
225
226
219
210
205
206
210
213
216
195
192
192
196
203
213
216
208
194
185
191
201
205
199
193
195
205
213
214
210
208
205
201
200
201
203
214
218
210
196
181
186
202
207
200
189
191
202
210
208
207
211
215
212
207
203
206
216
221
218
194
188
190
199
211
212
204
199
194
195
196
197
191
188
191
202
215
221
218
208
203
201
201
201
199
202
207
210
200
188
180
190
202
208
204
204
210
215
210
199
192
194
201
205
204
203
207
220
225
216
201
189
188
197
208
211
206
200
198
199
200
193
187
186
192
202
209
211
209
203
197
197
200
202
198
192
190
191
191
190
192
200
204
207
207
209
217
220
212
203
194
194
197
199
201
204
212
220
220
208
201
194
191
195
202
207
208
205
201
197
194
190
186
185
185
189
194
197
197
197
195
194
198
202
198
187
179
182
192
199
198
200
203
206
207
203
201
203
208
212
211
204
195
192
198
210
219
217
205
195
198
199
199
197
198
203
208
209
204
196
191
191
191
187
187
185
191
197
199
200
197
190
188
192
197
194
192
197
205
207
198
194
199
205
207
199
187
183
195
210
217
204
186
179
197
217
225
211
193
192
196
203
211
209
203
201
205
207
203
199
200
203
199
194
193
199
207
209
208
206
200
189
177
178
192
208
220
223
216
206
197
195
199
203
205
201
193
186
191
199
205
199
187
184
199
218
221
205
191
196
194
206
213
212
206
200
195
192
190
196
200
204
202
198
201
210
215
207
199
201
203
200
189
182
192
212
230
227
208
196
198
206
207
201
196
202
208
207
195
194
196
202
202
203
206
210
211
205
206
212
191
197
203
204
202
197
189
180
178
185
196
200
195
190
194
205
206
196
188
193
205
213
209
200
199
207
213
206
192
190
203
216
212
192
183
195
212
218
204
191
191
205
218
217
212
203
204
210
220
224
187
186
185
187
190
189
183
176
177
185
194
196
192
187
186
192
195
195
196
198
207
213
211
207
202
199
191
189
190
199
212
216
203
184
177
189
208
214
205
190
189
201
218
221
213
204
209
213
222
222
190
186
180
176
175
175
177
184
192
200
199
199
199
198
191
188
187
196
203
204
205
203
202
201
196
192
188
194
206
218
222
213
201
188
188
195
203
205
200
193
193
207
218
223
219
214
209
212
210
207
204
201
189
177
171
168
176
191
203
205
203
206
213
217
207
195
189
193
198
198
198
201
202
194
188
185
195
209
222
223
218
210
205
204
206
202
200
197
196
196
204
215
226
231
230
217
209
204
203
199
208
204
192
180
177
178
187
195
196
192
191
199
215
221
213
202
196
193
191
193
197
204
202
194
181
184
200
215
215
209
203
200
206
209
209
202
196
192
192
193
196
206
222
230
228
214
207
205
209
204
205
202
191
183
182
190
199
199
192
183
183
193
202
204
200
196
196
195
194
195
200
205
200
192
183
189
201
208
202
196
190
193
198
201
206
202
198
192
189
187
184
189
201
211
213
206
204
212
219
213
200
199
192
183
183
190
203
205
203
197
194
194
192
189
185
187
191
196
200
203
205
203
196
192
194
199
202
203
201
202
200
197
198
203
207
209
202
195
191
190
189
193
197
198
197
197
201
210
216
211
202
202
195
184
180
185
199
210
217
211
199
193
192
192
190
187
190
197
205
212
209
202
198
201
206
204
200
200
207
215
216
211
207
207
211
212
206
198
195
195
203
206
205
200
196
195
198
203
204
205
204
203
197
187
179
180
195
211
217
207
194
191
197
204
203
196
192
200
212
215
209
202
203
207
208
199
194
198
210
221
222
211
205
200
203
204
203
199
196
195
200
206
211
210
208
204
199
194
194
204
198
197
198
193
186
182
192
208
211
202
191
190
196
203
203
197
194
199
206
207
205
202
205
206
201
192
189
198
210
216
210
198
189
185
190
200
204
204
198
188
186
191
202
210
212
208
200
195
195
206
186
190
198
200
194
189
196
205
205
199
193
190
191
190
191
195
195
191
189
193
204
210
207
196
187
189
196
204
205
203
196
190
183
184
193
205
212
207
199
189
187
191
199
204
205
201
198
199
201
205
182
188
200
203
200
201
202
205
197
190
188
189
187
188
193
200
200
187
175
184
207
223
213
191
181
192
208
208
200
191
193
195
198
204
214
221
215
204
195
198
204
210
211
204
195
190
196
204
209
206
184
189
196
203
208
216
216
207
195
184
184
187
195
203
209
212
205
189
174
183
207
221
211
191
182
198
214
210
196
187
193
207
219
229
232
225
210
195
188
198
209
221
219
209
194
189
197
211
219
213
192
187
189
200
214
219
215
207
200
194
192
196
204
211
217
215
207
195
186
188
195
200
197
189
188
203
215
209
201
194
196
209
222
232
232
220
201
193
193
200
208
210
208
200
191
191
201
217
226
224
203
191
187
196
203
202
198
199
205
210
207
200
198
202
205
203
201
198
198
194
192
189
188
189
195
207
216
219
215
210
207
208
211
214
212
205
201
204
211
217
214
206
194
184
180
187
204
219
226
225
209
199
192
193
192
185
185
194
204
213
208
196
190
189
188
190
198
200
200
198
196
194
193
188
191
202
214
219
215
210
207
207
204
199
193
193
200
210
223
228
223
208
194
181
179
190
208
218
219
216
205
206
201
195
193
191
195
199
202
201
197
193
189
187
187
190
198
200
200
198
200
205
199
186
175
186
202
210
201
193
194
203
206
197
190
192
199
209
211
213
212
210
204
198
198
206
216
216
213
209
200
205
206
206
204
207
208
204
199
191
190
193
197
196
198
197
196
193
188
188
195
201
198
184
172
180
197
209
201
187
187
200
206
203
195
193
199
201
196
191
195
202
208
210
211
210
210
209
213
211
203
207
209
208
206
208
206
200
197
193
194
195
201
203
205
201
195
183
178
180
189
196
193
187
185
192
207
214
211
204
201
202
201
195
189
191
201
201
196
190
193
202
212
212
203
194
194
204
216
218
207
209
209
207
203
199
199
202
202
201
195
195
198
203
205
203
195
187
185
189
196
197
191
193
199
203
207
205
206
211
214
205
185
170
169
184
200
208
202
195
197
209
218
215
201
188
190
208
222
219
200
205
208
206
200
196
198
207
208
201
191
184
189
196
201
204
204
203
200
199
197
196
195
200
207
209
204
193
192
202
211
203
177
156
159
181
203
210
202
194
196
210
222
225
212
206
208
215
220
211
188
197
205
207
202
197
197
202
205
197
185
181
186
193
198
206
211
209
200
188
184
195
207
211
214
213
207
199
195
199
203
198
180
169
173
193
205
207
198
190
195
204
216
224
229
227
222
213
205
199
188
193
201
202
200
195
186
183
184
185
187
186
189
197
202
210
210
204
190
180
181
197
215
222
218
212
210
211
208
204
199
196
190
191
195
199
201
200
199
200
202
203
210
220
229
227
213
195
188
193
199
197
195
193
195
195
188
176
174
182
190
192
198
201
209
210
204
197
193
194
197
206
216
218
214
210
208
208
208
207
199
198
199
204
204
196
188
188
204
218
217
209
204
210
219
215
200
186
185
193
204
202
197
193
202
212
215
205
194
189
189
194
201
205
205
200
194
196
206
214
212
205
202
203
208
209
208
206
204
203
200
200
204
206
203
192
186
190
209
224
222
207
200
205
213
212
201
197
200
203
197
200
201
206
218
231
240
235
216
193
182
185
198
208
202
190
189
197
210
214
205
195
189
193
201
208
211
207
199
193
192
197
203
206
202
196
194
203
215
219
210
196
195
205
221
222
213
209
210
204
191
197
203
216
223
229
233
228
211
189
173
175
195
209
205
194
191
195
201
200
196
192
191
190
195
204
210
207
196
183
181
189
199
203
202
203
209
219
220
214
200
190
193
212
231
233
217
204
200
199
195
197
201
207
214
210
205
198
192
184
173
175
188
203
206
205
200
198
199
201
205
204
196
186
180
187
201
204
197
189
185
189
192
194
200
212
225
226
220
210
199
192
193
208
224
229
215
202
195
193
210
208
204
204
205
200
191
185
185
188
185
180
185
194
201
203
203
203
208
215
217
212
196
178
168
172
186
197
201
202
200
197
193
192
200
214
227
225
214
205
199
198
195
193
197
205
211
213
207
202
221
225
219
211
206
205
200
197
197
200
199
193
190
193
194
195
198
204
208
211
209
204
197
187
175
171
180
192
203
207
209
211
209
202
204
211
218
218
211
203
200
204
201
191
179
184
201
217
223
219
217
223
220
214
206
204
202
202
202
203
203
202
199
195
194
196
201
207
201
193
189
196
206
207
197
185
181
190
202
208
213
219
219
215
204
198
202
210
210
204
199
205
211
203
188
177
185
202
219
224
201
196
193
192
190
189
190
192
195
199
199
197
193
191
195
206
216
213
201
189
186
201
213
220
211
196
187
192
202
211
216
216
210
203
193
189
195
207
211
203
196
201
210
215
208
192
184
189
206
220
196
176
169
171
181
186
192
197
200
201
197
191
183
185
195
209
218
213
201
197
204
216
220
218
210
202
194
195
204
213
215
203
189
182
184
190
199
208
212
205
193
189
197
212
219
216
207
205
208
217
206
185
173
175
185
197
205
212
215
212
202
191
184
188
195
199
199
196
196
208
215
218
211
203
198
200
198
202
205
208
205
191
183
185
189
196
204
210
212
211
202
191
189
199
213
224
230
230
224
216
214
209
201
196
196
198
202
207
214
212
204
194
195
197
197
188
180
184
199
217
218
209
196
190
186
189
196
201
202
195
194
195
200
203
206
202
201
201
204
210
212
209
202
199
203
215
225
228
220
215
213
217
216
211
203
196
189
189
196
201
200
194
198
205
205
195
188
193
212
222
217
207
199
194
188
186
190
200
201
196
195
201
210
214
209
201
194
189
192
203
217
224
223
213
208
205
208
205
204
210
201
209
215
222
219
208
191
184
186
191
194
194
200
210
217
215
209
209
215
220
216
213
214
211
202
192
191
201
210
209
207
207
205
202
200
199
193
189
187
196
209
221
229
227
221
211
201
194
197
209
195
200
198
190
180
174
174
177
183
191
198
204
207
205
198
193
190
190
195
201
197
189
179
177
188
204
214
213
205
201
203
205
191
174
176
201
225
230
213
195
192
198
206
216
227
230
223
210
200
198
187
191
195
189
183
181
189
195
199
199
199
200
199
194
184
180
185
190
192
193
196
197
199
200
203
204
201
198
201
213
221
212
190
171
177
200
215
218
209
204
206
210
210
218
230
236
230
218
205
197
190
188
188
188
190
190
197
204
206
205
205
203
195
185
178
183
190
194
192
191
194
200
204
209
212
206
193
182
192
211
225
218
203
195
200
209
212
205
203
207
212
212
210
212
218
223
224
218
209
198
199
194
186
188
195
204
204
201
196
200
207
206
199
192
193
201
209
211
204
198
194
188
187
195
203
203
191
181
188
205
218
220
217
217
219
216
208
201
196
199
207
210
213
211
209
209
209
209
208
206
198
194
190
190
197
205
205
193
182
183
195
205
206
206
207
213
218
216
209
203
193
182
178
183
192
191
190
189
197
209
214
217
218
218
210
202
194
190
191
195
203
214
219
216
210
206
207
211
212
213
190
194
194
192
192
195
196
189
178
170
181
198
207
207
202
205
212
216
213
200
189
183
186
192
194
190
191
199
210
212
208
206
209
211
202
189
183
186
189
198
209
221
223
218
212
211
215
219
220
216
189
192
194
195
190
186
184
184
178
173
178
191
197
195
188
192
209
219
217
201
187
183
189
201
205
202
204
212
214
211
200
198
203
209
206
199
194
197
200
206
210
216
216
213
209
206
209
219
223
216
192
191
195
199
198
188
183
182
182
187
192
192
188
185
187
198
215
224
219
203
188
183
187
199
206
212
214
214
208
203
199
200
201
205
207
209
210
209
208
210
208
205
203
202
203
201
202
207
213
209
197
191
193
201
205
198
185
183
186
198
203
200
194
192
196
206
214
215
208
199
190
185
185
190
198
203
203
198
196
203
207
206
201
197
197
201
200
199
206
215
217
207
196
192
198
203
205
202
201
195
202
194
191
198
201
195
186
184
188
198
207
211
209
201
197
195
196
197
196
193
191
187
186
193
195
189
179
176
187
206
212
208
197
194
194
190
183
181
194
219
230
216
195
185
195
212
218
209
192
188
198
193
193
195
191
186
187
189
194
197
203
209
210
200
187
184
188
196
198
197
196
194
194
198
196
187
178
180
195
210
210
199
190
194
203
201
189
181
191
217
229
217
195
183
195
215
223
211
196
189
193
193
197
197
192
187
188
192
195
195
197
197
197
191
190
197
205
208
207
208
209
206
201
199
198
198
198
201
205
209
205
195
191
197
207
215
212
203
201
208
213
208
199
195
202
211
215
210
204
199
191
197
202
201
200
198
196
190
187
188
191
192
189
191
199
211
214
206
201
206
216
219
209
199
196
201
205
204
200
200
203
205
205
196
200
210
219
219
211
206
201
206
210
213
210
211
208
207
206
203
200
203
206
209
211
213
203
186
173
176
187
194
194
196
202
208
201
187
184
197
216
221
211
200
194
191
189
182
182
192
211
215
209
191
181
189
203
213
209
205
203
207
217
219
216
213
212
208
206
207
205
207
208
213
219
217
203
186
174
178
189
196
202
203
201
196
185
180
185
198
209
210
200
194
194
191
178
168
177
200
215
214
195
177
171
181
195
202
202
202
204
208
216
217
214
212
212
211
208
207
205
207
208
209
208
201
193
188
193
194
195
195
202
205
203
195
187
187
187
195
197
193
191
191
193
192
186
184
193
209
217
208
192
180
183
193
202
203
203
203
201
202
207
212
212
210
207
208
208
208
206
206
204
196
186
175
178
191
205
206
198
193
195
202
205
205
201
194
184
178
183
195
196
194
190
190
198
205
211
211
208
206
204
203
203
203
202
204
207
204
199
192
200
210
217
213
206
202
204
208
209
205
193
182
172
167
176
190
200
203
198
192
194
197
202
207
208
196
179
172
185
207
213
198
180
180
199
214
210
199
194
200
208
213
208
200
196
198
203
200
187
181
188
206
218
216
207
203
204
210
210
205
189
178
174
178
185
193
198
202
203
202
197
195
195
198
198
191
179
179
197
215
214
195
178
181
199
206
199
187
181
189
199
204
202
194
190
187
190
188
181
178
185
199
209
208
203
204
211
214
207
206
194
187
188
190
196
198
205
213
219
216
206
197
191
192
189
184
184
193
205
206
198
188
184
194
202
198
190
186
188
193
198
202
200
200
196
188
188
188
189
191
193
197
196
196
196
204
215
217
206
209
207
200
192
190
197
203
212
216
217
213
205
199
193
187
188
192
200
206
205
192
187
191
205
210
205
196
190
194
203
208
207
207
210
211
207
202
199
199
202
202
204
202
197
193
193
201
211
216
213
214
214
206
194
186
193
202
210
203
196
197
203
202
192
186
193
209
223
216
198
185
188
204
216
212
199
192
195
203
208
208
207
209
212
213
210
208
208
208
207
206
208
211
211
210
207
204
206
210
209
212
215
206
194
182
189
198
202
196
191
195
202
203
194
192
200
217
229
216
195
185
192
205
208
204
196
196
201
203
196
191
195
201
204
199
200
201
205
208
211
212
214
219
221
222
219
214
209
211
199
204
208
203
195
185
187
193
196
199
203
208
209
207
205
208
211
209
205
198
198
199
197
195
197
201
206
204
201
190
182
182
188
197
200
193
189
188
194
205
211
217
219
220
214
209
209
215
216
216
193
191
196
198
199
200
197
192
190
196
205
211
209
211
219
224
216
196
179
185
207
220
209
196
194
208
218
208
190
178
180
189
202
211
212
204
193
186
191
200
208
216
217
212
198
183
184
201
222
229
184
175
179
190
201
213
209
199
191
190
194
199
204
209
216
219
212
193
178
186
210
225
214
199
198
212
220
207
188
177
184
201
215
228
230
221
206
196
197
202
207
206
205
200
188
173
176
197
224
234
173
162
167
183
197
205
206
202
201
196
193
192
194
198
200
198
196
195
194
200
205
205
198
196
199
210
213
203
191
186
190
202
216
230
233
224
209
202
207
212
210
203
195
192
190
187
197
210
223
227
178
170
173
179
178
179
184
196
208
212
205
194
191
189
186
183
184
193
202
204
201
186
182
187
199
209
211
202
192
189
195
204
215
222
221
209
198
200
208
216
214
205
198
195
196
205
214
216
213
210
200
197
191
181
173
168
176
191
206
212
207
195
190
188
186
184
185
191
197
202
200
191
185
190
196
209
209
201
190
189
198
212
220
218
206
194
189
197
207
213
212
205
206
205
207
214
218
213
203
199
212
210
204
197
192
193
197
200
202
199
196
193
192
193
193
191
191
192
196
200
202
202
198
192
193
200
206
202
191
188
197
215
225
219
202
188
190
200
206
206
200
202
209
215
216
214
212
209
203
204
205
200
198
201
209
217
218
209
202
194
192
194
196
198
200
200
198
197
197
199
200
203
198
192
189
195
205
207
199
191
195
209
220
215
202
195
197
204
210
206
199
201
211
218
215
205
196
202
209
211
196
183
182
192
203
209
207
204
204
206
204
198
201
206
215
215
206
199
196
196
197
196
190
187
188
195
203
207
206
198
194
197
200
199
195
195
201
210
212
208
205
206
214
216
205
190
183
194
207
210
204
192
183
184
184
182
182
191
203
206
204
196
197
206
221
221
212
201
196
197
200
199
190
189
189
194
198
202
202
204
204
197
182
171
171
186
203
214
211
205
205
211
219
217
207
197
194
198
200
193
215
210
201
189
179
170
174
188
198
201
191
187
193
202
212
215
210
204
197
198
199
204
201
198
197
197
198
195
196
205
208
201
176
157
153
171
195
209
204
199
198
207
215
216
212
216
220
216
199
181
211
214
211
201
187
179
185
197
203
197
187
187
192
199
200
199
202
201
196
188
189
202
212
212
204
202
205
205
203
201
201
198
186
171
163
170
181
192
196
195
196
197
200
203
213
223
232
224
205
191
199
202
205
202
197
192
190
198
201
200
198
198
201
199
195
189
190
192
186
180
183
199
213
214
206
203
207
211
205
197
193
196
199
203
198
189
180
176
188
201
206
199
194
198
213
221
224
216
207
204
194
194
195
197
197
195
192
192
197
202
205
205
203
200
199
192
186
185
186
185
192
199
206
207
203
200
202
202
201
199
199
203
215
224
224
208
186
174
187
206
215
208
202
205
214
217
211
204
207
210
196
195
193
192
199
205
207
206
206
203
204
199
198
200
203
201
194
194
194
197
200
201
201
201
200
197
193
195
201
209
215
217
219
223
218
207
189
180
191
205
211
210
209
212
216
212
200
202
211
214
199
201
197
197
203
213
223
221
210
198
191
187
194
201
207
210
209
206
204
200
198
196
199
199
200
197
197
200
206
210
213
214
215
209
201
194
190
194
197
200
198
198
206
213
216
204
193
200
214
218
203
203
201
202
206
212
213
204
189
179
178
185
196
206
209
209
209
209
205
201
197
198
202
202
202
205
209
212
205
197
193
196
203
203
200
197
201
210
209
197
184
186
201
214
217
204
190
192
207
214
197
197
197
200
206
207
194
178
169
172
181
194
204
207
204
199
196
196
201
203
208
208
205
201
201
204
210
210
201
193
189
192
195
197
202
212
222
222
210
194
184
187
197
211
219
215
201
194
196
198
193
192
195
200
205
205
194
183
180
185
195
202
204
202
192
182
180
185
197
206
214
212
207
199
195
195
199
200
200
202
203
203
197
194
200
212
224
220
206
193
189
191
196
201
209
216
212
203
193
191
194
198
200
202
203
208
210
210
202
200
199
200
202
199
192
186
185
188
193
195
199
202
202
196
188
183
188
196
201
204
208
212
209
203
199
199
202
202
196
195
195
196
195
192
195
204
207
204
197
196
201
207
208
203
201
204
208
213
207
199
195
196
200
201
201
202
206
204
194
183
179
186
193
194
188
184
187
195
197
193
194
203
211
214
207
195
186
188
192
195
196
197
196
193
194
197
197
197
198
202
201
201
201
197
192
188
187
188
187
189
191
195
197
201
204
212
218
214
202
189
184
188
193
195
197
195
192
191
190
189
185
188
195
209
213
206
195
189
192
198
197
195
197
204
208
207
202
199
201
203
195
185
181
182
184
182
178
177
181
189
195
194
193
197
204
211
214
210
204
206
211
212
206
204
207
204
195
192
195
199
198
187
183
196
210
215
209
203
200
202
200
197
197
202
212
217
216
213
207
201
187
175
172
178
186
189
191
195
202
204
200
190
188
194
202
206
203
203
207
222
229
226
215
206
204
200
195
193
201
209
210
199
189
190
198
205
203
202
200
201
205
202
195
195
201
211
219
218
213
207
189
183
183
186
192
194
196
207
216
217
204
188
184
190
200
202
202
206
218
226
221
212
204
198
192
184
182
189
200
206
209
209
204
200
190
187
187
188
190
199
206
209
202
193
192
199
210
215
213
215
195
196
199
200
199
195
192
200
212
217
206
189
185
194
201
204
208
218
227
224
206
195
193
190
185
176
176
184
193
197
205
210
210
203
191
185
185
185
187
195
205
210
206
197
195
201
208
209
206
210
197
199
204
208
206
197
191
195
206
209
203
193
190
197
205
209
212
218
224
218
205
194
197
197
190
183
180
184
192
198
208
213
206
198
193
197
203
202
199
199
204
205
205
200
204
210
210
205
201
199
193
196
184
172
168
179
196
210
208
199
195
199
204
204
199
195
198
205
209
205
196
189
188
192
197
200
201
199
193
193
200
199
187
172
181
208
232
227
204
181
184
196
209
218
230
230
215
198
190
196
187
188
186
182
180
182
191
201
201
195
193
196
199
201
198
196
200
207
210
207
197
192
191
195
203
203
196
186
184
192
198
196
181
172
181
202
217
216
207
202
206
211
214
220
233
239
232
219
207
194
191
186
187
189
190
186
188
195
202
204
203
198
197
196
195
198
200
205
207
210
209
201
193
195
204
207
197
188
188
195
199
195
189
190
200
206
206
205
209
214
217
217
215
219
227
229
229
222
216
200
197
193
192
195
196
192
188
191
202
210
210
200
195
194
198
204
205
206
207
213
218
207
194
191
197
204
205
203
204
206
205
204
204
210
212
209
201
198
198
200
203
207
214
217
219
219
215
213
212
210
190
193
198
200
199
194
191
193
198
199
199
196
192
193
201
210
210
210
209
205
202
197
192
193
194
199
202
208
212
215
216
215
215
213
208
201
188
184
182
188
197
209
215
217
219
221
222
217
213
215
183
185
195
199
197
192
190
191
188
184
183
185
187
188
187
193
205
211
205
190
179
179
192
203
204
195
191
196
209
216
217
216
214
212
204
194
184
178
179
192
208
220
220
217
218
223
228
227
221
217
177
180
189
194
191
182
184
185
184
176
176
182
183
178
170
172
187
201
203
187
175
175
192
206
207
199
189
193
206
216
217
211
209
209
208
204
192
184
191
206
224
228
220
215
213
213
214
217
221
217
181
181
188
191
186
178
174
181
186
189
192
191
187
182
175
175
184
195
199
199
195
192
194
198
203
200
198
198
209
219
220
210
197
198
206
206
197
190
196
215
224
220
211
207
208
203
197
199
207
214
195
193
193
193
186
177
175
181
193
206
212
208
200
195
192
193
193
194
198
205
212
210
200
197
196
199
199
199
207
222
224
211
192
189
193
193
187
183
196
213
221
212
202
203
208
209
197
191
193
205
213
208
200
195
188
181
181
191
202
214
224
225
216
203
196
195
195
195
196
199
209
211
204
200
194
190
188
191
202
221
226
212
195
191
193
192
185
178
189
208
218
216
208
209
210
212
207
196
193
200
212
205
199
195
190
186
188
194
199
207
216
220
213
199
185
188
196
199
195
191
193
198
202
200
195
186
178
183
200
217
221
210
198
196
204
207
202
196
198
206
214
217
215
212
207
202
202
204
205
206
193
192
193
193
193
191
191
194
194
194
198
201
197
187
186
195
205
206
196
188
184
190
196
196
192
185
180
188
202
213
217
209
200
198
203
212
218
218
212
208
203
207
211
213
205
196
198
206
216
208
190
191
192
192
192
195
196
195
193
191
191
189
189
189
197
208
211
205
191
189
190
192
191
190
190
188
184
188
198
208
215
215
209
201
194
196
203
213
215
210
201
199
206
216
215
210
209
209
208
202
201
202
199
197
200
206
209
203
195
191
191
190
194
202
209
209
199
186
186
194
201
194
188
186
191
191
184
181
189
203
216
218
213
203
190
178
176
187
197
205
202
200
208
216
227
231
227
209
197
193
209
209
207
210
216
218
213
203
196
192
191
190
195
203
207
198
185
176
185
199
208
195
184
184
193
195
188
182
190
206
214
209
204
201
197
187
177
178
186
195
198
199
202
211
223
228
225
212
201
194
196
197
206
217
223
217
207
199
196
193
189
185
187
194
199
197
190
184
186
196
197
191
183
185
195
199
195
192
195
206
208
201
193
198
205
206
199
195
196
196
191
186
187
196
203
210
211
211
213
211
182
181
194
210
216
206
197
196
199
197
190
184
178
181
194
201
207
202
188
179
181
187
191
195
197
201
200
199
198
199
201
202
200
200
204
205
205
208
211
208
196
179
177
186
201
206
209
210
218
223
186
181
184
192
199
198
196
196
199
201
196
188
179
177
183
198
210
207
189
175
180
194
204
201
197
199
203
203
199
197
200
208
207
200
191
190
198
206
216
214
204
185
178
185
201
213
212
207
209
216
197
188
183
184
197
198
194
192
196
202
208
201
187
178
179
190
198
195
187
185
195
203
205
197
194
199
204
205
198
196
202
207
202
193
183
185
195
203
207
211
205
197
190
192
200
208
209
205
202
209
196
193
189
192
200
199
191
182
187
202
213
209
195
188
187
190
189
183
184
195
206
204
190
186
191
204
208
203
195
195
202
202
197
191
190
196
203
203
201
202
203
203
200
196
194
196
198
203
210
215
192
194
196
204
204
197
188
181
188
200
211
212
207
198
194
191
189
187
188
200
204
200
188
187
196
206
203
195
190
191
196
197
196
197
204
209
210
207
205
204
202
203
204
202
197
192
190
201
212
221
192
199
209
210
203
194
191
194
192
193
199
208
212
205
192
185
189
201
208
204
196
192
194
200
203
196
188
186
188
192
190
192
197
206
210
207
204
204
207
210
206
207
210
213
211
202
198
204
212
215
193
206
217
213
201
192
192
195
191
184
188
204
214
207
192
184
194
213
222
206
189
185
196
205
201
187
179
184
192
196
193
192
199
206
204
192
184
190
203
212
214
213
216
218
218
215
216
218
216
213
195
209
217
210
198
188
187
185
184
183
190
203
211
209
203
199
203
210
211
200
189
185
193
198
195
191
193
198
202
204
202
203
206
204
193
175
170
182
201
212
214
215
217
219
214
209
214
225
230
223
198
200
203
201
196
188
183
182
190
200
207
211
208
210
212
210
205
196
190
189
192
195
196
196
201
209
217
215
213
212
219
218
211
200
184
177
179
194
206
212
210
208
213
214
208
196
196
212
230
237
190
184
185
190
193
188
185
189
203
219
221
213
203
197
197
195
191
185
182
189
200
207
207
205
213
222
227
221
216
222
225
220
201
188
183
185
197
208
216
213
206
196
198
203
198
189
188
201
225
238
175
170
179
188
191
188
187
195
210
222
217
205
190
183
177
175
177
183
188
196
202
207
209
214
218
219
213
208
211
219
222
208
192
185
188
196
204
208
212
210
202
193
189
192
194
193
197
206
217
223
178
180
187
191
190
187
188
198
207
214
208
195
187
184
180
179
179
183
190
197
200
201
205
213
217
210
194
183
184
197
206
206
202
205
207
206
197
192
195
196
197
196
195
196
199
202
209
211
209
206
201
203
199
192
188
191
196
197
199
198
196
193
192
200
203
198
189
183
188
195
198
198
201
210
213
205
186
168
168
182
202
215
224
229
221
208
194
188
187
190
196
201
208
211
210
208
210
208
201
198
218
214
200
189
189
200
209
203
196
187
188
194
203
211
210
201
189
184
189
197
198
196
199
206
208
201
186
177
180
193
211
222
231
228
215
200
195
199
204
204
200
204
212
220
217
211
205
205
205
201
209
196
185
184
194
207
215
208
198
194
194
201
208
207
202
194
189
194
200
200
195
191
194
201
203
196
191
193
201
211
214
217
217
209
199
190
196
211
224
224
212
206
210
217
216
204
195
196
207
211
188
171
169
182
198
204
204
199
202
207
209
207
205
205
203
198
199
198
201
199
193
183
185
193
198
197
197
201
209
211
210
206
203
197
193
192
201
215
228
228
218
210
210
214
211
200
186
189
201
209
189
171
172
186
196
194
186
187
196
206
207
202
201
207
212
210
202
198
195
196
195
189
189
189
194
198
203
204
204
208
206
201
196
193
193
199
207
216
217
219
215
214
214
214
210
205
201
196
194
190
206
195
191
193
195
192
187
188
194
194
192
190
201
211
217
210
200
190
188
194
202
204
200
193
189
196
202
207
206
205
205
201
198
193
191
193
197
200
200
203
213
219
220
213
208
215
224
219
198
180
218
214
210
203
196
195
202
207
205
196
185
190
205
213
211
202
196
193
192
191
199
208
210
198
185
187
200
208
207
203
200
200
200
195
183
175
172
176
187
200
213
219
215
204
199
211
229
232
216
196
209
213
213
206
197
198
206
215
213
203
195
199
208
211
201
194
194
198
198
195
197
205
210
201
189
188
198
206
203
198
194
197
200
199
190
175
167
167
184
204
213
214
207
202
200
208
218
223
220
211
198
203
205
203
196
192
197
205
209
208
206
205
206
202
197
194
194
197
198
197
199
202
205
204
200
195
195
196
197
198
198
198
199
202
204
199
189
184
195
206
210
203
201
207
211
209
206
207
215
215
195
196
196
194
191
190
194
200
205
208
211
205
199
199
199
203
198
196
195
197
198
199
201
201
198
192
184
186
198
209
213
208
202
203
209
210
206
199
200
204
203
199
201
207
211
207
199
202
212
216
201
199
191
185
185
192
197
200
200
203
207
204
197
195
200
206
206
203
198
197
194
192
194
195
192
182
181
189
206
220
220
213
205
203
202
201
198
199
198
197
197
200
204
208
202
193
193
203
221
226
208
203
192
182
183
194
196
193
190
194
206
206
199
196
197
201
205
208
205
199
191
185
186
192
192
190
193
200
210
216
211
207
204
203
198
191
188
191
195
194
194
202
208
210
200
191
191
204
221
228
207
202
189
182
185
193
191
178
178
192
211
218
211
200
193
191
194
200
205
202
193
187
190
198
205
205
205
204
203
204
205
203
200
199
196
191
191
194
198
197
200
206
210
212
210
204
200
203
208
212
194
191
187
183
188
195
194
183
183
196
213
224
220
208
194
189
189
192
196
196
193
195
200
204
208
207
207
203
201
201
206
205
202
195
192
191
193
199
207
212
214
209
208
209
214
216
210
199
193
197
191
190
188
185
189
200
205
204
197
197
204
213
218
210
202
200
201
201
196
191
191
195
201
201
198
200
205
209
205
200
200
204
208
203
195
190
191
197
207
216
217
208
198
199
210
218
212
196
186
194
194
196
190
189
192
205
215
214
200
187
189
199
209
210
206
206
213
213
204
193
190
193
193
187
186
193
206
212
202
190
183
190
204
210
207
198
192
194
199
207
207
200
198
200
210
214
209
199
192
199
203
201
198
195
197
203
205
199
186
179
182
196
209
212
209
207
210
208
203
201
198
195
189
185
189
199
205
198
187
176
174
179
189
206
214
212
202
195
196
198
202
199
199
201
211
211
209
203
202
202
198
197
198
198
198
193
186
181
181
185
192
202
209
212
211
210
205
199
200
203
206
200
191
187
198
206
204
190
181
185
188
188
188
198
211
215
207
196
195
199
203
202
200
199
200
200
201
202
201
202
183
189
196
199
198
189
183
186
191
200
203
202
204
207
212
214
211
203
199
198
199
198
193
198
204
205
203
196
195
201
206
206
199
199
202
204
200
194
192
201
208
206
199
188
181
182
186
191
197
203
180
186
197
203
204
200
197
200
207
211
203
196
193
198
208
216
219
216
206
194
182
186
194
203
205
203
201
202
203
203
203
206
208
205
200
193
187
184
187
196
207
210
203
190
180
180
186
191
198
205
192
191
197
205
209
208
205
204
208
212
207
198
193
196
202
211
216
217
208
190
174
174
184
198
200
196
196
196
194
189
188
200
208
208
199
193
189
186
185
191
201
210
206
197
194
198
203
204
203
205
197
193
194
196
199
198
196
196
205
211
209
200
194
195
202
204
205
205
199
191
178
176
182
185
189
192
193
189
186
184
192
202
205
199
196
200
203
200
193
194
199
204
203
198
199
206
213
212
207
199
189
197
194
187
186
193
212
227
223
205
194
190
199
202
199
197
197
202
202
195
188
190
203
214
219
214
203
194
190
192
203
213
213
203
198
200
199
189
182
184
201
213
216
212
213
213
210
206
205
209
187
185
186
189
188
188
191
199
199
192
187
188
196
201
201
201
201
204
201
197
190
192
202
212
220
215
203
189
178
176
183
194
201
201
198
191
188
188
197
206
216
217
214
213
215
221
225
230
229
216
188
185
189
196
194
185
177
180
188
191
192
192
197
205
209
204
198
192
196
204
210
206
202
202
208
210
209
204
192
181
178
183
195
204
203
194
189
196
208
216
216
211
212
215
223
224
229
232
230
212
191
194
201
202
196
183
175
181
197
203
200
199
203
209
212
203
191
184
194
212
226
222
204
192
193
203
213
220
213
202
192
190
196
208
211
207
202
204
204
203
201
203
207
215
223
222
218
213
209
204
186
193
201
202
197
186
186
195
206
208
198
193
195
201
201
198
194
194
202
211
218
215
203
193
193
200
209
215
209
204
197
198
199
202
207
210
207
201
192
190
193
197
202
206
212
219
217
207
200
203
181
180
187
197
200
198
201
207
207
200
187
182
187
188
186
186
193
205
207
200
193
194
198
202
204
203
198
193
189
192
197
199
197
198
203
208
204
192
184
190
201
206
204
201
208
217
218
214
210
209
181
173
178
191
201
202
203
206
204
194
187
185
189
186
180
172
177
189
196
193
185
185
195
203
206
199
188
181
185
192
200
196
192
196
205
209
201
188
188
204
220
222
218
213
215
218
216
216
217
217
185
178
179
185
189
190
192
198
202
196
196
197
197
194
182
170
162
166
181
193
202
202
198
197
194
189
186
189
200
209
206
195
188
192
206
209
202
191
201
213
224
221
218
218
219
215
209
208
215
223
196
193
188
181
176
178
188
198
203
205
204
202
199
193
186
178
170
170
184
202
220
220
208
195
187
184
187
196
209
215
211
198
189
194
205
209
204
201
205
212
209
206
208
217
218
212
203
200
207
220
206
204
194
183
177
183
198
211
213
210
208
205
198
188
184
187
192
197
202
207
214
215
207
199
192
188
190
198
206
214
213
205
200
204
207
209
205
203
200
196
189
192
206
219
216
201
189
188
201
214
204
199
194
193
194
202
210
213
210
207
208
208
198
186
182
194
212
221
211
199
191
193
200
201
198
196
196
199
204
212
215
213
212
209
208
209
209
207
200
188
179
188
207
221
212
188
178
187
201
207
191
188
191
197
205
208
208
202
198
201
205
208
200
186
185
197
215
220
207
188
175
177
188
199
201
200
195
197
203
213
219
218
212
202
199
200
210
218
213
198
182
189
207
219
209
187
180
191
204
204
190
189
191
195
198
199
198
200
196
200
200
197
191
186
189
201
208
209
202
190
181
176
182
192
200
200
193
193
201
211
219
220
214
202
190
187
198
215
221
214
201
198
207
214
209
197
194
198
202
200
197
194
192
192
190
193
199
204
208
204
197
186
177
183
191
199
199
199
204
206
200
184
179
186
197
199
192
189
197
210
215
216
216
214
198
183
181
196
213
219
211
204
205
209
210
209
208
205
200
196
194
192
190
192
195
199
204
210
213
207
196
183
176
183
192
197
197
198
207
215
210
194
181
186
197
201
198
200
209
214
211
206
209
219
218
200
185
186
198
207
203
196
195
203
209
213
216
213
204
197
179
173
178
192
205
207
205
203
206
204
196
187
182
184
191
197
204
207
210
211
205
193
185
190
200
207
207
211
215
214
205
193
197
215
227
216
198
191
197
200
192
180
180
195
207
212
214
212
212
202
169
162
172
187
202
207
204
200
198
198
195
192
186
185
190
199
212
219
211
203
192
186
188
197
210
213
211
209
207
209
201
196
193
201
211
209
202
196
202
205
199
185
181
192
204
210
209
207
206
205
180
173
174
183
201
209
207
201
197
196
194
194
188
186
190
198
210
217
210
201
188
182
186
199
213
219
213
203
203
206
211
209
198
187
185
190
198
200
203
212
217
211
198
192
199
210
210
202
193
197
194
189
185
189
205
215
211
200
194
193
194
191
186
186
191
197
200
203
205
203
197
187
185
195
212
220
213
203
203
215
226
222
200
181
174
187
199
203
203
212
227
227
210
191
193
207
214
207
196
194
193
189
188
200
214
217
202
187
183
189
193
190
185
187
195
199
195
191
193
204
207
200
188
191
200
211
209
204
205
214
224
218
201
191
188
197
206
208
206
212
217
215
201
190
189
199
209
211
208
204
177
174
180
193
205
206
198
188
184
190
197
198
195
193
196
198
195
185
184
194
204
206
199
192
190
193
197
200
202
203
201
198
197
201
204
206
207
209
212
211
206
199
197
196
196
195
196
203
211
214
172
171
179
183
188
195
205
208
201
194
198
206
211
203
193
190
191
188
183
181
191
201
206
196
183
176
182
195
201
195
185
182
195
205
208
198
193
196
206
206
198
193
200
212
210
199
188
195
205
214
174
185
192
186
184
193
206
213
201
187
186
200
209
202
190
181
185
189
190
180
181
191
205
202
184
171
175
190
203
200
191
190
199
207
202
187
178
187
200
201
194
191
201
211
212
204
198
202
208
210
184
200
206
199
193
193
198
199
190
179
170
179
192
198
190
180
179
187
195
190
182
185
195
201
196
183
184
194
207
215
214
212
212
210
198
185
184
195
205
203
192
189
194
203
206
207
210
213
211
208
191
200
205
201
194
188
185
187
193
188
178
175
184
195
195
183
176
184
192
194
185
182
192
203
210
206
200
202
213
223
231
227
217
207
194
191
203
212
217
206
193
189
196
205
207
202
203
208
212
210
193
192
199
199
193
179
175
185
206
213
202
189
184
189
189
182
177
181
187
191
186
186
194
206
215
214
211
210
218
231
237
225
201
184
183
194
210
218
215
204
192
189
197
205
204
196
191
199
210
216
191
190
197
202
196
185
177
187
205
219
214
200
186
179
176
178
182
187
187
187
186
190
202
210
215
212
207
206
218
234
236
212
182
166
175
197
210
209
200
191
187
187
191
196
196
192
193
203
216
221
192
192
198
204
206
203
193
191
194
206
208
199
182
175
178
187
193
190
186
184
184
188
201
211
216
208
194
191
204
223
224
207
185
180
192
210
213
202
192
183
185
188
193
195
193
193
197
208
216
216
198
199
193
190
199
209
208
197
189
193
197
193
184
186
195
200
197
189
187
184
182
182
190
209
217
206
186
177
189
210
219
208
204
210
220
224
216
206
198
192
195
200
204
204
199
196
199
203
205
200
211
205
187
173
180
200
212
205
193
188
193
198
200
202
202
198
188
186
188
187
180
175
185
205
215
202
180
175
191
211
220
219
217
221
221
221
215
211
213
213
209
205
207
208
204
202
200
200
201
198
210
209
193
178
177
189
201
202
198
196
203
209
211
207
198
186
181
186
192
189
179
171
183
202
210
196
181
182
199
220
226
221
214
207
201
199
195
205
214
219
213
204
199
204
205
204
198
199
206
212
196
199
201
202
199
197
192
193
197
206
212
212
205
197
190
186
184
188
192
190
181
178
186
196
205
197
191
192
202
214
220
215
207
196
191
189
191
196
203
210
208
202
196
201
204
203
197
201
213
223
184
184
199
217
223
211
193
185
194
206
209
203
195
194
194
192
188
186
190
193
195
192
191
194
200
202
202
200
200
201
204
202
204
205
207
206
200
194
192
199
207
208
208
203
204
205
207
212
216
213
187
183
194
211
222
217
204
195
195
195
194
192
196
202
206
199
190
184
188
197
206
207
200
191
188
197
204
206
200
194
192
199
208
219
225
219
206
194
189
199
214
224
223
212
204
207
222
228
218
203
197
197
200
205
205
207
210
210
203
192
184
190
201
211
209
203
196
193
194
198
207
211
206
191
178
183
196
205
205
200
197
200
207
216
215
209
200
193
193
204
215
225
225
213
204
204
218
227
222
210
205
213
214
205
195
192
201
213
208
197
190
195
203
209
205
201
202
206
203
202
203
206
207
200
189
186
193
202
205
206
203
199
194
192
189
191
196
199
205
209
212
210
212
210
204
200
206
214
220
217
201
211
214
206
191
184
191
199
204
200
201
202
202
198
196
198
201
206
204
200
200
201
206
211
209
204
197
196
199
202
198
189
177
173
179
191
202
213
218
214
204
196
199
205
204
199
193
195
205
210
198
203
205
201
193
189
190
191
193
198
205
206
202
197
197
197
196
195
196
198
198
199
202
209
212
204
194
189
193
201
197
188
179
179
190
200
209
215
219
215
208
202
202
204
202
198
193
194
196
194
199
199
194
189
191
200
203
197
191
194
206
209
202
197
195
195
193
191
195
198
200
195
195
196
197
189
181
185
196
206
205
197
193
197
200
201
200
202
205
210
212
213
209
204
197
197
202
203
198
194
202
200
188
178
186
202
210
202
197
200
209
210
199
189
190
191
194
200
205
206
199
186
181
184
187
182
180
186
200
213
212
205
202
202
200
192
184
185
194
200
209
210
208
198
193
196
205
207
206
204
204
201
189
178
182
199
205
198
198
208
217
211
198
186
185
194
204
211
212
208
196
186
180
185
189
186
183
189
200
208
209
205
203
202
197
188
181
184
196
202
207
206
200
195
196
199
202
204
205
211
207
205
192
179
180
189
194
191
193
202
213
211
200
190
192
201
212
213
209
200
194
190
191
193
193
194
195
197
201
201
202
204
206
208
202
191
186
196
208
216
216
207
198
196
203
207
204
197
195
210
212
210
194
179
178
188
196
195
188
187
194
204
204
198
195
201
210
213
206
197
194
197
199
194
194
201
213
220
212
199
192
197
207
211
205
196
194
203
216
222
221
211
202
201
213
220
211
199
195
207
221
212
194
180
181
199
209
206
188
175
179
194
207
203
194
191
197
206
206
201
201
201
200
194
196
206
223
228
215
195
186
192
201
206
201
197
200
208
215
218
218
213
211
213
218
220
216
210
207
210
217
207
194
184
194
209
217
209
189
173
176
194
208
208
195
185
186
195
202
203
206
203
199
194
198
208
214
207
194
186
189
193
195
195
192
195
203
209
211
210
212
212
215
216
216
214
212
213
213
214
202
199
198
198
199
202
201
194
185
182
190
201
212
208
198
189
189
192
194
195
197
198
196
194
200
208
205
191
181
185
196
204
198
191
189
192
197
203
206
208
209
207
207
206
204
203
202
204
212
213
190
200
206
205
201
194
187
183
181
188
200
213
214
209
200
201
203
197
187
177
177
183
189
193
200
208
207
198
192
193
200
205
202
199
193
191
191
195
201
208
210
207
199
197
199
200
200
200
202
209
195
202
207
206
205
202
199
187
182
187
202
215
215
207
201
203
206
199
183
167
165
180
193
203
207
209
214
213
207
194
185
190
202
209
211
205
197
194
198
206
212
211
206
202
201
202
202
200
203
207
206
205
204
205
211
218
211
195
183
189
202
214
211
205
199
201
202
196
181
170
171
189
202
208
208
207
214
215
206
191
181
188
202
213
214
209
202
192
193
200
213
225
226
218
209
204
206
210
210
207
211
206
201
201
208
209
201
190
187
196
209
212
204
196
197
201
200
193
182
181
190
202
203
199
198
204
214
215
205
194
195
201
206
206
202
199
194
187
187
195
211
226
232
221
209
201
207
213
215
207
187
201
214
213
200
190
192
203
208
205
197
196
199
201
199
193
191
198
203
202
195
193
199
208
213
211
206
200
194
195
204
217
224
220
202
193
185
187
195
208
220
225
217
204
194
194
206
223
228
226
188
193
198
201
198
190
187
191
194
191
186
184
185
190
189
188
188
190
190
189
190
196
210
219
223
218
212
205
196
189
191
204
220
220
202
184
173
183
197
214
218
215
210
201
192
193
203
223
234
229
188
187
191
199
196
188
185
185
186
186
182
185
192
200
201
198
189
184
183
189
196
206
213
216
211
211
212
215
208
194
189
194
208
215
205
188
178
186
201
208
205
203
206
208
204
196
201
212
221
215
187
191
197
199
193
186
186
195
199
197
193
197
210
217
217
204
193
187
189
198
211
218
212
201
192
193
201
213
213
204
196
195
203
212
210
207
202
203
206
203
198
199
204
209
208
199
197
197
203
203
186
189
193
196
192
186
190
205
212
209
201
200
209
215
211
202
197
197
201
209
214
215
206
195
189
193
199
202
201
198
197
195
195
201
211
223
226
215
203
198
195
195
197
200
200
202
196
195
198
205
188
181
182
191
194
190
197
208
216
210
198
193
197
200
199
196
199
208
209
208
205
203
202
201
202
205
206
195
184
183
186
190
188
190
204
221
225
210
195
192
195
198
197
195
200
205
207
206
205
208
193
181
180
191
199
200
202
207
212
202
193
189
194
200
199
195
196
199
198
196
193
193
199
203
205
207
204
194
184
179
183
184
184
190
202
212
211
200
192
195
201
206
211
214
215
215
211
210
211
209
197
193
192
192
199
201
204
204
201
197
194
192
198
202
201
194
185
181
180
185
188
192
194
195
193
191
192
194
196
192
184
180
183
195
207
213
211
204
203
207
205
210
218
226
223
215
208
206
210
209
199
202
196
190
191
195
203
204
198
192
189
191
195
194
195
191
182
178
182
191
194
193
190
186
182
179
185
194
202
198
189
183
188
201
213
219
219
220
218
209
198
196
207
214
212
203
198
202
211
214
191
191
189
185
186
197
207
207
199
191
187
185
185
185
186
191
195
200
207
204
199
192
190
190
187
184
185
195
200
201
195
196
202
207
210
212
215
221
218
201
181
179
192
205
202
194
189
198
210
218
181
177
178
185
196
204
207
206
197
191
189
191
191
185
187
194
207
219
222
210
196
189
192
198
200
197
197
198
203
203
203
206
206
205
198
198
203
212
212
196
177
174
191
207
207
196
190
197
208
213
182
177
181
193
206
209
205
195
193
192
200
204
202
192
189
196
206
214
212
202
193
186
192
201
206
206
201
202
206
213
215
213
207
197
191
192
203
215
215
202
188
186
200
209
206
197
193
199
206
204
192
187
191
197
198
197
194
194
192
196
200
199
193
186
186
196
201
202
201
200
198
195
197
202
207
204
198
197
203
214
222
217
208
199
193
198
212
225
226
215
202
198
202
202
193
184
190
200
205
203
196
193
193
193
189
188
193
198
204
203
198
185
174
173
184
196
203
205
206
210
209
204
203
206
207
201
192
189
200
213
218
220
217
213
204
202
209
223
226
218
206
199
199
191
179
176
189
202
207
205
192
190
192
191
191
192
196
202
209
209
202
188
178
177
186
198
208
220
222
216
210
202
202
207
208
199
191
192
204
215
215
215
218
224
220
204
198
207
217
215
205
195
189
191
187
190
204
213
215
209
188
182
182
187
191
193
195
199
204
208
205
202
196
190
189
196
212
227
228
217
202
191
195
202
206
199
196
205
218
222
212
204
208
222
225
210
194
192
203
212
202
188
189
197
205
209
210
211
211
205
190
184
180
176
178
183
191
195
196
199
202
205
201
197
193
196
210
221
223
213
195
184
185
194
204
204
202
208
218
219
210
197
197
208
220
214
198
191
196
202
202
196
194
200
209
210
206
198
193
193
200
198
183
174
175
184
194
198
197
196
197
198
201
204
208
208
208
207
210
210
195
181
176
187
207
213
207
200
204
212
212
205
198
196
205
211
204
190
182
192
207
215
210
199
201
207
207
196
186
188
203
201
195
187
192
203
208
206
199
195
192
192
194
208
220
219
208
201
203
207
200
186
181
194
217
222
210
197
194
206
216
217
205
197
198
204
203
191
180
190
212
227
214
194
192
207
218
211
197
194
199
199
196
201
211
218
213
205
198
194
191
187
188
200
215
217
207
200
201
206
206
198
196
203
216
218
208
199
196
205
216
219
212
208
200
199
198
195
197
204
212
212
199
182
186
204
220
220
208
204
188
184
186
191
201
209
210
205
198
195
193
191
189
188
197
202
206
202
196
197
203
206
207
203
201
200
203
206
207
204
203
205
211
214
206
193
189
196
210
214
206
190
181
183
191
198
201
203
206
207
187
181
174
169
173
190
206
213
208
198
197
200
195
188
187
196
202
200
186
180
187
205
208
195
183
183
199
212
212
201
188
192
208
216
206
189
182
192
210
212
195
179
184
197
201
196
187
187
194
205
190
189
177
167
167
183
205
215
209
197
194
200
202
192
187
188
190
185
178
171
179
195
205
198
185
181
196
210
211
199
188
192
206
215
207
191
187
197
207
204
191
181
189
201
207
202
194
192
193
199
191
192
187
180
183
192
206
210
201
190
180
181
190
195
191
182
172
173
177
177
177
190
206
214
207
195
192
194
199
198
192
197
209
215
210
205
202
207
206
199
191
187
193
201
206
208
209
203
194
191
184
186
187
190
193
195
200
201
197
181
163
158
174
193
197
183
171
178
187
190
182
187
205
221
222
205
188
183
186
189
192
199
209
217
220
218
213
209
201
193
191
196
204
206
204
203
204
200
196
189
184
182
186
191
191
187
188
193
194
181
162
155
171
191
196
192
187
194
199
194
182
182
196
209
214
203
188
182
183
189
194
200
205
212
219
221
216
207
194
189
192
201
207
207
201
195
190
196
200
202
193
188
187
191
191
186
182
184
187
184
176
171
173
182
189
195
204
208
201
192
179
176
181
189
197
197
193
190
195
202
206
204
196
196
205
214
217
207
195
191
195
201
204
203
197
191
190
198
213
215
195
191
187
190
200
202
195
184
185
191
195
187
174
168
178
195
207
207
195
184
176
173
176
184
196
200
201
202
209
220
218
203
186
184
196
214
220
216
207
200
201
203
204
203
199
195
194
204
213
215
190
184
179
183
199
213
209
193
187
196
203
195
177
168
177
190
197
194
192
186
177
171
177
194
211
216
207
203
212
221
216
199
185
189
205
217
221
218
213
208
207
206
206
205
200
197
197
196
197
201
190
191
183
175
185
201
205
195
191
196
206
203
193
184
187
188
186
190
193
189
178
171
182
205
225
222
206
198
204
208
207
200
195
202
216
221
217
208
208
211
211
207
204
200
198
198
196
189
189
196
198
208
202
188
180
184
190
191
192
198
206
206
201
194
190
189
187
191
194
191
182
175
187
204
216
210
198
194
197
204
207
205
202
205
209
212
206
197
199
205
208
205
197
195
199
203
201
202
205
214
201
216
221
213
199
187
180
181
192
204
207
202
192
185
188
191
191
192
192
191
188
188
190
195
197
193
190
192
195
201
207
208
199
197
197
201
197
189
186
194
204
205
201
198
201
206
210
220
230
231
193
201
214
222
218
201
184
182
193
206
209
194
179
176
185
193
194
191
189
193
201
202
193
189
186
192
195
194
188
190
196
199
196
193
197
201
194
186
180
187
201
208
206
201
200
203
212
225
234
229
187
188
197
208
212
203
193
190
198
205
204
192
179
178
188
196
196
191
189
196
207
207
199
190
191
200
204
198
186
180
184
191
198
206
212
210
202
191
190
194
200
205
205
202
200
200
208
218
224
217
195
197
198
198
193
191
193
199
201
200
192
190
186
189
193
199
200
196
194
198
205
207
204
200
197
201
205
203
194
191
195
200
204
213
215
217
215
212
209
205
198
191
195
201
201
200
202
210
218
219
204
213
211
200
183
179
190
200
202
196
188
191
192
192
195
200
203
205
202
198
196
200
201
199
199
199
200
203
205
208
209
203
196
195
199
210
221
228
225
210
197
187
193
201
201
198
199
204
214
226
201
213
215
203
189
186
192
199
196
195
195
196
196
193
194
198
204
207
205
198
192
191
194
199
202
200
196
197
202
208
207
197
182
176
182
197
215
227
226
213
203
200
205
206
201
194
193
196
205
211
199
206
208
203
200
200
203
198
192
191
199
202
200
194
196
199
199
196
196
198
196
193
196
207
212
208
197
191
190
194
196
190
185
186
191
198
204
211
212
212
213
219
220
210
200
195
195
194
191
187
200
203
203
197
201
209
210
197
188
190
199
204
201
198
199
199
195
190
192
200
203
202
201
209
216
212
198
189
186
189
193
197
199
202
203
201
198
199
202
207
216
221
215
205
198
202
207
200
185
176
202
202
197
192
199
209
209
197
187
192
200
203
199
195
197
199
196
191
197
205
209
204
201
206
210
206
194
189
192
200
202
202
205
207
207
200
197
197
201
203
203
203
197
193
194
203
210
204
190
186
199
201
196
193
198
205
202
194
186
193
200
194
187
183
190
201
204
205
205
207
207
203
199
196
195
190
184
189
197
203
203
202
206
209
207
200
196
197
200
197
193
189
186
186
192
198
203
201
195
201
200
202
198
194
197
200
196
186
182
188
195
190
180
177
185
198
205
206
203
203
204
203
200
196
188
186
188
196
200
196
190
193
204
211
210
201
197
198
197
195
193
190
193
198
202
202
201
198
199
208
215
214
201
191
191
197
195
188
180
180
184
188
185
181
181
187
193
198
200
200
201
203
203
200
197
202
210
214
204
190
180
186
199
207
204
200
199
203
203
197
195
200
207
214
218
217
212
209
210
212
229
224
203
188
187
194
198
194
184
178
180
191
197
194
183
176
180
190
197
201
199
201
202
204
208
214
225
223
209
192
186
191
196
196
191
192
204
213
211
201
197
202
213
221
225
224
223
223
222
215
222
216
200
188
188
196
201
200
189
184
183
193
202
203
186
176
180
190
199
197
195
196
200
204
208
213
216
210
199
194
200
209
210
197
188
191
204
214
213
204
198
202
211
215
216
217
219
222
222
212
199
198
198
197
198
199
200
196
191
187
191
200
206
201
188
183
193
199
197
191
189
195
201
204
203
205
203
194
188
195
210
224
220
206
193
191
196
203
207
204
200
200
203
211
214
216
216
217
212
209
187
190
196
197
198
198
200
191
184
182
194
210
212
203
188
190
201
202
194
185
185
198
205
205
201
199
200
194
193
200
210
217
216
208
200
194
192
196
202
206
203
198
198
209
222
228
224
218
211
212
201
202
193
185
187
199
203
189
172
171
195
220
223
208
196
194
200
200
191
186
193
209
214
209
200
198
199
203
205
206
205
203
205
208
208
205
201
202
209
214
210
204
202
209
221
226
225
221
220
218
220
215
195
182
185
200
203
187
171
174
201
219
219
204
197
197
199
195
187
189
205
220
223
211
198
197
203
209
212
209
204
202
205
209
208
207
205
208
214
216
218
220
217
213
207
208
213
221
223
219
224
220
206
195
195
200
194
187
184
197
210
213
200
190
192
199
201
193
186
192
211
227
225
210
198
199
206
211
211
208
209
212
213
209
202
197
195
196
201
208
221
230
229
216
203
195
202
212
215
207
187
194
203
205
199
190
187
192
203
206
209
213
217
217
210
203
197
206
217
220
212
203
197
194
195
195
198
199
196
194
199
210
217
214
202
200
208
220
225
221
217
211
210
204
194
190
197
213
228
233
190
194
200
202
197
191
194
198
201
200
195
194
195
194
192
190
193
202
207
205
200
198
204
205
206
206
211
218
216
207
202
207
215
212
196
190
194
207
211
211
206
205
207
202
192
183
186
205
221
226
188
190
189
189
188
189
195
201
197
189
184
184
189
188
186
187
192
201
202
200
194
198
206
210
206
203
208
218
220
213
204
202
209
208
197
187
186
196
204
205
202
202
204
203
195
182
184
197
214
217
185
188
188
187
184
186
195
205
205
195
190
195
202
203
201
198
201
204
199
194
194
200
205
205
198
195
194
203
209
211
207
205
205
209
208
203
198
200
205
208
206
203
203
203
200
190
187
197
214
219
192
190
193
194
191
187
193
206
212
210
204
205
211
210
205
205
207
205
197
192
193
198
201
197
196
195
196
198
199
207
209
208
205
208
213
218
217
210
207
208
206
202
200
200
205
205
204
206
215
220
200
194
195
201
198
190
191
202
213
214
204
198
199
201
202
204
210
208
199
189
190
196
202
199
199
204
204
200
197
199
205
207
201
202
208
216
220
212
205
201
201
201
200
204
210
212
210
208
210
213
199
197
197
198
199
192
190
199
208
208
197
188
187
194
200
209
213
210
196
184
184
197
207
204
201
198
203
201
196
193
193
196
197
200
204
208
213
209
202
197
197
201
208
213
215
211
207
204
199
200
196
202
201
199
198
197
198
199
201
200
195
187
186
191
201
209
211
201
188
179
179
192
201
199
192
189
193
199
198
193
187
188
194
201
204
208
210
208
204
196
196
202
216
220
213
205
200
200
197
192
193
203
203
198
201
203
203
199
198
198
197
194
191
190
199
205
200
194
187
180
177
181
191
196
191
187
188
196
201
198
192
191
195
202
207
209
208
211
207
199
197
202
211
212
206
202
203
210
209
199
183
190
192
196
198
203
199
194
192
193
196
192
193
194
199
199
196
195
198
196
186
180
187
198
202
194
186
191
200
202
198
197
197
199
199
200
204
209
210
204
199
199
199
201
205
211
217
223
223
213
180
174
179
189
199
198
188
182
182
183
184
188
195
199
202
196
186
193
203
204
191
180
185
197
201
193
186
188
198
204
202
198
194
191
190
192
195
206
211
213
209
200
197
196
204
214
222
224
224
221
188
175
177
187
195
191
185
180
179
178
184
190
198
206
204
196
185
181
190
198
195
185
180
184
190
190
188
193
203
209
204
197
188
186
190
197
199
206
212
215
214
208
203
199
198
202
211
220
220
218
195
190
189
189
185
186
187
185
187
187
191
195
194
197
199
200
189
179
178
187
199
197
195
190
190
190
189
196
205
215
215
208
197
195
199
205
212
217
212
207
204
206
202
195
184
185
196
210
216
211
194
197
198
194
187
185
189
195
199
198
198
195
188
187
194
203
204
195
184
188
199
211
218
216
208
197
187
189
201
215
224
225
219
209
205
207
214
218
209
196
189
193
198
194
183
183
196
209
214
209
191
197
200
198
194
189
191
193
196
198
200
199
193
189
190
199
213
216
207
194
192
202
220
226
218
196
179
179
193
213
225
231
229
221
209
200
200
205
203
196
192
194
198
198
197
200
204
212
214
211
196
199
201
198
194
192
191
191
191
195
199
203
203
193
185
185
201
215
216
200
186
185
199
209
204
188
175
182
198
214
218
216
215
215
210
198
190
190
196
202
201
200
201
206
209
208
206
208
210
210
204
207
201
194
186
183
189
193
193
197
200
204
203
195
185
180
185
193
202
200
192
182
184
190
190
184
184
193
208
215
209
199
197
207
210
206
195
189
191
200
205
205
204
203
206
205
203
200
201
203
202
206
199
185
178
183
191
199
201
201
200
199
197
196
198
194
187
181
187
199
200
191
181
185
195
198
197
194
200
201
201
200
199
208
218
217
207
192
183
187
200
209
207
201
200
206
208
205
199
197
193
196
192
184
180
188
199
204
204
203
200
195
192
197
211
211
200
186
187
198
201
196
192
198
213
216
205
187
179
183
196
208
214
218
217
215
206
191
181
181
199
214
211
200
200
210
221
214
203
198
191
193
192
190
188
196
202
204
204
201
198
193
191
195
203
208
204
202
200
200
198
196
200
212
222
220
205
188
179
183
197
210
219
218
208
197
191
189
187
192
202
211
208
198
200
208
218
213
202
200
195
200
199
196
190
192
198
202
199
196
195
194
191
185
185
193
205
212
210
204
201
201
207
213
217
215
208
200
194
195
199
206
215
211
195
180
176
188
200
206
204
198
195
197
199
201
202
202
198
199
203
206
200
191
185
186
193
193
193
191
192
197
194
186
182
192
205
213
209
203
204
210
210
205
203
207
211
210
204
197
197
205
212
210
194
178
177
194
210
213
203
190
192
198
201
198
194
196
194
195
206
201
190
185
184
188
191
192
192
193
198
200
200
194
194
198
201
197
193
191
197
207
207
202
200
202
209
207
197
189
191
201
211
211
204
192
194
204
211
210
202
192
196
201
205
206
204
199
192
190
196
185
175
179
188
198
198
196
196
199
200
199
200
203
203
197
189
181
179
180
181
193
204
206
206
200
198
197
193
185
183
190
202
210
209
206
204
204
201
200
204
207
209
204
205
208
209
204
193
191
182
171
169
180
191
202
206
203
201
194
187
184
192
198
200
194
185
182
184
182
179
187
204
217
212
200
191
193
192
184
177
177
191
208
213
207
197
188
188
194
207
221
221
208
201
200
205
208
206
206
180
175
175
181
188
195
202
205
198
180
166
167
180
191
194
192
197
201
201
192
183
187
200
210
208
198
192
193
191
182
174
178
192
208
213
205
193
186
190
203
218
224
221
210
200
196
201
208
216
216
194
187
184
183
183
188
195
197
191
174
163
168
180
189
193
199
208
214
209
197
187
185
187
190
195
196
199
194
190
184
182
193
204
210
212
204
199
200
207
218
221
222
217
212
207
202
200
205
211
209
203
194
188
187
191
197
199
193
187
181
180
181
183
188
195
202
209
207
198
196
191
185
181
180
190
199
206
203
199
200
203
206
207
206
204
202
203
210
215
219
219
213
213
213
212
207
199
198
201
201
196
189
189
191
201
207
201
187
185
192
197
194
188
188
197
202
199
195
194
198
196
192
189
192
201
209
211
209
208
204
201
198
196
196
200
201
202
201
203
205
207
209
209
208
205
199
192
188
193
201
180
185
188
193
199
201
193
182
182
192
202
199
192
190
197
201
197
195
203
208
207
200
200
208
215
217
213
208
202
193
185
181
184
194
206
210
203
193
188
193
205
209
205
198
193
192
188
185
192
210
176
186
192
195
194
191
183
179
181
190
196
195
192
190
196
201
200
202
208
211
208
202
200
200
204
209
209
207
199
187
181
181
185
193
208
220
217
200
188
193
207
209
204
197
195
201
204
205
211
220
184
188
192
197
196
186
182
181
185
195
197
193
184
185
193
201
203
201
200
200
202
197
190
181
180
189
201
204
199
198
198
197
189
187
197
215
219
210
198
200
208
210
207
202
206
212
219
226
230
223
194
189
188
192
196
189
183
185
195
207
208
195
180
177
188
201
204
198
190
190
196
197
190
176
173
182
195
199
197
200
206
206
191
182
182
196
205
206
203
203
209
209
207
205
205
203
205
216
225
220
202
192
186
185
186
183
183
188
198
210
212
197
181
175
186
199
204
197
189
189
196
201
196
190
191
201
205
199
189
191
199
202
195
184
180
184
191
196
204
205
201
192
192
194
196
188
181
189
205
216
206
204
195
186
178
178
185
191
197
199
200
194
188
180
189
198
203
197
193
195
197
201
199
201
208
219
219
206
192
191
197
202
199
193
188
187
193
201
208
204
191
177
180
191
197
190
182
184
198
214
204
210
205
195
182
184
193
198
192
184
184
190
192
192
194
198
203
203
200
200
197
195
193
194
201
210
212
208
203
203
205
204
199
192
191
197
207
212
212
202
193
188
192
199
200
200
201
202
204
210
200
206
205
198
196
199
206
201
190
180
181
188
193
193
197
202
207
209
207
203
195
189
184
188
191
196
198
199
202
205
206
201
195
187
191
201
211
213
205
201
205
215
218
210
199
199
207
211
206
199
200
202
200
195
199
206
210
203
196
189
191
189
188
191
199
207
209
206
204
202
197
190
187
195
205
205
198
192
189
191
197
198
196
196
201
208
212
208
200
199
210
223
226
211
199
200
206
206
200
192
203
204
200
193
195
201
202
200
196
197
196
191
184
187
200
210
207
198
195
198
198
196
199
210
224
228
215
196
184
186
191
199
204
207
208
212
212
210
204
202
205
208
208
201
199
203
209
204
197
194
204
204
202
196
198
198
195
190
191
196
197
194
191
193
202
208
204
191
189
194
200
204
206
214
224
227
217
204
193
189
189
196
205
209
208
206
210
212
213
205
201
194
195
194
199
205
209
207
201
200
201
201
202
207
210
207
197
185
182
190
196
198
200
199
201
200
197
189
187
192
201
206
207
206
204
206
204
204
197
191
185
187
196
204
204
202
200
204
203
197
193
196
201
200
199
199
204
209
206
203
194
198
201
210
218
214
199
183
179
186
195
197
199
196
193
189
186
184
187
194
202
206
207
206
198
194
194
198
194
185
175
176
187
197
199
199
198
198
192
182
184
197
212
213
206
196
198
204
209
205
196
199
201
207
215
211
196
185
181
188
194
194
191
190
189
185
180
184
192
200
202
203
206
210
211
204
200
196
192
183
176
179
187
191
191
197
203
207
195
179
175
194
211
221
219
208
205
208
214
211
200
203
203
204
201
198
191
187
189
196
195
192
192
193
195
190
188
196
203
203
198
195
200
211
217
215
211
206
199
192
193
200
202
198
190
195
210
219
210
186
176
184
200
214
219
218
219
222
219
212
199
203
204
201
197
189
186
189
197
201
198
193
197
202
202
201
204
207
207
199
189
187
197
204
209
210
211
207
202
199
210
221
226
217
205
200
208
215
209
191
182
184
193
201
208
216
224
226
217
202
188
194
200
201
197
192
195
199
200
198
193
195
202
205
203
204
212
213
201
189
185
195
204
206
202
201
201
197
197
202
214
225
230
227
218
211
204
200
195
193
189
192
198
202
208
215
219
217
207
191
186
189
192
191
193
199
207
206
198
186
189
201
206
205
202
205
213
212
201
190
196
211
219
218
208
199
191
189
191
207
219
223
218
215
216
212
204
198
194
195
194
195
202
209
217
217
216
213
206
202
203
199
189
178
184
200
211
204
190
182
191
207
208
205
202
206
210
209
203
204
211
221
224
218
209
200
191
187
196
215
227
224
214
203
201
203
204
206
207
205
200
195
198
206
212
214
213
214
217
215
221
216
194
175
176
191
202
197
191
191
201
208
204
200
201
206
208
205
203
208
215
217
211
203
200
199
196
194
199
213
224
224
214
203
195
196
203
212
219
214
204
196
192
192
195
200
210
220
226
220
222
220
205
189
182
189
193
195
200
207
209
199
189
186
194
203
204
197
193
195
204
206
204
197
197
199
203
201
198
197
205
211
213
206
200
196
202
210
218
214
207
199
194
191
191
198
208
218
217
208
192
180
177
181
187
191
194
195
199
203
207
211
216
219
220
218
212
210
209
211
211
207
210
209
205
201
202
200
198
193
196
205
211
204
196
199
211
222
221
209
199
200
208
213
211
202
197
198
209
218
192
189
189
186
187
191
198
206
207
204
201
200
203
204
204
205
211
219
223
218
202
195
196
197
198
200
206
210
210
206
205
208
208
200
193
196
209
218
210
201
197
203
209
212
209
203
200
207
216
222
191
192
189
183
178
186
198
206
206
197
190
188
190
189
187
188
199
215
224
216
199
186
182
188
194
199
203
207
208
205
201
200
199
197
195
196
201
205
207
205
204
205
206
207
205
202
202
210
223
231
190
191
188
181
178
184
195
203
200
192
187
188
189
185
183
184
192
201
205
202
197
185
180
184
197
203
204
201
197
197
197
198
200
205
206
203
198
201
206
212
211
206
203
203
205
206
206
211
222
228
195
193
194
195
193
193
196
201
201
195
194
195
194
192
191
196
198
195
189
183
184
188
185
188
196
206
206
202
198
199
201
203
206
210
214
209
202
202
208
213
210
203
200
201
207
210
211
209
210
210
199
196
204
211
209
199
195
198
201
201
198
197
197
196
199
204
209
205
187
175
181
190
198
196
195
196
199
202
200
202
206
209
210
209
209
206
206
205
208
209
205
201
199
200
207
210
210
203
195
194
196
196
201
205
206
200
195
197
202
202
198
194
195
195
198
203
211
208
193
178
182
202
213
205
190
182
187
197
200
201
203
207
207
207
205
203
203
204
206
203
201
202
201
204
207
205
203
198
192
190
191
195
196
198
199
201
200
202
204
205
201
196
189
190
196
202
201
198
189
182
189
203
214
206
191
181
189
198
201
202
201
203
204
203
202
199
198
201
198
198
202
205
208
209
207
204
206
208
206
201
190
195
195
196
201
206
205
202
206
212
210
200
188
191
197
202
195
184
179
181
187
195
204
205
201
196
198
201
204
206
207
207
205
201
200
199
196
191
190
197
205
214
213
210
209
216
225
229
223
211
192
192
196
201
206
204
197
191
198
207
209
201
192
198
210
210
194
179
178
181
180
182
197
211
218
210
201
199
203
209
212
211
204
197
196
198
196
192
192
199
211
216
209
204
214
229
240
237
226
210
195
189
191
195
199
191
182
177
183
191
192
190
194
208
220
211
192
180
184
187
181
176
185
204
216
211
194
190
196
205
204
204
196
194
197
202
198
195
195
208
221
219
207
196
204
220
226
223
217
213
197
189
187
186
186
181
180
181
181
180
179
182
193
208
217
207
189
180
186
196
193
179
173
183
196
198
193
189
193
198
194
192
188
194
202
207
202
197
197
209
222
220
210
196
192
195
200
204
210
214
194
197
195
188
180
181
188
193
194
188
188
187
190
198
203
203
190
180
183
194
201
195
183
179
187
196
196
196
200
203
201
196
192
196
204
206
202
199
196
203
214
219
214
202
193
192
197
204
208
213
187
199
203
195
185
183
189
197
199
198
197
195
189
187
191
200
202
191
182
186
196
203
203
200
197
196
195
196
203
209
212
213
208
204
202
203
203
201
194
192
200
209
215
214
211
211
210
207
204
202
184
194
200
195
188
185
189
190
191
192
193
194
192
187
185
195
205
205
197
186
188
199
211
213
208
195
187
186
192
205
218
224
221
209
202
200
203
201
191
187
192
207
216
219
222
219
213
206
200
199
185
192
198
195
190
189
190
191
189
184
186
194
196
192
184
181
189
197
199
192
186
190
200
204
199
188
181
184
193
204
209
211
208
201
197
197
196
191
188
188
198
209
216
216
214
209
203
201
201
206
187
194
199
198
195
195
201
204
201
196
195
199
201
194
182
172
171
176
185
194
195
193
191
191
190
191
195
199
205
203
201
196
192
190
190
192
192
191
190
197
206
214
215
210
204
203
204
208
211
209
184
193
200
200
197
198
204
205
204
201
204
202
196
186
179
175
170
168
177
194
204
202
194
193
197
203
207
205
203
197
193
196
195
192
189
191
196
200
201
203
209
216
216
207
201
206
215
217
210
201
176
183
190
190
190
196
198
199
196
196
200
197
189
178
177
180
183
182
183
192
198
196
195
200
208
213
205
195
183
181
192
204
211
208
199
197
205
207
203
200
206
216
218
209
204
210
217
214
201
193
181
185
189
186
184
187
194
195
192
191
195
194
190
179
177
181
192
198
194
189
184
184
192
204
213
212
201
186
175
179
192
207
212
208
201
199
205
205
197
193
198
215
222
219
209
207
206
203
198
195
195
200
202
195
188
187
191
194
191
188
190
194
195
188
179
181
190
200
201
195
192
194
202
210
217
215
202
189
182
189
198
202
200
193
193
192
195
196
193
193
201
213
223
221
212
206
203
204
200
197
201
209
213
210
204
196
190
187
182
181
187
195
199
196
189
183
189
195
200
205
211
213
216
217
220
219
209
197
188
192
201
205
199
189
187
189
195
200
199
200
203
210
219
218
211
210
212
210
201
194
193
192
195
203
208
206
196
184
178
181
188
196
200
200
196
194
191
190
196
205
213
212
208
207
211
215
208
198
188
190
199
206
204
196
194
199
208
209
206
200
202
207
209
205
205
210
216
208
194
185
184
172
170
183
200
209
203
192
188
193
197
198
198
199
202
202
196
190
189
193
194
193
187
186
191
195
200
200
197
193
196
200
201
199
203
205
212
210
202
198
201
208
206
197
195
201
208
205
193
193
184
173
171
181
194
206
208
206
205
205
204
201
197
192
195
197
197
193
187
183
183
184
187
187
185
186
195
211
219
210
193
185
184
192
199
198
196
195
199
203
211
214
208
198
192
196
203
211
214
217
192
193
194
193
192
199
209
216
214
205
201
201
198
191
187
188
194
198
193
187
188
196
205
206
198
193
201
215
222
210
188
175
177
190
195
187
179
185
200
219
223
217
208
203
201
200
205
213
223
221
198
206
207
197
190
194
204
211
205
193
187
195
202
200
195
192
195
197
194
192
197
208
214
212
206
205
209
214
207
197
186
186
193
201
197
185
179
191
210
225
222
213
206
208
211
208
205
206
208
205
201
204
203
195
190
191
197
197
192
184
183
192
205
214
213
205
199
196
195
199
205
209
208
202
198
205
210
212
204
197
199
207
215
213
202
192
188
198
208
211
207
202
204
207
210
205
197
195
197
198
197
194
193
193
191
189
185
183
184
186
184
190
201
215
223
217
202
196
198
204
211
207
199
190
186
192
201
207
205
203
207
211
215
213
207
200
197
192
188
190
196
202
205
202
197
191
189
192
204
211
181
183
189
193
193
190
183
181
185
189
188
187
192
203
214
213
201
198
204
215
214
207
196
189
184
185
192
199
202
197
195
194
198
201
209
212
203
186
170
176
195
208
207
197
189
188
192
201
211
219
167
171
182
193
195
193
190
191
191
192
189
187
191
199
202
200
199
199
207
213
211
205
195
189
185
188
195
200
200
193
188
185
187
195
207
218
212
194
177
179
195
204
203
195
195
202
209
214
216
213
168
166
172
185
194
195
199
200
200
197
196
197
199
199
199
198
199
198
198
198
196
194
190
186
185
193
204
211
210
205
203
200
195
191
198
213
219
214
200
195
195
194
191
197
205
213
217
217
215
205
184
171
171
174
184
193
197
199
200
204
208
209
205
199
197
200
202
198
194
191
193
194
190
184
185
194
204
209
210
213
218
216
202
189
188
200
215
220
220
212
205
196
195
202
205
204
200
201
204
207
200
185
174
170
173
182
191
194
198
202
210
211
204
196
193
199
204
199
192
190
195
197
193
187
189
199
204
200
199
206
216
213
199
187
182
188
199
207
214
216
210
206
206
207
203
187
173
176
193
208
199
192
185
177
178
185
195
196
191
190
195
201
202
195
191
194
196
196
191
191
196
197
192
188
195
209
214
205
193
194
200
204
198
187
181
182
186
189
197
203
207
210
211
209
203
191
177
176
185
204
192
191
191
193
195
203
209
201
186
175
177
194
201
202
198
196
195
195
195
197
197
195
190
190
198
212
218
208
196
189
195
202
201
191
183
182
186
185
184
193
204
214
216
209
203
203
202
200
192
187
193
191
194
199
208
216
215
200
184
172
174
187
199
205
206
203
203
204
204
202
197
194
192
195
200
210
209
203
193
189
193
202
202
198
194
195
199
192
189
194
206
219
217
208
200
206
218
217
201
181
199
197
196
195
200
205
205
201
195
191
188
183
183
191
202
209
209
209
206
202
195
191
193
203
208
211
205
194
189
188
191
196
197
198
203
211
215
210
202
202
208
210
207
200
198
205
214
212
203
193
202
200
197
194
193
194
196
201
207
206
194
178
169
178
197
210
212
206
201
198
195
192
193
203
215
220
212
197
191
186
186
186
190
197
206
216
222
222
215
210
205
198
194
195
201
207
207
205
201
206
202
199
200
198
198
197
198
202
207
202
194
179
178
190
198
206
205
198
193
193
197
199
200
202
208
219
219
208
195
184
179
182
190
197
203
206
213
219
216
210
202
199
201
203
205
208
207
207
208
212
202
202
202
208
210
207
203
202
204
199
195
195
203
208
204
198
192
187
186
190
198
205
203
200
199
205
212
210
197
184
177
180
190
197
198
198
200
203
200
197
199
209
215
213
205
199
202
211
213
208
202
203
203
209
211
205
199
198
201
203
207
209
214
212
200
188
179
177
184
191
197
203
205
206
199
198
196
197
193
185
180
184
192
194
193
197
200
199
188
181
190
209
221
217
202
191
195
206
213
204
193
196
201
208
209
202
193
192
200
209
212
205
199
196
193
187
183
183
192
196
194
193
202
212
215
205
193
187
189
190
196
198
195
191
191
201
215
216
199
184
184
198
213
214
204
194
191
198
204
208
184
189
200
209
209
202
191
187
198
209
207
193
188
190
198
202
199
201
205
202
193
188
197
211
222
213
200
191
194
201
210
214
210
201
194
201
219
229
218
200
189
195
202
207
207
205
205
206
205
207
187
191
203
210
209
200
188
188
197
201
196
188
190
198
211
214
212
210
208
203
197
192
198
207
210
208
206
203
204
205
210
214
215
215
208
204
208
213
214
207
201
196
198
198
201
209
217
221
211
200
199
202
204
205
197
191
189
195
196
190
183
184
198
207
214
215
212
207
199
194
198
206
211
207
202
200
201
202
202
204
203
202
206
214
219
216
206
198
198
202
203
204
201
201
203
208
218
223
214
193
204
205
202
195
186
186
192
198
194
183
175
184
196
207
213
211
207
199
190
190
201
216
221
219
214
206
197
190
191
201
205
199
193
198
212
219
211
199
194
197
201
204
208
208
205
205
207
210
205
194
202
203
200
195
193
194
198
198
195
187
186
188
194
204
208
209
205
200
197
200
204
208
210
218
224
219
198
180
180
199
213
211
195
188
193
203
208
207
203
198
197
201
205
207
204
201
197
200
202
198
200
201
203
203
205
204
201
197
198
201
199
192
190
197
205
208
206
205
207
209
205
194
189
200
215
221
207
189
182
192
209
214
209
197
188
190
199
206
208
202
195
190
195
200
203
202
204
208
210
209
198
199
202
204
206
202
197
197
200
205
201
189
183
188
199
205
204
204
207
205
199
186
182
190
202
215
215
203
188
183
190
203
210
207
199
195
200
207
211
204
194
189
193
198
206
212
214
217
218
219
196
186
183
183
190
190
185
184
187
193
199
197
193
194
202
211
213
204
194
191
197
207
216
218
212
207
205
201
191
184
188
199
201
194
185
184
191
198
204
206
210
216
218
220
221
219
210
199
195
195
194
190
192
192
190
189
189
194
200
204
202
195
193
196
202
208
215
220
220
209
198
195
203
209
208
200
191
186
186
190
198
205
200
189
186
192
199
198
196
200
208
216
216
212
216
220
221
216
210
213
198
197
196
191
190
193
199
206
210
205
196
192
191
193
197
194
196
207
219
217
203
186
182
193
205
204
194
182
177
184
192
197
196
195
198
203
205
200
195
197
207
212
209
206
210
217
221
220
222
226
201
197
191
188
189
196
203
207
203
193
189
187
188
188
186
183
180
185
197
209
206
190
172
175
195
212
211
196
179
177
179
187
197
206
213
212
208
203
202
204
205
208
205
203
205
209
210
209
210
210
193
187
186
188
194
202
204
204
198
190
187
187
187
183
182
186
187
185
187
194
203
195
178
172
188
208
215
208
192
182
181
189
204
214
216
209
203
203
203
203
203
205
204
199
196
195
197
194
188
187
184
184
191
198
206
206
203
201
197
195
197
198
197
192
189
195
202
202
194
191
195
201
199
191
191
196
204
207
202
197
194
200
207
209
207
201
197
196
198
199
199
202
200
196
191
191
194
188
175
174
182
185
195
208
211
207
202
198
197
197
200
207
209
205
198
194
199
203
197
195
199
210
216
209
198
193
199
205
203
201
203
205
206
205
201
196
192
191
193
195
199
199
196
194
194
198
199
192
184
184
186
188
196
205
211
210
206
202
198
197
197
201
204
203
198
191
184
186
193
198
208
214
210
200
192
194
199
205
203
203
206
208
207
203
200
197
191
187
189
197
205
203
195
191
196
205
210
209
208
209
192
193
195
201
210
212
209
202
197
196
193
189
188
192
199
193
180
173
179
197
208
206
194
184
185
196
207
207
205
206
211
214
208
201
200
202
196
189
190
200
213
209
195
188
197
210
217
218
221
220
202
199
197
197
205
206
201
193
191
197
197
189
183
190
203
207
191
176
175
185
194
193
188
188
196
203
210
208
207
209
214
218
209
198
200
207
208
199
192
203
214
211
195
189
200
216
220
213
209
208
206
202
196
192
191
192
191
188
190
195
196
188
184
191
207
211
202
189
185
189
191
190
193
206
217
219
210
200
197
201
211
215
208
203
206
217
216
203
193
197
204
204
196
194
206
215
210
196
191
195
204
202
196
186
181
185
193
197
196
193
189
185
184
189
202
207
202
200
205
210
205
194
192
206
222
226
212
192
185
189
199
206
207
210
215
220
215
202
194
193
200
203
201
200
203
206
199
191
190
200
196
203
201
189
182
185
196
202
201
197
190
186
185
183
187
191
194
199
209
219
213
196
184
193
211
223
217
201
193
191
193
199
203
207
211
208
202
198
196
201
208
212
208
205
206
203
201
199
198
203
190
202
206
198
187
187
193
199
199
197
198
192
185
178
177
186
191
197
201
209
208
198
186
184
194
207
214
211
206
204
200
201
202
201
202
201
200
199
199
207
214
215
212
208
209
212
209
202
195
201
187
197
197
193
184
185
191
196
196
193
191
188
183
179
179
185
193
195
194
198
204
203
197
188
187
191
199
206
207
207
207
207
203
199
202
205
205
202
197
200
206
212
211
209
212
211
205
195
192
199
186
189
188
183
181
185
194
200
199
190
183
182
185
186
188
192
193
192
193
196
204
206
202
191
187
187
194
199
200
200
203
205
201
197
201
207
205
200
192
190
197
204
210
208
208
206
200
197
196
202
185
190
191
187
183
190
203
211
204
191
185
186
193
195
193
190
189
190
192
202
206
206
198
192
193
201
208
210
205
199
193
194
189
185
185
191
196
197
196
198
202
207
209
203
199
202
207
212
211
204
185
192
201
199
193
195
204
208
196
189
187
197
199
194
184
180
186
191
198
204
206
204
195
195
203
211
220
220
212
202
194
196
191
181
170
174
191
206
213
212
213
215
209
200
194
199
213
221
214
201
185
192
199
198
194
195
201
195
183
176
185
198
198
184
174
177
189
198
202
200
197
194
192
195
202
208
211
210
205
200
200
205
200
185
175
182
202
217
216
210
208
212
210
202
194
197
205
213
210
199
190
191
190
187
186
192
198
195
183
177
182
192
193
183
176
180
193
203
200
189
183
182
183
192
199
205
202
199
195
198
203
208
204
194
196
205
217
216
202
190
192
202
211
209
201
197
200
205
208
205
198
197
192
187
187
192
198
197
190
182
184
191
194
191
186
183
191
191
190
186
186
188
189
194
203
206
201
191
190
197
204
201
195
191
205
217
219
205
189
181
189
203
214
214
208
206
206
208
209
208
200
200
199
197
198
199
197
196
189
185
186
193
197
198
190
180
174
175
183
194
200
203
204
207
214
216
204
195
191
198
205
200
189
183
195
210
217
206
195
189
201
213
217
213
209
211
218
216
204
196
191
190
187
194
201
205
202
197
190
183
182
189
194
197
192
181
174
175
187
200
209
209
204
206
212
214
208
200
195
199
205
204
192
183
188
206
218
216
205
198
203
214
214
207
203
210
218
211
196
186
184
175
172
181
194
206
212
207
198
186
180
180
185
190
195
195
191
191
194
198
203
195
188
188
195
203
204
201
198
199
203
206
201
194
198
209
221
223
210
198
199
203
201
197
196
202
207
200
192
193
192
185
181
183
191
203
212
215
209
198
192
189
186
190
198
205
205
198
194
194
198
197
191
189
190
193
197
199
201
200
198
197
199
204
212
213
215
212
208
201
196
193
192
192
195
198
198
197
197
205
196
203
207
203
199
204
211
217
215
209
206
206
201
198
196
199
198
194
185
186
199
212
218
212
202
195
194
201
202
198
189
184
192
209
218
210
196
194
197
201
196
189
188
197
202
198
192
191
197
207
189
204
214
211
203
202
208
211
209
205
205
212
213
207
197
189
187
184
179
182
200
220
232
225
210
203
204
206
203
197
185
183
191
208
214
202
188
189
195
199
193
185
188
199
204
196
186
185
192
200
181
190
199
197
193
194
197
198
197
195
196
206
213
211
203
193
189
186
189
194
202
212
215
211
205
204
211
216
212
204
198
197
202
207
205
201
194
198
202
200
192
188
190
197
199
191
183
183
193
197
181
179
182
182
180
183
187
192
194
193
184
188
197
209
207
198
191
194
202
207
200
193
187
187
185
192
201
209
213
214
214
210
208
206
204
205
206
203
200
197
200
201
202
199
195
190
191
197
207
208
182
180
180
181
179
181
190
203
206
197
180
174
183
197
203
194
189
193
203
204
194
182
178
180
181
179
182
191
203
212
214
211
208
206
209
215
209
195
182
186
202
212
210
202
198
202
209
217
222
212
178
182
189
190
186
190
202
217
218
202
185
179
188
197
199
189
182
186
194
193
188
184
188
194
193
188
185
191
200
202
206
206
207
207
208
210
201
188
177
181
193
202
203
200
204
209
218
219
216
199
178
185
191
189
187
192
204
218
216
203
196
198
208
210
200
190
188
189
191
189
187
191
200
208
210
208
206
208
205
202
202
205
208
207
203
199
197
194
192
189
184
182
187
197
206
209
212
210
203
190
189
193
193
186
182
187
199
208
204
199
204
214
221
214
201
192
193
198
197
193
194
195
200
205
208
211
212
210
207
204
206
207
207
203
199
198
203
208
210
202
193
190
195
205
209
210
205
203
199
194
199
199
194
185
179
184
195
197
192
190
196
210
213
205
193
190
194
198
197
197
197
196
192
190
193
200
201
200
199
204
207
204
196
194
198
207
211
208
205
203
207
216
223
221
212
206
202
201
200
203
192
191
192
190
188
194
198
195
186
178
183
194
201
196
190
187
188
191
191
193
195
196
192
188
191
198
202
197
193
194
202
201
196
193
197
205
206
195
186
192
211
230
234
223
210
202
199
198
199
203
176
176
185
198
206
212
209
199
185
176
178
190
201
202
198
194
189
188
187
188
192
196
197
196
197
205
210
203
192
189
198
208
209
203
197
196
194
184
181
189
206
219
218
207
200
203
202
199
197
192
179
176
186
203
216
219
211
199
192
188
188
196
203
207
205
200
198
197
194
190
191
196
202
208
207
208
209
202
193
189
197
212
218
210
202
195
191
190
194
202
207
203
198
193
200
209
211
207
201
194
196
191
192
199
210
208
204
200
200
203
197
194
193
194
200
203
204
205
203
199
194
195
201
207
210
206
201
196
196
197
195
199
202
203
205
203
198
202
211
216
210
197
190
193
204
216
217
211
207
209
200
199
199
201
204
202
200
201
206
203
195
180
175
181
194
201
205
205
203
199
197
195
198
203
202
203
198
195
199
197
191
182
180
189
202
206
205
204
210
212
208
200
197
204
215
218
211
203
204
217
190
193
200
207
208
203
202
205
205
192
180
172
177
189
196
200
203
201
196
196
199
201
199
194
194
199
206
205
202
197
188
183
184
193
199
201
198
196
197
199
199
201
207
214
216
209
200
193
196
206
191
193
200
207
207
201
202
208
206
192
180
181
194
204
200
197
195
195
194
195
201
206
203
195
189
196
205
210
204
199
198
205
209
207
201
198
197
191
186
184
189
199
206
208
204
200
197
196
199
199
203
205
201
198
193
191
199
208
213
205
196
196
202
206
197
188
184
188
194
195
198
201
203
201
196
196
195
196
198
203
214
224
223
212
202
205
207
201
187
181
186
201
207
202
196
196
199
205
206
203
206
207
201
194
190
192
197
205
211
210
208
198
197
193
191
185
182
186
191
192
190
190
200
210
212
203
190
185
190
201
215
218
208
195
195
206
218
215
201
194
199
212
216
207
201
198
200
202
203
206
199
199
200
201
205
204
198
195
200
207
206
194
186
184
190
194
191
188
190
189
186
185
198
211
221
210
195
187
190
200
204
198
187
181
187
202
213
219
215
210
213
218
219
213
206
202
200
198
199
203
199
198
201
207
208
203
192
184
187
192
195
192
190
192
197
202
197
190
191
193
196
197
200
207
211
209
204
201
201
203
197
187
181
183
190
196
200
206
212
218
216
215
211
206
203
203
205
207
205
201
210
209
205
200
192
184
177
176
177
177
180
187
198
200
202
199
192
188
190
199
209
213
207
202
201
204
207
210
209
209
199
187
181
190
201
203
196
195
201
211
211
203
198
195
195
203
214
220
216
201
211
211
206
195
183
172
170
175
175
170
169
182
195
205
203
194
186
185
190
201
211
212
206
201
203
208
209
204
201
203
199
188
179
186
199
206
204
196
200
206
206
202
196
192
196
203
214
219
211
196
194
199
206
208
200
189
178
178
179
180
177
180
191
202
205
196
187
189
199
208
208
201
194
202
214
219
210
193
184
189
194
190
179
175
184
196
204
205
205
205
206
205
205
202
201
204
208
207
200
191
176
181
202
222
226
211
191
182
186
193
191
183
185
198
206
204
199
202
213
219
210
194
188
202
215
220
206
189
180
182
190
195
192
184
181
189
200
207
207
205
206
209
214
215
212
207
200
196
194
193
179
178
192
213
221
211
195
186
187
195
191
184
183
191
201
203
203
208
220
221
211
198
193
201
205
207
202
197
191
191
196
205
207
203
196
196
199
203
203
201
201
208
216
220
220
212
201
195
199
211
190
193
200
205
202
191
175
168
176
195
204
203
190
185
191
201
207
204
199
197
197
201
202
195
191
196
204
205
193
180
181
192
199
196
190
184
181
186
200
221
234
229
212
198
203
217
222
216
206
199
187
189
198
206
207
198
188
184
192
204
203
196
188
186
192
196
201
205
206
201
196
197
211
219
219
207
192
181
177
182
193
202
200
192
190
192
193
188
191
203
219
220
204
193
200
215
220
215
207
205
195
192
194
204
208
207
203
201
204
203
199
193
190
195
198
196
193
191
195
199
197
197
208
222
231
218
192
174
174
188
202
204
200
196
199
205
207
198
188
189
198
203
200
193
197
210
216
214
205
202
197
192
189
192
203
206
206
203
196
192
194
192
193
194
198
197
190
185
187
197
203
199
193
198
210
213
203
191
188
195
204
206
204
204
206
209
210
205
196
187
191
203
206
201
194
197
203
207
199
190
190
181
181
183
194
203
204
201
195
192
195
199
194
186
186
193
195
191
193
200
208
204
190
179
187
200
209
210
205
202
205
208
209
207
202
199
203
203
200
192
199
215
220
206
190
183
194
204
198
190
176
177
182
187
195
200
200
200
199
202
207
207
198
183
181
189
197
199
199
202
207
207
198
186
189
203
215
218
215
206
207
209
209
205
197
191
192
195
193
193
202
217
222
209
192
190
197
203
197
194
171
180
194
204
207
202
198
197
199
202
203
205
203
195
189
188
193
199
203
206
209
205
200
196
201
213
221
218
211
206
207
210
208
202
198
194
190
186
187
195
205
212
211
205
198
203
205
201
195
197
177
186
201
213
213
203
198
195
191
187
186
192
202
204
198
191
189
194
204
216
214
205
190
184
195
213
219
213
202
201
207
212
206
201
201
203
198
189
190
199
209
205
192
188
194
203
201
195
194
202
189
194
202
207
207
202
199
193
188
182
178
183
191
197
199
192
186
189
204
221
227
209
182
166
173
195
210
210
202
201
206
210
204
198
201
210
209
202
199
207
213
205
185
174
182
192
189
187
191
204
202
207
201
195
194
198
200
196
191
192
191
187
184
182
186
189
186
186
196
215
225
214
189
169
169
185
204
210
208
205
207
209
201
193
198
212
219
211
204
206
211
201
183
177
188
199
191
183
186
195
208
210
200
190
185
195
202
201
201
202
201
192
180
172
178
187
188
186
192
206
216
215
204
193
191
197
204
203
203
205
209
209
202
194
198
214
221
213
202
197
198
191
188
196
211
219
209
191
184
190
203
206
198
188
185
194
204
206
203
201
199
195
185
177
181
188
193
196
202
208
211
208
203
207
213
214
206
193
187
196
208
216
212
205
206
213
218
209
199
189
186
189
194
205
220
226
220
205
197
196
198
199
196
188
186
191
199
201
198
197
197
195
191
188
185
190
195
202
207
210
205
194
188
197
212
218
210
197
190
193
201
211
211
208
205
206
205
205
201
198
196
195
194
197
203
208
211
208
203
200
197
196
194
188
185
186
190
194
196
195
196
196
193
189
189
191
193
196
200
204
201
189
181
180
190
203
210
209
206
203
199
200
200
201
200
199
199
202
203
209
208
205
194
185
183
189
196
197
197
201
199
196
191
185
184
187
194
198
199
198
196
192
186
188
190
193
192
190
187
193
201
200
189
181
176
184
197
208
211
208
204
201
199
200
201
201
200
200
200
204
207
204
194
188
188
192
193
192
193
201
199
197
190
182
180
187
197
204
200
193
184
177
178
187
199
205
200
191
184
191
202
207
199
186
182
186
192
198
200
200
203
203
206
207
208
208
204
200
197
197
199
197
193
195
203
206
203
196
198
203
197
198
192
181
174
182
196
202
194
178
171
174
183
194
200
210
209
205
200
201
203
202
197
193
196
203
207
203
198
196
197
203
206
208
205
204
203
199
200
199
197
194
191
189
196
203
206
209
208
204
200
201
196
181
171
173
188
195
184
173
171
184
198
199
196
197
206
214
217
210
202
198
196
195
202
209
213
214
208
201
200
201
201
196
190
191
201
207
204
200
197
192
188
185
184
193
202
209
211
207
204
204
197
183
173
177
193
197
186
174
175
191
201
199
192
187
198
210
214
207
199
197
194
194
193
199
208
216
216
213
207
206
201
190
185
190
203
207
204
193
188
189
189
187
187
190
194
204
213
213
204
200
191
183
180
189
200
202
193
181
180
189
195
196
193
196
201
206
202
196
192
190
186
181
182
193
203
210
213
214
214
211
204
196
196
201
207
204
192
181
181
185
190
196
199
199
197
202
211
218
202
197
188
183
185
194
202
200
195
189
185
188
190
192
195
200
203
200
193
187
186
184
179
174
182
194
203
202
205
208
212
208
201
197
205
215
213
202
189
185
188
189
193
196
204
209
210
209
209
210
201
196
191
185
186
193
196
196
196
195
195
192
190
187
187
189
194
198
193
194
193
189
185
181
188
197
201
201
202
205
207
197
189
187
195
209
213
204
196
195
201
203
199
196
200
210
220
216
204
195
200
192
189
184
184
187
195
200
201
197
195
192
190
185
183
185
192
198
200
199
200
199
198
198
198
200
201
202
204
203
202
194
188
180
182
193
204
206
203
200
206
211
204
196
198
208
218
213
197
189
193
189
185
182
182
186
199
210
206
195
184
183
186
191
195
197
199
200
201
201
204
204
206
205
207
206
202
199
195
197
199
202
202
192
187
189
197
203
202
197
199
202
203
198
199
206
207
201
194
194
191
187
187
185
185
189
202
210
207
194
184
183
190
199
209
213
210
200
196
196
203
206
207
209
211
209
199
182
175
180
194
205
215
217
213
204
199
197
197
193
191
189
192
199
204
205
198
187
189
200
187
187
191
194
194
198
204
206
203
198
195
197
199
203
209
212
206
194
187
189
201
209
211
209
208
206
193
179
171
177
186
198
214
230
236
224
204
191
186
186
186
185
191
201
207
203
192
183
188
200
181
185
192
198
202
206
209
204
201
200
202
206
202
199
196
194
195
190
187
190
203
212
214
209
202
199
194
190
188
190
187
190
202
220
233
225
204
188
186
188
187
187
194
204
207
199
189
184
188
194
183
185
187
194
202
207
207
206
202
200
200
203
200
194
186
182
186
192
201
203
203
202
203
202
201
201
201
204
205
203
198
191
192
201
211
210
203
198
202
206
204
199
199
202
203
197
188
182
187
191
189
187
186
190
194
203
207
208
206
198
188
187
191
193
186
175
178
195
209
211
198
187
185
196
205
207
205
203
205
207
205
198
193
191
195
202
203
207
211
219
218
211
202
197
198
200
196
192
194
196
193
191
191
193
192
199
209
218
214
197
179
174
184
194
189
175
173
188
203
205
192
179
181
198
208
206
198
192
195
203
207
203
197
194
197
201
204
204
207
213
215
212
202
199
201
205
208
210
213
209
192
194
199
195
189
192
207
220
215
198
178
175
187
197
195
185
178
184
193
194
190
189
197
207
208
203
194
193
196
194
198
202
207
206
202
198
195
195
200
206
208
210
209
205
206
205
207
214
217
212
194
205
208
197
186
186
199
214
210
197
186
189
198
203
201
197
193
194
192
192
193
200
207
210
207
204
204
205
201
188
184
194
209
215
205
190
186
192
205
204
202
202
208
212
210
206
205
205
203
196
205
218
216
198
184
184
197
205
200
191
191
202
204
202
199
197
197
198
197
193
196
199
201
204
205
206
208
206
203
191
185
192
203
209
202
191
189
195
203
200
194
199
207
214
212
210
214
208
196
185
210
220
216
203
191
191
197
197
190
184
188
200
202
198
192
190
195
197
197
196
196
195
192
198
204
207
203
199
198
196
195
191
192
197
203
204
203
197
192
188
192
204
212
209
208
214
224
220
202
188
196
204
211
209
203
196
192
192
185
183
186
193
198
195
191
191
192
194
195
196
196
198
200
201
203
204
202
196
196
199
203
201
197
197
206
214
211
197
186
186
198
207
212
207
204
211
219
216
208
202
173
177
194
208
213
203
194
191
194
196
195
195
198
201
200
197
195
194
191
190
194
202
209
206
200
198
198
199
199
202
208
215
215
209
208
209
204
197
195
199
205
204
201
202
205
210
202
199
202
210
172
169
184
204
212
207
198
197
204
210
208
203
200
201
203
199
197
196
194
190
193
200
208
207
197
191
193
200
203
207
210
220
221
214
208
201
195
197
208
215
209
193
188
199
215
216
204
196
203
215
192
186
188
197
204
206
202
202
208
210
208
203
200
197
197
196
198
200
200
197
195
200
207
206
198
189
188
195
205
211
210
209
210
211
209
202
191
195
209
218
212
198
194
208
227
228
215
207
211
225
200
198
198
200
202
202
201
199
199
197
196
194
193
192
192
196
201
203
200
197
198
202
206
207
202
193
189
194
204
208
203
191
189
200
205
202
189
187
195
207
209
205
208
220
231
229
217
208
209
220
188
193
199
207
207
200
192
189
188
189
191
193
192
191
193
197
203
202
194
192
198
203
204
201
196
195
197
199
201
202
197
191
189
196
200
197
188
180
182
188
199
205
211
220
225
218
204
192
192
200
182
187
199
208
207
198
191
187
189
188
188
193
197
198
193
195
200
201
195
193
196
202
200
191
190
194
200
201
198
201
208
217
215
207
200
195
194
188
185
184
189
196
201
205
210
211
202
192
187
190
197
197
198
198
194
194
195
197
192
187
185
192
200
200
191
187
191
199
201
198
196
197
199
191
191
193
194
196
195
203
220
235
231
215
201
202
203
202
197
193
197
198
195
191
198
211
214
210
204
203
214
210
199
189
189
199
206
202
193
187
187
194
199
199
193
188
191
197
203
200
195
193
198
202
201
196
192
190
191
198
208
216
211
201
199
206
212
206
200
200
210
214
207
200
203
212
222
221
216
209
214
212
199
190
193
205
208
202
192
191
196
198
196
193
195
198
198
196
193
191
192
194
201
208
209
202
192
187
189
192
191
183
177
180
194
204
207
202
199
203
211
217
217
214
210
210
211
210
205
203
206
204
197
190
192
194
195
191
190
200
207
207
194
187
189
198
198
195
192
191
195
199
203
206
208
205
198
196
198
200
195
182
173
179
192
198
198
195
198
203
202
202
204
206
205
201
199
199
197
192
200
199
195
189
184
181
181
181
184
193
204
207
200
187
181
185
192
195
196
201
207
204
202
197
200
206
205
204
209
214
212
202
191
193
195
192
186
189
198
204
200
188
185
188
194
199
202
203
200
192
196
197
195
192
185
181
178
178
179
181
189
198
201
198
183
178
184
195
206
212
214
206
196
192
196
208
215
214
210
211
211
204
196
194
192
188
183
187
196
205
201
191
182
180
189
202
212
215
207
196
190
193
200
206
201
190
180
177
180
183
186
187
196
201
195
188
185
197
213
219
213
199
192
193
202
211
216
212
201
197
196
195
189
183
183
186
194
199
205
208
209
203
196
190
193
203
211
209
203
196
186
187
199
210
209
196
183
182
191
198
192
185
186
199
205
200
197
204
218
221
211
199
197
203
206
205
203
200
199
196
196
195
190
182
180
189
202
208
211
208
210
212
209
204
201
200
196
190
186
191
191
184
191
199
201
197
189
192
199
205
198
191
190
199
205
204
204
209
218
218
207
203
208
213
205
190
183
188
200
210
212
209
202
194
193
197
202
201
200
201
206
213
212
208
203
197
184
175
176
186
180
184
194
203
204
197
185
178
183
196
207
210
208
205
204
203
205
206
207
206
201
196
186
178
177
188
207
216
208
196
194
207
216
216
207
193
181
182
199
221
230
217
193
185
191
205
218
222
221
217
178
180
188
202
208
202
193
189
193
203
209
207
201
196
195
192
189
189
194
195
193
194
197
203
206
205
204
202
197
191
194
206
209
208
204
201
194
190
193
203
211
206
193
186
194
206
208
204
204
209
177
176
184
199
208
204
196
191
192
198
200
199
195
194
193
196
192
188
185
184
187
196
211
224
228
212
198
191
196
206
213
210
205
197
200
205
210
208
196
186
187
193
192
190
194
204
206
201
194
193
181
178
180
189
199
200
189
181
177
183
196
201
199
195
196
203
207
202
191
186
189
200
212
220
214
199
190
193
210
227
235
228
210
193
185
191
203
207
199
185
185
199
201
193
188
195
209
215
206
193
183
182
183
187
194
195
189
179
177
183
197
206
202
192
190
199
207
205
196
190
195
204
206
199
190
186
188
200
216
230
238
234
218
195
178
177
191
201
200
196
200
215
218
202
189
195
217
233
228
210
182
184
188
192
196
194
191
190
193
199
204
203
192
182
181
190
197
197
194
193
197
202
192
181
181
191
201
208
210
216
223
226
217
199
182
182
191
199
201
200
208
218
221
210
200
206
223
235
231
221
171
181
194
200
197
190
192
198
204
205
202
192
183
180
182
190
196
195
193
195
199
193
182
177
187
209
218
210
202
200
209
217
211
200
196
198
200
200
198
200
207
211
210
205
204
212
220
222
217
214
167
181
195
199
192
184
187
197
203
201
196
191
189
191
194
196
198
198
200
205
204
197
183
179
195
216
219
207
191
194
207
215
209
200
200
208
210
205
199
201
207
206
199
194
195
202
202
198
195
200
180
188
195
193
182
177
182
194
201
200
196
195
196
197
195
192
192
197
206
219
225
217
200
189
193
201
206
202
193
194
203
212
206
198
200
211
217
210
203
204
210
207
196
189
189
191
186
180
182
191
196
202
197
188
181
179
188
197
203
203
201
198
192
184
178
177
182
189
205
220
232
230
211
190
178
181
192
201
202
199
198
198
193
194
199
212
217
210
203
204
209
206
197
193
200
201
191
180
181
189
202
207
199
193
193
196
203
205
207
207
205
198
187
176
172
175
178
183
191
205
218
221
206
185
169
169
185
200
208
205
197
192
189
191
198
208
211
203
198
198
202
201
198
203
215
221
212
197
192
192
193
199
198
197
200
203
203
201
198
200
203
199
195
188
186
188
189
184
183
186
194
196
188
180
172
173
184
192
203
206
208
204
199
194
196
202
204
201
197
197
198
201
201
207
218
220
216
210
206
202
188
183
185
188
189
189
188
184
184
188
194
198
203
205
206
207
201
193
184
180
178
177
176
180
184
189
191
193
195
202
207
207
202
197
195
198
200
203
201
199
200
202
201
200
196
193
199
206
206
204
189
180
173
172
174
178
180
182
183
186
189
193
198
206
210
211
204
193
183
178
177
178
182
185
188
192
196
196
197
197
196
196
198
196
196
196
200
203
202
200
201
203
200
191
179
175
185
195
201
201
193
183
173
172
174
183
190
195
194
193
190
187
191
198
208
210
201
188
178
178
186
191
191
188
183
183
187
193
197
198
194
190
193
195
195
197
196
198
200
200
202
202
200
195
189
190
194
199
199
202
194
186
177
176
184
193
198
196
193
191
188
186
189
197
205
208
200
188
179
181
188
192
190
188
187
188
190
191
195
198
198
198
198
201
202
200
195
193
195
199
201
199
198
197
204
206
204
201
200
201
193
187
181
178
181
185
186
183
181
179
182
189
196
199
202
205
202
200
198
193
189
185
186
190
199
205
206
200
197
199
201
207
209
214
215
209
201
196
194
197
196
192
188
194
201
203
200
194
194
197
197
190
184
177
170
169
174
181
182
179
182
191
202
201
198
194
200
208
211
203
193
187
189
195
203
210
210
207
203
203
205
206
210
212
214
212
208
200
192
185
181
178
179
185
190
190
184
183
192
201
202
199
192
178
170
170
181
194
197
191
185
191
200
201
196
191
193
200
202
200
196
198
198
196
192
193
199
208
212
210
212
210
209
206
203
204
204
197
189
180
176
176
180
187
194
191
180
181
196
210
204
200
193
189
184
187
196
204
204
195
188
189
194
200
203
200
195
189
184
186
192
197
196
186
178
185
198
209
215
215
216
213
211
203
198
195
193
192
189
187
187
188
190
196
204
202
194
192
202
214
198
196
193
192
196
200
202
202
198
197
190
189
189
194
201
208
207
198
188
184
187
188
184
175
174
185
199
207
207
209
209
208
203
198
196
197
197
194
196
199
203
199
193
197
205
213
210
207
205
209
192
193
192
192
196
198
200
198
198
199
198
193
187
185
189
205
220
222
212
198
190
189
185
178
176
180
191
199
200
198
194
191
187
186
191
197
201
202
198
199
201
200
195
193
199
210
220
216
203
198
188
190
192
192
188
187
189
196
200
202
201
195
187
181
184
202
223
232
223
206
196
199
202
196
185
179
186
196
200
195
189
188
186
183
180
180
184
189
194
194
198
198
196
193
197
207
216
212
198
193
184
188
195
195
186
177
182
193
202
203
200
196
192
189
192
203
214
218
210
200
196
202
208
208
201
194
193
198
200
198
198
200
204
194
179
161
158
170
185
194
199
199
197
197
201
205
205
198
193
196
183
187
194
198
189
179
179
189
198
202
201
200
200
201
201
204
203
200
197
191
193
193
197
204
206
206
203
196
192
195
200
210
213
205
188
168
161
170
184
194
199
199
197
199
205
206
202
195
196
198
186
185
187
192
189
186
185
189
197
201
203
203
199
200
201
202
201
197
198
199
198
192
187
191
203
207
204
192
188
193
198
204
205
203
201
192
184
182
185
191
197
201
204
208
208
208
209
204
197
197
197
189
185
187
192
198
199
197
198
199
200
196
190
192
193
197
202
205
210
213
207
198
190
189
195
198
194
190
193
199
200
195
193
200
207
204
193
186
188
197
201
205
207
211
211
212
210
206
196
189
214
205
195
191
198
208
212
209
202
197
190
188
187
189
189
190
194
206
218
222
212
202
194
195
199
198
191
188
193
202
201
194
192
198
206
201
190
187
197
212
215
208
201
201
206
208
205
194
184
183
218
215
209
205
208
215
218
214
202
192
182
185
193
196
191
182
183
199
217
222
210
195
192
203
214
211
200
189
189
196
200
197
193
195
199
195
188
188
203
219
218
199
183
181
192
198
191
179
176
190
210
211
211
211
210
210
210
207
199
188
180
187
201
207
201
183
178
192
211
218
210
197
195
204
217
219
207
194
188
187
190
191
191
190
189
191
192
197
207
216
207
192
177
176
185
190
185
180
192
209
198
201
208
210
208
202
197
199
196
188
183
187
199
207
205
197
191
194
203
210
211
207
203
201
200
202
205
204
196
184
179
183
190
190
188
190
198
208
214
213
204
198
199
197
196
192
189
194
209
222
197
200
203
201
197
198
197
197
193
188
186
189
191
195
204
212
209
197
193
197
208
211
202
188
179
183
196
206
203
186
174
181
194
203
199
194
199
212
219
214
209
212
219
218
211
202
201
203
204
208
205
202
199
196
197
202
206
203
192
187
190
193
189
189
198
209
210
198
190
192
197
199
191
182
180
186
197
204
203
193
182
184
198
207
204
195
197
204
211
207
201
205
210
209
204
202
207
204
193
187
203
199
196
194
200
205
207
202
190
188
194
201
199
194
194
202
203
198
194
194
194
191
189
192
200
205
203
202
203
201
197
195
198
204
204
198
194
194
195
193
189
187
189
189
191
201
209
204
188
178
187
189
195
205
207
200
195
194
196
200
205
206
206
205
204
204
203
200
198
199
199
200
203
209
210
210
204
203
206
208
206
199
201
202
204
203
195
194
195
196
191
186
186
192
201
207
207
200
192
190
171
175
193
210
209
193
185
191
206
214
210
205
203
206
209
205
200
198
198
201
207
213
215
211
200
194
193
201
209
212
206
199
196
198
203
204
199
198
205
212
206
195
194
209
221
218
204
195
198
208
174
177
189
201
203
192
188
195
209
215
210
201
199
202
202
195
191
190
193
197
203
210
211
202
188
179
187
198
209
213
206
196
190
194
202
203
198
198
210
218
212
199
200
216
228
218
203
194
203
215
193
189
187
186
187
190
194
200
203
201
199
200
199
198
197
193
190
193
193
195
197
202
208
205
197
189
188
194
205
213
208
199
194
200
206
203
194
192
204
214
212
203
205
215
222
216
204
204
210
217
205
198
193
186
185
190
192
195
193
194
201
204
201
196
192
197
201
202
194
192
196
202
209
214
211
201
194
193
201
208
206
203
201
208
209
202
191
187
196
204
208
207
210
217
219
216
212
212
212
209
200
197
199
203
203
199
189
182
186
205
220
222
204
188
189
200
210
205
193
189
196
203
208
207
207
202
196
191
190
193
195
197
199
203
201
195
190
190
193
198
201
207
214
219
220
222
217
211
205
199
194
192
200
211
215
204
189
178
186
205
224
224
204
184
180
194
205
205
197
192
196
198
196
192
195
199
197
192
183
180
187
198
202
199
193
191
192
197
199
202
204
204
203
205
216
221
219
210
202
199
202
195
196
203
205
202
192
181
178
188
201
210
206
194
184
189
201
210
209
204
198
193
187
185
189
197
202
197
186
180
188
208
214
208
196
193
198
200
204
207
206
200
189
187
198
212
218
214
211
209
216
206
196
188
189
196
196
187
175
171
182
198
208
208
201
201
208
215
214
208
198
194
193
190
188
194
202
202
195
189
194
210
219
217
210
204
199
197
201
207
207
198
188
186
194
206
213
217
217
213
218
216
200
184
181
193
199
193
185
183
189
199
202
204
207
214
220
218
212
203
200
202
203
198
190
186
191
193
200
202
202
205
208
214
216
213
202
195
197
200
199
195
194
199
203
203
205
210
211
204
207
212
202
187
183
192
201
205
204
208
210
205
193
184
187
205
217
218
210
201
201
203
204
204
196
189
183
185
194
208
213
208
203
202
208
206
200
194
198
201
197
189
193
203
207
202
198
197
200
194
193
196
191
187
189
198
208
211
212
215
217
209
191
172
167
185
207
217
213
206
202
201
203
203
204
199
190
183
190
206
216
213
205
200
194
191
185
190
197
204
198
191
192
197
202
201
198
196
194
193
190
188
184
187
194
200
205
203
199
201
205
206
199
184
172
180
199
215
216
208
201
199
201
204
207
209
206
198
194
201
209
214
210
202
189
180
176
181
192
198
200
197
195
196
199
202
202
198
196
202
198
197
196
197
197
196
191
186
188
194
198
199
199
197
190
188
193
202
207
203
197
197
202
209
212
217
220
217
208
199
201
211
211
202
192
185
184
187
188
192
197
200
199
196
198
203
204
198
197
205
206
210
209
206
198
190
184
189
200
204
203
196
198
203
205
199
193
195
200
199
192
193
204
214
216
215
216
217
210
204
203
208
208
199
195
195
200
199
196
193
197
200
197
192
194
199
198
192
189
199
208
209
204
198
192
192
199
211
219
218
207
200
202
211
214
205
199
201
205
197
189
191
205
217
216
204
198
200
210
210
207
205
201
196
196
200
202
201
199
202
203
202
194
184
185
192
197
192
185
182
194
188
187
190
193
195
196
196
194
194
195
200
204
208
206
201
194
193
196
195
193
191
188
181
176
184
202
216
218
209
206
216
223
221
209
194
180
180
193
204
207
201
200
205
214
215
210
209
215
220
195
187
186
190
193
195
194
195
194
199
203
205
207
208
204
199
190
185
186
187
187
184
181
176
176
185
203
214
210
198
192
200
211
214
207
199
194
193
195
194
193
197
201
211
220
218
207
197
200
211
185
181
182
188
193
193
191
188
189
193
201
207
207
200
197
200
202
198
192
185
185
189
193
194
191
187
198
202
206
199
194
195
198
197
197
199
208
211
202
191
188
196
203
209
209
208
202
194
190
195
176
175
180
188
195
194
189
182
178
183
197
207
208
197
192
199
209
212
204
192
189
201
212
213
200
184
183
192
205
213
212
207
200
190
183
187
200
207
202
195
195
201
202
194
190
197
207
208
200
196
184
182
183
191
200
197
190
183
178
180
191
203
203
194
189
192
202
207
200
190
192
204
215
212
192
176
172
186
204
215
218
219
210
196
183
182
191
201
202
199
200
203
200
190
187
198
218
225
216
206
187
184
185
191
196
197
198
195
190
187
189
188
186
181
186
192
197
195
188
185
191
200
200
191
182
179
180
187
191
199
207
215
213
202
194
192
198
200
201
199
195
192
188
187
192
206
219
226
220
212
179
180
181
181
184
191
197
205
203
199
193
182
172
171
181
196
200
190
177
179
190
197
193
182
186
197
204
192
181
182
198
210
210
202
197
204
207
204
199
193
188
182
180
183
191
203
214
218
216
212
175
175
179
178
173
177
190
200
206
204
198
191
181
177
182
193
197
185
173
177
191
204
203
199
205
217
216
194
178
181
202
219
213
201
195
204
211
209
201
194
193
192
191
188
192
201
210
213
207
201
179
180
181
180
174
172
182
193
202
202
199
198
194
188
184
185
184
180
174
180
195
212
218
216
215
212
204
190
182
188
206
222
218
203
196
204
210
208
202
201
206
210
209
203
202
206
209
207
200
196
188
184
183
184
178
173
178
191
199
200
197
195
192
191
188
185
184
185
187
191
197
208
211
211
199
186
183
187
191
194
196
203
206
204
206
207
207
203
199
201
209
211
209
205
209
211
207
198
193
194
188
183
185
191
189
182
179
189
199
200
195
191
188
192
194
194
193
192
193
192
193
194
191
184
171
164
173
192
205
203
190
182
187
200
209
207
199
194
194
201
207
204
199
199
206
207
199
190
190
197
185
180
186
195
195
185
178
185
195
199
195
194
193
197
201
201
199
192
189
181
180
180
177
169
163
166
181
199
212
209
198
184
186
193
201
200
193
189
194
201
210
207
200
197
198
196
188
188
195
203
182
179
185
193
189
180
176
181
185
190
190
194
197
200
204
204
199
189
181
175
177
179
180
180
182
189
199
203
206
204
199
192
193
195
199
197
197
197
196
199
205
208
210
205
196
185
181
190
201
207
184
180
181
179
177
178
179
182
182
181
181
185
193
200
205
205
200
190
181
177
180
188
193
197
202
206
204
202
196
190
187
187
191
195
199
204
207
206
199
195
195
205
211
207
195
185
188
196
204
208
186
180
176
175
176
181
187
190
189
185
183
186
191
200
204
204
199
190
187
189
192
192
196
199
201
201
200
199
197
190
181
174
177
184
195
201
203
203
199
196
197
202
205
201
193
193
199
204
203
200
187
180
176
177
184
186
188
186
188
194
200
202
202
202
200
196
190
191
193
195
193
190
186
188
195
197
196
198
200
202
192
179
173
179
191
195
195
194
196
198
200
201
198
198
199
204
204
202
195
188
190
182
180
190
198
192
181
177
184
198
210
216
212
203
196
188
189
194
198
199
191
180
176
186
199
207
206
202
204
208
208
200
190
189
196
198
197
195
193
195
197
197
197
202
209
204
195
185
181
184
193
186
190
200
204
194
181
178
186
198
207
211
207
203
196
189
191
196
201
200
192
183
182
191
204
213
209
207
206
210
214
211
203
198
200
206
206
199
191
184
184
189
195
207
210
199
181
170
178
190
194
189
193
202
207
198
188
187
195
198
194
194
196
201
202
199
195
195
192
192
192
196
195
197
202
208
209
210
210
212
214
211
205
201
201
205
203
199
193
189
189
190
192
198
200
191
179
174
187
205
191
190
193
201
205
201
194
191
194
193
187
185
190
201
208
204
192
180
175
177
188
199
204
201
200
203
207
212
212
211
210
208
204
201
198
196
194
194
196
203
207
204
194
189
190
193
192
192
199
211
189
190
192
195
202
203
200
196
193
193
189
187
189
197
203
203
194
182
176
176
186
198
205
202
197
197
200
206
205
200
196
197
198
197
194
194
195
194
198
204
209
206
196
189
189
200
205
206
206
209
187
189
191
192
198
204
207
203
197
194
190
188
187
190
193
201
205
204
197
191
190
200
206
202
193
186
191
195
192
186
182
185
188
189
191
196
204
204
197
192
191
195
196
195
196
202
206
205
201
203
184
187
192
193
197
198
201
200
198
195
192
187
184
181
185
197
211
217
209
196
191
199
208
204
193
182
186
195
198
190
181
185
193
195
191
189
193
198
197
192
190
191
195
198
203
204
202
197
195
197
182
186
195
202
197
186
182
186
193
197
195
192
189
183
183
193
202
207
201
188
184
188
199
202
195
190
196
208
209
202
195
198
204
204
191
173
170
182
197
203
202
198
194
197
202
203
201
195
194
195
186
190
202
208
197
177
167
174
192
201
206
204
198
191
186
186
191
194
194
189
186
187
188
192
195
200
206
211
213
206
199
201
203
199
183
168
167
179
194
203
203
200
196
195
197
200
204
205
203
195
198
200
201
201
188
176
170
178
194
206
210
205
197
194
190
189
192
198
206
208
201
193
189
191
196
202
204
205
204
201
198
192
185
180
174
173
178
184
190
191
195
198
200
198
196
199
208
214
206
191
207
206
199
188
185
185
190
195
199
200
196
189
187
191
195
199
201
208
218
221
215
204
197
195
198
198
194
190
193
199
198
190
178
176
177
179
180
183
187
191
195
195
199
198
198
203
209
210
199
186
213
211
201
187
188
199
210
213
204
191
180
176
181
191
199
200
200
208
216
220
213
201
196
197
200
197
186
180
188
198
200
195
189
192
194
191
180
178
187
199
198
192
185
189
198
204
204
196
186
185
215
214
205
196
193
201
212
214
202
187
176
177
192
202
205
197
189
195
206
211
204
192
187
193
202
202
194
185
186
193
199
199
200
203
203
193
178
176
187
200
196
178
167
173
189
197
190
177
175
186
210
210
205
200
196
194
192
195
192
190
187
193
205
212
211
198
189
192
203
209
206
193
184
191
202
210
209
199
190
187
187
191
197
199
198
192
184
186
190
190
181
170
163
172
185
189
180
169
176
190
198
197
201
202
199
190
178
179
188
195
201
200
204
210
212
209
199
195
199
207
208
202
194
189
192
202
209
207
198
187
179
180
187
192
194
194
200
202
196
187
178
175
181
188
195
194
189
184
189
198
192
185
191
200
203
200
188
180
185
193
202
201
195
195
203
212
209
197
191
197
206
206
194
179
176
184
198
206
205
193
183
181
186
192
199
206
214
215
208
194
187
193
201
205
203
203
205
204
204
203
188
177
177
190
204
215
208
194
184
186
195
201
191
185
193
203
204
195
190
192
200
198
186
174
173
182
195
203
205
201
192
186
193
201
205
209
214
214
211
203
197
199
203
199
195
194
201
203
198
199
187
175
171
183
201
215
213
200
186
185
196
205
201
193
192
199
200
196
194
196
198
193
185
182
188
194
200
204
209
207
200
195
199
207
206
200
198
201
208
206
199
192
191
191
187
186
187
186
185
192
183
176
175
186
196
199
198
195
194
197
205
209
210
207
203
203
199
197
197
199
199
199
199
199
200
200
201
206
213
212
201
194
197
205
204
198
190
197
206
211
201
190
189
198
202
197
187
183
186
191
183
180
188
194
192
181
183
192
205
210
208
203
204
209
210
203
195
192
196
201
206
210
211
208
200
193
195
203
213
212
198
181
177
188
200
204
198
199
208
214
208
194
199
212
220
213
198
194
199
202
189
191
192
193
184
177
181
195
207
206
198
190
195
202
203
194
182
180
187
198
203
206
206
203
196
192
191
197
206
207
194
171
160
173
195
205
200
196
203
211
213
204
204
209
209
203
199
202
210
213
201
198
192
185
180
182
191
198
200
193
187
189
196
200
199
192
186
185
187
188
188
191
197
203
206
201
194
193
199
203
196
183
175
184
194
195
189
188
195
208
215
211
203
193
185
182
191
205
211
207
205
202
194
187
186
194
193
194
189
189
196
202
201
198
197
200
201
195
189
181
183
190
199
210
212
205
196
191
194
201
204
203
202
201
196
185
178
183
194
205
209
209
202
192
183
183
196
209
209
197
207
203
198
198
201
201
192
182
185
201
217
215
196
183
188
202
210
202
192
188
197
206
208
207
206
199
193
191
193
197
201
205
208
208
199
189
185
191
198
200
202
204
204
205
204
206
214
215
212
199
208
203
200
202
205
202
191
181
187
206
224
217
190
168
175
196
210
209
203
206
213
214
205
197
196
199
200
197
191
186
186
194
207
210
204
198
197
198
200
200
199
200
202
205
212
218
221
219
215
211
208
201
196
192
191
193
190
185
187
201
212
209
192
177
178
193
209
214
215
212
207
200
193
189
194
206
214
209
193
178
177
193
210
215
209
201
200
199
200
199
194
191
188
192
199
206
209
210
213
214
209
204
196
183
178
183
190
189
189
190
199
206
204
197
195
200
210
215
210
198
189
189
189
186
188
196
209
211
202
189
187
203
220
225
214
201
194
193
198
200
194
186
182
185
190
192
192
196
204
208
210
214
204
190
182
187
192
193
192
193
197
202
205
203
201
204
210
208
197
185
183
188
193
190
183
182
188
196
201
203
207
212
219
220
213
201
193
193
199
205
196
186
183
191
196
192
187
194
202
206
211
222
217
204
198
202
205
204
201
198
197
197
191
185
187
198
209
209
199
189
188
193
198
196
190
182
177
179
190
204
212
211
207
205
201
200
194
196
206
213
204
195
195
201
204
200
195
200
209
213
207
213
206
200
203
215
221
219
207
199
197
195
184
173
174
190
210
219
213
202
193
196
201
203
203
194
181
173
177
192
204
209
205
198
194
195
193
196
204
212
210
207
208
207
208
205
204
204
210
213
203
197
189
187
196
210
215
211
200
196
197
197
193
183
180
191
208
219
213
200
194
196
205
211
210
207
194
186
183
190
200
209
208
202
195
189
189
189
188
193
200
208
212
213
211
209
206
201
198
205
204
199
197
194
197
195
195
190
189
194
199
200
201
197
192
194
198
201
197
187
186
196
210
219
217
213
210
206
199
194
201
212
219
212
196
189
189
184
177
174
185
200
210
211
211
213
208
196
188
199
207
216
218
213
205
196
187
184
188
196
199
200
205
207
204
196
188
184
186
185
187
195
207
218
217
216
215
212
203
196
200
213
221
213
199
196
196
193
184
180
188
199
200
198
203
210
211
203
198
206
204
215
219
217
212
209
204
204
202
201
199
201
208
215
212
199
188
186
192
194
191
194
203
210
215
213
211
206
200
195
196
204
210
209
200
198
198
199
200
202
203
200
193
185
189
202
213
217
213
210
205
198
191
189
189
192
198
204
206
203
195
188
188
191
195
192
189
185
188
193
192
194
194
188
178
176
187
201
207
200
197
201
205
207
202
195
189
186
189
191
191
195
206
224
232
224
208
200
204
212
217
208
198
190
188
189
194
197
197
196
191
190
192
197
204
206
200
190
188
187
190
192
189
182
175
178
196
212
209
197
184
186
197
203
198
195
194
194
194
190
189
198
212
226
232
225
211
201
202
207
208
200
194
191
189
190
194
197
195
189
190
196
199
202
203
203
203
195
190
188
192
196
194
188
183
188
201
210
204
187
174
175
185
189
189
193
199
203
199
195
195
203
212
215
212
209
207
200
191
194
188
184
186
193
195
199
203
207
198
190
190
200
207
203
194
189
190
193
193
191
195
202
205
202
194
190
195
200
197
187
178
178
186
189
192
196
200
204
199
195
196
203
203
199
192
198
201
198
188
185
184
181
183
192
199
206
211
211
202
190
188
197
203
199
191
184
185
190
192
191
194
202
204
201
190
182
182
187
192
189
184
189
197
202
205
206
202
198
191
190
193
197
195
196
196
197
197
193
189
191
193
184
179
180
188
197
204
207
200
190
186
186
189
191
191
195
198
195
189
185
191
200
206
200
188
183
185
189
188
186
187
195
206
212
214
210
203
196
191
189
186
184
188
193
197
194
188
186
192
200
197
186
174
165
170
183
196
201
195
190
190
187
182
180
187
202
210
199
181
177
192
211
217
210
204
205
204
193
181
179
187
201
210
210
209
207
204
201
198
195
189
181
181
184
190
192
192
194
198
202
194
184
175
169
173
185
195
197
191
190
195
197
185
176
180
196
201
186
166
169
192
215
223
219
217
219
214
194
177
178
198
216
215
204
194
196
203
205
203
201
201
195
191
187
191
201
211
217
214
204
185
181
178
186
192
197
199
196
190
189
193
195
187
182
184
189
187
175
164
168
183
203
210
212
215
214
206
192
179
185
204
225
222
203
185
184
196
204
204
205
208
210
208
202
204
214
225
226
217
208
177
169
177
189
194
191
187
190
191
190
188
186
187
190
194
195
190
186
182
179
180
183
193
200
203
198
193
192
191
194
204
213
211
200
186
182
190
199
203
205
209
211
207
204
208
211
212
209
206
208
176
166
170
182
181
170
168
181
196
197
188
183
185
193
202
202
201
201
202
195
182
179
182
195
197
191
187
196
204
204
198
192
191
192
190
185
186
193
200
206
207
200
193
191
197
197
191
187
193
201
180
168
177
185
178
163
163
181
199
202
191
184
185
187
192
194
196
200
203
199
193
189
191
197
198
195
196
201
210
208
197
183
182
191
196
193
187
189
195
202
202
194
187
188
193
191
183
182
190
199
184
187
195
200
191
178
178
193
199
197
188
185
186
185
182
179
181
186
189
194
197
199
199
201
204
209
205
204
202
202
197
194
193
199
204
201
194
191
191
192
190
191
191
197
199
195
189
191
197
204
185
196
207
208
201
196
195
196
195
187
182
185
188
190
183
179
178
178
183
190
198
201
199
201
208
214
215
207
199
198
198
197
201
204
206
204
199
194
188
183
185
190
193
197
196
196
198
199
201
207
187
196
203
204
197
193
192
194
193
189
191
198
201
200
191
183
183
188
193
198
200
198
196
198
205
212
216
217
214
209
201
194
191
192
196
200
198
197
194
191
189
190
188
183
185
195
203
205
200
196
194
195
198
197
191
183
181
184
194
203
210
213
210
200
190
184
187
196
206
206
201
196
193
195
200
203
208
216
220
219
208
191
179
174
183
191
195
196
196
197
196
191
185
182
189
201
211
208
195
185
198
195
197
200
197
189
180
183
197
214
222
218
207
196
188
184
189
197
203
205
200
195
191
195
199
202
202
204
207
216
215
202
184
176
181
190
196
196
194
195
194
195
198
206
214
216
212
203
194
187
196
194
197
210
217
206
191
186
197
208
212
204
197
193
190
189
192
196
200
201
200
194
190
194
203
209
206
200
200
210
218
212
195
180
182
192
201
200
196
193
195
204
214
226
230
219
203
192
194
200
192
183
190
208
221
214
197
187
188
191
191
189
191
194
199
200
200
197
198
199
198
194
188
195
210
219
218
209
206
210
211
207
191
181
184
193
201
200
201
204
208
210
211
211
209
204
197
193
198
206
184
176
179
194
209
207
192
183
181
181
183
184
188
196
202
201
199
196
195
196
198
196
198
205
213
221
220
216
210
204
199
190
183
184
188
194
196
195
199
208
215
211
194
179
177
190
199
204
206
207
186
182
179
182
191
194
191
188
185
187
187
186
189
196
200
195
190
187
189
194
199
202
209
208
209
208
207
211
208
197
185
182
182
189
193
196
195
192
192
197
204
200
186
172
168
184
202
206
205
203
198
196
189
181
184
193
201
199
196
192
189
186
187
194
195
188
179
177
183
193
199
204
210
206
198
193
198
202
201
193
185
188
192
194
195
196
201
200
195
189
189
192
193
188
187
191
195
197
197
201
200
198
194
193
195
203
210
207
199
191
185
184
186
191
190
182
175
176
181
185
190
196
199
202
197
193
198
203
203
195
189
196
199
199
196
196
203
208
207
198
193
194
197
202
204
202
197
193
194
199
196
191
196
204
204
204
201
199
194
189
184
184
188
187
184
178
176
180
185
186
181
183
189
197
197
198
204
212
209
198
189
193
201
203
202
197
202
210
216
212
204
196
196
199
203
202
200
203
204
199
194
193
199
205
199
190
183
185
191
191
189
189
190
189
185
181
182
188
194
192
188
188
191
196
197
198
205
212
208
195
186
188
198
208
206
201
203
207
210
202
195
190
190
190
191
194
202
214
215
198
193
196
199
197
186
178
174
181
191
195
193
191
190
192
196
194
195
198
201
205
203
204
205
203
199
199
202
205
200
193
186
188
196
204
203
201
201
202
195
186
182
184
188
188
184
186
200
212
212
196
193
198
196
187
181
182
189
193
196
194
188
181
184
193
201
204
202
201
202
205
208
211
211
207
203
199
196
195
194
192
191
191
192
194
191
191
193
194
191
188
182
181
187
192
193
195
200
207
202
194
185
191
188
183
183
195
207
210
202
189
177
172
180
191
200
201
199
195
197
200
201
200
199
202
202
199
194
191
194
197
198
192
187
188
189
190
185
185
188
188
183
179
184
196
208
212
208
203
197
195
186
193
188
180
179
191
207
211
201
186
174
172
183
193
201
198
190
189
192
194
192
188
185
189
195
199
197
195
195
197
196
192
192
195
198
193
183
182
185
188
182
176
182
197
213
215
208
199
193
192
195
194
189
181
175
175
186
195
198
191
184
185
196
207
209
203
192
190
191
193
190
184
180
186
196
204
206
202
197
195
192
194
201
208
207
197
187
184
187
188
182
179
183
199
212
214
208
196
187
183
195
192
190
184
176
170
172
186
199
206
204
200
204
208
213
210
200
195
193
194
192
187
186
192
202
208
207
202
196
194
191
194
203
209
208
201
196
193
191
187
182
181
185
193
205
213
210
198
187
183
184
179
183
188
188
185
182
188
199
209
211
204
198
196
199
202
199
195
193
196
196
192
190
192
200
204
202
199
198
199
195
193
194
196
199
203
205
202
194
187
183
183
187
190
195
209
210
205
198
199
180
178
184
192
197
201
196
192
191
194
202
203
196
185
179
183
187
193
195
200
200
194
188
187
192
197
200
201
203
203
199
191
189
191
198
204
208
205
198
191
192
195
197
194
192
196
202
205
207
214
192
191
193
195
201
204
201
189
177
175
187
201
200
190
179
179
184
193
198
200
200
196
188
184
186
192
197
203
207
206
197
189
190
196
201
203
204
203
204
204
203
206
209
206
197
187
187
197
208
216
206
202
198
195
196
195
193
187
178
177
187
197
204
203
198
194
194
195
197
199
199
198
196
196
192
191
195
202
208
207
197
187
188
196
202
201
200
203
208
208
203
204
210
213
203
191
185
195
208
209
210
204
197
191
185
180
185
191
194
194
188
191
197
204
207
204
198
196
197
201
202
202
204
205
202
197
194
198
205
209
200
186
181
189
202
207
204
201
203
202
197
196
201
209
206
198
195
204
210
208
204
201
196
187
178
177
186
197
205
200
188
186
190
197
200
198
195
195
198
201
201
199
198
202
206
204
197
194
198
204
199
184
175
182
198
206
202
194
192
196
200
201
200
196
193
196
201
208
210
207
201
200
197
195
191
191
197
200
200
192
185
185
193
199
199
195
194
194
193
191
185
181
185
195
205
206
197
191
193
196
195
187
180
184
189
188
180
179
186
201
214
211
201
186
178
184
199
206
205
203
202
200
199
204
206
207
201
194
187
182
183
188
194
200
201
199
197
193
188
180
174
176
183
194
199
197
189
189
193
196
195
195
196
191
184
168
162
172
191
207
219
213
202
186
177
180
190
197
199
196
203
200
195
196
202
205
195
184
177
181
187
187
184
185
193
201
201
194
189
186
190
193
196
194
190
184
183
192
202
206
202
201
204
204
191
175
171
181
193
199
201
202
200
193
190
188
192
196
200
202
203
202
193
186
190
194
194
187
184
190
194
188
171
167
183
198
203
199
197
202
207
205
198
192
188
186
191
202
209
207
201
201
207
210
207
198
195
196
191
184
183
189
198
203
203
201
202
206
211
214
201
205
198
185
181
190
197
201
201
203
202
191
176
169
180
195
202
202
201
200
200
194
191
189
189
195
201
207
204
196
189
193
205
213
211
208
202
199
190
181
178
188
200
206
209
205
206
210
214
216
198
204
200
190
182
189
199
207
210
210
209
205
196
188
187
192
197
195
191
183
179
179
185
187
189
193
199
202
199
189
186
191
197
202
201
199
196
194
190
185
184
190
199
206
209
204
199
198
203
206
195
202
202
194
190
193
199
200
200
201
204
207
206
203
197
191
190
187
181
172
170
177
187
190
190
190
193
192
192
190
189
193
194
193
192
190
192
191
194
196
192
191
195
201
205
201
194
193
200
205
202
211
209
204
199
201
199
194
186
185
191
199
203
203
199
195
195
192
184
179
175
182
190
196
199
200
198
193
191
192
195
196
198
197
196
197
195
194
198
205
199
193
191
196
199
197
195
200
211
217
209
216
209
201
199
207
209
203
187
180
183
191
194
195
195
198
204
205
198
188
187
190
196
200
204
205
203
198
193
194
197
199
203
204
203
201
199
200
202
203
201
199
198
200
200
200
201
208
212
217
209
211
202
189
192
204
213
211
198
190
188
192
192
192
193
199
206
206
202
194
192
197
203
201
197
195
195
196
195
196
200
202
205
203
199
198
197
199
195
193
197
202
204
204
203
206
209
206
199
194
206
205
200
192
193
200
204
204
201
197
196
194
195
194
194
196
198
200
198
195
195
201
206
202
193
185
184
188
194
196
200
207
211
204
195
191
193
193
189
185
193
201
204
202
204
211
213
205
188
183
198
202
205
206
206
201
192
189
190
194
196
194
197
198
200
194
189
189
193
196
199
200
203
199
192
187
186
187
189
191
198
208
215
208
197
191
193
194
190
190
195
199
200
197
200
207
212
205
199
202
195
200
206
213
215
208
193
183
184
189
194
194
196
199
199
192
185
182
186
197
203
202
198
194
192
193
196
193
190
187
191
205
215
213
202
195
194
197
199
201
202
198
197
193
192
198
202
207
215
222
185
179
184
192
198
198
199
200
204
205
200
190
184
185
190
191
188
186
192
198
200
203
201
199
191
188
192
197
197
192
187
186
192
196
195
194
190
186
187
190
192
194
199
203
208
208
203
199
202
204
201
194
195
197
199
198
197
200
197
193
186
177
175
182
193
202
200
192
191
194
200
205
210
208
203
200
201
206
204
194
186
185
189
196
196
195
192
192
191
195
201
208
212
209
208
209
210
210
205
205
203
196
198
199
199
198
197
200
194
183
177
177
180
186
193
199
197
189
183
189
198
207
210
208
206
205
207
208
205
195
188
186
188
190
193
197
203
200
196
197
202
210
210
203
197
204
213
216
206
194
190
185
192
197
198
200
207
212
203
189
183
187
194
195
191
186
178
174
179
187
195
200
197
197
199
203
202
203
200
195
189
186
185
189
198
208
213
205
195
189
192
194
194
191
191
199
210
214
204
191
187
186
189
190
193
201
212
219
213
199
190
192
199
201
194
185
178
177
182
189
193
191
188
187
190
193
198
202
198
196
190
186
186
195
207
212
209
199
192
188
187
188
193
199
200
197
195
195
201
200
200
198
189
183
184
191
201
206
205
199
195
198
200
201
198
196
198
198
195
191
193
198
199
198
194
193
199
203
203
197
191
188
194
204
211
208
198
194
193
198
198
197
204
210
208
193
179
179
192
203
213
204
189
178
174
181
187
187
188
191
200
206
203
194
192
202
212
208
198
190
197
211
220
217
209
205
204
202
200
196
195
198
202
209
211
205
199
197
204
212
215
208
207
207
201
192
184
183
192
201
206
202
189
182
187
194
196
187
181
188
201
208
200
186
187
202
211
203
190
189
199
214
218
214
213
213
208
197
186
188
198
209
208
205
204
202
202
203
208
214
217
209
200
195
198
205
209
210
208
205
187
188
188
194
205
216
213
201
190
192
199
200
190
183
190
201
204
194
186
189
195
199
193
193
202
212
209
195
180
182
198
212
210
199
187
187
196
202
206
211
213
209
199
196
203
214
224
223
218
218
177
178
185
194
202
207
206
203
202
201
198
190
185
187
195
203
199
193
191
193
192
183
181
184
199
211
207
199
190
191
202
213
208
190
171
170
182
196
206
210
212
211
205
204
206
209
209
207
211
217
180
179
185
189
184
177
181
195
207
206
197
190
187
190
193
195
198
198
203
200
192
185
188
202
212
212
204
200
200
203
204
206
196
183
171
170
181
195
206
212
211
210
204
203
204
200
193
191
196
206
189
188
193
192
180
165
174
195
210
206
196
191
188
186
182
181
188
199
206
205
202
197
203
218
224
214
200
193
198
206
204
198
190
188
188
189
193
200
206
209
206
198
193
195
202
202
197
195
196
199
185
191
204
206
197
186
190
204
210
202
194
191
187
183
177
175
179
187
196
202
207
207
206
213
216
211
196
187
189
200
205
202
201
203
206
204
196
196
197
200
200
195
191
193
199
201
203
200
197
197
180
194
210
217
213
206
202
205
204
200
194
193
190
184
177
175
177
180
185
193
204
205
198
195
198
204
201
193
192
201
214
218
216
210
208
204
194
191
192
197
198
195
190
189
194
198
201
196
193
196
185
198
211
216
209
199
194
194
197
201
203
207
203
192
182
178
180
186
188
189
191
196
194
191
194
201
208
212
213
217
221
222
216
206
198
193
190
190
192
196
197
193
186
182
188
198
206
201
191
190
193
201
208
205
192
183
181
187
196
205
208
212
206
196
184
185
193
198
196
189
186
192
200
203
199
200
206
213
217
220
218
212
204
195
193
192
194
194
194
196
196
191
183
183
192
207
215
210
198
189
195
198
199
196
191
183
183
192
203
208
206
200
194
188
187
190
197
200
198
193
195
203
213
213
205
200
195
197
199
204
207
209
202
194
191
194
196
196
195
196
195
193
197
204
211
212
214
210
205
199
193
188
187
191
192
191
191
193
200
202
195
190
184
184
187
192
197
196
195
199
204
208
210
209
206
202
196
189
188
197
206
211
202
192
188
192
196
199
200
201
204
209
216
223
220
211
201
198
203
205
192
182
178
185
193
195
190
188
187
187
186
187
186
187
188
190
195
198
201
206
206
200
193
196
203
208
202
195
193
199
205
202
190
182
186
192
196
200
206
211
215
216
216
213
208
201
196
195
197
201
191
180
175
181
190
194
187
179
178
180
185
188
190
190
188
191
199
207
212
212
205
193
188
191
200
207
205
201
199
198
193
184
176
180
188
195
196
197
202
212
215
210
199
189
189
197
201
201
195
193
192
185
178
178
183
185
182
179
182
187
188
187
188
192
197
198
200
204
210
212
205
197
191
191
196
200
202
204
205
198
188
179
179
189
199
199
195
192
192
199
205
199
186
178
181
195
204
203
194
189
197
197
190
182
181
184
187
187
193
196
193
187
188
197
204
198
189
186
194
204
205
201
194
193
192
195
202
207
210
207
198
193
194
197
198
197
193
189
188
191
200
199
196
190
191
198
203
202
195
188
199
201
199
198
197
200
199
202
200
200
193
189
191
199
201
191
176
174
187
201
201
197
192
194
195
195
200
206
212
209
202
197
193
190
189
193
196
196
195
198
202
205
205
203
203
202
203
205
202
195
196
195
201
207
209
211
210
207
201
193
189
189
194
199
193
183
177
185
199
206
199
189
189
196
198
196
198
203
204
199
190
185
184
184
190
196
205
208
205
200
201
201
200
200
201
200
204
211
214
204
185
186
192
197
200
201
200
199
193
188
185
189
193
196
193
191
191
201
211
210
200
192
193
197
198
195
198
203
202
195
188
185
191
202
208
213
213
209
202
193
188
188
191
191
189
191
199
213
219
212
182
180
177
177
180
183
188
189
189
186
184
185
190
195
200
203
202
204
205
204
200
197
196
197
196
197
202
207
204
197
191
199
211
222
221
215
210
204
200
193
189
188
190
190
190
192
201
212
214
208
183
179
175
172
177
184
190
190
188
186
185
184
186
193
201
204
200
196
191
191
195
195
195
195
196
198
206
209
207
203
202
206
214
216
211
204
197
198
199
200
195
190
194
197
202
204
208
209
206
198
184
182
180
182
189
196
202
198
191
186
184
183
185
190
194
196
195
190
188
189
190
193
193
193
196
198
204
208
207
205
202
199
194
192
191
189
189
193
194
193
189
187
190
200
208
209
207
206
201
193
186
187
187
187
192
199
203
201
192
184
181
183
187
190
192
194
191
190
191
193
195
195
194
194
195
195
196
201
204
203
198
190
183
184
189
191
189
190
193
191
186
185
190
201
211
211
206
204
201
194
187
190
189
184
181
185
194
198
193
183
177
179
191
198
200
196
192
191
193
196
195
194
193
196
199
199
195
197
200
202
198
195
198
206
206
197
188
192
201
209
206
200
202
207
215
216
215
210
205
198
186
188
185
180
174
177
189
203
202
192
181
183
194
204
204
196
194
194
195
198
193
187
189
199
207
207
201
196
198
201
202
206
212
218
209
195
185
194
212
225
220
210
203
204
213
220
219
210
200
198
177
181
185
184
178
180
192
207
211
200
189
188
195
196
193
188
191
197
202
199
192
185
189
200
212
211
204
196
197
202
205
208
208
203
194
184
186
196
210
215
209
199
192
193
201
211
210
202
192
196
178
189
199
197
188
182
189
199
200
196
191
192
196
188
179
179
188
200
205
201
194
189
191
197
203
205
201
201
202
204
204
200
195
191
185
188
195
201
203
198
197
198
197
195
196
199
200
202
199
200
194
210
220
213
196
186
183
185
182
181
184
192
197
189
179
180
188
199
202
200
196
194
193
193
190
191
195
201
203
202
197
193
189
189
194
203
211
208
201
194
198
209
213
209
198
192
196
207
216
212
213
222
225
217
203
196
189
185
177
176
182
190
193
194
191
192
196
200
202
200
197
195
195
195
195
193
194
196
197
197
194
191
189
191
199
210
215
211
204
195
200
209
217
213
200
189
193
209
222
215
215
215
210
203
197
195
195
193
192
186
185
187
188
193
196
201
205
207
206
201
198
195
195
200
205
203
199
194
193
198
200
199
194
194
200
210
213
206
194
184
186
196
205
205
199
192
197
207
211
203
202
198
194
191
188
190
194
197
200
194
188
187
189
192
197
200
205
207
207
205
198
193
193
198
207
211
205
194
193
200
207
206
201
198
201
207
206
196
182
175
180
190
200
202
201
208
209
205
196
191
195
193
193
196
199
196
195
196
196
190
187
186
193
197
199
197
198
200
200
199
192
190
192
196
201
202
200
194
193
197
200
203
201
199
199
198
191
188
188
194
201
204
202
203
209
219
218
202
189
191
194
190
196
206
210
204
197
189
186
182
179
182
192
203
202
198
194
192
191
190
187
187
190
192
191
186
187
191
194
194
189
187
193
197
192
180
175
184
198
216
219
214
203
202
208
213
205
191
185
196
191
188
189
195
201
203
197
187
184
182
180
181
188
199
204
199
193
190
190
188
185
184
186
189
185
175
176
189
198
194
187
184
190
193
185
178
176
186
197
208
209
204
201
199
196
190
186
181
186
201
191
191
189
186
191
201
201
198
194
192
188
184
182
187
196
198
194
192
190
187
183
179
181
186
187
178
179
191
202
201
191
186
188
190
188
188
192
195
191
184
184
193
202
201
194
185
183
189
197
205
193
203
200
196
196
205
212
210
205
199
194
189
182
184
190
196
193
190
188
184
179
176
178
185
187
183
183
192
201
200
194
187
186
189
190
197
204
201
189
175
179
197
214
216
207
200
201
205
211
209
192
202
204
201
199
205
212
210
202
197
193
191
193
193
194
193
189
188
188
188
183
180
181
185
188
185
184
191
196
196
192
188
183
181
188
197
203
198
188
181
190
205
221
225
222
220
218
214
211
204
189
189
192
194
196
199
200
197
193
189
190
194
203
207
203
194
191
192
196
196
192
188
187
189
190
193
197
194
194
192
192
190
187
185
191
197
197
192
187
186
193
202
208
214
217
221
218
212
207
202
187
185
184
187
191
196
196
194
190
188
191
196
202
206
205
201
198
196
195
192
190
191
194
196
202
209
214
207
195
191
193
199
205
205
206
202
196
190
187
190
192
190
192
198
204
205
207
209
211
207
196
196
193
188
189
197
203
202
198
195
197
196
194
195
199
203
203
195
184
178
183
194
200
201
204
212
221
216
205
194
196
203
216
217
212
205
200
199
200
199
191
187
189
192
197
196
199
206
212
210
200
207
201
188
186
196
207
212
208
203
199
192
189
188
194
200
201
192
183
180
189
200
205
200
196
195
200
204
204
200
199
204
208
206
201
200
202
210
214
208
200
192
191
191
193
196
199
203
202
198
201
204
196
185
184
196
209
213
211
204
192
187
186
189
195
198
199
199
197
196
200
205
205
198
186
179
177
186
195
199
200
201
200
199
193
193
199
205
211
207
204
200
194
189
190
197
203
201
192
190
194
191
184
182
187
194
203
206
204
200
192
186
186
192
199
202
201
201
203
205
203
201
197
192
185
179
179
184
192
196
198
198
199
198
196
194
195
196
198
200
201
199
194
188
188
194
199
198
193
197
198
191
185
188
193
193
192
190
193
199
198
190
184
189
200
205
202
193
189
193
195
193
189
185
186
191
195
194
194
193
194
195
198
202
202
198
196
195
193
193
193
195
195
193
191
186
185
189
197
205
167
159
171
194
207
207
198
189
186
186
186
183
182
184
190
189
186
186
192
200
203
205
209
212
215
211
205
201
195
196
196
200
196
195
194
189
184
180
185
198
207
208
199
190
189
198
205
205
201
198
174
170
185
202
209
204
196
191
187
183
180
178
173
174
185
190
194
192
195
200
205
207
211
215
218
213
201
196
195
197
199
202
205
204
200
195
187
183
187
200
219
226
216
197
188
195
207
210
205
198
178
180
194
204
203
198
195
193
189
184
183
181
178
177
183
190
194
192
193
199
204
208
210
211
212
206
198
194
199
207
213
211
206
205
208
209
206
196
195
202
216
221
210
196
187
194
209
219
216
204
181
184
192
196
195
195
198
200
194
191
190
191
188
187
187
191
192
190
192
198
203
200
196
195
198
201
197
195
201
212
216
208
193
192
203
214
219
211
203
202
198
192
183
182
188
197
210
222
225
216
188
193
194
191
187
193
202
206
204
198
195
194
193
194
194
194
192
192
195
201
203
196
186
186
193
199
198
196
199
204
203
193
183
184
193
204
207
206
210
207
195
178
173
183
193
200
204
211
222
220
200
206
199
193
187
191
197
198
197
198
199
199
201
200
196
193
193
198
206
209
205
199
196
194
194
194
194
196
199
200
195
189
188
192
192
191
192
199
212
218
210
193
190
197
204
203
198
200
208
212
205
208
203
196
192
191
188
186
185
192
204
215
213
201
192
189
195
204
210
209
206
205
203
203
199
193
191
194
200
204
200
194
193
202
204
199
194
197
208
217
216
207
203
206
207
207
203
199
199
198
202
205
202
198
202
201
196
188
182
190
206
217
212
197
192
198
204
206
204
203
204
200
197
196
198
197
194
193
196
200
199
196
197
202
211
212
206
200
202
205
206
200
194
194
201
211
211
207
204
204
199
205
202
197
201
208
207
199
192
195
202
202
193
189
196
209
212
203
196
198
202
197
186
182
193
202
203
193
184
187
194
197
198
200
205
211
207
198
195
197
199
194
188
191
200
208
212
211
213
219
198
207
205
197
193
198
202
201
202
202
202
191
183
185
197
208
207
194
189
196
201
197
185
180
192
203
202
189
179
182
195
208
206
199
194
197
197
193
192
196
204
206
202
202
204
204
199
203
213
223
202
213
211
200
188
184
192
201
207
207
204
197
190
191
196
199
197
194
193
197
199
196
193
196
202
205
198
189
186
194
205
212
207
201
194
194
196
193
193
199
207
215
215
214
210
205
198
201
208
214
200
210
213
205
193
185
191
203
210
208
206
206
205
200
196
196
196
199
200
199
199
194
198
208
214
209
199
192
197
204
206
207
205
203
203
203
200
199
199
203
208
211
208
206
205
205
208
207
205
204
186
192
202
205
202
195
196
205
208
207
205
203
199
193
192
194
201
202
203
203
204
205
200
205
211
209
201
195
197
201
205
205
203
206
210
208
204
204
204
208
211
211
206
197
195
199
204
200
198
199
176
180
191
201
202
198
194
196
201
205
204
197
185
178
181
193
201
201
197
200
208
211
201
194
195
199
200
195
192
195
205
210
211
209
208
207
204
204
206
211
214
214
208
199
194
195
196
191
189
195
183
184
191
195
193
187
185
189
196
202
206
199
188
176
173
184
198
200
191
189
192
200
198
190
187
190
195
194
192
197
208
216
214
208
205
205
202
200
202
207
212
212
208
205
206
206
204
196
191
189
191
190
192
192
186
183
183
189
193
197
199
199
195
189
182
186
198
201
191
177
175
188
199
199
194
190
190
193
194
199
204
207
208
207
205
204
200
194
194
196
199
200
201
204
206
208
206
203
198
192
191
190
190
188
184
184
187
192
193
190
187
190
195
197
197
197
201
199
189
178
180
193
209
210
202
194
192
194
195
192
191
195
203
205
203
201
194
191
194
197
199
200
200
200
193
187
189
196
202
201
190
189
189
187
183
184
190
191
189
184
183
187
194
197
199
199
198
194
188
186
194
205
211
210
202
197
195
194
193
192
190
197
203
206
202
191
188
191
199
205
207
204
203
198
186
175
173
184
195
203
193
196
194
188
184
183
187
185
181
181
186
193
195
192
188
189
193
191
189
189
195
202
203
202
197
197
193
190
191
197
198
202
206
206
203
193
192
200
209
216
212
207
203
202
196
188
183
181
187
193
198
198
195
190
187
185
183
180
178
180
187
193
193
189
187
190
196
199
192
191
192
190
190
191
197
195
189
186
189
197
200
199
198
204
207
206
203
206
213
218
214
206
202
203
208
207
202
192
187
187
195
195
193
191
189
187
184
180
182
188
189
188
187
191
200
207
209
202
195
193
191
188
186
192
198
197
191
187
192
199
197
191
188
198
209
209
201
195
200
208
212
209
203
203
207
209
207
199
193
188
190
191
192
193
193
190
182
180
191
198
196
188
186
198
215
221
211
201
198
198
196
196
192
194
198
199
199
200
204
207
201
191
185
191
200
200
191
179
178
192
205
211
207
202
201
201
204
203
197
186
185
193
200
202
199
194
187
188
196
202
201
193
192
201
214
214
205
202
205
211
208
198
195
197
197
196
197
201
209
210
204
194
185
186
192
197
190
178
173
182
199
206
204
197
193
195
201
204
201
189
183
194
203
207
201
196
193
191
194
196
197
196
196
199
201
198
200
209
222
223
210
197
196
199
198
192
187
193
205
209
204
193
184
183
191
199
198
188
180
181
190
197
198
192
188
191
197
203
204
197
180
188
193
191
189
191
191
192
191
192
193
193
193
194
190
191
200
216
227
224
208
194
196
200
199
191
184
189
201
207
204
197
189
187
193
198
196
186
182
184
189
194
196
192
191
190
195
202
204
205
183
179
172
171
176
183
188
190
190
190
191
191
189
190
191
193
200
207
212
207
195
189
189
196
196
194
193
196
203
207
206
204
201
201
197
193
184
182
187
196
204
203
197
195
199
200
201
202
201
203
191
176
166
168
178
188
190
189
188
190
193
194
193
192
192
194
195
195
195
192
189
183
182
184
191
195
199
204
206
207
208
208
210
204
198
190
182
184
195
210
216
206
194
191
197
204
206
202
196
189
195
186
181
187
196
198
196
187
185
190
201
205
200
194
192
194
197
197
195
194
192
189
186
186
189
194
199
204
206
208
207
207
203
197
193
190
189
190
196
206
208
198
186
177
180
187
189
189
186
178
193
190
193
200
203
202
196
188
185
189
201
205
200
192
191
195
199
201
201
202
202
202
201
200
195
192
191
196
204
207
205
199
193
192
192
195
195
194
198
199
199
195
186
177
174
174
176
183
187
188
188
188
189
188
190
193
196
194
187
184
186
191
192
190
190
193
193
195
196
201
203
205
204
204
202
196
190
194
202
206
202
193
194
201
203
197
192
198
210
217
214
207
200
198
194
191
190
194
200
204
185
185
182
179
180
188
199
203
191
174
167
177
190
194
190
184
184
187
192
196
196
194
194
200
205
205
199
197
202
205
204
199
201
206
200
189
186
201
226
237
229
212
206
207
211
209
204
202
202
205
183
186
190
189
185
187
197
205
191
173
164
175
192
197
189
183
187
196
200
197
192
187
188
193
201
203
203
203
203
205
207
209
208
202
187
174
182
205
229
233
218
203
196
199
202
204
201
195
191
192
180
190
204
203
188
177
184
192
190
182
176
185
197
196
191
194
204
212
210
199
190
189
194
195
193
193
197
202
204
205
206
208
204
193
183
182
193
210
217
211
198
196
195
196
195
195
194
196
191
188
180
194
209
207
189
175
173
183
191
195
192
188
190
187
191
199
210
215
208
198
191
193
197
197
189
184
190
198
203
201
198
197
196
193
193
199
210
212
205
193
191
197
202
202
196
190
194
201
204
197
187
196
208
206
196
187
185
188
195
198
193
187
183
181
185
194
201
204
203
197
192
191
195
195
195
194
194
195
191
188
191
194
196
195
198
211
216
209
197
183
187
199
206
203
195
190
194
204
208
201
192
194
196
200
201
200
196
194
195
194
191
187
185
184
186
188
191
197
199
198
193
188
185
193
205
215
212
197
183
181
191
203
204
199
198
207
215
209
190
176
181
195
204
201
193
193
199
203
199
191
195
191
188
193
196
195
192
186
186
189
190
193
194
194
190
191
191
194
196
197
193
190
189
194
205
217
218
202
187
186
200
213
213
203
198
203
209
205
190
179
181
192
201
201
201
207
210
202
186
179
196
189
186
189
193
190
184
181
183
186
188
191
195
202
203
196
192
191
192
198
203
206
205
198
197
202
209
205
199
196
205
213
215
208
200
200
202
204
199
196
197
199
200
204
216
224
217
199
184
188
195
186
187
190
194
190
186
185
188
190
187
188
196
210
210
199
190
188
193
203
210
214
209
198
188
188
196
204
203
199
198
200
205
206
202
198
197
204
208
215
215
204
200
206
220
224
211
194
186
195
184
183
186
192
196
193
191
195
197
196
191
191
201
214
212
199
190
190
202
207
207
202
198
195
189
187
190
195
197
191
185
184
189
193
193
194
198
205
208
211
209
202
199
200
207
205
196
188
190
199
183
184
191
195
201
204
204
202
201
200
196
196
201
208
207
200
194
196
202
200
191
184
188
194
194
189
186
192
193
189
184
183
184
182
182
189
202
205
201
194
192
197
204
202
195
185
183
188
194
199
194
198
201
204
207
208
206
203
198
194
191
189
188
193
199
199
196
195
195
190
185
182
188
196
196
188
184
191
197
199
195
192
186
181
181
187
201
203
193
181
185
199
210
208
198
188
187
193
199
200
201
203
204
208
208
207
202
195
190
182
176
175
182
192
198
197
194
194
197
199
195
191
190
194
193
189
186
195
204
208
207
202
191
185
186
193
199
199
190
185
191
202
211
212
212
210
208
203
201
201
199
198
201
205
204
198
198
194
191
182
173
173
184
197
199
193
188
195
205
212
208
199
189
187
188
191
196
200
203
206
207
207
203
198
199
197
194
191
189
193
204
206
207
210
218
225
223
216
210
202
194
193
198
201
199
197
199
204
206
199
189
182
184
193
194
191
191
193
201
203
203
199
192
188
189
196
205
205
199
194
201
210
217
215
208
199
191
187
191
201
207
206
204
207
215
219
221
222
220
209
190
192
196
196
194
197
202
209
215
216
206
193
181
178
185
192
196
190
179
178
185
194
199
198
197
200
206
203
195
190
195
204
218
217
208
197
193
199
209
214
206
197
199
204
205
202
202
211
221
220
183
192
193
190
188
190
196
202
207
208
203
192
179
175
185
196
200
188
174
172
186
199
209
207
205
202
200
197
192
190
192
197
202
204
198
197
203
217
226
220
204
193
193
199
200
192
189
196
208
220
187
191
186
179
176
186
193
194
193
189
188
183
183
188
198
206
206
200
194
195
201
207
213
214
210
203
193
188
192
194
193
190
187
191
194
197
204
216
221
217
205
196
194
195
197
195
194
193
198
208
195
191
180
173
177
189
200
202
192
185
180
181
189
199
209
214
213
210
205
205
206
205
205
208
210
204
196
191
195
200
196
187
183
191
197
201
200
199
199
202
203
199
196
194
195
196
195
192
192
198
209
200
184
177
183
193
205
206
200
193
191
192
193
199
209
216
215
205
198
195
194
191
189
193
202
206
204
201
202
204
199
188
182
190
201
206
200
193
188
190
194
196
196
197
197
198
196
194
193
194
182
181
188
200
204
201
195
189
181
180
182
185
185
184
186
188
190
193
196
200
199
199
202
205
205
200
192
191
195
198
202
203
201
197
196
195
189
187
190
202
217
217
210
200
199
206
210
207
201
198
180
183
199
207
203
192
185
183
182
182
184
188
186
183
184
189
192
196
197
201
203
204
203
203
204
200
191
184
187
195
205
213
215
211
208
200
189
182
187
204
223
230
220
202
196
203
210
211
205
202
179
187
199
205
195
188
185
185
186
189
199
203
194
185
185
193
200
200
199
204
208
209
207
202
202
199
193
189
193
200
207
211
209
212
213
208
195
184
187
206
224
226
212
198
191
194
205
210
213
214
182
189
193
191
186
189
194
196
194
196
204
207
199
188
193
204
211
210
208
209
212
209
204
201
202
203
197
197
202
208
206
198
191
197
206
205
195
190
197
211
218
206
190
186
189
192
194
201
212
219
189
192
187
183
183
193
200
200
196
197
199
198
192
190
195
204
208
208
211
214
214
205
198
199
203
202
199
194
195
201
201
194
187
187
194
198
194
196
212
224
214
189
175
180
193
200
200
201
210
222
190
191
187
185
191
198
198
194
192
191
192
193
193
195
195
192
190
198
211
217
213
201
195
199
202
198
187
180
181
189
194
195
194
194
193
191
192
200
215
221
208
187
177
187
204
212
211
207
208
212
190
191
191
193
198
200
196
188
186
189
193
198
201
199
191
181
180
194
209
217
209
197
193
197
197
192
182
179
184
192
193
192
194
199
200
195
192
197
203
201
195
185
182
195
207
216
216
209
202
198
194
195
196
196
200
200
196
190
187
191
197
201
205
199
194
192
190
195
203
206
206
196
187
192
194
195
190
191
196
200
194
189
189
196
204
208
201
195
190
188
185
184
182
188
197
207
210
205
199
194
207
207
200
195
192
194
193
190
188
194
197
197
192
191
198
206
204
196
194
199
205
198
189
188
194
198
199
195
194
195
195
194
192
196
209
217
208
194
185
184
186
187
179
182
190
197
198
201
203
206
207
214
205
195
188
187
188
188
190
194
197
192
184
187
199
210
208
193
189
196
206
206
195
189
189
194
192
186
184
190
201
205
205
207
214
219
207
188
175
178
187
192
191
191
200
199
197
198
211
219
201
211
208
201
193
189
188
189
193
199
201
197
192
193
200
206
201
192
189
196
205
204
198
191
188
189
187
184
186
194
203
208
211
214
218
216
201
183
172
177
186
192
195
203
207
206
200
202
212
221
194
202
207
206
202
195
196
197
199
203
205
207
205
203
204
205
200
195
193
195
202
201
197
192
194
197
198
200
202
200
197
199
208
215
219
212
199
189
182
183
188
193
194
195
201
205
208
209
209
212
186
187
195
200
202
197
195
196
198
203
204
204
199
194
199
205
210
202
197
197
202
203
199
195
197
205
214
217
210
197
190
191
200
212
213
210
201
198
194
193
194
198
193
189
188
195
205
207
205
207
180
180
184
190
194
189
186
188
195
202
202
195
183
177
184
200
211
208
203
201
207
210
200
192
192
204
214
216
202
190
188
195
203
208
211
212
211
205
198
194
197
202
204
197
192
196
201
201
197
196
185
183
184
185
186
184
184
187
194
201
200
194
181
172
174
189
204
210
206
201
202
203
198
190
188
195
199
199
193
192
198
204
204
204
208
218
219
207
196
193
197
203
208
210
207
205
202
197
191
190
193
188
186
185
185
185
187
191
194
196
194
193
190
187
184
188
194
201
200
193
188
189
194
193
189
188
188
191
194
197
200
197
193
195
203
214
212
200
195
195
198
203
208
210
205
197
191
191
193
191
193
191
189
188
187
187
189
191
190
183
181
189
196
202
202
197
194
193
188
183
181
187
194
195
191
186
189
194
197
198
189
184
183
191
197
196
192
191
196
202
206
204
203
197
184
174
177
188
199
202
190
194
197
193
190
189
192
190
181
172
175
188
200
207
209
202
197
190
177
171
178
189
199
197
191
189
197
206
206
192
183
182
191
199
196
186
182
188
202
210
208
200
192
187
177
174
183
195
205
204
188
198
201
196
189
190
194
192
178
171
177
190
199
197
195
197
197
189
173
167
175
190
200
201
196
197
203
207
205
196
191
197
208
213
207
191
188
197
208
212
204
192
190
192
193
197
203
205
203
196
189
198
200
194
188
189
195
194
185
181
183
190
193
190
187
191
194
187
172
166
175
189
199
204
207
205
202
199
197
200
202
207
212
215
212
204
200
204
212
216
210
200
200
205
207
210
209
205
201
193
194
196
196
192
190
189
192
194
194
191
188
186
184
187
194
199
197
188
174
171
179
189
198
206
213
210
197
185
188
201
206
198
192
195
201
203
197
194
200
212
215
213
211
209
206
202
197
196
197
196
196
194
194
196
193
190
186
185
190
196
191
186
184
194
208
213
206
193
187
187
191
193
197
204
211
204
193
182
187
199
203
192
180
179
189
194
189
178
179
193
207
211
206
198
195
192
190
193
195
195
192
194
196
195
190
187
180
178
183
191
193
191
192
199
210
213
208
204
203
201
195
193
196
201
202
197
191
189
197
202
203
195
188
190
197
201
192
178
173
179
191
195
191
183
185
188
192
194
193
189
184
193
196
189
182
177
176
175
180
190
194
194
194
196
197
199
199
204
209
205
194
190
195
202
203
195
188
190
200
206
208
206
204
206
208
207
197
184
173
176
183
188
185
181
184
190
195
194
191
189
182
191
192
184
177
178
179
181
188
195
197
192
187
184
188
189
193
201
207
202
192
190
199
212
209
195
184
184
199
207
212
207
204
200
200
196
185
174
169
176
187
194
194
195
197
199
195
191
189
193
186
186
183
179
179
186
191
194
200
204
199
191
184
182
187
189
189
193
196
196
191
192
202
213
212
197
182
179
190
203
208
204
193
186
186
183
172
166
169
183
195
198
195
196
201
201
194
187
186
190
188
183
182
182
187
193
196
198
201
203
203
200
196
192
192
190
191
193
196
196
194
194
201
205
203
196
187
182
189
197
202
201
195
190
189
190
180
177
182
199
207
201
185
180
186
194
190
184
183
184
188
186
188
190
192
191
191
188
190
199
208
215
212
203
194
193
198
205
208
205
202
202
203
202
197
194
191
192
192
196
200
203
204
202
201
200
196
194
197
208
215
205
185
170
170
179
184
182
181
179
187
187
192
191
189
185
182
180
185
196
210
216
208
197
192
197
205
210
207
204
204
206
208
205
199
194
192
193
196
197
198
200
202
203
204
204
201
201
200
207
215
210
195
181
175
176
179
180
182
183
188
185
181
179
179
181
184
185
188
194
205
206
194
187
188
196
203
200
194
191
195
203
207
209
206
200
194
192
195
197
195
190
190
194
198
198
197
200
203
206
206
204
202
200
194
186
180
180
185
191
192
185
182
179
181
187
194
195
188
184
189
195
193
187
185
189
191
188
182
184
190
196
197
201
206
206
199
194
197
198
195
188
186
189
192
189
193
202
208
207
198
194
197
204
202
189
184
187
192
196
193
191
193
194
193
192
194
190
181
174
181
195
200
195
187
185
190
195
191
191
192
195
195
192
193
200
201
201
201
201
199
197
195
192
187
185
192
205
214
210
199
192
194
196
192
185
186
193
198
195
185
187
195
198
195
187
183
183
182
184
190
195
197
193
189
195
206
210
206
198
195
198
200
194
184
182
192
200
205
205
202
199
198
193
190
186
192
206
212
208
200
195
197
196
187
183
187
196
201
197
173
173
180
185
181
175
175
184
198
207
203
190
183
182
190
203
216
216
208
199
195
200
206
200
186
176
183
196
204
203
198
197
199
196
193
192
196
198
198
194
189
192
197
200
194
188
188
192
197
198
172
170
173
177
179
177
181
194
206
210
201
185
175
179
191
200
202
201
199
196
193
196
201
199
195
190
192
196
196
192
193
197
202
199
196
199
200
198
190
180
179
186
193
199
196
193
191
192
192
195
185
182
182
185
190
189
190
194
195
195
190
185
187
193
195
193
190
191
193
195
194
192
189
192
200
212
212
200
185
179
190
206
212
203
196
197
203
204
194
188
190
195
194
191
190
197
202
204
196
189
203
195
188
189
194
192
188
184
183
185
186
189
197
202
198
194
190
190
192
196
199
199
192
189
197
213
218
204
185
179
194
213
215
201
187
190
201
207
205
207
208
210
201
188
187
197
210
212
200
190
212
197
185
182
186
188
184
182
187
191
190
187
189
196
199
196
192
188
192
199
209
211
202
188
189
198
210
208
197
194
204
216
214
199
185
186
198
206
208
209
209
207
197
190
189
196
203
203
201
201
207
196
184
178
183
185
186
193
199
200
191
185
187
198
200
196
188
185
193
206
216
213
202
187
182
190
207
212
209
205
209
214
211
199
192
195
200
205
202
200
198
193
192
194
200
200
195
193
200
209
193
196
192
190
188
187
188
195
201
200
192
192
201
211
209
197
187
189
200
210
213
208
198
187
186
194
207
211
207
204
207
212
209
199
193
197
205
208
205
198
193
192
196
200
206
204
199
197
203
210
191
197
201
203
198
193
189
191
193
193
191
197
206
216
213
203
195
200
206
210
209
206
200
195
193
196
203
207
204
200
203
209
208
199
191
192
202
209
208
201
196
198
203
205
205
198
196
198
202
205
201
196
199
204
201
194
188
189
190
191
188
184
189
198
206
208
207
205
203
201
203
207
211
207
198
191
191
199
204
202
202
207
207
199
187
184
190
202
204
198
193
194
199
202
201
193
188
187
191
199
202
196
198
203
202
192
187
191
197
196
186
176
175
187
198
200
201
198
196
197
199
205
211
208
200
192
190
200
206
205
202
205
204
198
190
186
188
197
201
198
193
187
186
192
202
204
193
185
187
198
199
202
210
212
202
189
187
197
205
200
186
179
186
197
197
187
182
185
193
197
196
196
197
198
197
195
197
201
202
201
198
200
204
201
198
190
187
190
197
206
203
195
186
193
212
220
213
202
199
205
198
207
221
218
203
190
188
201
210
203
191
190
199
202
194
179
172
179
190
194
193
190
189
187
188
194
198
198
194
192
193
200
205
205
199
191
182
183
195
210
214
209
204
207
215
219
218
216
219
218
191
204
216
215
203
193
190
200
204
205
203
199
199
198
192
185
183
185
188
189
189
191
186
184
185
192
200
198
190
187
190
197
204
204
198
189
184
187
202
211
212
209
212
217
214
206
202
211
222
224
181
191
200
203
201
194
190
187
191
201
203
198
193
190
194
199
199
195
189
187
190
194
191
189
194
199
200
194
190
189
191
192
194
193
193
193
194
201
210
211
202
196
202
213
211
197
192
196
213
220
189
192
196
198
199
196
189
179
176
183
191
193
191
195
204
212
212
203
197
198
203
205
204
205
207
203
194
189
189
193
194
187
179
182
192
198
203
209
213
211
203
196
199
208
209
202
195
195
205
214
208
202
196
194
196
200
198
187
175
172
180
191
194
201
207
212
212
205
201
205
208
208
207
209
208
203
193
185
191
203
201
189
178
183
195
202
202
200
201
203
204
202
202
205
207
206
204
200
200
203
213
204
193
187
192
203
214
206
190
180
186
198
201
199
198
202
204
203
199
200
199
198
196
198
205
202
192
188
194
205
207
198
187
187
196
202
199
194
188
190
196
201
204
205
206
207
205
202
195
195
200
206
209
203
192
190
192
194
193
195
201
207
207
201
197
201
208
215
213
203
197
191
188
185
181
177
180
187
193
191
190
189
194
202
209
210
207
199
196
202
207
207
205
203
207
209
210
209
206
209
193
202
209
203
190
185
188
192
192
192
197
203
200
194
191
197
202
205
200
198
200
200
197
188
184
187
189
190
192
190
190
196
203
208
209
207
200
196
198
204
210
209
206
204
207
213
218
220
217
211
188
199
204
195
183
180
188
195
193
193
195
196
188
181
183
195
200
197
192
194
203
208
205
200
197
199
201
200
197
191
190
191
199
206
207
196
182
180
194
211
218
211
200
195
198
202
206
210
212
210
194
196
191
183
179
188
197
199
196
196
199
196
185
179
185
197
202
200
196
198
204
207
206
202
202
203
207
208
206
200
190
185
189
199
207
195
174
167
187
214
227
215
197
191
194
197
193
190
195
202
197
192
178
172
180
194
199
196
194
196
200
196
189
188
194
199
201
199
201
203
202
200
198
201
206
204
200
197
203
204
200
193
188
198
206
200
183
175
188
213
222
214
200
197
201
202
198
189
193
206
196
183
170
172
186
197
195
190
189
193
194
194
193
197
199
198
191
195
202
205
201
190
190
199
206
203
189
181
184
193
199
199
198
197
200
198
194
194
194
199
201
202
199
202
207
210
209
202
203
212
193
181
175
180
190
196
193
188
189
191
190
191
195
201
201
194
187
190
201
206
201
188
184
193
203
199
189
180
181
182
191
196
197
195
191
190
193
198
195
186
186
190
196
199
204
207
208
204
203
205
196
190
186
186
190
191
190
193
196
193
191
187
192
198
199
195
189
191
200
205
202
193
187
191
197
199
196
193
192
189
190
192
194
192
190
190
191
194
193
190
189
192
193
192
191
194
197
201
199
193
199
191
189
190
190
188
186
190
194
196
197
192
189
192
197
199
199
198
201
201
203
199
194
193
196
198
200
203
206
203
201
195
190
189
193
196
195
189
188
192
196
196
192
190
190
193
195
198
199
192
189
187
187
193
193
189
182
179
185
192
198
195
192
191
196
201
204
199
197
200
205
204
201
199
196
197
199
200
205
207
206
198
190
192
200
208
199
186
179
184
192
193
188
190
200
203
198
197
201
204
176
175
184
197
202
195
182
178
181
190
195
196
193
194
197
198
197
191
189
196
204
208
204
199
196
193
193
195
198
199
198
192
193
198
206
209
197
185
180
181
184
179
178
188
201
203
195
190
199
214
174
174
185
200
204
198
188
182
183
188
192
194
192
193
195
195
188
183
183
192
203
206
201
193
187
187
192
196
196
190
184
188
200
210
209
202
193
189
191
191
188
180
179
180
189
195
196
192
197
207
180
181
189
195
196
192
189
186
184
188
190
191
192
192
192
192
191
185
185
191
202
203
198
184
177
181
193
201
196
183
176
187
205
214
209
199
190
189
193
194
192
193
187
180
182
194
205
209
205
199
188
191
194
193
189
187
188
188
185
188
190
192
191
190
188
191
195
199
201
200
200
200
192
179
175
182
197
204
196
183
181
190
204
208
206
200
199
194
187
184
189
195
194
187
188
199
216
220
208
192
193
195
196
196
194
192
191
192
194
198
198
196
193
189
188
191
197
205
209
206
201
195
189
184
185
192
199
203
200
197
196
197
195
196
202
212
212
201
189
181
186
194
197
194
193
197
201
199
192
183
195
193
194
195
195
193
191
194
202
204
202
196
193
193
193
192
193
195
201
201
196
192
191
192
195
195
194
195
200
208
209
199
185
182
191
207
210
202
196
197
198
198
200
197
194
186
180
179
181
186
193
191
189
190
190
189
189
193
197
199
195
191
192
197
202
197
192
187
183
186
191
192
195
195
192
187
185
188
195
202
202
194
183
181
186
190
191
193
199
207
208
206
200
197
192
188
190
193
197
201
190
188
185
182
184
189
193
194
188
182
181
187
192
197
202
200
199
192
182
176
181
191
197
195
186
181
185
190
192
187
182
185
190
193
188
182
182
190
198
205
201
198
195
195
201
210
220
223
215
206
181
185
183
178
179
190
203
204
189
176
176
185
191
192
191
197
201
200
188
178
180
188
194
189
186
186
196
203
195
183
179
188
202
203
193
186
188
194
196
192
187
185
187
195
205
220
232
230
214
195
177
183
182
179
177
187
204
211
199
186
180
185
186
181
177
183
192
197
189
184
184
188
189
188
192
199
208
210
204
198
197
200
202
200
195
191
192
195
195
192
189
191
192
195
199
206
213
213
202
190
189
191
190
185
181
185
196
204
200
191
183
181
180
178
173
177
181
186
187
188
190
189
189
192
199
206
203
199
199
207
211
204
194
186
186
189
193
193
197
206
209
209
203
197
193
193
193
195
195
192
204
202
198
193
185
183
186
191
187
185
181
181
183
184
182
181
182
185
189
191
192
192
192
196
202
202
194
184
186
199
205
199
185
179
185
190
192
193
200
212
217
210
198
192
194
196
196
194
194
193
203
200
194
185
179
179
181
182
180
179
181
186
191
194
194
193
191
193
195
193
191
190
193
197
201
197
192
185
185
187
191
194
191
193
196
194
192
191
198
205
203
194
184
183
196
207
209
203
195
192
188
188
180
171
169
177
180
182
184
187
191
190
192
195
197
193
190
192
195
190
183
184
191
198
201
197
193
194
193
189
188
196
205
209
205
197
189
186
187
189
188
183
180
186
199
210
211
204
195
191
182
183
180
177
178
183
183
187
194
200
197
188
184
187
194
192
185
180
183
185
181
180
192
203
205
197
191
190
193
194
197
201
206
207
203
195
185
176
173
175
179
185
192
200
210
210
204
197
192
192
179
185
186
191
191
194
192
194
198
204
196
185
177
183
191
190
184
178
180
183
184
188
199
208
208
198
188
183
192
201
207
205
199
195
198
199
190
179
172
176
181
187
194
201
208
200
190
181
189
196
176
186
193
196
192
190
191
195
197
197
192
187
186
187
190
191
192
192
193
193
196
201
207
208
205
196
192
189
194
200
203
201
196
194
203
209
204
195
186
188
192
188
185
186
194
193
183
179
187
200
179
190
197
192
179
173
178
186
187
186
190
196
200
195
190
189
197
204
208
207
208
212
210
206
201
196
198
201
197
192
189
194
199
203
208
213
210
204
200
204
207
200
187
184
189
196
196
193
195
200
186
192
194
184
170
165
171
181
186
187
194
200
199
192
188
189
197
205
206
204
205
206
208
205
199
199
201
201
193
183
182
189
198
200
199
200
200
198
196
199
207
209
202
196
199
202
202
197
195
194
192
192
183
177
172
175
184
191
194
197
203
202
194
188
188
196
202
200
193
190
194
199
203
205
206
204
199
192
187
187
186
188
187
183
182
186
189
191
184
182
187
194
201
202
199
196
189
185
185
190
198
192
186
182
183
188
196
196
196
200
206
206
194
187
187
198
203
198
186
182
188
195
199
202
207
209
200
190
189
194
196
191
181
176
180
186
191
188
182
174
175
184
193
194
188
177
176
181
188
193
198
196
193
192
191
191
191
189
190
198
208
209
199
186
183
192
201
199
193
191
194
197
199
197
200
203
199
191
192
198
200
194
187
187
190
194
192
188
187
187
192
195
197
194
183
174
177
190
199
199
196
188
183
184
189
189
186
184
188
200
209
207
193
177
174
186
198
204
204
201
205
206
204
198
192
189
190
193
200
202
199
196
194
198
197
194
190
189
194
204
210
213
212
205
192
177
179
192
202
201
188
175
164
166
178
188
190
191
195
204
206
194
181
173
178
188
199
203
205
203
205
208
209
203
190
179
181
193
206
206
200
197
197
200
197
194
189
190
194
199
201
204
210
210
202
189
180
183
192
198
189
179
166
166
177
188
194
198
199
198
193
186
182
186
193
197
198
196
198
197
198
204
208
202
192
185
187
197
205
204
200
198
200
201
197
194
193
195
196
191
186
187
194
200
200
195
189
187
190
195
203
198
188
184
185
189
191
194
192
186
183
183
193
203
205
198
192
189
190
194
198
204
204
200
196
195
197
200
197
194
199
208
211
205
196
193
197
202
205
204
200
195
189
189
195
205
212
209
201
193
213
206
197
192
190
188
186
188
189
187
183
182
189
198
199
196
190
188
192
197
203
208
203
196
195
198
201
196
187
188
200
214
216
203
191
190
198
204
213
222
224
216
201
189
192
205
219
222
209
195
218
201
185
182
188
188
186
190
195
195
188
175
171
178
187
194
194
194
195
199
204
204
198
189
186
194
199
196
187
192
204
214
208
194
185
189
199
202
203
209
213
213
203
192
190
194
200
204
205
201
214
202
185
178
181
187
190
194
200
201
192
179
172
178
187
193
195
193
194
195
195
193
187
183
184
191
199
200
197
199
209
214
205
186
182
190
201
200
189
184
187
193
197
197
192
186
181
186
197
209
210
214
205
192
186
186
188
191
191
192
192
193
195
196
196
192
189
190
191
191
191
190
187
184
185
196
205
206
201
201
209
217
209
194
184
189
198
198
191
185
185
193
199
204
204
198
189
190
201
216
208
219
218
206
194
185
176
177
181
185
191
200
206
207
199
193
191
191
193
193
198
202
199
191
187
194
206
212
204
199
205
218
223
210
190
183
189
197
204
208
207
205
206
208
214
213
205
201
205
212
208
205
204
204
199
184
174
176
184
193
194
194
194
198
200
201
202
200
198
195
202
210
210
197
187
185
197
207
204
197
197
214
224
217
196
183
183
198
216
223
216
204
200
202
213
216
207
201
199
204
193
186
190
199
199
183
175
182
201
208
202
194
191
197
202
203
202
200
197
193
195
203
209
204
193
187
192
200
202
193
191
198
209
208
198
188
190
204
217
221
208
193
181
190
206
214
206
193
192
200
180
184
193
201
192
180
178
192
207
207
201
201
207
212
205
193
187
190
195
192
186
190
201
206
202
196
193
194
191
186
181
184
191
197
196
194
196
199
205
206
196
184
175
183
201
209
203
194
192
204
181
196
208
203
187
176
181
194
199
191
189
203
224
229
206
181
174
187
197
196
191
189
194
200
200
198
196
194
189
186
181
182
187
192
196
194
187
186
190
194
193
187
187
192
201
203
201
198
200
205
190
201
210
206
195
187
186
193
189
183
185
202
223
226
205
183
179
190
205
210
204
193
188
186
189
196
201
201
196
191
189
190
195
201
200
193
181
178
185
193
196
199
203
207
209
200
196
200
205
205
195
203
208
213
210
206
199
190
187
187
194
201
208
209
202
194
191
198
205
210
206
195
184
177
183
194
201
204
205
203
200
199
199
201
201
195
186
183
188
197
202
203
208
216
211
203
198
202
211
209
206
206
208
215
222
216
204
192
189
197
203
201
194
192
198
203
203
201
202
206
203
194
185
179
183
190
193
194
203
210
209
200
189
190
195
199
196
194
198
205
206
205
205
207
208
204
204
207
216
216
210
208
207
209
210
209
206
197
191
195
202
201
190
184
191
199
206
200
196
197
198
196
190
190
192
189
183
181
191
204
209
198
185
182
192
202
202
199
196
197
203
203
203
203
201
202
205
210
215
214
202
202
199
194
194
201
209
204
195
196
203
204
193
180
179
191
201
198
192
191
195
196
195
194
195
192
187
179
186
195
200
197
188
183
188
196
199
196
186
181
186
199
207
205
198
195
197
199
201
200
198
203
199
190
186
191
198
200
196
198
210
221
222
213
205
205
210
215
212
204
196
189
182
176
174
181
191
200
200
190
182
184
192
204
211
209
203
198
192
190
194
193
191
188
192
199
210
214
212
212
183
188
189
182
182
191
203
206
197
194
205
212
210
199
193
201
209
213
207
197
196
195
190
183
177
183
193
203
200
190
183
186
194
202
201
198
201
206
210
207
199
190
187
190
198
205
213
218
219
216
181
188
189
181
181
190
202
207
198
191
187
186
181
175
178
190
198
197
193
192
198
202
197
189
189
192
201
206
200
191
185
187
197
203
201
194
192
202
217
222
208
191
184
189
200
204
206
209
211
207
196
194
188
182
182
189
197
202
199
195
187
177
168
164
170
180
184
184
186
189
198
198
194
192
194
200
206
208
206
199
191
187
191
199
205
202
191
188
201
216
215
203
191
191
198
201
203
200
196
189
205
192
181
179
188
193
191
190
195
201
202
193
182
178
180
181
182
184
188
192
191
188
186
190
195
198
198
201
206
208
201
191
183
189
201
202
195
185
183
195
211
214
207
198
197
199
202
201
195
192
206
189
178
181
192
196
187
181
188
200
204
200
196
198
197
194
187
186
191
193
189
181
181
188
195
195
190
190
196
202
202
196
185
180
185
195
198
193
180
180
197
214
216
204
193
193
199
202
204
205
199
189
183
187
194
194
186
184
189
196
193
188
193
203
209
202
188
185
189
192
189
182
181
186
193
193
188
186
186
189
193
197
195
185
179
183
196
201
191
180
187
204
212
200
188
181
189
200
205
212
194
188
188
192
194
189
189
193
200
199
189
182
185
195
204
198
189
184
187
189
188
187
188
189
192
192
192
195
192
187
190
196
200
193
182
179
187
194
191
189
192
202
208
197
188
182
188
198
202
202
181
180
186
195
195
192
190
197
205
205
196
189
188
191
194
194
194
193
192
189
188
191
198
200
196
195
199
204
204
200
196
194
194
191
184
183
183
184
189
194
202
204
206
198
197
198
200
201
200
191
174
168
182
197
204
197
189
189
195
198
197
197
197
195
193
194
199
203
202
192
189
194
203
209
207
204
206
210
210
203
196
186
181
183
186
189
189
186
190
198
203
202
196
197
201
207
207
200
197
196
166
164
180
198
207
199
187
181
182
186
192
196
198
196
193
192
197
201
199
194
191
196
203
208
209
206
203
202
202
201
194
186
181
184
189
192
197
196
199
202
201
192
188
189
197
200
192
185
192
204
166
167
181
194
199
192
185
182
180
180
182
188
192
193
192
189
187
188
188
189
192
195
197
196
194
190
188
187
193
194
195
197
198
196
193
190
194
197
201
202
203
198
194
190
187
184
182
183
191
204
177
183
185
187
184
183
185
185
181
179
179
187
192
193
190
185
183
185
189
194
192
191
189
183
174
169
171
178
183
184
187
199
209
208
195
188
185
187
193
199
208
214
209
194
188
191
200
207
206
197
189
195
197
188
180
180
187
189
184
183
186
194
199
195
190
187
191
199
204
201
191
186
185
178
171
166
171
179
181
177
176
186
197
199
193
188
184
184
186
195
209
217
210
197
191
201
217
223
210
190
191
197
200
197
189
189
191
193
195
199
201
206
201
199
192
191
197
203
205
197
187
183
187
187
184
183
185
190
190
185
182
182
183
184
189
193
196
195
192
198
203
203
198
190
190
195
201
201
194
187
183
188
194
197
198
194
189
193
204
214
216
207
197
191
191
194
197
193
188
185
185
191
198
199
199
196
197
194
197
200
198
191
181
180
187
193
197
199
198
201
199
193
190
188
189
188
183
180
183
192
181
180
184
191
195
192
188
192
202
217
217
205
190
184
189
195
195
187
182
181
193
202
206
203
199
197
194
191
191
197
202
200
194
189
187
187
189
192
196
200
199
195
195
196
201
204
201
196
196
201
185
183
180
177
182
190
194
195
198
200
202
198
190
184
186
194
198
200
196
197
204
205
204
193
186
185
184
183
180
182
191
203
207
200
189
184
186
190
191
188
190
194
199
207
217
225
227
217
204
198
188
187
181
175
176
190
201
206
199
189
188
189
191
185
183
190
202
216
221
216
206
199
191
182
176
178
184
185
180
176
184
202
208
200
185
184
192
196
189
179
177
186
196
204
210
219
221
211
193
186
183
185
184
178
176
185
199
209
204
192
184
185
187
183
178
184
197
215
225
220
205
189
178
172
174
182
192
195
192
190
194
203
202
191
183
187
196
197
190
178
178
186
192
194
196
198
201
196
189
182
183
189
194
190
181
182
188
196
198
191
182
181
183
180
174
174
184
198
211
210
199
188
175
174
180
194
200
201
200
201
203
203
197
189
187
192
197
197
194
197
199
197
191
186
191
197
201
198
190
189
191
198
199
196
185
183
186
187
186
181
178
180
183
181
174
174
181
192
198
198
195
191
189
189
191
199
202
200
196
193
193
194
191
195
197
198
196
199
207
217
219
207
192
187
199
216
220
211
198
193
191
195
194
188
185
186
192
192
189
182
180
181
186
185
184
184
190
196
199
196
194
194
193
193
192
195
198
200
193
184
178
180
188
195
195
192
190
194
205
214
215
204
192
193
211
227
229
218
204
195
186
183
179
179
183
190
195
198
197
197
189
185
188
193
196
194
192
195
201
200
196
193
192
189
188
188
195
199
194
183
173
176
188
191
187
181
179
183
191
198
199
197
198
203
212
217
217
211
204
194
183
179
179
187
195
196
189
186
194
200
196
189
187
194
200
195
189
190
197
203
196
187
182
184
185
189
194
199
197
186
182
186
194
194
188
184
184
186
190
190
190
194
204
212
212
203
195
196
197
194
180
183
191
200
204
195
181
173
178
191
193
188
186
191
197
195
189
188
192
196
192
187
182
184
186
191
196
201
201
200
198
199
200
199
200
202
202
199
199
195
192
194
202
207
208
197
185
183
191
197
178
189
199
199
194
185
177
174
175
178
180
184
186
188
192
194
195
193
191
189
188
191
192
188
188
193
201
211
210
205
201
200
198
202
210
217
216
208
204
200
195
190
188
193
201
196
184
181
189
203
186
196
204
196
179
173
179
184
179
171
171
180
187
189
188
190
196
196
193
189
194
200
200
194
189
194
204
210
205
192
184
190
198
202
208
211
209
203
200
197
194
189
184
186
194
198
193
190
197
204
195
201
203
193
178
175
185
197
192
177
171
180
189
191
187
185
187
194
196
197
199
201
202
197
196
197
204
204
194
182
179
189
197
198
193
190
192
193
187
181
184
187
188
188
193
198
196
194
196
200
194
197
194
190
188
191
201
208
200
189
184
185
191
192
191
188
189
195
200
202
202
197
198
198
200
203
203
199
193
190
193
198
196
185
178
179
186
186
178
169
174
184
191
190
188
186
187
188
189
192
197
198
193
190
189
194
201
203
199
197
196
192
193
193
194
197
200
200
200
200
198
195
194
199
206
210
204
194
192
199
205
202
193
179
176
183
188
186
178
176
184
191
194
191
185
181
183
185
191
196
202
202
196
190
187
186
188
189
191
199
200
197
191
187
192
198
203
202
196
195
194
193
193
199
208
212
202
190
187
197
204
201
194
189
191
193
191
187
189
198
207
210
208
200
192
185
183
186
196
202
203
194
181
177
185
191
192
187
187
198
201
197
185
175
177
188
197
198
201
201
198
195
194
198
204
204
195
187
189
196
201
201
199
205
206
202
193
191
202
214
221
220
218
216
207
193
183
184
193
199
201
180
162
164
186
204
207
194
187
190
196
195
184
173
171
177
187
194
202
204
204
198
195
195
194
192
190
192
200
203
201
199
201
207
209
206
200
203
209
212
210
210
215
219
212
195
182
180
189
196
203
190
171
171
187
206
207
197
184
180
186
192
192
186
182
179
184
191
198
201
202
203
200
194
190
185
191
200
209
210
201
194
194
200
205
206
205
207
209
206
198
199
204
207
203
193
185
184
191
196
205
206
193
186
186
191
192
194
186
181
182
189
196
200
192
181
181
186
189
193
199
207
210
206
194
190
192
201
208
207
201
197
197
199
203
202
203
204
206
204
200
197
193
197
197
198
199
197
197
197
205
204
198
191
188
183
183
190
193
192
187
185
189
194
191
185
180
182
186
190
197
208
213
212
204
194
189
192
194
196
202
203
206
205
204
201
199
200
202
206
207
201
196
196
203
206
205
198
195
192
203
192
188
187
190
188
184
187
194
198
191
183
180
183
190
190
190
191
192
189
192
200
207
211
205
194
186
183
188
193
201
203
203
202
202
208
208
200
196
195
199
200
200
202
206
206
200
189
187
189
204
194
188
187
191
190
185
181
185
192
193
189
183
185
189
195
199
199
195
186
183
187
199
207
205
195
188
184
188
194
199
199
190
186
194
207
212
202
189
182
186
195
203
205
206
200
193
186
187
194
208
211
202
194
190
189
184
179
179
188
195
201
198
187
182
186
193
195
189
175
172
180
196
205
205
201
196
190
188
188
194
199
194
190
189
194
198
195
186
185
194
200
204
207
209
205
198
192
193
204
212
221
212
200
193
188
183
181
183
193
202
207
204
189
177
177
186
192
187
176
174
185
196
201
203
205
207
205
192
187
192
203
211
206
192
184
180
188
197
208
213
209
205
206
213
218
212
203
200
206
210
207
203
202
199
189
182
182
192
202
204
204
201
190
183
185
189
196
196
192
189
192
195
193
192
199
209
210
200
190
191
205
220
218
203
189
185
195
212
226
224
211
203
202
211
218
215
208
204
205
193
187
189
201
202
189
182
183
191
199
201
201
202
202
200
196
198
202
205
199
194
192
195
193
191
195
200
204
200
193
191
200
207
207
202
200
204
207
213
217
216
210
199
193
197
204
210
206
203
203
181
179
186
194
194
188
185
187
190
188
188
196
210
216
207
199
199
203
208
202
194
192
197
201
201
197
195
195
192
191
190
190
189
188
192
201
213
209
200
192
194
194
192
186
185
192
199
200
197
196
183
185
188
187
185
188
198
204
192
179
176
192
212
216
203
189
191
201
210
206
198
196
201
205
204
201
196
192
189
188
189
188
186
188
192
197
202
199
189
184
179
181
186
185
187
190
195
197
193
188
198
197
191
186
188
197
207
207
195
181
176
189
204
207
193
183
186
198
209
209
205
202
204
205
206
203
202
200
199
198
194
195
199
204
202
193
185
182
184
187
188
186
187
193
193
194
198
198
199
195
204
200
197
198
202
206
208
205
197
190
187
192
198
199
192
186
187
196
204
206
204
201
201
201
200
197
199
204
209
211
206
204
207
214
211
196
177
170
181
195
200
198
198
197
197
197
200
208
213
212
204
202
201
201
205
206
206
205
205
206
204
198
193
191
190
192
192
196
200
200
197
191
187
187
188
188
191
196
207
213
210
204
200
204
206
201
185
176
179
192
201
202
197
196
197
198
203
212
221
221
199
203
203
199
196
197
202
205
211
215
216
204
191
181
186
195
199
197
195
195
191
185
180
181
186
191
191
189
193
199
199
194
187
186
192
199
197
188
180
180
188
196
198
196
195
197
204
210
214
214
191
202
207
198
193
194
199
202
206
213
216
205
186
177
185
201
204
196
187
185
191
194
189
189
192
198
199
195
191
187
183
182
179
175
179
190
201
202
187
177
181
196
204
201
194
191
195
199
199
199
199
195
186
178
184
196
203
200
192
190
195
199
198
192
184
182
180
183
189
193
194
191
187
185
188
195
203
208
206
199
198
202
204
202
193
188
191
191
189
188
192
193
187
177
177
192
209
217
212
205
184
181
176
174
183
199
210
203
192
189
200
211
210
198
187
190
198
202
203
194
193
190
188
184
184
186
192
198
200
195
195
199
202
200
192
188
193
205
210
206
195
187
184
184
187
194
204
212
214
212
180
181
183
182
189
198
206
202
194
190
196
203
205
196
190
195
202
205
204
201
197
195
188
184
184
187
190
193
194
193
194
197
200
202
199
197
206
220
227
217
196
183
185
194
204
204
202
205
209
212
189
189
191
195
196
196
194
195
195
195
194
191
187
184
186
187
189
190
195
199
197
191
186
185
189
194
197
196
195
194
195
193
195
196
201
206
210
218
217
209
196
188
191
198
205
205
203
201
201
199
195
189
190
198
204
199
190
185
194
199
199
192
187
183
181
180
179
185
193
197
196
191
185
186
188
193
196
197
198
198
197
191
183
181
191
202
209
204
193
188
196
204
204
197
194
198
203
203
200
188
195
188
190
200
209
202
187
182
187
198
198
193
189
188
186
184
182
185
191
196
194
189
185
185
185
188
189
193
194
196
199
195
184
175
178
194
204
201
183
176
191
212
214
197
184
184
198
203
202
193
189
188
194
203
207
193
183
182
187
190
186
182
184
191
195
191
184
183
186
190
191
188
186
183
182
184
188
193
191
190
195
200
196
186
181
190
202
202
186
176
183
202
210
198
184
180
189
200
205
208
176
183
195
205
205
190
184
186
191
190
179
171
177
190
197
193
181
173
172
175
181
188
192
188
184
184
189
196
193
187
188
196
201
197
190
188
192
195
184
177
180
190
199
197
192
189
193
201
206
212
172
178
194
206
206
197
191
195
199
194
187
180
186
192
194
190
183
176
172
171
178
191
201
202
192
186
192
199
196
186
181
186
194
195
191
185
180
181
179
180
186
192
196
195
200
205
208
205
203
203
182
185
196
208
209
206
202
201
201
195
194
197
202
200
195
192
195
197
191
183
181
192
204
207
201
195
198
202
198
189
181
183
186
189
187
184
181
179
185
194
201
202
199
197
200
209
211
205
196
191
181
186
198
203
203
200
202
203
200
192
192
198
204
200
194
193
204
212
207
194
185
189
198
202
202
198
198
198
195
197
195
194
191
183
184
187
191
194
194
194
199
201
201
198
197
199
200
198
193
195
178
184
189
189
186
186
193
202
199
191
184
188
194
193
190
191
201
209
207
197
186
184
190
195
198
195
189
187
194
203
211
209
198
186
184
190
200
196
185
176
182
196
207
202
193
186
187
194
200
203
179
185
184
176
170
176
187
198
198
191
185
188
193
194
191
189
193
201
205
198
184
177
182
189
195
190
184
185
191
198
203
201
197
193
188
190
191
184
174
172
184
203
212
206
197
191
195
203
208
207
188
190
186
175
167
173
186
193
195
195
194
197
199
196
193
191
191
201
203
195
179
173
183
192
195
188
184
187
188
185
178
180
185
190
190
189
184
182
185
193
208
216
214
207
201
203
203
206
208
206
187
190
186
179
176
178
184
189
194
201
205
206
199
190
187
191
200
204
197
182
172
180
196
204
198
188
188
193
190
178
168
168
179
187
191
190
190
193
202
212
217
211
204
199
200
204
200
197
196
205
177
181
184
187
189
186
184
183
191
208
218
211
192
177
174
189
203
202
187
176
179
194
207
205
195
190
195
200
195
185
178
177
182
187
190
190
193
199
201
202
201
197
193
192
197
200
196
191
192
204
177
180
183
194
199
197
188
184
192
210
225
217
193
173
171
187
199
201
192
188
198
206
204
193
188
197
209
213
203
193
189
191
192
190
190
189
189
190
186
184
184
188
193
196
203
205
201
197
198
205
190
194
195
196
198
201
196
193
194
203
215
214
198
184
178
188
196
204
207
212
213
205
194
183
184
199
211
211
201
194
200
208
209
199
188
186
190
189
184
177
178
188
197
204
208
206
199
195
198
204
197
204
205
199
195
193
199
201
197
195
196
198
198
196
190
191
196
208
221
222
214
199
189
187
190
197
198
195
189
192
204
220
218
197
184
185
196
200
195
183
180
189
198
205
206
196
187
183
190
199
185
192
202
198
191
186
194
198
199
193
184
184
194
199
198
195
197
208
221
220
204
192
193
194
192
190
187
185
183
189
202
216
211
191
179
184
199
205
197
185
183
190
195
195
195
193
189
187
188
196
173
183
194
198
192
185
187
192
197
194
186
185
193
199
197
195
196
203
210
205
195
190
193
196
194
193
192
191
187
186
190
197
200
192
189
193
198
197
190
188
193
195
189
183
190
203
211
203
196
193
180
187
195
198
196
190
188
194
197
196
193
194
194
197
193
193
195
199
197
192
189
191
195
197
195
198
204
207
196
184
176
180
192
202
208
207
199
191
189
196
203
200
187
181
193
213
224
215
200
195
188
190
193
199
199
197
196
202
202
198
189
184
184
186
190
194
197
197
192
185
188
195
199
196
192
197
205
211
206
189
175
175
188
200
207
204
196
188
190
197
204
202
195
193
198
209
214
209
201
196
189
187
191
200
203
199
196
196
199
197
183
175
175
185
192
195
196
198
199
198
198
201
201
194
187
186
196
209
208
199
185
180
187
192
190
191
191
192
192
195
198
203
211
208
199
191
189
195
197
192
191
186
191
203
208
198
182
175
180
189
191
186
188
196
201
197
194
199
210
217
211
203
197
191
185
185
194
205
206
197
187
186
191
192
186
185
192
200
203
203
202
206
216
211
196
180
178
188
191
184
192
191
196
203
206
193
174
160
164
180
196
204
205
204
201
197
194
198
209
215
209
201
193
189
187
190
195
202
197
189
184
188
194
196
197
195
200
208
210
214
210
207
204
199
193
186
187
192
191
182
191
194
199
200
196
192
181
172
172
179
192
202
204
201
199
198
197
196
191
190
188
192
195
193
191
193
196
198
191
182
182
189
196
199
203
203
202
203
205
209
206
197
188
186
192
197
198
193
190
184
190
194
199
201
196
193
197
197
189
181
181
189
194
197
198
199
199
192
178
169
176
190
199
198
196
194
194
193
188
182
186
194
199
198
198
197
196
195
194
195
190
183
181
186
195
198
192
188
187
187
185
187
196
203
203
201
205
211
202
185
176
178
193
200
199
194
191
190
183
179
183
191
199
199
198
196
195
193
191
190
194
201
203
199
190
187
190
192
189
181
179
180
183
187
193
190
186
183
185
189
183
184
193
201
204
202
205
210
202
190
176
178
194
204
200
188
183
190
200
201
198
192
192
194
197
199
201
201
198
197
202
206
204
196
186
186
193
195
189
179
181
186
190
188
185
184
183
185
189
190
192
196
196
196
193
193
194
196
197
191
182
183
195
206
203
192
186
191
202
205
199
191
189
193
199
205
206
201
196
196
198
201
200
191
188
191
197
198
194
192
195
196
193
188
184
183
185
188
195
199
205
206
202
195
192
188
190
190
191
191
186
187
193
203
206
201
195
192
193
193
189
185
187
194
204
211
206
194
187
188
194
198
197
194
192
195
195
200
206
209
205
198
194
193
195
193
187
188
196
205
204
199
192
191
195
203
202
191
184
186
187
189
187
187
191
194
194
191
191
190
185
182
183
194
206
211
203
190
182
186
195
200
203
206
205
198
195
201
211
214
203
189
192
204
214
207
193
186
192
202
192
182
174
180
199
213
208
189
174
176
185
190
185
177
174
177
183
190
198
201
197
187
182
187
198
204
200
195
194
196
199
200
204
213
212
209
204
205
211
207
196
187
197
211
217
208
194
187
190
196
191
180
172
176
189
199
194
180
169
170
183
192
192
186
173
171
179
188
198
204
206
202
195
190
190
192
196
201
207
206
199
194
192
201
210
211
208
207
206
203
197
199
206
209
202
192
185
186
192
195
192
190
182
179
178
177
177
180
182
185
189
196
201
198
189
180
180
186
192
196
204
209
209
204
194
189
191
200
208
207
198
188
189
197
207
208
206
203
200
199
197
199
201
198
190
181
178
179
188
196
191
192
191
186
182
178
180
191
201
204
201
200
203
204
199
187
183
185
188
192
197
209
215
217
207
192
185
189
194
197
193
188
191
201
208
207
199
195
196
193
189
185
186
190
194
189
181
176
183
194
189
190
194
198
195
189
185
191
201
207
204
203
204
204
201
190
186
187
191
191
193
200
212
218
209
194
182
182
189
191
190
187
192
202
211
212
203
197
190
186
183
182
184
192
203
204
194
184
185
192
190
188
193
202
203
193
183
179
184
195
201
204
206
202
197
188
188
192
193
188
188
193
206
214
209
195
184
185
190
192
189
187
187
195
206
214
211
199
189
183
190
194
195
196
205
212
208
199
190
192
193
189
188
193
196
194
184
177
177
187
199
205
203
194
185
183
189
195
193
184
178
186
203
212
211
201
194
193
194
195
194
193
190
192
197
203
202
198
190
193
200
202
198
196
202
212
213
205
194
193
199
191
183
184
193
198
196
195
193
194
197
198
191
180
174
179
190
197
195
183
174
180
194
207
214
215
209
202
197
195
198
199
200
198
195
194
192
190
191
198
203
201
196
193
197
205
205
201
195
198
203
192
184
187
198
208
211
210
209
205
197
188
182
175
174
180
190
199
200
193
184
182
190
201
211
219
219
209
198
195
197
200
200
197
194
195
196
190
188
193
198
200
196
192
190
190
193
198
199
202
204
196
194
200
207
210
210
207
202
195
189
185
186
186
185
186
191
197
201
200
195
193
195
199
206
212
210
205
199
197
200
198
190
184
190
200
207
197
184
181
196
211
210
192
177
174
188
201
203
202
205
202
203
208
208
208
207
198
189
180
179
183
190
193
192
193
193
195
199
199
200
201
198
198
202
205
204
200
195
199
202
201
187
177
183
201
216
207
188
181
196
215
217
194
174
174
192
205
201
192
206
202
199
197
202
207
210
205
193
183
178
183
184
183
183
187
195
198
198
195
195
195
195
197
202
202
201
197
196
199
203
206
199
189
188
197
210
212
202
194
197
204
205
192
184
187
201
207
200
188
206
198
188
186
194
205
214
216
209
198
190
184
181
176
177
186
198
202
198
186
179
186
198
206
206
198
196
195
199
200
201
205
208
206
200
190
190
198
205
203
198
190
186
186
187
193
202
208
206
198
197
193
186
182
187
196
205
213
211
204
198
194
190
184
183
188
196
202
197
183
177
188
208
220
209
192
183
189
199
201
195
194
202
209
202
186
174
175
188
199
196
184
181
183
190
195
201
207
212
213
187
191
191
186
186
189
195
202
203
203
199
197
196
195
190
187
191
198
201
194
188
192
205
214
206
189
179
184
193
195
190
187
189
196
195
187
175
169
174
182
187
182
181
185
193
200
202
204
207
212
189
200
203
197
191
191
195
198
198
200
199
198
197
197
194
189
189
193
202
208
202
193
189
192
195
195
191
189
191
191
189
188
186
184
186
188
190
189
185
182
184
187
189
193
202
210
211
205
198
198
199
209
212
207
201
197
195
192
193
196
200
198
197
198
202
200
192
189
196
206
205
196
186
183
191
197
202
204
201
193
189
187
186
180
177
187
201
210
204
195
194
197
200
199
202
209
214
207
194
191
202
201
190
182
182
189
191
191
191
192
189
180
174
173
171
168
165
169
179
190
193
193
194
197
199
199
202
204
208
209
211
212
207
195
187
189
196
201
198
193
195
197
192
180
176
189
203
207
202
196
199
195
187
181
186
192
192
188
186
189
197
202
198
194
189
179
178
180
186
189
190
190
193
198
199
196
193
194
199
205
209
212
209
199
191
191
197
202
198
188
187
190
191
190
190
195
203
208
209
207
193
190
189
188
188
191
190
185
181
184
197
209
216
213
206
196
192
191
193
194
193
190
186
188
191
193
188
189
193
198
200
201
200
198
198
197
202
205
201
188
182
183
194
206
211
207
204
206
214
219
191
189
193
199
198
193
188
182
179
179
187
199
208
213
211
203
197
191
192
194
194
190
185
187
191
195
195
194
194
194
196
194
193
195
196
200
204
205
201
189
185
187
200
212
218
210
204
202
211
216
191
187
192
201
207
201
192
183
179
177
182
190
199
203
202
198
194
192
193
194
195
194
193
193
195
198
199
196
192
192
196
201
201
198
194
199
203
202
193
186
192
202
210
211
209
206
204
201
199
200
184
186
192
201
207
200
191
186
182
180
181
186
193
193
188
187
192
197
197
194
194
194
197
198
197
199
201
196
191
190
198
212
212
202
193
195
203
200
188
183
195
211
217
210
207
206
203
199
192
187
178
185
193
198
195
187
183
185
187
184
180
181
185
189
187
187
190
197
197
195
191
192
195
196
197
199
201
199
193
191
198
207
210
201
193
196
204
203
190
185
191
203
211
209
208
207
205
200
197
195
176
184
194
196
191
179
176
182
188
186
177
172
177
189
194
191
186
185
185
188
191
194
194
192
191
193
201
202
196
189
186
190
193
194
193
195
201
200
192
186
184
187
192
197
204
208
207
202
204
211
180
185
192
196
191
185
181
185
189
185
178
179
187
197
200
194
185
177
174
184
193
200
199
190
182
186
196
202
195
184
175
179
187
192
193
190
187
184
184
188
188
187
183
186
196
209
210
204
203
206
193
195
196
196
192
192
195
197
194
189
188
197
206
207
203
196
193
191
186
187
195
202
201
189
180
181
190
197
194
183
180
185
194
196
190
181
176
176
179
187
198
201
197
191
195
203
209
203
193
191
192
199
198
192
187
190
202
212
205
194
191
199
207
202
194
192
200
207
204
197
196
199
196
191
184
180
181
183
186
187
193
197
196
190
184
183
187
184
177
175
185
200
205
200
197
199
203
200
192
181
188
195
195
186
174
182
200
216
214
199
190
191
193
190
187
188
197
205
206
199
194
192
191
193
190
184
177
174
179
189
198
198
190
181
184
196
203
195
174
156
159
179
195
199
197
193
197
200
200
192
184
187
188
181
174
177
192
206
211
203
194
190
191
191
191
189
187
189
194
191
184
177
181
189
195
196
188
186
187
190
193
188
184
184
189
200
204
193
175
161
160
169
181
195
199
196
196
196
203
207
188
187
182
178
174
178
186
192
197
198
196
193
192
196
198
195
188
184
186
180
172
170
181
193
199
200
200
202
200
191
183
181
189
197
200
196
187
184
186
189
189
185
183
195
203
206
199
191
195
210
189
186
178
173
174
179
185
184
186
188
189
189
188
190
192
197
203
200
189
175
168
176
195
205
201
197
199
204
202
190
183
187
199
206
201
192
186
191
199
207
210
200
196
197
205
210
201
187
189
206
187
184
179
176
183
189
188
184
184
187
190
191
184
176
180
197
218
220
202
183
178
192
205
203
192
187
197
206
203
192
184
189
198
200
197
195
198
199
199
198
200
203
202
200
204
206
203
196
195
203
190
192
191
192
198
201
196
189
188
196
206
207
196
183
181
197
215
221
207
199
197
198
194
182
176
187
206
217
208
194
186
185
187
188
193
199
206
201
190
181
183
193
200
202
202
201
199
199
203
206
197
204
204
201
202
202
198
193
193
202
213
217
209
198
195
195
197
198
199
202
201
191
179
171
180
199
217
221
210
196
189
189
189
187
190
196
202
197
191
183
182
188
195
199
198
190
185
194
210
219
195
205
205
198
193
193
195
197
196
196
197
201
204
204
203
193
181
180
187
194
195
188
184
187
200
210
213
209
199
195
198
202
199
190
183
185
193
196
194
190
187
190
194
195
194
187
180
189
209
223
179
188
194
194
188
186
192
196
196
192
184
185
191
205
206
195
181
179
188
192
191
191
201
211
213
206
197
191
188
189
198
206
203
188
176
176
187
195
195
188
190
194
197
196
197
198
195
198
204
210
172
175
185
192
190
189
190
192
197
196
190
189
195
208
209
200
193
193
195
194
192
193
207
212
206
196
192
190
188
185
186
195
198
189
180
182
189
192
188
187
193
197
193
188
191
205
213
208
198
194
183
180
186
193
196
194
190
193
200
205
205
205
207
210
209
204
201
197
195
188
186
190
199
201
199
197
201
203
196
186
182
185
190
195
197
197
196
192
188
191
200
198
185
176
179
195
205
203
196
193
191
185
187
195
198
195
192
194
200
202
198
197
201
207
205
203
199
194
184
179
182
192
199
201
200
201
204
206
201
191
185
186
193
202
209
209
206
197
193
194
197
193
186
179
177
177
182
188
194
197
190
183
186
195
199
194
187
187
190
188
183
179
186
195
199
198
195
190
183
181
188
200
206
205
201
200
201
205
204
199
196
196
197
201
203
206
208
209
203
196
191
194
199
196
181
169
168
180
192
192
187
184
188
194
197
191
182
178
180
183
183
183
189
197
199
196
194
195
199
201
200
202
206
205
200
194
197
204
206
201
197
196
196
194
193
194
204
210
210
200
194
197
205
200
183
172
179
191
192
183
191
192
190
190
191
189
182
176
177
184
195
202
203
201
199
195
195
199
208
209
205
202
204
203
198
192
193
198
197
190
184
186
192
194
193
194
198
203
206
203
201
198
196
187
182
190
203
212
199
178
195
197
192
185
184
189
192
187
185
188
198
205
204
201
198
195
196
197
197
195
195
199
204
207
203
195
189
184
179
178
181
186
193
195
197
197
195
195
196
199
197
193
186
183
189
205
220
218
200
179
189
186
187
188
187
190
193
196
195
193
194
198
200
201
201
202
200
195
187
180
185
194
206
212
209
197
185
177
176
186
194
199
196
194
193
192
190
193
194
196
193
187
184
189
205
217
217
205
190
180
175
169
183
196
198
190
188
194
199
195
190
190
197
204
204
203
199
195
190
183
183
188
198
206
205
195
184
181
189
198
208
207
200
191
186
185
187
192
197
197
195
191
192
200
209
211
202
194
187
183
172
170
184
201
200
189
179
186
196
195
188
187
196
206
204
194
190
192
195
191
184
184
188
192
193
190
187
189
193
195
201
203
202
196
189
189
194
197
198
198
198
197
201
199
196
194
194
194
193
190
183
185
193
201
199
189
181
186
195
195
189
187
197
207
204
190
182
187
193
193
188
184
185
188
187
190
193
194
189
185
186
193
200
200
199
198
199
201
198
195
195
196
195
189
183
183
188
197
202
199
193
199
201
202
200
196
192
192
192
192
187
186
195
205
203
193
185
184
190
192
191
190
190
190
190
194
198
196
187
180
182
191
199
201
199
196
198
201
200
192
183
177
180
185
185
184
187
191
199
204
193
200
204
204
205
205
202
192
184
180
183
186
189
193
195
192
188
187
192
193
196
194
193
195
199
203
203
198
190
183
185
193
201
203
196
188
187
195
199
194
175
162
169
186
197
198
191
188
191
200
184
189
195
199
203
205
196
183
172
172
181
187
188
184
185
186
188
190
194
199
201
200
196
194
198
202
203
200
194
193
191
195
199
203
199
187
182
185
196
196
182
172
180
194
204
203
196
191
188
189
181
179
181
190
191
187
177
173
177
182
189
192
193
191
189
188
190
190
195
202
207
210
204
196
193
190
191
193
197
201
198
195
196
201
200
190
184
185
195
200
197
196
195
196
194
193
195
194
191
185
182
176
177
182
180
174
171
181
193
198
197
195
198
202
202
200
195
196
198
204
211
216
211
202
192
187
183
187
194
201
199
195
194
199
200
194
190
193
199
202
200
198
196
187
182
180
187
192
190
186
189
185
187
189
185
181
183
195
203
205
198
196
199
204
205
202
199
199
202
205
207
210
209
203
194
188
185
186
192
192
187
187
191
197
201
197
193
194
197
196
191
186
182
179
182
184
189
190
192
193
192
192
197
202
199
191
190
197
204
206
200
199
201
203
199
190
189
196
201
205
202
197
194
193
192
189
190
192
189
180
172
175
186
197
201
199
195
191
190
186
183
182
182
186
194
200
203
198
196
197
192
191
198
204
201
192
185
189
196
202
201
203
206
204
194
182
181
188
199
203
198
190
186
184
186
190
193
195
192
183
176
177
186
195
199
199
197
190
186
183
191
197
195
191
198
205
211
208
201
197
190
179
182
193
198
196
188
188
191
193
193
196
200
202
197
190
185
191
198
201
195
190
186
189
191
195
196
197
198
199
196
194
190
192
194
198
199
196
191
191
199
201
197
191
189
198
206
205
199
193
189
172
170
181
196
203
204
202
197
191
180
175
181
188
193
196
197
200
201
197
189
186
189
195
203
205
201
199
200
206
210
200
191
186
189
197
200
198
190
188
190
195
195
189
184
184
191
195
195
195
196
182
175
182
198
213
219
216
206
193
178
164
161
170
180
191
196
199
198
191
184
185
190
198
206
209
204
196
195
198
200
192
180
179
185
198
200
188
174
168
176
188
195
191
181
174
179
188
196
201
207
201
198
198
205
212
219
215
206
195
183
174
166
167
175
182
188
187
184
186
191
196
198
200
203
206
203
197
192
191
192
185
174
172
183
198
201
186
166
164
178
202
211
200
181
174
182
195
201
201
210
215
213
209
207
206
203
200
197
195
194
189
180
172
176
182
183
178
177
184
197
202
200
197
199
201
202
198
194
194
197
194
185
178
185
202
212
203
186
182
197
218
222
201
181
178
195
205
201
192
208
210
209
207
203
198
194
193
194
198
200
193
180
173
176
186
189
184
179
181
189
192
188
183
189
196
199
196
194
197
201
205
203
196
197
205
219
220
211
203
207
216
215
198
186
189
201
207
199
189
202
199
195
192
192
193
194
197
200
204
202
196
182
175
179
191
200
197
188
177
171
175
180
185
187
184
186
194
199
201
201
201
201
203
201
202
209
211
212
205
198
195
193
193
193
198
207
209
202
193
195
194
189
184
184
189
193
200
205
205
205
198
194
188
187
192
202
205
197
178
169
177
197
208
197
179
175
186
200
200
190
184
186
192
193
189
189
193
198
195
186
180
180
188
198
207
210
209
207
198
190
193
195
193
187
188
192
196
196
195
193
196
196
195
190
187
193
200
205
195
186
192
209
220
211
189
177
182
191
192
186
181
183
184
183
183
184
191
199
196
187
178
177
189
204
214
211
204
201
196
191
198
203
203
199
194
190
189
184
182
182
187
195
198
193
182
180
193
209
212
203
195
201
211
209
199
190
187
189
193
194
196
195
188
182
184
193
208
215
212
198
188
184
193
206
217
213
200
192
193
201
203
206
207
208
205
197
191
185
184
184
191
199
204
195
179
174
185
207
216
205
191
188
195
199
198
194
195
199
202
204
205
203
197
189
188
198
211
217
215
208
200
196
196
204
214
213
201
191
193
193
195
193
191
186
182
178
182
190
196
194
188
187
188
187
186
185
188
190
190
190
190
192
197
200
198
200
204
207
208
206
199
194
191
195
203
210
212
206
199
199
200
197
189
188
192
198
196
191
193
197
196
193
192
189
183
180
182
191
198
197
195
194
195
193
187
179
173
176
181
183
185
189
199
202
198
194
197
205
212
212
205
195
193
197
204
206
198
185
176
184
196
199
197
193
197
203
204
202
200
196
191
188
187
184
182
180
182
183
185
189
192
197
201
202
194
181
171
171
177
182
185
186
190
197
196
190
192
201
206
204
196
191
193
200
203
199
190
177
172
181
195
203
210
209
208
208
211
212
213
192
188
185
184
183
184
186
182
172
165
168
182
195
204
206
200
190
180
174
179
185
191
189
190
195
196
194
193
194
196
198
196
193
196
200
201
200
195
190
188
194
197
204
208
211
211
209
209
215
221
191
187
184
183
185
191
192
186
171
159
166
182
197
200
198
196
195
191
185
183
188
195
199
200
199
201
202
196
191
192
198
208
212
206
198
196
199
199
199
198
199
198
196
199
208
209
205
202
205
213
190
188
184
182
185
190
193
191
183
176
181
195
199
192
183
183
194
200
199
190
187
194
207
213
214
212
208
200
193
194
205
221
223
209
195
191
193
197
197
198
200
200
199
200
207
211
205
197
194
200
192
193
189
182
174
175
186
194
197
196
195
196
195
187
180
182
194
207
204
194
187
189
201
210
214
214
211
204
196
195
201
214
213
202
192
190
195
197
197
199
202
204
202
207
215
213
205
196
194
198
203
204
195
182
172
169
177
189
198
200
193
189
190
192
194
195
197
200
201
197
191
188
185
187
195
205
209
206
196
192
193
194
196
196
196
198
203
205
209
212
207
201
194
199
210
213
205
197
195
202
209
206
194
181
171
169
172
179
186
187
188
189
196
205
211
209
198
191
189
197
201
195
177
166
172
192
204
204
194
187
184
190
195
199
201
201
201
205
211
214
210
199
186
184
193
202
203
197
194
202
199
194
184
177
170
170
174
179
179
180
186
195
204
208
206
203
196
187
185
194
202
199
182
166
167
180
194
196
189
185
187
198
204
204
200
196
192
193
194
200
207
202
196
187
184
191
197
194
191
194
190
188
182
174
169
172
181
187
186
182
186
197
203
199
192
189
190
189
187
190
196
198
193
182
177
177
177
178
177
182
188
198
202
199
193
190
188
186
182
183
190
201
205
196
190
187
193
198
193
189
188
190
191
185
177
180
190
199
199
191
189
191
194
190
185
183
183
183
185
187
193
196
193
190
185
178
170
168
170
179
184
188
190
190
190
192
194
194
191
185
186
189
193
193
194
192
195
197
196
190
189
191
194
193
188
185
189
196
200
198
194
193
192
192
192
186
173
168
176
188
195
192
186
183
183
181
180
179
182
181
181
179
184
190
194
194
193
196
205
204
192
177
171
181
197
204
199
189
186
190
189
187
187
190
189
187
184
184
189
194
193
190
191
198
200
191
175
168
178
189
193
188
182
182
183
186
192
196
198
190
184
185
196
203
199
189
181
184
201
209
200
177
165
179
198
209
200
182
175
191
190
186
183
181
185
187
186
184
181
178
174
174
183
194
202
202
197
194
193
188
181
179
184
192
193
191
194
198
198
194
197
203
211
210
199
187
182
182
188
195
195
186
178
182
196
206
202
188
184
194
194
192
188
186
189
194
197
195
187
175
164
166
176
191
203
211
219
219
207
187
173
178
189
197
193
188
185
189
191
194
199
209
210
205
200
200
202
199
188
181
186
197
197
194
195
200
204
201
199
201
199
200
199
195
197
200
204
204
200
192
186
182
186
197
207
214
218
215
200
189
184
183
185
183
179
180
187
191
193
195
197
197
194
194
200
215
223
214
199
187
191
199
202
198
196
196
200
204
211
209
199
201
194
187
187
192
197
200
202
203
202
202
201
206
209
208
196
187
183
188
191
185
179
172
176
184
190
197
197
192
184
178
178
186
198
209
214
207
204
199
195
195
196
196
194
190
189
196
213
218
195
193
186
176
173
183
191
196
196
198
200
202
202
206
207
195
180
169
175
186
192
189
183
184
188
196
199
199
196
186
176
170
174
183
186
188
190
191
195
196
195
192
192
192
192
191
190
197
212
218
187
190
186
178
177
186
194
196
195
194
191
189
191
198
199
191
179
175
184
192
194
194
194
197
202
200
199
199
196
187
180
181
183
183
178
177
182
186
188
188
190
194
194
192
194
201
207
208
208
202
185
188
188
188
189
190
192
193
193
194
192
189
189
198
198
192
189
191
196
199
193
192
194
197
199
197
199
203
200
198
197
199
194
186
178
182
190
194
191
189
194
198
195
188
190
204
214
212
199
191
188
187
186
188
190
189
186
184
189
193
197
198
200
201
199
195
195
196
194
191
185
186
191
195
196
196
200
203
201
201
206
209
202
193
186
190
199
202
202
202
202
198
187
177
177
186
197
201
195
191
189
181
180
186
190
186
182
180
186
191
198
203
203
201
197
194
193
191
184
180
181
189
194
198
202
201
199
191
185
187
197
206
204
198
195
194
200
206
208
204
200
189
181
176
175
174
174
185
196
201
183
176
177
184
190
191
186
186
187
188
190
196
198
199
194
191
191
187
180
180
186
191
197
202
204
201
193
183
176
178
188
198
200
195
191
192
200
208
209
200
188
181
185
191
188
179
176
185
199
205
175
175
178
181
188
194
197
198
194
187
187
188
190
191
192
192
192
192
193
192
190
190
194
195
196
193
192
194
195
196
197
199
195
189
183
188
201
209
206
195
185
185
192
197
192
191
196
200
200
196
179
184
181
174
177
189
199
200
194
187
184
185
188
190
192
193
194
197
203
203
192
183
182
185
188
191
195
203
211
210
207
202
197
192
189
193
202
206
199
191
189
193
196
193
192
200
212
216
201
186
190
194
183
168
165
180
193
197
191
184
183
185
188
192
193
193
194
198
205
204
198
185
183
186
191
194
193
195
200
204
205
203
201
201
202
203
203
200
194
190
193
194
191
186
189
205
218
216
199
185
193
190
181
171
166
169
177
183
187
186
187
189
192
196
195
194
195
200
205
206
203
196
192
193
194
194
187
185
189
200
204
202
198
197
198
198
194
191
193
197
197
193
187
190
200
211
213
204
191
185
189
180
182
182
175
167
162
171
187
194
195
194
196
197
194
194
197
201
204
204
200
197
196
193
192
187
182
183
191
200
205
201
192
187
186
185
184
189
196
205
203
198
192
198
207
211
206
199
188
188
186
180
185
194
188
170
161
171
191
199
197
191
192
193
192
193
196
199
195
190
185
188
189
191
189
184
181
184
191
200
206
203
196
191
189
186
184
188
196
205
206
203
202
202
202
200
199
201
201
192
180
180
188
197
194
184
177
183
195
202
195
187
186
188
190
190
192
196
194
189
184
186
191
191
188
184
184
186
189
194
201
206
207
204
199
195
195
195
194
194
197
204
207
203
194
190
197
206
207
195
178
186
194
198
197
196
194
193
194
193
189
185
184
188
189
189
190
196
201
200
197
198
198
193
187
184
188
193
192
193
196
203
205
204
200
199
202
201
192
185
185
194
205
201
191
186
192
199
199
192
189
201
206
200
197
201
200
193
187
183
185
188
191
195
193
190
191
196
205
208
207
203
201
193
187
185
192
202
203
197
188
188
190
193
192
190
191
194
194
190
185
188
192
191
186
185
188
190
189
186
205
215
212
202
195
195
195
189
182
182
187
195
202
205
201
194
191
192
196
200
202
204
201
193
189
187
191
199
205
201
190
183
185
188
187
174
170
178
193
202
198
190
186
184
185
186
188
188
185
181
202
203
202
199
194
189
188
189
192
195
195
195
199
204
204
199
192
187
186
190
201
206
202
197
192
185
182
185
192
199
201
198
198
197
187
169
163
172
194
207
206
195
185
181
180
188
198
200
192
177
186
179
185
196
196
191
186
190
197
198
192
185
186
192
199
201
195
191
189
194
205
211
207
199
193
189
184
183
186
198
208
212
209
200
189
178
176
186
198
205
201
194
184
175
175
190
208
212
197
178
182
175
184
197
199
192
185
186
187
185
179
177
179
186
193
199
202
202
200
203
205
207
198
188
189
193
199
197
193
192
196
200
200
197
190
187
193
198
200
197
192
191
185
177
176
189
208
211
196
183
192
190
197
202
198
186
183
185
185
182
179
182
188
193
196
199
203
204
205
205
201
194
182
174
181
197
211
213
199
184
178
185
192
194
191
189
195
196
191
186
189
196
199
194
189
195
204
203
197
191
202
199
203
202
195
184
184
190
196
195
191
195
202
205
205
202
200
200
204
205
200
190
175
173
186
201
212
208
194
181
178
186
193
194
190
189
189
188
182
180
190
203
213
209
196
192
197
200
199
195
203
197
198
202
198
192
191
199
204
202
197
193
199
207
212
205
199
198
204
210
207
194
186
187
196
204
203
195
187
188
193
196
194
192
189
191
192
191
185
181
190
202
211
204
192
183
189
196
198
195
199
190
193
200
203
202
197
196
196
192
185
178
182
193
204
204
200
201
204
207
203
195
190
192
199
200
195
186
185
191
198
196
190
191
191
198
200
195
185
180
187
197
204
201
190
181
184
193
196
196
196
195
195
201
206
205
198
189
184
184
181
172
168
174
186
197
201
200
194
189
188
189
192
191
191
193
193
192
189
189
187
185
185
192
200
202
199
189
181
178
183
195
207
209
200
191
191
196
197
199
196
204
204
201
201
199
195
189
188
194
194
186
172
166
174
186
192
188
180
176
184
190
193
190
189
192
198
200
196
189
179
176
181
191
200
201
194
183
177
179
186
200
213
213
209
202
202
203
200
199
194
204
204
197
190
187
186
189
192
202
207
198
183
170
172
181
184
178
172
176
188
197
197
191
190
194
200
201
197
190
182
179
181
190
198
201
199
191
186
189
196
205
211
208
201
200
203
205
201
196
191
196
198
194
188
183
181
182
189
197
201
195
185
178
179
185
184
178
174
181
192
196
193
189
189
190
193
191
189
189
186
183
183
189
200
210
211
204
193
190
195
202
202
195
190
191
196
197
196
192
191
191
194
193
188
186
182
183
182
184
186
188
188
186
190
195
191
186
184
187
194
195
191
185
186
185
185
186
191
193
190
185
181
187
200
212
216
205
192
181
183
188
191
191
193
198
201
200
197
191
198
196
198
196
193
191
191
190
185
184
185
188
191
193
195
196
195
195
192
192
195
197
197
193
187
182
183
195
201
202
194
187
184
190
198
208
210
204
192
182
178
179
185
196
207
215
215
213
205
194
200
199
201
201
195
190
189
190
190
190
189
189
191
192
190
190
193
197
199
195
193
195
203
207
201
195
191
198
203
203
200
198
197
198
197
197
203
208
209
202
190
183
186
195
207
216
214
211
207
198
194
196
201
203
199
191
186
189
194
196
192
189
187
186
184
182
187
199
203
195
182
182
198
214
214
203
192
190
194
199
201
204
206
202
198
195
200
213
225
223
210
195
191
194
200
203
198
197
199
204
195
194
194
201
204
204
200
201
201
200
194
192
192
189
181
174
183
199
207
197
179
174
190
205
211
201
192
187
190
193
196
196
197
200
199
195
194
200
210
217
213
203
196
195
197
194
188
185
194
206
183
185
189
193
194
192
188
187
187
189
189
193
197
197
194
193
195
200
197
186
180
183
188
193
195
195
197
203
206
206
199
192
192
199
208
209
206
203
202
201
204
201
195
191
194
202
205
204
199
195
185
189
192
195
196
190
188
190
195
199
196
193
192
195
196
193
189
189
186
184
179
180
186
191
194
193
193
202
212
217
209
195
189
195
205
210
207
201
191
190
199
202
202
195
193
197
203
204
200
196
185
189
190
189
186
183
187
192
194
191
189
185
188
194
198
194
186
176
177
184
189
187
187
189
193
193
191
196
205
210
206
196
192
196
206
209
204
196
187
188
200
204
205
200
199
204
207
207
204
201
185
185
184
177
176
179
187
190
182
174
172
180
186
190
194
194
186
178
179
187
194
196
193
191
193
194
190
188
192
197
200
202
201
203
204
205
205
202
199
199
201
199
191
188
196
208
214
213
213
211
191
185
179
172
173
179
187
189
182
174
176
183
187
182
178
181
187
191
190
191
194
197
197
196
196
194
191
189
188
193
200
207
204
196
191
192
199
209
212
209
199
180
165
165
182
199
209
211
214
215
197
185
175
172
173
182
191
193
193
192
194
196
189
172
160
165
184
202
202
193
187
190
197
201
198
193
191
191
193
197
201
203
196
184
176
181
193
201
209
207
196
176
164
166
181
194
198
203
211
215
202
194
182
175
178
184
192
197
201
203
205
202
194
176
164
166
184
202
205
193
184
183
192
196
195
191
191
193
194
196
198
199
194
187
182
185
188
194
201
204
198
190
186
189
195
197
195
197
206
212
217
214
201
191
182
183
188
193
197
200
200
199
196
194
190
188
193
195
194
192
187
179
175
177
185
193
196
194
191
192
196
201
202
202
200
198
194
195
204
212
212
205
201
204
204
200
195
194
196
204
220
220
206
193
182
180
179
183
185
188
191
194
197
204
209
206
195
188
185
193
195
183
167
164
181
198
205
197
188
188
195
203
207
207
205
202
202
204
210
216
214
204
199
195
195
196
194
193
192
197
200
196
185
179
174
172
173
176
180
183
186
189
193
195
201
199
191
182
184
195
202
194
177
172
183
198
203
195
186
187
194
203
207
207
204
201
201
203
205
203
202
199
196
187
186
187
191
194
195
198
183
177
175
175
174
173
175
178
178
178
182
187
190
188
188
188
187
183
185
187
194
195
190
188
193
196
194
191
189
190
193
198
203
205
201
196
194
196
199
202
202
201
199
190
182
184
192
201
206
206
186
183
186
188
186
185
183
181
179
178
182
190
193
192
192
191
188
185
185
185
186
187
190
191
194
191
190
192
197
195
191
191
196
200
197
190
185
193
211
224
223
208
195
186
185
191
196
200
204
202
193
192
194
196
193
188
187
183
183
187
192
195
196
198
195
190
182
180
186
195
199
196
189
187
183
180
184
194
202
199
189
185
188
195
193
176
172
188
221
242
233
207
185
183
194
200
199
190
184
185
192
190
192
193
192
189
183
181
186
194
198
196
196
196
195
185
176
179
196
212
215
204
191
184
179
176
181
191
198
194
187
183
185
188
182
169
166
183
207
222
215
192
177
181
197
206
201
187
174
176
190
191
192
193
192
187
182
183
188
191
190
187
192
195
195
188
185
192
205
211
203
190
185
185
185
183
182
180
184
187
189
190
191
190
183
181
180
183
188
188
187
183
180
181
189
200
205
200
192
192
193
196
200
200
195
189
186
189
193
189
177
173
183
196
204
201
197
199
199
190
176
169
178
191
195
193
184
179
177
186
197
203
199
194
195
200
205
198
185
177
182
190
190
183
184
194
206
213
212
207
194
199
201
199
196
192
191
195
199
193
178
171
177
195
206
205
197
188
184
177
170
169
176
185
192
191
185
182
186
193
200
202
198
197
201
213
217
209
197
191
196
200
197
188
188
193
203
208
210
210
194
190
188
186
188
190
195
196
200
197
188
182
181
193
202
201
189
180
179
186
188
186
183
184
182
182
183
187
195
198
196
189
188
190
198
203
203
202
203
207
208
203
196
190
190
192
196
195
197
199
193
189
184
177
180
190
198
198
196
197
199
197
192
193
197
197
190
185
190
201
204
200
192
185
183
182
185
192
198
197
185
175
175
183
188
190
188
189
196
203
204
197
191
188
190
195
196
196
194
194
196
204
199
188
186
193
198
197
195
199
205
203
198
194
197
199
198
197
203
207
206
197
191
187
190
192
197
200
200
193
184
179
179
180
184
191
192
192
192
192
191
191
187
183
188
200
211
211
203
192
196
208
207
194
186
189
192
192
193
196
197
197
191
191
194
197
198
199
200
198
194
188
185
188
193
198
205
206
203
200
200
201
194
185
185
193
201
202
197
193
194
192
188
180
185
201
217
218
204
192
189
196
197
189
184
182
183
182
185
190
191
188
183
180
180
185
190
193
193
188
182
182
184
188
193
197
200
199
199
203
212
218
208
193
185
189
199
201
202
202
204
200
190
183
184
194
202
204
200
195
185
191
192
190
189
186
184
186
187
189
191
189
182
176
174
180
189
191
188
182
181
183
186
188
191
190
186
180
179
188
203
211
207
194
186
183
187
196
203
205
203
196
188
188
190
191
190
191
200
203
185
191
196
199
202
200
199
198
198
197
198
196
190
180
181
187
194
195
192
188
186
187
187
188
190
186
177
169
169
177
190
198
195
189
180
179
184
194
201
201
195
185
180
191
200
200
195
190
199
209
184
190
193
196
200
205
207
206
201
198
199
197
192
188
190
194
198
198
200
197
192
187
186
186
189
189
186
183
187
193
200
200
195
185
179
178
185
196
199
196
188
184
186
195
202
207
205
199
197
202
182
187
183
180
185
196
205
204
197
193
189
187
190
195
198
199
199
199
202
202
190
178
174
181
189
194
198
203
208
212
215
214
207
196
187
186
194
198
198
195
194
198
200
196
195
200
204
198
193
194
185
188
181
170
173
186
199
199
192
184
180
184
191
199
204
202
199
199
203
201
188
173
170
178
188
196
200
203
205
207
211
214
212
207
200
196
195
196
194
196
203
208
207
195
188
186
190
191
190
193
194
195
185
176
172
179
186
193
190
186
183
187
194
199
201
199
197
199
202
201
198
188
178
176
178
186
190
194
193
192
194
200
204
206
204
199
193
188
190
196
202
203
197
190
186
185
184
184
186
192
206
201
192
184
177
176
180
187
191
194
192
192
193
194
191
194
197
199
198
200
203
200
193
183
178
181
187
192
193
194
194
193
194
196
197
193
183
178
185
195
199
195
188
189
190
188
181
180
182
191
207
202
194
187
181
177
178
185
192
196
192
189
188
186
187
192
199
201
196
191
195
200
201
198
196
195
194
192
195
204
207
202
196
194
192
187
180
178
187
195
198
195
194
197
195
191
182
183
189
192
188
189
187
189
186
183
184
188
191
192
187
183
180
183
186
192
201
207
200
191
188
192
200
206
209
204
196
190
194
208
218
217
206
198
194
190
189
189
191
194
197
204
211
210
201
195
194
200
201
192
175
183
188
189
190
194
195
193
192
191
188
188
188
187
187
192
201
210
212
202
192
191
195
199
199
193
188
190
197
209
215
213
204
197
193
197
202
201
197
194
198
211
218
213
201
197
202
208
203
191
192
202
196
191
190
196
199
194
192
190
193
201
207
204
196
190
195
208
216
211
196
189
189
189
183
177
180
191
203
207
201
194
189
188
192
198
203
203
201
200
206
210
208
197
188
188
194
198
194
189
226
226
206
190
187
195
201
197
193
193
196
205
212
212
199
189
185
194
204
204
194
188
188
189
184
181
180
189
197
201
191
184
182
186
189
188
189
194
202
210
210
206
194
184
181
179
185
188
188
187
228
219
202
193
192
198
199
198
195
194
193
194
199
201
196
187
181
183
186
189
190
192
196
198
199
193
185
179
181
190
194
194
194
191
186
178
178
187
199
207
202
194
187
184
182
186
192
194
193
184
204
194
192
197
202
199
192
187
186
185
183
182
182
185
185
187
184
182
179
181
190
198
197
199
203
201
196
183
177
185
198
203
200
193
183
178
181
189
196
196
192
191
188
184
182
191
205
209
197
182
185
180
189
201
204
194
182
172
169
172
179
182
184
184
186
193
197
192
184
182
191
197
193
188
190
201
209
203
195
194
197
202
199
191
182
182
193
196
193
186
188
195
197
185
175
185
202
206
193
180
187
188
196
202
196
187
179
172
169
170
180
192
201
203
205
212
215
206
194
187
192
194
190
185
188
202
216
218
209
197
198
202
200
192
185
188
196
197
191
183
189
203
210
196
178
176
186
191
189
183
201
202
206
202
191
184
185
188
187
185
190
197
207
213
218
221
218
208
196
194
195
198
196
196
201
211
216
209
198
194
196
202
202
196
191
192
195
197
189
184
190
204
214
208
189
176
179
188
192
190
213
213
210
204
193
187
188
195
199
200
200
199
198
201
206
209
207
202
198
197
203
202
204
206
213
214
206
192
183
184
191
196
198
198
198
200
200
196
191
188
192
201
210
208
197
182
181
190
196
195
210
213
212
209
202
196
189
188
192
201
201
195
187
183
190
199
204
201
198
196
200
200
204
204
206
206
195
184
174
176
183
188
195
201
205
207
201
196
193
193
194
199
206
210
204
192
192
193
196
197
199
207
211
213
209
202
186
177
181
194
201
196
184
177
186
197
207
206
198
190
190
194
194
194
192
194
195
192
187
181
181
186
197
212
213
203
194
192
194
198
197
199
205
212
213
204
201
197
196
196
196
206
207
204
202
196
187
180
183
195
202
198
188
179
182
193
202
199
190
183
185
189
190
187
187
194
206
217
212
200
186
186
198
212
210
197
183
184
190
196
195
197
203
212
213
208
203
201
199
196
195
203
202
193
188
186
190
192
193
198
202
199
190
182
180
183
189
187
180
178
182
188
191
191
194
202
211
220
219
206
189
183
186
195
198
193
183
180
183
190
188
189
192
198
200
200
198
199
199
198
193
197
195
188
187
189
195
194
192
190
192
193
192
189
185
185
183
177
173
177
185
192
199
202
206
205
202
199
198
195
190
180
172
177
188
196
193
185
178
180
185
188
188
189
191
192
189
190
196
201
191
191
195
195
196
201
203
194
183
175
177
184
192
196
201
200
192
180
176
185
200
206
203
203
204
203
196
187
182
186
189
181
174
173
187
200
204
191
178
177
184
191
189
192
194
195
191
190
197
204
191
193
199
206
206
205
201
193
184
176
176
182
191
198
206
208
198
188
184
194
208
211
203
194
193
198
197
194
188
190
194
196
192
188
196
202
202
194
182
178
184
191
195
196
199
200
197
200
204
203
195
198
205
208
202
192
189
191
193
194
191
190
190
190
195
197
196
192
188
190
195
199
197
192
192
196
200
200
198
197
198
205
208
209
206
203
200
195
193
189
188
190
192
195
196
193
193
200
204
200
197
198
202
203
196
187
184
191
204
208
205
198
193
188
186
187
194
198
191
178
174
181
194
200
201
197
196
196
198
196
196
196
202
209
209
204
197
195
199
201
199
194
192
193
190
183
181
190
203
209
197
197
200
202
201
198
199
204
207
207
201
199
197
191
187
190
200
207
198
179
169
177
194
203
202
198
194
193
192
192
185
180
184
192
202
201
195
194
198
206
207
202
197
194
192
185
182
188
205
219
187
183
185
192
198
204
205
200
189
179
177
184
189
185
175
176
188
197
193
180
175
178
184
190
190
188
189
193
202
206
207
205
205
209
210
204
195
191
193
200
202
197
192
192
197
201
205
209
209
204
188
191
191
193
194
196
198
198
195
191
190
190
191
188
185
186
190
198
200
196
190
188
188
190
190
189
192
202
212
216
208
196
193
199
206
204
203
202
207
208
205
198
191
190
190
193
196
200
201
199
183
194
200
195
189
186
188
191
193
192
191
199
201
198
197
192
189
190
197
205
206
201
192
189
190
191
191
197
206
210
209
205
201
200
203
202
203
203
205
207
207
199
191
185
191
198
200
199
198
197
179
191
199
193
182
177
177
180
181
182
189
197
201
201
199
195
188
185
195
203
208
200
192
187
189
190
186
186
188
198
208
216
213
204
196
196
198
199
198
197
199
194
185
180
191
205
209
208
203
204
183
184
189
188
180
174
174
180
187
192
193
192
190
187
187
189
191
195
198
200
195
187
181
179
185
184
181
181
187
194
201
205
200
189
181
183
194
199
199
195
190
180
175
178
190
203
208
209
211
208
189
179
176
180
184
182
184
190
199
202
196
188
180
174
174
181
191
203
206
198
186
175
174
175
173
170
171
183
193
197
191
183
176
172
175
184
194
198
199
195
188
178
174
179
189
194
198
205
212
209
193
181
177
184
191
196
192
190
191
194
193
189
183
178
175
178
186
200
205
196
185
176
175
176
172
166
170
184
194
197
185
177
175
181
188
192
191
191
194
194
190
185
185
187
191
192
193
200
208
207
197
196
191
195
200
200
193
182
176
178
186
191
194
192
187
182
183
186
191
192
188
182
184
187
189
186
184
185
188
193
192
192
194
196
197
190
183
179
184
191
194
199
201
203
198
194
192
196
201
203
197
201
200
199
199
198
192
183
180
184
189
192
194
193
191
187
181
175
180
189
196
195
195
200
208
207
199
187
184
188
194
201
199
196
188
182
179
181
186
190
193
198
203
205
202
196
193
192
195
196
186
186
185
191
195
196
193
196
199
199
195
189
182
180
184
184
180
177
182
197
207
207
202
203
210
211
202
191
186
187
192
196
192
190
185
184
189
194
195
192
189
191
197
198
196
195
195
194
195
193
179
174
177
187
193
194
194
199
201
198
192
185
179
179
183
185
188
190
196
200
203
201
198
200
206
207
202
199
199
198
194
191
188
191
194
196
197
201
208
207
200
191
185
184
186
193
197
203
202
195
186
182
186
190
193
193
192
188
185
182
182
185
187
189
192
196
201
203
201
197
189
186
187
195
201
203
203
207
215
215
205
195
196
198
200
191
188
195
213
227
220
200
179
172
179
192
200
203
202
197
196
192
191
190
193
192
190
184
175
176
182
189
192
194
194
195
198
199
200
195
188
186
188
193
193
191
193
205
218
220
210
199
195
193
186
174
170
185
209
226
222
201
184
180
186
195
199
200
197
196
197
194
192
191
192
194
189
185
184
189
196
199
196
191
186
186
185
191
200
204
204
200
196
191
182
177
181
192
206
210
203
191
184
178
171
165
168
184
196
202
198
193
194
197
198
200
200
200
198
193
189
192
194
196
196
191
185
183
192
204
209
206
198
191
183
182
179
192
206
211
208
201
192
186
179
178
181
190
194
194
191
185
179
176
175
181
190
194
190
184
185
191
198
201
199
198
204
208
208
202
183
187
195
201
198
186
172
173
188
200
205
201
196
194
191
184
183
189
200
201
193
182
179
181
187
195
199
196
189
185
187
188
188
188
189
198
202
199
192
186
191
196
197
190
189
194
206
215
213
207
183
183
190
197
195
183
171
170
180
189
187
185
188
193
193
186
184
180
185
186
178
172
174
183
194
206
210
202
193
188
190
193
194
192
190
193
195
195
195
195
199
200
194
183
184
192
203
206
203
198
185
180
182
186
191
188
186
182
183
185
182
177
178
181
185
186
182
181
185
188
187
185
185
187
193
197
201
203
205
205
202
198
192
187
182
180
181
187
193
201
203
201
192
183
185
193
199
194
186
185
189
189
187
187
191
198
198
198
195
197
197
189
182
179
183
187
190
192
195
199
200
197
194
192
189
187
190
201
212
216
210
197
187
182
180
183
188
190
195
199
200
195
188
182
185
196
202
195
184
180
192
204
203
194
189
195
199
200
202
205
209
208
196
191
194
199
202
200
197
196
196
195
192
191
191
190
193
198
204
205
203
196
185
182
186
195
201
202
198
197
196
193
185
179
184
198
210
206
192
186
193
208
205
191
178
181
190
194
197
203
209
209
201
197
197
200
201
195
187
183
183
186
186
189
193
199
201
197
191
192
196
197
189
182
185
193
200
202
199
197
199
195
187
178
183
197
211
210
200
195
188
200
199
183
174
177
184
191
196
198
197
195
189
183
184
189
193
191
183
176
179
183
185
189
193
198
197
192
186
191
200
200
191
181
181
185
188
191
192
199
205
204
197
187
187
194
201
204
199
197
186
200
203
194
188
186
194
199
199
197
193
187
176
170
174
187
196
195
189
182
180
183
186
189
189
185
182
183
190
200
202
200
192
183
183
184
183
185
190
200
206
203
199
197
198
202
197
195
195
196
193
206
212
212
207
202
201
201
203
205
200
191
179
175
187
201
208
204
195
189
186
186
189
190
188
181
174
179
191
200
202
199
193
188
191
191
186
185
191
199
201
194
187
192
203
212
203
193
189
190
196
202
203
204
204
202
198
195
200
207
209
202
193
192
200
206
209
202
197
194
191
189
193
199
199
193
186
183
188
196
198
199
197
193
194
189
186
185
193
198
197
186
177
181
196
211
208
196
186
188
195
187
183
188
195
199
195
191
192
199
205
205
205
208
210
208
203
198
195
192
187
186
194
207
213
209
197
187
182
184
192
198
201
196
185
177
178
184
192
197
199
196
188
183
187
196
201
196
191
193
193
186
181
182
188
196
201
197
192
195
198
201
206
210
211
210
204
196
188
180
177
181
194
206
209
204
197
187
178
174
182
196
202
199
185
177
177
183
188
196
204
211
206
194
185
184
187
192
196
203
195
194
191
188
190
196
203
206
200
195
194
195
197
203
206
210
207
196
183
176
178
189
195
195
190
189
190
189
182
175
182
194
201
202
196
189
183
182
184
191
200
210
208
196
188
183
184
186
193
201
203
207
198
191
189
194
202
205
201
194
190
190
190
193
199
204
205
196
181
178
189
200
200
190
183
186
192
193
188
186
187
193
197
202
203
198
187
181
181
189
196
198
196
191
188
185
179
178
182
192
205
208
198
191
188
194
200
200
191
184
183
187
190
194
196
200
203
199
189
188
196
202
201
199
198
201
199
195
192
196
197
195
192
194
197
194
186
182
186
192
194
193
193
191
189
184
175
171
178
191
198
200
196
193
193
195
197
195
186
178
179
189
198
200
197
196
201
204
199
194
192
195
197
203
209
206
198
192
193
205
207
200
188
183
187
187
186
188
193
195
195
194
196
198
193
186
181
185
193
197
186
192
195
194
195
194
196
193
188
184
190
200
208
205
197
193
197
203
205
198
189
185
191
198
202
195
184
184
194
209
213
204
189
182
182
187
193
198
196
195
195
196
198
196
192
194
199
203
205
204
189
192
190
187
188
193
198
195
193
196
199
205
208
201
189
184
186
200
208
204
192
182
184
190
191
183
178
181
191
204
210
207
195
189
190
197
202
201
198
197
197
197
191
185
186
195
204
207
203
200
204
198
184
176
183
195
200
197
194
196
197
199
196
189
180
173
179
194
209
206
194
184
185
192
197
192
184
179
179
189
199
201
200
199
199
202
204
203
200
199
198
193
184
180
183
189
193
195
193
195
213
205
188
183
189
200
199
195
189
189
190
190
189
187
182
179
179
189
197
196
191
186
189
198
208
206
195
176
168
173
187
193
196
197
196
198
203
203
201
198
193
189
188
192
193
191
186
188
192
192
211
207
200
196
201
201
196
187
185
187
191
191
192
190
189
189
189
186
185
185
189
192
195
198
205
206
200
182
168
170
178
185
184
185
185
189
198
200
195
187
182
191
200
203
197
190
188
193
194
191
200
202
203
202
203
198
192
186
183
185
195
201
203
199
196
199
198
189
180
178
190
198
197
192
189
193
195
190
183
181
181
184
183
179
178
182
190
192
185
175
180
194
205
200
184
181
186
194
193
190
188
192
196
197
196
195
194
191
185
183
192
201
205
203
201
204
204
196
183
181
192
202
200
195
187
189
193
194
194
193
195
198
195
190
186
187
192
194
188
182
185
193
200
188
173
168
180
191
193
192
188
191
193
187
188
191
196
195
187
182
186
196
198
198
199
203
203
194
183
181
192
201
205
199
194
192
192
193
196
199
201
203
203
199
197
196
198
198
197
193
190
190
188
184
173
168
177
187
194
196
200
203
197
187
181
186
191
191
187
188
195
199
192
186
186
192
193
185
177
180
191
200
203
199
195
194
192
191
192
195
197
196
195
197
204
206
204
200
201
199
192
187
185
188
190
183
182
186
194
197
207
208
200
194
192
192
191
186
187
196
205
202
195
183
184
193
197
191
181
179
189
198
201
197
193
193
192
187
185
187
188
186
188
195
200
202
200
197
202
204
196
189
188
195
202
196
190
188
193
198
202
203
201
201
203
201
196
190
190
197
203
201
193
185
192
203
212
207
195
185
189
198
201
198
193
194
194
189
185
184
188
189
193
197
195
189
187
193
202
205
198
191
191
198
202
195
191
191
193
196
199
201
201
200
201
201
200
199
197
197
196
197
196
193
194
201
209
207
199
190
189
194
196
195
193
196
200
202
200
198
199
201
200
200
192
184
180
189
199
203
194
188
189
194
193
187
189
194
197
193
207
209
202
193
190
197
205
205
202
197
198
199
204
199
194
190
192
195
192
187
186
188
189
193
197
203
208
215
215
215
209
202
197
194
187
182
179
183
189
193
189
183
184
190
191
188
189
196
198
193
210
211
201
191
191
202
212
208
201
198
203
210
211
203
198
192
191
187
182
177
181
184
188
193
201
208
209
208
210
211
209
200
186
178
179
181
180
179
183
192
191
187
184
190
194
195
190
191
197
202
203
201
196
196
201
212
217
209
200
199
205
211
209
203
203
208
205
191
176
173
180
186
188
194
202
211
206
198
187
191
198
197
186
172
174
180
182
182
185
195
204
204
196
193
197
196
187
186
197
211
190
193
199
207
210
210
209
206
202
201
203
201
196
195
204
213
210
194
176
176
185
192
190
186
194
205
203
186
176
174
186
195
191
181
177
181
182
185
190
197
208
210
203
194
190
181
176
183
198
205
192
199
209
215
209
195
192
198
203
203
198
192
191
191
196
198
196
190
180
181
191
197
192
185
181
186
190
186
177
176
184
191
194
192
187
184
183
184
189
196
201
203
199
192
183
171
174
184
194
196
202
207
212
212
200
188
185
196
202
202
196
197
199
199
194
190
193
193
187
184
190
196
195
188
180
181
187
190
192
190
189
188
191
195
197
195
186
186
190
193
191
190
190
191
186
181
184
193
198
196
204
205
201
199
194
192
196
197
194
191
192
204
211
208
200
196
202
203
196
186
187
195
196
191
187
191
196
199
199
196
193
190
188
195
198
199
196
192
194
193
190
187
187
194
196
196
196
200
205
209
190
191
188
190
193
196
200
201
194
184
180
186
191
185
176
177
190
203
198
185
175
177
183
188
189
188
185
185
187
197
204
205
203
202
201
198
195
194
194
194
196
196
198
202
199
195
188
192
199
204
192
193
186
178
177
184
191
196
194
188
188
190
192
185
179
179
189
200
203
199
192
189
189
191
191
190
193
197
201
203
202
195
195
200
199
197
194
198
205
202
195
186
185
187
189
187
183
186
194
197
186
193
190
180
175
177
182
185
185
186
192
196
198
192
187
185
184
189
198
204
208
201
191
188
187
189
191
198
205
208
206
203
200
198
193
189
193
198
206
205
199
183
172
171
178
189
189
188
191
195
177
191
198
196
188
178
174
176
180
187
194
197
200
198
196
188
182
180
189
200
205
198
189
182
183
184
186
189
196
205
211
214
209
196
187
185
189
194
196
196
196
191
183
182
192
201
199
195
195
198
173
181
196
203
195
179
173
179
192
201
196
192
193
199
203
197
188
184
187
188
186
181
179
181
182
179
180
184
193
201
203
204
198
191
186
186
189
189
186
187
195
203
210
213
214
210
204
197
198
203
176
175
186
201
197
186
182
190
203
208
194
186
189
201
209
203
196
193
194
190
178
172
177
182
182
177
178
192
203
202
190
181
179
186
189
193
189
184
182
185
193
205
219
225
220
209
201
196
197
193
180
177
181
191
198
196
192
190
194
194
187
185
190
202
209
204
195
197
199
193
185
178
181
187
186
183
185
196
208
202
187
173
174
186
194
192
186
180
181
187
191
198
206
208
205
199
197
196
195
190
180
179
181
189
199
200
194
181
174
176
179
187
192
199
197
193
189
188
191
191
190
192
200
209
207
199
194
196
199
196
190
184
185
188
189
184
179
176
181
185
187
191
196
196
194
193
193
197
196
192
176
178
180
189
199
201
191
181
177
179
185
188
188
187
186
182
178
176
180
185
193
203
215
225
222
209
194
186
187
189
188
188
188
186
180
177
178
182
185
184
186
191
199
203
199
193
191
194
197
198
173
173
180
190
198
201
198
197
199
199
197
190
185
184
184
182
178
175
180
188
199
205
211
213
210
200
189
184
184
187
185
182
180
180
180
184
191
197
197
188
187
190
198
204
202
196
191
189
187
187
179
178
183
192
195
198
199
204
210
209
201
190
184
183
184
184
186
188
194
201
204
198
192
192
194
193
189
187
191
191
187
180
177
179
188
193
197
202
203
200
193
187
184
186
193
196
192
184
180
175
189
189
189
190
189
189
192
196
199
200
196
190
185
186
188
189
193
200
204
205
199
189
185
189
194
195
190
190
196
204
201
193
187
186
188
190
188
193
200
205
201
186
170
170
180
193
195
188
181
179
198
194
186
179
183
189
191
189
185
184
184
187
188
190
192
194
195
196
195
192
189
188
192
195
196
192
188
189
198
209
214
211
200
192
183
176
175
184
194
198
197
187
179
180
187
193
197
198
196
196
198
190
181
177
185
196
200
193
187
185
189
193
194
193
194
193
190
186
183
184
190
198
200
197
189
181
181
190
201
209
213
211
200
190
180
176
183
188
190
186
185
191
200
205
201
196
197
201
206
207
185
183
182
189
200
207
203
194
190
198
202
205
199
193
188
186
187
189
190
195
201
205
199
188
176
176
187
200
204
203
199
195
192
190
187
189
193
195
192
186
185
196
211
216
208
197
196
202
207
207
174
177
183
196
206
200
189
180
185
196
206
210
203
193
183
182
186
193
201
205
203
200
190
179
175
186
202
208
200
189
181
184
189
191
191
192
197
197
195
194
195
199
202
202
195
192
195
200
202
202
176
174
181
193
195
185
173
165
171
184
194
201
201
193
187
183
185
192
199
200
195
188
181
180
185
196
207
206
196
182
181
186
193
190
185
181
188
193
197
198
198
197
194
189
188
193
198
198
196
194
186
182
181
184
183
178
173
173
178
184
189
195
198
193
188
183
185
191
197
197
192
190
189
188
191
196
200
201
198
192
191
195
194
188
179
176
184
189
191
191
191
191
192
189
189
196
202
200
190
185
191
192
185
180
178
180
187
193
199
201
201
199
195
191
188
186
189
192
195
196
194
195
196
193
191
189
192
198
202
203
200
195
190
186
186
188
192
193
189
188
189
192
193
190
190
197
202
195
183
179
190
194
187
176
174
181
195
205
210
212
209
205
196
192
192
196
194
190
182
181
186
193
194
193
189
189
192
195
199
200
197
192
184
183
191
199
201
199
192
193
199
202
197
190
188
193
196
189
179
182
190
193
186
174
171
179
193
202
204
205
205
204
200
195
195
197
193
184
173
170
179
188
191
192
193
196
195
191
185
185
187
184
179
177
185
193
197
194
194
200
208
206
198
185
185
188
191
187
182
191
191
195
187
176
173
181
193
201
201
199
200
201
199
196
193
192
191
184
177
176
182
190
193
194
198
198
194
187
183
186
188
184
176
169
174
182
185
186
192
199
207
204
197
188
187
191
192
190
193
196
191
197
197
187
179
184
192
201
201
197
196
193
191
190
190
193
196
194
189
186
188
192
196
199
198
194
190
189
193
199
197
185
178
175
180
186
188
187
190
197
203
200
195
193
195
199
198
193
192
195
189
193
196
191
186
183
186
193
197
199
196
189
185
184
192
195
197
196
195
193
190
191
195
198
197
190
188
193
200
202
195
185
180
186
194
200
196
189
191
198
204
197
189
190
199
209
204
194
187
186
190
185
184
187
189
185
181
178
189
198
199
193
186
189
195
195
193
192
194
194
190
188
194
200
200
194
190
190
192
186
181
180
180
190
197
198
194
188
193
202
204
193
178
178
195
211
210
196
180
177
192
181
178
186
191
189
182
176
184
196
201
198
194
190
193
193
190
190
187
187
184
185
196
209
209
199
188
179
173
170
168
172
178
182
183
182
180
185
191
197
198
186
177
176
188
204
209
201
191
187
193
184
184
187
192
191
185
185
187
196
201
198
192
187
187
194
196
193
184
176
176
184
201
214
212
199
186
178
171
168
170
174
176
177
174
174
177
183
186
186
187
187
187
185
189
198
208
209
208
203
190
191
191
188
182
182
187
195
196
197
198
194
185
180
185
195
200
195
183
175
179
191
204
208
203
194
190
185
181
181
184
188
188
182
182
184
187
187
184
181
186
195
196
193
191
197
208
210
208
203
185
189
190
185
180
183
191
198
198
196
192
189
184
183
188
195
200
195
185
181
191
199
196
190
188
190
193
191
186
186
189
192
191
194
196
197
195
191
188
190
195
199
197
191
188
195
205
204
195
190
182
188
191
192
196
200
205
202
194
188
188
191
196
196
193
193
196
195
195
195
199
198
187
179
179
185
191
191
189
188
187
186
188
192
199
199
194
192
195
200
203
199
194
188
183
184
188
192
192
190
184
192
200
205
208
209
208
201
190
184
189
199
209
206
196
189
188
191
195
197
197
195
187
182
180
180
183
187
193
195
189
178
173
179
188
190
188
189
194
198
200
196
194
190
184
180
180
185
196
202
188
197
204
206
199
194
194
193
189
187
192
201
208
204
193
183
182
187
188
190
193
195
195
192
185
178
179
186
195
204
200
186
176
176
181
185
186
188
192
194
194
194
193
191
190
189
189
192
199
203
186
190
193
188
185
182
185
187
189
192
192
192
190
186
180
180
182
188
190
193
192
195
198
197
193
189
187
189
191
201
207
203
194
186
185
188
193
191
190
190
193
191
186
184
190
198
204
201
195
193
184
180
178
177
180
184
185
184
188
191
190
183
175
173
177
181
189
199
201
198
193
190
192
194
202
204
199
190
185
188
207
215
212
202
198
198
202
200
198
198
195
189
179
177
185
197
203
200
194
189
188
190
185
182
184
188
188
185
186
190
189
182
176
181
187
191
195
201
203
197
189
180
182
192
202
206
204
190
181
184
198
208
208
201
200
204
205
203
201
199
194
189
183
181
185
188
187
190
196
196
202
205
199
190
186
190
191
190
192
193
190
188
187
192
196
197
197
196
194
192
188
186
185
189
191
195
194
187
182
181
186
188
187
189
193
195
198
199
198
194
192
191
197
199
193
183
178
184
195
199
202
205
199
189
185
191
196
204
202
195
191
187
186
190
191
196
196
187
185
186
194
196
194
189
183
183
184
183
179
175
172
173
176
183
187
188
189
190
189
187
188
192
202
202
194
184
182
188
193
196
187
188
185
182
185
198
206
209
201
190
183
180
179
179
181
188
188
184
182
186
194
202
198
191
184
181
179
176
175
174
174
177
184
191
192
192
192
191
191
189
189
189
192
187
183
183
192
199
201
197
179
180
177
176
185
199
208
204
191
183
181
182
180
178
181
182
181
178
176
184
193
197
195
189
183
182
183
182
184
186
191
193
193
196
199
199
196
195
196
199
190
182
174
171
174
182
190
199
202
198
191
190
180
174
180
193
200
194
182
182
190
197
195
188
186
186
179
171
172
182
193
195
187
177
175
182
188
194
198
203
203
199
190
189
194
199
197
194
196
197
188
177
170
174
183
185
183
184
189
195
204
198
187
179
182
190
193
186
181
185
198
205
204
196
196
195
189
179
174
184
195
200
191
178
174
183
190
195
200
204
204
194
184
177
183
189
191
191
193
194
186
176
174
184
196
194
183
175
179
194
200
197
193
195
194
195
193
188
185
187
195
202
202
196
196
200
202
197
191
189
197
204
202
193
187
186
186
183
179
187
191
192
183
177
180
184
188
193
195
195
186
180
184
189
196
191
186
186
189
197
197
196
197
199
198
196
195
196
194
192
192
196
200
200
196
194
200
202
197
193
195
200
201
198
192
189
183
174
169
179
190
195
191
185
179
181
187
196
202
200
194
189
190
193
190
186
188
197
200
196
199
199
197
195
193
194
198
199
198
197
196
200
208
203
196
193
196
198
198
195
193
194
191
188
186
188
189
186
186
192
200
198
192
184
179
180
185
192
200
202
198
194
191
194
193
190
191
197
200
190
204
202
197
191
194
199
202
198
195
199
210
217
213
204
196
195
197
197
196
191
191
187
181
171
175
187
199
204
202
202
204
200
192
182
177
178
179
181
187
199
199
193
190
193
201
202
194
194
196
191
205
200
191
188
198
203
203
196
194
202
216
220
210
194
192
198
206
198
185
179
180
182
175
170
175
194
206
209
199
195
197
197
188
181
176
176
176
176
184
197
202
198
191
191
198
196
192
190
197
203
203
197
194
193
197
199
199
198
197
203
211
209
198
188
189
197
203
193
177
170
173
179
179
176
183
196
201
197
185
182
187
192
189
181
177
178
181
185
193
205
211
207
197
189
185
181
182
190
200
208
203
201
206
208
199
193
194
202
206
203
195
195
194
192
192
192
192
188
178
177
181
186
188
186
184
187
190
184
181
181
187
189
184
181
178
181
185
196
204
212
212
208
201
190
181
176
183
195
202
197
204
206
211
208
197
189
194
205
205
196
190
196
201
201
196
192
193
192
190
191
194
199
194
187
183
182
186
184
187
189
190
190
187
184
181
182
186
195
203
203
198
196
193
194
191
191
196
200
199
187
202
200
195
189
183
188
194
199
195
188
193
205
210
204
196
193
197
199
195
194
195
197
192
186
184
189
191
189
186
186
191
195
195
193
188
185
186
187
188
185
179
180
189
199
203
203
199
198
193
186
191
194
195
193
184
182
185
190
192
190
192
202
212
209
196
191
198
207
207
199
186
180
184
188
195
199
198
187
178
180
188
195
199
196
196
198
204
205
200
192
192
197
209
213
207
196
186
185
190
194
189
190
183
172
168
171
181
191
196
196
195
198
200
198
192
188
191
198
199
191
182
181
186
191
195
197
195
188
186
184
188
192
196
198
199
195
193
192
191
189
187
187
189
190
189
187
184
183
186
189
184
180
171
167
170
179
187
193
198
199
196
190
183
182
180
181
184
187
189
189
189
189
188
189
191
192
193
196
197
197
193
191
195
195
195
192
190
192
195
194
189
179
170
169
176
186
188
186
183
184
181
174
172
177
185
189
189
194
199
201
195
185
178
178
179
178
177
178
183
190
195
194
190
188
188
186
189
196
201
202
198
196
192
192
192
193
198
202
205
204
199
190
179
177
185
192
193
188
188
189
170
173
182
192
192
187
185
193
200
201
190
181
180
189
193
184
175
172
181
188
193
196
200
199
192
182
182
192
201
204
200
194
194
193
194
197
200
203
202
203
206
210
211
207
205
200
198
193
194
194
169
176
192
200
195
186
183
193
203
201
186
182
191
207
213
196
179
172
179
185
189
193
201
207
199
186
180
192
203
206
198
191
193
194
195
195
192
188
187
192
205
221
229
225
215
206
200
197
194
193
179
185
193
198
196
192
191
197
203
200
189
187
198
213
218
204
188
181
183
187
186
190
201
209
203
190
186
195
207
205
195
185
186
192
193
189
183
177
179
188
200
209
216
212
206
203
202
199
194
190
186
184
185
189
196
201
198
198
198
196
191
190
195
202
205
203
195
191
187
187
187
190
202
210
206
195
192
197
204
198
187
181
186
191
190
184
180
182
186
187
190
193
194
192
191
194
198
201
197
191
183
182
182
188
195
200
194
189
189
193
194
194
193
196
201
199
193
190
185
183
180
188
201
210
206
194
189
194
196
190
182
182
189
194
194
191
195
198
196
189
185
186
191
189
188
190
192
195
198
201
180
183
186
192
194
192
183
181
187
196
201
201
201
202
201
197
192
187
182
179
177
178
186
192
190
184
185
187
190
190
185
186
190
195
198
200
204
204
198
189
185
188
196
199
198
194
188
186
191
198
182
189
196
196
192
186
179
182
195
207
213
207
203
199
196
193
189
188
190
189
185
178
174
175
177
181
181
183
184
190
189
186
183
187
190
193
194
191
189
188
189
191
192
196
200
197
187
176
175
186
188
194
195
189
184
179
180
187
201
213
215
205
192
184
185
190
192
197
200
204
203
193
183
178
184
190
188
182
179
182
189
188
180
176
178
178
179
177
182
190
195
190
184
186
191
194
186
177
174
181
195
190
181
175
174
180
186
192
197
200
198
191
187
187
191
193
195
196
199
206
209
205
196
191
193
198
192
184
177
182
190
194
189
182
177
177
179
181
185
193
195
194
189
191
191
191
187
183
182
185
193
183
170
166
180
194
199
196
189
185
184
188
194
203
207
204
196
189
188
193
203
207
202
195
192
193
193
190
185
186
192
198
199
195
190
189
190
191
190
191
194
196
202
203
198
189
184
186
189
196
185
180
175
179
195
207
209
199
190
185
187
194
199
204
204
200
191
187
183
186
197
203
199
191
182
182
191
196
194
189
190
196
201
202
199
195
196
193
190
186
185
193
202
204
195
185
181
185
196
200
173
174
183
191
204
208
205
197
189
187
191
199
200
194
187
185
187
189
187
189
194
198
196
186
175
176
187
196
196
189
186
192
196
197
192
187
187
191
193
190
188
191
196
197
191
183
180
187
199
202
175
177
186
191
194
191
188
187
186
187
192
201
202
194
184
180
184
191
193
193
193
196
192
182
174
175
184
192
194
188
187
192
196
192
185
179
185
196
200
197
191
193
197
198
193
191
192
197
201
200
189
192
190
184
176
170
174
184
189
192
196
204
209
204
193
186
188
196
201
198
195
194
192
185
177
178
183
189
185
180
182
190
195
194
189
188
197
203
197
188
183
189
199
202
201
203
205
204
196
189
201
200
191
175
166
165
176
191
202
203
204
206
209
205
198
194
195
200
201
198
195
195
195
189
183
183
187
190
184
174
170
178
190
199
203
206
205
199
184
175
177
189
202
205
203
199
200
193
184
178
195
192
180
171
169
175
190
204
210
210
203
200
198
194
194
195
196
195
191
186
189
195
197
193
189
189
192
192
184
174
168
169
180
193
206
209
199
186
178
178
188
199
204
205
197
190
183
177
175
181
191
182
176
173
179
191
203
210
210
204
195
192
190
191
192
196
195
186
176
173
183
194
199
197
195
194
191
188
182
181
177
170
173
181
192
195
187
182
182
193
199
202
199
194
191
185
175
172
178
191
194
190
183
178
183
192
203
207
204
196
191
191
192
193
192
192
189
184
179
177
184
194
200
201
199
196
190
182
179
181
184
180
174
173
181
185
186
187
192
196
197
191
186
186
187
189
186
186
193
204
194
192
186
181
176
181
190
196
197
190
188
190
196
195
188
180
178
181
188
191
193
193
194
195
195
195
191
185
180
179
182
180
178
177
182
188
191
191
191
194
192
187
183
186
192
197
198
197
202
209
181
183
182
179
175
174
179
185
188
186
185
189
192
190
178
166
164
178
194
205
200
190
181
178
183
191
197
196
186
178
175
179
181
184
189
192
194
192
192
194
200
199
195
191
196
200
200
195
190
196
178
171
174
179
184
183
181
179
180
182
182
181
183
183
175
165
162
176
195
206
199
187
177
174
180
189
196
199
193
181
174
176
179
184
186
193
194
193
197
205
211
208
200
193
196
201
197
186
177
176
180
175
179
188
192
193
184
178
178
183
182
179
174
174
174
175
176
187
195
196
189
182
177
182
186
189
193
196
197
193
183
175
169
173
179
187
193
196
200
202
202
196
192
191
195
199
199
189
179
175
183
184
188
189
188
182
176
177
183
187
187
181
171
167
172
180
192
196
195
192
184
182
188
197
198
195
191
193
196
196
187
177
167
169
176
187
194
196
194
189
183
180
182
188
192
197
202
201
198
192
183
187
190
182
168
160
163
176
186
192
191
184
175
168
172
180
190
194
196
194
193
191
193
199
202
199
194
191
190
193
188
181
175
173
177
188
194
194
189
182
181
183
186
186
189
196
210
213
207
198
172
178
181
178
171
168
170
182
192
195
194
189
184
179
176
178
181
190
198
205
206
198
190
186
189
194
194
190
184
183
184
184
185
185
190
193
195
193
191
190
194
198
194
185
184
196
214
216
203
189
161
168
181
191
196
197
195
197
197
198
196
194
193
187
179
177
180
189
201
209
208
197
183
174
173
181
190
191
188
183
180
179
183
191
197
198
193
191
193
200
209
208
197
185
180
190
204
208
198
187
166
174
189
203
207
207
205
202
202
200
196
195
192
187
180
177
180
188
195
198
199
195
186
177
168
171
182
192
196
193
182
171
176
189
198
195
189
188
194
201
208
208
201
189
182
183
189
193
194
194
183
190
196
195
190
184
187
194
196
197
191
186
183
182
179
179
181
181
181
184
194
201
198
188
174
173
184
197
203
200
190
177
174
181
185
186
186
188
193
199
202
203
202
196
192
186
182
182
186
195
189
192
192
185
175
167
171
181
186
187
183
180
178
182
186
188
188
182
176
179
191
204
205
195
186
189
198
203
202
199
197
193
185
182
181
185
190
194
198
200
199
195
191
192
194
196
191
186
185
189
190
189
186
182
179
175
173
175
179
183
182
180
182
190
198
201
200
195
186
183
187
192
194
191
190
202
208
207
202
199
204
208
199
189
186
191
195
199
200
202
200
191
181
178
188
196
201
197
194
192
190
191
188
183
181
181
180
182
184
186
184
181
183
194
201
205
205
202
200
189
182
177
177
179
187
195
206
206
203
202
205
210
204
200
198
196
193
193
198
208
211
195
181
177
179
185
189
196
204
205
190
193
186
179
172
175
183
190
195
193
185
178
180
189
196
196
197
200
200
194
186
177
173
177
180
186
193
201
204
204
203
201
196
198
198
194
185
184
199
211
213
202
194
188
184
181
177
183
196
206
187
189
181
171
169
175
187
198
201
195
181
169
167
175
186
188
188
188
191
192
192
189
185
184
183
183
185
189
193
192
186
184
187
192
194
191
187
191
202
211
210
202
199
199
195
190
182
182
185
191
184
184
179
175
180
190
198
202
199
192
181
169
166
172
181
186
183
181
182
187
192
196
192
191
193
192
188
182
175
171
170
174
183
192
196
196
197
202
206
210
207
201
197
196
193
192
195
194
190
189
190
186
182
183
192
203
207
203
195
190
185
180
177
182
191
193
187
180
181
188
192
192
190
190
195
203
199
184
173
172
175
179
183
191
199
205
203
202
202
206
203
198
190
185
184
189
196
198
197
191
202
197
185
181
189
202
205
197
189
188
191
193
192
197
202
200
189
183
189
201
203
192
180
179
191
204
206
196
189
190
194
191
187
186
194
202
200
194
190
192
192
189
183
181
184
188
190
187
188
187
205
200
190
182
188
192
192
185
180
184
195
203
203
199
200
198
190
187
193
205
211
201
183
176
185
200
207
206
200
201
200
196
187
183
190
197
197
189
180
178
176
175
177
185
193
195
190
181
177
184
195
196
199
197
194
188
178
172
172
182
196
209
208
197
186
184
187
189
192
198
203
202
190
182
184
196
200
197
190
187
186
187
184
183
190
195
196
191
182
175
171
170
178
189
199
201
197
189
186
190
185
193
205
209
198
186
177
174
178
187
194
203
204
193
181
176
183
189
189
186
190
195
194
191
188
192
194
185
176
173
177
179
181
183
187
193
196
196
192
185
181
180
187
194
196
197
197
199
201
199
184
190
201
204
198
187
182
184
188
193
195
198
197
190
181
177
183
189
190
188
189
194
191
186
183
187
191
187
179
177
179
180
180
181
186
190
194
193
194
193
193
193
193
195
194
191
193
197
201
195
186
186
189
194
198
196
188
181
183
190
195
197
194
188
183
183
187
190
192
194
196
196
188
173
167
178
194
202
194
185
182
182
182
183
186
189
186
182
183
190
193
192
192
192
193
191
190
193
195
189
191
185
179
184
197
201
190
178
172
180
194
199
195
186
184
186
192
191
189
190
194
195
183
169
166
180
201
211
207
195
186
186
187
188
190
190
182
174
170
177
184
186
186
186
190
192
193
196
200
203
200
189
182
186
193
195
188
177
173
178
191
198
197
189
186
186
190
190
182
178
181
183
183
178
180
191
201
207
207
204
200
195
192
190
192
192
187
179
174
178
184
187
186
183
184
189
195
206
213
216
200
197
196
193
188
185
186
190
192
189
189
196
199
199
192
188
188
187
180
175
174
178
183
187
191
193
195
196
202
207
206
198
191
187
191
195
196
196
195
194
193
193
193
188
184
189
197
209
212
206
197
199
200
195
184
179
187
198
205
202
195
197
196
196
193
190
192
191
188
184
183
181
184
186
189
189
187
190
196
199
201
194
187
184
181
185
191
196
201
198
194
195
200
200
195
192
195
198
197
185
193
193
192
184
180
182
190
195
201
205
210
206
197
184
184
190
195
196
194
192
189
183
181
184
188
188
184
183
179
183
188
189
189
185
176
171
173
182
185
185
184
193
204
211
206
196
192
190
189
181
191
192
194
192
185
182
183
189
193
193
196
201
213
212
201
191
191
197
201
202
199
197
192
187
192
199
203
197
182
174
182
195
203
199
191
191
195
201
197
192
191
191
193
193
193
198
203
201
194
188
184
186
191
191
188
183
182
188
196
198
197
198
203
205
198
192
191
193
192
188
185
184
188
192
194
195
191
185
179
180
186
196
200
198
195
194
192
188
185
186
188
189
188
185
188
200
213
213
199
190
183
177
178
186
191
192
190
195
201
207
202
195
188
186
186
186
188
190
188
183
179
180
187
195
198
196
192
188
184
184
186
188
192
198
202
199
193
189
186
189
191
189
184
182
188
200
213
213
198
189
185
174
168
174
186
192
195
198
204
207
198
186
179
178
179
180
183
187
191
191
190
190
193
199
199
196
194
195
194
190
187
184
189
196
202
203
204
203
205
205
201
193
187
183
188
196
201
199
192
186
182
177
171
172
175
182
188
196
197
192
181
174
178
182
183
177
177
181
192
198
203
204
206
205
199
188
187
190
192
194
193
192
194
196
197
200
205
210
211
210
206
203
195
187
187
191
193
192
190
189
176
184
187
183
176
176
183
189
189
180
171
172
182
193
194
182
172
172
182
192
199
203
208
207
198
181
173
176
189
196
199
200
199
196
193
195
197
197
198
197
202
207
204
194
190
192
197
199
197
198
175
185
193
193
191
188
190
193
192
186
181
181
190
198
200
190
178
172
178
184
188
192
198
199
190
176
167
175
187
194
194
193
193
194
191
188
187
185
183
186
194
204
205
198
193
198
205
209
205
201
186
185
190
195
201
201
201
203
203
201
195
191
192
198
201
199
189
185
185
187
185
183
187
186
182
175
176
186
194
191
181
177
184
191
190
184
181
180
182
184
188
194
194
190
188
194
202
206
206
201
194
189
188
194
199
199
197
200
202
206
204
197
196
199
202
200
198
196
199
194
186
180
181
182
179
176
183
196
201
192
179
178
189
197
195
188
182
184
185
184
184
185
185
183
183
187
194
199
200
199
193
195
196
196
192
187
182
184
192
206
212
210
207
203
201
198
196
196
199
193
183
177
178
179
179
180
186
194
198
193
190
193
203
210
206
197
191
188
185
184
182
184
185
188
193
193
192
192
196
200
185
196
203
197
188
178
170
176
187
206
217
214
205
196
192
192
196
194
190
184
179
177
177
179
183
186
189
190
188
189
190
195
199
202
202
199
192
187
181
183
185
189
193
202
205
201
193
187
191
202
183
192
195
196
189
182
177
181
194
207
214
204
188
180
183
195
204
199
194
190
193
190
185
181
187
197
201
192
179
171
174
176
176
181
186
189
184
180
181
186
194
200
201
205
203
197
187
184
189
199
184
184
183
186
190
191
189
189
194
201
199
190
182
181
190
202
210
208
202
205
209
205
194
186
191
204
210
197
178
168
165
165
165
171
179
187
187
184
184
191
202
203
201
197
192
186
178
177
185
195
185
181
176
179
187
194
193
190
190
186
183
187
191
199
203
205
203
203
203
208
210
205
196
192
195
204
208
197
181
172
171
175
178
181
190
200
197
190
186
187
195
195
197
192
190
183
175
174
183
194
187
182
181
180
184
188
192
193
189
183
180
186
196
205
203
194
190
190
191
193
193
192
193
195
195
196
194
188
183
178
183
189
194
198
202
202
198
191
185
183
184
189
193
197
193
184
179
178
189
198
181
183
186
186
183
183
191
196
193
186
184
189
197
197
190
182
179
180
179
176
178
188
194
197
193
184
178
183
190
192
192
191
194
197
193
190
187
186
188
189
188
193
198
199
192
185
183
190
197
201
174
180
188
188
183
182
190
198
199
190
187
191
196
193
185
180
179
180
179
179
182
190
196
193
184
176
175
185
195
198
194
188
189
188
183
180
182
192
198
199
198
201
203
199
190
181
184
192
199
197
181
188
190
188
182
182
189
196
198
193
190
194
197
194
187
184
187
192
192
193
193
194
195
188
181
178
184
191
192
185
181
180
186
190
189
191
197
204
205
196
191
193
198
199
192
185
187
190
191
184
192
195
190
184
179
180
186
194
196
193
192
195
197
194
191
189
195
200
201
199
196
196
195
186
182
189
194
192
182
168
164
175
191
201
208
210
209
203
195
179
173
182
194
202
202
194
188
185
182
178
194
191
187
184
180
181
187
195
197
194
191
189
193
191
191
193
198
200
197
192
192
198
200
197
195
193
195
192
181
169
167
177
191
203
212
208
198
186
180
175
174
184
194
205
204
196
186
182
183
182
190
187
186
188
189
190
193
201
204
197
187
179
179
187
194
198
203
198
189
184
188
198
208
208
200
194
190
185
183
183
182
179
182
191
198
195
185
178
179
185
187
185
191
197
200
195
187
185
190
193
188
186
188
191
190
192
197
207
208
199
184
176
178
186
193
199
200
194
185
179
185
194
202
203
199
194
188
184
181
184
184
180
177
179
187
191
188
187
191
194
190
182
181
188
197
199
194
193
196
204
184
186
190
190
186
184
192
201
200
190
181
180
186
190
189
187
186
188
188
187
187
188
185
184
189
193
195
188
179
171
173
182
183
182
184
191
194
194
191
190
185
181
182
188
196
201
200
197
200
205
180
183
188
189
183
184
190
190
184
177
176
184
196
194
182
168
165
177
191
200
197
188
174
165
172
189
202
199
181
168
174
186
193
186
183
188
192
192
189
188
190
197
199
198
196
197
196
194
191
192
177
179
184
189
192
195
193
189
178
172
176
186
194
192
182
166
163
178
194
204
201
190
176
164
169
184
200
203
196
190
193
198
194
183
177
183
190
192
189
192
206
215
217
206
195
189
188
185
181
177
178
180
185
191
199
203
200
191
183
180
179
179
182
185
185
182
180
187
195
200
192
184
175
173
176
185
196
203
208
210
206
197
184
176
177
186
192
195
198
202
209
212
211
203
193
183
181
182
182
179
181
185
188
191
191
190
189
190
190
190
184
179
174
181
189
195
196
195
194
191
183
177
177
183
191
194
197
199
204
207
201
186
178
178
184
191
195
198
203
199
197
195
196
195
192
183
180
186
196
196
182
185
190
188
178
172
173
178
188
191
189
185
182
188
192
194
191
190
194
196
192
185
185
192
200
202
198
193
190
190
186
184
183
184
188
189
194
198
198
193
187
185
190
194
193
192
191
197
204
202
178
181
187
188
183
174
170
174
186
192
193
192
192
194
190
185
182
185
195
204
205
197
193
195
196
199
197
192
183
181
182
184
186
189
187
187
189
191
191
190
189
192
195
194
195
196
201
200
198
190
174
177
185
191
193
190
184
182
189
195
195
192
190
187
185
183
182
188
198
205
206
198
193
189
188
191
195
195
191
185
182
181
185
191
194
192
188
183
184
188
195
200
199
193
192
196
201
198
189
179
176
180
184
191
192
192
193
195
200
201
193
182
175
175
179
185
192
195
198
197
195
191
188
186
185
188
196
200
199
192
182
177
183
192
197
194
188
185
186
193
198
199
197
190
189
191
191
188
185
185
185
183
181
181
181
181
186
195
199
199
189
178
169
171
178
187
191
191
187
186
190
193
193
188
185
188
196
201
201
194
188
184
186
190
189
187
187
191
199
202
199
193
190
189
190
187
183
181
187
195
189
184
180
176
173
175
179
187
191
189
186
184
184
186
188
188
187
182
177
180
189
200
201
192
187
190
197
200
197
194
193
194
194
187
183
184
189
199
207
204
197
188
186
191
193
193
187
184
187
194
188
185
183
179
179
181
181
183
182
183
186
194
204
207
201
192
188
185
179
180
187
199
201
194
189
190
196
197
194
191
192
194
190
188
188
191
192
195
199
202
197
190
185
189
193
194
191
187
190
194
190
190
187
182
181
184
186
184
180
181
185
192
205
210
203
196
193
195
195
189
185
187
193
192
189
189
193
195
195
191
188
184
185
192
200
198
190
181
188
200
205
197
189
187
190
192
190
190
193
198
190
191
186
179
178
182
186
186
186
187
186
189
193
198
196
193
194
199
203
195
187
181
186
190
189
188
190
193
196
199
197
191
189
195
200
195
184
179
189
207
212
202
192
188
190
194
190
186
190
199
190
189
183
177
177
181
184
188
192
195
191
189
188
188
187
185
185
189
192
193
190
188
190
191
191
190
188
189
194
201
202
202
197
194
194
193
189
192
202
209
210
202
195
193
198
199
194
184
180
187
195
193
189
188
189
189
188
190
194
199
200
193
188
186
189
188
185
182
184
187
191
195
196
195
196
195
190
183
180
184
188
194
192
190
193
197
201
204
205
207
207
204
199
197
197
200
195
190
182
179
207
203
197
197
199
202
198
195
196
201
199
190
184
186
196
200
195
188
189
191
194
192
194
198
207
208
199
183
172
169
173
175
180
188
199
211
211
203
197
197
203
205
201
193
189
190
195
195
191
182
213
205
195
191
196
203
202
196
194
198
193
180
174
181
198
206
202
198
200
205
199
189
186
195
211
218
209
192
178
174
176
177
181
190
204
215
212
198
190
191
199
200
194
187
184
188
196
197
192
183
204
198
188
186
192
196
193
186
184
189
193
185
178
182
192
199
199
197
202
208
203
189
180
183
200
214
213
204
194
189
185
184
188
193
203
208
203
195
187
186
188
186
183
184
188
195
199
196
188
181
190
193
198
198
197
193
185
178
176
185
196
201
198
188
181
182
183
186
189
191
192
187
180
177
185
200
211
212
204
191
183
180
186
192
197
199
197
193
186
179
175
173
175
184
195
200
200
194
185
184
187
198
210
213
204
194
187
184
184
191
198
205
204
192
177
169
175
181
181
179
182
188
187
183
185
196
207
209
202
191
180
177
180
186
190
197
196
193
183
174
170
172
179
189
195
195
193
191
191
195
189
199
211
214
205
195
189
193
196
197
194
193
192
186
176
167
172
179
180
179
184
192
194
193
192
197
205
207
201
189
181
179
179
184
191
197
197
190
181
175
175
183
191
195
192
184
180
187
197
205
187
192
200
207
206
197
190
190
194
193
189
183
183
183
178
175
177
178
181
183
189
197
196
192
188
195
204
207
200
190
184
184
187
189
194
196
192
184
177
177
183
193
198
195
190
182
178
186
199
205
183
181
188
203
209
203
191
182
179
182
187
187
188
188
190
191
189
186
184
185
192
196
191
183
183
192
201
207
203
194
191
194
195
195
195
194
186
178
173
177
185
191
195
191
189
188
189
195
204
207
183
183
189
202
210
204
192
181
177
181
187
196
199
201
199
197
199
196
190
185
182
182
180
179
183
191
199
204
208
207
203
199
195
194
195
194
187
175
167
169
176
185
185
183
187
192
198
205
208
211
185
188
194
199
198
191
184
177
179
184
192
198
203
202
199
197
195
195
190
183
172
168
171
178
187
192
198
202
206
209
205
197
191
190
196
198
194
184
173
169
174
180
182
181
187
191
199
203
205
200
187
193
197
196
188
178
174
174
184
194
201
199
195
191
189
188
189
189
186
183
176
170
173
181
189
192
193
196
202
204
200
192
186
186
190
194
196
194
187
181
180
183
189
191
192
190
191
194
193
186
190
193
194
193
190
185
180
177
187
203
212
206
192
180
181
188
189
189
188
189
187
187
188
190
190
185
185
191
198
199
192
187
185
183
178
177
183
192
198
194
192
192
198
198
196
191
190
194
195
185
191
187
187
186
188
189
193
198
199
197
189
185
189
190
189
188
188
188
188
193
201
205
197
183
176
182
196
200
193
185
189
201
205
200
188
181
183
188
192
193
192
189
175
166
172
191
211
214
202
190
182
185
194
201
198
190
183
183
185
187
187
187
190
194
189
186
187
190
190
190
191
194
193
186
177
176
181
188
190
192
199
204
200
194
187
186
189
188
186
189
193
193
186
178
186
211
237
240
220
202
181
185
195
205
202
189
177
174
179
186
189
190
192
194
189
185
187
191
193
189
182
183
188
189
188
182
183
183
185
190
193
192
189
189
189
192
193
190
187
189
194
200
202
197
199
212
231
235
221
205
190
188
187
187
188
185
180
181
186
188
189
190
193
196
193
187
186
191
194
191
185
183
188
191
194
194
191
186
184
181
184
184
188
191
191
191
192
193
194
195
199
203
208
204
200
200
206
208
200
193
200
196
185
172
170
178
184
191
188
186
183
187
193
197
195
189
185
189
194
193
189
185
186
190
195
195
191
183
181
183
188
194
200
196
191
189
189
191
193
196
199
203
205
198
193
189
189
189
187
183
195
196
187
171
167
177
185
186
180
176
177
185
192
194
188
184
180
183
188
188
185
182
182
186
187
186
181
179
180
186
197
203
205
195
190
188
191
192
187
185
188
194
196
193
190
192
193
191
187
186
178
183
184
183
183
187
187
179
171
169
174
184
187
188
185
181
180
177
180
181
178
175
176
179
182
181
179
179
183
187
191
192
193
191
188
189
193
195
185
178
180
188
194
194
192
198
201
200
197
197
174
170
178
186
195
195
190
183
181
180
180
182
184
187
189
188
186
184
186
188
184
175
172
174
177
177
180
189
189
186
177
175
179
184
182
182
181
183
184
183
185
191
192
190
188
193
200
204
204
201
183
172
176
183
190
191
192
193
195
196
190
184
184
187
191
189
187
191
203
209
202
189
180
176
174
177
183
192
195
186
175
175
184
189
183
172
167
173
184
192
194
192
188
183
185
188
195
200
202
198
187
184
181
180
180
181
185
192
199
202
197
189
183
181
181
180
183
192
206
214
210
204
198
192
187
183
186
190
190
184
180
188
199
207
198
183
175
176
184
188
187
184
184
187
194
197
196
197
196
195
187
190
188
182
177
179
180
183
189
195
197
189
179
173
174
182
189
193
191
191
195
201
203
201
196
193
190
189
181
177
179
192
204
212
210
203
193
189
186
181
181
183
192
203
209
208
202
196
195
198
184
189
192
193
189
186
182
179
182
186
190
186
174
170
182
200
210
198
178
168
176
189
196
194
191
197
199
193
180
173
172
178
188
201
205
205
200
193
185
181
183
190
201
210
207
199
193
196
203
207
183
183
190
199
202
198
188
184
184
187
190
185
177
176
186
204
215
205
186
175
180
187
188
184
185
197
203
196
183
175
173
173
175
178
188
201
198
187
181
181
183
190
195
198
192
182
178
185
202
210
180
180
184
195
199
193
188
186
187
189
189
187
186
184
185
188
196
204
201
197
191
186
187
188
192
199
199
193
183
182
185
183
176
174
187
197
196
188
180
178
181
181
183
189
189
182
176
180
197
208
176
177
180
182
182
179
179
187
191
188
184
184
192
192
185
180
181
191
202
201
190
183
188
197
204
202
191
183
183
186
189
186
185
186
192
198
197
189
182
181
182
186
191
197
200
197
189
187
194
204
171
174
179
178
171
169
177
189
193
188
180
182
190
195
193
184
182
186
191
190
181
180
191
207
214
201
185
180
185
190
190
184
183
189
194
192
189
186
187
191
200
207
209
206
200
195
193
192
194
197
173
176
181
184
181
180
186
194
196
190
186
185
188
193
194
192
190
189
189
188
185
187
195
208
211
199
186
185
192
193
188
177
178
183
185
183
181
186
195
206
214
215
208
195
182
176
179
187
188
185
181
179
183
187
194
197
198
195
194
190
188
186
186
181
183
185
188
189
189
190
192
194
197
199
199
198
196
196
193
188
181
175
179
185
186
181
183
194
209
213
208
199
193
184
176
168
168
175
179
178
185
184
186
191
195
199
197
192
184
180
184
186
184
179
174
178
185
189
189
191
194
196
197
195
195
198
200
199
190
184
181
187
192
197
193
190
195
206
214
207
191
181
184
191
194
186
179
180
180
177
185
188
192
195
193
187
183
179
178
176
180
182
183
183
182
185
188
191
191
192
194
197
198
197
195
196
196
194
189
188
193
201
206
204
197
193
196
202
206
199
185
181
191
203
206
200
194
190
186
179
181
188
196
199
192
182
177
179
184
183
180
177
181
187
192
195
198
197
193
191
191
196
201
202
197
194
192
190
190
192
198
200
197
193
192
192
192
190
194
192
187
184
192
200
204
201
198
197
194
184
180
187
194
198
190
184
186
193
198
192
181
174
178
188
198
207
207
200
190
184
186
193
201
202
198
195
194
192
192
191
188
183
181
181
186
192
191
189
189
188
185
182
185
190
199
202
201
198
194
186
180
185
191
190
186
186
191
197
195
184
175
173
181
191
204
211
210
200
187
179
183
192
197
195
193
197
204
202
193
182
178
179
177
175
181
189
194
193
186
182
179
179
183
190
198
203
203
196
190
183
179
183
186
187
183
186
190
189
179
170
169
180
194
202
206
207
205
197
186
180
185
194
196
188
183
190
202
203
193
183
184
191
188
178
174
181
189
188
180
175
180
191
197
198
197
198
202
199
190
176
178
179
183
184
186
189
191
187
180
175
180
192
200
204
204
200
196
191
184
182
188
196
195
186
176
180
190
194
193
194
202
204
194
180
173
181
186
183
177
178
191
204
210
200
189
184
192
199
196
182
181
180
181
186
193
198
200
196
191
189
192
193
193
194
195
192
185
181
180
180
186
187
185
177
170
172
179
186
193
202
204
200
190
183
184
189
188
183
179
188
201
211
210
198
182
174
182
195
206
201
188
185
185
189
198
202
201
198
199
199
196
188
183
185
193
192
185
177
176
177
178
178
173
171
173
177
182
188
191
194
192
188
188
190
195
195
189
189
194
198
199
198
200
200
192
179
176
191
207
214
188
185
189
197
201
194
188
186
192
199
199
192
186
192
201
201
194
185
178
177
178
178
180
183
188
191
194
193
189
190
190
191
196
195
190
186
187
194
203
200
191
186
193
204
205
192
180
186
201
210
187
185
193
199
199
188
173
172
184
197
201
200
196
199
205
206
201
193
185
182
185
189
194
198
198
198
196
193
190
190
193
196
200
193
184
178
183
194
200
196
186
182
194
207
210
195
185
183
189
194
195
195
195
195
191
182
172
172
183
193
198
195
190
195
201
203
201
195
190
190
191
195
194
194
191
189
191
193
193
192
191
189
190
191
188
187
187
189
190
187
184
185
197
206
209
198
187
181
183
186
201
200
194
188
186
187
186
184
187
190
190
184
178
183
190
198
196
195
197
195
194
188
185
183
184
189
194
195
194
188
182
180
185
191
193
193
189
190
190
189
184
182
188
195
200
196
188
182
186
190
199
192
184
183
189
193
194
192
191
190
188
182
178
180
185
188
191
194
197
199
197
188
184
184
188
196
197
194
189
185
184
188
195
195
191
187
187
195
203
200
186
174
174
187
197
197
192
188
188
195
186
177
173
178
186
191
192
189
194
196
198
196
191
186
179
179
182
189
194
197
198
195
193
192
196
199
196
189
182
183
190
201
206
201
190
182
182
195
204
202
189
176
176
188
196
196
190
187
188
191
179
175
175
177
184
184
186
186
191
197
202
206
205
195
184
175
178
185
190
194
196
200
205
202
196
189
183
179
179
181
188
192
196
199
197
190
186
185
192
196
195
188
186
191
195
194
190
185
183
182
184
188
190
188
187
188
188
185
184
185
194
202
207
204
192
184
183
188
192
192
193
199
207
206
197
187
182
179
179
178
175
177
181
193
203
205
191
180
181
188
192
192
189
189
194
196
192
187
183
181
193
198
195
191
191
194
193
187
181
180
186
198
205
205
193
187
185
190
192
191
188
192
203
205
201
192
185
181
181
183
185
183
184
192
200
204
196
185
181
182
186
181
180
183
192
199
200
192
185
185
199
199
195
190
190
193
192
186
182
185
196
204
205
195
185
179
181
185
189
188
187
191
198
203
201
194
187
181
181
190
199
204
196
190
190
195
198
192
182
176
174
175
177
181
190
200
201
194
186
187
206
203
197
191
191
187
184
183
185
195
205
208
201
185
177
174
183
188
190
190
191
196
200
199
192
186
181
178
177
186
198
203
194
187
186
193
200
193
179
170
172
177
180
183
189
197
199
193
187
185
212
207
198
194
193
190
186
182
186
197
202
197
184
173
173
181
193
198
197
194
195
198
199
198
191
184
180
180
179
181
185
182
181
186
194
202
199
185
174
171
178
187
187
186
187
191
195
194
191
186
206
199
193
192
196
197
191
185
186
194
192
178
165
167
180
194
199
201
197
194
192
190
193
199
199
195
188
188
189
184
177
174
180
192
201
204
196
184
183
187
193
191
189
185
185
187
193
196
195
190
193
189
185
187
197
204
198
189
184
187
185
177
165
174
188
200
196
190
189
189
186
182
186
195
199
198
196
197
196
188
179
176
184
194
200
197
192
194
199
203
199
192
185
183
183
185
190
195
193
190
187
188
186
188
200
207
206
196
188
185
186
183
184
191
196
196
188
182
183
184
184
185
184
185
187
190
195
202
202
192
180
177
183
189
189
188
191
197
203
202
194
187
183
183
182
183
186
189
188
184
194
198
199
201
204
209
214
212
204
194
190
194
201
203
197
190
186
186
186
186
188
191
188
184
183
184
193
201
204
197
186
179
181
184
186
189
194
195
191
183
181
187
191
191
185
180
179
184
187
188
206
210
212
208
204
206
211
215
213
202
190
190
196
199
194
184
184
187
188
190
192
196
196
194
190
191
195
199
203
200
197
192
187
188
190
193
195
189
179
172
177
192
203
204
193
180
175
180
191
201
204
207
209
209
202
193
194
203
208
200
187
179
182
186
189
183
181
183
187
189
192
196
197
196
197
199
198
196
191
195
201
207
206
196
190
189
189
185
180
181
187
200
210
209
199
185
176
180
191
204
193
199
207
211
203
192
188
198
204
202
190
180
178
184
190
192
190
188
188
189
190
190
187
188
193
198
198
192
187
190
201
210
208
196
186
183
187
191
194
196
200
202
205
202
198
192
185
184
191
197
189
196
207
216
214
203
195
196
204
205
201
193
186
191
198
204
207
201
196
193
188
181
176
181
187
194
197
192
188
189
192
196
193
188
184
186
191
191
193
195
198
198
193
190
191
194
192
190
191
194
186
193
205
214
212
202
192
187
193
203
203
198
192
194
198
203
207
207
202
194
186
175
172
177
186
194
198
197
195
191
188
184
182
184
189
193
193
188
182
180
183
184
181
179
185
192
193
192
193
194
186
190
200
207
209
199
182
169
173
189
201
199
194
190
191
193
195
195
194
190
187
180
181
187
192
197
199
199
198
193
188
184
183
185
191
197
196
191
186
183
181
176
173
175
183
193
195
194
192
190
190
193
199
205
209
202
186
167
164
179
196
201
195
190
188
188
189
185
186
189
194
198
201
201
198
194
193
196
199
198
192
187
185
185
187
193
200
207
209
203
192
179
174
175
184
193
198
198
194
186
180
183
180
178
179
182
187
194
196
195
192
185
180
182
188
196
199
193
187
188
196
200
194
182
172
180
191
201
197
189
188
195
200
202
197
191
190
191
191
194
199
199
190
182
185
200
215
214
203
195
182
186
185
185
184
180
177
176
177
181
181
184
189
189
188
187
190
193
193
192
195
199
194
180
166
167
185
202
203
203
201
201
195
189
185
190
194
197
194
193
197
202
201
191
192
205
222
224
210
196
186
190
193
191
185
175
164
163
166
174
180
184
191
196
193
188
189
195
195
192
188
190
189
180
168
168
180
191
199
200
196
190
179
169
170
181
196
201
198
191
193
201
207
202
192
194
208
218
213
199
189
195
194
190
186
176
172
173
179
183
184
187
194
200
200
198
195
197
194
188
183
182
183
181
175
177
182
186
187
186
185
181
175
169
170
179
191
195
195
191
193
201
207
201
191
184
190
201
201
195
194
198
192
184
181
180
184
187
191
195
200
204
204
201
196
195
195
196
193
185
179
177
179
182
183
186
188
184
185
183
186
187
186
185
181
179
180
186
189
189
195
202
206
202
193
185
183
186
186
184
195
196
187
181
179
188
192
190
186
192
202
211
204
189
178
179
186
190
190
182
174
169
173
181
191
196
194
190
188
189
192
196
195
188
183
182
181
183
185
184
189
194
199
199
196
194
190
182
177
182
185
183
182
178
182
188
186
177
171
176
189
198
190
177
167
170
178
182
182
178
166
161
165
180
195
204
202
196
192
189
191
190
189
184
181
181
189
191
189
182
181
184
189
194
197
201
199
188
182
184
174
168
172
175
180
181
177
172
168
169
176
178
178
176
179
181
182
180
181
180
172
164
167
178
195
203
199
193
189
184
181
179
180
182
181
184
192
197
199
194
188
186
188
190
193
197
200
200
198
197
173
163
162
167
172
176
178
182
182
179
174
170
173
181
190
191
187
186
190
196
194
188
184
188
195
193
188
185
184
180
174
175
181
188
192
189
188
195
201
206
203
195
192
191
193
194
196
203
205
204
176
168
160
159
166
178
189
194
192
184
177
171
172
178
187
190
189
189
200
208
213
212
208
203
198
193
187
184
182
178
174
178
187
197
199
193
186
189
196
200
197
192
192
196
199
198
196
196
198
200
183
178
170
164
169
183
193
193
187
179
176
174
172
173
180
190
194
194
193
196
204
213
212
206
199
192
189
187
183
179
179
187
199
203
201
196
188
184
182
180
179
184
193
204
204
199
195
194
194
197
190
188
186
181
181
185
187
184
181
179
179
178
174
173
182
199
206
198
180
173
180
194
198
194
188
188
189
187
184
184
190
200
209
209
200
194
187
182
175
170
170
182
201
207
204
194
192
195
203
203
191
191
193
195
190
185
181
182
185
194
198
194
185
178
181
197
207
198
180
167
171
184
188
183
177
178
181
183
183
188
200
211
214
204
194
188
186
184
178
173
170
176
190
198
194
185
181
192
206
213
182
180
185
194
194
189
185
186
197
206
210
203
191
180
178
182
194
198
190
184
180
184
187
186
181
179
180
180
182
188
199
205
201
189
182
184
186
187
184
179
171
168
176
186
190
184
180
184
201
210
163
163
171
183
188
190
191
197
201
205
198
191
188
185
183
182
188
197
201
196
191
184
187
194
198
196
188
183
183
185
186
186
182
180
181
184
187
189
187
184
180
180
183
189
194
194
188
186
193
199
160
160
168
180
184
185
189
195
198
193
183
179
182
189
194
195
195
201
206
203
192
182
187
203
214
209
195
187
185
185
180
175
176
182
186
186
187
185
182
188
196
203
203
198
194
193
194
191
189
188
177
175
179
185
186
184
184
186
191
189
185
182
182
187
195
202
205
206
208
203
192
184
188
203
216
210
194
185
187
188
184
179
182
188
190
186
181
183
190
199
209
212
207
195
186
185
190
190
187
181
194
187
183
185
188
189
186
184
183
188
190
191
183
178
182
188
194
196
197
194
193
191
193
199
203
200
192
187
188
189
185
184
188
193
189
180
177
188
207
219
215
204
193
192
188
185
182
182
185
183
194
189
186
185
190
194
193
184
179
182
189
192
186
178
174
179
184
188
188
191
194
196
195
192
191
194
193
193
189
186
186
189
192
193
185
178
182
201
225
230
211
195
191
196
199
191
183
181
183
184
184
190
192
193
193
194
190
184
179
182
187
192
190
187
184
183
185
188
191
195
197
195
192
187
188
192
195
193
188
187
189
193
195
190
185
182
190
208
222
221
206
194
199
205
204
193
187
186
184
179
180
191
197
199
195
190
185
181
181
182
186
190
192
194
193
189
188
190
195
198
194
189
185
185
189
193
195
192
189
189
192
195
194
189
185
190
194
198
199
193
190
194
201
202
196
190
189
189
187
178
185
191
194
194
192
186
184
181
181
182
182
184
188
191
194
193
191
190
191
189
187
186
185
187
190
192
194
193
191
189
189
189
185
181
182
190
192
187
175
169
173
183
190
191
191
189
192
195
192
182
193
190
189
185
184
184
183
182
178
172
174
176
182
190
196
202
200
191
182
173
180
188
198
198
192
191
191
193
192
187
184
180
177
172
174
181
185
181
170
163
168
177
184
188
191
198
201
201
195
185
192
186
183
177
174
176
180
180
175
172
172
178
184
193
205
213
214
198
178
165
176
193
209
204
191
181
186
190
191
186
183
180
175
169
171
177
181
179
173
173
178
186
190
192
192
197
203
204
199
185
181
178
175
173
172
174
180
182
183
188
189
190
193
195
203
210
210
197
178
166
176
194
206
201
183
173
174
180
189
189
187
181
177
176
184
188
185
178
174
178
190
200
196
190
184
185
193
201
200
189
182
178
176
179
183
186
184
183
189
198
201
198
194
190
188
188
187
182
176
175
183
189
190
179
165
163
169
181
187
190
187
180
180
189
199
201
191
178
173
181
195
202
202
190
181
176
184
196
203
203
189
182
180
186
197
198
188
181
185
194
200
197
188
183
180
175
173
172
174
177
184
182
175
161
155
162
176
187
189
189
186
182
186
193
201
197
188
180
178
186
192
197
200
199
193
186
185
192
205
210
187
180
183
197
209
201
184
172
179
194
202
199
189
182
182
186
185
182
176
170
173
175
174
170
170
179
192
195
192
190
190
195
197
193
186
177
177
184
191
193
187
185
192
202
203
194
183
188
198
202
181
178
187
199
203
191
174
168
181
201
210
203
191
185
191
198
202
193
179
169
166
175
182
184
185
192
196
195
191
190
193
201
200
191
179
171
175
190
201
199
187
181
189
203
206
192
181
178
188
194
190
191
192
194
189
180
175
178
188
202
206
198
189
186
190
197
197
191
182
178
181
186
190
184
179
181
188
191
190
189
190
192
193
190
187
185
188
198
205
200
189
185
193
206
209
193
178
178
188
195
205
204
198
192
187
187
189
188
189
191
191
187
185
187
189
186
183
183
189
199
202
194
187
179
175
178
185
188
188
181
180
181
186
191
194
195
200
203
206
200
185
181
190
206
214
204
187
181
187
195
203
197
192
192
198
201
197
191
187
187
188
187
189
188
189
184
182
188
199
211
208
194
183
182
188
193
194
189
183
178
177
181
187
191
190
188
190
199
205
199
180
170
177
197
212
209
196
186
184
183
192
184
184
190
197
194
190
186
190
200
203
198
191
185
183
184
191
200
206
207
198
190
183
187
197
203
198
190
181
178
181
186
190
192
187
180
177
186
195
195
184
175
175
186
197
199
192
187
185
181
189
185
186
189
187
182
177
183
196
212
214
203
188
177
177
185
194
201
198
195
193
190
186
188
193
196
195
191
188
186
186
188
190
193
192
185
176
177
185
195
192
190
187
187
185
187
191
192
190
184
189
197
199
192
187
180
179
185
193
201
200
193
186
179
180
186
192
192
188
187
189
189
189
188
187
188
192
192
191
192
188
187
187
195
198
195
186
179
180
190
195
194
190
185
185
188
194
199
193
184
192
201
202
195
190
191
193
190
185
183
184
190
191
189
182
181
182
183
183
182
182
185
188
189
189
191
192
191
189
187
188
189
190
192
195
195
192
185
180
177
177
177
178
181
183
188
195
196
192
184
196
200
195
188
189
193
196
191
181
175
181
192
197
188
175
172
179
187
189
183
177
179
187
190
193
194
191
188
180
179
184
191
193
189
187
191
195
190
178
162
158
160
165
169
174
178
185
190
190
193
199
199
193
186
182
186
188
184
176
176
185
194
192
178
165
168
186
201
201
192
185
186
192
192
188
186
186
187
182
184
187
190
190
185
184
190
196
190
174
159
155
161
166
170
175
180
185
188
190
196
200
199
193
187
186
185
180
175
175
181
191
194
185
170
167
177
197
209
208
196
191
195
197
191
180
174
179
190
196
196
192
186
184
186
191
195
192
182
173
169
169
173
178
183
187
190
190
190
192
195
195
193
189
190
197
198
190
179
177
185
195
194
185
180
181
190
196
196
193
190
189
190
195
194
187
179
181
193
206
202
189
181
184
193
197
190
181
178
181
187
186
184
184
187
190
190
188
189
192
192
191
188
181
187
198
207
203
191
184
186
189
189
187
191
194
194
186
181
183
185
187
187
193
198
197
191
188
195
203
195
182
178
187
196
195
183
178
184
197
202
196
192
189
188
186
181
182
187
191
189
192
188
182
184
196
208
211
201
190
182
177
177
185
198
199
194
183
182
186
192
193
194
197
200
198
191
189
193
195
188
180
179
186
191
189
185
188
197
202
203
198
199
199
191
180
173
177
187
190
187
195
196
188
187
192
205
211
206
197
182
174
177
189
202
202
196
189
191
197
200
197
198
198
195
188
183
186
190
194
190
185
185
187
189
188
192
196
198
194
190
196
205
210
200
184
175
179
186
189
184
196
196
192
187
189
194
200
205
200
189
179
179
192
203
203
197
193
195
198
200
199
196
194
189
185
183
185
188
192
196
198
197
194
193
191
193
193
189
184
183
194
206
214
209
194
183
182
186
188
186
199
196
191
185
177
177
186
197
201
194
183
178
184
194
196
193
190
190
194
201
200
195
188
186
188
192
192
186
186
194
202
208
204
194
186
180
184
186
189
191
196
205
209
207
199
191
185
183
185
187
204
206
201
190
178
174
183
197
205
198
186
177
175
183
186
187
186
188
194
203
205
199
188
185
191
196
195
187
181
184
195
204
200
188
178
177
187
199
205
203
199
198
198
198
198
192
185
180
182
189
208
213
214
208
195
187
192
202
210
207
194
181
175
179
185
190
193
194
199
207
209
202
193
186
190
195
195
189
183
183
186
189
188
183
181
185
195
204
206
203
199
194
188
187
189
188
183
179
184
192
201
207
214
213
208
198
193
196
206
208
202
190
180
181
187
195
203
205
206
207
206
199
193
188
188
196
197
197
191
183
182
184
184
185
188
191
193
195
193
195
197
192
183
177
180
185
185
184
191
203
189
193
199
207
209
201
189
180
184
194
200
196
191
190
195
200
205
204
204
201
197
194
194
194
198
201
201
197
189
182
184
185
186
187
189
190
191
188
191
194
198
188
178
172
182
191
192
187
190
201
188
191
196
205
209
202
188
169
163
173
188
198
196
196
195
196
198
196
194
192
189
191
195
199
201
201
196
188
179
180
186
188
185
185
186
191
194
198
199
200
198
187
178
177
188
199
198
186
177
185
177
184
183
180
180
182
187
186
186
189
196
198
197
194
192
198
202
198
194
191
191
191
188
186
191
196
202
201
197
191
188
190
192
202
206
204
198
190
188
190
195
199
202
204
209
213
215
203
192
185
189
190
185
184
185
186
185
185
183
188
194
199
202
200
200
199
199
197
193
191
192
195
193
185
181
189
202
210
207
199
191
191
189
191
194
199
204
201
195
192
196
204
208
204
195
193
194
190
185
179
195
193
189
189
187
183
177
178
185
192
193
190
193
199
204
204
200
197
192
187
188
193
192
184
172
176
191
204
206
199
192
188
181
177
181
196
213
215
203
190
185
192
199
195
183
174
180
187
187
183
186
186
186
190
187
181
172
175
186
196
195
189
186
191
198
204
202
200
192
183
183
187
190
185
174
174
186
198
202
197
188
180
176
177
184
197
208
209
198
188
181
182
185
181
174
171
183
196
200
195
175
178
180
184
188
184
182
181
188
200
207
204
190
182
182
191
199
200
193
182
179
182
188
189
182
179
185
194
199
196
187
178
175
179
185
191
190
189
190
192
193
189
184
179
177
182
190
199
205
204
178
179
180
182
190
193
191
187
188
200
214
216
196
175
163
171
186
194
191
182
176
177
185
190
194
195
194
194
197
196
190
184
182
181
181
177
174
179
188
200
203
196
186
182
186
195
198
198
197
201
189
189
187
185
187
188
187
184
185
193
206
206
187
169
159
165
176
184
184
179
173
170
174
183
195
201
197
192
191
191
192
192
191
185
180
174
177
187
194
198
197
191
185
185
194
202
204
198
193
194
189
190
188
180
173
173
173
176
179
185
188
184
177
173
177
182
183
179
178
176
174
170
171
182
196
201
195
184
182
185
189
194
195
194
191
191
197
204
203
196
185
182
184
189
196
205
209
207
201
199
186
181
174
168
166
169
174
178
179
181
178
178
178
187
196
200
193
183
178
180
182
181
183
190
199
201
191
182
180
184
188
188
188
193
200
209
212
210
202
191
183
181
188
194
198
201
203
206
207
208
185
174
162
160
168
183
191
191
184
179
180
183
187
190
201
204
199
191
190
191
193
193
192
196
201
200
191
185
186
189
188
180
176
182
195
202
201
195
189
185
183
187
192
196
195
191
190
196
201
206
188
179
169
168
180
193
202
197
188
183
186
190
189
189
190
193
196
198
200
201
198
195
190
191
197
197
191
188
189
192
192
185
179
178
179
183
182
178
175
174
183
193
200
198
186
179
180
189
196
197
190
190
187
185
186
188
191
193
192
192
193
195
190
180
178
181
191
197
202
200
197
193
186
184
185
186
187
186
185
191
198
205
202
194
180
174
172
172
173
172
182
194
203
200
187
179
183
190
196
197
187
192
196
194
185
180
179
183
193
201
204
200
191
178
174
180
188
194
195
193
190
192
189
185
181
179
181
183
183
190
203
220
223
207
187
176
179
186
190
186
183
188
196
202
198
191
186
192
196
198
182
182
186
191
189
184
181
184
196
204
207
201
190
181
180
186
190
191
188
185
188
192
195
190
183
180
182
184
185
190
198
211
214
204
187
179
187
198
205
200
186
179
184
193
200
197
186
185
190
195
174
170
175
186
194
196
196
197
201
204
201
192
186
183
189
193
195
193
188
186
188
192
193
192
191
193
194
193
186
180
183
189
195
190
185
181
187
193
196
191
184
179
178
184
189
187
184
183
185
188
174
172
179
190
197
200
199
199
201
200
191
181
178
183
191
197
198
198
198
194
189
183
183
187
194
197
195
192
186
178
176
179
184
187
186
184
186
184
179
174
179
184
188
185
178
181
187
189
185
183
185
187
190
193
191
186
186
190
193
192
188
182
177
179
187
193
198
201
202
198
189
179
175
182
191
194
190
186
186
185
182
183
188
192
190
185
183
181
179
178
184
192
198
194
189
191
195
194
188
184
198
198
192
184
177
176
176
178
183
187
188
187
183
180
182
186
192
196
198
196
191
186
182
183
186
182
179
182
185
187
185
186
192
195
192
183
179
183
191
197
196
192
192
198
203
202
197
190
189
192
200
198
189
177
176
181
186
184
182
185
194
196
191
185
182
183
186
189
193
195
195
194
192
185
184
181
181
185
183
179
174
176
183
192
188
178
174
186
205
215
205
193
191
197
203
199
188
182
185
194
195
196
191
184
188
195
199
194
191
197
203
203
197
190
188
187
187
189
195
201
199
193
188
184
184
189
192
192
184
173
166
168
180
187
183
178
181
194
207
212
203
195
197
199
200
189
182
179
180
188
191
194
193
190
194
199
199
191
190
198
205
205
198
192
190
188
187
190
198
205
195
184
176
176
184
192
195
193
184
175
173
178
182
184
181
184
191
194
192
188
187
194
202
203
195
184
177
177
180
181
194
193
190
188
191
191
187
178
176
184
193
198
195
190
185
181
180
186
194
197
189
178
171
175
184
189
191
187
184
184
189
191
189
184
183
189
193
187
171
162
169
185
200
200
192
183
182
187
188
185
201
196
190
184
184
185
182
176
173
173
180
185
187
186
182
179
180
182
186
184
183
185
186
188
185
179
175
179
183
190
191
189
188
185
187
190
187
180
168
163
171
186
196
196
192
192
195
200
204
200
198
193
188
182
178
177
180
183
184
184
181
178
182
182
185
189
191
189
184
176
178
188
199
200
190
176
169
176
184
188
182
178
179
188
194
192
184
179
182
185
191
193
193
193
192
196
201
204
205
201
187
181
181
179
176
177
180
187
196
197
192
182
183
185
188
195
200
196
186
175
175
183
196
199
190
179
175
181
187
186
176
168
176
191
202
198
186
180
186
197
204
198
192
189
188
189
192
188
187
189
185
179
176
177
178
179
179
182
190
194
195
191
191
188
188
190
191
191
188
184
184
185
187
185
182
181
184
189
190
186
178
171
177
191
204
201
187
178
178
192
202
201
196
191
188
184
182
176
177
182
190
180
176
181
190
190
179
169
169
179
189
195
194
190
184
178
177
182
187
191
194
190
183
176
177
184
192
196
190
184
180
181
181
186
191
190
182
173
172
181
193
200
201
197
194
186
183
184
186
190
187
180
178
187
201
197
180
166
165
177
191
197
194
188
182
179
182
182
184
183
185
183
178
175
178
188
196
193
182
177
180
185
186
183
177
175
173
174
177
184
189
193
195
195
192
189
188
192
197
197
179
176
180
189
198
194
185
179
182
193
202
198
191
183
180
184
189
188
180
172
171
174
176
177
182
193
200
194
180
172
178
187
192
186
178
173
175
180
189
193
190
185
187
189
192
186
183
186
194
195
179
180
184
187
187
187
191
196
201
203
201
193
186
180
179
181
186
186
180
174
177
181
182
181
182
192
201
200
189
181
181
189
196
193
188
184
184
191
199
200
192
186
186
194
197
188
181
179
188
193
183
185
189
186
182
185
196
202
200
193
189
187
186
185
181
176
174
178
184
191
195
193
190
185
184
187
194
197
196
188
186
190
193
194
192
192
191
197
203
200
189
182
190
206
214
202
185
177
179
181
186
187
190
192
191
191
192
192
187
185
185
187
190
191
188
181
180
186
193
198
196
191
188
191
191
189
187
187
189
187
184
182
182
184
185
186
190
198
201
194
181
177
188
206
215
205
187
177
173
171
191
189
193
197
195
190
183
182
185
191
194
193
188
188
190
195
200
201
196
194
185
178
178
183
195
198
197
190
184
180
176
172
170
174
182
185
188
191
189
186
179
178
185
192
192
190
186
183
182
181
194
194
195
196
190
180
175
180
192
204
204
191
177
173
185
203
210
204
190
183
183
178
172
174
187
201
207
203
194
186
177
172
170
176
186
190
187
181
180
183
190
192
189
185
175
177
186
194
198
198
194
196
196
191
185
178
177
185
195
205
198
185
170
168
180
194
199
191
182
181
186
184
174
169
176
193
206
208
202
194
189
185
183
187
190
189
183
181
180
189
196
200
196
187
180
179
188
199
202
198
191
196
196
188
184
187
191
194
194
191
189
184
180
175
177
179
182
183
182
182
182
181
176
174
179
190
201
204
196
191
187
187
191
193
189
180
175
181
187
189
191
192
195
191
183
179
185
193
195
191
190
197
197
190
188
192
199
201
191
181
180
186
190
184
174
173
183
195
196
184
173
171
177
185
189
193
199
200
192
181
176
184
191
192
186
178
177
185
189
187
181
183
189
189
184
176
175
181
190
193
193
198
196
189
187
191
197
195
185
173
175
185
188
182
176
179
198
213
211
193
182
178
186
191
192
194
198
201
195
184
180
182
188
188
186
187
193
198
199
191
185
184
188
189
186
181
178
182
189
196
193
194
191
186
188
193
194
188
181
175
180
186
187
182
181
188
204
212
207
196
190
187
190
192
190
190
195
200
201
197
189
185
186
186
190
198
203
205
202
197
191
188
189
191
195
194
189
185
185
191
192
182
176
182
191
200
198
189
182
186
193
200
197
193
190
190
190
192
191
188
186
185
187
191
190
189
193
197
202
200
190
184
183
187
192
194
194
195
195
196
191
189
190
191
194
191
187
185
183
180
198
185
176
180
191
203
204
194
186
188
198
204
205
199
192
183
179
179
184
188
187
185
188
195
201
198
196
197
197
193
184
179
184
190
192
189
186
186
188
188
187
188
194
193
188
183
184
187
187
181
205
199
187
182
186
195
198
193
186
181
181
187
192
195
186
181
179
184
196
200
198
197
202
206
206
202
199
197
194
187
181
181
190
194
193
190
190
189
184
184
190
199
206
197
185
178
184
191
192
185
201
203
195
184
182
183
185
183
180
173
170
173
181
185
187
183
188
193
199
201
200
202
205
205
200
194
196
196
193
188
185
187
195
199
198
194
194
190
184
184
193
205
211
200
186
183
189
195
190
183
185
188
185
181
178
179
179
180
182
179
178
175
182
188
190
192
191
192
192
196
195
193
192
189
188
187
192
194
193
192
188
189
194
197
198
195
192
189
187
190
197
203
204
196
188
190
193
196
188
180
178
174
172
173
176
180
184
188
189
187
184
185
187
192
194
192
189
187
191
197
198
193
183
182
187
192
194
196
196
195
190
187
186
189
189
191
190
191
194
196
197
196
195
191
190
193
196
196
192
186
190
186
182
179
179
183
191
196
194
188
183
184
188
191
191
187
184
186
194
207
212
206
194
188
191
197
197
198
197
196
191
187
182
182
181
186
192
196
196
192
186
186
188
190
190
189
187
189
194
198
205
207
203
194
186
184
191
196
196
186
180
182
183
184
184
184
183
190
197
209
220
218
207
194
189
192
193
196
195
193
193
192
189
185
183
186
193
196
191
184
182
184
187
187
185
180
175
178
191
204
203
209
209
200
188
182
186
193
196
193
186
183
182
181
182
187
193
199
201
204
209
211
204
192
186
188
193
194
190
187
190
197
201
198
192
191
190
187
185
185
194
197
192
184
179
177
175
176
188
204
188
193
197
195
187
180
178
184
192
196
196
192
187
184
186
193
200
202
199
196
192
193
192
186
185
190
193
191
182
179
185
195
199
198
193
191
187
183
183
194
206
206
195
186
185
188
186
180
183
199
185
188
195
193
189
181
175
175
179
189
197
197
194
190
189
194
200
200
197
191
187
183
182
182
186
193
195
186
178
177
185
188
185
183
185
189
189
183
182
193
202
202
195
192
199
202
196
180
177
187
184
190
189
187
190
195
200
194
187
184
191
200
201
195
188
189
194
196
193
190
188
185
184
190
202
209
206
200
201
204
200
192
186
182
185
187
185
186
186
186
186
188
188
192
193
197
197
188
180
177
193
193
194
199
206
210
206
198
195
194
198
198
199
199
201
200
197
191
184
183
186
188
190
191
197
205
209
206
201
193
190
189
186
189
190
191
192
191
189
191
193
193
195
191
186
180
179
172
167
167
194
192
194
204
212
207
192
187
194
201
198
191
187
195
205
203
194
184
180
180
185
191
192
190
190
193
202
205
200
190
188
191
198
204
207
209
210
206
196
190
188
191
194
190
183
173
173
171
169
172
180
175
181
194
202
189
174
168
181
194
196
186
177
184
194
194
191
184
183
182
184
189
192
192
188
190
195
202
202
198
193
193
197
205
211
217
216
208
195
187
183
183
181
178
177
176
184
188
190
190
171
162
169
185
193
187
174
167
175
190
195
189
180
178
179
183
190
190
188
182
181
186
192
196
192
190
192
198
203
201
192
184
182
187
196
199
196
192
190
191
191
185
178
176
180
190
199
206
209
209
176
170
173
183
190
190
188
183
185
192
198
195
183
175
175
181
192
196
191
185
183
186
189
191
192
190
189
192
198
197
191
181
178
178
180
178
177
180
190
199
202
194
184
180
190
201
209
209
210
211
192
190
188
188
186
187
187
187
191
199
200
194
182
177
177
186
190
191
191
190
193
190
184
179
178
182
185
185
187
192
192
194
192
190
183
179
180
187
194
198
200
193
186
185
193
203
208
207
201
201
195
201
199
189
182
177
176
181
186
192
195
190
181
180
185
191
189
183
185
192
197
194
183
173
174
179
182
183
186
192
197
203
203
198
194
192
195
194
190
184
179
178
183
186
194
201
205
204
198
193
195
194
189
181
179
179
178
176
175
179
186
187
184
183
188
192
189
179
181
189
196
193
185
182
184
188
184
182
186
195
201
196
189
188
192
199
201
192
181
169
163
168
179
186
190
196
202
202
198
195
197
185
174
173
181
193
192
184
175
179
189
199
195
187
182
183
184
184
186
187
186
182
183
190
198
198
188
182
187
198
200
189
173
171
182
196
198
187
176
170
173
182
188
187
185
184
191
198
200
196
195
187
179
184
193
202
202
194
188
192
201
206
199
186
174
167
177
185
197
195
187
175
176
188
200
201
190
181
182
191
194
185
172
166
176
186
191
184
176
177
187
199
197
187
173
174
186
194
196
195
183
189
197
202
201
197
193
192
194
198
200
203
197
184
169
161
167
182
198
200
189
178
181
189
202
201
194
186
184
187
191
187
179
172
173
181
188
186
183
184
194
206
202
189
178
180
188
192
191
184
171
184
198
203
193
186
182
185
190
191
190
190
189
184
177
167
167
177
190
194
189
188
194
201
203
199
195
194
196
195
193
193
186
178
175
180
188
195
194
196
197
199
198
197
199
202
199
191
183
181
179
183
190
191
187
182
180
180
178
178
178
180
183
182
185
184
180
176
176
180
186
195
205
204
200
194
195
199
203
201
200
199
197
191
183
185
190
197
202
202
196
193
195
202
211
210
198
186
179
180
195
189
190
190
190
187
184
182
181
180
179
180
178
182
188
192
190
180
173
173
184
195
200
199
191
187
192
196
198
193
192
198
206
204
196
191
190
192
192
189
188
187
190
191
193
190
189
184
181
182
198
196
197
196
195
194
193
192
195
193
188
183
178
181
186
192
193
186
177
178
183
187
185
180
177
180
187
190
187
181
181
189
202
206
200
192
189
184
177
170
173
183
187
183
178
179
186
189
187
184
189
196
198
195
193
192
195
199
200
194
188
185
183
183
187
190
191
189
186
184
185
183
179
173
173
176
181
186
185
180
179
183
191
195
194
188
186
182
175
169
173
181
187
186
187
187
191
192
188
186
183
190
189
184
182
183
192
195
192
187
183
185
189
187
186
186
188
190
192
190
190
187
185
182
176
176
181
186
191
188
183
182
185
191
189
182
177
175
176
175
179
181
186
189
196
196
190
185
184
191
190
193
187
179
177
181
188
190
185
184
184
188
189
187
186
184
185
188
195
196
196
193
192
189
183
181
184
190
192
188
180
178
184
191
187
178
167
169
179
186
188
183
184
188
195
195
184
176
179
191
202
201
190
179
179
185
190
187
185
193
196
193
187
184
185
187
185
187
196
202
200
192
186
183
183
184
188
193
190
180
172
174
183
189
184
176
172
178
187
193
192
187
188
193
198
197
187
178
175
187
202
200
190
181
183
190
187
182
187
196
203
198
188
185
188
190
189
189
198
204
195
183
175
174
181
187
192
194
190
179
174
173
180
184
182
180
185
190
192
189
186
186
193
200
205
200
190
177
176
182
193
194
186
180
185
188
184
177
179
189
202
199
192
188
190
190
192
194
199
201
191
179
177
178
184
190
191
192
191
189
185
183
183
186
186
189
192
191
185
178
176
185
196
203
204
197
186
177
181
187
180
187
187
186
189
190
186
183
183
186
191
193
193
191
190
188
189
193
198
198
191
186
187
194
193
189
184
186
193
196
194
191
191
197
201
200
194
188
182
180
182
189
197
201
200
193
188
189
196
199
177
183
189
194
191
191
195
198
196
189
183
183
188
190
189
186
187
192
197
196
191
189
194
202
196
186
178
182
192
197
191
188
193
207
211
201
191
185
189
194
196
195
196
195
196
196
197
198
199
200
181
182
187
190
188
189
195
204
203
194
182
177
182
189
192
191
191
192
195
192
182
180
187
194
197
188
179
182
189
191
187
184
191
206
210
198
183
182
193
204
206
198
189
189
193
197
196
190
184
187
191
183
182
182
182
182
187
193
195
191
180
178
182
191
194
193
192
192
192
190
181
176
180
193
200
200
192
185
184
186
185
184
187
194
196
189
180
179
186
195
202
197
189
187
189
189
185
176
171
175
195
186
180
179
182
185
184
183
180
178
180
183
189
195
196
191
187
184
189
191
190
186
186
193
202
205
195
183
176
178
183
185
183
184
185
186
183
179
177
183
195
200
195
190
185
182
181
178
180
183
195
187
179
179
188
192
190
184
177
175
181
187
193
198
196
190
182
181
187
195
198
196
191
192
199
201
196
182
169
169
179
185
183
179
179
188
188
183
178
182
191
199
197
190
186
184
186
190
194
196
190
183
178
178
187
195
196
196
186
186
184
188
191
193
193
189
186
184
186
189
189
188
185
181
185
194
199
192
178
170
175
184
183
181
179
186
187
184
185
190
191
190
185
186
187
190
192
194
194
194
181
180
178
176
179
185
195
202
200
193
186
186
186
188
186
186
189
189
186
179
176
177
180
180
184
197
211
212
203
188
184
187
189
187
185
180
181
182
188
192
190
183
181
183
188
189
189
187
186
185
176
178
182
180
176
178
190
200
199
192
184
184
187
187
183
181
185
190
187
176
166
171
184
190
191
194
201
207
210
204
197
195
194
193
185
179
178
183
189
189
185
180
180
186
189
185
178
178
178
178
175
182
189
186
179
179
186
191
190
184
181
185
190
191
187
181
183
188
186
178
168
173
188
198
194
185
176
182
192
200
198
194
192
188
184
185
188
190
189
185
179
178
184
190
190
183
177
176
178
182
178
182
189
191
188
186
185
186
183
180
181
187
192
193
191
189
188
188
185
181
178
179
186
192
193
187
179
172
176
184
187
184
181
183
189
196
200
194
183
177
176
181
187
192
188
183
181
181
182
189
181
179
183
189
190
188
184
181
182
184
187
186
186
186
190
193
191
183
181
183
190
187
182
180
188
196
195
185
176
175
177
177
178
182
192
202
202
190
178
170
175
183
189
188
183
182
183
184
183
188
181
175
177
184
186
186
184
185
188
189
189
187
182
182
184
188
186
178
178
184
193
193
186
181
186
195
199
192
184
179
177
177
181
187
194
199
193
184
176
172
175
184
191
191
185
181
181
182
184
186
182
178
181
186
186
188
190
193
193
192
192
191
189
183
179
177
181
184
186
185
186
189
190
191
190
192
194
194
190
184
176
178
186
194
192
184
180
181
184
183
180
184
195
200
194
183
181
183
187
188
185
192
197
194
191
193
195
199
196
190
190
193
193
185
178
176
185
195
196
186
181
184
193
199
196
192
193
194
193
185
175
179
190
196
187
174
172
183
195
198
191
189
199
207
205
193
186
189
191
190
191
201
204
198
194
194
200
202
196
186
182
183
186
184
179
181
190
200
202
192
185
189
195
201
198
193
191
193
192
185
179
183
190
192
186
179
184
197
208
211
205
201
203
206
208
203
200
194
191
187
194
193
191
189
191
195
200
201
194
187
179
178
178
180
182
183
186
188
191
193
192
192
194
196
196
192
189
189
188
187
190
187
188
184
183
189
200
206
208
207
205
202
199
198
201
201
200
193
184
175
191
176
169
174
188
197
199
197
191
189
187
186
184
183
183
180
176
175
179
186
187
184
186
192
194
191
187
182
186
190
192
188
180
174
180
193
201
197
188
187
188
189
189
186
187
189
190
190
183
172
191
174
166
173
185
194
194
192
189
189
192
195
195
189
184
179
174
175
178
179
180
182
186
193
195
192
189
187
188
191
189
182
175
172
180
190
196
187
176
172
179
187
191
187
183
183
188
192
189
181
199
195
187
183
182
183
184
187
187
185
186
192
195
190
184
181
181
184
183
180
183
187
195
197
195
193
193
193
192
188
185
183
181
181
182
191
194
190
179
177
184
195
202
197
190
187
192
195
193
184
209
215
208
194
183
177
177
178
180
182
184
188
186
185
184
188
190
191
187
183
189
197
202
198
192
191
195
197
192
188
185
186
192
193
192
192
192
191
186
186
193
200
202
199
193
194
196
195
188
182
200
207
203
195
192
184
182
179
182
186
189
189
183
183
185
191
192
191
189
190
195
200
199
196
191
193
195
198
197
193
188
185
190
195
195
191
191
191
192
195
195
193
192
191
193
197
198
195
186
183
179
180
185
192
198
200
195
193
192
192
193
190
186
185
187
190
188
188
192
196
200
197
194
196
198
201
202
206
210
205
192
181
180
185
192
192
191
192
193
191
186
184
184
190
192
195
197
198
197
194
168
168
179
191
200
204
202
198
193
192
191
191
192
192
191
190
189
189
194
200
202
202
200
201
202
200
198
205
213
211
197
182
174
180
183
187
188
190
188
180
176
179
187
193
193
192
193
197
199
198
179
182
189
193
195
195
194
192
188
181
182
190
195
194
191
191
194
196
195
196
199
203
205
200
195
190
186
191
196
200
199
194
189
187
184
184
185
184
181
175
176
184
192
195
193
188
184
184
187
191
187
194
195
190
181
179
183
190
189
183
183
191
193
188
182
186
195
198
194
189
189
194
196
193
186
183
180
178
179
183
191
201
204
200
193
188
185
179
176
178
188
197
199
195
190
189
187
182
179
180
185
190
191
184
173
171
179
192
197
196
192
194
190
182
178
181
190
195
190
186
184
187
186
179
180
186
191
187
179
177
184
193
200
200
197
192
188
181
175
182
198
205
201
194
189
189
190
185
180
181
181
184
188
184
178
174
178
185
193
198
199
199
193
185
181
183
187
188
186
188
191
188
180
171
178
189
201
199
191
185
184
184
183
184
188
193
190
183
177
183
191
197
198
196
196
194
194
188
183
184
183
182
[truncated: 209,993 more chars]
