# Supplementary material for: Evaluating flow modulating treatment response in intracranial aneurysms using black-blood MRI in vitro
Source: Commun Med (Lond). 2026 Mar 27;6:170. doi: 10.1038/s43856-026-01413-z (PMC13031954; doi:10.1038/s43856-026-01413-z)
Supplement: Supplementary file 7 — Supplementary Data 4 [file 43856_2026_1413_MOESM7_ESM.zip › Data_Figure_6c/pump flow rate 4.5 mls/BB1/with derivo (FD1)/15_BB1/4_agar_right_array.txt]

207
215
227
236
236
233
229
224
217
207
206
211
225
233
234
225
216
211
209
209
210
209
209
214
226
231
228
214
200
194
201
215
229
234
234
228
224
221
219
221
227
232
233
225
218
215
220
229
229
222
203
210
228
242
238
223
207
203
204
204
206
209
217
223
226
223
215
209
201
198
201
210
220
226
227
225
224
221
215
208
206
212
225
235
235
227
219
211
210
216
226
232
237
233
225
215
208
208
214
222
204
207
220
235
236
223
207
201
205
213
216
214
209
208
211
213
210
205
198
191
191
200
216
224
222
220
223
233
234
223
211
211
225
233
232
221
213
208
210
216
224
229
229
227
215
201
191
191
199
214
215
216
218
224
228
231
223
216
213
218
223
217
208
201
198
201
202
203
203
198
193
197
211
221
221
218
219
227
230
221
212
215
225
227
222
213
211
213
217
218
220
221
220
215
209
201
200
200
208
215
226
230
223
212
216
229
235
227
213
210
217
219
213
200
195
199
206
214
216
209
200
201
215
230
232
223
210
205
211
217
220
224
224
220
218
214
216
219
219
216
216
217
215
212
212
216
224
229
230
231
230
232
223
210
209
225
237
230
213
205
211
220
215
201
197
210
225
230
220
208
199
203
215
232
240
231
213
201
207
223
233
230
221
216
220
228
230
225
218
213
214
218
217
213
213
219
230
235
233
232
226
220
213
208
212
223
232
228
216
211
216
221
215
203
207
227
243
239
220
202
198
203
212
221
230
231
223
213
214
223
228
223
213
212
222
232
230
219
215
215
225
229
226
218
214
217
221
222
222
224
218
208
203
204
210
215
220
221
217
218
220
219
213
209
215
230
242
237
222
215
216
219
215
207
208
213
219
218
215
211
205
206
209
210
215
215
212
209
215
224
236
238
232
226
226
224
221
217
222
227
212
204
201
205
208
208
209
212
216
216
211
210
211
212
216
220
228
230
232
231
232
228
216
198
187
192
208
217
207
192
187
200
217
219
209
201
203
210
217
223
223
223
225
228
230
225
217
215
225
232
211
207
208
209
212
210
210
214
218
216
208
203
204
212
214
214
219
228
233
230
224
220
216
201
188
189
206
214
205
191
192
214
233
232
217
210
215
224
227
216
204
201
208
215
215
210
205
215
229
233
210
208
213
216
218
215
213
215
220
223
219
208
203
201
205
212
218
225
224
217
208
209
217
217
208
202
206
208
202
196
203
224
237
234
223
220
227
233
229
217
204
198
200
200
200
205
214
226
234
233
210
211
213
216
221
219
212
206
209
221
226
218
201
194
200
210
218
221
218
215
211
211
216
221
219
212
208
202
200
200
205
214
220
218
216
219
226
230
226
217
215
207
199
193
201
220
233
233
228
225
210
213
211
213
217
218
212
197
193
204
219
221
208
196
199
209
215
216
216
220
221
216
209
209
209
209
207
207
210
207
204
203
203
205
209
215
220
220
216
214
215
208
199
200
214
235
239
224
209
211
211
215
212
209
212
215
212
203
195
201
215
223
217
208
207
210
213
212
210
212
214
212
204
200
194
195
201
210
216
213
210
209
212
212
213
213
213
214
212
211
209
207
207
212
228
236
231
215
202
206
211
215
213
208
204
206
210
212
216
219
223
225
224
218
215
212
211
207
200
195
197
207
215
211
201
190
193
204
209
209
211
218
227
226
218
211
209
210
211
211
210
213
219
229
237
234
227
216
212
212
210
211
211
208
202
196
199
210
221
227
224
221
218
216
214
211
209
205
200
195
196
210
225
230
218
204
197
198
197
197
201
212
219
219
213
208
207
207
210
208
207
210
220
233
240
235
223
215
213
220
208
207
209
210
204
196
194
199
208
217
219
217
215
213
211
209
202
203
208
211
208
210
220
226
224
215
208
204
201
199
200
201
201
197
196
198
205
206
202
201
203
207
212
220
227
226
213
201
200
215
206
206
211
213
211
207
205
202
201
208
214
217
217
214
209
203
201
205
214
216
206
198
200
208
214
214
210
214
220
223
218
208
196
187
186
195
204
204
201
200
205
209
209
203
205
205
199
190
192
207
203
206
215
216
212
212
214
215
209
205
209
216
218
212
206
205
207
215
218
211
195
183
188
199
203
199
196
207
224
235
229
215
204
200
201
205
209
212
213
216
220
220
212
202
198
199
200
200
202
208
199
210
221
222
212
209
212
216
212
207
205
207
209
207
206
208
218
220
216
206
194
186
191
199
200
191
185
195
212
220
212
204
203
210
215
216
218
223
229
227
222
216
212
212
212
216
219
221
218
208
202
212
224
225
217
209
207
207
209
208
207
204
203
205
213
220
219
210
203
200
201
197
194
196
195
192
193
197
204
205
196
190
192
202
210
214
218
222
224
215
204
201
208
213
218
222
227
227
218
204
211
211
211
210
208
208
208
207
208
210
209
206
204
209
216
219
210
195
192
198
202
200
190
185
190
198
206
211
211
207
200
194
190
193
201
206
211
213
204
195
192
198
207
209
206
206
211
213
206
200
218
207
193
184
187
198
209
217
219
215
211
207
205
207
207
201
194
190
192
196
196
195
191
191
196
204
209
214
217
217
216
207
201
198
203
208
208
199
188
186
194
203
207
203
191
186
188
195
199
202
208
206
195
183
181
189
204
219
226
221
212
205
203
202
194
185
184
188
193
195
195
195
201
205
206
205
204
206
209
214
214
209
206
207
212
216
211
200
190
190
195
199
202
198
193
187
185
191
202
212
194
203
208
201
195
193
202
211
219
219
210
204
201
202
201
199
197
195
193
193
196
201
207
209
206
204
206
207
209
209
209
205
204
207
215
220
217
210
204
202
198
196
197
202
210
210
208
209
212
216
189
199
206
207
204
203
204
207
208
209
209
207
204
206
218
228
222
204
189
189
196
201
197
191
191
200
212
218
216
214
211
208
205
205
208
213
212
213
213
218
217
210
206
208
219
226
228
223
217
211
202
198
193
193
201
210
211
205
199
200
208
210
207
204
213
222
218
199
185
186
194
193
183
173
176
190
206
214
214
213
212
211
206
202
201
202
202
203
210
223
233
228
212
203
208
219
224
217
207
199
220
212
199
194
200
209
212
205
198
199
207
211
206
194
189
190
190
185
184
187
193
193
185
178
180
188
196
200
201
204
205
202
197
191
192
195
195
197
200
211
220
219
206
195
201
211
212
206
199
197
223
224
219
213
211
211
211
207
204
202
205
207
201
192
184
180
182
184
186
193
198
203
203
201
202
202
200
199
199
201
198
190
181
179
185
195
200
202
199
197
198
198
198
201
209
213
210
205
202
208
215
224
228
225
220
213
210
211
212
209
206
203
198
197
197
199
200
199
196
198
205
209
211
211
212
212
210
204
199
199
195
187
178
179
188
198
205
209
209
204
200
200
206
213
219
217
212
207
209
212
209
213
214
214
212
210
209
211
211
210
208
203
198
197
204
213
218
210
200
198
204
209
208
204
205
210
210
202
190
187
191
195
199
204
206
202
199
202
211
222
226
220
215
213
215
214
212
207
204
203
205
198
192
192
195
203
207
208
204
205
207
202
197
192
199
211
215
205
191
188
198
208
212
207
202
204
203
194
182
177
186
206
224
233
222
203
187
187
203
223
231
223
210
202
203
208
212
210
202
194
200
190
182
180
186
196
200
196
192
192
196
198
198
196
199
202
202
194
185
185
196
211
221
215
204
198
201
203
196
185
182
197
218
228
217
198
187
188
197
204
205
205
205
202
201
204
211
216
210
201
200
196
190
187
187
189
190
188
185
184
187
194
199
204
200
193
191
190
192
194
201
209
214
207
194
189
201
215
217
199
181
179
188
195
194
193
202
210
204
193
187
198
214
217
206
197
201
211
218
212
203
210
210
208
200
195
193
194
197
197
195
196
197
197
193
188
189
192
200
202
201
201
205
200
191
188
195
207
209
197
185
183
184
181
179
191
212
225
217
201
198
211
221
216
202
190
191
202
212
213
208
217
223
221
214
208
212
216
217
216
208
198
188
181
183
189
196
197
199
199
197
198
203
203
200
196
191
184
180
184
194
205
207
197
190
197
212
221
217
211
212
214
209
200
193
193
191
194
196
199
215
219
216
208
205
216
230
232
222
209
201
195
186
180
187
200
202
196
191
195
199
202
202
200
201
198
191
182
179
188
202
214
218
213
208
208
211
209
207
207
203
196
191
190
199
202
198
189
185
188
214
214
200
187
191
213
232
226
200
181
178
182
187
193
202
207
201
190
188
199
206
203
198
192
192
195
195
195
197
200
202
204
206
207
209
210
208
204
201
194
186
182
189
200
210
207
199
192
194
196
203
201
192
186
196
212
219
207
188
176
175
181
189
199
205
202
190
184
187
197
204
202
194
193
193
196
198
201
199
200
200
198
198
198
196
196
196
199
198
190
187
191
204
213
213
204
198
200
207
212
199
194
189
191
202
210
205
202
199
202
201
194
189
190
196
194
188
185
188
193
195
195
196
201
205
207
203
197
190
192
200
206
206
200
194
190
192
196
198
199
202
209
213
214
208
203
203
204
209
216
209
198
192
193
202
204
202
201
215
225
221
207
190
186
190
193
194
193
190
190
193
195
200
205
210
210
204
196
189
190
197
203
203
199
196
195
195
195
196
199
205
210
208
204
204
207
210
206
201
208
216
210
203
204
208
207
202
200
207
211
209
201
195
193
194
195
194
192
191
191
194
196
198
200
200
201
199
198
196
191
185
182
183
190
198
198
196
193
192
194
201
204
199
194
196
204
211
207
200
201
207
205
209
215
221
219
209
198
189
182
180
186
198
208
207
198
186
181
184
190
194
195
195
192
188
188
192
200
204
195
178
166
170
187
199
200
196
191
189
189
198
203
197
186
180
186
194
198
196
196
194
193
200
209
219
219
212
199
186
173
167
178
200
217
218
203
185
176
177
184
193
197
196
190
184
180
189
201
209
200
184
177
184
197
203
201
195
191
189
191
200
203
197
182
170
174
181
187
187
187
205
194
187
192
203
208
208
205
200
190
181
187
202
214
218
212
197
188
182
190
203
209
205
191
179
178
189
202
208
201
192
196
204
209
204
199
197
196
195
196
200
200
195
186
181
186
190
188
184
184
223
204
189
188
192
198
200
204
208
206
201
196
198
201
207
212
213
205
195
196
210
220
214
194
177
178
191
203
201
191
188
197
208
208
200
195
198
206
206
200
198
197
197
196
203
208
204
195
184
184
212
202
197
195
196
196
196
202
205
207
204
199
190
186
192
209
217
210
196
192
203
216
213
198
185
184
192
197
191
181
179
188
197
198
194
193
196
203
204
199
195
194
201
207
212
210
199
190
183
185
189
187
191
193
191
194
198
202
205
204
203
198
191
187
190
200
206
201
187
181
190
203
208
199
189
184
187
191
189
186
184
188
191
196
196
192
192
186
182
182
186
190
199
203
203
197
188
182
183
188
185
182
180
179
181
189
200
206
206
203
199
198
199
199
199
199
200
197
188
183
188
201
205
198
187
182
184
190
193
196
196
194
195
201
203
195
181
168
165
171
180
184
188
192
193
187
184
184
192
197
198
191
183
180
184
191
197
200
201
197
192
190
193
199
202
202
203
202
199
195
196
202
205
197
186
181
185
191
192
193
196
197
200
203
202
193
179
171
178
187
190
182
179
181
185
188
193
202
208
207
198
212
228
228
218
208
206
204
202
203
209
220
226
222
217
217
216
212
206
201
201
203
206
208
211
214
215
211
203
204
216
228
234
230
225
223
223
222
218
213
213
215
212
200
192
196
214
234
237
222
198
212
229
231
217
204
202
207
211
215
218
218
212
202
196
203
214
218
215
212
217
227
232
225
210
200
201
210
214
215
217
221
227
229
227
225
227
227
225
218
212
210
212
212
206
198
197
205
214
213
206
211
222
224
214
205
207
217
228
232
224
209
196
192
197
208
214
218
219
221
229
238
238
219
191
175
185
210
228
225
215
211
217
221
224
225
228
226
223
216
214
217
226
228
216
200
193
199
213
216
215
216
220
221
218
218
217
221
224
225
218
206
199
204
212
217
214
211
211
213
218
223
221
206
182
169
179
204
219
215
209
206
212
215
213
215
219
221
217
215
217
226
234
229
216
208
209
217
225
223
225
227
226
225
224
227
222
209
201
203
210
215
215
218
219
218
210
203
200
201
205
208
210
209
205
197
190
193
198
205
209
213
213
211
207
205
211
216
218
218
224
227
224
215
207
213
224
227
220
213
226
226
221
217
221
227
224
208
195
198
212
223
224
217
216
218
211
203
199
202
210
215
215
223
229
225
210
195
196
210
224
227
219
209
203
204
210
216
222
228
229
226
211
199
201
214
223
215
202
202
225
214
203
200
209
220
224
219
211
212
221
226
221
213
215
222
223
214
208
214
224
227
221
221
224
225
217
206
207
221
233
233
221
207
202
204
211
217
221
228
231
226
212
205
211
222
222
213
202
208
223
209
200
196
203
217
223
221
218
218
220
223
220
215
219
227
230
223
215
218
225
227
218
209
204
207
210
210
209
213
219
225
223
212
204
202
208
215
218
220
222
222
218
222
229
233
230
219
215
219
220
215
208
206
210
218
224
217
208
203
207
215
222
225
224
226
226
221
213
209
214
220
222
214
204
203
211
216
208
199
201
216
228
224
214
209
215
221
222
214
207
206
215
225
233
228
219
212
213
218
218
216
216
219
226
231
227
216
202
196
202
214
225
228
224
218
215
210
206
201
206
220
237
237
223
214
220
225
214
198
197
215
233
234
226
219
225
228
226
214
202
196
200
211
215
210
201
200
210
213
209
206
210
226
241
240
227
210
200
207
215
222
226
226
220
211
207
207
206
203
205
216
233
239
230
216
217
222
218
211
208
215
225
227
225
221
220
219
219
215
210
202
198
197
199
200
202
211
222
227
207
197
203
224
240
236
214
195
195
211
225
227
221
214
212
209
207
212
219
220
211
204
207
218
221
219
214
215
217
217
210
206
205
208
213
213
213
214
216
218
214
205
198
197
201
209
215
220
227
231
209
202
204
217
227
220
201
184
185
202
215
217
208
201
201
203
207
219
233
237
221
198
191
202
218
220
218
215
214
212
203
196
195
200
207
212
219
225
227
223
213
203
198
205
214
218
214
207
209
217
206
207
210
212
214
212
204
197
195
200
208
210
208
202
199
201
208
219
232
234
221
205
201
205
214
216
215
216
216
211
204
203
208
213
216
218
225
233
237
228
213
203
205
216
222
219
209
203
205
212
200
206
209
210
211
210
209
213
214
211
209
209
208
207
204
205
209
215
217
216
214
214
218
215
206
197
200
208
212
212
212
216
225
227
224
220
221
224
228
225
216
214
221
232
235
226
216
216
219
223
203
200
205
209
210
203
197
199
209
213
210
201
197
199
205
211
214
213
211
208
210
215
221
215
201
190
192
200
206
209
214
218
222
221
219
216
212
209
209
211
214
220
230
243
246
236
222
215
215
219
206
195
198
209
210
197
183
181
193
208
210
200
191
194
206
214
214
213
214
212
209
204
205
206
203
200
199
205
212
216
216
212
207
204
205
210
210
206
199
200
204
214
222
230
235
230
215
198
193
201
205
194
200
209
212
204
193
188
197
212
219
215
208
206
208
210
211
215
222
222
209
196
192
200
206
208
207
216
227
230
223
210
201
199
201
208
210
205
200
200
204
210
209
205
205
206
200
189
186
198
205
201
206
209
207
206
206
208
208
209
215
221
221
214
208
206
211
221
228
222
208
198
198
202
205
200
204
217
232
231
217
205
200
206
209
208
205
201
199
201
211
215
209
199
195
198
201
202
204
211
211
212
212
208
203
205
211
215
210
201
199
205
210
208
205
206
216
223
221
212
205
204
208
203
193
185
193
213
226
220
202
194
197
208
213
207
202
197
198
199
205
214
213
211
211
213
218
222
223
220
215
212
209
205
204
209
216
218
212
202
196
196
197
199
205
211
217
213
205
201
203
205
205
195
186
182
194
211
221
215
199
192
193
199
203
205
208
207
201
191
187
196
210
216
223
224
226
226
224
217
208
198
193
193
202
213
222
220
216
208
204
205
206
208
213
215
213
206
200
200
202
200
193
188
188
196
206
216
221
219
211
200
191
188
192
205
215
219
207
192
184
191
205
215
219
216
212
214
214
210
199
188
182
181
189
203
212
217
212
208
210
218
224
221
215
211
208
208
211
211
204
196
189
191
198
206
207
210
212
217
217
209
194
188
195
206
217
218
210
200
196
202
211
216
213
204
199
203
211
213
197
199
197
193
189
191
198
204
205
206
209
218
224
220
208
202
205
214
219
214
207
198
196
198
199
198
193
190
194
204
210
209
204
203
204
210
215
213
208
203
200
203
211
218
216
208
202
206
217
221
200
211
217
216
206
199
198
201
203
207
209
211
212
209
206
207
211
213
212
209
206
207
207
201
194
187
184
186
191
197
201
205
208
214
215
214
212
210
208
203
198
199
206
217
222
218
214
214
218
219
201
206
212
214
217
216
211
208
206
208
211
211
206
206
212
222
221
211
201
200
204
208
205
197
189
189
194
203
207
206
201
202
207
213
215
212
209
209
213
211
202
197
200
208
214
216
216
215
213
208
206
196
190
193
206
215
217
206
199
201
209
213
210
206
211
220
219
209
200
199
202
202
195
190
190
199
206
212
212
205
202
203
205
206
205
207
206
206
207
207
203
201
203
203
203
204
207
207
207
200
210
200
189
184
190
200
204
199
192
192
201
211
214
209
203
201
201
201
200
200
201
197
195
196
201
206
206
201
195
193
199
203
205
200
198
200
204
204
198
194
198
204
207
205
200
202
204
205
206
206
207
209
208
200
192
191
198
203
201
194
194
204
210
209
201
191
188
191
195
200
203
205
209
213
216
214
203
192
185
189
197
202
202
197
193
197
201
202
199
193
198
209
214
210
207
205
206
209
214
217
203
211
216
212
202
196
199
209
210
202
197
198
204
207
204
199
195
193
196
202
209
215
216
218
219
215
208
199
195
197
199
200
198
198
199
197
198
201
206
207
208
211
213
213
213
212
210
211
210
211
208
204
203
203
202
199
198
200
202
202
201
199
195
193
198
203
206
203
204
209
217
215
208
203
206
213
212
205
201
201
200
201
203
207
207
199
192
196
210
220
219
210
203
204
209
211
208
204
197
192
208
197
193
194
200
198
194
187
186
195
202
199
190
181
187
199
204
204
203
207
211
206
197
191
197
205
209
202
191
190
196
206
214
217
210
195
186
190
207
218
217
203
191
188
195
201
204
202
193
183
201
200
201
203
201
196
188
182
182
188
193
193
191
187
189
193
192
194
196
199
199
199
200
197
199
203
206
204
192
180
182
196
210
212
203
192
189
196
202
203
199
195
193
192
192
196
201
206
203
199
199
211
217
211
199
187
180
180
181
182
180
184
195
206
206
195
188
192
199
199
196
198
206
207
200
200
208
215
207
186
171
175
188
194
192
194
203
208
201
188
186
199
212
213
204
194
199
207
216
218
200
213
220
211
196
184
183
189
193
189
183
185
198
213
212
201
194
197
206
206
200
197
201
202
198
197
204
215
212
196
180
177
183
184
187
195
207
210
199
185
188
211
228
225
207
196
197
207
220
225
203
207
208
204
199
195
201
207
210
206
201
197
199
204
206
203
197
196
200
206
202
197
192
192
191
192
194
198
201
200
199
201
200
194
188
191
196
195
188
186
194
214
223
216
202
195
195
204
211
215
203
201
198
195
197
203
211
214
212
211
208
204
199
199
203
205
198
190
194
202
205
198
191
189
192
194
191
192
198
206
210
209
203
194
186
181
180
181
183
186
194
202
207
206
202
199
196
197
201
203
199
197
197
198
199
205
207
202
197
194
198
202
199
198
201
204
198
190
194
203
208
204
197
195
198
198
200
202
207
210
206
197
187
182
181
181
179
181
184
188
190
195
203
208
210
205
201
199
203
204
185
193
201
207
208
205
198
190
185
186
194
200
197
193
191
194
199
204
206
210
209
206
201
199
201
206
206
206
205
206
201
192
185
182
183
188
191
193
197
197
199
203
208
212
212
207
206
207
210
206
181
189
199
208
207
202
195
192
195
200
203
199
191
183
182
192
209
219
218
212
208
207
205
204
204
205
203
198
193
196
201
203
199
196
196
198
200
201
201
205
211
217
215
210
208
206
207
205
201
196
194
196
197
199
199
196
193
196
204
209
206
196
187
184
191
202
216
221
216
207
204
205
205
202
199
198
196
195
188
187
194
206
211
210
205
201
202
201
199
203
213
219
215
205
201
201
199
192
185
183
209
203
199
199
202
200
192
189
191
192
190
185
185
191
203
210
212
206
199
195
193
194
195
192
191
190
197
198
192
183
182
193
206
209
205
200
198
197
194
195
201
207
205
199
191
188
187
186
186
188
207
199
202
210
218
215
201
186
177
174
172
176
187
201
209
207
199
191
188
187
185
185
187
189
191
192
198
204
199
188
179
183
197
205
202
198
195
194
192
189
190
195
197
189
183
179
182
188
198
202
192
188
193
208
218
220
211
199
189
179
171
176
193
209
214
208
197
191
190
189
189
188
193
196
196
196
199
204
205
200
191
191
198
205
202
198
193
190
190
188
189
192
193
186
182
182
187
194
199
201
188
185
186
189
196
202
209
211
206
193
185
188
202
218
223
220
210
201
193
195
201
205
204
198
194
194
199
206
210
208
202
200
205
209
205
200
194
189
188
188
189
192
195
193
194
195
195
195
193
191
197
194
188
180
180
188
195
202
204
199
194
198
207
215
222
222
215
202
191
194
207
216
208
193
184
191
201
205
205
199
197
199
201
199
196
197
197
195
191
188
189
194
198
205
208
208
203
198
192
188
198
201
199
195
189
190
194
198
197
194
193
195
197
200
205
208
205
192
183
185
201
213
209
197
191
197
200
197
188
181
184
188
186
182
183
192
200
203
200
195
193
197
204
210
213
209
204
201
199
190
190
196
203
205
200
195
198
204
203
196
191
189
189
188
191
194
195
190
184
184
192
202
210
210
208
205
196
189
182
183
187
185
178
178
184
195
203
203
200
197
196
199
206
211
210
202
198
199
200
194
186
188
193
197
195
194
199
206
208
202
194
189
188
189
192
193
197
198
193
187
187
197
208
210
207
197
191
190
193
199
199
190
185
190
200
206
201
194
194
197
198
197
200
205
204
199
192
197
200
196
189
183
182
187
193
195
195
196
201
200
197
189
184
185
190
194
198
200
194
185
183
187
194
192
186
184
188
196
204
206
203
196
194
201
210
207
196
187
192
200
198
192
188
192
199
199
197
200
202
198
208
216
221
215
206
204
209
212
210
214
228
235
229
207
197
201
215
220
214
206
206
213
218
216
207
202
206
215
225
235
245
244
234
217
208
210
219
221
216
207
206
208
213
214
215
216
227
238
234
219
214
224
232
226
207
201
206
214
219
225
236
237
222
195
182
192
208
218
219
219
222
227
225
215
201
196
202
214
223
231
236
234
224
209
201
209
224
235
236
223
209
199
202
210
214
214
220
228
232
219
217
226
232
222
205
200
207
217
225
226
221
211
201
195
197
207
214
218
224
228
234
235
224
202
183
180
195
212
219
215
210
208
203
198
200
212
230
240
240
232
223
218
218
219
212
211
214
226
234
228
215
216
214
208
203
205
211
215
216
212
205
198
199
212
223
228
223
217
216
218
222
219
207
191
180
182
197
211
213
205
196
194
197
199
208
214
225
225
224
223
224
228
226
217
208
205
211
218
224
223
210
206
204
205
212
217
215
208
201
203
210
215
222
231
234
228
213
203
201
208
211
206
197
192
196
205
213
216
213
208
206
205
207
210
209
210
211
210
211
215
220
218
211
201
199
205
211
206
201
203
204
204
204
210
220
222
215
202
198
209
224
237
238
233
225
212
196
190
199
217
230
224
212
207
212
220
220
215
214
217
221
218
213
210
207
202
203
205
210
217
218
214
200
193
199
214
221
209
193
194
201
203
204
208
214
219
213
204
203
211
223
233
229
222
215
207
196
191
204
227
245
242
225
212
211
215
217
216
217
222
227
222
213
201
195
198
205
213
218
219
219
212
198
193
204
224
232
222
205
200
203
203
204
203
209
218
220
212
204
204
208
215
216
214
215
216
213
204
203
214
224
225
217
211
212
215
219
220
219
222
224
224
217
205
196
201
214
224
222
214
207
199
192
194
207
224
231
221
207
199
203
208
209
208
215
228
230
218
197
188
195
207
216
215
215
218
220
210
200
193
196
207
218
224
225
227
229
224
216
208
212
223
228
223
214
217
225
231
226
213
200
188
187
197
213
222
218
205
194
192
201
207
214
222
228
235
232
216
195
187
198
216
229
225
216
209
208
206
201
195
199
217
236
243
239
232
229
225
213
201
203
217
230
231
225
223
223
224
223
216
207
200
201
213
223
223
206
194
192
200
198
196
204
217
225
226
219
205
194
196
210
226
237
232
218
205
199
203
207
209
213
220
234
237
230
222
222
224
220
214
209
212
218
220
218
214
207
202
204
211
215
217
222
227
226
219
208
206
210
220
206
188
188
201
209
208
200
193
195
206
212
218
224
225
220
211
205
205
211
212
206
201
208
219
225
224
222
225
228
227
218
209
205
204
202
200
195
194
196
203
210
215
223
228
225
217
211
214
220
223
217
198
191
197
202
198
192
192
201
208
209
203
202
207
213
214
208
211
214
212
196
184
193
218
240
243
233
224
220
218
212
207
206
206
204
202
202
209
213
208
201
197
204
218
223
217
208
207
209
211
214
213
210
208
205
200
198
202
209
209
205
200
197
199
202
203
206
211
219
216
203
194
204
225
245
245
231
214
208
206
205
208
215
218
218
216
217
223
226
219
205
195
199
211
214
210
205
206
209
210
206
217
224
223
217
209
206
210
212
209
203
199
200
199
197
195
200
212
220
222
217
212
212
214
218
218
216
211
207
207
207
214
218
224
225
223
219
214
216
216
215
213
213
214
212
206
208
217
223
222
213
216
222
225
223
212
202
199
201
202
202
197
196
198
202
204
207
212
215
216
217
212
201
191
189
194
207
215
216
217
216
217
216
216
220
222
214
204
200
206
218
227
225
219
213
210
213
219
223
220
216
204
206
217
221
210
194
185
191
203
203
195
187
195
209
219
219
214
214
214
210
200
192
184
185
194
208
219
225
226
222
218
215
216
221
223
217
206
198
204
213
222
223
217
216
219
221
219
214
211
208
192
193
207
214
208
195
189
197
210
211
201
194
200
212
222
223
222
225
225
217
206
198
200
201
206
210
219
225
225
217
209
212
219
227
229
223
211
205
204
210
215
217
214
217
224
223
217
210
212
206
199
196
203
205
205
203
204
208
211
210
210
207
210
211
214
218
224
231
232
226
220
216
217
215
212
215
219
221
211
200
196
202
216
218
216
208
198
193
195
206
215
217
214
214
218
217
213
208
212
221
219
211
204
202
203
207
214
213
209
207
210
215
213
209
207
210
217
220
220
223
226
230
224
214
207
214
220
217
205
192
192
201
206
203
197
190
180
175
178
194
214
221
215
211
210
211
208
209
212
226
224
218
210
204
205
209
215
217
213
212
214
214
210
205
205
208
210
207
208
214
224
230
224
212
204
207
213
214
207
200
203
209
207
203
201
196
188
178
178
189
206
214
213
211
210
211
215
217
216
207
207
211
212
214
211
210
211
212
214
218
220
215
207
203
204
209
210
208
206
212
219
225
223
215
208
206
206
210
210
212
211
208
208
210
213
215
210
203
200
200
203
206
210
213
216
217
223
226
221
188
191
204
215
216
214
211
209
204
204
210
216
214
208
203
205
212
217
218
217
215
216
215
217
217
215
210
205
205
210
213
211
203
201
206
216
218
222
219
217
213
211
210
214
218
223
222
223
225
220
188
192
207
218
217
212
210
206
201
194
195
203
211
208
205
208
215
221
223
219
218
215
209
205
205
206
205
199
198
203
211
211
206
201
198
202
209
213
213
211
210
212
219
225
227
226
222
221
215
212
208
208
216
221
217
212
206
204
200
194
194
198
205
208
206
209
214
217
217
218
218
217
211
203
196
192
192
193
197
204
208
211
212
208
200
194
195
203
207
204
201
208
221
229
228
220
218
216
213
208
222
217
213
215
214
212
206
202
200
202
204
205
206
207
206
207
207
210
214
216
216
215
212
210
204
197
192
197
206
207
204
205
209
211
203
195
195
206
213
207
198
199
213
224
220
208
205
208
212
209
219
208
201
198
203
205
203
199
196
201
208
215
216
214
206
204
204
210
217
215
211
207
212
222
224
218
210
208
208
205
201
202
206
208
204
203
208
218
217
205
190
192
204
214
211
197
195
202
211
211
206
202
196
191
190
194
200
201
198
198
203
213
222
218
208
202
207
215
219
214
204
201
211
225
235
233
221
209
197
195
202
213
216
211
204
207
214
220
212
196
188
195
206
205
200
193
193
202
210
210
204
205
206
199
192
193
200
208
208
201
199
206
216
216
208
201
204
213
217
212
204
204
213
224
231
227
214
200
191
192
206
221
227
220
211
205
210
211
204
197
200
209
214
208
197
193
198
202
207
209
214
211
212
210
202
196
198
208
210
205
201
203
207
208
206
202
202
204
207
210
209
210
211
217
219
213
202
195
197
206
213
217
218
215
209
202
198
201
203
205
208
211
212
206
201
200
201
202
204
208
216
204
202
205
207
199
195
193
199
208
211
209
204
199
198
200
199
201
206
210
212
207
200
203
207
208
203
199
205
218
221
212
200
197
200
199
196
201
208
204
197
190
193
200
208
208
202
200
198
201
206
196
194
204
208
200
190
187
195
210
217
212
202
195
196
198
196
199
205
213
211
199
187
190
203
211
209
203
202
215
221
214
199
189
188
192
202
211
214
204
189
177
180
193
203
203
201
198
198
199
199
199
205
211
207
194
186
191
204
214
215
206
202
203
204
201
196
198
205
208
202
195
192
196
205
210
211
205
199
198
206
212
210
200
193
195
205
215
214
204
192
185
187
189
195
200
201
202
202
203
205
218
222
213
196
181
181
194
206
208
198
194
204
221
226
215
201
198
200
199
195
197
205
210
208
207
208
210
204
193
191
199
208
208
203
201
205
205
202
200
201
205
201
197
196
200
204
205
206
210
207
218
217
202
185
178
185
196
200
194
186
193
213
234
238
220
202
195
199
198
195
199
209
214
208
203
202
212
213
203
193
191
197
205
205
200
195
188
188
196
209
218
213
202
197
199
204
209
207
206
195
194
191
188
188
193
199
199
195
191
195
205
218
229
225
210
194
191
199
206
203
199
198
203
205
201
200
206
215
214
206
199
197
196
193
189
182
179
184
195
209
220
216
206
197
196
199
205
204
199
187
179
181
192
201
205
202
197
197
206
214
218
215
210
205
198
191
189
197
205
201
191
190
198
207
208
204
204
209
212
206
199
191
187
183
181
180
181
186
194
202
212
216
213
204
198
195
195
196
195
192
187
195
208
211
201
190
188
200
216
225
223
212
201
195
196
197
200
201
198
192
189
192
202
210
215
212
206
204
200
196
193
189
189
188
188
188
189
189
194
200
208
214
214
210
202
196
194
196
196
191
196
209
219
210
190
179
183
197
210
217
220
214
202
194
199
211
218
210
198
192
194
198
204
210
214
213
207
200
197
196
195
197
200
202
202
197
191
191
196
202
206
207
204
202
200
200
201
199
197
188
199
214
217
204
186
183
192
200
198
201
206
209
202
194
200
215
224
216
203
199
203
204
203
204
206
205
200
199
201
204
209
207
206
205
203
200
195
193
195
204
205
200
192
190
193
198
200
195
186
189
202
213
213
200
192
197
204
204
196
191
188
190
191
195
202
210
213
206
199
198
204
206
202
197
192
194
196
200
202
209
219
220
211
203
198
199
197
193
191
195
201
199
190
184
183
185
184
184
179
195
203
205
205
201
202
203
203
200
195
189
181
177
185
197
205
205
196
186
182
187
197
203
201
191
186
190
199
201
199
203
218
227
220
204
195
196
197
192
185
186
195
199
196
188
182
175
177
185
192
198
197
197
201
205
206
199
192
192
196
197
189
183
187
198
206
203
194
186
182
184
192
201
202
198
196
200
204
201
194
195
208
219
215
203
198
198
200
195
190
187
193
200
202
198
192
186
188
200
211
190
189
193
198
200
197
192
194
199
205
205
199
194
192
195
200
204
204
204
200
195
193
198
204
212
214
210
204
201
199
198
200
199
197
197
200
204
207
206
202
195
193
196
201
204
203
201
202
208
212
179
185
190
190
184
181
188
198
205
207
204
200
198
196
195
199
204
208
210
208
203
197
195
200
210
215
209
202
201
208
209
201
188
186
192
201
205
205
203
199
194
192
194
199
204
203
200
200
203
202
178
186
188
181
175
177
188
198
202
199
196
195
196
198
201
201
200
196
195
199
203
200
194
193
201
208
207
199
199
205
208
202
191
186
192
201
202
197
190
188
190
192
194
198
197
194
194
198
203
200
187
194
193
188
186
189
195
197
193
189
188
193
199
204
203
199
193
187
184
191
196
199
196
195
202
210
208
198
188
188
195
198
193
187
189
195
201
196
189
186
189
194
197
199
197
194
197
207
214
202
195
200
204
205
202
201
200
196
190
186
189
200
210
212
206
197
194
192
192
193
194
193
195
199
206
212
208
199
189
185
191
194
190
185
187
196
202
201
197
196
198
203
206
207
201
197
199
206
211
201
194
198
206
211
207
201
198
195
194
195
197
205
211
211
206
197
195
199
200
195
190
188
192
197
201
205
205
202
202
201
200
192
182
184
195
206
207
201
199
202
206
207
211
216
213
199
189
187
190
188
189
189
191
196
201
199
195
190
194
198
202
201
199
195
192
191
193
195
193
187
186
186
191
193
190
192
196
202
210
214
207
194
184
189
203
211
206
197
196
202
205
205
207
211
211
199
185
178
178
179
217
217
216
211
208
216
223
228
223
221
227
231
224
207
194
193
203
210
210
208
210
215
223
223
221
217
219
226
232
235
237
234
226
214
207
208
213
213
206
202
208
224
245
254
250
234
221
211
209
210
216
223
228
223
215
215
218
217
219
222
233
239
232
213
199
197
202
205
209
211
211
207
203
201
208
221
233
234
228
224
224
224
217
205
197
199
207
214
215
217
220
227
234
237
234
226
221
220
220
216
218
227
230
223
214
212
215
213
211
212
219
226
228
220
213
208
204
202
201
205
208
204
197
196
206
224
236
234
218
207
206
206
200
193
196
208
219
223
225
231
237
237
231
222
217
216
220
224
223
218
217
217
209
201
200
209
214
211
203
201
205
216
221
221
217
210
205
202
199
198
200
196
194
197
207
225
234
230
218
208
206
206
202
202
209
221
228
225
223
229
234
233
220
209
207
211
215
213
210
213
211
200
190
189
198
207
212
209
201
203
209
218
220
217
209
201
199
203
209
209
202
195
190
195
206
222
231
231
227
222
219
216
215
219
223
221
217
213
210
213
216
215
209
205
207
211
210
202
198
208
196
195
197
203
211
214
211
208
206
210
217
222
222
217
208
199
198
206
218
225
222
208
199
195
200
208
216
225
229
225
216
209
211
218
221
218
211
206
202
201
204
209
209
210
212
216
215
210
207
211
190
201
210
219
220
219
212
209
207
209
210
213
215
217
217
213
208
208
215
222
225
223
214
206
202
202
209
220
226
218
204
196
199
206
213
218
221
222
216
209
210
215
214
209
209
213
222
223
218
210
200
211
215
218
221
223
222
215
207
199
199
199
203
211
220
222
219
210
205
204
208
212
214
214
214
213
218
222
221
211
203
203
207
212
217
227
238
243
238
228
222
213
202
194
199
210
222
220
209
196
208
214
215
212
214
220
224
221
210
201
199
202
204
205
208
214
216
212
207
201
200
203
208
213
217
220
220
215
207
200
204
217
226
226
226
228
236
244
246
239
224
206
193
194
209
221
222
209
197
195
201
210
215
212
202
203
213
218
213
208
210
216
215
208
200
199
204
213
222
224
220
214
209
206
205
208
208
203
196
194
204
217
227
224
219
216
219
221
224
226
221
209
209
218
231
234
222
205
200
210
195
198
203
195
181
180
193
207
211
208
210
214
216
210
201
198
202
211
222
231
231
224
217
206
199
200
202
204
204
204
208
213
214
207
202
201
198
196
198
201
208
218
229
235
233
224
211
209
213
222
203
191
184
179
172
173
186
199
209
207
203
202
203
208
211
213
210
206
204
206
210
218
222
223
217
211
210
214
217
217
213
210
205
201
195
195
193
193
190
191
202
215
230
232
221
213
209
215
220
220
218
200
190
189
191
192
198
206
211
212
205
198
196
202
212
217
213
201
189
184
189
202
223
239
242
232
220
214
214
213
209
208
207
207
202
200
201
205
205
202
201
204
214
219
219
216
219
221
221
211
219
219
217
215
214
212
215
220
225
221
214
206
201
202
205
207
208
206
202
196
194
200
214
231
240
235
221
210
206
207
207
209
213
216
217
216
214
214
213
210
204
199
204
210
216
218
222
221
218
208
218
232
238
230
221
216
220
226
226
221
214
213
213
210
205
202
206
213
219
219
214
203
196
198
209
221
223
219
212
211
213
213
215
216
221
225
221
213
204
205
208
207
205
202
200
203
209
216
215
208
219
232
236
229
219
213
216
218
218
216
214
214
219
220
218
215
212
211
215
217
214
202
186
175
183
207
227
232
224
217
215
217
214
213
217
222
218
207
199
203
213
214
206
196
187
192
205
216
218
212
217
215
217
219
217
212
208
208
213
217
215
210
208
216
226
228
221
211
206
206
208
204
196
186
187
204
223
231
224
215
213
213
214
214
219
221
218
214
208
209
213
210
205
196
199
212
225
234
231
221
205
197
199
210
214
212
209
210
216
222
215
201
193
201
217
225
220
212
212
214
217
217
216
212
207
207
213
216
215
209
205
207
212
219
221
221
219
218
219
214
210
204
203
210
221
238
246
244
235
227
204
201
204
210
212
211
213
221
228
225
214
199
194
200
210
211
209
210
215
223
227
225
223
222
218
214
212
211
204
199
199
203
211
210
209
208
211
215
215
210
204
203
206
212
223
233
235
226
216
213
215
220
220
217
211
207
209
220
228
222
213
207
208
211
212
207
204
206
212
221
225
224
220
215
213
214
216
210
199
193
199
210
215
209
200
199
204
204
199
197
204
212
214
210
207
209
211
207
204
205
217
224
227
224
214
204
200
205
214
216
215
215
216
214
212
213
214
213
215
216
216
221
219
215
211
208
208
204
197
194
202
215
225
222
216
213
209
201
193
196
209
219
218
207
201
203
208
212
213
214
205
210
221
225
218
206
196
198
204
213
217
217
210
201
202
207
216
218
216
212
212
219
222
223
217
209
202
201
201
202
206
213
221
227
231
227
213
199
195
205
219
219
212
206
210
218
226
230
230
225
192
199
212
224
219
210
207
207
209
211
212
211
202
194
193
200
211
210
206
204
210
218
222
221
217
213
212
211
212
211
209
209
210
216
222
219
209
198
197
208
221
219
210
206
212
228
235
235
227
215
188
188
203
213
213
210
210
213
209
201
196
198
201
202
204
206
205
200
196
200
210
217
211
204
201
210
218
218
212
209
210
211
212
208
205
204
202
202
202
204
211
216
214
209
209
217
224
223
209
197
195
187
195
205
205
200
201
204
201
193
185
188
200
210
214
213
205
200
198
203
210
210
202
194
193
201
209
212
210
207
210
216
216
209
199
196
202
209
210
202
201
213
223
221
210
205
209
212
205
196
209
200
202
208
206
196
191
193
199
196
190
191
200
208
209
204
203
204
212
213
208
204
202
206
207
206
202
208
211
212
210
206
207
206
197
194
202
218
221
209
198
204
222
231
225
208
205
209
210
208
210
208
211
213
208
198
192
195
202
204
202
202
206
207
201
194
196
207
217
215
206
201
210
226
231
221
210
210
216
215
203
195
192
193
192
195
205
224
228
213
197
195
212
230
231
217
204
202
209
209
201
206
211
211
207
201
201
205
207
205
205
209
213
211
204
199
200
210
218
214
205
205
219
233
237
231
221
214
209
201
195
195
198
199
200
202
211
223
224
212
200
197
206
214
216
208
201
199
203
204
203
203
208
209
206
204
205
208
209
205
204
208
212
211
207
206
210
218
220
214
209
213
222
229
228
222
216
208
197
187
188
204
218
224
220
213
213
214
210
208
207
208
206
202
198
198
201
203
205
204
215
212
209
210
210
209
208
209
209
206
205
206
206
206
207
208
214
219
219
213
210
210
216
219
217
206
195
190
189
192
199
209
221
229
227
219
213
208
205
201
202
204
203
201
199
200
205
208
208
210
219
215
212
215
219
220
215
214
216
216
214
210
207
207
210
209
208
209
210
209
206
201
203
207
209
201
186
181
193
209
218
213
203
203
207
212
216
215
209
197
184
183
194
207
211
211
209
208
207
210
204
198
202
211
219
222
220
220
225
227
223
215
215
217
218
210
203
205
209
211
206
197
194
200
207
205
194
190
199
218
226
215
199
188
190
200
215
223
216
199
178
174
190
207
215
216
211
207
204
202
192
188
190
201
208
211
211
219
228
233
226
217
217
224
226
216
207
206
207
207
202
195
197
204
208
209
205
202
202
207
215
216
210
200
195
198
208
214
214
205
195
191
193
198
202
207
212
210
203
198
200
199
199
196
194
193
199
209
222
224
216
209
214
224
229
224
213
205
196
188
187
195
207
215
214
207
203
203
202
200
204
210
213
211
206
200
196
193
200
209
215
211
195
183
188
202
212
213
203
196
206
208
200
189
181
185
197
206
206
202
199
204
214
224
230
225
213
198
185
178
181
195
212
222
216
206
199
201
207
207
205
202
203
207
206
201
189
184
195
212
226
219
194
174
178
200
212
213
204
197
198
197
187
180
182
192
204
205
198
195
198
208
216
220
221
214
206
197
194
192
193
196
206
214
214
207
201
205
210
213
208
201
197
199
202
202
196
195
203
212
219
209
193
181
186
198
207
206
202
195
198
192
187
190
197
202
202
201
204
212
219
221
215
207
201
200
201
203
205
204
194
190
194
203
210
207
203
201
203
203
202
203
201
201
202
205
207
209
211
209
202
200
196
198
202
201
200
195
193
195
212
205
205
211
209
199
189
193
209
225
233
228
215
200
193
194
204
211
208
197
184
182
190
200
207
208
205
198
191
189
196
209
218
219
212
205
202
202
202
200
200
201
204
208
209
203
195
188
188
195
217
211
215
219
209
190
183
189
204
212
218
222
222
213
203
201
209
211
202
186
179
185
194
202
206
209
208
201
190
186
196
213
227
227
213
196
185
182
188
197
202
205
204
201
201
197
192
189
192
195
212
210
216
216
203
188
190
199
203
195
193
204
218
219
210
202
205
206
199
188
184
190
196
201
206
208
207
202
198
197
203
212
216
211
200
186
179
181
187
193
200
198
194
188
185
185
191
195
199
197
202
210
216
213
199
193
204
214
213
201
191
192
200
203
204
202
199
197
194
194
193
192
195
199
202
201
198
202
203
204
204
208
208
201
193
188
191
195
193
189
187
189
191
186
186
187
192
197
204
205
194
207
212
204
195
197
208
216
219
217
211
200
190
191
200
205
201
194
190
192
195
198
201
200
193
189
191
199
203
201
200
205
210
206
202
199
202
201
193
184
182
188
194
197
198
197
193
196
203
210
192
199
200
195
193
197
201
203
210
221
225
214
197
190
197
206
208
202
195
193
198
204
208
204
196
193
197
200
195
190
191
202
207
207
205
205
206
203
195
189
188
190
196
202
206
206
200
196
199
207
192
198
201
199
196
195
193
194
200
212
221
216
204
191
188
196
206
209
207
203
202
203
203
202
206
212
210
201
191
189
192
195
189
186
192
201
209
207
205
201
195
190
193
198
202
203
199
195
195
197
196
204
210
208
203
197
193
197
202
206
208
206
198
185
180
184
197
203
208
205
201
193
188
193
207
219
212
198
192
198
203
196
180
174
184
200
206
208
205
202
195
189
192
193
193
192
189
191
193
196
198
207
209
205
201
199
201
203
204
204
202
197
192
186
183
186
192
196
197
199
197
188
184
188
201
208
203
195
194
201
208
205
196
194
199
203
202
196
194
196
192
189
189
189
190
186
186
193
201
202
198
201
197
190
192
199
202
200
196
195
197
197
196
196
196
196
195
195
194
197
197
193
189
189
192
197
200
196
189
189
197
210
217
218
213
203
195
187
184
187
190
191
189
188
189
190
195
204
212
208
197
194
189
186
190
198
198
192
185
186
194
203
209
208
204
199
198
200
202
199
196
192
189
186
188
196
200
197
188
185
194
210
218
214
205
198
195
187
184
186
190
193
194
191
191
193
195
198
203
202
196
197
195
195
197
198
195
189
185
187
195
204
209
208
202
194
196
201
204
199
192
186
184
187
191
197
200
198
194
195
201
203
199
193
194
200
202
195
186
186
191
195
198
200
197
191
185
180
182
188
196
198
195
194
197
198
197
195
192
189
190
193
197
200
197
192
192
194
194
191
189
191
196
200
203
203
200
197
197
200
199
191
181
183
196
210
208
197
188
190
194
197
196
196
193
189
180
176
177
182
216
211
209
211
213
218
222
223
220
211
208
209
214
215
207
197
195
200
212
221
224
224
224
223
219
219
223
228
225
214
204
205
213
218
219
217
219
217
210
205
211
225
245
249
238
216
192
182
191
213
216
212
212
212
217
219
219
218
215
212
215
219
224
224
217
209
203
205
211
217
216
210
206
207
216
230
240
235
219
201
195
204
214
220
223
223
221
216
209
207
219
237
247
250
238
221
203
196
199
210
219
220
214
214
219
227
225
216
209
207
217
230
238
234
225
214
206
202
201
202
203
208
213
217
225
232
233
221
206
202
205
214
215
218
224
233
232
220
210
210
224
239
244
240
234
231
225
218
211
210
226
220
208
203
211
223
224
215
202
201
214
233
239
228
212
201
199
199
198
197
202
213
226
233
233
229
216
204
200
210
223
228
221
218
223
233
233
225
212
213
225
236
234
230
229
231
231
222
211
211
225
215
202
196
199
208
214
213
207
203
211
222
223
210
195
188
197
209
216
212
208
212
219
225
224
217
206
203
207
216
222
224
220
219
221
222
223
223
218
214
220
227
231
230
226
222
216
210
208
213
213
211
207
205
201
202
207
216
216
209
202
200
201
202
198
199
209
223
228
223
210
205
207
209
207
202
204
214
220
213
202
198
205
214
217
218
218
220
215
209
209
222
231
231
222
210
202
202
211
217
206
212
219
220
215
209
208
217
220
209
192
185
192
207
215
219
221
223
219
209
203
206
213
212
204
199
207
222
225
207
186
184
200
216
222
223
224
223
216
209
212
221
230
229
218
205
202
210
221
226
212
222
227
226
220
212
206
209
213
207
198
193
199
210
217
218
215
212
206
201
200
208
221
225
218
211
212
220
220
204
192
199
217
231
232
231
230
230
229
227
229
230
226
218
217
211
211
217
223
227
221
227
228
220
209
201
200
208
214
215
211
210
210
208
205
202
202
207
211
214
210
209
213
217
217
214
212
211
208
203
206
219
232
234
225
221
221
226
234
239
240
232
223
217
219
220
220
217
221
226
214
221
224
208
189
186
200
220
230
227
220
215
211
205
200
197
201
210
224
232
226
210
198
194
198
205
208
206
203
205
216
226
224
215
206
203
207
213
220
225
228
226
225
223
219
215
210
207
213
222
202
209
213
200
183
184
207
230
237
229
220
212
206
201
202
207
210
213
219
225
227
216
200
189
188
196
205
207
208
209
217
220
213
202
195
199
206
206
203
204
213
223
228
221
208
197
194
197
202
209
197
200
205
202
193
196
209
222
225
222
219
213
204
201
206
217
216
207
199
202
214
224
222
210
198
198
204
211
213
212
210
212
208
203
201
207
212
210
206
205
215
226
229
216
200
193
197
203
206
206
201
201
205
211
215
217
215
213
210
214
219
220
212
205
209
217
219
207
195
192
206
224
232
225
212
204
206
214
217
213
207
208
208
210
211
215
218
216
215
219
224
228
224
214
208
210
217
220
219
213
206
207
207
212
220
228
229
224
219
215
217
218
217
212
209
215
221
219
215
209
212
216
218
217
213
211
215
221
224
222
215
210
211
213
219
225
223
216
214
215
218
219
216
215
216
220
223
222
220
217
209
209
205
200
206
218
234
239
231
216
210
213
216
216
214
216
222
224
224
219
215
211
203
199
206
219
229
231
227
224
221
219
214
213
217
226
227
215
203
201
204
208
210
211
210
210
209
207
206
207
207
206
202
194
195
204
221
231
227
216
210
210
216
220
222
223
221
213
207
205
209
211
204
196
201
220
235
232
217
209
211
218
214
209
208
216
221
215
207
203
205
207
206
201
198
200
202
199
198
198
199
203
204
200
196
199
206
214
217
218
211
207
207
212
219
223
220
209
196
191
200
212
220
215
211
216
225
224
209
194
197
207
210
205
199
202
211
220
223
219
213
204
202
201
203
212
214
213
208
204
195
203
209
208
204
204
211
220
224
220
210
197
192
197
207
213
216
212
206
198
200
211
225
230
222
216
216
217
211
201
197
201
204
200
194
197
208
225
235
227
210
192
191
202
218
229
231
228
220
214
203
213
216
210
204
206
219
232
236
226
207
192
189
194
199
198
199
203
207
208
206
205
209
216
216
215
216
215
210
209
210
212
210
199
191
193
210
228
236
225
205
189
187
199
213
224
228
224
218
214
204
211
213
209
202
202
209
221
225
214
199
191
194
201
205
201
195
194
201
208
207
198
188
187
198
211
214
208
199
201
212
225
223
208
195
199
214
227
231
223
214
204
197
196
200
207
210
210
208
207
201
196
196
198
197
196
196
200
200
194
191
192
196
204
213
218
216
211
209
209
204
194
181
180
190
202
207
203
196
198
210
222
225
220
215
215
219
219
219
222
227
223
214
205
201
204
205
205
205
207
203
192
193
196
199
198
196
196
195
195
195
195
196
200
210
222
230
225
216
209
202
196
193
195
198
201
204
207
211
212
209
209
214
219
222
220
210
200
201
213
227
227
217
211
211
217
216
212
210
207
213
211
208
205
201
200
207
211
210
211
211
209
204
200
201
208
212
210
205
201
203
208
208
208
206
208
214
222
226
220
211
204
205
210
214
210
202
189
191
203
218
221
214
209
211
219
220
217
211
204
209
208
211
207
202
200
207
213
213
210
207
210
209
207
203
198
195
192
191
196
205
211
210
204
202
213
223
226
219
208
202
203
206
208
207
209
207
206
201
203
212
219
216
203
192
198
211
219
212
204
192
187
197
207
203
198
197
203
203
198
194
198
206
209
207
201
197
197
199
200
205
206
203
199
205
213
218
214
204
196
197
204
209
210
211
214
222
228
218
206
205
216
218
204
184
183
202
218
216
209
187
184
199
216
212
199
193
203
211
206
196
190
196
202
202
203
205
210
215
212
207
202
203
209
212
209
204
203
206
208
207
204
203
207
209
213
219
224
220
206
199
204
210
209
202
199
205
212
212
210
193
199
217
228
222
207
201
213
224
220
203
192
193
199
203
202
203
208
214
213
207
205
207
212
210
199
192
202
218
224
213
197
190
197
202
202
201
205
210
209
202
197
202
217
225
221
211
201
201
206
196
205
217
226
222
212
208
212
217
213
203
197
199
205
209
205
200
200
203
207
209
213
213
210
198
190
195
211
221
216
200
191
195
204
207
200
192
193
204
213
210
206
205
216
225
219
207
198
196
203
194
194
199
206
212
214
209
204
201
200
201
202
205
211
213
214
210
208
207
208
210
216
219
211
199
196
203
214
209
192
183
194
214
228
227
213
202
198
202
210
212
209
206
205
205
206
206
206
206
205
201
196
193
198
210
216
213
207
203
201
198
200
205
212
216
216
219
221
219
212
210
212
217
216
208
201
201
200
194
184
186
203
221
233
231
224
217
213
206
205
203
205
205
201
200
203
210
212
211
204
213
211
206
206
211
219
223
223
218
205
196
196
206
219
222
216
212
215
218
213
208
208
209
209
205
195
187
185
187
195
202
209
211
212
214
219
223
223
213
203
195
197
205
208
210
213
215
212
203
192
214
210
205
205
210
220
223
226
220
208
196
198
215
229
229
214
202
205
211
212
211
206
205
202
196
187
181
181
190
203
210
208
203
200
202
204
210
213
209
200
193
196
208
217
218
219
217
212
201
188
200
191
187
196
207
218
218
215
211
209
207
211
218
226
223
211
205
206
209
209
205
204
206
205
198
190
187
190
195
201
206
208
208
204
200
196
197
198
199
199
200
205
211
213
212
211
215
213
204
194
195
190
188
195
204
210
214
210
210
214
220
218
211
205
203
208
213
215
207
196
193
200
207
211
205
200
196
199
201
204
206
209
208
204
197
195
194
193
198
202
211
215
210
201
197
202
211
214
207
198
198
203
200
194
193
203
214
218
217
215
216
211
200
190
194
210
223
219
205
191
189
197
207
211
209
204
202
203
207
211
212
208
203
199
198
202
202
201
203
204
211
208
197
189
192
201
210
210
205
203
204
207
199
185
181
193
213
222
217
211
206
204
199
193
200
214
223
217
205
195
194
198
203
204
204
201
202
204
207
208
209
206
202
200
208
215
217
212
208
203
199
191
183
184
196
208
211
204
202
209
214
210
197
182
181
189
203
212
215
212
210
206
199
193
197
202
210
211
206
198
193
195
196
197
197
196
195
193
192
193
198
205
210
212
213
217
218
216
211
203
190
179
175
184
201
210
207
198
197
211
218
212
203
197
194
192
194
199
205
211
212
208
203
193
189
193
202
209
205
196
190
192
195
199
198
199
198
192
185
184
195
217
230
225
211
202
203
209
211
204
192
182
180
188
201
205
201
194
196
205
208
203
203
208
207
200
195
194
195
196
197
203
205
202
197
195
201
205
202
195
190
193
198
202
206
209
208
201
192
189
202
222
234
225
200
182
181
195
206
206
200
195
193
197
199
198
196
193
196
199
199
193
196
205
205
201
198
197
192
182
180
191
203
209
207
202
199
200
203
203
201
195
196
201
207
211
208
202
194
191
195
205
211
205
191
177
179
196
206
206
204
198
198
201
201
198
196
196
201
201
198
193
195
195
193
192
195
197
193
188
185
188
196
205
210
206
197
195
205
214
210
195
188
195
203
202
196
193
193
189
182
181
187
193
196
196
199
203
205
204
202
200
200
202
205
206
203
201
203
202
195
197
195
188
181
184
192
197
201
204
203
196
193
200
210
213
205
201
206
215
209
195
188
191
193
191
189
191
192
188
181
182
191
202
212
215
214
207
200
200
201
201
199
201
207
211
210
203
200
198
192
199
197
188
182
187
197
201
203
207
211
206
200
201
207
213
210
206
205
206
206
201
198
192
191
193
197
199
192
189
191
199
203
206
207
214
213
204
196
196
199
200
197
194
199
206
208
202
191
186
196
199
198
197
198
202
205
204
200
198
202
207
208
202
200
197
202
203
200
198
201
203
200
193
193
202
206
200
188
188
200
206
200
192
190
199
204
199
194
194
198
197
193
190
190
195
199
197
188
181
207
208
208
209
213
213
209
202
196
192
194
203
206
200
192
188
193
196
197
197
199
198
194
190
192
199
198
190
184
190
202
205
195
184
184
187
191
193
194
196
197
194
192
191
190
188
187
189
190
187
209
211
210
209
212
212
207
200
195
194
197
199
199
197
194
195
195
195
195
196
199
199
191
184
184
185
188
189
190
193
199
203
205
206
200
192
184
185
193
199
199
195
192
193
193
191
187
190
195
200
198
203
197
192
196
200
201
195
192
195
199
198
195
197
201
206
204
197
193
195
199
200
197
186
180
181
187
195
196
191
191
203
220
227
218
200
187
184
192
200
201
196
189
186
191
194
197
195
198
204
192
193
184
176
181
190
195
192
189
192
197
197
194
195
199
200
203
199
197
196
197
199
198
192
185
183
188
194
189
187
194
209
221
221
208
200
197
195
196
197
198
194
187
184
187
195
196
196
194
199
201
196
187
178
181
188
193
192
189
190
190
190
189
189
190
191
193
199
201
199
193
190
192
195
195
192
188
181
179
186
201
212
210
199
193
199
208
208
197
191
189
188
186
183
183
188
193
191
190
191
206
201
195
188
188
193
200
204
199
190
180
179
186
192
194
190
191
192
194
192
190
189
195
199
202
199
189
181
179
187
197
201
196
192
196
206
209
199
188
185
187
185
183
181
181
184
190
194
195
193
210
199
199
206
211
211
209
209
209
204
201
206
218
223
217
207
205
215
226
232
229
226
224
219
208
206
215
226
226
213
203
205
216
223
223
225
230
232
227
218
212
211
214
211
210
205
199
198
208
223
219
205
197
203
208
209
207
208
213
212
207
207
216
224
224
216
215
215
220
218
215
213
218
217
212
215
221
224
219
206
199
206
219
231
235
240
244
241
231
216
209
214
221
225
224
219
211
207
209
220
228
216
206
208
217
224
221
217
214
210
209
214
219
222
223
220
218
215
210
203
205
217
228
229
220
211
204
201
203
207
216
222
226
228
234
240
245
237
219
205
205
216
227
232
231
229
227
224
223
224
231
222
216
215
222
230
230
221
209
204
210
219
223
221
217
218
220
215
209
205
211
228
240
241
227
208
189
185
196
213
228
231
225
218
219
227
234
228
213
202
206
220
231
231
227
224
225
226
227
227
233
227
219
214
211
214
220
221
216
209
209
215
220
218
215
216
219
219
218
215
217
226
234
236
226
209
194
192
199
212
220
220
218
213
213
216
224
226
220
213
215
228
233
229
219
209
211
217
223
225
232
226
222
212
200
196
207
224
230
217
200
194
200
210
213
214
216
219
219
215
211
212
218
221
218
212
209
213
213
207
201
206
215
220
216
213
218
223
222
215
216
222
230
229
218
206
202
208
218
225
220
224
225
221
205
194
199
220
234
221
199
186
195
209
211
207
206
211
211
206
203
205
214
218
213
209
214
225
222
206
195
206
226
235
224
212
206
208
209
209
213
220
227
228
227
217
208
208
218
229
205
215
225
225
213
193
186
199
215
218
213
211
217
220
209
196
192
202
208
206
203
207
220
225
220
212
215
224
225
213
208
220
238
242
227
208
197
197
201
208
214
221
225
225
227
222
210
212
225
241
200
209
219
219
210
194
185
191
202
214
220
229
235
227
210
193
189
202
213
213
206
207
219
229
231
225
222
225
226
224
225
230
235
228
213
204
198
202
207
214
222
226
227
222
214
202
200
213
230
243
208
213
218
215
208
207
212
216
217
214
216
220
222
219
212
206
204
206
211
211
206
204
209
222
232
235
232
228
226
227
232
230
222
207
198
203
210
215
217
218
223
229
230
218
198
185
189
207
226
230
216
224
229
224
220
229
240
242
234
226
221
216
208
207
213
219
218
206
200
202
206
207
207
210
217
227
229
226
223
222
225
222
212
203
203
212
220
221
216
217
224
231
229
216
199
191
197
205
210
207
209
226
237
236
232
232
236
231
225
228
233
229
215
206
211
221
220
207
197
201
214
219
212
201
197
205
217
223
220
216
214
213
211
210
213
220
221
218
212
216
226
234
228
215
210
213
216
212
205
197
196
213
225
228
225
220
213
204
200
209
224
231
223
212
209
216
220
214
208
210
220
222
215
201
194
200
216
227
228
221
212
209
210
213
220
224
222
214
209
215
225
232
222
214
216
221
223
218
212
212
197
197
198
202
207
213
213
204
194
190
199
213
218
216
210
212
217
219
217
214
213
215
213
210
209
215
226
234
234
225
218
211
211
213
219
227
225
214
204
203
209
213
212
211
212
213
212
209
217
227
206
188
178
180
195
216
228
224
207
189
185
199
210
211
207
207
212
212
208
204
207
212
217
219
223
227
229
225
217
213
213
217
214
211
212
219
222
214
202
193
195
204
208
210
209
207
202
198
206
220
207
188
177
179
194
212
223
223
211
198
194
199
201
200
198
203
207
202
196
195
205
219
225
224
220
221
220
209
194
188
195
209
213
205
199
203
212
214
208
204
205
207
210
211
210
209
202
194
191
201
200
197
193
189
192
199
205
207
203
199
200
198
196
192
194
201
211
213
205
198
201
214
227
228
218
212
211
208
196
186
188
199
203
198
191
195
208
220
224
222
215
213
213
214
214
213
203
197
191
194
197
211
209
198
190
195
203
205
201
195
191
189
190
190
191
200
215
230
226
206
189
193
216
232
228
218
216
222
220
211
202
200
199
197
196
202
213
227
232
224
211
203
207
215
217
212
206
204
205
206
205
218
215
200
189
195
207
214
205
192
182
184
190
194
191
193
205
221
224
206
188
184
201
222
228
226
225
228
228
223
214
210
206
204
203
206
216
226
228
217
204
194
197
205
210
208
207
211
217
217
205
204
199
193
189
196
206
210
203
190
184
188
194
196
194
192
194
197
203
203
200
193
196
204
219
226
224
216
210
211
214
216
215
207
204
206
212
219
219
216
209
203
199
199
201
206
209
214
215
216
202
182
176
180
190
200
205
201
191
183
184
190
195
198
203
207
207
200
197
202
202
200
197
200
214
219
214
203
199
205
211
214
212
205
203
205
208
212
214
216
222
220
208
199
202
206
209
205
204
205
205
187
176
178
191
202
208
204
193
187
188
193
197
203
211
219
220
213
208
206
202
199
201
205
211
212
209
207
210
213
212
208
204
202
201
204
206
206
212
216
224
221
212
208
210
210
202
195
194
201
220
216
205
195
193
201
208
210
208
204
203
205
207
206
205
206
210
214
213
210
204
201
202
206
210
210
211
216
217
214
209
205
203
202
201
202
204
208
211
214
216
216
215
212
208
203
198
196
198
203
222
227
221
211
203
201
202
207
208
210
211
214
215
204
190
186
195
209
218
215
207
205
206
208
210
215
218
217
210
200
198
202
206
208
206
207
212
219
218
213
214
218
217
209
193
187
197
211
216
214
201
203
210
216
210
201
199
201
204
205
210
216
215
203
188
185
198
216
225
218
211
209
213
220
222
220
214
205
197
194
195
200
206
209
212
217
222
224
220
211
212
216
212
195
176
176
200
221
228
224
185
185
199
215
211
202
200
208
215
213
210
210
210
205
200
202
211
222
222
214
209
212
219
227
225
211
194
187
194
207
212
207
201
207
215
220
218
209
206
206
207
206
199
185
178
187
204
213
218
223
193
196
208
217
212
202
203
212
220
216
206
200
201
206
209
212
211
209
206
207
210
216
217
212
201
185
176
185
206
225
226
213
204
210
219
217
200
184
187
203
210
202
196
194
202
208
206
200
203
214
209
210
216
219
216
211
207
208
209
205
199
196
197
202
210
209
200
190
190
199
209
215
206
191
174
168
178
200
218
223
218
213
213
221
221
207
185
169
180
203
212
207
203
209
219
218
206
198
202
211
207
204
203
209
218
221
215
205
199
198
199
199
199
203
207
203
197
191
191
197
202
206
204
191
180
181
197
215
215
206
200
207
220
224
219
203
189
179
187
203
209
208
208
211
211
207
207
209
213
212
194
191
190
197
212
218
216
210
205
200
197
196
204
211
213
206
202
204
206
205
201
201
204
203
199
205
216
220
209
193
192
207
218
218
209
204
203
206
205
206
207
209
207
205
202
205
210
213
211
203
197
194
192
196
200
202
204
209
210
199
185
185
203
223
224
209
202
205
213
213
207
206
205
203
201
206
215
216
205
196
199
208
215
211
207
204
211
218
217
215
214
211
211
209
209
213
218
213
200
190
210
205
199
196
197
196
195
199
201
189
177
179
202
225
225
207
194
197
207
213
213
211
207
203
196
193
197
200
201
203
206
209
212
211
209
200
201
204
208
213
215
213
215
213
215
217
218
213
202
197
213
205
198
198
205
208
204
198
192
189
188
192
202
209
206
198
192
198
206
210
209
209
209
209
203
193
188
192
198
207
209
211
211
210
203
195
191
194
199
202
205
212
218
221
216
209
210
212
211
208
208
208
204
205
210
216
216
209
204
206
211
211
202
190
184
191
203
213
216
209
204
201
204
209
210
206
201
200
202
208
211
211
209
201
196
194
200
205
201
194
193
205
219
223
213
201
199
202
203
201
199
212
218
210
203
207
216
221
220
218
220
217
200
186
183
200
220
230
225
213
205
201
202
202
205
209
212
211
208
205
207
210
204
198
197
203
214
214
203
188
183
193
208
215
211
203
196
193
192
194
200
213
216
203
192
194
211
221
219
214
210
205
198
192
195
209
223
225
217
210
207
210
206
199
195
198
204
206
201
195
196
202
204
205
208
212
214
206
194
187
184
187
192
199
206
208
203
194
193
205
203
205
200
189
184
192
205
212
207
200
196
194
191
190
194
201
206
204
200
198
202
208
208
202
197
195
194
194
187
183
185
194
202
204
206
208
205
199
193
191
192
187
183
187
200
208
207
201
202
215
202
196
189
185
189
201
208
209
204
197
193
191
189
186
186
188
193
197
197
196
199
201
204
204
205
206
201
195
187
185
191
200
204
199
194
195
203
210
210
204
197
188
184
187
196
204
206
206
209
212
192
192
191
198
204
212
213
208
201
194
189
190
192
192
193
195
198
200
204
205
204
201
199
202
208
213
214
208
199
196
201
209
210
200
186
188
205
224
226
213
196
190
189
194
199
201
203
206
209
204
192
191
192
201
208
207
201
193
190
188
189
191
196
205
208
206
197
196
203
214
215
207
199
200
203
206
203
202
198
195
193
197
202
201
196
195
204
218
222
214
202
195
200
204
206
204
202
203
204
198
200
193
192
194
198
195
187
178
178
185
192
194
198
208
213
209
194
185
200
217
219
205
195
198
202
193
184
182
188
189
182
181
190
203
210
206
200
201
206
211
210
207
203
205
207
206
202
198
195
193
202
198
193
192
190
190
187
183
183
188
193
192
193
203
213
210
196
188
199
211
210
197
189
195
201
194
185
184
189
196
193
195
200
210
216
212
203
195
199
207
212
210
202
198
201
204
202
196
188
187
201
203
201
196
193
198
202
203
200
195
191
190
194
204
210
206
199
195
198
199
196
193
191
196
200
203
203
200
198
203
211
217
213
206
205
207
209
203
199
204
211
211
202
193
190
198
203
202
192
183
207
202
200
198
200
204
209
212
206
193
186
191
203
208
204
196
193
192
192
190
192
197
200
201
197
199
204
201
196
197
210
218
211
195
189
195
204
206
200
201
208
210
203
193
186
194
205
208
200
187
204
195
192
197
200
200
200
200
197
189
185
194
205
209
200
189
188
190
193
195
200
207
209
199
187
184
185
185
184
188
199
207
206
196
187
186
189
193
197
200
206
206
201
195
192
195
202
206
201
195
194
192
192
196
199
198
195
193
193
192
193
197
202
204
199
196
191
190
192
197
205
210
206
193
180
173
176
183
189
191
195
202
207
207
198
187
178
182
194
202
205
202
196
194
195
196
199
196
195
198
186
194
198
198
201
201
199
197
197
202
202
198
195
198
201
201
192
182
179
187
198
204
203
192
183
182
186
197
203
198
192
194
206
213
205
194
182
188
200
211
211
201
193
191
193
197
196
191
191
196
194
201
199
195
196
199
201
200
202
204
205
198
195
197
201
201
192
181
179
185
195
201
203
201
197
194
195
199
201
197
193
194
203
204
201
197
200
207
213
213
210
203
195
190
191
197
201
197
191
192
205
205
198
191
188
190
195
198
200
201
200
196
196
199
200
198
193
193
196
199
198
200
203
205
202
195
188
184
184
192
199
205
202
195
191
198
208
213
211
204
201
200
198
194
194
197
202
200
195
190
208
203
197
191
188
188
192
199
200
197
190
190
195
202
202
201
200
201
203
203
201
199
198
198
194
185
179
177
183
194
207
213
210
200
193
195
199
198
195
192
192
195
199
201
198
196
194
196
195
190
208
197
199
211
217
214
208
207
210
212
216
220
225
220
210
207
218
236
241
228
211
205
210
218
218
217
221
224
227
223
220
222
222
220
216
219
226
230
227
221
216
212
208
206
211
222
231
233
229
225
216
205
201
208
211
207
201
205
214
220
216
214
217
222
220
218
222
226
222
209
200
201
212
218
219
215
217
220
222
220
218
221
224
221
214
214
224
236
239
230
217
211
209
209
212
223
230
231
227
225
225
216
213
215
218
214
208
211
216
217
208
199
200
212
222
227
224
218
211
203
204
211
217
218
212
209
208
213
217
216
216
216
218
215
207
206
219
233
234
222
210
209
211
211
211
212
214
215
215
217
224
222
220
223
224
224
222
220
215
209
201
195
198
212
230
241
236
224
212
211
215
220
219
214
210
207
206
213
219
221
217
211
208
205
205
208
219
227
220
209
203
209
215
214
207
198
199
205
212
216
221
221
220
216
212
214
220
222
220
212
204
199
204
220
237
247
242
226
216
214
215
217
214
213
212
213
212
214
218
220
218
213
213
215
215
218
221
222
214
206
206
216
219
216
208
201
203
213
223
226
220
221
221
212
203
199
209
224
233
224
208
200
203
217
229
230
222
214
213
213
213
210
209
211
219
220
217
214
213
210
213
223
232
237
231
224
219
215
211
212
215
220
217
216
216
216
217
219
225
231
214
221
225
222
208
195
201
221
237
233
215
208
212
216
211
199
193
201
211
216
214
208
207
209
215
219
218
215
210
206
210
230
247
249
234
218
205
202
205
212
216
215
213
214
221
226
218
209
211
220
195
207
220
224
213
196
192
207
223
229
229
232
239
233
211
187
184
202
220
222
215
208
208
209
209
210
217
220
220
214
218
230
238
233
216
205
200
201
203
207
209
207
210
212
217
215
203
197
202
212
187
198
209
215
210
204
198
200
204
209
220
237
249
243
221
203
200
215
222
218
206
204
209
217
218
217
221
229
232
229
225
223
219
209
201
204
209
214
211
206
206
207
211
212
207
196
190
200
217
225
208
212
211
211
212
218
219
209
197
192
201
214
222
224
223
219
218
216
211
202
197
203
218
232
238
237
232
230
229
227
224
218
208
201
203
213
222
225
220
211
210
215
221
217
206
193
196
216
235
236
230
234
229
220
220
228
229
216
200
198
202
202
198
199
211
221
219
207
197
198
205
216
226
233
240
239
230
218
211
210
213
214
210
207
211
219
221
217
213
211
217
221
222
219
215
213
219
227
229
226
230
242
240
229
222
223
220
211
203
209
215
211
198
194
202
213
212
203
198
210
224
228
225
220
221
223
220
212
205
205
210
210
211
214
219
220
214
205
202
207
216
218
214
214
223
232
235
224
212
206
216
232
235
225
213
206
205
203
202
204
209
211
207
205
206
210
209
208
209
217
224
223
216
211
210
214
218
217
214
211
209
210
210
212
219
222
216
208
203
206
209
208
204
208
218
227
225
213
207
206
215
220
221
213
203
200
205
204
194
184
187
202
215
219
213
207
207
207
207
203
201
201
207
214
218
220
219
216
213
209
208
211
212
213
216
219
219
215
209
206
206
203
199
201
207
208
206
204
209
217
225
214
207
202
204
209
213
211
195
182
185
204
221
222
211
200
198
198
195
192
189
194
205
215
221
220
213
205
196
192
198
209
215
213
207
208
213
214
211
209
208
207
203
199
200
203
204
205
208
217
227
209
194
195
205
215
221
215
205
201
207
218
221
213
199
192
194
198
203
206
205
205
203
205
207
207
203
196
187
183
190
205
214
210
202
199
205
210
210
212
215
214
208
200
203
211
216
211
205
203
219
208
195
192
200
211
216
212
203
203
210
218
217
208
196
192
202
217
228
225
214
204
202
203
201
199
200
204
204
199
198
203
207
210
208
208
211
211
212
214
217
218
212
210
213
215
216
210
206
205
215
214
206
197
199
205
209
202
189
185
190
203
210
206
197
196
212
235
243
223
196
186
202
217
217
208
208
219
225
222
210
202
205
212
222
226
225
220
214
213
211
216
222
223
217
206
197
200
210
217
212
219
217
209
201
201
201
195
184
177
182
197
207
202
192
192
208
228
230
208
184
182
205
228
231
219
214
220
225
221
210
203
208
219
231
234
228
217
211
202
205
213
224
226
215
202
193
199
213
219
207
207
210
211
208
205
203
196
190
190
200
209
209
196
187
188
198
205
206
201
197
202
216
229
233
226
215
210
209
209
206
204
208
217
223
224
216
205
196
197
203
212
215
213
209
207
209
213
216
214
201
194
197
207
212
215
213
205
196
198
209
218
212
200
192
193
195
193
193
199
208
217
226
233
234
227
212
201
199
205
206
206
205
205
208
208
207
198
194
197
207
212
206
199
203
214
221
222
219
216
202
195
196
199
208
215
214
207
199
195
202
210
213
208
202
201
200
199
197
199
204
209
219
227
232
225
209
199
197
203
207
207
204
200
199
204
207
209
208
209
212
212
206
200
203
210
210
211
211
216
210
210
205
200
199
201
204
206
203
201
201
206
208
206
199
196
200
208
212
207
200
196
201
210
215
212
207
202
198
197
200
206
207
206
203
204
212
220
224
220
216
212
210
209
206
198
192
194
201
207
218
221
212
207
202
199
201
204
210
213
215
215
209
198
186
183
198
219
228
219
203
195
198
203
209
210
209
208
202
196
197
204
210
214
211
209
212
220
225
221
215
212
211
209
198
190
191
199
206
204
211
211
209
208
205
203
202
204
208
213
220
224
218
203
187
188
206
225
231
221
211
208
210
217
218
214
207
204
204
206
209
205
203
208
213
212
209
210
212
212
214
212
209
199
191
191
204
215
217
213
203
196
197
198
199
200
202
203
200
201
207
218
220
213
206
207
213
218
213
209
211
217
226
230
227
216
198
190
200
216
221
210
196
198
207
212
205
198
198
206
212
209
202
195
194
202
208
211
215
217
207
201
197
192
189
192
195
194
190
189
197
208
211
211
211
214
210
202
194
198
209
218
222
223
217
206
193
189
200
218
225
214
199
197
205
210
202
190
191
206
214
205
197
195
204
210
207
199
202
215
224
221
213
204
196
196
196
192
190
195
203
207
202
198
197
198
197
194
191
197
207
211
210
205
201
198
197
200
207
215
221
215
204
199
203
205
197
187
192
206
212
206
196
200
207
209
204
198
201
210
225
226
220
216
214
212
208
203
203
208
211
209
202
194
190
189
193
197
201
203
202
199
200
197
195
197
203
209
210
210
208
209
204
196
193
193
194
192
197
206
209
205
202
203
206
205
205
209
214
210
205
207
212
217
217
211
205
207
211
210
207
203
201
208
204
197
197
203
210
207
198
194
194
195
196
204
216
222
213
203
199
206
204
196
191
191
200
206
208
207
209
209
208
206
204
205
210
213
212
206
188
185
195
206
205
191
182
191
206
208
193
185
197
215
222
208
197
201
209
208
204
199
195
194
198
213
229
231
217
201
199
207
210
207
203
201
207
214
217
217
218
213
208
207
210
212
213
210
202
201
193
185
191
202
202
186
173
179
194
196
184
174
186
208
215
205
194
194
203
207
206
205
205
206
210
214
217
216
212
207
206
209
211
213
209
202
200
204
215
222
220
210
201
201
208
213
210
203
200
208
207
198
196
201
204
201
194
192
195
194
186
178
184
194
201
197
193
195
203
206
204
203
209
222
225
214
199
195
200
210
212
208
205
204
202
195
193
199
210
214
210
200
198
200
205
204
200
198
200
209
207
208
205
200
200
206
212
211
207
201
197
192
192
193
195
196
198
202
209
208
201
195
203
217
223
216
203
198
198
203
203
200
199
194
191
193
200
207
210
202
191
194
200
206
203
198
195
192
192
192
197
210
216
207
196
195
203
209
208
204
205
205
204
204
203
204
206
213
213
207
201
196
201
207
210
210
211
208
196
187
188
195
202
199
194
195
207
215
211
197
187
191
202
205
201
197
194
193
189
183
194
208
220
215
204
194
191
193
193
196
203
207
210
208
205
208
214
215
211
205
204
210
215
212
205
202
205
205
193
182
181
192
203
205
200
198
201
204
202
197
197
200
201
202
199
200
199
198
196
194
196
200
206
207
205
202
198
193
189
190
195
199
201
201
204
207
208
207
204
203
206
214
223
222
213
205
199
196
192
186
185
189
191
194
194
194
191
189
190
196
206
209
208
203
202
203
203
204
207
206
199
194
189
192
201
214
218
214
202
194
189
189
191
198
203
206
202
201
200
203
205
205
207
213
214
213
208
203
199
198
195
190
182
177
181
192
201
200
194
193
199
207
209
210
206
205
204
209
213
209
202
199
191
192
200
213
222
223
216
204
194
189
192
201
210
209
201
198
200
205
205
196
187
189
199
210
214
211
205
202
199
192
184
181
185
198
215
220
209
195
190
196
206
209
205
203
205
212
217
210
210
208
204
201
199
202
203
206
212
213
209
202
202
207
214
210
199
190
196
205
207
197
186
184
189
198
202
205
205
200
194
191
194
200
204
207
212
215
210
203
197
197
201
200
200
200
205
213
216
209
214
212
207
204
202
198
191
191
201
214
220
214
208
210
214
209
194
183
189
201
205
199
196
199
200
193
187
190
198
201
196
193
201
212
214
206
195
191
197
202
204
201
197
193
194
196
202
207
209
204
215
214
210
209
211
210
204
199
200
210
216
211
207
209
213
209
195
186
191
198
198
195
199
209
212
202
191
189
198
207
210
208
205
205
205
199
190
187
192
200
202
199
193
189
190
193
197
199
197
198
210
212
211
212
214
216
215
213
209
202
198
196
199
206
210
204
194
190
193
193
190
190
200
210
212
210
205
202
205
209
214
213
205
193
189
195
201
202
199
200
201
200
196
191
189
192
197
199
196
195
206
201
203
207
206
202
202
206
207
198
185
186
196
204
204
195
192
192
194
191
189
195
208
211
206
203
207
209
205
199
199
203
200
191
187
192
205
209
205
201
208
212
207
196
190
196
206
209
203
200
193
184
191
197
192
182
181
192
202
198
186
186
196
203
200
192
193
201
206
202
199
202
210
210
201
195
196
200
197
190
189
197
201
198
192
191
196
201
201
200
207
209
204
194
189
197
206
211
206
200
183
182
193
198
193
184
182
193
203
204
198
195
196
200
200
199
200
205
209
207
202
200
201
201
199
195
192
192
193
193
194
197
203
205
196
188
187
193
199
200
196
192
191
186
189
195
202
201
197
197
189
198
209
213
210
202
199
203
209
213
210
201
196
197
200
202
198
193
193
196
196
192
190
192
198
200
197
197
201
202
199
195
197
201
198
192
191
199
203
199
193
186
185
185
190
196
199
194
190
191
203
212
218
219
216
211
207
206
210
214
212
204
198
198
203
204
195
186
186
190
196
193
191
194
199
199
199
202
205
202
193
186
189
196
202
202
201
204
203
199
195
192
193
194
197
202
206
201
192
188
205
208
208
206
203
200
197
201
206
207
206
201
200
204
206
206
202
199
202
205
206
205
203
202
201
196
194
199
203
205
195
190
191
198
203
204
201
200
199
199
200
203
207
207
206
205
206
203
196
187
197
197
197
198
194
188
186
190
196
202
201
199
201
204
206
207
207
209
210
211
211
210
210
209
202
194
190
195
203
208
209
205
203
198
193
192
191
192
197
200
201
204
211
216
209
198
190
189
189
189
209
208
211
223
231
229
219
212
211
217
224
226
220
206
193
198
218
238
241
224
200
187
191
212
231
237
227
213
209
214
221
220
214
210
213
220
223
220
215
215
219
225
224
224
223
230
240
240
231
225
208
206
211
220
221
212
201
204
214
222
220
214
213
211
211
212
217
225
227
220
209
200
201
212
226
229
222
214
214
219
221
223
221
217
208
199
201
216
228
231
231
228
222
214
213
223
234
236
228
223
214
216
217
220
218
208
203
209
219
221
212
197
199
213
226
226
218
213
217
224
230
225
216
214
216
221
224
225
222
217
207
207
214
217
209
196
199
218
236
237
228
220
214
211
209
211
213
209
200
195
214
215
216
218
219
217
217
219
221
219
209
192
192
212
236
243
231
214
215
226
237
233
219
207
209
217
225
232
228
215
201
194
204
213
213
209
212
223
229
223
212
206
207
211
214
210
202
194
188
186
202
201
203
207
212
218
221
222
222
220
212
201
198
211
233
245
237
221
214
219
223
219
210
206
210
217
216
218
220
217
211
205
207
215
223
224
221
218
217
211
207
206
208
216
222
221
215
209
208
209
195
199
206
210
210
211
213
217
221
222
218
212
210
212
218
223
220
216
214
216
214
209
204
209
219
222
213
203
203
213
221
223
221
226
231
229
222
213
209
212
217
217
213
217
224
226
223
218
221
227
198
212
223
222
216
207
207
213
221
224
223
223
224
218
209
197
194
202
214
222
222
210
205
209
220
224
214
201
197
208
221
229
229
227
226
226
224
215
213
219
224
221
213
210
213
216
210
205
208
219
205
218
227
224
215
208
211
218
224
224
224
231
237
230
213
199
194
203
214
223
224
216
207
202
204
210
213
211
207
210
216
222
220
213
213
221
225
227
222
218
215
208
203
202
206
206
196
191
195
205
213
221
220
212
206
208
216
221
218
213
214
223
230
231
224
218
218
217
215
213
212
212
208
200
194
196
207
215
216
212
211
211
209
205
206
217
227
230
221
211
203
199
203
213
218
215
204
200
205
209
226
229
219
205
199
206
212
210
200
194
197
202
207
212
219
226
229
224
214
206
205
211
213
211
206
205
209
214
212
209
206
207
208
210
214
217
219
217
211
207
203
202
215
227
234
229
219
217
225
225
229
230
216
202
199
202
201
194
186
186
190
190
187
189
199
211
216
215
211
212
216
222
224
225
225
224
217
207
199
199
203
208
212
217
220
218
206
201
201
207
208
209
214
223
230
226
220
219
226
234
221
221
212
204
204
208
206
201
193
195
196
193
188
186
191
196
200
203
209
220
231
233
230
229
231
228
219
204
196
198
205
211
212
216
221
217
205
200
203
207
209
201
200
207
212
213
210
209
215
223
220
221
218
212
211
216
225
225
217
207
201
201
203
205
204
202
200
202
209
218
223
225
226
225
223
215
207
199
196
202
205
210
211
213
216
216
214
214
217
217
210
198
194
198
204
206
207
206
210
212
228
236
233
218
207
211
226
233
223
206
199
207
221
226
223
216
212
210
210
206
202
203
211
215
214
206
197
194
196
200
204
210
212
209
205
207
214
226
234
234
224
213
205
203
203
202
205
209
210
207
233
242
234
214
196
194
209
220
217
206
205
216
232
236
229
219
215
214
213
207
194
188
192
202
208
205
200
199
199
199
202
211
215
212
203
201
209
222
234
237
238
231
218
204
200
203
209
214
211
200
230
226
213
199
192
195
207
216
217
215
217
227
236
236
224
210
203
207
218
222
209
190
181
187
202
210
213
213
211
207
207
212
220
222
216
211
209
213
219
227
232
227
212
201
202
212
224
223
213
203
220
208
198
196
203
215
223
221
216
213
216
227
236
236
222
206
196
203
219
226
215
194
183
188
202
210
214
217
221
216
210
209
217
226
230
224
215
210
208
210
215
212
203
199
206
216
224
224
217
214
217
206
202
208
221
229
226
217
206
200
205
219
232
231
219
206
203
212
220
215
202
191
195
203
205
202
200
208
215
214
207
204
214
224
230
225
218
211
209
208
207
204
206
209
208
205
206
212
219
221
212
208
214
222
225
220
209
203
199
201
209
218
218
211
203
203
211
220
218
205
194
194
204
212
204
193
190
199
205
205
200
201
213
222
226
224
220
217
210
206
205
208
216
219
213
201
195
201
209
211
199
203
215
225
221
209
199
196
203
217
228
228
215
196
189
195
209
214
213
205
201
203
208
210
202
193
192
199
203
204
202
203
213
220
222
222
221
215
209
203
204
212
217
214
209
207
208
209
207
201
192
196
211
221
217
208
202
203
206
218
228
230
220
202
192
194
199
201
201
200
204
209
210
211
208
203
201
200
204
206
208
209
213
215
216
218
217
212
203
198
202
211
208
203
205
215
224
225
218
213
194
200
209
213
212
208
206
205
203
201
206
217
221
213
202
195
195
193
194
194
196
201
208
213
214
210
203
200
200
201
207
208
209
206
208
213
215
212
202
199
202
207
204
199
205
212
218
218
218
218
205
207
207
206
205
206
206
207
204
198
199
206
213
211
200
194
196
200
202
197
192
194
203
210
212
209
204
202
199
200
202
205
208
207
206
212
214
214
213
208
210
207
205
205
206
205
203
200
203
205
216
211
204
204
206
208
208
210
214
216
215
213
209
199
193
192
201
209
212
206
200
197
201
200
200
204
209
211
210
207
205
203
205
212
214
217
213
212
217
219
216
210
206
204
200
198
198
199
198
192
223
210
199
200
207
215
217
218
220
224
224
217
209
200
198
201
207
209
209
208
209
208
201
196
197
204
210
213
216
217
212
203
200
209
216
217
210
202
209
215
216
212
209
209
208
206
208
211
204
194
222
211
197
195
204
211
216
212
206
204
206
208
206
205
208
213
210
200
194
201
212
217
210
204
206
211
212
211
211
215
211
200
189
191
199
205
203
198
201
208
211
210
212
219
226
224
214
208
203
201
220
214
200
191
190
200
204
201
192
191
198
204
204
202
204
209
208
197
190
196
208
214
213
216
222
225
220
210
203
205
208
200
184
175
181
196
203
202
205
209
210
202
200
211
225
225
209
196
193
202
221
221
208
191
185
193
202
202
199
203
213
215
206
193
190
197
205
208
206
205
208
211
216
222
229
230
221
210
204
206
208
201
184
171
177
194
208
212
215
217
211
196
187
190
201
208
203
197
197
204
215
220
215
201
193
195
199
205
209
215
220
217
207
195
192
200
212
221
223
216
207
205
210
217
218
213
208
205
207
211
209
201
186
173
179
197
210
215
217
217
211
201
190
184
185
191
197
206
212
209
202
207
214
215
207
195
189
196
208
215
213
206
204
208
212
211
213
218
219
214
206
202
200
198
196
197
203
209
211
211
207
201
190
188
191
200
209
211
210
208
208
207
206
203
197
195
199
208
212
209
188
189
206
222
218
194
170
177
200
215
210
198
200
214
220
214
204
201
204
206
204
201
196
191
191
199
211
216
211
206
202
201
202
204
206
205
206
205
207
207
209
208
209
213
212
207
199
197
194
197
185
184
200
221
220
196
171
172
197
214
210
196
192
205
214
207
197
196
200
204
205
202
203
207
212
212
208
203
201
203
202
199
201
205
211
208
201
201
208
218
215
203
197
200
209
209
196
183
181
192
189
190
197
209
211
204
194
191
198
205
200
191
189
199
207
206
196
198
205
207
204
201
208
224
228
214
195
187
195
205
202
191
186
194
204
205
199
198
210
222
219
199
184
183
194
202
196
184
182
191
192
194
196
197
199
204
210
210
205
197
187
182
189
203
212
207
197
195
204
206
200
194
201
215
216
204
194
192
197
199
190
182
183
190
195
199
199
204
211
217
210
197
185
183
192
200
202
198
191
191
193
195
200
200
199
199
203
204
201
195
189
189
197
210
214
208
198
196
198
198
194
194
200
202
197
192
195
202
197
186
179
184
195
198
192
192
200
212
218
216
205
199
196
193
193
199
207
212
206
195
195
200
208
214
212
201
189
184
189
196
202
205
206
212
213
208
204
203
200
196
195
201
213
215
204
194
194
197
194
184
184
195
207
204
193
191
200
215
222
218
211
206
204
200
195
199
208
215
212
200
204
206
213
217
216
203
189
180
183
193
204
208
209
213
214
214
213
211
208
203
201
207
222
229
221
206
197
195
198
198
199
200
200
194
191
191
200
205
210
210
210
209
213
210
205
201
204
209
210
200
208
210
207
205
204
203
201
198
193
191
191
196
204
214
222
220
214
208
207
205
203
203
206
213
216
213
208
205
208
210
204
196
186
184
188
198
202
200
193
191
198
208
215
220
214
205
200
200
205
202
209
209
204
196
193
199
210
215
213
202
193
190
199
212
221
218
207
200
201
204
202
191
181
183
194
208
215
213
209
201
194
187
183
186
193
201
206
200
191
186
190
200
212
218
214
206
201
202
207
207
207
206
204
198
191
193
202
215
224
222
211
200
196
202
207
207
204
199
202
205
200
188
177
177
186
199
211
212
206
194
186
185
191
198
202
205
203
199
194
194
198
201
207
207
205
204
207
214
218
214
208
207
206
205
202
199
198
206
219
229
225
212
203
201
205
207
205
206
208
205
199
193
193
198
201
201
203
205
206
201
195
190
192
201
204
202
200
198
197
200
203
203
201
196
196
202
210
219
220
212
212
213
213
214
217
214
207
203
208
216
219
215
214
213
214
211
208
206
207
204
197
196
203
211
212
203
198
199
204
206
200
192
189
189
193
199
204
203
199
195
193
193
194
195
196
202
207
210
208
201
210
209
209
214
221
222
215
206
201
201
203
207
214
219
218
211
202
197
197
195
195
199
207
211
206
200
198
202
203
199
195
190
188
184
187
196
203
203
196
192
189
190
193
197
202
205
206
201
195
194
196
195
201
211
212
208
204
205
204
201
196
195
201
206
207
203
198
195
196
193
194
198
207
208
202
197
200
208
206
194
184
187
192
193
191
191
193
194
192
189
191
195
197
197
202
206
206
200
192
192
181
184
198
208
202
190
189
199
210
208
198
189
191
196
199
200
204
210
211
203
192
189
196
203
202
201
204
209
207
193
183
185
195
200
194
189
188
192
192
189
189
194
196
194
193
196
202
199
197
197
187
191
205
211
203
190
189
199
210
211
202
196
193
198
202
209
215
222
223
212
196
183
185
196
210
215
211
207
203
197
194
194
194
196
190
188
194
203
202
190
179
182
187
189
189
189
196
198
196
196
203
203
210
213
210
201
196
197
204
208
206
202
198
197
203
211
216
218
215
210
198
187
183
194
211
219
212
203
199
200
200
194
189
188
188
191
201
212
207
191
177
174
182
188
191
194
198
197
191
190
211
207
207
211
210
206
196
195
200
204
203
195
189
191
200
209
210
207
203
202
198
194
191
193
200
204
201
197
198
198
192
184
183
192
199
201
201
201
199
191
181
180
185
193
199
205
209
204
194
188
203
201
202
207
205
200
195
194
198
201
195
185
178
183
194
205
208
204
200
198
198
200
200
198
196
193
190
197
202
200
189
178
182
198
212
209
197
189
189
193
192
191
191
193
197
201
207
207
201
191
192
196
199
199
196
192
191
192
196
199
195
188
184
185
191
198
199
198
197
198
202
205
209
210
208
202
201
204
211
209
199
187
186
195
201
201
196
195
199
201
197
191
190
190
188
186
191
197
201
197
216
216
215
222
228
227
214
202
201
209
217
216
208
200
200
209
216
222
223
221
209
193
187
198
219
226
212
194
192
203
211
209
202
208
224
234
231
220
212
210
214
221
226
230
228
224
223
227
229
229
212
210
210
216
217
209
199
196
202
213
215
210
205
204
206
206
206
211
221
229
225
207
195
201
217
222
211
201
208
221
225
221
215
222
232
227
220
219
221
223
226
228
226
220
214
213
222
227
227
225
213
212
209
212
212
205
203
209
217
221
213
201
202
213
222
216
204
200
213
233
243
233
216
211
215
219
217
218
224
226
219
215
221
232
233
224
215
221
228
230
227
223
218
210
207
212
220
220
216
211
213
208
204
208
214
218
222
226
231
228
215
202
199
213
228
227
213
199
205
224
242
243
234
223
218
218
220
222
223
216
206
205
216
228
231
222
215
219
225
223
213
204
198
207
215
223
222
215
208
205
204
197
198
208
221
230
231
227
226
228
226
216
206
206
215
220
214
204
202
210
222
229
230
226
225
219
213
211
211
212
209
206
205
212
220
220
215
215
219
220
207
195
194
208
226
233
225
216
212
214
197
200
206
215
220
224
220
213
211
218
227
231
222
207
201
201
203
204
205
210
214
211
212
219
228
227
214
201
203
215
223
214
200
200
211
220
222
218
217
217
215
208
208
218
228
227
217
212
214
224
199
216
223
221
216
212
210
207
202
207
220
232
230
217
203
196
196
199
205
212
213
210
205
213
226
232
219
203
202
218
229
223
205
197
207
222
228
221
217
216
220
220
220
219
218
215
207
205
213
226
209
223
225
217
207
208
215
217
213
209
214
218
218
213
212
210
206
197
192
200
212
219
216
213
216
219
213
205
203
215
226
225
215
205
208
219
224
218
211
208
212
213
213
214
215
215
209
207
212
222
215
223
218
208
202
209
221
226
221
214
209
206
202
204
214
224
221
203
185
187
203
221
223
212
200
196
199
201
202
207
215
222
223
220
217
218
213
209
202
202
203
203
204
212
225
231
223
215
210
213
216
221
215
206
204
210
217
221
217
212
209
204
200
199
207
219
224
214
200
195
203
214
214
204
193
194
201
206
206
206
211
217
224
228
228
220
210
201
200
208
210
205
207
222
235
236
224
213
210
211
210
213
211
208
211
211
210
209
206
206
208
208
204
199
198
204
214
221
219
216
213
211
204
200
202
213
223
222
216
212
212
215
219
226
228
219
208
202
205
216
216
207
209
224
231
225
209
205
214
226
206
199
197
205
216
222
219
215
207
207
208
210
210
205
197
196
202
213
219
220
216
211
204
203
211
223
232
229
218
214
214
216
219
221
221
215
206
207
215
219
213
204
205
216
218
207
199
203
219
235
206
193
188
195
212
229
236
232
221
211
210
212
215
212
205
201
201
204
208
209
207
210
211
211
210
211
212
213
212
212
213
215
218
220
216
208
205
212
222
221
212
202
202
206
205
202
204
212
219
228
207
206
199
193
197
212
230
236
230
219
212
212
215
214
212
212
213
213
210
207
206
209
216
216
207
196
193
198
205
210
210
211
215
213
205
200
202
213
222
222
215
212
209
207
202
200
206
216
218
212
210
224
220
200
184
186
206
222
227
221
214
210
209
212
215
216
220
222
223
220
213
207
211
215
214
209
206
209
213
211
208
210
213
210
204
199
207
216
221
223
229
234
228
216
204
201
207
215
215
207
210
225
225
210
193
188
201
215
221
217
208
205
210
215
217
213
205
206
214
220
214
204
199
211
228
236
233
229
225
218
214
213
219
220
216
213
215
216
218
222
232
235
228
217
210
212
213
215
213
206
208
208
212
216
216
215
217
219
216
205
198
202
212
223
224
211
192
184
190
200
204
197
195
205
225
237
235
226
217
211
208
213
221
230
230
221
214
211
215
216
216
209
203
202
209
218
221
219
216
216
205
194
199
216
228
231
225
219
213
203
197
201
211
221
222
217
205
194
190
194
198
201
200
201
206
209
210
207
201
195
196
208
221
225
221
208
203
209
216
212
197
181
179
190
204
213
220
222
220
221
201
187
191
206
218
220
217
216
216
216
213
211
210
206
210
216
224
222
216
211
211
212
210
198
187
185
195
201
198
190
192
205
219
219
205
196
203
218
228
215
195
184
185
196
205
210
211
213
213
210
194
187
189
196
201
202
205
213
221
232
233
222
208
196
197
212
225
231
229
224
221
218
208
194
183
185
196
210
209
200
197
207
221
220
205
200
215
232
236
222
208
206
209
210
208
207
207
203
199
195
196
194
196
196
194
194
203
214
223
229
229
223
214
203
199
203
210
214
214
212
209
206
201
194
189
192
201
212
214
210
205
211
221
220
213
212
218
228
227
218
212
216
216
211
208
209
207
202
198
199
201
204
207
207
201
202
207
215
214
205
203
209
217
216
207
201
200
200
198
195
195
200
206
204
198
194
198
209
214
213
211
210
212
211
209
212
214
212
204
199
200
204
204
205
209
212
208
201
199
207
209
206
208
209
212
213
217
215
205
188
186
199
215
218
207
200
201
202
201
195
197
207
217
216
207
201
202
209
217
220
217
209
201
198
205
213
212
201
192
191
196
197
195
199
206
211
210
203
201
206
213
202
199
206
217
226
227
222
210
201
200
207
212
209
201
199
201
203
203
203
208
213
216
210
207
206
211
216
219
223
220
208
198
198
210
217
214
202
201
206
213
210
203
200
200
205
209
211
209
206
220
203
197
205
219
229
228
222
222
223
221
214
206
199
202
204
202
197
195
202
212
213
201
190
192
206
218
217
216
215
211
202
195
200
212
217
212
204
208
217
226
226
220
213
209
208
211
213
211
204
224
213
204
207
215
219
218
220
224
228
222
207
195
197
210
216
209
194
190
201
213
211
192
178
183
203
214
214
206
202
198
194
191
193
198
203
203
199
202
208
213
217
223
230
232
224
214
207
202
200
223
221
211
207
205
210
216
221
225
224
216
203
194
197
208
216
211
201
198
206
214
211
197
188
193
206
214
212
203
197
195
194
191
188
188
192
195
195
197
198
199
200
204
218
231
228
213
199
194
200
213
215
207
193
192
207
224
230
227
220
214
207
202
199
201
208
210
210
210
211
212
211
209
209
211
213
215
212
207
205
203
201
194
190
192
199
203
203
204
205
201
193
186
191
203
210
207
200
202
210
198
198
193
188
187
205
221
228
221
212
205
205
204
203
203
206
211
214
213
208
208
210
215
219
215
209
206
208
211
215
211
203
196
193
199
206
210
211
213
213
210
202
191
184
184
190
198
207
213
218
192
192
195
202
204
205
203
207
207
207
205
202
204
208
213
213
211
205
202
200
202
208
211
209
200
194
196
206
213
216
211
204
196
197
200
204
206
204
202
204
205
207
209
206
196
187
191
203
213
211
194
197
210
225
224
207
188
187
204
220
223
214
207
212
218
215
205
196
193
197
202
205
202
198
192
190
195
203
211
213
209
203
197
202
205
203
199
193
191
195
200
208
220
223
214
196
187
189
196
196
194
204
217
229
227
209
189
186
207
231
238
226
212
212
213
209
200
196
199
203
204
202
201
204
203
200
196
197
203
209
207
200
197
203
211
212
200
194
195
205
213
214
215
218
216
207
192
183
186
192
194
206
213
217
215
210
201
198
207
220
223
217
211
212
212
208
199
196
203
206
204
200
204
211
212
204
196
195
204
208
202
190
190
204
220
224
213
202
207
221
228
218
205
204
210
213
202
190
187
193
198
205
210
212
212
213
213
207
201
198
196
194
201
212
218
210
197
192
199
204
203
201
201
204
199
193
195
208
214
209
194
186
192
208
220
222
213
207
208
217
218
211
203
202
210
215
210
202
195
196
203
202
203
210
219
220
217
208
202
198
192
189
196
209
217
210
197
190
193
198
201
201
200
192
181
179
192
208
209
198
189
193
204
209
206
202
204
207
208
204
199
198
202
207
210
213
211
212
206
201
204
198
200
209
219
218
211
208
211
214
212
203
199
206
209
204
198
197
199
200
199
200
202
198
189
183
187
194
193
191
195
207
212
204
191
190
202
215
217
206
195
196
203
207
205
204
208
214
212
206
204
205
208
209
209
202
198
199
206
213
213
208
206
207
207
204
200
201
205
201
198
198
207
212
208
198
194
193
192
198
204
210
209
200
192
197
212
222
223
218
207
202
201
202
201
197
199
206
209
205
208
218
221
213
198
189
188
192
196
198
200
202
210
213
211
204
200
197
199
200
200
199
206
212
213
210
205
203
202
201
203
201
201
202
204
210
214
217
219
217
212
205
200
202
203
201
197
197
198
200
207
219
223
215
197
186
189
199
204
201
199
202
209
212
208
203
201
196
198
200
202
200
198
198
203
209
214
211
201
192
187
190
198
206
208
206
204
203
205
206
205
200
199
203
208
207
200
195
195
196
194
203
214
216
203
192
194
207
218
217
209
204
203
200
196
198
203
208
210
206
202
199
196
197
199
205
212
210
201
188
185
191
197
200
200
200
199
200
200
198
198
199
201
204
207
208
207
204
202
196
187
194
209
216
212
200
195
201
212
213
206
198
199
197
196
201
208
218
221
212
202
200
202
207
205
203
206
208
204
201
196
191
189
187
191
199
206
206
201
197
200
206
209
206
206
207
212
214
209
197
197
201
208
214
217
209
198
190
189
191
193
195
205
212
213
208
207
208
209
206
203
204
209
210
204
199
197
203
206
205
199
190
183
179
188
203
216
212
201
197
202
211
216
213
209
209
212
210
204
196
206
206
206
211
217
215
205
193
186
188
194
201
211
220
220
213
201
191
192
195
201
207
209
205
193
187
189
196
200
198
192
188
186
187
194
203
206
204
197
192
194
199
207
212
217
217
209
198
191
192
199
199
201
209
213
214
213
209
207
208
208
206
208
208
211
207
199
190
189
192
196
199
199
196
187
182
184
193
197
193
187
189
198
204
200
194
192
189
189
186
181
183
192
204
215
215
205
194
188
189
190
198
208
210
211
211
215
220
220
217
212
204
199
198
200
200
199
196
196
195
191
186
186
186
185
184
187
198
202
196
186
189
201
209
201
189
186
189
190
185
177
180
192
204
205
201
195
193
192
192
199
202
210
211
209
208
212
211
208
206
203
202
201
198
196
197
198
200
201
201
195
188
183
186
193
199
202
206
206
200
194
191
195
198
191
187
190
201
201
189
180
188
204
208
201
192
189
192
194
193
207
197
195
198
205
205
203
199
194
193
197
201
200
195
192
193
197
200
202
205
204
201
197
198
207
213
211
204
199
199
200
193
190
183
179
181
191
207
211
202
193
195
204
206
199
194
192
193
191
190
209
191
183
189
199
202
195
191
192
194
195
194
187
184
188
195
200
198
195
194
199
204
206
206
209
210
202
194
189
190
193
192
185
181
181
183
190
200
205
205
200
196
194
195
197
197
197
195
191
190
210
199
191
194
197
196
193
190
193
194
191
182
174
177
190
202
202
194
183
179
188
198
204
204
199
195
190
188
189
188
185
182
182
189
198
197
193
193
199
203
198
188
181
181
186
192
198
203
202
200
207
205
201
196
196
196
194
192
193
193
191
187
183
187
198
203
199
187
181
184
192
197
196
195
193
192
193
199
202
200
192
183
183
193
204
205
200
197
198
199
193
181
173
174
176
184
194
207
211
205
219
217
213
214
219
217
207
197
201
213
219
214
205
207
220
230
225
214
211
217
220
212
203
206
215
212
198
188
194
207
211
202
199
210
226
226
217
214
221
224
219
216
219
226
229
221
213
218
227
233
221
218
211
212
213
209
200
195
200
211
216
215
212
210
214
215
211
209
213
218
217
208
201
206
213
207
193
197
219
239
233
209
196
207
225
230
224
221
222
221
218
220
225
224
216
206
203
212
220
226
219
216
208
207
208
206
205
208
213
214
215
213
213
219
220
215
208
202
205
208
211
208
204
206
208
204
203
216
236
250
241
221
211
216
225
226
221
217
216
217
218
223
223
215
206
197
200
212
221
225
213
207
205
205
210
213
216
218
220
218
215
211
213
219
223
219
209
197
190
191
202
213
221
218
213
211
212
221
228
231
227
223
222
223
222
212
210
210
213
214
212
208
207
207
208
206
210
219
226
228
215
208
206
212
221
224
220
213
210
214
218
221
219
218
214
211
204
193
183
183
200
219
231
228
221
214
214
213
212
212
214
214
215
213
210
210
211
215
220
219
207
195
196
207
218
216
212
217
225
227
222
221
219
217
221
224
219
207
200
205
221
235
235
222
208
200
198
197
193
196
204
212
219
218
221
219
215
208
207
214
216
212
204
203
210
217
220
222
223
220
211
202
207
216
221
215
204
207
214
220
217
228
225
215
208
211
216
213
203
202
215
232
232
223
211
209
209
208
206
209
211
208
206
208
219
224
219
208
208
219
226
221
211
206
211
217
217
214
212
214
215
218
223
226
222
214
204
203
211
216
199
213
216
208
201
206
215
216
208
203
208
213
210
207
212
224
226
215
206
203
209
213
215
216
221
220
212
205
206
220
232
231
223
217
212
206
196
189
190
200
214
224
226
227
223
220
219
215
214
220
182
189
197
203
204
209
215
215
211
209
211
205
195
192
205
224
229
214
194
189
201
218
229
226
217
208
200
198
204
215
227
230
226
219
214
205
191
183
185
199
213
217
213
212
215
221
224
220
216
217
184
184
195
207
213
216
215
215
214
220
223
219
209
198
201
212
218
211
194
189
198
215
221
215
206
203
203
205
209
216
221
221
219
217
219
218
209
200
203
211
217
211
203
202
207
213
214
214
217
216
202
200
208
215
217
216
215
219
222
226
231
234
228
215
203
202
211
217
211
204
201
205
201
197
199
212
222
224
220
218
221
219
216
217
221
225
222
220
222
224
218
206
204
210
215
214
209
213
221
224
216
209
209
214
215
215
216
221
222
224
224
227
226
217
205
203
211
218
217
207
202
198
194
190
199
217
232
234
225
219
220
222
222
223
219
215
214
218
226
225
215
203
206
218
223
217
212
215
222
226
212
199
193
200
212
219
218
216
213
214
216
213
210
202
197
199
204
206
202
198
200
204
205
201
199
207
217
225
222
216
216
219
227
229
218
206
201
207
214
213
204
198
204
212
215
214
217
218
217
215
196
189
188
195
206
214
214
210
211
215
219
211
195
182
185
196
203
202
198
197
204
216
220
215
206
199
202
212
215
213
209
212
219
221
212
202
202
202
201
194
191
195
203
207
205
213
219
220
216
213
187
201
208
210
207
204
203
207
216
225
227
214
194
182
186
198
207
209
209
212
215
218
224
226
222
215
210
212
214
211
207
208
209
208
205
208
211
210
199
189
192
206
215
217
213
213
218
219
218
216
196
216
229
228
215
202
198
206
215
221
217
211
198
195
197
205
208
210
215
220
218
216
216
226
238
240
231
220
213
209
207
211
213
209
210
211
215
214
208
203
208
219
226
223
218
215
210
208
208
211
208
215
226
228
218
207
202
207
209
204
196
196
197
200
205
209
209
204
202
206
211
211
210
215
229
238
232
217
203
201
206
215
222
219
213
206
207
211
218
219
214
210
208
209
211
210
209
206
206
207
208
203
205
209
211
208
207
211
208
196
187
188
194
196
202
211
215
207
196
197
210
219
213
204
204
213
219
211
197
192
200
215
226
223
209
195
197
209
224
220
207
189
184
190
201
209
216
218
217
217
205
193
188
193
200
208
216
216
210
202
195
197
196
194
198
209
218
218
210
210
221
228
221
206
197
204
216
216
205
193
196
210
225
220
201
188
198
218
230
219
199
186
186
194
204
212
218
220
219
217
205
195
186
187
198
212
224
227
224
220
214
210
206
200
199
207
216
221
221
220
222
223
220
211
210
214
221
226
218
202
195
207
222
219
201
192
208
230
237
223
208
206
211
214
214
214
215
212
208
207
209
198
190
189
198
212
226
235
235
232
224
215
208
205
203
208
213
215
213
208
205
205
210
212
212
211
216
225
223
211
198
204
218
219
209
202
211
225
229
221
214
217
219
217
213
210
207
206
205
207
208
201
196
197
200
210
223
232
229
218
208
205
210
211
211
212
215
212
205
197
193
199
208
211
205
197
200
212
221
217
207
204
208
211
207
202
199
200
201
200
202
204
203
202
207
210
211
207
209
212
204
202
201
201
203
211
221
218
207
190
186
200
216
220
215
214
218
217
211
202
201
211
219
218
206
198
200
209
218
223
220
210
201
198
201
200
196
182
179
182
191
194
192
192
203
213
218
216
213
219
208
204
203
205
210
218
220
214
199
188
192
209
224
221
212
208
209
214
212
209
210
214
219
218
215
213
212
210
213
220
224
217
201
192
198
208
204
191
185
190
203
206
201
197
200
208
216
217
217
218
216
209
204
211
219
221
218
212
210
211
217
221
220
214
210
206
203
202
202
203
206
206
206
208
214
219
217
207
204
212
218
213
201
196
202
213
213
205
202
209
219
224
219
211
207
207
212
215
216
212
219
213
214
222
224
215
209
210
222
230
227
214
206
207
213
216
208
198
195
199
203
199
192
190
196
202
205
203
203
205
206
204
202
202
204
207
207
203
203
207
212
218
220
218
216
214
213
211
208
204
214
215
218
222
220
213
210
213
225
228
216
201
196
208
220
223
213
202
203
209
211
202
189
178
178
183
193
202
206
204
201
202
205
211
209
204
196
187
188
193
198
202
204
211
216
217
213
205
202
202
211
211
208
207
209
218
227
232
226
215
201
196
200
208
215
211
205
203
209
217
217
209
195
184
180
187
199
208
209
206
201
205
215
222
221
210
196
186
187
194
201
201
200
203
210
213
209
203
204
209
206
198
193
194
202
222
237
239
224
205
193
194
200
207
205
201
198
197
201
207
209
209
205
203
202
205
210
212
208
204
202
207
216
222
220
210
202
202
204
209
209
205
206
208
209
206
205
206
213
217
202
191
191
198
209
222
230
229
219
206
195
193
196
199
203
205
202
196
191
191
199
207
214
218
216
212
210
211
209
207
206
207
208
209
204
201
201
205
211
212
208
208
214
219
211
200
197
206
219
217
204
200
203
209
216
220
218
216
216
216
210
200
194
200
210
216
213
203
193
193
198
206
211
213
210
205
203
208
214
216
213
207
199
194
192
195
197
196
200
200
203
209
219
220
209
196
194
205
218
214
205
213
212
210
210
212
213
212
215
224
224
214
205
205
212
216
212
205
202
203
202
200
200
200
199
199
200
208
217
220
216
206
200
198
202
207
206
198
195
196
205
214
218
217
209
202
199
204
213
211
206
221
218
208
203
207
211
209
211
219
222
219
214
210
212
206
200
197
200
203
202
198
196
198
201
204
209
216
218
214
205
203
209
218
226
230
224
212
203
204
211
216
217
219
218
215
210
202
203
208
213
223
220
213
209
209
210
201
198
198
204
208
209
212
213
205
194
185
188
196
201
204
206
207
206
209
217
223
217
203
195
199
213
230
237
236
226
215
207
204
206
210
215
223
227
222
209
194
192
199
214
215
214
213
216
216
212
203
197
197
196
197
199
209
215
210
197
187
190
198
204
208
209
205
202
205
213
214
205
195
191
199
211
218
218
215
212
205
199
191
191
197
210
223
224
214
200
192
193
197
203
201
199
202
210
215
218
218
216
214
206
200
198
206
213
209
200
199
204
208
207
202
198
193
193
197
200
198
192
192
199
207
204
197
193
195
202
204
197
190
190
196
205
212
209
201
196
195
198
204
194
198
201
200
199
206
215
222
223
219
208
201
198
199
199
197
195
201
207
209
205
199
193
192
193
196
196
193
190
194
202
207
201
193
191
198
204
206
206
204
205
204
201
199
195
194
195
199
206
207
200
213
220
213
200
196
200
211
212
208
204
204
202
199
190
188
191
195
198
201
204
206
206
202
200
200
202
198
193
192
195
201
205
206
204
204
206
207
213
217
216
205
197
192
195
198
197
200
204
204
211
225
234
227
206
194
195
202
204
202
205
210
213
203
192
189
193
194
194
196
205
213
216
211
205
204
203
200
194
188
189
200
210
214
208
201
198
203
209
212
206
196
189
192
199
202
200
197
196
195
209
217
231
228
210
195
192
200
205
204
204
212
218
211
200
194
197
202
200
197
199
208
214
212
208
204
203
202
199
196
198
206
209
203
197
195
199
204
203
199
194
191
190
193
197
201
202
198
194
190
198
204
216
221
211
194
189
196
202
198
192
198
210
215
207
199
199
203
203
198
196
201
209
212
208
202
201
203
206
209
210
206
196
186
187
197
208
207
199
193
196
203
206
200
196
199
203
200
194
190
197
197
205
208
203
196
188
192
194
191
188
188
199
212
214
206
195
192
194
195
196
201
207
206
202
194
195
200
208
213
212
203
189
179
186
202
214
209
198
193
203
216
219
212
204
201
199
195
191
192
204
199
196
197
200
198
194
194
197
198
195
190
195
206
213
210
199
189
187
193
199
202
201
199
193
189
190
194
199
203
204
201
192
185
189
203
210
208
201
198
202
207
212
212
213
203
192
182
186
193
205
201
197
195
197
200
204
207
208
209
208
202
199
202
209
212
204
192
188
194
198
196
192
190
190
189
191
192
196
200
199
200
202
200
197
196
203
207
208
201
191
187
195
209
211
200
185
178
186
193
202
210
208
201
198
204
211
213
210
208
211
213
210
207
207
206
199
191
188
194
197
195
190
186
187
188
193
200
204
200
195
198
208
213
206
193
193
200
205
201
191
190
198
208
207
194
184
186
192
193
204
212
213
206
204
208
214
212
203
199
205
215
219
214
203
193
186
185
189
198
204
203
198
190
185
185
193
204
207
202
195
197
207
213
206
192
182
186
195
200
200
203
211
211
205
194
192
194
195
192
203
199
196
199
205
212
214
209
200
197
201
208
212
204
193
182
183
188
198
204
210
210
203
192
186
185
189
192
195
197
199
203
205
200
190
178
175
183
194
204
208
211
210
208
202
198
197
195
190
190
204
189
180
188
201
212
211
204
200
198
200
200
197
190
186
185
190
194
198
201
206
208
204
197
196
196
193
185
182
187
198
206
203
192
180
174
178
188
200
206
208
205
201
197
198
196
190
187
187
192
207
193
183
186
197
205
200
197
197
198
199
196
190
190
194
198
198
193
188
188
196
202
205
201
199
200
200
192
185
185
191
199
200
196
190
187
189
197
201
203
199
191
189
193
194
190
186
189
194
200
210
203
193
191
196
199
198
191
192
195
196
195
195
200
209
210
201
190
186
188
195
199
199
194
192
194
198
199
196
191
189
192
196
200
204
204
200
197
197
194
190
185
187
193
194
193
194
199
204
202
216
219
214
215
218
220
213
207
212
219
221
211
201
203
216
224
222
215
215
218
219
216
217
224
227
216
201
198
209
219
219
210
210
217
217
205
196
210
230
239
227
212
207
217
225
220
212
208
210
217
215
218
215
215
219
222
218
212
212
215
217
216
211
210
215
220
223
222
218
210
203
204
212
223
219
204
191
204
231
246
231
200
182
189
202
204
205
213
223
228
222
216
215
218
217
206
195
196
200
205
212
217
213
212
212
215
215
212
213
213
215
219
222
222
217
216
220
219
209
193
185
190
201
209
210
205
206
222
242
248
233
208
192
193
201
204
205
207
211
215
217
222
225
220
206
193
192
199
206
207
211
211
206
206
208
206
203
201
204
206
211
216
221
224
220
213
212
208
195
179
180
192
206
207
205
208
222
230
230
224
220
218
218
213
208
203
205
208
210
210
212
221
230
224
210
194
192
206
219
222
221
216
208
208
209
206
199
191
191
194
201
212
220
225
220
213
207
200
187
180
190
208
220
214
205
206
216
222
214
207
207
216
221
218
210
207
213
218
220
214
208
211
222
225
218
197
190
202
218
226
231
228
217
211
207
209
208
202
193
194
203
218
227
227
222
215
210
205
197
195
204
215
219
211
204
204
209
211
209
206
205
206
211
216
217
214
217
221
223
219
210
205
210
214
209
196
187
195
208
217
225
229
223
210
203
208
216
219
210
204
210
222
227
226
224
225
227
224
220
217
214
212
207
203
205
209
210
210
209
208
203
204
211
222
224
217
208
206
213
219
220
214
209
207
202
197
196
201
204
205
203
212
215
209
203
208
216
220
215
208
209
213
212
213
218
231
242
243
237
229
218
210
206
206
211
213
212
210
209
209
204
204
212
221
220
209
193
191
200
215
224
226
220
213
207
206
209
210
208
207
187
189
199
208
210
209
207
207
207
208
211
209
202
196
203
219
234
236
228
219
213
213
214
215
211
207
203
206
207
210
208
206
205
205
206
204
196
192
198
206
215
221
219
213
205
205
210
213
214
211
191
187
195
206
208
205
198
199
204
214
222
221
210
195
193
202
213
215
207
200
205
215
220
214
206
200
198
199
205
213
217
210
199
193
198
207
214
212
207
205
207
208
208
204
197
195
202
214
220
221
208
205
207
206
196
190
196
208
218
225
228
228
220
206
196
198
205
206
199
196
205
215
218
212
205
204
201
199
201
211
221
221
209
201
205
215
222
225
222
216
209
203
204
204
204
203
208
217
225
221
223
221
219
209
195
189
198
214
226
225
220
216
212
207
202
207
214
215
208
203
209
218
219
211
206
206
206
203
201
209
222
229
227
221
214
212
216
224
232
230
219
209
207
209
210
211
215
218
216
206
226
221
218
219
216
212
207
210
213
217
214
205
195
192
199
211
219
216
206
205
213
222
222
213
206
206
207
208
206
209
216
224
230
227
216
204
205
214
226
226
218
212
209
206
205
211
220
216
199
186
209
209
215
227
234
228
213
200
204
218
224
212
192
180
187
202
210
204
197
197
208
219
220
212
205
203
205
211
213
210
209
212
217
216
210
204
204
209
209
204
201
203
204
204
204
214
223
216
197
190
194
202
215
228
231
221
205
198
210
228
237
226
206
188
188
198
204
202
202
204
206
209
210
211
212
211
210
211
211
209
206
205
204
201
201
207
212
209
197
184
182
191
199
205
215
223
226
218
206
205
198
209
217
221
214
202
196
198
209
222
229
227
216
203
199
204
215
222
225
223
219
211
209
212
219
220
213
203
200
202
208
209
207
202
201
206
212
208
197
185
184
191
201
209
217
221
219
212
206
206
216
217
216
210
199
193
193
200
206
204
208
212
209
201
199
210
228
237
236
233
231
226
216
207
208
212
208
200
193
200
214
223
220
211
203
200
204
207
209
207
206
206
206
206
204
205
205
206
205
204
222
220
213
203
196
192
195
202
202
195
195
201
200
190
188
202
220
225
220
219
231
236
222
202
194
201
207
203
198
206
216
228
227
215
204
197
199
208
219
225
223
219
212
203
196
195
202
208
210
211
216
215
211
203
199
200
206
206
202
193
191
199
202
195
187
190
197
200
196
201
217
229
222
209
206
213
220
217
211
209
215
219
220
215
205
200
204
213
220
222
220
218
216
210
205
204
209
212
212
215
211
211
208
206
209
213
217
217
206
198
195
202
210
206
199
192
190
191
191
194
200
209
218
226
233
234
230
226
221
214
207
206
209
213
209
209
212
217
215
209
208
212
217
215
213
213
214
216
215
217
212
209
206
206
215
221
224
220
216
211
207
203
203
206
208
208
209
204
200
193
189
194
211
226
235
229
220
223
224
216
201
196
204
213
214
212
212
212
210
205
205
208
209
207
205
208
214
221
224
222
212
209
206
205
209
214
216
217
216
215
210
201
200
203
213
222
225
219
208
194
188
192
204
214
214
208
203
212
220
213
198
194
201
210
213
206
200
199
202
205
206
206
202
192
193
202
214
221
223
220
209
211
208
203
197
199
203
208
208
207
205
205
209
212
216
221
224
219
210
199
193
196
203
206
205
201
202
204
207
203
201
202
202
205
204
200
195
190
193
199
204
205
197
190
194
206
216
217
212
210
215
221
215
204
194
193
200
206
206
202
205
216
225
223
215
210
211
213
210
203
197
197
205
211
216
216
212
202
194
199
206
212
206
199
200
201
202
195
191
193
200
203
200
198
203
212
216
215
210
207
221
221
217
213
209
205
205
205
208
206
211
219
226
222
213
204
204
209
208
201
195
196
209
223
229
224
209
197
193
203
213
217
209
202
201
210
213
212
204
198
199
203
204
205
210
214
218
217
213
210
210
207
214
225
225
216
205
203
206
207
207
210
216
220
214
207
204
204
205
202
197
199
209
221
221
208
193
193
202
212
214
213
210
211
212
214
218
216
212
207
205
204
202
201
208
217
220
219
213
207
195
196
208
225
228
216
203
197
201
202
199
198
205
217
221
213
203
200
206
210
210
204
201
200
194
186
184
194
208
216
212
209
211
217
218
212
206
201
202
204
206
204
199
196
202
209
215
209
203
199
203
199
206
212
215
207
202
200
202
202
196
197
204
213
217
210
200
200
209
220
219
205
190
183
184
189
198
205
208
208
207
209
218
222
219
208
198
192
196
203
206
204
202
204
209
209
205
199
197
196
216
207
203
199
200
205
205
211
212
207
200
198
202
204
205
200
199
202
209
215
210
201
192
191
202
215
221
214
202
195
198
209
222
223
215
203
200
205
214
217
210
205
209
219
221
211
202
199
204
206
219
208
201
195
197
206
218
224
219
207
197
192
192
193
196
201
205
207
207
202
198
198
204
214
224
229
226
213
201
193
198
205
212
211
202
199
205
219
231
229
217
208
213
221
218
209
203
207
217
215
217
211
204
198
200
211
220
223
215
201
189
183
183
191
203
212
215
211
206
199
197
200
210
219
222
218
210
209
207
205
203
202
198
193
192
196
207
217
220
216
211
210
209
206
200
198
206
217
224
214
214
217
210
198
199
209
218
216
206
200
194
191
193
199
206
213
213
210
208
207
205
201
199
198
199
199
203
210
216
212
205
202
200
196
196
199
210
208
199
192
193
201
203
198
194
200
210
219
221
209
211
218
210
198
197
202
208
202
196
198
206
208
206
205
204
202
200
201
206
209
208
201
194
190
193
200
209
215
211
202
198
203
214
216
212
210
210
205
194
183
184
194
202
203
206
210
212
212
210
205
207
212
206
199
198
201
201
194
189
194
203
208
205
201
197
194
193
190
193
197
201
202
204
206
211
215
214
207
196
187
189
201
217
224
221
213
206
202
198
192
191
195
201
211
214
212
206
200
198
202
202
202
202
200
199
202
202
197
191
190
195
197
197
198
199
200
197
192
190
193
197
202
208
213
217
217
210
197
187
187
192
195
200
204
209
209
204
200
199
201
202
201
201
208
210
204
194
190
193
201
199
202
203
200
198
203
209
210
207
202
197
197
199
204
210
209
208
203
203
205
205
202
199
198
202
205
202
194
191
197
202
195
183
181
194
206
206
199
195
199
204
202
201
202
202
198
193
191
193
201
196
205
206
201
199
203
215
221
218
212
208
206
205
206
207
209
209
211
212
214
213
206
197
191
191
196
200
199
197
201
203
198
186
183
192
204
204
196
191
196
203
204
201
199
198
201
201
199
196
199
197
201
206
204
203
205
214
220
216
209
208
210
206
198
193
196
203
205
206
209
214
215
209
201
198
201
201
202
199
200
203
206
205
202
199
198
196
195
192
194
199
203
201
199
201
203
203
202
202
199
203
201
206
205
204
206
211
210
204
196
197
204
207
200
190
188
193
195
195
200
206
213
213
211
208
206
203
201
200
202
205
213
216
209
198
192
193
196
195
192
192
195
200
200
199
199
200
201
203
200
212
207
207
204
197
197
203
207
198
187
188
200
213
213
201
191
189
190
191
191
194
201
207
211
210
207
202
201
202
204
205
210
209
202
193
195
201
205
200
189
187
192
200
200
197
196
198
198
199
199
216
212
207
201
193
190
197
208
208
198
192
200
217
226
217
199
190
191
193
191
186
190
201
209
208
203
200
200
202
202
199
199
196
194
197
205
212
209
198
189
189
194
200
197
195
197
199
194
189
194
209
204
201
196
192
191
197
210
219
217
206
199
204
214
215
206
198
194
195
192
188
190
197
204
204
199
195
196
199
201
199
197
195
194
200
212
217
212
198
191
193
195
197
195
196
198
198
188
184
191
197
192
192
192
192
193
198
208
218
218
208
191
184
191
203
209
209
203
201
200
197
190
188
193
197
199
198
194
194
200
206
208
203
193
194
205
215
215
209
200
196
193
196
197
199
195
187
181
185
193
194
193
192
191
191
194
197
199
201
201
197
191
183
185
196
207
212
211
208
207
200
190
181
184
198
208
211
205
200
202
207
210
206
194
189
194
209
219
221
213
201
195
197
199
198
186
173
174
187
197
194
203
207
196
189
188
195
197
192
190
195
202
203
202
203
205
206
205
206
206
204
197
191
192
202
212
220
221
214
204
200
199
204
203
199
194
196
205
213
216
212
204
198
197
190
181
172
175
188
195
197
215
218
207
194
189
195
199
200
197
203
211
220
219
209
203
201
202
204
205
204
204
203
202
199
201
209
217
214
202
192
191
202
213
211
199
184
183
196
209
212
205
192
186
188
193
193
191
189
192
200
214
218
212
205
201
201
204
203
203
202
206
212
212
204
197
200
208
210
206
201
198
198
194
186
181
185
191
195
195
194
196
206
214
210
197
183
180
188
196
201
193
183
183
195
209
213
205
194
192
202
203
200
204
211
213
208
204
203
202
202
200
198
194
189
188
196
210
216
210
202
195
189
184
180
179
181
181
181
186
196
208
217
216
207
196
192
191
193
192
191
189
190
194
203
208
209
200
195
196
200
192
184
191
206
214
208
199
198
203
205
201
195
189
183
184
191
202
209
208
203
202
197
192
189
192
197
195
185
183
192
211
223
218
205
198
196
199
197
191
188
191
200
206
205
197
189
186
192
196
200
191
183
186
196
203
200
197
198
203
204
199
194
191
191
192
194
197
198
197
201
203
207
206
202
201
207
206
195
184
186
199
209
210
204
203
202
201
198
193
189
188
196
207
205
196
185
183
187
193
199
208
213
215
219
222
221
216
213
212
212
210
210
209
205
202
203
210
220
221
212
207
210
219
221
213
206
207
215
222
222
222
226
226
221
212
210
219
229
227
216
200
198
206
218
218
210
198
194
199
187
198
206
212
220
227
230
228
221
216
212
208
206
206
205
206
215
223
223
212
199
199
207
218
220
210
204
211
224
229
218
202
197
202
208
208
206
211
222
226
217
202
196
204
216
220
213
204
201
202
190
198
205
212
219
225
226
226
223
218
214
214
214
209
204
202
210
220
218
207
198
200
206
211
213
215
218
221
218
210
198
191
192
200
207
207
204
204
209
215
217
214
213
213
216
219
220
221
218
212
206
204
207
212
216
215
211
211
216
216
213
213
215
213
205
198
201
210
213
207
205
208
208
204
205
215
227
225
207
190
188
198
209
212
209
209
211
210
209
209
213
221
230
230
219
211
210
217
221
221
221
215
211
211
212
207
199
198
204
206
204
203
207
211
211
206
209
213
214
209
210
215
215
208
202
207
218
222
210
199
200
212
219
215
207
206
215
222
221
213
209
218
231
231
218
199
191
196
206
218
220
217
210
208
206
204
201
202
204
204
204
203
203
210
216
220
220
219
214
207
206
210
214
209
203
201
209
221
224
218
208
204
207
208
207
208
213
222
224
219
210
207
207
208
205
196
189
190
198
211
215
215
212
208
204
205
208
210
213
211
210
209
208
210
216
224
227
222
214
208
203
204
205
206
203
203
211
223
227
215
193
182
191
207
216
215
210
214
222
226
220
204
191
189
196
203
206
204
203
204
218
218
217
213
209
209
212
213
214
212
211
211
210
210
214
218
226
227
225
220
211
206
203
202
203
209
219
224
219
197
174
169
187
211
224
223
215
213
220
227
221
209
198
193
197
202
209
209
205
204
227
223
217
214
210
208
207
207
208
210
211
209
204
199
199
204
215
223
224
220
214
208
205
201
201
207
214
218
210
193
179
181
195
209
216
217
215
213
217
213
210
209
213
212
206
198
197
200
204
206
227
223
217
210
203
200
199
203
207
211
213
210
200
190
187
193
202
206
207
206
211
213
213
204
200
200
203
204
203
202
203
205
205
201
198
200
208
214
210
203
198
206
216
220
209
196
191
198
206
208
213
220
218
208
193
189
199
209
215
214
212
210
202
194
190
194
198
197
196
200
211
220
221
214
207
202
197
193
196
206
219
222
213
200
191
194
205
215
220
214
209
210
217
218
210
202
202
207
213
209
208
216
216
209
196
192
202
215
220
214
209
205
204
204
207
211
213
209
206
210
221
228
228
221
215
209
201
192
192
204
219
224
221
211
202
200
206
218
230
231
228
223
219
211
205
203
211
215
212
201
214
213
214
213
211
210
214
214
214
212
210
208
206
207
216
228
231
223
215
214
222
227
224
218
216
211
204
199
197
204
212
221
224
219
211
202
205
216
228
232
233
229
220
206
195
197
209
214
202
189
214
212
212
216
221
221
216
211
209
212
214
212
210
206
213
222
225
217
208
208
212
214
210
206
207
210
211
209
209
209
209
211
213
210
205
201
204
211
218
221
224
226
218
203
194
196
205
202
191
185
210
209
210
214
215
214
211
208
210
213
216
215
212
207
204
204
204
203
204
207
209
207
203
202
206
208
210
211
213
211
208
203
197
194
195
200
206
208
207
206
210
209
205
200
202
206
208
200
191
194
210
210
204
200
198
201
205
206
210
209
209
211
211
207
203
201
206
211
217
221
220
214
209
208
207
206
200
199
202
207
210
203
193
188
193
203
208
205
198
195
194
194
196
200
205
211
212
208
205
208
218
210
199
192
195
199
201
202
202
201
204
209
210
205
202
208
222
231
233
231
231
228
219
207
199
196
192
189
195
206
215
214
203
195
198
202
204
203
198
196
197
201
205
205
205
205
212
218
218
214
214
209
204
201
201
200
201
200
201
202
207
211
211
203
201
209
223
227
222
221
230
231
218
200
191
193
196
194
198
210
222
222
210
201
202
203
203
202
201
209
217
224
222
214
205
202
205
214
216
214
198
203
207
206
199
193
196
202
206
201
200
207
211
209
204
203
203
201
198
205
217
220
210
201
202
210
211
207
207
216
222
219
206
202
206
210
209
203
201
212
222
226
222
214
206
204
206
207
208
213
195
204
210
208
197
191
195
202
204
194
187
193
206
215
213
204
195
192
196
205
211
208
208
214
225
227
217
209
210
218
217
206
196
202
211
219
215
205
198
200
208
210
209
205
205
207
209
208
208
216
215
219
219
216
208
201
195
191
189
188
186
189
198
208
214
215
208
205
209
213
210
206
211
223
231
224
207
204
211
216
206
195
192
204
214
218
213
206
196
194
198
201
200
195
194
199
205
210
215
217
231
232
227
220
215
208
195
187
187
195
198
196
194
199
212
218
218
213
210
209
207
204
207
215
218
211
202
204
210
207
198
190
194
205
212
214
213
210
207
204
205
207
203
192
186
189
201
208
209
204
227
231
225
214
205
198
195
199
205
213
213
205
199
203
210
214
208
200
196
195
196
197
200
204
209
211
212
209
203
196
192
195
200
206
208
211
216
219
216
213
212
212
205
197
193
197
201
202
195
188
221
224
222
210
197
192
196
211
223
223
213
205
207
210
208
204
199
195
191
190
189
193
198
204
211
216
217
209
195
189
194
205
210
209
207
210
216
215
210
205
203
203
202
201
205
208
209
203
197
195
214
212
215
215
208
198
201
212
220
213
203
204
212
214
205
196
197
205
208
203
197
200
209
217
217
213
206
200
195
192
198
210
215
216
210
209
211
209
207
197
194
195
197
201
208
215
216
213
210
211
199
194
206
222
221
209
201
202
203
197
195
202
214
216
205
194
195
207
218
220
216
216
220
223
215
201
190
192
199
203
204
207
213
217
213
210
207
207
209
207
205
199
194
192
199
211
217
214
210
211
183
183
199
217
219
207
195
191
193
196
199
204
212
215
210
200
194
199
211
223
224
221
218
216
208
195
185
191
202
210
210
207
210
212
212
206
205
206
211
212
210
205
194
187
192
202
207
205
201
199
189
191
200
207
202
192
182
184
194
206
209
208
208
209
211
206
199
198
206
216
219
211
205
205
206
204
200
197
201
207
211
212
211
207
204
202
201
206
211
212
208
199
193
195
199
202
201
198
198
195
210
208
205
198
187
180
176
187
201
214
215
211
206
202
204
204
204
209
214
214
209
197
192
195
207
217
219
211
200
197
204
211
212
206
201
199
201
208
215
215
208
197
195
205
211
208
199
196
199
203
221
213
204
195
186
182
187
198
207
208
206
206
205
199
195
194
202
211
217
211
200
191
191
198
209
217
218
210
202
195
197
203
207
205
202
201
204
211
219
220
214
207
205
207
209
206
199
198
203
206
216
214
205
197
194
195
204
210
209
201
197
199
204
202
198
193
194
202
208
206
199
196
199
205
208
208
204
205
204
201
196
196
198
200
203
207
209
212
211
211
213
214
209
201
195
196
202
203
202
196
212
215
210
205
202
202
203
203
199
199
199
205
211
208
201
196
194
196
203
210
210
205
201
199
198
197
197
201
205
200
194
194
197
199
200
204
211
211
201
196
199
205
201
189
186
196
208
208
201
190
209
213
213
208
205
203
197
191
190
197
206
214
213
207
201
197
196
201
209
218
218
209
200
195
194
195
196
197
196
192
190
194
202
202
195
194
196
200
197
192
192
194
192
186
190
203
213
210
201
190
198
198
201
205
205
204
199
192
190
194
202
207
204
195
191
194
200
205
209
209
204
200
197
197
199
194
188
182
185
188
192
196
200
200
195
188
184
187
196
202
202
196
190
189
196
205
210
207
202
201
188
185
191
198
203
208
208
203
198
196
195
196
195
191
190
195
201
203
202
197
194
193
195
198
198
191
181
177
185
198
203
194
184
189
199
200
193
192
200
213
214
202
189
192
199
204
203
202
202
203
196
198
199
199
200
204
208
208
204
201
203
204
203
200
201
206
207
203
201
199
202
202
198
195
190
187
185
187
197
208
209
192
176
184
205
217
211
201
202
211
209
198
189
192
201
206
203
197
194
195
206
209
208
201
197
198
205
206
205
210
216
220
215
208
207
209
209
206
204
207
213
214
208
198
192
194
197
199
199
202
203
196
189
196
208
219
215
205
199
199
198
192
190
193
201
206
203
195
187
184
199
196
196
196
197
200
204
204
201
206
214
220
215
204
198
199
204
204
206
210
215
215
211
210
209
209
207
202
199
199
202
207
213
210
206
207
206
206
200
196
193
195
198
198
199
201
201
199
192
185
185
176
180
188
197
203
206
204
195
190
193
201
203
198
191
188
190
194
201
207
208
205
206
212
220
219
211
203
202
205
211
216
217
210
198
197
205
210
204
195
193
201
207
203
196
193
197
203
202
197
189
180
179
185
192
203
210
207
197
183
178
188
201
207
201
188
181
188
200
206
202
195
197
208
218
216
207
202
202
204
201
203
203
201
200
202
209
211
203
193
192
204
212
208
198
194
197
198
200
201
211
202
192
186
189
202
212
215
207
195
189
195
208
217
211
198
188
193
202
206
199
193
197
207
212
208
200
199
195
189
183
185
196
206
213
213
212
206
197
189
191
200
206
206
203
203
198
193
187
193
218
211
199
193
198
206
212
215
214
211
207
204
205
209
211
204
200
203
206
205
197
192
198
205
209
206
199
195
190
184
184
195
209
222
224
219
211
206
197
193
192
191
190
191
198
207
207
193
185
188
205
203
200
203
212
217
212
208
208
211
208
204
193
190
197
206
210
213
209
205
198
190
188
193
202
206
202
194
187
189
199
213
224
221
214
207
208
207
205
201
194
189
188
191
201
208
209
202
195
191
194
198
202
208
213
214
209
202
197
197
199
198
190
182
184
196
210
216
218
213
202
189
179
180
191
204
209
201
191
191
202
215
217
204
194
194
203
208
207
204
198
197
197
198
201
205
203
200
197
195
191
201
210
209
202
198
200
201
198
194
193
195
194
188
183
189
200
212
218
215
206
197
190
187
192
203
214
214
204
194
193
197
199
196
192
195
202
203
205
207
208
202
193
188
190
192
190
184
185
193
191
208
218
210
196
185
190
200
205
200
191
191
195
198
194
194
201
211
212
205
199
200
206
209
205
204
212
218
212
199
185
181
188
197
205
207
204
202
204
208
206
192
174
168
181
192
194
186
184
194
196
212
218
210
197
186
186
196
203
201
193
189
193
199
201
200
206
212
209
192
182
187
206
216
210
201
199
204
206
198
188
182
188
200
207
208
206
204
203
200
191
178
168
170
191
209
215
208
199
200
200
204
203
204
206
201
192
191
197
201
198
192
192
192
191
193
199
210
208
193
181
182
196
204
197
185
180
187
191
191
189
195
203
209
208
205
204
203
199
192
185
184
188
195
205
216
223
218
209
200
200
194
188
196
207
211
203
197
197
203
205
201
193
184
174
173
186
202
207
199
192
192
198
196
184
177
178
185
186
185
191
206
219
219
208
200
199
199
195
189
187
193
204
208
207
204
203
200
195
192
202
198
191
192
195
200
202
203
206
206
205
198
193
184
175
173
183
195
200
197
193
200
209
208
197
192
195
197
193
184
190
203
213
211
202
198
199
200
198
192
188
188
193
196
196
192
183
180
179
185
187
195
201
203
206
212
217
217
214
213
217
228
239
236
220
202
195
204
216
221
209
200
198
203
209
213
215
213
211
207
207
212
215
218
221
226
231
225
211
203
199
201
206
212
216
216
210
200
196
202
176
184
194
200
205
210
217
223
224
221
217
218
222
223
216
205
202
208
215
214
205
196
196
204
216
221
218
211
204
202
201
204
206
213
219
221
216
210
207
207
210
203
198
203
217
230
228
221
216
218
183
185
200
213
221
223
222
224
226
223
215
210
208
208
207
201
199
203
209
212
213
208
202
202
210
220
222
210
192
183
185
194
201
208
213
212
206
202
201
209
217
216
210
209
219
237
242
239
232
229
206
204
211
224
232
227
219
219
224
224
216
209
206
206
207
201
200
207
217
223
223
215
205
200
205
216
220
209
188
177
183
197
208
210
207
205
207
208
208
209
214
219
219
213
213
221
230
229
222
218
218
214
214
220
220
214
205
210
222
226
218
204
198
203
209
211
216
223
231
230
219
208
202
203
206
212
216
214
206
201
204
214
218
213
205
203
211
222
220
212
206
209
214
210
205
206
213
211
202
198
213
210
211
214
213
205
199
204
219
226
216
200
189
194
206
217
224
225
224
214
199
193
197
205
207
209
211
223
232
232
223
216
210
205
200
203
214
223
224
214
204
200
204
208
213
218
218
208
195
192
209
204
206
211
213
210
205
208
214
218
213
200
190
191
201
210
213
208
200
191
184
189
198
206
206
207
213
230
241
234
213
196
192
197
204
213
219
222
220
212
204
201
199
208
224
234
231
215
200
198
221
208
204
208
212
215
212
212
211
213
211
205
201
200
202
202
202
196
190
188
191
197
202
205
206
209
219
230
229
211
190
181
191
206
219
226
225
218
216
212
207
205
203
208
219
224
220
207
198
201
231
220
207
204
206
213
213
210
210
210
210
208
209
205
205
202
200
197
195
198
202
206
207
205
206
213
222
222
210
192
183
191
210
223
224
218
214
215
215
215
211
210
211
211
209
202
196
192
195
201
227
221
212
209
205
210
213
211
209
209
208
206
205
203
204
204
204
200
200
201
206
212
211
209
208
214
219
217
206
193
195
207
219
220
207
194
194
205
218
219
215
213
216
217
209
196
190
190
195
201
211
220
222
217
212
209
214
216
213
207
204
203
202
203
204
203
201
199
200
207
214
217
216
212
212
214
216
214
208
203
199
202
205
199
187
177
185
204
221
225
220
214
215
215
209
202
200
200
203
203
207
216
215
210
204
207
214
217
211
204
203
206
210
210
208
208
202
197
199
209
217
216
212
211
214
214
214
210
206
202
198
193
195
195
190
188
194
205
213
213
210
212
214
210
205
203
206
212
213
213
212
208
198
188
185
194
208
212
204
196
200
211
217
215
215
216
211
201
197
201
207
205
201
203
211
216
213
207
202
201
199
202
207
213
210
206
204
205
203
198
201
209
214
210
201
196
202
211
221
218
213
207
196
185
181
193
210
213
204
195
197
209
217
215
214
214
211
205
200
201
204
200
196
198
207
215
214
209
205
204
207
209
214
217
215
211
207
207
206
206
212
218
220
210
199
190
191
200
208
213
212
213
205
198
196
206
218
221
212
197
194
202
211
213
206
201
200
202
206
211
213
210
205
202
205
208
210
211
214
213
209
203
197
196
203
206
207
210
218
225
229
227
219
209
199
191
189
191
195
205
212
210
201
199
205
214
220
221
215
204
197
199
207
209
204
197
196
202
212
218
221
219
216
211
206
200
199
206
215
218
210
193
179
180
193
204
208
210
214
222
224
221
214
207
201
198
198
202
206
211
207
198
187
192
206
215
214
209
209
210
208
209
207
208
206
206
208
211
212
214
216
219
218
214
206
198
196
199
207
212
207
193
180
181
194
203
204
201
198
200
204
207
213
213
208
207
211
219
224
221
194
185
185
195
209
213
206
203
207
213
216
216
213
212
215
219
221
216
209
208
213
215
210
206
205
206
206
200
200
203
207
202
193
191
199
205
202
192
186
189
198
205
213
217
217
218
220
224
227
223
179
180
190
201
204
200
201
209
218
214
208
208
210
218
224
224
220
213
211
217
221
216
202
196
203
214
213
201
195
202
208
210
203
202
206
209
202
192
190
201
208
207
203
205
214
220
220
215
215
216
188
194
202
203
197
190
198
212
219
211
195
192
204
216
223
220
212
210
221
235
237
222
203
198
205
208
202
191
192
201
208
208
202
204
211
211
201
193
195
210
216
208
197
196
207
218
216
207
206
213
221
222
218
210
202
198
198
202
202
198
192
190
195
203
210
209
206
211
227
243
244
226
210
206
208
201
188
181
188
199
201
201
199
204
208
204
200
195
198
204
208
208
204
201
204
209
208
205
204
210
241
234
219
209
209
208
202
194
190
195
199
197
193
195
203
205
204
207
217
230
231
220
210
208
210
205
194
191
194
197
196
195
196
197
199
202
206
207
200
196
196
206
212
209
204
201
203
203
202
200
225
217
206
202
205
208
204
202
202
203
203
197
196
199
207
207
201
196
198
205
210
207
205
207
209
214
213
209
206
203
202
202
198
195
198
210
223
223
209
192
189
199
209
210
206
202
202
202
201
196
199
194
198
204
204
201
201
210
218
213
202
195
199
209
213
209
201
195
191
191
193
196
199
200
206
212
217
214
206
202
205
213
212
209
208
217
226
220
205
192
193
198
205
207
208
208
203
203
202
204
190
189
205
216
209
194
191
203
216
210
199
196
205
212
209
203
200
204
206
204
200
200
200
198
194
199
207
209
205
197
199
210
221
225
217
210
202
195
191
193
199
203
204
201
201
202
201
200
203
213
194
197
213
221
208
189
183
192
204
203
198
202
210
212
202
195
197
208
223
230
224
215
206
198
193
193
200
207
207
199
192
199
214
223
213
197
182
178
186
197
206
207
203
195
190
190
193
197
202
209
195
199
210
214
203
187
184
191
200
206
206
206
206
206
201
195
194
199
213
227
230
224
216
208
202
198
198
202
206
201
198
197
202
206
203
196
188
187
195
205
211
207
200
192
188
190
194
198
202
203
196
201
206
206
198
194
192
194
203
212
214
209
203
201
202
202
197
193
197
206
216
219
218
215
208
203
196
194
198
201
202
199
195
192
198
201
202
200
205
210
212
205
197
195
199
203
205
204
206
207
208
208
206
207
202
198
194
196
202
211
214
211
204
202
203
202
201
202
203
204
208
208
209
206
205
201
199
196
195
199
199
198
194
190
199
204
203
199
199
207
208
204
197
201
205
205
204
203
205
208
211
209
206
205
203
199
198
200
206
210
212
213
214
207
200
196
201
211
216
213
206
199
196
195
194
198
202
206
205
201
197
196
195
198
204
206
201
190
184
192
204
208
207
205
200
200
195
194
197
205
197
196
196
198
201
199
202
210
216
214
212
213
216
213
203
194
193
202
209
210
203
197
195
195
195
198
202
208
214
210
204
200
200
204
210
209
207
195
184
187
203
217
215
202
192
192
192
191
190
194
194
197
199
200
198
197
202
210
219
217
213
212
214
212
207
200
194
191
194
200
203
204
204
205
206
204
200
201
206
207
202
199
198
199
202
207
212
210
202
201
210
216
209
194
186
191
195
190
185
188
206
209
212
212
206
199
197
202
207
212
210
209
210
209
209
209
203
198
196
201
205
208
210
213
214
205
194
186
190
193
193
191
188
187
190
195
204
212
215
218
220
214
200
188
188
197
199
192
184
186
206
205
211
215
212
204
199
200
200
201
201
205
206
206
208
209
211
209
209
207
203
199
201
205
208
198
184
177
183
192
194
189
185
185
189
191
192
198
209
219
221
211
198
191
194
200
202
196
188
188
194
186
193
204
210
209
206
202
200
198
201
203
205
206
207
208
211
211
211
207
201
194
192
191
193
187
183
185
197
209
207
195
187
192
203
204
195
191
199
210
211
205
197
201
205
204
203
199
193
190
193
184
188
196
201
203
202
200
198
200
204
206
205
205
206
206
205
203
202
203
203
201
195
189
184
185
191
197
207
213
210
198
196
206
218
217
203
194
197
199
198
192
196
204
208
205
200
197
194
191
207
201
197
196
196
196
193
191
193
201
208
209
203
198
197
199
198
195
196
203
208
211
206
198
193
193
194
198
195
193
194
199
207
216
217
211
203
200
199
197
191
188
194
201
204
201
193
189
188
190
208
208
208
205
199
196
191
188
189
197
206
210
202
194
189
190
193
195
203
209
211
208
206
208
209
206
198
190
183
181
186
198
214
217
208
199
202
206
209
205
197
196
196
193
192
191
193
195
191
191
191
196
206
211
210
202
195
189
190
192
198
202
202
197
192
189
189
196
211
219
213
199
198
208
218
214
200
192
192
194
197
204
210
208
202
201
209
216
219
212
209
205
200
188
181
187
198
207
203
194
189
189
197
206
209
206
203
198
193
192
191
196
204
207
202
191
185
194
211
221
214
198
197
207
213
208
200
200
205
208
204
202
203
206
207
207
210
212
211
210
210
212
206
193
184
190
200
206
202
194
209
201
194
193
202
209
209
199
194
191
192
198
205
210
207
197
190
195
210
218
212
203
202
207
209
203
199
202
206
206
200
200
206
214
213
204
195
193
195
199
205
208
205
198
194
194
196
194
190
195
220
212
196
193
205
218
213
197
185
188
197
205
205
204
203
202
200
201
205
208
204
200
202
205
208
206
200
199
199
197
197
207
220
224
214
198
184
182
191
196
200
202
201
198
198
199
197
192
191
196
215
211
205
206
218
225
215
195
182
189
206
217
212
200
197
203
207
204
203
201
197
196
196
200
205
206
200
192
185
184
195
211
223
222
209
195
187
189
192
193
194
199
201
203
204
208
209
206
201
196
209
209
210
217
221
223
213
200
193
199
210
219
213
199
190
195
200
204
204
201
200
199
195
193
193
194
193
186
177
176
187
204
214
210
204
200
201
199
194
193
194
198
201
205
211
216
219
212
202
195
205
207
213
218
214
212
209
209
207
206
203
205
201
192
181
181
191
203
207
207
205
206
205
195
183
179
185
188
184
178
185
196
203
202
202
207
212
207
196
192
192
195
194
195
203
212
212
203
195
195
201
204
210
210
204
201
203
210
212
202
192
183
184
185
182
182
192
205
209
205
201
207
214
209
193
183
189
198
199
190
187
191
194
197
201
207
212
209
200
193
191
187
180
181
189
199
200
196
197
204
194
196
197
197
197
196
199
204
207
201
190
181
183
188
191
195
201
206
202
190
186
198
218
225
213
198
194
200
204
197
190
187
187
188
188
195
204
208
204
193
187
182
182
185
190
198
201
202
207
211
193
187
184
190
196
198
197
197
201
203
199
196
196
198
198
199
202
201
194
180
175
191
214
225
213
193
182
186
193
193
190
188
188
188
187
186
193
203
201
193
189
193
199
202
200
200
204
207
207
203
198
192
187
189
198
201
199
198
200
204
205
203
203
200
192
187
192
196
194
183
179
191
209
214
199
177
169
177
188
192
195
199
202
200
190
187
190
194
193
191
193
201
207
206
200
199
202
202
195
189
209
210
201
193
192
197
201
205
203
198
194
196
200
201
191
185
189
197
198
190
185
193
206
208
193
180
180
188
195
198
203
210
213
208
198
190
191
192
192
190
188
192
195
194
190
189
190
191
187
188
203
203
197
192
190
193
203
212
216
220
225
231
235
230
222
214
210
214
219
221
218
212
210
211
219
226
227
221
211
201
200
200
201
205
213
223
225
216
202
201
210
222
223
214
204
203
208
212
213
215
202
203
203
200
196
193
196
205
216
223
226
227
232
234
227
216
206
205
215
223
223
214
205
208
219
230
226
210
195
194
200
206
205
204
214
223
225
212
203
207
221
227
223
215
214
220
222
221
219
223
207
207
214
218
216
207
199
203
209
213
212
211
215
223
227
220
207
200
207
217
224
216
203
201
211
223
221
206
193
195
208
214
209
202
206
213
215
208
204
209
227
233
226
218
216
225
226
221
215
218
216
213
216
222
221
209
199
199
206
211
207
200
202
212
226
226
215
207
209
218
222
212
200
200
208
219
218
207
198
201
211
218
216
209
204
204
207
208
208
209
216
221
218
207
204
215
225
219
203
195
214
212
213
215
211
202
194
198
214
222
216
201
197
207
224
229
225
223
227
228
217
200
192
200
212
217
214
210
207
208
214
222
226
219
207
202
207
217
218
207
202
201
202
196
198
211
224
220
198
177
205
202
207
214
213
207
202
206
219
226
217
202
195
202
213
219
221
224
228
222
204
190
191
205
212
211
210
212
217
218
218
222
225
218
205
202
212
222
219
203
193
199
205
212
216
224
230
220
202
181
200
195
200
213
222
224
218
215
215
217
210
203
197
199
201
203
203
204
205
201
192
190
198
207
209
206
206
213
222
226
224
222
217
208
201
208
214
215
203
190
194
209
222
232
238
238
227
212
201
200
203
194
192
204
216
226
224
217
212
207
207
206
205
203
201
197
193
187
186
189
195
202
206
209
208
205
207
213
219
223
225
222
215
209
209
214
213
203
189
187
199
215
223
227
230
228
215
200
199
209
203
195
189
192
201
213
215
212
207
202
202
206
211
214
215
210
202
193
189
192
203
211
212
211
210
211
213
212
211
213
217
220
219
217
215
211
203
196
194
203
212
217
215
210
209
208
204
198
199
208
204
198
196
198
203
208
211
210
204
199
197
199
209
219
223
222
216
208
204
202
206
213
216
215
215
216
219
217
212
205
204
206
214
215
207
196
191
195
207
219
223
217
210
202
199
200
199
202
202
205
205
208
210
211
210
212
210
210
206
200
196
196
202
211
215
215
211
207
208
210
212
213
213
213
215
215
218
222
219
206
191
187
195
199
194
187
186
196
207
214
208
206
200
200
198
197
201
204
206
207
215
220
213
205
200
203
210
211
208
203
201
201
199
199
202
201
194
189
195
204
210
208
203
205
208
213
216
221
220
207
190
183
189
196
198
194
194
198
193
186
183
187
197
201
201
198
198
203
211
219
222
222
210
192
181
187
203
212
208
203
204
207
202
197
198
197
189
177
176
186
199
200
195
196
204
212
214
213
212
207
200
197
203
212
212
210
207
202
188
174
171
183
202
212
210
200
196
206
222
234
217
218
211
193
184
188
206
213
208
201
204
209
212
205
200
202
200
192
184
186
193
196
194
195
203
212
215
212
209
208
208
209
213
216
217
215
211
209
202
192
185
189
201
213
217
206
200
207
222
235
210
213
212
209
206
209
217
219
211
201
202
210
215
208
202
203
210
213
209
203
201
198
196
197
203
211
216
217
215
216
212
207
205
205
209
210
210
212
218
219
212
202
202
209
214
209
202
206
214
220
204
199
201
208
215
220
220
220
214
209
207
208
209
206
202
202
208
217
220
215
207
200
201
202
205
209
214
218
224
221
213
202
196
197
202
206
206
211
222
231
228
213
205
205
204
200
200
201
205
206
204
192
187
196
209
216
213
210
211
214
212
205
201
201
203
202
204
209
213
213
208
205
207
210
212
212
213
217
220
216
205
199
195
199
200
201
200
204
211
218
218
216
214
213
207
199
198
204
211
209
207
196
192
200
210
212
206
202
206
210
209
206
202
203
206
209
208
206
208
209
210
212
215
216
217
216
217
214
208
200
198
199
202
203
199
198
196
195
202
207
208
209
213
216
215
210
208
213
219
219
207
202
205
212
211
208
202
202
206
207
207
205
207
211
214
213
210
208
209
210
217
218
211
206
206
210
213
210
199
195
198
205
208
207
202
198
194
195
204
216
217
206
198
202
211
217
216
212
215
219
208
208
210
211
206
204
204
208
212
212
208
207
207
208
209
208
207
205
210
217
217
211
199
189
189
195
199
199
194
194
200
208
214
214
207
198
192
196
212
230
230
211
194
190
204
217
215
209
206
210
216
210
202
197
199
205
210
211
215
217
215
208
199
194
192
193
197
202
209
216
214
201
190
184
186
189
190
189
191
194
199
207
213
215
208
196
191
197
212
225
227
217
207
203
209
216
215
210
207
209
220
204
187
183
197
210
216
212
209
210
212
206
194
184
183
188
196
202
210
214
210
199
191
192
195
198
194
190
191
195
203
208
210
205
199
196
196
201
201
202
201
207
213
215
217
216
216
215
217
218
207
192
180
183
197
210
214
209
200
195
197
196
195
192
194
198
205
209
212
211
207
199
198
200
203
206
205
201
201
207
214
212
204
195
195
204
213
208
194
182
183
198
208
214
215
215
215
217
219
220
190
184
187
199
204
203
203
201
198
192
188
194
201
208
213
211
210
209
206
201
196
198
197
199
200
204
207
207
204
210
217
216
207
198
201
212
217
206
188
183
191
203
210
211
211
211
211
210
210
213
189
195
208
216
208
193
187
195
203
199
194
195
206
216
217
213
209
207
203
198
193
195
195
193
194
201
210
212
208
206
209
212
211
209
209
210
203
191
183
188
201
212
214
211
207
205
205
204
205
204
202
213
225
223
204
185
183
194
208
207
202
199
204
208
208
205
205
206
206
207
203
200
197
193
196
204
216
221
217
207
201
200
204
209
208
199
188
178
178
190
201
210
211
208
202
200
202
206
208
206
208
215
218
211
199
188
190
198
206
206
203
199
197
198
199
199
198
201
205
209
210
209
204
200
199
201
211
219
221
213
202
196
194
201
203
199
191
180
182
194
205
210
208
203
201
201
204
211
216
213
205
204
204
204
203
205
206
204
201
202
201
199
195
194
197
200
199
197
198
202
208
211
212
207
199
194
197
204
212
212
203
194
189
193
202
206
201
191
194
207
217
217
209
205
204
203
204
208
212
212
207
204
205
210
218
222
215
206
199
200
201
199
195
196
200
203
204
203
201
202
207
211
213
208
199
192
192
196
204
204
198
190
186
191
202
207
203
194
197
210
221
220
211
207
204
202
199
198
203
208
206
206
208
219
226
224
215
210
207
208
204
201
201
203
209
214
215
211
208
206
208
210
209
203
197
196
200
205
208
205
198
192
190
193
200
205
204
197
191
197
207
212
211
205
199
196
193
193
199
206
197
198
204
210
215
213
212
215
221
218
207
201
201
208
220
224
218
208
203
203
207
208
203
197
197
202
206
212
216
214
210
204
199
194
199
204
209
204
191
186
195
209
210
202
196
193
192
192
196
206
193
193
195
197
199
201
208
220
227
218
201
189
191
206
220
226
219
200
190
191
198
203
203
205
208
206
203
202
207
211
210
204
197
192
195
206
215
213
203
194
199
209
208
200
195
193
192
188
190
203
204
200
199
198
194
197
206
219
223
212
194
186
189
200
218
226
219
201
190
189
194
200
206
215
221
214
198
186
187
195
199
196
189
184
189
201
211
214
211
209
212
210
207
201
199
196
192
181
178
192
211
207
206
205
200
200
205
212
212
203
195
194
199
209
217
221
217
209
203
199
198
198
203
213
220
213
197
183
180
188
194
194
190
188
190
193
199
200
205
207
211
211
209
204
201
196
192
184
180
186
207
202
205
208
207
202
199
199
199
197
197
201
208
216
218
215
210
208
210
208
203
200
199
202
205
204
201
197
197
199
200
200
199
202
203
200
192
188
190
192
199
209
218
215
202
192
191
197
197
190
208
202
202
204
204
201
195
189
189
190
191
192
200
207
212
208
202
199
201
205
205
200
197
193
192
196
203
209
210
206
202
202
209
216
213
203
192
186
184
183
189
204
220
222
206
189
187
199
208
205
211
209
205
202
199
194
192
191
189
190
187
184
186
192
200
202
196
194
197
201
202
200
197
195
193
194
198
201
200
194
192
199
211
216
206
196
189
190
191
187
188
200
217
221
207
190
183
192
205
212
211
215
216
210
202
196
195
195
195
193
190
188
189
192
196
200
199
200
205
207
204
198
196
199
200
197
194
193
190
185
184
192
204
207
198
188
190
197
201
199
196
201
204
205
200
193
191
194
202
208
202
213
221
221
212
203
199
196
195
197
201
203
204
204
202
200
201
206
214
217
209
200
196
197
198
195
194
200
202
199
192
193
200
204
202
199
199
203
205
207
210
205
195
183
182
193
206
211
207
199
198
204
211
216
214
208
200
193
192
197
204
207
209
210
206
201
199
202
211
214
208
202
198
197
190
187
194
208
219
217
207
201
203
209
210
206
200
196
200
207
213
205
190
173
174
192
213
219
207
196
206
202
196
197
206
209
202
192
188
193
200
205
205
206
205
200
197
199
202
204
203
200
197
196
190
187
194
206
217
219
212
207
204
208
205
196
188
186
193
202
206
202
192
184
183
191
201
206
203
198
210
202
192
190
200
209
205
193
186
191
203
208
204
201
202
202
201
200
200
199
196
192
192
195
197
198
196
198
202
204
204
204
201
194
186
182
180
186
192
195
194
199
202
203
197
189
184
188
198
203
204
200
194
194
201
209
207
195
187
192
207
216
211
201
198
202
204
200
197
195
194
191
193
201
207
208
198
191
187
186
188
190
190
186
182
182
190
195
193
189
189
198
210
215
205
189
178
184
194
203
202
200
199
202
205
209
205
198
192
198
207
215
212
202
198
199
199
193
189
192
197
200
205
209
209
204
196
187
182
178
180
184
189
191
193
198
201
197
192
189
192
198
207
209
201
191
186
189
196
201
204
202
205
207
208
207
204
202
200
200
201
203
204
201
196
192
192
193
195
198
203
210
212
208
195
188
186
190
188
185
186
192
198
200
199
198
199
196
192
188
191
196
198
197
196
193
196
199
200
203
207
203
204
207
208
207
205
206
205
200
194
192
196
198
196
191
194
201
206
206
207
212
214
202
185
177
185
193
192
189
192
201
205
201
192
186
191
193
191
187
188
190
192
191
192
193
197
201
207
211
204
195
193
197
203
205
207
209
207
200
193
192
195
198
198
201
204
209
206
201
202
209
214
205
191
183
184
190
189
187
190
200
204
196
184
183
190
196
192
183
180
184
190
191
188
185
186
196
206
210
194
185
181
188
198
203
204
205
204
202
200
200
204
204
206
207
208
205
195
186
188
201
214
215
205
192
183
184
187
190
193
199
198
194
187
185
192
197
194
187
183
190
195
193
187
183
184
190
195
198
196
190
183
188
193
197
200
201
201
200
198
202
208
211
208
205
204
200
193
183
181
191
210
216
209
191
182
183
194
202
206
206
203
198
192
189
192
196
194
190
193
197
201
196
189
185
190
191
192
192
205
207
198
191
190
194
199
201
198
191
188
193
206
212
210
204
201
201
201
194
188
191
199
204
197
185
182
189
199
208
211
211
210
207
201
192
191
191
190
188
192
194
201
199
192
188
191
198
200
200
223
219
207
196
190
191
196
204
211
217
218
211
201
193
198
209
216
218
218
218
217
215
217
221
225
226
222
219
218
218
217
218
217
216
215
218
217
211
208
214
223
228
217
200
190
196
211
223
222
214
223
223
216
206
201
197
199
204
209
215
221
222
217
213
212
209
206
206
216
229
234
225
215
212
219
228
224
214
205
209
217
220
214
206
210
219
227
223
218
218
229
234
227
211
200
202
210
217
217
214
229
227
222
215
208
204
201
202
204
209
211
211
214
222
226
221
208
200
206
223
234
225
214
210
218
228
224
212
205
211
221
222
215
202
202
209
219
221
219
218
229
236
231
214
201
202
205
208
207
210
228
223
215
209
203
197
196
198
202
205
201
199
201
213
229
232
219
205
206
217
224
216
208
209
217
222
218
213
212
217
220
221
216
208
203
204
213
218
218
215
217
221
218
206
197
201
208
209
202
196
211
207
207
203
198
193
191
195
204
210
206
199
195
206
223
229
221
214
218
224
222
208
199
202
209
213
212
214
215
211
207
208
216
218
210
208
212
219
219
210
203
202
204
202
200
207
215
214
202
187
194
195
200
205
209
207
203
203
206
208
204
203
206
213
216
216
214
219
229
231
219
204
198
200
207
209
210
213
210
203
199
207
217
217
205
201
210
219
218
206
199
202
212
215
212
210
211
210
206
197
189
193
199
209
218
225
224
217
208
200
200
207
217
220
212
201
200
209
222
224
213
203
200
207
212
213
211
206
204
204
210
220
220
207
194
192
204
210
205
195
201
213
224
223
215
206
202
202
210
217
194
199
203
206
211
222
227
224
212
201
198
207
220
221
211
196
189
192
201
207
206
203
204
209
213
214
208
203
206
214
227
229
216
199
192
196
201
197
187
190
204
216
218
212
207
206
204
204
213
227
200
204
205
202
198
203
213
218
213
201
195
200
212
220
218
207
197
191
191
196
203
209
211
211
211
208
204
202
210
222
228
221
205
196
201
207
202
189
182
192
210
215
209
202
202
209
214
214
215
221
203
206
206
202
194
194
200
209
209
199
187
186
201
216
222
219
213
209
205
203
205
212
215
213
209
204
202
205
213
220
218
207
198
197
204
205
201
190
185
196
208
212
206
202
202
208
215
217
215
213
205
204
202
202
198
196
199
203
205
198
187
182
189
203
213
218
217
217
216
212
208
208
210
211
207
202
203
212
217
218
209
202
201
204
206
205
198
191
188
192
195
199
203
202
203
205
209
208
209
210
209
208
206
203
202
201
200
203
208
208
201
191
184
189
200
208
207
206
207
210
211
209
206
205
203
202
205
216
222
219
209
204
208
211
209
207
202
199
190
185
186
193
202
203
203
198
194
194
201
210
211
219
219
215
210
205
204
207
214
218
217
205
191
189
198
207
205
194
191
199
211
216
210
203
201
202
208
216
221
220
213
210
211
213
211
210
209
207
200
189
186
193
203
210
207
199
190
192
203
215
209
216
224
223
215
207
204
210
214
217
218
215
204
197
202
214
216
206
193
193
205
213
211
204
204
208
211
216
216
216
215
215
214
211
208
210
212
211
208
198
186
183
191
207
216
213
204
205
216
223
198
200
210
216
214
209
209
212
210
207
211
214
212
202
201
213
224
224
210
196
192
195
199
203
211
222
224
217
209
207
213
218
217
211
208
205
205
208
211
207
189
172
173
192
215
222
218
215
219
218
196
192
196
203
207
209
211
210
206
202
202
203
205
202
202
205
215
221
218
205
192
183
185
197
212
229
233
223
208
200
205
217
224
221
210
202
199
204
218
220
206
184
176
188
205
213
208
204
205
203
208
204
200
201
205
208
211
211
207
202
196
193
195
201
202
200
201
206
215
212
203
193
191
200
209
220
225
220
206
195
196
209
223
223
210
200
199
208
220
228
219
207
202
203
204
200
192
191
195
196
227
223
216
210
207
208
209
206
202
199
197
196
198
201
200
197
198
203
210
213
213
213
215
213
204
201
206
212
206
196
194
206
216
216
203
198
201
210
220
223
219
216
214
213
205
194
189
193
203
207
232
230
225
216
209
207
202
196
191
195
201
209
208
203
195
194
199
205
206
202
205
217
225
217
199
188
198
211
213
205
200
204
209
207
200
198
202
211
219
221
216
208
205
202
198
194
193
197
205
211
220
217
213
210
208
206
198
190
188
197
211
217
211
199
190
193
199
202
194
185
185
198
209
205
194
192
206
222
222
212
204
205
209
207
204
201
204
211
220
225
220
208
195
188
191
196
199
201
206
209
204
199
194
195
200
205
202
197
200
209
216
214
201
191
187
192
199
198
189
178
175
180
189
192
194
201
213
220
218
211
206
208
215
215
209
206
206
213
222
228
223
209
197
194
201
206
207
206
208
211
200
195
189
190
199
208
209
206
207
210
211
205
194
184
182
188
197
199
194
189
185
186
190
194
197
200
202
203
204
205
208
211
212
212
210
207
207
211
214
216
214
206
202
204
213
218
216
214
218
222
205
201
197
195
199
207
212
207
200
198
199
202
196
186
181
183
194
203
205
203
203
203
205
205
199
194
189
187
192
205
214
215
209
201
201
203
202
198
197
200
204
203
201
205
214
218
216
214
217
221
208
208
202
199
198
203
208
206
199
192
195
200
203
198
191
190
196
202
203
201
203
205
206
205
199
195
191
186
189
205
216
215
201
192
196
206
203
196
192
198
207
208
205
204
207
211
213
211
207
205
210
211
206
201
198
200
207
212
211
202
196
198
202
206
205
205
204
201
194
190
194
200
206
206
206
206
207
202
199
208
217
212
197
188
195
208
211
202
196
198
209
210
208
206
206
210
212
212
207
195
210
212
208
204
202
204
213
218
220
209
197
196
199
204
206
206
205
200
193
188
192
200
207
209
208
211
214
214
214
217
216
207
192
185
194
205
212
205
197
195
201
201
203
204
208
212
220
224
219
205
207
208
207
205
206
208
214
215
209
201
196
197
200
201
199
199
200
201
198
196
193
199
206
208
206
202
207
215
224
224
214
201
189
189
198
202
204
195
191
193
202
200
200
201
205
212
218
224
225
216
200
196
197
202
207
211
209
202
194
191
193
196
200
201
199
200
202
205
205
197
193
191
197
200
197
193
198
211
223
222
212
200
195
200
205
204
195
188
193
206
213
212
204
202
203
203
204
207
211
212
194
194
197
204
210
210
205
197
191
191
193
193
193
199
207
213
215
212
206
198
193
192
195
196
197
194
195
204
214
214
209
204
204
206
205
200
194
194
206
214
220
215
209
207
204
201
194
190
195
201
194
201
208
217
217
209
201
197
200
200
196
189
189
198
217
227
223
210
199
197
203
209
209
204
202
199
199
203
207
206
207
208
207
203
196
192
199
209
214
211
208
208
208
208
206
202
195
191
195
200
203
208
215
220
217
207
199
199
206
207
198
189
189
202
219
230
219
199
190
199
215
223
216
205
201
201
202
203
204
204
205
206
204
193
189
193
205
215
211
197
194
199
206
207
207
206
205
201
202
207
207
207
208
208
208
202
200
204
209
205
195
188
189
200
216
224
217
199
192
202
216
217
206
196
197
202
202
201
202
202
204
204
197
190
189
201
213
213
200
186
188
198
206
209
209
209
205
200
201
210
202
195
192
193
195
199
207
213
211
201
193
187
190
199
213
222
218
209
202
204
206
202
193
191
198
204
202
197
196
201
205
206
198
190
192
204
212
206
191
182
187
198
207
209
210
207
202
199
198
208
195
190
188
187
191
199
208
216
210
201
194
195
199
204
211
217
217
210
205
203
201
197
195
198
204
204
200
195
192
199
206
209
205
196
190
195
197
194
187
180
184
197
207
206
199
194
197
200
202
207
203
206
204
201
199
201
204
204
201
197
195
197
201
208
211
208
206
202
201
201
201
203
206
206
202
199
196
195
195
199
203
207
206
200
191
191
192
192
186
178
181
197
209
205
185
178
193
212
219
209
217
226
224
215
206
201
198
195
194
194
192
190
197
209
213
207
200
196
197
200
202
203
205
203
194
189
190
197
202
201
201
200
203
201
196
198
200
198
191
180
183
200
218
210
189
177
191
214
223
213
218
225
220
209
200
193
192
196
199
196
190
185
194
208
218
215
203
197
199
201
199
197
197
196
193
190
192
201
206
205
200
197
198
196
194
198
204
208
201
189
187
202
218
220
206
193
192
202
213
213
206
208
204
197
190
188
195
203
205
200
193
190
197
208
215
215
212
206
205
203
200
197
196
196
193
192
200
210
214
208
200
196
196
195
192
197
204
210
205
196
196
202
211
214
212
203
197
193
200
209
196
198
197
195
193
196
204
205
203
199
198
202
204
203
204
207
211
209
205
203
201
203
203
195
186
190
204
222
223
212
197
192
195
198
202
202
203
201
200
199
202
202
196
193
196
203
205
202
199
198
197
198
196
199
203
208
208
202
196
195
202
205
204
199
195
199
203
204
197
194
199
207
207
195
181
183
202
221
223
210
195
191
194
203
208
207
201
192
193
198
201
197
189
183
190
205
215
214
203
195
197
198
195
197
202
206
203
199
196
199
206
208
205
202
201
201
203
200
194
191
192
200
203
195
185
187
199
208
209
203
195
191
192
198
202
203
200
199
197
197
194
192
192
197
205
212
216
215
205
196
194
194
193
190
190
195
201
201
203
205
209
210
206
203
203
205
204
203
199
193
191
190
192
194
197
200
200
197
195
193
194
190
188
182
185
198
209
212
206
194
187
190
204
218
219
211
199
202
202
201
188
191
194
191
188
194
202
206
204
203
205
205
201
199
201
205
206
204
202
201
195
186
187
196
207
209
201
193
192
193
193
187
179
177
183
195
211
215
206
192
184
193
210
221
213
193
179
183
197
202
187
192
196
198
198
201
205
203
197
192
191
192
192
195
199
203
202
200
202
204
199
189
188
197
208
205
197
193
197
199
193
184
178
182
186
194
197
200
196
193
190
194
202
205
195
177
168
176
193
201
195
194
197
200
201
203
201
195
192
190
189
192
196
201
205
201
195
195
200
207
201
194
190
195
197
197
197
199
203
202
193
187
186
190
187
181
178
182
191
195
196
194
192
192
185
177
175
184
195
201
205
202
201
201
198
197
195
194
195
198
198
203
207
210
207
202
194
194
199
204
204
199
194
188
187
192
199
201
199
192
189
193
197
193
185
178
179
186
192
195
195
192
192
193
190
189
187
191
197
199
206
204
204
204
199
194
194
197
200
201
201
204
207
208
207
206
204
198
192
193
199
202
198
189
186
193
199
198
187
181
187
198
205
202
193
192
197
198
194
189
190
192
195
195
193
190
189
189
189
194
200
199
199
202
198
196
196
198
201
199
197
199
201
202
205
208
210
202
191
185
190
199
200
196
194
196
197
193
188
188
193
203
207
206
205
203
205
202
196
190
191
193
193
190
187
188
189
187
184
191
196
192
190
192
195
197
197
196
193
191
194
198
203
205
205
206
208
207
201
194
190
191
195
197
199
196
192
192
196
201
204
204
205
208
207
201
195
196
199
199
197
194
189
184
182
186
189
192
195
201
201
194
186
188
191
196
196
194
189
190
193
200
207
208
206
203
203
206
212
209
197
189
187
192
195
189
183
187
198
206
205
200
201
206
205
199
193
195
199
199
195
192
191
191
190
187
191
202
211
211
216
217
214
207
204
203
204
204
207
213
213
207
199
198
199
207
209
208
208
208
201
195
196
203
209
207
201
204
215
228
232
233
232
228
223
217
215
215
214
215
214
211
204
197
197
205
216
219
216
207
216
216
207
202
205
214
220
217
209
208
212
213
208
201
200
199
198
199
207
215
216
209
201
201
209
214
213
211
209
214
219
224
226
222
215
212
215
218
219
217
215
212
208
201
196
197
207
216
217
209
221
216
207
202
206
221
231
227
215
206
206
208
209
209
210
207
200
196
203
215
219
213
206
207
217
224
222
214
207
205
208
214
216
210
200
191
200
212
219
216
216
218
215
204
191
188
198
214
220
220
221
217
209
202
207
214
222
224
217
211
206
200
201
209
217
217
205
198
202
214
219
212
207
208
213
215
214
214
214
210
205
203
205
203
197
193
200
212
217
215
214
218
217
208
197
194
203
213
220
222
211
209
207
207
207
206
207
209
212
215
210
201
198
204
213
213
205
200
207
217
220
211
202
197
195
194
202
215
222
215
201
195
198
205
209
208
212
221
223
217
212
211
213
212
212
213
213
211
210
216
199
201
203
207
207
206
204
201
202
202
203
206
210
212
209
204
202
209
220
225
220
206
197
192
191
197
208
218
221
211
200
197
204
207
206
204
215
225
228
219
211
205
209
211
212
209
206
204
208
214
197
205
206
206
207
210
213
209
199
189
192
208
222
223
212
198
198
213
227
228
214
198
192
199
209
219
224
220
211
203
200
206
208
202
190
189
202
214
222
220
215
211
205
201
197
194
194
200
211
218
204
220
220
208
200
205
220
224
212
196
192
204
223
225
210
195
195
205
215
216
205
194
196
207
221
229
225
213
205
201
202
204
199
189
182
186
195
204
211
216
218
214
204
193
190
194
197
205
215
223
213
230
233
216
195
192
209
227
225
210
195
198
209
216
209
196
192
196
199
202
202
203
205
210
216
216
210
204
204
210
210
202
189
184
189
197
203
198
196
203
211
213
206
200
203
207
210
211
216
219
216
226
228
216
196
186
198
217
224
213
196
190
198
207
208
204
200
200
199
200
204
210
212
210
207
203
201
201
208
217
220
211
198
192
198
205
204
194
190
194
201
206
207
212
216
220
219
217
215
214
209
208
209
208
203
195
195
202
211
210
197
192
197
205
209
209
211
214
215
211
207
206
207
206
202
200
200
203
209
216
219
217
209
204
203
204
201
196
192
195
201
205
211
212
218
222
221
218
214
211
203
199
200
209
218
211
198
192
197
206
205
202
199
205
211
215
218
223
226
222
212
206
203
203
203
203
205
211
214
216
213
213
211
206
205
205
204
205
205
208
213
215
213
210
210
213
212
207
203
203
199
199
209
223
232
221
200
187
192
203
208
204
199
202
211
219
224
223
224
222
223
222
216
209
206
203
208
217
220
217
212
211
210
208
206
208
210
212
210
213
217
218
214
207
205
203
199
194
191
196
190
193
207
220
225
214
198
190
193
201
206
205
199
196
202
217
222
220
214
214
223
231
229
218
208
203
206
212
214
214
215
216
212
210
207
209
212
210
206
205
207
207
202
200
202
203
199
198
200
202
183
184
195
203
204
201
201
200
199
200
203
205
202
197
198
203
211
212
206
204
211
218
219
215
213
214
213
207
197
197
207
219
220
213
208
208
205
204
203
204
202
194
186
191
204
213
213
212
214
214
193
194
200
201
197
202
211
216
210
202
197
201
207
209
206
201
198
199
199
198
198
197
197
204
216
230
231
212
186
176
189
209
220
218
210
207
205
204
209
213
208
193
184
191
209
220
215
207
205
209
206
213
217
210
200
204
217
226
220
205
196
198
208
220
218
206
195
192
197
202
195
190
188
197
211
224
230
214
190
173
179
198
213
216
209
209
211
215
218
219
212
200
195
201
210
212
202
193
191
197
206
215
218
210
200
203
212
222
216
204
197
200
207
212
210
204
200
203
206
206
203
201
205
204
198
196
203
209
203
192
188
197
206
207
203
208
218
221
216
206
198
202
206
209
203
195
189
189
191
194
204
206
208
203
199
202
203
205
201
202
206
209
208
201
193
196
205
216
214
206
202
212
226
219
198
182
188
208
218
211
202
202
205
205
201
208
218
218
205
190
187
198
207
206
195
186
188
197
202
202
205
205
204
205
206
207
201
195
196
201
209
212
208
199
192
196
209
218
213
199
194
209
226
226
209
198
205
222
227
220
209
205
205
204
205
211
219
215
202
191
191
198
202
199
194
191
196
199
204
205
203
207
210
213
214
209
203
198
201
202
204
204
202
204
207
208
212
214
206
197
194
205
219
222
218
216
220
227
226
219
211
206
201
200
206
214
220
215
211
205
204
201
197
195
202
204
202
197
197
205
199
209
216
218
214
209
205
203
202
201
200
200
203
208
210
207
204
200
197
197
204
213
220
221
215
208
206
209
213
217
214
207
198
193
199
208
212
211
211
215
213
204
196
198
210
214
208
196
195
205
203
212
214
209
206
206
208
205
201
200
204
209
210
207
199
191
190
190
192
198
211
221
226
219
206
194
187
188
198
210
216
211
198
192
195
198
198
198
208
219
217
206
197
200
211
213
205
198
198
204
216
214
204
194
194
206
216
216
209
207
212
216
211
198
187
184
188
190
191
197
208
218
218
210
202
196
191
188
193
207
218
214
200
193
196
202
201
201
209
219
221
209
200
199
201
202
203
201
203
204
217
210
193
184
191
208
224
228
222
215
212
209
202
193
189
193
199
199
196
197
204
210
210
206
204
207
205
200
199
208
218
213
199
190
195
206
210
211
211
216
218
209
201
199
199
199
203
205
206
202
206
197
188
186
197
212
224
228
223
211
203
202
200
196
195
197
205
205
202
200
203
210
214
211
206
205
205
203
205
209
215
206
189
179
186
202
210
211
208
207
208
204
199
199
200
204
208
210
208
203
201
195
195
198
205
210
218
217
211
201
201
204
211
208
199
196
201
206
208
202
202
206
212
212
206
201
198
202
205
205
202
194
186
182
190
201
204
203
201
201
202
198
193
192
197
204
210
215
213
208
203
202
206
207
208
209
210
208
202
198
201
210
217
214
207
203
203
208
210
204
194
190
194
200
203
200
201
200
203
203
198
194
195
204
209
205
200
199
202
207
207
198
191
191
196
203
208
209
211
209
195
199
205
207
202
200
202
204
202
199
200
203
205
208
213
219
219
214
210
204
192
183
182
191
200
200
198
198
203
209
209
211
215
218
214
203
197
204
212
213
209
199
198
203
208
211
208
203
199
201
184
193
201
203
200
194
192
195
198
200
198
193
192
197
209
219
218
212
207
205
202
199
195
197
200
200
195
195
205
212
216
219
220
215
202
187
189
204
214
214
206
201
206
212
218
218
210
201
197
196
193
199
204
205
202
194
187
186
192
201
203
201
194
195
197
203
202
197
199
207
219
219
212
204
201
199
199
199
205
205
206
210
211
204
191
180
186
200
209
208
205
205
209
211
214
214
209
202
199
199
205
209
210
209
205
199
192
188
194
204
212
212
207
199
196
195
194
193
200
214
222
219
204
192
191
197
203
207
206
203
200
201
205
201
195
193
199
203
204
201
203
207
210
209
208
208
206
204
205
209
202
201
204
204
203
201
201
200
201
206
212
214
209
204
204
206
206
204
208
214
215
204
189
179
182
195
205
213
214
213
212
211
206
200
198
207
215
212
201
193
196
204
209
207
204
201
203
207
211
216
190
190
192
194
195
200
206
206
199
199
202
206
207
206
207
212
214
208
206
208
207
204
195
189
190
195
204
211
216
220
222
218
206
197
193
203
213
212
200
186
182
191
199
198
192
193
203
213
217
215
191
197
199
197
198
202
206
203
196
194
200
203
204
204
206
207
208
204
201
199
204
210
212
207
198
192
194
202
209
217
215
209
198
188
187
197
209
212
200
185
177
183
191
190
184
189
204
219
218
207
202
214
215
210
204
203
200
201
202
205
206
204
204
205
207
204
200
197
197
198
201
206
211
207
196
188
188
200
208
210
206
198
190
185
187
198
212
217
209
194
186
187
192
191
188
192
206
217
213
197
204
213
212
205
197
191
191
198
209
216
213
205
206
211
215
210
200
197
197
197
198
197
197
195
189
186
190
202
210
212
207
199
192
186
189
202
216
222
214
204
198
199
200
200
202
203
205
203
200
195
201
200
195
189
182
181
187
198
209
213
210
206
205
208
210
208
203
200
197
195
197
197
197
193
189
192
202
214
217
215
211
207
199
192
194
205
218
221
215
207
203
202
199
198
202
202
197
194
194
195
204
199
194
187
185
191
199
202
202
201
203
206
202
193
189
196
204
203
195
192
198
211
211
200
192
196
212
220
215
207
201
201
200
200
202
211
217
214
208
205
202
198
192
191
193
193
190
190
193
195
205
205
200
196
196
202
208
204
197
195
203
209
203
189
182
190
202
203
194
190
200
217
222
209
194
199
213
216
207
194
189
192
196
200
207
211
213
211
206
202
197
193
190
195
201
201
198
195
194
194
200
202
201
196
195
199
202
201
198
199
205
210
208
202
198
199
203
201
195
191
199
212
217
209
200
201
209
209
199
191
189
192
195
199
203
209
213
211
208
202
196
193
199
213
221
221
213
205
199
195
196
200
199
193
186
188
197
201
203
201
204
207
208
209
208
206
204
202
199
198
198
200
201
201
201
204
204
203
199
198
198
199
198
198
203
209
214
216
212
203
197
200
208
222
227
224
216
211
203
197
197
202
204
197
189
191
201
206
204
198
195
199
201
201
205
207
209
206
208
208
201
190
185
189
197
197
194
196
206
211
209
199
197
199
203
208
210
210
203
199
196
199
208
219
218
214
208
205
202
195
200
205
207
205
204
206
208
207
201
194
192
192
194
196
202
205
208
210
218
219
203
182
170
177
188
187
183
190
209
219
210
197
190
196
201
199
194
195
197
195
192
194
200
207
208
202
196
198
197
192
204
205
205
205
206
206
203
200
196
195
195
198
201
202
203
202
200
202
213
217
202
179
167
174
187
191
186
190
202
211
204
190
187
193
197
193
187
189
196
196
190
185
188
199
205
200
193
190
192
193
204
204
202
200
198
193
191
192
195
202
205
207
207
208
205
202
192
188
192
198
195
183
177
179
193
202
200
196
193
196
195
192
191
193
196
196
196
197
194
195
193
190
190
199
205
202
194
187
187
192
201
204
209
206
196
185
185
193
200
204
207
207
205
202
203
204
197
185
175
178
187
193
191
188
195
206
208
202
190
188
193
196
198
198
200
206
206
199
190
190
196
201
202
205
209
209
198
187
178
181
195
203
210
207
197
191
193
198
201
201
202
202
200
196
200
205
209
198
182
178
186
196
193
188
187
194
203
202
197
192
190
195
201
204
207
205
198
188
186
193
204
209
203
198
200
205
201
191
182
183
195
196
196
196
197
198
197
194
191
191
197
203
202
199
200
202
208
207
202
196
192
190
182
180
180
185
190
196
199
198
191
188
197
208
210
200
184
181
193
205
210
202
190
180
185
193
200
202
200
197
200
192
186
188
194
197
193
185
185
191
202
206
207
206
201
198
196
201
212
214
202
188
177
180
187
186
181
185
192
198
192
185
192
205
212
201
189
191
202
210
202
189
178
178
183
189
198
208
214
210
210
215
218
217
212
214
215
215
211
211
212
214
217
224
224
219
211
210
215
216
202
187
183
192
199
195
189
189
199
209
209
208
207
209
211
213
213
214
210
207
204
205
205
207
210
210
208
200
200
204
210
209
205
201
203
216
225
220
204
195
198
203
207
210
211
212
210
208
207
206
201
192
189
194
199
200
196
198
201
201
201
207
218
223
216
204
199
203
208
207
204
200
206
209
209
207
205
204
203
202
204
202
201
199
204
218
230
223
205
194
191
195
200
208
213
215
210
204
202
203
202
198
198
201
208
211
210
211
210
206
204
208
219
219
204
186
182
194
206
207
206
208
213
212
204
198
202
208
208
205
198
201
206
207
211
217
222
220
214
208
204
200
201
210
219
217
208
199
200
204
206
202
202
205
209
208
205
209
214
213
208
207
209
207
199
189
189
196
205
209
210
214
216
215
213
209
210
208
209
210
203
206
212
214
214
212
209
210
215
221
218
210
209
212
214
211
201
196
199
208
210
206
204
199
196
191
192
199
210
215
213
208
207
208
211
211
210
212
212
213
212
210
212
217
227
230
222
209
208
215
212
213
212
212
209
206
204
203
206
210
211
210
211
208
205
201
197
198
206
211
210
205
199
195
193
192
196
202
209
212
213
211
215
215
217
216
214
216
216
216
213
204
201
208
221
225
218
206
208
214
216
219
214
206
202
202
209
208
203
196
197
204
209
207
199
195
201
212
222
221
209
197
192
195
204
211
215
214
210
208
206
206
208
209
206
202
203
208
217
222
218
209
200
200
203
203
201
201
207
210
215
225
222
209
198
199
211
218
210
198
195
203
209
205
196
197
210
226
233
225
210
197
194
200
211
219
221
217
211
204
198
195
195
194
190
189
194
203
218
227
228
221
212
204
202
196
192
194
201
206
210
226
233
220
202
196
206
219
219
211
205
204
206
202
195
197
211
223
224
217
207
203
202
204
210
215
215
212
208
203
200
198
194
190
187
188
193
200
211
217
218
214
214
214
213
206
197
193
196
204
210
219
227
223
210
197
198
210
217
217
211
208
205
202
197
197
203
207
209
206
206
208
208
206
207
210
210
206
201
202
209
211
206
198
192
191
195
198
204
207
203
201
204
212
218
217
208
202
202
204
211
207
207
214
217
210
202
202
205
210
211
213
216
215
205
199
198
205
209
210
208
206
206
203
204
207
209
203
197
200
207
211
208
199
195
195
198
203
209
214
211
205
202
209
217
221
220
216
215
212
214
201
197
211
226
223
205
193
192
196
203
212
220
220
210
199
202
215
224
221
210
203
203
206
210
214
213
209
204
201
200
200
199
197
198
200
205
210
219
225
226
220
209
207
213
221
224
218
212
209
210
200
201
212
227
220
199
180
177
185
193
201
206
206
202
200
207
222
232
226
216
209
210
212
214
214
216
218
216
208
201
201
201
201
201
206
211
214
216
221
226
224
214
207
209
217
217
208
200
197
192
191
199
207
212
204
189
178
177
186
192
194
194
192
191
194
204
214
222
222
221
223
221
214
204
198
203
210
211
208
207
210
211
205
204
207
211
209
204
207
219
226
221
209
206
209
210
206
200
199
184
189
196
198
198
195
196
195
197
201
202
203
201
200
196
193
194
199
205
213
220
225
221
206
192
186
190
195
195
197
202
209
209
205
206
212
213
203
195
203
221
229
222
212
209
212
212
212
212
212
197
205
209
202
194
197
211
224
225
219
215
217
221
223
215
201
193
188
194
204
210
213
209
203
200
203
205
201
190
186
191
198
199
202
211
222
221
205
199
208
222
225
216
212
219
223
218
211
210
215
202
216
222
210
195
197
217
236
236
224
215
215
223
227
222
209
199
191
192
197
196
195
199
208
218
227
229
220
203
192
189
192
194
198
208
221
224
216
207
208
210
207
205
209
215
218
211
200
195
198
184
197
209
207
192
193
207
224
227
217
207
204
206
210
209
206
204
203
203
198
192
191
200
213
222
226
226
223
214
203
200
200
199
197
199
209
221
218
208
197
191
199
203
205
201
197
198
196
189
187
176
182
194
199
196
194
200
208
213
212
207
199
197
197
197
202
207
215
216
207
197
198
209
217
215
208
204
207
208
206
206
209
209
205
200
205
214
211
199
187
189
204
214
210
195
190
196
205
201
192
193
196
202
208
208
207
203
207
211
213
209
204
201
201
202
203
209
220
225
217
205
206
215
221
216
204
195
196
199
203
208
210
211
208
207
209
210
200
191
186
194
209
217
213
205
202
205
208
204
196
205
212
217
218
215
211
210
213
217
213
205
201
207
214
215
210
210
218
222
219
211
211
218
223
221
212
203
202
204
210
212
207
199
195
201
207
206
196
188
189
199
209
208
207
209
211
207
197
191
195
195
205
209
210
207
208
211
213
210
202
198
202
214
227
228
216
209
207
211
214
213
215
218
221
217
211
207
209
215
220
217
205
187
179
185
196
197
194
195
201
208
209
206
205
209
209
200
186
181
190
190
192
192
193
200
209
213
209
201
199
204
214
226
232
229
217
208
202
200
205
212
216
216
212
206
203
205
209
216
220
217
205
188
180
184
192
195
200
211
217
218
211
207
208
209
202
196
190
193
200
204
197
192
192
202
216
217
212
204
209
216
221
220
215
213
210
208
203
199
204
209
210
205
199
200
202
208
210
210
212
213
207
198
195
197
199
201
210
220
226
218
209
209
211
209
200
194
195
205
213
211
208
203
201
208
215
217
215
215
219
219
214
203
193
192
199
209
213
210
206
207
205
200
196
200
208
215
211
206
206
210
209
202
199
198
205
208
209
213
217
214
209
209
213
213
205
197
197
205
211
201
200
203
202
201
201
205
210
212
212
212
210
202
194
187
194
208
219
221
215
210
207
203
199
199
206
210
207
198
195
200
201
197
193
197
202
202
198
197
202
208
208
211
212
210
206
202
198
196
200
196
199
204
203
196
195
202
209
206
201
204
211
214
209
198
195
202
213
219
216
213
210
203
200
200
204
205
198
186
180
182
187
190
194
200
203
200
197
196
197
203
203
204
201
197
199
204
207
202
199
209
212
213
206
199
202
213
219
213
204
206
212
219
215
208
204
202
204
209
217
214
206
198
195
202
206
203
195
185
179
180
185
192
204
211
212
211
209
209
206
200
197
194
194
195
199
210
215
214
207
209
212
212
204
200
208
223
228
221
211
208
209
208
206
205
207
207
207
211
217
214
200
189
191
201
206
202
196
196
201
201
197
199
207
213
212
212
218
220
216
206
197
197
203
209
214
218
217
212
205
195
199
198
193
195
205
217
219
212
205
204
205
200
194
195
203
212
218
221
218
208
194
189
194
202
204
202
203
213
220
215
204
201
206
206
198
195
205
215
218
213
205
204
207
212
216
216
208
200
200
194
197
194
191
194
201
204
201
197
198
203
206
202
194
190
194
206
217
221
212
200
191
192
201
206
205
204
209
216
213
204
199
204
208
199
184
178
190
208
220
220
212
203
197
198
202
202
197
198
198
202
207
204
200
198
200
200
197
198
203
210
211
209
201
193
193
198
206
210
204
195
191
194
199
202
201
203
209
211
203
197
198
207
210
198
186
187
200
213
219
219
210
201
192
190
191
193
195
197
201
204
213
214
209
202
200
202
205
207
211
215
212
209
206
204
202
200
198
202
205
203
198
197
196
195
198
202
209
212
210
206
206
207
204
198
200
208
218
217
214
208
205
201
198
193
192
194
197
199
201
202
210
214
210
204
200
203
203
200
202
205
207
206
206
208
209
210
205
205
210
213
212
205
200
200
203
208
215
220
222
218
208
197
192
194
204
218
221
215
205
199
200
203
202
201
198
200
201
200
199
193
201
206
208
206
202
199
195
191
193
199
204
202
199
203
207
212
213
210
210
214
215
211
207
207
210
214
217
219
220
213
199
185
180
188
202
213
218
214
205
199
199
201
202
203
205
205
202
197
193
189
193
198
204
208
205
198
194
196
202
206
204
200
197
197
200
203
205
205
206
208
208
205
203
205
208
212
214
212
210
205
195
183
179
185
195
205
214
216
215
210
203
198
198
204
208
208
202
193
188
191
191
192
199
204
202
197
197
206
216
214
206
200
197
198
195
191
192
195
197
198
196
195
194
194
198
203
209
210
209
207
202
194
187
187
193
200
209
214
218
213
205
196
193
201
207
206
200
193
188
201
198
196
197
196
196
196
200
209
215
213
208
202
197
196
194
191
190
192
194
196
196
195
193
194
198
204
208
209
210
210
211
206
197
195
199
203
205
205
209
211
204
193
188
190
194
198
199
196
196
210
211
208
201
194
194
199
202
202
203
205
209
204
195
188
194
201
201
196
193
197
204
205
203
203
208
212
208
200
201
208
210
207
201
204
209
213
210
205
204
201
194
189
183
181
182
188
194
200
201
209
215
212
202
193
195
201
202
198
194
202
211
208
196
188
196
207
212
206
201
206
213
214
210
208
215
217
208
194
192
200
206
204
202
206
212
216
218
217
213
204
194
190
191
189
185
186
191
198
201
205
206
203
196
192
194
200
200
195
192
198
208
209
204
199
201
207
210
208
206
208
215
211
205
202
207
210
206
197
195
202
205
204
202
204
207
211
216
220
221
212
202
195
197
197
196
193
195
198
200
206
204
199
195
192
194
199
200
195
193
196
200
205
205
205
203
203
201
201
204
204
204
202
194
188
188
195
202
209
210
207
203
203
204
205
203
199
200
205
211
211
206
200
196
195
198
202
205
204
199
210
207
204
200
196
197
204
205
201
197
198
202
203
203
203
202
201
200
200
202
200
195
191
187
181
176
180
197
217
222
212
201
198
204
207
203
195
186
187
194
201
204
205
199
197
199
206
211
204
191
211
209
206
204
202
204
206
208
206
205
207
208
205
202
200
200
200
203
207
206
198
188
184
186
188
180
177
190
211
222
212
198
194
202
208
205
196
190
186
189
194
201
208
213
212
209
205
205
201
190
210
207
205
202
205
206
204
203
202
204
208
209
205
202
200
200
200
201
206
207
198
186
180
186
197
194
184
182
195
209
210
199
195
200
207
211
205
200
194
190
191
194
205
216
219
212
204
201
200
199
206
204
204
205
206
203
198
197
196
200
204
203
201
200
200
202
202
199
197
198
196
188
184
189
198
200
189
181
186
200
208
204
199
199
206
211
207
197
189
186
186
190
198
208
215
212
204
198
198
201
201
205
211
211
206
201
197
197
200
203
206
203
198
194
197
204
206
199
190
188
193
196
194
191
193
193
188
187
191
199
204
203
198
195
199
200
196
182
170
173
183
190
195
199
207
210
204
197
190
190
196
203
209
207
202
202
204
205
203
204
208
207
199
193
196
204
210
204
191
186
189
195
194
188
181
180
187
195
200
200
194
191
194
200
202
198
183
169
167
178
190
196
193
192
199
206
206
199
189
185
197
199
195
192
195
203
206
203
199
199
205
207
202
198
198
202
205
201
196
192
191
191
186
182
178
177
185
197
202
199
187
181
191
207
212
199
181
172
183
198
205
199
189
181
187
196
202
204
199
193
201
197
190
189
193
197
196
192
191
196
203
205
203
202
201
197
192
189
195
202
199
192
185
184
190
190
185
188
194
197
188
182
191
207
215
202
187
181
196
211
210
195
184
181
185
190
197
202
207
197
218
223
226
219
212
213
221
221
215
205
201
205
214
221
225
224
219
218
223
223
211
197
194
198
201
198
192
193
196
197
189
187
188
194
202
208
206
202
199
200
203
206
205
208
210
210
202
192
192
205
216
220
220
210
205
214
223
220
205
190
187
195
203
210
217
223
222
218
213
206
199
199
201
203
199
188
186
194
205
208
202
196
200
208
211
208
201
201
205
207
205
206
206
212
214
213
209
199
194
196
199
201
203
201
202
206
213
210
200
191
187
189
196
207
218
225
221
211
203
199
199
203
210
210
205
197
196
207
223
229
223
214
213
217
215
209
205
205
210
208
206
208
210
213
214
213
211
204
193
185
189
197
203
206
205
202
200
200
203
204
202
197
200
212
226
227
218
202
199
199
201
206
213
218
219
212
205
207
218
228
231
227
219
216
215
211
209
206
207
207
207
208
209
210
214
215
210
202
191
190
203
208
212
213
212
207
199
198
204
210
211
207
208
216
225
222
211
197
197
201
205
209
213
219
224
219
207
194
196
206
221
225
221
217
217
216
210
204
203
207
208
205
200
205
214
217
208
198
198
210
222
220
214
212
211
209
205
201
202
208
210
210
208
208
210
209
203
199
200
206
211
210
210
215
220
217
206
192
188
198
212
218
216
217
219
219
210
200
199
207
210
205
198
201
209
212
204
201
207
217
225
221
215
206
203
204
207
205
202
204
209
211
205
197
195
199
206
211
215
218
217
210
206
205
208
208
204
202
206
213
212
208
205
209
217
219
209
199
198
208
215
214
210
205
203
201
201
204
210
211
213
217
217
209
201
199
206
210
208
209
214
214
206
195
190
199
216
229
233
227
216
207
200
197
197
199
203
211
219
221
212
201
195
201
207
209
205
203
206
210
218
222
222
217
210
204
199
199
202
205
200
212
221
220
212
205
205
208
211
215
220
221
212
197
191
202
220
232
231
220
209
201
196
195
196
200
207
211
210
208
206
203
202
201
196
191
192
199
206
209
209
212
214
218
213
204
195
191
195
201
198
205
217
224
225
218
209
204
206
210
215
218
213
202
197
202
212
218
214
209
206
205
201
195
198
207
212
207
197
193
198
207
210
205
194
183
181
191
202
207
202
198
200
206
208
203
195
191
197
204
207
200
204
215
228
226
216
204
198
197
200
209
213
211
203
200
200
205
206
206
209
209
206
199
199
205
207
203
196
196
200
203
204
203
199
195
192
193
201
208
205
201
198
204
207
205
201
201
208
210
217
202
195
204
216
221
214
204
199
191
191
199
210
210
201
191
196
207
215
211
207
204
206
207
208
206
207
208
207
206
203
201
202
205
208
208
207
206
208
212
213
210
205
206
211
216
215
212
209
208
217
209
200
200
204
205
202
203
206
201
195
195
199
197
189
184
194
212
221
211
197
192
200
210
214
213
214
216
212
206
204
210
215
214
209
207
212
215
215
212
212
212
210
208
213
220
221
214
205
201
206
209
205
204
201
197
196
202
210
212
203
194
191
191
190
188
194
206
213
208
194
188
193
200
202
202
206
210
207
199
202
214
221
213
203
199
206
209
207
205
211
215
215
211
211
214
218
211
204
203
196
205
209
208
205
201
201
206
215
218
210
200
197
204
207
203
195
197
203
206
201
198
195
192
185
182
187
197
201
202
204
206
207
202
203
207
208
200
193
198
213
224
221
212
209
210
210
210
210
211
201
212
215
210
204
204
210
219
223
222
217
211
212
217
219
211
202
199
202
206
206
207
207
203
195
187
188
195
205
208
206
199
195
199
212
223
217
197
189
199
214
220
215
208
209
210
209
206
207
211
204
220
223
209
195
197
214
225
226
221
217
216
216
213
211
208
208
209
209
206
202
203
209
219
220
216
213
210
211
213
214
210
204
205
210
219
214
199
193
200
207
206
199
194
200
206
207
203
202
204
202
216
220
209
193
190
204
219
222
217
210
207
205
202
202
204
208
213
213
206
198
193
200
215
229
231
225
215
209
212
219
223
217
205
197
197
199
201
203
204
206
202
197
191
188
195
202
207
203
199
200
205
213
210
199
192
196
205
212
213
203
196
192
198
203
205
204
207
212
208
199
191
192
204
215
221
212
200
195
204
215
221
214
201
189
186
196
202
209
214
216
215
212
203
194
193
204
212
206
197
206
205
208
210
205
196
194
199
209
212
204
192
190
197
205
203
201
204
211
210
203
194
195
205
214
209
195
187
188
201
209
207
199
194
197
197
196
200
207
214
219
222
218
213
207
205
208
210
206
198
208
206
205
202
201
198
199
203
211
213
208
197
195
198
200
197
199
206
214
210
200
194
202
216
219
211
196
189
194
205
210
204
196
196
200
203
194
190
191
201
209
213
211
211
209
209
208
204
203
199
199
194
190
190
194
201
207
207
209
208
207
209
209
209
206
203
206
215
216
209
197
191
199
209
215
211
206
202
204
208
209
209
207
203
200
196
190
184
186
193
206
210
210
204
200
198
196
198
201
202
191
185
179
185
199
212
214
207
200
202
208
215
220
222
220
217
216
218
217
211
201
191
187
190
196
203
210
212
209
204
206
207
208
205
199
194
192
194
196
201
206
210
211
207
198
187
187
195
202
205
199
196
195
202
211
219
212
200
197
202
208
210
209
210
213
215
215
216
216
214
211
201
190
186
191
202
212
212
207
202
201
203
201
199
198
198
200
206
210
211
205
202
208
211
205
196
191
195
202
205
208
216
221
222
218
210
202
199
200
207
207
203
196
192
193
201
209
216
217
214
210
206
202
198
203
208
212
211
206
202
202
202
198
198
199
205
207
208
207
203
196
195
204
213
217
211
200
197
197
199
203
217
226
221
206
194
195
198
203
203
205
206
202
194
190
194
208
216
216
209
202
201
200
203
206
208
208
203
198
200
203
205
204
205
208
209
205
200
195
193
192
196
204
213
216
213
207
201
197
197
200
208
213
207
194
191
199
205
204
200
202
208
212
209
204
203
207
208
208
207
203
202
197
193
197
202
205
198
191
190
195
202
205
207
206
203
198
196
191
189
191
199
207
209
204
199
207
211
210
203
206
207
204
197
191
198
213
219
211
201
201
207
210
206
206
204
200
193
193
208
218
212
195
183
187
200
204
200
192
190
192
195
193
195
192
192
196
200
199
195
193
198
205
204
196
193
203
215
217
206
209
208
200
191
191
205
223
229
219
209
206
207
201
195
194
197
193
187
191
209
223
215
196
184
190
202
205
205
207
208
204
193
184
184
190
193
200
207
210
205
199
200
201
201
196
192
200
210
211
206
210
211
201
190
192
205
220
224
214
207
206
208
204
196
192
195
200
203
204
204
203
199
195
196
202
206
205
208
216
218
208
189
184
191
202
204
203
205
210
212
206
199
195
192
190
189
194
199
202
205
211
213
206
196
195
203
209
210
201
198
201
208
212
209
204
205
211
219
214
199
182
180
195
211
217
209
204
206
210
204
192
184
192
206
211
204
198
202
211
215
210
198
186
182
181
186
192
197
202
204
209
212
206
199
197
201
206
205
200
199
200
205
209
211
207
205
206
212
212
201
187
186
204
222
219
206
198
197
197
189
181
185
200
209
203
192
190
201
211
213
202
190
184
184
191
195
197
198
198
195
204
211
208
201
197
199
205
212
211
207
204
199
198
200
200
197
194
197
206
210
206
207
211
217
213
204
196
197
197
194
190
195
201
201
189
182
187
201
209
206
195
190
194
202
208
210
205
199
194
186
205
213
219
213
201
198
204
211
213
207
200
196
196
197
198
198
198
203
209
216
215
210
202
200
203
204
204
203
203
203
200
198
193
188
185
184
190
201
207
205
202
202
209
214
214
209
203
198
195
193
204
211
219
220
211
199
198
203
204
201
198
196
199
198
198
204
210
214
216
215
211
202
193
192
204
213
211
202
197
198
199
192
183
182
187
193
195
201
208
214
217
215
214
213
210
202
198
195
196
202
198
196
204
215
215
204
196
193
197
201
199
198
200
201
202
206
209
211
211
210
208
203
198
200
209
215
209
196
187
188
193
190
182
182
189
194
196
201
210
218
222
215
210
204
205
201
197
195
196
203
192
184
188
202
212
209
199
194
197
202
202
201
203
204
205
202
195
195
199
205
207
207
205
208
210
209
201
196
192
195
195
193
189
189
192
194
195
198
206
213
215
208
201
201
202
200
198
196
197
200
194
189
191
198
205
209
204
200
201
202
204
206
208
210
206
201
192
191
196
201
202
201
203
207
210
206
203
203
205
208
205
202
198
196
198
198
195
194
196
200
204
204
201
200
198
198
199
201
201
200
196
201
203
200
198
201
206
208
205
201
204
210
211
208
204
202
201
201
202
200
198
196
197
203
211
216
212
206
204
206
208
204
201
202
204
203
199
196
199
203
204
205
203
202
198
194
196
202
207
203
197
202
206
202
196
199
207
211
203
198
201
209
210
205
202
203
209
212
210
208
204
200
197
199
212
223
219
204
193
194
204
205
202
202
205
209
207
210
216
220
220
212
206
203
197
191
192
197
202
202
197
199
203
204
203
206
210
209
203
197
197
200
202
201
200
203
206
210
212
214
212
206
198
194
199
208
207
198
191
194
203
204
202
201
205
208
207
212
222
229
226
213
202
192
189
187
190
196
199
199
200
199
201
207
210
208
208
207
202
198
198
199
200
198
197
196
197
199
202
206
206
202
195
188
183
181
185
193
200
204
204
201
198
200
203
203
198
197
202
210
210
204
191
179
174
179
190
201
203
199
201
199
202
207
207
205
204
205
207
207
206
205
202
197
190
186
186
188
190
190
191
194
196
196
188
178
181
193
208
210
202
195
193
198
202
202
195
188
185
185
191
193
191
182
175
177
188
200
205
200
200
198
200
201
200
198
201
207
213
214
212
209
203
197
190
185
184
186
187
185
188
197
207
211
207
196
190
194
201
203
199
193
193
199
202
203
203
196
188
184
187
198
205
202
191
184
185
192
200
201
199
197
198
197
198
200
203
206
210
208
203
200
199
194
190
189
187
188
187
189
195
204
210
212
209
201
192
187
189
195
197
196
197
198
201
204
204
201
196
191
194
205
212
209
197
188
186
193
200
205
201
200
200
204
208
209
206
203
200
198
196
194
192
189
190
192
199
199
196
197
201
206
206
202
196
190
182
180
187
196
204
202
197
196
198
201
200
197
191
191
195
199
199
195
192
195
199
205
208
209
203
202
206
212
216
214
208
201
196
197
203
202
194
185
184
194
203
207
203
200
200
204
204
202
194
182
177
180
193
204
207
201
193
189
191
193
193
191
188
183
184
182
178
179
189
200
207
210
208
206
202
201
202
205
208
212
209
203
199
204
211
211
201
188
187
195
203
203
198
194
191
198
203
202
196
187
183
189
199
203
202
193
191
192
194
196
192
189
186
182
180
175
176
181
192
201
204
205
202
196
202
200
193
191
195
205
208
204
203
206
209
209
202
196
198
200
199
193
188
186
188
195
200
201
198
190
188
193
200
200
194
190
194
202
207
200
192
186
186
189
191
188
190
193
195
195
192
192
194
195
201
200
195
190
191
196
199
201
200
201
202
200
199
201
203
202
194
185
184
191
196
199
199
199
197
192
188
190
195
198
194
191
197
208
212
199
184
179
188
200
205
202
200
198
198
192
188
188
193
195
222
229
225
214
208
213
221
221
212
202
200
204
205
206
208
211
209
204
202
206
208
210
210
208
204
202
204
206
205
201
197
200
205
210
209
207
201
193
189
196
206
208
203
198
202
208
204
199
198
206
221
224
219
209
206
214
226
224
210
200
196
199
201
201
205
212
214
210
204
202
208
217
221
215
202
189
188
201
215
219
211
197
191
196
206
208
205
200
199
205
213
213
207
202
203
209
211
208
206
208
203
200
200
201
200
205
211
213
209
204
199
195
194
197
205
211
212
210
205
206
210
218
222
218
202
188
185
202
225
238
230
209
194
195
208
218
221
215
211
207
210
209
206
201
203
210
217
215
205
200
196
196
200
204
204
202
199
200
206
207
206
198
196
201
210
212
208
202
201
203
205
208
213
216
215
211
204
205
216
228
232
223
211
204
208
217
220
217
212
210
207
200
195
195
198
202
205
201
200
201
213
213
211
211
214
213
205
198
197
203
206
205
205
214
221
217
208
198
195
197
198
200
203
213
227
234
227
209
197
203
215
221
217
207
205
207
207
206
207
210
208
198
190
190
193
188
183
183
196
212
226
221
213
209
212
215
207
197
193
199
206
209
210
213
218
218
210
200
197
199
202
202
202
210
223
234
230
211
196
197
205
208
202
198
203
207
203
201
203
209
210
204
195
193
191
186
179
183
200
216
221
216
206
200
200
201
198
195
195
204
214
217
210
202
205
211
212
208
205
209
211
210
208
209
213
217
215
211
211
213
211
197
186
188
204
218
214
206
201
205
211
213
208
201
199
196
198
203
208
209
206
212
210
203
199
197
197
201
205
215
225
223
213
199
199
205
210
210
209
209
209
208
208
210
211
207
201
204
214
218
210
192
183
191
207
219
219
209
203
202
207
210
212
206
202
206
213
219
215
205
203
214
220
218
214
212
211
211
213
215
221
221
213
204
202
206
209
208
203
199
198
199
201
205
209
208
205
199
198
198
197
196
199
204
207
206
205
204
205
205
204
206
208
206
200
199
208
215
214
211
205
213
217
222
227
228
223
213
206
201
203
206
206
204
204
209
210
205
198
195
197
198
195
195
201
208
208
200
194
192
196
204
209
213
207
196
189
193
201
206
207
209
209
205
198
190
192
200
209
211
203
201
206
215
225
226
220
209
198
190
188
191
194
197
204
208
212
206
201
202
206
208
203
197
195
196
201
204
208
212
211
208
206
211
211
204
193
186
189
197
207
211
214
212
205
192
185
189
197
201
199
196
197
203
205
205
206
208
206
200
193
188
192
196
199
204
210
213
211
207
205
207
210
207
200
196
199
206
211
215
213
210
210
214
215
212
205
197
192
195
201
207
213
213
209
201
195
193
194
194
201
200
197
193
190
191
200
218
230
222
207
195
196
200
202
202
207
214
214
204
193
191
201
209
211
209
209
205
196
190
196
213
226
225
213
206
207
211
207
202
200
201
204
204
205
202
205
206
204
201
208
208
203
198
196
195
206
225
240
235
211
192
194
210
218
213
206
204
210
202
186
177
184
199
212
214
213
204
189
180
190
213
234
228
210
198
201
208
210
204
201
202
202
201
200
201
206
210
209
209
206
209
207
209
210
211
211
216
225
222
201
183
189
214
231
224
206
198
203
205
194
184
185
198
205
206
204
203
204
203
205
211
217
215
209
202
201
201
202
204
206
206
204
200
198
199
200
202
204
208
205
210
210
208
211
211
207
202
201
198
193
186
191
209
221
219
208
204
208
209
205
200
202
209
207
199
195
201
212
218
214
208
203
206
210
211
203
196
196
204
210
209
200
195
195
199
198
197
199
202
207
218
215
206
198
200
205
201
195
194
196
205
206
205
203
205
210
216
213
210
207
207
210
215
210
202
195
193
200
209
216
218
216
212
208
202
195
190
194
204
210
203
190
184
191
200
206
206
207
207
221
230
222
204
192
196
209
215
210
206
207
215
216
210
205
204
209
215
215
209
205
201
201
203
204
202
198
190
188
202
218
230
227
212
196
186
183
186
195
205
209
201
190
185
191
204
214
217
216
215
222
223
215
203
195
199
210
218
218
212
203
201
204
210
216
212
204
201
202
207
207
201
192
191
196
202
200
195
198
211
219
217
203
192
187
187
189
196
206
216
215
206
197
195
200
205
209
213
214
211
211
203
196
195
198
199
201
203
208
207
197
185
186
199
213
212
199
190
193
201
207
202
200
201
205
203
202
203
213
224
215
193
174
177
191
202
203
208
219
226
219
207
201
206
208
205
201
201
207
205
210
195
188
191
197
198
192
192
199
206
205
193
184
186
195
201
200
197
195
193
195
200
208
218
219
211
203
203
210
214
207
192
189
199
206
206
201
205
214
216
208
201
201
208
210
205
198
202
209
209
211
206
199
198
201
201
196
193
200
215
218
211
198
190
191
199
209
212
206
193
184
185
200
213
216
209
202
195
190
187
193
209
229
234
221
203
190
192
200
202
198
197
200
203
202
196
197
204
215
218
211
215
213
208
208
204
201
201
206
215
222
216
207
201
202
208
214
217
214
205
195
189
191
196
200
202
201
193
180
175
188
214
236
237
219
200
191
189
193
193
196
197
200
198
191
187
193
203
210
209
208
216
216
210
205
202
200
201
204
207
208
204
200
199
203
204
205
207
213
216
215
209
201
197
197
199
199
195
189
189
193
204
209
209
203
199
197
198
197
198
197
196
198
194
189
188
196
200
198
194
206
212
212
205
196
193
197
202
200
200
197
197
196
194
195
193
192
195
202
208
216
220
219
216
210
203
196
197
205
212
211
205
195
196
199
206
207
208
207
205
196
191
190
193
196
198
203
201
194
187
205
208
206
200
193
191
200
203
201
198
198
203
204
203
198
194
193
191
190
190
197
206
218
221
214
202
194
197
211
223
225
217
207
205
205
206
210
214
216
209
194
186
189
196
202
205
206
205
200
198
204
203
201
198
194
197
204
206
204
198
200
206
209
208
206
204
201
189
181
181
187
196
202
205
203
198
197
203
212
220
221
217
212
206
195
190
194
206
212
204
192
190
199
205
202
198
202
207
209
206
201
199
197
193
193
197
204
205
204
200
200
203
201
202
207
210
202
186
179
189
204
207
199
188
186
194
204
209
211
210
208
205
199
189
177
170
178
193
200
194
189
197
208
211
200
189
193
203
206
203
200
199
197
189
185
188
197
204
204
203
202
200
197
194
201
204
199
186
181
195
217
221
206
186
181
192
201
202
203
202
203
200
194
186
179
176
182
191
195
190
186
194
207
211
198
185
182
190
196
196
202
208
203
194
186
187
196
203
204
204
204
206
206
202
201
201
198
191
188
193
206
213
210
199
194
194
194
190
189
191
194
192
194
199
204
204
203
201
197
191
187
191
200
204
198
185
181
189
198
202
209
212
211
204
199
198
198
201
201
202
206
214
219
215
206
200
198
201
198
193
194
201
213
218
213
202
193
188
186
180
177
178
191
207
218
219
213
207
200
194
190
190
197
202
199
193
193
199
207
211
206
206
204
204
202
203
202
202
200
203
208
214
217
215
206
197
195
200
207
208
206
209
221
228
219
203
193
192
188
179
169
173
189
205
209
205
201
204
201
196
190
190
197
205
210
210
208
208
207
202
197
197
196
196
196
199
204
206
206
206
205
205
204
202
196
188
188
197
213
223
221
217
216
215
206
196
192
197
196
188
178
181
194
200
194
186
186
194
200
198
191
191
198
206
214
215
213
208
201
190
196
199
204
200
194
195
203
214
213
204
196
196
201
201
195
190
193
202
213
217
211
200
193
189
191
190
191
193
194
190
187
190
195
198
194
187
185
194
201
201
198
195
198
201
201
202
203
202
201
196
202
205
212
212
201
194
200
212
214
203
190
194
206
209
204
199
205
211
211
202
191
183
181
185
194
196
187
177
174
181
189
191
192
195
200
200
194
198
204
209
208
203
198
193
188
188
192
199
204
211
202
200
207
211
205
197
196
202
206
201
194
198
209
215
213
209
208
210
207
200
193
192
198
207
211
201
182
164
163
176
189
189
186
192
202
205
203
201
205
209
207
201
195
194
191
191
193
197
203
210
201
195
196
204
208
203
194
191
193
194
195
199
211
218
216
208
202
202
206
210
210
210
216
220
215
197
178
171
178
189
191
188
186
194
204
207
204
201
202
201
195
191
195
201
202
200
196
197
196
199
200
197
196
200
206
205
198
189
185
188
197
204
212
217
215
206
198
197
206
212
213
210
212
213
208
194
184
191
203
208
198
192
192
199
207
205
201
198
200
196
190
190
197
207
208
202
199
199
199
198
199
200
199
199
200
203
203
198
195
194
202
209
213
214
212
206
203
202
204
205
204
200
200
204
207
203
200
203
208
208
203
194
195
204
206
200
194
196
201
204
201
201
208
214
209
202
197
199
200
200
197
200
202
201
197
200
207
210
207
205
205
209
210
210
210
210
209
204
200
200
200
197
199
203
212
216
210
201
194
196
198
196
197
201
204
200
196
198
206
215
219
218
218
214
208
200
196
195
195
195
196
199
206
208
206
207
209
213
214
208
205
204
203
206
207
206
203
199
196
199
203
202
198
202
211
215
208
195
187
191
198
199
197
198
203
204
200
199
204
215
222
221
216
211
204
199
197
195
191
187
194
198
209
219
216
208
206
207
209
208
205
201
201
198
195
189
188
191
197
199
198
194
193
197
204
206
202
195
192
194
199
201
199
200
203
204
201
198
197
202
209
209
203
198
196
195
198
199
198
191
193
198
208
217
212
200
195
202
208
208
204
201
200
196
184
175
177
187
196
195
188
185
190
199
205
204
202
198
197
194
196
199
202
201
199
201
200
199
197
193
192
193
192
190
189
192
196
201
204
202
196
199
204
204
195
187
192
203
214
210
200
197
199
197
186
177
178
186
192
189
187
192
202
208
206
203
201
199
192
183
186
196
203
200
194
191
198
202
199
191
187
188
190
188
186
183
187
194
200
202
199
199
200
195
188
187
194
208
214
205
192
190
196
197
192
186
185
187
188
186
193
206
213
208
195
189
192
194
188
181
181
189
198
198
193
190
194
199
198
192
191
193
191
185
177
179
186
190
190
191
198
198
198
196
196
198
202
205
204
196
191
192
194
193
189
186
190
191
189
188
195
208
210
201
185
178
182
190
194
190
186
188
190
192
191
191
195
199
201
199
197
194
186
176
174
182
194
197
189
188
198
193
194
199
205
207
201
194
191
196
201
202
196
189
183
185
192
198
197
195
194
199
203
201
194
186
184
191
199
201
197
189
185
185
187
191
201
213
217
208
198
185
178
173
178
193
203
206
198
195
197
190
190
199
207
207
200
192
191
202
211
212
204
193
188
189
195
198
198
194
188
189
199
209
211
203
194
192
197
203
201
195
190
182
181
189
202
214
218
207
193
184
183
189
195
200
202
201
199
200
196
193
195
201
206
204
198
193
195
205
211
211
205
200
200
200
199
195
190
186
182
187
197
208
210
203
193
191
196
201
203
202
197
191
188
190
192
198
199
193
191
193
200
208
208
202
193
189
195
200
192
201
204
204
201
198
196
194
193
198
201
201
199
198
201
202
200
192
185
184
187
190
196
197
194
189
188
191
199
205
205
201
200
202
201
194
185
181
184
190
196
202
206
211
210
201
190
188
194
201
221
224
215
201
199
207
217
215
210
211
216
218
212
206
205
205
201
188
184
192
207
216
218
212
211
215
221
221
213
204
207
216
222
219
210
201
195
193
194
202
211
210
201
196
195
197
198
198
202
208
219
213
202
195
195
205
215
212
205
203
207
209
205
203
204
209
209
205
200
207
218
225
226
219
211
208
208
211
214
213
208
199
191
190
195
201
198
192
189
197
210
216
207
200
195
196
201
207
216
224
201
196
193
194
197
200
204
202
202
203
206
204
198
194
194
197
203
209
214
218
218
217
214
211
204
196
194
202
212
220
212
195
178
177
193
203
206
199
194
197
205
208
205
204
203
205
207
212
217
219
196
195
197
203
207
208
205
201
205
208
211
208
206
200
193
186
188
199
207
208
204
198
195
195
198
201
203
207
210
213
211
204
193
189
194
203
206
206
203
202
200
194
195
200
202
200
196
200
207
209
210
211
209
212
219
224
217
209
204
208
212
213
214
214
208
197
190
189
193
192
190
188
184
184
196
213
225
223
209
202
207
213
211
202
195
196
201
207
211
210
201
190
187
191
194
188
178
183
197
209
217
215
204
198
206
215
213
203
199
203
211
212
210
212
217
216
208
199
189
188
189
190
188
185
196
217
232
227
211
203
206
209
206
200
195
197
199
208
212
212
203
193
188
190
194
190
184
184
195
205
210
205
192
182
184
192
195
194
196
206
212
208
199
199
209
221
222
211
197
194
196
199
200
203
210
217
219
215
210
210
208
199
189
188
195
201
204
207
209
207
203
195
190
192
201
206
207
204
198
197
205
206
201
194
189
192
195
197
202
210
212
207
199
197
203
213
214
205
197
194
198
203
211
222
228
223
208
199
199
204
202
192
183
187
198
204
205
205
206
205
203
197
194
194
200
208
218
221
209
196
213
219
216
211
207
208
209
209
205
204
203
201
200
203
207
206
199
190
186
190
198
202
211
224
231
225
206
190
186
190
194
194
196
204
210
209
205
206
208
209
205
201
198
195
191
195
211
223
219
207
217
220
217
213
210
211
212
210
203
198
194
196
199
201
206
208
197
185
182
189
198
201
204
210
219
218
207
197
192
195
199
202
208
217
221
216
208
206
210
212
214
213
211
204
195
191
199
209
212
208
205
208
212
209
203
200
201
203
205
206
204
196
192
192
202
211
207
195
191
197
205
209
206
207
210
210
207
205
209
214
213
207
204
210
214
213
208
203
203
210
216
221
221
215
208
198
195
194
195
194
189
198
208
211
200
190
190
200
211
218
215
204
194
197
204
214
214
208
202
202
206
211
212
213
211
210
209
208
207
206
205
204
203
202
201
200
200
201
202
203
208
212
215
212
208
199
194
192
190
187
191
197
205
205
197
190
192
203
215
216
209
203
206
215
219
217
212
209
207
205
203
206
209
213
217
218
214
203
187
176
180
198
211
211
200
191
196
203
206
204
202
204
204
200
191
188
195
204
206
204
206
203
198
199
200
202
205
213
218
211
197
191
206
231
237
221
205
199
208
210
203
197
199
210
218
219
214
201
185
174
181
201
222
224
211
198
197
205
209
205
201
201
201
197
190
189
198
208
216
216
212
201
193
198
209
214
210
211
213
207
191
182
197
223
236
221
200
197
211
221
213
196
195
208
216
215
210
208
210
207
205
208
215
219
214
207
202
205
208
209
207
207
206
203
201
200
203
206
208
210
203
197
191
197
209
210
203
194
194
196
192
187
192
208
219
212
199
197
212
222
218
207
202
208
214
211
208
212
219
222
214
204
199
202
205
205
204
204
209
214
214
210
206
202
203
205
207
205
202
201
202
199
197
195
198
201
197
188
185
188
195
203
205
204
204
203
201
199
204
212
218
216
212
207
206
204
205
204
202
203
206
205
202
198
196
194
196
202
208
216
217
211
204
201
204
210
214
209
203
200
209
210
201
189
188
198
209
209
200
195
202
213
220
214
207
204
201
199
196
201
212
220
215
204
194
194
197
195
193
196
205
212
209
201
197
195
195
195
200
209
214
209
201
202
210
217
217
210
204
204
209
206
193
184
185
202
222
227
216
203
201
207
219
224
218
209
197
189
187
198
212
221
215
202
191
191
198
204
212
216
213
202
190
193
202
208
205
198
200
208
209
201
196
202
210
213
206
202
204
208
198
190
182
183
194
210
218
218
212
208
201
200
207
217
221
213
196
182
182
195
212
218
214
205
199
198
206
216
230
232
213
186
174
186
208
216
211
207
212
215
206
194
192
201
210
204
194
192
202
210
199
192
189
195
205
207
200
197
205
215
214
203
195
201
212
215
204
189
184
193
206
214
212
210
204
203
205
212
216
213
199
191
197
211
214
205
200
208
224
222
204
190
194
208
215
205
192
191
203
211
211
217
219
217
208
196
186
191
206
225
225
209
193
196
209
219
216
203
194
192
196
202
208
211
208
203
201
194
184
177
185
207
231
236
216
195
190
205
222
218
201
191
198
211
216
208
198
196
203
211
218
239
242
224
201
184
185
197
213
224
219
207
199
203
215
222
219
210
203
199
198
200
206
210
209
204
198
185
172
170
186
213
233
233
215
200
195
201
205
205
201
197
200
203
206
204
205
205
205
207
214
230
228
207
188
182
188
201
208
208
204
203
205
211
213
212
208
202
201
201
204
206
208
213
211
206
198
191
190
195
202
209
208
210
210
210
206
198
195
199
205
210
204
195
192
198
206
212
206
197
205
204
194
184
179
185
198
202
199
193
194
203
209
209
205
199
193
189
190
196
205
213
217
217
212
202
193
198
212
223
221
208
196
197
204
209
207
199
202
209
215
213
204
195
190
197
207
212
204
195
204
189
178
176
183
194
200
202
199
195
197
202
206
205
199
194
191
184
183
188
197
211
221
223
211
194
187
199
221
232
225
211
201
202
198
195
196
208
220
222
212
201
196
195
195
197
202
203
202
201
205
190
184
190
196
198
201
201
202
205
206
203
200
201
204
203
197
189
183
183
189
203
217
224
212
196
193
206
221
223
212
206
207
205
195
186
190
209
224
219
200
187
190
197
198
195
195
198
200
204
203
196
197
201
202
196
191
192
203
208
208
202
199
201
207
210
207
199
193
191
196
205
216
214
206
200
203
211
213
203
195
197
206
207
196
186
191
204
210
202
187
187
197
203
200
194
194
196
196
195
197
196
200
201
196
186
184
192
201
204
201
197
196
200
206
210
210
208
205
208
214
221
217
205
196
196
202
200
192
183
185
198
208
209
201
195
196
200
198
189
184
192
209
219
214
203
196
196
194
188
194
196
200
201
195
188
187
194
203
201
198
196
196
197
198
201
206
208
207
210
220
226
219
204
194
196
197
190
180
176
186
199
207
209
206
204
203
201
196
190
187
199
219
230
225
208
196
196
200
201
195
195
200
203
204
202
201
202
202
204
204
203
200
194
190
193
199
202
202
203
209
215
213
206
200
197
197
196
191
188
187
189
194
201
208
212
209
204
198
195
197
206
222
229
224
207
197
199
211
216
197
195
196
203
208
208
204
202
200
206
212
210
204
195
193
194
198
202
203
203
205
207
210
207
200
195
195
203
206
198
186
180
186
198
208
212
209
205
202
202
207
212
221
220
214
204
200
205
212
213
198
196
197
198
200
201
202
201
199
204
207
209
207
204
203
199
198
201
208
211
209
208
208
203
193
187
193
203
208
199
185
181
190
204
211
211
208
206
206
206
208
210
208
203
199
195
200
205
203
199
197
197
198
196
194
195
201
206
203
193
190
199
210
213
204
196
195
200
204
202
200
201
203
199
194
188
192
200
202
197
188
188
198
210
214
213
207
207
207
206
201
195
190
182
179
185
195
200
198
192
197
194
195
194
191
191
201
212
208
191
180
195
214
217
204
192
192
199
197
187
181
188
200
207
208
201
190
188
191
196
198
197
201
211
216
214
206
205
206
205
196
186
178
175
177
186
193
197
194
193
197
192
191
193
190
190
197
207
206
194
187
197
210
214
203
195
197
203
199
187
182
188
203
215
217
203
187
180
188
199
202
199
199
208
214
211
203
201
204
203
196
185
182
189
193
199
201
196
191
193
209
204
201
200
200
197
193
191
193
193
192
196
201
204
203
202
202
206
206
203
200
199
205
212
207
192
178
180
195
204
201
194
198
207
212
207
200
199
204
202
191
185
190
201
210
209
203
198
193
193
220
218
213
210
209
205
192
182
180
190
198
199
195
197
203
205
204
204
208
214
214
209
205
201
191
179
177
188
203
206
195
191
199
210
212
203
199
201
206
202
189
183
190
206
209
204
199
199
199
198
219
218
212
208
207
204
193
184
183
192
206
207
202
200
204
209
209
205
204
205
207
209
207
202
190
180
182
193
204
203
196
193
201
212
210
201
197
200
207
206
192
187
192
197
198
194
195
198
201
201
214
211
206
200
197
192
192
194
196
203
209
210
209
208
211
214
211
202
191
185
192
202
210
211
204
196
190
192
199
203
203
202
201
203
201
195
193
194
202
203
199
197
197
197
193
193
197
199
197
197
209
209
209
203
193
185
191
201
208
209
208
205
207
210
211
209
204
191
182
177
184
195
206
214
217
213
204
195
196
204
208
206
198
193
194
195
194
192
192
196
201
208
209
204
201
202
204
199
191
187
198
204
211
210
198
187
190
204
212
211
206
202
204
205
198
193
188
189
191
190
186
186
191
203
216
220
214
203
198
201
203
200
196
194
195
196
196
194
193
197
206
212
211
205
202
203
204
198
192
188
194
198
207
209
199
188
189
203
214
211
204
202
207
204
191
181
184
197
209
208
195
184
182
190
200
209
213
207
199
192
192
198
201
197
193
193
195
199
201
207
209
207
201
198
200
203
206
202
200
198
202
201
204
201
190
181
186
201
210
207
202
202
210
211
199
188
191
205
213
209
197
190
187
184
185
189
200
205
199
190
189
196
202
198
189
183
190
199
205
208
202
194
188
185
192
202
208
207
201
195
207
209
204
193
182
178
186
198
205
199
193
198
209
214
207
200
201
205
204
195
189
192
197
192
181
180
192
202
201
191
186
192
198
199
191
186
189
196
198
196
189
185
182
182
189
201
210
207
189
177
202
205
201
193
185
184
189
196
198
193
190
195
205
208
206
201
201
201
197
189
187
192
199
197
190
187
192
200
201
192
183
185
192
201
202
200
198
197
195
189
185
186
183
184
188
198
207
197
177
166
196
193
191
190
192
191
191
192
194
197
198
201
205
203
198
193
194
200
201
194
189
188
191
195
194
193
194
197
197
191
186
185
190
197
199
197
196
199
201
197
195
192
191
190
191
197
200
193
180
176
195
185
187
197
203
198
191
190
194
203
207
210
207
206
201
197
199
203
205
198
189
181
182
189
195
194
194
193
194
196
196
194
192
187
182
179
182
195
203
205
204
203
201
198
197
197
195
192
191
197
192
191
202
211
212
204
193
187
191
200
207
210
207
207
204
203
203
204
201
193
182
177
181
190
195
192
191
192
197
202
206
202
197
187
179
174
176
184
194
199
202
204
204
201
202
201
196
193
199
206
186
202
214
218
212
203
196
187
186
191
200
204
199
195
194
197
200
199
193
184
179
181
188
196
195
191
188
194
201
205
203
198
196
196
197
195
189
186
186
190
192
195
195
199
203
201
197
195
200
204
214
213
205
196
194
198
200
197
197
202
210
211
206
205
210
208
205
197
199
210
218
215
209
207
216
227
235
230
218
207
207
210
211
203
198
197
201
206
206
202
202
199
197
196
195
192
191
193
200
206
207
199
195
195
195
195
190
185
184
193
203
206
206
206
211
216
211
205
207
216
224
219
215
212
217
226
228
225
217
213
208
203
198
195
199
203
201
196
191
190
197
200
202
200
198
193
191
193
203
216
198
192
192
196
197
194
189
186
189
197
205
208
208
206
202
199
201
208
216
217
213
207
206
209
213
214
209
209
210
211
206
195
188
190
202
207
205
196
189
186
191
197
205
215
217
207
195
190
200
213
193
192
192
198
202
203
201
202
206
209
213
216
219
212
196
180
182
198
212
213
207
200
200
202
202
204
205
207
205
203
200
195
194
198
204
208
208
205
200
194
187
185
196
213
219
208
193
187
197
203
197
200
197
198
203
211
213
213
213
211
212
214
217
215
203
187
183
191
200
206
205
207
205
199
195
202
214
217
208
198
198
203
210
213
209
207
209
213
210
200
186
177
182
196
204
204
195
192
197
200
200
200
193
187
194
204
210
210
210
209
205
198
196
203
209
210
206
199
195
196
202
209
207
199
195
203
215
218
208
198
200
210
219
220
212
205
203
208
209
201
188
179
180
189
200
206
204
199
196
198
201
200
189
182
187
194
199
200
203
206
200
187
176
185
205
221
222
210
197
193
197
202
204
202
202
205
207
205
204
204
208
211
212
211
204
195
193
195
200
200
193
185
185
192
204
213
212
203
196
197
205
202
196
195
195
199
197
198
201
206
201
190
183
187
202
214
213
204
197
199
200
202
204
208
213
209
200
196
201
210
215
210
203
200
196
188
183
189
198
201
197
189
189
194
202
205
207
205
198
197
212
208
203
203
202
203
199
199
199
200
200
199
197
200
203
201
195
189
192
200
208
207
205
211
215
212
203
196
200
209
212
207
203
204
206
201
192
193
198
199
193
189
192
197
196
195
202
208
204
196
210
208
203
197
195
193
194
198
203
207
207
203
201
202
203
199
188
180
187
199
210
210
206
209
216
215
206
198
200
204
205
203
204
213
220
218
211
207
202
198
192
192
197
201
202
201
206
210
202
193
206
209
208
201
191
184
186
197
212
226
227
215
202
196
204
206
198
186
186
198
209
210
206
209
216
220
211
204
201
202
203
200
199
206
210
212
212
213
213
210
206
205
206
210
213
215
215
209
198
194
204
215
223
219
202
188
184
194
213
229
231
219
204
202
208
212
206
194
190
199
207
210
206
208
216
223
221
211
203
199
199
197
198
194
190
191
199
211
216
219
216
213
211
210
209
214
214
210
206
204
206
215
222
222
212
199
192
192
197
204
208
208
210
215
216
211
203
196
195
199
203
208
206
208
214
223
224
216
204
195
192
196
200
199
190
187
193
203
214
215
211
209
206
202
198
198
204
211
217
217
211
208
205
208
213
211
204
195
191
186
188
196
209
218
213
200
193
197
204
205
203
199
203
208
211
212
214
213
210
204
196
195
200
207
207
199
196
201
204
203
202
203
206
204
198
196
201
211
218
217
206
193
186
197
211
213
208
201
201
201
199
199
204
208
204
191
187
196
212
217
206
197
196
207
211
207
203
210
218
218
205
192
192
203
211
209
205
202
200
199
198
201
207
209
208
206
209
212
211
210
198
183
181
195
209
210
201
197
206
216
217
208
201
200
202
199
191
195
208
221
220
208
201
205
208
208
206
209
217
218
208
193
184
190
201
207
208
205
200
198
200
204
208
210
209
210
215
215
208
203
195
185
189
198
205
203
197
195
203
213
215
208
201
199
205
206
200
192
197
214
228
229
217
206
202
206
210
211
209
208
206
200
190
188
194
205
212
211
209
208
211
214
215
211
210
212
214
208
198
194
195
195
193
195
198
202
206
205
201
198
199
204
207
207
207
205
198
190
187
200
221
237
231
213
197
198
208
211
209
206
208
207
199
195
203
211
216
214
212
218
223
221
216
212
213
213
206
195
186
185
196
197
194
189
191
201
211
211
200
192
196
210
221
219
207
196
191
188
186
192
210
227
231
217
204
200
208
213
216
213
209
201
199
205
215
221
216
211
211
218
217
209
201
201
208
208
201
192
192
199
195
195
193
190
192
199
204
204
201
203
209
219
226
223
210
197
190
187
188
197
209
218
218
212
208
208
211
215
216
210
199
196
200
211
217
212
204
198
207
212
206
196
192
196
202
203
199
199
205
212
199
201
202
201
198
195
190
195
207
219
222
215
207
208
212
209
198
189
192
206
219
216
206
200
200
207
210
208
201
194
191
199
213
220
213
197
188
197
211
215
204
196
197
204
209
204
197
196
202
208
206
216
219
211
199
186
182
191
209
222
214
196
185
195
213
219
208
195
196
208
218
214
201
194
194
203
205
199
187
183
190
206
218
217
202
188
190
207
222
221
208
200
204
215
218
208
196
188
191
198
210
226
227
210
191
180
182
195
206
206
196
186
187
201
215
218
209
200
198
202
204
202
197
195
199
201
200
192
190
194
203
211
210
205
200
200
204
209
217
216
212
206
207
213
216
210
201
194
192
197
207
218
214
198
185
182
189
194
192
186
185
193
204
212
214
211
206
201
196
191
187
186
188
197
203
204
200
196
200
211
218
213
203
201
208
215
209
199
195
204
214
220
216
211
208
209
211
211
206
198
206
200
193
189
188
193
195
193
184
179
186
200
207
209
205
205
205
204
199
194
191
188
192
198
203
201
197
198
206
217
218
209
201
202
207
207
197
183
183
199
216
226
222
211
204
205
211
217
212
203
205
193
188
193
200
202
197
193
190
192
195
199
197
195
196
202
207
210
210
209
206
205
208
209
204
194
190
198
208
209
202
196
200
202
201
192
183
184
191
199
204
207
211
208
202
198
199
202
207
205
204
190
190
202
209
205
197
196
203
208
207
200
195
193
195
200
207
214
218
210
201
204
214
220
209
194
190
201
208
201
188
187
201
211
206
195
190
197
204
198
187
186
191
195
194
193
193
196
199
203
202
190
193
203
209
204
196
198
209
214
210
202
201
202
201
200
205
216
219
206
189
192
211
223
216
203
201
208
208
195
184
190
208
222
217
208
204
207
206
196
183
179
184
190
194
199
206
208
203
199
201
192
195
201
201
197
195
200
207
204
199
195
198
201
201
198
204
216
219
209
198
199
211
218
212
209
211
213
206
192
187
198
209
213
210
206
206
206
205
200
194
194
197
201
206
214
221
220
211
201
201
196
198
200
201
200
201
203
203
197
191
187
188
190
192
197
206
215
217
213
212
213
210
204
201
209
218
220
212
202
200
200
200
198
195
198
201
204
206
208
207
206
209
214
218
218
216
210
209
209
203
200
198
202
209
212
211
205
201
197
195
191
186
182
189
203
213
214
206
203
204
206
200
195
194
205
217
223
224
220
213
203
194
192
197
203
205
204
207
209
209
208
210
215
216
207
195
193
205
216
204
203
199
202
210
213
210
201
197
196
197
193
187
185
197
215
222
214
201
191
191
193
195
194
195
199
206
215
219
219
213
202
194
198
206
211
210
205
207
211
213
211
210
209
204
196
191
191
202
211
203
204
202
201
202
202
201
198
195
193
193
192
190
193
204
215
218
210
198
189
189
197
204
205
203
200
204
206
208
207
202
200
200
206
210
213
208
205
205
210
216
217
210
199
194
194
199
202
201
200
203
204
203
199
196
196
199
199
196
189
184
191
198
202
201
196
194
193
191
190
195
210
220
219
212
209
209
213
212
208
202
200
204
210
214
212
205
203
203
205
207
207
201
190
187
194
202
203
197
191
200
199
196
192
193
197
204
208
200
192
186
197
207
204
191
178
178
185
188
187
193
209
220
221
216
211
213
220
225
221
210
204
208
215
216
211
201
198
201
200
198
193
187
184
190
198
202
196
187
187
201
194
189
189
193
198
202
207
205
196
192
197
203
199
190
183
186
193
194
189
191
198
209
212
212
209
210
218
226
224
213
207
209
217
217
207
196
195
201
204
198
188
186
192
203
208
205
196
187
189
205
201
196
197
200
201
198
196
199
200
198
193
188
188
195
203
206
204
198
194
193
196
201
204
205
204
207
214
218
214
204
201
208
216
214
201
192
194
203
207
202
192
193
203
212
211
205
199
196
197
212
209
205
207
209
205
195
186
189
202
205
196
183
185
200
214
214
205
198
199
204
207
206
202
197
194
202
209
208
199
192
194
207
216
212
201
195
196
204
206
202
198
200
207
210
206
203
200
202
201
210
208
204
206
208
205
194
183
184
198
209
207
198
195
202
209
211
204
197
197
204
210
212
203
188
180
187
198
203
196
192
196
209
217
212
201
197
199
202
201
198
198
200
197
198
199
203
209
208
203
207
206
202
199
199
196
192
187
187
194
204
207
207
206
202
202
205
202
194
185
188
200
207
204
190
178
179
189
204
209
208
208
207
205
202
196
197
201
199
192
189
189
189
186
186
198
214
218
210
200
203
204
204
200
192
188
191
198
201
198
195
194
199
204
203
202
203
202
193
180
177
188
203
209
203
193
187
190
202
214
216
209
198
190
186
192
198
202
194
189
185
188
188
181
182
197
215
218
206
196
198
202
204
202
193
190
197
211
216
210
198
193
196
201
201
202
201
203
199
193
188
192
199
206
208
204
198
194
198
202
203
198
191
186
189
195
201
202
198
195
197
199
194
186
182
189
199
200
194
195
195
193
197
200
193
191
200
212
220
218
212
207
205
201
194
196
200
206
212
211
206
202
197
195
191
193
196
200
200
198
192
190
189
192
195
196
199
199
203
209
213
213
201
187
183
185
189
191
193
198
195
193
195
193
189
190
193
200
205
210
215
218
215
205
196
196
204
213
215
213
207
201
195
186
177
179
191
204
212
208
199
193
190
193
195
196
196
197
202
213
216
211
198
187
186
194
203
205
202
197
196
200
197
191
189
189
191
190
191
195
203
211
214
209
201
205
212
218
214
203
194
192
194
192
189
188
194
205
212
210
203
194
191
194
195
198
198
196
196
198
198
196
193
192
199
210
219
217
204
190
196
201
200
194
192
191
192
191
191
191
193
201
207
211
209
208
210
213
209
198
189
190
195
203
205
205
203
203
200
197
193
192
193
199
204
206
201
193
183
178
181
189
200
204
208
214
218
210
194
183
200
202
200
196
194
193
194
198
201
199
197
199
205
209
205
199
197
203
205
198
195
192
194
198
200
201
200
195
191
187
185
189
197
206
207
201
190
178
172
171
183
198
208
210
207
205
203
195
187
185
204
202
201
201
197
195
196
200
205
204
203
202
207
209
202
194
193
198
203
201
196
194
192
189
186
185
188
192
194
193
190
191
197
201
198
187
177
172
174
183
196
206
206
200
193
194
197
194
193
200
202
202
205
206
204
200
199
200
202
201
203
203
204
203
199
198
200
204
204
199
194
191
192
191
185
180
182
191
197
199
193
190
189
191
190
185
179
179
185
196
203
202
191
183
182
190
195
199
204
208
195
200
205
205
203
204
204
201
198
200
204
204
197
191
189
195
203
208
204
196
187
187
193
199
196
190
187
190
193
191
186
182
185
191
195
200
197
194
193
196
197
192
184
179
181
188
192
198
203
206
203
201
200
202
201
200
194
188
184
181
183
186
193
203
210
210
207
209
220
230
226
212
204
203
209
215
216
214
213
210
206
197
190
187
193
202
211
213
205
192
182
180
187
197
205
205
200
196
197
198
193
193
202
212
211
202
194
189
190
195
199
201
204
210
216
214
206
202
209
223
225
216
209
207
210
212
210
211
215
217
214
205
201
203
205
208
207
201
193
188
184
181
186
197
206
207
196
185
186
197
198
197
204
211
208
201
198
201
206
210
212
212
215
217
215
208
200
199
206
213
212
208
211
216
218
211
202
199
204
208
207
202
200
205
209
210
207
200
195
196
193
189
196
210
218
210
192
178
185
202
205
200
198
197
194
193
197
208
216
216
211
212
218
220
210
198
196
206
213
212
208
208
215
221
218
211
203
198
196
195
194
195
196
200
208
211
212
211
206
199
191
187
194
210
216
208
194
186
193
204
201
199
195
190
187
188
194
204
213
208
202
199
208
214
209
199
200
212
220
219
215
217
222
221
214
208
205
203
197
190
189
196
202
209
211
214
216
215
206
193
183
181
187
196
200
203
202
200
199
199
196
198
197
195
193
192
195
200
207
205
195
185
188
200
208
208
207
211
213
215
214
217
220
216
207
202
202
203
199
194
193
199
209
216
217
215
212
207
197
189
187
191
194
194
194
198
203
200
195
194
204
206
206
206
206
206
201
200
204
206
198
184
177
189
205
211
208
202
200
204
207
208
205
201
197
195
196
199
202
205
205
205
206
210
207
207
200
195
194
197
206
211
211
203
195
194
195
194
195
203
212
210
208
209
211
210
204
201
205
209
208
198
189
191
201
205
200
193
197
203
207
201
190
184
188
193
197
201
210
217
216
210
201
198
197
197
195
194
198
204
210
213
214
207
199
193
193
196
204
213
204
200
197
199
201
202
202
203
207
212
213
210
206
203
204
202
196
192
196
207
209
202
188
181
185
193
200
206
212
218
217
208
199
198
200
201
197
197
197
195
190
195
202
209
207
200
198
204
205
205
196
192
189
190
190
193
198
204
211
216
216
212
210
212
213
209
198
191
193
202
209
206
197
190
194
200
203
204
204
206
205
200
199
204
208
208
204
201
194
184
174
182
200
212
216
212
210
206
201
192
205
200
197
194
193
193
195
201
212
218
217
211
204
207
212
211
200
189
187
195
204
203
198
196
201
207
205
200
199
198
197
197
200
204
206
205
203
203
201
193
188
192
201
212
216
216
213
210
205
200
217
217
214
211
206
198
193
195
204
215
218
210
202
200
207
209
201
191
188
194
201
200
192
191
199
209
209
204
201
199
200
200
201
202
200
198
199
206
211
211
210
211
209
209
210
212
212
215
219
223
214
218
219
218
213
208
197
194
197
204
209
208
202
199
200
202
206
204
200
196
197
195
190
190
197
207
214
213
210
206
204
202
202
205
206
203
204
207
212
215
214
215
214
211
209
208
209
213
222
230
202
204
209
216
215
209
203
198
196
195
196
201
200
193
191
195
208
214
207
193
185
188
194
197
198
204
210
214
213
208
195
188
192
205
212
212
207
206
209
210
207
205
210
212
212
207
201
202
206
212
196
191
196
207
213
208
204
199
198
201
201
202
198
189
185
192
206
213
204
188
179
184
196
205
204
200
198
203
209
204
187
175
179
196
210
213
208
204
203
201
198
197
203
209
210
204
200
198
197
198
197
191
195
206
210
205
197
196
206
218
221
213
201
193
194
201
205
203
199
195
195
196
199
205
203
195
191
192
200
204
197
186
182
193
205
211
210
204
196
191
192
196
200
199
197
199
204
207
205
201
199
194
198
210
211
206
198
196
214
229
232
219
206
202
206
211
205
199
198
207
218
217
208
199
193
191
190
192
198
208
212
207
197
195
203
212
212
205
195
192
195
202
201
196
192
195
205
207
203
198
200
203
208
212
215
213
211
211
217
222
220
212
205
204
206
208
204
199
199
208
220
225
217
199
190
190
196
202
205
211
218
217
209
204
208
213
212
207
205
205
206
204
202
198
198
202
204
197
191
189
200
206
211
212
210
208
210
210
210
205
204
207
208
203
195
195
201
205
203
201
206
216
217
209
202
203
209
210
207
206
209
216
220
217
213
210
209
207
207
208
206
200
194
199
206
211
208
202
198
196
200
207
213
209
200
193
192
195
197
198
202
207
208
200
192
190
199
205
205
202
202
204
208
212
217
220
219
211
199
192
197
210
221
219
209
199
197
198
201
203
201
197
196
198
204
211
217
215
215
212
201
205
206
204
197
188
183
185
194
200
204
201
195
191
191
193
197
202
205
211
210
203
199
206
217
224
218
205
192
185
189
201
208
208
198
192
192
195
199
196
199
202
202
200
201
206
210
211
210
208
201
198
197
199
199
198
192
191
194
201
201
191
183
183
190
193
193
192
201
213
218
208
194
192
202
213
211
205
197
196
197
197
193
191
193
193
194
196
197
199
203
205
203
202
203
202
198
195
193
196
205
196
190
194
202
207
204
196
192
193
196
192
188
189
189
186
184
186
194
207
212
204
190
183
188
197
201
200
204
211
215
210
195
189
193
200
198
196
196
204
206
204
201
203
207
205
198
191
192
196
205
194
188
190
200
207
205
197
189
186
191
198
202
199
191
185
184
190
196
201
200
192
182
178
182
188
189
190
194
212
227
226
211
200
199
200
196
190
191
200
207
207
204
207
209
207
204
202
202
199
202
197
196
197
201
201
197
192
187
185
190
196
201
199
192
193
196
204
210
209
201
191
185
186
189
190
184
180
183
199
214
220
213
204
198
196
190
182
182
190
201
209
208
207
205
203
203
206
207
204
206
206
211
214
211
203
194
190
189
190
188
191
191
190
190
194
206
218
226
222
209
199
196
200
201
197
191
188
187
188
189
196
200
203
199
194
189
186
183
185
190
198
205
205
200
196
196
199
204
206
209
207
211
218
219
212
201
197
198
195
196
193
193
192
190
193
207
223
232
220
199
189
196
205
206
199
196
202
203
194
184
186
198
205
203
199
194
191
187
183
185
191
197
197
194
194
194
198
201
202
206
196
196
205
213
215
212
209
207
205
200
199
202
202
197
193
200
218
224
205
179
172
187
202
202
195
198
208
213
205
196
198
204
206
203
197
194
195
192
192
195
198
197
193
193
201
209
211
206
200
202
191
187
192
200
207
211
211
210
203
195
195
201
204
203
195
198
208
210
196
178
175
188
199
198
196
201
212
216
210
204
205
204
197
189
186
192
197
202
207
210
207
195
189
193
209
220
220
213
209
206
202
196
192
196
203
204
203
201
196
195
193
198
201
203
204
205
206
204
197
194
194
195
195
194
199
209
218
217
214
208
203
195
189
186
187
192
198
203
209
208
200
191
191
200
209
211
208
207
214
218
217
208
200
200
203
203
196
192
193
196
199
198
198
205
214
216
212
202
198
200
199
197
194
194
203
213
218
216
214
209
203
197
194
196
198
200
200
202
202
195
185
182
192
204
205
196
187
192
203
216
217
207
201
199
202
200
195
191
191
195
198
195
194
201
215
222
217
201
195
195
199
203
203
207
214
216
209
200
202
207
212
206
204
203
206
204
202
202
202
196
188
183
192
202
202
194
186
189
193
204
204
199
195
193
195
196
194
193
192
192
189
186
188
198
209
214
208
196
191
194
204
213
218
223
226
219
204
190
192
204
214
213
206
197
196
197
201
204
209
211
209
201
194
195
203
203
200
194
192
200
198
194
193
193
194
195
194
195
195
192
190
188
191
196
198
198
193
188
189
200
213
220
219
218
221
219
212
202
197
204
210
209
202
192
189
192
194
201
210
218
219
210
201
198
205
211
207
201
200
207
205
199
199
199
198
196
194
195
197
198
199
199
196
194
191
189
187
188
192
202
211
211
205
199
204
216
223
223
213
203
201
202
203
203
199
193
193
194
199
204
208
202
200
201
206
209
205
201
203
208
207
205
204
205
202
198
194
197
198
201
199
197
195
195
197
195
193
191
195
200
205
202
196
193
199
213
226
228
217
201
194
199
210
214
210
201
195
193
192
190
190
191
196
202
206
205
202
200
203
202
199
198
202
208
204
198
195
200
205
202
194
186
188
202
212
209
199
191
193
201
206
206
203
203
209
220
225
220
208
198
196
201
208
209
206
200
193
191
191
190
189
190
195
201
203
200
197
198
201
191
186
188
197
206
205
198
192
196
206
208
197
187
191
204
217
212
198
188
192
203
214
216
212
208
210
218
218
207
196
192
196
206
207
204
198
194
189
187
191
201
205
208
207
207
203
200
195
198
199
188
185
186
195
204
205
198
187
188
198
207
208
205
202
203
203
200
196
192
194
202
210
214
207
197
193
198
201
198
191
189
197
207
207
203
198
191
186
184
188
202
215
220
213
206
203
203
202
200
195
187
188
189
195
202
205
200
191
188
189
196
204
209
208
198
189
191
205
210
205
197
199
203
201
191
182
184
190
196
196
195
199
202
204
200
197
198
197
190
185
193
204
209
201
195
201
213
217
205
192
188
190
193
197
202
205
204
203
200
191
185
187
197
204
200
194
200
216
223
212
198
196
202
207
202
190
181
185
193
199
201
201
197
195
194
197
205
211
203
190
188
193
193
186
181
192
211
219
206
193
189
191
194
198
202
205
207
208
207
200
189
182
185
194
201
205
211
217
218
211
207
208
213
215
208
191
183
182
190
197
199
198
196
194
196
202
211
213
207
200
197
198
194
185
180
185
196
202
198
194
190
192
193
194
200
204
204
201
201
201
201
194
186
183
192
205
211
209
205
205
212
217
219
212
200
187
184
188
198
204
203
199
196
201
206
211
211
207
205
208
212
213
204
193
183
182
185
190
194
200
189
193
194
193
196
201
200
191
186
197
211
208
193
178
181
197
208
208
203
204
210
215
210
201
191
185
186
196
209
215
212
200
195
198
207
213
209
201
199
210
214
211
201
192
188
188
192
197
203
206
185
191
193
192
195
201
198
188
182
190
205
211
199
186
187
198
209
211
208
205
205
202
195
192
190
189
190
195
201
210
209
198
186
186
197
210
209
199
191
194
195
195
193
191
193
197
204
209
213
209
182
189
192
195
199
202
200
195
189
192
200
203
204
202
201
202
205
205
203
201
200
199
194
193
196
198
193
187
186
192
198
195
185
181
191
203
206
195
181
175
180
191
201
203
203
203
206
209
210
208
191
197
200
201
202
201
200
200
199
197
197
200
207
211
206
196
192
190
190
192
197
204
205
204
201
199
194
188
187
189
195
194
193
192
196
201
202
190
176
168
179
199
213
211
206
202
203
202
202
207
204
206
207
204
200
199
201
206
209
205
202
202
207
207
200
189
185
186
189
192
198
211
218
215
202
192
190
193
198
199
195
192
195
199
203
204
200
189
179
177
186
201
205
200
196
198
202
201
202
208
204
205
204
200
195
200
206
216
217
212
207
204
202
198
192
191
196
202
203
201
199
209
216
212
197
185
183
191
198
197
189
183
186
191
199
202
200
197
193
192
193
193
187
180
182
192
200
204
204
209
196
195
193
191
194
204
214
217
215
212
209
203
195
188
187
195
204
211
211
205
197
194
196
194
185
179
179
181
182
180
176
174
177
180
190
194
198
198
197
198
199
193
185
179
181
189
195
202
205
210
197
196
199
203
205
207
208
207
198
185
178
181
194
205
205
198
194
201
214
224
221
211
206
206
198
188
182
187
200
207
204
198
194
196
201
203
206
202
196
187
179
179
186
196
205
209
207
201
195
196
187
196
206
213
215
214
214
215
215
209
203
200
201
206
205
196
188
190
202
216
219
211
208
206
198
186
178
183
197
206
204
198
199
206
209
203
193
186
187
193
192
186
184
192
204
210
204
192
187
193
204
206
214
217
213
207
207
213
219
219
212
208
206
208
206
202
195
194
200
208
209
209
208
207
205
196
188
186
192
196
198
198
198
201
202
195
188
183
190
201
207
201
194
196
202
203
195
187
191
208
216
214
215
211
201
192
190
201
212
211
202
199
203
209
209
206
206
210
211
208
202
199
202
207
206
203
198
192
190
191
198
200
196
193
193
194
193
194
194
198
202
202
199
199
199
198
194
196
203
213
207
206
208
208
198
187
184
195
206
206
197
194
201
210
209
205
210
219
219
209
198
196
200
206
206
202
197
193
193
198
204
203
198
195
195
200
203
200
192
185
189
198
204
200
194
194
201
204
204
201
202
204
208
210
207
198
191
197
204
207
199
196
202
212
214
208
205
210
215
209
198
196
200
207
205
198
191
191
198
206
207
203
197
198
204
210
211
201
190
187
200
216
219
206
189
186
196
200
195
192
213
214
214
215
215
211
203
198
203
208
206
201
202
210
215
206
195
194
201
208
204
197
199
204
204
199
191
192
201
207
204
195
188
191
203
212
213
204
198
202
222
238
233
208
183
176
183
190
195
199
220
220
215
211
207
209
205
202
204
209
210
206
200
203
207
202
193
189
196
205
205
197
187
188
196
202
203
200
201
202
200
193
183
184
195
208
214
213
210
211
222
231
227
209
188
179
186
198
210
216
206
210
205
196
192
200
208
214
213
209
204
202
201
205
209
209
203
198
198
203
203
192
180
177
187
201
210
207
201
199
198
196
190
188
195
206
214
215
211
203
200
207
213
215
206
200
200
208
214
214
197
195
192
190
190
199
210
218
213
203
193
192
200
211
220
221
215
205
196
194
197
196
190
185
185
195
203
204
201
198
197
199
202
202
201
202
204
207
203
193
186
195
213
221
220
208
204
205
206
201
203
191
187
190
199
207
209
206
201
193
186
184
189
200
210
215
210
197
187
185
194
203
207
199
191
190
194
199
201
201
199
199
203
206
203
198
194
193
191
188
189
203
215
220
211
199
196
204
208
205
211
194
187
193
203
208
201
193
193
195
196
191
186
183
189
197
200
196
189
190
195
204
205
200
193
194
195
198
201
200
201
201
202
205
205
200
193
188
187
189
198
211
218
212
198
188
194
206
221
228
201
192
190
198
205
204
200
197
201
209
211
206
194
184
184
195
206
211
205
197
196
195
191
188
192
201
204
200
196
196
197
199
201
209
216
213
203
191
188
192
202
212
215
212
204
197
197
205
220
232
189
192
202
208
206
202
201
205
209
207
205
204
201
196
198
211
224
224
207
191
185
187
187
186
192
202
209
205
195
185
181
184
195
210
220
217
206
202
201
202
202
201
204
211
216
210
200
196
200
211
196
205
216
216
208
201
200
202
198
193
189
192
198
200
208
221
228
219
196
178
178
190
198
199
194
198
203
203
194
182
172
173
187
206
215
214
207
206
212
210
203
192
191
200
210
207
198
188
187
195
212
216
217
213
205
199
194
190
189
191
195
198
199
200
205
212
216
208
194
183
186
195
205
204
196
190
188
190
193
190
185
184
190
202
209
209
205
205
209
207
202
192
186
185
185
189
193
196
200
201
214
214
206
202
201
198
195
194
199
212
219
216
206
199
197
201
204
205
204
203
201
198
197
196
191
187
181
182
192
200
203
200
198
201
207
207
202
195
195
196
198
194
188
179
173
179
195
205
207
205
203
205
204
204
207
208
208
210
220
228
229
218
206
199
199
202
204
210
212
212
207
199
191
186
188
191
192
192
195
202
209
209
204
204
204
203
199
193
189
189
190
192
191
189
188
193
200
202
200
196
198
205
212
215
211
207
209
216
223
220
210
200
193
194
198
205
212
212
210
206
202
197
192
188
192
200
206
206
201
201
208
215
217
210
202
198
198
200
198
191
188
191
197
204
206
210
205
200
195
189
197
204
215
216
209
199
199
204
204
200
190
184
185
189
196
203
211
212
209
200
195
192
195
200
206
211
211
206
201
199
206
217
220
209
198
196
204
209
202
190
188
196
203
208
212
211
209
202
198
192
197
194
198
202
203
199
195
193
189
188
189
191
192
191
192
196
205
210
207
200
193
189
191
204
214
215
209
201
201
202
204
206
203
195
197
206
213
210
195
187
191
201
204
200
202
205
210
206
199
194
199
183
178
192
209
218
207
191
183
188
203
209
204
192
186
186
195
199
201
199
195
191
190
197
208
213
208
204
204
205
203
196
186
189
199
212
212
199
190
188
200
208
203
197
197
204
210
208
200
196
204
182
174
190
217
229
216
195
186
196
214
216
205
189
182
183
185
189
191
199
205
205
198
191
193
202
207
206
204
206
207
202
193
193
199
203
197
190
190
201
211
208
201
197
200
207
208
206
202
200
204
186
182
196
214
221
215
203
201
206
212
212
202
191
182
181
182
185
191
203
213
215
203
188
183
189
195
195
191
196
210
216
209
194
186
187
188
190
200
209
210
206
199
201
203
203
199
199
201
202
197
191
194
198
201
202
204
207
210
207
203
200
198
193
188
182
183
192
202
212
213
208
201
192
191
190
188
182
176
184
201
214
210
194
183
185
193
203
206
206
200
197
195
199
200
195
190
191
197
203
198
200
204
202
198
195
198
201
203
198
193
192
195
194
188
183
188
200
213
214
202
194
194
201
206
205
197
188
182
182
186
196
198
195
194
199
206
207
206
201
197
195
195
196
197
197
195
194
194
199
208
209
209
206
203
202
201
201
196
191
189
188
194
193
189
186
195
208
215
206
191
182
185
197
204
207
207
203
200
195
192
191
195
195
202
204
206
203
198
200
205
207
203
200
201
205
205
198
192
190
212
211
207
204
206
213
216
212
205
197
191
190
194
196
197
195
201
208
210
200
186
179
184
190
192
194
199
207
210
208
205
204
200
194
192
194
195
195
197
204
214
219
213
203
200
204
204
196
187
187
205
203
198
195
203
214
219
218
214
208
200
193
194
201
208
205
202
201
199
195
189
187
191
191
188
185
189
197
204
208
210
211
203
191
182
182
188
194
196
201
206
209
207
199
195
195
192
185
185
196
199
203
195
191
196
204
207
206
206
209
206
199
196
201
209
207
200
195
193
194
195
194
195
195
192
188
188
191
193
198
202
206
203
195
186
183
187
190
189
187
186
189
193
197
200
197
189
184
188
202
208
212
204
193
191
192
192
190
192
199
207
207
202
199
199
197
196
195
197
199
202
201
200
200
201
200
198
192
188
188
194
203
205
201
196
191
191
187
186
181
177
180
184
196
207
206
199
193
192
199
213
217
208
196
189
189
190
191
191
197
204
208
202
195
190
190
194
197
197
202
207
212
212
211
212
216
214
200
182
179
193
205
212
206
200
198
199
196
195
192
188
184
182
190
199
206
205
200
194
191
203
204
198
194
190
192
194
196
198
199
201
202
198
195
193
194
197
197
194
198
207
216
220
218
218
223
222
202
180
177
195
215
218
206
195
194
201
203
206
208
208
200
189
185
192
199
203
200
196
193
195
190
191
192
197
195
190
189
192
197
199
198
192
194
202
208
209
200
187
187
196
208
209
206
205
211
214
202
187
185
197
213
213
200
188
186
192
198
201
209
214
211
203
197
196
201
206
205
205
205
198
194
196
202
204
198
184
179
184
192
198
197
193
194
203
214
211
198
186
183
186
189
188
183
185
194
203
204
198
193
192
193
193
191
190
194
196
193
191
192
199
207
209
205
204
203
205
206
208
211
205
205
207
211
209
200
187
183
188
198
200
197
191
191
201
210
210
199
191
190
191
189
183
177
179
191
203
212
208
196
184
177
179
189
201
211
210
199
187
179
184
190
198
200
201
201
202
201
204
204
203
199
202
207
207
203
197
196
203
209
208
198
188
189
200
209
209
200
196
200
207
206
200
191
191
199
210
214
208
199
190
186
186
192
201
211
211
198
184
176
179
183
187
189
192
193
194
193
194
196
192
185
189
195
203
202
197
195
201
209
211
203
193
191
201
206
207
200
197
202
211
215
215
207
203
204
209
209
201
196
199
203
202
195
193
196
195
187
176
174
182
190
194
193
194
193
190
189
190
192
185
181
183
193
200
199
190
185
190
199
205
206
205
203
203
198
197
196
198
199
201
206
211
210
206
202
201
199
192
189
194
203
204
198
191
189
187
178
170
172
184
200
209
205
200
194
192
191
190
192
186
187
189
193
200
198
192
189
191
195
196
203
213
215
204
187
185
198
211
208
200
199
204
209
207
202
197
191
188
185
188
193
200
201
198
196
197
193
185
178
187
203
212
208
197
193
196
198
196
192
193
190
189
193
200
202
201
200
201
195
190
192
204
212
204
189
189
206
223
222
211
203
205
209
210
203
197
193
191
188
189
194
200
205
206
206
208
209
203
196
196
206
212
207
195
191
198
204
199
191
200
194
189
193
200
206
203
197
194
189
183
181
185
195
200
199
201
208
217
218
213
206
204
205
205
201
195
192
194
199
200
201
204
207
206
204
204
205
205
204
205
209
211
207
202
199
205
206
199
192
203
199
192
193
201
207
200
185
177
181
184
183
176
176
190
204
211
208
204
204
206
206
203
201
199
196
189
190
199
206
209
206
204
204
203
199
195
194
198
205
207
207
208
209
211
210
208
204
201
198
202
206
202
198
201
206
200
186
177
183
195
195
180
172
182
200
209
205
200
200
205
205
200
197
194
192
187
186
194
205
209
204
197
196
198
201
196
192
192
197
198
194
193
198
208
209
205
203
204
206
194
202
203
197
199
205
203
196
189
193
204
204
192
179
182
193
201
202
199
203
207
205
194
186
184
189
188
182
184
195
206
202
189
183
191
203
204
194
184
185
183
181
182
189
194
197
195
198
206
211
186
190
193
195
201
204
203
198
193
193
199
202
200
195
193
195
196
193
189
194
202
203
193
182
180
187
187
181
180
190
203
201
187
175
184
202
211
202
186
178
180
185
190
191
190
190
190
196
204
211
183
187
193
199
202
204
201
197
194
193
195
198
207
211
207
203
197
187
180
180
188
201
202
197
194
194
191
188
188
195
202
200
187
176
182
200
214
210
193
180
182
197
204
200
194
192
194
198
202
209
184
191
196
201
202
203
201
202
204
203
203
206
211
213
208
201
197
193
187
182
184
199
212
218
212
202
195
195
199
201
201
196
188
184
188
199
212
210
194
181
180
196
202
201
199
202
205
202
200
204
187
194
198
197
198
203
209
214
216
215
213
211
207
199
194
193
197
203
203
199
193
199
210
214
206
197
193
197
200
199
195
189
185
182
187
197
207
204
195
183
181
185
188
194
203
211
214
207
201
203
190
193
193
191
195
205
209
209
205
205
205
202
194
188
186
189
195
202
204
203
199
196
193
187
180
181
191
196
194
190
184
180
176
176
179
188
195
198
195
192
190
186
187
194
204
211
213
206
203
207
199
196
195
193
196
206
218
226
221
207
195
193
196
197
194
186
187
195
203
206
205
205
206
205
197
187
186
195
205
206
201
203
209
213
205
194
188
190
200
201
197
194
193
195
198
201
200
198
197
197
203
200
196
196
199
203
210
214
214
208
202
201
197
193
186
183
185
192
199
203
201
198
201
202
199
195
192
194
196
194
191
195
203
212
211
200
189
186
195
203
207
199
195
195
199
205
203
199
198
202
204
204
207
209
205
196
191
190
195
200
201
203
197
193
189
188
192
198
200
202
201
198
193
192
195
200
205
200
194
188
190
195
201
204
204
199
188
182
187
199
207
208
200
194
194
196
196
197
202
211
203
209
217
219
212
195
182
182
189
194
195
194
194
196
195
198
200
202
202
200
199
197
192
188
190
199
206
205
199
195
201
205
200
198
194
193
187
181
179
185
198
206
206
200
193
192
191
196
202
211
201
207
217
221
215
203
192
195
200
200
194
192
197
205
205
203
203
205
200
193
189
189
193
195
196
195
195
196
200
210
220
218
207
195
192
190
190
183
178
180
191
206
214
210
202
196
198
201
202
201
204
202
206
213
217
213
204
203
206
205
202
201
208
216
218
209
202
201
201
194
187
187
198
208
206
194
182
184
198
216
223
217
206
201
200
198
198
192
189
190
200
215
220
211
201
195
201
202
198
193
212
204
201
202
209
212
204
199
199
203
206
208
213
221
222
212
199
197
203
206
199
194
201
214
217
201
186
184
195
208
210
203
197
197
200
202
206
204
200
201
210
219
217
201
190
192
199
200
195
191
216
214
204
195
192
200
203
200
199
200
203
203
205
208
211
207
198
198
204
209
204
197
197
208
216
214
202
195
193
197
197
195
189
186
191
200
208
209
204
200
202
206
201
192
187
192
199
200
197
195
208
217
207
190
180
188
202
207
202
194
189
188
191
195
201
204
205
204
204
204
200
193
189
193
203
212
211
201
193
192
196
197
193
185
184
195
206
211
207
199
194
196
198
199
198
201
201
201
200
198
202
205
202
192
186
190
201
208
203
189
177
177
183
191
198
204
208
207
200
197
197
198
197
193
190
196
201
202
198
194
196
201
202
199
193
194
200
209
210
206
200
203
209
211
208
201
200
200
203
202
201
193
189
192
198
202
202
201
196
189
180
175
176
181
192
202
208
202
190
188
199
219
225
214
194
187
192
199
200
196
194
198
205
208
203
195
192
197
200
199
203
211
219
213
203
194
195
202
207
206
199
183
177
187
200
206
202
196
197
198
194
185
176
172
177
188
195
193
185
185
200
225
234
223
204
194
194
200
202
197
194
196
203
207
204
197
188
183
179
183
194
211
217
209
194
185
191
203
209
209
190
181
179
188
196
200
200
202
206
208
207
199
191
181
178
183
189
191
188
191
199
208
207
203
202
206
207
204
201
199
202
204
204
204
205
198
188
176
170
173
187
201
206
204
198
193
192
197
203
208
192
192
200
202
198
198
200
204
208
207
204
205
207
207
206
205
204
197
190
192
198
197
189
183
190
207
215
210
201
196
201
205
206
207
207
200
190
183
181
185
187
189
191
200
210
210
203
196
197
205
209
217
221
216
205
200
200
203
201
194
190
197
209
221
227
226
218
204
193
195
205
208
200
188
187
198
210
210
202
192
189
195
204
210
211
202
193
195
199
202
195
182
179
190
207
211
205
198
197
204
224
228
219
207
199
200
202
199
190
184
186
191
197
204
208
210
211
205
202
204
210
215
214
203
192
192
200
208
204
193
183
186
199
210
212
202
194
197
207
209
200
188
181
182
188
193
194
197
198
202
219
216
199
184
186
197
200
194
188
188
195
195
192
185
181
184
193
203
210
210
205
203
205
205
202
197
200
205
203
195
185
184
192
204
207
201
193
192
198
203
202
198
191
185
180
180
187
194
198
200
203
199
190
183
186
194
195
193
195
200
206
203
193
185
183
185
191
198
205
205
197
191
191
196
204
207
205
203
200
197
190
186
189
197
203
198
194
193
196
200
201
202
203
200
192
187
188
190
192
192
194
195
200
201
198
192
188
193
201
205
202
193
191
195
201
205
201
195
191
194
194
191
188
191
198
206
207
204
199
199
197
196
196
194
194
194
195
200
201
200
199
203
207
209
203
193
186
186
185
183
198
199
205
209
205
197
193
197
202
199
191
188
192
201
209
210
201
193
190
194
195
194
189
186
189
194
198
202
204
207
208
209
207
200
194
196
205
212
206
198
197
199
205
206
202
195
190
186
184
184
201
195
193
196
203
207
206
203
199
195
195
201
206
209
204
199
198
198
202
200
193
185
182
184
186
186
187
197
206
216
217
215
213
208
207
213
218
215
205
196
198
201
203
198
200
204
206
198
191
193
201
186
179
190
204
213
211
199
191
195
206
216
216
208
200
199
203
206
203
197
188
180
180
183
189
193
192
199
204
208
208
208
209
211
219
223
218
208
201
202
212
212
205
197
201
215
220
214
202
198
203
187
185
197
213
215
204
192
188
200
214
215
203
195
198
209
215
205
191
186
190
197
199
194
196
204
210
210
202
193
191
195
202
207
211
212
205
198
201
214
228
228
214
202
202
209
215
212
205
202
202
196
199
207
215
213
204
198
200
209
210
203
192
188
196
207
207
196
186
185
199
213
215
206
199
206
218
218
202
187
184
190
196
193
190
192
197
198
204
214
221
220
214
206
198
193
194
200
203
204
198
194
197
201
205
207
209
212
216
213
206
200
193
191
190
189
191
190
191
194
199
208
212
208
203
206
212
211
198
186
186
191
195
190
187
190
197
204
205
204
200
199
201
202
198
189
186
190
198
203
190
185
185
188
192
200
210
216
217
211
202
198
197
194
191
187
189
197
199
197
193
194
198
205
205
206
203
198
190
185
186
189
196
199
202
205
205
204
203
203
198
192
191
195
203
204
199
192
191
196
193
192
190
190
190
193
202
207
207
200
194
192
194
194
194
196
200
202
200
198
193
193
194
196
200
203
201
193
189
187
191
195
200
206
211
211
204
198
200
206
209
204
194
194
204
216
213
198
185
183
205
210
209
202
197
195
198
204
207
201
193
187
186
193
200
205
206
198
196
197
204
206
202
196
194
197
200
200
195
197
200
202
202
203
206
206
203
199
198
203
208
206
198
195
199
205
202
189
177
182
207
213
212
205
202
204
205
210
216
214
204
189
185
193
206
206
196
189
192
200
211
212
211
207
202
200
199
197
195
200
201
204
203
200
196
197
203
204
198
190
186
190
198
198
196
189
179
172
173
186
199
202
197
195
201
207
207
207
210
214
208
193
185
191
197
193
184
182
190
199
202
201
204
210
212
204
197
192
194
196
200
207
207
202
193
188
194
198
192
180
175
183
199
206
199
188
178
176
182
193
196
197
191
189
194
197
197
192
193
197
198
193
186
183
182
180
178
182
187
193
195
196
204
209
209
204
198
194
193
193
200
209
212
205
190
183
186
188
187
186
188
196
205
207
203
196
198
201
203
199
205
209
205
195
192
192
195
194
191
192
195
194
193
189
183
179
180
184
187
192
201
211
214
208
199
195
199
198
192
190
198
209
213
205
195
191
194
194
196
199
203
202
199
195
195
201
209
217
214
202
209
215
214
205
197
196
198
202
202
199
200
200
202
201
199
192
190
189
186
190
204
218
220
206
193
193
201
201
192
189
198
208
212
204
197
199
203
205
206
205
202
194
186
185
188
196
206
211
210
203
199
202
204
204
204
201
197
196
198
199
200
200
198
199
202
206
205
195
186
180
187
197
202
197
192
196
202
200
192
190
200
212
212
202
196
197
202
203
200
195
191
190
189
192
195
195
197
199
202
200
190
186
194
202
207
202
197
190
189
192
194
194
190
189
198
208
210
200
185
173
172
175
179
185
191
199
202
199
191
190
196
200
196
190
188
193
197
194
189
185
187
194
201
204
201
194
192
193
198
198
193
188
196
203
206
202
199
198
197
198
197
196
190
189
196
207
211
202
193
187
184
182
180
182
189
198
202
200
195
189
185
181
176
178
186
196
201
194
188
187
194
201
205
202
198
191
188
190
193
195
200
200
204
204
203
201
201
207
208
210
209
201
194
190
196
205
210
209
209
208
209
204
195
186
188
196
202
204
198
190
186
182
180
180
187
197
202
196
190
188
196
199
197
192
190
189
188
187
189
191
200
197
200
202
203
201
198
197
204
212
213
205
196
192
198
205
208
212
212
212
212
208
202
195
194
197
202
203
199
196
197
199
195
189
188
192
196
194
189
187
187
188
190
190
191
191
190
189
189
192
191
188
192
201
206
201
189
185
193
203
205
202
198
200
202
200
199
199
199
196
196
200
205
206
204
203
201
197
195
197
201
204
201
194
188
190
194
194
189
181
178
182
191
196
197
194
192
192
194
196
190
189
191
198
204
198
190
188
196
202
197
194
198
206
203
193
185
186
190
189
192
198
206
212
210
203
198
192
188
190
195
199
200
199
196
197
199
202
197
189
185
191
200
203
200
195
193
196
199
202
202
198
192
193
194
195
193
200
204
203
195
189
194
204
203
192
183
184
191
198
200
201
200
199
201
202
202
197
192
190
190
195
201
207
207
206
201
202
202
199
200
201
203
205
203
198
196
197
198
196
215
203
190
185
188
194
195
196
195
193
192
188
191
197
202
197
192
192
199
205
202
191
180
177
187
199
205
205
203
199
197
197
201
207
207
199
190
187
191
196
200
199
201
206
208
209
206
201
197
190
213
203
189
187
192
202
197
189
184
189
195
198
196
197
201
203
202
201
202
203
195
180
169
173
185
195
196
197
199
203
199
195
193
196
194
186
174
171
180
188
189
190
195
207
218
219
211
203
199
194
204
203
198
197
202
208
208
199
194
198
206
210
205
199
197
200
200
201
200
200
195
186
183
187
195
194
185
181
184
193
197
192
187
188
189
186
179
175
181
188
186
182
190
206
218
217
208
202
203
204
201
206
207
205
204
209
211
210
204
200
202
203
199
191
187
189
194
195
196
195
196
199
198
197
197
197
190
183
182
190
199
199
193
189
193
201
198
190
189
189
188
186
189
199
206
204
196
192
200
205
199
203
205
203
203
204
207
206
202
193
191
192
191
188
187
193
198
197
192
188
194
200
198
193
194
201
203
195
190
194
204
206
200
193
198
211
211
204
192
188
189
192
191
189
192
193
190
190
195
201
191
193
195
200
201
203
201
199
197
192
191
193
197
200
205
209
210
204
192
182
182
187
188
190
193
199
200
195
192
195
201
204
197
189
191
203
210
206
194
187
188
195
196
188
186
191
195
194
194
198
184
187
194
199
201
204
204
201
200
198
199
201
207
211
214
214
212
207
199
188
180
178
185
192
195
195
195
190
192
194
200
199
192
184
180
187
196
197
188
181
184
194
200
197
196
200
204
200
195
195
187
196
195
195
197
205
205
202
200
200
201
201
204
204
204
199
198
201
204
201
191
187
187
191
193
193
196
199
201
201
199
196
188
180
177
183
188
188
182
176
180
189
199
203
209
214
212
203
194
192
195
198
194
191
193
196
196
192
187
187
193
196
195
194
189
186
187
193
198
204
205
203
196
188
184
192
207
214
210
203
196
191
182
179
180
189
192
189
184
183
181
185
189
200
211
217
212
203
196
197
203
197
193
193
194
199
205
212
215
210
205
201
196
192
192
197
204
206
200
193
190
193
199
198
199
202
212
220
217
205
197
201
212
215
203
186
184
198
212
213
207
202
202
209
211
205
202
201
200
198
208
196
189
190
195
198
195
191
191
194
201
203
198
192
188
193
203
207
203
192
186
185
190
195
200
209
217
220
213
202
198
203
211
216
211
205
206
211
215
210
200
196
200
208
210
207
203
204
203
197
202
195
191
195
200
196
184
177
179
190
199
203
197
190
187
192
201
205
202
198
196
196
195
192
195
207
219
218
207
194
191
199
208
213
214
216
215
210
203
197
194
196
200
200
199
197
195
196
197
199
200
197
198
202
205
199
189
186
187
191
194
193
192
192
193
197
199
198
193
196
204
210
208
200
197
204
215
215
204
192
191
196
200
202
204
206
203
194
188
185
191
197
203
202
196
190
187
187
192
199
200
202
202
207
209
208
204
202
197
190
183
182
188
196
205
209
205
198
188
187
196
210
216
215
207
204
205
205
201
198
200
201
199
198
196
193
191
191
188
188
192
197
205
209
206
196
190
188
194
201
199
198
201
207
215
217
209
203
195
190
185
187
195
205
214
215
210
204
197
191
190
198
209
218
212
201
190
193
201
205
205
203
205
205
202
197
193
197
201
200
195
194
201
209
214
211
204
200
198
199
202
197
196
201
210
214
205
196
190
193
198
203
207
212
216
212
209
208
209
204
196
195
206
215
211
198
185
190
201
206
205
201
205
209
206
202
196
201
204
199
189
184
189
200
211
217
216
205
195
190
206
206
198
191
195
202
202
196
192
198
204
210
212
210
207
203
200
204
208
207
203
202
205
210
207
199
191
195
202
205
202
200
197
195
193
191
192
194
192
186
177
176
181
193
203
214
212
198
183
179
207
212
203
189
184
188
195
194
193
193
196
202
202
198
190
186
190
198
204
204
200
201
201
201
202
199
200
199
200
203
201
203
195
186
178
177
185
190
190
188
185
186
184
188
194
201
200
190
182
182
202
206
204
196
188
186
187
192
193
193
192
193
189
185
179
179
189
198
204
202
202
203
202
197
191
193
199
200
197
194
199
201
202
195
187
183
187
197
204
204
204
203
199
192
190
195
198
196
192
197
197
201
203
203
196
189
187
193
202
206
202
194
187
184
186
191
199
200
199
197
208
220
220
205
188
185
195
202
199
187
183
192
203
209
203
196
197
203
208
206
207
206
203
198
197
205
211
208
201
199
199
202
200
198
195
193
196
203
209
212
206
195
188
187
190
196
197
191
186
190
209
228
230
212
192
186
196
209
207
195
187
194
205
209
204
196
196
200
198
194
194
200
202
200
203
210
214
205
192
184
203
204
199
192
191
194
198
204
205
201
197
193
192
190
189
188
185
181
179
186
199
209
210
203
197
199
204
210
213
213
214
214
210
201
191
187
188
190
187
184
190
195
196
197
202
207
204
194
181
176
204
205
201
196
193
195
198
201
199
198
196
197
199
201
198
194
187
182
182
193
198
197
190
192
200
207
208
205
208
218
229
228
215
200
191
188
189
188
186
186
190
190
190
191
198
202
201
195
190
190
205
206
204
202
199
201
200
201
204
207
207
207
208
212
215
210
202
194
196
205
212
208
199
195
198
205
206
204
201
206
213
215
212
208
204
198
190
188
189
191
191
188
186
191
198
203
202
201
202
204
208
208
198
194
196
204
208
207
207
208
209
206
206
208
210
207
200
198
204
214
220
221
215
204
198
197
205
212
207
195
188
192
207
215
212
202
192
189
192
194
192
190
190
196
201
202
199
196
193
197
210
208
193
184
190
204
209
205
197
197
199
198
194
191
186
183
183
190
200
206
210
213
215
210
200
197
206
217
216
202
186
184
199
211
212
202
193
191
195
197
195
197
202
207
204
197
189
183
181
184
209
206
197
192
195
202
197
188
184
188
197
199
192
185
179
176
177
180
186
192
196
200
205
210
208
205
205
211
212
206
194
188
192
201
204
200
195
195
200
201
203
203
207
209
204
195
187
185
185
190
206
200
201
206
206
200
186
177
181
191
202
201
198
194
193
191
185
178
177
183
191
197
199
202
206
205
200
199
198
197
194
188
187
191
193
193
192
197
204
211
210
205
201
198
195
194
191
193
197
197
210
201
201
203
205
200
190
187
191
198
202
203
205
205
204
196
185
180
185
194
199
197
192
190
192
193
193
194
195
196
193
191
193
194
193
189
191
198
206
210
208
200
193
191
195
197
202
202
202
203
213
202
191
191
196
201
205
206
204
198
195
200
207
210
201
188
178
183
199
210
208
195
183
178
180
184
188
196
202
205
203
203
208
210
205
198
195
199
204
207
206
199
193
194
201
210
213
208
204
206
205
199
194
193
196
200
207
209
206
198
194
197
202
204
200
194
190
193
205
211
206
191
180
176
180
184
190
196
202
202
204
209
216
218
211
205
199
196
200
204
209
206
202
199
204
213
214
207
202
205
193
197
204
207
204
200
197
196
197
199
199
197
194
197
206
214
214
205
198
195
196
196
196
191
188
194
199
201
198
191
191
199
210
215
213
206
199
192
193
202
214
218
211
199
196
198
202
203
199
199
194
199
208
212
209
202
196
192
192
199
201
198
192
194
203
214
216
202
189
180
186
200
209
207
199
198
207
214
209
195
185
190
203
213
214
208
199
187
184
192
203
215
213
203
188
181
189
199
203
201
201
198
199
202
207
210
209
204
200
201
201
201
197
194
194
198
202
199
189
180
183
197
210
211
201
197
207
219
218
204
192
191
203
214
218
211
197
183
178
181
189
201
208
205
195
183
183
194
204
204
195
189
188
196
205
212
216
213
209
206
203
200
197
195
194
197
202
202
197
190
189
194
201
201
196
194
197
203
205
203
199
199
206
214
217
208
191
179
177
181
186
191
197
201
204
199
192
192
197
201
186
185
193
201
201
198
200
204
207
206
200
196
194
195
201
206
207
203
196
194
199
202
199
193
191
192
191
189
192
199
205
207
206
209
208
199
186
177
182
191
195
188
184
192
202
207
200
192
191
197
190
197
209
210
196
181
179
191
204
205
197
189
190
197
205
207
199
190
188
197
208
211
206
199
197
195
194
190
192
202
206
204
203
204
203
197
189
190
195
198
195
186
180
183
196
203
204
196
190
193
202
211
216
209
193
181
179
190
201
204
199
194
196
205
207
196
183
177
185
198
209
209
208
210
212
208
201
199
200
202
199
196
199
202
204
202
202
207
207
197
189
185
185
190
194
199
202
200
193
191
205
204
200
198
198
195
192
191
195
198
198
196
198
205
203
190
177
177
186
196
197
195
201
212
217
212
205
202
203
201
199
198
202
204
201
198
203
208
206
198
190
193
198
197
194
192
198
201
197
189
196
193
187
189
199
206
200
192
185
185
186
187
191
195
194
189
186
187
188
188
187
191
200
206
203
199
197
203
205
204
204
208
211
206
196
189
190
194
198
200
206
210
210
202
192
188
197
203
202
194
198
200
199
196
198
201
198
195
189
180
181
184
191
195
194
191
190
191
190
187
191
203
211
204
187
178
186
200
204
203
204
208
210
202
191
186
186
192
196
204
213
214
209
198
191
194
206
213
213
203
207
220
220
208
198
196
199
205
203
196
190
193
202
205
200
190
188
189
191
190
196
207
211
200
183
176
185
199
203
202
202
203
202
198
194
196
199
203
204
203
203
198
195
194
196
201
207
213
212
203
205
212
215
209
202
200
205
213
212
208
202
202
204
205
199
191
188
188
189
187
189
193
196
195
192
192
197
201
200
202
206
205
201
199
200
206
208
205
202
195
188
181
183
190
195
195
193
195
199
195
192
190
195
200
203
207
213
216
212
206
204
201
199
196
195
196
197
193
187
183
184
186
191
197
203
207
204
199
196
201
207
208
201
195
196
200
200
194
191
191
189
185
186
190
191
184
178
180
191
195
187
186
194
199
201
204
213
215
208
200
198
199
196
191
196
205
210
201
192
190
195
202
203
204
205
206
201
195
191
193
196
196
191
184
185
188
187
185
187
198
204
201
198
193
188
180
177
183
193
201
196
203
208
205
198
197
205
207
203
198
198
200
197
197
203
211
213
208
203
204
209
210
205
198
196
198
198
194
189
185
184
183
182
180
182
184
186
189
196
206
210
209
202
196
191
187
186
189
193
201
200
208
213
212
206
202
201
197
197
200
202
202
199
201
204
205
205
203
204
205
205
203
196
193
194
198
198
197
193
187
185
185
185
185
190
191
196
202
208
208
206
203
202
200
197
194
191
190
191
193
195
193
199
210
218
215
203
194
196
201
201
198
195
198
202
200
193
190
189
189
194
197
201
202
201
199
197
193
195
197
199
198
197
195
195
198
204
210
212
209
204
199
200
204
204
201
196
192
195
194
188
183
189
204
217
218
206
201
200
204
196
188
183
189
198
200
194
185
178
179
190
204
210
207
199
191
189
188
190
193
198
201
200
198
197
199
200
204
210
211
204
199
200
204
207
205
200
196
199
201
193
192
191
195
200
202
202
203
207
205
196
185
180
187
200
208
205
193
183
182
195
204
202
193
186
187
191
189
186
187
190
195
198
199
201
197
193
191
197
202
201
195
189
194
207
206
202
197
196
199
202
202
196
190
185
186
192
198
203
205
200
196
194
199
208
210
207
197
192
193
194
189
180
174
182
194
201
200
196
193
190
191
193
199
204
199
188
179
181
186
187
182
182
191
201
200
193
188
187
191
203
200
193
188
189
192
195
198
200
206
212
215
215
215
211
205
198
196
196
195
187
176
170
176
187
194
196
198
202
202
196
189
191
200
206
203
190
179
179
183
181
180
187
197
204
200
191
187
191
194
194
191
192
197
202
207
207
206
205
208
215
220
221
215
205
195
190
194
195
192
186
182
187
196
198
191
184
184
194
200
196
187
188
198
207
208
196
189
189
191
191
191
198
209
211
202
193
193
200
205
193
191
197
203
207
208
208
207
204
198
200
202
205
201
192
188
191
195
193
187
187
194
205
210
207
199
191
191
193
197
194
190
191
198
209
212
204
194
191
198
202
202
206
209
208
202
195
192
198
201
196
201
206
207
202
199
200
201
197
192
189
190
191
190
187
192
201
204
198
189
188
197
204
206
207
209
208
204
198
195
196
197
199
204
208
212
204
193
190
194
201
201
198
193
194
198
197
193
191
191
199
204
206
203
199
195
197
199
198
194
193
193
192
193
195
202
210
210
204
196
192
191
192
192
195
197
200
197
196
195
197
200
202
203
203
200
194
188
186
190
198
199
192
184
185
194
201
196
192
190
204
205
203
199
195
196
198
198
195
194
192
193
194
198
204
205
208
208
206
202
198
190
184
181
181
181
184
188
191
195
199
201
200
195
188
184
183
183
182
187
196
202
200
193
192
196
200
197
193
192
207
207
200
193
191
194
196
192
188
185
184
185
191
200
204
202
198
198
202
205
203
194
185
179
177
178
186
192
195
198
199
199
192
186
180
179
180
181
181
183
193
204
209
205
201
197
195
193
192
192
205
204
198
188
181
181
184
185
187
188
187
187
189
196
200
197
193
192
196
203
205
203
195
185
182
187
199
205
205
201
199
195
188
185
185
189
190
185
183
184
190
196
200
200
198
195
192
191
192
195
205
201
198
201
199
196
186
183
191
197
201
201
199
201
208
219
222
213
198
189
189
192
194
194
195
199
201
200
196
192
192
199
207
208
201
188
187
198
209
208
199
198
206
221
225
217
206
203
204
197
199
188
184
191
203
203
191
181
180
191
200
205
206
202
205
213
218
213
200
187
184
187
192
192
187
189
194
201
203
203
204
208
211
211
205
200
204
210
209
199
186
187
199
216
218
208
202
202
201
190
200
185
177
185
203
206
200
193
194
200
201
201
196
195
198
201
204
203
199
194
197
201
202
196
187
188
196
205
205
197
193
198
207
210
209
210
213
212
205
193
186
189
198
206
204
196
192
193
195
192
209
194
181
181
193
203
206
207
206
202
196
186
183
188
197
202
201
194
192
194
203
210
212
206
198
199
207
210
201
184
179
186
197
206
205
204
204
204
202
194
192
192
201
203
199
192
187
186
192
198
206
200
192
188
191
201
206
206
200
191
183
180
182
190
203
208
204
195
187
185
189
198
208
209
207
208
211
208
201
187
180
183
193
199
198
195
198
202
204
199
192
189
196
205
206
200
190
188
193
200
194
197
202
205
206
203
199
195
191
189
188
188
191
195
201
206
205
201
193
185
182
185
196
203
203
200
200
204
204
197
184
182
190
198
201
198
200
205
210
202
188
179
187
206
215
212
201
197
196
199
190
197
208
216
215
210
197
193
192
200
204
205
203
200
199
198
199
202
202
197
192
190
194
197
191
185
189
199
207
201
184
178
187
202
207
203
200
201
205
198
184
178
187
205
217
216
210
200
197
197
202
205
208
212
213
210
203
196
196
202
207
211
210
207
199
193
191
195
198
200
200
201
201
195
184
179
184
193
201
194
183
180
187
199
203
196
189
190
191
188
185
185
192
202
208
208
202
194
187
188
213
213
208
206
208
208
204
195
189
189
194
201
206
205
197
190
188
190
191
192
196
200
201
195
191
188
188
189
190
190
191
194
194
197
193
186
182
184
187
192
199
199
196
191
188
190
191
187
186
190
204
206
208
211
212
206
198
194
188
186
189
195
199
200
194
189
191
195
196
193
194
196
195
195
193
196
197
194
191
191
194
200
201
197
191
187
187
193
199
203
207
206
196
183
179
187
196
194
190
194
193
203
213
216
212
202
196
196
203
207
205
202
200
200
202
201
203
202
204
204
206
204
198
189
187
192
202
207
206
196
191
196
202
202
195
190
194
202
205
206
204
202
193
185
192
208
215
207
193
194
194
210
211
208
200
197
197
205
213
215
209
205
203
206
210
209
207
203
204
207
212
211
201
188
178
184
202
218
218
203
189
192
201
203
194
190
196
205
207
203
200
197
196
197
208
224
225
207
187
185
204
212
205
193
190
195
197
201
200
198
197
195
195
198
203
206
204
201
198
199
200
200
198
193
190
189
196
207
211
208
201
202
203
197
192
191
199
207
209
204
202
201
199
198
203
215
214
200
188
185
207
207
198
191
192
195
193
186
184
185
189
189
187
188
195
200
202
201
198
195
190
189
193
202
209
204
192
186
189
199
207
208
203
195
193
195
203
207
207
205
204
204
201
196
195
198
198
199
198
198
199
195
193
192
194
194
188
183
186
199
205
199
194
196
203
206
203
200
199
199
198
193
196
204
213
209
194
181
181
190
200
202
201
199
201
204
204
205
203
204
204
204
203
199
197
196
198
202
203
201
190
192
191
191
193
191
187
187
198
211
217
213
210
212
214
206
195
187
191
199
202
203
203
204
202
201
200
200
196
195
193
195
201
207
208
204
201
198
200
200
202
203
207
210
211
207
202
197
189
182
199
204
200
195
194
196
195
195
200
208
214
214
214
215
210
195
179
173
179
191
200
207
210
205
196
192
200
213
216
212
204
202
207
209
207
201
200
199
200
198
196
200
207
214
219
212
199
186
175
176
211
213
212
210
210
210
205
194
194
198
207
211
207
202
195
184
178
176
180
189
197
208
212
207
197
192
196
207
214
217
214
211
208
206
204
201
201
201
202
199
196
194
198
204
210
206
196
186
184
194
214
206
207
215
220
221
208
193
188
195
206
211
207
196
189
189
191
192
192
194
198
202
205
203
197
193
192
194
197
201
203
200
200
199
200
197
195
196
203
206
202
192
187
190
198
203
203
200
198
201
206
194
189
199
211
216
210
201
194
198
203
210
208
205
199
195
192
192
194
198
198
196
193
194
197
197
196
193
191
187
185
183
189
197
199
191
185
190
201
208
206
197
189
191
198
207
208
204
197
195
205
193
185
187
196
205
212
213
207
198
193
197
207
211
204
189
176
175
186
197
200
195
190
193
200
204
205
202
198
190
184
181
188
197
196
189
185
189
197
203
204
200
198
202
207
208
203
197
194
194
202
200
198
196
195
202
209
213
209
198
189
189
200
207
202
185
169
170
186
203
206
196
190
194
199
203
203
201
198
193
190
189
191
193
193
191
189
188
192
194
197
197
201
203
205
200
195
189
190
194
194
201
210
210
205
200
200
199
199
197
195
197
202
205
201
192
185
185
197
208
207
202
196
196
193
190
190
192
195
193
190
192
195
201
199
195
191
187
188
190
196
200
197
194
193
194
194
192
192
194
195
202
205
204
202
200
199
193
189
190
199
207
210
206
200
199
198
198
200
197
195
195
201
201
191
180
180
191
200
203
193
196
209
221
222
211
194
185
185
192
200
205
199
192
187
190
197
199
198
193
207
204
197
192
194
201
205
199
188
189
197
206
211
207
202
199
201
199
194
186
183
189
198
198
189
181
184
200
212
212
202
200
211
229
234
221
200
184
183
190
200
208
207
201
195
190
192
197
202
201
208
203
199
197
199
201
201
199
193
193
198
204
207
205
201
198
200
197
194
187
187
190
192
190
188
186
191
200
210
215
211
204
204
211
218
213
199
186
184
188
197
201
205
206
201
190
184
191
202
207
192
193
203
207
201
192
187
190
196
200
199
200
201
199
196
195
196
194
194
195
198
199
194
190
190
191
192
193
206
217
221
211
198
192
195
195
191
189
192
195
197
198
198
202
200
191
184
188
198
210
183
192
203
207
195
179
176
187
196
199
198
196
201
202
198
193
185
187
193
198
204
201
198
199
200
196
189
191
203
218
220
211
198
194
192
189
188
194
206
210
207
200
196
193
194
196
199
198
199
198
191
201
206
201
187
178
179
188
193
192
189
195
210
216
210
193
179
180
192
199
202
197
196
200
205
199
192
194
203
207
202
197
197
203
203
197
193
200
212
217
212
203
195
191
193
203
217
218
203
188
203
204
201
198
196
195
194
193
189
186
187
197
212
222
217
201
187
186
193
198
197
190
187
192
199
200
200
202
202
195
187
185
196
207
211
205
198
198
204
207
207
203
197
190
190
200
214
213
198
182
199
194
192
196
205
211
207
196
187
187
193
201
212
214
211
205
202
200
197
192
189
187
188
190
190
193
200
205
202
193
185
188
199
207
208
201
193
190
193
198
204
204
200
192
188
191
197
197
192
190
196
196
194
195
200
203
201
196
190
189
191
199
207
208
200
197
200
204
201
192
185
189
198
199
193
188
191
198
199
194
192
196
201
203
198
192
187
190
195
200
207
206
203
197
195
193
198
197
197
198
203
208
204
195
188
188
194
199
201
195
191
197
207
210
198
183
183
195
203
200
190
191
200
205
200
190
188
193
196
196
196
197
199
199
195
195
196
199
203
208
208
204
201
198
199
201
200
200
200
198
204
209
205
196
190
191
200
211
212
205
199
199
207
210
198
181
175
185
200
205
201
193
194
200
202
201
197
197
197
202
200
196
192
197
204
209
208
204
203
206
203
194
189
189
193
194
190
190
192
192
198
197
196
196
197
204
210
213
211
207
204
200
199
198
196
191
187
184
188
196
202
201
198
200
203
205
204
201
200
205
205
199
192
193
205
210
202
193
191
195
199
187
180
182
187
186
181
182
189
196
194
197
197
197
198
201
205
206
201
197
199
199
192
188
193
205
205
191
180
184
196
204
206
203
202
205
202
197
195
199
203
200
194
192
195
195
189
185
186
194
198
192
186
185
186
186
186
191
202
210
195
207
211
203
193
191
195
196
191
189
193
198
196
196
201
209
207
194
184
185
192
198
197
197
200
204
199
192
186
187
190
191
189
190
191
191
190
191
195
197
199
196
193
190
187
186
192
200
207
208
199
210
211
202
193
192
195
195
192
190
193
198
203
208
207
201
194
190
188
194
195
192
188
190
200
203
197
191
186
187
188
187
188
193
198
202
204
205
208
208
203
201
197
194
190
186
190
196
197
194
202
197
192
193
199
205
205
200
196
193
194
197
201
203
202
196
190
186
189
194
200
200
197
198
200
199
195
190
193
198
199
196
195
202
207
210
207
206
209
211
212
205
199
196
194
191
189
188
189
189
196
184
179
187
199
209
209
204
199
198
196
193
189
190
198
205
207
200
190
189
197
208
210
203
195
191
190
188
190
195
199
201
200
203
205
203
197
194
199
208
212
205
196
194
200
202
195
190
192
198
187
186
189
190
196
200
202
204
204
203
200
193
188
191
206
223
228
215
195
188
195
205
205
196
190
191
193
189
183
181
188
194
197
197
198
197
192
190
196
203
204
195
186
191
201
207
200
191
195
204
188
199
204
199
190
189
194
202
206
206
203
199
197
202
214
224
223
210
195
189
193
198
195
191
193
199
202
197
188
186
189
192
193
193
197
199
200
199
201
201
195
187
185
191
201
200
191
190
195
202
196
202
205
201
197
193
194
201
203
205
204
201
201
207
211
209
203
195
190
188
190
192
194
195
196
196
196
197
198
201
202
196
193
196
206
212
212
210
208
202
193
189
192
199
200
194
188
189
197
203
195
192
195
200
204
205
201
200
199
200
198
198
199
200
199
197
196
193
189
184
185
192
199
201
196
187
186
192
204
209
204
194
191
197
206
211
209
207
204
200
195
196
203
207
204
195
190
195
202
206
190
185
190
197
204
203
197
193
191
191
192
195
199
199
196
198
201
199
193
184
185
192
201
201
195
187
189
194
203
200
192
184
185
194
202
201
193
188
187
191
195
197
203
206
204
199
195
196
200
202
191
191
195
198
194
190
186
188
190
190
193
198
204
203
201
202
207
205
200
194
193
196
201
200
195
192
195
198
202
196
186
181
183
191
192
188
180
177
179
187
194
197
195
193
195
198
199
196
190
190
199
204
204
198
190
183
183
186
189
193
197
204
206
204
199
200
204
205
205
205
206
209
208
200
193
185
186
193
201
202
194
189
189
189
189
184
179
179
184
190
195
197
192
183
187
195
199
194
186
186
206
207
205
197
188
183
182
184
187
191
196
198
196
193
193
197
200
203
204
207
209
211
208
199
187
177
179
187
201
205
203
198
191
189
189
188
190
191
192
191
196
199
195
191
191
195
198
191
185
188
204
207
205
196
186
180
180
182
185
189
190
189
186
187
192
197
198
198
197
198
200
200
196
189
183
179
185
190
195
198
198
196
191
188
187
191
194
193
191
192
196
200
204
203
198
193
188
186
188
192
200
205
207
198
186
179
178
186
196
201
199
191
186
192
200
199
194
190
190
191
191
188
184
179
179
182
190
193
193
192
195
193
188
186
187
187
190
189
189
189
195
199
202
200
194
186
181
185
191
196
201
200
200
203
204
202
192
187
188
194
200
204
208
214
218
219
211
198
187
185
189
192
193
195
199
197
185
175
176
190
203
209
209
207
203
195
187
188
192
198
197
197
202
213
217
213
203
199
198
191
191
190
190
198
206
205
194
189
193
200
204
206
209
213
215
214
208
197
188
183
187
193
199
196
187
175
171
180
193
202
202
198
197
198
198
191
186
185
188
187
185
186
195
204
204
198
197
202
205
195
198
190
182
187
199
204
202
200
203
205
202
196
192
197
203
200
197
194
196
196
199
199
200
192
182
174
181
198
206
202
190
186
190
198
197
192
189
189
190
191
190
192
197
202
196
188
188
195
204
204
212
199
183
181
190
201
203
202
203
202
198
187
182
185
194
196
192
191
198
202
201
195
187
183
181
187
199
209
206
191
180
185
199
206
199
193
193
198
201
197
193
196
202
205
200
193
187
190
198
206
209
202
197
192
194
198
199
199
197
200
199
194
192
193
196
195
189
188
191
192
187
178
176
178
185
195
204
209
205
193
186
192
201
204
197
193
196
206
208
199
189
187
195
205
206
202
196
192
194
199
191
197
205
206
199
193
189
193
198
202
205
205
202
197
195
193
189
189
188
186
181
177
180
187
190
193
196
204
205
202
193
190
193
196
197
194
198
204
206
197
184
177
185
196
202
199
198
196
196
196
182
192
207
211
202
189
186
194
202
208
208
206
201
198
194
190
189
191
193
192
191
191
192
192
191
191
195
201
206
202
188
181
186
196
202
199
196
195
198
196
190
185
188
193
194
191
192
195
197
198
194
199
207
209
203
198
197
202
204
203
196
197
199
201
199
195
193
193
194
194
198
200
196
191
187
191
197
199
194
186
179
183
193
207
211
203
193
186
191
196
199
201
199
198
190
186
188
194
199
200
211
211
209
210
213
214
212
209
200
188
181
185
197
207
210
207
203
196
188
185
191
195
191
186
192
200
200
192
176
173
179
193
200
209
211
203
195
191
193
195
203
207
206
198
188
185
192
198
200
198
213
212
213
218
223
222
218
210
200
187
179
183
194
205
212
214
211
201
191
181
183
187
189
194
202
207
202
189
180
181
189
196
199
199
198
195
197
200
198
195
198
203
199
191
186
189
199
203
199
195
197
202
210
217
222
219
212
209
207
202
196
194
197
203
207
209
211
209
206
200
193
188
188
193
200
203
203
202
203
202
199
197
199
195
191
188
194
199
199
197
197
198
197
190
190
197
203
198
191
194
186
191
196
202
208
209
205
204
206
210
209
203
200
202
204
205
206
211
216
215
204
191
187
188
192
194
204
215
218
211
198
197
201
200
193
188
191
198
200
199
201
202
197
191
194
202
204
195
190
199
191
190
187
187
197
205
201
194
193
198
203
203
202
201
203
204
206
210
214
210
199
189
188
192
195
196
200
206
207
197
188
192
202
206
202
197
197
202
204
202
203
204
201
195
197
201
202
203
204
212
200
196
187
189
198
203
197
182
177
182
190
195
197
199
202
203
205
205
204
198
191
186
189
196
201
198
189
184
182
179
179
185
196
201
202
202
205
207
206
204
204
204
203
197
193
194
199
206
211
213
198
197
195
198
200
199
187
179
176
183
189
190
196
199
203
202
196
195
195
197
191
188
190
196
201
198
185
178
177
179
181
182
187
192
199
202
205
209
209
207
206
205
206
203
198
195
199
205
203
199
190
196
200
202
199
191
184
180
187
196
201
201
204
211
213
203
191
184
188
194
196
193
194
198
199
196
194
193
193
193
192
187
188
190
196
200
204
210
212
215
211
206
205
203
203
204
203
201
191
184
191
202
208
206
198
190
187
190
198
207
210
211
214
219
219
206
191
184
185
191
195
197
200
199
198
197
202
201
203
203
204
202
198
193
193
198
206
211
212
211
206
201
200
201
203
206
202
196
188
186
204
212
213
210
203
200
199
200
203
206
209
211
213
213
208
201
196
194
195
197
200
205
205
200
196
192
195
196
197
202
210
213
207
198
194
198
206
210
206
200
195
193
194
196
199
197
195
191
188
191
207
207
204
202
204
208
210
203
196
195
199
206
207
204
197
195
197
203
208
209
208
207
204
197
190
187
190
193
195
198
202
207
206
203
201
198
196
200
200
199
197
192
189
192
196
194
191
188
186
188
197
193
188
188
196
207
214
209
197
191
191
201
207
205
200
195
196
199
200
203
205
204
201
195
192
192
197
199
198
195
191
189
195
203
205
198
190
185
193
201
203
199
198
199
197
194
187
181
176
177
194
192
185
184
192
206
214
216
206
196
193
200
208
212
208
198
185
177
177
183
191
197
200
204
207
207
205
201
196
189
185
179
181
193
199
199
190
181
182
189
199
202
206
208
204
194
181
174
174
178
199
197
197
197
200
205
211
211
207
199
199
203
210
213
206
190
174
167
172
182
190
195
198
206
212
210
203
195
190
187
182
178
176
181
192
196
193
185
178
181
190
195
201
205
203
195
185
181
184
190
199
200
204
206
203
204
202
198
194
195
201
207
211
208
195
184
176
182
196
205
202
195
194
201
203
198
191
189
193
191
185
181
181
188
192
192
191
190
192
193
194
192
188
192
198
203
202
196
192
192
200
202
198
194
192
196
198
194
186
186
194
206
211
208
196
192
194
203
214
214
202
189
189
195
196
187
181
188
198
198
189
185
193
205
203
193
186
192
206
215
211
196
185
183
193
204
207
200
191
188
208
208
196
180
175
185
195
198
189
186
192
203
210
209
205
203
203
206
209
204
193
184
182
188
192
187
185
189
197
198
191
188
193
206
207
200
193
195
208
220
219
204
194
191
194
200
199
195
190
189
211
213
200
184
175
177
187
194
195
193
197
202
209
210
204
199
196
195
196
194
192
187
182
185
190
195
192
189
192
196
194
186
181
189
201
210
209
205
206
208
210
208
205
202
199
192
191
193
201
204
201
202
200
193
187
182
185
191
194
198
201
206
208
203
194
186
185
187
193
196
196
192
193
194
198
198
193
187
191
196
199
190
180
182
195
210
217
214
207
201
203
208
210
207
197
187
184
191
202
209
188
188
189
191
191
194
196
196
193
192
196
200
205
200
188
180
181
187
197
197
199
197
200
205
205
197
187
186
193
201
203
196
191
193
199
204
207
209
210
205
205
207
208
201
192
188
188
193
196
192
189
190
188
188
192
198
205
203
193
185
184
188
197
201
196
187
184
188
197
203
203
197
195
197
199
196
189
189
192
197
195
195
196
203
207
201
192
194
202
206
206
206
199
194
191
196
199
198
189
178
202
201
196
193
196
205
210
205
197
189
187
189
198
202
200
195
188
187
195
204
207
198
185
181
188
197
199
197
191
186
182
183
194
206
210
203
190
181
186
194
199
197
193
191
194
201
206
201
190
181
208
202
196
195
205
212
210
204
199
200
204
207
207
202
198
195
194
193
195
195
198
195
187
184
191
199
205
202
190
182
178
181
192
204
211
206
193
185
183
187
189
189
189
190
195
200
204
198
193
193
205
196
190
194
201
203
201
196
196
201
207
211
211
203
192
186
192
197
197
189
184
186
195
202
205
204
198
194
187
182
181
189
198
204
207
203
196
194
194
190
189
188
189
191
195
197
199
197
195
197
202
198
191
190
191
191
192
193
193
190
190
195
204
204
194
183
183
194
201
198
188
186
198
212
215
206
193
187
185
186
189
191
196
200
204
203
200
199
199
197
197
193
193
192
196
196
197
196
195
193
204
204
199
195
194
194
195
192
189
186
180
182
191
201
197
185
178
185
199
209
206
199
200
206
210
206
197
195
195
198
193
186
184
194
205
208
200
190
189
193
199
199
195
195
199
200
196
189
188
190
209
206
200
202
204
206
200
191
188
190
190
185
183
185
189
188
182
180
187
200
208
205
199
195
198
204
205
207
205
204
200
188
183
192
206
210
198
180
178
189
198
199
194
194
200
203
198
187
184
188
205
203
197
197
199
201
196
190
190
199
204
199
183
176
183
192
190
182
176
182
189
192
189
188
195
202
204
205
202
203
204
199
197
201
207
207
197
184
184
189
194
192
190
190
196
201
200
195
191
189
193
195
193
187
184
188
191
193
195
200
205
204
193
186
190
194
195
189
183
181
180
177
176
184
197
205
201
192
193
198
203
204
203
204
205
206
203
199
195
191
190
187
187
187
187
190
199
205
204
192
197
197
190
176
171
179
192
201
199
196
193
198
200
200
198
194
192
192
195
196
193
184
179
187
200
204
197
188
190
198
202
199
196
199
204
207
208
203
200
193
190
188
186
184
181
185
193
202
203
192
214
204
188
172
167
177
194
201
199
191
190
195
202
201
196
191
192
196
199
203
202
199
194
195
200
202
196
192
195
200
201
195
190
195
203
205
200
192
190
192
192
189
183
181
184
188
189
189
189
192
215
203
186
173
171
182
194
200
196
191
193
200
203
200
196
197
201
201
199
196
198
199
200
199
198
199
200
199
198
200
201
199
197
199
202
202
195
182
181
189
194
190
182
181
188
193
191
184
186
198
200
196
189
182
182
189
197
200
199
196
200
205
208
207
206
209
210
205
198
193
194
194
195
195
197
201
205
201
195
195
200
203
202
197
199
199
197
194
191
193
196
191
184
185
194
199
194
194
199
208
196
199
199
194
191
193
200
206
205
201
198
197
202
210
216
215
209
200
193
192
196
199
198
194
196
201
203
198
190
190
199
202
198
191
188
195
205
212
213
209
198
192
191
197
200
200
201
206
210
210
202
204
206
201
198
201
203
206
204
199
190
185
187
198
210
212
206
193
185
187
197
207
208
200
194
193
194
194
192
196
201
200
192
182
180
189
203
216
221
212
198
191
193
199
201
199
200
205
208
202
202
201
203
202
206
206
202
197
196
194
192
186
184
186
198
206
208
195
183
180
192
205
207
199
191
188
190
193
197
200
201
198
190
182
179
182
192
202
206
201
193
187
190
195
198
198
198
200
201
200
196
193
195
198
202
201
192
188
189
194
198
197
191
188
195
204
209
201
192
186
191
198
198
192
188
186
192
193
197
195
192
191
187
183
178
176
179
187
193
189
185
184
189
193
199
198
198
199
201
204
195
193
191
190
189
187
184
186
190
195
199
203
202
201
202
202
202
201
200
203
203
201
197
192
188
184
187
191
196
192
186
181
183
182
177
172
176
186
192
189
185
186
191
194
195
196
199
200
199
200
198
192
190
184
178
178
180
184
188
192
197
204
209
207
203
198
195
197
202
207
209
209
208
201
191
180
177
185
195
197
190
182
179
179
176
176
185
196
199
193
187
188
192
191
189
194
199
197
190
191
191
189
189
187
183
180
179
182
185
190
199
206
206
201
194
194
196
199
196
195
198
205
210
206
194
181
176
184
196
200
194
187
179
178
184
191
199
204
197
190
186
188
188
189
190
196
200
195
189
189
181
187
197
202
195
186
181
181
186
198
208
208
198
189
185
192
198
197
189
182
184
191
199
200
194
190
186
188
191
192
192
188
185
186
192
200
204
202
193
183
179
179
185
192
198
199
198
192
190
193
186
197
208
212
203
193
187
185
193
203
209
206
194
186
188
190
191
188
183
182
183
186
191
191
192
193
192
191
190
186
186
186
186
189
192
193
193
193
192
189
180
179
184
195
197
195
191
186
189
194
196
192
189
194
204
213
213
207
204
202
204
206
211
213
211
203
191
182
175
178
186
191
192
195
206
211
203
191
189
201
213
214
206
204
204
202
193
186
189
196
201
198
194
197
199
200
197
190
185
180
200
202
199
201
204
206
203
201
204
207
206
205
209
212
211
201
191
183
182
184
191
198
203
206
205
198
196
199
207
208
198
187
181
190
197
196
188
183
186
192
195
191
187
184
187
191
195
201
203
198
200
199
193
193
196
193
185
182
191
200
204
202
200
202
202
197
189
187
196
202
204
198
196
194
191
189
197
213
219
208
187
175
178
187
193
191
188
187
189
192
191
193
193
188
187
185
190
201
211
210
198
196
187
190
196
194
184
176
181
196
202
201
197
197
200
194
189
191
205
214
207
191
176
170
171
181
199
214
215
201
188
186
194
198
193
189
192
198
199
193
190
194
203
205
201
194
191
198
207
208
199
197
198
202
204
203
197
191
191
196
201
202
199
201
201
196
189
191
202
211
205
187
173
169
173
183
196
205
205
199
193
197
204
202
194
188
192
203
203
195
187
190
203
212
211
203
197
196
200
201
193
196
204
205
197
192
195
201
200
198
195
196
199
202
202
196
189
187
193
199
201
195
192
194
196
196
197
200
203
204
201
201
199
199
194
188
189
195
199
194
185
182
187
195
197
195
193
193
193
193
179
184
195
192
179
174
182
198
202
197
189
190
196
200
200
195
190
189
190
195
199
202
203
206
209
209
207
204
207
212
210
206
200
199
197
192
188
187
194
196
192
185
179
178
178
180
186
189
191
191
179
184
187
185
179
177
188
200
205
198
192
193
198
200
200
198
199
197
195
195
199
199
193
190
198
211
216
210
205
205
210
210
207
205
204
200
193
189
192
197
199
194
187
182
179
182
189
195
199
194
195
195
193
192
193
197
205
214
214
206
200
197
200
200
203
209
213
206
194
188
190
193
186
181
191
209
214
204
192
191
199
207
207
206
205
204
203
200
194
192
192
197
199
197
195
197
205
212
210
197
212
207
201
200
203
205
211
218
222
216
204
196
194
198
203
211
213
206
188
181
184
189
190
191
197
205
201
191
184
185
191
195
197
198
200
203
206
204
196
186
185
195
201
204
203
204
212
216
208
196
211
205
199
200
203
205
205
213
221
219
208
196
191
191
194
199
203
201
195
188
184
183
189
198
200
198
189
185
190
196
196
195
197
201
202
201
198
198
197
193
193
198
200
198
195
195
199
199
194
195
197
191
188
193
202
206
204
202
210
214
210
200
194
193
193
193
195
200
205
200
189
182
184
193
200
197
191
193
199
201
197
200
209
214
212
202
196
196
197
198
201
201
195
187
184
184
185
185
191
198
194
186
180
187
201
210
207
202
202
205
206
205
204
205
201
196
193
198
203
202
195
186
188
193
199
198
199
200
200
191
189
200
215
220
213
204
198
196
194
192
193
193
189
184
183
185
187
193
202
207
195
187
182
191
204
213
211
204
197
193
196
202
212
215
208
196
187
187
193
197
197
195
193
191
191
191
194
195
193
185
186
197
209
210
203
195
191
192
191
185
182
186
192
192
190
187
190
200
208
206
193
191
194
201
207
210
210
206
197
186
187
194
207
210
202
189
181
184
191
199
201
198
193
186
183
182
185
190
194
192
189
189
193
197
193
186
182
188
191
191
191
193
199
197
191
189
191
198
200
198
187
194
203
205
206
203
204
207
202
196
190
191
194
198
197
193
192
195
201
205
203
198
191
188
189
191
193
194
197
196
191
187
182
186
190
189
190
195
202
205
205
203
198
191
189
190
194
195
193
193
186
196
204
204
197
194
201
208
210
207
200
194
193
196
202
207
207
207
206
203
201
196
190
191
198
205
204
196
189
185
189
191
187
186
189
196
202
204
202
204
203
199
193
186
186
190
197
196
194
192
190
199
203
197
188
188
199
208
211
206
200
196
200
205
209
206
203
202
200
199
198
195
192
192
197
203
204
193
181
180
190
199
197
191
188
195
202
202
198
194
191
192
191
191
187
188
193
198
199
193
196
202
200
187
178
183
197
204
201
193
189
194
200
204
200
192
187
189
198
204
207
203
199
194
189
192
199
199
194
193
195
199
199
197
194
192
192
192
194
195
194
193
196
195
189
187
188
196
202
197
202
206
196
183
176
182
196
201
195
184
180
188
193
194
188
183
182
189
198
206
214
215
209
197
190
192
197
204
205
202
197
192
191
198
201
197
190
182
191
200
203
202
199
194
189
185
184
190
199
202
205
208
198
187
182
188
198
200
196
192
189
191
193
193
190
192
193
191
191
195
201
210
209
203
199
197
197
196
194
192
191
187
184
192
204
206
194
178
175
187
200
203
198
193
188
185
183
185
192
199
203
205
201
197
195
197
199
200
199
199
202
203
200
195
194
197
198
194
186
187
188
196
199
202
203
203
196
188
183
183
187
186
185
188
199
205
194
180
171
177
191
198
196
191
189
194
192
190
190
194
196
198
199
199
199
199
198
196
196
199
204
206
202
195
193
193
198
199
198
197
188
185
187
195
203
205
200
195
192
190
186
184
184
188
188
189
186
184
186
191
195
194
189
187
190
196
200
196
190
188
198
198
195
191
189
192
197
194
193
195
197
199
197
196
194
196
202
206
211
208
194
182
181
192
202
204
200
199
200
196
187
182
183
184
179
171
173
187
204
213
205
191
178
178
188
196
198
193
186
184
206
206
196
185
178
181
191
196
196
195
194
193
195
198
202
204
205
206
209
208
198
184
181
188
199
202
197
191
189
188
185
182
182
184
180
173
176
190
207
218
211
194
181
180
190
198
197
192
188
189
209
211
202
188
178
181
188
197
200
200
197
194
195
201
204
201
196
193
197
200
198
191
185
188
194
198
190
178
172
174
179
183
183
187
192
195
194
195
198
202
205
200
194
191
194
199
200
197
198
200
201
201
195
189
190
195
198
199
198
197
197
198
200
199
199
192
187
186
188
189
191
193
195
197
199
194
183
173
169
173
180
183
186
192
204
211
210
200
190
183
189
197
201
199
194
193
193
197
199
198
189
187
180
185
197
210
212
201
189
187
191
196
196
192
188
186
187
187
187
187
187
192
201
206
204
194
181
175
177
181
184
186
191
198
205
209
210
202
189
179
178
187
196
196
189
183
183
185
189
189
189
185
178
182
197
213
213
199
185
182
185
187
182
179
182
186
186
186
186
192
197
198
198
199
199
195
188
180
180
184
193
199
200
199
201
201
200
196
189
182
178
184
189
192
189
184
180
180
184
186
203
197
186
186
197
207
205
197
187
186
189
185
179
176
180
185
183
179
183
197
210
210
199
191
193
201
199
190
182
186
195
200
199
199
200
201
199
193
189
187
187
186
189
193
196
198
196
194
194
197
218
203
188
190
199
205
203
197
195
196
198
193
187
181
183
185
182
178
182
194
207
210
202
197
200
204
202
197
189
191
195
197
196
198
203
205
201
195
191
189
189
188
190
193
198
202
206
209
208
205
210
194
187
192
201
204
200
196
199
201
203
201
198
192
189
186
184
181
182
185
191
196
201
205
205
202
195
191
189
192
193
193
195
200
205
209
209
204
195
185
180
182
189
192
191
192
200
205
203
196
196
187
186
194
202
202
195
190
190
191
191
192
194
195
195
191
188
184
185
186
187
193
200
206
203
196
187
186
189
192
192
190
192
198
203
208
209
204
193
180
176
182
191
196
193
191
196
195
193
189
197
196
196
201
205
203
190
180
176
178
179
178
184
192
198
197
190
185
187
196
202
203
201
202
200
197
195
194
195
195
190
186
184
192
201
203
198
188
181
180
184
194
202
204
204
204
200
191
188
188
206
204
200
204
211
209
193
177
174
181
185
183
181
186
195
197
190
184
187
199
210
208
199
195
196
199
205
207
205
201
195
190
190
196
200
198
185
175
174
183
194
200
200
200
206
209
204
191
179
178
204
195
190
198
209
212
199
185
185
195
202
199
188
183
187
191
187
184
186
193
199
194
187
187
193
198
203
204
204
204
203
204
208
210
207
196
184
179
181
187
193
193
191
191
193
198
197
188
174
167
190
180
176
182
195
202
200
199
203
208
208
202
193
186
183
188
187
190
191
194
191
181
178
183
192
194
191
189
196
203
210
212
211
210
206
197
192
191
190
186
184
185
188
190
186
187
189
193
190
183
193
185
180
178
177
184
197
207
213
207
199
192
189
186
186
188
190
195
199
200
196
188
183
186
192
192
186
184
191
202
206
202
195
194
195
197
198
196
191
185
181
183
188
193
197
197
199
203
204
202
211
208
199
181
172
175
192
207
208
201
192
191
192
190
189
188
192
197
201
204
204
199
192
191
192
194
192
191
196
201
198
190
182
183
191
196
196
191
186
184
183
181
182
191
203
211
207
201
199
203
217
214
201
185
176
181
194
204
198
190
190
198
205
202
192
185
185
194
201
203
201
197
192
190
192
197
200
200
203
205
203
197
188
187
191
198
196
188
185
184
185
183
182
184
195
204
203
194
189
195
204
200
189
181
183
194
204
204
195
188
190
202
215
216
202
186
181
189
199
201
196
190
186
188
191
196
199
200
201
205
210
210
202
196
195
198
200
196
189
186
186
187
188
187
186
189
194
197
199
198
201
193
183
181
186
201
209
210
202
191
188
194
207
216
211
198
186
186
191
194
196
194
193
191
190
190
192
192
191
194
203
208
204
196
190
194
200
201
194
188
187
188
192
192
190
187
195
206
210
201
203
199
190
189
196
205
211
209
204
197
191
193
198
204
209
208
199
187
179
181
195
206
207
198
190
189
190
188
183
185
193
199
196
186
180
183
190
193
194
191
188
187
192
192
192
192
196
203
203
194
201
202
201
201
205
208
205
201
196
199
203
203
196
193
196
206
207
194
179
177
193
207
208
199
193
193
194
190
184
185
191
197
194
185
178
177
182
189
194
193
188
183
183
188
192
193
194
190
189
188
197
202
204
206
203
202
196
196
193
199
206
205
193
184
188
196
205
199
192
189
197
200
199
196
196
199
198
191
185
185
192
197
196
187
179
176
185
199
205
198
186
181
183
190
193
193
194
189
188
193
197
201
199
194
189
189
192
195
196
197
197
193
190
187
188
192
195
196
199
204
204
197
191
192
195
195
193
189
184
185
188
194
198
196
188
183
195
214
218
202
184
181
190
195
194
192
196
200
199
199
198
192
182
176
176
182
192
197
195
191
190
192
197
200
199
193
186
187
195
200
197
190
189
190
190
186
182
182
183
185
186
191
197
197
191
190
199
212
212
195
183
184
192
193
190
191
198
205
201
197
190
181
177
179
183
189
197
197
193
191
194
204
210
208
201
194
191
189
187
188
186
187
189
191
190
185
180
179
182
186
189
192
194
194
193
194
197
200
195
187
182
185
187
185
185
191
200
208
201
195
181
179
188
198
203
204
203
197
191
193
206
216
213
200
193
193
198
197
190
185
184
188
194
197
197
193
187
183
184
188
191
190
188
190
194
197
195
193
187
183
180
177
175
179
186
194
200
201
197
194
187
187
196
207
214
215
208
196
189
193
205
209
202
191
185
189
195
197
194
191
191
196
199
202
198
195
190
189
189
188
184
181
183
192
198
197
193
194
196
192
180
172
171
182
194
196
193
189
188
190
196
189
180
183
197
209
212
207
202
200
201
202
202
200
198
198
194
191
187
190
198
201
196
195
200
209
208
197
189
190
196
194
189
192
202
207
203
196
193
192
196
193
186
183
185
187
189
185
185
191
207
198
191
193
204
209
203
198
196
199
200
200
200
200
198
192
184
182
186
198
205
207
208
207
208
205
203
199
197
195
190
183
181
191
199
202
199
193
192
195
200
195
186
180
181
188
192
192
192
193
199
194
190
195
201
197
184
175
182
195
202
203
200
201
199
192
183
183
192
201
204
200
198
197
194
190
193
199
205
203
192
187
187
191
194
195
195
193
194
194
194
194
191
187
189
193
202
204
203
196
181
179
184
194
203
200
183
172
178
192
203
204
201
201
204
203
197
194
197
201
200
191
183
178
174
175
185
198
205
203
197
195
195
193
190
189
193
197
197
192
189
193
198
202
199
200
203
208
209
203
178
180
189
200
206
206
201
195
193
193
194
192
193
200
210
212
207
199
199
203
204
196
187
179
175
180
187
197
200
197
194
193
198
198
192
186
188
195
198
192
186
190
202
211
209
202
200
202
204
205
186
188
195
199
193
192
200
207
203
192
181
179
186
196
203
203
195
188
192
201
207
205
200
196
195
196
198
198
199
195
190
190
193
199
195
188
184
191
195
195
188
187
194
203
205
198
192
188
191
198
187
190
196
190
178
174
185
198
201
191
184
185
190
194
193
189
185
180
185
194
201
202
201
202
206
209
209
206
204
204
199
192
187
189
192
189
186
187
193
198
199
189
186
189
193
193
187
183
182
189
187
190
192
189
181
180
187
196
199
198
201
205
199
190
186
189
196
194
188
187
192
194
190
189
195
205
209
208
209
213
211
199
186
181
185
191
191
193
195
198
199
194
187
185
187
189
191
191
192
190
188
186
187
190
193
195
196
198
202
209
213
211
200
188
186
196
210
206
193
187
189
191
187
180
182
193
201
204
206
209
210
200
190
185
190
197
202
203
195
190
189
192
197
196
194
195
202
207
205
196
195
187
186
191
193
191
190
200
212
217
213
204
194
186
187
196
203
201
191
186
190
195
190
183
181
185
189
192
196
200
200
199
200
203
208
207
205
203
195
188
185
193
199
202
200
200
208
211
206
195
205
197
191
192
187
181
183
201
219
223
213
201
193
193
190
189
187
186
185
184
187
188
186
185
185
183
181
183
189
195
197
199
207
218
220
209
199
196
197
200
199
196
196
196
196
197
199
201
194
193
211
205
199
193
188
186
191
205
222
223
211
199
196
199
197
192
186
185
187
187
186
186
186
187
189
186
182
183
186
190
193
200
212
219
219
208
199
197
200
206
203
195
187
184
187
190
191
191
194
196
210
202
195
192
194
199
208
217
221
212
199
191
196
204
205
201
195
193
190
190
192
196
197
194
189
188
189
190
188
185
189
200
211
214
208
204
200
201
199
194
189
182
180
181
183
184
184
191
199
198
197
188
188
194
200
207
217
224
217
199
186
189
202
210
206
196
193
191
190
191
196
206
209
198
188
183
186
193
193
187
190
201
210
207
197
192
192
194
190
182
176
178
184
186
183
179
181
191
197
194
186
183
190
196
199
202
212
218
210
193
186
194
206
205
196
187
186
189
191
194
199
207
205
195
187
181
186
191
196
196
197
200
203
201
192
184
180
182
185
184
184
190
195
193
185
179
181
187
191
191
186
187
193
193
188
188
199
211
210
197
193
192
190
183
180
185
194
200
202
202
206
204
196
188
189
194
199
196
195
193
194
191
189
189
189
188
182
182
183
188
195
201
202
196
187
185
187
187
187
192
185
190
194
188
179
181
197
211
213
204
193
184
174
171
180
194
204
204
204
205
206
200
187
183
192
208
212
203
188
183
185
187
186
186
191
192
189
183
179
183
192
198
198
191
190
191
196
194
193
192
183
191
192
185
181
188
205
214
215
205
192
184
181
187
194
197
192
190
189
193
196
193
186
184
193
204
212
203
189
181
186
190
194
196
194
193
190
183
177
176
181
184
188
190
191
196
200
206
206
197
183
190
190
185
183
190
205
211
207
197
190
187
192
199
198
188
179
178
185
191
194
193
190
191
192
196
201
201
196
192
190
191
194
197
198
194
189
184
186
186
184
181
184
189
193
198
204
215
222
216
196
198
193
186
184
187
195
196
194
191
191
191
191
189
186
185
186
193
198
200
200
200
198
197
194
194
195
197
200
201
195
188
183
190
198
198
193
189
194
200
197
191
185
186
193
199
206
214
223
225
207
206
199
194
186
184
186
186
189
191
192
190
183
176
179
193
207
212
206
201
199
201
200
197
194
197
196
194
191
192
193
188
182
184
197
205
201
190
189
198
204
200
188
182
184
197
204
204
205
207
202
205
203
196
187
184
188
195
199
197
193
189
182
178
186
203
216
214
202
193
192
197
197
195
197
200
200
194
188
187
191
194
188
185
187
199
198
189
183
189
200
203
194
182
180
188
194
190
185
185
192
199
197
194
187
188
193
203
208
205
197
193
190
190
195
203
207
202
190
186
186
192
194
196
200
204
204
201
193
189
192
194
190
183
178
182
186
187
184
188
195
202
198
188
181
184
187
187
182
179
196
196
192
192
190
192
193
195
200
205
204
202
197
194
198
197
196
189
184
186
188
189
191
195
201
204
204
201
196
194
192
191
189
181
174
171
178
185
189
191
191
195
195
188
187
186
188
192
193
191
205
201
195
198
200
197
190
183
188
197
203
201
196
195
198
197
194
186
185
189
193
191
191
194
198
202
199
193
189
191
193
194
191
187
179
174
177
185
192
198
197
194
189
186
189
196
199
201
202
203
203
203
202
206
209
204
193
185
187
192
194
191
188
194
201
201
192
185
185
190
196
194
193
191
193
194
190
187
186
191
198
203
204
201
195
186
180
182
189
197
201
197
190
184
191
198
203
201
199
199
192
196
198
203
207
207
201
192
188
187
185
181
183
190
200
199
191
186
185
187
189
191
193
195
193
189
185
185
191
197
201
206
207
205
199
192
186
181
180
183
189
196
197
194
193
195
196
193
189
190
188
187
187
188
198
207
202
190
181
183
187
185
182
184
190
192
192
188
184
182
183
190
197
201
197
191
184
184
191
197
204
207
205
198
194
194
194
190
182
176
178
187
196
197
197
192
186
182
184
188
190
185
180
183
196
206
199
181
172
180
193
193
182
174
180
188
192
187
182
183
187
198
203
204
200
194
188
184
184
193
206
211
207
197
192
197
206
206
198
187
180
182
190
195
198
191
182
180
186
197
196
188
183
187
198
205
197
180
172
180
191
189
179
173
181
193
193
186
182
190
199
207
206
202
201
201
196
187
185
195
207
213
206
197
195
202
209
211
207
200
194
190
190
193
193
192
191
193
199
204
197
189
184
191
199
203
198
191
185
186
184
182
178
181
191
196
193
185
183
194
202
204
201
197
199
200
198
195
198
205
207
202
196
197
201
207
210
209
203
200
197
200
202
198
191
189
194
204
207
202
189
181
183
193
200
203
200
198
198
196
191
188
186
190
196
197
191
184
182
191
196
196
192
189
191
192
194
198
207
212
207
197
191
197
203
208
210
207
199
189
189
201
210
207
192
179
184
195
197
190
179
179
184
193
199
200
195
195
200
205
206
201
194
195
200
201
194
183
181
185
192
195
191
188
186
185
185
191
200
205
203
196
191
195
200
205
210
209
198
186
182
194
209
210
194
180
180
184
188
187
177
181
185
191
195
191
184
184
190
199
204
201
197
199
209
214
205
191
183
187
198
204
200
195
189
187
186
188
191
194
193
193
193
194
196
199
202
203
195
187
184
193
203
201
195
189
189
188
188
188
185
185
187
191
195
191
182
175
177
184
190
192
196
206
217
217
205
192
187
195
203
207
201
198
196
196
198
199
197
194
191
193
198
200
194
185
181
183
186
187
190
193
194
190
189
192
197
195
188
186
195
188
188
197
206
203
191
179
176
180
184
185
194
204
209
204
192
185
189
198
203
200
194
193
194
195
201
204
207
203
198
199
203
203
192
176
165
169
178
183
185
186
187
184
182
184
191
191
190
186
197
189
192
204
212
209
198
192
194
194
189
183
182
187
190
189
184
185
190
196
197
193
191
188
186
180
181
187
198
205
204
200
201
196
189
176
170
172
178
178
174
176
185
191
191
186
182
185
192
202
197
195
202
206
206
199
197
203
214
212
200
184
176
176
182
187
189
190
193
195
197
195
192
188
183
176
171
174
186
197
201
198
194
191
190
186
185
185
184
179
174
176
186
202
210
204
194
191
201
216
196
202
206
204
196
190
197
207
215
213
202
192
186
186
188
192
194
197
200
203
203
200
193
188
186
186
185
186
190
193
194
194
192
193
198
197
196
192
190
189
188
186
191
202
217
222
214
203
200
205
193
196
198
196
195
195
200
205
202
196
192
196
202
202
196
187
189
197
207
212
207
197
189
188
190
193
199
199
198
198
196
194
194
195
196
199
197
195
194
193
195
196
196
198
203
211
211
205
197
191
190
185
183
187
196
206
209
203
193
183
184
195
206
209
197
182
181
193
206
209
199
192
191
191
192
192
192
195
196
199
197
197
195
192
191
195
197
197
194
189
192
196
200
196
189
186
193
197
196
187
190
184
177
183
196
209
211
204
193
188
187
193
200
205
199
189
184
190
194
193
190
191
196
198
193
189
188
187
187
189
194
197
196
194
194
198
199
195
187
181
187
197
200
194
183
174
183
195
200
195
199
192
184
184
194
206
208
203
199
196
199
200
202
200
198
197
196
190
182
179
186
194
199
198
195
194
192
187
181
183
190
196
197
201
203
203
196
185
179
182
190
198
199
192
184
181
186
194
199
196
198
196
193
195
198
201
201
199
195
196
204
208
204
195
193
198
203
195
185
181
189
194
197
195
196
201
199
192
184
184
189
194
197
200
202
201
194
185
182
186
194
198
196
190
186
185
187
187
186
186
196
200
201
202
200
196
197
195
191
189
195
202
199
191
189
194
201
199
196
193
191
191
192
194
199
202
199
192
187
187
188
193
197
195
195
192
197
199
199
196
191
190
192
191
189
187
186
182
179
180
194
201
204
198
192
191
193
196
193
189
188
191
192
195
195
193
192
192
195
195
190
185
186
193
200
201
196
192
188
188
188
194
201
203
196
192
200
213
212
196
182
182
191
195
192
189
190
191
187
181
195
200
195
188
184
188
196
203
199
194
190
190
196
203
201
193
183
179
184
189
188
183
184
189
194
194
192
190
188
188
192
204
216
217
206
196
199
206
204
193
181
183
191
193
188
188
198
203
198
188
200
198
192
185
185
193
204
207
200
194
195
201
204
205
202
195
188
184
187
193
195
189
185
188
192
194
190
187
186
190
198
207
214
214
205
196
192
192
193
191
191
193
188
182
176
183
197
208
200
190
202
197
192
193
196
207
214
208
197
191
195
204
208
202
196
197
199
201
202
203
201
195
188
189
191
193
189
186
188
193
197
195
191
193
193
192
187
186
191
198
201
193
184
175
172
178
188
198
196
190
196
190
188
193
204
214
217
208
195
189
197
206
207
200
194
196
203
208
206
202
195
191
189
190
189
188
186
187
191
193
189
181
181
187
192
190
187
192
200
205
200
190
183
183
184
185
186
190
191
187
202
194
182
181
188
196
198
196
193
193
192
193
192
189
191
197
205
207
205
205
212
215
209
197
190
190
188
183
177
177
180
183
186
192
198
203
201
194
187
183
181
179
178
174
175
178
183
188
201
217
204
183
174
183
197
205
202
197
193
193
190
188
186
184
183
182
183
188
195
203
210
210
207
201
196
188
184
180
179
183
186
193
198
203
201
199
194
191
189
192
196
197
193
187
184
186
188
185
187
199
196
179
177
192
204
207
200
194
194
197
197
193
186
182
177
174
176
179
183
186
189
193
199
198
191
180
175
178
184
194
201
207
209
206
200
193
192
192
194
198
203
205
200
194
189
192
198
196
188
188
179
178
184
198
209
207
198
191
195
200
202
197
190
184
186
192
194
188
179
170
174
185
194
195
187
176
172
180
190
202
208
209
207
204
198
192
193
196
197
194
191
192
193
191
186
187
196
201
200
193
174
179
188
197
200
198
195
196
199
201
199
193
191
191
201
209
208
197
185
179
185
196
199
196
191
183
180
184
190
196
197
197
197
200
200
198
195
196
197
192
185
182
186
190
188
185
187
195
201
200
180
184
194
195
189
184
188
197
204
204
199
193
189
193
200
202
197
189
187
196
205
207
203
198
194
194
191
189
188
188
182
179
185
197
203
201
194
193
195
194
190
188
190
195
197
190
186
183
190
200
191
197
203
197
187
181
186
195
205
209
209
203
191
185
186
187
185
181
186
194
202
201
196
194
195
197
193
192
191
187
176
169
173
186
198
198
190
188
192
197
201
200
200
203
203
198
189
183
189
200
199
205
208
206
201
196
193
194
197
206
212
209
192
178
177
189
197
193
187
184
185
187
188
189
189
189
190
193
199
195
183
170
166
173
183
188
185
186
188
193
199
206
209
206
200
195
191
191
195
200
192
193
200
207
211
209
197
187
184
192
199
199
189
179
181
197
208
206
193
180
177
182
187
186
181
178
181
191
201
200
191
180
175
179
182
187
190
190
191
188
190
198
205
200
190
185
187
191
195
197
181
178
189
204
211
202
188
183
183
183
185
188
192
192
193
195
198
198
193
188
189
191
189
183
179
178
180
186
194
200
199
196
197
201
199
194
190
192
194
191
189
191
192
190
185
184
188
191
188
188
183
182
189
199
199
189
183
187
197
193
185
187
198
207
201
190
181
182
188
194
201
199
191
185
186
189
189
188
189
195
201
205
209
211
208
196
189
189
196
201
197
191
184
182
186
192
195
193
189
189
198
196
198
197
190
183
186
202
211
206
191
187
195
204
201
191
183
184
188
193
198
200
197
189
187
193
196
196
194
195
199
202
204
204
201
196
187
187
194
202
201
190
183
182
190
195
195
196
196
195
201
205
202
197
188
184
193
207
212
200
182
176
183
191
193
197
199
198
190
185
190
202
205
196
186
184
192
199
202
196
196
197
199
199
200
199
197
194
195
195
193
189
186
187
190
189
189
192
196
197
196
198
202
199
188
186
196
209
206
189
175
176
183
190
192
198
206
205
192
181
185
202
211
202
186
177
184
197
201
197
196
198
203
204
203
202
206
204
200
190
185
186
187
186
182
180
182
189
193
191
194
196
202
197
185
183
195
207
203
192
186
191
193
191
190
196
204
203
192
184
189
202
207
202
194
188
187
190
191
194
196
201
203
201
199
202
205
203
198
188
185
187
190
187
183
181
185
190
192
190
197
198
200
188
175
172
187
200
202
198
194
194
189
180
179
190
200
199
194
194
201
203
196
191
197
204
202
193
185
185
191
195
190
187
187
194
197
195
189
186
190
197
199
195
191
191
196
195
194
193
197
198
196
184
174
175
191
201
203
199
192
184
177
171
179
191
196
195
194
201
208
203
189
184
193
209
214
204
188
182
185
187
186
186
190
193
187
181
179
185
192
199
198
195
195
197
199
197
196
197
190
194
191
189
191
199
206
207
203
196
190
181
179
184
195
198
195
189
189
196
202
200
193
188
193
203
208
204
195
186
183
186
193
203
206
197
186
177
179
186
190
190
186
185
191
197
198
195
194
196
186
187
187
195
208
214
212
203
199
197
196
192
194
200
206
205
198
194
191
191
187
186
191
196
197
196
193
190
190
189
187
186
194
207
211
203
190
185
188
189
185
175
174
183
193
198
197
194
193
196
186
184
188
199
209
210
200
190
190
198
208
207
202
198
199
204
208
207
200
188
179
178
188
198
202
196
186
181
183
190
193
189
185
191
198
201
198
196
195
192
184
176
174
185
197
203
199
193
192
196
187
185
195
202
205
197
187
185
190
197
205
206
199
189
191
202
213
213
201
187
180
181
189
196
197
198
193
187
185
190
197
196
184
179
185
196
204
203
198
196
193
187
182
186
193
201
201
193
189
189
191
194
198
198
190
184
190
199
203
199
191
187
186
187
193
203
210
205
192
184
187
195
197
194
193
198
198
194
187
190
197
200
191
180
180
193
207
206
197
195
196
199
195
189
189
193
194
189
182
179
198
197
194
188
179
181
193
211
214
200
183
177
184
195
201
203
198
188
179
180
190
202
202
197
193
196
198
194
188
186
191
197
192
186
184
195
205
204
195
187
193
202
206
203
196
193
190
186
183
181
205
197
189
185
185
187
192
196
198
194
188
189
194
199
200
196
186
175
170
178
190
199
201
196
196
196
198
194
188
184
185
190
191
189
187
193
199
197
187
181
186
199
210
211
205
197
195
195
195
192
200
191
189
200
210
206
189
176
175
185
192
198
199
198
197
194
185
176
174
181
191
194
195
195
197
200
200
198
194
192
192
192
191
190
188
189
190
191
188
186
190
196
200
199
198
197
200
202
203
200
191
189
197
215
226
217
194
179
177
186
191
188
187
194
200
200
193
187
188
193
195
192
190
191
194
198
200
203
206
207
204
201
196
192
187
185
184
189
196
197
199
197
190
186
187
191
197
200
198
195
188
197
205
211
213
205
196
190
193
195
190
181
179
190
202
202
196
194
199
202
197
189
184
187
190
191
198
203
212
214
210
205
200
193
188
183
184
190
195
199
200
201
196
192
192
194
194
191
189
190
194
201
199
194
191
191
191
190
193
196
197
188
182
185
191
193
193
193
197
199
195
190
190
193
193
192
197
202
207
207
208
207
203
195
188
187
187
193
193
192
193
198
202
203
206
202
194
187
185
190
192
194
190
185
188
191
190
183
182
191
199
196
183
175
178
187
192
193
189
189
190
197
203
204
201
198
198
200
199
199
202
208
207
200
191
190
195
199
198
194
191
190
192
197
201
200
193
187
186
191
181
184
187
188
198
200
195
182
176
183
192
189
179
173
177
190
198
194
186
183
185
194
202
203
201
197
197
197
197
199
201
205
205
200
197
196
198
202
201
200
195
190
188
187
188
189
190
190
188
187
177
184
192
198
201
200
195
189
182
182
182
179
178
181
190
196
199
195
190
187
184
182
183
186
188
189
191
197
204
204
201
195
195
197
199
199
199
200
199
199
197
201
204
198
183
175
180
189
188
183
181
190
195
200
199
196
195
193
192
191
189
184
183
189
196
200
199
195
194
197
193
182
175
176
184
189
193
202
212
215
206
194
191
195
200
198
197
198
197
194
197
210
223
218
193
171
169
179
184
182
184
190
194
195
194
191
194
198
203
207
207
199
191
192
199
204
200
194
193
199
201
196
187
187
194
199
197
199
206
212
208
200
195
195
194
197
197
201
199
194
193
204
218
217
197
175
168
173
181
186
182
184
185
185
184
185
191
198
207
212
210
202
194
195
202
208
204
195
189
193
201
201
201
201
205
203
194
188
190
198
201
199
194
194
194
196
200
203
201
194
190
193
198
197
190
180
180
183
186
188
183
184
184
181
177
175
180
189
198
200
196
194
195
202
207
207
197
188
185
187
194
197
199
200
205
203
198
193
194
195
192
189
191
193
192
190
187
189
193
192
191
191
187
181
178
182
193
199
201
195
198
197
195
191
185
176
175
179
183
184
181
182
192
201
203
196
187
181
184
188
191
191
191
193
197
199
201
207
211
204
191
182
182
188
187
177
173
178
185
188
189
189
188
185
180
183
193
205
209
209
210
207
207
208
199
185
177
182
190
190
183
178
179
186
192
192
189
187
191
192
192
189
188
188
192
191
194
202
209
206
196
184
181
182
178
174
174
180
187
186
179
176
184
194
194
190
186
191
204
217
206
203
207
209
204
189
184
192
204
207
195
179
172
177
189
197
200
197
198
197
195
191
190
189
192
190
188
187
193
196
196
194
190
190
190
188
187
190
191
187
178
173
180
194
205
200
186
183
197
215
189
191
195
200
200
192
189
193
204
207
199
188
182
186
194
200
201
198
199
199
197
193
188
189
194
199
195
190
187
187
190
197
203
209
210
203
196
193
191
191
191
188
188
194
203
203
196
191
196
204
182
184
188
196
199
198
193
191
192
194
194
193
194
195
194
192
193
198
202
204
199
194
191
192
197
200
200
197
191
185
184
190
201
209
208
199
193
190
191
194
199
201
199
196
197
196
198
196
194
190
184
186
190
200
207
207
197
190
186
186
190
194
196
194
186
184
188
198
205
201
196
195
197
201
200
199
198
199
197
190
184
184
187
190
189
188
190
194
195
196
198
200
204
198
191
186
189
195
193
186
189
190
193
201
206
206
197
191
188
190
194
195
193
188
183
183
190
198
198
194
190
193
199
203
201
199
199
200
198
196
188
184
179
180
184
190
196
198
198
198
198
203
202
195
186
181
186
194
196
194
193
192
191
193
196
196
195
193
193
196
198
198
194
188
187
192
197
199
196
191
190
191
194
195
199
200
199
197
194
193
189
185
185
190
198
202
203
199
196
200
207
207
202
191
184
182
189
197
200
200
196
191
187
185
184
187
194
196
194
194
196
199
199
193
191
195
200
202
201
198
192
190
188
188
192
197
197
194
190
186
186
186
188
198
207
209
203
195
193
199
209
211
201
191
185
185
190
195
197
194
194
191
190
188
186
188
194
197
192
186
186
192
200
198
194
192
195
196
200
198
192
189
187
190
192
194
194
195
196
190
185
182
188
194
198
199
196
193
193
195
199
202
200
193
187
185
187
190
192
187
189
192
197
198
195
191
193
195
192
186
187
190
197
199
198
191
186
186
187
188
191
190
196
199
198
195
195
200
204
199
192
188
191
194
195
191
191
195
196
192
189
193
198
196
190
187
188
192
189
184
190
199
202
200
196
191
190
193
195
199
199
194
194
196
198
193
183
179
179
186
192
196
198
201
200
198
196
199
201
200
198
199
203
203
197
193
191
194
197
194
191
194
196
195
191
191
197
198
188
179
201
209
203
195
189
189
192
195
202
208
207
199
192
189
191
193
187
183
187
196
204
201
198
199
202
201
195
190
190
193
196
199
202
203
200
195
192
190
193
197
199
196
192
187
186
189
196
195
187
179
206
208
200
190
184
191
200
204
203
202
202
200
196
189
188
191
191
193
198
204
205
198
191
191
197
198
192
187
188
191
192
189
188
191
195
192
189
189
193
200
199
195
190
184
180
180
185
191
189
183
191
190
187
183
187
195
202
204
198
193
196
202
205
201
193
188
190
194
198
196
191
185
182
186
190
192
190
190
193
195
193
185
182
187
190
187
185
189
198
200
196
191
192
190
186
181
185
192
195
189
202
199
193
189
189
189
192
194
192
193
193
191
188
189
192
196
202
203
200
197
199
205
207
200
191
185
184
186
188
189
191
193
199
200
195
189
186
187
185
181
176
174
171
169
171
176
186
194
202
205
201
185
177
181
190
194
197
198
197
196
192
187
182
178
175
177
185
195
198
195
194
195
199
200
192
187
186
192
198
202
201
202
204
203
197
189
183
183
187
190
192
191
188
184
183
183
183
183
183
194
198
184
179
187
196
201
203
206
205
202
196
193
187
178
167
165
177
188
188
178
175
183
196
201
198
191
189
193
199
205
206
205
204
203
199
194
190
191
196
200
206
208
205
199
189
181
179
176
177
186
193
191
193
196
202
199
196
199
204
205
205
205
202
189
176
176
185
190
181
167
167
183
200
208
204
194
186
186
192
200
204
201
198
199
200
203
202
200
199
200
200
200
201
196
183
171
169
176
183
187
191
193
195
198
196
187
182
186
198
208
212
212
208
198
194
194
198
195
186
179
185
199
209
211
206
196
185
179
184
194
197
193
187
192
201
211
211
203
198
192
186
182
183
184
177
171
169
179
188
189
187
188
194
197
192
183
178
185
203
212
214
206
198
195
199
202
199
192
192
197
205
209
208
206
204
197
187
179
180
188
192
188
186
192
204
213
211
203
194
190
184
179
179
178
178
176
179
183
189
189
184
188
196
199
194
186
186
193
206
216
212
195
180
180
192
202
199
192
194
201
204
201
196
196
196
194
187
185
188
191
189
186
189
198
203
209
205
197
191
191
193
197
197
194
191
190
190
191
190
191
193
196
197
196
192
191
190
193
200
207
203
188
172
170
183
199
205
200
195
191
185
182
187
191
192
186
184
192
200
198
190
185
190
198
196
194
190
188
188
189
199
213
219
213
201
193
191
191
193
191
199
196
194
193
192
193
191
187
186
189
190
187
182
181
187
197
202
204
196
186
174
172
180
188
189
181
180
191
203
201
191
185
189
192
183
179
181
186
190
190
197
209
218
212
198
188
184
183
185
186
189
185
187
194
200
199
192
186
182
178
179
187
197
200
197
191
189
193
195
193
188
183
185
189
191
188
185
187
192
195
194
193
189
184
178
175
180
189
195
195
194
196
198
193
187
185
182
181
178
181
178
177
186
200
206
202
194
190
184
176
170
180
197
205
199
185
180
186
194
200
204
202
196
197
201
205
197
186
181
188
199
201
193
182
180
183
189
191
193
193
192
191
185
182
185
190
191
191
186
185
181
185
194
202
203
194
189
186
185
175
169
177
188
191
186
182
183
190
194
197
203
208
206
200
202
205
204
198
191
194
203
203
194
185
186
193
192
187
184
189
195
197
194
192
193
196
196
196
195
192
188
197
205
203
193
180
176
179
181
176
174
180
185
183
178
183
194
200
194
186
189
199
204
197
188
187
198
209
211
207
201
197
195
194
195
196
192
183
181
190
201
205
206
202
199
194
191
191
190
191
193
204
210
202
184
174
176
185
186
184
185
190
190
185
183
194
205
207
195
180
180
193
200
193
181
177
189
207
214
209
199
194
193
196
200
199
196
190
191
193
200
202
198
194
190
188
189
189
190
190
197
207
210
200
184
179
190
202
201
195
193
194
192
186
189
198
209
207
194
185
186
194
196
191
187
187
190
194
197
197
196
195
191
190
194
199
208
206
203
195
191
188
184
180
180
184
194
196
196
192
200
207
208
199
188
190
201
208
205
198
193
193
188
181
183
191
201
197
192
192
196
195
188
185
193
198
196
185
180
184
192
193
185
179
184
195
208
210
205
197
191
187
182
178
182
192
198
198
195
196
200
204
203
200
200
200
204
201
196
194
192
190
185
181
185
190
195
193
194
198
199
194
187
184
191
198
197
189
183
184
186
187
185
186
188
192
195
197
202
204
206
201
191
185
190
196
200
194
191
197
200
198
196
200
207
207
199
189
188
191
193
190
190
194
201
204
203
201
199
199
197
193
193
195
196
193
192
190
190
187
183
184
193
203
205
194
184
184
198
212
218
211
197
189
192
197
195
186
182
188
199
193
191
200
208
203
190
179
184
192
197
195
196
201
211
214
213
209
202
196
189
190
197
205
203
195
187
183
185
186
186
188
196
207
208
194
186
186
195
205
206
201
194
191
193
190
185
176
172
177
195
186
192
202
206
198
183
178
183
195
205
207
203
200
204
207
209
206
197
187
181
183
195
206
211
205
192
181
178
185
193
197
194
191
190
191
191
193
192
187
183
183
187
191
191
186
181
174
174
180
185
183
194
204
205
196
187
186
191
197
206
211
208
201
198
197
199
196
188
181
182
186
191
198
204
203
195
183
180
188
199
203
193
181
179
185
195
198
190
180
174
174
182
188
191
188
183
182
186
194
185
186
194
201
200
195
198
204
203
196
189
193
200
201
200
197
194
190
185
183
188
191
192
191
191
191
189
184
181
186
195
201
196
187
184
193
199
202
192
183
178
178
183
190
197
196
193
190
196
202
196
190
189
189
187
191
200
212
208
188
169
170
185
198
202
198
191
187
185
189
197
200
197
190
184
183
184
184
180
178
183
192
197
200
203
205
209
204
194
185
181
186
194
205
209
206
198
194
195
199
197
189
184
183
183
187
194
203
198
184
170
172
185
197
198
193
187
184
185
190
198
201
198
194
189
188
190
189
183
177
177
184
194
201
206
209
206
199
186
179
182
190
204
213
214
208
199
196
193
189
187
182
184
190
195
193
188
189
190
189
186
186
189
194
195
190
186
185
187
191
196
195
194
195
198
202
203
200
195
188
186
183
186
190
195
198
198
195
187
183
184
190
196
201
200
199
198
197
194
186
184
185
192
202
205
198
191
190
197
201
196
188
184
191
198
200
195
196
198
200
196
190
188
192
201
206
206
202
198
199
195
187
183
181
185
188
193
197
198
195
190
189
185
184
187
191
196
197
195
190
194
201
206
205
202
195
193
200
209
210
199
185
182
192
205
207
202
201
206
208
199
187
181
185
192
197
199
198
198
195
190
186
185
183
184
187
193
199
200
199
196
194
191
189
189
189
194
197
198
196
199
207
207
198
187
185
193
202
210
210
200
191
188
195
200
200
198
198
203
205
199
190
187
186
189
194
199
201
198
187
179
183
189
194
194
190
189
190
190
191
193
199
201
199
197
196
196
198
198
200
188
193
195
187
181
183
192
200
201
201
199
195
189
185
187
190
193
195
193
195
195
196
200
201
198
198
207
210
203
187
176
183
198
204
198
189
183
181
183
186
191
193
195
196
198
200
199
197
194
193
177
187
192
187
183
184
189
192
191
192
196
192
183
175
174
182
190
192
189
184
185
192
203
203
197
193
197
204
202
191
185
190
201
203
198
189
185
184
188
191
190
189
188
187
191
194
196
194
190
185
189
201
202
195
188
184
182
183
184
187
191
189
184
178
178
182
189
191
190
185
181
180
188
192
187
180
181
188
195
197
195
195
197
198
195
188
185
193
197
198
194
192
196
196
189
183
184
190
189
184
205
212
210
200
193
186
183
181
180
183
189
190
188
189
193
194
194
193
195
193
187
182
182
186
188
186
183
188
197
203
199
194
192
193
190
185
184
191
199
200
197
199
207
209
194
181
179
187
189
186
207
206
201
199
198
196
197
195
192
192
191
190
190
193
199
203
202
199
199
200
196
190
187
194
204
207
201
197
201
207
202
193
188
188
189
185
184
189
196
197
195
196
202
204
198
185
182
184
188
188
202
199
198
196
194
197
204
210
210
206
197
188
183
184
189
195
196
192
191
195
193
188
188
199
214
217
204
193
195
204
203
189
180
184
192
194
191
188
192
194
193
189
187
190
190
188
187
186
186
188
205
203
198
192
183
184
195
207
214
210
199
191
185
180
178
179
179
181
183
185
183
181
186
198
211
210
196
185
187
195
194
181
174
184
198
203
197
190
190
193
195
192
186
181
181
186
192
196
195
192
213
208
199
186
174
170
177
191
199
198
196
196
194
186
177
175
177
181
184
185
183
180
183
193
203
203
197
192
195
196
189
178
175
185
197
200
195
191
191
195
197
198
195
188
182
184
192
201
206
205
210
203
195
189
178
171
174
183
189
190
192
192
193
186
184
185
192
195
197
194
187
179
179
187
198
204
204
205
207
205
196
186
180
185
188
189
192
195
198
198
195
192
195
197
194
189
190
195
205
209
199
191
189
191
190
183
184
183
187
186
183
179
180
185
191
198
202
203
203
198
191
181
177
184
197
205
206
205
203
205
203
197
192
189
188
189
192
194
198
197
192
186
187
195
201
197
188
187
197
206
194
189
189
194
196
193
187
183
183
182
181
177
178
187
194
198
198
195
197
196
192
185
183
187
198
205
201
193
187
188
191
197
201
202
201
198
191
189
189
192
193
191
187
189
194
192
186
183
191
202
200
198
195
200
201
197
188
181
181
183
184
189
187
189
190
188
188
189
191
191
194
195
196
196
198
199
198
191
181
175
176
186
199
204
203
195
187
185
187
192
196
197
194
192
190
189
185
182
183
192
200
199
201
204
204
199
188
182
185
192
196
196
193
186
179
180
189
196
197
195
196
200
202
201
196
197
201
201
197
187
178
179
186
190
188
184
182
189
195
196
195
195
195
194
192
189
187
186
185
185
190
195
199
201
199
194
188
187
192
196
197
196
191
183
180
183
192
197
198
196
198
200
198
194
193
195
200
208
210
205
193
182
176
178
180
181
188
196
204
203
197
195
192
192
191
193
197
197
190
184
188
191
192
190
186
184
189
193
197
199
198
197
193
189
191
195
197
196
195
198
200
199
192
190
191
193
194
197
199
201
194
183
177
179
187
194
198
204
208
212
207
199
192
189
191
197
202
201
194
185
192
190
188
184
179
183
192
201
203
201
199
200
200
197
197
198
196
194
195
199
200
199
194
191
190
189
186
184
186
187
184
184
185
192
199
203
204
207
210
212
210
203
195
191
191
196
199
197
195
191
193
187
186
187
187
189
198
203
202
199
196
197
200
196
189
183
185
188
196
199
200
199
199
195
189
186
186
193
195
191
186
186
191
198
200
200
200
200
202
202
203
201
196
192
190
187
189
193
200
200
189
185
188
198
199
195
195
197
199
198
194
190
188
184
179
176
181
187
197
200
201
200
198
194
188
186
192
203
210
204
197
189
190
192
191
192
191
192
194
197
198
199
197
193
190
186
188
193
201
200
189
190
195
200
200
193
186
186
196
201
201
189
180
177
182
188
192
194
196
199
202
200
197
194
191
190
191
197
202
200
194
186
182
182
187
191
192
191
192
196
200
199
197
195
194
196
196
192
187
184
194
193
193
192
191
189
183
185
197
209
209
197
184
181
189
198
199
195
194
197
199
199
196
197
198
195
188
183
185
188
186
181
178
183
190
195
193
190
191
195
199
199
197
197
201
200
197
189
178
178
190
190
184
181
182
187
190
194
198
204
207
203
196
193
193
193
188
185
186
190
193
193
195
199
201
195
186
182
184
187
186
183
185
193
200
197
191
190
191
191
189
188
193
197
200
197
193
189
185
186
175
178
179
177
180
187
191
194
191
191
194
199
204
202
193
183
175
174
181
187
191
193
194
197
197
194
190
190
192
193
191
190
194
200
201
193
185
188
189
184
175
175
187
196
194
189
189
194
197
194
192
198
199
198
192
191
192
191
190
192
192
193
192
192
194
196
197
192
186
181
179
184
193
195
191
185
185
189
195
197
199
200
202
198
186
178
182
191
199
199
191
184
181
180
182
185
189
193
185
175
203
202
198
193
187
187
192
195
196
195
191
192
191
188
186
187
198
203
200
189
181
185
196
201
197
190
191
202
213
214
207
199
195
189
185
182
184
194
201
197
185
175
176
182
185
186
188
186
180
177
201
201
196
193
188
188
193
199
199
196
193
202
209
203
190
183
195
207
207
193
182
184
197
202
203
200
201
206
213
211
201
187
180
181
188
193
195
199
203
198
191
187
191
195
194
184
174
173
178
183
200
199
195
192
191
189
189
195
199
199
204
217
226
217
197
187
195
207
205
194
186
191
198
201
202
202
201
197
197
197
191
178
171
178
196
205
206
201
199
197
195
197
202
206
199
183
170
170
179
187
205
199
194
194
193
190
187
190
200
206
209
214
215
209
198
195
198
203
201
196
198
200
199
199
201
202
196
187
183
187
189
182
174
179
196
211
211
201
190
187
187
189
192
197
194
184
177
179
188
189
196
193
194
201
205
200
190
195
205
210
202
189
184
188
198
201
199
194
193
196
202
202
199
197
198
201
196
187
183
188
198
195
188
182
192
207
212
203
190
181
178
180
180
182
185
186
189
191
190
186
179
184
195
205
207
201
194
195
203
203
189
169
162
176
197
204
199
190
188
194
197
196
193
196
198
198
195
196
196
202
208
210
205
195
194
200
209
206
196
185
183
189
193
190
186
187
192
191
188
178
183
188
189
189
187
188
188
190
192
193
187
172
166
176
192
200
197
192
194
197
191
187
190
196
196
189
190
200
213
215
210
210
213
209
199
193
198
204
202
195
194
206
212
208
196
190
189
186
183
178
203
196
182
169
167
173
180
186
188
194
195
194
190
188
187
187
189
193
197
197
189
183
187
194
193
184
184
198
214
214
203
199
203
202
194
184
184
192
198
199
202
212
216
211
199
190
184
182
182
182
207
198
182
170
172
179
187
192
194
196
199
203
200
193
184
181
183
189
195
194
189
186
188
192
193
190
188
194
200
199
195
191
188
183
181
182
187
192
193
193
197
204
205
200
194
187
188
189
189
187
195
191
187
187
192
194
194
194
192
188
187
190
191
186
179
179
185
192
192
189
192
196
196
194
195
198
194
187
183
187
195
195
181
170
175
192
204
202
191
185
193
202
203
197
193
193
198
199
198
192
191
191
196
202
204
197
189
184
179
179
180
187
187
180
175
181
191
197
192
187
193
200
203
198
197
197
194
186
178
186
196
200
185
174
182
200
208
200
185
184
192
200
202
199
197
198
199
197
194
191
192
201
207
210
200
189
180
176
178
183
191
197
198
190
182
185
193
197
193
188
190
198
203
199
193
190
190
188
187
190
192
192
186
185
189
193
191
184
180
187
195
201
201
200
200
197
194
188
185
186
191
203
208
201
189
180
181
187
191
196
201
201
202
197
193
193
197
197
194
189
189
194
197
194
188
185
188
194
195
192
188
184
185
188
190
184
177
173
179
192
201
203
199
194
191
192
191
189
186
185
187
197
200
192
185
189
198
206
204
199
192
190
190
189
192
197
198
195
192
191
192
194
192
187
185
189
191
193
193
192
190
185
184
182
184
185
183
184
190
198
202
202
192
181
181
185
190
190
187
185
187
196
198
198
199
205
211
211
202
193
187
184
182
180
182
187
190
190
191
191
191
188
183
181
185
188
187
184
186
193
196
195
187
180
182
187
195
200
203
204
203
192
181
173
177
183
186
180
177
181
192
194
195
204
212
214
207
197
190
191
192
191
189
184
182
181
186
190
193
189
181
177
178
184
186
183
179
182
187
196
196
194
190
186
186
188
193
201
207
209
205
194
183
180
189
195
191
178
171
178
195
193
192
201
206
199
188
182
187
195
198
195
192
193
192
192
194
198
196
189
179
178
187
194
190
182
178
185
194
195
190
188
191
194
192
185
185
192
205
213
213
206
201
196
200
205
202
191
180
180
198
192
191
191
189
177
173
179
190
195
192
187
189
193
197
198
201
201
197
190
186
189
199
203
199
193
190
193
193
190
187
191
195
195
188
182
183
191
201
209
215
216
214
206
197
199
202
201
194
187
199
194
193
191
179
169
172
185
194
192
185
185
188
191
192
194
197
196
195
192
194
199
203
206
207
209
205
196
189
188
192
199
195
190
181
180
187
194
196
198
200
204
208
199
189
185
191
198
200
199
196
191
193
192
185
181
184
192
193
187
185
190
196
197
194
193
193
194
192
195
197
198
197
200
207
211
205
195
187
188
194
197
193
184
180
182
187
192
190
183
180
183
188
189
186
181
182
191
202
212
187
184
188
194
197
197
196
194
188
180
178
187
197
199
198
196
194
195
199
200
199
194
190
192
195
196
193
188
187
187
191
192
193
189
188
185
186
186
185
181
172
169
171
182
189
188
184
189
202
217
184
184
190
197
201
202
201
196
188
178
174
180
191
199
199
198
197
201
205
206
203
196
189
186
182
182
185
187
187
185
185
189
195
202
202
194
187
184
184
185
179
175
176
187
193
193
189
191
200
212
182
187
195
197
195
193
196
202
202
194
185
186
193
198
197
194
192
196
200
202
203
200
194
188
182
183
187
189
188
185
183
186
194
203
204
198
190
185
185
187
188
187
188
194
196
196
193
192
196
197
183
189
196
194
185
180
187
203
213
212
203
197
197
196
194
190
188
186
190
193
196
197
195
193
195
196
196
191
187
187
188
190
192
195
197
198
193
190
188
188
187
186
186
191
197
199
197
191
187
185
186
190
192
189
182
178
183
197
210
211
202
192
187
189
193
194
190
189
188
189
191
189
190
195
202
204
197
187
184
189
195
195
193
191
192
194
195
195
195
190
184
177
176
184
195
200
198
191
186
184
188
190
191
189
184
179
184
193
200
200
190
182
179
187
197
201
197
192
191
192
189
185
184
188
195
196
189
182
182
185
191
196
195
193
188
189
192
195
194
189
187
184
185
186
189
191
192
192
191
192
184
188
193
191
185
184
189
199
202
199
190
184
187
194
202
203
198
193
192
193
193
190
186
185
186
184
187
189
187
183
180
186
194
197
192
188
187
186
187
188
193
198
200
196
189
186
189
194
197
198
175
184
193
189
181
183
196
208
212
206
200
196
197
198
200
199
196
192
191
193
194
195
196
193
186
184
191
199
197
183
173
178
192
202
199
190
183
180
182
188
193
200
202
196
191
190
193
197
200
201
186
192
195
187
177
179
193
205
208
207
204
202
196
191
188
189
191
191
190
191
193
197
203
201
192
187
192
198
196
186
179
184
195
202
198
191
188
188
189
190
192
193
194
193
193
194
195
197
200
202
208
210
202
187
180
180
183
188
191
194
197
197
192
183
179
179
185
189
191
189
190
194
203
203
195
185
182
184
187
190
191
195
199
199
194
191
190
195
199
196
193
190
190
192
192
190
193
197
201
202
216
212
201
193
189
189
183
175
172
178
187
192
192
189
186
185
187
189
189
189
187
191
198
199
194
183
179
179
185
191
192
195
197
193
188
183
181
192
199
202
196
191
191
195
193
189
192
197
201
198
204
201
199
198
199
200
195
183
177
179
184
188
192
194
194
192
189
190
188
186
184
183
187
192
194
190
187
187
191
194
193
190
186
187
187
181
178
184
196
203
198
191
187
189
192
192
194
198
197
195
201
200
202
202
199
199
201
201
200
193
189
186
184
186
186
186
187
188
190
187
183
177
177
187
197
199
194
189
193
200
197
184
175
183
191
191
184
186
194
201
197
186
177
181
189
193
192
191
191
194
209
207
202
195
191
193
203
211
211
203
195
191
186
180
174
176
181
186
189
187
184
177
178
191
204
204
190
177
179
191
194
185
177
184
200
206
199
191
193
198
196
187
179
179
183
189
186
185
188
194
209
200
191
184
183
191
202
206
200
193
195
203
199
186
176
178
185
191
193
190
186
182
184
195
205
203
188
172
172
182
189
189
189
194
205
206
199
191
191
194
195
194
192
190
185
184
183
187
191
194
193
184
179
180
186
193
199
194
182
177
188
203
208
196
185
184
192
197
199
194
188
182
182
190
198
199
192
185
187
193
197
199
195
195
196
196
191
189
188
191
195
198
200
198
193
187
186
190
194
197
182
178
182
188
193
196
195
186
174
168
176
192
199
197
192
189
190
192
194
193
191
183
179
182
190
196
194
195
198
203
206
204
196
187
184
187
188
187
186
190
195
198
199
198
197
195
192
192
197
202
192
192
194
196
196
197
193
185
176
170
173
181
189
195
194
190
184
179
184
189
193
192
186
185
189
194
194
189
186
189
197
199
194
188
184
185
186
187
188
191
196
197
196
197
200
199
193
190
193
203
206
201
196
195
196
196
193
187
184
181
182
184
190
193
194
188
185
182
183
188
194
195
195
192
193
196
195
189
179
175
179
188
192
191
186
184
187
190
194
196
197
196
195
196
200
199
193
182
183
196
202
196
190
192
194
196
194
192
192
195
194
193
193
190
188
189
191
194
194
194
195
195
194
190
192
197
201
201
194
185
178
180
188
192
190
184
183
190
199
200
196
192
192
195
198
199
194
187
182
185
192
190
187
185
186
191
197
200
200
198
197
196
191
186
186
189
194
196
195
198
198
195
186
182
184
189
196
202
208
204
192
182
186
192
193
189
185
187
193
194
189
187
187
191
197
202
207
201
185
174
190
191
188
184
181
190
199
205
203
201
199
197
193
189
192
195
193
186
185
192
198
198
192
189
188
187
183
188
199
203
197
188
188
194
198
197
195
194
194
193
188
185
185
190
198
211
212
203
184
170
194
194
190
187
186
192
200
204
203
202
204
205
201
196
195
195
187
178
177
186
196
200
204
201
197
188
181
181
187
192
193
194
198
201
202
201
202
204
204
199
191
186
186
193
202
210
204
192
181
176
191
188
190
194
196
198
199
200
199
199
203
203
198
191
183
181
183
186
187
188
193
197
198
194
189
186
189
193
196
195
196
200
205
204
200
198
198
202
203
200
193
187
186
191
195
197
191
187
189
191
188
184
190
198
201
198
195
195
197
196
193
189
186
179
174
175
186
197
205
202
198
189
183
177
176
183
194
203
207
205
204
202
201
196
195
193
192
191
192
192
191
187
186
189
191
191
190
190
196
199
189
182
187
195
199
195
193
193
195
195
191
185
181
181
185
190
198
206
210
208
199
187
177
174
178
185
192
194
198
199
197
192
185
184
187
192
192
188
186
188
191
189
188
189
193
197
195
189
186
188
190
178
175
183
191
194
191
190
193
196
195
191
192
196
202
206
204
201
198
195
191
186
184
188
191
189
186
185
191
196
192
186
179
182
189
194
193
191
190
192
195
196
197
198
203
203
196
184
177
184
181
171
167
174
186
194
193
187
186
190
196
199
201
208
208
204
196
188
184
183
184
188
194
197
197
189
183
187
194
197
191
185
186
192
196
192
190
191
194
195
194
193
196
199
202
197
193
187
183
189
178
177
176
179
187
194
194
187
181
181
188
195
202
204
203
196
187
181
180
184
190
197
200
198
193
187
185
189
193
190
188
187
194
200
198
189
183
188
195
194
183
179
184
192
194
192
192
196
197
195
188
194
199
198
193
193
191
188
187
192
198
198
192
187
191
196
195
189
182
180
182
187
190
189
183
178
174
175
179
183
192
199
201
194
184
181
188
200
208
210
206
203
201
197
192
190
191
191
188
183
201
207
208
199
191
189
192
192
189
190
191
193
194
191
191
194
202
202
198
192
188
191
194
191
185
176
172
176
184
190
198
199
198
191
183
180
189
200
206
199
186
179
183
189
193
192
192
194
192
185
201
208
208
204
198
195
194
196
195
190
189
196
208
209
201
196
200
211
213
209
199
194
192
190
186
185
184
186
190
194
195
188
183
182
185
189
194
200
199
191
176
170
177
191
198
196
194
193
193
189
198
194
195
195
196
196
196
200
199
194
191
198
210
213
204
194
198
210
214
211
202
192
183
180
185
193
196
194
192
193
189
180
176
182
194
201
198
191
188
187
182
179
184
195
205
203
197
192
192
193
200
190
180
183
191
196
199
203
206
203
193
189
190
195
195
195
198
204
204
201
198
189
182
175
182
194
200
196
190
186
188
186
184
189
202
208
198
181
174
181
185
188
189
196
205
207
200
192
190
196
201
194
190
192
198
202
201
205
211
206
191
175
173
181
192
195
196
193
188
188
190
190
186
179
181
193
202
198
187
183
188
196
195
189
190
194
195
185
176
175
181
186
191
194
198
200
198
192
192
196
192
199
207
212
212
208
201
200
202
200
188
175
176
187
199
196
190
182
181
186
193
198
198
195
190
194
199
199
192
187
193
201
201
188
176
179
192
198
193
182
178
182
194
195
193
189
187
187
190
195
193
202
209
214
212
207
199
192
189
190
189
188
190
196
199
194
186
182
187
196
202
206
209
207
199
192
191
197
201
199
196
200
202
195
185
183
192
201
201
192
185
190
195
197
191
186
180
182
187
194
206
206
202
198
199
200
196
189
182
184
192
199
199
195
193
190
187
189
192
197
202
206
207
206
198
188
186
195
203
202
191
187
193
202
204
199
195
193
193
192
190
192
192
189
187
184
181
181
187
195
213
209
198
190
189
193
193
190
186
189
195
201
194
184
181
186
193
195
191
189
192
197
197
192
186
184
188
197
201
195
184
180
185
196
204
203
197
189
182
183
189
194
188
184
181
183
185
190
195
198
204
201
195
190
189
191
191
191
192
195
199
201
189
175
172
185
198
198
188
179
183
189
189
181
177
182
191
197
198
194
191
190
186
182
186
195
198
191
181
182
188
195
192
184
183
185
189
193
198
198
197
197
194
192
192
192
189
189
194
202
209
206
191
178
176
186
196
197
188
181
185
192
192
186
181
183
189
189
190
194
198
198
188
179
177
187
195
194
187
183
186
188
188
184
187
192
191
191
190
191
197
200
200
199
197
193
192
195
202
208
209
206
197
190
188
189
191
191
189
190
193
198
201
201
197
190
183
177
176
183
190
191
187
181
185
190
192
191
187
184
178
172
172
182
191
196
194
187
186
188
192
200
202
199
195
192
197
203
205
201
194
188
189
195
199
193
187
183
187
190
195
199
202
204
202
196
187
175
169
171
176
180
185
191
195
193
188
181
181
183
182
180
179
183
191
194
193
191
189
188
183
192
195
191
192
192
198
203
200
188
176
172
180
192
198
194
185
180
181
185
192
193
192
192
195
197
193
185
176
176
180
184
187
193
197
194
185
177
179
187
197
200
194
187
184
186
190
190
189
187
184
184
184
187
191
196
197
194
189
183
178
178
183
189
191
187
182
181
183
184
185
184
185
188
193
193
191
190
190
194
197
197
195
193
190
188
183
183
186
193
200
200
192
184
181
184
184
177
171
171
193
185
180
185
193
197
190
185
185
189
192
192
191
189
184
180
181
185
187
183
177
178
189
197
195
186
182
188
198
204
202
196
190
187
183
184
187
191
196
195
191
186
184
186
193
195
184
168
159
167
193
187
184
188
189
187
185
189
195
195
192
189
189
187
184
180
183
188
189
182
175
180
197
204
197
184
181
192
199
198
189
183
184
181
180
183
192
200
202
196
191
188
191
197
201
203
194
183
175
177
185
186
191
191
181
176
184
201
207
194
181
175
180
185
185
185
188
192
190
183
182
190
199
198
189
183
188
196
196
189
183
184
187
187
181
183
191
199
202
200
197
203
206
202
197
198
203
205
200
189
182
184
192
190
179
173
187
205
207
188
171
170
179
188
190
194
198
197
193
191
196
200
199
193
189
192
198
198
193
188
187
191
193
191
186
184
187
195
198
199
202
208
210
198
189
189
201
209
204
191
188
184
185
184
180
180
189
196
192
181
173
177
186
191
197
202
207
205
203
203
200
202
198
196
199
203
201
198
193
190
190
189
189
187
187
187
187
191
193
192
194
195
198
198
192
189
189
192
194
195
191
183
182
184
189
192
186
178
172
174
178
186
189
193
198
204
208
210
211
209
203
198
195
197
201
202
200
197
196
194
191
186
185
186
188
186
185
184
186
187
185
182
184
189
190
185
178
179
192
202
190
188
191
195
199
198
184
171
169
177
190
196
193
193
197
202
206
208
210
210
205
198
191
188
188
189
193
197
199
197
192
186
186
188
187
183
178
180
184
189
189
184
181
181
183
179
176
182
195
205
189
198
207
207
200
191
183
182
185
195
203
207
204
202
200
200
198
197
196
200
204
200
191
183
179
182
188
195
197
194
189
188
189
188
186
183
178
180
185
191
193
188
183
185
185
183
185
187
196
199
190
202
211
205
193
183
183
193
201
206
208
208
206
203
202
200
194
187
183
186
196
199
195
189
186
189
192
190
188
187
188
189
189
188
187
186
187
185
187
190
190
185
184
188
196
199
196
189
185
185
189
192
195
191
184
181
183
188
192
196
195
194
192
191
194
196
191
185
180
182
189
194
194
195
198
201
193
185
181
187
195
198
194
191
189
191
193
192
192
190
186
182
182
190
204
208
200
187
178
179
179
178
179
181
182
180
180
180
179
181
179
179
178
178
182
187
188
187
185
187
190
190
192
195
197
195
187
181
183
194
205
207
201
194
189
190
194
199
200
198
194
188
187
193
200
201
195
184
178
179
174
173
180
183
182
180
182
186
187
184
182
181
181
182
182
185
187
187
188
189
190
192
191
189
187
182
179
182
192
201
207
208
202
196
188
187
193
201
205
202
200
200
200
195
191
189
186
185
184
184
180
186
194
192
183
181
192
206
208
201
197
195
196
196
194
192
188
187
187
190
190
190
192
192
187
182
182
187
195
198
196
195
198
197
191
187
189
194
198
198
198
200
202
194
186
182
185
189
192
195
194
200
201
193
186
191
205
218
217
211
203
201
201
200
199
196
193
190
191
192
192
191
194
196
198
197
195
194
193
189
185
186
192
196
195
192
189
188
188
190
194
196
196
190
183
180
183
189
195
203
204
202
195
188
189
195
204
206
204
200
196
194
192
190
188
188
190
195
198
197
194
192
196
200
203
203
201
195
188
184
184
187
190
195
197
196
191
187
187
191
195
194
191
186
180
179
183
189
194
201
202
196
188
186
189
195
193
186
182
183
186
186
187
182
176
175
181
190
195
192
188
191
196
199
195
191
189
187
183
183
183
190
194
195
194
192
188
190
193
198
197
194
188
185
184
182
187
191
193
192
193
194
193
191
188
187
183
177
174
177
181
185
185
181
174
171
175
182
187
185
186
190
194
193
184
178
179
183
186
184
184
188
195
196
192
183
182
190
199
205
199
190
183
183
188
190
193
193
193
192
191
198
202
199
190
186
185
186
186
182
183
184
183
179
176
172
176
183
188
189
192
192
191
187
183
180
184
187
189
190
190
191
194
194
189
182
178
188
200
206
197
185
178
183
191
194
190
188
192
200
190
198
198
195
190
194
201
203
198
191
188
186
185
181
179
183
189
192
195
194
195
193
190
187
190
194
193
187
185
189
196
198
196
194
191
186
184
187
197
201
194
184
178
187
195
194
186
183
189
201
187
184
183
185
191
203
214
211
198
187
188
196
198
192
190
194
201
202
198
193
192
190
189
190
196
199
192
180
176
182
195
202
201
196
193
191
189
188
190
194
191
187
187
193
196
191
186
184
187
193
179
177
180
184
190
201
209
201
187
180
190
207
213
203
193
195
200
200
196
192
187
186
189
192
195
194
188
180
178
185
196
202
201
196
194
193
190
186
184
186
189
193
193
193
190
189
188
191
191
190
176
181
188
189
187
190
192
190
183
181
192
206
212
204
193
190
190
189
187
189
191
192
191
189
190
189
186
182
181
188
196
200
197
190
187
187
186
183
181
183
191
197
197
194
191
191
193
195
196
194
181
186
191
189
182
180
185
188
191
191
193
196
199
200
196
190
181
174
175
186
194
196
191
185
188
191
190
187
184
187
195
198
195
187
180
182
185
186
188
191
197
199
197
196
197
199
199
195
195
201
187
186
183
180
180
181
186
192
197
196
194
190
190
196
198
194
186
179
177
183
190
189
185
185
191
201
202
196
187
184
188
194
195
188
182
181
186
194
201
201
200
197
194
198
204
207
203
195
193
198
193
186
181
180
183
190
195
198
198
198
196
193
191
191
193
194
193
191
189
187
184
179
177
184
197
207
209
202
193
186
184
185
191
195
192
187
188
195
202
201
196
194
193
195
203
206
206
199
193
192
202
195
189
188
192
201
207
205
199
198
197
194
189
181
181
187
192
195
196
194
186
178
177
187
198
203
200
199
200
196
186
181
187
196
202
195
189
188
190
189
189
188
190
193
196
205
210
207
193
182
207
205
196
190
195
206
214
209
198
193
196
196
188
175
173
181
187
189
191
194
192
190
189
196
199
196
191
193
203
201
191
184
190
200
202
197
190
186
182
177
177
182
188
192
199
207
210
204
190
177
200
197
191
188
195
206
208
200
189
187
193
197
190
180
179
183
187
186
185
187
191
193
197
199
197
193
191
195
202
201
196
194
200
202
199
192
190
186
184
179
177
180
184
193
202
209
205
193
180
175
187
186
186
190
198
202
198
189
182
183
189
194
194
189
186
190
194
195
189
185
182
183
186
186
186
189
195
201
202
201
200
204
204
200
195
188
186
184
184
185
184
182
184
191
201
204
198
188
182
180
180
180
187
196
199
197
193
191
185
183
182
189
195
194
190
192
197
200
198
188
182
179
176
178
183
189
193
195
197
201
204
205
202
198
194
191
184
180
182
185
186
184
185
190
196
198
192
188
186
188
183
180
185
192
193
194
195
199
194
183
179
183
195
201
197
192
189
192
194
192
190
185
183
185
190
192
191
189
193
201
204
203
198
195
193
193
190
185
184
185
186
185
185
188
195
197
192
188
187
190
188
179
177
183
189
192
195
198
193
184
180
186
197
205
202
193
186
184
187
189
187
186
188
193
194
192
191
195
200
202
201
195
192
192
192
194
193
194
193
191
188
186
184
185
192
195
193
184
181
190
190
183
178
181
188
191
189
187
184
182
183
189
197
202
202
198
194
190
186
182
181
184
188
190
189
187
192
201
204
200
189
184
185
189
187
188
189
194
202
202
195
188
182
182
187
191
192
187
183
190
198
199
191
188
188
191
189
184
180
181
187
190
191
194
199
202
202
197
190
186
188
193
193
190
187
186
192
195
193
185
177
178
182
185
182
176
176
187
202
208
202
191
183
181
185
189
194
197
196
193
189
189
190
191
193
194
191
187
189
202
215
209
195
186
189
195
196
190
185
190
197
198
195
188
184
184
184
183
181
185
195
201
203
198
191
189
192
195
195
196
197
196
194
189
187
188
191
193
195
197
189
194
197
194
194
196
194
190
191
198
203
200
192
188
191
194
195
190
189
194
200
200
191
184
182
183
183
177
172
177
192
206
212
206
196
189
187
192
193
192
190
192
194
192
190
189
192
198
199
196
192
201
206
206
202
198
195
195
196
197
192
186
187
190
193
193
193
196
201
208
207
197
185
180
183
189
186
178
174
178
189
199
202
198
188
184
185
187
188
187
182
179
184
191
192
192
195
198
197
193
194
194
196
201
201
198
194
196
201
197
186
175
175
183
191
195
195
198
203
206
200
190
179
178
184
192
194
189
188
190
193
192
191
192
193
193
185
178
180
186
187
180
178
183
193
203
200
194
190
190
194
186
178
180
184
188
188
192
197
195
184
173
173
182
190
194
198
200
197
191
190
188
185
180
183
190
198
198
198
196
195
194
197
205
210
204
186
175
176
188
196
191
181
182
192
204
203
192
184
191
196
192
182
178
177
179
183
189
196
194
188
185
186
190
193
195
195
196
192
187
190
195
196
187
179
184
193
197
187
180
183
195
208
211
205
193
183
175
177
186
191
190
184
185
190
195
194
190
190
194
199
203
202
197
190
185
185
191
197
201
202
203
206
205
201
194
191
192
192
191
197
204
206
196
185
186
191
190
176
167
174
193
205
203
189
178
176
180
186
184
180
182
183
188
189
185
182
185
192
202
195
205
212
215
211
205
200
199
199
203
207
213
214
209
203
195
192
191
189
190
197
204
207
200
194
191
190
189
179
174
176
185
194
197
189
184
183
187
189
184
180
177
180
187
188
184
179
181
190
202
197
203
213
220
223
218
210
200
193
193
198
204
205
200
198
201
201
196
188
187
194
202
205
201
195
192
190
191
189
183
176
175
180
193
202
203
196
190
186
183
182
177
174
177
185
187
182
177
181
193
201
205
214
219
219
213
203
192
185
184
190
196
195
190
192
202
208
199
189
183
191
200
199
192
187
188
191
196
194
186
175
171
178
191
202
202
195
185
180
182
183
179
172
173
180
186
181
175
178
190
195
201
205
204
200
195
190
187
187
193
202
206
198
186
183
194
201
197
188
182
188
193
191
181
174
180
190
199
202
196
187
187
188
192
188
183
178
176
179
183
185
180
172
172
178
180
176
173
178
189
191
188
186
186
187
187
187
188
196
208
217
214
199
184
178
183
190
190
188
187
188
192
190
183
178
179
187
198
205
203
200
200
198
191
181
175
173
176
182
185
184
177
170
174
181
183
179
176
181
189
191
187
182
182
186
189
191
195
201
206
206
198
187
179
179
181
184
187
190
194
195
197
198
197
191
188
187
190
192
195
197
198
195
192
190
190
192
191
190
185
175
166
167
178
191
195
192
187
187
187
192
195
194
193
192
193
195
199
199
191
185
178
179
188
191
189
184
183
188
192
195
197
198
197
197
197
191
183
175
177
183
188
191
194
201
208
208
202
192
183
174
168
170
183
192
196
195
194
193
189
188
195
198
196
194
194
196
199
195
185
176
175
188
202
206
199
187
181
179
183
186
188
185
189
193
200
195
184
172
173
183
191
194
197
201
204
202
193
185
180
177
181
185
187
187
188
194
197
197
191
185
184
182
184
189
193
193
193
192
188
184
187
199
211
213
202
190
183
180
180
180
182
184
188
194
198
195
188
184
188
195
199
197
194
193
187
185
181
179
178
182
187
192
189
190
191
191
191
190
188
193
179
167
169
179
187
189
191
194
194
191
191
197
204
204
199
190
187
186
182
182
188
202
209
208
198
192
193
196
195
192
190
187
186
183
185
185
184
184
183
184
188
193
196
199
195
185
179
178
185
198
188
180
177
178
181
185
194
197
193
183
182
187
193
191
189
189
191
189
184
184
198
215
220
209
195
191
195
196
187
177
175
178
180
183
186
193
198
194
190
187
191
196
200
200
193
181
172
176
185
184
190
195
193
184
180
188
200
199
186
171
172
183
188
186
187
190
195
192
185
186
198
207
205
193
184
187
195
193
182
175
177
185
189
186
184
189
195
195
192
189
191
193
191
187
184
183
182
182
181
170
181
193
200
193
185
189
200
198
184
171
173
181
188
189
195
199
201
193
186
188
195
196
188
178
175
181
189
192
186
183
186
193
194
189
182
178
182
188
188
189
191
192
188
184
184
188
191
184
177
176
178
188
196
194
191
187
191
193
189
184
183
183
185
191
202
207
203
194
189
192
198
199
192
184
178
180
184
188
187
185
184
186
188
188
184
182
182
184
185
187
192
195
197
193
190
187
182
177
176
192
187
186
189
194
191
183
179
184
197
205
199
186
183
189
200
204
200
195
194
198
203
205
199
193
186
183
185
188
188
185
181
180
181
184
187
186
184
183
184
186
191
195
200
200
191
181
175
177
184
201
195
190
189
190
188
178
170
176
199
216
211
192
182
187
195
198
196
194
198
203
204
199
191
188
187
192
196
195
193
190
187
186
184
182
184
185
183
181
182
184
185
190
193
195
191
183
180
183
188
196
195
192
188
185
182
174
169
175
191
206
203
190
183
191
200
201
195
191
197
204
202
190
179
177
186
198
202
199
195
192
192
191
184
180
181
183
184
183
182
182
184
188
191
193
193
189
187
190
189
193
196
193
190
185
183
181
178
177
180
184
184
180
183
194
206
206
196
189
193
203
203
192
181
181
190
201
203
195
188
186
187
185
181
179
180
183
185
185
184
184
185
189
194
200
199
196
193
194
192
191
195
195
193
194
193
193
186
180
176
175
176
178
181
190
199
200
195
190
193
200
204
196
191
191
198
201
198
190
186
185
182
178
177
179
183
187
188
190
189
190
189
191
197
203
204
200
195
194
195
188
192
194
195
196
195
194
188
183
179
177
181
181
179
180
182
188
192
194
195
197
197
196
194
196
197
195
193
192
193
193
188
180
177
181
191
198
203
204
201
198
193
192
195
203
206
201
194
191
191
186
190
194
195
191
185
184
185
185
182
181
186
188
184
179
178
181
188
193
194
190
188
189
193
197
196
191
190
194
202
205
201
192
185
185
190
200
212
214
206
199
191
189
192
198
200
198
193
189
187
194
196
197
194
184
178
181
186
187
184
183
188
193
191
188
184
182
186
188
189
186
182
186
196
205
202
195
190
192
199
203
201
198
191
184
184
189
199
202
198
193
190
189
189
191
190
192
193
191
189
199
199
198
190
183
182
190
194
193
187
185
188
192
194
193
192
191
189
191
191
188
183
189
199
209
210
200
189
186
187
190
190
189
189
186
183
180
179
182
188
194
195
193
188
182
180
185
191
193
191
196
193
189
183
184
189
197
203
202
196
188
186
188
192
191
189
189
194
199
199
192
187
189
197
205
204
196
186
181
181
182
182
182
186
190
192
187
179
178
187
196
200
194
184
176
175
183
190
191
186
192
188
183
180
180
183
190
198
203
199
191
184
185
185
182
179
183
190
197
194
190
188
192
196
193
188
186
182
182
181
182
180
182
186
193
195
196
193
191
192
195
194
187
180
177
180
187
191
188
182
193
195
190
187
181
178
181
188
193
192
186
181
181
181
176
173
175
182
187
186
189
196
200
196
183
176
179
186
188
182
179
183
191
193
192
190
193
199
200
196
191
185
183
186
189
192
192
191
189
186
192
199
201
197
191
186
184
184
184
181
179
177
177
178
176
175
179
183
187
191
199
206
203
192
178
176
188
196
192
183
180
188
198
197
188
179
181
191
198
196
188
184
189
201
206
202
191
188
190
195
185
192
200
200
199
198
197
194
187
183
181
180
179
179
181
184
188
190
194
196
203
205
199
184
177
184
198
204
193
186
189
199
203
196
182
172
175
184
194
195
190
187
192
205
211
204
191
184
189
197
181
189
195
195
194
197
201
201
197
194
192
188
188
188
189
192
196
195
194
194
194
193
187
182
179
189
199
201
193
191
196
205
203
193
183
181
183
185
190
193
191
186
187
194
200
200
194
191
192
193
187
191
194
188
180
180
190
198
203
205
203
201
196
191
188
192
195
196
194
191
187
184
186
184
187
190
192
190
187
188
196
200
198
194
192
193
191
187
188
190
190
188
185
182
186
192
198
202
198
191
189
194
196
188
174
170
177
193
204
208
206
202
195
189
187
189
192
192
191
188
187
186
188
188
189
191
190
187
186
186
188
191
195
195
196
196
193
187
187
191
195
195
189
182
181
189
199
204
200
191
183
194
196
189
177
169
173
188
203
209
206
196
187
186
187
190
190
185
182
185
189
191
188
186
187
193
195
192
186
185
187
190
195
194
193
190
188
188
191
198
200
198
191
185
186
190
197
197
194
191
182
187
191
188
178
171
171
183
198
207
205
196
187
187
193
193
189
181
180
186
193
193
187
184
188
197
198
195
189
185
188
193
195
194
190
186
187
193
200
202
198
194
190
188
193
195
198
195
191
190
194
196
194
189
181
177
175
182
189
199
203
198
189
187
190
192
189
183
183
188
192
191
187
191
197
201
197
192
188
189
189
190
192
193
191
187
188
193
199
198
194
190
189
190
194
196
199
197
192
192
209
211
208
201
195
195
192
186
185
191
198
198
189
178
177
182
186
187
189
189
188
184
188
197
204
202
196
192
195
192
185
181
185
191
193
189
187
188
189
191
191
193
196
194
192
195
199
200
195
192
210
214
209
202
205
211
208
193
180
180
191
194
184
170
167
176
186
191
194
193
190
187
189
196
201
200
196
201
204
197
185
179
184
191
190
185
183
183
184
183
186
193
197
193
192
194
199
199
194
189
196
196
191
191
199
209
207
191
176
176
187
191
186
175
175
184
195
201
199
197
192
190
191
192
188
190
196
203
205
195
185
184
191
192
188
181
179
181
182
181
180
184
187
191
194
197
199
197
192
186
183
179
178
183
191
199
195
186
178
178
186
194
193
188
188
194
201
203
198
194
189
189
186
184
184
187
189
191
190
185
186
188
192
192
189
182
178
179
182
184
185
183
185
191
196
199
199
196
192
186
179
179
183
187
189
191
191
190
187
181
184
191
195
196
192
193
194
193
190
185
186
187
189
190
191
187
179
173
174
183
188
191
191
192
191
188
183
179
183
189
194
192
193
192
195
195
194
194
195
195
183
183
188
189
187
188
195
199
194
181
175
183
193
196
191
186
181
179
179
183
187
194
199
201
196
185
176
170
175
184
190
193
193
194
193
191
188
186
190
193
197
195
192
189
188
188
188
189
193
201
190
192
192
191
187
188
195
199
193
181
174
179
188
192
189
183
180
180
181
184
188
194
198
197
189
183
182
186
190
191
190
193
197
198
194
193
193
194
196
192
186
182
178
179
182
187
189
186
186
193
199
202
201
195
190
187
188
190
191
188
186
186
187
189
188
190
190
192
190
187
186
188
189
186
182
184
192
197
193
184
180
185
194
197
193
190
190
193
194
188
179
172
167
169
178
189
193
189
184
188
201
207
203
196
189
185
185
186
190
194
193
192
188
186
188
190
196
196
191
190
190
192
190
189
189
193
198
194
183
174
175
180
185
184
182
178
178
184
189
188
187
182
177
173
180
188
198
200
195
191
187
181
184
189
194
194
191
187
192
208
220
215
199
189
186
188
187
182
182
190
199
201
197
193
195
198
200
198
195
197
197
194
190
188
192
194
195
190
184
183
185
179
173
173
180
189
192
187
182
185
186
183
186
191
194
195
192
189
192
207
213
207
194
190
191
188
180
172
173
188
200
203
194
192
199
210
212
205
193
185
190
195
201
201
195
187
180
177
180
186
189
188
184
181
183
186
188
188
188
186
189
194
196
199
199
196
193
194
199
206
202
190
183
187
195
197
188
181
182
191
198
193
185
190
201
212
212
199
186
177
181
186
194
194
185
177
171
174
179
185
188
191
192
191
186
181
181
184
188
187
191
194
197
202
202
196
189
189
198
204
196
181
174
185
198
205
201
197
192
193
190
186
185
190
199
202
200
194
190
187
184
182
182
185
188
187
181
180
185
192
198
198
194
189
186
185
183
181
181
185
184
185
185
189
190
186
178
177
183
192
192
185
182
187
196
200
202
200
195
190
189
190
196
197
195
190
191
195
201
202
196
189
188
198
205
202
192
183
192
205
209
203
194
187
190
193
195
188
183
183
184
184
179
177
174
171
168
169
176
183
191
195
198
195
190
186
192
196
194
192
193
199
203
198
190
185
187
190
191
192
191
193
204
214
212
199
184
181
191
204
203
193
185
186
191
196
198
196
191
184
194
194
188
177
168
166
171
181
188
192
197
204
208
197
183
175
183
192
194
190
190
193
193
187
182
183
186
185
174
171
178
192
209
215
204
190
177
176
188
193
188
179
177
185
192
194
194
194
191
183
197
197
191
182
174
174
186
198
205
205
206
211
210
198
184
178
187
191
188
179
177
178
178
175
178
185
191
186
176
173
179
188
196
202
200
193
185
184
187
192
188
179
177
183
191
193
189
184
181
178
195
192
193
188
186
186
193
204
208
205
204
205
204
196
191
193
199
196
186
175
176
179
178
177
183
189
192
191
188
188
188
184
180
183
191
198
197
196
194
193
190
182
178
183
191
195
187
175
170
176
190
190
194
199
197
191
193
199
200
199
197
201
201
197
197
202
205
198
188
183
188
193
192
188
191
191
189
189
192
196
193
186
177
176
182
189
193
195
193
193
189
184
180
184
193
195
186
172
169
179
187
190
199
203
199
193
189
192
196
200
204
207
204
198
194
193
193
190
188
189
193
195
194
191
188
186
184
186
195
200
195
191
189
189
186
181
179
183
190
192
189
185
181
187
195
194
184
173
173
186
187
187
189
194
197
194
190
189
194
202
209
207
199
190
182
181
182
186
190
193
194
193
191
187
184
181
185
194
203
201
193
190
192
196
193
184
175
177
188
194
193
186
184
190
197
196
186
177
180
187
190
184
177
181
190
194
191
187
187
193
197
194
185
178
173
177
185
193
197
197
195
194
193
188
186
189
197
203
204
197
189
186
186
190
191
189
187
188
193
196
194
188
186
191
198
199
194
190
185
183
191
185
179
181
188
193
192
187
186
186
187
186
185
183
181
184
192
197
198
195
194
195
192
190
191
198
204
201
194
190
195
195
189
183
182
188
196
200
198
196
189
184
183
187
192
194
194
192
187
182
191
192
190
191
191
194
195
196
195
193
191
193
198
201
198
195
193
193
191
188
186
185
182
182
189
200
200
190
180
187
201
209
200
186
180
184
193
198
195
186
177
175
178
183
186
188
191
192
190
187
187
184
186
190
192
195
197
202
202
198
192
194
202
206
206
198
193
192
189
185
182
176
175
177
186
194
195
187
182
188
198
202
196
187
182
183
186
187
184
181
176
178
182
185
190
191
192
194
196
197
185
179
176
178
185
191
193
197
199
195
188
187
194
203
205
199
194
193
191
188
186
186
187
188
189
191
193
194
193
188
187
185
184
184
184
185
184
182
180
182
188
192
197
198
200
195
190
189
195
202
191
188
182
178
176
178
181
186
189
187
183
185
191
199
200
198
194
195
195
191
192
197
203
203
196
190
192
198
198
190
182
180
183
185
186
185
184
184
186
191
197
203
202
202
199
190
179
179
189
202
191
192
191
186
177
171
172
178
183
182
181
185
190
194
190
192
195
198
197
191
188
192
198
200
194
188
191
196
198
191
186
187
192
193
188
183
180
183
190
190
193
194
193
189
186
181
176
177
185
193
184
187
192
195
187
178
175
181
186
186
183
182
184
185
186
192
197
197
192
183
179
183
188
187
182
180
184
190
191
189
184
186
192
194
189
181
176
182
189
189
187
186
184
181
180
179
181
182
182
187
184
186
191
197
195
188
185
189
198
202
197
187
178
177
185
196
199
192
183
176
180
191
196
190
179
174
177
183
183
177
171
172
179
186
186
183
182
184
188
188
188
188
191
190
191
188
185
182
179
182
190
191
192
194
194
191
185
191
201
214
215
201
181
176
182
190
193
185
179
180
191
205
210
200
187
178
179
182
181
173
169
169
173
177
180
184
186
186
184
185
189
195
200
202
205
202
191
181
176
178
192
192
186
185
184
185
181
180
189
208
218
206
184
174
179
186
186
184
185
192
200
205
204
198
193
190
193
193
188
183
183
187
188
185
182
184
188
186
183
183
186
192
196
201
207
206
197
185
175
176
185
182
176
174
178
180
175
172
175
189
197
187
171
167
180
192
194
191
190
196
201
197
188
184
186
196
204
203
195
190
194
203
205
197
190
188
191
192
190
185
183
185
192
198
204
203
197
188
185
181
186
181
175
173
175
181
180
179
176
174
170
163
157
164
183
202
204
196
190
193
201
197
184
177
180
196
206
206
196
189
191
197
200
196
190
189
194
196
194
188
186
187
193
197
194
191
191
192
198
199
198
199
193
187
183
186
193
196
188
177
165
161
166
177
192
202
203
196
189
192
198
201
194
185
184
194
200
202
194
186
183
182
181
181
186
190
195
193
190
186
189
195
196
195
190
188
192
199
210
214
203
211
208
203
196
196
201
205
199
187
178
179
187
195
199
199
200
197
195
192
194
196
194
190
191
195
198
197
192
186
183
179
177
178
184
193
196
195
189
187
190
193
191
189
189
194
200
204
209
211
197
203
207
208
205
199
197
196
193
189
188
191
196
201
200
198
199
199
197
192
185
182
183
189
196
198
199
193
189
186
187
189
190
186
188
193
197
199
193
189
186
184
182
186
193
201
203
202
200
197
189
193
199
203
199
190
183
179
177
179
182
188
192
193
194
196
196
197
196
191
183
175
177
188
199
203
201
191
185
186
191
197
198
191
185
185
188
193
194
189
184
182
183
188
194
196
198
196
194
190
191
190
195
195
188
180
176
174
174
174
177
180
185
186
187
189
191
193
196
193
186
180
183
192
201
201
190
181
180
186
193
193
187
184
181
181
186
191
194
193
190
188
192
193
189
188
193
196
196
189
192
188
188
186
180
177
180
189
193
189
180
178
185
191
192
187
185
192
196
196
191
188
189
197
198
189
175
170
180
194
195
186
175
173
180
189
194
195
194
195
192
194
193
187
181
182
194
204
200
189
192
187
184
184
179
176
183
199
210
205
190
184
190
200
201
193
186
186
189
190
189
190
195
197
191
179
170
175
189
198
194
180
169
171
182
192
199
200
196
192
186
185
184
178
175
182
198
208
203
191
192
187
186
187
187
184
187
197
205
204
193
187
191
203
209
203
193
184
181
181
185
191
196
193
183
176
179
189
196
193
182
175
175
180
186
191
197
200
195
186
182
182
184
185
186
192
202
205
198
191
191
187
189
198
201
197
191
188
187
189
187
187
192
202
208
206
197
189
183
181
187
193
194
187
177
178
189
198
193
181
174
177
187
192
189
188
191
195
191
185
183
187
197
205
207
203
198
192
188
186
188
189
196
206
209
202
190
181
178
182
185
186
190
198
201
198
193
188
187
188
191
193
192
185
178
182
193
197
187
178
180
188
195
193
188
186
185
184
185
184
186
190
198
207
208
201
190
184
184
186
187
192
199
203
198
189
182
182
187
192
190
185
184
190
191
187
182
183
187
191
192
191
189
184
181
186
194
197
190
187
192
196
195
190
185
186
183
179
178
182
188
187
184
187
192
194
190
190
192
194
196
198
199
193
181
172
173
186
200
206
194
184
180
181
183
181
180
184
191
191
187
183
181
182
183
188
193
197
198
196
197
194
191
190
193
195
189
179
176
182
189
187
179
177
182
191
198
202
201
196
199
201
200
191
180
172
176
190
205
206
196
184
178
178
180
183
188
193
194
189
183
177
177
180
183
188
193
198
199
198
192
186
190
196
205
204
195
186
186
191
198
195
188
180
182
191
203
207
201
193
198
202
203
203
196
186
181
188
195
200
197
187
180
179
183
187
192
194
191
189
186
185
184
185
186
187
191
195
195
191
187
184
190
199
207
202
195
194
196
203
205
200
191
182
182
188
198
201
198
190
198
204
206
206
198
187
178
178
186
198
201
195
185
182
186
190
189
185
187
193
202
205
200
193
187
184
182
182
184
184
185
186
192
197
198
193
191
194
199
201
197
192
188
184
187
188
194
194
192
190
201
208
207
199
188
182
175
177
184
196
204
199
190
186
189
191
185
179
181
194
209
214
207
196
188
182
174
173
177
183
185
189
192
194
193
189
188
191
195
195
193
190
190
190
192
190
190
189
189
191
200
209
207
197
188
186
184
183
183
192
198
197
192
187
189
191
185
177
179
187
196
201
199
195
189
182
175
176
182
186
184
187
190
191
189
185
186
189
190
191
193
197
198
195
192
189
187
186
185
191
191
201
202
198
199
199
194
184
179
181
190
195
193
188
190
193
192
187
182
185
188
192
194
194
187
183
183
189
193
186
181
182
188
190
184
178
182
188
191
190
193
195
197
191
183
182
185
187
190
192
187
192
194
198
202
202
194
182
175
179
190
196
195
189
189
194
199
196
192
191
193
198
198
192
185
182
184
190
192
184
177
178
188
188
182
175
179
187
192
188
183
183
184
183
182
181
185
193
197
196
190
188
189
192
196
194
188
181
182
189
199
201
195
188
185
192
196
198
195
196
198
198
197
192
189
186
182
179
178
175
175
180
186
188
185
182
182
188
192
188
180
176
183
190
193
191
192
195
199
199
192
188
188
188
187
188
190
190
193
196
198
198
194
188
183
187
192
192
193
193
194
194
193
191
191
188
181
173
170
173
176
180
183
189
188
186
186
188
192
193
191
190
193
195
195
193
192
195
199
202
187
184
185
184
184
187
196
199
194
189
184
186
186
185
184
188
191
190
187
187
190
192
191
189
186
183
181
178
177
178
179
183
187
189
189
186
186
188
192
198
203
202
196
188
184
184
185
191
196
203
186
189
190
189
187
190
196
197
191
184
181
183
185
187
189
195
197
195
190
188
190
192
190
183
176
176
182
188
188
184
182
188
194
196
190
188
187
190
193
195
199
197
189
180
177
179
185
186
188
191
190
194
197
196
193
189
192
191
191
191
192
193
193
191
191
194
195
194
191
191
192
193
188
183
179
182
186
188
185
182
185
193
197
198
195
193
191
189
186
184
185
182
178
179
180
186
188
186
182
178
189
194
197
194
190
187
186
187
192
197
198
199
196
194
189
183
181
184
189
194
197
197
194
191
192
194
192
182
174
176
185
193
193
190
189
190
188
184
175
171
174
178
182
184
185
186
192
193
190
186
182
178
184
194
199
195
192
189
190
196
200
201
196
191
184
183
182
182
183
186
188
189
189
192
196
196
191
186
186
187
182
175
169
174
186
194
195
190
187
184
182
176
173
178
188
197
191
179
171
178
181
179
182
190
195
195
192
188
189
196
197
195
195
195
193
191
183
176
178
185
189
192
196
202
208
210
206
200
195
191
184
176
178
182
185
182
175
173
178
183
184
178
173
174
183
191
192
187
182
182
188
189
190
190
194
195
194
196
197
198
196
189
191
197
205
203
196
186
182
185
187
186
192
203
210
210
207
200
191
183
176
175
178
182
178
172
166
169
175
183
187
187
187
184
178
174
178
185
192
193
190
195
197
199
200
200
196
198
199
201
198
192
191
197
206
210
205
198
195
189
187
183
186
194
199
198
194
192
191
185
178
174
176
181
184
184
181
185
188
191
191
196
197
193
181
170
170
182
192
193
181
186
195
201
203
198
192
186
189
199
202
200
194
194
196
198
197
199
198
195
190
185
185
187
190
187
187
189
194
197
190
180
178
187
196
198
194
197
202
206
201
197
198
198
193
183
181
188
193
189
177
182
188
194
194
188
181
180
184
191
198
200
194
186
177
173
178
187
192
193
191
187
184
184
186
187
189
189
192
197
194
185
182
189
195
192
184
188
200
206
200
192
194
201
208
203
199
197
193
186
191
191
187
183
177
175
179
185
190
191
194
196
193
180
164
158
166
179
185
185
182
181
178
175
179
185
190
188
185
187
186
183
182
188
193
187
179
180
191
201
197
189
190
200
210
208
201
195
189
180
208
203
190
174
166
170
183
196
197
192
190
196
197
184
168
164
174
184
185
177
173
173
171
170
173
180
187
187
183
185
186
182
182
187
193
194
190
188
191
198
196
191
189
192
199
201
194
184
176
165
208
194
180
172
167
173
186
199
199
191
187
193
196
192
182
181
191
194
187
178
174
176
176
176
179
182
183
183
188
196
199
193
183
179
183
193
199
198
197
195
195
194
193
190
192
194
192
184
173
165
192
177
172
174
177
180
189
199
200
193
187
189
195
194
193
194
195
194
187
184
186
190
191
191
193
188
179
179
193
211
215
205
188
176
176
183
192
196
194
192
192
195
198
198
195
196
196
193
185
180
184
179
184
192
194
194
196
201
206
203
196
194
195
198
199
194
189
185
185
186
192
193
195
198
197
189
179
180
197
213
213
203
192
188
187
187
187
189
192
192
192
196
201
207
208
204
198
195
192
192
188
190
194
202
208
207
202
201
204
203
201
197
196
196
194
190
186
185
189
192
193
193
191
191
191
189
188
194
201
201
192
183
183
192
196
195
189
187
192
195
196
196
200
207
208
203
195
190
191
188
191
186
183
192
204
208
202
192
192
195
196
195
188
184
184
188
193
197
198
196
195
193
189
186
187
195
203
208
202
190
179
173
173
177
184
186
187
188
193
198
199
195
193
195
194
192
189
186
183
180
189
177
169
178
190
199
195
189
186
190
193
191
184
178
179
187
197
201
199
195
194
195
193
191
192
200
205
200
191
189
192
194
186
174
169
171
179
188
195
199
196
191
188
186
183
184
183
182
179
175
188
179
174
179
187
192
193
191
191
192
193
193
188
178
175
182
194
199
197
192
191
192
192
194
198
200
196
184
177
187
207
214
203
185
173
171
178
187
195
198
192
185
182
184
186
186
185
183
179
179
187
185
188
190
192
192
192
192
193
191
191
190
187
179
174
176
186
195
196
192
189
186
182
183
187
193
192
185
181
187
198
202
195
187
184
183
185
187
193
195
191
182
179
182
189
191
190
187
185
188
179
186
190
193
192
190
189
189
190
189
189
189
188
186
178
175
182
192
197
198
194
185
176
170
171
179
190
200
201
195
187
185
182
185
186
187
186
185
186
191
190
184
179
182
190
193
192
191
195
198
178
186
189
186
182
179
177
178
185
190
192
197
197
198
190
185
184
189
196
199
195
187
178
172
169
173
187
204
212
207
197
192
189
188
188
186
185
184
183
187
188
185
183
186
190
191
190
190
197
201
186
188
187
184
178
173
171
175
183
190
195
198
199
197
195
191
189
190
192
191
184
179
178
181
183
182
187
196
203
206
201
198
196
193
190
186
184
186
186
185
184
185
186
188
189
188
187
187
192
198
196
191
189
186
183
178
178
183
191
195
194
188
185
185
188
191
195
194
190
182
174
172
178
188
192
191
189
190
192
189
186
186
190
193
190
188
190
194
194
189
184
186
188
188
188
188
187
185
187
193
197
194
190
189
185
186
188
196
202
198
189
180
174
176
185
193
197
195
188
180
177
180
186
190
191
191
192
193
188
177
169
172
180
186
187
187
190
195
196
192
193
192
192
190
189
190
189
186
184
188
189
193
190
184
182
184
188
192
195
193
185
177
174
177
184
188
190
191
189
184
186
191
197
197
191
191
193
195
190
178
171
175
179
180
179
182
186
189
194
196
201
199
193
190
193
196
197
188
183
182
182
189
188
182
180
180
178
176
176
181
183
181
176
178
183
185
186
189
190
193
190
191
195
200
198
194
194
194
188
187
186
189
189
184
181
182
186
189
195
199
203
199
194
192
197
200
198
189
182
180
181
184
186
185
186
180
173
168
171
180
186
182
177
179
186
189
188
188
191
194
192
185
185
191
194
196
193
190
187
188
193
199
201
197
192
190
195
199
202
202
200
196
196
196
197
196
191
186
185
181
186
185
188
187
186
181
177
179
184
187
185
182
180
183
191
197
193
188
187
189
191
186
182
182
186
189
193
192
188
188
190
195
201
200
198
198
199
204
205
201
196
195
195
195
189
183
183
186
189
188
197
197
192
186
179
178
187
196
197
189
180
180
188
197
201
202
195
187
180
181
187
192
191
184
182
187
192
194
191
187
184
187
192
193
194
193
195
195
192
191
194
196
194
186
179
178
182
192
195
196
197
199
194
187
184
185
193
202
198
190
181
183
195
204
207
207
201
192
185
183
185
192
193
187
184
187
192
194
188
183
184
189
193
193
191
191
189
183
176
182
193
199
195
185
179
183
191
198
199
200
187
189
194
198
200
199
195
193
193
194
194
192
194
197
204
209
210
204
195
188
186
188
186
182
181
187
194
191
183
179
185
196
200
196
192
193
192
183
175
180
191
199
197
189
187
190
194
197
198
199
176
181
195
208
212
202
190
183
188
197
201
195
187
185
191
202
207
203
196
190
188
185
176
170
172
181
190
188
182
182
188
196
197
191
189
193
197
195
189
184
186
192
196
195
192
190
188
191
194
194
177
182
196
207
209
197
187
184
188
192
192
187
183
182
184
187
192
193
194
191
188
182
177
172
174
179
182
183
187
194
196
194
184
177
179
190
201
208
203
192
181
183
191
195
191
184
185
190
193
190
184
183
192
199
200
194
189
193
193
189
180
179
185
189
188
185
184
186
191
190
188
183
183
186
188
183
179
181
192
205
204
188
170
168
178
191
202
208
203
191
181
181
187
190
186
183
192
201
200
194
185
183
187
196
198
193
190
194
196
189
180
178
187
199
204
198
188
185
184
187
187
190
191
195
192
185
180
185
196
206
198
182
169
171
182
191
195
194
190
182
178
183
185
183
179
184
201
214
209
197
185
180
184
195
200
195
189
188
193
194
190
188
194
208
219
216
202
187
179
179
183
189
191
190
186
182
182
189
195
195
185
178
177
183
190
192
191
188
186
180
179
186
187
181
175
184
199
209
201
190
183
178
184
197
204
201
188
184
185
194
197
197
203
214
224
220
205
188
179
176
177
182
185
185
184
182
182
184
185
184
181
182
185
190
192
191
190
190
186
183
185
190
192
187
183
183
188
189
184
177
183
179
186
198
203
198
183
177
179
188
192
194
199
210
215
206
192
183
182
180
179
181
187
193
195
191
184
178
176
178
184
189
189
188
189
189
188
184
183
184
190
191
189
187
186
185
179
176
176
182
184
182
188
196
199
190
180
175
179
185
183
180
184
194
198
188
178
178
185
189
189
187
193
201
203
197
190
183
180
184
187
186
184
183
187
187
181
172
170
181
189
189
186
186
189
188
184
180
185
192
189
188
190
194
195
188
182
183
187
185
175
169
174
185
187
182
176
182
191
193
190
188
188
193
195
195
193
195
196
195
188
180
175
180
190
192
183
168
165
177
186
189
188
189
193
194
192
188
191
195
194
193
193
194
195
194
191
191
192
185
176
176
181
187
188
186
188
193
194
190
183
181
181
186
186
187
191
198
203
200
190
178
175
186
197
199
190
182
178
181
187
190
190
191
191
192
195
195
195
192
199
197
196
199
204
204
197
191
186
185
185
189
192
190
188
188
194
197
194
188
182
183
187
187
187
185
186
189
193
192
186
180
185
194
200
198
194
190
189
190
188
189
189
187
186
188
194
198
198
193
203
200
197
200
204
204
197
188
184
187
195
198
194
188
184
185
187
188
187
188
190
194
195
194
189
184
181
180
181
183
184
183
187
194
197
194
190
192
195
191
190
189
189
190
189
189
192
196
198
197
203
202
197
192
190
195
196
191
190
193
198
197
191
186
186
188
184
179
181
190
200
204
199
192
186
183
181
180
180
183
184
185
188
192
193
190
188
190
192
191
191
191
193
196
197
192
189
186
188
192
192
196
190
183
183
187
194
196
196
194
194
193
192
194
199
199
191
181
180
191
201
205
200
190
184
181
181
183
186
186
186
190
191
192
189
188
189
190
190
190
191
193
196
193
193
191
186
184
183
189
185
190
188
185
186
188
190
193
193
191
189
193
195
202
209
208
200
189
182
185
194
202
202
194
185
180
180
184
187
186
185
188
193
191
186
184
186
191
193
191
192
193
189
185
181
180
182
185
191
196
189
193
196
198
197
193
187
184
186
189
191
195
197
200
201
201
197
190
183
183
191
199
202
197
189
182
180
183
185
183
179
182
186
188
181
175
180
191
195
191
184
182
184
183
181
178
179
186
197
202
195
196
199
201
199
193
186
183
185
190
197
198
195
188
186
188
189
187
185
187
191
195
193
194
193
192
188
185
184
181
178
179
181
184
179
177
182
191
194
187
177
175
184
194
195
189
183
185
191
198
193
190
188
189
192
192
191
189
192
192
198
198
192
185
183
187
189
189
190
190
191
187
182
183
191
198
200
196
190
187
182
182
183
186
183
182
187
191
191
183
177
178
187
196
197
192
190
186
187
189
186
182
178
179
184
192
197
196
190
190
194
196
193
189
191
197
199
196
191
189
189
184
178
174
180
194
203
205
198
188
184
186
190
188
185
184
187
189
188
186
189
191
190
186
181
185
192
193
191
189
180
180
179
180
187
195
198
194
187
188
195
198
195
193
195
202
203
198
192
189
188
184
179
175
178
188
197
200
195
189
187
189
191
188
184
183
183
186
188
196
203
205
195
181
177
182
187
189
190
187
182
183
187
190
193
195
195
189
186
190
198
200
197
194
193
194
194
193
192
192
191
187
186
186
187
190
187
186
186
191
194
192
188
183
183
184
184
185
188
197
202
203
198
192
186
185
183
183
180
179
184
183
187
192
193
192
189
187
185
188
193
195
198
196
191
183
181
184
190
195
196
195
193
195
195
192
185
180
183
192
197
193
186
181
185
189
189
186
185
184
185
189
195
198
196
188
185
183
183
182
177
177
183
192
198
198
197
194
189
184
179
186
193
193
187
189
196
203
198
187
174
168
171
182
191
192
185
180
179
182
181
177
175
180
185
189
190
187
185
182
180
177
181
187
194
196
189
181
180
187
174
175
182
188
193
194
193
189
184
179
178
182
192
195
194
194
199
204
200
193
181
176
182
191
195
190
184
184
191
195
193
187
182
183
184
181
177
180
185
185
183
180
179
183
191
194
192
188
190
196
182
185
184
181
183
190
196
198
193
185
180
182
191
196
195
193
193
196
199
196
190
187
193
199
195
188
183
188
195
198
193
188
189
187
183
177
174
176
181
184
185
183
186
182
181
178
183
191
201
202
196
198
193
186
187
195
203
205
198
189
184
189
191
195
191
186
185
191
198
198
192
187
186
189
190
186
184
186
189
189
188
188
189
189
186
180
180
184
187
186
183
182
184
183
176
168
172
188
204
201
197
199
199
198
199
201
201
198
195
192
193
194
193
192
190
187
187
189
196
199
194
182
173
172
181
187
186
182
179
182
185
185
183
183
182
181
182
189
198
195
183
173
177
185
181
171
172
184
195
199
184
188
194
199
201
199
195
193
194
197
202
197
192
187
185
186
186
187
190
194
196
185
172
169
178
187
187
180
177
183
185
177
167
165
172
175
178
188
196
197
185
175
179
189
193
184
175
179
191
199
187
188
191
192
192
191
191
193
196
198
200
197
193
185
181
182
185
185
186
191
196
196
186
178
179
185
186
185
184
189
186
172
159
162
172
182
183
183
188
190
187
188
192
197
198
189
178
175
182
196
204
201
196
192
191
191
194
196
194
189
189
192
194
189
183
184
191
195
195
191
193
195
195
189
181
179
183
187
191
192
186
176
170
174
184
194
196
192
187
185
185
191
196
197
196
189
182
177
176
181
208
196
191
192
195
198
197
197
191
180
175
184
193
192
188
188
193
198
197
190
189
193
194
191
184
178
177
182
190
198
194
187
182
182
184
187
193
193
187
181
184
192
198
195
187
189
193
194
186
174
192
178
178
189
199
202
199
198
192
183
176
180
189
194
195
193
191
189
185
182
188
191
196
196
192
183
176
179
192
205
207
199
189
183
177
175
178
182
183
180
183
192
199
196
187
191
202
207
196
179
185
176
179
192
201
203
199
199
199
195
184
181
187
195
199
197
187
180
176
180
189
194
198
200
199
191
183
183
196
208
211
205
195
190
186
181
176
177
179
179
183
191
200
199
196
192
198
202
196
188
191
188
189
198
202
202
198
197
199
197
191
185
186
194
199
198
193
185
183
188
192
194
193
193
196
197
196
196
199
203
201
196
192
192
194
191
185
182
180
180
183
188
197
199
194
188
186
186
188
188
192
187
186
192
196
198
195
195
196
196
192
186
184
188
195
199
197
194
190
192
195
195
187
183
185
196
202
201
195
191
188
184
182
182
183
187
187
186
184
183
183
184
188
188
182
176
175
179
180
181
182
175
175
182
189
192
191
188
191
193
191
186
181
181
188
194
195
191
187
190
195
197
190
185
184
190
192
185
180
183
189
190
186
182
181
183
186
187
187
188
186
186
187
184
181
178
178
181
179
179
176
174
175
180
186
188
187
187
189
190
191
188
181
176
176
183
189
190
185
185
193
198
201
200
195
190
182
172
170
178
189
194
192
191
190
188
185
186
189
193
192
189
188
186
187
187
186
183
181
182
180
182
186
188
188
188
188
187
188
189
192
192
185
172
162
168
183
192
194
191
192
195
200
201
196
193
187
181
180
181
184
185
187
191
192
191
187
186
191
195
192
183
177
182
192
195
193
186
185
191
181
185
189
190
190
188
188
189
189
191
194
197
192
179
163
161
173
190
198
197
193
192
189
186
181
185
192
200
201
193
186
185
188
192
192
192
189
191
192
193
184
170
163
171
185
194
196
194
193
191
178
184
189
189
188
186
187
190
194
197
197
200
201
194
181
169
168
178
190
195
193
188
183
177
172
173
187
202
211
207
197
193
194
193
194
195
196
195
190
182
173
167
165
173
184
193
196
197
193
187
178
185
188
190
189
188
188
191
196
198
199
199
197
196
190
182
178
177
183
186
185
182
183
187
185
179
179
189
200
203
197
192
190
192
192
195
196
191
182
170
165
169
179
186
191
192
193
190
186
183
189
189
190
193
193
192
192
194
194
196
192
189
188
187
186
187
188
187
188
185
178
178
184
196
201
194
182
183
189
194
190
186
186
189
190
192
190
186
175
166
166
178
188
191
191
191
189
184
181
183
192
193
190
190
191
195
195
196
189
182
177
178
181
183
182
183
187
192
195
187
180
176
184
194
199
195
189
190
195
196
195
195
195
192
188
188
185
183
177
171
176
181
184
184
185
187
188
186
186
193
192
194
189
182
180
187
190
189
177
167
163
169
180
185
185
182
181
192
196
190
178
173
177
186
190
187
189
192
195
198
201
204
201
193
185
183
185
185
187
186
187
182
176
174
177
185
188
189
193
194
190
194
189
180
177
177
177
173
168
165
165
171
181
190
192
188
186
192
196
191
178
169
174
186
191
186
181
183
187
193
194
194
190
185
182
185
189
192
193
195
193
187
180
177
179
183
185
188
192
191
189
191
190
189
185
178
168
165
171
181
185
187
188
192
193
193
191
194
197
193
183
176
181
192
193
185
179
178
185
188
184
179
177
181
188
191
192
192
195
197
197
193
192
191
188
182
180
180
183
180
186
187
192
196
192
182
175
177
185
193
200
202
201
198
194
191
189
191
194
193
192
189
190
190
188
184
181
184
188
189
182
175
176
183
188
189
184
186
191
196
196
194
193
191
188
183
179
176
175
171
185
185
189
191
190
187
185
191
191
192
197
203
208
205
195
189
186
186
186
188
191
193
191
188
184
184
187
191
190
189
184
184
186
187
184
179
176
179
185
192
197
196
191
187
186
188
190
186
175
170
182
182
181
183
186
190
190
187
184
183
187
194
198
197
193
190
187
184
180
184
190
193
191
185
182
186
193
193
187
183
186
195
197
190
182
178
178
177
181
190
202
206
198
187
186
192
197
194
185
182
180
178
180
184
189
188
184
176
180
188
193
190
182
179
184
191
194
187
182
183
192
198
192
181
178
184
194
191
182
179
186
197
199
191
185
188
190
185
180
185
202
214
209
196
188
189
194
197
199
198
179
177
182
194
196
189
178
174
184
198
202
191
177
172
181
191
195
188
182
185
194
199
189
171
164
173
185
187
183
184
189
195
190
182
183
192
199
194
184
182
190
201
206
197
187
181
186
192
198
198
179
179
190
199
201
191
183
184
193
202
202
196
187
182
182
186
185
183
182
185
191
191
182
168
166
173
184
187
189
194
196
193
181
175
181
191
200
198
186
178
179
183
191
193
188
180
181
188
191
190
182
181
190
200
205
203
195
192
192
191
192
194
196
193
185
180
180
181
182
185
187
183
178
176
181
190
194
192
192
195
196
190
180
179
185
192
194
193
185
176
175
180
189
193
189
184
189
192
189
185
184
183
187
198
205
206
198
190
182
177
179
184
190
190
188
186
187
186
186
186
187
185
182
183
190
199
199
193
187
187
186
184
185
191
196
194
189
182
177
175
177
185
194
194
188
187
196
202
197
184
185
185
188
196
203
201
192
184
176
176
178
180
181
185
191
197
196
193
185
185
188
189
187
187
192
193
192
187
185
184
183
184
188
194
196
191
183
179
176
177
181
188
193
189
182
182
194
200
194
182
183
184
191
195
195
191
185
182
183
188
190
186
184
189
195
198
193
187
181
179
180
184
188
193
196
194
184
179
182
189
192
189
186
184
182
176
175
177
183
186
186
187
185
179
173
173
180
181
178
172
181
181
185
192
193
188
183
184
192
199
199
192
188
191
193
189
180
176
180
181
181
184
191
200
205
197
184
177
183
191
194
189
181
178
176
173
169
172
183
195
199
192
185
178
178
178
175
172
172
176
183
176
180
188
194
194
190
190
193
195
191
185
184
186
189
182
176
178
186
192
194
191
194
202
206
199
190
185
186
191
186
179
175
178
186
182
172
166
177
196
203
199
192
192
196
193
184
179
181
188
186
183
186
190
196
199
200
196
191
184
175
172
177
184
186
185
185
189
192
194
196
195
196
200
199
196
193
192
192
190
184
173
170
178
188
190
181
175
179
188
191
192
196
205
210
202
191
186
187
194
189
192
193
193
195
200
204
202
193
179
169
174
183
189
189
190
195
199
194
187
185
188
194
196
195
191
188
188
189
190
185
177
172
179
185
187
187
186
181
177
172
177
189
202
204
196
190
186
186
191
192
193
192
190
192
197
201
200
194
184
182
188
196
196
190
189
195
198
191
178
172
179
187
194
192
190
184
181
180
183
186
185
183
182
183
183
184
188
182
174
167
172
185
192
191
186
184
185
185
189
194
190
186
187
189
192
195
194
192
191
194
200
199
191
183
181
187
190
185
175
170
173
179
186
189
193
193
188
184
183
185
185
186
184
183
183
183
184
185
180
177
179
187
189
188
186
185
185
185
187
195
192
186
183
185
188
190
191
189
192
197
198
194
187
181
179
183
184
183
182
182
183
183
184
189
196
203
204
200
196
191
187
184
183
183
184
185
187
186
185
185
184
187
192
192
190
188
186
185
187
200
194
184
180
181
184
188
190
192
190
191
190
190
190
190
191
189
188
187
192
199
202
200
194
192
196
202
205
206
204
197
192
186
183
182
184
186
187
187
186
185
184
185
188
191
192
189
188
189
188
202
195
186
180
181
187
192
196
197
190
186
188
192
197
200
200
196
192
191
192
200
205
205
200
195
191
192
194
199
198
195
190
189
185
182
182
183
188
189
189
188
189
188
188
189
189
186
188
192
196
198
193
188
186
186
193
200
203
197
191
185
191
195
197
196
195
194
190
189
188
190
192
193
194
195
193
187
186
191
191
184
182
182
185
182
179
181
189
193
192
192
195
200
199
194
186
181
184
192
197
187
188
187
185
187
191
198
199
195
190
189
193
193
191
187
187
187
187
186
186
184
181
181
185
195
197
194
191
191
190
180
175
175
179
180
180
185
191
193
188
187
192
199
201
197
188
178
176
181
186
186
184
181
180
183
188
191
190
186
187
189
193
192
188
185
186
186
185
185
187
187
182
182
185
193
199
201
201
197
190
184
180
179
180
181
184
191
193
188
179
175
180
185
187
189
187
183
181
175
177
188
184
178
177
183
190
189
184
180
184
190
195
193
189
187
187
186
186
187
189
189
187
185
183
187
193
199
200
193
188
186
189
188
184
183
187
193
192
186
177
177
180
179
174
177
185
191
191
186
183
189
191
186
185
191
196
195
185
178
186
196
197
192
186
185
185
185
188
189
190
188
184
183
185
190
194
194
188
183
182
185
188
187
183
182
186
188
187
186
189
193
192
186
179
179
186
193
196
193
190
189
192
192
192
195
199
197
189
184
188
194
193
185
183
184
185
187
190
193
193
188
183
184
192
200
199
190
181
180
187
187
184
177
177
181
183
181
182
189
198
204
199
193
193
193
193
191
191
191
189
189
189
189
189
193
195
193
189
186
186
185
182
182
183
188
192
194
197
196
194
189
187
191
197
200
194
186
188
195
200
196
186
180
180
184
182
181
185
195
199
196
189
192
199
201
195
189
185
185
185
185
183
182
187
194
196
195
190
187
180
180
188
194
193
187
187
196
206
203
191
177
171
168
177
188
196
195
191
190
193
195
196
195
190
184
178
176
179
182
181
177
175
171
173
177
181
185
184
185
184
182
186
184
185
188
188
189
191
188
182
183
187
189
188
183
181
191
203
204
196
185
175
174
179
185
184
185
189
199
204
204
198
193
188
185
183
182
184
186
186
185
182
179
181
183
184
183
176
175
182
184
189
185
175
172
178
190
195
193
187
184
188
191
189
181
174
177
187
193
193
187
185
186
187
184
179
181
191
202
206
204
198
195
190
186
182
179
179
181
183
185
186
189
190
191
189
184
179
179
183
198
197
187
174
170
180
197
200
192
180
178
187
194
195
186
176
175
180
189
192
189
186
186
184
182
180
185
188
191
192
194
197
196
190
180
171
169
172
179
182
179
177
182
186
188
186
184
187
189
189
207
200
188
182
184
195
205
202
190
177
177
185
195
201
199
194
190
189
190
192
194
188
180
173
177
186
189
183
174
173
183
188
188
178
169
163
167
176
186
186
178
168
167
173
176
178
181
188
195
196
196
192
188
186
194
200
202
198
191
187
189
192
193
198
202
205
200
192
187
191
200
199
185
175
178
188
190
179
167
169
177
177
169
165
167
174
180
185
188
186
177
169
167
167
168
168
170
177
188
200
184
185
187
189
193
194
191
193
192
196
198
195
191
189
194
203
202
192
185
191
201
205
196
185
180
183
182
178
175
180
182
176
166
166
178
191
198
194
185
176
174
177
178
175
170
165
163
166
179
197
184
186
189
195
193
190
188
188
191
193
192
190
188
187
193
199
203
200
196
196
197
196
193
186
179
175
176
183
189
193
188
182
179
182
186
193
201
198
187
174
172
178
185
184
177
169
168
171
177
188
190
187
191
200
201
196
188
187
189
188
186
187
188
192
194
195
195
196
197
196
191
186
182
180
176
174
177
187
195
195
187
184
187
186
182
179
185
194
191
181
175
179
184
182
178
179
183
188
186
183
188
183
187
198
203
199
188
186
189
190
188
187
192
196
198
192
184
181
185
188
189
187
184
183
185
183
182
186
190
189
187
183
186
186
177
169
172
182
191
186
180
180
181
181
179
181
192
198
192
181
188
184
183
190
197
194
186
179
181
187
187
187
190
192
194
191
185
181
181
185
191
195
195
195
195
191
189
182
182
186
190
194
192
189
183
172
170
174
179
180
178
180
183
183
180
179
184
187
183
179
194
189
187
189
189
185
179
178
178
179
177
177
179
183
190
193
193
191
187
187
193
196
196
193
192
192
188
180
177
184
196
204
201
192
183
178
174
173
172
170
174
182
189
189
182
176
175
178
180
179
195
192
191
189
186
182
180
182
185
182
176
174
176
182
189
194
194
190
185
186
193
194
186
180
180
184
185
181
178
185
194
198
192
184
181
180
181
177
173
171
177
187
197
195
183
176
177
182
185
184
184
189
192
192
187
182
183
187
190
190
184
180
181
187
194
195
188
177
176
184
194
196
187
176
172
178
182
184
186
187
186
182
178
180
184
188
189
186
181
180
183
190
196
191
183
179
184
191
192
189
173
184
191
192
188
184
186
187
190
191
191
188
186
187
189
191
185
178
174
182
192
198
196
189
181
180
183
187
189
186
180
173
172
178
188
193
190
187
183
182
183
186
187
188
186
185
186
187
190
192
173
180
186
187
187
186
187
187
190
192
194
194
186
176
172
176
183
188
183
180
181
190
197
199
192
186
186
187
188
186
183
181
180
179
181
182
185
187
185
182
179
177
181
187
191
190
184
181
185
192
182
181
180
179
181
184
188
193
194
194
192
191
185
174
164
164
176
187
187
181
178
182
192
196
193
188
189
191
189
186
186
192
194
187
180
180
187
189
187
181
176
177
183
191
197
194
189
185
186
187
183
181
179
176
177
182
189
198
201
198
192
190
188
182
174
167
169
176
184
184
186
188
194
195
190
186
189
194
194
190
186
191
194
194
190
192
196
196
188
177
175
181
193
198
199
196
194
194
190
182
177
180
182
182
180
183
189
198
202
199
193
191
190
191
184
179
176
176
182
187
191
196
201
201
195
186
183
188
195
194
187
180
180
187
194
197
197
190
177
168
172
183
195
198
194
193
193
194
189
183
174
179
185
190
190
189
188
190
190
190
193
195
196
192
185
180
181
184
186
186
189
193
201
205
200
187
177
180
195
202
196
185
179
181
187
190
188
178
168
166
172
182
187
187
186
186
188
187
189
192
175
179
185
192
193
193
189
182
174
176
185
195
202
195
183
174
175
182
187
187
183
183
187
195
196
185
177
180
195
209
213
205
196
189
185
182
182
178
173
172
174
180
178
177
178
181
185
186
193
203
183
183
184
187
191
194
189
180
171
169
177
191
201
201
191
177
173
179
188
187
180
172
174
182
186
183
180
183
193
206
211
211
202
190
183
183
186
188
183
176
171
169
170
173
177
180
181
185
193
201
191
186
183
180
184
188
187
183
180
179
181
186
191
197
194
189
184
187
190
188
179
172
174
181
187
185
182
183
186
189
190
188
184
182
182
186
191
191
185
177
169
167
172
179
181
178
175
180
190
196
191
185
176
177
178
181
180
182
188
194
194
190
184
183
188
192
195
194
194
190
184
181
186
191
191
186
181
183
186
187
180
168
166
175
185
189
189
187
185
182
180
180
185
187
185
177
173
178
186
187
186
177
177
178
180
180
177
179
189
198
203
201
192
182
179
183
190
194
197
194
192
190
192
193
190
184
182
187
195
198
189
176
173
178
185
184
178
176
184
191
195
193
190
191
190
189
185
182
182
179
183
180
183
188
189
187
183
181
184
191
202
207
204
192
182
177
179
187
193
197
196
193
190
185
184
182
185
192
200
204
203
197
190
186
181
173
171
174
184
193
197
195
191
189
194
201
199
191
180
177
183
185
186
191
193
194
187
177
175
181
192
200
200
194
184
180
176
177
181
190
194
193
186
181
181
186
193
199
197
197
201
201
196
185
176
174
179
183
186
190
195
195
192
189
194
201
203
196
190
185
187
186
185
186
189
191
186
177
173
180
185
187
184
182
185
185
182
174
173
182
193
196
191
181
179
187
195
195
188
185
189
194
189
180
178
185
192
193
186
186
190
194
194
191
186
188
193
200
201
200
189
187
184
182
182
181
181
181
183
187
186
183
178
178
184
190
188
179
174
180
193
199
194
182
177
182
188
185
180
181
186
191
185
180
182
191
195
188
179
178
183
190
193
187
182
180
185
198
206
202
190
187
187
188
183
180
178
184
192
194
194
194
192
189
188
187
184
178
174
179
192
199
191
180
177
182
185
182
179
184
193
198
190
185
188
191
189
179
172
171
176
182
190
187
184
181
185
192
196
192
190
187
191
194
193
190
185
184
188
192
200
207
207
199
186
180
178
176
175
178
188
191
184
177
180
192
196
189
182
185
195
199
196
193
194
193
187
178
171
171
176
181
191
193
190
187
187
191
188
183
190
187
185
186
194
198
195
186
178
180
190
200
200
189
179
180
184
184
179
178
182
183
177
174
184
197
203
195
183
181
186
193
195
196
195
192
187
183
179
177
178
184
192
197
195
192
192
194
194
185
189
187
179
178
186
196
196
185
175
172
177
182
181
175
175
182
192
193
186
179
179
180
180
181
188
197
198
193
183
182
184
190
191
187
182
179
181
183
185
183
178
183
190
195
193
189
189
193
194
191
187
190
189
185
185
187
187
183
178
175
175
176
175
175
176
180
188
190
186
180
178
183
189
194
197
195
191
191
190
191
190
188
183
175
169
165
168
177
183
185
180
183
186
187
185
182
181
181
183
183
185
190
194
192
187
183
182
183
186
188
188
188
185
182
180
179
178
180
182
183
187
190
195
198
197
192
188
191
197
198
190
181
175
175
173
165
160
165
178
188
191
188
186
183
182
179
180
179
179
177
187
185
186
189
188
189
189
188
191
196
198
194
189
184
183
183
181
181
184
191
196
197
196
191
190
187
186
190
194
195
186
175
177
187
192
182
168
166
178
192
194
192
189
188
189
186
185
189
191
187
188
188
187
184
185
191
201
201
195
190
187
187
185
183
184
190
193
191
189
190
196
196
195
190
188
187
184
184
188
189
188
184
186
192
196
190
182
181
184
188
181
180
187
194
198
193
191
194
200
197
188
197
196
189
183
190
202
209
200
184
175
176
182
183
186
193
199
198
189
182
185
190
193
193
191
188
182
178
178
185
192
194
190
189
187
186
188
191
191
179
166
167
183
198
202
198
189
189
192
195
186
196
200
193
182
182
193
203
200
188
179
179
184
186
187
189
195
195
186
174
173
180
187
190
189
188
184
178
175
181
189
193
187
184
180
182
186
192
190
180
170
172
185
196
199
195
188
183
181
184
183
186
193
190
183
178
183
191
195
192
191
192
193
189
183
184
189
192
184
175
173
178
181
182
184
188
191
192
189
187
186
186
183
182
181
183
186
190
189
185
185
186
187
190
190
190
189
185
181
179
184
183
186
188
184
177
175
181
187
193
195
199
196
188
180
179
185
189
184
180
180
185
187
183
182
187
195
204
204
198
192
186
183
182
182
185
186
187
187
189
188
188
186
185
185
188
190
189
187
183
194
188
188
186
184
180
178
181
186
188
191
194
191
186
180
177
181
183
181
181
186
195
199
192
188
186
193
201
205
203
197
190
185
183
182
183
184
183
183
183
185
184
183
184
187
190
190
190
190
186
198
192
187
184
185
189
194
197
192
187
183
186
189
187
184
183
184
184
183
184
187
190
193
192
188
186
186
191
200
203
199
193
188
185
185
184
184
186
185
184
184
186
190
193
195
191
189
187
188
184
193
191
186
181
186
198
210
211
200
187
182
187
192
193
191
189
190
192
194
192
186
178
177
181
189
189
186
189
198
199
194
187
185
186
188
187
188
190
190
189
191
197
201
200
197
189
186
185
182
182
191
188
184
179
177
188
199
204
198
189
190
195
199
195
191
190
193
195
197
195
186
175
173
182
194
196
194
193
196
194
185
178
178
183
188
189
192
191
190
186
191
199
201
196
188
184
180
181
178
181
193
191
185
177
174
175
178
183
186
191
196
200
199
191
184
184
186
193
195
193
188
185
185
193
198
196
192
189
190
188
183
178
178
180
185
190
195
192
185
180
186
193
192
183
177
177
178
177
179
184
199
196
188
184
183
180
177
173
176
185
192
195
190
182
176
174
181
187
193
191
188
189
193
196
195
187
179
176
178
181
185
184
180
178
184
192
198
194
186
184
187
187
182
174
173
176
180
181
183
185
197
199
193
191
195
197
191
180
174
178
183
184
180
178
174
174
179
187
193
192
188
184
190
196
196
189
179
171
170
176
183
182
179
180
185
193
196
192
188
190
190
188
182
178
181
184
186
188
189
188
193
200
198
195
197
201
198
188
181
178
179
177
175
179
183
187
191
193
195
192
185
180
187
197
204
202
190
180
178
181
183
180
180
183
187
188
186
184
188
192
190
187
185
189
191
193
191
192
192
190
192
194
190
187
188
192
194
195
193
190
182
179
177
183
192
199
201
199
195
189
184
183
189
197
200
196
193
192
193
194
186
184
186
191
190
185
180
184
190
196
193
187
187
192
194
195
192
192
191
188
203
194
186
185
189
188
179
173
174
180
187
195
195
191
186
181
179
183
188
195
201
199
195
193
196
198
193
187
187
192
195
198
194
188
184
177
176
182
188
189
185
177
168
162
166
175
182
180
176
173
204
202
194
187
183
181
182
184
186
189
188
186
182
180
178
174
173
174
177
187
194
198
195
195
196
196
192
187
188
190
190
187
184
186
186
188
187
187
186
187
188
183
177
169
172
179
181
171
158
161
195
201
196
184
178
177
184
187
188
186
186
185
183
182
182
179
177
174
171
174
179
186
188
189
187
186
187
189
192
189
186
183
182
183
185
184
182
179
178
179
182
183
180
181
187
193
188
171
156
159
192
192
185
179
177
183
191
190
182
173
177
186
195
197
195
193
190
186
179
175
179
183
183
179
175
179
186
191
190
185
184
187
185
181
177
170
169
169
173
178
180
181
179
184
194
199
196
184
171
170
196
190
179
175
180
194
205
199
182
168
170
185
199
205
200
197
198
195
188
186
191
194
188
177
174
184
195
194
183
178
182
190
188
180
174
169
171
173
180
184
187
185
181
182
186
194
197
195
188
186
197
190
181
177
184
197
206
202
190
177
179
189
194
196
194
193
193
190
185
185
196
203
196
186
186
196
200
190
174
169
179
187
185
181
182
187
194
189
183
182
188
191
187
180
175
183
193
196
195
192
193
188
186
184
185
189
190
190
190
187
190
193
189
186
188
192
191
184
181
183
190
193
191
186
190
195
190
179
170
170
178
184
185
183
188
201
209
203
185
176
179
188
189
179
174
177
185
188
186
185
185
185
187
186
182
175
172
176
184
188
190
187
182
185
192
197
194
190
191
192
188
178
173
174
180
180
177
176
177
180
180
187
188
186
183
190
200
206
194
179
173
176
180
177
174
175
177
178
178
178
183
184
184
184
179
173
169
172
184
193
192
187
187
193
201
199
192
188
195
200
189
170
161
164
171
174
178
184
186
184
181
182
186
185
177
173
183
197
203
192
179
173
173
174
174
176
176
180
183
184
185
185
183
179
177
173
170
172
186
198
200
197
194
196
197
190
182
181
190
198
191
178
169
170
177
184
188
191
188
182
175
175
182
185
178
172
177
193
202
200
186
175
170
173
175
177
181
186
190
192
190
188
183
179
178
174
171
170
176
187
191
194
193
189
184
184
184
190
195
195
193
187
183
182
182
188
189
185
176
171
175
183
187
184
182
178
183
190
198
193
185
179
177
177
177
178
178
181
184
184
194
190
186
182
180
176
170
169
170
173
176
181
183
180
178
183
192
199
196
189
185
186
185
184
182
183
179
169
162
169
185
196
193
184
179
180
186
189
187
183
182
184
185
184
181
180
181
182
182
180
193
191
191
189
184
179
178
182
184
182
177
179
180
180
181
183
190
189
182
175
176
182
185
183
179
177
174
168
168
177
190
195
188
180
176
182
187
188
183
180
183
192
199
193
185
181
188
194
193
186
187
192
196
197
194
188
190
193
195
191
188
184
185
185
185
184
181
174
170
173
182
190
188
181
178
179
185
191
194
193
188
180
176
178
183
188
189
188
183
180
183
194
199
193
184
181
191
200
201
194
181
191
198
198
196
194
193
191
191
193
193
190
185
184
184
184
182
177
177
183
192
194
191
182
175
179
193
207
212
203
188
176
175
178
182
186
191
190
184
179
180
186
191
188
182
178
181
187
190
191
181
188
190
190
189
189
189
190
191
192
191
186
178
177
179
182
185
187
185
183
183
183
184
181
177
179
186
199
203
199
192
190
184
173
167
171
184
190
184
175
175
183
191
192
189
179
170
168
176
183
186
185
183
181
180
181
183
191
196
195
188
179
173
174
175
178
182
186
184
177
171
169
174
181
182
184
186
188
188
188
194
199
192
175
161
167
185
191
182
171
175
191
209
213
203
188
172
167
172
181
187
183
180
178
175
174
182
194
202
198
186
178
175
177
176
175
176
180
181
178
176
176
180
184
185
189
190
189
188
186
186
189
186
178
177
184
194
191
179
168
178
199
220
222
211
194
187
185
185
189
182
181
180
179
175
175
182
192
198
194
186
184
186
184
180
178
178
180
182
185
191
196
196
191
184
181
184
188
192
191
183
177
176
180
187
192
195
189
178
172
181
194
205
201
193
188
190
193
200
202
171
173
178
180
176
176
178
184
184
184
188
194
198
192
185
181
181
182
181
184
191
198
200
190
181
170
167
177
189
192
188
179
175
180
184
189
189
188
187
188
189
189
183
174
172
177
185
195
204
206
161
164
175
182
182
177
175
171
172
177
189
200
206
200
191
184
180
179
176
178
183
186
188
185
181
171
167
172
183
190
191
188
184
182
183
185
188
192
199
201
197
187
176
170
172
177
180
185
194
201
164
164
173
184
188
185
176
173
174
179
188
195
200
199
192
186
178
173
176
180
181
182
181
181
184
186
185
185
186
189
190
191
189
183
181
182
187
191
193
191
185
183
182
185
187
185
177
177
181
187
179
173
172
180
189
194
191
186
186
188
188
186
185
186
188
189
187
180
179
184
191
190
186
184
187
194
197
195
190
189
187
188
186
183
182
184
187
189
184
176
169
173
183
194
194
188
179
176
180
184
183
175
170
176
188
199
200
196
195
194
192
185
178
175
182
192
196
191
184
183
185
187
187
186
189
193
196
192
188
187
188
186
185
186
185
186
187
188
188
182
179
178
185
188
189
187
185
184
190
194
185
177
173
177
184
188
189
187
192
196
198
193
184
178
183
193
198
195
186
181
177
179
181
185
189
186
184
183
186
191
198
196
193
189
184
182
183
187
192
196
195
190
185
187
187
187
189
193
197
200
184
183
184
186
183
177
171
175
185
196
202
199
194
191
191
194
192
187
186
183
182
180
180
182
183
184
183
186
194
202
210
207
197
188
180
177
180
187
192
192
192
190
186
188
192
192
193
190
192
196
192
196
196
190
185
179
175
176
183
192
199
197
198
200
201
197
187
177
179
185
189
188
185
182
182
183
191
197
203
209
210
205
194
184
178
183
189
192
190
184
178
178
184
190
193
190
189
187
190
194
196
200
197
192
188
191
197
196
192
189
188
189
193
200
203
199
188
176
175
181
187
189
188
183
181
183
186
192
195
195
196
192
189
184
186
194
198
196
190
182
175
174
181
187
188
185
183
189
196
198
195
198
196
192
189
197
207
210
200
188
180
180
183
190
196
196
191
184
178
180
185
186
185
182
179
179
176
173
171
174
181
187
188
190
193
195
194
189
185
180
178
176
179
183
183
180
183
190
200
199
192
194
196
196
188
188
192
199
198
189
181
180
183
186
188
190
190
186
180
178
186
190
187
181
178
180
178
171
167
174
185
189
188
190
192
192
186
177
176
177
178
178
179
183
184
182
183
188
193
194
192
194
197
196
188
180
177
181
186
187
186
187
187
185
185
185
187
182
175
177
187
196
190
181
179
186
190
188
186
191
196
195
187
183
186
188
185
177
176
177
178
176
178
183
186
184
181
183
187
192
192
191
185
183
185
184
182
178
180
182
188
192
189
184
181
181
184
183
177
177
184
191
187
180
180
188
196
196
194
194
197
195
185
176
174
179
184
185
187
185
180
176
178
182
186
183
179
180
190
194
190
182
171
168
178
192
194
187
180
178
182
187
187
182
177
179
186
190
186
179
178
182
185
184
183
186
189
190
187
187
189
190
185
176
169
170
181
191
197
192
182
178
180
186
188
184
179
180
190
198
187
181
173
171
177
187
191
187
180
175
177
184
186
184
178
179
188
195
192
181
178
184
195
196
189
183
184
189
189
186
183
185
184
182
176
174
179
187
192
189
180
182
188
193
193
186
182
183
191
196
186
184
185
186
185
184
181
176
173
174
179
187
190
188
186
186
191
193
187
180
182
196
205
203
191
183
184
191
195
186
177
174
179
187
187
183
179
178
181
179
179
184
190
193
189
184
183
188
192
194
189
190
191
191
188
187
182
176
172
176
185
192
193
190
191
198
199
192
182
180
188
198
201
195
189
184
186
190
190
186
177
174
180
191
194
189
181
177
177
177
178
182
189
186
180
175
180
192
200
197
188
195
193
186
182
186
190
188
183
180
184
189
191
188
193
200
201
194
186
183
191
193
189
185
187
187
184
180
179
183
186
188
192
194
194
189
184
184
184
180
177
179
186
186
179
173
179
191
202
200
183
196
196
187
177
180
191
199
195
184
178
178
183
186
192
196
197
193
188
185
190
189
183
183
185
188
181
176
178
189
195
198
194
192
189
189
189
192
191
185
177
177
186
194
193
188
187
190
194
197
177
191
198
192
182
180
186
197
198
187
178
176
181
186
189
193
194
190
185
184
189
191
189
188
185
186
184
186
188
194
191
187
182
183
186
189
189
194
195
191
185
183
189
197
202
201
198
193
190
189
175
181
193
196
191
185
187
193
196
190
183
182
186
188
187
190
192
191
185
182
189
196
196
189
182
183
189
195
197
192
182
174
172
180
187
189
188
190
191
194
196
196
192
193
198
201
200
195
190
187
176
178
187
195
192
186
188
194
197
193
190
190
191
187
183
186
191
192
186
182
185
193
196
189
181
180
186
194
195
186
177
175
178
184
188
189
186
184
186
192
200
200
192
187
187
191
196
196
192
189
178
181
189
193
191
186
188
194
197
195
192
193
191
185
178
180
188
190
184
177
178
185
190
187
180
177
181
188
191
186
183
182
185
189
191
191
187
185
184
188
192
193
187
182
183
189
193
193
191
189
180
185
190
191
190
189
192
193
192
188
189
192
189
184
179
182
187
188
183
177
176
176
178
178
177
175
178
186
195
197
195
192
191
192
193
193
196
196
192
186
182
182
181
182
186
191
191
190
186
182
184
187
187
187
188
192
196
193
185
183
184
189
190
186
183
185
189
188
186
185
182
175
173
176
179
180
183
192
202
205
200
195
195
194
192
193
199
203
197
187
180
181
183
183
185
188
189
187
183
180
196
193
187
186
183
185
185
186
185
187
191
195
193
188
183
183
187
190
193
193
187
179
178
183
192
193
193
193
198
198
193
190
192
193
191
190
191
193
190
185
185
191
191
184
179
182
186
185
184
188
205
197
191
188
183
178
174
177
187
198
204
203
197
187
178
175
182
191
195
191
184
178
183
195
203
200
193
187
187
188
185
187
189
190
190
189
187
183
182
184
190
199
196
186
180
180
180
182
185
192
196
189
187
190
193
186
177
176
187
198
204
203
197
190
179
175
182
192
196
190
180
177
184
196
199
194
184
179
179
185
189
186
184
185
187
190
189
185
184
187
193
195
191
188
185
182
178
176
184
191
186
182
182
190
201
200
190
182
179
183
189
191
195
193
189
185
188
195
196
188
179
176
183
192
195
191
183
179
182
188
189
184
177
176
183
190
192
190
187
189
189
186
186
189
190
184
179
178
184
189
185
184
185
189
196
200
195
187
180
177
179
184
190
193
194
191
192
194
193
187
181
179
183
191
195
196
191
188
187
187
184
182
178
179
182
188
191
188
186
184
184
184
187
187
184
181
180
187
190
189
188
190
187
183
183
186
190
194
193
190
190
189
189
189
190
188
188
186
185
184
182
181
183
188
188
194
192
189
185
182
182
185
188
190
190
188
188
186
186
186
186
188
190
187
179
177
182
191
192
188
203
192
183
185
188
180
167
159
166
177
184
187
191
195
199
195
185
176
174
185
197
204
203
203
201
197
188
179
178
184
186
184
181
182
185
190
189
187
187
188
190
186
182
179
186
188
182
175
173
179
199
193
185
180
182
184
178
176
178
182
181
175
173
180
192
193
183
169
166
175
188
196
200
203
204
199
185
173
170
175
178
181
182
187
192
196
192
186
183
187
194
195
182
174
177
187
188
177
168
171
190
192
189
187
187
185
181
174
171
172
171
164
160
167
184
195
194
182
174
175
182
188
189
192
192
191
185
178
172
171
172
175
178
184
187
188
185
179
176
180
187
189
179
171
174
187
191
181
168
166
188
190
192
190
192
190
182
171
163
163
168
172
171
172
180
192
198
196
187
183
187
189
187
178
174
181
188
188
182
176
175
179
179
181
183
182
179
177
175
179
184
184
177
171
178
189
192
184
168
165
188
189
187
184
187
189
189
183
173
167
175
184
187
180
172
178
189
194
189
184
191
195
187
176
171
181
195
197
187
181
185
191
192
187
186
186
185
182
180
184
192
195
186
180
182
189
194
188
178
173
191
192
188
182
180
186
194
196
188
182
184
192
194
185
172
169
179
187
186
182
183
186
184
181
184
194
200
194
181
176
186
199
201
194
190
192
194
188
183
184
198
209
206
194
185
188
194
195
189
183
197
195
191
184
180
182
189
192
191
189
190
192
193
189
183
182
185
185
186
182
176
173
175
183
195
202
195
182
172
170
181
194
198
191
184
188
197
198
189
185
193
207
209
197
188
189
194
194
187
179
196
193
189
185
181
180
179
177
180
186
189
188
188
194
202
203
195
190
192
194
186
173
169
180
193
196
185
175
171
172
177
182
186
181
174
177
192
202
197
186
182
187
192
188
187
188
190
185
178
170
190
189
182
178
180
181
179
175
178
184
189
188
187
196
206
205
191
187
194
203
195
178
170
176
183
184
179
177
178
179
176
175
177
177
174
173
181
192
194
187
181
176
176
176
179
180
179
178
180
177
189
188
180
174
178
182
187
185
185
188
187
188
190
193
193
189
181
183
194
201
193
180
174
175
179
182
185
185
184
180
176
176
179
180
180
179
179
184
189
191
187
179
174
173
177
178
177
181
188
192
190
189
182
175
176
179
183
184
185
185
185
187
190
189
185
179
182
192
200
197
189
180
176
175
176
183
190
191
184
177
177
181
184
182
183
188
192
196
199
197
191
183
177
176
179
181
183
189
195
193
190
188
183
179
178
174
174
178
184
186
185
188
189
188
183
181
189
198
195
185
177
177
178
177
177
183
188
185
176
172
179
186
186
181
182
192
205
211
208
199
189
182
178
181
183
186
191
193
192
186
182
181
184
185
183
177
176
184
194
197
194
191
189
186
182
181
188
189
181
167
162
170
181
185
184
184
182
179
174
175
181
186
185
182
183
193
205
210
205
192
183
181
181
184
186
187
192
193
190
185
177
179
185
192
192
190
187
189
194
197
195
191
185
177
173
174
180
181
172
165
165
176
184
186
184
183
185
189
189
185
182
181
185
188
188
192
199
198
193
184
180
182
185
188
184
183
186
190
190
187
182
184
189
195
198
197
192
188
188
189
189
184
177
171
172
177
183
184
182
182
185
187
187
181
174
176
188
202
204
194
185
182
186
188
185
186
194
197
191
182
180
185
188
186
181
179
179
185
188
185
189
190
189
190
189
191
188
188
190
191
188
179
175
178
186
191
189
189
191
191
192
189
183
175
169
172
184
196
200
195
190
189
185
177
171
178
193
199
191
181
181
188
191
187
179
176
174
177
181
182
188
188
186
188
185
183
184
190
198
199
187
176
174
185
195
197
190
186
187
186
185
179
175
175
178
180
185
188
189
190
194
192
181
168
163
176
195
201
189
178
180
190
201
198
189
180
174
172
177
184
186
183
189
195
193
186
184
190
197
194
182
175
175
183
187
183
178
177
179
181
180
176
175
178
184
188
188
185
184
188
193
192
182
170
170
184
199
198
183
172
176
191
205
206
198
188
179
177
184
197
183
183
190
197
195
189
185
188
187
183
178
177
180
179
177
176
175
174
176
179
186
190
186
179
176
175
178
178
180
185
186
188
185
178
178
187
194
191
179
170
173
180
190
193
190
185
181
184
193
202
181
181
188
190
186
182
183
181
180
176
179
181
185
183
182
183
183
178
174
176
186
194
190
176
165
161
164
170
170
172
176
182
186
188
187
188
188
188
187
183
180
175
170
169
169
174
177
184
192
197
173
177
182
183
177
173
173
176
178
180
181
182
185
185
188
193
192
182
175
173
177
182
180
172
167
166
170
169
165
162
167
177
188
192
192
191
188
189
195
197
193
183
172
166
167
170
173
175
179
183
172
171
175
177
175
172
171
175
179
181
180
177
176
179
185
189
189
183
178
178
182
181
178
173
176
183
186
184
177
171
173
181
188
192
191
189
187
187
191
196
198
196
192
187
185
182
176
171
169
173
180
172
172
178
183
185
183
180
180
178
179
177
175
175
179
184
186
183
181
187
194
194
186
179
182
188
195
193
190
189
191
195
194
191
187
185
185
185
188
189
195
200
205
206
202
198
189
181
176
177
183
180
179
186
195
198
195
188
183
180
183
184
185
183
184
191
193
188
183
185
190
191
187
181
183
190
192
189
185
187
196
202
199
192
186
184
186
188
191
191
191
194
196
198
199
200
201
199
194
188
182
181
189
194
197
195
190
187
187
188
188
189
188
191
198
204
201
192
181
176
174
176
178
183
189
192
188
180
173
176
187
196
198
189
182
179
182
189
195
194
191
186
185
185
186
190
194
199
199
198
182
184
191
192
185
176
172
178
191
197
192
183
181
191
202
205
198
187
179
176
174
174
180
187
193
193
188
183
179
178
183
188
189
182
173
173
179
187
193
189
186
185
186
187
185
179
178
184
191
196
191
194
194
187
178
170
172
181
195
200
194
183
182
193
204
203
193
180
177
179
182
187
192
196
193
191
189
195
196
195
190
188
187
184
179
182
188
192
193
186
182
182
192
197
193
180
172
174
181
186
199
205
200
192
185
183
192
198
199
199
193
190
194
200
203
200
189
181
180
182
186
189
193
194
188
181
182
189
194
196
190
188
191
196
198
197
198
199
195
188
180
178
188
195
196
186
179
178
184
184
191
200
201
196
191
194
202
206
200
189
186
188
194
196
192
188
187
185
185
183
183
183
183
182
178
174
171
171
174
177
179
182
190
201
205
200
193
190
190
187
179
174
179
189
194
188
182
183
189
190
177
186
196
196
189
185
188
195
193
185
178
178
182
182
184
185
188
188
185
183
184
184
182
177
175
175
173
171
173
174
174
174
178
187
193
191
183
177
182
184
181
175
176
183
190
186
179
178
187
193
177
183
190
192
183
172
169
177
186
187
179
172
172
179
185
191
190
187
183
184
191
196
192
184
180
181
185
187
190
192
186
175
165
167
175
181
179
174
179
186
184
177
174
179
184
181
171
167
179
189
188
185
185
185
183
177
171
176
185
189
183
176
173
178
185
190
188
184
184
188
198
201
197
190
183
183
185
188
195
197
195
184
171
166
169
175
178
178
184
191
188
179
172
171
176
174
167
165
174
184
191
184
177
180
186
190
188
185
185
188
186
183
182
180
178
177
179
186
195
197
198
197
197
192
182
175
173
176
183
189
191
192
187
181
174
173
179
186
192
194
190
181
174
175
177
176
170
171
177
184
185
173
168
175
185
194
192
189
186
186
186
187
186
182
171
168
179
194
202
196
190
194
198
194
181
168
167
175
182
184
184
187
192
189
183
178
182
191
198
194
187
184
184
186
188
185
182
182
187
190
184
173
171
177
184
186
186
184
181
180
182
187
188
183
176
177
190
197
195
183
182
195
206
203
189
177
178
185
185
180
176
178
182
187
183
183
188
192
193
186
183
186
192
194
191
186
183
188
192
195
188
184
184
185
185
184
181
179
175
173
176
183
185
184
186
193
199
196
184
177
182
195
203
204
199
194
190
186
180
174
173
175
178
180
182
186
189
191
188
182
181
188
193
190
183
177
180
189
194
198
189
193
193
187
182
181
183
181
178
173
172
177
181
186
193
200
200
192
185
184
190
190
189
190
196
198
190
179
174
176
183
184
181
181
182
187
190
189
187
185
188
193
195
188
178
174
178
187
192
194
180
191
192
187
181
180
184
186
185
181
176
177
183
189
196
198
194
191
190
196
194
187
176
177
185
189
183
178
183
191
193
186
180
181
188
192
191
190
191
191
193
195
195
191
187
182
182
185
189
189
177
182
187
189
189
188
188
189
190
187
184
184
187
191
195
195
192
188
190
196
198
194
181
178
180
183
183
188
200
203
191
174
168
178
189
193
188
185
189
192
194
192
192
192
193
193
189
188
188
189
177
176
184
190
194
195
195
196
193
189
184
186
187
189
191
192
191
187
187
188
193
195
190
185
181
181
187
197
202
196
180
166
166
177
187
189
184
181
184
189
192
192
190
190
194
193
192
191
190
190
177
176
185
192
193
194
199
203
200
190
186
184
186
186
187
191
193
194
188
184
182
185
187
186
185
187
191
192
190
182
171
171
176
184
188
189
187
184
182
187
193
195
192
189
189
192
195
195
194
195
179
184
193
197
192
187
191
197
197
191
188
188
186
183
182
188
201
204
197
184
174
173
175
183
188
191
192
189
184
179
178
181
187
190
191
195
197
194
187
186
191
194
191
184
185
192
197
198
195
195
182
191
198
198
193
186
182
182
182
186
189
192
190
183
181
187
197
200
196
186
177
172
174
178
182
185
188
190
192
190
189
192
195
194
192
196
203
204
199
187
182
183
181
179
182
191
197
196
193
193
186
190
192
194
194
190
183
175
174
181
188
193
189
183
180
181
184
182
182
185
186
185
181
177
175
177
181
190
195
194
192
196
201
197
189
186
194
204
201
189
182
180
178
176
178
187
192
192
187
188
189
183
183
192
197
194
185
177
180
186
189
186
181
178
178
175
172
170
174
182
186
186
184
183
182
184
184
189
190
186
186
194
200
198
187
178
181
190
192
189
187
188
184
178
179
185
190
189
187
190
187
177
179
192
201
195
186
184
192
197
192
183
180
182
180
177
174
174
177
180
180
177
180
189
195
196
192
187
182
182
185
192
198
199
192
183
178
179
184
188
191
191
190
189
190
192
191
188
188
193
182
172
177
192
203
198
187
186
195
201
195
191
193
196
193
188
184
188
187
180
172
170
178
192
199
199
192
187
185
189
192
193
194
195
192
186
179
177
181
186
189
187
187
193
201
200
191
188
190
195
178
170
175
189
199
197
189
187
190
193
195
200
205
206
199
192
189
191
189
180
174
172
180
189
192
191
189
188
190
193
195
191
184
182
182
183
182
180
183
184
183
182
186
193
197
197
190
187
191
194
179
171
175
184
191
192
190
187
184
186
192
201
205
199
190
183
182
185
183
180
178
179
180
185
186
186
188
188
187
185
184
182
177
172
171
179
187
187
183
178
179
184
188
188
184
181
182
189
192
192
182
180
182
185
187
187
186
186
186
188
193
197
196
188
177
170
171
174
180
182
181
180
177
176
179
187
190
186
178
176
179
182
180
178
180
187
191
189
182
177
182
187
190
183
174
172
181
191
193
191
[truncated: 209,941 more chars]
