# Supplementary material for: Evaluating flow modulating treatment response in intracranial aneurysms using black-blood MRI in vitro
Source: Commun Med (Lond). 2026 Mar 27;6:170. doi: 10.1038/s43856-026-01413-z (PMC13031954; doi:10.1038/s43856-026-01413-z)
Supplement: Supplementary file 7 — Supplementary Data 4 [file 43856_2026_1413_MOESM7_ESM.zip › Data_Figure_6c/pump flow rate 4.5 mls/BB1/without device/12_BB1/1_aneurysm_array.txt]

15
15
25
6
18
25
21
25
23
22
3
18
42
21
3
4
29
6
5
10
14
3
50
42
34
30
29
45
35
30
31
31
31
37
27
9
25
29
23
38
44
10
15
20
3
24
56
43
19
19
2
5
44
33
29
5
3
22
17
8
1
5
6
3
4
6
52
53
42
34
31
32
39
37
34
38
42
41
37
35
35
27
27
45
7
19
40
40
34
35
28
29
56
52
27
20
37
42
26
29
32
25
46
51
38
44
34
41
21
13
26
9
21
43
43
40
40
23
15
27
14
3
31
36
19
25
25
39
22
2
17
25
16
39
46
21
6
8
9
20
16
7
3
17
2
47
62
62
47
49
56
63
69
64
63
53
48
46
43
33
34
41
47
41
33
42
37
19
14
13
23
27
27
28
32
25
22
54
64
25
22
25
46
50
46
40
24
24
56
60
44
39
34
26
38
45
36
32
31
26
40
41
40
59
23
30
37
22
17
29
25
11
17
36
56
59
37
46
33
15
30
34
5
7
30
42
42
51
33
26
43
38
13
5
17
34
38
32
34
49
31
13
9
3
27
30
36
26
16
3
3
52
30
2
2
19
4
6
84
57
68
89
86
83
63
72
75
73
60
61
67
72
76
79
76
56
54
57
47
35
32
28
23
21
26
38
38
47
65
62
29
19
16
14
12
23
41
43
31
30
27
19
44
64
51
8
24
27
26
33
55
59
47
37
34
25
30
41
48
57
25
24
18
25
34
35
32
29
29
32
25
15
31
64
68
25
14
15
23
22
20
18
26
30
13
3
24
70
76
15
19
35
37
27
15
27
34
9
0
33
71
70
46
25
46
53
32
21
35
42
21
1
18
61
65
34
30
45
31
25
39
33
21
12
2
31
45
16
30
37
32
29
28
3
1
10
28
33
54
40
5
2
4
27
44
25
2
2
9
3
3
9
8
30
64
91
113
104
105
110
94
74
83
99
101
100
99
96
66
86
88
73
64
53
50
53
55
60
76
97
95
68
42
47
51
39
20
15
17
18
11
8
10
24
50
78
80
60
18
14
18
21
19
15
28
51
63
47
30
31
25
23
45
59
57
10
12
20
19
16
32
55
56
41
25
40
43
6
6
42
73
66
21
19
10
7
25
33
23
21
19
24
36
17
1
19
67
78
43
20
3
14
22
13
16
19
16
26
18
0
15
72
86
61
38
20
23
35
28
20
19
20
20
1
0
27
81
90
60
31
30
43
50
28
18
25
33
22
0
20
70
78
38
22
35
49
32
16
29
30
23
20
2
33
49
18
34
34
27
30
28
30
37
14
0
10
30
28
32
50
46
11
3
2
17
29
46
31
5
3
3
16
16
2
3
9
3
5
15
4
17
23
118
108
105
117
121
123
124
107
76
112
117
101
85
79
81
89
96
101
106
111
99
58
82
96
81
50
40
35
24
19
23
38
57
94
116
96
69
28
43
41
39
29
13
5
11
31
48
35
6
5
39
69
77
74
54
13
15
17
19
20
18
17
27
50
65
56
29
32
37
6
22
61
76
61
3
8
12
10
19
16
15
29
42
39
33
16
38
53
2
0
41
86
86
61
16
13
11
21
9
5
25
30
12
12
17
23
29
9
2
25
76
95
77
27
40
42
21
3
22
29
9
7
23
9
21
22
0
22
73
97
86
52
54
37
23
29
40
27
12
19
15
5
6
0
16
72
98
78
46
37
41
36
29
39
46
28
16
18
21
17
4
7
59
78
50
23
39
33
24
43
57
37
14
30
31
28
27
1
30
51
30
14
40
51
43
30
34
35
36
40
20
9
33
21
29
35
36
35
38
46
45
18
0
4
11
30
33
21
28
47
39
11
4
4
19
8
15
19
14
17
22
19
3
3
5
14
16
15
3
4
17
21
14
3
16
21
132
141
134
106
106
122
100
122
121
123
129
123
109
121
140
133
114
101
94
118
100
68
64
70
66
62
80
92
100
119
123
99
51
73
81
84
56
23
13
14
4
4
6
24
43
76
105
101
80
7
35
41
28
21
14
12
12
17
37
51
44
21
5
23
41
55
72
72
51
13
9
17
18
15
14
16
21
27
41
49
50
29
35
42
1
5
52
87
83
15
6
17
14
3
19
21
20
26
28
26
27
23
42
48
3
0
43
93
108
86
11
17
4
4
27
19
9
25
25
8
9
28
27
20
5
10
40
86
116
108
64
20
19
32
39
22
7
25
37
8
4
22
10
17
28
19
34
76
108
113
82
33
46
46
36
24
28
40
27
8
14
11
11
15
2
12
56
94
97
74
33
43
48
38
27
36
43
22
14
18
20
20
2
4
37
75
68
47
41
45
31
23
44
58
37
17
37
41
39
32
4
21
48
43
31
18
30
48
59
44
31
45
48
44
39
19
18
28
30
40
37
40
38
38
41
43
39
23
0
21
24
12
36
36
21
22
36
37
21
8
30
20
23
20
6
12
17
17
19
33
37
2
2
3
9
19
27
31
28
3
3
14
31
32
28
5
5
29
24
16
5
27
12
118
120
109
85
79
134
137
141
150
128
98
109
134
131
104
99
126
120
95
102
122
102
76
94
127
137
137
124
85
85
105
112
74
31
33
54
49
31
47
76
90
115
129
110
81
66
67
65
57
32
6
1
3
15
14
5
24
33
55
80
86
83
74
25
37
29
13
7
4
10
17
26
34
37
22
13
20
9
16
34
64
84
82
9
10
4
22
22
13
6
9
23
31
34
32
33
24
34
41
2
2
37
87
109
97
15
15
13
25
15
2
12
17
22
29
24
14
28
34
41
39
7
3
35
88
127
125
73
22
10
17
23
6
5
25
20
10
25
20
3
12
36
33
16
14
25
52
91
133
144
97
2
22
19
17
30
34
18
6
24
30
5
3
18
14
12
24
31
48
78
114
134
110
25
28
34
44
41
33
24
26
34
26
6
5
4
6
12
11
16
46
83
106
99
64
30
37
45
54
54
38
26
37
43
21
10
19
23
22
2
1
20
61
81
72
45
32
46
61
54
28
18
40
53
31
20
43
50
43
33
17
7
39
52
45
30
33
16
18
39
49
38
32
45
54
45
30
16
5
11
34
38
14
28
33
35
39
37
35
38
37
27
19
9
9
34
41
35
24
19
38
39
21
21
23
22
16
13
35
47
15
8
22
23
12
13
14
10
10
33
54
48
7
4
3
4
11
16
19
27
38
41
33
4
3
2
3
17
26
28
30
35
3
3
2
10
25
13
11
17
4
13
35
10
3
16
120
123
124
124
115
102
95
91
83
141
139
119
115
124
105
88
102
118
117
109
85
106
131
141
110
65
63
86
71
44
59
95
121
135
127
96
73
84
96
93
54
11
7
33
33
8
19
56
80
104
113
105
93
77
52
61
47
41
33
20
7
2
5
20
20
4
29
34
38
56
71
83
89
79
26
41
32
14
9
5
5
13
23
28
29
24
6
11
32
3
4
24
57
93
109
91
14
4
3
22
19
7
3
7
26
32
26
22
27
28
33
34
14
3
26
80
124
126
89
22
17
15
21
25
21
6
5
7
19
27
18
10
29
40
34
31
27
7
27
78
135
160
118
32
20
9
24
28
17
17
23
11
11
23
9
3
18
37
34
24
16
26
55
91
140
172
138
61
9
5
28
30
23
33
32
15
12
23
20
4
3
21
25
15
13
34
60
81
112
144
133
81
18
33
35
37
43
39
33
30
29
30
29
7
3
7
13
5
18
27
39
70
99
107
77
32
44
50
52
55
52
36
28
40
47
21
6
17
29
22
8
2
11
48
72
76
53
42
49
61
68
51
24
18
35
40
23
18
35
47
42
27
11
1
29
51
51
42
50
62
43
16
13
24
30
23
23
31
42
39
23
11
12
1
30
48
45
46
38
27
25
22
22
32
31
22
28
32
18
11
15
3
36
61
49
30
33
23
21
35
35
22
18
22
11
3
3
33
60
64
18
18
19
22
22
19
17
16
8
3
30
61
59
51
11
8
6
6
9
15
16
12
16
36
49
39
12
8
3
4
9
12
12
12
20
32
31
10
9
7
5
4
7
4
3
29
27
12
5
15
33
3
2
20
9
5
29
5
17
10
112
113
110
102
89
65
42
136
133
125
119
113
107
101
96
76
64
64
136
152
154
132
95
83
79
74
69
80
84
89
96
94
83
112
122
121
94
48
28
42
40
24
31
64
97
116
111
102
109
44
67
66
69
64
39
12
0
12
30
10
2
43
74
82
86
90
102
96
27
53
43
23
23
22
20
13
11
14
31
27
4
26
37
29
38
58
81
93
91
38
37
19
8
10
16
20
25
29
31
32
31
13
18
32
11
12
26
51
91
118
101
23
16
1
1
11
3
5
16
24
30
28
27
28
33
33
33
28
31
14
26
75
123
137
104
18
16
14
22
23
16
9
4
5
20
18
11
16
36
41
29
28
33
10
28
73
126
169
147
24
18
15
12
29
31
25
23
16
5
14
16
2
4
23
34
30
28
11
23
59
88
131
179
165
85
20
12
7
13
36
35
30
34
29
20
25
25
11
9
8
20
33
26
6
37
68
78
101
139
140
88
5
9
22
39
41
39
39
37
37
37
34
31
36
19
4
16
28
2
22
36
35
54
83
93
70
12
19
42
53
51
47
46
42
39
35
46
48
27
8
18
33
30
14
1
5
35
57
62
54
14
43
55
54
56
54
38
25
27
37
31
15
13
23
37
41
29
11
2
24
44
52
50
38
27
49
57
35
12
13
14
12
12
14
13
25
36
22
2
9
2
30
56
57
24
44
43
31
24
18
13
20
19
8
19
32
17
1
1
2
38
70
61
30
32
30
27
24
24
28
24
13
17
27
14
0
3
26
54
66
61
10
6
7
12
24
26
22
16
18
18
9
0
21
53
56
45
61
14
14
4
2
11
14
11
8
9
7
6
24
47
39
29
21
16
10
6
6
5
5
7
10
6
8
22
30
28
8
9
8
5
3
5
16
28
11
1
14
32
36
28
17
11
8
17
30
7
1
14
30
41
26
14
8
7
20
5
2
16
8
7
8
7
5
6
10
9
85
79
68
113
126
127
121
108
93
81
72
55
49
141
151
152
137
118
107
92
74
80
81
61
50
65
69
129
149
146
138
114
74
50
45
43
48
56
54
63
81
89
96
75
100
102
88
82
70
35
8
8
18
15
20
47
77
89
86
100
132
128
57
58
44
37
30
24
16
11
8
21
22
3
31
65
62
59
77
108
109
84
36
41
18
6
12
20
22
21
21
25
39
37
9
6
28
24
31
50
72
88
94
72
29
33
18
1
0
5
31
38
35
33
35
46
48
30
22
23
15
21
31
48
84
115
104
62
24
15
0
0
0
1
20
33
38
28
25
35
46
46
41
31
24
34
18
33
77
116
133
107
27
13
11
9
19
16
7
5
9
23
21
6
12
31
46
42
28
26
29
7
38
75
110
159
156
84
29
5
8
17
24
22
23
20
7
8
25
6
2
18
34
32
28
28
6
25
67
84
112
168
174
105
29
1
4
21
30
30
28
29
21
23
37
25
9
23
24
17
28
30
6
40
70
69
88
129
136
92
5
3
20
25
36
38
34
32
32
36
40
36
33
44
37
5
16
32
9
21
34
28
45
71
75
61
28
24
21
26
44
48
42
38
36
37
40
42
46
50
37
15
17
34
37
20
6
1
25
41
45
50
28
15
25
48
47
44
46
42
29
29
37
37
24
15
13
17
30
39
39
19
8
24
38
47
58
47
45
31
25
43
43
25
16
16
13
8
7
8
1
9
34
32
16
16
12
35
60
64
54
23
14
28
37
32
25
24
20
15
12
9
3
8
32
24
11
5
5
38
65
63
54
34
33
28
27
24
23
22
22
16
7
21
34
19
4
3
17
40
54
59
59
22
14
8
4
3
20
28
24
19
19
19
11
2
8
39
45
33
57
76
4
31
33
11
4
5
20
5
4
3
3
2
11
38
37
22
51
12
28
24
12
5
6
17
18
15
13
3
2
14
23
27
38
15
12
14
15
12
10
6
17
21
18
7
2
18
24
32
20
12
8
8
14
21
27
21
3
2
16
23
44
44
27
12
17
23
23
12
3
12
29
39
24
9
15
21
21
10
3
2
4
9
5
5
16
22
12
4
7
3
10
19
24
26
102
98
81
73
62
50
47
101
121
131
120
105
87
64
57
62
59
54
52
147
152
153
149
124
96
81
63
41
48
60
51
46
56
65
127
153
148
131
117
88
45
24
20
20
28
32
38
47
64
76
92
110
105
106
87
62
52
42
17
8
5
3
2
10
32
59
67
65
92
134
137
64
63
45
26
15
9
10
20
28
14
9
17
7
18
47
48
40
68
106
112
98
34
38
25
3
1
2
19
30
30
31
33
36
38
24
5
17
16
20
40
65
83
98
87
27
18
5
4
2
2
31
51
44
36
38
54
58
45
31
27
18
14
19
40
77
110
111
75
33
20
8
3
13
2
1
21
44
51
33
20
36
55
52
46
38
27
27
6
32
74
107
126
113
61
33
12
4
11
22
9
8
9
18
37
22
1
12
39
51
45
37
30
25
4
42
71
92
140
154
96
40
1
1
21
10
8
17
16
13
30
26
0
2
32
48
39
31
27
2
27
65
70
89
146
166
116
61
36
1
2
14
16
21
25
23
19
32
39
21
14
35
44
21
23
28
4
38
59
56
76
117
126
93
49
39
3
7
31
28
30
34
25
25
27
40
44
39
37
48
44
13
9
30
18
14
19
21
48
69
66
60
37
3
8
35
35
33
42
37
33
36
40
42
47
49
49
45
36
16
13
31
38
32
20
4
29
41
44
53
38
31
37
31
39
40
29
32
52
46
33
38
43
40
24
14
13
14
27
42
48
29
17
28
39
48
65
57
24
41
36
18
27
47
40
16
13
23
23
13
8
6
2
3
31
45
33
26
24
38
55
67
62
32
27
31
42
35
23
19
23
26
24
18
10
2
3
33
42
30
20
14
36
55
57
57
33
45
45
34
26
26
25
23
22
21
16
14
27
35
23
3
7
15
37
46
51
64
41
30
20
20
19
9
5
8
22
26
26
27
22
6
2
7
27
36
31
45
74
11
2
5
29
40
20
4
6
20
6
3
3
5
10
7
24
29
17
39
75
11
7
7
35
37
22
11
7
19
20
16
14
14
4
3
11
13
28
42
31
18
4
24
31
30
26
22
16
5
5
5
12
3
1
16
21
38
31
13
1
3
1
1
4
17
19
18
7
3
9
24
23
33
31
33
36
33
23
29
34
33
21
5
4
26
13
36
47
41
31
38
41
36
18
6
2
3
10
10
14
21
29
30
17
10
5
8
18
26
2
5
20
32
28
16
8
19
22
44
71
78
73
61
42
55
84
92
87
80
69
70
62
41
76
96
84
63
55
50
43
42
44
108
100
112
106
85
64
48
39
40
51
52
46
42
38
141
168
152
141
131
94
59
47
34
20
29
43
43
41
44
51
51
124
153
156
136
118
100
57
12
6
22
18
12
16
26
38
50
63
81
98
108
117
108
91
67
50
36
21
23
40
27
4
0
3
12
35
47
56
83
122
131
121
82
77
49
23
11
6
7
20
36
44
37
11
12
27
7
22
31
32
62
97
105
109
99
46
40
18
0
2
1
18
34
37
42
48
42
37
37
28
11
4
5
27
55
74
97
104
70
34
26
20
18
24
2
2
17
42
50
46
52
56
57
46
43
37
30
19
1
28
66
99
114
96
58
33
14
3
17
35
7
3
14
33
54
42
26
37
55
51
50
48
44
33
6
20
63
93
119
125
81
34
7
0
18
24
6
11
16
21
44
29
1
12
41
47
49
47
41
30
3
32
59
78
122
150
109
51
52
32
2
4
22
3
3
26
23
21
37
25
0
11
41
52
43
37
30
6
20
46
53
75
126
150
121
69
41
25
0
5
5
4
28
33
22
26
38
37
23
27
45
47
23
16
24
3
20
33
39
71
107
110
94
64
25
0
29
31
17
31
47
31
22
31
46
48
46
46
54
41
13
1
22
27
5
1
18
56
69
62
62
48
1
19
48
47
42
44
32
25
39
53
54
57
61
58
46
28
11
6
25
40
41
36
18
41
46
47
58
49
22
3
26
39
44
48
30
9
30
65
60
40
42
55
52
32
14
8
8
23
40
54
40
26
31
40
49
67
63
36
14
35
42
21
5
28
54
42
16
12
24
32
30
15
5
3
5
29
48
36
24
27
36
48
59
66
50
20
28
23
25
40
47
34
18
15
18
25
30
32
16
3
5
32
50
34
19
22
37
50
51
54
61
18
26
40
50
43
27
20
25
31
31
26
17
7
15
32
46
32
10
10
20
45
56
48
53
69
40
39
28
16
19
27
28
19
6
4
26
36
42
30
9
1
4
19
42
42
42
57
68
23
9
0
15
35
41
22
6
2
26
22
19
7
2
6
6
7
21
17
32
64
59
10
6
9
30
45
38
20
8
6
9
7
4
15
18
7
3
2
3
13
39
37
25
18
8
26
35
36
33
28
24
19
16
18
4
15
8
3
10
12
12
41
27
10
4
17
16
3
2
2
2
11
9
8
5
6
24
25
9
38
33
20
13
26
33
33
32
32
27
22
13
8
7
13
1
3
19
19
25
41
52
54
51
44
33
27
21
12
7
9
20
6
13
19
29
38
39
24
11
11
18
17
15
22
35
4
10
18
11
14
24
28
17
8
7
18
32
13
20
41
60
71
76
78
68
54
42
12
37
66
87
107
120
117
93
34
53
88
108
113
106
93
91
85
78
79
67
42
33
74
78
73
57
37
31
37
33
27
23
23
131
109
91
89
71
42
23
15
22
28
34
35
31
28
29
113
164
172
141
119
103
60
27
28
23
22
27
31
36
36
35
39
43
43
149
160
144
115
96
80
29
2
25
20
8
6
4
18
27
40
52
68
85
104
123
117
89
62
43
33
24
20
41
43
28
11
7
10
7
15
34
48
76
104
117
121
88
66
28
2
1
2
15
36
49
59
50
26
21
40
34
1
15
23
52
84
92
109
112
50
55
37
13
3
1
3
22
37
41
55
65
47
33
47
45
26
17
4
15
43
61
89
114
89
39
32
31
32
27
6
3
15
33
43
54
57
54
47
45
49
49
46
37
5
16
49
78
108
115
80
59
28
15
15
44
36
11
9
10
21
42
48
36
40
45
44
48
61
55
45
32
5
43
67
101
127
103
51
22
5
5
36
25
10
26
18
16
39
38
16
22
36
39
44
56
48
29
19
16
40
66
105
137
117
70
31
20
11
18
21
5
14
37
30
25
32
29
14
25
41
45
40
38
33
20
7
16
37
75
113
130
119
86
15
9
6
25
1
6
46
46
28
36
44
37
32
41
48
40
20
13
22
20
2
9
31
72
99
93
92
77
5
4
38
27
9
43
67
44
28
45
57
57
57
56
51
34
10
3
14
28
20
11
30
59
63
53
57
51
20
2
28
53
41
40
54
44
34
54
68
67
70
77
72
48
22
5
2
15
34
44
43
42
44
41
42
49
48
34
2
18
31
41
48
28
8
36
76
72
49
52
71
71
45
18
5
2
10
29
46
49
37
31
34
40
57
60
54
5
1
32
38
13
5
31
59
46
23
19
31
40
42
27
7
3
3
17
40
42
28
23
31
38
49
63
63
6
17
23
21
26
38
40
26
17
9
10
15
32
44
30
5
3
25
49
41
22
20
35
49
50
50
55
3
12
24
38
42
33
21
14
17
32
42
41
26
7
4
25
49
51
27
13
19
47
63
49
37
49
23
34
36
32
26
14
13
25
38
42
23
2
13
34
46
50
30
7
2
14
38
48
40
34
49
50
36
22
11
5
34
47
39
24
10
2
29
34
39
33
7
1
0
2
13
17
25
48
59
58
39
12
6
35
55
50
32
14
4
3
9
15
15
2
3
2
2
1
1
5
37
46
60
36
11
4
31
46
38
33
28
25
23
14
16
16
2
12
17
11
12
2
1
16
57
44
26
9
8
10
28
25
7
5
6
6
10
2
14
17
3
12
25
10
2
46
42
38
36
22
6
9
30
33
27
22
17
17
25
25
10
6
10
4
9
24
27
37
37
28
29
47
60
52
30
20
27
32
32
20
12
19
35
40
12
18
23
24
28
39
35
9
4
18
27
21
16
15
28
47
6
8
1
0
14
23
29
29
13
2
10
21
22
31
35
18
5
6
42
59
51
58
66
66
62
54
45
41
14
4
25
45
58
88
125
138
124
97
59
19
24
43
80
115
148
159
140
97
128
112
90
78
73
68
58
35
25
18
101
90
70
45
28
15
10
20
15
6
6
14
21
109
123
101
80
62
34
18
7
4
21
18
11
16
21
24
27
24
144
167
159
121
89
68
34
22
32
24
17
15
16
22
26
31
33
35
38
153
167
155
127
82
63
46
10
3
34
4
4
4
4
5
15
31
42
56
73
97
105
119
100
72
43
15
6
6
23
38
29
17
17
18
28
28
4
22
38
64
85
101
111
92
84
72
39
13
3
10
15
21
39
49
52
53
35
27
46
46
12
3
9
41
66
77
102
113
67
64
51
27
10
12
12
15
27
36
41
59
67
41
29
49
52
32
28
29
4
33
45
78
118
105
53
57
48
41
29
23
17
11
17
26
30
40
54
55
42
32
41
54
57
57
53
30
8
30
50
93
120
97
53
26
13
27
42
26
16
25
22
17
37
50
43
39
35
29
45
67
61
46
30
6
26
40
72
116
113
65
39
7
3
21
41
26
20
35
25
9
32
46
37
36
32
20
30
54
46
30
27
4
26
57
84
113
117
83
17
10
20
16
17
18
28
40
32
26
35
40
39
38
35
29
25
32
30
25
20
2
26
77
103
106
113
100
2
6
24
15
1
27
61
48
32
44
53
44
41
40
39
31
18
12
21
23
9
1
29
73
86
78
88
89
48
1
22
44
22
10
54
78
52
41
63
68
59
57
53
43
29
14
4
14
29
31
30
36
49
46
39
50
51
28
0
28
51
29
32
58
61
51
68
78
73
72
78
75
49
24
8
4
11
27
40
46
49
41
27
24
29
36
37
3
5
17
25
34
38
29
50
80
76
55
59
83
87
60
25
7
4
3
14
37
52
52
40
28
25
34
53
60
58
14
8
4
20
34
26
26
39
57
51
34
34
51
60
48
29
11
3
2
3
27
51
51
37
29
31
40
59
64
20
16
2
8
24
33
39
36
34
30
24
11
1
3
21
46
46
15
2
13
41
50
43
32
31
48
51
48
47
12
4
5
10
29
39
33
28
19
9
7
29
51
53
47
26
3
8
42
59
43
24
21
38
58
50
28
29
48
2
15
31
26
24
23
11
10
25
47
58
46
13
3
16
37
59
52
21
4
9
24
42
39
19
32
63
39
47
34
21
12
13
42
50
46
38
17
3
21
29
38
49
27
1
2
2
5
16
25
37
50
61
64
60
40
11
19
53
68
48
27
11
4
14
18
25
29
11
1
1
3
2
3
10
36
45
42
67
68
33
0
11
57
51
34
30
25
19
14
10
15
5
2
8
14
10
9
4
4
19
19
77
63
37
7
2
19
20
32
31
10
5
3
6
12
6
17
27
12
9
21
11
1
11
50
45
35
30
32
20
2
4
17
26
24
15
12
14
29
44
29
8
12
13
15
22
19
26
33
47
47
31
16
31
52
43
17
10
22
35
38
29
15
18
32
41
27
3
19
27
31
31
26
19
28
19
1
1
15
18
15
10
10
24
48
50
28
17
17
9
9
6
2
19
30
28
29
22
13
20
23
19
28
39
32
21
10
14
13
2
28
42
29
37
59
63
66
73
62
47
36
4
17
30
21
4
10
21
55
103
131
141
136
104
57
20
16
4
8
24
56
93
142
181
187
154
93
53
80
101
111
140
162
137
153
124
85
68
57
50
43
31
21
17
17
95
97
89
52
24
18
13
24
22
9
4
9
16
24
32
86
102
99
84
63
34
13
18
12
9
20
15
9
12
24
29
33
26
142
166
156
133
96
60
42
22
33
45
10
5
3
5
14
22
29
29
24
27
54
169
170
144
106
57
31
24
7
13
32
5
4
2
3
6
14
24
30
41
55
82
95
109
106
79
64
40
1
1
7
27
27
9
4
13
15
26
29
20
17
25
48
67
84
97
85
86
43
14
9
22
35
30
30
37
38
38
38
32
26
37
39
16
4
3
25
50
59
90
112
69
84
70
35
11
5
15
20
27
36
40
38
50
56
36
28
44
48
31
41
46
4
23
30
64
116
109
54
68
57
39
18
12
10
11
31
44
39
43
55
53
39
29
38
53
57
61
56
28
6
19
31
78
116
99
54
25
8
20
37
22
17
37
36
22
39
56
55
44
29
18
38
64
59
40
29
16
20
22
48
99
112
72
33
3
4
26
40
29
23
34
23
8
32
57
57
47
29
10
16
45
42
29
27
3
13
47
65
89
112
95
50
13
1
14
8
22
34
33
30
19
22
40
57
60
49
35
26
19
26
26
26
22
1
15
72
90
86
107
112
74
24
2
3
18
3
17
50
49
32
30
52
62
57
52
41
35
34
25
16
20
22
14
1
18
61
73
66
83
95
62
20
0
27
47
25
21
56
67
54
58
76
75
58
50
45
39
34
26
17
19
29
25
22
27
30
28
28
38
45
34
24
1
25
50
25
23
54
65
70
84
90
76
67
67
64
50
34
21
13
16
25
35
43
50
43
25
14
16
24
33
42
21
9
1
14
11
24
49
54
64
82
83
67
65
81
90
67
36
16
6
3
6
34
59
66
55
33
18
21
39
54
56
11
11
3
10
30
48
49
44
55
55
50
48
64
72
49
19
11
4
2
2
21
56
65
55
38
32
36
51
55
51
15
16
3
6
21
45
53
40
31
31
24
20
15
0
11
39
51
27
1
4
34
51
51
46
42
46
50
48
41
43
14
13
13
5
14
38
46
36
30
16
4
8
32
55
57
51
36
15
4
35
55
44
27
23
28
43
47
29
24
46
7
1
4
16
26
27
24
21
2
17
37
58
75
56
19
1
5
23
51
56
27
2
2
8
28
38
22
23
58
2
9
34
36
30
21
2
12
42
55
57
58
25
5
20
28
29
44
39
15
2
2
0
15
31
33
32
53
58
14
37
55
57
34
1
17
59
72
48
35
14
2
20
27
29
37
20
7
4
2
2
2
21
29
32
34
34
26
53
73
71
35
2
34
64
51
37
36
27
9
8
20
26
14
8
15
12
6
6
4
5
17
19
20
37
72
89
76
36
1
9
38
31
40
40
13
4
8
26
22
18
23
28
18
9
21
18
11
20
17
39
62
64
54
34
17
16
11
5
16
16
6
31
21
22
25
30
41
36
17
15
19
27
28
15
26
25
22
31
40
42
39
24
10
16
39
33
13
13
26
28
29
26
17
18
31
46
36
16
3
8
34
38
31
27
15
12
15
11
4
6
8
7
8
7
9
26
49
53
40
12
35
30
11
7
4
9
28
28
24
33
37
30
29
27
24
43
58
47
33
31
24
10
14
15
5
17
22
14
36
58
52
58
76
83
75
62
42
6
12
23
34
33
21
12
3
33
65
97
129
154
141
93
50
11
7
13
14
1
12
37
61
103
159
198
192
135
59
40
43
53
78
91
99
136
179
177
124
42
70
97
94
88
99
104
164
125
80
62
41
33
40
31
16
20
24
26
83
82
74
34
21
36
19
26
37
32
28
22
23
25
29
114
95
71
59
43
12
9
31
1
3
28
34
31
27
28
29
29
25
10
165
167
126
96
73
44
31
20
37
41
4
3
6
11
20
27
29
25
17
14
37
129
179
156
115
83
44
20
21
12
23
41
12
6
7
7
13
19
21
18
24
39
66
92
127
101
64
57
38
2
2
13
21
18
7
7
6
6
10
15
15
9
14
35
52
67
89
91
114
90
29
1
5
25
40
38
35
35
28
22
21
19
16
28
29
19
31
29
8
30
39
74
108
77
94
67
21
2
2
15
24
33
43
43
36
42
48
38
34
44
44
33
54
64
28
8
15
48
104
106
56
68
55
28
5
8
9
11
34
55
50
52
62
65
52
44
43
46
49
55
55
32
7
12
23
65
104
92
78
56
27
7
3
34
24
19
39
44
39
47
64
69
62
41
23
27
47
47
34
26
8
9
15
35
78
103
76
84
34
0
1
18
33
29
23
24
22
21
38
64
73
62
36
10
7
28
35
29
25
4
4
32
50
73
103
102
68
21
1
1
7
29
38
24
14
15
28
50
66
73
59
37
28
18
18
21
28
25
2
4
53
73
74
101
119
90
36
20
14
11
14
41
49
32
25
41
57
64
66
57
43
39
44
36
21
17
14
7
2
3
39
58
59
79
95
73
13
13
35
47
38
41
49
52
61
79
83
73
59
46
43
48
46
39
32
27
23
10
13
24
26
20
24
34
41
39
38
29
4
25
56
36
24
47
60
79
98
100
83
62
52
56
54
45
35
28
23
22
29
41
59
61
42
20
15
20
33
44
29
11
2
19
10
17
48
63
69
82
93
82
67
67
75
66
45
31
16
2
6
37
61
73
72
51
24
15
26
42
45
3
4
2
4
25
54
57
45
52
62
55
51
61
62
45
22
16
12
2
1
26
52
61
62
51
35
34
43
45
39
5
11
3
3
21
47
52
40
32
30
18
15
17
0
9
28
39
29
4
4
28
41
42
47
46
44
45
41
38
42
8
12
8
3
19
39
42
39
34
15
8
17
39
61
60
49
33
14
7
29
39
34
26
24
25
33
39
31
32
56
66
7
7
2
7
22
28
29
31
28
2
24
47
75
92
68
24
6
12
27
38
37
23
5
2
6
16
35
28
25
52
63
2
6
15
28
30
33
31
3
12
41
59
74
79
35
0
11
40
38
42
37
17
4
3
1
12
35
32
18
32
49
16
19
29
42
54
36
1
16
57
72
55
46
20
0
28
44
48
45
29
17
13
9
4
14
26
23
11
19
36
1
24
55
72
69
38
1
39
68
57
45
44
20
2
22
46
44
31
25
21
16
8
3
3
4
11
21
28
17
40
68
89
87
42
1
25
51
43
52
41
3
6
38
40
36
32
26
21
12
8
14
15
21
33
28
7
32
64
79
72
40
5
2
11
27
24
4
5
35
29
37
43
29
25
23
14
11
17
33
45
33
3
22
28
33
47
39
27
21
16
8
8
27
26
15
26
37
24
14
14
12
11
23
46
56
40
3
1
1
21
47
38
25
23
10
4
15
15
13
16
8
3
13
9
15
33
53
63
54
39
9
3
16
37
31
11
12
15
24
37
29
17
33
45
32
19
24
38
68
86
65
37
25
12
15
20
18
15
19
19
15
15
12
13
41
48
30
35
65
96
111
101
62
29
12
15
5
22
32
35
36
33
17
3
18
31
50
93
141
154
124
76
35
49
25
4
21
21
20
11
7
26
40
62
116
175
194
154
83
23
35
35
36
49
69
79
91
124
169
188
153
85
43
43
73
98
94
97
112
119
101
3
36
55
49
49
164
162
113
76
63
37
32
43
25
12
20
25
22
124
85
75
58
20
32
40
16
26
46
46
42
29
20
14
17
26
123
80
49
38
23
4
27
17
2
4
34
52
44
30
23
21
23
24
16
176
142
80
62
55
41
30
22
22
15
1
4
22
29
30
29
24
19
13
11
30
66
149
176
125
73
58
41
30
36
26
24
35
32
30
30
27
21
19
18
12
18
33
55
90
104
112
139
102
56
40
24
0
0
9
9
20
42
44
41
25
9
4
0
2
7
25
39
50
84
103
69
118
93
32
3
9
26
35
34
34
31
23
16
14
10
7
19
17
20
56
57
10
11
16
58
101
81
86
57
15
2
10
21
24
37
51
46
34
37
46
44
45
46
36
37
64
70
41
16
3
34
83
90
61
64
60
41
13
5
23
22
17
35
59
59
60
76
81
77
66
53
43
42
45
46
39
20
4
24
52
82
83
53
81
56
29
5
2
34
29
25
33
45
58
70
78
83
85
67
39
25
31
32
28
18
1
2
12
29
63
90
76
91
41
2
0
1
20
28
23
17
24
47
61
68
75
75
57
28
11
18
25
24
17
6
1
15
39
65
93
102
79
72
20
0
1
2
25
36
20
14
27
49
59
69
76
69
55
43
22
16
22
26
25
9
1
22
56
72
95
118
103
37
27
26
17
25
51
47
29
42
62
61
61
70
74
63
62
59
42
21
15
7
3
2
2
16
48
60
73
90
82
10
17
42
54
50
52
43
46
78
96
83
71
66
60
63
69
63
48
36
27
12
1
7
29
35
28
29
34
39
43
47
25
22
33
60
46
31
40
56
85
105
105
89
67
49
59
69
59
48
38
27
16
18
32
58
70
57
31
16
20
32
42
27
5
3
31
14
14
45
59
65
81
100
90
64
57
65
64
56
46
34
6
2
28
49
60
71
68
38
17
22
33
34
22
12
2
1
2
2
19
44
48
39
51
60
51
46
49
52
42
30
33
28
4
1
23
40
44
56
59
42
32
36
37
34
22
5
5
6
5
11
23
37
40
33
33
19
7
15
20
2
9
16
25
33
18
8
22
28
30
42
43
38
34
33
36
41
45
6
13
7
12
24
31
35
39
34
7
19
27
40
60
63
50
23
11
25
32
21
20
25
24
19
21
26
30
37
58
63
3
4
5
13
25
29
34
40
29
3
30
51
78
100
76
32
7
12
48
45
22
17
13
3
1
5
26
31
30
49
57
4
2
6
16
24
31
45
39
0
13
41
63
90
91
39
1
16
54
68
56
34
22
12
3
0
4
30
31
11
20
42
0
16
17
23
37
57
41
2
14
58
83
73
58
18
1
47
76
77
67
41
30
18
9
6
9
21
15
1
12
36
6
5
5
27
54
68
66
41
3
43
81
73
58
40
8
7
53
71
60
46
34
24
9
4
3
0
2
6
27
36
29
2
1
26
44
59
84
92
47
3
33
64
59
58
33
3
9
53
48
45
45
25
8
2
1
1
1
15
41
41
29
11
7
9
27
62
89
87
46
3
4
34
30
14
0
13
34
31
46
57
28
6
3
2
1
0
20
53
59
16
18
13
24
34
52
62
44
17
5
13
13
13
20
16
17
38
51
30
8
6
4
2
8
38
71
73
21
16
2
2
1
32
52
36
24
22
11
2
11
15
17
16
10
10
11
12
22
37
49
63
72
58
2
1
2
16
30
29
18
14
14
24
33
24
12
30
39
16
5
21
48
84
106
85
49
25
18
16
16
16
14
17
17
13
12
10
3
8
36
32
5
9
49
99
133
132
85
30
1
2
2
3
20
32
32
30
30
17
1
4
5
15
55
112
147
144
100
41
39
29
6
13
26
23
20
11
2
17
29
45
84
140
174
157
104
38
16
21
25
28
32
43
55
68
92
121
159
184
166
102
41
33
49
38
44
75
91
99
109
125
127
114
82
9
17
47
59
58
61
48
201
200
173
143
129
104
79
72
64
39
27
31
33
197
191
182
155
102
74
64
41
37
41
21
14
24
27
17
7
11
34
155
142
105
79
47
14
39
43
30
37
48
50
43
29
15
10
12
27
33
21
143
106
64
43
28
10
17
32
30
18
24
45
54
40
18
10
13
22
29
25
21
24
150
169
101
41
43
42
34
30
11
5
8
11
25
39
38
28
21
16
19
19
22
32
57
79
88
162
165
93
38
36
35
35
48
34
19
33
46
58
61
46
29
21
14
11
20
31
46
80
105
78
113
138
102
53
23
9
1
1
11
15
30
59
78
78
55
31
17
0
4
27
26
28
35
73
100
72
65
107
86
35
15
21
30
29
30
30
17
17
35
46
41
14
8
2
20
59
59
21
5
4
46
82
68
37
68
74
45
19
18
29
29
29
41
55
38
23
27
31
32
43
38
25
35
58
55
47
37
4
27
59
65
58
49
66
47
21
5
24
30
30
31
46
57
55
64
81
84
83
78
60
45
38
32
26
37
35
2
21
35
56
71
59
79
53
23
1
2
19
26
30
36
45
69
83
84
85
92
88
64
39
29
21
14
9
5
2
5
18
45
72
69
45
90
43
16
8
10
12
21
28
21
36
74
84
66
68
80
79
58
36
23
22
12
11
33
3
2
21
52
74
87
78
69
14
1
5
1
23
40
32
31
55
77
71
65
75
80
74
59
40
23
24
11
16
37
3
2
37
64
78
102
104
68
34
10
23
17
26
56
54
45
68
86
71
63
80
87
85
81
70
45
25
12
2
3
3
3
4
42
55
61
75
83
65
14
19
41
51
55
59
50
59
95
106
79
71
79
84
93
99
78
46
29
16
5
2
3
22
33
30
28
28
30
42
50
36
18
10
35
57
45
35
42
63
89
105
98
89
75
65
82
95
78
54
33
20
6
5
17
35
53
57
38
21
19
31
43
31
19
1
3
33
17
15
40
54
61
81
96
82
57
57
73
77
68
58
45
17
0
7
22
31
53
72
55
29
22
29
32
26
16
1
1
10
11
18
37
40
36
50
51
38
37
49
51
47
36
47
56
29
1
8
22
27
47
64
50
28
24
29
28
24
13
14
17
22
28
29
28
29
28
5
5
36
31
5
4
5
21
47
34
9
13
21
29
46
47
29
15
20
27
34
35
15
18
20
23
28
27
30
36
22
6
40
40
38
49
56
50
24
14
34
38
19
17
33
32
15
7
10
18
33
51
55
3
5
9
15
26
31
43
40
16
14
38
53
73
95
77
44
11
7
59
61
23
21
24
4
0
1
10
23
29
45
55
46
2
3
15
22
34
55
40
0
20
44
70
100
97
48
4
15
57
88
75
39
30
17
1
0
1
16
26
15
22
42
44
1
9
16
19
37
59
43
2
15
67
102
94
68
17
2
55
93
96
83
57
41
22
4
0
1
9
13
6
18
37
33
5
9
27
47
62
65
34
4
49
97
93
70
35
0
21
71
83
70
60
45
22
2
1
3
2
1
7
31
39
31
4
1
28
41
51
79
90
39
5
38
74
71
60
27
2
12
54
50
49
48
20
1
1
2
1
1
4
37
53
36
15
14
10
23
61
88
83
45
6
6
44
33
18
11
16
26
28
38
53
32
3
3
0
1
2
2
45
72
56
17
19
18
22
34
53
64
49
22
2
7
16
24
21
9
9
26
47
40
15
4
0
0
1
24
73
90
57
32
16
5
3
4
34
50
40
28
23
17
3
6
6
9
11
11
14
18
19
22
31
44
67
85
73
3
0
0
4
21
26
29
24
13
11
14
17
17
15
25
27
6
2
18
45
77
104
97
63
33
10
11
21
24
15
14
21
17
9
8
6
3
2
25
17
2
0
31
85
128
135
96
34
7
6
3
1
5
18
29
24
20
21
22
12
4
1
1
28
83
132
149
115
46
4
26
32
14
0
16
17
18
13
13
15
11
24
40
67
113
153
154
118
54
25
7
13
14
18
27
42
48
60
96
128
157
179
168
110
57
12
26
35
35
47
77
89
102
130
147
140
120
85
18
20
36
57
64
69
74
64
34
214
197
168
148
137
110
76
61
48
35
34
44
39
16
217
217
194
154
106
77
57
37
41
37
23
21
32
33
21
9
16
40
157
155
128
85
45
19
36
53
56
51
47
46
42
29
17
11
17
37
46
30
135
79
58
52
24
18
33
45
57
50
39
42
48
31
13
7
13
27
40
41
32
25
180
149
63
21
32
26
10
16
5
11
23
26
34
39
33
20
15
15
20
30
35
39
47
62
112
165
145
73
24
24
23
19
41
47
37
45
61
76
71
47
27
19
13
11
21
31
38
60
85
75
105
119
91
56
25
9
0
0
21
46
64
86
105
106
77
46
29
7
12
42
34
20
25
53
76
59
33
70
94
68
30
25
36
39
29
28
19
12
50
77
90
79
38
22
27
8
45
53
30
19
17
36
53
46
36
80
68
31
24
29
40
39
32
49
51
19
14
25
25
14
22
19
10
26
40
28
28
43
27
27
38
43
54
53
73
39
0
23
28
28
32
41
57
60
44
50
59
56
57
65
57
45
40
23
4
19
35
4
15
24
40
62
60
72
43
13
0
2
6
21
43
48
51
67
78
71
65
75
88
80
62
40
21
1
6
27
3
1
10
34
53
58
42
81
41
20
15
12
3
21
36
41
55
87
85
59
55
72
86
82
67
41
22
1
4
34
22
2
8
37
50
66
72
65
14
0
15
1
25
44
48
58
84
97
78
60
69
78
77
72
61
40
23
1
3
22
13
2
19
48
54
78
99
77
31
0
16
10
26
58
68
66
90
106
86
71
84
93
91
85
73
57
34
12
1
1
4
6
4
30
43
45
58
79
70
23
25
38
42
48
58
67
79
107
109
78
71
90
100
112
114
86
44
21
7
2
1
4
17
24
25
23
20
22
38
51
39
27
19
36
44
33
28
48
74
96
104
89
79
78
84
105
117
93
57
33
21
7
2
3
12
27
47
47
27
19
30
44
36
21
0
7
32
14
9
38
56
66
84
86
66
51
66
93
97
82
65
61
42
11
2
2
4
27
64
67
40
22
24
36
32
20
0
3
18
18
22
36
35
38
50
39
26
32
55
65
63
48
51
80
69
16
3
4
15
43
65
54
26
16
14
20
21
20
17
14
21
31
38
31
25
26
19
1
10
52
44
5
1
0
31
67
56
13
1
13
35
57
49
21
6
8
15
20
23
20
20
21
25
35
31
34
32
7
9
53
59
45
41
43
47
35
29
36
36
25
24
42
38
11
2
2
6
20
35
42
37
8
7
8
15
29
37
50
34
2
28
51
59
72
86
75
56
25
6
46
68
37
27
26
4
0
0
1
13
29
41
54
48
2
3
15
25
41
56
32
1
30
47
73
105
101
63
20
9
41
81
85
52
38
20
0
0
1
1
21
25
31
44
41
2
9
17
22
39
59
39
1
15
69
111
110
87
32
2
42
87
91
82
68
52
25
0
1
2
1
13
17
30
41
31
9
6
20
37
61
66
17
5
52
109
107
86
43
3
17
74
83
71
64
50
22
0
4
9
0
1
10
30
44
33
2
1
15
33
47
82
85
23
4
49
76
75
66
39
6
2
43
48
43
45
19
0
3
9
1
1
3
30
54
51
13
11
10
24
59
80
66
40
14
5
45
42
36
37
28
21
25
24
34
35
15
1
2
0
1
1
31
66
61
14
13
9
15
22
41
59
57
30
3
2
13
39
42
21
8
6
19
39
33
12
3
2
3
16
59
83
56
28
7
0
0
0
34
51
43
28
21
15
5
21
34
17
5
4
8
24
23
17
26
43
66
85
77
0
0
1
11
25
24
30
29
19
17
11
4
20
23
22
25
13
3
11
30
59
94
101
73
45
1
13
32
29
15
18
24
20
12
11
4
4
4
10
11
1
0
19
68
110
120
91
38
23
25
15
8
10
18
22
21
15
19
29
28
15
1
0
14
67
122
143
111
22
23
9
2
13
16
18
10
14
32
25
12
34
55
97
146
156
122
20
9
9
7
9
24
45
46
55
91
127
156
177
169
114
28
31
35
52
76
87
107
143
162
155
127
197
182
161
138
107
69
44
36
36
48
51
39
18
225
226
196
156
122
84
42
34
50
44
32
34
39
36
25
16
21
35
151
164
143
87
44
29
36
72
84
64
47
45
42
28
19
14
20
36
43
34
16
119
59
58
58
10
32
49
65
77
62
34
30
37
28
18
11
15
25
38
40
36
27
190
127
42
14
24
12
20
27
23
23
22
17
15
19
16
13
15
20
25
30
38
41
42
47
140
158
123
65
27
20
11
0
28
52
55
62
68
73
63
38
24
19
15
14
22
31
36
44
59
60
107
101
75
57
38
21
4
0
27
74
101
115
128
122
90
59
42
22
16
38
38
21
21
33
44
40
31
76
90
54
25
23
44
46
36
27
2
45
103
134
147
120
66
52
54
27
32
42
33
32
32
25
27
30
36
87
67
22
18
25
46
43
43
62
35
4
53
88
97
66
14
20
40
26
36
9
6
33
36
30
26
38
53
50
78
37
0
30
28
27
34
48
74
66
30
24
22
13
9
25
34
31
38
24
3
1
15
11
12
22
39
57
52
33
68
32
4
1
15
10
20
51
66
65
58
57
45
30
35
61
74
73
52
22
3
3
27
5
2
12
30
43
46
39
73
31
15
14
6
4
19
45
65
73
78
66
44
38
49
69
86
85
60
26
3
3
24
37
3
8
27
32
51
69
57
66
16
2
9
0
27
44
58
76
98
98
70
53
57
63
64
74
78
67
29
3
3
11
30
2
11
27
36
60
93
76
35
0
1
7
27
58
73
76
96
109
92
76
81
83
75
72
73
64
47
20
1
2
10
18
10
16
27
31
47
76
71
36
27
32
38
38
42
56
77
90
108
107
79
71
91
98
103
104
81
45
24
14
3
2
10
18
20
18
15
12
19
37
49
34
32
28
40
41
26
23
54
82
102
107
83
69
77
88
106
115
89
50
38
44
33
12
9
8
10
37
49
32
22
29
41
33
24
0
12
36
14
6
34
57
75
89
79
52
48
71
101
104
81
57
77
83
57
19
1
3
11
53
67
43
20
22
32
31
26
1
8
27
23
25
32
30
37
49
37
22
30
54
76
72
46
48
85
102
57
4
2
7
37
61
49
25
8
3
11
15
24
1
4
21
32
42
36
23
21
15
3
14
51
48
5
2
3
35
79
76
25
0
3
28
53
45
21
7
2
2
7
14
22
13
13
22
37
38
38
29
3
17
56
71
64
47
38
42
44
48
41
26
24
27
33
33
15
4
3
5
11
17
31
37
16
7
3
12
28
42
51
30
3
36
61
71
85
91
80
66
42
18
26
54
51
30
16
6
2
4
5
16
26
32
45
42
3
2
4
19
29
45
54
27
5
37
51
74
108
112
85
40
19
24
49
75
63
40
20
4
3
4
5
21
30
35
39
32
1
11
19
24
39
56
39
0
16
64
107
117
111
64
8
14
67
76
72
71
57
32
9
8
8
4
15
25
33
40
27
3
11
1
9
31
59
70
18
3
55
112
117
107
72
22
3
56
78
66
62
50
25
7
12
13
4
8
13
28
45
43
2
1
2
23
46
87
85
16
6
59
79
84
82
66
32
4
24
48
35
34
24
4
11
18
9
6
5
24
51
59
5
3
9
29
62
76
55
35
21
13
49
60
66
83
63
33
36
30
11
30
28
13
14
8
1
1
25
55
53
11
7
11
20
21
35
56
63
36
1
16
29
60
90
64
39
23
2
17
47
23
12
10
12
17
44
63
41
26
1
0
0
4
35
52
44
29
13
8
5
44
65
43
25
7
4
22
25
16
30
48
61
72
63
0
0
1
10
20
23
32
32
23
28
10
0
26
33
25
30
25
6
3
21
55
90
95
68
43
3
22
34
22
11
18
27
24
20
18
11
2
4
8
12
8
2
12
58
100
106
81
43
36
29
10
2
6
17
25
24
22
26
40
40
25
5
1
11
65
118
131
93
14
12
6
2
7
21
23
12
15
36
38
3
17
41
88
144
159
117
14
12
13
6
8
22
44
41
48
78
115
151
180
177
117
36
40
44
55
73
87
110
142
164
164
139
201
189
162
122
89
57
32
30
42
49
43
33
23
236
200
157
131
75
27
51
66
56
49
43
38
32
27
25
27
26
150
172
155
91
43
30
41
85
100
72
50
47
43
30
25
19
23
30
31
27
20
106
49
55
55
2
38
61
78
79
53
21
17
31
29
25
19
18
22
28
31
31
29
22
180
103
32
6
7
9
30
41
39
27
11
4
0
1
3
13
21
24
25
26
33
36
39
40
171
150
99
56
23
8
1
1
25
45
62
71
72
65
51
36
23
18
19
14
16
28
37
39
44
45
126
96
61
50
38
22
1
2
38
92
120
136
148
133
98
71
55
34
17
25
35
32
19
22
29
35
31
82
92
49
17
18
40
49
43
11
11
78
146
185
202
156
91
71
72
49
40
33
30
39
29
15
16
30
40
79
60
16
12
17
44
43
54
66
2
19
96
156
181
134
54
39
46
47
61
19
2
19
33
26
24
38
51
44
70
29
0
20
20
32
33
43
87
69
8
9
42
88
87
32
4
3
35
42
6
2
2
15
10
21
38
47
40
31
65
22
1
12
16
21
19
41
79
84
42
26
15
7
17
21
40
50
41
26
2
1
7
2
2
16
25
31
37
39
70
23
4
7
3
13
16
44
83
82
56
36
27
18
22
38
60
70
63
31
5
2
4
24
3
11
18
28
49
67
57
66
15
0
1
5
25
41
59
87
99
79
48
38
38
39
43
55
76
71
37
6
3
6
4
3
6
17
29
58
85
71
42
0
2
9
24
49
71
79
94
103
88
69
65
60
56
57
59
59
56
35
4
2
11
17
13
9
16
22
43
76
70
32
39
38
45
44
38
50
79
93
102
103
75
67
85
81
76
76
57
36
32
40
24
8
12
16
16
18
15
10
20
43
48
26
31
30
47
48
28
22
55
85
106
105
72
55
71
78
84
82
55
40
66
77
65
37
17
8
10
37
50
36
27
29
36
28
25
0
19
41
20
10
32
51
75
91
67
40
42
65
83
73
47
38
84
105
90
49
17
3
12
46
62
44
23
22
27
28
26
1
14
30
27
30
29
19
31
46
39
21
25
47
64
50
1
33
81
112
86
32
0
5
31
50
46
29
11
4
5
16
21
0
10
21
31
43
39
17
14
19
13
17
46
56
18
0
2
28
75
94
49
4
1
12
34
44
29
15
4
0
2
12
18
18
19
7
8
18
34
43
44
28
3
21
52
82
91
69
48
40
42
60
57
22
15
21
12
19
28
24
19
16
14
12
22
29
13
4
5
10
23
40
51
32
8
36
63
84
107
110
99
78
54
48
26
25
44
26
6
13
19
25
25
26
27
27
31
28
2
4
7
17
28
40
47
33
12
40
56
77
112
129
114
68
41
32
19
45
63
37
18
17
15
16
21
27
31
33
30
19
3
9
14
25
37
52
45
3
14
58
96
123
134
110
46
4
40
53
61
66
54
34
22
16
12
13
19
24
32
38
29
10
7
2
5
31
59
75
43
1
51
102
127
131
116
59
10
12
61
62
58
49
28
19
16
14
10
13
14
25
45
53
2
1
1
24
49
86
85
19
5
58
87
105
114
102
73
16
5
40
31
25
27
16
15
25
20
10
9
20
47
60
0
7
16
33
62
73
52
33
17
19
61
80
98
123
104
55
49
47
11
21
34
17
23
22
6
4
24
45
41
14
13
18
26
28
39
57
61
33
7
32
50
88
127
101
69
57
9
5
44
27
14
19
18
19
35
46
27
42
8
0
0
14
37
52
45
26
16
10
21
65
86
64
43
21
3
15
25
20
36
53
57
57
47
7
1
1
9
16
19
35
34
30
35
15
3
27
35
27
34
27
4
1
22
60
91
86
54
36
10
21
19
7
7
20
30
29
28
29
28
11
7
12
11
5
1
5
53
97
101
72
38
35
16
1
2
4
16
28
31
34
43
51
42
26
14
1
9
61
113
121
80
30
4
2
3
4
8
23
25
21
24
38
31
1
3
28
79
137
155
109
12
12
13
9
14
23
34
33
39
67
104
141
175
178
121
39
46
52
59
71
86
112
136
157
160
141
202
187
144
92
68
52
32
33
37
32
28
28
28
259
211
154
116
53
27
77
73
60
54
44
34
27
28
28
28
23
158
181
168
99
42
27
52
87
96
71
53
50
45
32
25
21
24
27
28
25
22
101
53
52
47
7
29
55
69
64
35
11
14
28
32
28
23
17
20
24
27
31
35
23
164
86
31
0
1
12
18
27
30
19
14
12
2
0
4
16
19
24
26
23
26
34
42
38
22
203
143
78
46
12
1
2
16
25
31
49
67
71
61
50
41
31
20
14
10
11
27
40
44
42
37
161
97
45
33
24
18
2
3
49
94
118
144
159
137
100
81
63
36
17
13
29
35
22
26
30
38
35
99
97
46
9
10
27
44
47
4
24
100
168
218
243
188
113
83
73
58
48
22
25
35
20
7
14
33
49
46
64
45
7
7
17
36
38
55
57
3
39
132
207
248
194
97
60
44
43
80
37
5
8
25
27
13
31
46
42
54
15
3
13
12
37
33
36
83
65
1
35
94
153
162
98
42
3
4
64
39
2
2
16
20
7
27
30
30
28
67
16
4
27
9
34
25
26
87
100
25
6
14
53
105
101
34
7
1
35
16
1
1
1
1
11
15
21
29
38
73
18
1
2
6
22
15
34
93
94
30
8
17
23
56
73
45
24
33
25
15
5
1
3
1
7
9
26
52
61
48
62
10
0
1
5
21
37
61
99
99
54
22
26
33
40
48
38
39
47
30
14
3
7
5
1
4
15
35
60
74
61
34
43
4
10
12
16
35
67
86
96
98
73
48
50
47
44
47
34
28
47
44
23
5
2
8
7
11
17
22
39
69
67
32
48
43
51
49
32
39
76
97
103
96
64
57
75
58
50
54
23
6
41
70
59
31
8
1
10
21
16
9
18
47
53
29
29
30
51
54
30
24
53
84
106
99
54
40
66
60
60
55
7
19
73
94
91
68
28
3
6
36
46
37
30
28
34
26
21
0
26
42
26
20
31
45
72
84
48
26
36
55
64
35
8
32
93
118
111
75
33
8
12
40
58
45
25
24
29
30
18
18
0
16
25
30
38
31
13
22
43
36
18
24
60
65
11
3
33
84
116
105
61
21
10
24
41
49
41
20
10
17
25
25
15
5
9
16
28
45
45
20
5
24
27
25
58
89
62
21
14
26
65
104
78
31
16
7
15
40
44
36
18
4
8
20
25
14
12
6
8
16
30
45
47
25
6
28
54
96
122
100
75
58
48
68
84
42
13
16
1
7
38
42
35
27
18
13
20
22
2
3
8
10
19
32
46
35
8
34
68
101
129
135
122
99
74
75
57
11
20
16
1
22
37
37
29
29
25
23
23
17
2
7
8
8
24
28
36
40
17
36
64
91
125
147
144
103
69
59
29
10
45
30
18
30
29
22
20
24
28
30
27
14
4
4
5
22
35
47
50
19
12
56
96
130
160
152
96
36
26
34
45
62
46
32
29
21
13
15
18
21
30
35
29
11
1
1
5
34
60
75
55
1
38
90
134
164
157
117
51
9
26
53
59
47
31
22
15
9
9
13
14
19
38
49
1
2
2
29
51
77
79
26
4
49
99
135
147
139
120
59
12
13
29
23
27
16
11
21
18
10
8
15
40
52
2
5
14
22
34
58
68
59
36
6
30
75
95
119
151
138
80
61
56
23
6
24
13
26
26
8
6
24
42
36
25
19
22
25
31
36
45
56
53
28
10
36
59
103
141
121
86
75
28
2
24
22
18
25
18
20
37
44
23
53
56
23
2
4
20
40
50
46
26
10
9
31
72
83
67
56
30
1
10
24
23
39
50
47
47
39
55
28
2
1
6
18
24
37
35
26
29
17
4
17
25
29
34
21
1
1
24
62
86
75
41
25
21
24
12
5
3
10
20
29
27
26
30
35
29
16
9
6
1
0
3
46
94
98
67
28
19
4
1
1
4
17
23
27
33
53
57
41
25
13
0
9
51
99
118
84
31
2
2
4
4
8
15
19
23
36
42
26
2
4
28
75
125
145
110
13
12
12
15
19
23
20
25
34
63
102
137
163
166
120
35
47
51
56
68
88
112
135
152
150
134
177
121
66
55
58
43
36
27
18
21
26
28
283
222
149
87
28
45
94
72
53
55
40
31
24
25
29
32
30
172
191
179
114
42
19
59
88
86
65
55
54
48
35
23
20
25
32
33
32
26
108
70
52
38
27
17
31
46
39
17
12
21
33
35
29
21
17
22
26
29
34
39
30
153
81
38
3
2
13
6
0
5
6
16
14
0
1
21
27
18
20
26
22
23
33
42
39
19
226
137
61
33
6
1
0
2
13
20
27
52
67
55
48
56
45
18
10
10
10
21
39
46
43
31
186
94
25
10
7
20
9
1
52
83
101
136
156
133
98
90
73
40
14
6
21
30
26
31
35
42
39
131
102
36
2
11
17
27
48
3
35
110
169
224
258
204
130
94
71
56
52
16
15
25
14
5
11
35
53
47
65
31
1
11
27
31
28
46
30
4
61
151
221
272
234
146
90
47
40
82
51
4
4
16
29
2
22
40
41
49
8
10
15
10
46
40
37
75
45
7
60
127
188
217
163
100
35
7
51
81
11
5
9
24
0
18
22
26
32
71
17
6
31
6
45
33
22
92
105
3
25
61
113
168
164
94
28
2
15
61
22
3
3
3
7
7
10
28
38
31
69
15
1
4
13
29
19
29
102
105
3
21
59
92
134
135
73
20
7
19
34
21
2
1
1
2
2
22
54
55
38
47
1
0
3
7
20
35
65
114
100
27
12
54
86
112
102
56
20
15
40
36
14
2
0
1
2
15
39
58
59
53
42
35
2
20
17
12
25
65
99
105
95
52
33
51
65
86
87
49
25
26
55
66
29
1
0
2
16
26
25
31
56
68
47
44
40
49
48
27
29
73
105
109
91
50
49
67
57
69
81
46
33
50
72
90
73
27
2
1
23
13
1
6
42
63
39
21
25
48
52
31
25
52
84
106
92
33
32
64
58
76
78
39
56
91
104
109
97
51
4
2
29
37
27
27
30
37
32
19
11
3
24
36
30
30
34
44
74
74
28
18
50
78
92
66
40
68
112
126
122
100
54
12
5
33
53
46
26
24
30
36
27
14
5
9
13
28
45
41
20
22
39
30
25
64
109
100
62
44
68
102
122
116
88
48
15
17
36
52
52
30
19
23
33
38
19
9
3
6
27
47
54
32
4
28
41
46
92
134
114
77
66
66
86
117
99
59
37
12
8
38
52
49
33
18
18
26
33
17
10
4
5
17
31
48
51
17
13
44
69
116
153
134
109
96
85
93
110
74
29
23
2
2
39
48
35
25
18
18
22
18
3
6
4
8
18
27
38
27
13
42
82
124
155
152
141
127
110
107
92
40
0
7
1
22
36
27
16
15
19
28
27
18
1
2
3
4
21
20
26
37
17
36
74
113
145
165
164
142
106
91
55
5
19
22
16
30
25
10
8
11
19
29
32
24
1
2
1
2
19
30
41
51
23
12
56
103
145
182
187
150
92
54
26
23
56
43
26
28
21
7
6
9
16
25
31
29
4
0
1
4
31
55
68
52
2
28
76
143
190
198
166
116
50
9
27
62
56
32
22
10
4
3
9
14
15
29
34
0
2
3
22
43
61
69
37
2
36
108
161
169
169
159
108
34
6
12
29
26
14
8
12
9
7
7
12
30
36
0
7
15
21
26
46
65
66
45
3
38
86
103
125
160
152
97
64
55
27
1
9
12
27
20
3
2
18
40
34
31
26
23
25
35
45
53
57
46
24
6
32
60
103
128
113
87
80
40
2
7
16
22
28
19
22
39
44
22
51
54
33
14
13
29
44
49
45
30
7
11
34
59
62
58
61
36
5
10
21
23
37
46
48
48
38
65
40
14
6
15
29
35
37
33
19
14
12
4
1
17
35
30
18
5
5
23
52
72
67
38
20
33
27
15
9
15
22
23
24
24
17
19
35
41
27
10
5
2
0
3
38
84
94
61
21
8
4
6
10
13
16
19
19
23
44
55
39
24
13
0
10
39
83
117
99
37
4
8
2
3
6
10
10
22
37
41
24
3
7
34
69
105
130
117
16
13
13
16
22
16
8
17
33
62
104
133
143
144
114
34
40
44
50
69
93
114
137
150
135
114
83
101
108
108
174
113
54
50
66
57
41
24
17
26
32
30
223
142
70
15
58
100
71
52
53
42
35
28
24
26
35
39
192
174
124
53
15
57
84
77
61
57
59
53
38
22
18
24
37
40
39
32
126
94
53
25
34
34
18
21
19
11
15
27
39
39
29
22
21
27
29
28
33
38
34
152
86
49
10
1
1
2
1
4
3
5
8
4
11
34
26
15
22
31
21
19
28
36
37
28
226
133
49
24
12
1
0
1
1
11
8
33
57
51
50
67
55
16
10
17
11
16
31
40
40
29
188
83
10
1
1
15
20
1
46
70
86
119
141
122
95
96
86
46
13
7
16
24
23
29
36
42
38
165
98
18
0
16
12
7
33
3
40
110
156
205
240
203
145
107
79
61
54
23
8
14
13
9
15
34
47
43
92
25
1
20
43
40
25
30
22
14
77
150
204
258
249
192
126
66
47
83
74
12
4
4
18
6
22
38
40
72
15
7
14
22
57
46
40
69
39
15
73
134
197
244
223
156
72
29
57
91
46
2
2
10
3
14
25
33
36
75
27
8
14
13
52
39
30
96
106
6
48
92
148
210
220
160
86
28
22
51
51
3
2
1
9
2
12
33
40
25
63
13
1
1
20
35
22
36
115
110
3
48
102
143
191
196
140
86
36
16
32
34
3
2
4
4
3
14
46
43
29
34
1
1
16
17
20
35
70
125
101
13
33
93
140
176
172
127
86
45
30
52
40
2
1
5
6
6
32
45
43
47
52
29
2
23
29
20
22
62
104
116
94
43
38
76
112
150
154
121
87
55
54
86
75
8
3
4
20
31
28
23
42
71
61
37
27
39
44
31
27
66
104
113
86
41
47
75
86
122
139
114
91
80
87
110
106
50
1
1
26
25
5
1
37
69
48
16
21
38
46
32
26
47
77
106
86
22
32
74
89
123
132
101
101
116
122
126
119
73
11
1
22
30
18
20
31
40
28
13
7
7
19
26
28
32
39
48
79
68
12
27
83
122
141
127
100
113
139
141
135
120
74
18
0
25
47
43
26
21
25
28
21
16
7
2
3
25
47
48
38
35
34
27
53
114
158
153
126
112
121
137
141
127
107
67
20
12
31
48
55
39
25
25
35
42
18
6
0
1
24
48
61
51
11
25
56
79
133
174
155
133
131
130
133
138
114
78
51
20
12
39
48
49
42
27
24
32
36
13
8
1
0
17
31
53
56
9
21
61
90
140
183
164
143
143
145
141
135
92
43
29
14
5
33
37
26
23
19
22
22
12
10
3
1
8
19
27
33
20
19
49
92
144
183
173
155
157
159
146
113
59
14
6
3
11
21
9
2
6
16
30
31
19
10
4
2
5
22
15
19
35
15
33
82
135
174
183
179
176
157
127
80
26
1
18
12
18
12
4
2
3
10
26
34
28
1
3
2
1
16
25
34
45
22
15
57
113
162
202
212
198
150
103
49
8
36
50
31
26
18
4
2
1
5
13
19
24
3
1
1
1
19
40
55
45
11
23
65
144
209
221
206
165
108
40
2
47
66
41
26
12
3
2
6
13
15
20
20
2
0
0
0
5
21
42
58
48
2
17
102
172
181
183
183
141
64
10
3
37
29
18
12
9
2
10
12
14
25
23
1
7
12
13
11
35
61
72
52
4
35
84
104
128
161
151
103
63
46
23
0
8
15
25
14
0
1
12
33
29
29
27
24
20
33
49
62
57
40
25
1
30
66
98
107
93
78
71
41
11
3
13
26
30
21
22
35
40
24
43
43
28
18
21
36
43
46
46
35
10
16
37
41
40
46
53
35
14
15
15
15
27
44
55
51
33
55
39
22
17
25
36
38
35
29
21
6
0
1
5
19
34
23
17
15
11
16
33
58
66
45
17
40
33
24
21
26
33
24
19
23
15
3
19
40
37
16
7
4
8
11
33
69
80
55
21
14
17
20
26
22
17
15
13
11
24
43
40
26
15
7
17
36
72
110
101
38
14
19
2
10
8
8
10
23
29
34
25
6
6
33
63
89
113
112
13
10
8
9
13
6
4
17
28
53
92
119
122
121
103
36
40
39
48
73
96
112
130
139
118
94
93
107
109
107
172
115
55
45
61
57
41
23
22
33
38
31
208
139
75
22
55
96
76
60
55
44
38
32
25
23
33
36
192
158
124
74
23
46
73
72
63
61
59
55
41
21
15
20
31
34
36
34
125
66
16
31
52
29
12
7
9
15
21
32
39
32
25
22
28
28
26
27
29
35
96
61
19
2
0
4
3
3
5
2
8
13
13
27
24
18
27
32
21
19
25
29
30
133
50
19
12
5
0
2
0
5
4
16
46
49
48
66
59
17
5
16
13
16
27
36
34
29
173
78
14
0
0
7
21
2
35
61
75
95
117
105
88
97
95
55
12
7
18
24
26
26
29
34
33
93
10
0
6
10
0
15
3
38
102
140
173
205
191
151
114
88
73
60
39
17
9
14
21
23
27
37
37
126
29
2
24
52
52
23
18
30
23
78
130
172
226
249
221
150
81
64
91
92
41
0
2
10
21
24
37
39
104
30
6
1
37
65
45
36
59
51
21
68
121
188
251
258
198
108
63
71
89
63
8
0
1
11
23
35
41
34
89
42
11
2
22
49
40
36
88
100
6
52
105
161
225
252
212
135
72
45
46
49
10
0
1
1
6
23
42
37
20
65
23
2
4
22
29
23
46
116
104
4
55
121
169
220
234
197
139
81
36
32
46
4
1
6
17
4
10
36
30
24
41
3
2
22
21
17
34
74
125
104
22
46
112
172
225
230
191
138
82
45
58
67
3
1
18
22
3
16
28
30
47
58
35
3
21
37
30
24
55
97
117
96
45
45
89
151
207
223
190
140
90
73
101
98
24
1
8
28
22
23
20
39
75
66
29
18
31
44
45
36
56
89
103
83
39
45
88
132
180
202
180
144
113
113
132
121
57
1
0
32
35
18
14
41
72
45
12
14
27
46
44
34
43
66
97
81
17
33
95
141
179
187
164
152
146
148
150
131
78
16
2
22
38
22
22
33
37
16
0
14
8
15
21
24
33
41
56
81
65
6
41
120
170
193
185
164
162
168
162
152
132
84
28
4
21
40
41
32
24
20
14
7
21
3
0
0
20
44
55
58
51
33
32
80
153
194
199
189
179
173
173
162
142
117
75
27
17
27
31
42
43
33
29
36
34
10
1
0
2
21
47
66
64
21
26
65
105
165
202
194
189
190
186
174
160
124
88
56
26
18
27
25
33
39
36
32
38
33
2
1
0
1
12
31
54
58
14
24
65
102
157
206
196
176
187
197
182
147
100
52
37
29
6
14
18
18
23
25
29
22
9
4
1
2
6
17
25
31
25
21
46
89
155
210
200
171
181
200
179
121
65
25
17
20
1
5
6
3
10
22
35
32
17
18
12
6
7
16
14
20
39
18
27
78
145
200
205
192
197
198
160
101
40
10
17
17
11
5
5
4
7
12
21
31
28
6
13
11
4
10
16
30
44
23
20
55
115
171
212
227
224
190
143
83
28
6
52
43
30
19
3
5
7
2
5
12
17
7
2
2
1
1
24
45
39
22
22
51
132
206
227
222
189
143
75
15
7
70
52
34
22
2
2
4
11
21
22
15
5
2
1
1
2
2
24
46
49
3
3
80
158
178
183
185
153
85
21
3
33
32
24
18
7
2
7
15
19
24
16
4
9
14
10
2
23
50
69
59
7
19
67
97
128
159
143
101
61
36
17
4
8
19
25
15
4
6
9
22
23
17
29
36
27
31
48
64
55
41
33
1
23
72
101
95
79
69
59
32
13
4
7
26
31
24
24
24
26
36
39
30
19
22
34
36
37
46
38
5
17
38
35
26
33
35
23
18
19
8
9
21
42
58
46
20
45
34
22
17
17
27
27
29
27
24
13
2
4
11
20
20
14
19
22
13
10
22
47
65
47
46
45
31
20
17
24
18
11
24
24
8
10
34
38
19
9
12
17
20
30
54
63
45
21
25
29
29
19
23
23
11
13
19
10
12
33
38
26
18
17
28
45
67
93
81
26
23
27
13
19
11
11
21
25
26
27
26
13
2
26
60
85
101
95
21
13
3
1
3
8
12
3
18
26
38
70
98
103
104
91
43
44
37
45
71
94
101
109
118
103
76
97
105
96
95
110
57
37
47
50
37
17
20
36
37
29
135
80
26
41
83
85
71
55
41
38
31
24
24
28
27
141
120
90
35
29
59
72
74
62
49
46
39
19
13
21
26
26
26
153
85
20
35
66
43
12
8
11
13
11
11
25
25
24
20
29
28
25
22
22
112
72
21
3
2
18
13
3
3
4
16
23
12
11
19
18
24
31
25
25
27
26
28
136
70
23
5
2
8
4
1
2
1
9
36
42
41
55
60
23
1
11
16
18
30
34
32
28
152
89
34
4
0
3
20
10
22
53
61
74
90
85
78
87
97
61
9
8
23
29
35
32
27
29
33
91
20
1
0
10
3
11
6
31
85
115
138
166
170
144
106
87
79
65
50
28
9
16
30
31
28
33
38
141
35
0
19
50
59
30
15
24
17
60
100
140
191
236
223
153
84
76
97
98
62
8
2
10
27
24
33
40
119
39
4
0
44
60
41
30
47
53
8
50
103
175
244
265
211
129
83
81
86
69
25
1
1
14
27
40
42
24
101
50
14
2
16
33
34
39
71
86
8
40
95
162
224
262
237
169
105
67
51
45
23
1
2
6
18
33
41
27
16
84
38
2
2
13
18
25
51
98
94
15
46
113
175
229
253
230
175
115
66
49
47
16
2
6
9
10
13
30
24
27
62
12
1
11
14
13
36
74
114
105
40
45
103
176
245
264
230
169
112
73
74
74
22
1
10
15
10
7
18
30
53
55
40
6
18
38
41
31
48
83
109
100
54
39
92
173
240
263
233
176
116
99
113
101
38
3
7
29
20
17
23
50
78
58
19
11
21
49
63
49
50
69
86
81
38
41
105
174
220
245
232
188
140
137
148
121
54
2
2
36
41
27
28
53
69
34
7
5
18
44
54
44
46
60
79
70
17
44
127
191
223
233
224
203
174
168
168
134
73
20
1
29
44
27
26
35
32
3
0
17
3
15
22
24
34
47
61
75
61
13
59
154
211
234
237
227
210
195
180
168
138
83
35
17
20
26
30
37
34
16
2
0
25
2
2
1
17
39
58
69
60
35
35
97
179
219
236
242
234
214
195
177
154
123
73
34
30
24
9
20
39
41
37
33
24
21
1
1
0
19
44
63
66
34
28
59
112
179
217
226
235
232
217
194
169
133
96
59
31
25
18
5
11
27
36
40
41
26
6
1
1
0
5
23
46
53
24
22
52
95
159
219
229
212
216
223
199
150
103
63
47
37
17
0
8
13
17
24
30
26
9
6
1
1
1
9
19
28
33
17
30
76
151
224
230
197
202
226
199
125
68
36
29
28
0
1
10
11
12
19
30
31
13
17
13
4
1
3
7
23
45
20
19
65
142
209
223
205
213
220
180
111
52
24
20
26
13
8
14
15
15
16
18
25
22
17
19
12
2
1
4
25
44
30
18
46
106
167
208
230
231
206
159
108
47
10
41
46
35
20
12
16
18
8
9
11
13
13
1
1
2
1
12
37
33
25
18
37
114
187
220
219
189
148
101
35
4
53
50
34
21
3
2
3
10
27
26
15
15
10
1
2
0
1
13
33
44
4
2
51
130
168
176
174
144
98
35
1
11
32
23
19
8
2
2
15
25
29
11
23
22
11
2
16
37
58
60
26
3
43
84
125
149
131
96
63
28
8
7
9
19
21
15
9
12
14
15
16
35
49
40
36
43
57
52
46
45
4
11
68
100
85
70
62
45
15
6
5
8
21
28
27
26
19
11
22
41
42
25
25
32
29
28
49
43
4
7
34
30
20
25
16
10
15
17
3
7
20
41
58
41
7
36
29
21
12
6
9
17
24
26
23
21
12
13
21
22
14
14
20
19
7
9
22
45
60
43
51
57
37
22
16
10
11
5
18
30
23
16
31
35
23
15
20
24
22
26
44
51
35
19
37
42
36
17
2
18
11
11
23
17
12
26
31
22
19
22
39
54
60
70
56
13
32
21
17
23
16
17
28
31
23
21
19
7
0
22
63
91
91
73
18
14
7
5
3
22
23
1
16
24
24
46
78
90
93
78
38
52
45
34
39
60
77
78
79
90
87
63
71
90
89
73
70
40
44
30
9
13
28
31
116
62
15
37
79
88
71
46
31
32
27
24
27
30
134
116
94
34
15
58
82
85
62
32
30
28
16
12
23
31
21
20
106
32
43
78
46
9
14
19
22
9
0
4
12
20
19
27
34
27
20
21
129
86
25
2
1
41
26
2
4
7
19
25
21
12
17
19
20
23
26
28
28
27
26
145
98
34
0
1
4
2
1
2
3
11
29
35
34
47
58
30
0
5
17
24
31
33
31
24
103
57
14
1
1
15
16
2
36
50
54
67
66
64
73
90
61
6
6
25
28
36
35
29
29
34
95
37
11
1
14
12
15
17
16
60
88
106
129
141
124
86
75
78
63
50
31
7
13
32
36
32
36
37
45
1
1
41
61
36
18
22
20
41
77
116
159
207
200
136
78
80
94
95
69
15
1
8
22
15
31
43
115
37
1
1
36
49
34
26
39
51
2
38
93
164
228
249
201
133
93
82
81
74
35
0
1
7
12
29
37
16
106
44
8
1
3
14
25
35
58
66
9
24
83
165
224
261
240
181
119
80
57
53
35
1
2
6
11
26
33
21
14
97
34
2
1
1
8
29
55
77
75
34
36
93
172
233
263
242
188
130
89
65
58
40
2
2
8
8
15
25
28
29
74
14
1
1
7
19
45
74
98
98
56
40
89
174
242
271
245
184
129
102
87
81
51
3
1
8
9
13
25
46
55
39
38
5
11
28
45
42
53
75
96
98
59
38
93
175
237
271
249
192
134
118
117
100
53
3
1
16
21
23
37
65
75
42
7
1
14
44
68
56
53
62
71
76
41
44
118
193
230
257
255
213
156
145
149
117
53
2
3
31
40
34
42
61
61
23
3
2
14
38
51
45
50
61
63
60
29
56
148
218
241
257
265
239
190
170
168
130
68
25
8
27
36
25
27
35
27
0
11
1
14
23
23
32
52
69
67
54
26
75
172
230
256
272
273
246
208
182
167
135
83
48
35
25
15
17
35
46
25
1
25
6
2
3
18
38
58
66
61
38
32
101
188
226
255
275
267
233
202
179
156
123
72
42
42
29
3
3
28
45
46
32
12
26
7
2
2
19
40
54
57
43
26
40
100
173
216
245
261
248
222
194
169
137
101
62
36
31
18
3
2
14
31
44
41
19
17
5
2
1
0
19
38
42
34
20
32
79
147
213
246
235
226
225
202
151
109
76
52
40
19
1
10
17
13
20
28
27
13
11
4
1
1
1
12
22
38
18
23
61
136
216
242
218
216
232
202
129
75
50
41
34
2
2
17
20
14
13
20
27
17
20
8
1
1
0
2
20
49
27
15
57
129
196
223
216
223
226
186
116
61
35
24
28
17
12
16
20
18
14
14
18
18
24
12
1
1
1
1
20
46
38
18
37
94
152
192
223
229
203
160
116
59
20
26
39
32
15
11
17
20
18
15
13
11
16
1
2
2
1
8
31
32
25
15
30
89
158
205
207
177
136
108
46
3
30
39
26
13
2
3
9
12
27
26
18
20
3
2
0
0
14
22
34
19
2
24
98
148
164
151
126
97
45
1
4
33
13
12
3
3
4
11
25
31
15
31
31
18
19
22
27
41
59
46
2
23
67
110
123
108
84
58
17
1
14
10
13
12
8
10
17
18
15
22
42
58
57
47
42
47
51
53
48
13
3
47
77
63
54
49
29
4
5
11
10
13
20
29
32
19
4
9
38
53
39
36
34
22
24
48
45
12
1
17
15
11
18
11
8
16
13
3
6
22
41
51
31
28
28
24
14
1
2
14
25
25
18
21
25
25
23
23
19
19
18
12
3
8
31
49
50
33
51
63
36
21
26
18
13
5
7
23
29
26
29
28
21
16
17
20
17
22
43
50
30
41
51
46
26
4
2
19
9
16
20
15
18
19
14
9
13
38
54
53
55
46
37
17
5
14
19
22
27
29
20
11
7
0
0
22
65
90
82
56
12
21
22
15
16
27
20
3
10
20
19
35
69
82
82
66
46
51
38
27
30
44
57
56
54
69
75
53
68
73
67
52
50
31
13
12
26
2
44
76
77
60
32
20
25
24
21
27
32
105
80
14
14
69
90
87
60
19
16
21
13
10
22
35
24
20
120
51
47
74
38
4
22
29
31
19
2
2
4
14
14
22
34
29
25
25
100
45
5
2
32
29
11
17
16
14
20
19
15
16
17
14
16
22
27
30
28
29
112
48
4
1
2
3
2
4
13
21
24
27
31
45
54
27
0
6
18
24
30
32
30
24
103
61
18
1
1
15
20
5
17
36
46
49
52
52
65
79
56
9
4
15
20
28
33
35
33
33
94
43
14
5
14
16
17
23
15
37
65
83
98
111
99
69
67
75
62
46
25
1
7
28
39
42
42
55
5
2
29
49
35
20
28
35
36
67
102
132
171
166
113
73
80
89
87
66
17
0
4
17
24
38
42
105
36
2
1
27
35
26
23
40
54
10
40
92
154
209
223
181
129
96
80
75
76
43
2
1
1
5
27
37
18
99
28
2
2
6
4
14
31
50
59
12
20
78
168
227
254
229
176
118
82
58
61
49
3
0
0
1
15
27
23
16
90
13
1
3
1
8
32
54
62
61
44
28
80
173
233
264
244
190
131
96
69
67
56
6
1
1
4
14
31
41
29
69
3
2
3
13
33
57
71
80
83
64
42
86
165
226
264
248
190
134
110
91
85
70
14
1
2
8
18
38
61
52
21
37
1
6
20
45
56
65
71
82
85
58
46
100
168
213
253
248
197
142
121
114
100
68
15
0
5
17
26
48
73
66
30
14
6
14
35
55
54
61
65
61
66
47
51
121
189
215
243
254
216
155
134
135
114
61
8
3
23
30
30
40
57
51
19
6
8
18
30
38
36
55
70
57
59
43
60
143
212
233
252
268
245
185
151
146
122
70
28
14
26
24
13
18
29
26
8
4
4
10
19
23
31
58
74
66
53
33
75
163
221
250
273
280
250
199
165
149
124
85
57
41
30
10
1
21
43
34
11
15
6
6
15
28
43
57
62
61
44
22
87
173
209
248
277
267
227
193
166
145
115
77
51
41
28
9
1
17
42
45
26
20
14
6
13
21
40
50
47
44
30
19
79
155
195
236
256
238
207
185
162
133
99
61
39
25
12
16
13
14
27
41
34
12
18
10
2
2
1
19
34
34
35
26
21
61
126
184
228
226
216
212
191
146
109
78
51
36
12
4
23
25
16
17
24
24
13
10
3
2
1
1
8
18
39
25
19
51
114
182
218
212
213
222
191
123
77
54
43
30
7
5
21
25
19
15
15
21
21
24
14
3
1
1
2
15
50
34
16
51
110
163
198
209
221
212
172
109
62
41
32
26
20
8
7
20
26
22
13
12
18
28
16
2
1
1
1
10
39
41
13
29
81
126
166
205
217
186
144
107
58
26
25
31
28
10
3
12
23
25
20
8
15
4
1
1
1
4
19
30
26
17
29
67
122
180
188
155
118
99
46
3
20
30
14
9
1
1
6
11
23
19
13
22
14
1
2
7
11
12
28
46
5
7
65
120
141
124
98
83
38
2
4
29
3
8
3
2
2
5
18
22
12
27
32
30
38
33
21
24
60
57
5
8
47
80
85
73
61
43
6
2
19
6
8
6
3
9
17
22
16
28
39
56
69
59
40
37
53
55
46
28
2
18
34
32
29
30
15
3
7
10
7
6
15
31
36
22
5
11
33
51
53
48
42
24
24
41
40
22
7
9
12
15
22
19
14
10
9
5
9
27
46
42
23
14
25
39
35
14
3
13
22
20
9
13
31
33
32
31
27
20
15
9
1
12
42
52
38
28
45
60
37
16
26
24
13
6
3
6
23
25
24
22
17
11
13
19
17
23
50
53
26
39
50
52
41
13
1
18
7
7
9
8
7
6
2
1
5
34
51
53
57
51
43
35
20
3
18
20
20
19
12
4
2
0
4
30
64
83
76
53
14
34
36
27
21
17
14
3
12
18
19
41
71
79
71
59
48
42
22
20
29
35
39
40
40
60
68
48
43
59
57
47
39
35
3
46
65
59
48
24
16
28
30
22
26
72
45
0
34
78
83
79
55
17
12
22
19
15
19
30
26
65
39
52
21
8
33
34
40
34
4
1
9
17
15
15
24
28
29
31
92
63
28
16
29
24
12
20
11
4
18
18
14
14
13
9
11
15
22
29
33
32
94
46
15
9
11
11
6
11
24
26
19
23
35
44
42
15
2
8
12
16
25
29
28
24
78
41
10
1
2
17
22
11
8
29
40
40
43
48
64
69
47
18
9
4
6
19
27
34
34
36
3
1
5
10
17
26
17
21
51
70
76
81
76
63
64
73
65
50
20
2
1
22
44
52
42
62
10
1
17
33
27
21
35
34
31
65
96
111
134
128
89
69
84
92
83
56
15
1
8
28
43
47
37
42
8
0
25
30
21
24
44
49
21
48
94
140
185
188
151
118
101
83
73
73
44
8
1
6
15
27
33
21
85
14
1
11
31
15
10
28
45
53
20
26
80
162
215
230
207
164
116
80
59
62
53
13
0
1
0
9
25
29
23
67
2
1
7
10
17
30
43
52
58
43
29
80
168
217
245
235
186
126
92
66
66
59
14
1
2
3
11
31
50
29
57
1
0
6
23
46
59
63
66
71
60
50
92
157
199
241
246
194
133
103
86
79
71
24
1
4
8
16
40
62
41
48
1
21
25
46
63
72
71
67
67
54
58
107
155
187
228
239
195
137
110
104
96
74
25
0
7
15
18
40
63
52
20
35
4
20
34
42
44
62
70
55
52
50
54
109
167
191
218
227
200
143
116
114
110
66
9
2
19
19
20
31
46
40
13
12
1
20
26
27
26
55
76
56
49
44
52
112
176
207
224
232
215
163
123
121
115
72
23
12
26
20
9
10
19
19
7
0
9
12
19
24
32
59
76
70
59
30
53
124
179
218
244
243
217
172
136
123
112
86
53
33
28
15
2
9
27
29
16
10
4
3
24
36
47
58
60
66
56
13
64
137
170
214
248
235
196
165
142
122
102
80
58
32
15
16
8
15
38
39
20
14
1
8
23
29
39
49
42
47
45
8
58
127
157
194
218
207
179
160
140
116
86
60
45
14
5
25
24
16
28
33
20
7
1
1
1
15
30
30
38
38
15
48
100
143
175
183
185
185
166
129
97
67
44
36
8
5
30
29
15
15
19
15
10
8
4
2
4
10
20
43
35
19
40
87
131
161
170
187
193
163
106
66
48
40
32
12
3
13
20
20
15
10
13
20
26
11
3
2
2
11
46
39
12
35
82
116
148
177
195
180
141
90
50
36
35
28
21
3
1
13
29
27
12
6
26
3
1
1
2
1
20
36
5
19
62
92
126
171
185
152
116
85
46
24
30
27
25
12
1
8
22
24
17
3
14
10
2
1
1
4
1
19
19
15
25
47
85
140
154
124
93
77
35
5
26
25
15
17
9
2
3
8
12
11
18
15
6
6
10
3
2
23
49
12
2
37
84
106
94
71
59
26
1
9
21
1
13
12
2
1
1
12
18
9
15
19
26
46
35
9
16
60
64
18
0
25
48
49
43
35
23
2
3
16
3
7
10
6
10
15
24
19
25
29
38
66
65
39
29
53
62
43
26
15
4
1
3
8
9
5
4
5
6
7
8
17
32
33
23
12
19
44
62
60
48
32
27
31
28
23
25
28
28
26
26
24
9
3
4
7
14
36
50
34
20
2
24
49
54
31
8
6
14
14
7
13
30
33
32
33
30
17
10
9
5
16
47
52
25
22
42
53
33
12
16
19
13
7
1
2
14
17
15
14
11
11
16
23
21
27
54
53
23
32
47
52
49
28
5
2
2
1
1
1
0
0
0
3
18
38
51
57
63
57
43
46
38
18
14
13
8
5
3
1
1
6
22
45
62
70
72
59
8
30
36
27
12
4
2
0
8
15
25
53
80
75
59
51
38
27
12
18
31
28
28
31
37
56
66
42
31
49
41
33
35
28
44
40
23
20
38
41
13
11
49
69
60
61
48
20
16
32
34
25
17
20
21
63
22
18
3
33
40
32
43
40
13
2
17
27
24
13
13
17
22
62
48
29
27
21
6
10
3
12
26
19
5
10
15
12
7
5
12
21
32
33
21
26
27
21
15
17
26
28
21
28
38
36
22
4
1
6
2
5
16
20
21
16
1
1
11
19
16
3
18
37
45
40
40
52
63
57
31
23
19
0
1
11
20
30
32
16
1
1
2
4
22
27
8
15
45
61
62
58
57
59
65
63
68
58
15
0
0
18
47
51
34
8
1
13
18
12
23
41
27
19
55
81
89
100
92
70
65
84
95
85
49
5
1
13
39
54
46
29
49
14
1
27
33
20
24
44
35
21
51
90
122
155
148
117
100
100
89
78
68
40
11
9
19
30
34
33
26
17
1
15
29
29
16
22
37
40
20
37
88
151
190
194
176
146
113
81
64
61
48
15
1
3
4
15
31
38
1
0
39
26
23
22
28
41
53
33
39
91
158
188
210
217
179
120
86
65
55
46
10
1
2
3
10
32
50
27
1
0
33
38
41
46
46
55
65
53
54
97
146
168
210
233
191
125
93
77
67
53
19
1
15
12
9
31
51
27
3
22
38
47
52
63
58
53
56
54
64
101
139
162
202
220
184
125
98
89
86
61
21
2
18
14
7
25
48
38
14
8
16
36
40
34
54
63
47
37
46
53
86
135
169
194
194
170
126
103
105
102
60
7
2
19
16
14
24
42
35
12
1
21
30
25
20
48
71
57
38
41
40
71
130
178
190
180
168
137
110
111
107
64
11
2
21
25
18
20
24
15
3
11
19
26
27
31
55
74
73
60
33
38
75
123
175
201
187
164
138
114
107
102
78
40
17
20
23
16
17
22
21
14
15
8
5
25
36
41
57
59
68
64
16
43
90
115
162
201
188
155
128
110
98
87
77
59
22
3
18
17
17
31
35
20
2
2
21
23
28
42
39
51
51
9
35
85
107
135
166
164
145
124
108
93
69
56
53
16
2
25
26
16
26
27
15
5
0
1
1
8
21
28
40
45
16
27
69
93
106
123
144
150
131
102
78
50
36
38
12
1
26
25
12
13
11
6
8
14
13
12
7
7
20
45
41
16
19
54
85
96
115
147
152
124
83
53
36
32
31
14
1
5
19
25
16
6
6
16
34
27
15
3
2
8
38
39
9
18
54
74
94
129
151
136
103
66
34
26
33
25
17
1
1
15
34
25
6
2
31
17
4
2
4
4
2
20
1
11
44
62
85
123
136
108
83
62
31
17
29
23
26
19
2
10
24
24
15
2
16
19
11
2
11
21
5
19
7
8
24
37
58
92
106
87
65
53
24
8
25
19
16
27
20
4
3
8
12
10
17
13
5
3
3
2
1
21
41
15
4
24
48
66
65
46
35
16
1
13
15
1
13
21
11
2
2
14
19
13
11
9
19
37
28
3
11
52
62
29
3
4
18
29
23
14
7
1
2
5
4
3
8
12
13
16
26
22
21
11
23
58
66
38
27
52
66
48
28
23
18
13
7
3
9
6
2
2
3
3
7
18
34
30
19
2
9
44
67
65
51
38
32
28
25
25
33
35
21
17
25
15
1
2
1
6
14
38
52
26
10
5
28
49
50
34
14
3
3
10
13
20
28
19
15
21
22
11
3
6
12
21
46
49
16
46
46
28
12
9
14
13
11
9
8
9
8
7
8
12
12
13
25
30
32
46
44
20
29
47
52
47
34
19
6
1
1
0
0
1
2
6
14
30
43
52
58
62
50
38
41
37
24
15
8
3
2
1
0
5
16
39
59
60
58
69
62
0
15
22
18
8
5
10
4
5
12
26
59
82
65
44
42
24
14
7
20
33
24
23
28
33
48
57
37
23
39
30
29
33
22
28
35
47
48
34
37
39
21
18
36
45
32
12
11
1
15
23
43
40
25
34
34
12
2
17
36
34
18
8
11
37
35
21
15
13
13
14
13
22
23
5
0
7
17
18
13
4
8
22
31
20
16
21
26
24
25
18
19
22
23
30
36
27
5
1
10
7
1
2
12
21
17
3
2
6
21
22
11
18
34
42
45
41
40
49
59
43
14
18
23
0
2
20
20
23
27
1
0
2
9
31
25
1
17
43
51
47
37
39
54
60
49
63
62
9
1
3
26
49
42
23
1
0
21
10
2
28
44
21
7
37
59
63
70
60
50
56
76
91
90
48
0
2
12
43
52
34
18
44
10
2
30
39
20
19
34
25
12
44
75
99
124
113
87
78
89
92
87
71
37
10
8
23
36
35
29
25
2
6
21
36
25
18
20
14
18
50
98
140
162
158
145
121
101
84
72
60
41
13
5
7
12
17
27
32
3
0
26
24
19
18
19
32
37
26
46
106
151
158
171
191
163
110
81
67
49
26
6
2
2
1
6
26
40
23
2
0
44
38
23
27
30
48
62
44
49
98
136
142
175
207
176
113
82
69
51
31
10
2
4
4
4
25
40
21
3
1
48
49
33
41
40
42
55
52
54
84
116
139
177
194
164
111
87
81
68
39
15
1
8
5
3
19
41
33
3
11
41
47
29
42
47
35
27
47
50
62
104
148
169
161
139
110
101
103
87
45
7
0
9
10
8
26
42
35
1
24
36
31
24
40
63
49
25
39
45
46
88
146
160
139
129
117
112
117
98
50
4
2
12
25
32
42
42
26
5
6
23
32
30
29
48
67
66
47
32
40
46
70
130
159
141
123
112
105
104
92
64
30
8
8
21
34
42
39
24
12
7
13
26
28
32
47
56
66
55
27
34
50
57
103
150
146
117
94
82
80
74
69
60
26
0
9
22
26
33
34
25
8
1
12
13
18
32
38
47
48
22
17
41
52
75
114
127
109
84
73
68
57
52
57
27
1
10
19
13
20
25
18
9
8
3
2
6
16
27
37
41
29
9
30
51
52
72
103
109
89
76
65
43
31
35
19
1
19
20
13
10
7
4
16
28
24
13
3
4
18
31
35
24
4
26
51
49
66
103
108
87
66
47
28
24
22
12
1
6
22
25
12
3
5
38
31
15
1
1
6
26
29
9
11
36
48
52
77
103
95
72
51
26
18
24
15
7
0
3
23
37
21
1
2
27
19
5
1
9
5
2
2
1
11
34
44
52
73
85
70
58
45
21
16
23
11
18
19
12
18
26
26
17
3
21
25
5
0
9
27
24
7
0
4
19
34
43
50
56
54
45
36
21
14
18
10
12
25
27
18
15
18
22
15
19
7
1
2
16
6
1
12
18
0
4
20
21
29
43
32
21
17
7
9
13
2
6
22
23
12
10
22
24
15
14
7
10
21
18
2
6
39
53
36
19
7
2
16
15
8
6
4
2
3
15
4
3
12
14
14
23
12
6
17
49
61
39
30
52
64
54
40
28
20
15
7
7
20
12
2
5
9
2
0
13
30
24
9
0
13
49
69
62
50
44
36
27
24
24
33
33
11
6
17
8
2
0
1
7
14
35
46
18
0
19
35
37
33
26
16
2
0
6
20
30
27
11
7
6
18
14
1
4
23
26
38
39
11
43
44
35
25
19
16
22
28
24
12
7
9
9
14
22
15
8
24
36
30
30
32
24
52
57
46
33
29
22
6
3
2
2
3
12
19
24
32
42
47
47
45
37
34
32
27
21
16
8
4
3
4
1
4
20
47
62
51
44
56
54
1
1
11
18
16
16
18
11
6
11
24
55
70
43
22
15
13
9
16
26
21
22
29
28
32
38
13
25
24
26
30
13
39
42
36
18
19
27
20
13
31
45
31
11
27
37
39
48
36
13
14
22
11
1
12
37
43
21
7
9
8
7
9
14
29
29
17
15
13
3
1
1
15
29
25
6
4
17
6
5
12
24
25
11
9
19
28
30
32
21
1
1
19
6
2
2
11
26
11
7
14
21
22
33
41
41
40
40
39
40
53
32
4
20
7
2
10
30
27
20
1
1
1
15
35
23
5
22
35
35
35
24
25
48
52
36
55
58
3
3
4
33
47
33
1
1
30
8
3
27
40
20
8
23
31
40
45
36
37
48
65
84
92
52
4
3
9
41
48
19
1
1
30
35
18
14
19
15
14
32
53
77
96
89
69
62
75
88
89
74
39
12
6
23
40
32
16
31
2
1
13
31
31
16
5
3
22
55
95
126
134
131
121
100
84
80
76
59
37
14
12
17
20
19
14
13
19
0
6
12
14
17
20
22
21
24
52
111
142
135
139
159
137
92
73
66
46
18
11
11
9
7
6
14
25
3
0
39
28
10
19
27
43
53
34
44
93
126
122
142
172
150
96
70
63
41
16
12
13
4
1
10
25
30
15
1
1
48
46
22
24
27
34
55
47
41
68
100
118
146
162
140
95
76
74
53
21
13
14
5
3
13
28
36
27
3
15
41
46
28
31
33
20
26
51
51
50
80
121
144
137
118
96
96
101
75
31
7
4
3
6
19
34
43
40
3
23
36
34
26
35
51
32
10
36
58
42
57
111
131
116
105
102
113
120
87
35
3
0
3
16
36
55
60
44
1
23
33
29
27
40
60
55
29
23
53
41
34
86
120
111
97
95
100
103
79
47
27
13
2
14
43
64
61
37
16
0
17
27
22
25
40
53
61
48
27
32
30
16
54
106
113
92
68
64
69
65
60
60
34
2
0
24
38
38
32
22
1
2
7
8
19
30
40
48
45
38
25
13
12
31
72
96
78
50
46
55
50
48
55
36
3
6
14
14
15
21
19
13
14
11
7
7
16
27
29
29
37
30
6
17
20
36
67
67
53
54
58
42
28
27
18
9
19
21
14
10
6
4
25
35
27
10
3
6
13
15
18
28
13
10
32
24
29
64
69
57
53
44
24
18
14
9
7
12
24
29
15
3
2
37
26
7
2
4
8
13
15
15
13
30
38
27
39
66
66
52
41
22
16
22
13
5
3
10
23
36
28
1
2
24
14
3
2
4
9
11
11
11
18
32
38
32
39
51
49
43
32
20
22
25
6
4
11
11
19
28
35
23
6
23
2
1
9
21
19
8
5
5
15
34
36
22
23
35
32
22
25
29
20
6
5
13
20
20
21
30
32
19
20
9
1
3
16
15
0
1
9
4
5
17
4
4
24
21
10
21
21
10
13
14
10
12
16
19
21
29
24
19
14
9
9
9
7
10
30
42
31
27
23
3
2
14
12
12
12
2
2
17
19
2
3
15
16
18
14
26
46
49
37
37
50
57
51
45
29
15
13
6
6
19
11
2
2
9
12
1
6
25
17
1
26
48
56
49
47
45
39
25
20
16
21
22
8
6
4
5
11
2
2
17
21
29
29
7
1
23
19
13
14
12
2
0
9
25
25
17
21
21
14
24
17
1
7
38
34
31
30
10
37
40
40
34
23
28
33
21
5
4
18
17
21
31
16
3
19
37
27
21
28
25
46
55
47
34
33
26
5
5
5
3
2
15
26
26
28
36
35
27
25
27
24
24
23
23
23
11
7
13
10
2
4
23
48
56
41
25
35
36
2
11
22
20
19
19
17
14
17
25
48
54
24
11
10
10
11
15
17
27
32
20
17
19
13
15
24
27
19
15
21
17
9
22
37
35
39
48
34
4
0
10
11
5
12
35
36
13
5
16
19
23
35
33
14
8
8
7
3
7
20
30
21
0
2
8
8
2
1
15
10
3
5
23
25
24
22
19
6
6
19
2
2
3
17
26
13
5
5
18
30
33
33
31
32
35
30
31
45
31
6
22
6
2
10
38
39
19
2
3
9
26
21
15
28
31
23
23
13
15
43
55
39
51
52
8
1
4
32
40
26
1
23
5
4
20
24
12
18
27
18
22
26
21
33
51
64
81
87
55
16
3
10
36
43
14
1
1
16
24
15
7
6
13
22
24
34
57
72
73
63
58
65
79
82
72
45
17
9
24
43
36
23
0
1
5
19
25
15
1
16
27
48
81
104
111
113
108
85
69
67
65
54
39
20
17
23
33
30
17
23
0
4
6
9
20
26
21
20
27
53
103
125
115
117
131
111
75
62
54
39
20
17
19
19
16
14
13
13
3
0
30
22
9
21
34
38
40
33
46
91
116
105
112
134
120
78
57
50
33
12
15
20
11
8
19
30
28
3
11
33
37
21
19
26
29
45
44
41
65
89
97
110
129
117
79
59
61
44
15
13
18
10
12
29
36
29
23
18
19
30
40
29
27
22
8
30
52
49
47
64
88
109
116
104
81
77
86
63
21
10
14
10
20
35
37
37
41
13
18
28
33
26
32
36
16
7
36
56
37
36
73
98
99
93
88
99
106
70
25
10
8
7
19
38
56
63
51
8
23
30
29
26
38
50
45
23
17
45
39
14
48
86
88
82
79
90
93
64
37
30
13
0
9
44
72
68
41
2
24
30
24
29
35
48
57
45
25
33
33
2
22
70
84
67
50
53
63
58
54
52
27
0
0
28
48
41
25
12
0
6
11
16
27
33
42
46
40
37
42
32
4
5
40
66
51
28
29
47
52
50
45
28
9
13
19
17
14
13
8
10
11
11
12
16
26
33
26
15
30
45
27
9
6
15
36
35
22
36
50
46
30
23
17
22
29
24
15
11
5
9
32
28
16
11
12
10
1
2
24
25
8
23
13
8
34
38
33
42
38
25
22
20
14
15
19
30
34
19
1
3
37
26
14
8
7
5
4
13
23
19
26
36
16
18
47
50
40
33
22
23
31
24
9
1
2
19
41
34
3
2
16
6
1
2
6
8
14
20
23
29
35
25
22
41
46
34
22
21
33
34
17
4
2
2
10
27
37
23
5
19
6
1
13
17
10
11
14
8
11
33
34
14
15
30
21
15
29
41
29
10
4
9
12
11
21
33
36
18
9
1
10
13
5
5
4
3
16
15
14
2
2
12
12
4
18
27
13
7
15
11
3
7
19
29
34
13
13
7
6
8
10
15
27
31
22
19
27
12
2
9
10
22
20
1
0
16
21
2
1
19
21
16
21
31
31
31
33
39
52
51
39
34
21
9
7
4
10
23
5
1
3
10
13
3
10
19
7
0
31
33
32
32
43
48
40
23
6
2
4
5
17
26
12
9
20
9
12
31
30
22
15
0
4
5
4
6
9
8
2
2
12
23
13
4
12
25
26
32
25
1
12
46
45
26
21
12
24
33
47
47
34
31
29
12
3
4
8
13
25
33
18
2
14
32
27
22
26
19
43
48
43
39
29
14
18
25
4
1
14
27
25
22
27
23
9
16
27
18
22
23
23
22
28
30
16
6
12
28
43
47
34
11
10
5
9
16
15
18
23
26
27
27
27
41
44
18
10
16
13
4
8
13
32
34
11
4
9
29
41
31
4
1
6
13
13
15
27
23
6
21
25
29
33
28
7
2
8
12
14
17
20
21
13
0
2
3
2
2
3
4
15
23
20
17
19
24
16
7
8
2
1
5
29
1
2
17
29
22
18
20
28
30
21
22
41
34
10
9
5
2
5
37
38
0
1
1
14
20
22
29
27
19
18
7
8
39
57
48
45
39
9
0
9
28
29
0
2
1
2
5
5
7
28
32
18
17
17
10
28
55
68
76
72
49
23
13
14
29
42
1
1
1
11
12
1
2
17
29
21
25
43
54
58
59
58
61
68
69
63
48
24
11
23
47
41
1
1
7
13
16
7
3
24
28
34
59
81
90
96
95
74
58
53
48
48
41
24
16
24
36
35
22
1
23
20
9
17
23
23
21
29
50
88
104
95
97
105
90
66
51
38
27
20
20
20
19
22
24
19
10
2
3
26
25
15
24
41
36
24
34
58
88
100
82
81
98
92
65
48
36
22
10
14
16
8
12
30
33
22
16
21
21
29
23
23
29
21
24
36
50
72
81
73
72
91
92
64
42
43
35
14
11
12
8
23
41
38
22
24
19
24
31
26
25
17
1
25
42
41
46
52
57
70
87
90
65
52
60
48
23
14
13
16
33
44
32
27
36
17
11
25
30
25
29
23
4
9
31
38
28
22
40
64
78
79
71
71
76
53
29
20
6
8
30
45
51
52
47
13
19
27
31
31
36
36
32
27
24
34
31
6
25
55
65
64
66
75
74
52
42
31
7
0
15
53
75
65
36
8
25
27
30
35
35
38
46
43
32
37
35
6
15
43
52
44
43
51
58
52
50
39
12
0
9
43
60
42
16
2
20
16
20
34
35
38
40
32
31
44
44
16
2
21
39
29
17
25
46
55
52
36
14
12
27
36
25
12
5
2
7
12
23
31
31
19
7
20
41
39
22
11
5
16
14
7
23
41
44
38
25
14
26
40
30
13
8
11
27
29
29
25
11
3
2
0
19
24
15
19
11
1
16
19
20
28
28
25
27
26
21
18
23
27
29
17
3
38
33
25
19
8
3
5
14
20
19
23
31
14
12
36
38
25
23
22
25
34
35
21
9
2
18
37
26
2
24
12
2
4
12
10
13
21
16
17
26
23
21
39
41
22
14
27
39
40
28
16
10
6
13
23
27
14
7
6
18
19
8
16
23
9
3
20
33
21
20
30
15
6
27
47
36
15
5
8
13
10
14
25
28
8
10
15
9
4
13
16
1
4
17
26
18
3
11
15
5
18
30
17
4
7
8
2
7
20
30
27
3
5
5
4
6
12
20
23
8
5
17
9
2
8
15
29
24
1
0
16
16
0
8
28
21
11
26
12
9
22
39
50
47
28
18
11
2
2
7
26
29
2
1
8
26
17
9
24
18
0
2
9
4
14
31
44
42
20
2
1
3
1
9
26
19
12
25
24
24
36
35
20
10
7
14
16
23
12
0
11
27
22
6
2
7
18
26
32
33
14
14
41
44
19
10
10
22
45
59
50
44
38
20
14
12
4
13
27
29
17
5
11
21
25
24
17
22
48
52
46
39
33
37
34
14
5
18
26
22
19
19
10
3
17
20
22
25
37
43
41
31
23
25
29
37
39
30
5
3
12
4
7
20
26
32
42
34
27
36
43
23
11
9
0
0
10
31
29
4
2
23
7
2
11
18
15
17
19
25
24
25
19
2
1
9
15
16
18
17
14
11
6
1
4
8
17
20
15
9
8
12
19
16
4
2
2
2
1
7
11
20
20
7
9
22
29
23
11
10
26
30
12
1
1
1
2
20
21
1
2
2
12
25
26
28
25
22
17
2
0
24
51
52
42
24
3
0
15
24
16
1
1
1
1
3
14
29
29
21
21
14
3
17
48
68
71
55
33
26
25
16
18
33
1
1
3
10
2
3
12
26
20
22
38
45
45
46
50
56
58
57
53
47
25
9
18
41
32
1
3
18
17
10
2
7
22
20
20
43
66
75
79
77
62
50
45
39
41
38
23
12
18
32
31
13
1
22
33
16
6
19
25
21
29
48
71
82
76
77
80
68
57
45
26
17
15
18
17
15
22
25
18
13
21
30
19
18
41
30
6
32
65
79
78
56
52
65
66
54
41
23
7
1
6
13
12
20
37
32
16
25
23
26
21
20
34
21
4
29
57
70
70
48
38
54
65
52
31
28
21
8
6
9
14
32
42
35
18
18
27
28
20
23
21
3
12
26
31
42
47
40
41
57
70
55
36
40
36
26
17
11
22
42
47
29
21
11
26
30
24
29
18
1
14
30
21
18
19
27
43
56
63
61
57
52
45
41
24
2
15
44
55
49
44
12
23
31
33
35
25
18
28
34
31
19
6
19
37
42
48
60
66
57
44
45
26
2
5
44
75
81
58
19
20
28
40
34
32
34
33
31
33
29
13
18
25
25
30
43
51
49
49
47
26
4
8
44
77
79
44
10
20
12
16
31
32
31
33
27
20
32
39
21
10
17
18
17
22
29
46
54
47
26
10
25
55
68
44
14
4
3
9
12
20
25
21
15
11
12
27
38
32
17
8
6
7
11
22
37
44
43
28
17
33
55
46
16
7
15
28
33
35
26
5
3
2
6
12
14
15
18
11
3
11
13
15
18
20
25
30
32
30
30
33
30
24
15
12
41
35
21
6
5
12
13
12
9
14
20
12
14
28
26
15
14
16
21
28
35
37
30
19
23
29
16
3
28
14
6
9
17
13
11
12
9
6
16
22
27
37
31
14
11
27
39
38
32
27
26
23
18
19
15
6
8
12
22
23
12
20
25
8
2
8
24
27
28
29
17
11
27
47
42
22
8
15
21
18
11
15
13
21
19
8
7
23
27
7
1
5
16
15
9
18
21
17
24
31
24
11
6
9
10
12
18
20
13
7
4
0
2
4
13
19
3
3
4
4
12
19
26
31
22
3
4
23
15
2
20
30
12
5
18
2
0
12
28
42
42
18
5
4
8
17
21
29
29
10
1
17
34
19
12
27
21
4
3
5
8
13
24
32
20
8
8
12
15
18
22
14
10
22
32
26
27
28
18
9
14
32
29
36
30
16
23
25
17
15
13
9
10
13
23
34
26
12
24
33
13
6
43
66
64
57
45
27
24
22
9
9
21
24
22
17
10
11
21
17
40
57
55
51
46
42
36
23
20
21
23
20
20
14
8
9
18
31
46
46
38
38
37
27
26
29
31
22
8
1
13
23
21
29
43
30
20
28
37
21
0
0
9
26
23
9
15
13
10
1
4
12
13
10
12
15
12
1
5
10
20
21
10
2
1
5
10
14
6
2
1
9
16
16
10
3
14
27
25
15
2
0
11
20
10
1
1
1
1
3
1
2
15
27
24
26
29
24
12
0
2
11
33
46
37
11
2
1
19
19
1
1
1
3
9
15
21
23
22
21
13
1
10
37
59
61
39
23
21
28
15
11
1
1
6
16
3
3
8
14
10
17
35
40
32
31
38
46
49
48
47
42
21
2
12
33
0
16
21
8
1
9
15
7
10
36
57
64
62
55
45
40
39
37
39
34
19
9
14
23
18
1
4
29
21
2
15
23
13
28
44
57
65
61
60
60
50
44
38
22
13
11
15
16
20
26
22
12
21
16
27
20
12
37
26
0
33
65
63
58
38
33
42
43
40
33
12
1
0
4
20
32
35
36
25
25
31
27
18
13
33
27
2
22
56
60
53
35
20
25
38
39
32
21
9
1
7
24
37
45
46
33
17
35
29
13
15
22
11
3
16
31
39
41
37
32
36
46
51
44
36
29
25
20
25
39
53
49
34
24
18
30
25
14
26
20
1
12
25
17
18
18
27
39
39
47
64
64
47
39
43
26
11
34
62
63
52
43
18
19
22
26
33
18
10
23
30
22
13
10
20
30
30
42
65
69
49
40
43
21
6
38
80
92
79
48
18
13
19
36
34
25
27
26
20
23
24
15
18
16
15
32
53
51
43
45
40
15
11
45
90
106
84
38
14
2
5
24
25
23
31
27
10
18
34
24
13
12
6
19
34
34
46
52
38
19
23
55
91
97
59
17
13
11
6
12
13
17
24
14
14
33
36
19
7
1
10
19
27
37
40
32
23
29
57
82
73
30
10
30
28
19
2
2
5
16
11
3
10
17
13
7
8
10
13
15
16
16
18
25
39
56
62
49
27
16
34
29
22
11
13
14
12
3
2
10
9
10
20
21
14
11
10
12
13
15
25
43
53
47
37
27
14
14
11
17
22
18
8
8
8
7
13
25
32
33
23
14
18
31
36
36
35
37
43
40
30
18
9
14
22
22
14
17
19
10
2
6
18
27
29
26
26
32
40
48
51
39
24
25
32
24
13
7
18
13
9
11
24
24
8
1
3
8
11
15
26
33
37
36
39
39
33
20
19
23
20
13
8
11
2
2
2
2
10
16
3
0
1
11
28
35
32
34
32
23
22
30
24
12
19
21
7
2
3
6
16
29
29
8
1
0
14
38
38
30
30
23
15
22
34
19
8
20
19
7
31
20
11
4
1
9
15
6
17
40
39
26
17
14
21
31
22
15
17
17
12
34
47
48
30
27
24
11
20
37
28
14
11
15
31
32
10
11
18
7
45
62
62
57
43
29
29
32
22
14
14
16
28
26
9
10
17
4
51
57
57
51
39
35
32
29
20
15
19
21
12
11
36
49
39
27
36
41
19
10
17
20
13
23
25
9
21
32
18
7
17
21
4
6
12
7
3
4
4
18
25
10
1
2
4
16
21
13
4
1
17
12
6
17
27
17
4
1
5
19
23
11
2
1
1
4
1
1
11
19
20
25
29
17
3
1
2
13
24
33
28
7
3
9
18
1
1
2
5
8
13
19
16
11
9
8
18
34
47
47
31
24
22
21
13
0
13
14
1
3
12
7
3
11
27
30
24
23
32
40
43
42
41
36
16
1
13
0
9
18
12
2
10
13
1
6
26
45
49
46
42
38
34
34
35
35
32
17
8
13
19
1
16
19
10
16
16
10
27
37
43
51
48
49
55
43
29
26
20
13
12
16
21
29
24
15
24
15
20
20
16
31
19
1
37
56
46
48
34
29
36
33
25
23
11
0
1
13
41
57
47
32
17
22
33
26
16
9
25
19
0
26
55
47
45
35
23
18
20
28
36
25
4
0
19
52
71
61
47
31
38
29
10
6
15
12
1
19
40
41
34
38
41
29
24
47
60
40
21
21
32
54
69
68
53
43
32
23
4
12
21
5
4
12
23
28
21
29
48
35
34
66
75
44
30
35
31
41
69
80
66
56
22
11
11
26
21
13
17
11
14
19
11
20
34
31
42
68
66
38
33
31
18
36
84
108
90
66
9
6
26
30
24
32
27
7
11
25
13
10
13
19
42
59
47
35
41
31
17
46
99
123
106
66
24
2
2
21
20
19
35
36
10
8
29
25
8
5
9
29
41
36
43
48
29
24
57
100
121
103
56
19
6
4
3
10
9
20
36
20
9
28
35
14
3
2
11
22
30
41
38
23
25
59
96
111
90
40
17
16
15
6
4
5
18
17
2
4
17
15
3
4
5
12
18
21
12
7
25
62
93
97
68
30
16
22
22
20
16
11
1
1
16
14
6
11
14
15
12
13
13
12
10
13
33
66
87
75
48
22
12
17
19
19
16
7
9
18
18
18
26
32
26
19
25
30
33
36
44
57
66
65
52
34
16
10
10
14
15
15
15
14
14
12
11
20
28
24
23
37
50
48
51
68
69
54
41
37
28
13
10
5
2
12
18
11
3
0
0
2
8
18
29
41
45
44
51
65
59
39
32
30
18
10
9
0
0
0
1
11
10
0
1
1
19
44
43
31
38
53
52
36
32
31
16
9
10
5
8
11
14
10
5
7
1
22
58
50
27
34
48
35
18
27
20
1
9
13
11
12
19
4
16
20
4
23
60
56
32
26
28
23
19
15
9
7
13
45
53
30
26
24
13
25
50
48
28
19
16
27
28
9
5
14
10
51
42
39
36
29
30
35
34
23
15
12
27
27
6
7
14
45
47
43
31
27
29
28
12
6
13
13
6
28
15
26
32
7
2
2
1
18
35
17
5
11
14
17
20
18
20
15
10
17
20
8
3
12
19
21
20
19
8
4
3
7
12
16
25
20
3
1
9
21
27
21
22
23
20
16
12
0
0
0
1
2
12
22
11
7
14
25
34
37
37
37
35
31
18
7
1
14
10
1
7
9
4
8
12
17
21
24
29
38
40
38
35
33
28
12
3
9
20
18
9
8
10
6
11
18
27
28
31
40
40
31
26
24
24
27
20
12
18
2
12
24
25
21
11
11
29
32
33
40
33
36
53
46
21
13
12
11
15
21
28
33
24
6
14
27
24
23
13
10
41
45
39
50
40
27
34
33
15
12
12
2
1
24
52
65
50
27
20
14
15
13
15
2
6
37
50
41
46
45
32
21
12
16
35
26
6
8
39
78
87
66
42
31
23
8
2
4
4
10
32
46
39
29
35
46
26
4
35
59
32
15
29
60
90
94
69
46
32
24
6
4
17
16
4
12
32
31
11
21
47
33
18
53
61
28
22
37
57
87
102
81
54
12
7
18
22
25
20
3
12
23
8
14
36
33
36
52
41
21
27
34
43
87
125
110
67
43
12
8
22
25
28
45
42
8
0
23
6
5
15
26
45
50
26
21
39
37
46
100
141
126
79
37
7
22
17
18
37
43
15
1
24
19
2
3
14
35
35
19
33
48
38
57
107
141
128
83
36
2
4
5
4
14
27
14
8
25
27
8
0
1
13
15
18
37
42
35
58
105
134
123
80
34
10
20
16
6
2
1
9
0
3
17
15
4
1
1
6
14
23
21
23
56
102
128
113
69
22
29
27
14
4
5
17
29
21
4
4
11
11
14
17
20
18
20
34
67
105
116
89
47
12
22
21
16
13
13
22
34
32
24
26
29
20
21
35
41
36
44
68
94
104
88
56
28
7
8
8
17
20
15
19
22
21
24
28
18
20
44
53
48
59
94
107
85
54
34
20
11
2
5
14
4
2
1
0
2
7
16
29
44
49
48
67
91
82
52
32
25
15
11
1
3
5
15
8
0
2
1
27
54
52
39
50
74
72
41
27
30
14
5
13
8
6
5
2
17
10
4
40
76
62
35
47
67
45
8
12
22
1
14
4
20
21
28
27
18
40
70
61
37
37
39
22
5
10
8
4
17
44
25
23
32
28
32
49
48
32
22
16
21
16
5
10
14
18
27
28
26
27
29
24
12
9
21
17
1
27
22
17
17
16
5
4
8
14
15
17
17
18
25
32
22
10
10
13
14
19
22
8
0
7
18
30
37
20
7
19
35
1
1
1
0
18
25
12
13
26
36
46
37
26
29
41
38
11
8
3
5
4
6
19
18
15
18
25
35
41
39
34
30
26
23
12
9
21
25
11
4
5
10
16
20
16
11
18
37
44
34
22
12
11
22
25
19
13
28
34
20
5
10
28
29
31
35
22
15
38
48
24
6
4
5
16
26
30
31
14
32
24
14
7
14
34
36
41
59
44
23
26
31
16
7
12
8
11
33
51
56
43
2
13
13
1
1
18
39
41
42
52
51
37
22
8
9
25
20
11
25
59
87
80
54
9
3
3
7
14
28
37
42
32
24
29
43
28
1
23
37
15
19
51
90
111
92
49
18
9
10
15
18
13
15
28
25
6
7
33
31
12
32
30
13
31
63
95
117
103
55
25
20
19
18
30
32
10
10
24
7
4
27
33
29
29
17
18
42
59
84
124
126
76
30
17
33
25
21
46
52
13
2
19
5
2
20
31
39
28
9
23
50
62
90
140
149
98
42
13
12
23
21
12
30
33
7
3
17
3
2
4
23
40
22
5
27
54
71
107
150
152
104
47
13
1
1
1
9
8
6
7
17
12
2
1
3
22
6
4
29
55
74
110
141
141
102
48
15
25
21
8
7
9
10
10
6
10
10
4
1
1
0
12
32
50
72
105
132
131
95
42
10
29
12
4
14
28
32
24
7
3
8
10
16
24
32
41
55
79
109
133
119
77
31
4
22
13
14
23
34
40
38
27
27
26
18
24
44
49
50
70
101
125
125
91
48
15
5
19
22
22
23
24
24
32
33
20
23
46
52
50
74
113
125
96
51
22
7
3
14
2
3
4
4
6
10
19
31
49
52
51
73
100
88
50
23
12
10
2
5
12
11
1
1
1
34
63
63
55
59
80
72
35
14
18
12
15
1
3
5
15
8
16
57
83
69
51
59
70
39
0
3
19
2
18
27
30
32
36
53
65
54
38
37
37
13
1
13
12
6
21
21
34
37
31
31
32
27
16
14
14
7
10
18
22
12
11
18
16
7
10
17
26
15
9
20
27
25
27
35
20
2
23
17
22
16
1
4
16
16
23
32
11
1
7
33
8
12
4
3
20
21
14
25
30
31
35
28
14
18
35
35
9
6
5
5
4
14
27
27
26
26
28
30
32
32
29
20
19
24
17
26
8
1
6
17
28
33
26
11
11
25
31
29
21
3
0
20
28
22
32
14
0
7
22
31
37
40
20
1
15
30
20
6
2
1
15
26
26
22
14
3
2
10
23
33
45
59
43
16
11
20
9
4
17
14
18
34
44
40
2
1
2
7
20
30
34
37
49
49
38
24
8
5
16
20
23
39
63
75
56
1
1
7
17
29
30
28
21
21
24
37
33
9
16
18
9
34
72
98
98
61
12
18
21
14
14
23
20
11
8
20
30
19
19
13
13
48
88
111
110
66
15
23
10
22
26
14
19
22
12
2
14
30
21
13
16
34
63
86
109
123
88
25
42
24
8
35
43
13
5
13
3
1
18
32
23
13
20
43
66
86
118
142
115
51
12
21
5
16
17
1
4
2
4
1
12
32
31
11
14
38
70
104
137
149
121
65
16
2
1
15
18
7
1
5
3
1
5
12
29
8
7
40
76
119
142
136
104
62
16
8
13
19
15
6
3
2
5
3
5
10
10
24
55
86
117
130
120
91
57
21
18
7
14
23
24
22
18
4
5
11
17
31
49
71
94
113
125
117
84
48
21
14
23
33
35
33
30
30
28
19
26
45
58
73
99
119
126
110
71
29
29
28
25
25
26
38
37
27
31
45
51
54
85
115
114
81
39
10
6
2
10
12
14
18
25
41
54
56
51
69
88
74
37
10
9
10
0
1
7
37
63
70
65
60
63
51
24
6
9
6
11
8
25
57
76
67
54
52
49
21
1
9
28
40
52
48
38
31
26
23
7
12
13
8
4
17
19
7
17
15
33
18
7
13
12
12
26
29
16
12
12
11
19
14
17
11
16
28
32
35
35
28
14
12
28
31
16
21
3
1
10
24
38
43
33
20
14
10
10
20
21
2
2
23
5
1
7
27
41
44
36
17
1
0
4
3
7
5
2
14
3
1
1
5
23
38
42
40
32
14
9
8
2
13
25
20
19
31
2
3
5
10
18
23
26
29
36
34
29
10
2
13
27
37
43
49
52
4
16
22
18
13
9
16
27
37
36
18
20
15
13
45
70
73
58
13
21
15
19
20
14
17
26
26
29
26
24
17
21
59
87
87
65
7
11
7
12
23
17
14
16
18
25
21
17
31
52
73
89
97
81
21
1
21
22
8
8
9
2
1
20
24
11
18
45
61
73
89
107
98
56
15
2
6
4
4
9
15
19
8
33
31
15
21
42
55
74
106
121
99
64
30
3
20
17
3
6
16
18
5
27
41
30
26
41
59
89
125
125
83
49
29
18
19
7
3
5
4
2
14
31
31
29
49
77
103
121
112
72
42
34
14
17
16
15
15
15
17
22
27
39
64
92
110
110
99
73
44
34
30
28
27
27
30
32
25
31
44
60
85
110
110
93
68
37
29
22
21
24
32
34
28
36
45
46
60
88
97
79
49
18
7
11
15
19
28
41
51
50
48
58
59
45
19
1
2
13
34
53
62
58
46
33
20
9
22
44
53
51
43
30
17
2
1
2
29
19
17
24
29
31
31
26
4
2
1
16
32
43
41
29
23
20
6
2
11
15
4
12
40
52
41
23
11
9
8
13
18
19
12
1
4
25
42
37
23
15
15
20
18
7
24
39
32
2
2
7
19
21
13
14
32
36
10
2
13
35
52
14
14
10
11
6
10
26
42
38
20
19
18
20
46
51
22
13
16
17
5
20
38
33
27
26
24
23
29
54
58
3
13
16
7
16
28
18
20
20
18
38
56
63
63
13
6
5
7
5
0
0
15
16
7
24
50
62
58
66
59
37
3
5
21
28
20
13
18
24
18
10
30
54
58
61
78
64
31
4
9
34
29
12
12
25
30
28
37
61
66
74
89
68
26
1
13
22
12
11
21
32
32
40
65
84
85
81
61
27
15
15
14
15
17
22
30
32
39
64
85
86
71
54
34
24
18
20
23
27
29
32
37
48
72
89
74
46
28
15
17
19
22
26
32
33
33
52
75
64
31
12
16
22
31
34
34
41
45
30
27
12
8
14
46
29
12
6
10
15
18
24
39
37
18
6
15
27
19
1
4
18
24
8
5
33
40
6
1
15
3
10
5
4
17
42
39
13
12
12
12
2
12
34
33
27
22
13
13
5
2
17
27
13
16
15
9
29
2
3
9
7
2
5
9
13
7
14
35
43
37
32
26
26
13
5
5
10
11
8
23
39
37
38
35
38
15
1
3
11
15
17
31
50
51
43
37
20
12
9
14
21
22
31
55
62
44
28
20
22
27
30
25
27
46
55
43
26
21
25
28
27
23
28
47
52
15
19
14
18
5
3
5
5
6
4
4
12
2
3
3
3
3
9
13
3
2
5
12
20
8
11
