# Supplementary material for: Evaluating flow modulating treatment response in intracranial aneurysms using black-blood MRI in vitro
Source: Commun Med (Lond). 2026 Mar 27;6:170. doi: 10.1038/s43856-026-01413-z (PMC13031954; doi:10.1038/s43856-026-01413-z)
Supplement: Supplementary file 7 — Supplementary Data 4 [file 43856_2026_1413_MOESM7_ESM.zip › Data_Figure_6c/pump flow rate 4.5 mls/BB1/without device/12_BB1/2_vessel_array.txt]

191
157
17
0
388
395
405
383
315
231
139
343
381
333
295
294
291
292
314
283
166
285
322
221
118
80
82
106
146
212
278
268
270
160
19
3
3
2
17
51
218
190
22
9
21
45
47
211
141
10
14
70
119
108
61
52
92
133
183
212
159
58
154
137
31
77
138
158
125
88
38
62
118
183
220
180
78
106
132
75
81
112
118
91
73
23
41
105
203
254
204
86
94
147
87
46
52
63
60
22
13
41
101
206
284
214
87
46
154
163
104
70
59
45
4
12
52
120
243
309
215
72
7
131
224
193
117
67
39
14
54
132
224
308
295
176
60
96
247
292
249
201
190
174
203
296
372
342
213
95
36
176
315
349
357
368
351
348
385
364
234
85
56
186
256
315
349
340
302
261
174
27
76
108
142
148
400
397
403
378
312
227
132
339
368
321
294
295
288
283
299
274
167
288
304
194
98
69
79
104
140
206
277
268
155
265
156
18
4
2
3
25
59
100
186
262
224
107
228
192
23
9
13
50
50
37
62
79
134
226
236
139
27
216
136
12
36
84
118
110
66
55
89
131
201
230
152
34
165
108
51
95
149
152
141
112
59
77
120
190
230
169
56
122
130
82
94
119
120
109
93
48
59
102
192
245
187
67
102
152
89
53
54
63
62
29
30
45
91
207
284
200
70
43
150
163
99
62
48
27
1
19
52
123
264
319
202
57
11
128
224
179
104
65
39
18
68
151
247
326
292
158
46
102
254
289
250
212
197
183
230
336
395
328
183
73
44
184
319
357
365
371
357
368
403
354
203
57
5
53
187
264
319
339
330
294
241
144
40
2
24
78
109
122
120
87
18
4
363
410
399
401
376
315
226
129
343
357
305
281
286
282
273
280
255
166
302
301
179
78
51
61
87
124
192
274
269
151
269
162
24
3
1
2
6
42
102
201
271
210
86
226
193
34
4
17
60
36
24
48
80
146
240
232
121
14
206
127
13
52
94
107
89
45
48
84
134
214
236
140
19
171
74
59
103
149
132
133
118
73
88
123
195
230
155
39
135
116
77
93
116
118
123
116
74
80
104
185
236
169
52
109
155
92
61
57
69
74
44
46
54
96
215
283
185
52
48
153
171
103
64
55
26
0
22
59
140
290
327
191
45
8
136
229
171
98
61
35
22
78
166
271
345
291
141
115
263
288
252
217
201
198
258
358
400
314
159
48
57
195
323
363
367
371
373
392
406
329
169
34
0
56
188
267
314
326
325
294
220
113
29
1
17
71
106
106
101
64
11
5
383
421
405
403
374
310
215
116
358
356
295
269
273
274
264
255
223
150
316
304
171
65
33
42
70
106
177
260
260
145
233
269
159
20
6
3
5
0
23
100
213
276
200
70
224
179
32
4
38
72
34
9
32
82
159
242
218
102
191
110
13
61
103
97
66
26
39
85
137
216
229
125
14
164
47
56
104
139
110
110
110
79
98
129
201
224
140
30
132
91
68
84
107
108
123
121
89
99
120
194
231
153
39
101
146
92
65
61
71
78
47
56
72
122
232
281
169
40
56
159
174
110
69
64
15
4
25
75
172
314
326
177
36
13
152
234
169
99
59
34
30
85
177
290
356
285
127
133
266
288
254
219
208
217
273
358
390
302
146
36
74
204
320
365
363
373
383
399
388
299
149
25
1
66
181
262
298
310
318
283
195
92
25
2
59
94
98
89
41
7
4
401
428
412
404
366
297
199
96
380
359
289
260
256
260
253
235
191
127
318
296
161
58
24
28
55
101
169
238
239
135
243
254
133
13
5
6
7
3
23
105
215
261
181
56
226
153
16
4
57
84
45
14
38
89
164
223
195
85
185
90
11
66
119
105
69
40
44
88
137
201
207
106
157
32
52
102
137
109
103
105
78
99
137
206
218
126
103
71
66
80
104
106
111
98
77
103
145
217
233
139
81
124
89
69
65
73
65
33
51
84
152
257
274
149
61
155
167
114
78
65
9
5
29
96
207
327
306
152
33
162
231
170
102
58
38
44
99
193
308
358
267
111
15
142
263
291
260
220
218
240
287
355
381
293
142
34
83
207
319
367
361
371
394
399
366
277
142
26
74
176
255
281
294
303
265
174
83
22
1
48
84
91
75
27
2
22
287
274
220
406
418
405
390
349
285
193
85
388
351
276
241
223
229
244
233
176
106
311
271
141
48
15
10
40
102
173
225
214
121
255
231
97
8
3
7
7
3
40
117
203
233
154
41
235
125
7
4
71
99
66
46
60
102
155
196
165
66
150
190
66
3
77
140
130
99
71
61
96
131
185
183
92
116
165
26
59
109
148
127
115
105
73
95
147
216
216
115
32
104
69
69
80
106
114
104
68
48
90
162
239
239
125
9
66
101
78
67
75
81
55
21
37
84
173
271
259
126
58
139
151
112
93
59
7
5
36
115
233
325
269
116
43
163
215
168
100
47
36
59
120
219
329
348
233
87
22
138
256
296
265
219
222
261
308
366
379
280
129
33
81
205
322
368
359
371
400
400
359
267
133
25
75
173
249
272
281
288
247
165
79
11
41
72
81
62
15
1
28
293
290
228
343
401
399
390
367
325
279
201
87
303
380
325
253
217
185
189
236
248
186
102
306
239
111
34
11
6
23
98
182
222
199
108
273
215
69
4
3
13
22
10
52
122
191
209
133
31
245
98
1
9
78
108
84
67
76
106
145
177
144
51
174
199
29
20
92
157
149
123
88
70
101
133
183
171
76
150
181
15
71
122
159
143
123
99
64
95
157
228
214
105
81
157
77
74
77
111
125
102
50
25
77
172
252
234
115
9
94
106
68
60
81
93
61
19
24
76
183
273
240
105
9
52
117
123
105
104
70
9
5
42
129
249
315
231
80
44
152
197
158
88
33
32
72
143
249
346
333
195
54
27
140
257
303
267
215
226
282
338
388
378
257
107
24
81
211
330
370
359
380
412
408
359
257
113
13
79
178
246
269
279
279
234
161
73
4
36
64
71
47
7
1
279
298
291
223
143
353
394
383
375
342
300
271
210
99
325
361
288
225
199
163
163
224
259
197
102
264
310
210
80
16
5
3
8
86
183
223
189
96
285
201
53
1
1
49
69
9
45
110
184
198
125
24
240
77
1
26
80
107
90
60
66
97
142
180
138
44
187
194
21
41
109
160
148
117
76
60
98
143
195
165
57
175
182
15
80
134
160
148
122
84
55
96
171
237
202
85
131
183
92
65
78
103
131
100
48
24
78
182
252
215
97
25
130
114
59
50
77
105
74
22
22
76
191
266
216
86
7
47
94
103
93
108
88
11
7
45
141
257
306
204
55
38
148
184
141
76
23
35
84
163
274
354
316
164
28
41
161
270
306
265
220
240
303
363
404
367
225
78
5
93
233
341
373
363
394
425
410
348
235
83
4
89
185
242
272
282
274
215
140
57
2
28
60
63
31
3
2
298
303
280
208
132
356
392
385
375
333
287
255
199
98
345
342
255
206
196
168
161
214
247
188
94
292
313
184
52
8
4
2
6
79
177
217
175
82
280
184
39
2
5
77
88
37
33
100
181
194
114
19
197
220
57
3
43
81
102
85
41
39
79
149
193
134
37
183
178
21
60
120
153
137
100
54
38
87
158
212
158
43
169
174
8
95
140
160
147
117
73
50
100
190
243
180
61
135
179
74
72
77
108
130
107
56
41
102
199
246
189
78
41
124
102
61
48
75
108
81
33
35
97
205
260
195
76
6
38
89
102
90
102
86
9
4
52
158
267
301
192
48
43
155
181
123
65
35
52
95
176
290
359
299
143
17
60
193
281
299
263
238
264
318
371
405
350
195
50
121
253
349
376
374
411
430
392
316
204
59
1
103
190
242
273
291
268
185
98
31
0
27
57
55
16
0
18
327
313
269
199
124
363
401
391
372
332
285
240
172
79
358
326
231
192
190
177
171
206
219
160
75
306
305
155
21
1
4
1
13
81
170
201
151
66
266
161
18
4
46
94
85
53
28
101
180
185
98
15
203
196
37
6
52
88
98
81
34
19
67
153
196
126
34
178
165
47
76
121
148
131
95
46
22
77
167
217
145
35
141
140
36
104
145
163
153
117
72
57
113
206
243
160
44
94
104
48
71
97
116
134
109
63
66
130
220
246
172
63
12
47
61
70
66
82
104
74
40
59
129
225
261
185
65
7
25
83
109
98
92
65
5
3
67
180
280
296
182
45
61
178
182
103
56
58
79
105
183
301
355
277
121
9
77
219
287
289
262
263
293
326
365
393
328
165
26
136
260
352
376
383
420
423
362
276
172
44
1
107
192
240
267
287
255
152
52
10
1
31
49
46
8
2
43
333
349
314
265
204
124
376
413
386
346
319
289
235
149
57
361
311
217
175
160
156
173
204
198
132
56
315
289
124
10
1
0
0
11
88
172
186
128
52
223
260
133
11
2
72
102
82
61
37
110
179
167
78
219
183
19
8
56
97
105
86
41
28
74
157
184
102
25
180
158
18
73
120
147
140
106
55
37
83
173
206
130
32
122
99
45
101
150
169
167
128
83
68
124
213
235
150
39
42
24
33
77
114
131
139
107
69
79
146
232
249
169
55
6
3
23
74
95
101
102
61
40
76
156
247
267
177
55
2
11
67
109
115
91
50
2
8
86
210
297
284
163
34
78
195
184
91
49
75
98
115
198
320
353
245
90
86
231
299
292
268
282
314
329
359
381
306
132
9
135
261
356
375
382
418
410
337
244
147
40
100
194
234
252
270
240
131
27
0
31
42
38
8
1
358
352
303
263
211
126
302
393
414
364
302
289
286
235
138
46
293
362
295
204
149
115
119
160
207
196
123
51
330
267
94
6
2
0
2
1
92
181
181
113
39
258
259
109
7
1
78
102
84
65
51
127
178
147
56
244
171
10
7
60
105
115
96
51
47
93
162
164
75
7
194
143
10
64
125
150
158
124
70
54
99
175
187
106
20
150
109
42
98
150
170
178
143
93
77
126
206
221
140
35
91
20
33
73
124
131
137
99
66
79
144
228
244
164
47
9
10
3
71
113
117
97
49
33
80
170
257
268
165
39
3
9
43
88
123
102
16
3
14
115
243
317
268
131
1
92
199
182
90
48
83
106
130
231
353
352
210
56
89
234
316
311
280
292
327
339
366
376
279
101
3
131
268
360
371
378
413
398
320
221
123
30
97
190
222
231
246
218
118
19
0
26
30
18
6
2
369
345
291
261
210
116
330
403
402
338
268
261
270
229
133
48
326
365
281
191
128
84
86
141
203
202
131
57
341
242
72
3
0
1
3
4
93
184
179
105
34
291
256
91
3
2
65
95
88
65
68
135
169
128
39
256
148
7
6
67
112
122
105
56
60
108
165
143
51
214
104
6
69
142
158
173
135
80
65
113
177
169
82
195
68
27
103
152
167
180
149
99
82
127
192
197
122
172
24
27
69
121
121
125
86
59
73
134
212
227
145
112
16
14
60
119
108
87
36
24
79
170
260
255
140
10
30
36
74
115
101
9
3
27
141
274
333
253
100
7
102
196
177
100
51
78
105
155
278
387
351
184
37
95
234
326
326
287
296
335
359
384
373
247
77
0
135
280
357
366
383
411
387
304
197
92
13
103
178
209
220
225
186
100
14
2
4
9
4
6
6
318
366
341
297
263
200
102
361
404
378
320
265
250
245
205
122
44
356
366
266
169
114
81
78
123
191
196
128
58
343
219
61
2
0
2
2
3
97
179
166
96
37
306
237
72
3
3
51
92
88
65
77
129
152
106
39
254
128
4
19
83
118
129
107
56
60
112
160
126
39
221
66
12
95
166
173
181
137
79
66
120
181
155
64
208
26
39
114
164
168
176
147
100
90
133
184
174
98
197
18
21
81
120
116
110
76
56
75
133
201
202
114
162
22
28
66
111
97
73
28
22
83
176
261
234
107
35
52
50
71
105
96
9
3
44
168
292
336
238
82
26
121
191
171
106
59
77
111
189
319
402
337
170
37
106
233
320
322
296
309
351
383
405
358
210
61
145
280
347
372
404
418
376
289
170
57
3
111
169
207
228
210
153
76
10
1
0
5
15
36
333
357
341
316
268
191
93
388
398
347
308
282
255
226
183
107
28
376
368
248
144
104
94
89
119
180
180
111
45
313
335
196
55
3
1
1
4
31
110
167
146
81
39
308
208
52
3
2
50
99
93
64
73
114
132
93
46
254
114
2
51
96
121
137
108
55
53
105
150
115
43
163
212
82
31
124
181
191
182
139
76
65
122
176
145
56
146
190
14
55
127
177
179
176
147
101
99
143
187
161
79
137
114
7
37
109
124
130
104
76
62
90
152
203
183
89
117
39
6
37
96
101
97
63
27
32
92
194
260
212
79
53
53
55
71
100
71
7
7
66
187
299
323
216
69
47
146
188
159
103
72
86
128
220
343
392
303
153
43
124
239
300
307
306
331
367
399
412
330
171
52
147
268
335
391
430
420
358
269
145
32
3
112
167
218
241
197
122
56
9
2
5
23
60
350
349
341
331
275
187
96
411
392
318
289
283
254
219
180
95
11
392
366
229
117
86
90
92
121
180
166
89
29
327
320
176
45
2
1
3
14
62
122
160
133
67
315
191
32
3
8
66
113
95
60
68
110
122
85
44
239
256
91
1
67
104
126
145
108
53
50
100
141
105
44
188
199
29
41
127
190
192
181
139
81
71
120
171
133
49
162
143
5
56
130
180
190
176
149
102
107
155
191
153
66
136
35
8
58
125
131
141
106
76
73
105
175
215
173
73
46
6
4
71
113
115
99
66
28
42
109
215
266
193
63
53
22
38
69
95
17
0
22
96
205
304
301
188
54
64
165
192
150
99
91
107
154
251
358
369
260
129
45
152
254
291
306
326
354
378
406
405
293
133
43
153
259
339
415
443
406
336
248
123
19
107
171
228
241
182
101
44
7
4
21
369
347
334
327
270
185
107
332
427
387
301
264
255
236
222
189
95
3
400
350
205
96
65
67
79
122
184
160
75
20
346
310
154
27
0
2
1
59
90
128
157
122
50
319
176
20
3
24
88
118
95
59
72
116
122
70
28
261
243
70
2
65
110
133
148
106
52
56
105
136
91
36
210
168
12
25
118
183
184
175
140
86
81
131
170
118
34
178
81
9
44
120
170
186
170
144
99
114
169
196
143
53
136
16
8
70
121
132
140
104
74
74
115
193
227
169
63
12
1
3
89
129
124
108
67
28
48
123
235
272
181
51
10
7
28
73
80
7
2
40
121
227
313
284
159
35
64
178
201
149
109
114
131
181
279
371
349
223
99
172
277
306
328
350
369
384
411
392
259
102
35
167
269
357
424
431
385
318
222
96
14
101
175
224
223
164
93
34
1
335
388
353
332
313
258
181
111
362
428
379
298
244
223
218
228
195
97
11
320
400
315
178
88
53
43
59
118
180
154
73
20
366
293
125
7
0
2
61
78
74
124
150
108
34
284
313
165
16
2
41
102
115
86
57
79
122
112
46
9
266
224
62
2
59
116
139
139
98
54
71
123
139
75
19
219
143
10
21
116
173
171
166
140
94
103
153
173
101
18
186
56
8
44
113
154
167
153
132
100
126
183
199
129
34
139
12
5
73
114
123
125
96
66
69
120
205
236
161
49
3
1
9
98
133
123
107
62
24
51
132
252
281
175
45
6
1
5
48
87
59
5
2
50
136
251
326
274
136
24
69
183
203
155
129
138
152
205
305
384
340
198
69
183
294
331
358
367
375
390
416
374
225
78
25
181
287
376
412
404
370
305
185
64
10
101
171
204
193
148
83
9
356
394
364
336
304
249
174
100
380
413
365
302
238
204
204
219
185
88
18
354
384
272
153
85
45
24
47
109
157
141
76
29
373
267
96
4
1
1
82
74
40
38
125
98
27
304
299
155
21
2
49
109
108
73
51
71
115
98
30
2
260
206
63
1
59
126
144
129
89
60
91
143
140
63
9
225
132
9
41
133
176
163
157
133
96
118
171
178
89
4
180
39
7
57
118
142
148
133
118
100
139
196
202
109
12
147
11
1
80
113
110
102
80
54
68
122
214
242
148
33
105
13
21
92
125
100
91
48
20
60
148
266
284
170
41
3
40
72
87
77
13
2
6
60
154
270
333
269
121
96
193
203
169
152
159
172
230
328
396
333
174
43
186
291
343
371
372
377
405
424
349
198
66
7
182
299
379
389
379
363
288
144
39
12
96
159
178
164
134
61
1
220
237
218
367
386
375
355
307
243
163
89
388
392
341
292
231
197
201
210
164
72
15
369
357
238
133
72
31
15
50
110
142
124
67
27
369
240
85
5
2
19
93
69
20
6
114
98
38
319
283
147
30
2
43
116
107
66
48
62
106
94
31
266
199
63
1
72
138
150
123
81
61
98
149
140
58
6
230
130
6
75
157
184
164
148
121
91
123
178
174
75
178
27
5
77
137
143
147
123
108
100
146
204
195
91
140
10
5
86
112
101
88
69
56
81
137
226
244
131
133
14
15
77
107
80
66
27
25
81
171
276
279
157
46
103
121
83
16
4
2
18
77
182
290
331
250
101
134
205
204
176
166
174
196
258
350
400
317
147
21
82
184
278
339
371
372
388
422
420
318
175
58
73
177
295
367
365
362
348
254
106
29
86
147
157
140
107
26
3
220
246
261
220
127
382
380
375
362
311
236
153
82
399
377
313
262
216
197
208
210
156
65
18
376
332
215
111
43
10
16
71
132
145
103
43
336
359
215
77
2
1
38
104
76
28
13
93
83
33
332
269
131
33
0
33
110
109
69
54
70
111
99
41
281
190
49
0
78
138
145
116
73
63
103
152
140
53
236
119
2
96
169
186
166
141
109
86
123
179
161
60
177
23
26
96
146
150
157
124
100
101
154
209
182
67
136
8
22
85
109
103
88
72
68
98
158
240
234
104
138
16
11
70
99
71
47
18
41
114
201
285
261
128
72
132
132
71
3
4
7
36
107
217
314
324
219
73
154
212
207
182
174
187
226
290
371
395
290
117
4
90
188
279
339
364
376
405
429
396
283
154
47
80
173
282
351
352
346
316
212
80
27
73
134
141
113
66
3
7
238
261
261
205
118
338
405
381
361
348
304
228
149
88
336
416
375
285
219
194
197
217
218
163
71
17
391
318
195
83
8
1
33
100
163
156
84
13
365
351
192
60
2
1
53
109
96
72
65
69
45
12
338
255
108
21
2
39
103
107
82
75
93
118
93
38
292
172
26
3
79
129
135
111
71
71
114
157
135
48
192
230
91
2
100
163
175
167
135
101
85
130
180
147
45
134
176
15
39
96
138
149
157
119
91
100
163
214
167
44
57
119
3
41
77
105
103
91
69
70
105
177
254
215
72
22
6
5
76
103
78
42
15
55
139
230
291
235
89
55
126
127
62
3
3
14
56
135
252
337
315
184
44
149
215
215
192
179
200
252
318
386
386
261
92
1
88
204
297
349
362
385
417
422
365
252
130
35
94
183
278
341
348
333
281
173
64
23
62
121
129
85
34
2
260
258
239
188
114
370
434
388
342
319
285
220
151
96
374
439
375
264
190
179
199
218
220
170
77
353
411
309
168
52
0
7
50
116
177
162
72
0
391
342
165
29
5
0
74
105
100
103
79
46
10
1
344
237
81
4
2
59
104
101
89
93
109
103
63
21
242
287
149
9
3
81
122
126
106
76
87
132
160
117
34
205
215
61
5
93
148
157
161
131
97
90
141
185
136
34
151
161
9
38
87
121
137
144
105
80
100
166
215
157
34
71
110
3
44
69
98
100
84
56
61
104
187
262
199
54
4
4
5
8
78
109
85
36
18
65
157
251
300
212
57
41
119
116
43
1
1
27
79
163
284
357
307
154
22
42
146
217
221
203
189
215
274
338
396
376
230
68
88
223
322
365
367
392
419
411
340
224
98
14
112
200
280
331
342
319
253
149
57
14
56
111
115
66
20
2
262
274
248
214
173
113
393
445
391
329
299
270
219
150
94
412
446
364
250
182
183
199
209
213
165
75
389
422
293
140
33
1
26
57
105
164
154
69
0
403
322
135
4
5
22
91
93
92
95
61
21
1
0
283
339
212
59
2
9
79
113
96
90
98
106
76
26
3
259
277
131
5
4
86
126
127
104
81
101
145
151
92
15
213
195
41
6
89
141
145
152
123
96
99
151
182
122
29
154
140
7
36
83
109
124
122
89
73
104
173
211
148
39
84
94
3
40
62
87
89
65
40
53
106
192
259
190
50
25
30
4
7
76
100
78
20
22
74
174
272
306
198
48
75
134
91
19
2
3
44
102
188
312
371
299
134
16
63
162
216
220
212
205
232
289
355
408
363
199
46
97
236
337
376
376
391
411
403
327
198
65
0
116
210
279
320
327
302
236
138
48
3
54
101
102
57
17
8
280
280
244
204
166
110
408
435
384
326
294
265
216
144
86
439
434
340
239
189
191
192
196
199
150
64
409
415
268
118
30
15
33
46
86
144
136
68
9
397
293
113
3
2
42
94
89
90
72
33
8
0
2
310
333
186
46
3
15
86
118
95
84
93
97
62
9
2
283
262
106
4
15
90
131
130
98
79
106
152
143
70
2
224
180
20
14
94
146
148
145
111
94
112
164
174
102
22
155
118
3
39
88
114
121
106
79
78
121
181
197
129
36
98
92
4
40
67
84
80
52
37
65
126
204
247
171
48
71
105
9
15
72
89
56
10
33
93
199
288
301
186
47
128
147
75
8
2
26
66
124
217
335
374
281
121
91
185
216
216
222
229
252
305
375
418
338
163
32
117
241
337
381
387
386
398
395
316
167
36
114
213
278
309
306
276
214
119
31
58
94
83
45
4
2
285
280
250
208
160
102
329
416
417
371
327
298
260
209
138
76
449
412
311
229
195
190
181
189
192
134
50
417
391
239
103
34
18
19
35
87
141
125
64
17
312
383
261
96
2
1
42
99
104
89
51
17
22
9
330
318
158
36
9
17
80
122
101
79
82
89
66
16
0
303
243
79
3
34
94
133
132
90
74
108
158
143
60
0
240
163
4
31
106
156
152
136
100
92
127
184
174
81
10
167
104
3
44
101
129
126
98
75
93
152
205
186
100
22
118
87
6
48
85
95
79
50
47
91
162
226
230
138
35
105
130
9
30
81
81
38
4
44
121
228
299
282
165
43
153
151
72
14
19
48
81
143
248
351
362
254
111
115
204
225
219
236
252
273
325
400
422
307
130
25
133
243
331
384
399
388
392
385
298
137
15
113
215
282
304
286
247
187
94
10
72
85
65
23
2
286
278
259
216
159
95
362
426
403
357
327
299
255
201
135
72
380
448
386
286
217
184
171
175
194
190
123
46
429
363
205
87
32
9
10
49
115
149
116
48
16
345
374
232
74
1
1
43
106
120
95
50
26
26
10
345
300
130
25
16
27
76
122
109
82
82
87
66
21
0
313
216
50
3
56
99
130
128
87
80
120
170
147
53
0
255
143
2
49
116
158
153
127
92
90
146
213
182
66
184
85
3
50
110
141
131
91
69
101
182
235
188
72
140
51
9
56
103
105
84
52
57
114
196
253
219
106
123
123
6
48
91
75
28
3
57
151
256
306
257
138
79
158
151
76
28
35
62
94
168
280
364
344
224
97
130
219
237
235
251
270
297
354
421
413
271
104
20
148
251
329
386
408
400
394
372
268
110
4
119
217
283
294
267
218
154
65
1
80
67
30
1
1
275
289
277
265
221
159
95
382
433
396
352
322
287
246
199
132
68
402
439
361
266
204
165
155
175
203
189
114
43
438
335
174
71
26
6
22
81
141
152
103
36
10
382
369
207
54
3
7
59
109
126
104
60
29
12
1
355
274
110
16
18
47
87
120
115
94
89
79
50
11
312
191
30
5
69
107
126
121
93
96
139
179
140
40
255
117
3
61
119
149
148
118
87
89
164
242
194
56
185
65
2
58
111
139
126
79
56
98
191
263
199
60
141
10
8
62
107
106
80
53
58
121
211
274
218
86
131
50
2
48
91
64
19
14
73
176
279
314
234
111
91
160
144
80
43
49
72
113
197
311
378
329
198
79
147
230
256
254
257
280
324
388
436
397
242
84
16
162
266
334
383
410
415
402
353
231
87
2
125
215
273
279
254
201
130
46
4
72
39
7
4
1
288
294
287
271
223
158
98
398
432
392
352
317
273
236
196
128
61
422
428
338
248
192
152
147
176
205
182
105
41
399
436
308
151
58
20
16
50
105
147
139
86
27
3
410
350
184
48
3
27
88
110
120
104
62
25
3
0
359
246
100
20
18
70
107
115
109
102
97
75
34
1
301
167
25
5
76
117
125
118
101
115
160
180
117
16
227
236
85
3
64
117
138
142
116
85
96
179
252
188
44
171
161
34
1
63
103
122
112
71
53
91
188
272
209
64
117
121
3
10
66
98
94
70
51
58
118
215
288
220
76
138
27
1
41
72
48
14
29
90
198
304
324
217
87
121
173
135
83
55
56
83
139
230
343
397
321
171
56
164
240
272
270
260
288
351
418
444
377
217
72
177
284
344
378
404
423
407
327
195
70
7
130
208
259
265
243
187
110
37
58
27
4
4
296
300
299
280
223
150
95
297
418
424
382
352
314
265
228
186
123
57
441
420
315
227
181
150
150
177
199
170
97
39
426
417
276
134
46
15
37
77
115
136
120
74
23
420
310
157
50
1
49
114
109
105
100
64
25
2
2
326
355
215
96
33
21
89
121
105
99
105
108
82
31
0
293
286
148
33
6
80
127
130
119
107
126
170
173
98
7
242
207
61
1
62
122
136
141
118
92
109
188
239
164
33
176
125
7
14
74
102
108
96
72
65
102
191
268
201
59
125
101
3
19
77
94
82
58
49
64
129
236
300
212
67
149
36
0
34
57
36
18
45
109
230
342
335
196
58
158
189
130
84
61
61
98
167
262
376
418
309
137
34
181
246
284
281
265
297
370
436
445
354
190
57
189
301
355
378
397
421
396
300
165
61
137
205
250
257
230
170
89
32
45
27
2
301
303
303
283
219
141
84
348
441
418
371
346
313
265
218
174
114
57
368
463
414
297
206
167
154
160
180
191
159
89
34
451
388
244
120
36
16
60
100
115
123
108
64
15
379
424
263
127
52
6
69
128
102
95
99
72
32
2
2
371
350
187
91
44
30
102
128
96
91
107
120
92
35
0
318
272
140
41
13
89
138
136
122
111
130
170
163
88
12
247
186
53
1
67
134
142
142
124
105
126
192
216
136
30
176
102
4
20
89
115
104
86
76
82
129
212
260
176
44
135
88
5
26
89
99
76
47
43
73
161
280
313
189
50
161
33
1
33
49
28
21
54
126
267
382
339
166
34
184
199
128
82
64
68
114
189
287
402
425
281
98
194
248
289
288
278
311
382
442
436
322
152
37
198
312
367
386
397
410
374
271
141
50
146
206
249
253
214
144
64
27
266
307
303
299
275
214
136
74
392
456
415
362
335
304
265
217
163
103
55
417
475
403
278
187
152
153
167
182
182
145
80
30
475
359
208
101
26
18
77
111
111
113
98
56
7
436
422
226
97
44
15
86
132
98
88
95
79
36
1
2
401
339
164
76
44
43
112
132
95
89
108
125
93
30
0
326
257
128
34
24
108
148
144
131
116
131
162
145
74
12
248
171
42
1
84
154
149
143
127
119
142
193
186
104
24
179
93
5
26
107
132
107
78
72
95
161
239
247
140
31
150
84
5
31
100
104
74
39
36
82
199
325
314
155
32
138
162
25
0
33
40
21
25
63
144
301
406
322
131
21
188
198
125
88
77
88
137
210
307
414
408
236
63
206
252
290
297
301
336
396
441
418
279
107
19
206
315
368
393
404
399
344
240
116
39
150
204
245
244
192
115
47
32
286
315
308
291
259
213
146
75
282
422
453
410
356
317
286
266
226
159
93
459
471
376
257
176
140
143
167
189
178
129
67
450
489
338
175
80
18
25
85
114
111
107
90
47
2
473
411
206
77
30
22
96
127
94
88
93
79
35
0
413
320
151
57
34
55
117
131
100
92
108
122
82
17
1
327
237
100
15
42
125
149
151
142
125
131
151
123
52
2
249
149
15
9
107
163
151
145
131
130
156
192
162
77
16
183
81
2
41
119
134
108
76
71
104
185
259
229
109
22
159
81
5
38
100
100
72
40
39
94
226
347
299
125
24
144
156
28
0
27
32
21
36
76
164
320
401
290
107
186
199
131
101
103
121
168
233
326
414
372
187
45
121
220
266
295
306
327
369
414
435
389
233
69
11
217
315
358
394
413
389
312
208
91
30
148
192
232
227
166
87
39
298
320
317
288
247
215
161
83
328
437
436
397
356
305
268
266
239
163
87
352
486
453
337
237
174
135
132
170
198
176
114
52
476
485
315
149
61
18
36
86
115
117
107
82
37
1
475
389
197
68
18
34
104
120
95
89
90
81
37
1
407
298
139
44
31
70
117
132
110
93
105
118
75
10
2
328
211
67
6
71
129
143
161
155
130
128
143
107
37
2
249
115
3
41
118
150
150
151
138
137
166
192
146
59
179
52
1
64
107
113
105
82
80
117
199
263
212
87
158
73
4
47
87
82
69
51
57
115
243
343
270
105
151
150
36
1
21
30
29
51
100
194
332
378
253
89
184
204
143
116
128
153
198
259
346
408
333
149
42
123
232
285
308
318
353
403
431
425
353
194
48
109
232
321
352
393
418
375
275
167
71
145
181
214
208
140
61
32
260
304
319
322
291
247
216
167
85
362
442
417
384
354
301
261
269
247
164
81
380
492
429
305
219
170
135
132
177
210
178
101
41
474
462
289
128
44
19
47
87
115
130
117
81
30
6
452
354
184
58
13
54
111
114
99
97
97
86
44
4
393
269
119
36
40
88
117
132
116
95
107
121
77
12
328
178
39
17
99
128
141
172
159
128
127
147
109
32
242
77
3
72
120
129
147
158
145
140
171
195
145
57
164
27
14
88
88
84
97
94
97
134
208
260
198
77
154
61
8
57
70
59
63
64
80
143
261
329
238
90
160
144
37
2
11
20
30
65
126
228
346
355
217
69
184
206
152
123
136
165
212
279
366
404
303
126
40
114
236
304
325
334
370
418
434
404
316
167
52
111
247
334
362
395
418
351
233
122
58
148
181
207
194
117
34
17
274
306
315
321
294
250
212
154
378
441
410
375
346
299
268
275
242
150
70
397
482
408
287
203
156
138
145
189
218
173
89
34
466
428
261
113
27
19
66
96
120
139
126
77
25
12
432
315
159
46
17
80
123
112
104
105
109
90
45
6
379
235
92
31
58
103
120
129
112
97
114
127
80
14
325
148
20
37
120
133
146
174
148
118
129
156
118
30
258
234
56
6
93
125
125
149
158
138
133
169
200
151
57
150
20
36
103
82
76
94
97
100
142
217
257
190
72
147
52
23
63
58
51
61
67
93
168
282
317
208
78
168
136
30
1
3
4
26
72
149
264
365
335
183
46
187
204
157
127
134
163
217
301
389
401
275
102
116
239
314
342
349
376
417
430
388
286
145
52
113
257
350
380
396
406
324
196
89
54
153
185
202
179
99
12
272
309
312
317
294
252
204
133
370
431
411
367
332
299
281
279
232
130
57
398
457
389
283
188
138
142
163
200
217
164
74
27
461
395
238
105
15
20
88
110
124
145
132
74
20
12
353
418
279
133
38
22
97
136
116
114
121
123
91
37
0
369
361
199
65
25
64
110
125
125
107
108
129
136
72
5
347
309
123
6
43
127
141
154
163
128
112
141
169
115
19
279
226
50
8
95
136
144
155
145
120
125
174
206
148
47
181
147
26
46
102
94
95
101
90
90
144
226
256
178
64
146
45
32
65
59
61
65
64
92
188
303
307
181
65
171
125
25
2
2
0
29
82
168
297
380
315
149
28
188
197
163
137
137
162
228
326
413
391
245
74
129
243
318
354
362
377
410
429
378
259
118
38
123
259
354
387
389
383
299
171
70
47
150
179
185
157
81
5
262
310
315
313
295
251
198
118
349
414
408
364
325
303
288
276
223
120
47
397
430
369
278
180
130
147
172
201
215
160
67
25
344
458
364
217
101
9
24
107
123
132
157
137
71
13
374
404
247
115
38
20
101
148
125
124
143
138
86
24
0
371
333
170
52
22
53
109
134
124
110
129
156
136
52
1
344
280
102
1
43
123
151
162
153
121
121
160
173
95
0
280
213
46
10
90
150
169
163
134
110
130
185
206
131
27
196
147
25
42
96
110
123
110
81
83
155
242
250
153
46
145
30
28
65
67
78
74
63
96
211
322
290
150
47
177
110
24
4
1
8
49
104
192
325
383
286
115
15
188
189
171
155
154
179
252
356
427
368
202
49
146
249
320
360
372
381
411
432
366
225
84
142
255
346
377
374
357
279
152
57
140
162
154
130
62
8
248
305
318
311
295
251
192
116
227
335
394
397
358
326
309
285
263
220
127
48
400
410
348
268
175
129
146
163
194
218
165
69
26
363
453
338
198
97
6
25
110
128
145
172
146
69
11
385
385
222
107
42
13
97
153
129
135
163
154
78
6
1
356
303
152
57
26
39
105
138
123
116
151
176
122
28
0
319
245
92
12
46
116
154
165
152
129
143
176
161
68
2
265
187
43
20
95
157
178
165
135
122
152
198
190
102
13
208
137
16
41
94
115
131
110
81
98
181
255
232
121
31
179
145
12
22
63
66
84
81
71
114
242
330
261
119
33
189
98
24
15
10
28
75
128
219
342
368
246
90
155
189
183
174
167
173
205
281
379
423
324
155
36
161
257
320
359
379
390
421
430
342
177
54
155
258
339
366
361
337
258
130
43
132
147
129
108
41
10
234
290
310
311
295
250
182
112
241
335
385
388
353
328
311
275
248
215
135
53
407
403
337
256
169
131
142
150
191
222
170
73
32
375
441
314
180
87
3
25
106
132
156
180
146
63
15
382
359
197
99
44
16
100
155
131
137
166
149
64
3
12
333
273
140
68
37
43
111
139
121
123
162
168
89
3
1
286
214
88
31
57
117
154
166
159
146
160
171
127
36
1
241
157
39
39
104
154
174
169
152
147
174
198
163
75
10
211
114
9
53
98
108
119
105
96
128
208
253
202
90
27
207
137
3
24
65
64
80
82
86
147
270
318
220
95
198
86
18
13
16
43
95
150
250
353
337
201
75
168
196
178
165
161
184
230
306
393
407
274
112
42
175
265
320
356
384
404
432
417
305
129
39
165
272
349
369
361
323
231
99
33
139
147
124
90
22
224
274
298
305
293
244
165
96
249
343
390
386
345
323
305
266
238
205
127
51
403
401
338
250
161
127
138
153
201
223
156
67
39
376
416
289
163
73
2
28
105
136
161
173
128
52
20
374
325
167
87
46
35
114
149
124
129
150
124
43
1
320
247
126
73
50
65
125
132
110
122
155
140
52
1
18
266
188
84
45
72
130
159
162
161
155
161
150
93
18
5
220
124
36
57
113
151
168
169
165
161
179
181
132
57
199
86
11
73
104
100
104
101
111
153
216
231
166
70
215
122
3
36
69
62
73
77
99
177
281
285
170
76
196
79
14
3
12
49
101
164
278
360
298
150
62
180
208
178
147
146
188
246
321
404
394
232
77
193
274
319
355
390
416
436
398
271
98
37
171
290
368
378
364
309
202
71
28
153
153
131
84
8
221
265
289
298
284
231
142
73
244
347
396
386
339
311
296
269
237
185
101
43
278
386
394
342
248
155
120
138
174
221
208
123
55
366
382
264
149
61
3
31
105
142
156
146
96
40
25
364
288
137
72
48
62
125
137
117
121
124
90
24
6
317
222
107
66
55
90
136
120
101
119
142
113
32
5
261
164
69
44
83
147
168
154
150
152
155
133
72
15
205
91
28
67
122
161
174
166
160
161
177
168
111
44
178
56
18
87
110
103
103
102
116
160
208
205
131
53
199
98
11
46
67
64
73
74
108
194
278
243
121
57
191
183
81
15
2
9
53
103
174
303
366
259
99
46
191
220
180
137
141
197
258
331
414
390
205
48
214
281
322
360
400
422
429
378
247
84
35
180
305
382
381
359
289
172
50
30
161
153
129
77
2
219
261
285
293
271
213
119
53
235
341
391
380
333
302
293
280
239
158
74
267
364
381
336
246
157
120
144
200
237
185
91
51
350
352
244
138
55
6
30
99
147
151
120
71
37
30
349
256
114
56
46
79
126
130
125
123
106
65
20
14
309
196
82
46
48
102
141
114
103
126
139
96
30
15
257
138
45
31
79
153
176
152
139
150
158
128
66
19
205
193
63
23
68
122
168
181
162
147
154
178
164
95
33
155
34
27
87
105
110
111
103
113
158
205
190
109
40
173
75
18
44
58
64
74
74
113
205
275
214
88
44
177
162
81
18
1
9
59
109
188
327
369
228
62
192
221
182
141
156
217
273
343
424
384
181
26
230
286
329
376
414
425
420
359
227
75
193
314
385
376
345
267
146
38
163
145
117
65
1
213
255
280
287
260
197
101
37
226
326
372
365
330
301
296
288
230
130
57
262
360
369
319
240
167
128
152
216
238
163
77
59
345
344
236
128
51
11
22
87
152
153
107
62
45
28
335
238
101
37
34
83
119
132
148
137
100
53
20
14
235
288
166
56
23
35
103
140
121
123
143
140
85
31
23
225
242
109
24
22
68
143
174
154
144
158
160
117
56
24
209
180
46
22
62
108
158
177
156
139
156
182
157
77
26
180
137
26
33
75
92
109
110
99
108
162
213
194
99
31
152
54
18
37
48
63
72
75
119
218
283
207
84
47
170
138
68
17
0
11
64
120
210
345
364
209
53
188
208
175
151
177
235
290
360
428
360
155
23
234
284
336
392
426
432
418
340
198
63
208
324
388
375
332
250
126
34
128
169
143
107
49
203
241
268
277
248
180
80
24
224
312
347
343
327
308
301
282
205
100
47
267
372
364
296
228
174
142
162
222
228
141
69
63
350
353
234
113
44
14
19
83
162
158
96
54
44
237
319
225
90
18
25
81
115
141
166
142
86
36
15
6
225
253
128
34
13
39
104
134
126
135
148
124
64
27
30
212
209
77
14
29
69
133
162
150
143
157
144
86
37
35
193
163
38
23
60
96
143
164
150
138
158
172
128
52
24
170
122
22
35
68
82
99
99
91
107
172
222
183
81
133
29
16
39
45
59
65
74
124
229
288
207
91
171
110
43
11
0
15
65
131
232
350
344
193
59
182
183
158
154
184
237
304
382
422
318
123
29
149
234
277
336
396
428
440
423
321
159
52
135
222
334
394
382
327
240
108
31
142
182
155
107
34
191
222
249
264
230
154
53
222
303
330
328
322
312
298
259
173
78
44
271
381
365
282
216
177
154
175
226
214
120
55
50
354
358
233
100
32
15
23
93
175
157
79
34
26
242
301
206
77
7
27
87
113
143
162
124
57
14
7
217
212
94
24
21
57
109
123
119
130
132
93
37
21
38
194
172
53
16
45
85
131
147
136
134
141
111
51
24
51
169
143
30
22
66
99
135
153
143
136
150
145
81
25
147
101
9
35
74
83
92
88
82
110
178
210
151
56
146
109
3
19
53
50
54
57
71
127
233
278
190
84
169
84
17
10
8
19
66
140
249
344
314
174
63
159
182
161
143
149
178
230
315
403
413
275
98
167
237
273
329
386
417
443
434
310
130
40
150
232
338
399
390
329
236
98
30
150
196
174
111
22
176
203
231
241
197
116
33
209
294
323
318
321
312
282
227
150
72
43
253
369
362
278
211
182
167
190
231
203
106
42
337
341
222
88
22
14
34
106
177
149
61
13
8
242
276
178
60
2
36
99
116
133
142
95
30
0
2
210
181
73
22
26
73
113
109
105
114
108
65
18
18
178
144
42
17
51
97
130
133
123
124
124
83
23
18
147
119
17
22
73
108
139
149
138
132
139
114
45
9
119
76
0
39
83
87
92
84
79
110
175
187
108
27
123
88
3
24
63
53
50
50
67
127
232
260
157
58
166
64
4
6
8
21
66
149
261
340
292
152
51
172
184
148
129
141
170
225
325
422
411
252
86
182
238
266
317
373
407
445
442
305
117
35
159
232
332
398
393
328
231
95
28
151
203
184
115
18
161
188
216
215
157
79
29
191
285
321
318
321
307
259
196
141
86
224
344
356
283
216
191
187
201
224
194
106
34
181
304
309
207
87
19
15
46
108
162
135
56
7
5
228
249
153
46
3
45
110
115
119
116
74
22
2
4
197
163
66
15
20
79
113
100
99
105
97
57
14
13
164
126
33
6
46
98
124
122
116
120
119
79
21
11
132
97
3
23
75
111
143
148
131
126
136
111
39
5
102
58
2
41
82
86
96
84
77
107
172
174
82
15
103
80
4
24
58
47
45
46
66
131
235
248
126
32
160
63
4
4
2
22
74
158
272
346
286
134
39
173
180
139
118
135
172
235
337
433
412
245
83
185
230
249
304
369
411
448
441
298
113
36
162
225
322
395
393
326
231
97
25
91
152
206
185
116
21
145
171
202
195
125
52
29
180
275
311
310
316
298
234
164
128
95
204
321
346
287
221
203
203
204
200
171
107
40
168
276
284
201
91
21
15
51
100
133
114
57
13
207
226
138
39
0
45
116
117
109
97
64
23
1
3
175
153
55
0
12
79
112
100
100
105
94
57
14
6
147
110
17
3
42
93
116
118
112
115
122
90
32
8
121
77
1
23
71
106
145
145
123
118
138
122
53
12
96
56
2
31
67
82
98
85
73
101
171
172
80
19
91
84
1
15
36
30
31
39
67
135
241
244
111
23
102
147
70
4
2
0
25
88
169
280
357
291
128
160
165
124
105
127
182
255
352
435
407
242
84
174
208
225
289
372
424
456
436
288
106
34
160
216
314
394
397
332
237
100
18
106
161
210
185
118
34
126
152
184
173
106
43
173
260
292
293
298
280
212
141
108
82
203
310
337
285
223
207
212
201
174
136
93
41
169
267
276
203
102
29
14
51
89
103
91
54
16
196
214
134
41
1
43
116
116
103
85
52
17
1
2
157
140
44
0
23
83
111
104
104
98
81
44
8
6
135
89
1
1
49
89
110
113
108
107
110
86
35
12
116
67
1
23
73
105
143
142
117
107
128
119
61
24
95
60
2
20
54
78
100
85
70
96
165
170
87
29
84
81
0
4
15
10
9
26
61
135
247
247
118
32
93
122
66
14
3
1
30
96
172
281
364
297
132
137
140
108
94
122
185
267
359
432
401
238
83
87
156
179
199
272
365
430
465
438
284
101
94
152
205
305
391
401
347
252
109
119
175
218
191
128
52
102
129
153
141
87
40
158
236
268
271
270
252
196
132
83
56
207
301
325
279
222
205
210
202
160
104
64
31
179
268
271
203
111
40
17
49
84
93
72
43
9
200
209
129
41
2
40
105
110
98
75
31
1
1
157
121
31
2
35
83
102
99
99
84
44
11
0
6
123
74
3
9
57
85
100
104
96
83
78
55
18
15
104
59
1
26
83
109
138
133
104
88
103
99
53
23
84
53
1
19
59
84
101
84
66
92
159
167
93
36
75
66
0
1
5
4
2
9
50
135
252
259
135
44
86
94
48
26
18
5
33
89
161
277
372
307
142
54
113
109
91
94
121
177
258
353
432
404
244
85
83
132
151
179
253
341
414
469
451
298
108
90
141
196
289
372
396
365
273
127
13
123
181
219
204
143
71
106
119
105
65
39
136
208
246
254
243
221
185
132
65
206
288
314
276
227
205
203
206
162
83
37
186
267
268
198
117
57
29
51
89
93
60
30
6
205
206
121
34
2
34
90
95
91
62
13
1
1
156
107
27
4
40
79
92
89
96
66
12
2
2
7
114
69
6
10
58
82
90
89
79
63
50
28
0
17
88
62
0
29
88
110
127
116
83
69
86
82
43
21
67
44
2
26
72
87
96
76
61
89
156
169
99
32
67
50
0
1
9
3
1
3
42
137
261
275
158
55
83
75
34
30
34
25
42
80
147
275
382
326
163
64
72
97
82
74
97
129
170
239
343
436
419
264
100
74
105
123
161
234
308
385
464
471
326
132
15
75
124
180
263
341
386
382
297
144
28
71
120
172
213
215
161
82
80
85
76
52
120
190
231
241
222
198
175
130
55
196
281
312
280
237
210
201
208
169
73
23
178
264
273
203
126
77
54
59
97
102
55
17
5
197
206
121
30
1
19
80
85
88
56
3
2
1
146
107
30
2
41
77
86
84
92
61
4
1
3
6
101
68
21
3
46
75
83
75
63
54
49
30
1
15
72
55
1
26
75
98
108
94
63
58
84
89
46
11
54
47
4
26
69
83
82
64
55
88
158
180
112
25
64
53
2
4
11
2
3
4
43
144
271
296
185
61
85
75
33
28
39
48
61
83
145
280
396
353
194
77
74
92
69
61
99
140
175
231
338
445
439
294
128
61
80
97
144
214
280
360
460
488
356
158
31
59
104
156
227
307
376
397
318
159
38
71
111
154
205
228
184
93
15
115
182
214
220
209
183
159
111
48
180
281
320
283
245
220
203
200
159
68
18
155
255
281
221
139
96
76
75
100
107
56
13
2
174
211
136
40
4
10
70
82
85
55
2
0
2
124
110
42
6
51
84
93
82
87
64
16
3
0
4
87
62
25
14
45
80
87
69
52
52
69
62
18
10
49
64
49
20
16
56
85
96
73
46
46
85
109
68
8
26
56
49
2
11
51
69
67
48
41
79
149
189
131
32
16
59
60
2
0
7
2
3
6
47
143
269
310
210
73
81
83
48
27
36
59
78
97
156
286
403
377
225
91
74
87
60
53
90
142
181
237
342
451
456
323
157
54
46
56
67
116
191
261
347
457
499
380
182
46
2
40
80
123
186
277
367
406
337
177
45
66
98
136
199
239
202
103
19
72
66
177
187
192
194
172
138
82
37
160
281
322
279
238
224
204
183
135
65
21
131
240
289
244
154
109
94
86
101
108
63
11
0
156
209
150
57
7
3
38
75
80
51
5
1
2
111
110
46
23
55
90
102
82
74
55
25
19
7
12
85
56
15
5
40
87
96
63
40
39
75
89
51
15
50
70
47
23
0
38
82
94
63
33
32
75
123
92
15
31
62
54
20
4
33
61
67
42
24
57
127
188
153
49
13
45
54
24
3
3
3
3
7
46
130
251
311
233
91
25
59
74
65
44
37
55
81
108
168
286
399
391
254
107
61
72
64
57
83
132
181
241
347
456
469
351
185
62
5
26
34
39
83
163
245
339
450
502
404
212
63
15
25
47
79
146
251
350
402
349
202
60
20
58
77
113
189
237
206
116
34
68
88
76
34
154
155
162
171
155
112
52
132
259
304
259
225
217
198
166
114
66
32
111
217
282
254
170
114
99
97
104
111
69
11
1
149
196
150
73
10
7
10
54
68
46
11
0
1
119
100
28
11
45
85
101
76
52
36
22
36
23
27
53
91
51
8
1
20
75
94
55
27
20
53
89
67
25
57
79
55
28
2
15
74
93
58
22
23
61
118
102
24
40
68
51
20
4
30
60
72
46
14
41
107
179
164
63
15
33
30
11
1
12
3
3
5
41
114
230
303
248
111
19
29
45
72
71
47
44
69
108
175
281
389
400
279
121
35
52
66
75
86
121
170
237
346
454
481
381
214
73
0
4
15
23
63
141
228
322
430
494
425
253
90
16
12
14
33
110
220
316
372
348
229
92
16
21
39
45
84
165
212
195
126
60
25
49
63
85
75
41
24
114
123
139
146
130
90
41
102
214
262
235
210
200
184
154
109
67
33
92
184
253
246
179
119
98
103
110
115
73
11
2
137
174
143
91
27
9
3
15
54
47
19
2
3
122
88
20
4
27
70
87
63
39
24
20
35
28
37
57
90
49
14
14
6
53
76
50
21
10
44
80
67
29
51
80
54
35
29
14
53
78
56
30
29
57
105
100
30
44
70
48
20
8
31
62
68
45
14
42
100
170
165
75
34
32
25
8
5
28
34
2
5
40
111
218
298
258
130
29
22
29
74
91
61
42
56
104
178
280
387
413
304
139
19
33
71
88
98
120
158
231
341
451
490
415
248
90
1
1
2
16
51
126
212
298
402
475
435
293
128
19
25
47
1
4
79
183
271
326
331
245
128
36
24
15
9
55
128
172
167
134
79
46
40
53
70
65
49
45
70
94
122
118
93
73
44
81
162
209
216
199
178
165
148
115
68
27
150
218
234
182
121
95
108
119
119
72
9
5
115
152
146
113
48
6
4
6
41
50
28
2
4
107
93
43
9
15
60
70
53
41
28
24
36
30
29
36
74
58
29
18
5
38
55
44
21
14
41
74
69
33
34
67
56
41
42
35
44
49
39
34
39
52
92
101
46
8
44
63
47
27
22
33
48
47
23
20
51
95
153
165
93
22
44
46
34
22
22
26
1
0
5
46
117
217
292
266
148
45
43
31
38
77
95
71
48
59
108
184
282
389
429
330
162
47
39
19
28
68
90
101
123
158
234
340
442
490
444
286
118
15
0
3
4
9
48
118
195
277
380
449
427
317
170
40
32
49
4
1
47
145
224
285
303
244
153
66
30
17
0
26
90
129
144
132
91
60
25
32
44
57
60
59
59
50
72
108
90
61
53
123
170
198
187
153
147
142
120
69
22
122
192
224
188
128
98
112
124
120
74
12
10
85
130
159
140
70
4
3
15
32
51
39
6
3
18
75
97
75
33
13
59
56
49
44
38
33
44
35
17
10
48
63
54
33
25
39
45
39
21
14
35
73
81
44
17
47
54
53
44
38
22
25
17
36
42
39
75
110
73
22
32
50
48
36
37
36
32
6
3
25
54
80
132
165
122
39
37
49
45
43
41
21
1
2
13
53
120
209
280
273
168
58
43
48
55
80
86
68
56
73
120
187
279
386
437
353
185
56
37
27
35
61
76
95
122
162
237
337
431
480
459
319
148
21
0
2
3
6
43
105
173
258
362
423
407
321
203
70
4
21
46
44
4
23
107
183
256
276
228
155
93
28
34
39
2
9
57
99
127
126
92
63
50
16
29
42
53
63
70
69
60
82
55
34
93
140
176
164
129
128
135
114
69
23
90
165
211
187
132
107
118
124
122
83
21
7
49
107
161
154
86
26
16
25
30
54
53
17
2
10
45
94
103
49
9
40
48
42
42
41
43
53
42
6
29
65
75
45
40
45
41
33
17
11
23
66
93
60
25
11
34
56
62
50
31
10
2
7
41
45
22
52
114
106
44
17
44
51
45
48
37
9
0
1
25
50
54
101
165
152
63
2
19
47
53
55
56
26
0
4
21
50
109
186
259
275
193
76
5
26
46
66
80
76
62
58
81
123
182
264
369
430
368
206
70
7
24
34
44
55
65
82
113
154
228
327
415
464
456
340
175
40
4
0
0
2
2
34
84
142
231
340
404
385
312
214
103
23
7
36
50
1
5
64
141
224
251
202
140
100
55
9
20
35
2
3
27
74
114
116
82
62
60
40
15
27
37
50
67
78
77
71
61
113
142
131
109
118
121
100
66
26
56
129
183
175
131
113
120
121
119
95
34
4
85
146
150
97
51
40
38
38
57
65
36
3
6
29
95
114
57
5
8
21
35
36
38
45
62
49
7
1
29
81
81
34
8
44
40
34
22
17
19
61
98
70
30
39
64
70
51
21
1
2
5
48
54
16
35
108
125
66
22
17
45
54
49
54
39
11
0
2
24
46
37
76
157
174
86
9
7
40
51
59
63
36
5
10
20
41
91
160
237
273
214
87
3
4
36
66
81
78
59
60
81
118
168
245
346
412
370
219
79
3
32
50
60
64
76
103
139
211
308
398
452
446
336
183
53
3
4
0
3
10
35
68
111
195
309
385
374
300
197
109
39
2
5
22
31
3
0
26
96
186
225
181
117
83
66
27
3
29
26
2
6
44
89
101
72
58
68
59
18
22
30
40
61
79
84
85
82
63
43
50
67
64
62
96
85
85
105
104
81
62
81
135
147
125
116
115
117
113
101
48
4
58
111
131
110
71
52
43
46
61
67
52
17
2
30
88
107
74
26
3
3
15
33
37
44
65
62
20
4
36
84
88
43
0
4
15
30
37
32
28
57
91
77
48
47
63
68
54
23
1
1
11
50
63
29
32
93
123
87
39
49
55
49
58
48
15
1
2
25
49
41
68
143
173
95
14
44
51
56
70
50
19
13
16
36
84
145
222
266
221
84
5
1
36
63
81
84
71
67
81
111
156
230
329
394
360
220
75
8
10
28
50
63
69
77
101
135
199
287
380
442
432
313
166
58
13
2
3
1
19
39
58
89
165
271
356
360
281
161
81
42
15
10
26
30
2
3
2
51
134
186
157
88
52
53
39
7
10
27
30
16
1
9
49
75
60
48
66
72
23
21
24
28
34
48
69
84
94
102
88
51
45
52
74
77
72
74
69
52
51
64
92
94
76
65
36
88
117
112
102
106
114
114
102
65
17
33
70
110
123
92
54
42
48
64
65
64
44
11
1
69
95
96
69
27
2
4
29
43
52
71
77
52
26
34
72
93
74
32
3
4
18
35
48
47
57
79
90
81
69
42
58
71
68
40
10
9
20
47
69
52
38
71
112
107
64
29
55
53
51
64
56
24
4
3
31
61
60
74
127
152
96
21
4
58
57
56
72
65
34
13
13
43
95
151
217
256
204
69
4
0
51
63
76
84
82
81
92
109
152
227
323
380
346
205
63
9
9
30
43
64
73
81
101
141
200
274
361
432
417
286
131
47
20
12
0
3
7
21
35
54
86
152
241
319
337
258
123
38
38
33
13
20
36
38
18
2
5
22
86
138
126
64
22
30
41
19
25
31
17
14
23
15
6
39
39
37
62
76
28
24
27
39
42
42
55
71
90
105
106
71
50
49
60
79
83
77
79
78
26
48
75
86
84
78
54
95
95
83
93
116
123
114
86
41
4
40
98
130
98
50
37
51
64
69
75
69
35
2
47
80
110
93
41
3
1
19
51
63
76
86
78
54
39
61
95
95
51
15
17
13
21
52
62
56
65
98
115
91
30
50
78
87
50
17
26
32
39
70
73
43
50
103
127
86
33
48
53
58
73
67
37
16
14
41
76
83
82
111
131
89
26
1
66
61
59
75
76
50
20
17
58
114
164
212
241
177
50
3
1
58
63
71
79
87
91
97
111
153
227
319
368
331
182
42
7
12
27
36
56
65
72
96
144
202
264
342
419
409
269
101
26
20
15
1
2
5
12
24
43
86
151
219
281
312
245
102
5
27
44
13
23
38
38
20
2
6
9
53
93
90
45
5
13
38
22
3
32
28
8
7
26
36
16
5
7
20
57
74
34
0
19
32
53
57
40
42
49
72
98
110
82
35
51
59
65
78
80
73
74
78
60
39
60
83
93
94
76
80
70
84
118
135
133
109
66
24
30
89
119
86
42
38
54
67
76
86
83
59
18
74
113
90
38
11
2
13
52
68
69
78
87
76
51
53
96
101
50
17
33
19
8
45
60
43
48
96
132
106
46
51
84
92
51
22
42
52
39
62
77
44
35
96
137
91
27
4
37
52
68
80
72
49
33
30
48
83
89
79
96
113
77
21
2
2
60
65
67
77
84
62
31
27
71
122
164
199
217
145
30
5
6
30
55
62
69
75
82
86
89
108
156
226
310
350
316
161
22
7
12
43
16
29
44
52
55
74
126
191
251
325
406
408
268
88
2
7
11
40
0
0
1
8
26
72
141
201
252
289
243
101
5
11
30
18
25
10
22
35
26
2
5
7
34
53
58
33
4
7
29
23
0
17
20
7
7
18
33
30
33
25
27
54
67
37
8
22
38
52
52
37
28
31
50
86
107
81
38
52
63
65
67
69
70
72
77
61
76
99
49
64
68
82
115
141
148
134
95
55
74
90
69
45
44
52
66
80
87
85
78
56
31
75
108
77
33
22
13
20
53
60
54
61
83
92
76
52
52
93
103
51
20
41
31
10
40
55
33
36
86
125
106
47
52
81
87
54
33
55
68
47
58
77
44
33
90
122
70
13
0
51
70
79
70
61
55
49
54
77
87
74
83
101
58
8
1
2
63
75
80
83
70
48
44
75
114
150
176
190
115
15
4
6
34
61
73
78
77
68
79
105
160
217
293
330
302
148
10
5
14
49
24
34
41
44
51
91
164
237
312
393
402
276
88
7
3
0
6
0
0
0
1
8
48
116
179
229
273
247
108
6
3
5
2
7
2
4
17
32
27
3
9
29
29
31
17
9
4
18
25
5
17
11
13
17
25
25
29
47
55
38
43
59
41
20
37
42
33
25
25
26
24
34
74
103
83
44
50
60
52
51
64
71
77
83
64
28
41
72
85
109
137
157
151
120
92
74
43
48
54
58
48
46
61
78
80
83
95
101
87
77
98
67
34
24
19
31
53
54
41
46
71
97
104
89
90
107
64
26
34
38
33
51
57
35
35
67
95
90
49
26
70
80
61
44
56
70
58
69
86
55
35
74
87
40
0
7
11
40
58
67
66
67
73
64
55
70
84
71
77
84
37
3
4
11
1
56
71
76
75
70
65
60
72
98
135
158
169
97
7
5
7
28
1
59
73
81
74
60
68
107
156
200
266
310
292
152
6
6
13
45
9
29
33
39
44
38
62
137
223
299
377
388
276
93
6
2
0
0
18
3
2
1
1
7
30
92
154
209
253
234
105
8
2
3
0
2
3
3
4
13
26
40
45
30
16
10
9
8
6
21
26
9
2
25
3
2
35
46
33
22
44
60
52
34
58
52
29
17
49
40
11
6
21
29
26
30
64
99
94
62
48
52
42
41
59
70
77
81
69
35
12
71
86
99
133
159
163
145
132
128
17
48
68
45
39
57
71
73
87
116
141
143
119
88
69
43
16
14
41
57
52
44
42
57
88
117
115
77
87
109
83
32
18
37
56
70
72
51
34
39
59
66
51
32
16
59
71
64
49
47
62
67
84
104
70
34
49
52
20
4
13
18
43
50
56
64
74
68
55
69
91
70
69
69
27
5
7
27
4
2
46
56
62
65
66
73
68
66
80
123
146
157
93
6
7
18
53
4
3
61
66
72
72
58
70
107
145
179
240
293
288
167
13
8
9
52
14
37
27
25
39
48
40
53
124
206
276
346
364
272
104
9
7
12
9
14
0
0
8
14
13
27
82
140
192
231
213
95
11
4
18
48
6
9
6
11
18
29
50
61
49
28
14
10
10
28
38
23
8
3
4
5
2
29
49
40
27
34
48
48
42
58
58
33
7
50
40
11
3
18
31
34
31
54
93
105
79
37
41
44
42
40
56
71
70
70
70
51
16
22
57
76
89
129
159
171
175
175
173
146
24
52
60
37
31
51
64
71
99
133
160
169
153
108
75
72
45
9
10
41
60
66
62
46
43
61
96
110
83
54
101
87
36
11
34
60
80
92
69
25
13
28
36
33
24
15
70
69
46
38
53
68
91
116
86
31
27
32
14
2
19
25
3
37
44
55
56
62
61
55
71
94
70
60
58
24
6
7
44
11
3
47
55
61
62
68
65
59
72
114
137
147
91
6
9
23
67
7
2
49
57
65
61
73
103
129
157
218
277
286
182
25
11
13
76
11
32
12
28
44
44
64
122
187
243
311
338
271
121
6
9
21
33
8
46
1
9
16
18
32
80
127
173
206
192
90
7
5
22
66
8
8
41
19
16
17
19
40
58
58
42
18
9
9
35
42
24
9
3
8
6
3
3
8
30
40
36
34
36
37
40
51
53
30
5
1
36
37
26
16
18
27
35
37
46
78
100
80
36
37
40
41
53
69
61
54
58
56
13
17
37
54
83
125
151
171
200
217
213
187
157
40
33
24
29
42
48
64
100
136
156
172
167
138
61
36
10
10
33
63
87
77
37
14
19
49
76
71
61
80
77
39
16
26
42
74
112
79
12
1
32
37
7
4
0
17
69
68
45
34
47
55
77
116
99
33
13
28
19
15
33
27
2
1
58
65
51
47
55
53
65
85
68
57
52
23
4
3
53
32
4
2
46
61
66
56
58
59
60
69
106
124
138
82
4
9
21
78
26
2
2
32
45
60
63
74
95
117
142
203
260
278
190
43
13
21
100
17
12
1
14
30
41
69
115
164
214
286
322
277
148
13
10
24
64
9
32
0
1
2
10
29
70
110
150
186
182
101
13
7
21
67
7
10
33
22
11
7
8
26
46
57
44
20
8
9
34
41
32
13
3
6
1
3
3
13
39
45
36
28
31
35
38
38
28
19
12
22
30
35
28
10
13
33
39
40
61
81
67
34
18
29
33
34
39
55
55
45
47
47
19
17
35
70
109
131
156
211
250
251
233
218
198
27
21
21
24
20
22
41
83
124
150
171
181
175
156
44
29
19
12
20
66
100
75
24
11
16
5
35
55
69
76
54
34
24
19
15
61
118
75
3
6
59
66
42
32
4
5
68
68
42
32
43
41
56
107
110
43
7
26
26
21
42
37
2
0
74
75
49
40
54
54
50
66
68
59
48
22
4
5
57
48
11
2
67
73
55
54
63
66
65
87
112
126
71
2
4
20
82
55
9
1
25
42
58
62
71
87
107
131
184
236
261
195
67
13
18
96
50
1
0
4
15
33
62
95
135
190
266
307
278
174
42
10
28
91
25
12
0
1
1
2
18
51
85
128
172
176
113
28
7
18
62
26
16
17
19
8
6
8
24
42
51
39
20
9
12
33
45
36
15
5
4
14
4
4
8
38
46
36
29
33
35
25
24
27
35
28
9
30
35
23
4
6
25
36
35
48
64
52
35
34
18
22
22
26
41
48
43
44
38
11
24
55
84
102
136
203
266
288
285
277
269
223
36
33
11
3
4
1
18
51
96
141
174
194
205
200
29
29
7
15
70
95
67
35
43
54
29
11
37
68
90
33
24
22
12
4
59
110
58
6
14
72
84
60
51
21
4
65
39
32
36
29
48
99
108
47
5
22
27
19
44
43
77
77
48
42
61
54
37
49
68
64
47
25
1
9
60
59
66
72
56
58
73
67
51
67
102
119
65
3
2
26
91
83
38
51
56
62
76
96
119
162
212
239
203
93
13
12
78
100
2
11
22
40
64
108
172
245
284
271
194
77
11
21
85
72
1
1
1
5
28
64
111
157
164
115
41
9
12
45
56
32
12
12
13
26
45
49
38
25
19
18
35
49
44
17
4
5
19
20
4
3
31
40
34
35
39
38
21
18
31
47
41
13
32
33
21
6
10
20
27
31
48
63
49
36
45
18
19
22
36
42
45
47
42
18
141
203
241
242
11
39
64
83
120
188
261
310
325
321
317
280
43
8
2
7
4
4
26
74
138
176
193
207
214
37
33
4
20
70
80
59
59
65
61
34
6
13
48
21
18
19
3
6
68
94
41
10
29
67
80
63
61
46
57
36
31
29
26
53
90
90
40
6
24
27
9
38
65
49
48
61
53
33
41
62
57
46
37
4
10
67
48
60
59
62
72
63
43
56
91
107
64
9
5
23
101
32
39
44
48
61
81
105
139
187
215
204
115
9
10
39
3
6
10
13
35
81
149
210
248
254
211
108
9
9
47
13
18
10
5
16
51
95
134
139
113
57
6
3
23
75
25
25
19
24
42
49
42
37
31
25
31
47
45
23
8
34
16
4
18
24
29
36
42
38
21
19
34
54
49
36
28
20
19
20
24
32
59
71
54
41
51
19
26
31
33
36
42
52
51
28
126
184
232
258
272
272
28
56
76
110
166
238
304
339
345
345
50
18
3
6
3
6
15
65
132
165
175
189
40
31
7
26
70
68
60
75
67
41
31
19
7
21
20
4
8
70
80
46
36
34
48
65
64
67
38
36
25
23
54
73
62
30
10
30
28
2
50
50
52
52
47
39
42
48
39
46
56
14
5
45
53
57
58
53
45
57
85
85
61
30
7
10
28
33
30
41
67
89
120
167
198
193
127
34
11
13
7
1
17
62
121
164
210
243
226
130
32
10
38
22
12
18
46
75
100
118
123
85
25
5
11
40
27
25
37
44
42
47
41
28
20
30
38
28
41
30
15
17
17
23
34
37
27
21
23
42
62
35
32
31
30
26
25
38
62
70
55
49
59
39
42
36
31
35
50
52
33
100
153
203
260
307
320
24
49
66
94
139
203
278
334
361
30
25
21
14
7
14
59
117
142
154
27
6
25
67
66
67
84
61
27
36
44
34
26
4
7
58
72
63
59
32
33
64
70
36
39
20
14
42
50
47
29
15
38
38
45
45
34
34
42
43
38
27
46
73
33
34
49
45
36
40
50
63
77
64
56
50
8
30
30
22
27
50
73
102
147
177
169
125
53
26
12
1
10
45
82
116
173
233
235
149
52
43
21
12
19
35
49
69
105
136
118
48
7
40
20
18
31
34
40
51
50
30
14
9
15
30
19
21
18
20
29
26
13
11
23
44
28
29
33
37
36
35
41
55
54
53
53
39
39
31
30
42
45
29
75
125
178
253
330
29
44
66
109
168
243
319
33
36
29
14
7
12
50
93
119
22
6
26
57
66
74
85
58
31
46
21
2
3
41
70
80
65
27
30
68
35
15
4
23
44
53
34
11
37
36
34
19
22
35
41
46
32
42
75
39
31
24
37
48
59
72
58
53
56
34
24
23
39
59
83
124
152
144
121
17
3
6
26
51
79
140
208
225
163
11
10
15
21
27
49
92
134
130
75
5
13
29
34
41
56
54
33
14
3
19
14
26
21
21
27
15
3
1
16
20
25
32
39
44
47
45
39
41
34
32
30
34
33
22
57
107
160
241
11
21
47
86
136
208
39
30
17
12
15
37
67
17
32
48
59
69
74
57
44
21
2
1
28
64
77
55
26
38
23
14
2
10
43
66
36
7
26
21
20
19
40
68
46
34
32
32
40
37
43
68
66
51
40
26
25
35
42
59
92
120
121
21
7
2
13
32
58
105
153
183
7
13
22
25
29
45
75
100
108
1
13
34
40
47
58
50
33
16
10
23
25
27
32
14
3
1
22
24
34
52
59
45
31
31
29
27
23
91
135
23
41
70
109
41
37
26
16
15
24
40
41
40
45
50
57
57
25
15
22
46
57
44
37
20
6
4
44
69
32
29
33
22
4
38
81
56
34
46
47
25
27
68
71
33
35
41
37
42
62
83
22
18
23
31
46
64
85
30
42
47
51
44
46
52
19
35
41
48
52
39
38
17
24
24
30
38
20
5
28
17
27
52
62
48
24
21
35
41
52
46
32
16
12
56
34
25
31
47
51
29
13
25
38
45
26
5
1
33
54
37
20
1
31
74
53
51
22
18
55
36
45
51
36
27
36
39
37
34
30
28
21
44
48
56
53
31
15
28
30
36
39
34
30
29
24
31
36
24
19
26
49
55
47
34
17
61
34
15
22
36
11
16
32
6
2
26
33
14
1
24
50
48
25
18
51
48
27
12
42
30
16
5
39
43
38
26
24
30
26
19
24
21
30
28
21
30
41
41
23
42
22
20
10
5
10
1
35
18
34
12
22
12
29
27
23
17
24
35
