# Supplementary material for: Evaluating flow modulating treatment response in intracranial aneurysms using black-blood MRI in vitro
Source: Commun Med (Lond). 2026 Mar 27;6:170. doi: 10.1038/s43856-026-01413-z (PMC13031954; doi:10.1038/s43856-026-01413-z)
Supplement: Supplementary file 7 — Supplementary Data 4 [file 43856_2026_1413_MOESM7_ESM.zip › Data_Figure_6c/pump flow rate 4.5 mls/BB1/without device/12_BB1/3_agar_left_array.txt]

216
215
203
187
183
187
190
189
192
199
206
208
205
198
196
198
200
199
203
208
215
214
209
204
209
218
220
217
207
203
205
213
223
223
219
213
211
216
220
220
216
212
212
211
206
206
210
211
208
204
210
205
192
183
182
185
186
185
186
189
195
198
200
201
202
201
201
199
204
211
214
208
198
195
204
214
216
213
207
204
204
204
209
212
213
210
212
223
230
228
219
212
213
217
216
210
207
204
205
209
196
195
185
179
180
185
186
181
178
180
184
188
192
200
205
204
203
202
207
214
212
204
199
199
205
212
213
211
209
207
202
194
194
203
208
209
208
216
224
223
211
199
198
207
212
209
202
196
195
202
194
194
192
192
194
192
187
181
179
184
186
185
189
197
206
208
205
201
202
203
203
201
200
204
205
209
210
209
209
208
202
194
193
203
211
211
206
202
207
212
208
198
194
197
202
206
202
198
194
196
197
197
202
210
213
204
191
183
187
195
192
186
186
195
204
206
203
199
195
194
194
198
200
199
201
204
205
206
207
212
214
211
206
207
212
213
207
200
201
208
212
208
203
201
203
206
203
198
197
200
197
193
198
211
217
205
194
191
198
202
195
185
184
192
200
200
197
198
201
205
205
202
202
199
200
202
201
196
199
212
224
227
217
207
203
205
205
206
208
210
207
204
204
209
208
205
202
196
198
203
194
188
188
199
204
202
195
198
205
207
198
186
183
188
191
191
193
198
208
217
217
210
207
205
204
204
203
197
195
206
217
226
218
208
197
192
199
206
214
213
205
198
200
204
206
202
200
198
199
203
192
192
190
194
195
193
193
197
202
204
199
192
189
188
188
188
191
195
202
208
214
211
205
203
203
205
208
204
200
199
204
212
215
213
198
190
190
203
215
215
205
197
198
200
200
198
198
205
207
205
195
198
201
199
195
188
183
186
190
193
196
199
199
194
190
188
189
191
189
193
203
208
203
199
198
205
215
216
209
198
196
203
209
214
206
198
199
205
215
213
203
197
197
200
201
197
195
203
210
208
200
205
206
200
191
185
182
181
182
185
192
200
205
201
193
188
188
187
184
186
196
207
206
199
196
205
220
225
214
198
190
197
203
203
201
202
209
214
216
210
200
193
195
201
203
197
189
189
201
207
204
207
203
193
184
184
187
193
194
191
191
199
202
201
196
190
187
186
186
190
201
211
214
205
197
204
221
227
213
192
182
188
196
198
197
202
209
219
216
208
199
191
191
192
195
191
184
184
192
203
205
204
197
187
181
186
195
205
208
204
196
193
195
200
199
192
187
185
186
192
202
212
216
205
194
197
211
218
207
190
180
187
196
200
201
205
208
211
210
207
207
203
196
187
183
186
185
186
190
198
202
200
197
192
189
189
192
203
210
208
199
188
191
197
201
194
186
181
182
186
198
207
209
200
190
186
193
202
202
193
187
190
196
202
206
210
206
200
197
204
216
216
208
196
189
189
194
192
191
193
196
198
199
200
198
194
188
192
199
204
198
191
190
195
198
193
187
184
186
190
194
200
209
204
194
188
191
198
200
198
193
189
190
195
202
201
194
184
185
200
215
219
214
205
202
200
203
197
194
191
196
200
201
199
198
193
192
190
193
194
195
193
192
193
192
191
191
196
198
193
189
191
198
205
204
198
194
198
201
202
195
189
187
189
192
188
182
179
185
197
206
213
214
210
207
202
202
204
200
196
198
203
201
196
191
194
199
199
196
194
193
195
194
193
191
195
203
207
205
192
178
174
182
190
195
196
194
198
202
205
199
194
189
191
192
195
196
197
196
194
196
208
215
213
204
196
195
204
209
209
197
199
200
198
197
201
208
212
209
199
194
195
198
202
201
203
207
210
203
190
178
172
175
184
187
192
192
198
204
207
205
197
191
193
202
211
215
211
200
194
195
207
215
211
200
190
188
192
203
207
192
192
196
200
204
209
216
217
211
201
192
191
199
206
206
203
200
199
201
199
196
192
190
192
195
198
200
202
205
206
202
195
188
191
203
216
218
208
196
195
201
207
209
205
199
191
184
180
185
191
191
189
189
192
198
204
212
211
204
190
176
175
189
203
206
197
188
188
200
207
207
202
199
198
200
204
206
208
205
202
196
193
186
188
198
206
201
191
185
192
202
203
201
198
198
195
185
177
176
184
192
190
186
182
186
191
199
198
193
182
172
172
184
198
203
200
194
196
200
200
195
192
193
197
200
202
203
203
201
199
197
198
196
197
201
201
191
182
174
179
190
196
197
198
200
198
190
186
188
195
194
192
187
184
186
190
196
195
191
189
190
193
196
200
202
205
210
208
199
189
175
175
186
196
199
195
190
190
195
198
202
205
206
210
211
209
202
189
175
174
180
192
195
197
203
203
200
201
201
204
194
194
198
200
201
200
198
194
193
198
207
211
203
193
192
201
210
206
193
183
181
187
195
200
197
188
179
179
190
195
198
197
196
205
215
218
213
202
189
187
191
197
195
193
198
201
205
208
204
200
192
196
200
204
206
205
199
192
191
197
207
211
203
187
182
186
192
190
187
192
201
212
212
204
192
184
178
180
187
192
189
184
183
190
204
213
210
202
198
201
209
207
196
184
185
196
206
209
205
198
193
190
190
191
196
198
192
187
183
187
197
205
203
194
184
178
180
185
189
197
207
218
216
204
190
182
180
183
189
194
193
188
185
187
192
196
194
191
188
191
198
198
194
186
182
190
201
206
205
201
197
187
180
182
190
193
187
181
180
184
189
194
202
203
196
185
183
187
193
197
198
200
203
202
194
187
185
188
193
199
201
201
201
200
194
188
183
177
175
175
179
185
192
194
193
194
199
203
203
203
204
194
187
190
195
196
190
185
186
185
182
180
187
195
200
197
192
189
190
187
184
186
191
200
199
194
191
192
199
202
202
204
210
215
207
190
180
178
179
180
181
185
193
197
196
195
198
199
197
198
204
197
191
191
195
198
200
200
195
186
177
170
176
187
200
203
199
191
188
185
181
183
186
195
198
197
193
195
201
203
202
199
201
204
202
195
191
193
195
197
197
197
196
192
188
191
195
195
189
189
196
193
187
182
187
198
209
214
206
192
178
173
178
188
197
200
199
195
191
189
189
187
188
191
193
194
190
191
198
204
204
197
186
182
188
196
202
203
200
201
201
203
201
194
188
188
191
189
184
184
194
193
185
181
187
198
211
218
212
200
190
186
188
190
192
190
190
192
194
193
190
189
190
192
191
187
183
182
190
201
201
194
182
176
185
196
200
196
191
192
197
203
204
202
195
189
189
185
184
185
199
200
198
195
193
196
201
211
210
203
193
188
188
188
188
184
183
187
190
193
190
189
193
197
196
189
181
176
181
188
189
183
181
187
197
201
196
187
186
188
190
195
202
205
201
196
189
187
186
183
197
205
210
206
197
192
192
197
199
198
190
186
183
189
191
191
187
184
183
184
187
187
190
196
200
196
185
175
175
180
178
177
182
196
208
205
196
189
186
186
184
183
193
201
201
195
191
189
187
184
190
204
211
207
199
191
188
186
188
186
190
191
192
193
197
201
195
186
178
179
185
186
187
191
197
198
190
183
178
181
182
183
186
195
203
205
201
197
191
184
180
183
193
200
200
193
191
192
196
200
191
201
203
202
199
201
201
195
187
188
198
206
205
197
193
193
196
187
181
179
185
190
191
191
192
194
195
193
193
195
196
195
193
192
195
203
206
204
193
183
181
187
199
204
204
198
196
195
205
216
196
198
193
192
197
210
216
209
200
198
202
205
201
189
184
185
186
187
186
187
191
195
197
195
190
189
194
199
204
204
203
202
195
193
194
205
208
205
195
191
193
199
201
205
213
215
207
195
193
201
203
198
190
184
187
201
210
209
202
201
200
196
190
188
186
188
195
202
202
201
197
197
196
195
190
189
191
197
202
201
197
193
192
198
205
210
208
202
199
203
206
202
199
206
220
227
212
192
177
184
206
205
197
188
181
184
189
191
191
195
196
193
190
190
197
205
212
215
215
210
200
192
186
184
188
188
188
189
193
193
189
186
190
201
215
215
206
197
194
200
203
201
200
208
221
222
204
189
184
190
203
202
200
196
190
186
183
181
183
188
193
191
188
189
198
208
214
208
200
196
194
192
186
180
179
180
181
181
183
188
190
189
189
196
207
211
204
191
186
188
192
195
201
208
211
202
192
189
197
205
193
194
195
200
205
205
204
201
197
196
193
191
186
189
199
207
202
187
173
174
188
200
202
192
184
181
182
181
182
189
193
194
189
190
195
205
203
193
185
183
182
186
191
194
193
190
193
198
200
197
180
183
186
195
203
213
219
220
219
212
204
194
194
201
210
212
204
186
172
174
188
206
214
209
202
199
196
193
191
190
194
197
193
192
197
205
205
199
190
185
181
180
176
177
184
194
205
202
192
179
172
175
182
186
193
199
207
217
221
219
207
199
201
212
220
217
208
197
191
189
189
192
196
203
209
214
214
206
198
192
189
189
192
197
203
207
204
197
194
195
192
183
174
175
187
205
210
200
181
173
173
177
183
189
189
189
189
195
204
210
203
195
194
202
207
203
196
194
199
198
192
179
171
177
191
207
215
211
201
193
186
186
188
193
197
195
192
192
198
207
207
196
188
186
193
205
208
193
182
186
178
183
188
196
196
190
181
181
190
199
198
192
186
187
189
185
179
182
190
197
197
185
172
169
177
189
193
195
193
190
191
191
191
185
179
179
185
194
205
210
208
199
191
190
191
194
191
186
186
193
190
191
194
198
197
192
186
183
190
193
194
191
187
188
188
184
180
182
188
197
200
198
192
188
184
177
171
170
176
187
198
205
199
188
178
180
190
202
206
201
195
188
187
188
186
183
180
182
191
196
201
197
195
193
193
190
190
190
191
189
190
191
195
197
196
195
195
197
197
195
196
197
197
199
194
181
168
163
170
182
197
206
206
199
193
194
197
200
196
187
182
182
187
191
192
189
185
189
196
198
203
200
195
190
187
187
190
194
192
190
186
190
194
199
203
203
201
199
195
192
190
189
187
191
194
191
186
176
170
174
185
200
209
212
207
197
190
184
184
183
183
185
189
198
205
202
197
193
198
198
196
199
195
193
190
189
191
194
196
197
196
192
193
197
201
203
197
188
186
191
197
196
187
184
191
201
204
191
174
167
174
191
207
213
207
189
174
172
182
192
194
188
187
194
204
208
205
197
195
196
193
192
190
193
198
197
191
188
195
206
210
202
192
190
196
201
198
188
187
194
206
210
203
192
194
204
209
197
180
171
172
176
188
196
193
186
175
178
189
198
198
190
185
184
193
201
206
204
198
194
194
181
177
191
205
207
195
183
186
202
212
204
191
185
192
202
210
207
201
198
207
214
216
206
196
194
197
195
192
186
178
173
171
176
186
190
191
192
196
202
204
195
183
178
184
199
211
211
204
199
187
173
172
187
205
213
204
189
185
194
198
196
192
190
196
205
214
213
205
196
196
205
213
209
193
182
180
189
196
199
191
177
170
173
185
196
197
195
197
205
213
204
187
177
186
206
213
208
201
202
178
173
175
186
201
211
205
199
191
190
187
188
193
201
205
205
205
203
198
195
191
192
200
197
188
175
175
185
195
201
194
179
169
171
182
193
194
192
196
209
217
210
193
187
199
210
212
202
196
196
198
197
192
186
190
197
200
197
197
199
206
206
199
195
194
203
209
213
215
218
213
201
188
185
199
213
223
225
219
210
204
199
204
211
213
210
208
206
204
201
197
195
202
206
203
203
208
213
210
196
201
199
189
179
179
188
195
197
195
197
198
199
197
198
203
206
206
201
202
205
202
197
191
192
200
204
207
212
219
222
216
206
202
205
210
209
210
214
217
210
199
195
205
211
211
206
204
204
205
206
202
202
193
181
178
185
192
197
194
190
189
189
194
199
207
209
205
196
188
185
189
195
202
208
209
204
198
195
203
210
209
205
204
208
212
210
210
214
218
217
211
202
207
209
211
205
198
194
198
201
201
201
198
191
185
188
194
198
195
190
185
185
192
201
209
211
206
198
188
184
189
197
202
205
204
201
195
190
190
194
199
204
207
212
215
214
207
202
205
213
215
214
209
202
201
199
196
197
200
206
192
192
193
197
197
198
197
198
198
193
185
182
190
199
206
204
201
198
198
198
199
200
197
193
189
190
192
192
193
197
203
208
208
208
210
210
204
197
194
200
209
212
209
202
199
197
197
202
213
220
181
176
184
198
205
202
196
194
199
194
186
181
184
195
200
197
195
198
205
208
206
200
197
195
192
189
190
191
196
209
215
212
204
195
197
200
202
199
196
198
199
201
205
207
206
200
197
200
213
222
177
170
181
198
208
206
196
192
195
196
192
186
188
195
199
195
194
199
208
209
205
204
206
212
211
203
194
192
196
208
213
211
202
195
194
194
199
203
205
200
195
194
201
208
208
201
194
191
199
206
182
180
185
199
207
206
199
195
194
195
196
198
200
202
200
199
198
199
203
206
206
209
210
213
213
209
203
196
194
195
200
206
207
204
201
198
197
201
203
201
195
192
197
202
203
200
195
190
190
190
188
193
195
199
204
205
201
197
192
191
195
202
206
203
200
199
198
196
194
198
208
212
205
193
190
194
201
204
199
194
196
203
206
208
206
204
202
201
200
198
195
191
193
197
201
203
199
199
198
192
190
196
197
198
198
199
199
197
193
190
193
200
202
200
197
199
199
194
188
192
206
215
205
182
169
178
199
212
213
206
201
198
198
200
201
206
210
208
202
195
193
190
189
194
203
207
207
204
204
203
187
193
195
193
190
191
193
196
197
198
201
200
199
197
197
200
201
195
187
190
202
215
213
196
180
181
200
216
221
213
202
196
193
194
197
205
210
212
206
197
191
187
186
190
199
207
205
201
200
204
182
184
184
184
183
183
188
193
201
205
204
200
198
198
201
203
202
197
190
190
198
213
219
211
196
192
203
216
220
215
207
203
197
198
200
206
209
208
202
198
196
189
185
184
190
199
203
199
197
200
185
182
181
181
182
184
184
189
196
203
198
192
192
197
203
202
198
191
190
192
200
212
214
206
195
195
204
214
217
215
214
210
205
201
205
209
209
200
198
203
207
201
194
190
192
199
202
201
198
198
193
188
187
189
192
191
189
191
195
196
190
185
187
194
198
194
185
184
191
200
211
211
205
195
191
200
209
212
210
210
211
209
203
201
204
208
205
195
197
208
216
215
207
203
207
212
210
205
204
203
198
199
195
196
199
203
201
199
196
195
188
185
186
190
191
188
184
189
202
214
214
205
195
189
196
204
214
210
203
198
196
197
197
195
198
200
197
196
200
208
212
212
210
211
215
216
210
207
209
212
197
200
197
197
199
205
209
207
202
195
188
186
186
189
190
190
193
200
209
214
210
199
186
183
193
203
209
205
199
195
195
195
194
192
195
198
202
204
201
194
190
193
202
208
206
202
198
203
211
220
195
194
195
197
201
205
210
209
206
199
192
189
192
197
201
201
202
203
204
206
203
195
192
191
195
197
194
192
196
200
202
198
194
194
199
205
212
210
200
186
177
183
192
195
188
181
180
190
200
212
196
195
198
203
203
202
205
207
209
204
196
193
202
213
216
206
199
190
189
193
200
203
208
210
204
198
190
190
195
199
202
197
196
198
204
210
211
206
196
189
186
186
192
191
184
173
172
178
188
195
198
200
200
202
201
198
199
204
209
206
197
195
203
216
217
205
188
181
186
192
200
207
213
216
211
205
201
198
197
195
194
194
197
202
206
206
201
194
193
193
195
194
192
192
188
184
183
184
190
194
197
200
198
190
186
187
193
199
204
202
197
195
199
204
204
193
185
181
189
195
198
198
200
202
206
208
207
203
197
193
192
196
200
201
201
197
195
192
192
193
194
192
191
193
198
197
195
198
205
204
193
194
190
182
178
182
189
192
195
198
197
195
191
191
192
191
190
190
191
194
195
189
186
191
198
202
198
193
190
195
202
205
200
193
190
191
195
197
197
194
193
189
186
191
199
202
200
204
206
207
184
189
192
190
188
187
189
190
191
196
200
197
188
180
182
190
192
189
188
193
199
198
193
192
195
194
185
178
183
194
203
203
196
186
185
189
198
203
204
206
201
192
184
180
187
195
198
197
198
199
178
186
195
202
202
201
196
193
192
196
202
202
195
186
183
189
189
184
183
192
208
214
208
196
193
191
186
183
184
191
194
192
187
185
186
188
193
200
205
210
211
199
185
176
179
187
193
194
191
191
181
186
192
197
202
204
201
195
190
189
200
208
209
200
190
185
183
182
184
192
203
211
204
194
187
188
194
196
194
192
191
189
189
190
190
188
188
196
201
206
204
199
195
189
189
191
194
193
188
184
191
186
182
183
193
199
198
189
182
186
196
206
210
203
188
178
180
185
189
190
189
189
188
184
183
186
194
201
204
203
198
197
197
199
192
187
185
192
196
193
192
192
197
205
206
202
199
195
188
182
198
186
179
182
190
194
188
182
181
187
196
199
195
190
178
177
182
188
192
188
181
179
182
187
188
190
193
199
205
205
202
201
201
201
193
187
186
193
192
186
181
187
193
199
201
203
205
205
195
185
200
191
182
183
190
193
189
186
188
193
198
194
181
175
175
183
192
193
188
184
183
185
188
193
196
194
192
194
198
202
202
200
198
193
190
189
190
194
193
183
181
185
189
185
184
192
205
210
203
198
206
198
190
185
189
195
199
200
198
201
201
195
181
176
183
195
201
194
184
179
182
190
195
196
195
194
190
191
194
199
200
197
190
187
185
193
199
198
189
181
181
186
187
182
175
182
195
206
204
202
215
209
196
189
190
196
201
203
203
204
203
198
189
184
184
191
194
191
181
172
174
184
194
199
195
189
187
189
194
200
200
192
183
183
191
198
199
193
184
180
181
186
188
187
184
186
189
192
191
191
210
206
199
192
192
194
197
202
203
203
202
197
191
186
183
183
185
186
181
172
170
178
191
199
198
190
186
188
195
201
194
182
179
187
202
206
198
187
182
180
183
186
189
192
191
192
186
181
176
176
192
194
196
195
191
190
192
199
204
201
194
190
191
189
187
187
183
185
184
183
182
185
191
198
200
197
191
190
193
196
190
181
183
196
210
214
205
193
186
182
184
188
190
194
192
188
185
180
179
178
186
195
198
197
194
193
197
199
196
189
187
191
197
202
203
200
193
188
186
189
193
194
193
193
198
199
195
194
192
192
189
187
190
200
213
220
219
209
193
184
185
191
197
198
193
186
185
190
196
198
199
203
201
196
197
205
211
203
188
179
183
195
206
208
204
202
195
189
187
188
191
194
193
193
194
196
194
193
190
191
191
190
191
199
210
220
220
210
195
188
188
195
201
202
199
192
190
195
201
210
211
207
197
190
197
214
221
211
194
180
182
192
200
198
191
187
186
186
189
189
188
189
192
196
196
194
191
191
193
192
191
188
191
198
209
212
206
196
192
196
202
198
197
198
205
210
201
189
185
193
208
200
190
185
189
203
211
207
196
187
184
188
191
193
188
183
182
190
200
201
193
187
189
197
200
195
188
188
193
197
192
184
188
199
210
209
191
179
184
199
209
201
190
193
206
216
204
182
170
181
195
190
186
186
186
188
191
191
191
189
187
188
193
203
206
203
198
202
207
209
199
187
184
189
194
191
185
185
191
197
195
188
190
199
209
209
193
177
181
194
206
204
196
195
206
211
199
183
181
198
185
185
189
194
197
197
191
189
191
190
187
186
192
204
218
217
204
193
191
194
195
190
183
177
177
179
180
182
186
197
200
195
188
192
201
212
205
193
187
192
201
205
204
204
202
197
191
190
200
210
182
185
191
199
211
215
208
203
200
197
190
183
180
191
208
211
197
176
164
173
188
194
187
178
174
175
176
178
185
198
204
198
186
185
199
215
217
206
195
193
197
201
201
197
193
189
190
195
199
197
185
187
189
192
203
211
210
210
205
205
197
187
181
187
202
207
197
178
169
173
184
189
188
187
185
183
179
182
190
201
202
194
184
187
203
216
217
203
193
190
193
194
191
188
186
191
197
199
190
176
184
184
179
178
183
194
199
200
202
204
201
196
191
194
201
205
204
199
194
191
185
179
182
188
193
194
192
194
198
200
195
186
182
189
203
209
202
192
185
186
191
190
186
181
184
196
209
207
189
172
178
175
172
170
175
184
191
193
195
196
198
197
198
199
200
201
204
207
205
198
186
176
175
183
193
198
200
201
197
191
185
184
184
190
193
193
191
188
186
192
195
194
185
179
183
199
213
212
200
183
181
181
183
183
183
184
185
187
191
193
193
192
192
195
193
192
191
191
193
194
190
180
177
181
190
197
200
197
189
182
181
186
192
194
192
191
195
202
207
206
200
190
181
177
180
190
205
210
204
195
189
194
197
195
191
182
177
181
189
192
189
188
186
187
187
183
180
182
187
192
194
192
189
190
190
191
190
187
184
181
183
191
199
199
196
201
212
220
222
210
195
184
178
178
180
183
188
192
199
196
187
190
194
196
189
181
177
181
189
191
187
185
183
184
182
182
184
194
196
194
192
194
194
196
193
187
183
182
185
185
189
192
196
196
199
205
213
214
207
193
186
184
186
190
191
185
178
179
186
189
178
175
181
189
190
188
188
190
193
192
184
180
179
181
182
186
193
200
202
196
192
191
191
191
192
190
191
192
191
190
193
196
197
195
196
197
199
196
187
183
183
186
191
197
202
197
184
176
178
184
184
176
179
188
195
196
199
200
199
196
187
178
176
179
184
190
192
193
192
194
196
194
187
184
190
202
213
210
196
190
193
201
209
207
199
194
192
191
190
189
189
186
188
194
203
205
198
191
188
190
202
189
182
190
200
203
196
192
195
197
192
183
176
179
187
193
194
189
187
192
199
201
191
186
192
209
221
215
199
191
192
199
209
210
204
198
195
198
199
198
191
184
181
184
194
201
201
203
200
203
206
192
185
191
202
205
195
184
182
191
195
191
183
183
189
197
200
197
192
196
203
207
202
195
192
197
202
203
197
193
190
192
194
203
206
202
197
195
195
194
192
184
180
182
188
193
199
200
204
204
190
189
187
193
205
211
204
188
180
183
189
191
190
188
192
198
204
207
206
203
205
210
213
204
188
180
180
189
196
199
192
188
187
194
202
202
193
183
183
190
192
188
183
186
197
200
196
190
189
190
177
188
189
191
198
207
206
198
188
183
184
188
196
196
198
198
201
206
207
204
201
204
206
200
185
174
174
186
196
200
194
188
186
192
199
199
192
184
184
190
192
190
194
203
213
211
195
183
177
182
185
182
179
181
185
191
195
195
200
204
206
203
199
198
204
210
213
213
211
206
197
189
185
190
199
205
210
219
221
216
204
194
192
201
208
210
208
205
201
197
194
196
202
202
198
195
202
210
206
188
183
183
187
188
194
199
202
203
202
203
206
204
199
198
202
206
204
200
192
188
186
190
200
210
214
206
197
201
216
227
221
207
202
208
217
217
211
202
198
193
188
190
199
205
204
202
206
213
211
199
184
194
199
198
198
200
203
208
205
203
204
201
199
196
196
200
200
192
179
172
179
195
212
226
226
210
193
185
195
211
219
220
219
225
231
229
217
207
200
197
198
198
202
206
206
205
207
213
214
208
187
197
200
196
190
191
200
206
204
203
200
200
199
198
196
198
199
197
191
189
192
201
209
215
215
212
201
189
185
192
206
219
223
227
230
226
217
204
198
200
208
213
207
203
203
204
208
213
217
214
188
194
193
189
185
186
194
198
198
196
192
196
199
201
200
198
198
202
210
213
211
204
198
196
201
208
209
204
194
194
201
211
213
211
210
208
205
197
192
196
206
212
210
203
202
203
208
213
223
223
185
183
188
191
191
186
181
183
186
188
187
190
197
202
202
197
196
203
215
218
213
201
195
195
198
204
205
206
205
207
212
212
209
201
195
198
199
194
189
191
199
208
209
206
204
203
205
210
219
224
182
178
183
191
195
188
176
173
179
187
192
194
198
202
201
198
197
202
209
210
202
197
198
203
207
204
197
197
206
218
223
221
214
207
204
201
200
194
188
188
194
200
206
208
206
201
198
198
203
208
184
180
181
189
194
193
186
183
185
194
203
207
206
203
202
200
201
204
206
206
204
201
204
210
210
203
196
196
207
218
224
221
214
210
209
210
202
193
184
184
191
198
202
204
204
198
191
182
184
190
188
188
183
186
192
202
206
207
202
201
204
209
208
202
200
202
206
205
204
208
211
216
211
205
200
197
196
200
209
216
217
210
203
202
205
210
207
196
183
182
192
198
198
197
199
199
195
187
183
188
188
187
183
183
187
203
214
218
211
203
202
203
200
196
196
204
209
204
195
197
208
217
215
206
196
193
195
201
208
211
209
198
193
193
200
207
209
205
196
194
197
198
196
193
199
211
214
207
200
199
180
181
177
174
177
186
195
202
203
202
202
199
192
190
195
206
212
204
188
180
189
206
217
214
203
195
195
200
204
207
205
198
197
196
200
206
210
210
207
200
200
195
192
194
201
216
224
219
203
195
176
167
161
161
164
169
175
183
191
198
202
198
193
192
198
210
214
205
189
176
180
201
214
218
209
201
198
200
203
208
214
216
209
202
200
204
210
210
209
204
198
188
188
194
206
217
219
210
197
190
181
167
160
160
165
170
173
178
187
196
199
197
197
199
204
211
211
205
195
191
196
202
208
206
203
204
203
203
203
211
224
225
210
199
196
205
210
211
209
207
196
188
186
195
207
216
212
203
192
190
196
184
175
176
181
187
188
190
193
198
199
198
200
204
205
205
205
205
207
212
214
210
198
190
191
204
215
212
202
206
215
221
212
202
200
208
211
211
210
210
204
193
191
198
210
214
204
193
190
192
207
199
193
190
196
200
202
201
197
197
198
199
200
200
199
196
199
203
212
220
219
208
190
181
187
204
218
211
197
190
196
211
213
211
209
209
209
208
210
211
209
198
193
199
209
212
202
189
187
196
207
202
196
192
196
203
205
203
196
195
195
196
196
193
191
190
194
200
207
217
217
205
189
183
189
201
209
205
192
189
193
206
212
213
210
205
201
204
206
206
200
193
192
198
204
209
198
190
190
200
197
194
188
188
190
191
194
194
195
194
193
192
193
191
192
190
192
194
198
203
206
204
197
196
198
197
193
188
188
196
202
206
209
208
206
202
201
204
204
199
192
189
190
197
200
199
194
190
195
202
187
185
186
188
188
181
178
183
196
202
200
194
192
195
198
193
191
188
189
194
202
204
209
213
210
199
186
176
185
198
206
207
206
205
204
205
207
209
206
197
191
189
192
197
196
192
188
188
191
200
185
187
186
188
186
179
175
181
197
211
211
205
199
199
201
194
188
183
186
193
201
203
207
212
212
205
195
185
185
191
198
203
204
205
205
206
209
210
207
198
193
189
192
194
194
191
190
191
195
200
192
190
187
184
181
178
178
182
193
205
210
207
202
200
198
191
182
179
186
197
204
200
195
197
203
209
206
197
187
187
191
200
204
205
202
203
206
210
212
208
196
188
184
187
191
193
196
200
204
201
189
187
180
175
175
177
182
184
186
188
194
195
195
193
192
189
180
177
187
201
210
201
187
184
196
208
207
196
188
188
198
205
202
193
189
190
199
210
217
214
203
186
179
181
189
194
196
196
201
199
171
170
177
176
178
179
185
187
186
181
182
183
186
188
191
188
181
179
187
201
210
206
189
184
193
204
203
193
186
192
202
206
199
188
179
182
193
206
216
212
199
184
178
180
186
191
191
192
193
193
161
167
179
187
189
190
193
196
194
188
186
185
188
192
194
193
188
182
184
196
205
202
190
185
192
200
204
198
192
193
197
199
198
192
187
184
190
199
204
199
188
181
180
183
187
190
189
188
188
195
179
184
191
196
198
201
202
201
199
195
197
199
200
200
195
190
185
181
181
185
192
193
186
182
185
194
205
208
204
197
190
190
192
198
196
187
188
197
205
200
191
183
183
189
194
195
191
187
185
190
201
197
192
193
197
198
199
194
193
196
204
210
210
202
191
183
182
183
181
183
183
183
180
181
184
192
201
205
205
199
193
190
192
196
190
185
186
197
206
207
198
187
186
193
201
200
195
187
182
185
200
190
183
186
193
194
187
181
181
194
208
212
205
190
181
181
184
189
192
190
186
182
183
187
192
197
198
195
194
193
193
197
192
188
180
177
184
193
201
198
192
187
188
190
196
200
201
196
189
186
194
186
182
187
194
192
184
176
183
197
209
208
190
176
176
183
195
196
195
193
193
191
191
193
199
202
198
190
183
184
192
200
199
189
182
181
188
193
189
181
178
184
187
186
185
193
205
211
206
199
200
198
197
197
197
194
186
183
190
201
209
203
181
172
177
193
203
199
191
189
190
194
195
195
195
197
201
199
191
186
192
197
201
198
194
194
198
197
189
177
175
179
183
184
181
191
204
213
214
207
210
209
205
199
195
192
185
184
189
201
207
201
187
177
181
193
203
197
186
172
174
187
196
198
193
191
198
204
203
200
196
194
197
198
199
201
200
196
190
185
177
178
181
184
188
195
201
205
205
201
197
194
190
186
185
184
184
185
192
199
201
199
190
180
179
183
190
194
186
172
171
182
196
200
194
187
191
203
212
212
201
192
192
196
203
202
198
190
187
188
190
189
186
187
192
195
197
194
192
189
179
170
169
174
181
186
190
197
199
197
191
190
186
184
177
175
180
191
194
189
187
187
194
198
193
189
192
201
209
209
201
195
193
200
206
204
196
185
180
187
201
206
200
192
189
190
195
194
191
188
185
172
169
174
185
194
202
205
199
191
187
188
190
190
185
184
186
193
198
200
198
194
192
188
187
189
195
198
201
198
193
192
194
201
206
205
198
189
183
188
201
211
207
195
188
188
194
197
195
194
206
197
187
185
190
200
205
202
190
183
183
194
201
200
197
197
196
196
197
196
193
190
188
185
185
187
191
192
194
192
188
187
190
197
205
206
200
192
190
192
200
201
199
192
187
187
192
193
193
191
209
203
194
190
193
200
200
193
182
177
181
191
198
197
194
191
189
191
195
191
188
185
187
193
195
189
180
178
183
188
185
178
181
194
206
206
195
185
188
195
199
193
182
179
182
188
188
184
179
177
194
192
192
187
191
192
191
188
184
180
178
181
189
192
187
178
176
183
196
200
193
186
190
199
202
193
178
173
180
189
186
181
183
197
209
208
192
176
176
190
199
193
179
171
177
185
185
176
169
173
185
183
188
191
191
190
190
191
191
185
180
179
187
193
191
182
175
184
198
207
201
193
192
199
203
197
187
183
187
193
196
195
194
201
209
211
199
180
176
187
200
201
193
183
182
186
184
177
173
187
182
184
188
194
198
196
197
198
199
193
185
181
186
197
201
197
188
188
195
202
201
196
192
195
199
198
194
188
188
194
201
205
200
199
204
210
208
195
185
190
199
204
200
197
194
192
188
181
183
194
184
188
189
194
201
202
202
198
198
196
189
183
182
187
197
200
198
193
190
192
192
190
188
186
189
192
189
184
185
195
203
202
193
189
196
205
206
199
193
193
198
203
204
203
199
191
186
183
186
185
189
192
188
186
192
197
193
185
184
189
191
184
173
171
176
189
197
198
196
190
184
180
180
185
183
179
172
176
188
201
205
192
180
181
190
199
200
195
192
192
195
200
205
204
197
188
183
186
188
187
194
195
186
181
183
190
189
180
178
183
190
188
179
170
171
184
198
208
208
195
184
179
183
189
184
172
165
177
197
204
199
183
173
178
187
193
192
187
184
187
191
200
206
204
195
183
184
191
195
194
198
198
189
181
183
192
195
189
181
184
189
195
193
189
186
192
204
212
209
196
185
184
194
201
194
181
177
185
194
194
187
183
182
185
188
188
189
189
187
185
191
197
204
201
194
190
194
199
201
197
202
202
195
187
185
190
197
196
191
185
186
194
199
200
201
201
202
203
198
191
186
187
194
199
199
199
198
197
190
183
178
184
192
195
193
190
193
196
195
191
190
191
192
194
195
200
208
211
206
197
201
204
199
191
184
179
183
187
189
186
184
186
194
198
199
193
188
188
188
187
185
183
187
195
200
206
210
206
198
188
183
186
193
199
199
197
197
199
199
194
192
186
186
189
195
202
206
208
206
199
185
189
193
192
185
176
175
180
185
184
182
182
184
186
185
182
181
186
189
189
186
184
189
196
199
198
199
202
206
202
195
186
184
187
193
195
197
196
192
188
192
190
189
189
194
193
190
189
191
194
173
174
183
193
194
190
185
182
184
184
181
180
180
180
180
179
186
196
199
197
192
192
197
199
195
191
192
199
204
205
199
189
181
174
179
193
200
197
189
184
188
192
191
192
195
192
181
178
180
188
184
179
184
196
203
201
195
189
186
184
181
177
176
177
180
185
192
198
202
199
198
198
196
193
190
191
197
200
198
195
195
192
183
177
180
193
203
205
194
184
181
183
187
192
199
200
193
187
186
190
210
200
193
194
199
200
195
192
187
185
180
175
174
177
180
187
190
191
191
195
199
196
188
183
185
196
202
199
192
188
191
193
194
193
193
197
203
204
196
185
180
178
184
192
198
199
195
194
198
200
218
213
200
192
189
192
192
188
185
183
181
178
176
179
179
178
178
182
187
193
196
193
187
184
187
195
198
196
189
188
189
190
192
196
196
197
192
188
185
185
181
182
191
199
200
188
178
181
194
201
202
212
206
193
190
193
194
187
180
178
181
186
186
183
177
175
178
184
192
196
199
201
199
197
191
191
189
192
190
188
186
185
187
192
194
188
180
178
179
183
182
186
200
211
208
189
169
164
176
188
191
209
207
196
191
194
192
185
177
177
184
192
194
189
180
177
182
194
199
198
197
200
206
204
194
188
186
190
191
188
182
181
184
190
191
188
181
181
182
182
179
184
197
211
212
199
174
163
165
174
198
192
191
192
190
185
183
185
191
199
202
202
200
203
206
207
205
202
202
200
197
199
206
213
211
204
205
215
221
218
207
198
202
211
216
215
211
213
214
209
204
199
199
196
190
190
200
208
206
190
189
190
191
199
199
196
192
193
195
198
200
200
199
199
203
205
203
201
197
191
190
196
214
227
225
211
199
199
212
217
213
206
201
209
217
217
209
199
194
193
192
193
196
197
197
197
206
210
207
190
180
190
201
207
207
203
200
203
203
206
208
207
202
197
194
196
199
198
194
190
190
199
211
228
231
217
201
191
197
210
217
215
211
210
216
217
210
200
192
191
190
191
193
196
200
203
208
210
207
200
179
193
201
203
199
199
198
201
200
202
210
214
208
197
190
190
196
199
201
203
206
203
207
213
220
222
213
199
195
205
217
223
216
207
209
212
215
211
205
200
197
195
196
198
205
209
207
206
207
207
188
197
200
196
191
187
189
187
185
190
201
208
207
198
191
192
196
201
209
214
212
206
200
200
211
222
222
213
204
205
214
220
213
201
196
202
213
214
207
203
202
201
203
204
208
210
209
202
205
208
194
197
200
195
189
181
176
173
178
187
196
199
198
198
197
196
197
203
211
216
212
205
199
198
205
211
211
209
203
203
212
218
213
202
194
197
206
208
204
200
204
209
210
206
206
208
212
211
208
207
193
192
190
189
181
174
167
169
181
194
200
199
196
198
199
198
199
203
210
213
208
203
202
204
204
202
197
196
203
208
216
220
217
208
203
202
201
197
191
194
203
214
216
210
206
205
207
204
202
204
196
186
181
177
175
173
175
180
190
198
203
202
199
198
198
199
201
204
207
209
205
204
206
208
207
201
193
195
204
219
226
222
215
208
207
207
203
192
180
183
200
214
219
215
208
204
198
189
185
194
200
193
185
178
180
188
197
201
201
200
203
205
204
197
196
200
203
203
202
202
205
207
212
217
217
207
197
196
206
219
221
212
202
199
204
209
208
197
182
183
200
213
216
213
208
207
200
187
180
190
199
196
188
178
179
190
204
208
205
201
201
202
197
190
190
199
205
202
196
192
195
204
214
224
227
218
204
197
196
200
199
199
194
198
203
208
209
205
197
196
202
209
208
201
202
209
213
206
194
188
189
184
172
161
158
169
186
196
197
195
196
192
186
178
182
197
206
204
191
182
182
193
209
220
224
219
210
199
190
184
187
197
201
207
204
205
207
209
207
203
202
203
199
194
198
207
217
216
196
181
188
177
158
146
143
154
169
181
190
193
192
188
180
179
184
199
209
208
195
182
182
189
196
204
207
214
210
199
187
184
195
207
211
206
200
199
204
209
210
206
198
195
194
195
201
207
212
205
190
171
198
180
164
156
157
167
176
188
193
194
192
189
189
190
195
205
213
210
202
191
188
189
190
189
194
203
205
197
185
186
204
214
208
195
191
195
205
210
209
202
190
185
186
197
206
207
202
194
183
175
202
191
181
177
180
188
192
197
200
201
199
199
199
198
202
207
212
211
205
197
193
190
188
183
187
198
202
195
182
184
198
206
201
192
195
205
213
213
206
197
183
178
181
193
203
204
195
182
178
180
202
198
193
189
193
198
200
200
200
202
206
207
203
198
195
198
207
210
203
195
189
188
188
185
189
199
203
195
184
180
190
202
207
207
211
214
211
207
203
198
191
184
181
188
198
201
192
181
178
184
201
201
199
193
194
193
195
194
194
197
202
205
203
195
189
192
204
208
203
193
186
187
191
191
192
198
202
196
188
184
191
205
216
222
219
208
196
192
201
208
206
197
185
184
196
204
206
197
190
185
195
197
194
191
186
183
184
187
191
197
199
199
197
191
187
190
199
206
203
197
193
192
192
192
195
197
194
192
191
197
204
211
216
217
208
199
188
192
204
214
215
199
187
188
198
208
212
206
196
186
183
183
183
183
181
173
170
178
190
200
199
194
186
185
188
189
194
201
205
210
208
200
191
192
197
198
191
186
190
201
211
211
206
202
202
200
200
204
207
207
202
195
188
191
198
205
202
193
189
187
181
174
170
174
176
172
168
177
192
203
200
190
180
181
187
192
192
196
202
210
208
196
186
186
196
200
195
188
190
198
205
207
204
201
201
203
207
209
205
196
190
185
185
189
196
199
196
188
188
191
191
183
174
172
176
177
178
181
191
199
197
188
180
187
195
199
196
191
195
203
202
190
181
182
194
204
203
197
190
194
201
204
205
202
201
200
201
201
203
197
193
186
182
185
192
196
196
192
189
192
196
193
187
184
184
186
187
185
187
187
190
188
191
195
205
204
195
187
187
195
199
191
181
180
192
205
207
198
190
190
199
206
206
201
191
188
189
198
204
207
201
189
184
186
193
195
194
191
188
183
182
185
188
187
186
186
188
186
183
178
180
186
193
200
204
201
192
185
185
192
197
192
184
181
192
204
206
197
187
188
197
204
202
197
187
183
189
196
205
203
196
187
186
191
195
193
187
185
184
178
174
175
186
187
184
182
185
186
183
179
178
184
192
195
196
191
187
184
185
189
195
192
184
181
187
198
202
199
192
187
187
193
196
196
192
189
189
193
192
185
176
177
184
193
197
193
188
185
184
185
191
188
187
187
185
183
184
187
190
190
188
187
191
191
188
185
185
184
185
188
192
191
187
183
185
193
198
200
199
191
181
180
189
198
200
193
188
189
190
186
178
176
181
190
197
197
194
188
191
201
211
202
195
191
187
185
184
186
192
195
197
197
194
192
189
187
186
185
186
187
191
193
194
195
194
193
197
196
198
194
187
183
187
194
196
190
186
189
198
200
193
186
181
186
194
198
196
191
194
205
207
195
190
189
191
192
187
184
184
190
196
199
194
191
191
192
193
189
188
189
191
192
196
201
208
206
198
190
187
190
195
197
194
190
184
182
186
192
199
201
197
192
187
187
190
193
193
190
194
203
196
187
184
189
195
196
191
185
181
186
191
191
186
182
184
191
196
195
194
193
192
190
191
196
203
208
200
190
178
179
189
202
202
192
182
183
189
194
196
194
195
196
199
195
189
187
190
192
196
201
195
189
188
192
196
198
195
189
187
193
195
192
179
174
178
189
197
202
199
195
194
192
191
187
191
196
199
193
178
172
177
194
202
200
193
192
197
200
200
196
195
197
201
198
194
191
193
196
199
200
192
192
190
192
192
191
188
191
196
205
208
199
185
177
180
193
205
206
201
193
193
199
201
196
187
183
190
194
188
182
178
187
200
204
201
200
199
198
200
198
197
194
192
195
197
198
199
199
200
199
183
182
180
183
183
183
186
191
199
206
206
201
191
182
183
190
201
206
202
192
191
200
209
202
190
183
185
194
196
196
192
193
200
205
205
202
195
190
189
195
197
194
187
185
192
197
197
197
197
196
178
167
166
172
182
187
192
197
197
194
189
189
188
184
177
178
186
200
203
196
190
190
195
195
191
189
193
197
197
195
195
198
202
204
204
198
189
179
175
184
197
204
195
185
181
187
193
194
192
192
186
167
161
169
183
195
201
201
195
185
180
183
187
184
175
172
181
194
200
196
190
184
183
185
187
191
197
198
195
191
190
194
201
201
198
193
186
179
175
185
198
208
201
190
184
187
192
194
191
189
189
175
166
173
186
195
197
193
189
185
187
191
191
189
185
184
186
189
194
192
190
186
185
185
188
191
192
193
191
189
185
187
191
193
194
190
188
189
189
191
195
198
197
191
190
192
196
194
187
182
182
176
177
183
191
193
187
182
181
186
193
195
196
195
195
193
188
183
183
185
188
189
191
197
196
189
182
179
188
194
191
183
181
190
198
200
195
193
191
192
194
191
186
181
179
182
186
190
184
179
179
177
185
191
193
189
184
180
182
187
186
186
188
190
190
186
175
175
182
189
191
192
193
198
198
191
181
181
187
195
190
183
182
193
206
210
206
196
189
190
194
194
190
178
167
168
175
181
180
181
187
187
191
194
194
190
189
191
192
189
183
177
179
184
182
176
172
179
193
199
201
196
195
196
197
196
192
190
185
185
184
188
194
200
207
211
207
197
187
187
194
198
196
185
178
179
179
176
175
184
192
189
190
190
188
187
189
194
196
192
182
179
180
184
182
181
186
197
205
206
205
199
198
198
199
200
198
189
177
171
179
195
204
199
195
194
191
187
183
185
191
194
196
195
199
199
191
179
176
184
185
184
184
185
186
186
184
183
184
184
184
186
185
183
184
188
200
211
211
203
194
193
198
203
203
200
191
178
170
174
189
204
202
193
181
173
171
174
180
185
188
189
195
200
203
201
190
182
181
185
182
185
184
185
191
190
183
175
172
176
182
184
182
178
176
183
193
203
201
192
183
185
195
203
203
193
180
177
186
196
204
202
194
185
178
171
173
179
186
189
188
192
198
201
198
185
177
180
193
200
190
194
191
193
196
197
191
183
174
175
180
182
177
172
168
172
181
189
192
188
182
186
196
203
199
185
179
188
200
208
206
194
186
181
181
184
191
197
196
192
190
195
202
203
194
175
165
175
195
209
200
203
198
196
197
198
198
194
186
179
180
183
182
179
178
180
185
192
193
190
188
193
201
202
195
184
185
194
201
198
192
185
185
186
186
188
196
201
199
189
188
193
202
202
195
181
171
174
188
201
203
203
197
188
186
189
193
195
186
180
178
183
191
193
194
197
202
205
202
196
192
192
196
198
193
188
190
194
193
186
182
183
189
192
190
186
187
187
186
185
187
191
196
198
195
196
192
191
188
189
200
200
193
185
180
182
185
188
183
178
178
184
195
200
201
199
200
203
203
199
190
185
187
194
195
192
190
192
194
190
185
185
189
194
192
186
175
171
176
186
193
194
191
190
193
200
206
204
194
189
196
196
193
189
185
186
186
185
180
179
182
189
199
201
198
190
188
189
192
190
186
184
188
197
198
192
185
188
195
200
193
186
184
187
191
189
179
173
177
187
198
198
190
186
191
197
197
192
190
190
193
193
195
194
195
195
189
183
180
183
192
199
201
200
195
187
183
183
186
187
187
189
196
202
198
188
181
183
191
193
188
178
171
175
185
191
193
189
184
184
191
192
188
187
193
195
190
181
181
189
195
194
194
197
200
199
193
185
184
187
195
199
199
197
194
190
188
188
190
192
194
195
195
193
188
183
181
179
179
177
173
169
167
169
177
190
200
199
187
179
177
182
184
190
197
198
188
181
183
191
204
205
200
196
194
195
193
191
193
193
190
190
189
192
191
189
186
188
192
196
197
193
188
184
184
184
183
179
175
174
173
170
169
170
178
188
195
193
185
177
176
180
185
196
201
197
185
181
187
194
212
218
207
192
180
184
192
199
200
196
190
184
185
186
182
176
174
179
189
196
194
189
186
187
190
192
186
180
176
177
179
177
177
179
183
185
184
184
185
189
189
189
197
203
203
192
180
180
189
194
210
220
208
189
175
179
187
193
197
194
191
187
184
183
179
174
173
180
189
194
193
191
194
199
202
196
187
181
176
176
176
176
178
182
183
183
180
182
189
193
191
192
199
207
204
191
182
184
193
196
204
210
203
190
181
181
183
182
182
187
192
195
189
182
178
175
179
185
191
193
192
195
202
205
204
196
188
182
173
163
159
165
176
182
182
180
180
185
192
193
187
183
184
195
200
198
193
187
190
191
192
195
203
211
211
200
186
181
183
189
192
193
194
194
195
195
196
201
206
206
206
212
224
227
220
210
211
218
221
216
209
209
219
226
219
211
203
202
206
208
204
200
198
196
195
198
203
203
196
187
198
191
191
195
197
192
189
189
191
190
189
188
189
191
197
197
200
204
207
207
204
205
213
217
215
208
206
209
212
212
210
208
208
209
204
197
194
195
198
203
201
197
194
191
192
195
202
198
186
181
197
191
187
187
186
189
193
199
202
202
201
198
198
200
204
204
203
206
211
214
211
203
200
202
207
206
202
197
201
209
213
211
200
190
187
191
195
201
204
204
200
193
191
192
195
197
192
186
186
191
193
192
190
187
186
190
194
196
196
200
206
207
203
200
202
203
202
200
205
211
210
203
196
196
206
208
203
197
197
207
215
217
203
186
183
192
206
216
218
209
199
191
192
200
207
204
193
185
189
202
188
195
198
196
194
191
188
183
185
192
203
205
198
191
190
198
200
198
194
197
202
203
200
202
208
210
205
197
193
202
212
214
205
195
191
201
217
227
222
209
199
194
195
205
215
216
208
199
201
205
185
195
200
199
196
189
184
182
188
199
204
201
190
186
190
194
196
193
193
196
202
207
211
211
208
207
201
196
190
190
194
202
203
200
199
206
219
226
220
209
201
200
200
206
213
219
221
215
208
204
185
186
190
190
188
183
181
186
197
205
203
195
189
189
194
194
194
193
194
200
206
212
215
212
207
201
199
197
194
188
189
198
202
201
199
205
214
219
211
206
208
212
210
209
210
213
217
210
204
197
194
188
185
181
179
179
181
185
190
192
191
191
190
195
197
195
192
191
195
202
204
205
209
210
208
203
201
199
199
199
198
201
203
201
199
200
205
207
204
204
214
223
222
217
210
209
205
199
190
192
206
199
197
190
188
186
184
181
179
180
185
192
195
196
195
193
191
191
195
199
199
198
200
207
212
207
199
197
199
201
204
205
204
202
201
201
204
204
202
202
211
222
223
218
212
208
202
192
186
191
206
208
206
197
186
183
181
179
179
181
189
194
195
188
185
188
192
195
196
198
197
194
196
203
212
210
204
196
198
197
198
200
204
205
202
202
205
205
203
200
204
209
213
209
205
206
206
203
192
187
195
197
193
181
168
166
170
179
184
190
191
191
185
175
173
185
194
200
205
204
198
194
191
196
206
212
213
209
198
193
192
198
203
207
201
199
202
206
205
201
199
202
204
197
188
188
199
201
192
177
193
194
184
171
161
162
174
188
194
193
190
185
179
176
175
185
196
202
205
203
198
191
184
181
191
209
218
213
199
190
196
207
210
207
195
189
190
197
201
199
198
198
200
194
184
182
192
197
187
170
200
196
189
183
179
183
190
198
199
194
188
185
185
184
186
190
197
201
201
196
193
186
180
175
185
197
206
200
187
188
201
213
211
203
194
191
193
194
196
196
193
194
195
194
190
191
193
195
186
175
198
198
196
197
198
199
198
198
195
190
188
187
189
189
192
194
200
201
196
188
182
182
184
185
189
196
195
189
184
186
197
203
201
198
202
210
215
210
200
188
182
182
187
191
194
194
195
192
189
189
188
195
200
201
201
198
195
191
189
188
188
190
190
188
190
193
204
209
199
180
170
178
192
202
202
199
196
192
189
187
189
189
192
197
210
220
227
219
203
189
178
176
179
182
189
193
194
196
194
193
187
198
203
205
200
192
188
186
186
185
187
190
192
188
184
190
206
214
202
179
166
176
193
205
205
203
201
200
194
191
188
191
195
203
210
208
205
200
198
195
191
182
176
174
183
192
204
207
203
192
193
203
210
208
199
190
183
184
187
187
188
192
197
190
185
187
199
209
203
190
183
185
192
196
200
201
203
198
193
193
195
201
204
206
205
197
186
185
194
202
203
190
175
171
181
194
205
205
196
177
192
196
201
204
196
187
181
186
191
191
188
190
192
190
186
184
189
195
202
210
210
203
192
186
190
197
198
196
192
195
199
202
202
204
202
199
193
192
196
202
202
191
178
175
186
197
197
186
175
168
191
185
181
185
191
188
186
192
196
195
185
176
176
183
189
191
189
190
198
213
217
207
190
183
188
194
195
197
197
202
201
200
198
198
200
201
197
196
195
197
196
191
184
185
196
201
198
183
170
172
194
185
178
182
189
192
196
198
200
195
180
167
166
181
200
207
201
196
193
199
200
190
183
180
186
193
196
199
202
207
206
201
196
193
190
188
186
184
189
195
197
197
194
196
201
205
202
193
184
182
204
205
200
197
198
197
199
198
197
192
184
176
177
191
206
216
211
196
187
182
180
176
173
176
184
191
194
195
195
201
205
205
199
192
186
179
175
178
187
195
200
199
198
198
201
201
198
193
185
181
209
217
215
209
199
196
191
188
185
184
184
185
186
192
200
203
200
193
184
177
176
174
173
175
182
190
193
192
187
188
195
201
199
193
186
183
183
186
190
195
197
193
193
197
197
192
186
182
182
180
210
209
206
201
193
187
182
179
180
179
183
186
187
186
186
185
188
192
188
186
185
185
183
179
184
189
192
191
184
180
179
183
187
191
192
192
191
191
192
192
189
188
188
191
193
192
187
183
182
184
204
196
191
188
184
182
180
181
185
187
184
184
185
182
179
181
187
195
200
200
199
198
196
192
188
189
190
192
190
182
171
169
177
189
196
196
193
189
190
188
188
189
185
188
192
196
197
194
193
197
195
191
192
188
182
180
183
189
193
191
184
181
180
184
189
190
193
196
200
202
202
203
199
197
194
190
189
192
194
191
183
179
182
190
194
193
191
187
189
189
191
190
189
189
191
196
195
195
194
200
191
191
193
190
185
184
189
191
187
179
171
170
176
184
191
194
194
193
189
190
192
195
198
199
198
195
191
192
195
198
202
199
194
190
189
191
194
194
194
193
194
194
194
192
189
183
180
181
189
197
196
192
190
187
186
190
194
190
180
167
163
168
175
178
180
181
182
185
186
185
182
183
189
196
200
200
195
190
186
190
198
205
202
193
186
190
200
205
204
199
198
200
201
197
188
178
169
169
176
190
202
189
182
180
185
193
198
195
187
182
179
182
181
175
168
170
178
187
189
187
183
183
189
194
197
197
192
187
176
174
182
195
203
198
193
194
201
206
209
209
210
206
205
199
193
188
177
172
175
185
197
185
179
180
185
193
199
202
204
204
204
199
192
182
177
180
192
200
199
192
193
196
200
197
188
185
187
186
178
173
177
189
200
203
202
201
199
199
201
206
209
204
198
195
195
194
187
179
180
187
190
187
186
190
192
195
199
204
206
205
203
201
198
194
193
194
201
202
198
192
192
197
199
196
187
184
189
192
189
185
187
194
200
204
205
205
200
194
191
193
197
196
190
185
184
185
184
183
185
193
191
189
191
191
195
197
201
200
193
183
179
186
195
200
196
191
191
194
195
190
185
182
184
187
190
195
200
197
189
186
190
197
202
201
198
201
201
197
187
186
193
196
191
180
172
174
178
184
188
194
186
181
181
186
191
196
198
194
184
172
169
181
190
193
187
180
180
186
192
189
185
180
181
187
195
201
201
191
178
175
181
194
201
200
195
198
203
201
193
188
191
198
199
190
185
186
190
190
189
190
174
167
168
178
187
191
192
189
186
184
187
190
192
190
185
182
181
183
189
190
190
191
195
200
199
196
190
181
176
176
181
191
199
202
201
200
203
203
198
191
191
196
199
200
199
200
201
198
191
189
172
166
168
182
192
192
185
182
188
199
205
203
197
194
194
191
185
179
179
184
191
198
203
203
198
189
183
183
190
196
196
195
197
202
204
203
202
202
198
193
192
194
197
194
188
187
194
197
196
193
184
180
183
193
200
197
188
185
190
201
206
202
197
197
199
194
185
175
175
182
190
195
194
192
188
187
189
195
201
204
201
197
195
198
199
202
201
200
197
194
194
194
194
183
171
169
181
191
195
197
193
189
190
194
196
192
190
191
197
200
197
191
189
189
190
190
184
181
183
187
193
191
186
178
176
184
192
198
191
184
178
182
191
196
195
195
194
195
195
196
195
193
191
183
178
180
184
185
187
195
190
187
187
187
184
182
184
192
196
196
189
188
187
186
187
190
195
200
198
190
190
191
190
181
178
184
191
189
175
160
160
176
192
196
191
180
177
181
188
192
191
187
185
189
197
201
195
189
186
195
181
181
184
185
184
181
179
182
185
185
185
189
193
193
189
191
202
208
201
186
181
189
196
198
192
189
187
186
175
169
176
189
199
195
187
173
166
169
179
184
187
183
184
189
198
200
194
191
193
199
181
182
188
196
194
189
182
180
181
183
183
190
200
202
197
190
191
192
189
182
177
185
196
203
204
198
191
190
191
194
199
202
199
193
185
174
172
178
181
185
187
187
187
188
188
184
184
189
198
205
187
186
193
200
204
199
192
191
190
186
180
182
191
199
196
181
169
168
176
184
185
190
196
201
202
198
195
199
202
204
203
199
194
188
186
188
193
196
194
188
187
188
187
185
181
177
176
180
192
201
186
186
190
194
196
194
193
197
201
196
182
173
175
186
188
182
173
171
180
191
194
198
197
196
195
191
192
196
199
195
190
188
188
188
189
191
197
199
194
186
184
182
182
180
179
179
180
179
183
190
181
178
179
184
185
186
188
194
199
196
183
174
171
178
185
193
195
196
198
200
197
195
194
190
185
180
180
185
187
186
181
181
186
190
192
190
188
184
183
185
186
183
179
176
176
181
185
186
184
186
184
184
183
185
186
187
188
190
186
184
183
182
184
185
191
196
205
212
212
203
195
187
184
186
184
178
172
176
184
189
185
182
183
189
193
189
181
174
179
189
198
198
189
177
175
181
190
192
190
187
197
200
197
192
192
196
197
190
180
177
184
194
200
199
196
194
196
199
200
197
190
183
185
187
186
180
174
176
185
189
186
179
178
186
192
191
183
178
183
196
207
204
192
182
179
186
193
191
188
185
201
207
200
193
192
198
199
192
181
181
188
201
206
205
200
192
185
180
182
185
186
189
187
188
186
181
177
178
184
183
177
174
177
185
192
191
191
190
195
199
202
195
186
184
192
197
193
186
183
187
198
196
192
186
188
196
196
193
187
191
196
203
205
205
199
193
185
176
176
182
187
191
189
188
186
183
179
180
183
180
175
175
177
183
188
190
194
199
199
198
192
185
182
187
196
197
189
181
183
190
196
195
190
189
190
194
196
197
202
203
203
202
202
202
199
193
186
184
187
191
191
187
188
192
191
187
182
183
188
190
187
181
178
181
186
189
191
193
196
196
193
186
184
188
195
193
184
178
184
191
200
204
201
193
189
189
194
205
214
213
204
197
197
199
197
190
187
189
198
198
191
185
188
197
201
193
185
183
191
199
197
185
180
180
187
192
191
187
191
196
195
190
184
186
193
194
190
190
191
188
203
207
201
190
177
176
184
198
212
214
203
191
187
194
194
188
186
189
197
196
190
184
187
198
201
194
185
181
186
192
191
183
182
185
192
196
193
191
192
196
194
188
179
182
191
201
212
214
209
197
201
195
188
180
173
173
176
184
197
205
200
188
180
182
187
187
186
188
190
193
190
188
192
198
198
193
186
182
176
170
170
177
184
191
193
194
192
192
193
194
189
181
174
178
189
201
215
219
215
205
170
178
190
203
207
200
188
180
177
181
184
186
186
185
186
190
194
203
206
205
205
210
220
221
217
215
216
220
219
212
210
214
222
223
214
200
189
185
186
191
196
200
202
202
203
204
206
200
187
179
185
180
180
188
195
196
191
190
189
190
189
189
189
189
187
186
188
198
204
206
204
206
206
205
202
206
212
215
213
209
209
213
220
214
202
194
192
197
203
205
202
199
197
193
192
198
204
198
188
185
200
188
179
178
184
191
195
201
202
200
198
194
197
203
205
200
194
196
202
208
209
202
196
190
190
196
203
206
206
206
210
214
213
206
197
196
202
213
218
214
204
198
196
195
195
194
192
190
191
197
197
190
182
179
183
189
191
193
196
201
203
196
195
201
212
216
207
199
198
204
207
199
191
190
193
200
199
194
196
201
208
212
208
205
200
200
205
211
213
209
200
196
197
203
207
203
196
194
201
207
185
187
187
188
190
189
185
182
188
199
204
196
185
187
199
213
215
205
197
194
194
196
193
199
204
202
197
192
191
194
197
201
204
206
205
205
206
207
206
201
197
193
196
206
216
218
214
212
211
212
177
184
191
198
199
196
189
187
191
202
205
196
185
180
189
198
205
202
196
192
193
199
206
206
203
199
197
195
194
192
190
193
202
206
208
208
212
216
215
207
200
196
197
205
216
221
224
219
211
202
180
184
191
197
199
197
196
199
199
200
197
195
193
191
190
189
191
193
197
195
199
202
209
208
200
197
200
209
206
196
187
192
201
205
203
207
218
227
226
218
211
202
200
199
205
213
217
214
206
196
189
189
193
196
196
194
192
192
191
187
186
192
197
200
194
187
183
189
199
204
203
200
199
198
199
201
209
212
208
198
190
194
202
203
199
198
207
218
223
218
215
210
201
194
193
200
206
207
203
199
199
199
202
200
194
189
180
176
173
176
186
193
198
199
194
189
185
191
203
211
206
196
187
192
199
206
209
208
206
200
195
198
204
204
199
196
199
206
214
215
214
211
204
197
195
199
204
202
203
203
202
206
210
205
192
177
165
164
169
178
189
194
194
193
191
190
190
196
207
218
214
199
187
188
197
203
204
203
205
204
201
200
203
204
200
198
203
211
215
212
209
208
206
204
202
200
201
199
198
196
194
202
206
202
187
170
162
168
179
189
194
193
190
187
188
189
192
198
208
216
215
203
192
188
194
198
202
205
206
208
206
202
202
201
199
200
208
218
218
209
202
202
206
204
194
189
194
195
193
187
184
192
199
201
188
177
174
183
192
195
194
192
190
189
187
188
191
194
200
204
205
201
193
190
191
198
203
204
204
207
212
211
209
203
199
200
204
209
208
204
199
202
206
198
188
184
191
198
193
183
183
190
199
204
202
194
190
188
191
192
191
191
192
192
189
188
188
190
190
189
190
190
190
189
192
199
202
199
200
206
216
224
223
216
210
203
199
196
195
194
199
205
206
200
192
192
201
207
198
190
184
191
201
208
209
202
193
185
180
180
186
188
190
191
190
190
193
196
195
192
189
188
191
193
198
200
200
198
201
205
211
218
216
217
216
216
215
208
196
187
187
193
200
199
195
194
202
204
201
198
187
193
202
208
206
197
187
180
177
177
178
184
187
189
190
193
201
208
210
199
190
189
196
202
201
199
198
204
208
206
201
198
198
202
212
223
231
227
211
189
177
182
189
195
193
189
188
192
196
199
189
194
203
207
203
192
184
179
177
177
178
183
189
189
183
184
197
211
213
199
188
189
196
202
201
199
200
204
207
202
193
188
186
192
199
207
216
215
207
191
179
176
183
189
190
186
182
187
197
197
190
198
206
208
202
190
184
182
181
179
180
189
196
191
180
173
184
196
198
189
187
193
196
199
197
200
203
202
196
189
186
187
190
195
198
197
194
192
192
194
191
183
182
185
187
187
184
185
193
190
191
197
205
210
203
193
186
187
186
182
181
189
193
191
183
178
177
179
180
186
197
207
206
198
195
200
203
199
189
180
182
188
196
204
204
200
193
186
191
197
197
191
185
183
187
191
189
181
178
172
190
190
197
203
203
196
194
194
191
186
179
178
182
189
190
191
184
179
179
189
205
213
210
202
198
198
198
197
193
190
187
191
196
201
202
201
194
194
195
197
199
198
191
188
190
197
197
188
174
166
188
185
189
197
199
196
198
199
197
189
177
171
174
189
201
204
198
189
186
190
197
203
201
199
196
192
192
193
197
203
203
199
195
194
191
188
188
188
193
197
203
205
202
199
198
202
203
198
186
176
190
192
195
195
196
193
192
194
195
191
183
175
178
190
202
207
201
192
188
186
184
182
181
182
182
186
187
192
197
205
210
205
198
190
183
179
179
181
190
197
202
204
202
200
201
200
200
197
192
189
207
211
207
201
198
193
190
187
186
185
182
178
178
184
189
193
194
193
188
182
177
174
171
172
178
185
189
193
193
199
205
204
198
188
185
184
187
190
193
199
200
196
192
190
192
195
195
195
195
196
218
213
206
201
197
195
192
188
186
184
181
178
178
178
178
182
188
194
194
188
184
182
180
181
186
191
195
195
193
193
193
193
190
185
187
194
199
204
204
201
197
190
181
177
185
193
196
195
195
198
202
195
190
188
188
191
194
199
198
191
182
179
180
183
180
183
189
197
200
199
195
193
189
188
190
194
198
197
194
189
183
181
181
184
189
195
200
203
199
196
193
190
183
182
187
195
199
197
194
194
179
181
183
183
179
181
193
202
203
193
182
179
182
187
191
190
194
197
200
201
198
191
186
183
185
190
195
197
195
188
182
180
182
185
189
191
192
192
191
188
189
191
195
195
192
193
195
193
190
186
175
187
192
186
178
180
190
199
195
183
171
170
175
185
190
190
190
191
195
195
192
185
182
179
180
185
192
195
195
193
189
189
190
188
188
189
193
196
195
191
191
195
199
199
192
187
183
185
184
180
191
200
200
192
182
182
187
188
180
171
168
172
177
178
178
173
175
181
187
187
182
180
184
190
194
194
194
192
189
192
200
203
200
194
188
193
204
210
205
197
194
194
195
194
191
185
182
178
176
176
202
200
197
190
185
185
187
186
181
174
179
188
190
181
166
160
167
179
184
181
177
180
188
202
208
207
199
192
186
190
200
210
206
198
196
200
209
211
204
197
193
191
189
189
192
193
185
176
171
173
194
188
187
187
185
187
192
192
189
183
187
195
197
192
177
172
177
182
182
179
177
181
190
195
201
205
205
198
192
193
200
206
204
199
200
203
205
200
192
190
191
191
189
192
194
194
188
178
172
181
188
188
190
190
192
193
197
197
190
178
176
184
196
200
195
189
185
181
180
178
179
181
182
181
186
201
210
212
205
198
201
203
200
194
193
197
202
198
191
190
195
197
195
193
190
188
186
184
184
191
190
198
205
202
196
197
199
194
182
166
163
176
195
206
203
192
181
176
178
181
182
180
177
180
188
202
213
213
207
200
200
200
197
189
187
194
203
207
205
205
204
206
201
192
184
182
186
192
193
192
191
199
202
198
192
190
190
188
181
171
170
182
195
203
198
186
177
174
182
188
186
184
184
189
194
198
200
195
190
188
190
195
198
194
194
197
207
214
213
210
206
207
202
194
187
188
196
200
194
189
186
187
186
185
185
184
184
185
186
188
189
191
193
193
189
184
182
183
188
191
192
196
198
199
194
187
181
178
180
184
186
192
201
208
208
206
207
208
208
202
199
201
200
198
196
198
203
202
195
188
188
182
177
182
189
190
186
183
186
194
198
194
189
183
183
187
190
190
190
191
194
199
201
201
192
183
180
183
191
196
198
204
212
215
206
198
194
194
197
195
195
195
196
191
186
188
199
201
197
194
198
188
185
190
197
196
189
183
185
192
196
193
187
184
186
190
191
189
187
188
192
198
200
197
191
186
187
190
198
201
202
208
210
207
194
184
181
188
197
197
197
193
189
181
172
177
192
197
198
197
197
194
192
193
193
191
189
189
192
195
196
194
191
190
191
192
192
187
182
181
188
193
195
192
186
184
187
189
189
187
189
192
197
199
191
183
179
187
198
205
200
190
180
176
178
183
189
190
191
194
184
186
189
191
186
180
182
191
199
200
198
195
194
193
191
193
196
192
181
173
177
188
191
188
181
183
190
191
188
179
172
171
182
194
199
197
188
189
196
205
199
189
180
182
189
191
191
189
188
194
179
180
189
193
187
179
180
189
197
198
194
194
198
196
193
194
199
197
185
173
170
181
188
185
183
187
198
205
200
185
173
171
179
191
202
204
197
189
187
189
194
193
190
187
191
188
189
192
198
203
181
183
192
198
193
184
181
189
197
194
186
192
204
211
205
194
191
192
190
182
180
182
185
188
190
193
200
205
200
191
180
178
179
185
193
199
194
185
175
177
189
197
195
188
185
184
189
195
198
202
189
187
192
201
199
189
183
192
201
197
184
185
201
217
215
197
184
182
190
197
197
194
195
195
197
192
190
187
186
186
186
182
180
182
186
190
189
182
174
174
186
194
192
181
180
185
193
195
191
186
181
177
186
198
198
189
186
197
209
210
193
180
185
203
210
200
185
180
187
201
207
206
202
199
196
188
181
179
184
185
184
182
182
186
189
191
189
185
181
182
186
187
180
174
177
188
196
194
185
178
169
165
177
191
195
189
186
194
208
216
203
183
173
183
193
199
193
190
191
197
199
197
194
191
188
184
180
183
189
189
185
180
182
189
195
194
191
186
184
189
191
188
182
175
176
182
190
191
188
188
172
175
182
187
193
192
192
193
197
202
199
186
176
176
182
192
197
199
198
195
188
180
179
181
180
182
184
189
193
193
185
178
178
186
194
194
188
183
182
187
194
198
195
185
177
179
185
190
194
197
188
198
199
193
191
195
197
194
185
181
182
185
186
184
184
187
192
198
200
198
192
183
176
175
179
181
185
188
191
189
181
175
174
182
189
189
182
179
180
189
200
201
195
187
182
182
189
191
191
190
196
208
204
193
187
195
201
196
182
171
172
183
188
189
187
185
185
188
193
198
201
196
188
183
182
181
181
183
185
185
181
178
179
184
189
186
184
187
195
201
204
197
188
183
186
192
193
191
188
185
190
194
192
189
191
198
201
197
184
181
181
186
189
190
189
187
185
183
186
192
197
196
193
192
188
183
182
184
193
195
195
195
196
197
191
187
189
201
213
214
204
191
182
181
184
188
188
188
187
188
184
180
185
191
200
204
201
196
193
196
197
195
192
193
194
193
191
192
191
190
183
180
182
192
193
189
187
194
208
213
208
200
196
195
192
189
191
201
209
210
202
190
182
179
182
185
184
184
187
188
188
184
189
196
203
200
194
195
202
207
202
194
193
197
200
197
194
196
199
192
180
167
172
186
192
192
191
200
213
218
211
197
185
185
191
195
193
189
190
192
197
192
182
178
184
190
193
190
188
185
191
194
199
198
192
183
181
191
206
213
202
189
188
195
195
191
189
193
199
195
185
170
173
182
188
189
190
199
210
213
205
193
184
186
196
202
194
185
178
186
192
189
181
179
188
202
209
207
198
187
191
192
195
190
179
170
173
189
205
213
200
184
179
184
190
189
185
185
189
192
189
182
183
184
184
184
186
194
202
202
200
194
192
197
202
203
194
187
183
186
190
184
182
184
191
197
204
207
202
197
173
178
180
180
180
182
184
185
186
190
192
195
196
197
199
199
204
205
205
203
202
207
211
213
212
214
215
213
210
208
209
210
209
205
203
202
196
191
185
185
192
198
201
199
196
198
202
199
191
187
181
183
184
188
192
193
190
188
186
191
197
206
208
205
198
191
193
198
200
198
198
204
207
206
203
207
214
214
209
205
208
212
214
209
202
201
204
205
204
201
202
202
202
198
194
200
208
211
205
196
192
193
196
202
206
204
196
190
188
193
200
205
208
205
204
197
192
190
191
190
193
196
198
197
200
206
211
212
208
205
209
215
220
218
213
208
208
210
210
207
204
203
205
201
197
198
207
214
213
204
185
190
196
203
207
202
190
184
188
198
205
203
197
199
205
207
205
199
195
193
191
186
186
192
202
208
210
208
205
203
201
206
213
221
220
206
198
196
198
200
202
201
204
206
206
203
206
213
212
204
177
180
187
194
196
192
183
179
187
199
207
202
196
194
201
209
217
218
215
208
196
184
182
190
201
208
207
207
206
201
194
194
204
216
214
201
185
182
193
204
206
202
202
205
211
207
206
205
204
196
183
183
187
189
191
191
189
188
189
192
197
198
198
196
198
204
213
224
228
218
200
189
190
193
196
197
201
206
209
206
198
196
204
211
206
196
188
194
207
215
213
204
199
201
203
200
193
190
188
187
195
193
191
191
191
193
196
200
196
189
185
193
202
202
196
190
200
216
225
216
202
193
194
195
191
188
196
207
212
211
206
207
210
208
202
197
203
213
220
220
214
200
194
191
190
192
191
191
194
195
197
198
196
193
191
192
196
203
198
190
187
194
204
204
197
187
189
202
213
212
199
192
191
193
191
192
198
207
210
207
202
202
205
205
200
200
206
212
215
211
207
199
185
178
180
191
204
214
217
213
193
196
198
196
191
187
185
191
195
197
198
200
205
206
200
191
190
196
207
208
200
191
186
190
199
204
209
210
208
202
192
193
200
205
205
204
205
206
209
208
206
200
188
182
187
199
213
222
224
218
190
194
197
197
190
180
174
180
191
197
201
201
202
205
205
202
194
194
199
205
203
195
187
193
202
208
208
207
206
203
196
195
200
207
209
213
213
214
217
216
212
207
201
198
201
203
205
203
202
203
189
190
195
196
190
178
171
177
186
196
196
194
195
201
205
204
197
194
195
201
200
199
200
202
204
201
198
196
201
207
204
202
202
205
210
217
225
231
232
224
208
201
201
204
207
204
198
191
189
192
186
184
189
195
192
181
175
175
183
192
195
193
193
198
202
203
199
192
189
188
193
199
203
207
205
198
191
189
198
209
214
211
207
205
211
217
224
228
224
213
200
195
201
206
208
206
204
200
198
195
180
180
187
194
195
187
180
175
180
188
196
194
193
193
198
201
200
193
186
183
188
193
200
206
206
201
197
195
199
207
213
217
214
214
214
213
211
206
200
193
190
197
205
209
206
206
214
215
209
200
183
186
189
195
197
192
184
179
178
187
192
191
190
192
195
201
202
199
195
191
191
191
193
200
203
203
202
205
205
205
202
207
216
219
216
210
207
200
193
182
182
196
207
208
203
200
201
203
201
199
195
192
193
197
198
195
186
184
186
189
191
191
192
193
192
191
197
204
211
211
203
195
193
191
191
194
200
206
209
204
197
199
208
214
211
207
208
207
202
188
182
190
201
208
202
188
177
176
181
193
195
193
193
197
197
191
185
187
194
198
197
198
200
196
183
174
183
200
215
215
207
201
195
189
182
183
192
203
206
206
198
198
199
200
198
200
206
211
209
201
188
188
201
210
207
189
167
164
180
199
188
190
192
197
196
189
184
186
192
196
197
200
202
194
178
167
177
195
201
197
195
198
196
189
183
187
195
203
201
199
195
194
193
193
194
199
200
202
204
202
196
195
201
211
210
196
179
177
192
204
186
189
195
201
198
191
187
187
186
184
186
190
193
187
179
181
190
194
185
177
179
191
197
194
193
199
206
203
195
188
184
186
191
196
200
202
202
197
197
198
197
197
198
201
199
195
190
192
194
195
186
193
201
206
200
193
190
189
185
177
177
178
181
180
184
197
202
199
184
173
179
193
203
203
202
203
204
199
191
182
183
191
198
205
204
202
200
198
196
195
195
196
197
189
185
185
191
196
192
180
181
189
198
202
197
193
189
187
186
181
182
179
180
185
193
199
200
196
190
189
194
202
208
205
203
201
198
193
191
192
200
208
211
207
200
196
195
197
197
196
197
199
198
192
185
186
193
198
192
178
178
181
187
192
194
191
185
184
185
187
186
185
187
190
195
192
187
186
190
200
204
203
203
200
198
197
195
193
194
203
210
214
211
202
192
188
190
194
196
197
200
202
202
197
190
191
197
200
196
184
182
183
187
192
195
194
189
186
188
189
185
183
184
187
188
185
183
185
191
197
198
195
192
194
194
197
197
194
197
205
212
209
199
189
185
187
193
194
196
198
199
197
192
188
190
195
201
202
198
192
195
192
190
193
198
197
198
197
195
188
182
176
179
184
185
185
187
189
191
190
184
184
188
193
196
200
198
196
196
203
207
206
196
184
184
190
197
200
198
194
192
188
179
175
184
196
203
202
197
194
197
192
188
187
187
190
197
201
199
192
183
183
188
192
190
187
187
189
189
186
181
184
187
192
197
201
201
198
193
196
200
201
197
189
188
192
197
199
194
187
182
181
181
181
187
196
201
199
193
192
187
187
182
175
172
179
189
198
198
194
190
191
195
198
191
187
184
186
188
189
189
187
184
186
191
198
203
202
194
187
186
194
198
197
192
190
192
195
192
187
184
187
193
197
200
199
198
197
194
191
178
184
184
179
176
178
187
194
196
193
190
189
190
190
189
184
183
186
194
199
197
189
180
177
182
194
203
202
194
184
182
186
196
196
192
190
192
198
198
195
192
195
200
201
202
202
206
208
203
190
180
190
196
195
189
187
187
191
193
192
189
187
184
183
182
181
183
189
199
201
194
184
180
181
190
197
202
197
191
189
190
196
196
193
191
195
202
205
201
195
193
194
191
191
195
202
208
208
200
185
179
195
205
204
195
186
187
189
191
189
188
190
191
190
184
180
182
187
193
193
188
184
185
192
202
207
204
195
188
191
203
210
202
191
190
199
210
208
195
185
182
185
187
189
194
200
202
194
184
182
177
190
202
199
190
183
186
188
184
177
177
185
196
197
191
183
180
177
178
179
184
185
185
189
198
207
209
199
189
191
203
209
202
187
185
194
202
200
187
174
175
183
192
197
198
197
191
185
181
185
177
189
199
196
185
181
185
186
180
165
163
176
190
197
195
186
179
173
173
178
187
188
184
180
186
205
214
211
197
191
192
195
193
183
179
182
189
194
192
187
189
196
202
203
198
196
193
191
192
193
187
198
206
199
187
182
185
187
179
169
167
176
188
194
194
188
180
176
180
188
192
190
184
181
187
200
213
214
209
196
191
188
187
183
181
182
188
195
205
209
206
205
201
196
192
193
198
202
197
191
201
212
213
200
186
181
184
187
189
186
184
186
190
195
197
191
185
181
184
190
190
188
186
186
186
190
200
211
213
208
194
188
190
194
195
193
189
195
206
216
214
205
196
186
185
187
195
199
192
177
207
207
201
190
184
183
184
186
188
191
192
191
190
191
193
192
190
187
185
182
180
182
184
186
182
182
188
203
212
209
197
192
196
204
205
196
189
192
202
207
208
205
195
187
184
185
189
190
183
176
199
191
182
181
187
190
188
182
175
177
180
180
179
179
180
187
192
193
190
184
180
183
188
192
190
187
190
197
206
205
197
195
201
205
200
188
184
188
197
203
203
202
199
191
185
186
192
191
187
184
194
189
182
182
189
196
190
181
170
168
171
174
175
174
176
186
194
197
192
185
182
188
200
207
207
198
188
184
188
194
196
196
199
197
189
181
180
188
198
204
202
198
196
192
188
192
199
199
192
186
198
197
194
192
190
185
183
180
180
181
184
187
189
189
189
193
195
193
186
180
181
192
208
217
212
197
183
176
183
193
197
191
184
185
186
184
183
189
198
207
203
195
190
189
189
194
196
196
190
183
194
201
203
198
189
180
178
183
192
198
199
198
199
196
196
195
194
189
179
172
177
190
203
208
203
195
188
187
192
197
191
177
169
176
191
199
197
193
196
203
201
195
191
191
190
189
187
186
186
182
182
187
193
196
189
182
180
186
193
194
192
193
196
192
189
186
188
187
182
175
177
185
190
189
191
195
204
208
205
198
182
166
162
172
193
208
208
195
188
189
194
197
200
194
189
185
181
182
186
187
177
179
184
189
189
183
184
189
192
183
178
183
195
196
190
184
186
190
194
188
185
185
186
185
187
194
202
206
201
188
175
166
165
175
189
203
202
190
175
173
187
198
200
194
187
187
191
192
193
189
181
181
187
195
193
186
183
192
194
186
176
182
198
209
206
195
189
194
198
201
199
195
196
196
194
190
187
186
189
186
177
170
172
179
186
190
187
180
173
177
188
197
193
185
186
192
203
200
193
182
183
183
194
204
202
189
182
188
199
202
193
190
198
214
216
204
194
191
194
202
207
208
207
205
196
186
178
182
192
196
188
182
178
185
189
188
185
183
186
191
198
197
192
183
185
192
201
198
186
175
178
180
191
204
206
192
182
183
199
214
210
199
194
199
203
197
188
182
187
198
206
207
202
196
191
187
188
198
207
206
192
181
181
187
195
192
191
193
195
195
194
196
195
195
192
190
191
186
181
176
180
180
183
189
196
192
188
188
194
204
205
197
188
185
184
179
176
178
187
196
200
196
189
183
185
190
201
208
208
200
186
177
178
186
193
193
192
189
188
186
187
192
199
202
196
190
186
182
181
183
189
194
189
186
183
190
197
200
193
186
185
183
183
178
175
171
176
183
190
197
200
196
189
183
186
192
198
197
191
184
176
174
175
181
188
189
184
176
175
177
185
194
197
194
191
187
187
188
186
186
193
204
202
191
184
189
199
204
194
180
176
182
185
182
175
173
181
190
196
200
203
205
202
196
191
187
183
181
180
179
177
178
180
184
188
184
179
174
177
184
191
195
189
181
177
181
188
192
189
184
181
190
198
197
195
193
195
194
186
184
185
191
187
183
179
179
187
195
199
200
203
202
200
197
190
182
180
182
186
187
188
191
194
195
188
183
183
186
190
190
192
192
188
180
175
176
184
191
189
182
175
176
186
198
207
200
190
180
180
185
192
193
187
184
186
189
191
195
198
193
189
180
179
180
179
180
185
194
201
197
191
194
194
194
186
183
187
194
193
188
189
192
190
183
175
175
180
185
185
182
184
181
187
199
209
204
190
180
181
189
189
183
182
185
190
194
194
193
194
186
177
164
164
168
174
181
193
204
206
199
190
185
183
183
183
183
184
184
178
183
191
195
194
185
181
180
182
180
179
182
192
198
205
210
206
197
189
190
196
196
189
182
183
187
189
187
188
189
189
187
180
175
175
176
174
181
192
203
203
197
187
182
182
183
183
185
179
170
168
182
195
199
195
190
188
190
186
181
180
182
191
206
217
216
203
188
186
194
203
203
195
188
190
190
190
186
183
184
184
186
187
187
187
182
178
178
181
189
198
201
197
191
185
186
192
190
180
173
176
186
193
195
195
195
193
188
182
180
183
184
195
196
189
184
182
187
195
200
199
198
201
205
207
207
205
209
215
217
216
214
214
212
209
208
206
211
213
210
205
205
206
202
196
196
202
208
211
209
203
199
199
201
202
197
193
191
198
198
195
194
197
202
196
189
185
187
188
190
191
196
204
215
219
219
214
214
217
219
215
210
211
215
213
209
204
207
209
203
202
205
210
211
204
200
201
204
207
205
202
201
204
206
206
201
194
196
203
205
201
197
195
204
207
207
203
194
185
178
180
190
204
213
215
210
206
208
212
212
204
195
193
200
204
205
206
209
209
205
206
209
212
215
212
211
209
205
202
200
203
206
208
210
211
205
199
198
206
210
208
198
184
194
207
215
211
195
181
172
178
195
208
213
207
199
193
194
200
208
205
196
188
184
188
197
203
210
211
211
211
209
205
206
209
215
212
203
195
197
205
211
213
212
211
208
206
204
207
212
208
192
180
185
195
203
201
192
182
178
184
198
210
213
210
201
193
191
198
210
221
216
202
185
183
190
201
208
211
210
210
205
200
196
204
210
208
196
188
194
207
217
217
212
207
205
207
204
202
198
190
182
190
188
187
185
184
187
190
190
190
191
197
209
216
215
204
198
201
217
229
228
211
197
193
199
207
211
209
206
202
204
205
206
207
205
197
189
185
194
209
219
217
208
202
201
200
193
184
174
172
179
202
196
189
180
176
185
194
202
195
186
185
195
211
214
207
200
205
216
225
220
205
198
201
210
213
210
204
198
200
209
217
219
212
202
192
191
191
202
209
212
210
202
197
193
190
187
182
179
185
191
199
198
192
187
182
185
195
206
205
196
189
190
200
204
203
199
202
210
209
200
193
193
200
207
207
203
199
204
207
212
216
214
205
198
196
200
206
205
204
199
199
196
191
184
182
186
197
205
211
208
189
190
191
189
188
189
196
207
213
207
198
194
197
201
202
200
199
197
192
185
184
188
197
202
200
200
205
211
212
209
203
197
195
200
207
215
211
203
198
196
201
200
193
186
185
194
210
218
219
209
182
186
186
189
189
190
194
203
209
207
199
195
197
203
205
202
198
192
188
183
184
188
196
201
203
206
207
211
208
203
195
193
197
209
219
217
211
201
198
204
207
207
201
199
199
202
205
203
203
204
188
186
185
187
188
186
189
193
196
196
193
192
196
201
205
204
199
195
191
189
188
191
198
205
205
204
200
200
203
204
205
204
206
213
219
215
208
205
208
211
206
200
198
203
210
209
200
192
194
203
198
191
186
184
185
185
184
182
185
191
194
193
191
195
202
207
209
206
201
195
192
195
200
207
205
199
191
191
201
208
211
208
207
209
209
210
207
209
213
208
193
188
193
205
214
210
202
198
201
205
199
193
185
180
182
187
185
181
184
193
200
196
189
189
198
210
213
209
201
196
193
195
200
203
202
196
191
195
201
203
200
194
196
200
204
204
206
208
205
196
188
186
197
205
209
206
207
209
207
206
197
192
186
180
184
191
191
193
194
197
199
192
187
188
194
202
204
197
191
188
188
191
194
197
197
198
202
204
202
190
179
179
191
201
203
200
201
203
199
193
190
195
202
203
198
193
199
201
200
196
194
193
191
190
192
194
195
196
199
201
196
190
188
188
187
186
187
189
193
192
191
191
192
192
192
197
202
204
201
188
181
188
204
213
207
198
196
199
201
198
196
197
200
202
197
190
183
182
186
193
193
194
195
199
198
193
191
194
199
201
197
196
198
194
183
175
181
197
208
208
201
199
195
190
187
188
195
202
204
205
206
212
216
215
209
199
195
198
204
203
198
194
197
202
206
194
177
170
181
196
191
193
196
201
197
191
188
191
195
198
198
200
203
198
184
182
194
211
217
209
199
195
194
189
185
187
193
201
205
211
217
214
208
204
204
203
201
198
199
201
198
194
197
202
207
196
181
177
187
200
190
193
197
196
192
190
190
190
189
186
188
193
196
194
188
196
212
220
210
191
180
181
185
187
188
193
201
201
201
202
203
199
194
193
198
203
202
198
196
196
196
197
198
198
197
190
186
188
193
196
191
195
196
194
192
191
192
191
185
180
181
185
186
184
187
201
217
216
198
180
174
178
185
188
193
197
201
200
194
192
194
196
195
196
196
199
199
198
196
194
195
199
200
194
184
181
185
194
196
190
190
195
197
195
194
193
192
188
184
184
188
187
182
178
184
196
204
200
191
188
191
197
198
198
196
198
198
194
189
189
198
206
208
203
196
194
197
198
197
194
195
200
203
196
182
176
184
195
195
184
185
187
192
197
198
196
191
187
188
193
196
190
184
182
184
185
186
187
190
199
207
211
208
203
199
199
197
191
187
189
199
207
209
201
192
192
195
197
197
194
195
201
203
198
186
180
186
194
196
185
176
177
188
197
201
198
192
192
198
201
197
190
187
187
188
186
182
185
191
196
199
200
204
205
205
204
198
190
185
186
195
202
198
191
189
189
193
192
191
190
193
197
197
193
187
185
191
197
198
185
181
183
191
196
197
194
193
194
198
199
194
191
190
193
192
189
189
189
191
187
181
182
195
207
211
211
199
190
184
186
195
198
197
191
188
187
186
186
184
185
187
191
190
186
186
190
195
196
195
185
197
202
199
191
185
183
182
184
184
187
192
194
197
197
192
188
187
187
187
181
178
185
198
207
209
205
199
193
190
192
198
204
206
202
193
188
186
186
187
186
185
185
186
187
189
192
193
193
189
187
203
205
196
186
181
181
178
172
171
177
191
200
201
194
186
182
181
182
186
187
191
198
201
203
200
199
199
198
196
196
197
200
204
206
200
194
190
190
192
189
186
185
188
191
194
195
192
191
192
194
188
186
182
183
188
192
186
178
177
184
192
194
189
184
180
179
180
184
192
198
202
200
198
195
195
197
200
200
197
193
187
185
190
195
197
194
191
187
187
189
188
188
188
188
192
197
203
204
203
197
175
176
180
188
195
197
196
197
201
201
193
181
174
180
186
188
188
190
198
203
200
194
189
188
192
196
201
199
193
191
189
188
182
185
190
195
194
189
180
184
190
191
188
184
187
196
206
207
202
192
177
185
194
197
194
193
196
207
212
205
189
174
175
187
198
200
195
190
193
197
198
193
185
182
191
197
200
195
189
192
200
203
195
182
180
190
198
198
187
183
189
195
196
189
186
190
193
194
190
184
180
195
204
200
189
185
191
200
200
190
180
177
187
195
198
196
186
179
177
190
197
196
187
181
184
195
199
193
184
187
196
205
200
184
177
183
196
203
195
186
188
196
204
200
192
185
183
184
186
189
181
194
204
197
184
179
185
190
188
180
178
183
192
193
192
186
180
175
175
188
198
200
192
182
183
192
197
191
179
172
176
186
189
187
180
179
184
192
195
190
188
194
201
202
197
192
187
189
192
197
186
197
204
195
181
176
183
190
191
189
187
188
188
186
186
187
188
188
187
190
195
198
194
189
187
190
195
192
184
172
168
172
182
191
191
183
177
180
189
195
192
188
188
192
196
196
195
195
196
194
202
208
205
192
180
178
184
191
196
201
198
190
187
187
191
198
199
195
188
183
184
189
190
190
188
188
196
202
202
191
179
177
188
198
200
191
177
176
187
198
197
188
182
184
190
192
193
189
187
179
209
208
199
189
184
185
187
185
187
189
190
189
187
188
195
199
197
188
180
175
175
178
182
185
186
192
203
210
214
204
190
185
192
200
200
192
184
184
194
200
200
196
192
189
188
184
178
174
176
178
193
189
181
180
188
199
196
182
170
168
176
183
186
187
188
188
189
187
182
178
175
176
178
183
191
198
204
207
204
195
185
181
182
189
192
191
190
194
197
200
200
201
204
204
196
186
181
177
179
182
183
180
177
180
190
200
200
186
172
168
175
183
188
188
187
188
192
193
191
182
177
179
186
193
199
200
196
192
188
186
180
172
168
174
185
189
192
196
198
199
198
201
209
211
205
198
196
194
192
185
194
196
193
190
190
191
191
190
190
189
191
195
198
198
198
198
200
196
188
181
177
183
195
205
204
195
186
179
187
196
194
176
165
169
180
187
191
191
195
198
197
198
202
205
204
203
201
201
195
183
201
203
201
196
191
187
187
188
193
196
197
197
201
200
199
198
197
192
182
177
179
187
197
203
201
193
182
180
191
202
205
188
171
168
177
188
191
190
191
193
195
195
197
197
193
190
190
189
184
175
185
187
188
190
192
193
189
185
180
180
182
188
193
191
187
184
184
185
182
181
186
190
192
190
190
191
190
189
193
197
199
188
179
176
183
192
194
192
189
189
192
194
194
192
187
182
178
176
176
174
170
174
176
183
190
194
194
188
175
166
167
180
190
189
181
178
181
186
188
189
192
193
191
187
185
189
193
195
195
193
187
186
189
195
196
197
195
193
188
186
189
193
191
188
186
188
190
187
187
186
172
178
183
185
188
192
195
197
189
176
172
180
193
196
193
190
192
195
195
194
194
195
196
193
189
187
188
195
198
193
185
184
195
208
207
198
191
191
193
193
193
192
189
185
188
196
204
204
199
192
185
188
192
196
193
189
188
195
197
195
191
192
200
206
203
200
196
195
197
198
201
202
203
199
192
186
187
195
200
194
184
182
193
208
205
193
187
190
199
202
196
191
190
189
189
193
200
202
197
187
192
189
190
196
196
188
178
179
188
198
202
200
203
208
201
189
179
178
189
205
215
215
206
195
187
185
188
194
198
192
180
179
187
196
196
190
189
195
198
197
189
187
191
195
193
191
188
187
180
171
195
188
182
184
192
188
178
172
180
190
198
199
201
199
190
172
161
166
183
202
216
216
205
192
184
186
190
192
191
182
177
177
180
187
191
191
193
195
195
188
183
184
190
196
195
190
187
180
171
168
197
190
184
181
184
188
189
190
190
189
191
194
199
192
181
169
169
177
185
191
198
205
205
200
193
190
188
185
179
176
175
177
178
182
188
191
190
189
190
190
192
190
185
183
184
186
187
182
174
176
193
192
190
188
184
186
194
201
200
194
195
198
200
193
180
176
185
193
196
190
192
200
203
204
198
190
185
180
176
174
173
174
177
183
187
187
184
181
181
189
195
194
189
179
177
181
186
187
181
179
180
186
193
194
185
181
181
185
190
195
201
208
207
194
183
179
186
197
200
198
199
200
199
194
188
184
183
183
179
172
168
170
176
183
185
184
183
178
176
176
186
194
195
187
180
179
185
188
182
177
181
183
188
194
191
182
171
168
173
184
195
198
196
190
186
187
187
188
195
198
200
198
190
180
174
179
185
191
185
171
165
172
179
182
180
180
185
184
176
171
180
195
202
196
182
178
180
182
178
179
194
193
192
195
195
194
184
177
174
179
182
180
182
186
190
193
191
186
184
185
189
194
188
178
170
177
188
194
184
171
167
177
182
182
175
175
182
184
181
181
189
198
200
190
178
174
174
172
175
183
200
205
205
207
208
205
205
197
189
182
178
180
184
188
192
195
194
189
180
180
186
194
192
185
174
178
187
189
180
172
170
179
185
182
176
172
174
177
181
190
197
198
191
179
176
175
174
171
176
185
194
206
215
217
210
208
208
206
196
189
186
191
196
198
195
195
194
187
181
180
185
192
192
188
180
179
177
178
178
177
182
181
182
182
184
179
174
174
184
194
196
191
185
180
180
178
177
182
183
182
198
202
202
203
205
207
209
205
199
194
195
199
198
196
198
205
213
218
215
212
212
211
206
202
204
210
213
210
205
203
202
199
198
201
207
211
211
212
213
211
212
212
211
203
195
192
193
194
190
185
205
203
194
186
184
189
198
204
201
197
197
200
200
203
207
216
225
225
217
215
219
224
217
208
206
207
207
200
199
207
218
215
203
201
205
207
206
202
203
210
212
209
205
200
194
192
191
189
186
187
198
199
193
180
173
175
184
190
194
197
200
200
198
198
200
211
221
222
215
210
214
218
213
208
208
209
206
202
204
213
219
217
210
204
205
205
204
202
206
211
212
208
206
203
200
197
194
193
192
192
190
194
193
188
178
172
173
178
189
196
200
200
196
189
187
191
203
212
212
209
209
207
205
202
203
201
201
202
209
213
213
207
205
205
206
204
206
211
217
217
214
209
207
206
206
205
207
207
204
195
187
192
193
190
185
181
180
181
188
194
198
199
197
193
189
185
188
198
209
212
210
205
202
200
200
200
199
199
203
207
208
206
204
205
206
204
207
213
215
218
214
209
206
205
207
214
214
209
202
193
188
191
190
184
183
188
191
192
193
193
195
198
205
207
203
192
183
184
193
206
209
205
205
211
219
222
212
196
187
196
210
215
210
203
199
200
202
204
207
211
212
208
204
204
212
216
212
201
192
189
188
192
187
182
181
187
194
199
198
196
195
196
202
206
207
200
189
182
182
190
202
206
211
220
234
236
221
201
190
200
219
227
214
198
192
193
199
202
201
204
205
204
202
201
206
208
204
196
189
187
188
191
188
186
185
187
193
201
204
203
198
191
187
190
197
200
202
191
183
181
192
206
213
216
217
219
215
209
208
215
223
219
206
194
189
195
204
203
199
198
199
200
200
194
191
190
196
198
196
190
188
187
187
188
190
192
197
205
208
205
195
185
182
184
191
199
205
202
186
179
189
204
212
205
195
196
206
216
221
219
212
201
194
191
195
202
205
201
195
194
198
203
202
192
182
184
193
201
200
194
187
186
186
188
189
192
199
206
205
198
187
183
184
189
194
199
204
199
190
182
189
202
209
204
193
193
206
215
216
210
204
197
196
199
203
201
197
187
185
194
202
206
204
199
192
192
195
201
204
203
188
194
193
189
188
190
194
197
192
189
184
186
189
194
197
199
202
201
195
190
192
200
206
205
202
201
202
205
207
209
208
210
211
212
205
196
185
179
185
196
202
201
202
203
206
200
195
197
203
208
200
206
201
192
188
189
192
187
187
193
196
195
195
197
200
203
206
207
206
205
201
201
203
204
202
195
193
195
203
211
214
216
217
214
203
192
184
188
199
204
199
193
195
202
206
197
193
194
203
208
206
208
198
186
186
190
194
193
197
206
210
204
194
193
197
204
209
211
213
212
206
204
203
199
191
184
186
194
203
207
204
200
202
203
198
193
195
204
212
210
202
196
195
197
195
191
190
193
199
203
200
197
187
180
183
193
199
199
202
207
208
199
190
187
189
192
195
197
199
200
203
204
203
197
189
186
191
199
203
198
186
183
188
195
199
197
202
210
215
214
210
204
201
196
192
190
195
199
199
197
189
195
189
187
185
192
196
199
196
193
190
187
185
184
182
182
184
185
188
187
192
199
203
202
197
197
201
203
203
195
188
189
196
203
203
199
201
206
208
210
209
205
201
193
193
195
199
200
198
193
190
199
202
200
195
194
192
190
184
178
176
181
186
188
183
185
192
198
198
192
190
195
200
203
203
202
200
199
202
205
208
212
213
213
210
207
202
197
196
197
197
195
194
190
193
196
193
190
190
188
192
201
206
205
198
194
193
190
184
176
175
184
195
197
193
195
203
214
215
203
196
192
195
199
199
197
193
192
198
209
220
219
214
210
211
207
202
194
187
188
192
190
187
187
190
191
184
180
181
184
192
195
196
193
192
193
195
194
186
179
180
191
203
206
202
200
202
210
211
203
194
189
189
193
194
192
188
188
196
210
217
212
203
198
199
201
199
196
192
193
196
195
193
190
187
186
183
180
182
182
192
190
185
180
181
190
194
192
186
183
187
196
203
204
202
199
199
194
189
190
189
189
190
189
189
189
188
189
195
203
206
201
193
187
187
191
194
195
197
197
199
200
200
196
189
186
185
189
188
182
195
192
183
178
181
189
190
186
183
188
196
198
193
189
191
196
196
189
184
184
189
193
191
186
182
185
188
192
191
192
195
196
191
185
185
188
193
195
197
196
198
201
207
201
190
182
184
192
194
189
197
193
188
189
190
192
188
186
189
199
204
197
186
180
186
191
194
187
188
187
189
191
188
183
180
184
189
188
182
180
184
190
191
188
189
191
195
196
193
192
194
200
204
199
188
176
177
191
200
199
188
189
192
197
197
194
188
189
197
205
205
194
186
184
188
190
194
193
192
192
185
181
185
189
195
199
195
184
170
164
170
185
192
194
191
191
192
191
189
190
192
196
200
196
187
177
180
193
203
202
186
192
200
203
197
190
184
188
195
202
201
196
191
190
192
192
194
196
194
186
177
177
186
205
213
213
200
185
171
164
171
184
196
200
193
185
183
186
190
193
195
193
196
193
187
183
185
196
200
197
196
207
210
202
193
186
181
176
179
189
197
199
197
193
190
190
192
193
189
180
176
182
199
210
213
205
197
188
186
187
189
192
199
204
197
187
186
195
204
206
201
195
192
189
187
184
185
190
190
184
198
207
204
197
195
192
184
172
166
177
192
201
195
186
180
180
187
191
189
185
186
194
203
208
198
186
181
187
199
206
201
191
189
197
202
199
194
195
201
204
200
190
185
182
182
179
175
175
177
180
187
186
184
191
199
204
194
176
170
175
187
187
182
176
176
178
184
190
193
195
192
196
202
203
195
182
179
185
197
207
198
182
177
186
201
204
192
176
173
183
188
185
177
175
178
179
175
171
174
180
186
178
178
187
197
202
196
193
191
189
184
174
170
175
183
188
189
189
190
190
192
194
196
197
193
189
183
184
191
195
192
183
176
181
195
199
188
167
159
170
184
184
177
174
177
183
185
182
179
182
201
194
188
188
191
191
192
199
205
202
185
171
170
183
194
200
193
184
180
183
191
192
189
185
187
191
196
195
189
192
196
195
193
187
191
194
195
192
186
186
192
195
189
182
181
185
192
193
189
184
203
199
193
191
188
187
192
198
202
196
185
179
181
190
197
197
187
176
174
183
191
192
182
176
180
190
201
201
195
192
197
202
200
198
193
194
203
213
213
205
199
198
197
191
185
182
185
190
190
186
191
190
192
187
182
186
193
198
196
189
187
188
189
191
192
187
179
173
174
182
190
192
186
179
182
189
197
197
193
189
190
191
195
199
196
194
197
205
207
201
195
193
195
194
191
185
184
186
186
189
183
189
188
182
176
180
192
198
195
192
191
192
191
186
183
183
183
180
176
179
186
195
195
192
189
188
188
187
182
178
178
181
188
197
198
193
185
183
186
187
183
181
184
191
197
196
190
184
186
192
196
198
190
178
172
177
187
192
192
192
191
191
187
184
181
185
188
187
178
176
181
192
198
198
191
191
188
183
176
172
176
183
190
196
198
193
184
178
182
185
183
178
181
192
203
204
197
191
191
195
204
203
192
180
179
185
186
182
177
179
186
189
187
184
183
185
187
187
186
185
186
188
187
187
191
197
197
185
174
170
177
187
192
195
195
196
197
195
196
193
186
186
191
199
204
201
190
188
195
199
195
189
183
181
188
198
191
177
167
170
183
192
193
191
187
185
186
187
193
202
201
188
176
172
183
198
199
189
176
170
174
176
176
183
190
199
202
203
198
191
187
191
200
206
202
188
179
183
195
201
183
180
178
182
190
201
200
187
178
180
188
198
199
197
194
191
190
192
196
202
203
191
178
173
182
194
197
193
186
181
175
166
162
172
188
199
201
197
190
186
185
189
199
203
198
186
182
188
196
199
186
182
183
186
190
196
200
201
200
199
198
199
200
199
200
199
197
194
189
187
190
191
187
184
183
187
193
193
197
197
192
179
171
174
188
195
196
195
190
187
186
187
191
195
192
191
196
200
198
193
189
184
183
186
191
196
199
201
199
195
192
190
192
194
198
199
198
191
182
180
187
192
192
187
183
183
185
188
193
197
199
195
189
188
190
192
192
192
192
192
192
189
185
184
184
188
198
202
195
184
184
183
181
186
194
201
200
190
181
178
180
183
187
188
190
194
193
187
181
183
191
195
193
188
181
180
180
183
182
185
192
197
202
202
196
192
189
190
194
195
194
191
184
178
178
184
192
193
187
179
180
184
184
187
194
201
199
190
177
172
176
182
187
185
188
192
192
187
183
187
194
197
194
187
178
177
179
184
185
184
186
195
209
216
209
195
188
190
197
200
197
191
185
182
183
187
192
193
190
189
185
189
189
185
187
191
196
200
196
187
185
188
190
189
190
196
201
197
190
190
194
197
195
186
179
177
181
187
190
186
183
192
214
228
219
198
188
192
203
206
198
190
186
186
187
191
195
198
199
200
195
190
186
181
180
182
192
202
205
199
193
191
194
196
196
198
201
200
197
195
195
195
191
184
177
176
180
186
182
173
172
186
211
225
216
194
186
192
201
201
196
189
188
186
183
184
190
202
207
200
201
189
178
178
181
180
179
184
190
193
193
192
198
201
199
191
186
185
190
198
203
200
193
183
176
173
175
171
165
160
162
177
196
207
198
188
185
188
192
188
183
183
185
184
178
179
188
201
203
195
202
188
179
180
187
184
174
168
175
187
192
195
200
203
197
184
175
174
183
193
203
204
196
186
176
171
169
168
163
162
167
176
182
187
188
186
186
187
188
184
179
180
182
181
179
182
191
198
196
189
199
189
186
190
194
187
176
169
179
189
196
200
203
201
193
185
185
188
187
187
187
193
196
189
180
176
176
179
181
184
188
183
180
181
185
188
190
194
198
198
194
186
183
179
180
185
190
187
182
181
192
187
190
195
195
187
178
180
186
195
203
204
205
200
191
189
198
205
198
187
180
183
187
187
183
182
187
190
192
192
189
182
177
180
184
188
191
194
201
206
205
193
183
180
183
188
189
181
171
174
187
183
187
192
189
182
178
179
185
190
199
203
205
199
192
190
196
200
198
192
187
188
188
184
181
183
186
186
183
177
171
170
174
176
181
185
186
188
190
193
197
195
190
189
191
197
194
184
175
175
193
188
185
181
180
177
177
177
183
185
191
196
200
197
194
191
186
185
186
193
199
205
201
195
188
184
183
183
176
169
167
172
176
179
177
180
185
189
187
184
188
195
197
196
195
197
195
190
183
186
200
197
186
180
177
181
186
186
185
184
187
190
192
194
195
196
192
184
181
184
197
209
209
200
189
184
183
182
177
173
178
188
190
183
176
177
186
193
190
188
189
195
197
191
184
183
188
188
187
193
193
195
189
185
187
196
201
199
188
179
181
189
193
193
195
200
200
191
180
180
189
199
198
189
181
182
184
183
179
177
183
192
190
182
175
175
183
191
194
194
191
188
183
173
169
173
180
184
184
187
183
186
189
188
190
198
204
202
189
179
180
189
193
191
193
197
198
189
180
180
189
194
188
180
178
185
189
188
183
181
183
181
179
180
177
178
181
186
192
195
191
182
172
167
169
174
181
186
185
179
188
188
195
200
202
203
201
195
188
185
189
196
198
194
194
201
208
207
202
198
199
202
201
201
204
209
212
208
203
203
202
202
210
216
218
212
204
200
203
207
210
211
211
202
194
191
193
196
193
184
192
187
184
182
186
198
206
208
199
192
188
187
183
183
190
200
205
200
190
197
210
217
213
209
211
217
213
201
196
205
217
220
216
215
216
213
206
202
207
214
213
208
198
196
193
192
193
193
191
189
189
183
176
169
169
178
194
203
203
197
190
183
177
178
186
196
202
197
191
202
218
225
218
208
210
217
214
204
202
211
220
218
213
211
211
210
205
205
209
215
211
198
194
195
197
197
195
192
193
197
184
182
179
174
169
172
178
190
198
196
188
180
176
181
190
198
201
196
197
206
217
221
215
206
203
205
205
206
209
213
214
206
204
206
210
211
209
208
208
206
201
197
194
195
199
203
205
202
200
201
182
185
185
183
180
179
182
186
193
194
185
177
177
188
203
204
200
193
195
205
213
215
210
203
199
200
200
201
207
212
214
211
204
206
210
215
214
208
202
199
201
201
200
196
201
206
212
208
203
201
184
188
187
183
183
188
191
192
193
194
189
178
178
188
202
201
188
175
178
194
208
210
204
201
206
211
208
200
195
206
219
223
215
207
208
212
213
204
199
203
210
211
205
202
205
215
219
213
203
196
186
190
188
184
184
188
190
190
194
201
200
190
178
180
189
188
178
163
166
185
203
209
202
199
209
222
219
205
196
204
220
227
218
205
203
204
204
201
199
206
209
210
208
207
211
216
218
211
198
189
190
192
190
191
189
187
184
185
193
204
208
196
178
168
173
183
184
175
169
180
201
213
207
198
198
208
215
213
207
209
214
215
206
198
192
194
197
200
200
201
201
205
206
205
204
203
204
200
194
186
195
193
191
190
191
191
190
189
192
197
198
192
178
168
173
187
200
199
188
186
202
218
216
200
189
194
210
218
216
210
207
200
196
191
190
195
201
202
199
195
196
202
206
203
193
189
191
197
197
194
193
193
191
188
189
192
195
196
191
188
186
184
181
181
186
198
207
205
191
187
202
219
221
205
191
193
207
217
215
208
203
201
197
192
192
198
204
204
199
194
197
203
207
203
193
188
193
201
205
204
184
194
195
190
189
190
190
190
186
184
182
185
190
194
199
202
199
190
182
183
196
211
218
210
200
200
203
208
207
207
209
212
209
200
196
199
206
205
201
195
198
202
204
201
195
192
195
201
205
203
181
193
198
196
191
188
186
184
188
193
195
194
196
199
204
201
194
186
183
187
193
205
212
212
205
197
195
195
203
209
215
218
217
210
202
200
203
204
204
202
200
197
197
196
193
192
193
195
196
191
185
190
195
193
191
189
188
187
194
204
208
204
198
197
198
197
194
197
202
202
203
203
209
209
202
192
187
193
203
213
217
217
215
212
206
200
199
203
206
208
204
199
195
193
189
189
189
190
190
190
186
188
184
184
185
187
189
190
195
202
206
202
194
189
187
190
193
203
209
211
211
211
207
204
194
187
186
193
206
216
216
213
210
208
204
199
197
201
204
206
205
203
200
197
194
193
192
192
194
193
187
191
186
179
178
184
188
190
189
192
196
196
192
183
181
182
191
198
198
199
203
208
205
200
193
188
188
192
202
210
211
207
203
203
201
199
198
198
197
200
201
204
203
201
199
198
199
199
196
193
190
199
195
187
182
185
189
191
186
184
186
191
191
184
182
186
194
194
187
182
187
194
198
198
194
191
186
186
189
194
200
202
200
200
202
203
202
198
191
189
196
200
201
196
193
195
197
198
192
187
190
197
197
192
191
194
198
197
188
182
181
187
191
190
187
185
189
190
188
184
183
185
190
196
195
190
182
179
182
190
200
202
201
199
200
204
203
199
193
191
194
197
195
188
186
188
190
187
183
180
184
185
186
189
194
197
199
197
190
182
181
185
193
197
193
186
177
177
186
194
192
188
189
193
195
190
181
180
190
204
214
213
204
195
191
193
198
200
200
199
198
195
192
188
186
186
184
179
178
179
182
178
178
181
188
190
189
186
184
185
187
191
197
203
202
190
176
172
180
189
191
190
189
193
193
190
184
185
195
210
218
212
201
191
186
188
192
195
199
200
199
196
195
193
190
186
185
181
181
182
189
184
176
176
178
180
173
170
177
191
202
205
204
203
203
198
187
180
181
182
185
187
186
184
185
188
187
189
193
200
205
202
194
188
189
192
193
192
194
196
198
197
196
194
191
186
184
187
190
191
196
192
183
178
177
176
172
170
178
195
207
208
203
197
196
196
195
192
190
187
184
174
170
169
175
183
189
188
188
185
189
191
190
190
193
196
196
193
192
194
197
197
196
195
192
185
182
190
199
206
195
192
193
191
188
184
178
176
179
190
197
195
191
189
192
194
197
198
199
193
182
173
167
170
181
190
191
185
177
172
181
190
194
196
192
191
190
190
193
196
195
193
195
196
195
189
187
192
205
211
189
193
199
200
196
191
184
181
182
187
189
186
185
188
191
194
196
197
194
187
179
173
179
188
198
201
192
181
170
169
180
190
199
198
190
182
184
194
201
201
193
189
191
195
197
193
191
196
204
202
186
194
197
194
190
189
189
187
188
193
196
195
190
191
192
193
194
192
185
178
171
173
182
198
202
198
188
179
176
178
183
187
191
196
192
186
188
199
210
209
196
187
187
190
186
181
182
193
197
187
184
190
187
180
179
188
193
193
193
197
202
203
198
191
187
188
191
193
189
182
172
172
182
192
194
185
178
181
190
195
191
183
179
187
198
200
197
197
203
206
201
193
189
186
178
170
168
177
183
180
182
185
182
177
181
190
195
193
189
189
193
197
194
188
179
179
191
202
203
193
177
175
183
192
191
183
177
181
194
205
198
185
176
185
202
207
193
178
178
190
201
199
191
187
183
178
170
165
167
177
190
190
187
186
191
193
190
185
183
185
188
190
186
182
178
183
191
199
198
190
181
181
188
190
189
183
179
181
187
195
196
190
187
192
203
205
189
172
170
182
192
192
187
185
189
194
189
177
173
179
203
195
192
195
197
191
185
182
186
190
194
189
184
182
187
191
194
189
180
178
182
185
189
184
182
182
183
184
184
182
184
189
195
200
204
203
197
192
189
190
187
180
174
175
186
197
203
201
193
188
202
191
184
186
188
187
185
184
188
192
194
190
187
189
194
198
191
180
173
176
181
183
179
177
178
186
192
196
193
190
184
187
195
200
204
204
206
209
209
201
190
182
177
178
179
188
198
203
195
186
192
184
177
175
178
187
193
192
188
185
184
187
189
191
193
190
183
175
176
180
185
184
180
179
184
195
201
207
209
207
199
190
189
195
203
204
203
203
201
198
191
187
184
186
184
183
182
181
179
175
193
189
184
175
176
186
197
194
184
177
178
186
190
187
182
178
174
172
173
180
187
192
193
190
191
197
201
204
210
212
207
197
188
190
194
198
196
186
184
184
182
181
183
190
193
192
184
175
169
172
198
200
192
183
179
187
192
188
179
175
180
189
189
183
171
167
170
174
177
181
186
191
192
188
189
195
198
191
187
191
197
197
192
188
191
196
196
191
187
186
182
179
180
192
200
205
199
191
187
187
204
201
194
185
185
188
187
178
172
174
184
192
192
184
174
172
178
186
194
196
191
186
175
174
182
195
193
179
165
167
181
192
192
188
191
197
200
202
198
193
186
185
190
195
200
203
202
206
211
207
201
196
188
184
189
191
187
176
171
175
185
190
190
187
186
185
188
194
202
210
205
189
173
173
186
198
193
174
161
166
181
188
185
186
192
198
202
200
196
193
186
188
197
196
193
187
189
197
211
211
192
190
186
185
187
190
186
177
171
177
184
187
186
186
188
191
190
191
200
209
211
201
185
185
191
200
195
183
177
185
192
190
184
185
193
199
201
195
189
184
183
185
190
191
186
180
179
187
198
203
182
185
187
188
187
185
183
178
175
178
182
185
184
183
185
188
188
186
186
196
208
208
199
190
190
195
197
198
196
197
197
192
189
189
195
199
202
199
194
188
183
182
180
180
180
183
187
192
197
198
179
183
188
191
193
190
186
183
177
175
178
180
181
182
186
191
191
185
180
183
196
205
201
191
186
189
194
198
192
185
184
187
191
195
198
198
199
200
199
198
194
188
181
175
176
186
199
207
201
193
185
184
188
193
198
199
195
188
182
178
176
179
178
182
189
195
194
186
180
183
194
201
197
190
184
185
186
187
180
171
167
174
191
201
203
194
192
192
196
198
197
193
185
177
179
187
201
208
200
189
196
196
195
194
195
196
193
190
190
189
187
184
179
180
188
196
195
186
178
183
193
199
196
191
183
181
181
182
180
172
169
174
192
206
204
192
184
187
193
198
196
191
187
186
184
187
193
194
191
186
203
198
195
190
186
181
182
189
196
198
196
190
182
181
186
195
197
189
181
184
191
194
188
180
176
176
180
184
183
182
182
188
201
209
201
188
184
189
201
203
196
190
189
188
187
182
178
181
185
190
205
194
188
184
180
179
180
188
195
196
193
190
186
186
190
195
198
194
186
183
184
181
172
166
167
171
179
184
183
183
183
193
203
205
195
185
185
192
204
206
199
196
192
187
178
172
174
185
196
197
203
188
180
183
187
184
184
186
188
188
185
184
188
192
195
196
197
191
186
182
180
180
173
166
165
168
174
175
174
174
179
187
193
193
187
182
184
188
191
190
191
194
192
185
175
173
186
204
213
208
199
187
183
190
196
192
182
180
185
190
191
188
190
193
196
194
193
190
184
183
180
180
182
177
169
169
171
174
174
176
178
183
182
182
181
183
183
182
175
170
173
181
187
185
180
184
196
215
219
210
193
187
191
202
206
194
178
175
185
198
204
198
193
193
193
192
196
195
193
186
179
176
178
176
172
174
182
189
192
194
191
186
182
182
185
186
184
181
176
173
173
178
184
185
184
186
191
198
200
196
185
184
193
207
210
195
178
175
187
199
202
199
194
193
192
193
201
204
198
184
177
169
167
166
170
178
187
193
194
196
194
190
186
185
187
187
185
183
189
192
191
184
180
182
186
189
186
179
175
180
184
182
190
202
207
198
191
188
190
190
192
190
192
192
193
196
201
200
193
182
174
170
172
175
179
181
179
178
176
181
187
189
188
187
186
185
180
183
191
202
199
186
177
181
192
200
192
178
170
176
192
184
183
187
189
195
195
197
192
189
188
188
192
192
194
196
200
196
188
182
179
185
190
198
197
186
173
165
166
176
186
190
190
190
186
183
181
182
190
195
193
186
183
186
197
205
203
191
186
188
194
188
181
175
174
182
192
195
194
194
195
195
194
191
190
191
193
194
193
189
190
195
200
208
206
193
179
169
175
187
196
195
193
189
185
183
184
187
189
186
186
186
192
193
195
196
199
202
201
198
186
186
181
175
174
179
187
191
189
188
193
196
194
188
185
186
186
188
190
192
197
195
191
190
192
191
185
184
186
193
201
197
189
183
178
180
185
190
189
184
184
187
191
190
186
185
191
197
196
191
183
185
182
177
177
181
185
183
179
178
182
187
187
184
184
186
184
179
180
188
198
198
185
175
177
185
191
189
187
191
189
184
177
171
172
175
181
184
185
183
186
188
188
186
181
181
185
189
185
180
183
182
183
184
186
193
199
196
192
189
194
204
210
209
205
202
200
198
196
200
203
206
209
210
210
207
201
200
203
206
211
210
214
218
216
211
202
193
188
186
189
194
195
194
192
191
195
203
207
200
184
178
178
179
185
200
210
208
197
189
192
195
196
191
193
198
198
190
181
190
203
211
209
209
211
215
211
201
195
201
213
221
222
219
215
210
201
197
201
206
205
197
192
191
191
191
195
203
209
203
175
176
177
182
187
196
200
201
195
192
192
192
186
185
189
195
194
182
177
191
208
215
209
203
209
218
217
205
198
202
210
215
214
213
210
202
197
197
207
213
210
199
190
188
190
193
197
198
198
197
173
176
185
194
196
194
189
189
192
194
192
189
190
196
204
206
197
182
179
195
210
213
206
199
200
207
213
210
207
206
205
202
203
207
209
205
198
196
200
202
201
196
190
187
188
192
195
190
186
189
176
180
187
194
197
194
188
185
191
195
192
187
190
208
222
220
207
193
191
202
209
208
200
195
196
200
209
211
210
209
206
200
200
205
212
214
208
198
192
193
197
201
194
188
186
190
194
189
186
191
185
184
182
182
186
190
188
189
193
199
195
187
185
198
213
212
202
192
196
207
211
205
196
191
194
205
210
211
210
211
213
210
204
206
211
214
209
199
196
198
206
210
201
193
189
192
199
199
197
195
192
188
182
178
180
185
186
186
192
203
204
190
180
175
184
189
187
184
190
204
208
204
193
189
195
206
212
210
207
207
211
210
206
206
209
209
205
199
200
206
214
213
206
201
200
202
201
201
197
192
193
191
184
181
182
184
180
176
181
198
205
199
179
164
163
171
179
181
184
191
202
205
198
192
195
205
210
210
201
197
196
198
201
205
207
207
204
201
201
202
203
204
208
209
206
203
200
198
193
190
193
189
184
180
184
188
185
178
179
187
197
198
185
168
164
175
185
189
183
187
200
209
208
197
194
202
211
211
200
192
189
194
198
202
205
210
214
212
204
195
192
198
208
214
209
202
197
196
194
197
184
182
177
180
185
192
193
188
181
182
187
191
186
180
180
186
195
193
186
189
205
218
216
201
193
200
210
211
200
195
199
203
202
200
203
214
228
226
210
195
191
198
207
212
205
199
198
198
203
203
172
175
178
183
188
191
192
191
189
189
188
185
188
193
198
197
191
183
176
188
203
214
213
203
194
200
207
209
203
202
205
211
206
198
201
216
230
227
209
195
193
200
204
199
191
191
196
199
200
192
164
169
179
192
193
189
185
186
192
197
194
188
190
200
207
200
187
173
172
180
188
197
202
206
203
204
203
204
204
207
208
210
205
200
204
215
225
216
201
191
192
197
194
188
185
189
196
198
190
178
166
166
180
194
196
188
181
183
191
198
195
190
190
196
201
197
190
184
184
182
181
186
196
207
212
207
200
200
206
211
212
211
207
209
211
213
211
202
191
186
189
193
193
190
188
191
198
198
193
182
180
175
180
187
190
187
184
185
189
194
195
190
189
189
191
194
197
200
200
194
189
188
193
202
203
202
196
194
203
215
222
220
215
212
213
205
197
189
182
183
187
195
199
199
197
196
197
197
197
195
194
191
185
181
182
185
188
189
189
193
198
197
190
181
182
191
200
204
199
195
192
190
189
188
189
187
184
186
196
208
216
217
214
209
204
199
192
186
181
182
187
195
202
201
197
195
194
196
197
197
199
199
190
177
175
183
190
192
192
200
205
204
191
180
180
187
195
192
180
177
181
186
186
183
178
177
179
180
183
188
192
200
201
202
199
195
196
198
193
188
190
195
199
194
188
188
193
197
195
189
191
193
187
179
180
184
192
196
198
201
204
199
189
180
181
183
183
174
168
166
172
178
179
179
176
176
177
181
182
182
183
190
197
196
192
191
199
206
205
198
194
194
192
185
181
184
190
194
188
183
181
181
179
184
191
193
193
196
200
201
194
186
179
182
184
183
174
170
172
178
181
179
177
178
179
179
180
184
192
198
201
204
202
196
189
189
198
208
210
202
196
193
189
186
185
184
183
180
178
181
180
179
183
195
201
197
189
188
194
199
195
184
180
187
191
185
176
174
181
190
188
181
179
184
189
187
184
185
192
204
214
213
207
198
192
193
199
202
201
198
196
193
192
192
190
185
176
172
175
184
187
188
189
196
197
188
179
178
185
197
201
197
194
194
191
187
179
180
189
191
186
180
179
187
192
191
188
185
189
197
205
208
203
199
200
203
200
196
192
197
198
196
191
191
191
187
181
178
182
189
190
194
192
189
187
184
180
177
181
192
199
204
203
196
189
181
179
183
190
190
185
179
176
178
184
189
190
190
190
194
198
198
195
197
200
203
196
190
191
202
206
197
188
186
194
196
192
186
186
192
189
193
191
187
188
190
186
180
177
181
189
195
194
189
184
180
181
184
189
192
187
180
176
176
179
187
189
188
190
194
202
202
198
196
196
193
188
186
193
202
202
192
185
191
202
206
197
188
186
189
182
184
188
191
195
197
193
185
177
178
181
184
185
186
187
189
187
185
184
186
184
181
179
185
190
190
184
177
180
191
203
204
201
195
191
184
181
183
189
188
184
178
184
195
203
198
190
189
188
186
179
180
182
182
185
191
196
196
194
193
193
192
190
191
192
193
189
184
178
175
173
173
180
191
198
195
182
173
172
179
190
191
188
187
186
183
184
187
187
182
174
174
184
191
186
176
178
192
203
196
185
185
178
167
164
175
193
204
208
207
203
203
205
203
195
187
187
186
185
179
168
163
169
186
197
200
193
185
181
182
183
181
178
182
185
186
187
190
192
193
192
192
192
190
180
170
176
193
208
202
189
192
182
167
160
170
188
200
203
199
199
205
210
203
188
178
186
196
201
191
175
165
168
182
194
203
205
202
195
193
194
191
186
186
188
188
188
190
195
205
209
211
208
203
196
192
190
191
192
195
186
192
190
186
181
182
185
186
187
187
194
198
198
187
177
177
192
204
206
196
183
181
179
183
188
196
201
201
197
195
197
200
200
197
192
190
189
188
192
196
201
200
200
202
204
205
200
191
184
191
176
184
190
196
199
192
184
180
181
187
192
192
185
177
177
188
198
200
195
187
185
186
188
183
180
179
179
181
180
180
182
188
196
198
193
190
187
187
187
185
181
177
176
181
187
193
197
195
194
195
176
177
180
188
188
187
183
181
184
190
191
187
180
180
188
197
196
191
183
182
184
186
187
182
179
175
170
171
171
172
171
173
179
186
191
190
185
183
183
182
177
172
168
170
171
175
183
192
197
197
187
184
176
172
174
178
183
184
186
188
189
185
183
188
193
194
188
181
180
186
188
186
182
182
184
185
184
185
190
195
189
179
173
180
188
190
186
179
180
182
182
179
175
176
178
175
175
177
180
183
198
196
187
179
177
183
188
187
184
186
187
190
190
189
185
181
177
178
185
193
194
190
184
181
187
196
204
209
214
218
212
194
181
181
191
195
190
182
177
179
179
177
175
180
185
185
178
170
164
164
198
200
198
194
194
193
193
188
183
186
194
201
202
192
181
174
179
186
192
195
194
188
178
175
181
196
212
216
214
211
205
195
184
185
192
197
194
187
181
179
180
178
180
183
185
186
184
177
172
168
195
195
195
197
202
203
198
192
191
190
196
202
203
197
190
185
189
196
199
193
182
174
170
175
184
199
203
200
190
187
186
184
184
186
191
194
193
190
189
191
193
195
193
190
183
183
189
193
191
180
194
192
188
187
194
202
203
200
193
187
185
185
187
192
195
196
196
193
191
182
175
171
177
191
203
203
191
175
170
181
191
191
189
189
192
194
192
191
193
198
200
202
201
193
184
182
189
197
196
186
195
195
189
186
186
190
192
187
178
173
171
171
170
177
187
193
190
186
179
180
178
182
191
202
214
206
186
168
170
189
203
203
191
188
189
194
197
196
196
195
195
192
195
193
189
188
191
193
192
189
191
200
203
193
185
180
174
165
158
160
168
173
172
174
176
183
184
179
177
181
192
197
198
199
202
199
190
181
179
186
195
193
187
179
182
192
202
207
201
195
188
186
191
191
190
192
194
193
193
192
187
200
209
208
196
185
173
164
157
161
172
180
180
178
179
186
185
182
179
183
191
198
197
193
190
193
191
189
184
179
178
178
178
177
179
190
201
208
203
197
193
192
193
191
188
188
193
196
196
195
188
195
204
208
205
196
187
182
177
178
182
184
181
182
189
192
190
184
180
181
189
195
195
193
193
192
189
189
187
181
174
176
179
185
189
191
197
198
199
196
195
196
196
192
187
185
187
195
195
191
190
184
188
195
197
195
191
190
192
195
192
187
181
181
187
192
189
180
177
182
188
191
191
193
196
194
191
190
190
186
183
182
189
195
195
191
190
193
195
194
188
188
190
191
189
185
181
182
186
185
191
182
181
186
187
182
178
180
189
195
196
191
183
181
185
185
182
177
174
180
188
185
179
178
183
191
194
196
196
198
196
193
192
191
191
188
188
193
197
195
189
185
185
189
189
184
177
174
178
184
193
184
184
189
189
182
175
175
181
186
190
190
186
184
185
186
184
180
176
176
182
179
170
165
170
182
194
202
207
210
205
195
186
179
176
181
187
196
200
201
199
195
193
188
187
184
180
179
181
187
193
187
192
200
202
197
188
184
183
184
184
184
185
185
188
192
194
187
179
174
175
179
178
176
173
181
191
201
208
210
204
191
181
173
176
181
191
198
199
197
194
195
193
189
188
187
193
194
193
190
192
187
193
202
208
208
200
196
193
190
189
185
182
183
186
192
194
190
182
176
175
181
187
190
185
184
190
198
203
203
193
184
177
179
182
187
194
195
187
179
173
179
188
190
189
192
199
208
204
192
182
184
190
201
207
204
198
195
197
203
202
193
183
182
183
183
187
187
185
183
181
179
182
181
183
187
193
194
190
183
178
179
181
188
194
192
189
182
174
165
163
173
184
188
188
186
192
199
201
194
170
179
189
200
204
196
187
188
196
206
204
195
183
182
185
184
185
184
181
180
177
172
168
167
174
187
191
184
174
168
173
181
189
197
198
192
181
170
169
172
177
178
183
186
187
186
184
183
186
190
171
180
192
200
200
191
187
189
195
198
195
186
181
182
189
197
197
189
179
170
166
166
170
176
182
186
180
169
163
166
176
187
194
202
201
190
174
165
173
186
192
181
177
183
193
197
187
176
171
178
186
187
194
198
193
188
187
191
195
194
187
182
179
180
189
201
206
203
192
178
171
171
182
196
199
190
175
164
170
180
189
189
193
201
200
189
173
169
179
192
191
179
172
181
194
198
189
179
176
178
201
198
196
191
185
184
186
191
195
194
190
187
181
179
180
187
196
203
206
199
190
185
190
202
208
197
181
173
182
191
194
189
189
195
197
189
178
177
181
186
183
178
180
186
191
186
187
193
195
193
204
200
195
189
184
183
183
190
194
195
193
188
184
181
176
170
169
177
192
203
205
197
192
198
205
198
186
179
186
195
196
191
188
190
190
187
183
185
181
180
179
184
193
198
192
184
190
204
209
203
203
199
193
189
187
184
183
182
185
187
187
186
185
185
183
177
165
163
171
185
200
201
195
192
191
187
183
177
182
187
189
187
183
181
179
179
183
183
181
177
182
193
201
202
194
188
191
198
198
194
185
188
187
185
188
199
207
206
196
191
194
206
216
217
213
204
197
193
202
209
213
213
216
215
210
204
199
199
204
208
208
206
202
197
194
195
193
190
184
178
179
183
185
190
191
192
194
199
202
201
183
185
183
179
184
200
212
207
195
187
194
209
216
213
210
206
207
204
201
205
207
210
206
205
206
205
202
198
194
197
204
209
207
202
195
192
189
190
190
187
186
182
183
186
190
191
193
200
205
201
181
184
183
185
190
200
203
200
191
190
197
209
212
209
206
206
206
200
197
200
205
206
200
196
198
203
203
200
196
199
204
209
208
206
199
191
189
193
200
200
199
192
185
185
187
189
192
192
189
183
185
186
191
198
201
199
190
185
184
193
204
211
211
210
208
206
202
196
195
199
205
204
197
191
192
200
203
204
203
201
202
202
205
208
205
200
195
195
200
199
200
194
187
185
184
187
190
185
177
171
188
188
191
197
200
195
184
178
185
199
210
211
212
214
212
207
200
197
199
204
205
202
197
194
194
200
204
206
205
202
198
197
199
205
206
202
197
195
194
191
192
191
187
187
187
189
192
189
183
184
187
183
180
182
187
188
184
183
192
204
210
209
209
209
210
204
200
204
212
214
207
201
200
203
204
202
205
207
207
205
198
193
195
200
203
201
198
195
193
192
192
193
191
189
189
189
196
198
196
194
184
181
175
173
178
184
187
191
196
204
205
199
197
199
198
198
198
202
212
212
206
198
198
204
209
211
210
209
208
205
197
190
192
200
205
205
201
198
198
199
196
197
197
192
188
185
187
195
195
193
184
182
174
171
177
184
189
190
191
193
194
194
191
187
187
188
191
195
200
202
197
195
192
200
207
212
210
207
200
196
187
186
194
205
215
218
216
209
201
195
195
196
200
197
190
183
177
179
182
189
187
182
173
170
177
185
188
184
178
179
186
190
185
180
177
180
185
190
190
192
196
194
192
193
199
204
206
200
192
187
189
192
199
206
215
219
219
211
198
188
184
191
200
203
197
186
179
178
181
191
187
178
171
170
180
188
190
184
178
178
185
187
183
176
174
176
184
189
193
198
203
203
192
186
187
197
202
198
190
191
200
206
205
204
207
215
217
208
193
181
183
192
202
206
203
199
193
188
188
193
177
170
171
177
187
192
191
188
189
189
187
184
182
185
183
182
185
189
196
207
209
201
190
183
183
195
203
206
199
198
201
208
205
202
204
213
215
205
188
179
186
198
205
205
199
195
193
191
191
191
167
164
176
191
197
193
187
188
193
195
186
180
182
191
195
192
185
188
192
197
193
185
179
182
187
199
209
214
212
204
200
199
198
200
206
213
214
204
188
182
191
203
205
197
188
187
192
194
194
191
167
167
181
195
201
195
186
187
190
188
184
178
182
194
202
198
191
187
186
181
174
171
175
183
194
202
209
213
212
207
199
196
193
197
205
210
211
203
191
186
192
202
204
196
190
188
195
203
204
197
182
178
184
193
201
201
196
189
187
186
185
181
182
190
196
199
198
193
185
180
173
171
176
184
195
200
198
198
201
203
201
198
196
199
203
206
207
203
195
190
192
199
203
201
195
191
197
205
208
203
197
191
186
188
198
205
201
191
185
186
188
186
180
180
187
195
201
199
191
184
182
182
181
186
195
197
195
192
191
195
199
199
200
204
202
203
202
204
198
192
189
196
200
200
194
188
191
197
200
199
201
198
188
184
186
192
191
186
183
186
191
188
177
172
180
191
198
193
183
181
182
185
185
185
188
192
194
195
191
187
187
193
202
205
200
196
199
205
202
193
186
187
188
185
182
182
188
193
194
189
196
191
186
181
178
180
177
179
182
189
195
192
182
179
186
193
195
183
174
173
179
185
185
181
179
185
194
203
200
190
183
188
198
203
194
189
194
206
207
196
185
180
177
174
175
181
184
188
184
182
190
183
184
183
182
181
178
182
192
201
199
197
192
193
200
198
191
181
178
180
184
185
181
177
173
178
185
197
200
194
192
197
203
203
194
189
195
204
205
199
192
187
185
183
183
183
181
177
176
180
189
186
189
196
196
193
189
193
201
204
202
196
193
197
200
196
188
183
188
192
194
187
183
182
182
180
181
183
186
192
199
207
209
205
200
199
201
200
196
192
193
195
194
195
191
188
179
172
174
183
191
193
197
204
204
201
197
198
199
202
197
191
189
189
187
180
176
180
190
194
191
187
185
189
191
189
182
176
175
186
195
205
206
202
202
205
203
193
187
191
198
198
197
194
194
195
187
175
173
184
190
197
197
197
197
197
198
198
197
194
191
192
189
184
172
164
164
172
183
187
185
183
183
186
188
189
187
183
183
186
191
194
195
197
201
202
193
185
189
201
209
198
184
180
193
201
195
180
172
175
188
194
190
186
186
192
198
197
193
190
190
193
192
184
173
166
167
172
178
181
184
184
180
178
181
188
192
195
198
199
198
193
188
194
201
200
188
180
189
204
207
194
181
180
192
202
195
182
172
175
185
183
180
179
184
192
198
197
193
191
192
192
190
183
179
179
182
182
184
186
188
187
185
185
189
193
196
196
201
208
206
196
190
194
202
203
192
183
183
189
192
188
185
189
192
191
184
184
187
187
183
178
176
179
185
194
197
196
193
190
191
191
187
185
183
183
187
186
186
185
186
187
189
194
198
200
198
194
192
199
201
196
188
189
194
199
192
187
183
183
183
186
189
190
183
174
177
195
208
204
189
183
180
179
178
185
191
193
191
187
188
191
196
191
184
178
178
181
183
182
181
183
186
195
200
205
201
194
189
187
190
193
186
182
179
180
187
192
196
196
194
191
190
187
178
173
184
203
217
209
191
192
188
181
175
176
185
191
190
185
185
194
203
199
184
172
171
179
183
184
181
181
182
186
193
203
210
205
193
187
191
197
195
182
168
168
182
194
204
205
203
199
195
191
187
189
195
200
201
196
184
192
193
187
180
177
183
190
190
185
183
189
191
186
176
174
181
188
189
188
185
183
180
183
188
201
210
208
198
192
196
202
201
186
172
169
181
191
193
190
189
193
197
197
195
197
195
190
185
185
172
184
195
197
189
184
184
189
189
185
179
172
169
166
174
185
191
197
193
189
187
186
186
185
186
192
195
193
190
190
193
198
195
185
177
175
178
178
175
168
171
178
188
190
187
185
181
181
183
188
173
186
194
193
187
183
184
188
188
185
177
166
162
167
181
194
197
194
187
185
186
189
189
187
185
179
175
171
174
181
185
185
182
180
179
177
177
175
174
177
177
177
178
179
173
169
169
178
190
197
184
194
192
184
178
179
182
185
189
192
190
181
179
184
192
195
190
183
182
187
188
187
186
185
182
175
170
170
178
187
189
184
179
179
184
183
180
177
184
191
190
180
174
174
175
172
171
178
190
199
192
197
189
181
179
180
182
186
193
206
210
204
197
191
189
186
184
183
186
193
192
186
180
177
179
184
187
191
197
201
199
188
181
184
192
193
185
179
183
187
184
179
176
179
182
182
177
179
185
190
187
189
186
189
191
189
187
192
203
214
218
213
204
194
186
182
189
194
197
198
192
185
181
179
185
195
204
210
211
205
197
186
184
189
193
191
182
176
174
178
183
187
187
186
183
179
177
178
180
178
182
180
184
192
199
201
202
207
211
210
204
200
197
193
189
188
191
196
195
190
183
182
187
193
197
196
199
200
198
196
187
183
186
192
192
185
176
172
177
189
197
203
203
191
176
169
175
180
177
170
182
181
184
189
197
206
215
215
209
194
182
176
180
185
189
190
189
187
180
172
170
178
192
203
202
194
180
176
182
189
192
190
190
195
192
185
177
179
189
198
205
210
205
193
180
176
186
190
180
168
190
191
187
187
190
201
209
207
195
179
170
167
174
180
187
189
185
178
170
166
168
176
187
200
201
193
179
169
175
184
193
192
189
190
191
193
193
194
193
194
194
197
199
196
196
197
201
195
186
177
195
203
201
191
186
190
193
189
177
172
172
178
181
183
186
189
185
179
172
171
175
179
184
191
197
197
188
179
175
179
182
182
177
172
178
192
204
205
194
183
181
187
196
200
201
204
199
195
189
188
194
204
207
201
192
184
183
180
175
175
182
187
188
186
188
189
186
181
177
176
177
179
183
190
195
194
191
183
180
181
182
181
175
166
169
186
199
204
194
182
178
188
198
202
199
190
182
183
190
194
189
194
200
203
197
192
187
185
184
184
189
189
187
187
189
190
187
183
178
177
177
178
182
190
193
191
183
180
185
193
201
198
190
183
180
187
195
200
196
189
186
192
198
201
195
179
170
176
185
193
180
176
183
195
201
197
192
189
192
192
190
189
188
188
190
189
186
184
183
184
182
179
178
183
191
192
185
182
189
198
206
207
200
197
192
192
194
198
199
193
189
188
193
196
195
188
180
180
185
189
173
167
173
186
196
195
190
189
191
192
192
191
191
190
189
186
183
181
182
186
188
183
175
178
188
195
196
196
192
195
196
196
192
189
191
191
189
187
188
188
185
183
185
190
196
198
194
187
186
187
174
173
181
189
193
189
186
187
186
188
191
193
193
191
188
185
183
179
177
181
186
188
184
183
188
197
202
200
198
196
192
183
176
174
178
182
182
180
176
180
182
181
182
186
194
198
195
187
181
183
182
185
191
196
194
191
189
190
188
186
188
189
189
187
187
188
187
183
176
173
178
189
196
198
197
195
193
198
199
198
191
180
171
169
176
183
186
188
185
183
181
179
181
188
194
199
196
186
176
171
185
188
193
195
197
202
202
195
189
185
185
185
183
183
186
190
194
188
179
176
178
188
198
201
194
190
186
186
192
194
188
178
175
178
184
189
196
202
200
194
184
179
184
192
196
202
200
191
177
166
182
186
186
186
194
203
205
195
189
189
187
185
181
182
187
192
194
188
181
182
184
187
188
184
182
184
184
179
174
171
172
175
178
184
190
191
193
195
198
193
188
185
187
192
193
194
197
195
189
179
172
183
185
180
181
188
192
191
190
193
193
188
182
184
190
192
192
183
175
177
180
184
180
174
175
187
190
181
165
160
163
174
182
188
192
190
186
178
177
183
189
190
191
189
191
192
195
195
193
189
172
186
190
183
176
171
177
186
192
197
197
187
183
184
193
201
197
185
173
169
173
179
182
182
183
190
193
186
172
168
171
176
183
189
193
190
179
171
172
182
188
185
184
188
195
199
195
189
185
183
189
200
202
195
178
170
174
186
194
195
189
181
175
181
193
205
208
198
185
176
174
179
184
190
192
191
189
185
184
182
179
175
178
185
189
183
173
171
182
191
188
179
175
183
194
195
188
181
179
179
213
213
211
202
188
181
182
188
194
192
184
175
173
181
191
200
201
199
196
192
188
186
185
189
194
191
186
184
186
189
181
173
172
182
186
180
170
173
185
193
186
175
172
180
184
180
176
181
189
191
220
214
206
199
192
186
184
190
194
193
186
177
179
185
190
186
178
177
183
193
195
191
187
192
198
198
190
185
186
187
185
181
183
190
193
185
178
180
186
184
178
175
180
186
185
182
184
193
203
202
212
200
191
189
189
188
184
188
194
194
189
185
188
194
192
180
167
164
171
178
184
189
195
203
205
198
189
185
187
187
186
190
196
199
194
189
189
192
187
178
176
181
192
196
193
192
195
201
200
196
186
194
198
195
195
201
203
193
186
184
192
200
208
212
212
204
198
193
200
207
207
205
205
205
204
202
202
203
203
198
194
193
191
186
185
188
192
192
191
191
198
200
196
189
189
190
192
189
186
183
183
193
194
188
188
199
205
201
186
182
193
208
218
215
209
204
202
206
208
208
206
202
201
200
199
197
199
201
201
198
196
196
190
185
181
183
188
191
189
187
185
188
191
191
192
191
191
190
190
187
192
195
191
183
186
196
204
202
192
190
199
211
217
213
206
203
206
209
209
207
204
202
198
195
192
193
195
200
205
206
206
206
203
198
192
193
197
201
197
187
185
186
192
194
194
192
192
190
188
183
205
198
190
183
183
188
191
192
191
194
203
208
205
198
195
198
206
211
211
206
203
202
200
196
193
191
193
198
204
207
206
208
209
208
202
198
199
203
201
194
184
184
190
195
195
194
194
193
186
180
199
192
185
182
183
181
175
175
181
194
203
205
200
191
187
192
202
211
212
206
200
201
204
204
199
192
190
194
198
199
201
204
207
207
199
189
190
198
198
189
178
177
184
193
197
198
203
202
197
191
180
179
178
182
184
181
172
171
180
193
199
201
199
196
192
190
197
205
210
205
199
200
207
211
205
194
189
190
195
198
199
199
203
203
196
187
187
194
194
186
175
174
184
191
194
198
202
207
205
196
171
171
178
182
184
184
184
188
193
195
194
196
204
210
208
199
195
199
206
205
200
198
203
209
207
200
194
198
201
200
198
196
199
204
202
199
199
199
196
188
182
181
189
191
188
183
187
197
202
197
184
183
181
182
182
185
193
202
200
194
187
190
201
211
216
207
198
198
204
206
200
194
191
196
203
206
203
199
199
197
197
196
199
206
210
210
206
202
197
190
189
192
192
187
176
169
173
181
188
193
204
198
187
181
180
183
190
194
194
189
185
186
191
198
203
201
197
198
202
202
199
189
183
185
195
202
198
194
190
193
199
201
201
203
205
203
198
191
189
187
190
192
191
186
178
173
175
179
183
185
207
200
189
182
181
182
180
181
183
185
184
185
183
184
183
186
192
199
205
203
197
187
181
185
190
194
189
184
185
193
203
209
204
200
197
194
187
180
176
178
186
191
190
190
191
190
186
182
184
183
193
188
188
186
183
183
180
180
182
181
183
182
183
181
177
175
184
199
207
204
193
183
179
183
189
191
190
191
192
196
200
205
207
208
206
200
192
184
177
177
186
196
202
203
198
191
185
184
189
193
181
183
188
192
190
187
184
185
183
179
175
178
182
187
183
179
184
197
206
201
188
176
176
178
184
189
198
206
206
201
197
198
204
210
210
206
203
198
193
190
195
209
215
210
198
185
181
187
200
208
180
182
189
195
197
195
190
188
184
177
173
175
182
189
192
191
190
194
194
190
183
178
174
173
174
184
197
208
211
203
196
193
195
198
197
196
203
210
209
203
203
210
215
210
196
186
185
192
205
208
186
184
187
193
202
206
200
191
185
181
182
183
184
191
196
199
195
189
185
185
185
183
177
173
174
181
190
198
203
201
193
188
186
187
190
195
207
216
213
203
199
203
209
205
195
188
191
199
203
198
190
186
185
191
203
212
205
193
186
185
187
187
185
190
191
194
189
186
184
186
189
187
188
189
192
195
193
196
197
194
188
184
183
188
196
205
214
218
211
197
190
194
201
200
194
188
189
193
194
191
190
185
185
189
197
202
198
189
182
182
182
183
181
181
184
185
186
184
184
187
185
188
190
197
205
208
208
207
203
194
184
183
187
194
197
201
208
212
207
193
185
187
193
195
192
187
184
184
186
183
191
188
186
187
188
188
181
177
176
175
180
185
188
188
188
188
189
186
183
184
186
189
190
193
197
203
210
213
208
195
185
188
196
202
196
192
195
203
205
198
189
186
187
187
187
186
182
181
180
179
194
189
187
184
181
179
176
175
173
177
187
198
207
209
207
203
196
189
187
188
195
194
191
184
182
186
195
201
200
194
189
195
203
206
199
191
191
196
200
201
195
190
185
183
185
189
187
183
179
180
195
192
189
184
182
182
182
184
184
185
193
206
214
216
213
205
194
190
190
193
199
197
192
186
183
183
185
185
186
190
193
202
207
206
201
195
191
188
185
188
192
194
189
184
187
194
195
189
181
182
193
194
191
187
185
189
194
196
194
191
191
198
203
203
197
189
185
184
187
189
190
189
189
190
192
191
187
182
178
186
193
201
205
202
199
196
189
179
173
179
192
194
190
185
189
196
197
188
179
181
189
196
195
188
185
188
195
201
199
192
190
191
191
186
180
175
174
176
179
179
177
180
183
186
189
191
192
189
185
183
188
193
198
198
199
197
187
177
177
189
200
196
186
181
186
192
190
181
176
180
194
200
193
182
175
180
193
201
200
195
193
193
189
181
174
174
178
180
181
180
180
179
179
176
176
186
196
202
198
190
185
180
185
195
203
200
190
183
190
202
206
195
184
180
186
188
189
185
182
185
202
194
182
172
170
180
192
197
197
196
195
195
189
180
174
179
188
193
195
190
191
188
183
178
179
187
198
207
209
204
190
181
180
194
210
213
204
193
196
201
201
192
185
187
189
193
196
200
203
201
193
180
170
170
178
189
193
191
188
185
185
186
182
175
172
177
187
195
196
193
193
195
195
193
191
192
199
208
209
208
202
192
187
194
204
210
205
200
199
201
198
188
184
187
191
195
198
205
209
201
178
169
170
181
193
196
193
185
174
171
175
181
182
175
172
171
178
183
182
180
185
196
204
201
196
192
197
199
200
200
201
201
199
193
191
192
195
199
205
208
200
187
179
174
179
184
188
191
193
187
173
176
182
194
197
195
190
184
175
171
176
187
192
187
176
169
166
169
170
174
183
195
198
195
189
188
192
194
190
187
191
200
202
191
177
175
184
194
199
201
199
190
177
168
166
171
178
178
177
177
180
189
196
198
190
185
187
190
188
180
177
185
192
189
182
175
171
171
172
177
182
184
184
183
186
190
194
193
188
184
188
197
199
184
172
173
184
190
183
177
178
186
187
179
173
173
179
179
173
177
188
197
203
197
184
182
187
195
193
183
170
168
173
181
185
184
180
181
182
183
183
179
177
183
192
202
206
202
196
194
196
199
193
181
172
177
187
189
177
164
166
180
193
197
192
188
184
180
181
180
190
203
206
197
186
184
188
192
189
178
167
162
167
179
189
190
189
182
182
185
185
182
183
187
195
201
202
199
199
201
202
199
192
183
180
184
189
193
189
181
177
178
188
197
197
192
185
184
187
187
189
200
203
197
191
189
188
185
185
185
182
179
181
187
192
193
187
182
181
184
186
185
186
187
186
187
189
192
196
201
201
197
191
189
189
189
192
197
205
206
196
183
179
183
189
188
186
189
197
199
187
191
192
191
192
192
188
186
192
201
206
200
193
190
189
188
186
182
181
181
181
183
184
184
183
180
181
184
192
197
199
195
191
191
192
193
194
197
204
205
197
186
182
184
184
184
186
194
206
208
184
182
180
182
184
185
185
192
204
213
211
200
187
182
179
179
182
183
182
180
179
181
185
190
188
183
179
182
190
198
198
195
193
192
189
185
184
186
191
192
192
194
194
189
184
179
183
194
204
204
185
181
179
181
182
183
187
196
204
199
190
182
179
174
171
171
177
183
187
188
189
193
197
199
192
181
176
180
190
200
197
196
195
192
184
169
167
177
189
194
195
197
201
192
183
177
182
189
190
189
185
185
184
184
185
187
193
197
193
182
172
171
175
176
172
170
174
184
193
197
200
199
199
191
178
170
171
181
194
197
193
192
195
195
186
170
166
176
190
197
200
200
200
192
184
182
189
191
187
184
183
184
184
184
187
194
200
199
189
177
173
179
186
187
185
180
178
183
189
197
199
199
190
182
174
172
180
191
192
187
182
183
192
196
191
183
179
182
185
187
190
196
196
192
189
192
198
195
188
183
181
182
182
181
185
191
199
203
198
190
185
188
193
194
194
190
183
180
179
182
186
188
188
185
186
190
194
193
188
180
179
181
188
190
191
193
192
187
175
170
175
187
194
193
193
194
195
191
187
186
185
182
180
178
176
182
191
200
200
196
191
191
191
191
191
190
184
176
169
167
171
175
184
191
197
199
193
189
184
183
185
190
191
186
188
192
197
190
176
167
170
184
194
197
198
192
182
178
181
186
192
186
184
182
179
181
185
193
197
194
190
189
186
187
187
187
184
179
175
172
170
172
179
187
193
188
181
176
181
190
197
197
195
187
185
189
193
192
188
185
183
188
195
201
201
193
180
177
181
192
188
189
192
195
193
189
187
192
193
190
189
188
187
188
188
188
188
190
187
186
182
178
176
181
183
180
174
172
176
186
192
192
186
183
183
188
189
191
192
196
198
197
196
200
201
197
192
187
189
193
179
187
195
198
195
191
189
192
194
193
191
190
191
192
191
190
190
193
192
192
190
188
182
181
185
188
185
176
171
170
175
179
177
178
181
184
181
177
181
188
194
196
193
190
191
194
194
193
193
192
176
185
191
190
186
183
186
195
197
196
192
193
195
194
191
189
189
187
185
187
188
191
192
194
198
197
188
177
169
167
171
175
177
180
183
183
176
166
162
168
179
182
182
182
185
189
191
189
189
189
180
187
189
182
175
177
186
193
195
192
191
193
193
191
191
190
190
187
183
180
182
187
194
200
202
196
183
171
165
168
172
177
180
185
187
185
178
172
167
168
171
178
181
186
189
191
193
187
178
177
186
191
189
179
175
183
189
189
187
186
188
189
186
186
194
201
204
198
187
181
182
186
189
191
191
183
172
162
162
169
175
179
181
186
190
189
186
184
186
185
184
187
191
197
201
202
198
188
177
172
196
199
190
176
175
186
192
186
178
177
183
185
183
186
198
213
216
203
188
183
183
190
185
179
171
169
168
166
165
171
178
181
180
181
183
188
189
191
195
198
199
198
198
197
199
199
198
191
180
172
197
200
187
172
172
184
192
188
178
178
184
187
185
191
202
212
214
198
182
176
184
191
190
177
172
174
183
185
181
178
182
183
179
173
174
182
190
191
190
191
195
194
192
189
189
193
196
194
189
183
194
199
187
173
169
178
190
192
189
187
188
189
191
194
202
209
204
188
174
170
179
189
191
186
182
189
201
203
196
187
185
182
176
167
167
178
186
191
190
184
182
179
180
184
188
193
197
199
198
194
193
199
196
185
176
178
186
194
194
192
188
187
188
193
202
208
202
187
175
170
176
185
188
187
188
192
199
201
195
189
184
179
171
164
163
168
176
188
193
192
185
177
176
183
188
193
195
198
197
194
196
200
203
197
188
180
182
188
192
190
185
179
180
188
201
209
204
190
178
174
176
180
180
179
179
184
187
188
186
185
182
176
170
168
166
163
166
178
194
201
194
180
175
181
186
186
185
183
187
187
200
197
195
192
189
181
177
182
187
188
183
178
182
190
198
201
196
190
181
177
176
176
175
176
182
188
191
190
188
186
183
181
181
186
183
178
176
181
192
194
186
176
173
179
183
181
181
179
182
180
200
188
184
184
184
181
175
178
186
187
183
185
189
193
192
186
184
186
185
180
173
174
181
189
196
200
203
204
198
187
184
184
192
197
195
192
193
196
191
178
170
169
175
182
186
187
183
183
180
175
183
193
196
195
193
195
189
180
178
184
194
196
197
199
203
204
200
196
198
201
202
200
199
200
197
198
203
207
204
196
192
198
203
205
202
200
199
195
193
199
210
215
205
189
185
188
191
189
187
182
180
194
200
198
193
196
194
187
180
184
194
201
204
205
200
198
196
195
200
203
205
201
201
198
195
196
200
207
208
205
200
201
200
193
190
193
199
198
194
194
202
211
210
200
192
189
190
191
191
192
190
195
196
193
188
192
197
197
192
190
196
205
209
206
200
195
193
193
197
200
202
202
203
200
195
194
197
203
209
210
208
206
202
197
194
195
202
204
198
190
192
203
211
208
200
194
194
196
197
196
200
194
187
181
181
186
193
194
192
190
193
197
201
200
196
197
202
203
201
196
195
201
206
206
202
196
195
199
204
206
207
208
207
206
198
195
199
203
198
188
183
188
202
206
204
197
198
200
200
197
192
189
185
181
181
182
179
181
179
180
181
184
187
188
188
197
210
215
207
194
190
199
207
211
204
196
192
193
197
200
202
207
210
208
199
192
193
200
198
186
175
178
190
197
197
194
197
201
201
195
178
181
188
192
189
181
172
170
170
173
178
181
183
185
186
196
208
211
206
194
190
199
206
207
197
185
182
188
193
197
200
205
209
207
200
193
194
200
197
186
173
173
183
190
189
185
189
195
196
193
178
183
192
197
191
182
175
177
181
181
180
185
194
199
204
201
198
196
194
196
197
200
202
196
189
183
182
187
191
194
199
205
211
211
203
194
194
198
197
190
184
180
186
189
186
182
186
193
197
196
193
194
198
200
192
183
183
192
197
196
189
192
203
215
221
210
195
186
192
199
202
199
193
188
190
194
193
189
189
192
199
208
213
213
203
191
181
182
190
195
198
196
192
191
188
187
191
195
199
200
203
203
203
202
192
183
183
193
202
202
195
191
196
209
217
211
198
194
196
201
203
194
191
193
202
205
201
188
186
192
202
212
215
211
199
184
171
173
187
199
206
201
193
187
187
189
194
197
198
192
198
202
202
201
192
182
180
185
195
199
194
190
190
193
196
198
198
201
200
198
190
186
192
206
213
204
192
182
186
196
206
212
212
208
200
191
184
183
190
197
202
196
189
184
183
185
190
195
197
188
188
192
196
194
185
181
179
186
187
187
186
189
193
192
186
183
187
197
199
188
174
177
192
208
211
197
184
180
188
198
202
205
209
212
210
206
203
201
195
189
187
191
190
192
186
179
181
190
201
200
188
190
189
182
178
181
188
190
186
178
178
186
194
193
182
176
181
192
193
184
174
180
192
204
201
189
184
187
193
198
197
202
209
215
214
207
205
208
203
190
184
191
203
202
196
181
176
184
200
209
190
190
188
183
181
185
190
191
185
178
177
183
186
186
183
183
186
189
189
185
184
187
192
192
186
185
187
197
202
199
196
200
207
210
203
195
201
210
208
197
187
192
203
210
201
188
181
183
188
197
190
187
186
185
187
189
188
185
185
184
186
185
186
187
189
191
191
187
186
187
192
192
190
185
178
181
189
202
207
203
197
195
196
197
195
194
202
209
205
193
184
189
199
200
200
193
190
187
183
183
185
184
184
188
192
194
192
192
195
197
196
196
196
195
192
189
182
180
184
187
188
189
185
183
181
183
190
198
204
203
195
189
184
188
194
203
210
207
196
181
178
185
194
197
198
195
191
191
188
184
183
182
183
189
194
200
203
206
206
203
198
198
199
196
187
177
172
178
183
187
185
181
182
186
191
193
194
198
200
200
192
187
183
187
194
202
208
202
195
184
183
189
201
205
204
195
187
186
187
187
185
184
185
188
193
198
202
205
199
191
190
196
198
192
181
173
175
181
188
187
185
182
182
187
193
195
196
198
198
197
193
192
194
196
195
194
195
196
199
199
200
202
205
206
203
193
185
181
183
183
189
189
187
186
186
190
194
190
180
173
181
193
198
191
181
183
192
195
191
188
186
185
184
186
188
192
195
197
197
196
194
199
202
202
198
191
188
190
199
205
207
202
191
186
186
190
190
189
185
184
193
193
190
183
181
184
188
185
174
172
182
196
200
193
190
193
198
196
190
185
184
184
184
185
186
191
195
198
197
197
196
198
200
200
197
192
186
183
186
192
194
191
178
171
175
189
199
200
195
188
192
193
190
183
179
183
190
193
188
183
190
197
200
196
191
191
191
189
184
181
178
180
183
187
192
201
203
201
197
194
195
198
199
198
193
190
186
182
179
181
188
189
180
174
178
188
195
195
192
192
186
193
195
188
181
181
190
196
196
190
189
193
195
191
187
183
183
182
182
179
177
178
183
190
197
204
205
200
192
187
192
201
204
201
195
191
187
185
185
189
195
194
191
187
185
183
181
181
188
193
194
199
198
191
179
177
184
193
195
189
184
182
184
181
179
180
183
184
185
184
184
182
181
182
184
188
192
190
186
185
188
194
199
200
197
193
189
190
196
200
200
195
192
191
190
189
187
186
190
194
209
203
194
182
173
173
182
189
189
185
180
178
178
178
177
181
186
191
192
189
190
189
183
176
171
170
178
187
189
191
187
184
188
194
196
193
188
191
198
199
193
184
184
190
202
206
208
208
205
196
201
193
180
173
173
179
186
186
183
180
180
181
181
179
177
180
186
190
187
184
187
191
190
183
174
171
181
191
199
198
191
184
183
189
192
191
187
190
196
197
189
174
174
186
205
216
215
204
193
185
177
173
175
181
185
191
190
182
175
175
181
191
191
184
178
179
184
186
180
176
181
193
201
197
190
187
193
200
201
199
193
191
192
194
193
190
185
186
192
197
194
182
174
179
190
196
188
175
171
177
164
171
186
197
200
198
192
183
173
172
179
193
200
191
183
177
179
182
180
178
183
193
199
196
190
187
191
196
195
188
188
196
202
202
194
191
186
184
184
192
198
195
184
171
167
168
167
162
167
179
172
183
199
205
203
199
193
190
183
175
177
188
196
195
187
178
172
176
180
183
184
186
185
187
188
186
185
186
185
184
187
196
199
195
189
189
190
189
183
182
189
196
189
174
164
166
173
176
179
184
189
196
202
199
193
194
196
198
191
179
175
181
191
194
190
179
171
172
180
186
184
176
175
184
194
197
193
189
187
189
193
195
192
182
175
182
192
200
193
182
178
184
188
188
188
189
192
189
187
183
196
198
196
191
189
192
194
192
187
178
173
177
185
192
192
185
178
175
182
187
186
179
178
188
196
204
205
203
200
198
196
194
190
180
173
178
191
201
200
189
179
178
183
193
202
204
200
193
189
183
193
193
193
193
195
196
191
182
179
178
177
178
182
187
191
189
186
183
184
186
187
187
187
187
190
198
202
204
201
198
195
193
190
185
182
182
188
196
197
195
187
183
182
184
189
191
191
194
193
191
188
187
190
196
202
199
192
184
184
185
185
180
178
182
185
189
188
184
181
177
178
182
185
184
183
184
183
184
185
189
194
193
189
186
186
191
193
195
197
195
192
190
187
183
177
177
188
197
202
196
188
187
188
192
196
195
190
187
190
192
189
183
179
179
182
183
183
181
173
165
168
177
184
187
182
174
168
168
177
189
197
196
191
185
183
188
195
203
201
195
189
189
189
186
181
182
191
198
200
194
193
192
187
183
181
180
182
186
186
183
183
184
185
185
183
180
180
181
178
177
177
182
187
186
182
173
170
178
189
198
199
199
193
187
179
177
187
202
207
197
187
183
187
189
191
194
196
196
194
192
196
194
186
179
175
173
174
175
174
170
175
186
197
195
186
179
180
187
196
202
202
198
189
180
173
173
182
196
204
200
194
190
192
188
178
169
172
188
198
195
189
186
190
191
196
196
197
193
190
192
183
183
182
181
179
175
176
177
176
177
183
190
198
195
187
180
182
192
205
211
212
202
189
176
168
172
188
200
203
192
183
185
191
191
180
171
169
175
182
184
191
196
195
190
187
188
191
187
185
186
168
166
171
179
183
185
189
194
197
197
195
192
190
187
186
183
183
185
189
191
195
197
190
184
175
175
184
190
189
184
183
191
197
196
190
182
178
172
169
177
190
200
196
188
185
186
188
181
174
174
173
165
168
176
181
186
194
204
209
209
202
192
186
184
184
185
182
176
171
171
176
183
186
186
185
181
182
186
187
185
186
192
196
197
195
192
189
178
174
178
189
195
193
191
194
198
194
181
172
170
192
183
178
179
178
179
188
200
207
204
198
191
188
185
185
185
181
178
174
174
176
179
181
184
185
184
183
186
187
187
181
179
183
185
192
193
192
186
185
188
192
193
192
195
205
207
197
187
182
184
196
199
197
190
180
174
178
190
197
197
193
190
188
187
186
185
184
183
186
187
186
183
182
181
184
183
184
185
182
179
171
163
162
170
181
187
187
185
187
192
198
197
194
195
198
199
193
186
186
192
185
201
207
198
184
172
175
188
197
195
190
186
184
185
185
185
186
188
188
188
189
187
184
182
182
181
182
179
176
173
168
167
167
171
178
184
185
184
185
190
199
201
198
189
184
180
179
181
185
190
181
193
198
194
182
175
177
190
196
194
189
186
186
185
183
184
187
189
190
187
185
184
182
181
183
183
179
174
171
172
175
180
184
186
188
188
187
182
179
183
193
199
198
189
180
176
177
182
186
188
186
189
189
185
180
179
187
190
191
191
189
190
191
188
185
185
189
192
191
189
186
183
180
182
188
188
181
172
168
171
179
187
192
197
196
192
187
179
173
174
180
193
198
195
189
184
188
191
192
190
195
195
189
181
178
182
189
187
185
188
190
192
190
188
189
191
196
195
192
191
189
187
184
185
188
187
181
170
164
170
179
187
193
196
196
191
184
173
167
169
177
189
199
200
195
190
191
194
193
188
205
206
194
180
177
181
186
184
183
186
191
191
187
186
192
203
201
195
186
184
191
197
194
185
181
177
177
173
170
175
182
190
193
193
189
187
186
178
173
172
178
187
193
195
192
188
186
184
182
185
209
207
190
175
175
183
189
186
181
181
188
191
188
187
192
201
201
191
176
174
185
198
199
188
175
174
180
185
183
183
188
193
190
182
178
182
189
191
185
176
175
179
181
184
182
182
182
180
181
185
207
196
181
171
178
191
199
192
181
178
185
193
196
193
191
191
191
186
175
172
182
194
197
189
181
183
191
196
195
190
192
194
186
169
161
172
189
199
191
180
173
174
176
179
179
181
184
189
194
194
195
192
186
181
184
192
198
192
181
178
184
193
197
195
190
190
189
184
179
177
183
191
193
188
186
189
194
196
193
191
193
194
187
170
162
168
182
194
193
187
181
178
179
180
181
184
189
195
196
191
181
189
197
194
188
185
185
184
180
179
183
189
189
189
187
189
191
188
183
181
184
187
188
184
185
188
190
187
185
188
193
194
190
185
180
176
178
185
193
196
194
186
181
181
183
185
184
185
182
177
177
184
192
194
189
183
179
177
176
177
180
183
185
181
181
186
193
193
189
184
183
183
182
178
180
186
189
188
184
186
191
192
191
191
190
188
187
188
192
193
187
179
175
176
178
178
177
175
171
171
183
183
189
192
190
185
180
178
175
171
172
180
185
182
176
175
186
192
193
188
182
179
177
176
182
186
190
190
186
182
181
182
182
181
181
186
190
194
187
176
168
165
170
176
179
177
173
170
169
171
182
187
188
188
191
194
191
187
186
193
197
197
193
196
201
206
208
205
205
203
202
202
205
201
196
196
203
210
211
207
204
210
213
210
203
198
199
195
191
192
199
202
199
188
186
189
193
194
195
192
182
193
197
193
190
188
187
184
185
192
198
197
195
197
203
209
206
201
202
204
206
207
204
198
195
195
202
210
211
209
210
213
214
206
197
197
200
200
193
193
204
216
214
199
188
185
189
193
196
197
184
195
198
196
189
185
183
183
185
191
197
202
205
205
207
202
194
190
191
197
202
205
205
200
196
196
198
201
203
203
205
206
205
202
198
198
200
201
195
194
202
212
215
204
192
188
193
197
200
198
190
191
195
196
191
187
185
188
186
187
192
203
214
216
208
198
191
189
184
188
193
200
203
205
203
201
199
198
197
199
199
203
205
205
201
197
197
198
193
188
189
197
202
199
193
191
196
200
202
198
191
190
195
196
194
191
189
191
187
184
186
196
207
209
205
201
201
201
195
187
187
196
202
205
206
205
207
205
202
200
200
201
204
206
203
200
198
199
194
185
180
184
191
193
189
187
191
194
196
196
189
191
197
198
193
186
186
187
186
184
185
193
196
194
195
204
212
213
199
187
188
197
201
202
201
202
205
203
200
197
197
198
201
203
202
200
201
201
196
188
183
183
187
188
184
181
179
178
180
185
188
192
199
200
193
184
180
183
185
188
193
195
194
191
197
208
211
207
194
189
193
200
202
198
195
198
196
195
192
191
192
195
200
202
200
195
190
191
195
196
195
191
186
188
187
184
181
175
174
180
184
188
195
201
196
186
180
182
187
193
195
195
194
198
205
209
200
191
188
192
200
204
202
199
201
201
199
190
185
186
197
204
212
208
197
179
168
171
187
200
206
197
187
189
197
200
193
186
183
188
172
174
189
201
201
192
184
184
192
196
194
191
191
195
204
202
194
188
192
201
206
205
202
208
215
214
203
191
185
190
203
215
217
215
201
185
172
177
192
206
211
200
191
189
197
203
198
196
197
195
166
172
184
199
200
194
190
194
200
201
193
186
186
190
193
191
192
193
199
201
202
199
202
211
217
213
202
191
193
198
206
212
216
215
210
205
201
201
205
207
205
199
192
188
187
188
192
200
204
200
171
175
182
185
187
191
197
206
205
201
194
190
193
193
191
185
186
188
191
187
183
187
199
211
212
200
189
188
195
201
203
204
206
212
213
215
216
213
203
189
183
187
191
189
184
179
186
199
210
205
185
186
181
174
174
185
200
209
206
199
196
199
203
198
190
182
181
182
179
174
173
183
200
210
208
194
185
185
190
197
197
200
205
211
212
208
208
205
195
180
171
178
191
195
189
184
184
191
199
199
189
188
182
174
173
180
190
196
197
196
196
200
199
194
187
182
184
184
182
181
184
192
203
208
204
196
189
187
191
192
194
198
206
213
211
204
200
200
196
188
180
183
189
196
195
191
188
182
181
185
189
187
185
180
177
174
176
184
194
195
194
192
190
190
188
186
190
193
189
187
187
192
198
198
195
193
191
198
200
197
194
196
203
209
207
203
200
199
195
192
188
186
187
186
193
196
194
186
182
183
188
186
188
190
185
176
178
191
201
200
193
190
191
191
190
190
192
196
194
189
187
186
186
185
178
181
191
202
206
203
195
194
196
197
198
201
202
196
190
185
183
184
182
184
193
200
202
199
197
193
185
186
190
191
191
192
196
208
213
207
199
197
198
192
188
186
191
196
195
190
188
186
184
179
173
176
184
195
201
202
200
198
194
192
193
196
196
194
185
181
180
184
190
194
197
199
198
198
199
196
182
182
187
190
194
200
208
211
206
200
199
200
197
187
177
181
192
198
195
190
188
187
186
186
184
185
186
189
195
200
203
201
200
197
196
194
190
188
185
185
187
192
196
198
198
194
186
187
191
191
181
182
184
187
190
194
198
195
189
188
191
194
185
169
166
179
195
200
193
186
183
185
187
190
192
194
195
197
198
201
203
201
200
200
199
194
188
184
186
191
194
195
196
192
186
183
182
185
188
190
184
185
186
184
184
186
193
188
185
184
188
188
176
164
164
180
193
197
188
179
177
181
184
185
187
191
194
201
203
203
198
195
193
195
196
195
193
194
194
193
193
192
190
187
182
181
183
186
189
190
185
191
193
189
184
186
192
194
193
189
188
188
181
171
169
180
190
189
184
178
178
180
183
184
187
191
193
197
197
195
194
193
189
190
191
196
204
208
207
198
190
189
190
191
189
185
181
183
188
191
184
191
198
198
193
189
192
195
193
189
187
186
184
181
179
182
186
184
183
182
184
186
188
194
199
199
192
186
182
185
192
196
196
194
193
196
204
211
210
202
193
191
194
196
192
183
175
177
186
191
184
190
197
200
192
184
184
187
187
182
176
174
179
183
185
185
184
182
183
185
187
190
193
198
199
198
188
181
180
186
195
203
204
201
195
193
194
201
206
202
197
194
195
194
189
180
178
183
188
187
191
196
197
192
181
173
173
180
182
179
171
169
176
184
187
186
184
180
180
184
186
189
191
187
184
179
178
181
188
195
198
198
199
194
188
181
181
187
193
195
191
189
190
189
191
189
194
197
194
183
196
201
196
183
172
170
173
178
180
179
179
182
185
189
188
186
184
181
181
181
184
188
188
183
176
174
180
188
195
195
188
182
182
181
181
179
178
182
187
188
185
179
181
187
194
199
200
195
188
183
191
198
196
184
176
175
179
181
177
179
185
196
200
194
188
185
185
187
185
184
185
190
192
187
184
185
190
195
194
185
177
172
174
179
182
180
179
178
181
184
186
183
183
187
193
192
186
176
177
188
178
189
199
195
188
186
189
186
179
175
182
196
202
195
187
182
186
190
193
190
187
191
193
193
189
188
190
192
190
186
183
181
184
189
191
191
184
177
174
182
193
198
193
186
181
178
171
170
178
193
171
187
201
206
201
197
195
194
184
178
179
188
193
189
183
179
180
183
190
190
187
190
193
194
191
185
177
180
185
191
192
194
193
191
190
190
189
187
184
188
195
200
191
177
168
171
177
183
190
192
181
188
197
201
201
201
199
195
190
183
184
188
188
185
180
176
171
174
181
186
188
190
193
195
193
183
173
172
181
190
195
196
194
185
177
180
190
201
201
197
191
188
180
171
170
179
189
195
193
190
192
188
187
189
192
195
193
187
184
183
184
186
184
183
182
178
173
173
181
187
189
191
191
193
192
186
176
177
178
181
184
187
187
180
171
170
181
194
198
194
185
179
178
174
175
182
189
194
194
192
194
185
183
184
190
191
184
179
178
180
182
178
180
181
182
182
181
181
184
186
187
188
186
185
185
186
188
182
177
172
173
176
179
177
172
169
172
176
178
179
183
185
185
180
173
174
180
190
193
195
189
185
187
191
197
193
185
182
184
181
180
175
171
177
183
187
187
185
180
175
177
181
183
180
178
181
185
183
176
174
175
177
175
173
175
180
180
176
174
178
185
192
190
181
170
171
180
191
189
183
187
187
193
198
200
196
190
187
187
184
183
177
176
179
185
191
190
181
169
162
168
178
183
180
176
175
179
180
181
179
180
179
177
176
184
192
197
193
187
183
184
186
185
182
181
188
198
196
187
173
193
193
194
195
193
191
190
188
185
182
185
191
193
194
196
196
192
182
170
165
172
182
188
186
182
178
181
187
189
186
183
180
181
186
190
194
198
204
200
190
181
175
177
187
200
208
206
196
186
177
195
193
188
184
180
179
180
180
176
176
185
200
205
202
195
192
190
186
182
180
181
184
189
191
194
190
189
192
193
187
182
181
183
186
188
190
193
200
199
190
181
176
182
190
202
203
196
184
179
180
189
184
182
181
179
177
178
179
179
182
188
193
193
186
181
180
187
192
196
190
186
185
188
191
194
188
184
184
186
187
185
185
186
182
178
180
183
185
186
185
189
192
191
189
189
186
182
172
168
174
177
171
177
185
190
187
184
186
191
194
193
184
175
167
168
178
188
194
195
192
186
184
185
187
181
172
167
169
178
186
194
193
192
184
180
179
180
179
180
188
201
204
195
185
184
186
183
173
163
163
177
169
176
188
195
195
193
194
198
200
195
186
175
169
172
182
191
193
192
190
185
183
183
182
178
169
166
172
182
188
190
190
187
188
188
188
183
180
183
191
203
201
190
180
185
196
196
186
175
169
185
181
182
185
189
189
193
197
199
199
196
194
191
187
186
186
188
191
190
189
187
183
181
180
178
178
183
190
194
188
179
175
177
187
194
193
189
186
187
191
195
188
178
179
188
199
198
191
185
184
187
193
192
184
176
173
182
192
197
195
193
195
196
193
186
182
181
181
186
188
188
184
182
180
180
182
190
196
196
186
174
167
171
183
191
194
193
192
190
187
184
181
178
180
186
188
183
180
185
189
184
195
197
189
175
167
174
187
195
193
187
185
183
180
176
175
175
180
184
186
186
187
182
179
175
176
180
189
190
185
177
176
179
184
189
193
196
197
193
188
187
190
192
193
191
184
176
169
173
184
185
191
195
193
186
180
180
186
192
189
183
178
174
170
169
172
180
186
187
186
185
184
182
178
173
171
178
184
187
186
184
186
189
190
190
192
196
199
193
192
196
204
209
205
197
187
182
180
178
179
190
185
187
192
196
196
189
187
183
182
182
182
182
178
174
174
179
188
191
189
187
185
184
181
180
179
182
183
183
184
186
188
190
190
188
188
189
187
187
186
191
203
206
201
188
185
187
194
194
188
193
187
188
192
195
196
190
184
181
182
187
191
191
187
178
175
175
179
184
189
190
191
189
187
187
188
188
184
178
178
183
189
191
188
185
184
184
178
175
171
176
185
190
185
178
178
182
193
197
194
195
197
197
191
186
183
182
181
183
188
191
193
190
186
179
174
170
168
172
179
193
201
199
191
184
184
186
183
177
175
182
191
196
193
185
183
185
184
178
171
167
171
177
178
177
176
177
180
185
193
195
193
192
188
185
183
184
184
184
188
192
195
192
185
178
173
169
171
174
180
194
203
203
190
178
174
177
181
180
177
182
193
199
193
184
181
186
194
189
176
170
173
179
186
188
185
179
176
181
190
193
183
177
178
187
193
195
188
181
179
187
199
202
192
179
173
178
185
190
194
199
202
201
190
178
172
175
180
182
181
185
193
195
188
177
176
184
189
188
178
175
181
191
193
188
182
179
182
183
187
191
184
182
182
189
194
191
181
169
169
182
199
205
197
179
172
179
192
202
205
204
202
197
189
181
178
181
183
185
187
188
192
192
187
180
179
181
184
178
177
179
187
192
191
184
179
179
181
182
181
187
193
196
193
190
187
182
177
169
169
179
192
197
189
176
171
179
191
200
203
203
201
195
187
183
184
186
184
184
186
190
191
191
192
195
195
190
183
179
182
182
184
182
179
177
176
177
179
181
178
178
190
197
196
192
189
189
188
181
177
180
189
190
181
171
171
181
189
194
197
199
198
192
185
183
185
185
181
179
181
187
190
188
189
191
197
198
194
191
190
183
176
171
170
172
174
175
180
185
186
179
186
192
195
193
197
200
200
191
181
182
189
191
182
171
171
181
191
191
193
194
192
186
181
181
183
181
176
173
178
185
188
181
174
174
180
188
193
193
187
178
172
172
173
175
176
177
180
186
187
186
191
189
186
189
197
205
204
200
198
197
196
196
195
199
204
208
209
210
204
199
198
201
203
200
201
204
209
212
210
208
206
199
189
178
180
189
200
199
195
190
187
189
191
193
195
196
196
198
200
199
201
194
185
186
192
201
203
203
202
202
196
191
193
204
213
212
205
200
201
203
204
202
197
197
201
207
208
203
200
201
205
206
200
193
194
199
199
192
189
190
196
198
197
191
189
191
193
197
199
197
198
196
193
189
187
188
190
194
200
202
199
196
198
206
209
206
200
193
195
201
203
200
195
196
200
203
199
192
188
192
200
205
208
206
201
197
193
185
187
191
200
202
196
189
187
189
191
193
191
191
189
194
198
193
185
183
187
192
196
200
203
209
211
206
199
193
190
192
195
197
196
196
196
199
200
201
200
197
198
198
199
202
206
207
202
196
189
181
185
189
193
194
190
188
189
193
194
194
193
189
186
192
194
189
183
188
199
205
202
201
207
212
213
203
194
187
190
195
197
198
197
196
200
204
210
213
210
211
211
207
201
200
201
203
201
197
191
186
187
192
194
191
189
187
188
193
193
195
197
187
186
191
190
186
187
196
208
213
210
211
211
209
202
193
193
196
199
198
195
196
197
198
201
206
215
217
215
210
207
202
197
196
198
200
200
197
193
193
195
199
198
193
189
186
185
182
180
181
189
183
188
190
192
193
193
198
202
202
206
211
210
199
188
187
199
209
210
199
193
192
196
199
201
208
211
212
205
201
198
196
194
193
196
198
196
191
192
198
206
207
199
190
187
186
185
180
168
166
175
174
179
186
194
202
203
197
186
182
189
195
196
190
184
190
203
210
209
200
193
194
196
198
200
202
204
200
195
194
197
198
198
195
197
197
196
192
195
202
208
208
193
184
186
192
197
191
174
167
173
169
162
171
191
205
205
195
183
177
181
186
185
184
186
192
198
200
201
202
202
203
200
197
197
198
200
197
193
195
202
206
205
202
202
201
204
204
205
204
204
199
189
183
186
195
200
195
184
180
186
170
161
166
184
196
201
197
194
193
193
188
182
183
190
193
191
189
190
197
204
204
199
192
192
196
200
200
199
200
204
205
206
204
206
208
213
215
213
204
193
190
188
188
189
192
193
192
192
191
190
177
173
173
178
185
196
202
207
207
203
194
189
188
190
193
190
187
184
185
190
193
190
187
189
196
200
202
203
203
202
200
199
201
205
207
208
208
203
194
186
180
185
191
192
189
189
192
195
192
189
180
185
184
182
184
194
202
207
205
203
202
200
198
197
195
190
186
182
180
182
186
187
188
192
197
197
196
195
197
196
194
192
195
203
207
203
197
191
188
182
183
186
191
191
188
190
193
193
189
185
183
186
186
188
187
191
195
196
200
200
203
205
207
203
195
186
183
183
187
187
191
194
200
202
202
194
188
186
187
190
191
191
194
204
209
206
199
192
189
190
196
198
191
187
185
191
194
187
183
183
184
186
189
191
187
182
184
193
199
197
193
195
199
198
190
184
185
192
194
191
192
196
203
206
203
196
191
189
190
190
190
193
201
206
209
205
200
193
193
200
204
201
189
181
183
189
192
185
185
190
188
190
194
193
184
179
183
196
202
194
184
181
183
186
185
187
196
204
200
192
190
196
200
197
192
192
196
202
200
194
193
196
202
205
199
197
194
192
194
196
196
189
182
178
182
189
190
189
190
193
187
192
195
193
188
187
192
198
197
189
182
179
179
179
181
193
207
211
202
193
194
201
201
189
181
186
196
205
203
198
195
198
200
198
194
189
187
186
187
185
181
175
172
176
182
188
189
191
193
193
182
184
189
195
195
193
194
193
187
187
188
190
186
180
182
194
206
205
197
192
199
205
203
191
186
188
197
202
202
200
198
198
196
198
196
192
186
184
182
181
177
173
175
180
184
185
186
188
191
192
172
170
181
191
194
191
187
185
186
189
195
194
188
179
180
188
193
190
182
180
189
200
203
197
194
193
197
201
200
200
197
194
193
197
199
197
192
189
183
182
182
188
195
199
195
188
184
185
188
191
170
168
176
184
186
185
184
187
189
191
193
191
179
170
170
180
188
185
177
175
180
188
195
193
190
188
188
193
197
198
196
192
191
193
196
198
200
199
194
187
187
193
208
215
210
194
183
180
181
183
175
180
183
185
183
186
191
191
188
186
186
186
176
167
167
180
188
185
180
178
180
185
186
186
182
176
171
179
186
193
195
192
190
188
191
198
205
207
203
191
185
188
202
214
212
196
180
172
171
172
180
187
193
196
194
194
194
190
183
179
182
183
181
178
178
184
188
186
184
183
186
187
187
186
185
181
173
176
183
192
196
194
188
189
191
198
202
204
202
194
186
184
190
196
195
183
174
170
172
177
179
186
193
199
195
191
186
183
181
179
179
180
182
189
191
189
187
182
182
184
184
185
189
194
197
196
190
190
196
202
201
194
188
191
194
198
200
199
198
196
194
193
188
181
171
164
169
179
185
184
176
184
191
190
184
175
173
178
182
182
179
176
180
188
194
191
185
179
179
181
182
184
188
193
199
199
200
205
208
209
200
193
186
192
194
197
198
195
194
197
201
203
195
178
163
159
175
191
195
187
181
191
194
183
173
169
171
178
181
183
181
183
185
189
189
187
183
180
182
182
184
185
187
189
190
191
194
196
197
196
188
183
183
187
191
195
197
196
194
194
198
198
191
178
164
167
186
199
199
191
188
199
198
185
175
174
180
185
181
178
182
190
196
192
186
183
183
186
188
190
189
188
189
188
187
182
178
179
179
181
178
178
180
183
188
193
195
194
190
187
186
183
182
179
178
179
186
193
195
193
180
195
199
192
180
180
191
192
185
179
181
190
193
189
183
182
188
190
189
188
188
191
194
193
188
180
173
174
177
183
184
185
183
181
186
191
192
191
185
182
181
181
180
180
180
181
182
186
190
190
177
191
197
196
189
187
191
195
194
191
188
187
181
175
177
182
189
190
183
182
185
193
203
203
191
179
170
174
185
193
196
192
186
182
183
188
191
190
187
182
184
183
178
172
172
175
181
188
191
186
185
191
198
200
197
191
189
190
194
197
196
187
175
165
172
181
186
185
179
180
187
198
205
203
191
176
167
170
183
192
196
193
188
185
182
184
189
194
193
190
187
184
174
165
163
171
184
193
196
191
195
193
194
195
196
191
184
182
185
190
194
186
175
169
173
179
181
178
179
183
188
195
197
193
187
176
165
166
170
176
179
182
184
187
183
184
185
189
191
188
189
187
179
172
165
168
182
193
200
201
197
190
186
186
187
187
182
179
182
183
184
182
177
177
178
178
178
177
177
182
185
185
184
182
180
178
175
171
169
168
168
172
177
182
182
185
185
183
181
184
188
194
193
183
170
167
175
184
190
195
192
186
184
184
184
183
183
184
187
188
183
177
175
177
180
182
181
178
174
174
177
182
182
178
177
185
191
191
181
173
173
171
171
172
179
185
186
181
177
181
187
193
191
183
175
174
177
181
180
178
187
183
188
192
190
185
184
188
192
190
183
174
169
173
180
187
186
178
167
167
180
192
193
185
178
184
195
201
193
184
176
173
172
174
181
187
187
181
179
182
186
183
180
180
183
187
191
187
182
173
183
186
193
198
194
190
189
191
191
189
184
179
175
173
180
188
188
180
167
168
182
197
202
196
188
185
187
191
189
181
176
176
183
189
196
195
187
183
182
185
185
181
178
183
192
196
195
190
189
183
188
190
192
194
191
191
192
191
189
188
187
191
184
177
178
184
187
184
177
171
174
183
193
200
201
189
178
175
175
177
176
180
187
196
200
196
190
188
187
186
186
184
182
185
189
187
180
178
183
186
195
191
188
188
189
190
191
190
189
189
191
193
186
177
175
182
187
188
188
178
170
169
180
198
206
193
175
163
166
178
184
186
186
185
189
194
194
192
187
184
186
188
185
182
183
178
175
168
167
174
197
188
187
188
192
192
189
184
184
188
190
186
179
175
176
182
190
198
195
190
179
172
179
193
201
190
171
160
169
184
194
191
182
179
182
189
192
188
182
183
187
187
180
175
180
184
184
174
167
170
190
182
183
188
196
195
190
184
182
183
184
182
177
177
183
193
200
203
201
195
187
179
181
187
191
185
174
170
177
188
192
188
180
179
185
188
185
183
182
185
186
182
170
166
174
186
190
186
180
177
182
181
183
185
187
193
195
192
184
180
182
184
188
189
190
195
198
201
199
193
187
181
180
182
182
181
180
182
184
186
181
179
181
187
189
189
184
186
187
188
185
173
164
161
169
179
184
187
187
186
183
190
188
181
179
184
195
198
193
182
182
187
192
191
186
185
186
188
188
187
186
182
179
178
178
176
179
185
187
183
173
175
183
191
190
189
189
193
195
188
178
171
165
168
175
181
182
181
185
187
190
195
193
184
179
183
193
199
196
191
186
186
183
177
172
171
174
179
182
183
185
189
188
183
177
172
175
183
186
182
175
177
185
191
189
186
189
196
196
188
180
176
178
188
193
196
187
180
177
183
188
189
191
191
189
187
187
191
193
194
191
184
176
166
165
170
178
183
180
177
182
193
200
197
183
173
173
181
186
185
181
181
185
187
184
181
183
189
189
188
188
189
194
196
198
199
191
182
175
176
183
181
185
194
197
191
182
180
185
189
190
186
182
176
174
180
186
187
182
174
176
187
198
199
188
175
173
179
184
187
187
187
185
179
172
169
172
177
183
185
190
193
193
186
180
180
181
182
178
175
183
183
188
195
196
187
178
173
178
182
184
187
190
187
183
182
185
185
180
175
174
184
193
193
185
177
175
179
180
182
186
188
186
178
169
168
173
180
184
184
183
181
175
172
165
165
171
177
179
180
184
192
201
203
194
181
175
175
179
179
181
185
189
188
181
172
170
175
179
181
181
186
190
188
182
177
177
181
179
178
179
186
188
183
173
170
180
191
195
188
179
170
168
172
172
173
176
176
180
185
180
189
197
202
193
184
182
183
184
184
183
186
191
188
179
170
167
176
190
196
199
199
192
185
175
170
176
181
183
179
180
185
191
190
180
172
178
189
198
191
183
176
177
183
187
188
184
182
181
187
172
172
179
189
192
192
193
190
186
183
187
197
202
195
183
174
179
192
206
213
213
202
192
180
167
162
167
178
184
185
183
186
190
190
182
172
168
176
182
186
185
189
192
192
188
185
185
184
184
184
175
175
177
179
187
191
193
192
185
181
185
197
205
200
188
178
182
193
207
214
210
198
187
175
165
163
169
177
180
184
183
184
186
187
185
175
167
165
168
174
179
186
193
192
187
180
178
180
181
178
187
192
193
186
181
184
189
190
185
179
182
191
198
196
188
181
180
185
192
198
198
193
184
175
169
172
176
178
177
175
174
175
177
180
185
185
180
173
173
173
174
174
180
185
184
177
176
177
180
181
188
196
196
190
183
185
191
197
193
190
189
194
197
193
188
185
182
182
186
192
194
191
185
180
181
185
184
180
173
174
177
177
177
174
177
183
184
186
187
184
177
171
171
174
175
176
177
183
189
190
186
188
191
187
184
187
194
201
202
201
203
203
198
191
187
189
192
191
189
190
193
191
187
183
186
191
190
183
179
184
191
191
181
172
169
173
179
184
191
191
187
179
176
175
175
175
179
187
191
188
189
195
191
184
179
188
204
214
212
203
194
193
195
194
190
189
194
199
202
201
194
190
192
198
201
204
202
201
199
198
197
193
187
180
175
185
203
218
222
210
196
187
190
192
194
193
193
196
201
204
207
208
193
184
186
204
222
228
223
213
205
198
195
191
192
195
198
196
195
192
193
194
194
193
197
204
206
202
188
185
186
193
198
199
195
197
203
211
207
198
189
184
191
196
196
192
191
192
196
203
207
203
195
194
200
209
216
217
215
212
206
197
188
187
193
202
207
201
193
188
189
191
191
191
194
202
204
200
192
188
188
195
204
212
213
206
199
192
189
189
190
193
196
199
197
192
188
185
184
190
191
186
190
195
194
194
193
198
206
205
199
189
184
187
193
200
203
200
200
197
196
195
194
196
199
202
202
202
206
209
205
200
200
207
212
205
194
182
179
186
196
202
202
201
200
196
192
187
183
188
176
170
179
184
182
180
186
199
209
207
196
186
186
192
193
191
189
193
203
211
212
206
200
201
204
204
205
205
215
223
218
204
196
196
200
198
189
178
177
187
203
208
205
201
200
200
197
192
189
194
172
172
178
183
184
188
198
212
219
213
205
200
198
194
189
184
184
193
203
210
212
205
199
201
205
207
207
207
211
217
213
206
199
197
197
192
184
179
185
194
208
209
203
195
191
192
193
190
188
193
177
182
186
191
200
208
211
209
206
208
209
210
200
189
183
187
194
202
204
204
200
194
190
194
199
203
206
204
206
208
208
205
203
203
200
196
192
195
201
207
209
206
196
189
185
186
189
186
181
184
188
189
187
195
208
214
207
191
183
188
198
203
197
187
182
193
205
212
207
200
192
188
186
187
189
190
193
201
205
209
207
203
195
195
200
211
218
221
216
209
203
192
189
186
187
192
194
186
177
176
198
188
183
190
200
204
194
181
176
179
190
195
197
196
195
200
205
206
202
198
191
188
185
184
179
181
187
195
204
211
209
203
193
191
199
216
230
228
214
200
191
185
183
185
191
197
198
187
175
173
198
186
179
180
186
191
190
187
188
190
191
192
196
203
208
207
202
193
191
189
188
187
184
184
183
186
191
195
202
205
207
203
196
195
200
209
215
210
198
190
183
184
184
186
191
196
193
184
173
172
190
186
182
181
183
187
190
191
194
194
192
190
191
198
207
208
200
190
184
183
184
183
181
186
194
201
202
200
196
193
196
198
198
202
203
199
196
192
190
190
189
189
187
186
190
193
192
183
175
172
180
186
188
192
192
196
192
189
187
189
191
191
190
193
197
200
197
191
188
188
187
186
183
189
198
203
203
198
194
191
189
189
190
197
201
198
192
187
187
194
198
195
190
186
189
196
198
192
181
175
180
186
193
202
205
204
197
188
183
184
188
194
199
196
191
185
183
187
193
195
197
195
194
194
198
196
193
192
194
195
192
186
182
189
199
202
196
185
182
188
198
200
194
187
187
194
198
193
186
186
186
189
195
201
203
202
200
199
195
189
187
194
202
198
187
177
177
185
192
195
198
202
204
203
200
194
190
190
193
196
196
192
191
194
199
201
196
184
179
182
194
201
198
190
186
186
184
182
184
192
190
193
194
192
190
192
200
207
201
190
186
190
192
187
180
179
183
190
190
190
193
201
205
202
200
200
199
199
194
192
194
197
203
204
199
193
188
183
183
186
193
198
193
189
182
176
170
170
181
191
187
190
192
189
187
188
194
198
194
187
184
185
181
176
175
182
191
193
188
186
190
199
200
194
192
197
207
207
198
190
189
196
203
203
195
186
180
183
190
193
191
185
181
178
179
175
172
174
183
191
181
180
189
195
194
190
187
186
184
183
185
185
183
180
182
185
188
187
184
184
192
199
197
188
185
193
201
205
199
191
186
187
193
197
195
188
186
188
197
199
192
182
174
174
180
183
185
186
186
192
175
169
184
198
198
190
183
184
187
189
190
191
192
192
191
185
177
171
172
180
191
198
196
191
188
190
195
197
196
192
188
187
188
193
196
196
196
198
200
199
192
186
185
191
195
193
189
185
182
183
167
165
175
185
187
186
184
187
189
192
192
193
191
189
187
182
177
170
169
175
184
191
194
192
190
189
186
186
189
192
194
192
191
189
191
194
196
196
192
187
187
189
198
205
207
199
191
182
173
170
169
169
173
176
182
186
190
187
184
184
190
194
188
178
175
181
187
185
179
175
177
183
185
185
184
180
176
179
188
196
201
200
192
187
184
185
185
182
177
176
177
187
197
201
203
194
186
180
173
169
183
182
182
183
189
196
194
185
174
176
187
193
187
177
176
183
190
191
185
180
179
179
179
179
178
176
177
187
198
209
208
201
191
187
188
188
183
176
173
172
180
185
188
187
185
180
180
180
181
183
186
188
188
191
193
197
194
185
178
179
187
189
186
182
183
187
189
185
183
183
183
181
180
181
182
185
189
198
207
211
204
193
185
190
200
203
198
183
176
182
187
190
186
178
171
168
174
180
187
188
183
186
187
186
188
190
190
188
187
190
188
184
181
182
184
187
185
181
180
182
182
180
182
186
193
196
196
197
199
198
191
183
182
193
206
213
207
196
188
191
196
198
189
177
167
166
175
185
192
187
178
184
186
184
183
187
190
189
187
187
186
185
183
184
184
184
184
181
182
182
180
178
182
187
193
195
188
182
182
182
186
186
191
197
203
205
202
196
191
193
197
197
189
175
165
169
184
198
197
188
174
184
188
188
188
190
193
191
183
180
184
190
193
189
185
183
185
187
186
182
179
180
183
188
188
183
176
172
175
182
189
195
199
199
195
194
196
196
195
192
191
187
181
174
166
173
187
200
199
188
171
183
190
191
188
191
194
193
187
182
187
192
192
187
183
186
189
190
183
178
178
185
192
191
186
178
174
174
179
186
192
196
197
194
190
191
194
198
197
192
186
181
177
175
175
176
182
188
188
183
176
187
193
192
186
182
187
189
192
196
195
190
180
173
177
190
197
193
181
175
180
189
195
193
187
183
182
183
185
187
187
186
182
182
187
194
197
197
191
182
177
174
172
173
174
177
180
186
187
182
187
191
194
195
188
181
177
182
192
201
199
187
168
163
174
192
200
193
182
178
184
189
192
189
189
187
185
183
184
186
182
178
175
180
187
197
195
189
178
170
169
170
169
166
167
174
183
194
198
195
192
192
194
194
191
184
179
181
188
191
188
183
172
172
179
190
195
190
184
183
187
186
185
183
185
185
183
180
183
185
184
180
182
188
199
201
196
184
175
174
179
183
179
171
168
173
182
194
200
201
196
192
190
189
191
186
187
186
184
181
180
182
183
184
185
188
189
186
183
183
185
184
181
180
181
184
183
183
185
187
187
184
185
193
202
203
199
190
188
190
192
195
192
185
181
176
178
183
188
192
198
191
187
183
181
182
185
188
187
182
179
180
183
185
185
186
186
182
179
178
180
183
182
179
179
187
194
197
193
191
188
181
178
183
190
198
199
196
196
195
191
189
187
187
185
182
175
175
179
179
189
186
185
183
180
178
180
186
188
187
182
176
172
175
181
186
184
179
173
174
183
193
194
187
186
191
201
205
197
192
186
180
176
175
178
183
184
185
188
190
186
179
178
182
184
183
175
175
181
182
172
176
185
190
185
180
181
187
191
190
184
174
168
171
178
184
183
179
174
180
186
194
196
193
192
189
191
193
190
188
183
183
185
185
181
173
166
166
174
187
188
186
182
181
179
176
173
181
189
193
173
177
188
194
190
189
188
190
191
190
188
183
176
173
177
183
184
185
186
181
179
178
181
189
192
186
178
175
175
178
182
185
192
193
185
174
163
164
174
186
198
199
191
181
174
170
170
183
195
195
192
192
194
193
191
191
191
190
188
189
192
194
193
187
184
184
187
190
192
186
174
165
168
183
194
189
175
165
168
178
183
185
186
187
188
186
180
175
176
181
188
188
183
177
174
175
180
187
192
189
206
203
196
192
191
192
188
183
180
184
192
199
201
198
195
191
188
188
191
189
180
171
170
185
198
194
178
168
171
184
190
187
180
181
190
197
196
189
180
172
169
167
168
172
176
182
187
188
186
185
199
199
194
190
191
191
187
180
175
180
186
191
196
199
198
195
191
188
188
191
188
181
181
189
197
194
181
173
176
187
193
189
182
183
189
192
191
187
182
174
169
166
165
169
174
179
183
184
182
181
189
195
191
187
187
193
195
192
183
178
178
181
184
189
193
195
194
190
188
189
188
183
182
187
191
186
178
173
176
183
184
185
186
189
186
183
181
186
191
189
186
180
174
171
174
177
178
182
183
179
193
197
189
181
184
196
207
205
191
181
178
180
182
183
188
192
194
190
185
183
185
187
186
187
181
175
172
172
175
172
170
175
185
190
185
177
178
187
197
200
195
185
178
176
180
183
185
188
187
182
195
193
188
179
181
193
203
201
194
189
190
189
184
178
177
181
185
182
178
177
184
193
198
193
182
171
168
172
177
173
167
169
175
182
180
175
177
186
194
193
189
180
176
179
188
196
200
194
188
184
185
187
187
185
184
184
183
187
194
201
203
196
184
175
174
179
183
183
176
172
180
193
205
205
189
175
168
173
181
183
179
176
175
176
175
172
173
178
182
184
181
177
174
176
184
194
197
192
182
180
179
181
189
192
188
175
167
175
193
206
206
195
184
177
179
189
197
195
185
172
169
183
200
204
190
175
167
172
180
187
188
185
179
177
174
171
171
173
178
181
181
179
175
172
175
180
185
178
172
172
187
191
196
197
189
174
167
175
189
198
194
187
183
185
189
197
207
210
200
179
166
172
187
196
186
175
166
169
177
183
187
186
183
180
176
174
175
179
181
182
182
181
179
176
174
171
172
171
168
168
195
199
203
200
190
178
173
180
186
185
181
180
184
187
188
194
203
209
205
189
171
172
182
189
184
175
170
173
178
177
175
175
180
183
180
177
179
184
185
183
181
179
176
176
174
173
170
174
173
175
184
192
198
200
190
184
185
187
185
180
176
179
186
188
185
184
189
198
206
197
187
179
179
183
181
174
174
178
183
180
175
172
178
185
184
178
177
177
183
184
182
178
170
167
167
170
176
180
182
186
169
177
184
189
188
189
193
195
192
184
179
182
187
190
186
184
184
192
201
202
194
182
174
170
170
170
172
178
186
188
185
182
181
186
185
175
166
166
176
181
182
176
169
165
165
168
178
184
186
184
170
173
176
178
181
189
199
204
201
193
184
185
188
192
191
187
181
182
187
192
192
179
169
163
166
170
172
174
179
183
186
185
184
183
181
169
162
165
171
178
176
170
171
174
174
175
178
180
180
177
183
185
181
176
176
183
193
200
201
196
190
187
188
192
195
192
180
173
173
178
179
175
169
168
171
178
177
171
167
171
177
182
180
176
169
166
165
169
175
176
171
167
175
187
187
184
177
174
170
171
188
192
191
185
178
176
179
185
192
199
199
193
189
192
199
199
189
180
175
177
178
175
172
179
184
187
183
176
172
175
181
184
180
173
167
166
168
174
182
181
176
175
180
186
187
179
174
172
173
172
188
189
190
188
180
174
169
173
183
196
202
197
191
191
199
205
201
191
186
187
189
187
183
182
187
190
190
187
190
195
198
193
185
177
173
172
172
173
177
182
185
187
185
182
174
170
172
176
178
174
187
194
191
184
176
180
197
208
210
199
188
189
194
194
188
181
181
186
194
201
202
202
199
199
199
195
192
190
194
198
201
203
201
199
202
210
220
226
220
207
196
192
193
192
189
184
188
196
201
204
196
196
189
181
186
202
217
222
217
208
201
199
200
193
187
186
191
198
201
202
201
200
195
190
187
191
190
187
186
188
198
202
203
203
203
206
208
214
213
207
192
185
184
190
192
191
190
194
199
202
198
194
191
192
203
213
217
216
213
209
208
205
197
189
187
193
199
201
196
190
192
195
192
191
191
195
195
193
191
194
200
203
204
210
210
205
198
198
205
207
201
196
192
197
196
192
190
187
188
190
189
186
190
198
203
199
196
198
202
202
197
187
181
184
192
201
201
197
190
186
191
195
199
200
200
201
199
201
206
210
207
201
200
204
209
206
197
190
192
203
208
211
210
204
200
198
192
185
182
187
179
177
189
198
196
187
185
194
201
197
182
170
171
184
198
202
198
194
196
200
206
207
206
208
206
203
199
202
213
219
212
201
194
196
202
202
193
184
181
188
202
210
211
209
207
205
197
188
185
189
178
180
191
201
202
195
195
203
206
200
185
177
182
194
201
199
194
194
203
213
212
206
204
204
204
202
199
202
210
216
209
203
198
198
199
195
188
181
179
183
190
196
199
200
200
199
196
192
187
190
187
186
192
200
209
210
205
205
205
203
202
199
198
198
196
193
193
200
206
212
209
202
196
196
198
200
201
202
205
205
206
206
208
206
200
194
190
192
194
192
190
193
196
191
188
189
195
196
189
187
197
198
193
193
201
203
197
191
193
199
207
212
208
200
192
188
191
198
203
202
199
200
200
198
195
194
197
201
203
204
205
208
209
207
201
200
207
214
212
199
192
195
195
188
182
187
199
200
189
177
202
203
198
191
188
185
182
180
183
191
203
208
209
204
197
191
192
194
193
190
192
198
203
200
191
186
189
198
204
209
209
208
205
199
199
206
219
220
211
197
192
194
194
189
184
189
197
198
185
176
199
203
201
194
185
178
179
183
187
192
196
197
202
208
207
204
200
194
189
185
188
195
202
201
192
185
186
193
202
208
210
206
203
199
201
206
210
205
198
193
194
194
190
187
188
192
192
187
181
180
188
194
198
193
187
184
185
188
190
193
192
192
195
197
204
207
205
203
195
188
186
189
197
203
201
195
190
189
189
194
200
200
199
201
203
203
198
193
193
195
199
194
188
186
191
195
192
185
181
183
181
186
188
190
191
190
190
188
187
189
190
190
189
188
191
199
203
204
198
191
186
187
195
204
207
204
197
191
191
191
192
193
192
193
198
198
196
191
189
193
199
194
190
188
194
202
202
194
186
184
189
186
186
190
195
198
196
187
184
184
187
191
188
184
182
184
191
195
194
190
187
192
199
206
208
204
199
196
197
198
195
185
180
180
189
198
198
188
178
179
186
194
193
191
192
197
200
197
190
187
198
196
193
193
199
206
203
196
187
183
188
194
194
186
179
179
183
187
189
189
193
197
205
204
204
201
198
197
201
201
197
188
180
180
189
196
196
186
176
170
181
195
199
194
189
183
184
185
190
194
198
197
194
193
197
206
209
203
194
191
194
200
200
190
180
175
177
184
188
188
192
194
198
198
200
201
199
195
193
191
192
193
193
194
195
192
191
184
180
180
190
201
204
196
184
174
171
178
191
201
188
188
189
190
192
194
197
198
195
194
195
200
200
190
180
174
177
183
187
186
183
179
181
187
195
199
200
195
189
188
188
195
200
199
195
189
182
183
187
194
200
200
198
192
184
177
180
186
192
199
180
178
185
191
190
187
183
186
193
193
193
195
198
195
187
176
174
179
186
187
183
178
178
183
190
195
198
195
194
191
193
197
199
197
195
190
189
190
198
207
204
195
186
180
182
188
190
189
189
187
182
179
187
195
193
187
182
187
194
193
190
189
196
198
194
183
176
178
186
192
194
190
187
187
188
191
192
192
193
194
197
198
196
193
194
194
199
201
206
210
202
190
179
175
182
189
186
181
173
172
183
180
182
185
188
189
193
197
195
195
194
193
194
194
190
184
179
180
184
191
193
192
191
189
189
189
189
187
190
195
198
198
190
186
185
191
196
196
195
196
195
190
182
176
180
183
182
178
172
172
183
179
173
173
183
195
201
198
195
195
202
203
194
184
179
181
183
184
183
179
181
181
183
186
188
189
188
190
192
198
200
197
187
179
177
179
182
180
178
182
189
194
193
184
180
180
185
190
190
189
183
177
171
171
184
199
201
194
186
193
203
207
192
179
175
180
186
187
181
176
176
176
178
183
186
187
187
190
199
206
206
199
188
183
184
187
182
176
174
176
188
196
197
191
182
183
187
194
198
199
186
181
175
177
187
197
200
192
187
192
200
199
187
176
176
181
186
184
182
180
181
183
184
185
185
180
180
179
187
197
202
197
192
195
202
203
195
185
180
182
186
189
190
193
194
192
184
181
184
189
188
186
181
181
188
196
199
196
193
193
195
188
180
175
177
183
184
179
179
181
185
189
187
187
186
180
171
163
167
181
189
193
193
198
205
206
197
187
181
182
183
179
180
189
200
194
182
170
167
173
186
187
186
187
190
197
199
196
194
192
192
185
180
178
184
186
186
181
179
180
181
181
182
185
185
183
175
169
171
179
185
191
194
195
196
191
181
176
180
181
183
180
181
186
188
188
179
175
169
172
177
184
189
192
196
198
197
193
186
186
191
191
191
187
187
192
193
190
184
179
175
174
177
179
181
184
188
192
193
191
189
191
196
198
191
179
170
174
184
191
196
197
192
185
177
173
176
179
184
185
172
179
187
192
196
197
191
187
181
183
193
200
197
188
184
190
196
198
189
180
176
176
177
177
178
182
192
200
198
189
184
186
196
200
192
182
177
185
195
201
203
202
198
190
179
172
174
180
185
190
173
180
185
188
189
188
182
179
178
184
193
196
189
176
176
186
198
198
192
184
182
182
176
176
181
190
198
193
182
172
169
175
182
189
193
194
193
190
192
189
184
181
182
184
179
177
177
181
185
189
176
181
184
186
185
179
176
175
178
183
187
187
178
171
176
190
200
200
193
188
186
181
174
176
189
203
201
189
174
170
171
171
172
181
194
199
196
185
173
166
162
161
162
167
173
178
182
182
185
189
175
178
184
189
185
178
176
179
182
181
180
181
177
179
187
196
201
199
193
189
187
180
174
177
191
202
199
189
186
187
191
187
183
187
197
198
189
174
166
168
173
168
165
165
169
177
180
182
184
188
180
182
187
189
183
181
183
187
184
179
178
180
186
189
196
200
202
198
193
189
185
181
178
179
183
186
185
187
190
201
204
201
198
199
199
195
185
176
179
187
190
185
179
178
178
179
177
178
183
187
194
194
188
182
178
179
184
184
180
177
179
185
190
192
194
196
199
195
188
183
180
180
179
177
176
178
182
187
189
193
193
190
190
192
195
191
187
186
190
191
188
181
183
189
191
183
175
173
182
188
192
190
183
176
175
177
181
181
179
181
183
187
191
192
191
189
186
182
180
178
179
179
179
181
183
184
187
188
185
183
179
178
178
179
181
183
185
185
185
183
178
174
178
186
187
179
170
169
179
187
179
176
175
177
178
178
179
182
186
189
188
186
188
191
189
183
178
179
183
185
183
177
179
184
190
193
193
191
189
183
180
178
178
176
172
168
169
171
177
183
184
186
185
184
178
168
165
170
178
185
175
172
178
180
180
180
181
187
192
191
187
183
185
189
188
184
182
187
193
192
182
171
171
181
189
191
188
189
188
184
181
181
181
176
170
161
156
160
170
182
195
200
194
183
174
169
174
184
189
186
186
186
187
185
182
183
184
188
188
186
187
185
188
187
186
183
185
191
197
194
183
170
168
174
181
182
180
179
181
183
182
182
179
176
174
172
169
169
173
177
182
186
187
181
177
179
189
202
203
193
194
200
197
191
186
186
186
184
183
184
189
193
193
189
185
180
178
182
187
189
187
180
174
175
180
181
178
177
179
185
185
183
178
178
184
188
194
191
182
172
165
167
174
182
180
180
187
198
199
194
196
206
205
198
193
193
189
186
185
188
192
194
193
188
185
180
174
174
179
187
189
187
182
181
182
182
178
175
180
187
191
188
186
187
192
195
198
200
193
182
170
170
178
186
184
180
179
183
186
187
195
203
202
199
201
202
199
194
193
191
193
190
185
185
187
186
182
179
183
188
191
190
187
186
184
179
174
173
179
186
194
194
195
197
194
188
185
188
192
193
196
197
197
194
186
181
178
180
181
180
192
192
189
188
197
204
203
199
191
190
191
190
185
187
192
196
191
186
186
189
192
193
192
187
182
173
168
170
177
185
188
189
190
191
187
182
176
179
183
194
205
205
197
190
186
185
189
188
184
178
181
178
175
177
184
193
196
193
188
189
192
192
190
190
193
196
194
186
181
185
190
193
191
188
182
174
167
170
178
185
185
180
177
178
182
183
180
176
176
181
187
186
179
173
176
186
194
193
186
181
176
173
173
175
178
178
180
186
191
193
194
192
188
187
189
192
191
185
183
184
185
185
186
187
187
180
173
172
179
186
184
176
170
173
182
186
184
179
174
176
175
173
167
166
173
186
193
191
184
182
185
180
182
183
180
174
175
186
196
202
195
184
178
179
184
189
192
195
195
189
182
179
182
186
188
182
174
172
179
183
184
176
173
177
185
189
186
179
175
175
174
171
170
175
181
188
189
186
179
177
197
191
188
187
184
178
177
188
199
202
193
181
175
178
184
191
202
211
209
194
181
176
181
188
187
177
170
168
174
179
178
176
177
183
188
191
186
180
175
174
175
178
181
184
186
185
182
179
178
174
197
192
190
189
185
183
185
191
195
197
189
182
179
182
186
194
205
214
210
194
175
172
179
187
186
177
167
166
173
177
176
175
177
184
190
192
184
175
170
171
178
182
183
175
169
166
169
175
180
180
190
192
192
188
183
184
189
192
190
185
182
182
183
182
185
191
200
204
198
187
174
168
174
182
186
179
172
172
178
181
178
174
175
183
194
196
183
171
166
170
179
181
175
159
149
151
163
177
184
186
190
195
194
186
181
185
191
194
189
180
177
175
176
180
182
184
187
188
188
184
179
172
171
176
183
186
183
179
183
185
182
175
175
182
195
196
183
173
170
174
178
171
164
154
152
159
172
181
184
182
191
191
187
179
178
185
189
192
188
184
178
175
175
178
181
182
177
175
176
184
185
179
172
174
184
192
188
181
179
182
186
183
179
179
182
182
179
179
184
182
175
164
161
165
170
174
179
179
175
168
188
184
178
176
179
185
181
182
184
188
189
180
174
177
183
184
176
171
175
184
186
182
176
179
187
194
185
174
170
181
192
198
192
178
169
167
174
181
188
184
175
168
172
180
182
178
175
167
161
158
186
184
183
184
186
184
176
170
178
190
195
184
174
176
185
190
185
181
182
184
184
181
180
184
189
190
179
168
171
185
200
205
197
182
171
168
174
177
180
180
180
182
186
185
181
171
169
165
161
161
185
185
186
189
188
182
170
165
172
186
192
186
176
178
189
197
194
185
180
182
182
183
184
185
186
181
177
175
184
195
203
203
196
189
185
184
178
174
172
176
182
189
190
184
171
166
167
173
176
177
185
188
189
190
187
188
194
199
194
183
173
179
194
204
204
195
189
185
190
199
211
216
215
207
199
193
193
194
206
211
213
209
204
210
215
216
211
204
194
186
185
189
191
192
190
192
194
195
193
188
184
178
176
177
179
186
191
193
191
184
184
196
204
202
194
190
199
206
211
211
212
211
205
198
191
188
187
188
195
207
212
209
202
200
202
203
199
200
200
195
188
178
177
184
189
196
203
204
198
187
184
178
175
177
185
188
189
190
192
195
203
208
209
199
189
187
194
201
202
204
206
205
197
191
189
190
190
186
188
197
205
205
201
196
194
193
195
199
210
212
202
185
177
178
184
192
201
202
197
188
189
186
186
189
189
186
186
189
196
199
202
201
197
197
195
195
190
185
183
188
194
197
196
194
196
199
195
192
189
193
198
201
200
201
201
202
202
204
209
210
202
191
183
181
184
189
191
190
192
191
193
195
201
203
195
187
185
191
199
198
189
181
182
195
203
202
195
184
179
184
189
192
195
199
201
201
196
196
199
201
199
198
196
199
207
212
215
210
201
190
183
180
184
192
197
195
192
188
188
190
193
195
206
214
205
192
185
190
200
195
183
173
176
193
205
207
203
196
194
195
195
197
199
204
204
200
196
198
203
204
198
192
189
195
203
211
215
210
196
177
168
171
183
194
201
199
195
189
186
187
193
193
197
204
204
196
187
192
201
201
194
186
186
195
201
204
202
200
202
203
204
206
210
210
206
199
197
199
201
199
195
195
198
202
201
199
202
204
197
183
176
177
185
190
189
191
196
197
188
177
192
193
190
190
190
187
186
193
202
204
204
201
200
198
197
195
193
197
198
199
203
211
216
214
207
199
199
199
196
191
193
206
216
217
204
196
194
200
201
192
192
195
198
188
177
180
195
202
193
180
189
197
198
190
183
176
180
190
197
199
199
199
200
201
195
189
189
191
191
193
199
210
217
213
201
195
196
200
199
196
200
210
221
220
206
197
196
201
201
196
195
201
201
191
179
175
188
199
198
192
184
201
212
204
187
176
180
186
193
191
189
190
196
197
192
186
187
192
194
194
198
206
212
204
191
185
190
199
206
208
210
207
205
203
205
203
204
199
198
196
196
199
199
196
189
186
187
190
198
208
179
196
209
206
193
183
186
192
195
193
190
190
194
195
189
186
190
197
204
198
198
201
207
202
190
183
185
193
203
209
209
202
196
196
202
207
206
195
192
193
196
197
197
197
201
197
191
187
194
205
182
185
190
188
187
188
192
196
198
198
198
197
195
190
187
192
201
207
202
195
191
197
207
211
202
192
188
189
195
203
203
199
191
190
195
204
206
195
187
191
196
197
194
194
199
201
198
191
190
186
190
185
177
174
178
189
196
194
193
194
196
195
186
184
190
202
212
208
196
185
182
194
206
215
212
203
193
191
193
194
194
192
189
184
187
196
204
201
196
191
193
197
194
190
190
192
195
193
190
184
198
192
182
180
188
199
200
189
182
183
189
190
184
181
187
201
210
205
190
184
185
192
200
208
207
202
196
192
191
188
183
181
179
181
184
193
201
202
198
194
195
198
196
190
179
177
182
193
195
192
196
193
190
193
201
207
200
188
183
183
190
194
192
186
182
184
189
191
189
189
188
188
189
192
201
202
197
192
190
188
182
176
178
185
191
194
194
194
194
193
195
201
201
191
180
174
183
195
202
200
188
185
186
192
196
195
189
186
188
190
193
201
204
197
183
171
172
182
191
191
185
177
178
188
201
203
199
194
194
198
194
190
186
188
194
195
193
186
182
189
195
201
202
194
188
188
196
203
201
196
185
181
183
187
185
179
175
183
189
192
193
198
205
202
192
178
178
188
198
195
186
181
186
196
203
203
198
194
196
203
209
206
198
191
192
197
196
191
186
188
195
197
195
187
188
192
198
198
193
188
192
187
184
184
182
180
179
184
190
192
188
187
195
199
197
191
193
200
207
208
200
195
197
198
199
196
193
191
191
200
209
208
201
191
191
198
202
200
195
197
200
195
186
177
176
181
182
183
185
188
198
194
186
183
188
192
195
196
193
193
189
188
190
191
192
190
192
197
204
210
209
205
200
195
193
191
190
188
191
195
198
197
190
180
184
194
200
196
194
194
199
197
188
175
172
173
174
177
183
191
196
190
182
179
189
200
206
200
196
196
199
198
191
186
183
182
181
184
188
194
194
193
191
192
192
192
191
192
196
198
196
188
179
176
180
190
195
190
186
185
194
199
198
191
183
181
181
186
192
193
184
178
172
173
184
195
195
193
195
199
203
202
193
186
181
180
180
180
180
179
179
178
185
191
195
193
190
188
192
197
196
190
181
180
183
190
194
190
186
184
189
197
200
200
198
194
187
186
187
188
181
175
169
170
180
188
193
192
193
199
202
199
190
183
182
181
181
177
176
176
179
182
188
192
194
187
178
170
172
185
197
196
189
184
186
191
192
192
190
189
187
184
186
196
204
200
186
174
171
179
186
183
178
177
184
192
196
197
197
199
199
192
184
181
185
185
182
174
172
178
187
192
192
189
184
175
168
161
167
181
193
194
188
183
184
187
186
187
189
189
184
174
175
189
200
199
182
164
162
174
190
189
188
189
189
193
196
198
200
199
196
185
179
181
189
195
188
176
173
178
186
191
188
180
173
172
175
182
189
192
188
183
179
183
185
184
180
177
182
186
183
177
178
188
192
188
175
164
165
175
185
185
190
192
193
191
190
192
195
197
194
185
179
179
189
195
195
189
183
180
182
183
180
174
168
173
190
206
211
202
185
177
182
194
196
188
179
176
181
187
192
194
195
190
185
174
167
166
175
184
175
174
178
184
190
191
186
183
183
188
191
191
183
174
173
183
196
201
197
189
185
184
180
174
171
179
192
203
203
190
181
181
195
205
202
191
180
179
185
191
195
196
198
193
180
170
164
168
175
186
176
176
177
181
190
194
188
179
175
179
190
194
188
173
166
175
192
201
203
197
192
188
180
178
182
189
192
184
176
173
177
185
193
198
198
193
186
184
188
187
181
177
178
183
181
176
172
170
173
182
182
188
189
191
192
190
185
180
176
179
186
192
189
178
176
183
193
199
200
197
193
186
180
183
194
202
193
174
165
170
180
184
182
183
193
195
193
186
182
177
168
159
160
169
179
182
181
173
170
170
184
192
202
203
193
182
179
182
185
184
182
184
187
186
190
194
195
194
192
188
185
181
179
185
196
203
192
176
172
179
189
188
185
185
191
190
184
178
176
178
175
166
162
165
173
181
181
173
169
170
184
194
202
201
186
176
176
182
183
182
180
183
189
190
193
195
195
191
185
178
176
176
177
181
186
186
180
176
178
187
193
196
198
197
192
182
172
169
175
181
185
178
173
170
175
177
177
173
172
174
190
195
193
185
178
175
179
179
177
175
181
190
194
192
189
190
190
186
180
175
171
174
175
176
173
172
172
177
180
182
185
190
195
197
193
184
176
172
175
177
178
176
177
178
180
179
175
173
177
185
196
193
185
175
177
183
184
180
176
180
189
196
196
191
185
179
177
180
181
181
177
175
175
175
174
174
176
180
181
180
177
179
184
190
190
190
186
183
181
177
172
173
177
181
182
178
174
173
177
184
198
186
177
174
181
187
187
185
186
190
190
189
190
190
185
177
174
180
189
191
184
178
178
182
184
184
185
187
187
183
179
177
179
184
186
188
185
186
182
179
181
183
183
181
177
174
171
171
174
176
192
178
175
177
181
185
186
189
192
191
183
176
180
187
184
179
179
187
196
198
188
181
182
186
188
185
187
190
190
187
181
177
176
177
180
181
179
176
175
178
183
189
189
184
176
173
173
175
177
176
183
178
177
179
180
182
185
190
190
185
176
170
173
178
180
178
181
190
197
195
188
185
186
185
183
182
185
190
190
187
181
176
171
168
167
174
180
180
176
175
177
184
190
188
180
174
176
185
189
186
178
185
187
184
182
184
187
189
186
184
179
175
173
170
169
173
180
187
188
187
188
189
187
183
179
179
182
186
186
185
180
173
167
165
169
177
191
199
193
181
169
172
187
193
186
179
178
188
194
195
185
192
194
194
192
190
188
186
185
186
188
182
178
171
169
171
177
180
182
185
190
191
188
181
177
178
179
183
182
182
179
178
177
176
182
187
195
202
199
186
175
179
188
198
190
182
180
186
193
194
191
191
194
198
202
198
187
180
182
188
191
188
182
181
180
177
176
179
185
189
192
191
187
183
179
174
173
174
179
183
188
188
189
192
192
191
188
183
179
177
182
188
193
195
190
183
182
183
186
187
183
180
181
194
200
196
185
178
179
186
190
190
188
189
191
187
182
182
188
195
195
189
183
181
181
175
169
170
179
191
202
199
194
189
190
189
181
168
157
165
181
190
187
181
178
180
177
175
174
179
174
172
175
183
188
190
186
183
184
185
186
187
187
191
195
192
185
184
189
195
192
183
175
177
185
185
177
171
181
199
208
200
184
176
182
190
182
166
154
162
177
182
175
166
164
168
172
171
172
176
182
175
174
175
179
187
196
201
195
187
176
175
179
189
194
192
186
184
189
194
189
176
168
174
189
197
190
181
181
193
197
187
174
174
188
194
185
171
163
170
177
179
169
162
163
170
177
177
176
178
195
179
172
173
179
189
199
206
201
187
174
169
175
186
191
189
185
183
189
195
192
179
170
173
187
193
190
181
178
179
177
173
173
181
194
197
187
177
173
174
176
173
172
175
178
184
186
185
180
178
193
177
168
173
183
193
197
197
194
186
175
172
175
184
187
187
185
187
192
195
195
185
178
173
173
175
175
172
173
175
175
175
177
182
191
193
185
179
175
174
174
174
178
183
184
183
181
181
180
178
178
171
168
174
183
190
191
187
184
185
184
183
183
184
186
190
190
191
192
190
186
181
176
172
167
164
163
166
174
184
190
189
180
176
176
179
180
175
173
175
178
181
181
175
166
164
169
175
181
181
181
183
181
177
177
181
187
186
182
182
184
185
182
183
184
188
192
191
187
183
178
177
175
175
175
177
173
173
181
188
194
191
178
172
173
178
177
172
171
176
183
184
179
166
158
157
166
175
181
181
200
202
193
179
173
176
183
185
181
178
179
179
179
179
181
183
186
183
182
185
188
186
184
185
189
196
192
187
185
188
186
179
173
173
185
191
187
175
173
179
181
179
176
171
171
172
176
177
176
170
204
200
188
177
176
180
179
175
174
177
180
180
178
177
178
177
173
174
184
198
206
201
190
186
192
199
196
192
185
185
186
177
172
175
185
192
191
187
183
182
178
174
173
177
181
183
181
179
174
165
192
183
178
179
185
185
176
165
168
178
188
183
176
174
176
174
171
173
188
203
209
200
186
180
182
187
184
179
180
186
192
190
181
176
177
182
186
185
184
181
179
177
177
176
175
174
179
180
176
172
189
182
178
184
194
193
179
166
167
182
190
182
171
168
172
175
178
183
191
198
194
186
180
180
180
177
171
169
174
187
198
202
191
181
175
177
181
180
176
177
180
186
182
170
163
165
175
181
180
177
194
189
186
187
191
194
188
179
178
185
187
181
169
166
174
182
183
182
181
178
176
177
180
184
183
176
168
167
174
186
196
200
194
184
178
178
180
180
176
176
179
184
183
176
170
168
177
181
181
179
186
182
187
196
201
202
201
197
189
177
171
176
193
206
212
208
203
196
191
193
199
206
208
209
208
207
208
211
212
214
208
202
201
209
216
213
198
187
183
191
199
198
197
196
203
210
207
190
174
167
185
178
176
184
190
191
188
184
178
176
178
187
197
200
195
192
198
202
203
203
206
209
210
208
206
207
207
207
205
211
212
205
198
196
202
203
197
191
192
196
198
189
185
187
199
211
210
202
186
170
183
175
172
174
179
180
183
184
184
185
191
197
201
198
188
185
190
200
207
213
215
212
205
200
200
203
202
195
190
198
204
206
199
195
196
196
195
196
202
207
202
184
172
175
187
199
204
201
193
185
186
184
181
174
172
177
186
198
201
198
197
199
201
199
195
191
189
192
199
206
208
201
194
191
194
199
198
188
178
181
194
204
205
204
201
200
201
203
208
203
190
176
170
175
184
190
190
190
196
200
190
193
192
183
175
177
186
201
205
200
193
190
192
196
196
196
193
190
188
191
190
186
185
190
197
199
196
189
182
185
192
198
201
202
204
210
215
221
213
196
176
169
173
184
194
192
188
188
195
203
188
193
203
201
190
181
181
188
193
191
184
179
180
184
192
197
199
193
187
184
186
189
194
199
202
198
194
191
194
197
194
190
186
189
200
213
225
229
216
195
176
169
178
191
199
197
194
190
192
191
187
190
200
204
198
186
181
186
192
190
185
179
178
181
188
196
200
197
190
185
189
198
206
208
204
198
193
195
200
200
195
191
187
191
199
206
216
221
212
196
186
183
185
188
189
190
196
198
191
182
191
191
192
192
190
188
193
202
206
198
187
182
186
193
198
200
200
197
190
186
189
196
203
206
202
197
197
199
198
194
194
203
213
217
207
197
196
201
203
196
190
195
191
185
176
177
190
198
195
186
195
196
195
189
183
184
194
208
208
198
186
181
189
198
202
200
201
197
192
187
188
194
199
195
194
194
199
201
198
195
197
208
222
224
210
194
191
194
200
196
192
192
194
190
180
176
184
193
198
198
186
196
202
197
185
180
184
195
195
188
183
181
190
195
193
189
189
192
192
191
193
197
198
191
185
185
194
203
206
206
206
205
203
202
200
196
196
198
198
196
192
191
194
200
199
191
186
187
195
201
174
187
199
197
187
181
183
188
190
187
185
189
195
193
187
178
180
187
192
194
197
199
199
188
176
176
189
202
210
216
210
200
186
181
191
200
201
196
192
192
193
191
192
196
201
197
187
184
188
191
173
180
187
187
184
187
191
193
194
193
192
192
193
191
190
190
189
190
190
190
194
198
200
194
182
179
187
195
203
206
205
200
189
180
186
199
205
200
192
192
195
195
192
188
190
190
185
182
183
180
180
183
181
180
184
193
198
198
196
194
191
184
180
186
202
216
217
202
188
180
184
193
199
200
195
190
187
188
188
188
194
197
193
186
185
194
207
213
212
206
202
199
195
189
183
182
182
184
185
181
186
186
181
183
194
204
201
194
187
186
187
181
174
181
199
217
219
201
185
180
184
190
193
195
195
192
188
184
181
179
179
184
191
193
193
194
203
215
216
208
199
196
195
188
181
177
182
190
191
185
188
184
184
193
202
204
195
183
180
182
187
187
184
183
186
190
192
187
184
187
188
189
186
186
191
193
190
190
193
190
183
178
183
192
198
197
197
198
199
195
189
191
193
189
182
181
189
196
194
185
189
182
183
190
195
193
184
180
182
185
188
194
196
193
182
172
174
184
190
192
190
187
187
190
194
196
199
202
206
207
198
190
183
187
194
199
196
188
181
178
184
191
194
190
187
190
196
198
192
181
189
182
179
183
186
181
177
181
185
186
186
188
195
194
187
178
182
193
199
196
191
193
196
199
199
199
200
200
201
206
206
203
191
182
187
197
201
193
180
177
187
195
196
189
185
189
193
194
192
190
190
184
179
182
186
185
180
178
181
182
183
180
185
190
192
193
197
202
203
202
200
203
205
202
200
196
194
189
188
190
198
203
194
182
183
196
202
197
187
185
192
198
191
182
177
178
182
189
199
208
191
187
183
186
194
196
189
178
176
178
180
180
182
188
194
195
196
197
200
205
207
205
201
197
192
191
190
188
188
191
196
197
193
188
190
196
197
194
189
186
189
190
185
177
175
174
177
182
196
208
191
186
186
189
195
194
186
176
175
179
182
183
187
191
192
188
183
186
194
202
201
193
190
191
192
191
190
193
199
202
198
195
194
197
199
197
193
187
185
184
183
181
183
184
188
186
179
175
177
185
190
186
184
187
189
183
177
176
179
184
185
186
189
193
192
182
178
179
186
189
183
178
180
190
194
194
193
193
197
201
199
195
192
195
196
194
188
186
182
183
180
180
183
188
196
194
183
171
165
170
188
183
180
179
181
182
180
182
186
190
188
189
191
194
192
182
177
174
176
179
180
180
186
190
194
195
192
191
194
199
197
194
185
180
181
183
183
183
185
187
188
182
179
183
189
188
183
173
171
178
188
186
181
178
182
190
194
196
197
197
195
192
191
195
195
188
177
168
167
176
185
190
190
188
184
186
190
195
198
202
195
186
173
169
174
180
182
183
186
191
191
182
175
168
171
177
183
187
191
191
185
185
185
187
188
191
194
198
201
201
195
187
186
193
199
197
184
170
165
174
186
192
188
179
170
172
185
201
210
206
193
177
166
170
183
193
194
189
186
184
183
179
174
170
169
173
183
191
195
189
177
176
184
191
192
188
184
189
195
198
190
180
176
182
192
195
191
181
172
175
182
189
188
179
169
171
179
196
206
201
190
177
176
184
199
205
203
192
182
176
171
172
174
175
174
175
180
185
184
178
174
169
174
182
188
186
182
182
189
189
187
179
173
173
175
183
190
189
185
180
184
191
194
190
182
177
177
182
186
190
191
191
194
200
202
199
191
184
180
173
167
166
171
177
178
174
175
173
172
169
184
179
176
181
191
194
192
190
187
188
191
190
183
175
172
179
190
194
188
185
188
196
200
200
194
187
177
170
172
183
193
195
194
192
192
190
185
184
186
183
171
164
167
175
180
180
175
172
173
172
204
202
197
196
197
198
198
194
194
196
200
200
192
186
180
185
192
192
187
185
188
193
198
198
197
190
179
169
169
181
189
186
179
179
185
190
192
194
196
191
180
169
171
183
186
186
184
181
177
176
206
210
212
209
201
193
189
190
191
195
194
194
191
187
182
183
184
183
178
176
178
184
186
192
192
188
179
173
172
177
179
178
176
180
185
190
193
194
191
185
176
174
175
180
183
184
185
183
178
175
194
202
211
207
193
182
179
181
181
181
180
185
189
185
179
172
172
175
176
175
174
174
181
186
188
185
181
178
176
177
177
183
187
188
187
183
182
181
177
174
173
176
177
175
174
177
181
180
176
174
188
194
198
195
185
183
181
179
173
173
179
188
192
187
177
171
170
175
179
180
177
176
179
181
182
183
184
188
188
185
184
189
194
194
186
177
179
179
177
174
175
179
177
175
175
176
178
177
174
174
196
193
190
185
189
192
190
182
176
179
186
191
191
185
178
172
173
180
186
187
187
187
185
182
178
180
184
190
191
188
184
187
192
194
188
185
187
191
192
189
186
183
178
176
176
177
177
176
175
177
204
193
185
187
192
195
192
187
186
189
187
183
181
179
177
176
179
185
191
192
190
191
193
189
179
174
178
185
189
186
182
182
188
194
195
194
194
193
197
194
194
186
179
175
175
173
174
174
175
181
197
186
181
186
193
194
190
190
191
189
178
171
174
180
181
179
181
186
191
191
189
193
197
193
182
173
176
184
190
188
183
181
185
192
193
193
188
183
182
182
184
184
182
179
174
169
165
166
173
183
180
176
177
183
189
189
188
190
189
184
175
170
175
182
184
183
185
188
190
188
189
192
196
191
181
176
181
188
192
189
185
180
178
178
178
179
179
176
173
174
178
184
191
190
181
172
162
164
175
187
172
172
176
181
183
184
184
185
184
181
178
176
179
183
185
186
187
189
187
185
190
192
193
187
180
180
186
189
188
185
178
176
172
165
165
170
178
184
186
182
181
190
199
202
192
182
176
179
187
190
180
174
175
180
182
182
177
173
173
177
178
182
182
184
185
186
188
187
184
182
186
191
192
188
183
183
188
188
181
174
169
171
170
171
172
176
182
186
188
183
182
186
193
196
193
188
188
188
190
192
189
177
175
180
186
182
173
164
164
171
177
179
182
185
185
183
182
183
184
182
183
187
190
190
188
185
186
184
180
176
175
175
178
180
183
185
187
179
172
166
170
175
177
182
183
185
185
184
184
187
189
181
179
185
187
183
173
167
172
174
177
177
181
183
180
173
173
180
188
191
185
180
181
187
190
188
185
182
185
191
192
189
182
179
185
188
185
173
160
157
166
173
172
168
172
175
170
168
172
181
190
191
193
193
189
185
183
187
190
185
178
174
177
179
178
172
170
181
189
192
186
176
173
181
191
193
187
181
188
202
208
194
179
171
176
185
182
170
165
171
182
185
177
166
165
166
164
161
167
178
195
194
198
192
189
189
198
206
201
191
177
173
176
180
182
182
180
182
187
188
184
176
171
179
189
194
188
182
184
196
201
189
174
172
179
181
175
168
171
187
198
195
180
171
168
169
171
173
174
175
194
191
188
185
189
197
206
208
194
182
173
175
180
190
194
193
184
180
177
183
186
183
175
175
182
188
185
181
180
184
187
185
181
186
192
190
176
170
174
185
192
184
178
179
177
181
179
178
175
173
183
175
172
178
188
199
202
196
183
172
172
178
188
195
197
194
186
177
177
183
190
189
179
169
166
173
179
181
179
183
186
188
188
191
192
190
181
175
177
181
177
173
177
182
185
185
178
173
173
173
170
167
167
173
183
190
188
182
179
175
180
182
187
192
194
191
187
180
180
185
191
189
179
164
160
167
179
184
182
182
188
191
187
179
170
171
174
179
182
184
179
175
178
181
184
181
175
171
173
178
177
177
175
170
170
177
182
182
180
179
181
182
181
183
186
188
188
183
183
186
191
190
182
172
168
178
187
187
182
182
188
190
183
166
154
156
166
177
185
189
188
182
178
177
181
181
176
173
174
175
192
193
184
171
164
170
179
181
182
181
182
180
179
181
182
184
184
183
185
190
196
200
194
188
184
188
193
190
183
182
186
188
180
171
165
165
167
173
179
187
185
178
175
179
182
183
178
174
169
165
195
192
184
174
172
174
179
179
180
183
184
184
186
187
185
181
177
177
184
197
204
205
196
186
182
183
185
184
183
183
184
180
177
176
179
181
177
170
170
175
180
178
175
174
175
179
179
178
176
173
187
182
179
180
183
181
179
176
179
184
189
189
188
188
187
180
175
177
186
198
203
195
181
169
166
170
174
180
184
184
182
176
172
175
181
185
179
169
166
171
179
182
176
167
162
169
182
193
197
197
191
188
184
185
186
186
182
178
179
184
188
184
180
177
177
179
181
186
190
192
185
175
166
164
164
170
173
177
182
181
182
178
175
175
178
181
178
173
168
172
178
181
172
163
158
169
186
200
202
198
203
201
192
185
188
193
190
186
179
180
182
182
173
169
172
178
183
189
188
179
170
163
163
168
176
179
178
175
176
177
181
184
182
175
171
173
176
180
181
177
174
172
169
167
172
180
187
188
183
178
185
184
187
194
199
202
199
197
195
191
187
184
190
196
203
205
204
203
198
192
185
187
193
201
208
213
215
213
207
202
195
193
199
209
216
211
197
188
195
211
221
213
199
192
200
206
200
183
168
169
187
186
188
194
201
200
195
191
189
189
191
190
190
190
191
192
198
198
195
194
196
200
205
207
208
212
215
212
207
204
203
201
200
206
212
212
200
191
198
211
218
210
195
188
193
199
195
184
176
174
187
186
185
185
189
192
195
194
190
187
189
194
194
193
188
186
193
201
206
208
210
210
207
204
202
205
205
204
199
200
205
207
208
206
206
204
195
189
193
202
206
197
188
185
190
197
191
184
182
184
188
189
181
175
176
188
203
208
198
188
183
189
197
195
192
190
199
210
216
216
213
207
200
193
196
199
200
192
184
186
195
205
211
207
203
197
190
189
193
198
195
190
187
191
200
199
189
183
186
195
188
193
190
178
173
186
204
210
201
186
180
185
192
194
192
193
201
208
209
206
204
198
192
189
194
197
197
190
181
179
189
197
203
204
201
199
198
200
202
198
194
188
191
199
204
198
187
184
191
200
179
191
200
196
186
186
191
194
189
178
180
187
189
184
184
190
196
197
194
191
195
195
192
192
197
198
195
191
186
191
193
192
190
191
197
203
210
216
214
207
198
192
195
200
199
194
189
187
190
192
179
188
202
203
194
187
187
186
181
177
180
187
191
185
184
187
190
188
183
183
188
190
191
191
198
197
196
195
199
202
200
197
191
191
197
202
210
216
216
207
200
196
194
190
189
188
189
190
188
187
191
193
195
193
191
190
196
200
194
185
181
185
192
193
191
192
192
188
183
178
177
179
181
188
192
195
198
198
201
202
201
203
203
206
202
195
196
204
207
203
194
189
185
185
180
182
187
189
190
191
201
193
188
186
185
189
199
207
205
193
183
184
191
198
201
203
201
195
185
177
175
177
181
186
190
192
196
196
197
197
200
203
208
209
200
190
189
197
205
200
189
181
182
187
189
188
186
187
190
191
192
186
183
181
181
183
190
195
195
190
185
184
189
194
198
199
200
194
183
178
180
188
191
189
186
187
190
193
195
197
202
202
199
196
192
190
192
198
203
201
191
180
180
188
199
195
188
185
185
182
175
177
179
179
179
179
183
182
184
183
184
185
188
190
189
189
187
185
178
178
184
191
192
186
182
186
191
196
197
200
202
199
188
182
184
190
196
197
199
200
195
184
179
182
190
193
187
182
180
177
170
174
179
180
181
185
190
189
187
182
182
181
183
187
191
189
179
176
174
178
184
189
187
181
178
186
197
200
198
198
199
197
188
177
179
190
199
198
198
196
196
189
184
180
184
186
181
178
179
180
174
183
185
187
189
198
201
200
195
190
184
177
175
185
196
200
190
177
173
180
187
188
181
176
178
187
197
197
195
195
197
198
193
181
179
189
201
206
202
193
189
190
193
192
192
184
178
177
181
184
182
186
190
195
200
204
201
199
195
193
189
182
177
183
195
201
194
180
177
186
193
190
179
173
175
182
188
193
195
195
195
196
195
192
188
192
199
206
202
188
179
184
196
204
203
192
182
182
188
187
186
185
188
193
199
199
195
189
188
190
192
192
189
183
186
187
189
185
186
191
197
194
182
171
170
176
185
193
198
199
194
193
196
199
200
196
196
196
191
184
178
184
193
199
197
191
186
187
187
185
190
183
182
186
191
191
189
188
187
185
188
191
192
186
178
174
183
190
195
194
195
195
187
174
167
174
187
197
200
197
194
191
193
194
195
198
197
193
187
184
187
193
195
189
185
181
183
185
181
178
188
181
178
181
188
191
189
189
188
185
184
184
185
182
177
176
183
192
195
191
192
194
192
180
171
179
188
195
188
184
190
197
194
184
184
192
199
196
188
186
196
203
198
188
180
178
181
182
178
177
180
177
177
183
192
195
188
184
183
183
182
180
179
181
182
182
187
188
188
186
189
193
192
185
182
184
188
186
177
177
188
200
197
185
180
186
197
195
189
185
188
192
190
186
182
184
186
188
188
190
177
173
178
186
194
191
180
170
169
175
179
180
183
184
188
191
187
186
185
187
185
185
186
183
183
185
185
186
187
188
194
201
202
196
189
187
190
191
190
186
180
173
173
177
183
188
188
186
187
193
180
177
183
191
193
182
171
163
166
172
177
179
185
188
190
188
186
188
193
191
182
175
176
181
185
185
186
193
201
204
202
202
204
208
203
190
184
184
189
188
180
166
161
169
182
190
186
176
173
182
188
185
190
194
191
179
171
169
172
175
176
179
185
188
186
179
179
186
191
191
179
171
173
184
189
191
192
195
200
203
200
198
202
205
201
189
179
179
182
188
187
178
171
171
180
186
181
170
166
176
193
192
189
189
184
183
182
184
187
185
183
183
188
192
185
177
175
178
184
184
181
178
183
189
193
197
200
200
201
200
196
193
194
195
194
188
180
175
175
184
192
192
183
171
171
176
181
183
183
187
191
190
185
181
182
187
191
191
192
189
190
190
193
198
196
185
176
171
173
179
182
185
187
189
190
194
203
211
211
202
193
186
182
185
189
191
187
179
174
180
187
191
180
163
152
161
182
204
207
196
184
183
183
185
188
190
189
187
186
186
188
187
192
198
199
194
181
171
168
173
179
183
186
185
185
189
197
207
210
205
192
179
172
172
185
195
199
190
180
173
175
178
174
161
152
163
190
210
207
187
176
178
186
194
195
189
182
177
180
182
182
181
187
194
196
193
185
177
171
171
174
181
184
188
186
186
184
186
192
193
191
181
172
173
184
197
203
193
180
170
166
167
169
167
168
177
192
201
187
165
179
183
191
199
198
188
179
177
179
181
181
180
188
192
192
190
186
181
173
171
175
184
193
198
194
188
179
170
174
186
192
191
184
182
188
194
192
184
179
174
170
168
169
173
178
182
189
187
174
164
195
191
191
194
195
189
186
187
190
190
190
190
191
191
191
191
189
182
171
168
176
189
197
200
194
188
178
171
173
183
192
192
188
188
189
190
188
183
185
187
182
178
178
183
185
184
184
184
181
178
202
192
185
185
190
191
192
196
198
199
198
196
190
188
188
190
187
180
170
166
175
187
194
192
186
180
177
177
180
182
182
179
177
182
188
190
191
196
198
192
184
179
186
192
192
184
182
188
196
195
193
183
180
182
186
191
193
192
191
192
192
190
186
179
174
173
173
175
174
173
179
185
191
188
181
177
179
183
185
181
174
171
175
180
182
189
197
200
194
179
171
173
185
188
184
180
183
192
199
196
182
179
181
185
188
192
192
187
179
176
178
182
186
180
170
160
162
175
189
195
191
187
187
188
185
182
184
190
189
182
177
178
183
180
178
182
191
195
179
163
161
174
185
179
172
174
183
190
190
183
183
186
189
190
191
194
194
187
175
167
170
181
189
188
178
165
169
182
199
206
197
188
184
187
187
189
195
198
194
187
184
187
189
183
174
175
183
190
181
171
175
185
187
182
177
178
183
184
180
177
189
193
196
195
194
195
193
186
176
173
177
183
191
191
186
181
180
187
194
193
191
189
190
191
190
191
194
194
191
185
182
184
186
181
174
173
179
190
197
197
196
191
189
185
185
184
184
182
181
182
188
190
192
195
196
193
185
181
178
179
180
184
187
188
186
185
188
187
183
178
180
191
201
197
189
182
183
184
183
181
178
180
184
183
179
177
181
190
198
201
197
185
178
176
179
182
182
181
186
195
181
178
183
191
197
194
187
181
181
181
179
178
184
189
189
188
188
187
181
175
179
191
199
194
180
173
174
182
185
184
181
181
186
190
189
183
180
180
185
187
183
176
171
173
174
177
176
178
186
196
178
172
176
187
196
195
187
183
181
181
177
176
185
194
197
192
189
187
186
185
187
192
191
182
173
170
177
184
188
189
190
189
188
188
186
180
173
166
169
175
179
182
184
185
181
177
174
176
184
192
178
174
176
184
190
188
182
177
179
181
180
181
188
198
203
197
189
186
187
193
195
193
186
177
174
179
184
186
186
184
185
188
187
182
176
171
165
160
164
174
185
194
199
199
191
185
180
180
186
189
185
178
176
179
181
178
173
169
173
178
181
183
190
198
201
196
189
185
183
185
188
190
189
185
183
186
189
187
179
172
173
177
181
177
173
171
169
167
168
178
186
191
190
189
189
189
188
185
185
186
196
183
175
175
177
177
174
171
172
175
174
176
186
192
188
183
184
184
182
175
173
182
192
194
191
188
191
190
182
174
169
172
177
177
177
178
180
180
177
177
181
179
174
170
176
184
186
181
180
183
204
193
180
176
178
178
182
185
187
180
173
173
178
179
171
166
172
181
183
177
173
178
191
195
190
184
188
192
193
187
177
173
174
176
181
185
187
186
182
179
178
174
171
168
173
179
181
177
176
184
200
197
194
186
181
179
183
193
196
188
181
175
176
175
168
165
170
181
186
181
176
179
185
187
179
171
176
185
191
193
185
175
171
171
175
180
182
184
187
192
190
185
180
178
179
181
179
177
180
184
187
196
203
196
186
181
182
187
188
188
187
186
183
180
178
181
185
185
183
179
178
179
180
179
173
168
168
175
182
189
188
176
169
168
172
174
173
174
189
201
204
194
183
181
181
182
181
181
180
178
182
197
205
200
191
187
185
183
177
178
183
189
190
187
185
193
193
188
180
176
178
180
181
179
173
170
171
173
179
187
189
186
178
176
179
178
171
172
180
194
197
189
180
182
184
183
178
177
174
171
184
194
199
196
191
194
196
189
180
174
180
188
189
187
186
190
190
186
180
181
184
187
184
178
176
182
189
186
183
184
187
188
188
191
191
187
180
176
180
182
181
175
178
187
194
188
176
168
168
171
187
190
187
183
184
190
198
196
192
185
182
183
183
186
187
187
185
183
183
187
190
192
186
177
177
189
203
203
186
172
168
175
186
188
187
185
184
183
185
184
176
172
178
195
206
200
179
166
168
178
189
186
180
171
171
180
191
194
193
190
185
182
181
185
188
187
187
184
185
188
189
191
184
174
172
185
197
194
177
157
157
172
183
181
172
167
175
184
190
188
179
172
177
190
201
199
182
170
168
176
192
190
180
171
170
176
186
190
190
189
186
185
186
188
188
187
187
185
185
185
185
187
182
172
167
170
176
174
163
158
167
184
190
181
165
157
163
175
185
188
183
176
173
172
179
181
177
173
167
167
191
193
187
180
176
178
184
188
187
187
188
188
190
191
190
186
184
181
182
182
184
184
182
177
170
166
166
164
164
169
178
188
190
181
172
163
161
162
168
178
183
180
173
163
161
166
174
177
176
172
188
192
192
186
178
177
183
190
194
192
190
186
187
190
189
187
184
180
181
181
181
181
179
176
172
170
174
178
180
180
177
176
176
179
180
177
166
159
161
174
183
185
173
161
157
167
178
188
190
190
187
193
193
186
179
178
184
191
195
192
185
183
182
185
187
188
189
189
187
180
174
170
166
167
172
180
189
194
193
183
176
169
172
178
184
182
173
167
166
174
178
177
169
162
167
176
184
188
189
191
193
197
192
184
181
186
188
187
181
177
176
180
181
180
180
184
190
195
191
181
171
161
157
164
174
184
191
193
187
182
177
177
176
179
182
180
175
172
171
172
171
164
159
165
178
186
184
178
171
175
184
187
187
184
187
188
188
189
192
196
193
187
190
195
203
205
203
198
196
190
187
185
190
197
198
199
200
200
198
198
196
197
199
202
203
204
199
194
196
205
210
205
194
187
187
185
181
181
184
194
187
188
188
189
190
190
187
185
187
192
195
194
193
196
201
203
202
199
197
193
191
192
195
196
193
194
196
199
201
201
204
204
203
204
209
208
201
194
195
203
209
206
197
185
181
179
179
182
190
198
191
190
184
182
187
192
191
188
185
187
194
201
200
195
189
189
195
202
203
201
196
199
201
195
188
188
193
198
200
201
204
204
205
203
203
201
194
187
190
200
206
202
195
190
191
189
184
183
189
197
197
193
183
177
184
195
204
201
192
184
186
197
200
194
187
186
195
204
207
205
204
203
200
191
184
186
194
200
199
197
197
198
201
202
199
196
188
185
189
198
203
200
194
196
199
196
187
182
185
189
196
200
196
187
185
197
210
210
195
182
184
194
198
194
189
191
198
202
203
203
204
201
194
187
185
191
199
204
197
193
192
195
201
204
204
200
195
191
194
201
204
201
196
194
194
191
184
179
181
185
189
202
209
200
192
195
206
203
188
177
183
196
200
194
190
193
197
197
196
199
203
199
190
185
190
197
203
202
196
195
197
203
206
208
206
203
200
198
201
204
205
203
199
194
187
182
179
177
178
183
182
195
203
199
189
186
191
189
178
172
181
198
203
195
187
188
191
189
190
195
199
196
188
186
194
200
202
197
196
199
202
206
210
207
201
196
194
201
209
207
203
201
196
192
189
185
182
179
180
186
184
187
189
187
182
182
183
181
176
171
180
194
198
193
186
185
187
188
189
191
195
192
187
188
192
195
194
191
194
198
200
202
204
202
195
188
189
201
210
206
196
186
184
188
191
189
186
183
188
192
188
182
181
182
184
185
185
185
184
183
187
193
193
189
188
189
190
190
186
183
186
188
189
189
188
188
184
185
189
196
198
198
194
194
190
185
188
199
208
203
188
178
179
185
191
191
189
187
191
194
188
181
180
182
189
192
192
187
186
190
194
193
189
186
188
194
198
192
182
175
179
187
190
190
187
187
185
183
186
193
197
198
194
192
191
188
191
196
203
201
190
180
178
182
188
191
189
187
188
188
190
184
179
178
185
193
193
187
183
182
188
190
186
185
188
194
197
191
179
173
178
188
193
190
192
195
196
192
187
189
195
200
198
195
193
193
194
193
196
197
193
185
179
179
185
188
188
185
182
180
189
186
180
176
176
186
191
188
181
180
182
182
183
185
189
190
187
179
177
180
185
188
188
187
191
200
207
201
190
187
195
201
199
194
190
193
196
193
189
190
188
185
182
182
186
186
183
179
179
179
185
188
187
180
176
179
183
187
189
189
188
184
182
186
191
187
179
173
179
192
198
190
175
173
182
197
205
200
194
194
198
202
195
181
178
185
194
194
186
177
177
183
187
195
197
187
175
172
181
187
182
187
189
188
181
178
179
184
188
195
196
194
189
185
185
183
178
176
186
204
208
193
172
162
170
186
195
196
196
201
204
200
188
175
175
185
195
194
186
175
175
182
195
203
201
188
175
173
187
200
185
184
185
185
185
184
181
182
185
188
194
196
191
182
177
178
186
189
197
207
208
196
177
163
164
176
188
194
197
198
197
193
184
182
183
192
196
197
191
186
188
194
196
199
192
184
178
180
190
199
188
185
181
181
186
192
191
189
183
182
185
189
186
177
171
174
189
200
203
203
203
196
184
167
162
173
185
192
187
181
181
187
190
192
193
197
198
198
194
196
202
205
197
184
174
172
178
182
184
186
188
188
183
183
189
193
193
189
184
183
184
187
182
177
172
175
185
192
192
189
190
193
189
174
165
175
185
187
176
169
177
192
199
197
189
191
198
197
194
194
200
202
194
184
176
177
181
182
177
168
184
186
185
186
188
188
183
181
181
186
190
188
184
178
175
178
181
181
181
177
180
185
185
176
175
178
185
186
178
177
190
205
207
196
183
184
192
195
192
186
185
186
190
191
196
199
197
187
173
163
179
179
182
184
182
176
170
173
179
188
190
188
185
181
180
185
186
182
177
175
174
173
175
176
175
176
180
186
191
195
199
204
201
190
178
175
184
194
197
191
180
173
180
190
205
211
204
187
171
166
177
176
179
182
179
171
170
177
184
189
188
186
183
180
179
185
189
191
188
178
172
169
173
176
177
174
178
186
196
199
196
191
190
189
181
174
178
190
204
203
191
177
175
181
193
200
195
179
171
176
180
182
183
186
181
178
178
186
189
191
189
187
184
179
175
176
184
190
191
182
175
174
179
183
183
183
183
186
187
186
184
188
191
192
186
180
178
184
192
199
196
188
180
176
177
184
184
180
177
182
189
193
193
188
182
182
184
189
191
191
190
189
188
184
174
174
179
187
188
183
177
177
184
190
190
193
194
191
184
178
181
188
199
203
198
189
183
177
175
181
190
194
186
175
169
169
182
187
188
185
193
196
192
184
182
183
187
186
183
182
185
189
192
191
187
181
182
183
184
181
179
180
186
191
193
196
200
201
192
182
180
187
197
202
201
194
189
177
169
168
176
188
188
174
162
165
182
192
191
183
189
187
186
187
188
187
186
177
176
174
179
184
190
194
190
186
182
182
184
183
181
181
186
188
191
194
196
198
193
186
183
182
183
183
185
188
190
185
173
167
170
184
187
176
165
167
182
190
181
169
185
183
188
194
197
191
182
174
171
173
177
183
190
192
188
184
183
185
186
186
183
181
183
186
191
193
192
187
184
185
186
181
175
171
175
185
191
186
177
173
176
184
187
178
172
177
184
185
172
159
188
189
195
201
200
190
179
173
174
176
183
189
192
191
186
183
183
185
186
185
183
181
181
184
191
194
191
181
176
182
186
186
182
183
189
195
190
183
179
184
191
194
189
180
174
178
181
182
174
167
196
195
196
198
192
186
181
181
183
182
186
190
192
190
184
182
182
181
177
173
176
179
179
178
182
186
187
184
181
181
184
188
193
205
207
197
186
179
181
189
196
194
191
188
183
178
176
179
182
182
193
187
184
183
183
184
186
189
188
187
185
186
187
186
181
178
178
176
169
169
173
179
180
173
171
174
180
187
186
180
178
183
197
209
206
192
183
180
184
187
185
184
192
196
190
178
173
178
186
188
183
174
171
173
180
187
190
189
186
184
185
186
186
182
177
173
172
177
179
183
187
189
190
182
170
169
177
189
190
182
176
182
193
196
186
181
185
189
183
174
168
174
185
189
182
174
175
181
186
186
182
175
172
176
187
196
196
190
184
181
182
185
187
187
181
175
175
184
196
203
201
196
194
186
177
174
180
189
191
184
180
184
187
182
177
179
192
191
179
161
162
177
186
180
171
173
179
185
186
183
190
190
189
191
195
201
205
199
186
178
175
180
186
189
189
181
181
187
198
199
192
187
186
186
181
179
183
188
187
181
177
184
184
179
173
176
186
187
176
165
172
185
191
188
179
180
184
187
188
186
189
195
201
199
195
199
201
197
186
177
174
179
187
190
188
184
187
184
182
178
175
178
184
186
185
184
186
183
178
172
173
178
182
177
173
171
172
176
178
177
181
187
189
192
193
193
189
189
192
194
178
188
194
195
195
191
188
184
177
176
180
187
192
190
185
183
187
183
174
168
171
181
192
192
189
187
185
181
175
170
170
175
176
176
174
169
171
178
186
188
183
177
176
182
189
194
193
193
197
200
173
177
181
191
195
192
185
179
175
177
181
188
191
188
184
183
187
187
182
177
182
192
196
192
186
184
183
181
178
174
175
175
175
177
177
179
182
187
194
190
182
172
169
174
182
189
193
196
197
198
181
177
179
189
197
197
186
182
181
180
179
177
181
187
189
189
187
188
191
195
197
195
191
183
179
181
181
182
182
182
180
180
179
181
184
186
184
182
180
179
178
178
177
179
182
185
189
192
191
191
189
188
187
190
194
191
184
183
187
188
177
167
170
186
196
194
186
182
188
200
202
195
186
178
178
183
184
182
182
181
183
185
184
185
185
182
174
164
161
166
176
183
188
188
186
183
180
180
183
187
194
194
191
189
187
184
181
184
189
189
180
170
173
186
195
193
185
180
182
186
189
187
184
183
184
186
186
183
177
175
180
184
185
183
179
174
165
156
155
165
179
186
185
183
180
180
176
174
179
186
197
197
191
183
181
181
184
189
191
189
183
181
183
183
181
180
182
182
180
172
173
180
188
188
185
182
183
185
182
175
174
177
181
181
177
174
171
166
168
176
182
181
174
169
173
178
177
174
175
185
201
196
185
177
177
183
189
193
193
189
184
183
183
177
168
166
174
181
178
170
172
184
197
191
173
164
174
188
189
179
167
171
178
183
181
179
179
179
183
180
178
175
172
170
175
179
181
178
178
185
193
185
180
176
177
182
186
186
185
187
185
184
185
181
176
172
174
178
175
171
176
188
196
183
160
151
165
184
188
180
166
167
175
184
184
178
178
182
185
182
172
169
173
179
183
183
182
181
182
183
179
181
183
182
179
178
173
169
169
176
184
188
188
190
190
191
189
183
177
173
177
183
187
177
162
157
166
175
177
174
169
168
172
176
176
172
172
179
186
186
177
170
171
177
181
180
180
182
186
181
174
188
197
194
184
179
172
164
160
167
181
189
190
188
187
192
196
193
186
178
177
178
181
179
176
175
171
170
168
171
172
172
171
169
169
171
171
176
184
188
182
172
170
176
181
179
176
178
181
180
186
204
207
197
187
185
186
183
176
173
179
183
182
175
171
176
188
193
193
187
181
180
182
183
186
188
185
177
172
169
172
173
172
173
175
178
178
178
181
184
182
174
175
181
186
182
173
167
172
183
196
204
203
193
188
191
196
202
198
190
183
180
178
175
173
174
179
184
190
189
186
185
183
180
180
185
194
194
183
167
160
164
172
179
187
188
185
182
180
179
173
171
179
194
201
193
173
160
166
184
192
191
187
183
185
193
199
204
204
199
192
189
190
192
191
187
182
183
186
185
182
181
175
166
161
170
187
191
182
163
157
164
176
182
185
185
185
186
183
178
174
173
180
191
196
191
174
163
163
177
190
186
182
181
186
194
197
194
192
194
200
203
204
202
197
191
188
187
186
183
178
173
166
158
155
158
169
172
165
160
162
175
183
181
173
172
177
185
187
185
183
180
179
174
173
175
175
172
166
166
191
191
190
186
186
192
193
191
188
189
197
202
202
195
186
182
183
183
183
182
180
178
178
172
167
164
165
164
162
164
172
182
185
180
171
168
171
179
186
190
192
190
179
168
159
165
176
180
174
166
191
195
194
189
183
183
189
192
191
188
186
188
187
182
181
178
178
179
179
180
181
184
186
185
183
180
179
178
179
179
180
180
180
179
177
172
169
172
181
189
192
188
176
167
166
171
176
178
174
167
186
192
194
185
180
178
188
195
197
189
180
177
179
182
184
186
187
186
182
180
179
179
178
181
182
184
191
195
199
195
185
178
175
179
183
177
169
167
173
182
184
176
170
171
179
182
177
166
162
167
185
188
185
182
182
186
191
193
186
180
177
180
183
184
185
188
191
194
191
185
180
173
169
172
176
184
190
196
201
198
189
179
175
180
186
183
172
165
164
172
175
171
168
173
184
187
178
163
158
166
186
186
182
181
183
187
189
189
187
185
185
185
190
200
209
209
202
195
192
190
186
188
192
197
193
190
189
195
199
206
209
209
200
189
187
199
207
206
198
190
190
192
195
193
189
185
184
190
200
208
188
184
177
177
184
189
189
184
178
181
184
189
194
199
204
205
202
200
199
193
185
184
190
195
190
188
187
192
197
204
206
206
202
198
202
206
206
201
191
186
186
193
199
198
195
189
188
197
210
216
193
183
174
174
185
189
185
178
174
180
192
200
199
192
186
182
190
196
199
193
189
189
193
192
186
185
191
198
201
203
202
200
197
195
197
199
200
195
191
188
194
196
201
203
203
196
191
196
204
208
197
186
176
175
182
187
186
181
181
187
195
201
198
190
180
177
183
191
192
190
191
195
196
189
182
184
196
207
208
203
200
196
193
191
192
196
199
197
196
198
197
194
192
192
195
192
189
188
189
192
196
195
190
181
181
186
191
191
187
188
194
198
198
193
191
192
193
189
186
188
193
197
192
185
180
188
203
214
210
204
201
201
201
200
201
201
201
200
200
199
198
193
182
173
172
176
180
182
182
184
191
200
201
186
180
186
196
198
190
185
191
200
201
196
197
201
197
189
185
188
195
197
190
185
189
198
205
211
208
202
203
210
215
213
205
200
197
194
196
199
198
191
181
169
163
169
179
183
182
184
182
193
194
185
178
184
193
194
183
179
189
198
200
193
189
193
192
189
190
196
202
203
198
195
195
198
197
196
197
199
201
209
217
215
203
189
186
194
201
202
197
189
183
178
179
184
186
188
188
187
175
179
180
181
180
183
182
180
175
178
187
194
190
183
182
186
188
189
191
199
207
205
200
195
192
188
184
186
193
198
197
198
207
206
198
184
185
198
207
203
193
184
184
188
194
195
193
191
191
192
176
177
180
188
191
187
180
174
175
183
193
195
191
185
185
187
188
187
188
193
198
198
191
186
184
182
181
185
193
197
194
193
194
196
194
189
191
199
204
199
188
181
183
188
194
194
191
189
192
196
188
186
187
192
200
198
191
181
178
185
196
201
198
193
190
191
191
186
184
183
186
187
184
181
182
187
191
195
195
195
193
191
190
195
195
193
193
193
191
187
186
185
186
185
184
186
188
188
189
193
201
197
188
184
194
201
201
187
178
181
188
198
197
194
193
193
194
191
186
183
186
188
189
186
188
195
200
197
195
191
190
192
194
196
196
194
191
187
183
183
186
188
189
185
183
185
187
185
183
182
203
198
187
178
179
187
191
185
177
177
182
190
194
194
195
195
195
193
191
194
196
198
195
189
191
194
197
192
183
180
187
194
197
197
197
196
192
187
181
180
183
185
185
184
183
185
184
181
179
176
190
189
185
177
170
166
169
172
175
179
184
190
192
192
193
192
190
189
193
202
205
199
190
185
187
192
189
180
173
177
187
196
193
189
192
197
196
190
181
179
179
181
181
180
180
178
176
177
182
185
178
180
181
176
168
162
162
168
175
185
190
194
190
184
181
179
180
183
191
200
199
189
177
176
185
193
190
181
176
186
195
196
184
175
181
198
203
198
186
184
185
187
185
179
175
172
171
176
188
198
175
172
173
173
173
173
172
175
176
184
193
192
185
171
165
168
180
186
191
193
188
183
176
178
189
197
197
191
187
189
195
191
180
172
181
199
207
202
194
194
200
198
191
179
173
172
175
179
190
202
185
181
175
175
180
185
185
181
176
179
186
189
180
167
161
170
183
191
192
187
183
184
186
188
192
198
198
195
187
184
182
185
188
191
195
203
203
197
192
194
201
201
190
177
172
174
182
185
193
196
193
193
187
184
185
188
184
176
174
181
187
191
182
171
168
174
185
191
189
182
182
185
189
191
191
195
197
194
186
179
180
189
197
201
202
200
195
191
184
184
188
190
184
176
173
179
191
196
193
186
194
198
193
187
184
179
173
171
176
185
195
194
188
179
175
180
185
188
183
179
179
182
184
184
186
190
193
195
191
188
190
197
198
196
190
190
188
193
190
185
182
184
185
185
190
195
197
196
188
173
186
188
185
181
172
167
169
177
187
195
197
193
186
178
178
185
191
190
181
175
175
178
177
174
172
176
181
189
193
193
193
191
187
182
176
175
184
196
201
195
187
184
188
196
201
199
196
185
173
168
176
177
179
174
168
166
174
189
199
201
197
191
182
176
177
186
194
193
182
172
174
178
179
175
170
168
173
183
188
187
183
182
176
170
167
169
180
194
204
201
190
185
189
195
198
193
186
178
171
174
178
182
183
179
172
173
180
191
195
195
194
190
183
177
174
180
188
189
182
174
176
184
187
184
180
178
181
183
180
176
178
182
183
178
172
175
182
188
189
186
184
183
183
184
184
184
183
181
179
180
187
195
195
188
179
178
183
185
183
183
185
189
186
180
174
175
182
185
183
179
180
186
190
191
189
189
193
189
180
172
174
181
189
188
186
186
186
182
173
169
173
180
184
182
178
181
185
186
185
181
192
201
200
193
183
183
185
182
176
172
176
185
187
184
178
178
182
184
185
183
183
188
191
191
186
185
188
188
179
170
169
177
187
193
190
189
186
177
169
165
170
185
193
192
186
183
185
183
175
170
191
194
195
192
189
187
188
186
181
176
175
181
186
186
181
180
182
184
188
189
192
193
191
187
181
179
178
179
177
171
169
174
182
186
183
180
177
174
169
168
174
187
199
196
189
185
182
171
159
159
187
183
185
190
194
192
190
187
184
182
183
186
187
184
180
178
181
187
190
193
197
193
189
185
180
178
178
177
175
175
178
179
180
180
179
177
177
174
172
171
178
187
192
186
181
180
176
169
158
162
187
181
181
188
193
190
185
182
181
184
191
191
187
179
170
174
181
191
190
189
188
185
184
182
182
186
188
185
184
184
183
183
183
189
192
191
184
175
175
180
187
186
181
167
162
165
170
170
170
173
189
188
190
192
189
186
182
182
181
181
186
189
186
175
167
169
180
189
189
183
178
177
178
176
179
184
190
193
190
184
181
186
197
207
205
191
179
173
177
185
187
184
177
170
165
165
164
168
173
178
195
200
202
196
188
185
188
189
187
183
182
183
184
178
172
170
176
182
186
184
181
179
174
169
167
174
184
192
190
182
179
191
209
216
200
175
161
164
175
183
184
184
187
188
184
176
167
165
170
173
199
201
202
195
190
188
188
190
188
186
184
184
185
185
181
179
177
178
183
187
190
189
180
172
166
167
178
186
187
183
183
194
207
201
184
167
162
167
173
175
182
188
196
195
190
181
173
167
169
171
200
199
195
193
193
192
190
189
188
193
194
189
185
187
193
194
186
181
180
184
190
190
188
180
169
168
176
183
185
183
184
191
191
183
177
178
182
178
171
166
177
189
193
186
179
177
179
178
174
176
198
197
194
193
195
197
196
192
192
194
193
187
182
185
193
198
191
181
171
170
176
183
186
184
173
171
174
180
180
178
176
180
183
180
184
189
189
179
168
161
169
181
182
178
176
176
181
182
186
186
188
194
194
193
193
198
200
197
192
190
185
182
178
181
188
191
190
180
168
166
171
181
185
182
177
176
178
181
178
172
170
174
181
187
190
189
184
176
169
166
170
172
175
178
182
181
180
181
186
189
183
188
192
191
191
194
197
194
187
183
184
184
185
184
182
185
186
183
179
178
184
191
190
185
181
183
186
185
177
172
170
173
178
185
188
186
182
180
180
180
180
177
177
182
186
185
182
181
184
185
183
187
190
191
193
192
188
186
183
183
184
189
190
183
177
178
185
187
190
192
197
197
192
186
185
186
186
184
176
171
169
167
166
169
176
183
191
197
196
191
183
183
184
184
186
186
186
183
181
179
189
189
190
191
194
191
186
185
185
186
184
180
178
177
181
182
183
184
189
195
199
196
190
186
185
185
182
178
174
170
165
162
160
164
174
184
196
200
193
185
180
182
187
187
185
186
185
184
179
177
193
195
194
192
192
189
187
192
194
189
176
160
158
173
186
190
183
177
178
186
191
191
186
187
185
183
178
175
172
171
168
167
169
175
182
185
185
182
176
172
172
179
185
189
187
184
180
179
178
180
191
198
198
192
188
186
186
193
197
190
175
158
158
174
189
194
186
178
178
180
184
185
184
185
185
183
179
177
176
177
179
182
183
185
184
181
172
163
160
164
171
177
181
184
184
180
173
170
177
184
186
196
196
192
185
184
186
190
192
190
184
178
174
177
184
190
191
188
183
179
179
183
185
183
181
177
178
182
182
183
182
184
185
184
180
174
166
159
158
163
172
175
175
175
176
175
170
166
171
182
183
187
188
186
185
187
186
184
185
188
189
190
185
181
180
181
185
182
179
176
183
190
192
186
173
171
180
188
187
180
173
177
181
183
179
171
169
169
169
167
168
169
174
173
175
174
170
167
166
175
184
178
175
179
184
189
187
180
179
182
185
186
185
188
189
185
175
167
165
174
186
197
198
186
174
173
184
189
184
171
162
169
180
185
178
172
172
176
179
170
162
162
170
176
177
172
170
172
172
174
184
176
172
175
181
187
185
176
173
176
179
180
186
194
199
192
176
165
164
175
186
194
195
191
187
187
188
184
172
162
159
169
180
185
178
169
169
177
184
179
165
159
165
175
176
173
174
180
185
186
186
186
183
177
177
180
181
174
168
168
175
181
187
195
199
194
188
182
181
182
181
182
188
190
192
192
185
173
160
158
161
171
176
176
171
166
168
176
183
183
173
162
162
168
174
174
173
180
190
194
190
199
195
184
177
179
181
178
173
173
175
181
187
192
190
188
190
190
192
185
175
175
181
186
188
184
174
168
163
164
168
173
170
165
166
169
175
177
179
178
173
167
165
168
174
171
168
170
179
191
191
199
198
193
186
185
186
185
183
181
181
180
186
190
189
184
182
183
185
180
176
176
178
179
173
170
171
175
178
180
179
174
166
163
167
175
180
178
173
171
170
169
172
171
171
167
160
159
166
182
182
186
190
191
190
192
192
191
190
192
191
191
192
194
190
183
177
177
179
178
178
177
177
174
169
167
173
185
189
188
180
172
166
165
170
178
181
177
171
169
173
176
178
173
167
162
157
153
157
171
171
172
176
183
190
195
195
190
186
192
203
208
206
197
189
181
175
177
182
185
183
180
177
173
173
174
182
188
188
183
176
169
167
168
172
177
181
181
176
174
180
185
182
173
160
159
163
161
159
165
175
174
175
178
188
197
198
189
183
187
201
210
205
192
179
172
172
176
185
191
193
188
181
179
180
182
185
186
184
181
176
172
172
172
175
178
183
186
187
183
186
189
184
175
168
168
172
174
168
165
187
184
179
181
187
193
195
190
186
186
188
193
189
182
175
170
169
172
178
186
193
192
185
180
182
182
183
184
185
187
183
180
176
176
176
177
182
188
190
190
188
184
181
178
179
176
176
174
170
166
190
187
183
183
185
186
189
192
195
189
183
180
180
181
181
180
177
176
177
182
185
184
180
176
173
173
175
182
191
196
191
182
177
177
177
174
172
175
183
188
185
178
173
175
182
183
177
165
160
163
193
188
183
182
183
185
185
187
189
189
187
185
183
182
183
183
186
189
188
186
184
182
176
174
170
168
170
182
195
200
192
180
174
176
177
174
167
164
168
179
182
177
172
174
181
184
177
164
157
161
189
182
174
168
176
191
200
198
188
182
180
183
190
197
203
204
199
197
196
195
190
190
194
196
194
190
188
194
203
209
211
209
199
188
188
197
209
211
201
190
188
192
196
194
191
190
193
200
198
195
186
180
173
174
184
199
204
198
186
180
180
185
192
196
192
188
191
197
202
195
184
177
187
196
198
193
186
189
197
204
206
205
202
200
201
207
208
201
190
179
182
192
203
208
205
196
195
201
205
207
187
181
178
187
196
200
192
185
182
183
186
187
189
188
181
178
183
193
197
192
183
178
187
195
197
195
191
190
196
199
203
204
203
203
204
205
205
198
188
180
181
190
204
213
209
198
192
193
198
203
192
185
183
189
192
189
180
175
180
188
188
183
180
183
187
188
190
190
187
187
186
188
192
195
196
197
198
199
197
199
203
207
205
197
194
199
201
199
192
184
182
187
196
202
201
193
187
183
185
188
189
186
183
179
178
174
172
174
178
186
186
182
181
189
201
207
201
188
181
183
188
194
197
198
197
199
202
202
200
200
203
206
201
191
185
186
195
197
192
186
183
183
183
181
181
184
186
185
183
180
182
182
179
172
170
174
181
182
181
183
190
193
193
195
202
204
196
185
177
182
190
195
199
199
197
196
196
199
201
201
200
199
197
190
182
181
184
188
190
187
184
183
179
173
169
181
192
198
193
185
175
176
176
173
176
185
192
191
185
188
197
202
199
191
190
190
188
184
182
186
191
195
197
197
193
185
184
194
203
201
194
191
193
194
187
180
181
186
192
192
187
185
181
177
179
187
196
201
197
190
172
172
175
181
188
193
192
189
188
193
198
197
189
183
186
188
188
186
187
189
194
194
193
189
183
179
181
193
202
199
190
186
193
199
197
188
187
194
199
194
188
185
186
190
194
196
197
193
188
181
174
176
182
188
195
194
189
185
186
193
195
193
189
191
195
196
190
184
185
190
193
190
184
181
183
186
190
197
200
196
187
186
193
200
199
197
196
198
199
191
187
187
190
194
197
195
193
188
179
178
182
185
186
190
192
191
187
182
180
184
192
198
202
203
199
193
187
180
178
184
189
187
180
181
186
198
202
200
196
191
185
184
189
195
197
196
195
193
189
185
185
191
195
195
191
188
189
188
186
183
187
188
185
182
183
188
189
184
176
177
187
197
203
202
196
189
184
180
181
183
191
190
186
183
185
194
201
200
193
188
182
181
186
191
193
189
187
186
184
184
186
190
195
192
186
185
189
192
191
190
188
187
183
180
180
186
186
181
173
170
179
190
199
199
195
191
190
190
190
193
198
200
194
187
181
181
186
189
188
183
180
180
186
191
195
191
187
185
184
185
184
184
184
184
181
184
190
195
194
189
179
179
181
181
181
181
182
178
171
168
172
183
192
195
198
197
194
192
191
193
198
201
199
190
181
179
177
175
173
175
179
183
187
192
200
205
198
190
185
184
184
181
176
171
175
182
192
196
194
186
171
169
173
178
180
181
182
181
178
176
178
181
185
188
190
190
190
184
180
180
183
188
193
195
193
190
181
173
170
178
188
190
186
190
201
214
213
200
187
186
189
188
178
169
171
182
192
195
193
188
173
168
171
174
178
181
185
186
185
186
188
186
180
172
171
174
181
181
176
167
164
174
189
201
207
201
188
179
180
189
195
194
189
189
199
209
209
194
185
187
195
195
184
178
181
188
192
193
193
197
183
179
175
176
180
181
179
178
180
189
192
190
180
169
166
173
185
188
181
168
161
169
187
204
209
202
192
188
189
191
193
191
192
195
201
204
195
181
173
178
189
193
187
181
185
192
192
191
196
204
192
187
181
181
184
182
172
166
171
183
193
193
186
177
176
182
191
196
191
180
173
177
185
196
204
202
201
198
194
190
186
188
194
200
202
196
185
173
169
176
185
186
182
178
181
187
190
193
198
204
186
185
184
184
185
181
172
169
172
182
193
194
188
180
180
185
193
195
191
183
181
180
180
183
190
201
204
203
198
191
187
187
191
193
195
189
185
184
186
187
190
187
181
174
167
170
182
191
196
190
176
179
182
184
181
177
177
180
186
192
195
192
185
177
179
187
194
193
184
178
179
179
177
175
180
190
197
198
192
188
185
186
187
188
186
184
185
195
200
198
192
185
180
173
164
162
168
180
185
180
176
181
184
185
180
176
178
187
192
197
195
189
180
174
177
186
194
190
180
172
176
179
180
178
179
187
192
192
187
182
183
186
186
183
180
180
185
195
199
190
181
176
178
177
170
164
167
175
179
180
184
191
196
191
181
178
179
181
182
183
184
184
180
177
178
185
190
186
177
174
181
192
193
188
186
191
196
194
186
182
183
187
187
180
178
180
188
189
185
173
167
170
177
181
178
178
180
182
183
184
186
196
201
195
184
181
182
178
170
166
169
179
182
180
179
180
183
179
176
179
191
202
202
194
191
194
200
197
187
181
181
184
183
180
181
186
190
186
174
164
167
176
184
188
191
191
189
186
184
183
184
193
197
193
185
184
187
184
173
163
164
175
182
181
179
178
180
176
177
182
194
202
201
193
187
184
187
186
182
175
171
174
180
187
189
189
188
181
175
171
176
187
196
203
203
199
191
182
174
170
184
189
193
191
188
187
191
193
185
176
174
179
184
182
180
180
179
177
177
183
192
199
195
187
177
173
172
174
172
170
171
175
184
195
192
182
175
174
173
175
182
190
198
203
203
197
189
177
165
166
186
184
186
190
191
190
189
188
188
187
188
190
185
181
180
183
183
184
178
179
187
192
192
185
179
174
171
171
172
177
178
180
185
190
184
174
169
170
174
177
181
183
186
183
182
184
183
176
167
169
186
182
184
188
192
188
181
178
181
187
194
193
185
175
177
184
194
194
183
175
175
182
189
188
183
177
176
179
186
186
183
179
179
178
173
168
167
170
176
178
175
171
166
160
160
168
175
174
171
174
185
185
187
188
187
184
181
179
180
184
188
189
182
174
174
182
194
198
188
176
171
176
184
186
181
180
185
192
194
187
179
175
179
179
172
163
164
171
178
180
175
170
162
157
158
162
165
168
171
176
191
197
199
193
187
185
189
190
187
184
183
184
183
180
178
180
184
187
188
183
179
177
176
173
174
177
188
196
196
186
177
180
191
190
174
159
154
162
175
180
181
181
179
178
177
172
165
164
169
174
197
199
200
195
190
187
189
191
188
185
180
181
181
185
184
182
179
178
183
185
185
178
170
164
166
173
185
191
189
184
184
189
194
190
176
163
156
161
170
178
193
198
197
193
187
181
175
171
172
178
196
196
196
193
192
188
180
176
180
188
190
185
181
186
192
195
186
177
172
176
182
182
177
168
168
174
180
183
184
184
185
188
185
180
177
176
174
167
168
176
193
202
195
184
180
181
182
181
181
183
187
186
185
188
189
185
173
167
176
192
200
191
181
185
196
205
198
180
167
171
181
189
189
180
175
178
182
184
183
179
177
178
180
179
182
187
186
176
171
173
180
183
181
173
172
174
178
180
183
185
184
185
182
178
182
187
185
180
185
193
198
189
180
184
198
208
200
182
169
174
187
198
197
186
178
184
191
193
186
176
168
172
179
187
194
192
186
180
176
175
174
171
171
173
174
171
167
168
175
178
187
186
182
178
185
193
197
196
190
188
186
182
177
185
194
201
196
183
177
186
197
201
191
182
178
186
194
195
187
176
169
170
178
187
191
189
182
180
179
179
178
176
178
181
182
176
166
163
166
170
190
189
191
189
188
192
193
192
189
186
185
183
180
181
183
187
187
182
180
188
195
197
189
181
179
184
187
187
183
175
167
165
168
175
177
178
180
179
179
177
181
186
190
187
185
180
174
166
163
165
191
192
192
191
185
179
180
184
187
188
187
184
180
178
179
181
183
178
174
178
186
190
188
183
180
178
176
175
172
167
162
160
161
166
172
176
181
184
183
179
180
183
190
189
186
184
182
177
167
166
187
192
191
185
176
172
178
186
189
189
183
176
173
177
182
185
182
174
172
175
180
185
186
185
180
173
167
167
169
166
161
160
164
174
180
181
184
189
192
185
179
180
183
189
189
186
183
182
180
178
182
190
191
184
176
175
182
188
190
189
181
172
170
175
185
190
185
177
175
179
184
186
184
182
178
172
169
172
175
175
172
171
177
185
186
182
179
180
185
185
180
178
179
187
191
188
184
181
181
181
172
185
194
194
188
185
184
183
185
186
185
178
174
178
189
194
190
184
182
186
191
189
182
179
176
176
178
179
183
185
186
183
182
182
181
177
171
167
170
173
176
176
176
179
182
183
180
175
175
178
170
181
191
197
199
192
183
172
174
183
188
187
184
188
195
199
190
181
179
185
193
190
182
178
179
187
192
188
185
183
182
181
178
176
173
169
168
166
166
169
170
173
174
175
175
173
172
169
167
173
178
181
186
193
197
194
184
173
174
182
186
183
182
189
198
193
179
168
170
184
194
194
188
187
191
199
197
188
178
169
170
173
177
174
170
164
165
171
176
173
171
171
174
175
174
170
170
170
172
174
191
188
184
185
189
192
187
182
183
184
182
178
177
186
191
184
170
161
172
185
195
197
198
198
200
201
196
187
171
163
164
172
180
181
171
162
161
170
179
178
174
170
172
177
179
175
173
175
180
182
197
194
183
179
179
184
184
180
180
181
180
179
181
188
192
185
175
171
178
186
191
193
196
197
195
190
187
182
175
168
171
177
183
182
171
164
161
170
178
178
171
166
167
174
179
179
175
177
184
188
192
192
183
179
178
179
178
173
171
175
180
185
192
202
205
198
189
183
181
179
177
180
188
188
182
176
175
175
178
181
182
184
181
174
169
169
174
176
176
172
166
164
163
168
173
174
171
175
179
183
184
185
187
186
186
183
180
176
177
180
185
189
196
203
205
200
191
182
174
168
170
176
187
188
180
170
168
168
179
188
192
187
178
168
167
172
182
178
171
166
168
170
169
166
160
158
164
167
168
169
173
179
187
190
185
184
181
184
186
188
188
189
190
190
188
182
180
174
173
171
174
182
190
193
189
179
173
175
180
188
190
183
172
169
171
176
178
171
164
166
172
179
178
166
156
152
154
156
157
159
162
170
180
181
182
183
185
183
184
187
191
192
189
180
174
169
169
173
179
182
182
183
188
195
197
195
191
188
190
189
181
172
169
173
178
179
175
168
163
166
177
183
180
168
156
153
153
152
152
162
166
171
174
179
184
190
192
185
181
182
188
192
188
181
176
173
173
175
182
187
186
181
176
181
192
200
200
198
194
190
182
172
172
178
182
181
177
173
171
168
170
176
176
171
168
165
162
159
160
173
184
176
174
182
193
198
197
190
187
188
190
190
187
184
185
184
179
176
178
185
187
179
169
170
177
186
187
188
190
190
187
184
181
180
178
177
179
183
185
178
171
171
171
171
173
174
173
172
173
178
194
182
178
185
195
195
190
190
196
200
198
190
184
183
185
184
181
177
176
182
187
186
180
172
168
168
169
174
178
185
188
187
182
180
175
171
175
185
192
190
183
172
165
165
170
174
177
177
175
176
194
184
181
184
185
179
170
174
190
201
200
190
182
177
175
178
182
184
183
183
185
187
187
177
170
157
157
166
177
183
181
179
177
178
175
171
171
177
186
192
188
174
163
156
160
171
175
174
172
170
190
183
173
163
164
176
188
194
190
189
190
194
195
195
192
191
193
198
207
209
205
201
197
195
192
188
185
190
199
202
201
198
195
192
192
192
194
195
198
197
198
196
193
186
185
190
197
202
197
191
182
181
177
170
169
178
190
197
195
190
189
194
201
199
191
182
186
196
205
205
194
188
190
196
197
190
182
185
194
200
200
196
196
199
201
197
193
191
194
194
196
195
192
190
188
188
190
193
191
192
181
185
190
191
190
189
190
195
197
193
189
188
196
199
197
189
186
192
197
195
185
179
184
195
200
197
190
185
188
194
200
205
207
208
206
200
193
189
189
189
191
192
193
195
193
188
184
183
185
187
188
192
199
208
206
196
184
183
189
192
181
172
175
190
204
205
199
192
192
191
187
186
187
197
202
200
194
184
182
188
198
208
210
203
199
195
191
189
188
184
184
188
195
200
202
194
187
180
180
180
190
188
192
199
198
190
177
172
177
183
177
166
166
184
204
213
205
191
187
190
192
194
196
200
201
198
192
183
179
185
193
199
197
188
181
182
187
190
186
180
178
184
196
204
203
201
194
189
180
177
181
176
175
180
184
186
179
171
173
180
187
190
188
192
198
200
193
185
185
190
191
192
192
196
194
188
186
184
187
187
187
184
181
178
176
180
186
188
186
181
180
186
196
201
200
197
195
192
184
177
176
172
171
174
182
189
187
179
178
187
201
208
206
198
192
187
183
183
186
190
189
181
179
181
183
183
187
195
201
196
183
176
178
182
182
183
186
188
189
186
185
189
194
195
195
193
191
189
183
179
177
175
175
180
186
192
191
188
188
194
201
199
198
193
191
188
185
184
187
190
188
179
177
179
183
185
193
203
206
196
179
173
179
188
191
188
189
190
191
189
188
190
192
191
190
190
188
185
176
170
177
180
182
185
188
190
188
186
189
193
192
189
186
189
194
193
188
183
184
190
191
188
182
184
192
199
200
200
195
187
179
178
185
193
192
192
192
194
194
192
191
192
191
188
188
188
191
185
176
166
171
178
182
183
182
180
182
183
186
190
189
187
187
188
191
189
182
174
176
183
190
190
188
192
202
208
202
191
181
182
183
189
195
196
193
190
191
194
196
195
194
193
191
188
187
186
190
190
188
184
170
175
179
180
177
176
178
180
182
186
190
191
189
187
181
176
175
174
173
179
186
189
189
191
200
204
202
192
183
183
185
189
196
194
191
186
185
189
196
196
190
188
186
188
185
185
188
197
204
204
172
173
177
180
180
178
178
177
179
180
182
185
187
187
182
180
179
180
180
179
184
189
190
189
186
192
199
200
197
192
185
182
188
191
192
186
182
186
194
194
186
181
179
187
187
187
193
202
207
206
172
170
175
181
184
186
185
183
179
174
173
176
183
189
193
191
192
187
184
183
191
196
196
189
182
181
190
199
200
193
183
178
182
188
195
194
188
188
190
189
187
184
185
187
189
193
200
204
199
191
172
170
173
180
186
194
199
199
189
179
173
175
182
191
194
195
193
190
184
181
188
198
205
201
187
179
178
187
193
194
188
185
183
190
199
203
197
190
184
185
191
193
192
188
190
197
204
205
196
186
175
174
178
183
187
191
196
200
195
188
183
184
182
185
186
189
193
193
187
178
176
188
202
207
194
179
170
175
186
192
194
192
191
193
200
203
196
180
174
180
191
196
192
188
192
199
202
201
196
194
182
181
184
188
187
181
176
178
182
188
189
189
184
183
183
187
193
197
192
178
168
172
187
199
193
183
175
177
186
190
192
194
196
196
195
192
183
170
166
174
185
187
184
185
194
198
191
184
188
198
184
182
185
189
189
179
165
164
171
182
188
190
187
185
185
188
194
199
195
188
177
172
179
183
188
189
191
190
189
189
188
191
193
190
185
180
172
169
172
179
184
183
180
181
189
193
183
177
179
190
177
175
178
188
191
186
176
172
175
181
186
187
187
186
187
189
191
191
189
191
188
181
177
174
186
197
202
200
191
186
186
189
190
189
183
178
176
182
189
195
193
187
179
175
172
173
176
177
179
182
175
176
181
188
192
188
183
182
181
183
186
185
182
180
181
187
188
186
181
182
186
182
178
178
190
204
208
200
189
184
184
189
193
196
194
187
186
193
198
198
194
187
180
173
166
164
172
182
184
181
182
186
194
200
194
187
179
179
183
186
187
183
177
172
176
183
188
188
181
178
177
177
178
185
196
207
207
198
188
186
186
189
194
197
198
197
193
195
194
189
182
180
179
177
168
166
175
185
188
184
186
192
201
204
196
186
178
176
178
183
183
182
177
174
177
183
189
190
186
184
181
180
183
191
199
206
204
196
188
187
188
188
184
180
183
190
194
191
185
177
173
175
179
182
183
183
184
186
187
187
181
184
193
195
193
186
183
179
174
173
173
179
179
180
181
186
187
186
184
185
190
194
194
194
195
199
197
189
185
182
185
185
178
172
176
186
193
187
180
175
176
180
183
189
189
190
189
187
187
188
172
174
180
181
181
184
188
185
175
166
169
177
181
181
182
184
184
178
171
175
187
197
198
195
192
193
188
181
177
176
183
184
184
186
190
190
190
184
180
181
184
188
191
193
194
191
188
186
187
188
174
176
179
179
178
184
189
185
176
168
173
179
181
179
179
183
183
176
167
168
177
187
191
191
193
192
187
180
177
179
184
187
197
206
201
190
181
175
182
188
192
190
191
189
190
189
188
188
188
189
186
190
192
190
187
185
179
175
174
176
182
183
180
176
179
185
191
188
180
174
173
175
179
185
190
191
185
183
184
187
187
191
194
196
190
176
166
171
182
190
192
188
185
181
178
184
190
192
187
185
195
199
199
198
192
185
171
166
173
183
187
184
178
174
182
196
203
202
191
180
173
172
176
181
182
180
177
178
185
188
184
180
177
174
165
157
161
171
181
185
187
184
180
173
173
179
189
190
182
175
190
192
191
188
185
179
172
170
177
186
188
184
180
178
187
196
202
199
191
180
175
175
177
179
179
174
175
180
184
178
171
168
168
165
158
154
162
173
179
179
175
178
178
172
170
172
176
176
175
173
182
179
177
177
177
179
178
178
183
184
184
183
182
186
190
192
188
184
180
181
178
177
176
174
174
177
184
189
186
175
165
168
176
177
170
166
167
171
176
174
173
174
175
174
173
170
168
171
175
180
178
175
174
178
182
184
184
184
178
176
176
177
183
189
192
188
181
176
180
182
183
176
168
165
171
182
190
192
186
180
173
177
179
182
181
177
172
169
172
177
183
186
182
178
177
178
177
179
183
189
179
177
180
184
187
185
178
170
170
173
175
178
183
191
195
191
183
180
185
191
189
180
168
165
172
185
190
189
184
184
182
183
179
179
181
184
176
170
171
179
193
197
189
181
177
181
185
186
186
187
182
182
179
180
182
177
166
159
165
179
189
188
186
193
200
199
190
182
186
193
196
193
181
175
178
188
193
191
185
181
179
180
179
178
179
178
177
174
175
179
187
185
181
175
174
175
177
178
178
178
189
183
175
171
177
178
174
169
175
188
196
189
185
190
203
205
191
176
174
184
196
196
190
183
182
190
197
196
186
176
169
173
179
182
178
175
173
177
181
180
175
172
173
175
176
173
168
168
172
176
190
181
175
173
184
192
194
186
184
188
186
179
174
183
199
203
188
171
165
174
189
194
186
179
178
185
191
192
187
177
172
173
179
184
177
170
167
172
177
178
176
174
176
181
184
183
175
170
175
179
183
180
181
185
190
194
193
190
187
183
177
170
169
176
186
193
186
172
166
173
184
189
185
179
175
176
179
184
185
179
176
176
180
184
179
170
164
161
165
169
175
178
180
183
185
187
184
179
178
180
181
186
190
185
179
172
176
182
186
183
180
175
173
174
179
185
186
182
178
176
183
189
186
181
175
170
170
176
182
181
177
175
180
184
182
174
167
164
167
173
176
181
179
178
178
181
181
182
179
180
186
190
188
177
161
156
168
181
188
188
187
185
182
178
179
183
184
183
181
181
183
183
182
179
172
169
170
175
180
178
172
169
176
184
183
177
172
178
183
188
183
179
177
175
175
175
177
179
181
180
182
188
187
177
165
165
175
182
188
189
190
188
183
177
177
177
176
174
179
186
188
185
177
168
167
167
172
178
183
177
169
165
171
181
183
176
173
183
195
198
190
177
174
176
179
180
177
179
181
180
171
182
188
191
190
185
181
178
180
187
189
185
176
174
180
181
174
170
176
188
195
188
174
166
166
172
175
176
180
176
172
169
172
178
178
173
169
176
186
192
185
175
172
176
180
183
184
183
180
175
167
176
190
202
205
195
180
170
173
184
187
182
178
181
193
193
183
172
176
188
194
186
175
170
177
182
178
171
168
171
173
173
173
174
173
169
168
169
173
176
176
175
173
174
174
178
182
184
179
175
178
182
191
200
199
191
179
170
175
183
186
181
179
186
196
197
188
181
184
190
191
183
177
180
186
188
180
169
165
167
172
175
174
172
170
166
165
166
169
172
174
175
175
174
173
175
178
179
176
172
191
193
194
193
191
186
179
174
180
185
184
180
177
178
181
180
179
180
187
193
192
185
181
180
185
185
181
177
177
177
175
176
174
173
169
162
156
161
167
174
176
175
174
176
180
180
177
174
171
170
189
188
189
187
187
183
178
171
173
179
185
183
176
171
168
167
168
173
184
191
192
189
184
179
175
177
183
191
197
192
184
176
174
172
168
163
159
164
172
175
174
172
173
177
183
183
177
172
169
172
179
178
176
181
186
184
176
166
167
176
186
188
183
177
175
175
175
174
175
180
185
190
189
180
174
174
183
193
197
193
185
178
176
172
170
171
176
178
175
172
168
170
173
176
177
177
176
175
175
174
174
169
174
180
185
185
179
175
175
181
190
194
192
188
188
187
188
181
173
170
176
186
191
186
178
173
175
177
178
179
181
184
183
179
178
179
183
180
171
166
166
173
177
176
173
171
174
176
174
166
175
178
182
185
183
181
183
187
186
187
189
191
189
187
185
187
190
185
177
172
173
182
189
191
187
178
173
168
167
173
181
186
186
187
187
184
177
168
164
165
170
177
179
176
171
168
169
168
164
157
177
186
194
191
181
179
183
187
186
184
183
182
181
179
178
180
185
187
183
179
174
174
179
190
192
191
183
178
178
181
182
182
185
192
194
181
167
159
160
166
174
173
174
171
170
168
165
160
157
161
179
188
193
195
192
186
187
184
183
180
178
177
178
181
184
186
188
190
188
184
172
164
166
178
192
197
193
186
185
184
183
182
186
190
188
177
166
160
162
167
166
165
166
166
168
168
165
160
160
172
188
184
189
195
201
196
191
186
187
189
187
182
182
184
194
198
197
193
188
185
176
169
168
176
188
190
185
178
178
181
185
187
189
186
176
167
168
172
174
170
165
159
161
161
166
169
171
170
170
175
190
181
179
190
195
191
183
188
198
205
201
190
182
182
188
194
194
188
184
183
186
189
189
188
186
179
172
167
171
176
185
190
190
182
170
165
171
182
188
184
177
169
160
157
160
167
176
178
177
173
184
177
178
185
185
177
169
177
193
207
204
190
181
177
176
179
179
180
178
180
187
198
202
196
183
171
166
166
170
172
175
180
183
182
173
168
172
184
193
192
185
171
159
153
154
163
174
178
178
175
189
188
187
177
168
164
173
181
186
189
193
198
202
199
196
192
190
191
201
210
214
213
202
197
189
179
173
178
188
193
192
189
190
194
194
191
186
187
194
197
197
196
193
191
192
197
202
202
198
193
183
189
186
168
154
155
172
193
195
194
193
198
209
211
206
193
187
189
198
206
209
205
202
198
194
187
180
185
193
197
192
186
185
190
193
189
184
186
198
207
206
196
186
181
188
194
197
197
190
187
178
183
183
174
165
164
179
195
204
198
192
195
205
214
209
197
189
188
194
196
195
189
190
198
200
198
192
189
193
195
193
190
191
195
195
189
182
186
199
211
210
195
182
176
183
190
192
188
185
182
180
180
184
189
188
183
183
187
195
196
190
183
186
195
206
202
194
190
193
193
190
186
186
193
200
199
194
186
184
188
190
191
195
200
199
192
184
188
198
208
205
190
183
181
186
190
190
188
184
182
184
179
186
198
203
195
183
177
185
192
187
177
173
183
195
199
194
189
191
198
196
190
183
185
188
190
187
182
180
181
186
190
196
201
202
199
195
193
197
196
192
188
191
196
197
193
189
187
182
178
185
181
184
190
196
196
185
179
179
186
190
189
185
187
191
191
187
185
193
201
197
187
176
177
184
189
189
186
182
182
184
189
196
202
203
203
204
202
198
194
190
191
199
208
204
192
182
176
174
171
185
182
182
181
184
186
183
178
176
182
191
198
201
196
193
186
182
184
196
203
195
179
171
175
187
200
204
201
192
187
184
189
195
200
201
200
202
201
197
194
192
193
199
205
201
189
177
171
170
169
188
186
183
180
181
183
179
175
175
179
184
193
195
195
190
186
184
186
196
203
196
180
173
180
192
202
205
202
198
190
186
187
191
194
194
192
191
191
193
193
193
192
189
187
185
186
185
184
180
179
187
188
185
183
182
183
179
175
175
178
182
184
182
182
184
186
185
186
190
194
195
191
186
186
194
201
200
193
191
190
189
189
189
188
186
185
186
189
192
195
195
190
179
171
173
184
191
195
191
186
179
184
185
185
184
180
177
176
181
186
188
185
177
174
179
187
190
186
180
182
189
191
191
193
199
202
196
186
182
190
199
202
198
189
185
183
186
190
195
198
196
187
174
169
173
183
190
191
193
190
172
177
180
183
181
175
171
174
185
192
192
186
177
174
181
188
194
190
180
176
181
187
192
195
205
207
199
188
182
189
197
202
201
196
189
185
184
188
196
198
190
178
173
177
183
184
184
185
191
194
173
174
177
179
177
167
165
173
185
192
187
180
174
175
180
186
193
192
185
180
182
185
189
193
201
205
203
201
194
191
189
189
191
193
187
184
182
186
194
195
185
175
178
189
191
186
183
185
192
197
177
174
175
179
176
173
175
182
187
185
179
172
171
176
179
182
186
189
188
186
189
190
190
191
189
192
197
203
202
196
185
178
178
182
184
181
179
186
190
192
189
187
192
199
194
186
185
189
192
189
179
178
179
181
185
189
194
197
190
180
174
173
178
180
180
181
185
190
191
191
192
197
198
193
183
178
184
196
202
198
187
179
178
183
186
186
182
182
183
185
193
203
206
200
187
182
187
197
198
189
178
181
186
189
190
193
196
197
187
178
178
185
191
190
183
179
183
191
193
187
186
193
200
197
185
176
179
190
198
196
191
188
190
192
194
192
186
181
175
179
189
199
199
188
180
179
186
195
198
192
180
181
190
195
192
183
178
177
177
178
183
189
196
190
181
176
179
187
192
185
178
180
186
190
182
179
182
189
193
193
193
197
198
195
192
189
186
184
180
180
184
185
182
177
179
185
184
182
183
187
184
185
191
197
193
181
170
169
174
179
182
184
186
186
181
175
175
180
187
188
185
179
180
177
179
183
187
189
187
185
190
196
195
185
175
174
181
187
189
188
183
177
171
173
186
193
187
178
171
176
188
187
191
196
194
188
182
181
181
180
175
172
175
181
184
182
176
176
181
189
194
190
182
178
181
187
190
185
180
181
187
191
189
178
169
167
176
188
195
194
186
178
178
185
194
196
189
178
173
173
189
189
191
194
191
187
184
185
184
180
174
169
172
179
187
187
184
177
175
184
190
193
190
189
192
195
192
185
181
183
186
188
188
185
183
183
185
190
192
189
185
186
193
200
198
193
188
186
182
182
188
188
192
193
190
183
178
180
186
186
182
178
175
177
181
184
186
186
184
184
179
177
180
191
199
199
194
187
188
191
191
188
188
192
197
200
197
191
187
182
182
189
199
203
198
188
185
187
186
182
182
183
188
194
190
183
176
180
188
199
196
189
180
176
176
178
184
193
200
193
178
162
163
180
192
196
191
186
187
191
192
186
179
176
186
194
197
191
186
180
180
185
190
190
186
182
183
186
184
178
178
178
183
191
190
185
180
180
189
197
197
192
183
179
178
182
187
191
195
191
178
166
164
174
180
183
179
174
173
181
184
183
169
160
162
173
183
186
183
183
181
181
178
176
175
177
180
185
183
182
176
175
178
180
182
186
185
181
179
182
188
191
186
183
184
191
191
183
175
171
174
178
182
182
181
181
175
169
167
174
179
182
175
168
166
168
173
177
180
183
184
180
176
174
173
173
177
184
193
194
178
175
173
172
177
186
189
184
177
175
185
189
186
181
184
190
191
181
167
164
173
183
189
192
194
192
186
177
175
178
184
185
186
188
187
180
172
173
178
185
187
186
182
177
172
172
176
187
197
205
185
186
181
177
181
188
192
187
180
180
185
186
181
175
179
185
189
189
186
185
178
175
176
187
196
199
191
186
186
190
190
189
192
200
200
185
174
174
179
186
190
190
186
180
172
173
181
190
194
194
195
197
190
185
187
189
188
185
185
188
186
177
170
171
179
184
188
197
206
207
192
173
163
170
185
188
183
183
186
189
187
187
189
194
192
180
175
176
179
183
188
192
191
182
175
179
188
192
187
175
198
198
192
188
186
183
179
179
185
190
186
175
169
175
185
187
186
187
196
204
193
176
166
166
171
173
173
174
177
175
172
177
184
186
183
177
176
180
180
176
176
181
182
177
174
180
188
189
180
170
190
185
179
179
181
179
173
172
179
185
185
179
178
184
192
191
183
175
179
186
186
179
175
173
173
173
173
176
172
164
161
169
181
187
184
180
181
182
181
175
171
171
172
172
175
179
183
183
179
175
179
175
176
181
183
181
178
174
173
173
175
178
187
195
196
190
182
178
182
186
186
179
173
173
176
181
182
185
176
170
168
169
180
189
194
190
185
180
179
176
174
173
175
176
179
182
183
181
181
180
179
180
184
184
184
183
181
178
171
166
165
175
186
197
196
187
181
184
195
201
195
179
169
167
177
187
192
191
187
184
179
176
181
190
193
191
181
176
175
176
178
179
182
181
180
181
182
180
176
175
192
193
190
184
180
179
181
180
178
174
172
171
181
190
192
184
176
180
194
203
196
181
168
168
177
187
193
193
190
186
181
180
183
187
184
179
175
176
176
177
175
178
180
178
176
175
175
174
171
169
201
195
187
183
183
187
185
182
182
186
184
179
178
183
188
183
172
166
175
185
187
182
173
172
176
182
188
190
186
182
179
180
183
182
174
167
169
178
183
179
175
173
175
177
178
174
173
173
173
174
190
181
176
183
195
199
191
182
180
185
187
182
176
176
184
184
174
164
164
171
181
183
181
178
176
175
177
180
182
181
181
182
182
178
172
165
169
179
185
184
180
174
174
179
183
184
181
183
186
190
173
166
171
185
198
202
196
186
180
178
175
170
166
170
179
183
184
178
174
176
183
186
184
180
174
170
169
175
182
185
186
185
185
184
180
177
171
174
180
184
185
180
177
178
184
188
191
192
193
194
173
174
181
185
186
186
189
188
185
179
168
165
165
170
176
182
188
190
190
187
186
187
183
180
175
171
172
177
186
189
188
186
186
188
185
179
171
168
170
178
182
180
176
172
174
178
179
181
187
191
189
193
191
181
170
169
180
190
191
186
177
177
180
179
178
181
187
192
193
188
183
178
174
174
176
178
181
186
189
189
185
181
181
184
182
176
168
166
171
177
179
176
172
169
164
160
157
162
174
184
193
197
193
180
169
169
176
182
188
188
189
188
185
180
178
177
178
179
183
185
182
172
166
168
175
181
184
189
189
185
175
169
171
179
180
172
166
171
181
188
182
175
171
172
168
161
155
157
167
177
181
183
185
185
181
177
174
174
180
189
192
184
175
174
175
177
177
176
180
185
186
181
171
170
177
181
182
180
179
175
168
166
170
178
178
172
167
174
187
192
186
176
173
175
178
177
173
171
169
169
175
175
181
186
187
181
176
174
179
190
190
180
169
168
175
185
185
181
183
188
191
188
183
183
184
183
175
167
163
162
164
169
172
177
176
171
168
175
182
185
183
177
175
176
177
181
184
182
175
169
182
179
181
185
183
178
178
180
186
190
188
182
176
174
179
187
191
191
188
185
181
181
179
181
184
182
175
166
163
169
173
175
173
171
171
168
168
168
169
173
175
178
176
175
175
179
181
179
174
169
184
182
183
184
180
178
180
184
184
185
187
187
186
180
178
180
184
187
185
180
175
167
164
166
172
175
176
177
182
189
189
179
171
166
167
166
167
165
165
171
175
178
175
174
175
178
177
173
169
167
175
175
180
184
188
186
182
176
173
176
185
191
186
174
166
167
171
175
178
179
176
169
160
157
166
174
181
193
201
202
191
177
167
167
170
174
173
171
172
176
182
181
177
173
173
176
176
172
168
168
166
166
173
184
190
189
179
170
165
172
185
191
180
164
156
158
167
172
174
180
186
185
176
167
168
176
185
193
194
190
181
173
169
173
176
180
182
179
177
176
180
181
180
176
173
172
175
177
174
171
172
170
173
179
182
181
176
170
169
176
185
189
182
170
162
168
177
182
178
179
185
190
186
173
169
176
185
186
180
175
174
175
175
178
176
176
179
176
171
167
168
174
180
178
175
172
175
177
176
171
185
185
180
176
170
173
178
181
180
179
181
186
186
182
179
182
190
191
182
175
177
183
183
175
169
173
180
182
177
175
178
181
182
185
178
173
168
165
165
166
166
168
173
178
179
174
174
174
171
166
190
192
191
182
175
176
183
188
187
181
176
181
185
186
185
187
193
194
186
176
173
176
178
177
175
177
180
180
178
180
181
184
188
192
187
175
162
159
165
172
171
166
166
172
175
175
171
167
165
164
188
192
194
196
190
184
184
186
186
184
182
182
186
187
187
189
193
195
190
182
174
175
178
184
188
185
180
176
173
176
179
185
190
193
187
174
162
162
170
174
172
165
163
165
168
169
169
164
163
163
184
184
189
196
194
184
180
181
185
188
189
187
186
187
186
188
193
195
192
185
179
179
186
193
193
187
176
168
167
173
180
186
190
186
174
164
162
166
170
169
168
164
163
164
166
170
171
169
164
161
184
181
182
188
187
181
176
181
187
190
188
186
185
184
184
185
190
193
190
184
183
189
198
200
195
184
172
167
167
175
184
189
186
176
159
153
160
169
172
170
168
168
166
166
169
174
177
174
167
160
183
183
186
187
185
180
182
189
192
189
184
183
184
183
182
182
185
182
178
177
183
194
202
200
192
183
174
172
175
177
183
184
180
170
158
154
162
170
175
171
171
169
167
166
169
174
175
173
168
167
183
187
194
196
186
181
182
184
186
185
184
184
190
195
200
197
190
183
189
199
206
206
199
195
189
179
174
178
189
195
193
188
189
195
200
200
201
199
196
191
190
196
202
207
210
206
198
191
186
187
187
190
189
181
171
171
182
194
194
186
181
183
191
198
201
195
186
178
182
194
207
210
201
196
191
187
186
193
200
200
193
185
185
191
195
195
194
197
201
201
199
195
192
195
207
209
207
197
189
186
184
181
173
167
158
166
179
192
193
188
182
185
192
196
198
192
188
185
188
192
197
198
197
197
197
198
194
197
200
200
194
188
188
191
193
191
189
195
205
212
204
191
179
180
191
202
204
197
191
187
177
168
165
165
167
167
173
180
186
191
190
188
187
191
192
190
192
191
198
200
196
190
185
189
197
200
200
198
198
197
194
192
194
203
205
199
191
194
204
211
203
187
175
173
182
189
193
194
194
190
175
169
174
180
182
179
173
176
186
194
194
189
183
183
187
189
190
190
197
204
200
191
182
182
193
201
203
200
196
194
194
196
206
216
218
210
200
198
201
206
199
189
183
184
185
182
181
184
188
185
178
182
188
190
190
184
181
182
187
191
192
189
184
184
185
186
183
182
188
199
198
191
182
184
196
206
207
200
190
190
195
202
209
214
215
206
197
196
198
200
196
193
196
197
191
180
171
173
177
176
184
190
191
186
181
180
182
186
186
184
183
186
189
191
190
186
182
181
188
195
195
191
185
188
199
209
205
195
182
189
198
207
209
207
200
194
192
192
195
197
195
193
193
196
193
182
172
171
175
175
190
193
189
180
172
176
177
176
173
171
175
183
191
194
193
189
186
186
190
195
196
192
187
188
194
197
193
186
184
192
204
209
206
200
196
192
191
191
194
195
193
189
184
184
187
189
186
186
190
189
196
196
188
183
180
180
175
167
162
166
174
182
182
181
185
189
193
192
191
192
193
193
188
183
179
182
182
185
191
202
210
209
201
193
191
192
192
192
192
195
194
186
174
172
183
195
203
197
195
190
194
191
188
188
189
185
173
162
161
170
180
182
175
171
178
193
205
202
188
180
184
190
190
184
180
182
184
187
194
206
211
207
195
186
183
185
186
188
191
195
194
183
170
168
180
196
201
192
181
176
182
181
182
186
186
178
167
165
172
184
185
180
174
175
189
205
215
207
189
177
179
188
192
192
190
188
186
185
187
193
197
194
186
180
180
181
182
184
187
190
188
178
171
173
184
191
187
178
171
174
176
175
177
178
176
168
165
173
188
194
187
174
171
178
191
199
203
199
189
182
184
187
191
192
193
192
187
182
178
181
184
182
179
178
180
182
182
185
187
187
182
176
176
182
188
184
178
173
175
180
180
181
180
179
177
173
175
182
191
191
181
170
165
169
175
175
177
179
186
188
190
188
185
186
190
191
189
184
179
179
178
177
176
178
182
183
185
187
188
186
182
182
186
190
186
176
176
182
189
188
187
188
187
186
187
189
189
185
181
178
175
174
171
169
165
163
166
173
183
188
191
187
186
187
188
191
191
188
188
184
180
177
178
181
184
184
187
186
183
182
184
191
196
190
176
167
179
193
198
191
186
186
187
187
190
191
192
184
172
169
176
185
191
183
173
165
167
176
184
186
186
185
191
191
191
193
195
199
198
192
188
186
188
190
190
191
189
184
178
175
183
195
197
185
169
166
183
199
201
192
180
177
180
184
185
184
182
181
177
177
182
193
201
190
174
163
163
173
180
183
183
185
189
190
190
193
197
200
199
196
197
203
204
201
195
196
197
193
183
178
183
188
187
178
173
179
192
202
198
188
189
184
183
185
185
183
182
184
185
183
182
185
188
184
173
161
158
165
174
180
185
187
189
187
186
190
194
193
190
192
200
209
206
196
188
189
196
197
191
186
183
181
177
177
180
189
197
200
193
186
201
199
196
193
188
186
185
188
188
183
173
168
169
175
177
174
169
164
166
175
187
194
197
190
188
186
184
182
179
181
191
196
191
182
176
176
185
189
189
183
177
175
177
182
188
191
191
189
189
189
198
200
195
190
184
182
184
189
190
182
171
163
168
179
186
188
183
175
170
174
186
196
201
197
191
183
178
176
179
183
189
189
183
180
179
181
183
185
180
173
170
175
184
192
189
179
174
176
185
192
185
185
183
177
173
172
176
187
195
194
186
178
178
181
185
187
186
185
184
184
185
187
189
192
190
181
176
177
187
193
194
188
185
188
194
197
194
187
177
171
171
178
189
193
184
173
169
174
182
184
181
178
178
178
175
173
177
187
201
207
202
193
184
181
177
173
177
189
201
197
181
167
166
177
180
178
176
179
188
193
190
186
183
186
194
198
195
188
181
176
178
181
185
181
175
171
174
178
178
172
186
184
185
188
187
183
178
182
192
202
203
197
187
183
176
170
175
187
199
196
181
164
161
168
172
175
175
176
179
181
181
178
173
169
171
177
181
184
182
181
183
181
176
170
169
171
177
182
178
169
189
190
191
191
190
189
183
178
179
187
196
197
192
187
187
186
188
186
186
185
185
185
183
178
173
169
169
170
172
172
172
170
166
158
157
162
169
175
179
182
186
183
177
171
167
167
173
178
179
181
187
183
178
179
184
194
193
186
181
187
197
199
195
191
192
196
194
186
180
181
191
199
199
191
181
172
167
168
172
177
173
169
166
169
170
174
172
173
175
176
183
186
185
176
167
161
163
172
180
186
180
173
164
165
179
196
206
203
197
195
198
197
192
188
185
184
184
185
188
195
195
194
189
189
192
185
176
173
179
183
180
174
175
187
195
195
185
178
172
171
177
185
186
177
168
161
162
172
179
182
183
176
167
166
181
195
203
203
200
195
190
183
179
180
180
174
170
178
193
204
196
180
173
180
192
191
185
184
188
191
186
180
185
198
203
196
187
180
175
171
173
175
175
171
167
168
176
182
180
171
193
190
182
182
187
190
190
189
192
190
184
174
170
176
183
177
170
172
184
195
189
176
169
176
182
184
179
182
185
185
183
181
186
194
197
191
187
184
182
176
172
170
167
166
170
177
187
190
182
168
198
197
193
192
190
184
176
175
180
187
185
177
175
180
190
189
181
175
177
184
185
179
175
175
172
170
167
173
179
177
174
176
182
191
191
187
187
190
193
189
181
172
170
170
175
182
188
187
180
170
192
194
193
191
185
180
174
172
175
180
181
180
180
186
190
188
184
182
183
187
186
181
176
173
170
168
169
174
180
180
173
173
180
190
192
188
185
188
191
189
181
175
177
179
181
183
183
179
172
170
187
192
193
189
182
178
179
181
178
174
168
170
178
185
184
179
180
184
194
197
191
180
170
167
172
175
180
186
191
188
179
175
181
190
191
183
178
177
179
177
174
175
181
182
181
178
176
171
165
165
191
195
196
191
183
181
186
191
186
176
165
162
170
177
178
173
170
179
193
196
190
178
170
170
175
178
184
190
192
188
181
179
182
188
185
176
172
174
174
171
170
174
179
179
176
173
173
171
168
167
196
197
197
194
193
188
187
185
183
180
176
171
172
176
177
174
173
176
182
186
185
180
176
176
177
176
175
180
186
186
181
179
179
179
175
174
176
179
181
177
175
176
178
176
173
172
175
174
172
171
189
181
181
191
199
196
188
177
175
180
185
186
183
179
178
178
178
180
183
182
182
182
183
182
178
174
170
173
181
183
181
177
174
175
175
179
184
189
190
191
191
187
182
177
175
178
179
176
174
174
175
164
167
183
197
201
194
184
177
176
179
183
181
180
178
178
181
186
186
181
181
181
182
180
174
171
172
175
181
183
181
176
174
175
178
181
183
184
188
194
195
188
181
178
179
182
180
177
176
177
174
169
171
182
196
202
207
203
194
179
169
174
179
181
179
177
178
186
186
183
179
177
175
178
177
176
178
178
180
182
181
178
176
177
178
177
174
175
179
182
183
179
176
175
179
180
176
173
175
180
186
188
188
189
191
197
205
209
201
185
175
176
185
190
187
179
180
185
187
183
178
172
173
182
188
187
181
178
181
186
185
181
178
177
177
174
172
171
172
174
174
172
173
175
177
172
164
162
170
185
191
195
192
186
185
185
187
191
190
185
180
180
185
191
189
187
186
187
188
184
176
170
175
186
195
191
182
177
181
188
186
181
178
180
183
180
176
175
177
180
178
175
175
179
179
171
159
158
165
180
187
183
180
179
179
176
173
174
177
185
185
177
174
176
183
190
192
193
190
186
179
178
181
190
196
190
182
179
180
183
181
177
178
184
189
184
180
181
186
187
189
187
185
184
182
176
170
164
165
169
186
178
176
176
175
173
173
177
187
193
191
179
166
162
170
182
194
196
191
185
182
188
193
195
193
189
187
184
178
174
171
174
175
177
178
181
180
184
186
187
186
187
188
187
183
180
178
177
170
167
186
179
177
176
173
172
180
195
200
198
192
186
176
166
167
176
188
193
182
174
178
185
190
188
187
189
189
184
177
174
175
176
171
163
163
170
179
180
179
177
178
183
183
184
180
179
179
177
173
168
178
175
176
174
171
176
188
199
195
186
186
193
192
182
174
178
186
180
169
162
164
168
172
170
180
184
184
180
180
187
190
182
170
163
167
176
182
178
174
171
176
179
179
174
173
174
176
173
169
168
168
167
173
176
180
187
193
193
183
175
182
192
194
185
177
179
182
177
169
163
165
163
159
165
176
181
176
173
181
192
194
184
175
175
186
191
186
177
170
175
183
186
179
172
168
170
174
173
170
168
170
170
176
184
187
190
189
182
174
174
180
188
185
177
174
178
183
180
177
179
181
178
171
169
175
181
181
177
181
187
185
179
177
185
193
193
181
174
168
174
182
187
181
172
167
167
174
177
175
170
185
186
187
184
180
178
176
173
170
174
178
184
180
176
174
180
187
187
182
181
187
188
183
174
174
181
190
192
189
184
178
174
172
177
178
176
171
170
168
169
168
170
172
171
169
168
172
176
176
173
198
198
191
177
166
166
173
176
175
174
174
178
181
180
178
183
189
189
181
176
180
186
184
173
170
178
190
196
189
183
177
175
172
170
164
163
163
167
171
170
164
155
162
169
172
171
168
171
174
174
195
193
184
175
168
173
183
188
185
178
173
177
183
185
183
185
190
188
178
170
173
178
179
174
168
176
186
186
177
173
175
179
180
179
173
169
165
167
175
175
169
161
162
168
171
167
163
165
169
168
183
180
178
179
180
179
184
187
187
184
182
186
189
187
185
183
185
185
178
171
171
177
183
180
176
179
181
179
172
170
174
182
188
190
182
173
167
168
170
173
171
169
168
167
167
164
162
164
164
160
175
174
176
181
183
179
177
179
183
186
188
194
193
188
182
177
181
184
181
176
174
179
187
190
188
182
178
175
171
173
179
185
187
183
173
165
163
164
165
166
169
170
170
168
165
165
167
165
161
159
177
179
179
179
176
177
181
183
180
174
179
187
192
188
180
177
182
189
187
181
177
180
187
189
187
180
175
173
173
178
182
184
177
169
158
156
161
165
165
164
167
170
171
170
170
174
173
168
162
162
189
193
190
180
174
181
192
193
180
167
168
180
191
188
181
180
190
194
191
184
180
178
183
184
185
181
176
173
173
176
180
181
175
165
156
161
169
173
172
165
166
168
170
171
173
176
172
165
162
164
175
177
183
192
194
194
193
190
187
185
180
178
181
185
191
193
191
189
192
193
191
186
185
189
194
192
191
198
206
206
200
194
194
200
206
211
213
209
200
194
195
201
206
208
206
200
191
185
181
184
182
181
184
190
192
196
195
193
186
182
179
179
181
184
188
190
186
178
182
189
193
192
188
188
189
190
193
199
208
209
202
198
198
201
205
206
208
206
199
192
190
196
200
203
201
199
195
190
185
186
190
185
184
184
182
186
188
188
184
181
179
181
183
184
185
190
190
189
189
190
193
191
187
186
186
186
188
193
200
202
201
201
202
203
204
204
205
205
199
190
182
182
186
192
194
195
195
193
189
189
189
185
182
181
173
172
175
181
185
187
187
187
186
185
188
191
194
200
201
200
197
191
185
186
187
190
191
195
197
198
200
202
206
209
207
205
203
203
199
192
182
182
186
193
195
192
192
193
193
191
179
184
185
182
174
169
170
178
186
193
195
191
186
185
186
188
189
192
200
204
202
194
188
189
196
204
206
205
202
201
200
203
205
211
210
204
198
196
196
196
195
194
198
200
197
189
186
189
192
189
181
187
191
189
184
175
177
182
186
192
192
188
186
182
182
183
182
180
182
190
195
197
200
201
204
206
203
197
196
200
204
204
203
200
195
189
179
180
188
196
199
198
198
197
191
180
175
178
182
182
184
193
193
188
180
176
180
185
187
187
186
187
187
186
187
187
184
177
171
174
188
198
202
203
201
193
182
177
181
196
207
207
200
195
188
181
177
179
187
193
193
190
190
191
186
177
170
172
178
179
186
193
191
181
173
174
177
182
186
181
182
184
189
192
196
197
194
186
175
175
185
196
201
193
183
173
166
166
174
192
205
206
199
195
197
198
197
195
195
193
190
185
184
191
194
191
184
182
186
185
190
192
190
184
180
175
173
170
170
172
179
183
183
182
186
195
201
196
185
178
183
192
191
184
170
168
167
171
180
190
199
201
197
197
201
206
208
205
197
193
192
189
188
191
204
209
205
194
186
180
190
189
189
192
190
181
169
160
159
166
176
179
175
170
174
189
200
201
187
176
178
189
191
183
171
168
172
181
187
193
195
195
190
185
187
193
195
193
190
190
195
194
188
187
198
211
211
194
177
168
186
182
183
187
188
181
170
167
169
174
177
174
173
173
179
189
198
197
185
175
179
189
195
189
177
172
175
181
189
193
193
189
181
176
177
181
185
183
182
186
193
193
184
178
185
194
196
187
172
168
182
182
178
180
181
179
179
183
190
191
182
174
177
186
191
187
181
178
175
178
184
190
193
189
180
178
177
178
182
187
191
187
181
177
181
188
187
185
182
184
187
186
179
177
180
186
186
184
179
177
188
189
186
183
182
183
185
188
193
192
183
179
180
188
189
176
163
162
173
185
192
189
184
180
182
183
181
176
174
177
183
183
181
184
190
194
194
188
184
182
180
180
179
182
179
181
186
190
189
186
196
198
192
188
187
186
184
178
174
177
178
180
178
180
178
172
164
166
177
189
194
187
178
178
186
193
190
180
176
176
180
181
180
182
186
190
189
186
182
176
175
179
184
185
178
177
187
196
196
189
196
193
187
186
188
187
181
170
164
167
175
181
180
176
173
172
175
179
186
190
191
186
181
184
190
194
191
186
185
185
186
184
184
183
183
183
184
182
176
170
173
185
190
184
173
172
188
201
199
189
191
180
174
174
179
184
183
179
176
177
182
185
184
180
175
173
176
182
187
188
186
185
184
186
189
192
192
190
191
193
195
196
194
193
192
191
188
182
175
175
180
189
191
182
175
177
194
204
201
189
194
183
172
172
178
183
185
187
188
189
186
187
187
185
179
175
171
171
172
175
178
183
186
187
187
190
192
190
188
191
194
198
198
198
198
197
192
184
179
181
186
190
188
181
178
183
194
203
200
191
202
190
181
175
178
183
185
187
187
184
181
182
184
185
184
180
172
165
161
162
172
182
188
190
189
190
190
185
181
181
189
194
195
192
192
191
186
182
179
181
184
184
183
179
176
177
180
189
195
195
195
191
183
178
177
181
184
187
186
183
181
178
178
180
184
186
183
175
165
164
176
189
195
193
187
185
183
181
179
182
187
191
188
185
182
182
183
180
177
177
177
177
179
175
166
160
163
174
190
199
182
182
182
179
177
179
184
191
195
192
186
182
178
179
182
184
186
185
182
180
186
192
196
189
179
174
177
182
189
190
188
188
187
187
186
185
185
184
180
175
173
174
176
172
164
157
162
174
187
196
181
181
183
182
182
183
187
193
198
196
188
184
183
182
180
176
175
183
191
195
189
184
185
183
176
174
178
187
194
192
184
182
185
191
197
196
191
187
182
178
176
176
174
171
167
171
178
184
184
183
189
189
189
188
188
187
187
186
188
186
185
184
186
188
184
172
170
176
189
196
189
180
181
183
179
177
182
190
193
187
175
173
181
190
196
197
192
186
182
181
183
184
181
176
177
181
186
186
179
170
191
191
190
188
188
189
188
183
180
181
182
185
187
189
185
179
174
180
189
193
193
191
190
186
178
175
180
186
188
182
173
173
176
184
190
194
191
185
180
182
188
196
195
186
178
176
180
179
174
170
184
182
178
177
184
190
192
189
184
186
188
188
188
188
186
183
183
185
190
193
196
196
192
186
174
171
171
176
182
179
172
168
168
175
186
192
191
185
179
179
186
196
196
185
175
168
168
171
172
174
177
171
165
168
180
189
192
190
187
188
191
191
188
187
186
182
181
184
189
192
194
191
186
183
180
176
174
178
182
181
171
163
164
174
188
192
190
184
176
173
177
182
183
177
169
165
167
172
174
174
175
169
161
167
179
187
185
183
183
185
184
185
186
187
187
181
174
174
180
186
186
180
182
187
191
190
188
191
195
188
176
166
171
183
190
190
185
179
175
172
169
168
169
166
165
165
168
174
178
172
184
178
171
177
184
185
179
175
179
182
182
178
180
184
188
186
177
171
170
174
175
176
182
191
194
188
185
190
198
196
186
177
178
185
189
186
182
181
181
180
176
170
166
164
168
169
174
181
182
174
194
191
186
186
186
183
176
174
178
185
186
181
178
181
186
188
185
178
174
170
172
176
180
185
181
173
170
179
194
197
188
179
179
184
186
184
183
187
194
193
187
181
176
172
173
173
177
183
183
175
194
197
193
188
183
178
173
172
176
185
189
187
181
179
183
186
186
183
180
179
180
179
178
173
168
160
160
169
187
194
188
178
176
182
183
182
183
187
192
193
189
184
181
180
175
173
173
177
174
171
186
193
192
188
180
175
170
171
173
181
187
187
182
179
177
176
179
183
184
186
187
182
178
173
170
165
163
170
181
187
182
177
177
181
179
172
171
175
181
180
178
179
182
180
174
170
171
169
167
169
179
187
192
189
183
180
176
175
174
178
183
183
182
177
176
176
179
183
188
190
188
185
184
183
182
177
169
170
175
180
178
176
176
178
175
168
166
171
172
170
172
176
179
175
169
169
174
175
172
175
179
184
187
189
185
185
181
178
175
177
181
183
183
180
181
185
190
194
194
190
186
186
189
192
189
180
172
171
174
176
175
175
174
175
174
173
175
174
171
169
174
180
180
173
166
170
180
183
180
178
185
179
176
179
182
183
182
177
173
175
179
186
190
188
184
186
193
198
196
189
184
184
185
185
183
179
176
177
177
177
173
171
169
173
177
184
183
177
172
172
179
185
183
174
168
173
181
179
173
168
188
173
165
169
179
185
187
183
177
173
176
184
191
189
183
181
183
188
188
181
178
175
172
170
170
175
180
185
181
177
171
169
169
174
178
181
179
177
174
177
180
184
179
174
172
174
177
173
164
159
185
172
169
177
187
195
200
200
191
179
173
181
190
190
181
170
171
174
177
174
174
171
171
168
170
176
181
184
182
177
172
172
174
175
175
174
175
177
180
180
177
173
173
173
175
176
175
171
167
165
178
179
184
191
197
200
204
206
201
185
176
179
188
190
182
171
170
174
178
179
178
178
180
186
187
183
177
173
176
179
179
179
177
178
178
177
178
181
184
180
174
169
172
176
180
180
177
175
176
180
178
178
184
192
196
195
193
193
194
187
179
178
183
187
184
178
178
184
188
185
181
182
192
202
200
184
168
162
172
182
186
180
177
180
184
188
186
183
182
179
176
174
175
177
177
179
177
177
180
185
185
177
178
186
188
185
179
179
184
186
181
176
174
179
182
181
182
186
188
184
180
182
192
198
195
183
171
168
177
184
183
177
175
179
186
191
187
182
177
177
184
185
177
171
170
172
175
177
180
184
189
183
183
188
186
179
176
178
186
189
185
180
175
175
175
180
185
184
177
174
178
185
190
189
184
184
185
186
183
181
177
175
172
172
179
187
188
183
178
179
183
183
176
168
163
166
174
177
179
181
188
188
193
190
181
174
179
188
189
188
190
190
185
176
170
175
184
180
167
162
175
188
192
185
182
186
193
192
183
179
178
176
170
166
170
185
193
189
182
179
178
178
174
167
164
166
172
174
175
176
179
185
190
183
172
171
183
191
188
183
188
198
195
179
171
176
184
178
166
162
174
184
185
181
183
185
185
179
178
182
186
183
173
169
177
189
193
187
176
172
173
175
173
169
168
168
171
171
170
170
174
174
179
178
173
174
186
191
187
180
184
191
192
181
177
181
186
183
176
172
176
176
173
176
181
181
171
162
169
185
190
185
178
182
192
193
185
170
164
165
171
175
174
170
168
168
171
171
169
167
180
177
182
184
181
182
187
189
187
183
181
183
182
180
186
195
197
188
183
181
180
174
169
175
180
180
171
168
177
187
186
180
177
186
193
187
167
157
154
163
168
174
173
169
167
166
171
173
172
167
193
195
194
189
182
179
182
185
184
181
179
177
177
180
190
198
198
189
180
178
182
182
179
178
181
183
183
186
189
187
181
172
170
175
179
174
164
162
163
168
167
166
165
167
166
167
172
174
173
170
202
208
202
186
177
176
181
184
181
176
174
174
178
181
186
191
194
187
177
171
175
183
183
181
179
186
195
194
185
178
173
169
165
167
167
170
170
173
176
175
169
162
162
167
171
170
169
172
174
172
199
200
193
181
174
176
184
188
184
176
172
174
180
182
182
184
190
187
176
166
168
174
174
171
171
183
193
189
174
166
168
173
171
168
169
172
175
178
178
176
172
168
169
173
174
169
164
168
173
170
185
184
182
177
178
177
182
185
185
183
180
179
182
183
184
186
189
184
174
165
165
167
171
169
171
179
189
186
175
170
173
181
181
175
172
170
168
167
166
169
172
174
175
174
171
164
161
163
168
164
174
173
175
178
180
177
176
180
183
185
183
183
184
184
188
189
188
184
175
168
169
171
173
171
172
179
185
186
182
180
181
183
182
175
168
165
163
160
157
161
171
176
175
169
164
161
160
159
159
159
174
176
177
174
174
178
182
184
182
179
180
184
186
184
182
183
189
189
187
181
176
177
175
172
172
176
180
180
179
178
177
179
177
171
167
168
169
170
167
166
171
175
174
167
163
164
164
160
157
160
185
189
181
170
168
180
193
192
179
170
177
187
192
183
176
178
192
206
204
192
181
174
173
170
171
175
179
177
168
164
167
175
177
174
174
178
184
184
178
172
169
171
172
170
171
172
165
158
157
165
178
178
182
185
189
189
187
183
183
185
191
193
191
183
183
182
187
194
197
191
181
175
181
188
195
196
202
209
217
213
205
201
202
206
209
209
206
202
198
199
206
206
201
191
186
188
191
192
193
193
175
178
184
191
195
193
187
182
182
188
199
204
200
191
186
186
187
188
190
188
184
181
183
187
193
193
195
201
205
208
206
206
207
207
206
205
206
201
194
189
192
201
203
192
181
176
180
186
187
186
184
186
189
194
193
190
184
183
185
190
196
201
199
193
191
191
190
190
189
186
188
186
184
185
184
184
182
187
195
199
203
207
207
205
200
201
207
205
193
178
176
191
201
197
183
175
178
182
185
184
188
190
192
191
184
179
181
188
193
194
193
191
191
191
191
190
190
189
192
192
191
191
188
183
178
178
181
189
194
197
198
200
202
197
195
199
206
207
197
182
179
193
205
205
198
189
189
191
191
189
189
192
192
188
182
177
181
189
195
195
189
185
186
185
184
184
183
184
191
196
195
194
190
184
178
176
181
192
201
200
197
194
191
191
193
195
198
200
198
196
196
201
209
211
206
199
195
195
194
193
193
194
193
189
186
182
182
184
185
185
186
184
184
180
179
179
179
180
183
187
190
194
193
188
181
174
171
181
192
202
204
201
194
191
190
190
188
188
192
197
198
199
197
196
192
190
187
187
188
187
198
199
195
191
187
183
181
183
181
182
185
186
184
178
179
181
184
182
176
174
183
189
192
191
184
175
167
167
179
196
205
204
196
192
193
193
189
189
189
190
189
186
186
187
185
178
174
175
179
177
191
196
197
194
185
177
178
182
184
187
188
186
183
181
184
190
192
187
173
168
176
186
192
190
184
177
172
171
175
185
191
190
186
188
194
200
199
198
191
185
179
182
188
195
191
180
173
174
176
176
179
189
197
197
186
173
171
176
185
191
190
186
182
179
182
187
191
186
176
170
175
185
191
187
180
177
178
177
174
170
173
177
181
185
191
198
202
201
190
183
184
191
203
206
201
193
186
185
182
179
175
183
193
197
189
176
168
172
181
186
186
181
176
171
170
170
180
183
176
172
176
187
192
186
178
175
178
181
176
172
176
185
189
188
187
191
195
192
183
182
191
205
205
199
192
191
197
194
186
180
182
185
190
192
188
181
174
179
181
180
176
173
173
171
167
164
168
175
173
173
179
189
196
191
181
175
179
185
190
192
195
202
203
196
190
191
191
188
181
184
194
203
198
180
176
184
191
191
185
179
196
193
189
187
186
184
184
187
191
186
176
174
180
184
178
169
163
165
170
175
182
190
194
190
182
179
182
188
195
201
204
207
204
198
194
194
192
187
184
187
194
196
183
174
173
179
188
187
183
181
200
198
190
186
185
184
184
186
189
187
182
183
192
200
195
181
166
163
171
183
190
188
184
180
179
182
184
184
184
188
192
193
192
191
192
191
188
184
185
189
190
186
177
176
178
185
188
189
187
185
201
199
190
186
186
183
174
167
170
175
180
183
187
192
195
187
176
175
184
196
197
186
175
172
176
181
181
176
175
181
186
186
184
183
182
179
176
179
184
186
183
179
179
181
181
182
187
189
188
185
199
195
187
187
188
184
170
157
158
167
174
172
169
174
180
186
186
188
195
201
197
185
174
173
178
181
179
176
179
187
189
185
181
179
177
174
174
177
181
182
179
179
182
183
177
174
180
186
185
183
197
188
184
185
190
186
179
169
168
174
173
165
160
165
176
184
183
184
188
192
191
183
174
175
180
182
181
182
189
193
186
175
170
176
180
179
176
176
177
180
181
184
185
182
174
170
176
183
185
183
199
187
179
180
185
186
184
182
181
181
177
174
175
180
184
183
178
171
172
179
180
176
174
177
182
188
188
184
185
181
175
167
168
177
187
188
179
173
175
182
190
191
187
182
178
177
182
184
186
186
202
188
176
172
177
184
185
183
180
179
181
186
189
192
188
183
176
169
163
165
171
174
175
178
183
189
188
182
173
172
175
179
181
187
191
191
183
176
176
185
194
193
188
183
181
181
184
187
188
188
193
183
176
173
177
183
186
183
177
176
180
186
187
181
178
181
183
179
171
163
169
179
185
183
180
183
185
183
177
179
186
192
193
188
186
186
183
180
180
186
190
190
186
181
179
181
185
188
190
190
181
182
184
185
188
191
188
184
178
176
177
178
176
171
171
180
186
187
179
174
177
187
191
186
176
175
181
189
191
190
188
189
188
184
180
181
184
187
188
186
184
179
177
176
177
182
187
192
192
192
178
184
192
194
194
192
190
186
180
176
174
174
175
179
181
184
184
181
181
182
183
187
190
186
177
173
180
192
197
190
179
173
177
182
186
187
188
190
190
185
181
176
174
174
177
185
193
195
192
190
182
190
192
188
187
187
189
187
184
177
173
172
179
188
189
182
176
175
178
185
183
182
184
186
181
177
181
191
195
187
176
174
181
193
202
204
198
189
182
181
182
183
181
176
179
185
193
194
189
183
184
190
184
176
174
182
188
190
187
178
172
171
176
183
182
173
171
177
185
185
180
174
179
184
183
183
186
190
192
187
184
186
193
201
207
209
200
188
177
178
185
191
189
181
176
179
187
190
185
180
182
181
178
173
174
180
186
188
184
177
171
169
169
169
170
169
174
184
189
186
176
169
166
172
178
185
190
193
192
186
183
184
185
189
194
199
196
188
179
178
183
188
187
180
174
175
183
186
184
180
178
175
175
178
183
180
177
174
171
173
171
169
169
171
173
174
180
186
190
185
176
166
161
166
175
186
193
197
193
181
172
167
169
174
179
183
188
187
185
182
181
180
179
175
172
174
178
182
183
182
181
172
173
181
186
179
165
160
166
169
172
173
176
181
185
185
185
186
184
180
175
170
170
175
180
187
191
197
196
182
170
164
168
176
178
176
175
180
182
182
180
177
177
174
173
170
169
174
181
183
183
174
174
181
184
177
165
161
166
175
180
179
179
184
186
187
187
183
177
172
172
176
183
188
189
185
184
191
197
192
181
175
177
182
180
176
173
174
177
180
183
183
182
178
174
168
166
174
183
188
188
183
178
179
183
180
174
171
175
181
188
187
184
182
183
185
185
179
173
170
173
178
185
191
187
179
175
184
194
198
191
181
177
178
180
181
178
178
180
182
185
186
186
181
174
168
167
176
188
190
194
194
187
182
179
180
177
173
175
184
194
197
190
183
183
186
185
178
173
174
177
180
183
184
183
174
167
173
185
194
192
181
172
174
179
182
184
185
184
183
183
183
183
180
174
169
169
175
181
180
194
197
190
181
178
179
176
169
169
183
199
208
200
187
184
187
187
181
179
180
183
184
183
184
183
176
165
161
170
183
185
178
172
173
176
181
184
184
185
181
179
180
179
177
171
169
170
169
165
166
182
188
185
179
181
182
179
173
172
182
200
209
200
186
181
185
191
189
185
184
186
186
186
188
188
180
167
158
158
167
177
175
173
172
175
172
174
176
176
173
176
179
179
171
165
169
175
175
172
170
174
175
175
175
182
186
190
186
181
182
193
199
196
184
179
183
193
196
192
188
185
184
185
186
187
181
171
161
158
166
173
176
174
173
173
170
171
170
166
165
171
178
179
169
163
171
186
193
184
177
181
173
167
169
175
182
191
192
183
177
179
185
189
184
179
181
188
197
196
189
183
178
174
175
177
180
178
173
170
172
176
179
178
174
174
174
172
168
159
159
167
179
178
169
163
173
190
195
185
177
193
180
170
165
167
174
180
183
177
171
170
177
183
181
176
174
179
186
187
181
177
173
169
165
167
177
182
185
180
176
179
182
184
181
178
177
178
174
170
168
170
176
177
169
162
167
177
183
177
172
197
188
181
175
169
169
172
178
175
171
170
175
179
176
170
168
172
177
177
175
175
178
177
168
167
173
182
187
185
180
179
182
186
185
181
178
179
183
183
178
175
177
176
172
164
161
165
173
175
173
187
188
191
188
181
174
174
181
184
179
175
175
176
174
169
166
171
176
178
177
179
184
189
186
179
175
176
182
183
180
173
173
178
181
181
177
179
183
184
178
174
173
175
176
170
166
166
174
180
181
178
178
187
193
190
184
182
189
192
189
180
175
176
176
170
164
164
174
180
183
182
185
192
195
188
177
170
170
177
178
172
166
167
174
178
176
172
168
167
166
168
166
170
173
171
173
177
181
184
185
183
177
182
193
195
191
184
185
190
189
181
175
175
178
172
164
160
165
172
177
181
183
189
190
185
177
171
171
176
177
172
166
163
169
176
177
170
157
152
158
165
168
160
155
158
170
179
182
185
186
188
185
189
197
197
187
179
177
178
180
180
179
179
178
173
168
164
163
166
171
180
185
186
181
177
176
180
181
180
178
175
171
168
171
180
183
176
162
156
163
172
169
155
142
143
158
172
177
179
180
186
193
200
199
189
180
177
174
173
176
184
191
188
179
172
175
180
174
166
169
183
193
188
177
172
176
183
187
183
180
178
174
171
176
189
197
193
181
174
176
178
170
157
143
144
156
168
171
171
171
180
189
196
191
177
171
175
177
176
178
190
200
196
178
169
175
184
184
179
179
187
194
188
176
174
177
181
183
182
182
180
175
172
178
189
194
191
184
178
176
173
166
159
156
159
165
168
168
167
166
178
184
187
181
170
167
172
180
185
185
191
195
190
177
171
176
184
188
188
187
186
181
175
174
178
178
173
174
180
184
180
174
170
174
178
173
167
165
166
167
165
162
161
167
171
170
169
168
168
167
185
184
184
183
176
170
170
178
186
188
186
180
177
174
178
183
184
185
186
186
179
170
165
170
176
176
171
172
178
182
177
168
166
169
166
155
144
148
158
162
164
162
163
167
169
168
168
168
169
168
187
188
189
187
181
175
174
178
182
183
177
170
169
177
184
188
184
180
177
174
175
169
165
168
173
174
173
175
178
181
171
162
160
164
165
157
149
152
159
167
168
166
166
168
166
166
168
171
170
167
186
191
191
185
178
178
180
181
181
179
177
175
177
180
182
185
184
181
176
173
174
171
168
167
169
173
179
182
180
176
169
163
161
164
169
171
168
168
173
174
173
170
171
171
171
171
173
175
173
166
186
190
187
179
175
177
181
182
181
179
180
184
185
181
179
178
185
187
188
184
178
174
169
164
167
175
183
185
179
175
175
172
167
166
169
175
176
176
177
176
175
174
175
179
179
178
177
178
177
170
183
186
185
179
176
175
178
180
182
183
182
180
179
181
182
187
191
191
190
185
181
174
170
165
168
177
186
186
180
182
183
181
176
167
165
167
167
168
169
172
174
176
176
176
177
175
171
173
174
170
176
181
184
184
179
176
175
178
184
185
181
169
167
177
191
201
196
189
183
182
182
179
174
167
169
178
184
183
179
180
182
182
178
169
165
164
164
161
162
166
172
177
174
167
163
162
159
159
162
162
174
180
184
182
181
180
180
182
186
187
181
171
168
175
186
194
194
191
182
183
184
183
178
169
167
174
180
181
176
169
172
176
177
173
171
173
174
173
167
167
172
177
174
166
160
159
156
152
152
157
183
185
179
172
175
182
188
190
186
186
189
187
182
176
173
179
191
194
192
184
181
179
177
167
160
168
179
184
176
165
164
171
178
181
179
179
181
179
170
165
168
173
176
178
174
168
160
152
151
160
184
191
195
195
190
185
181
180
182
186
193
195
189
179
171
173
180
189
191
184
177
178
184
188
188
186
190
198
203
204
202
206
210
210
205
202
198
193
194
203
208
208
199
189
185
187
195
201
207
206
179
188
195
196
191
186
179
177
179
188
203
207
202
189
179
180
185
190
190
185
179
180
186
193
195
192
189
189
194
197
202
205
208
206
203
201
199
195
192
196
203
207
204
193
184
183
189
193
194
190
173
175
183
188
187
183
179
177
180
186
196
202
201
192
186
183
185
186
187
183
183
186
192
198
197
192
188
189
194
197
201
204
205
200
194
195
201
200
194
189
192
205
209
202
189
182
186
189
190
184
174
173
179
184
183
180
179
181
182
182
180
180
186
188
186
181
175
173
176
181
186
193
199
199
187
180
185
194
203
202
199
197
192
187
183
188
200
203
197
190
194
203
207
201
195
188
190
194
194
192
183
177
178
183
182
181
183
185
183
177
169
165
173
182
182
177
170
169
174
183
187
194
195
186
171
161
169
189
202
204
198
191
188
185
183
185
193
200
201
199
199
201
197
194
192
195
197
197
195
198
193
185
180
183
186
189
189
187
183
175
169
166
171
177
178
177
176
178
181
186
185
185
179
174
164
159
161
174
189
198
199
200
199
199
195
189
189
196
201
200
198
192
187
185
190
197
201
198
193
191
198
189
183
185
190
194
191
187
184
181
179
178
174
173
173
177
184
184
185
183
179
174
172
172
179
181
178
177
180
188
196
202
203
203
198
194
191
193
193
189
186
182
184
186
188
188
192
192
186
178
189
188
193
195
191
186
183
184
188
192
191
184
175
170
171
176
181
181
176
172
174
174
174
183
194
203
203
196
188
186
186
188
185
187
189
191
193
189
183
175
173
181
191
195
185
176
178
185
185
179
172
180
194
198
189
176
173
182
193
199
193
185
177
176
177
175
173
171
167
171
175
180
182
185
193
203
209
204
192
184
178
176
177
177
178
183
186
184
175
169
173
185
198
194
179
168
172
183
189
186
168
177
192
196
187
174
170
180
190
196
188
180
177
181
179
173
168
166
169
173
178
185
187
184
181
185
193
197
192
184
182
191
195
192
186
183
185
185
176
172
178
191
195
185
172
169
180
188
191
187
182
185
190
191
186
179
176
181
185
180
173
171
174
174
172
167
166
168
173
176
180
186
190
187
181
180
187
194
193
190
194
203
211
206
195
191
191
191
184
178
183
189
186
176
169
173
181
187
186
182
193
193
189
188
185
185
184
184
179
170
167
168
173
172
166
161
167
176
180
180
179
185
191
191
185
183
187
193
195
192
192
196
198
197
193
190
190
190
189
189
189
187
179
174
174
178
181
182
182
182
192
192
188
185
185
185
184
180
175
172
173
175
178
180
174
168
174
181
187
181
178
180
183
186
184
183
185
189
189
186
184
181
179
180
179
178
177
180
190
196
193
185
176
175
179
183
181
179
182
185
190
190
185
184
185
183
177
173
173
177
180
180
181
183
183
180
180
182
186
185
180
175
171
172
175
178
178
181
185
188
188
186
180
180
178
174
172
179
191
196
189
178
175
178
182
184
181
179
180
183
189
187
182
184
188
185
175
168
169
176
180
175
172
178
184
183
179
176
180
185
184
175
170
170
175
179
179
181
190
198
199
192
187
187
186
180
179
186
194
194
180
172
177
181
180
176
176
176
177
179
189
185
183
187
191
187
175
168
169
174
173
166
163
169
180
180
171
166
171
182
187
183
178
178
184
185
184
188
193
197
188
175
172
179
185
185
180
185
192
193
184
177
179
181
176
169
166
168
175
179
189
187
187
189
191
187
180
174
175
174
171
165
165
172
179
178
172
168
171
182
189
186
180
180
184
190
188
186
185
182
173
161
160
171
183
183
179
178
183
191
195
190
184
181
176
172
172
170
176
181
195
191
188
185
183
184
184
182
177
173
171
173
174
174
178
178
178
176
179
181
185
183
177
178
182
186
184
176
172
176
182
182
179
180
186
187
181
175
176
185
193
194
187
183
183
187
186
185
180
179
192
190
185
179
179
182
182
181
173
169
170
174
174
171
171
176
182
184
179
172
171
175
178
178
178
179
178
176
176
186
197
202
197
188
185
186
184
180
178
180
183
183
182
183
188
195
198
192
183
178
181
183
184
181
181
182
180
172
165
166
170
173
172
166
169
177
185
182
172
163
164
174
183
184
179
176
180
185
191
194
196
194
189
184
179
181
186
188
186
181
176
175
175
180
188
195
198
194
186
181
174
183
189
188
183
179
177
173
168
168
173
174
173
177
183
187
184
175
169
165
168
177
185
187
182
179
181
186
191
189
182
176
175
175
175
180
186
190
191
183
178
174
175
178
185
191
195
194
190
186
179
190
193
185
175
174
177
179
179
179
176
175
178
185
192
192
185
176
175
178
178
180
184
185
184
181
179
182
182
182
178
178
178
178
180
184
187
186
182
180
178
177
177
174
177
185
190
194
192
188
184
192
190
177
167
169
177
184
185
180
176
174
173
178
184
186
184
183
184
181
177
175
176
180
183
185
185
182
182
184
187
189
189
186
186
187
187
181
173
169
174
174
172
167
165
174
185
193
192
185
183
185
183
177
171
171
176
184
184
177
167
164
164
169
172
176
182
185
186
179
167
160
161
169
178
188
191
190
184
186
189
190
185
181
179
182
184
182
176
171
170
170
168
163
161
170
181
189
188
182
181
178
183
185
184
177
172
174
177
173
165
162
164
170
175
179
183
185
183
176
166
156
154
161
176
188
194
191
184
180
178
178
174
171
170
174
180
185
185
182
179
176
172
168
167
172
178
182
184
182
183
177
185
196
196
181
168
165
170
172
172
173
175
179
183
185
185
185
181
176
170
162
161
166
176
185
188
186
180
171
170
174
176
177
173
171
176
181
185
186
187
186
182
178
173
172
173
174
178
182
182
179
185
197
196
182
169
161
165
174
180
184
186
185
185
185
183
182
178
176
175
175
174
176
179
181
181
179
178
176
175
178
183
181
174
171
170
173
177
181
185
187
186
182
176
171
168
170
179
184
181
183
184
187
187
183
176
169
167
173
181
185
186
183
183
182
179
172
170
172
177
180
182
184
184
179
179
177
182
187
188
183
179
174
173
171
172
172
174
176
179
181
180
179
177
172
168
172
180
185
190
192
183
173
174
182
186
183
175
177
182
185
182
181
183
184
180
170
167
171
178
181
182
186
189
190
182
178
186
195
195
185
172
168
174
180
184
182
179
177
174
172
173
176
178
175
170
170
175
178
199
199
181
162
163
181
190
187
181
182
187
187
182
179
183
189
189
180
174
175
179
179
179
183
190
193
186
178
179
188
189
180
168
167
177
189
194
193
184
180
176
177
176
178
178
175
170
165
159
159
195
191
178
163
167
182
190
188
181
183
194
196
188
178
178
187
192
189
181
179
180
176
172
177
185
191
185
175
172
177
179
175
169
169
176
182
186
186
180
177
177
182
184
181
177
175
172
167
156
152
182
181
177
178
183
190
194
190
183
182
191
196
192
180
175
181
189
190
186
183
180
174
167
167
173
180
181
173
169
171
176
176
174
170
168
169
172
173
171
171
176
184
186
179
173
175
183
181
170
162
181
177
179
184
191
195
196
193
185
179
178
184
186
180
173
173
178
183
182
181
178
173
168
166
173
181
180
173
170
174
181
186
181
174
167
167
174
174
172
170
175
183
184
174
166
173
187
194
185
176
188
186
182
180
176
179
182
182
180
175
172
174
175
169
167
168
172
176
176
176
176
177
176
177
183
184
183
177
173
179
189
196
191
180
175
178
183
186
180
176
179
187
186
172
159
160
176
187
189
184
195
193
189
175
162
156
160
166
168
169
169
170
166
163
162
167
175
178
174
172
176
182
188
188
185
184
182
182
181
180
183
186
185
181
179
182
186
187
182
178
180
189
190
177
159
150
160
175
184
185
189
196
192
179
163
156
159
168
172
170
167
167
166
164
169
174
179
179
175
173
177
184
189
188
181
175
177
182
184
179
173
167
169
173
177
174
174
173
173
174
175
179
186
180
170
160
161
170
180
181
183
187
191
187
178
170
173
182
183
176
168
166
169
174
172
173
174
175
174
174
177
181
184
184
179
174
174
184
185
176
167
160
160
166
170
166
160
156
158
162
163
166
168
173
177
178
178
179
180
176
183
182
186
190
188
184
184
187
188
179
172
170
172
173
168
162
162
167
174
177
179
179
182
183
184
185
186
187
184
178
171
167
166
170
173
170
161
154
155
161
162
161
156
163
172
183
183
179
176
172
187
185
187
191
193
190
185
183
179
177
176
176
173
168
163
159
163
171
179
188
186
183
182
179
181
185
188
188
183
178
173
172
173
175
178
178
170
160
158
165
171
167
159
157
164
172
174
172
167
164
182
183
185
186
187
189
184
180
174
175
182
186
179
169
163
166
176
185
190
193
196
191
183
173
170
174
182
187
185
180
173
171
172
177
181
181
175
169
170
175
179
176
165
160
162
164
166
165
160
154
172
174
176
176
177
181
182
182
178
179
187
193
188
177
171
176
184
190
194
196
197
190
178
169
164
170
179
187
188
181
173
169
170
176
177
174
170
173
177
179
174
170
164
165
169
170
169
167
163
157
178
175
174
172
169
168
173
179
181
185
186
189
185
179
175
177
183
189
195
196
188
178
169
168
173
178
183
187
187
180
175
170
171
171
163
154
154
166
177
176
166
159
161
168
175
178
173
169
169
169
190
187
183
180
173
165
162
168
179
185
183
177
175
178
177
173
170
181
189
191
181
166
161
168
179
184
183
181
178
175
171
170
171
167
153
141
143
159
173
173
165
159
161
169
174
174
169
166
170
171
189
188
186
184
180
172
166
169
177
183
181
174
174
177
177
170
163
167
177
186
178
165
159
162
169
172
170
170
173
171
167
161
162
164
159
150
148
154
164
170
169
167
166
168
166
164
163
165
170
171
174
174
177
176
178
176
178
175
178
184
188
187
183
180
174
168
165
169
178
185
180
172
162
156
152
153
158
170
176
175
167
160
158
165
170
170
164
162
165
173
173
170
170
170
166
165
166
172
174
169
163
163
165
165
168
175
178
177
178
183
193
196
190
180
171
168
172
183
190
196
190
178
166
157
152
152
160
173
182
187
180
170
167
169
174
175
171
170
174
177
174
170
169
173
175
175
174
175
177
173
165
165
165
165
167
174
178
177
178
183
188
186
180
174
171
174
178
187
194
199
192
181
171
169
168
172
170
175
181
188
188
181
174
168
168
168
168
172
177
178
174
169
165
169
175
177
174
172
172
173
175
178
180
178
178
178
178
178
183
186
181
171
164
169
178
184
181
180
183
189
189
183
179
180
182
182
180
175
174
179
181
180
175
168
165
166
168
172
172
172
172
170
164
162
163
166
164
160
161
165
180
183
185
185
183
181
177
180
189
190
182
166
162
172
186
189
182
174
169
176
183
186
186
181
177
177
180
178
174
170
169
174
176
171
169
172
174
174
169
163
168
170
167
160
155
154
153
150
151
157
184
183
178
178
180
182
181
185
189
191
184
178
176
180
185
187
182
174
168
169
175
181
184
171
160
162
176
187
185
173
166
171
176
174
171
174
174
170
161
152
156
166
172
173
169
161
155
148
148
154
191
195
200
198
190
183
181
183
185
184
183
179
173
168
169
172
179
184
182
180
179
185
188
186
182
180
181
186
188
190
198
204
205
202
197
195
193
190
194
202
209
209
206
204
203
200
198
201
205
206
189
191
196
196
189
184
181
179
179
178
179
177
174
169
168
174
183
187
184
179
176
181
187
191
190
186
183
184
189
193
200
204
204
202
201
200
196
193
197
207
214
211
204
200
201
202
201
201
202
202
175
173
181
188
189
187
180
174
167
167
170
173
173
170
172
175
179
185
183
178
177
182
191
200
199
193
186
188
194
200
203
204
202
200
199
199
201
198
198
201
204
205
201
201
203
205
204
201
199
199
169
162
169
183
186
184
177
170
164
158
156
157
164
172
176
177
174
172
173
176
181
192
204
209
199
188
185
192
203
204
205
203
202
198
191
188
195
198
197
198
195
196
193
194
198
202
201
197
195
196
177
168
170
176
180
178
174
170
168
159
152
148
159
175
184
182
173
168
169
176
184
195
204
200
187
176
179
192
203
201
199
199
204
201
189
177
178
189
200
201
200
192
187
184
189
198
197
192
189
190
186
177
169
171
174
178
179
182
181
174
164
158
165
179
190
191
184
178
176
180
184
185
187
184
182
178
180
185
190
190
192
200
209
206
191
174
172
186
197
201
199
194
187
186
190
199
205
200
191
183
186
177
171
170
175
183
189
191
188
187
180
176
174
178
184
186
185
183
186
187
184
178
172
175
184
192
191
186
182
185
191
199
204
202
194
185
183
186
189
190
191
192
196
196
194
199
206
210
200
184
180
175
173
175
179
186
187
189
186
186
182
180
173
174
174
174
174
176
184
187
188
180
174
177
189
198
203
200
194
193
192
191
189
191
193
192
193
186
180
178
180
188
196
195
188
183
189
201
199
191
171
171
175
179
182
181
178
178
181
183
177
172
171
175
178
175
169
165
173
186
190
187
179
178
184
194
204
207
205
200
194
190
188
188
190
189
187
183
178
176
178
182
187
184
172
169
178
189
192
188
175
172
175
179
180
176
172
175
178
178
171
167
172
184
192
185
170
164
173
186
190
187
179
175
179
187
199
204
202
194
190
193
196
196
190
185
184
183
182
178
177
176
173
171
169
172
183
186
184
182
180
175
175
177
178
177
175
175
174
171
168
168
175
182
185
181
174
174
179
187
187
184
177
176
179
183
190
197
194
185
180
187
195
196
189
186
186
190
189
182
176
171
170
172
177
183
184
182
180
181
179
176
175
176
180
183
183
180
173
168
169
174
175
170
163
164
174
186
190
188
183
182
186
187
183
182
186
193
192
183
171
167
173
179
183
185
188
192
191
184
177
171
172
178
185
184
180
175
178
184
172
176
176
178
183
187
189
185
178
174
175
177
174
164
152
157
175
192
195
185
177
178
189
191
185
181
182
190
192
186
172
163
161
168
176
180
182
185
189
185
177
171
176
183
188
184
176
171
177
186
176
178
177
178
182
186
189
192
191
185
180
178
177
172
163
164
174
185
188
179
173
173
183
188
186
181
180
185
191
194
188
181
177
177
178
179
181
183
189
184
174
166
174
184
190
185
178
173
177
184
185
180
175
174
176
181
186
190
190
188
182
180
179
179
178
172
172
170
172
171
172
175
181
188
188
185
182
183
190
196
197
194
192
193
190
189
188
191
193
184
169
161
171
184
190
185
178
175
176
180
180
176
172
171
174
175
173
172
178
179
180
180
178
179
180
175
171
165
167
174
182
187
193
197
197
193
187
187
188
193
190
189
191
196
198
194
189
192
196
192
181
172
175
182
181
177
174
172
174
177
177
179
183
184
179
175
171
169
174
175
176
176
174
174
175
176
175
174
176
180
190
196
197
197
197
194
188
187
186
189
188
186
190
192
195
190
186
185
189
194
195
191
184
180
173
168
169
172
174
176
180
189
197
195
186
176
172
173
174
174
172
169
169
169
171
176
181
183
183
183
185
185
183
182
184
187
184
182
185
194
203
201
193
189
187
185
183
180
179
183
190
192
186
178
172
172
176
182
177
176
183
193
196
191
183
176
174
174
174
173
171
169
168
170
171
175
180
181
177
172
167
169
175
176
178
179
178
180
190
203
210
207
196
185
182
183
183
180
176
171
173
175
175
174
176
182
189
188
182
174
181
186
184
179
174
173
174
175
174
174
173
173
173
174
176
177
175
170
164
160
162
168
178
185
184
181
179
180
189
196
199
196
187
180
177
181
182
183
179
171
164
163
168
174
185
192
192
187
181
176
180
185
183
176
171
172
176
176
176
176
177
176
178
182
188
187
176
165
160
163
167
176
183
190
195
194
183
180
179
181
182
185
183
176
169
169
177
181
180
175
171
171
175
183
191
193
189
183
180
179
185
195
193
182
172
172
176
178
177
179
179
177
177
181
190
193
185
173
169
174
182
183
183
187
193
196
189
180
171
171
180
185
182
173
165
166
172
177
179
178
177
179
184
187
186
181
179
180
182
180
191
202
199
185
172
170
174
178
179
179
177
174
171
175
184
192
189
180
174
176
181
183
180
176
181
186
188
180
174
178
185
187
180
170
167
170
175
178
177
176
175
177
179
176
168
164
167
178
185
181
189
194
193
186
175
167
171
177
183
181
177
171
167
171
181
188
186
183
175
174
176
177
175
172
177
182
182
177
176
183
187
184
175
168
169
175
181
181
180
176
174
170
168
167
161
159
165
177
187
183
183
181
188
188
183
173
170
178
187
187
179
173
173
177
183
187
184
181
174
173
172
171
171
176
182
187
182
174
171
178
182
182
175
171
171
177
180
182
183
182
179
175
172
168
165
168
173
181
183
182
180
178
189
199
196
183
176
175
182
184
180
182
183
185
186
185
183
178
177
175
172
171
172
179
188
192
183
173
167
168
172
181
181
181
179
178
178
181
184
186
188
187
181
171
170
174
176
175
173
173
178
181
191
203
203
189
176
166
164
169
177
185
191
189
187
183
179
174
174
175
176
175
175
177
182
183
181
174
168
167
172
183
186
184
177
175
174
175
178
183
188
186
178
172
172
173
172
167
163
164
178
185
189
191
188
184
177
164
157
159
167
176
184
185
184
181
174
166
166
172
179
181
180
177
177
177
174
173
173
179
184
186
183
177
171
170
171
173
176
178
177
170
166
168
175
175
170
163
160
162
187
190
179
165
166
176
183
182
173
167
163
161
164
172
180
180
173
164
162
172
180
182
182
181
180
181
180
178
181
189
195
187
175
166
166
171
174
176
177
175
171
162
161
169
178
178
170
161
160
164
195
191
171
151
152
173
187
196
189
180
170
161
156
162
175
181
178
171
168
172
178
179
177
182
187
195
194
190
185
191
190
180
168
163
167
175
182
183
180
176
173
169
173
179
183
180
170
160
158
162
192
187
173
159
162
174
185
188
184
183
179
175
170
170
175
184
184
180
175
175
177
175
171
174
183
194
196
192
187
182
179
174
168
166
170
176
180
182
179
176
175
180
190
195
190
179
169
161
155
158
183
184
186
185
185
182
182
179
176
174
178
182
184
183
185
187
187
178
174
175
177
175
169
165
171
180
186
186
183
179
176
175
173
170
169
171
173
175
175
174
178
187
196
196
188
178
174
167
158
155
184
188
195
201
198
191
185
182
178
175
175
179
184
185
187
186
180
172
169
172
176
176
173
173
177
182
185
180
178
178
180
182
180
173
171
173
176
177
174
173
180
190
193
184
176
175
182
183
174
169
189
191
193
192
187
183
182
184
182
181
176
176
179
180
182
181
177
170
168
170
175
179
185
191
201
201
191
179
173
177
184
186
179
173
176
184
191
188
177
175
182
192
191
179
171
173
182
190
187
184
186
187
184
177
170
170
175
179
179
180
179
176
175
175
176
179
179
177
173
172
177
182
189
200
206
202
189
176
171
176
179
176
170
168
176
186
190
187
178
176
182
191
194
181
174
172
178
186
186
186
177
184
184
176
167
168
173
176
175
170
171
173
173
175
178
181
183
181
177
176
179
184
187
191
190
183
176
172
172
175
171
164
159
163
168
173
175
176
177
178
181
183
184
181
181
178
179
178
179
177
174
182
184
182
175
174
179
181
176
168
161
165
174
178
182
184
183
183
181
179
181
184
185
182
179
175
174
177
178
176
170
164
162
165
169
169
169
171
179
180
175
170
167
172
180
187
185
178
174
169
182
183
186
186
182
182
184
185
180
172
166
169
175
176
175
173
177
184
187
185
180
177
179
181
184
185
185
187
182
176
173
169
171
174
176
177
178
181
183
180
171
159
156
164
178
185
181
176
173
165
188
186
187
188
187
185
187
184
181
177
178
181
177
169
161
161
171
186
194
191
181
173
173
178
186
190
190
189
181
174
171
172
177
179
177
175
178
183
182
177
168
162
164
175
180
174
168
167
165
165
178
181
183
186
189
190
188
184
179
178
184
187
179
166
160
163
174
188
195
194
185
177
172
172
176
178
182
184
179
171
167
171
176
177
168
162
163
171
176
171
166
170
183
189
182
168
158
157
162
163
169
171
172
177
184
189
192
187
181
178
179
178
177
174
175
178
182
189
195
195
189
184
174
169
165
168
175
181
177
170
168
173
179
176
164
155
154
166
169
170
168
174
186
191
185
173
166
166
167
166
179
174
170
172
178
182
184
184
181
176
168
165
171
180
188
189
184
189
194
196
189
179
173
170
171
176
182
182
177
171
173
184
186
176
163
155
157
168
173
171
168
170
173
179
183
182
177
172
172
171
198
189
181
178
178
177
173
178
181
181
171
164
170
181
188
182
177
182
195
198
187
173
169
173
182
187
185
180
176
172
176
184
186
177
164
159
166
176
178
175
168
165
166
172
176
177
172
167
168
172
197
192
188
185
183
181
176
180
190
195
188
179
176
180
178
169
161
169
185
195
188
175
169
172
179
180
176
173
173
171
169
171
171
172
169
167
168
174
177
175
172
167
165
167
167
162
158
159
168
176
176
179
184
185
184
183
181
183
189
194
195
188
180
178
174
168
161
169
179
190
186
178
170
169
166
162
160
167
172
172
166
161
163
172
174
172
166
166
173
175
173
167
166
166
162
153
152
162
174
179
161
164
169
173
177
182
182
176
174
177
184
186
179
173
170
170
175
182
186
188
181
175
168
168
165
161
159
168
177
179
174
168
168
174
175
171
164
165
173
175
172
165
163
166
168
165
165
170
176
180
163
164
166
166
172
181
182
174
166
169
180
182
176
169
167
170
177
184
188
188
178
168
165
171
177
176
172
174
180
184
182
177
171
171
169
166
166
171
178
178
172
164
160
164
173
177
174
170
168
172
176
175
172
169
175
183
185
180
179
181
182
180
175
171
169
167
167
171
179
185
178
171
169
177
184
187
181
178
179
179
178
174
169
165
164
165
169
173
176
175
172
165
159
159
165
171
166
160
156
163
179
176
175
176
179
181
183
186
191
192
183
171
171
178
181
177
170
165
169
174
179
179
182
181
180
180
180
181
176
171
170
171
172
169
167
169
172
171
167
165
167
167
159
151
148
152
153
151
152
158
177
173
172
176
180
180
177
182
187
186
175
167
172
184
191
189
184
174
167
164
169
180
187
183
170
161
164
173
174
170
169
171
173
172
170
172
174
170
159
157
162
166
161
152
147
148
152
154
153
155
191
189
191
187
181
177
179
182
183
178
175
174
173
174
173
176
182
185
184
186
191
192
189
184
183
188
192
190
187
188
191
194
190
188
190
191
193
192
198
206
212
211
208
207
204
198
191
187
189
191
188
186
185
186
183
181
181
182
179
172
171
170
169
169
170
177
184
187
186
185
187
190
189
185
183
185
185
191
195
201
199
195
187
189
195
199
195
192
201
218
224
210
199
195
202
203
196
189
189
193
177
174
181
187
191
191
183
178
170
168
166
166
165
167
171
178
184
185
186
183
184
186
188
190
188
185
183
186
195
202
201
196
189
193
199
202
201
196
198
206
206
200
190
193
203
209
201
192
191
196
175
171
178
186
194
191
182
175
170
168
166
162
163
170
178
184
184
183
182
182
183
187
192
196
194
187
182
185
192
197
196
195
196
199
198
198
199
198
197
193
188
185
187
193
203
207
198
188
187
194
178
178
179
182
181
178
175
176
179
177
169
161
163
174
186
191
185
180
177
179
183
191
198
198
196
187
187
192
193
189
188
195
202
203
194
183
183
191
197
192
188
187
188
193
197
198
194
186
182
185
183
186
179
171
165
164
169
178
186
186
180
172
172
182
191
195
187
180
175
176
182
187
191
193
193
193
195
197
193
187
187
196
204
203
191
172
170
183
193
193
195
195
196
195
191
194
195
194
192
186
186
186
179
167
163
165
174
178
183
184
183
180
179
182
187
188
184
180
179
181
184
186
185
185
187
191
193
194
192
191
192
197
201
199
192
183
182
184
187
186
192
197
199
196
190
192
196
205
205
197
185
177
169
166
172
181
183
176
171
171
175
176
177
175
176
174
173
176
185
193
196
189
184
180
178
178
179
183
190
194
193
193
192
197
200
201
198
191
187
186
191
192
192
189
185
185
189
195
199
196
184
174
167
167
177
186
183
176
169
167
167
165
169
173
177
175
172
175
187
198
199
190
180
176
176
175
177
183
188
190
189
186
189
197
201
202
197
189
190
194
193
187
180
179
179
179
182
179
180
180
185
174
167
167
176
180
176
173
171
171
168
166
169
175
185
184
176
177
186
197
197
186
177
174
178
184
186
186
186
180
178
182
191
196
196
189
184
185
192
197
193
184
177
177
179
181
180
174
167
168
188
178
168
167
172
176
174
172
172
175
178
178
176
179
180
179
176
177
186
195
193
184
175
176
180
185
188
191
190
184
177
176
183
189
190
185
184
188
191
193
188
178
175
176
183
186
185
177
172
174
186
179
170
169
174
180
179
176
174
179
187
192
187
179
169
167
173
179
189
192
191
188
185
181
181
182
186
194
199
194
182
175
173
181
188
192
193
191
189
182
172
170
172
180
186
185
181
175
177
184
180
179
175
174
178
183
188
185
184
182
186
190
187
177
165
162
174
185
191
189
187
191
195
191
184
181
185
192
200
197
187
178
174
179
187
194
194
190
184
175
167
165
172
182
188
183
175
170
175
186
179
182
180
177
178
181
189
196
192
184
179
180
181
177
167
164
175
186
189
182
178
185
193
195
189
185
185
187
190
190
187
182
179
177
180
184
187
185
180
172
165
163
174
185
190
183
174
169
174
184
186
186
180
174
169
173
186
193
191
182
177
177
179
175
167
165
175
183
183
178
174
181
191
196
196
192
185
180
176
180
185
186
183
180
179
182
184
183
180
173
166
164
172
185
190
186
178
173
176
184
185
182
178
171
168
169
174
181
179
178
179
182
180
174
164
167
175
183
180
176
178
187
195
198
199
193
186
178
174
178
186
189
193
194
191
188
184
183
181
175
169
164
168
175
182
183
180
176
177
179
179
180
181
178
173
171
170
172
175
177
181
184
181
173
168
174
179
184
181
177
179
187
191
195
194
191
191
188
187
187
190
193
196
201
198
190
184
182
181
177
173
169
169
170
169
170
175
178
175
172
176
182
191
192
184
173
168
170
176
179
180
180
180
178
177
178
182
183
179
176
175
175
178
181
185
189
195
200
200
199
193
193
192
192
189
186
183
181
180
177
175
175
173
169
166
164
174
181
178
172
177
183
191
193
185
175
170
174
180
183
180
177
179
183
183
178
174
172
175
175
174
174
173
176
177
179
190
196
199
197
190
181
178
179
182
181
181
180
178
176
174
173
174
172
171
175
180
183
182
176
181
183
183
182
180
178
177
182
186
187
182
178
180
186
189
179
170
164
171
177
183
182
182
182
180
178
177
180
185
182
179
177
173
177
179
178
176
176
176
176
173
170
170
176
185
189
188
181
177
180
186
188
182
177
177
182
189
191
189
188
183
181
180
185
191
188
177
167
170
178
185
185
184
187
189
186
182
176
173
173
178
180
183
177
172
168
167
169
173
176
175
173
177
183
190
189
181
172
169
173
191
195
189
178
179
186
191
190
182
179
180
178
175
176
184
188
184
170
167
174
183
185
181
181
189
195
193
185
175
175
183
188
186
177
167
160
163
170
177
182
182
183
189
189
186
174
163
159
163
167
192
199
195
186
181
184
185
179
175
172
175
173
165
165
172
183
181
171
164
169
181
183
179
174
178
192
197
191
184
182
184
185
180
175
169
167
174
178
186
189
186
186
190
192
181
160
151
159
171
176
189
194
193
187
180
173
171
175
178
180
178
172
164
163
171
182
184
175
166
170
178
182
178
176
180
187
186
179
177
180
184
179
174
174
179
181
181
180
184
185
184
182
186
189
180
166
162
171
184
184
181
181
186
186
180
169
168
176
188
191
185
177
171
170
177
184
186
182
178
178
178
176
178
184
193
194
182
171
170
173
179
175
172
177
184
184
178
176
177
181
181
179
180
181
180
178
177
181
185
184
177
175
179
183
182
177
176
178
186
187
186
183
181
176
179
182
183
181
180
179
177
175
177
187
196
198
189
175
170
171
170
174
177
181
185
183
177
173
174
182
186
184
177
171
172
178
181
180
175
175
177
178
178
179
182
182
179
174
169
170
175
182
182
178
179
179
178
178
176
176
176
175
175
179
182
184
182
180
174
168
168
176
181
185
184
182
177
174
178
186
194
190
177
168
168
173
174
169
164
164
184
186
181
177
177
179
175
167
161
161
168
173
178
178
180
179
177
173
172
174
178
180
178
174
168
167
169
171
174
174
176
181
184
185
180
177
176
176
180
185
188
183
174
170
172
175
171
164
160
162
192
189
184
176
172
173
172
169
167
169
169
169
169
174
178
179
173
169
170
175
182
186
183
176
168
165
167
169
172
175
179
181
177
175
173
173
174
175
178
177
175
171
170
174
180
180
174
168
166
171
188
189
183
177
173
172
171
173
178
181
178
172
170
175
179
178
169
164
166
174
182
186
187
183
178
176
176
177
176
176
178
174
170
170
169
170
172
175
176
173
170
167
172
178
182
180
175
172
177
180
180
183
180
178
176
174
173
177
182
184
180
180
181
185
187
180
171
166
166
172
179
184
187
187
184
180
179
178
177
176
176
173
171
173
172
172
173
174
175
173
171
173
177
183
181
176
172
172
174
178
177
179
181
180
178
176
176
178
181
179
177
178
185
192
195
188
176
166
166
172
179
186
187
185
182
178
178
177
176
175
174
175
177
178
176
172
170
171
173
174
176
181
184
183
178
174
174
171
171
166
185
187
186
183
178
178
180
183
184
179
173
174
182
191
197
195
181
169
170
177
185
188
186
183
180
178
179
178
176
174
174
176
179
181
181
177
174
172
172
175
179
185
186
181
176
177
180
183
173
166
195
194
190
185
179
178
182
185
187
185
179
177
181
190
196
193
184
176
177
182
188
185
180
180
183
188
187
180
177
175
175
175
176
180
186
188
187
178
174
173
180
186
185
179
178
185
193
190
181
174
187
190
188
186
183
179
180
181
183
185
186
186
186
188
190
188
183
183
183
185
184
179
175
178
184
190
186
178
175
177
178
176
173
176
185
190
189
183
176
175
183
186
185
181
184
191
191
188
179
175
169
177
184
186
183
181
177
176
178
181
184
187
187
186
182
180
180
184
185
186
185
180
177
180
184
182
175
170
171
176
181
176
170
169
174
179
178
178
181
185
185
184
180
182
185
191
185
175
167
165
166
173
182
184
182
179
179
179
177
177
177
182
186
186
181
180
180
184
187
188
189
188
187
184
183
179
172
168
169
174
174
171
166
166
170
175
175
180
187
188
183
177
168
170
177
181
178
171
161
160
177
183
186
183
177
176
180
181
179
177
178
183
187
187
181
179
181
185
188
189
187
185
186
186
188
185
180
176
171
169
168
168
170
173
175
177
183
191
193
185
173
165
158
159
164
168
171
172
170
166
180
188
189
183
176
173
176
178
177
178
185
192
193
186
178
176
178
183
186
180
171
169
173
183
190
190
186
179
172
164
162
171
180
182
175
173
182
194
195
178
161
156
165
171
169
164
162
170
180
183
176
186
193
189
181
178
177
176
175
179
186
193
188
180
174
174
175
180
178
171
161
161
170
179
185
184
181
176
168
160
163
176
188
186
171
161
169
182
182
167
156
161
180
193
184
166
157
166
182
190
179
187
192
195
193
189
185
183
180
181
181
178
174
175
177
180
181
180
178
173
171
174
178
176
171
171
172
170
164
159
167
180
189
178
165
159
162
169
166
158
160
172
190
196
184
170
164
170
178
184
190
188
187
189
192
192
188
187
186
183
172
162
164
176
186
189
184
184
184
184
182
181
179
175
167
163
168
171
169
168
174
183
180
169
163
164
170
169
161
157
166
177
186
182
179
177
175
172
171
168
197
188
179
178
181
184
183
186
192
188
174
161
162
177
188
187
180
183
187
188
183
177
176
176
172
171
170
173
176
177
178
178
171
164
164
173
181
181
174
170
172
174
174
174
175
176
171
164
162
166
190
186
183
181
181
181
181
188
195
199
186
169
164
174
180
178
172
172
183
187
184
176
176
180
183
180
173
172
174
177
173
170
167
168
171
174
180
181
180
177
175
171
169
169
171
165
158
157
163
175
184
189
193
190
188
187
185
187
190
190
183
170
165
168
174
177
174
173
180
183
183
180
179
189
191
188
177
170
169
168
166
165
169
175
175
171
165
167
174
175
173
168
167
167
164
156
153
160
173
187
185
193
197
194
192
192
189
182
172
168
168
167
164
168
175
184
186
183
182
180
175
175
177
188
192
192
182
173
169
168
166
166
170
175
173
165
158
160
169
171
169
165
164
165
164
164
166
170
176
185
186
193
193
184
184
186
186
174
162
160
167
172
174
174
178
183
184
183
184
182
174
166
165
173
185
190
184
175
174
172
170
167
165
162
162
162
163
168
173
174
170
166
163
165
169
174
176
171
166
166
184
184
179
172
174
180
182
177
176
177
179
182
182
180
180
175
172
173
184
187
179
167
160
162
173
180
180
177
175
174
171
166
162
160
162
163
169
174
176
177
176
171
168
165
170
176
175
163
152
151
180
177
172
170
174
178
181
186
189
189
183
178
177
180
182
177
174
175
183
184
181
175
170
169
170
170
172
173
173
170
170
169
170
171
169
170
170
169
169
174
179
180
171
162
161
166
169
163
157
158
172
167
168
176
182
182
179
180
185
185
176
169
169
175
182
186
188
189
182
173
170
178
187
187
178
168
163
160
162
165
171
178
182
177
174
172
168
164
163
170
180
183
174
158
152
159
168
171
170
169
180
177
182
184
181
180
178
179
175
174
181
189
190
184
175
176
179
186
194
199
202
198
191
188
194
199
196
194
190
188
186
182
178
182
191
196
198
197
200
207
210
208
208
203
200
194
190
184
181
177
175
174
181
182
178
177
178
181
184
183
187
189
187
183
177
177
181
185
190
199
205
203
193
185
185
188
191
193
199
201
195
182
172
178
190
197
194
191
197
208
213
207
202
200
200
198
193
185
181
179
175
177
181
184
182
180
180
182
185
186
185
184
182
182
183
181
182
182
187
195
202
199
190
184
184
185
185
188
194
199
196
180
173
180
192
198
196
191
194
200
203
201
195
193
198
198
191
184
183
187
177
177
180
184
187
189
186
187
189
189
185
181
177
180
185
186
182
181
185
191
194
189
185
183
186
188
187
187
188
186
182
177
177
185
195
199
201
199
196
194
190
191
192
193
196
195
188
184
186
189
175
178
180
184
187
190
189
191
194
193
189
183
177
175
180
182
182
182
183
185
186
186
182
183
187
192
193
193
190
181
173
174
183
191
194
197
200
201
197
189
185
188
193
195
193
190
188
190
190
190
177
183
188
185
181
178
176
179
184
191
192
186
178
171
169
175
179
182
180
178
182
185
188
185
185
190
194
197
195
188
184
185
193
194
194
192
195
196
193
187
185
190
194
193
189
185
186
192
198
199
188
192
191
184
179
171
169
168
172
178
184
185
179
170
165
167
174
179
177
176
181
187
190
186
183
181
185
192
196
197
195
197
199
197
193
190
190
190
190
188
188
189
189
187
183
181
184
191
201
203
197
193
187
182
180
180
177
171
167
167
175
177
176
170
165
164
170
176
180
181
182
186
187
186
183
175
174
179
187
193
193
194
195
195
194
190
188
187
191
195
193
187
181
181
183
187
182
182
187
193
194
189
183
180
182
187
186
180
175
173
175
175
173
171
169
169
175
180
185
186
182
179
183
187
188
182
173
172
174
177
179
184
189
195
195
190
184
186
193
200
197
188
182
183
187
188
182
172
169
175
193
189
182
178
181
185
186
184
181
183
184
179
173
171
171
176
180
185
188
189
182
176
180
187
192
189
182
175
173
173
174
179
186
194
194
189
184
185
191
196
197
195
193
191
186
183
178
168
166
167
201
196
184
177
176
179
178
177
178
182
186
184
177
172
172
175
179
183
188
190
185
179
180
186
190
186
182
182
190
191
187
182
182
187
190
189
187
186
187
188
191
192
192
186
181
176
177
179
182
182
208
201
186
178
176
178
176
174
175
179
185
183
180
178
176
175
175
178
184
190
190
188
184
182
182
183
183
186
198
204
202
193
185
183
189
192
191
189
184
183
181
178
176
171
169
172
179
186
192
192
199
196
189
183
180
179
176
175
175
176
177
179
182
186
184
177
175
176
181
185
190
188
185
182
183
185
187
188
190
195
200
196
191
187
189
191
191
186
180
177
176
173
167
165
167
172
177
180
183
185
179
184
190
188
182
176
176
177
175
171
168
173
180
184
181
177
178
181
180
180
182
184
183
183
187
193
193
187
177
179
185
191
188
181
184
187
185
180
176
179
180
175
171
167
169
172
173
172
175
183
174
183
192
191
184
177
179
181
176
169
168
175
177
171
163
165
177
184
182
178
177
179
182
185
189
194
191
181
171
171
179
181
177
173
175
179
178
175
173
177
182
179
174
170
174
177
177
175
179
187
185
190
192
190
185
187
190
190
180
172
175
179
177
163
151
158
174
184
183
177
176
179
183
186
187
188
184
178
176
176
179
179
178
178
178
177
175
172
170
168
168
164
163
167
176
182
182
178
179
185
190
189
188
186
186
190
194
193
185
180
178
181
179
170
161
165
175
182
182
177
177
180
182
184
186
186
186
188
186
182
178
177
179
185
186
178
173
172
170
165
154
148
152
162
172
179
180
178
173
172
182
178
177
181
182
182
183
187
186
183
179
179
180
181
179
175
175
177
179
180
181
182
182
181
183
185
196
203
198
183
168
165
174
184
185
177
173
174
178
170
158
154
158
166
170
172
173
176
171
167
176
172
175
181
182
176
171
178
186
187
180
178
180
185
185
179
172
171
178
186
192
190
182
175
171
175
190
198
195
179
162
156
169
184
187
178
172
173
180
181
175
173
176
178
180
176
174
176
175
175
177
173
177
183
184
178
173
177
187
192
189
181
180
183
185
181
174
173
182
190
196
192
184
173
162
162
173
182
184
176
164
162
171
184
188
180
172
168
174
182
186
183
178
181
186
185
182
175
175
179
181
178
178
180
183
183
182
184
188
195
192
185
178
178
182
183
182
180
184
190
195
189
182
174
166
166
170
176
181
180
179
178
181
184
184
176
168
163
169
179
184
180
174
172
176
181
176
168
165
172
184
182
177
175
182
188
190
185
182
187
190
185
176
170
175
181
185
180
179
182
185
185
179
175
176
184
188
188
188
188
187
185
184
184
181
172
167
167
175
183
184
177
171
164
164
164
162
165
168
169
185
186
179
176
181
187
188
178
173
174
180
181
174
168
169
177
183
180
175
176
182
182
178
176
183
192
197
194
189
186
185
182
181
185
185
176
169
172
185
193
186
178
176
175
170
164
162
171
180
180
182
184
181
179
179
180
176
174
173
175
179
177
171
167
169
179
185
183
178
177
179
180
177
180
189
194
190
180
175
177
178
175
175
184
189
181
172
172
185
191
184
178
182
191
192
181
175
175
184
184
180
179
178
178
176
171
171
175
181
183
181
176
170
169
174
183
188
186
183
179
179
177
176
183
192
191
182
171
169
170
170
169
170
179
187
182
173
169
175
181
179
177
181
191
196
188
179
174
175
176
178
173
165
162
164
169
175
180
187
189
185
180
174
172
175
181
182
182
181
180
179
176
174
178
183
183
178
173
171
170
166
163
168
176
182
181
175
170
173
179
181
178
174
172
177
178
176
171
169
171
180
172
160
154
161
172
179
182
184
185
185
185
180
176
175
175
177
179
181
178
175
172
171
173
172
172
174
178
175
169
165
168
174
181
182
183
180
180
182
186
190
185
175
164
165
169
173
173
177
180
183
177
171
170
171
178
178
175
173
178
184
187
184
179
175
176
180
185
185
179
174
171
173
171
168
166
168
169
170
165
164
172
183
187
189
188
187
186
185
187
191
190
184
174
172
172
174
177
183
187
182
186
189
195
193
184
173
164
166
175
183
184
184
181
180
178
179
184
184
180
180
181
178
172
164
160
163
166
165
161
161
169
177
185
188
190
188
185
180
178
179
183
185
183
179
178
178
183
189
190
181
188
199
207
203
186
171
162
169
180
184
183
187
193
191
180
173
170
173
178
183
187
186
178
167
161
162
166
167
163
161
163
169
177
183
184
182
177
172
168
167
170
174
175
177
177
181
188
191
189
180
184
189
195
193
183
173
174
182
186
185
186
192
200
197
182
167
162
166
174
182
188
193
188
179
168
166
166
169
168
170
172
173
178
178
174
172
171
170
169
168
168
167
165
165
172
181
189
190
185
178
176
173
173
175
179
184
188
191
187
184
186
192
195
189
174
164
162
169
177
183
190
194
193
186
174
168
166
168
171
173
176
179
181
177
170
166
168
172
175
176
175
171
167
163
168
178
185
182
173
181
176
168
164
168
177
187
192
189
183
180
179
181
181
176
170
165
170
180
190
193
191
190
185
177
172
169
170
172
172
172
175
180
185
180
173
168
169
174
179
181
181
175
171
169
171
177
179
175
164
193
191
182
175
174
177
182
185
184
181
179
179
180
180
177
174
176
181
188
193
193
187
175
164
157
159
170
179
183
179
175
176
184
190
189
182
175
173
177
179
181
180
177
175
175
177
178
176
169
163
194
192
191
187
181
176
174
173
179
183
184
184
184
184
182
181
182
185
188
188
180
169
161
154
154
159
171
180
187
187
185
186
187
191
189
183
179
176
177
178
179
179
179
179
180
180
176
172
164
164
180
182
187
190
185
175
166
167
177
187
193
195
192
186
183
179
181
183
183
177
172
165
163
164
168
171
173
176
179
184
185
185
183
180
177
178
175
174
174
176
179
182
183
184
184
178
169
158
157
161
174
175
182
185
180
171
166
172
181
189
195
196
194
190
183
177
177
178
179
177
178
177
179
180
183
181
175
170
168
171
173
173
168
167
172
173
173
173
173
175
179
182
185
182
177
169
162
155
152
153
178
183
185
178
167
162
167
179
183
188
188
193
194
192
187
181
177
176
177
179
184
186
189
191
190
183
177
172
169
167
163
168
170
172
172
172
173
177
179
177
177
176
177
174
166
164
163
166
164
162
178
189
187
174
156
154
166
177
181
180
180
182
186
189
190
190
186
181
178
176
175
179
185
189
191
188
181
176
171
166
166
173
182
183
173
167
171
181
186
180
170
166
168
173
171
170
175
182
184
183
178
187
187
175
163
163
171
177
180
181
180
180
177
177
184
189
189
185
176
165
162
168
182
187
189
186
181
175
169
165
168
182
190
188
173
163
167
179
183
174
164
161
168
177
178
177
176
185
194
196
181
187
186
184
181
182
184
186
189
192
190
180
173
170
173
180
185
182
173
162
161
171
182
183
178
174
173
171
165
161
166
176
181
177
172
172
174
175
168
164
165
166
172
174
172
170
169
175
179
182
189
185
183
184
186
188
188
188
193
196
190
180
173
172
173
177
180
178
172
164
165
174
181
179
167
159
164
168
168
166
166
164
158
154
164
175
181
176
163
162
170
174
173
169
165
166
165
164
162
162
185
180
174
172
177
179
177
180
188
193
186
175
172
174
180
180
178
175
173
169
169
171
177
177
168
158
160
169
175
176
171
161
148
144
157
173
182
177
172
171
175
177
173
169
167
170
167
160
156
158
181
177
171
170
172
173
171
174
181
185
181
169
164
171
181
183
177
175
174
173
172
171
176
182
182
174
166
168
173
176
172
164
159
158
162
167
171
172
175
175
177
175
173
171
172
167
162
159
160
166
186
187
184
180
179
182
184
180
180
180
177
168
163
167
176
184
183
177
176
177
178
178
180
189
193
191
180
170
166
166
167
168
171
174
171
164
160
159
164
170
173
171
171
171
170
166
163
163
168
177
198
204
199
192
186
191
192
189
183
177
174
170
166
169
179
186
186
182
178
180
183
184
182
187
191
196
190
175
164
162
164
168
171
174
170
164
158
155
157
160
165
166
166
166
165
165
166
169
172
173
197
205
200
189
183
183
184
183
181
177
173
172
173
180
185
187
184
178
179
181
186
183
174
170
176
184
183
174
165
163
165
165
161
161
164
166
164
163
164
165
166
164
162
161
162
168
173
170
163
156
189
192
187
180
174
171
171
176
180
179
175
172
174
182
187
185
178
175
182
188
188
178
163
159
164
171
170
166
165
166
167
164
159
162
168
172
173
172
173
175
175
172
166
164
167
176
181
171
155
147
186
183
177
175
175
176
176
179
185
185
179
173
172
176
181
182
180
179
186
189
187
177
170
166
168
169
167
164
165
168
170
169
170
175
178
178
174
172
175
179
184
185
178
173
178
186
187
176
163
157
183
176
174
178
184
185
179
178
182
184
185
181
173
170
172
178
186
191
189
184
180
180
185
185
180
174
167
164
164
168
173
181
183
181
177
171
164
162
166
176
188
191
185
177
180
186
187
182
175
170
168
172
179
185
190
192
188
181
179
178
184
190
188
180
172
168
176
187
201
206
203
194
188
190
196
196
192
187
185
186
183
178
178
185
192
195
199
201
202
198
197
199
204
204
201
199
201
203
199
191
169
176
182
184
178
173
173
179
185
187
190
192
188
182
174
172
173
181
193
203
207
201
190
184
186
191
193
190
189
189
189
185
182
186
191
194
194
195
193
189
192
198
206
210
208
201
199
199
196
188
179
184
185
183
174
169
169
177
183
183
183
183
184
183
182
177
172
172
182
197
207
206
193
184
184
188
189
187
188
192
192
187
183
186
190
192
191
190
190
189
193
198
201
200
198
193
193
195
194
186
182
183
182
184
185
186
184
185
180
175
171
174
179
183
183
180
173
171
180
191
199
197
189
185
188
191
191
188
187
187
183
178
179
183
191
193
193
194
195
197
200
198
197
194
191
189
192
196
195
189
171
171
177
188
197
202
196
188
178
174
172
176
180
180
176
175
176
180
185
188
187
185
183
184
189
193
194
192
188
186
179
174
174
182
191
197
202
202
198
196
196
197
195
192
190
188
193
198
199
195
165
169
180
192
198
196
186
178
174
175
182
185
179
173
163
165
176
185
189
186
184
185
186
185
184
186
190
192
190
189
187
185
184
186
191
198
203
201
195
190
190
193
193
190
186
183
183
188
197
201
179
184
190
194
192
181
173
170
169
175
183
185
178
167
160
164
176
184
186
183
184
190
193
187
181
179
181
187
190
192
193
196
193
189
188
188
192
193
193
191
191
189
188
184
184
181
177
178
186
197
193
196
197
194
188
180
176
173
173
174
176
178
175
168
164
168
177
181
178
176
180
186
191
191
184
180
180
184
187
190
191
195
194
188
179
175
177
186
193
197
192
186
181
183
188
191
187
182
182
183
195
200
199
194
187
186
186
184
180
176
175
176
173
170
169
175
182
181
176
170
168
176
188
195
196
192
186
185
185
185
186
190
191
188
181
178
180
187
191
192
187
183
183
188
193
196
195
187
181
174
194
199
197
190
184
185
188
186
184
179
177
178
176
173
173
178
186
184
178
170
166
175
187
197
197
192
185
185
188
191
189
188
188
189
188
189
190
189
185
176
174
180
188
191
188
185
184
186
187
183
195
198
194
186
180
180
183
184
182
177
176
176
176
176
178
181
185
186
183
175
171
174
184
195
194
184
178
181
194
200
197
189
182
181
182
186
188
186
179
171
172
180
189
189
179
171
175
186
200
201
200
197
190
185
180
179
180
180
178
174
167
164
167
176
184
184
183
182
183
180
176
174
178
186
189
186
178
177
186
197
198
189
178
174
171
176
179
181
177
174
175
180
182
175
170
168
177
189
201
204
189
189
189
189
185
180
177
176
175
172
165
160
164
177
187
186
182
178
179
181
179
173
171
179
187
193
186
178
174
180
187
189
182
176
176
178
177
176
175
179
180
178
171
162
162
172
183
189
188
186
166
173
187
192
187
179
173
171
171
170
167
164
165
172
178
183
181
179
177
178
179
175
169
173
184
196
194
180
168
171
180
187
184
182
185
188
184
176
175
181
187
180
168
156
159
172
186
185
179
176
160
171
187
193
191
182
177
174
169
169
172
176
175
169
167
175
180
182
180
179
181
180
178
175
181
188
189
181
175
176
182
182
180
177
181
184
181
175
175
182
189
183
171
159
161
170
180
182
182
185
179
181
188
194
194
197
195
188
177
172
175
181
178
168
160
164
175
180
179
179
183
186
186
184
182
180
178
179
180
181
179
175
170
171
173
175
175
172
174
179
182
182
175
173
174
175
177
176
180
187
191
187
186
187
194
202
205
201
190
179
176
178
177
170
163
163
171
175
179
180
187
192
193
191
187
180
176
177
180
179
173
168
169
173
175
169
167
171
176
176
170
169
173
178
181
179
173
166
167
176
186
181
177
178
182
189
194
197
191
181
176
174
175
172
169
168
172
174
179
183
191
197
196
194
184
177
175
180
181
177
168
167
175
185
182
168
163
169
182
181
170
165
169
176
181
176
167
159
158
164
181
176
176
179
181
177
178
180
183
185
180
176
173
171
168
173
176
178
180
183
188
194
190
181
169
166
173
184
186
177
169
173
188
199
187
169
158
163
182
188
185
175
172
178
180
175
167
161
163
171
177
172
176
186
184
179
171
172
181
189
190
182
171
163
166
174
182
185
182
181
183
185
180
170
155
157
170
185
191
185
181
182
194
201
191
172
157
156
173
188
191
185
178
177
180
179
172
166
170
180
175
169
174
183
185
181
172
171
180
192
194
184
170
162
167
176
185
190
186
182
181
181
177
169
161
165
175
187
192
191
186
183
188
195
193
180
166
158
166
179
186
180
173
166
169
175
174
173
174
176
178
171
171
177
183
182
176
173
178
188
193
190
180
170
173
180
187
192
190
189
186
182
178
176
178
180
183
185
190
189
184
178
180
191
196
189
177
168
170
178
177
167
154
149
154
166
179
185
182
175
183
177
171
172
179
185
180
174
172
181
191
195
193
184
180
182
188
192
192
191
188
182
179
181
186
186
182
178
178
181
177
171
175
189
198
191
176
172
182
189
180
164
151
150
159
170
183
193
194
183
183
179
172
171
177
183
181
174
172
178
188
194
193
186
184
186
189
190
188
183
181
179
179
181
186
185
177
168
171
175
172
168
171
184
193
184
173
175
188
197
188
172
167
174
182
182
183
185
186
184
181
177
171
169
171
177
178
179
180
182
184
183
186
189
191
189
186
182
180
177
177
177
178
181
180
175
164
164
169
173
172
169
170
176
179
177
174
179
188
191
182
174
177
186
194
186
172
164
163
167
185
178
169
165
167
174
179
184
188
188
184
183
188
194
197
190
178
170
170
177
179
181
181
178
172
162
158
162
167
171
172
172
172
174
171
174
179
183
185
179
170
163
166
172
179
176
169
161
160
164
186
179
173
168
169
176
182
185
188
188
189
193
199
199
197
185
176
173
177
181
179
178
177
176
172
163
160
164
167
168
171
176
181
179
177
178
185
187
184
177
169
163
160
161
165
169
173
177
180
180
176
177
179
182
185
187
184
181
176
180
189
195
198
194
184
178
180
187
187
182
173
170
173
175
173
172
170
170
168
165
167
176
183
186
186
188
189
186
184
179
180
178
174
171
169
172
178
186
194
195
169
175
182
193
197
193
184
176
169
173
177
182
183
182
178
176
179
186
186
179
172
168
170
170
169
169
171
173
170
164
161
164
176
183
189
192
191
185
177
175
177
181
183
178
173
174
177
184
190
190
178
183
187
194
197
191
184
178
175
174
171
168
175
185
189
181
176
172
173
176
175
176
174
170
164
163
170
174
172
167
160
162
166
176
182
186
186
176
168
163
164
170
174
173
169
172
179
184
183
177
193
193
192
191
188
187
183
182
186
183
175
172
181
191
196
182
172
168
172
177
178
178
179
176
174
168
173
175
175
173
172
169
170
173
174
172
171
168
165
163
166
167
166
164
166
172
182
187
182
172
191
189
186
183
184
184
184
183
181
182
183
187
190
189
179
166
163
170
180
182
178
176
179
183
182
179
178
179
179
178
176
176
174
173
170
166
166
167
173
175
174
174
173
172
171
175
182
186
181
170
179
178
174
173
179
184
185
178
171
174
182
190
188
176
154
146
155
172
185
183
175
173
178
181
179
176
178
183
185
180
176
173
176
176
171
168
167
173
180
182
180
177
177
181
178
173
171
171
169
164
182
181
175
172
176
181
185
180
174
175
183
184
181
168
153
148
160
174
181
177
169
170
175
176
168
163
169
181
188
183
177
176
179
178
172
169
172
177
182
179
175
175
178
179
175
164
156
157
159
160
192
189
180
177
176
177
179
183
183
186
185
184
183
179
173
172
175
180
177
166
162
165
173
174
167
162
168
178
183
182
179
179
180
176
168
167
172
176
176
171
167
172
176
178
173
163
158
157
162
166
187
184
181
181
177
171
170
177
187
194
194
193
191
189
185
181
180
180
173
162
158
162
170
173
171
174
177
179
178
174
172
172
170
166
165
166
172
174
172
166
165
173
185
187
182
172
163
163
167
171
179
178
180
180
174
165
165
173
184
191
194
194
195
191
184
179
176
175
169
163
164
169
172
173
173
175
177
179
175
168
164
164
164
165
166
168
173
175
170
167
169
180
190
191
183
171
165
163
166
172
182
184
182
175
165
162
167
178
185
186
183
183
184
185
183
179
174
173
171
174
178
179
178
176
172
173
174
175
176
173
169
169
170
170
169
168
173
174
176
174
176
180
185
178
173
166
166
166
165
168
187
191
185
171
162
163
175
185
190
184
173
165
163
171
181
186
185
181
183
183
184
182
180
179
178
175
176
175
178
183
185
185
182
176
168
163
161
170
179
180
179
176
171
168
168
172
178
176
170
170
185
188
180
169
166
176
187
196
194
185
173
162
156
163
175
188
195
196
188
180
178
179
182
184
186
182
178
174
175
180
184
186
183
176
169
160
157
167
176
181
177
166
158
160
170
179
183
181
175
170
180
176
169
168
173
187
196
199
193
185
177
170
164
164
168
179
191
191
181
170
167
175
184
185
182
176
175
173
169
167
169
173
174
174
173
173
168
166
170
176
176
165
155
156
167
176
177
173
170
165
177
170
166
167
176
185
188
186
183
181
176
175
172
170
169
172
178
182
177
167
164
172
184
182
175
168
170
171
169
164
160
160
161
164
170
177
178
174
171
175
176
168
158
155
162
167
167
164
160
159
180
174
170
170
175
178
174
171
168
171
175
176
178
178
176
175
178
179
178
170
168
169
175
180
176
169
167
169
172
171
168
162
159
160
163
168
174
173
173
176
178
175
167
161
161
166
167
162
159
160
185
183
178
174
177
178
173
164
163
170
179
183
184
183
187
186
181
179
179
179
173
168
172
178
182
175
167
165
168
171
170
168
167
164
163
161
162
168
173
176
178
178
173
167
163
164
163
163
161
160
187
185
179
177
183
187
186
176
175
181
190
192
187
185
187
188
183
177
175
178
178
176
175
176
180
180
173
167
163
165
168
170
171
172
168
163
160
159
165
169
174
175
174
172
168
164
163
164
162
160
184
183
180
180
184
189
190
191
191
192
192
187
182
182
186
187
182
174
170
174
182
185
179
171
170
178
182
175
165
164
169
172
173
173
172
168
161
156
156
162
167
170
171
171
169
168
167
163
162
158
179
180
181
182
181
179
181
189
193
191
181
169
169
179
185
187
182
173
169
174
181
181
171
160
163
174
181
176
168
168
172
172
171
172
174
174
167
157
151
156
162
164
162
160
163
168
171
167
159
154
180
180
180
183
179
174
172
181
187
184
171
159
161
176
185
185
179
173
172
178
180
172
162
160
166
173
172
167
168
171
176
172
168
172
178
179
172
163
159
163
165
163
156
153
157
170
176
172
162
157
189
181
178
179
181
178
179
182
185
183
171
165
165
173
178
179
175
174
178
182
183
175
169
172
178
177
168
164
168
173
175
170
168
173
178
179
174
173
174
174
173
168
162
160
165
174
182
176
167
161
193
182
174
175
179
183
184
182
181
181
183
183
177
174
169
169
173
176
182
185
186
186
183
183
182
176
170
168
171
173
173
169
170
174
175
172
171
173
176
176
175
170
169
172
179
184
182
175
168
167
176
175
177
182
188
189
187
184
186
185
181
177
173
172
172
174
179
188
202
202
195
181
177
183
190
191
187
185
183
184
185
184
185
187
187
186
193
202
202
189
182
182
192
195
191
192
200
210
213
209
179
180
183
185
181
173
171
174
177
181
181
181
176
172
172
172
177
184
192
199
199
194
185
182
187
192
193
188
183
183
188
199
203
196
187
185
192
198
194
178
173
184
203
206
197
186
188
198
206
202
189
191
197
192
183
172
168
170
172
171
169
173
176
175
174
174
176
179
186
195
204
206
198
194
193
195
192
187
183
185
190
200
204
198
188
185
189
193
190
182
176
186
198
201
198
190
191
197
200
190
187
188
194
196
194
186
180
174
167
156
153
162
175
183
182
179
178
181
184
191
197
200
200
201
201
198
193
187
184
188
192
192
190
188
187
187
189
192
194
194
192
191
191
191
192
197
202
203
198
189
174
173
180
190
198
198
188
176
165
154
151
163
177
187
187
182
183
187
190
188
186
185
188
197
201
200
192
186
186
189
193
190
183
182
184
187
190
192
196
200
201
195
189
186
188
193
195
197
197
194
166
164
172
186
194
191
181
174
169
166
167
174
179
184
182
181
184
190
192
188
183
183
185
191
192
190
186
184
185
188
192
190
184
179
180
184
188
190
192
194
198
195
190
185
185
185
180
180
188
196
173
174
181
187
187
180
173
173
174
177
180
178
177
175
175
181
186
188
187
184
187
192
194
189
183
181
183
183
185
187
191
192
185
180
177
179
185
189
191
190
190
191
191
188
188
184
176
175
180
186
185
188
192
190
185
179
176
176
176
176
174
174
172
170
176
184
190
185
177
177
185
197
196
187
180
181
186
192
190
188
189
191
188
181
177
179
187
193
192
187
186
187
189
190
192
193
190
186
182
177
191
197
198
193
185
183
183
182
175
166
164
168
171
174
180
189
192
184
173
171
180
194
192
185
179
181
189
196
196
194
192
192
190
184
182
186
195
198
193
184
179
182
184
187
189
196
200
199
189
176
188
196
197
190
183
183
186
185
177
166
164
169
178
184
187
190
191
184
175
170
175
184
188
185
179
178
183
193
199
200
197
193
190
186
185
188
194
195
188
175
168
170
179
182
182
184
190
193
192
186
181
186
186
182
178
177
183
186
183
171
168
171
181
189
192
190
187
183
178
171
168
175
185
190
184
178
177
186
194
200
197
191
184
178
175
175
182
186
181
169
163
169
179
186
183
174
174
179
190
200
176
180
184
183
179
178
183
188
187
181
172
170
177
185
190
187
183
181
181
176
170
172
183
197
196
188
177
175
182
188
187
180
174
168
164
165
171
179
176
170
167
174
185
190
189
179
175
177
184
192
172
178
184
187
185
183
184
187
188
186
178
170
167
173
181
182
181
179
183
182
179
176
179
191
198
193
181
171
168
175
177
176
172
172
173
175
175
173
172
173
173
175
181
184
186
188
188
184
177
175
171
176
182
187
185
183
183
183
185
187
183
174
166
166
172
178
181
181
185
189
189
183
177
180
186
189
182
174
171
175
179
179
178
180
185
188
183
175
173
176
176
174
170
166
171
183
189
187
177
167
175
175
177
178
182
181
179
179
182
186
185
179
170
166
169
179
182
182
182
184
189
188
183
177
177
178
177
178
180
185
186
181
177
180
183
186
182
178
178
179
180
175
170
164
165
170
179
185
182
174
181
174
173
177
183
185
182
179
178
178
181
180
174
169
171
175
178
177
174
178
186
192
192
186
181
176
173
177
183
187
184
177
172
171
173
174
179
181
183
183
185
188
187
179
169
166
168
177
184
185
184
179
175
181
188
191
186
180
176
173
177
176
174
169
169
170
172
172
171
175
185
196
201
201
190
178
167
168
178
181
179
171
169
169
171
171
175
183
188
188
189
196
198
191
178
170
166
168
177
184
185
184
185
187
189
188
185
180
175
175
178
178
174
164
162
167
173
175
174
175
185
196
204
203
193
176
165
163
171
177
179
178
180
182
177
170
171
180
191
195
191
188
183
180
178
173
166
163
169
181
184
188
190
193
190
188
181
177
176
179
184
184
173
161
157
171
182
186
178
172
176
189
198
194
181
172
169
172
176
177
183
192
200
199
182
164
157
167
187
200
192
177
166
168
176
174
165
161
168
182
180
182
187
191
190
187
181
176
178
182
187
183
172
162
163
177
194
193
179
164
164
176
186
181
174
173
179
186
186
183
185
196
206
204
183
158
148
156
179
191
188
176
168
172
176
175
167
166
173
182
176
171
175
182
187
183
176
174
176
180
181
176
172
168
173
182
192
193
182
167
164
170
172
172
173
178
185
188
189
184
183
184
193
197
187
172
163
160
167
178
177
175
173
177
179
175
173
175
177
178
180
173
173
178
185
182
174
170
172
178
179
178
178
181
182
185
189
190
187
185
178
171
169
171
177
179
177
177
178
179
174
170
174
188
198
193
180
170
168
173
172
170
169
171
172
175
181
183
179
175
189
179
173
176
183
184
176
169
170
177
185
190
190
188
186
184
186
188
191
191
185
175
170
174
177
176
168
166
171
176
170
161
162
181
197
196
182
175
178
183
178
168
160
158
164
173
184
189
185
180
184
178
169
171
181
185
181
175
173
181
190
193
192
188
185
183
183
183
184
183
181
177
176
179
178
174
169
171
181
183
174
165
164
175
185
183
179
179
186
190
184
172
165
167
172
178
184
188
189
186
178
174
167
169
180
187
186
183
181
182
187
187
191
191
191
185
178
173
172
173
176
179
181
182
179
172
170
177
184
186
184
176
173
174
175
176
179
183
185
181
173
171
173
180
186
184
184
184
184
184
185
182
179
181
185
189
189
187
184
180
176
180
192
205
208
194
176
167
169
176
180
185
187
185
179
171
167
170
175
180
183
184
181
174
170
174
182
185
179
162
153
155
165
175
180
184
184
183
179
176
193
194
198
199
196
191
186
182
177
175
175
183
195
209
209
193
178
172
179
185
186
187
187
186
180
170
166
166
169
174
179
180
182
176
174
172
179
180
174
161
153
155
159
164
171
179
183
184
180
176
186
190
194
196
195
191
185
179
175
173
177
184
193
194
189
182
179
182
184
186
183
182
184
185
182
179
177
177
177
176
178
177
178
177
175
174
172
170
172
174
176
175
172
171
173
177
181
183
181
179
178
176
173
171
174
182
187
185
180
176
175
179
178
178
176
175
177
177
176
176
174
176
179
182
182
181
180
180
180
178
177
177
177
178
176
175
172
166
167
172
176
179
180
179
176
176
175
172
171
173
181
175
165
158
163
179
188
195
190
180
173
168
169
175
178
177
174
171
171
172
173
175
177
178
180
181
180
178
174
175
178
181
180
178
173
173
171
167
163
159
160
166
173
175
175
174
172
167
159
160
192
190
182
176
175
181
185
188
188
182
173
168
171
178
183
180
176
172
173
176
176
175
175
175
178
181
181
176
173
174
178
184
181
175
169
167
168
166
162
159
155
157
164
168
172
175
176
170
161
160
193
194
192
192
190
184
176
170
170
173
176
179
180
179
178
175
178
182
182
180
173
169
172
175
176
181
184
188
183
177
176
176
175
171
167
166
169
172
174
174
170
164
167
172
180
179
176
172
172
172
185
186
184
185
185
183
174
163
157
164
175
185
186
180
172
169
176
184
184
172
160
163
172
179
180
181
186
193
192
183
173
169
168
169
169
170
175
179
182
180
175
169
176
184
185
174
165
164
169
172
185
182
176
173
176
182
183
180
172
170
174
180
185
182
174
169
173
181
178
167
158
163
179
191
189
182
179
181
182
178
171
167
166
164
163
170
176
180
179
172
167
169
177
183
175
161
153
156
164
165
190
187
179
172
175
181
188
194
191
183
177
179
185
188
181
174
174
179
177
168
163
171
187
196
194
184
176
171
167
165
168
168
165
160
156
160
171
177
171
163
158
166
174
177
172
160
159
164
167
163
189
186
181
178
178
180
185
190
190
186
181
183
189
190
183
177
178
181
177
170
168
173
181
186
185
182
178
174
167
165
162
165
162
158
154
160
169
176
171
164
158
165
173
177
176
173
178
181
181
174
182
180
180
181
180
180
179
177
177
178
181
185
187
185
179
177
179
180
177
171
171
173
173
170
169
172
179
184
183
173
166
162
162
161
160
165
172
177
176
169
163
165
170
176
178
179
180
183
184
187
182
180
180
181
181
180
179
178
178
177
177
178
178
176
177
177
177
176
176
176
176
175
170
164
163
169
177
183
187
186
179
169
164
164
165
169
175
177
175
172
168
166
165
160
162
165
168
170
174
182
189
189
185
183
183
184
187
186
185
180
174
171
171
174
177
176
176
177
181
185
184
178
169
166
172
175
177
177
184
192
192
183
171
165
165
165
170
171
173
174
173
167
158
151
147
151
157
158
159
166
191
190
186
183
185
188
193
194
191
182
175
171
170
174
176
175
176
180
187
188
186
182
177
178
180
181
177
172
172
182
190
187
176
167
165
162
159
160
170
179
180
169
155
149
151
157
160
159
156
154
184
180
179
180
183
190
191
190
183
174
170
169
170
173
173
172
177
183
184
182
182
184
188
185
182
176
173
170
168
171
178
182
182
176
170
161
154
154
168
181
182
171
158
159
168
175
175
170
166
159
177
176
175
177
180
182
185
181
172
160
157
160
167
170
170
172
178
183
183
180
178
181
187
184
178
173
175
173
170
168
171
178
182
181
173
162
155
157
167
178
180
172
163
163
172
181
179
173
170
169
183
184
181
178
178
181
182
175
164
157
157
165
175
176
175
176
178
183
187
185
179
171
173
176
178
180
178
174
171
170
172
177
180
176
168
161
160
163
170
175
178
176
171
164
165
168
171
171
170
169
190
192
189
186
189
191
188
173
165
166
177
186
193
191
190
183
180
181
188
189
178
165
162
172
183
187
178
170
167
168
171
174
175
172
166
162
163
169
172
175
177
178
175
163
151
150
161
169
168
164
188
186
185
187
195
199
190
176
171
181
194
204
204
199
195
187
181
178
178
177
174
169
170
175
182
183
179
171
166
168
170
172
172
171
168
165
166
169
175
178
179
178
174
166
156
152
161
168
167
160
176
172
175
184
191
189
181
174
177
185
193
194
192
191
188
186
180
174
167
167
171
175
179
175
176
180
184
183
178
174
173
173
172
172
170
166
163
161
166
174
176
174
174
175
174
171
168
166
164
160
169
165
170
181
184
179
169
174
181
185
182
175
174
180
185
184
180
175
168
163
168
172
172
169
170
177
183
186
182
181
181
176
172
173
174
170
162
153
152
161
166
168
168
171
177
177
173
167
164
163
176
166
173
182
184
176
171
176
183
183
173
167
169
179
184
181
178
174
171
170
169
165
161
163
169
173
174
174
178
182
184
177
171
174
176
175
162
150
148
154
161
162
159
157
159
166
171
171
168
167
183
176
175
179
181
179
181
185
184
178
168
165
172
180
182
176
168
167
170
173
174
168
167
171
179
177
168
165
173
179
179
171
167
171
174
173
165
161
160
162
163
161
157
152
150
157
167
173
172
170
187
179
174
169
171
179
187
191
182
172
166
170
177
182
178
171
165
163
170
175
177
177
179
183
185
177
169
166
173
176
170
163
163
168
170
169
169
172
174
169
164
159
159
161
162
164
166
170
170
170
193
183
175
177
182
184
182
178
181
180
177
170
167
173
179
184
185
187
190
189
184
178
175
179
185
185
184
185
186
185
186
191
197
193
183
179
188
198
199
189
176
175
181
184
184
179
182
189
196
200
192
186
183
186
188
186
177
173
173
177
180
181
177
173
173
178
182
186
189
191
194
191
186
183
186
193
191
187
182
178
185
197
203
195
179
174
185
195
192
179
172
179
194
194
185
172
175
186
195
199
191
193
198
199
193
183
176
175
176
176
180
183
182
177
174
176
183
186
189
192
198
202
200
198
198
197
194
188
183
181
187
193
196
190
180
175
185
192
186
173
169
178
191
195
191
187
190
194
194
195
187
192
198
200
193
183
178
179
177
172
167
171
180
186
185
184
185
189
191
191
190
194
197
200
200
196
190
183
182
185
190
192
191
187
184
184
188
190
188
181
176
177
178
185
193
198
199
196
193
191
184
182
185
190
188
182
179
179
176
166
155
161
178
193
198
190
185
188
192
188
182
176
180
190
195
191
182
176
178
186
192
193
189
185
183
186
188
188
192
195
191
180
174
176
185
192
189
183
188
191
185
178
176
180
183
179
177
176
176
170
162
162
177
190
195
188
184
184
187
184
173
168
171
181
187
185
179
174
177
185
192
192
185
179
179
179
180
184
189
194
193
183
176
177
186
188
181
175
183
190
187
181
177
180
180
178
174
176
179
181
178
174
174
180
185
187
186
180
178
177
178
181
181
179
181
183
185
183
182
184
189
188
183
175
174
178
182
183
183
185
184
182
183
187
192
191
185
179
182
185
187
184
181
182
181
182
178
181
179
183
183
180
173
172
178
189
191
183
175
176
189
198
191
178
175
182
189
193
189
186
188
186
183
179
182
189
196
195
184
175
178
184
189
191
192
191
189
187
185
177
188
187
185
183
184
186
186
183
180
176
179
181
179
177
183
195
197
186
179
183
197
202
190
169
165
177
187
191
190
190
190
189
185
183
186
195
199
196
186
181
184
188
188
185
181
182
186
186
181
176
187
187
185
182
181
183
187
187
182
175
175
180
184
188
193
193
192
184
180
181
190
190
182
170
165
172
180
187
190
193
194
194
190
187
185
187
187
187
187
187
186
186
183
178
176
178
179
178
175
180
180
184
186
180
175
175
183
189
187
181
176
180
187
192
192
186
182
178
176
175
176
181
185
184
177
174
176
182
189
195
196
196
191
187
177
174
175
184
188
185
182
179
180
181
183
181
175
170
170
179
178
186
190
183
175
174
182
188
190
189
184
182
187
188
182
177
172
173
176
176
176
181
190
198
193
182
175
178
185
188
188
187
186
181
172
168
175
184
186
179
172
173
182
191
193
184
176
168
169
175
183
192
196
189
182
181
185
189
191
191
188
184
184
182
177
172
172
175
182
184
183
185
192
197
193
182
175
175
179
179
179
176
176
176
173
172
174
178
180
174
169
173
183
191
192
188
178
175
172
169
195
198
194
187
184
185
187
189
191
193
190
185
180
175
175
176
177
180
186
191
190
186
184
185
184
178
175
176
180
181
179
176
176
179
178
172
170
172
176
174
170
171
176
181
186
183
184
182
177
168
197
194
182
176
177
182
185
187
190
194
189
179
172
170
174
179
181
181
183
183
186
185
183
181
180
177
177
181
186
188
187
182
179
181
176
171
171
174
176
174
168
169
174
179
176
176
180
186
184
173
187
179
171
170
174
179
179
179
180
185
181
174
166
165
171
177
179
176
171
173
178
183
185
184
181
179
178
182
189
191
188
183
179
174
168
169
177
183
181
171
167
173
184
181
168
166
177
192
194
180
178
175
175
180
183
183
175
169
167
173
178
176
168
164
165
172
175
172
168
169
177
184
187
187
184
181
176
178
181
184
184
180
174
169
166
170
182
190
185
173
172
183
189
181
165
163
177
192
197
187
179
183
187
193
195
193
180
169
164
168
179
184
177
165
162
170
178
177
171
170
179
188
191
192
188
183
176
173
175
178
181
180
174
170
170
174
181
188
187
184
183
185
180
171
167
168
176
186
191
191
186
189
191
193
197
197
191
177
167
170
182
188
182
170
163
173
186
186
174
168
175
192
199
198
193
188
181
175
172
173
176
181
183
180
174
170
171
180
189
192
186
173
166
167
174
175
172
173
178
190
184
184
180
181
187
193
192
186
177
173
178
184
183
177
176
183
191
187
175
165
173
189
199
199
194
190
189
184
175
171
170
179
186
186
175
163
162
174
187
187
175
164
166
173
178
176
169
169
177
185
177
173
171
173
179
185
187
186
179
173
171
176
181
186
190
190
191
186
178
169
174
179
184
184
185
186
184
183
176
171
168
172
181
183
177
171
170
175
180
178
172
168
177
190
187
176
171
173
177
179
181
175
174
178
184
183
178
175
170
172
170
173
181
190
197
191
186
183
183
185
179
173
167
169
174
175
171
171
172
173
168
164
167
176
180
180
179
177
177
175
175
178
187
191
184
175
173
174
175
174
187
181
179
183
188
186
176
166
166
170
173
174
178
185
189
186
180
180
187
191
183
174
167
169
172
173
167
168
173
176
172
164
161
170
180
183
178
177
177
179
178
180
181
180
175
174
174
172
171
175
184
179
173
178
188
189
178
169
171
178
180
175
173
172
175
175
175
176
179
180
179
176
179
179
177
176
178
182
187
186
176
168
164
170
176
180
179
177
176
175
173
172
169
170
172
176
179
181
182
183
175
171
170
178
189
193
187
179
177
179
179
174
171
171
172
172
174
172
173
173
174
177
182
183
181
184
190
196
196
186
180
175
174
173
173
180
182
181
171
158
157
164
172
174
176
180
188
194
196
192
177
176
183
191
199
196
189
180
175
173
170
171
173
180
182
180
176
176
179
177
176
177
178
182
182
185
188
193
186
180
177
177
177
174
176
179
182
179
166
155
157
169
178
179
178
180
187
194
193
186
188
191
198
203
203
196
185
177
171
171
170
171
175
181
184
182
180
181
183
188
186
183
179
181
182
183
183
183
182
176
170
166
168
171
172
173
169
164
163
165
172
178
179
176
175
178
181
180
178
177
194
193
192
189
186
183
181
179
179
181
182
180
175
173
177
180
180
179
182
187
192
191
189
185
183
181
180
180
180
176
169
161
161
167
172
167
157
155
164
175
180
181
178
176
178
177
176
171
169
170
191
184
172
159
159
169
182
187
190
193
192
185
175
171
174
177
179
175
174
178
186
190
191
189
187
184
179
178
177
177
174
171
169
171
171
166
159
162
166
172
172
173
176
182
184
179
172
164
159
163
182
175
161
151
152
168
184
193
194
194
189
184
178
174
176
178
176
172
170
173
181
186
189
189
189
187
180
170
164
169
179
189
187
177
169
167
169
174
171
161
158
159
172
183
185
179
170
160
153
158
179
175
170
170
172
180
183
185
184
183
184
179
177
175
179
179
176
171
171
175
180
183
183
185
185
186
181
171
162
167
180
194
192
176
167
167
173
179
175
164
154
153
161
171
177
177
168
159
154
161
181
178
178
183
186
183
178
174
172
173
172
171
173
177
183
186
185
183
178
176
177
180
180
175
174
175
179
178
172
170
173
178
177
170
166
170
174
179
179
174
168
158
156
163
170
171
164
158
164
171
184
182
179
179
179
179
177
175
173
170
166
167
175
184
195
196
193
188
183
176
174
176
179
176
173
172
177
181
178
174
169
167
166
167
171
176
179
178
177
175
170
166
166
169
170
163
157
157
167
177
186
186
182
176
174
175
179
185
182
171
162
165
180
195
199
195
189
186
186
180
176
179
182
183
183
180
175
172
171
173
171
171
169
169
171
175
177
173
167
165
167
171
178
176
168
158
154
157
167
170
186
191
189
183
177
177
182
187
184
172
163
170
185
196
193
182
176
181
188
191
188
184
185
187
187
182
174
167
164
170
176
182
177
172
169
169
169
167
161
159
163
170
175
174
166
159
161
164
166
162
190
191
191
186
184
182
183
181
176
172
172
179
186
186
178
172
174
181
189
191
187
185
184
183
182
179
174
169
165
168
175
182
179
175
169
166
166
167
166
165
165
167
167
168
169
171
173
176
170
164
185
184
183
184
187
188
185
178
173
171
174
181
181
175
172
174
182
186
184
182
178
180
180
178
175
176
176
175
175
172
170
170
172
172
169
167
167
170
172
171
168
166
166
167
172
177
180
180
177
177
180
176
178
184
190
192
187
179
174
172
174
177
178
177
175
177
182
184
180
177
176
175
174
174
176
179
179
177
175
173
169
165
163
163
168
171
173
174
170
169
168
169
169
167
167
169
172
175
177
181
178
176
179
187
191
191
185
180
176
173
173
177
186
190
185
174
170
173
178
182
181
176
171
173
180
183
181
175
172
175
175
169
162
161
168
176
182
178
168
166
167
171
171
165
158
155
160
170
172
173
182
183
187
192
190
183
177
176
177
176
175
183
192
197
185
170
158
165
177
185
186
179
174
175
179
182
177
171
170
176
180
178
170
165
168
174
176
173
168
172
173
173
170
162
155
154
161
170
170
161
184
187
194
195
187
178
173
177
180
178
178
182
189
188
180
170
167
174
181
187
187
188
187
179
173
171
171
170
170
175
181
184
183
174
167
158
154
157
167
179
183
176
170
165
165
169
174
173
172
164
183
187
192
191
182
177
175
182
182
178
172
172
176
178
178
176
178
181
183
186
187
189
187
179
170
164
168
171
173
173
179
184
184
177
164
147
141
147
161
175
180
178
175
175
178
180
179
175
172
171
181
187
187
184
179
180
184
185
180
176
171
170
174
175
177
177
177
180
184
188
186
182
173
173
172
172
173
174
171
172
175
179
179
174
165
157
154
155
157
161
171
177
178
176
172
171
171
171
170
170
182
188
184
181
180
185
187
182
176
176
179
182
184
182
179
175
174
178
185
187
181
170
163
170
180
184
180
173
168
169
174
176
175
173
169
171
171
172
167
163
169
176
177
168
157
152
160
169
170
165
187
186
181
182
186
187
180
170
167
177
189
193
192
186
181
174
175
181
185
181
170
162
169
180
189
192
185
177
170
170
172
173
174
173
171
172
173
175
177
178
176
174
171
162
151
151
161
172
173
164
188
177
176
183
190
185
170
158
164
178
186
190
191
187
182
176
178
182
182
173
165
167
180
190
194
189
187
182
176
173
172
172
173
173
170
164
162
166
176
182
178
173
169
165
165
167
170
174
174
166
184
172
171
180
186
179
165
158
165
178
184
189
190
188
183
177
178
180
179
172
169
172
181
184
182
179
181
180
177
175
173
170
170
171
170
166
160
160
166
171
173
173
170
171
173
174
172
172
173
169
180
172
171
176
178
175
168
169
175
178
182
187
189
191
186
178
176
175
176
176
173
172
173
172
172
171
169
169
173
175
173
167
167
170
172
171
162
157
153
159
166
172
174
169
162
162
165
171
174
173
178
176
175
175
173
176
178
180
179
175
174
179
188
192
190
182
174
171
172
175
174
169
167
170
172
171
166
166
173
177
175
167
165
168
170
168
162
158
154
153
161
171
173
164
152
152
162
172
176
176
179
180
176
171
171
176
185
187
178
166
161
167
179
188
189
183
177
172
170
164
163
165
173
182
186
179
169
166
173
176
175
167
166
165
165
162
161
161
159
157
159
163
169
166
161
159
163
170
175
174
198
189
182
184
189
191
183
175
173
175
177
177
174
174
177
184
186
182
175
172
174
181
187
188
187
187
185
186
185
183
187
196
201
197
189
185
187
193
193
190
185
186
189
193
196
196
189
183
182
185
199
190
182
186
194
195
188
178
173
175
180
184
179
173
173
178
180
178
174
175
184
190
188
183
183
185
186
184
182
178
183
190
193
187
178
176
183
189
188
185
184
187
192
192
190
190
191
193
193
194
197
191
188
189
189
185
183
182
183
185
187
187
184
177
173
174
174
175
175
179
184
188
186
183
184
184
186
184
184
184
186
187
187
183
177
178
183
187
183
178
181
185
190
187
186
190
196
197
197
197
196
195
195
193
184
180
180
185
188
187
180
180
183
186
183
176
171
174
180
183
182
179
180
182
183
181
180
180
183
187
190
188
188
187
187
188
187
186
183
178
180
181
181
180
183
185
186
188
191
193
197
193
194
191
186
181
181
184
184
177
168
168
180
190
189
179
171
174
187
189
182
174
174
177
179
176
173
173
178
185
189
188
188
188
189
189
189
187
187
185
184
179
174
177
182
183
177
173
179
187
197
191
184
182
184
183
182
180
179
174
165
163
176
190
189
180
172
175
184
189
182
173
169
172
175
174
174
174
176
181
186
186
184
182
185
187
187
187
190
193
190
177
171
177
190
193
183
176
179
186
194
184
176
178
180
185
184
181
182
183
180
177
177
182
183
180
176
177
182
188
188
180
172
168
174
181
184
181
178
181
185
185
183
179
182
185
186
186
186
187
185
175
172
180
194
201
195
187
186
186
190
181
174
173
180
187
188
187
189
196
198
193
182
177
180
183
184
180
182
189
198
194
178
169
176
187
189
182
178
181
186
187
183
182
184
187
185
182
176
174
174
174
178
182
187
189
188
185
185
185
188
182
175
176
184
190
192
192
194
197
200
198
186
180
182
189
192
185
183
188
199
194
182
173
179
188
186
179
177
182
188
188
184
183
187
189
183
176
171
170
177
184
185
180
177
176
174
175
177
180
187
183
178
178
182
187
191
192
193
193
192
190
185
181
183
189
189
184
180
182
187
187
183
179
180
183
180
176
177
185
190
189
184
184
187
188
182
172
172
179
190
193
188
181
177
177
175
171
169
177
184
185
182
178
176
180
187
190
190
188
183
180
180
177
178
177
177
176
174
174
177
183
187
186
181
174
174
176
181
188
191
191
189
187
186
184
182
182
184
185
189
188
185
183
184
185
184
176
170
176
185
194
193
182
174
177
184
187
184
179
178
178
179
174
171
168
167
169
173
176
180
185
188
185
176
171
172
177
183
185
187
191
191
185
178
175
180
187
191
186
182
179
182
182
183
184
182
179
175
175
192
201
201
188
179
179
184
185
179
176
174
177
181
182
176
173
170
173
180
182
184
185
186
181
173
169
171
178
183
182
181
183
184
179
167
160
168
182
189
184
178
177
181
183
179
176
176
180
180
178
195
201
197
187
183
183
185
185
180
176
173
176
183
186
187
181
179
180
184
183
182
181
182
181
175
171
175
181
185
184
181
179
181
177
164
154
156
170
181
183
178
176
183
188
187
178
178
182
186
180
194
196
185
180
179
182
184
185
183
179
173
174
180
184
186
183
182
181
182
180
177
177
180
182
182
181
180
185
189
187
184
184
185
183
170
158
157
169
176
172
169
172
184
192
189
185
186
193
191
180
187
187
180
177
176
179
181
182
181
178
174
173
177
180
180
178
178
179
180
178
178
177
177
180
181
182
183
185
186
184
185
188
192
187
174
166
170
177
173
159
152
164
179
183
176
176
189
203
196
174
181
186
184
183
183
185
182
180
176
174
175
177
178
176
175
176
178
180
181
181
181
177
169
167
173
182
185
182
179
179
183
187
188
181
173
173
179
184
173
157
153
166
173
168
157
163
183
200
192
174
184
187
188
189
194
196
191
181
171
170
178
184
183
177
173
175
180
182
181
182
184
179
170
167
174
184
187
182
176
175
179
180
175
169
170
175
183
183
175
165
168
172
172
166
161
166
177
186
185
180
189
188
179
180
187
196
192
181
167
166
178
186
186
178
172
174
180
182
178
178
184
186
185
181
186
188
188
183
177
174
174
171
169
167
170
175
180
180
179
176
174
173
172
172
175
177
177
176
178
184
187
178
167
164
174
185
188
182
172
168
174
185
187
181
173
172
175
173
174
173
184
194
198
196
191
188
185
181
174
171
166
164
166
168
171
174
176
181
183
180
175
172
173
177
178
177
176
178
182
183
179
173
166
164
171
183
188
187
179
173
175
183
188
187
179
174
174
173
174
177
186
191
195
195
193
188
182
177
172
168
164
164
165
168
170
172
177
181
184
180
176
174
179
181
174
168
174
184
188
183
175
177
177
179
183
186
187
186
182
177
177
182
188
194
193
185
177
176
181
187
190
188
185
187
190
188
182
173
171
171
169
166
164
167
169
170
175
178
179
177
178
184
188
184
174
168
174
183
188
183
183
184
186
189
192
189
183
179
179
178
177
179
184
193
197
189
180
177
184
191
192
188
186
186
188
186
179
175
173
175
174
172
170
169
169
171
173
176
175
175
177
181
183
184
176
172
173
175
176
179
191
189
187
189
190
187
178
177
179
181
177
171
171
176
180
179
176
174
178
181
187
189
189
185
180
176
177
177
176
175
173
174
175
172
169
170
175
178
176
170
164
164
167
169
172
172
171
170
172
180
187
188
187
189
191
185
177
173
175
180
178
170
164
162
163
168
174
175
174
173
177
183
188
182
176
172
178
182
178
172
169
172
175
172
170
171
179
182
179
170
163
165
164
161
162
164
170
174
180
182
178
180
186
193
191
185
175
168
169
178
181
181
172
165
163
168
177
179
179
177
176
178
178
179
179
181
183
184
178
171
168
169
171
170
170
172
177
176
174
174
180
186
187
176
167
166
171
179
183
183
176
177
183
189
190
184
175
168
170
182
191
191
179
169
169
174
180
181
183
185
184
178
174
175
180
184
186
182
177
171
167
165
163
167
171
170
161
157
163
176
189
198
196
187
178
174
173
175
176
177
180
179
178
179
182
182
179
178
184
194
197
189
173
167
172
180
182
178
179
186
189
183
176
174
178
181
179
177
175
168
162
155
159
169
173
167
152
149
161
174
179
179
177
179
181
177
173
169
168
170
183
181
176
171
172
179
183
188
192
197
195
181
164
162
172
183
183
175
173
178
186
184
177
174
176
177
176
171
165
164
159
158
162
171
172
168
162
165
173
174
168
158
162
171
178
175
170
166
165
168
182
181
174
171
174
181
184
183
184
186
185
180
169
168
176
184
182
173
171
174
182
183
178
174
176
179
179
172
164
163
164
170
172
173
170
171
180
188
187
174
162
158
167
179
182
177
171
165
163
168
179
175
173
175
180
185
184
177
172
173
179
182
182
180
182
184
179
170
169
176
185
189
182
175
176
182
184
179
170
167
170
177
177
171
167
173
183
191
184
174
167
167
174
181
184
180
171
162
161
167
178
172
171
175
183
185
184
179
173
173
174
180
183
186
188
186
178
170
168
176
187
191
185
175
172
177
181
180
172
167
169
174
172
166
166
174
181
181
176
174
170
171
171
172
176
173
165
158
161
166
177
173
174
178
180
183
185
187
186
179
172
168
174
184
190
187
179
174
177
180
187
191
184
175
170
170
173
173
170
167
167
167
165
163
168
176
180
176
169
171
175
175
171
168
167
161
155
154
163
171
170
177
183
187
181
179
180
186
188
181
170
165
173
184
189
183
174
175
183
193
197
191
183
176
170
169
168
170
171
174
176
176
171
169
172
177
174
162
156
163
175
182
181
173
165
157
154
157
167
176
170
183
190
188
181
175
176
181
181
178
171
171
181
185
184
174
169
175
187
199
201
192
183
177
173
171
169
169
175
185
190
189
183
180
178
175
166
153
151
161
176
185
184
175
166
161
162
163
169
174
184
189
187
179
174
175
178
179
177
175
174
179
184
184
176
172
173
178
184
191
190
188
183
180
178
174
170
169
175
182
186
187
185
186
183
176
165
155
155
165
174
177
175
169
168
169
169
165
166
167
193
189
180
173
173
179
184
182
176
174
174
177
180
176
175
178
184
185
180
174
173
177
180
184
182
176
168
160
159
164
171
178
181
184
181
175
167
161
162
167
173
176
173
172
171
171
168
166
166
165
188
182
177
179
185
189
188
186
178
172
166
168
175
177
179
182
185
185
179
171
168
172
178
182
184
180
170
157
151
154
162
171
175
175
176
175
171
169
164
163
171
180
189
191
184
175
171
169
171
170
179
176
179
187
188
189
186
186
181
171
160
164
175
186
185
179
176
176
178
178
177
175
177
177
179
178
174
167
161
159
164
166
167
168
172
179
184
176
166
159
163
179
195
198
190
180
177
182
177
172
177
177
184
188
185
179
177
183
186
178
168
170
184
191
185
175
169
175
180
182
180
176
175
173
170
173
177
178
175
172
167
165
165
167
172
180
186
182
172
165
165
175
185
186
181
179
183
184
179
170
177
179
185
187
179
169
169
180
188
187
184
181
185
186
185
177
176
180
184
182
178
177
176
173
169
168
174
180
179
174
169
169
171
172
171
172
173
175
174
177
177
177
174
167
164
168
177
182
178
169
175
177
182
183
176
171
171
178
187
189
187
183
181
182
185
186
185
183
181
179
179
182
181
177
169
164
165
169
172
173
172
173
173
173
167
163
163
164
168
174
179
179
175
164
160
161
166
167
168
169
170
174
175
176
174
175
177
181
185
187
185
181
179
180
183
187
183
178
177
181
187
189
184
175
165
161
161
163
168
172
174
174
171
168
167
167
168
166
163
160
169
175
178
176
169
161
157
156
159
167
169
172
169
166
169
176
181
181
183
187
187
184
177
176
175
175
175
177
181
186
187
185
180
176
169
168
165
165
167
170
173
172
170
169
171
177
180
176
168
160
161
168
174
177
174
167
162
160
159
162
180
175
169
167
173
176
177
175
179
187
188
184
178
174
167
167
175
186
195
187
177
168
174
178
180
178
173
169
166
165
167
170
172
173
173
175
176
176
176
169
166
162
165
164
161
163
168
172
169
160
191
179
170
174
182
180
173
169
174
184
184
183
181
179
175
171
177
190
195
184
168
162
171
181
186
182
176
169
162
158
160
168
173
174
171
167
165
166
170
173
172
166
158
150
147
153
166
174
174
163
194
179
169
171
180
178
173
170
175
182
184
185
189
190
186
177
177
183
186
179
169
169
177
184
182
178
173
167
159
157
158
164
169
170
169
167
164
164
171
170
173
173
168
155
148
151
161
172
175
168
183
176
169
166
170
176
177
174
177
182
186
189
192
193
191
184
178
175
177
177
177
178
177
176
176
174
172
168
165
162
160
163
163
165
166
170
175
175
169
167
170
178
180
169
157
154
160
171
175
172
176
176
174
171
172
177
179
178
177
179
183
188
191
192
193
191
185
180
176
176
176
175
171
169
172
176
176
176
175
173
171
167
164
162
162
167
175
175
167
160
164
174
179
171
163
161
167
173
173
172
174
177
177
178
179
180
180
176
174
176
182
186
188
188
191
193
192
185
178
170
167
166
170
173
178
178
175
175
171
174
175
176
171
164
158
160
165
165
157
153
157
164
169
168
163
168
171
171
167
160
194
194
193
192
192
194
187
180
175
175
183
188
183
175
174
183
192
189
174
166
172
190
202
205
199
195
194
192
186
183
188
194
196
194
189
190
191
191
189
190
190
193
193
199
206
213
209
202
197
196
203
194
183
180
184
192
190
185
176
174
174
176
174
172
172
177
182
181
170
166
171
181
188
189
184
184
186
186
188
188
191
191
190
189
189
192
193
192
191
193
195
195
190
187
194
202
206
204
199
196
202
191
179
171
176
183
186
186
179
174
172
173
173
173
171
168
166
166
168
170
175
176
177
179
181
179
177
182
189
196
195
191
187
188
191
194
193
191
191
194
200
200
191
182
181
190
195
197
197
195
200
193
186
180
179
183
184
183
180
180
177
179
179
176
172
163
158
162
172
182
183
180
180
184
182
178
175
181
189
195
192
189
188
190
193
193
190
187
186
191
199
200
193
183
179
179
184
187
190
193
198
195
193
190
187
185
185
182
180
181
182
180
181
181
176
166
160
169
183
194
197
195
194
188
181
176
177
183
188
187
184
184
186
189
190
191
188
186
184
189
196
197
193
191
187
183
177
179
183
187
193
191
183
181
184
187
186
182
181
179
178
178
181
187
181
172
168
176
190
205
206
201
195
184
178
176
181
186
186
182
177
179
182
184
187
190
190
188
189
194
196
193
189
189
192
191
185
178
180
184
188
182
175
173
178
185
187
186
181
179
176
177
181
187
185
176
171
176
193
207
210
200
184
178
178
183
186
184
181
180
179
180
180
181
187
190
191
190
193
198
196
187
177
179
189
195
191
184
181
184
188
185
178
176
180
187
191
191
186
181
179
181
185
187
184
180
173
176
189
204
205
193
179
176
186
193
187
175
171
177
182
183
182
183
185
186
183
182
183
184
183
176
171
174
181
187
185
181
181
183
190
188
185
185
186
191
195
195
191
189
185
186
186
184
184
186
184
182
184
189
190
187
181
186
197
200
187
173
170
178
183
182
178
181
185
184
178
170
167
168
168
173
177
180
179
177
173
172
178
181
187
185
180
180
185
193
196
195
192
190
189
188
184
179
182
188
191
186
178
176
177
182
185
194
198
193
183
175
178
180
181
172
169
178
186
189
183
173
164
163
170
180
187
187
184
179
174
173
176
179
179
177
173
171
178
189
194
191
187
186
185
186
179
173
175
178
184
181
175
172
175
182
187
190
185
180
177
177
178
180
179
174
173
179
187
193
192
184
175
171
176
186
189
189
187
187
189
186
180
180
174
178
176
171
175
185
191
187
177
172
174
178
175
171
170
173
178
178
177
178
181
187
187
180
171
172
175
177
175
174
181
186
186
182
179
183
190
189
185
183
183
186
186
183
184
187
193
192
186
182
175
182
184
180
179
184
188
184
173
165
163
167
173
174
177
179
182
183
184
185
188
189
184
175
168
170
176
178
178
177
182
189
188
178
168
165
175
185
187
186
183
183
184
182
179
180
183
188
188
185
176
182
186
188
185
184
184
182
175
164
160
166
176
183
186
186
186
187
186
185
188
188
185
178
171
171
177
184
186
185
183
185
184
175
162
158
162
173
181
181
178
179
185
188
183
178
180
186
189
186
177
180
184
184
183
181
181
181
177
166
162
171
186
193
191
184
183
184
184
181
182
183
184
179
174
171
175
185
189
186
181
181
183
181
173
161
162
170
176
172
168
176
186
192
189
184
184
189
189
184
181
187
185
183
178
178
181
182
178
168
166
176
190
196
190
182
177
181
183
182
179
180
179
175
174
174
173
174
174
172
172
181
192
195
186
174
169
173
175
171
168
174
183
186
178
175
181
188
182
170
192
200
195
186
180
179
184
186
183
174
172
180
191
193
185
179
177
183
188
189
184
178
169
169
174
180
177
170
165
164
172
182
193
195
187
177
174
176
175
171
171
176
179
174
165
165
172
177
174
164
196
200
194
186
182
183
188
189
185
177
177
182
189
188
180
176
178
186
191
192
186
176
166
166
173
181
182
177
174
174
179
180
180
178
176
176
178
178
174
173
176
180
179
172
168
168
175
174
171
169
194
189
179
173
174
178
180
180
175
173
178
185
187
181
175
173
179
186
190
190
184
176
168
166
170
176
179
181
182
183
180
174
166
165
171
177
180
178
175
176
181
186
183
177
177
182
182
180
176
173
190
180
168
167
172
180
177
172
168
166
176
184
184
175
165
168
176
183
185
181
180
177
174
172
172
172
174
178
178
179
176
169
163
162
168
176
178
177
177
179
186
190
185
178
174
180
187
193
185
175
184
178
172
173
178
184
186
182
174
171
176
182
180
171
163
165
170
176
179
178
179
179
180
183
187
184
177
173
170
170
170
167
163
162
165
172
174
175
177
180
186
189
181
167
157
166
186
200
192
178
180
183
180
181
183
189
197
199
190
184
182
183
184
180
173
167
167
172
179
184
182
182
185
193
200
198
185
174
169
169
171
172
168
165
164
169
171
171
168
173
181
186
180
167
158
166
183
196
192
182
186
189
187
182
182
188
196
202
200
194
186
184
189
191
187
176
169
172
180
188
188
187
189
192
195
191
183
175
172
173
176
179
177
172
165
166
169
171
170
171
178
180
181
177
173
174
179
181
183
183
194
198
193
186
181
180
184
191
196
193
185
181
183
187
185
178
173
172
177
181
187
193
194
183
172
164
164
168
168
171
175
181
183
176
163
159
167
178
187
185
179
171
167
167
170
170
166
165
171
179
196
200
196
190
182
176
174
178
181
184
185
180
178
176
174
177
177
176
173
174
184
196
198
182
165
153
152
160
164
167
172
180
180
171
157
154
166
184
200
198
187
171
161
157
157
158
157
159
168
179
185
188
192
188
182
174
169
167
171
179
188
194
188
178
175
177
181
179
176
176
184
193
196
188
179
171
164
162
163
169
175
179
175
166
157
156
163
176
187
193
189
182
175
171
170
171
171
173
177
182
177
178
181
182
182
178
175
173
175
184
198
205
198
186
180
182
181
179
179
183
186
187
185
184
187
185
177
167
164
171
180
181
176
167
165
160
159
159
166
173
180
184
187
190
191
187
183
182
181
180
177
177
177
178
184
188
187
186
186
190
195
192
185
181
183
186
181
175
176
183
185
179
169
169
176
180
177
170
166
170
177
179
178
177
172
163
155
154
162
171
172
173
177
182
185
180
176
177
176
173
182
183
179
181
186
193
193
189
187
185
179
169
160
166
178
187
181
171
169
175
177
170
160
157
164
173
175
171
167
167
166
170
176
179
174
167
161
164
174
176
169
161
160
164
167
167
168
172
173
168
190
186
182
181
186
192
191
183
176
171
169
162
158
167
178
186
180
167
163
172
177
174
166
161
164
175
180
181
175
169
164
164
169
174
174
172
174
177
177
174
168
165
164
165
168
170
172
173
173
170
190
183
180
181
186
190
188
179
169
165
172
180
183
183
186
185
177
166
167
177
188
189
180
169
170
179
188
189
180
171
166
166
168
169
171
177
180
176
167
164
167
174
178
180
184
185
183
176
173
172
185
176
177
183
187
189
187
181
174
176
186
198
202
197
190
184
176
170
173
182
191
193
184
174
174
182
188
187
177
168
167
167
165
163
167
177
182
174
162
159
166
175
182
186
189
188
179
171
170
169
172
171
178
189
192
189
184
182
184
188
193
196
193
187
182
175
173
174
180
186
191
191
184
177
175
181
182
178
173
168
166
165
160
156
164
176
181
177
165
162
169
177
180
178
178
173
166
164
169
170
164
170
182
192
193
186
180
180
184
189
189
183
177
172
169
169
171
175
183
188
192
190
184
178
175
174
175
176
175
175
170
164
157
157
167
175
177
172
164
165
174
181
183
178
174
168
161
164
173
180
169
176
182
185
183
181
180
182
183
183
181
178
176
173
172
170
170
175
181
191
193
191
184
177
172
170
171
177
185
186
177
166
158
162
172
176
170
162
158
163
176
186
185
183
177
173
170
171
180
191
183
186
178
170
167
176
185
189
184
178
176
177
182
183
182
179
179
177
179
181
185
185
181
177
174
172
171
178
186
187
178
168
162
168
175
177
170
160
154
161
171
177
179
176
176
175
174
173
176
185
195
190
180
168
165
174
186
190
185
177
171
174
181
185
186
185
184
182
178
172
170
173
177
180
180
176
172
172
173
175
175
174
173
174
177
177
172
164
160
160
163
166
167
165
167
165
164
162
167
168
196
191
185
181
178
177
182
186
183
175
168
166
173
178
183
183
185
185
180
171
169
172
178
183
180
174
170
171
170
171
174
178
180
179
175
173
173
170
165
159
158
163
171
172
169
160
154
151
154
158
191
187
188
188
186
180
179
184
184
177
168
163
170
176
179
181
184
187
184
178
177
180
185
181
170
165
170
176
179
173
173
177
181
178
172
170
174
175
170
158
154
163
177
188
185
171
157
151
152
161
182
181
183
184
181
176
179
184
189
185
174
171
175
180
180
181
185
188
188
182
181
180
185
181
170
168
177
188
187
173
166
166
172
175
173
172
178
181
175
163
158
166
179
188
186
179
170
163
159
166
178
176
175
173
172
171
173
182
187
186
180
180
182
183
184
183
187
189
185
178
169
171
177
182
185
184
184
184
178
167
160
163
171
177
178
181
184
185
179
174
173
175
174
170
164
162
169
168
167
169
177
174
173
173
172
172
170
170
173
177
178
180
182
185
187
191
189
184
178
169
162
162
173
181
185
181
174
169
167
163
161
166
173
178
181
184
181
181
178
176
177
177
170
157
147
146
154
160
165
168
176
173
173
175
180
179
173
168
166
171
176
178
178
183
190
192
187
179
173
169
170
176
178
176
166
159
159
162
167
170
170
170
171
173
173
176
178
176
176
172
169
170
168
163
158
151
150
151
156
165
169
169
171
175
181
182
180
177
177
183
183
177
175
178
181
185
183
179
175
175
181
186
182
172
158
150
157
165
170
172
169
170
167
165
163
168
175
179
178
171
162
160
166
175
177
171
162
153
153
160
167
168
169
172
177
180
183
187
191
194
186
177
172
174
176
178
181
185
188
183
179
178
178
172
164
163
168
168
166
163
162
167
168
165
164
166
173
178
178
170
162
158
162
168
173
172
169
161
154
154
178
173
169
170
174
177
179
185
191
191
180
169
171
179
183
179
182
188
192
185
173
166
168
172
174
176
176
168
157
151
157
166
172
170
168
167
169
166
168
167
168
166
161
153
148
152
160
163
161
157
190
180
170
165
167
174
176
183
188
189
179
170
173
183
191
188
181
182
183
179
171
167
167
172
177
181
179
169
159
155
160
167
169
168
168
169
169
165
163
165
172
176
169
152
142
141
154
163
164
162
186
183
171
165
167
176
181
183
186
188
187
181
177
183
190
188
182
172
171
174
175
172
170
170
175
183
185
181
173
169
167
168
166
162
162
169
175
176
170
166
171
177
175
164
157
157
162
167
165
165
179
178
173
175
180
189
189
185
183
187
192
187
181
179
184
189
186
177
173
175
178
176
170
166
171
182
188
185
175
170
171
173
169
160
156
166
180
181
173
165
165
169
169
165
165
171
177
171
164
160
173
174
175
180
188
192
188
178
177
184
192
191
183
177
179
187
190
187
180
175
175
172
170
162
165
173
179
175
164
161
171
182
178
162
152
160
173
178
168
159
157
161
159
158
163
171
174
168
159
154
190
195
196
188
182
184
188
188
182
177
180
184
181
174
172
180
195
200
190
177
176
187
199
199
193
191
195
195
191
186
188
191
195
192
189
191
192
193
189
189
193
195
191
187
190
200
206
208
207
203
192
194
184
174
174
182
190
191
182
174
169
171
173
173
174
181
194
199
191
178
171
177
185
191
191
190
189
195
200
200
194
191
188
190
194
199
199
194
192
193
198
198
191
186
188
195
199
201
200
197
191
185
175
168
172
184
189
185
177
170
170
171
172
173
172
176
181
188
190
185
179
178
183
192
193
188
184
188
198
203
195
187
184
189
198
204
199
194
193
197
203
201
194
187
186
189
190
193
193
191
189
186
179
175
179
186
185
178
173
177
182
184
180
171
169
168
171
179
186
191
191
190
194
199
195
188
181
187
194
194
188
182
184
190
195
196
192
189
192
195
199
202
199
197
191
188
186
188
192
190
189
189
182
180
180
185
185
181
180
188
195
192
181
173
170
171
174
178
185
192
199
203
204
198
190
183
186
191
192
185
177
179
185
190
190
185
185
186
186
188
193
199
202
202
196
187
185
191
195
198
187
188
180
175
176
181
185
185
187
190
190
183
179
178
177
175
176
177
183
192
201
206
204
194
180
180
188
197
191
181
172
176
182
186
187
186
187
184
182
185
191
198
198
193
188
183
186
189
193
196
184
186
182
175
172
176
184
189
185
178
172
172
180
187
185
176
166
167
179
192
200
201
197
190
184
185
188
188
186
181
177
176
177
181
186
193
191
186
184
189
198
198
191
179
177
182
185
185
182
186
184
194
195
187
178
177
183
186
180
166
157
167
185
197
191
177
164
165
176
188
193
187
186
190
195
194
186
181
183
183
181
177
174
178
185
189
189
186
187
192
194
191
184
177
177
179
179
177
178
180
187
198
201
195
187
185
187
188
180
168
164
174
188
196
192
182
178
176
178
181
180
181
182
191
198
195
187
183
185
186
181
175
173
178
183
184
183
184
184
181
177
178
183
184
183
178
173
171
175
178
185
186
183
183
187
190
192
188
181
179
182
186
187
185
186
187
191
186
179
175
175
180
184
190
192
190
188
192
191
184
175
167
171
178
183
182
181
183
180
170
169
176
187
193
188
180
174
173
177
179
174
173
168
171
180
190
192
185
178
178
186
189
186
180
178
184
188
187
178
173
174
181
185
184
185
186
187
190
184
175
171
168
172
178
182
185
185
184
179
173
175
183
190
192
188
185
181
181
178
181
170
172
170
173
180
189
190
182
173
173
180
185
183
180
178
180
184
184
180
177
179
185
187
185
183
185
186
178
169
167
175
182
183
178
178
186
190
186
182
182
186
189
188
184
184
188
190
185
181
183
170
175
183
186
188
188
187
180
172
167
169
175
178
178
180
183
186
187
185
187
191
191
189
185
183
186
185
177
168
172
183
192
187
176
174
183
190
188
182
181
184
184
180
177
180
184
187
184
182
186
171
176
186
195
190
185
182
178
172
165
165
171
175
177
179
183
186
186
185
186
192
197
191
180
177
181
186
188
185
185
186
188
183
175
173
181
187
186
178
170
169
172
174
174
177
180
182
182
182
188
171
175
183
187
185
180
177
177
174
166
165
172
178
181
178
177
180
180
178
178
184
189
186
178
172
172
180
190
192
187
180
176
175
177
179
181
183
183
177
171
169
172
174
177
176
177
179
182
184
189
177
180
183
184
177
173
174
180
178
169
169
176
185
185
177
171
172
175
174
173
176
182
184
179
173
171
171
177
178
175
169
165
172
180
185
180
176
178
185
185
184
182
182
180
176
173
172
174
181
189
192
193
192
182
171
167
172
184
188
180
174
177
185
184
172
166
167
174
178
175
176
180
186
191
188
178
168
165
166
170
168
167
171
180
184
176
171
174
184
191
191
186
182
181
179
172
170
173
177
186
198
200
193
183
170
164
171
184
193
186
180
179
183
176
167
163
166
177
185
185
180
181
187
193
192
184
176
173
175
179
177
171
170
173
177
176
174
173
176
181
183
183
181
180
182
183
178
175
174
178
194
189
188
183
174
167
171
177
182
181
181
183
182
175
166
166
177
187
189
185
180
177
178
179
180
180
180
182
185
185
180
173
168
168
174
179
179
175
172
175
182
186
183
179
181
187
192
187
178
169
184
180
180
183
183
180
178
173
172
173
180
185
182
173
167
175
186
192
189
181
174
169
165
165
168
172
175
181
182
181
178
173
167
168
173
180
181
177
173
178
187
192
185
175
173
184
196
196
179
164
185
181
181
183
186
190
190
183
175
172
177
180
175
167
165
173
183
188
184
178
170
166
168
170
174
175
175
173
172
173
175
174
168
163
167
173
178
176
172
176
186
189
181
170
168
179
190
192
177
166
190
187
179
175
176
187
196
198
190
184
182
180
175
168
163
163
169
176
181
180
173
173
177
182
186
185
179
170
165
168
175
176
167
159
159
169
174
174
169
172
178
184
178
172
170
176
181
180
173
172
190
188
180
169
168
178
193
200
197
194
186
185
185
181
171
163
166
175
182
184
181
178
181
183
184
182
179
172
168
172
179
181
171
162
160
165
172
172
170
175
183
187
182
177
174
175
171
170
171
178
183
187
183
177
173
179
187
194
193
187
184
185
189
187
180
174
174
177
180
181
182
185
184
178
169
165
165
169
173
176
179
184
182
173
161
158
161
171
184
195
198
192
180
175
173
172
167
165
169
175
180
185
187
186
183
181
183
184
177
172
173
179
184
184
183
184
184
180
177
176
181
188
187
176
165
159
160
163
170
174
178
184
184
175
162
155
157
173
190
201
196
180
165
164
171
175
173
170
169
171
182
184
186
183
181
181
182
181
173
168
171
179
185
184
185
187
186
180
175
175
181
187
187
183
178
174
165
160
160
169
177
182
176
168
162
160
166
176
186
186
177
162
158
166
179
188
186
181
175
176
187
183
180
179
180
182
187
187
179
173
175
183
190
190
190
188
183
179
178
180
183
180
178
179
185
183
175
163
158
167
179
183
176
167
165
167
176
179
178
174
165
161
166
177
187
189
187
183
183
183
192
185
179
178
182
191
195
194
186
180
177
182
186
189
191
187
180
176
177
182
183
176
168
169
174
178
175
168
162
169
181
186
185
175
167
167
172
175
177
176
176
177
179
180
181
176
173
177
179
177
196
186
178
177
183
193
196
190
182
177
172
170
173
180
185
184
176
168
169
177
182
179
174
169
171
174
176
174
174
175
181
186
188
181
171
165
163
167
175
178
181
180
178
173
167
164
165
170
172
167
197
187
179
176
181
190
191
182
173
166
163
164
165
171
179
180
172
162
164
175
184
187
185
179
175
175
176
177
177
178
178
179
178
176
174
170
164
160
159
165
170
172
168
165
166
169
168
171
172
169
192
188
183
179
181
186
186
180
173
170
172
177
178
179
179
180
176
172
174
182
190
193
188
183
180
176
175
173
172
171
171
171
172
172
175
176
168
156
147
150
160
167
169
169
173
179
179
175
177
177
181
182
184
184
184
184
182
180
177
182
191
199
196
187
183
183
186
186
186
186
190
190
186
183
182
180
178
171
168
166
168
168
166
164
170
174
172
162
150
150
158
164
170
173
180
181
180
177
180
179
175
174
180
189
189
184
178
176
181
192
204
207
198
185
181
184
189
189
185
182
180
182
183
182
183
185
183
179
173
168
167
165
161
157
161
169
174
174
165
160
158
161
168
174
177
177
174
173
175
172
183
175
179
186
189
186
178
174
176
186
195
194
186
176
175
182
187
186
179
177
177
178
181
181
181
181
182
180
177
171
167
161
157
158
164
171
176
178
174
166
162
162
167
172
176
175
170
167
170
170
191
184
180
183
188
187
183
177
174
173
176
176
175
173
175
181
184
183
181
181
181
182
180
176
173
173
174
179
181
176
168
160
158
162
171
174
176
175
171
166
165
165
167
170
175
177
173
170
171
175
188
189
186
183
184
184
187
185
176
165
164
169
177
181
185
185
183
183
186
189
188
183
177
174
171
172
176
183
186
182
173
162
158
162
168
173
174
171
166
164
167
167
166
166
171
176
176
174
173
176
182
187
187
185
180
178
182
184
180
171
167
169
178
182
183
181
181
183
187
188
183
176
175
176
175
177
183
195
199
192
179
167
160
158
163
169
173
171
166
163
165
163
160
156
159
163
168
165
166
167
186
188
187
186
177
172
169
172
179
182
180
175
174
174
172
171
178
183
185
179
174
174
180
180
176
177
186
200
207
197
183
173
166
163
163
164
170
172
171
164
157
151
152
154
157
154
146
142
144
150
193
190
188
186
179
170
163
166
177
187
189
183
173
166
166
171
179
184
184
178
177
182
191
187
174
168
178
196
203
194
182
179
179
174
165
159
164
172
176
168
157
153
159
169
170
156
140
129
134
149
191
189
186
184
179
172
165
166
173
182
191
188
181
174
173
175
179
182
183
181
183
191
198
192
180
170
176
185
185
178
175
181
187
183
170
158
163
172
176
170
165
165
174
178
174
162
147
136
141
162
187
184
181
179
178
176
173
170
171
176
183
187
187
185
183
178
178
178
179
180
178
179
186
192
192
186
179
172
170
166
168
178
186
184
175
170
169
172
173
171
170
175
178
173
162
155
151
153
158
168
187
183
180
179
180
180
175
171
169
174
177
180
182
185
185
179
176
175
176
172
164
159
166
180
188
183
174
166
166
163
165
170
176
181
179
177
171
169
168
167
171
174
172
163
150
145
150
157
165
168
189
186
184
188
187
183
176
175
175
178
177
174
174
180
185
186
182
178
173
166
157
154
159
165
165
162
162
168
172
171
168
169
174
177
176
170
166
168
169
170
168
166
165
163
160
154
153
154
162
166
181
185
186
190
191
185
181
182
185
186
178
171
171
181
189
192
186
180
171
164
163
167
168
163
154
155
167
176
177
173
170
173
175
172
164
160
164
174
179
174
165
158
163
172
179
174
163
154
154
161
169
175
182
187
184
182
184
193
196
189
176
167
171
186
193
192
185
179
172
169
170
176
177
170
163
169
178
181
172
166
170
177
177
167
157
159
169
179
181
174
165
159
163
170
177
176
168
153
148
154
168
175
179
174
171
174
181
193
196
189
176
165
169
184
190
187
180
175
173
172
174
174
173
170
170
178
185
178
166
162
170
178
174
165
160
164
172
175
171
167
168
168
168
165
165
164
162
152
145
151
181
184
180
169
162
162
169
181
188
189
180
167
168
174
180
178
173
168
169
172
173
172
167
167
170
179
183
177
168
167
171
172
169
162
166
170
173
164
159
163
171
177
171
163
159
159
159
153
147
154
189
192
183
174
168
168
167
172
181
187
187
178
169
171
175
176
169
161
162
171
176
174
168
164
168
177
182
177
173
171
171
172
166
162
165
171
172
164
158
162
171
175
169
162
164
168
165
159
152
157
184
186
182
178
180
184
182
179
179
184
187
181
172
170
173
176
171
162
162
172
181
181
173
165
166
174
181
175
165
161
169
178
176
167
162
168
171
167
162
161
165
165
158
156
165
174
174
164
158
160
176
176
174
179
184
190
191
185
179
181
183
180
174
170
171
175
176
175
172
175
180
184
174
163
162
172
177
168
151
146
163
182
184
168
155
158
167
169
166
162
163
159
154
153
161
168
170
163
161
165
181
183
183
178
175
181
189
195
192
180
173
172
174
174
170
176
188
199
198
191
182
181
182
181
179
181
186
190
187
184
184
192
194
193
192
194
195
196
194
196
201
202
199
189
185
191
200
203
199
193
179
186
186
180
179
185
192
195
189
180
175
174
176
174
173
179
196
212
213
196
179
174
178
183
184
184
188
195
198
197
188
186
187
191
194
195
192
187
183
186
194
201
200
195
192
194
198
203
198
192
178
185
183
179
181
188
188
182
177
178
184
186
183
176
176
183
194
208
210
198
186
182
189
194
194
188
186
192
200
199
188
178
176
187
195
196
189
184
181
184
187
192
196
200
200
196
194
195
193
192
180
185
182
179
181
187
184
175
172
182
193
192
183
175
175
183
191
193
194
193
190
189
192
194
193
187
183
189
192
190
181
176
179
189
194
191
187
187
189
185
181
183
193
202
204
196
191
187
192
195
186
188
185
181
181
184
184
181
183
190
194
186
175
171
176
185
189
186
181
180
185
187
186
182
179
181
188
191
186
174
169
177
188
194
191
185
184
188
188
182
175
179
192
200
199
189
185
192
198
200
186
189
188
184
180
182
186
190
192
192
187
175
168
171
178
184
187
179
174
174
178
184
185
179
175
180
189
191
184
171
169
179
188
191
187
182
182
179
174
170
173
183
193
190
186
182
187
195
200
199
184
191
194
188
180
178
184
191
192
187
176
174
176
180
183
179
176
172
170
172
176
184
189
190
185
181
185
187
187
183
180
182
183
184
185
185
183
175
166
170
185
196
194
179
173
175
184
190
190
188
182
194
200
193
179
174
177
184
184
176
173
178
190
194
186
174
167
167
170
172
176
182
190
194
190
183
180
182
193
196
194
186
183
182
183
186
185
182
180
185
196
201
194
179
172
172
174
176
178
179
182
191
195
191
180
176
177
180
177
173
175
185
194
195
186
176
170
171
175
177
177
181
185
189
187
182
182
189
198
198
191
187
189
187
183
180
183
187
191
190
189
191
191
188
181
175
172
174
176
178
183
185
185
184
183
181
179
176
172
173
179
187
190
186
183
180
181
181
179
179
179
181
182
179
178
181
189
198
198
186
179
183
192
192
182
170
174
186
192
186
175
179
187
192
188
181
177
178
180
181
183
184
181
181
184
184
179
173
171
174
180
185
185
182
180
181
187
188
183
178
177
179
181
179
178
183
189
190
183
173
171
178
186
187
178
171
172
182
186
183
177
180
184
186
185
182
180
181
181
184
184
187
190
190
189
185
179
173
172
174
182
185
185
182
179
180
184
186
183
176
175
178
183
184
186
187
186
177
167
165
173
180
181
175
175
176
181
182
182
186
189
187
180
176
178
178
175
172
173
183
182
190
197
200
194
185
177
173
172
174
179
185
185
183
179
179
182
183
180
176
178
182
184
184
186
189
186
176
168
171
181
188
181
173
174
186
192
185
180
185
191
188
176
170
174
179
175
168
168
181
181
187
197
200
193
182
173
170
169
171
177
181
181
175
174
175
178
177
174
174
181
185
181
178
183
191
194
189
182
180
184
184
178
176
181
195
197
188
178
173
177
180
172
168
175
183
182
175
172
181
179
180
187
187
184
177
170
168
168
169
176
181
176
166
162
169
174
171
167
169
179
183
181
175
179
187
193
196
194
187
178
171
172
176
186
194
196
188
180
175
175
176
173
171
176
183
184
181
180
187
179
176
177
179
174
172
171
176
175
177
176
178
173
165
161
165
170
170
165
164
172
181
184
185
182
178
179
184
188
187
174
163
159
171
182
185
183
184
187
189
188
180
174
173
176
177
177
181
187
202
181
178
176
171
164
160
169
182
187
180
174
172
172
167
161
162
167
171
169
166
173
184
198
200
190
175
168
172
182
186
176
162
156
164
174
174
173
176
187
194
190
181
175
176
179
176
171
173
187
203
183
182
180
174
160
155
162
180
187
180
169
166
171
168
162
160
165
173
174
174
177
186
200
203
193
182
176
177
183
185
178
165
158
164
172
174
171
170
175
180
180
178
177
179
183
182
176
173
177
185
180
181
185
183
172
163
167
178
184
178
172
171
173
170
165
164
168
175
174
173
176
183
189
191
188
185
184
187
188
183
178
171
167
172
177
179
175
170
167
170
177
180
181
181
183
186
185
180
175
168
177
178
184
186
184
179
180
180
181
181
181
180
176
171
169
173
177
177
174
171
173
178
178
177
176
179
184
187
185
180
175
174
173
178
181
184
182
174
169
171
177
185
185
182
181
184
185
181
175
168
178
177
179
183
184
185
183
181
181
183
185
183
173
169
170
176
181
178
173
174
174
178
177
173
171
174
176
177
173
171
173
175
173
169
171
176
181
179
175
174
177
180
181
182
183
181
177
170
168
174
181
179
176
172
173
177
180
178
179
184
186
184
177
171
173
177
182
183
182
178
180
180
181
179
175
174
173
168
162
164
169
171
164
155
156
169
179
181
177
174
173
174
176
180
181
177
165
158
165
180
184
182
178
173
172
175
178
177
176
182
185
186
185
181
177
178
184
189
189
185
181
181
182
179
180
178
173
166
161
161
169
171
160
149
153
166
177
177
173
174
177
179
177
176
177
172
165
164
170
180
175
178
177
176
179
182
181
178
173
172
175
184
187
183
179
181
187
190
188
181
177
174
173
175
177
178
174
171
169
172
176
173
166
164
164
168
165
163
165
174
184
185
180
174
176
179
182
181
175
172
171
173
176
179
183
188
190
184
170
163
164
173
178
181
181
185
188
187
183
177
173
167
165
168
175
178
176
174
178
181
179
175
172
175
176
171
164
158
164
173
181
178
174
174
180
193
193
186
171
160
178
175
175
175
181
187
192
188
175
160
159
167
175
180
183
186
185
184
181
177
173
164
161
165
175
180
177
174
174
176
175
171
170
172
178
183
179
175
175
174
168
161
160
168
179
189
187
178
167
163
190
182
178
177
180
185
192
189
179
167
162
170
180
184
186
185
182
183
183
181
176
168
163
165
171
178
176
171
167
166
168
168
166
168
174
185
194
195
188
178
169
161
159
165
168
171
170
171
171
173
192
182
177
176
179
185
186
185
179
173
173
178
186
189
187
183
180
180
181
183
182
178
173
169
169
171
173
170
165
165
170
177
176
171
169
179
191
196
190
182
177
176
175
174
167
160
160
168
173
177
191
179
171
171
175
179
181
178
174
174
175
179
184
184
183
179
175
175
177
181
187
189
186
181
173
170
169
170
170
173
179
181
181
171
166
170
176
179
176
176
177
180
184
182
176
169
164
164
168
171
189
183
174
169
171
174
177
176
173
173
176
177
177
177
173
174
174
174
177
182
188
194
198
192
182
172
165
167
172
177
180
180
176
170
168
170
170
165
160
163
171
178
180
178
178
173
164
160
163
169
185
190
186
177
171
172
176
178
177
179
179
177
172
169
170
175
182
185
183
183
185
190
194
194
187
173
160
155
162
173
176
173
170
170
173
175
169
161
154
160
169
172
169
168
169
168
163
160
168
179
180
189
190
182
174
172
174
180
181
183
184
181
175
169
172
180
192
194
187
180
177
180
186
189
185
174
162
157
162
169
172
170
168
169
171
172
166
162
161
164
169
169
166
166
167
166
164
166
177
184
183
179
180
178
176
175
176
179
181
184
184
182
177
173
178
186
193
190
180
172
171
175
181
183
180
177
174
172
171
170
171
173
173
170
165
162
163
167
170
167
162
161
162
167
174
173
167
168
171
172
192
179
172
174
177
180
179
177
177
177
179
178
177
179
184
190
191
181
170
164
168
172
174
174
173
175
176
176
172
170
170
176
179
175
165
160
163
172
176
170
158
151
154
162
173
173
166
159
156
154
194
184
178
183
187
185
181
174
169
168
168
172
175
180
188
192
188
180
171
172
174
174
172
169
168
171
172
172
168
165
168
178
184
182
172
164
167
175
179
176
165
156
150
152
159
165
164
158
154
156
179
182
187
193
194
187
178
170
163
161
162
167
172
177
185
186
183
180
184
189
189
182
176
172
170
170
172
170
168
166
168
176
182
180
173
166
168
172
176
180
179
173
160
151
153
161
167
167
165
164
167
174
185
192
189
183
172
169
170
170
169
168
168
168
170
170
173
177
185
190
188
183
179
178
176
176
178
184
185
181
173
168
166
166
164
166
168
168
170
175
179
179
168
159
158
163
170
172
165
160
174
175
178
181
179
172
167
168
179
185
186
176
166
158
154
155
165
173
177
179
175
175
182
185
182
181
184
195
199
190
175
163
159
158
162
164
166
166
167
170
168
168
167
166
170
169
167
163
154
148
187
185
180
177
174
169
163
162
175
189
196
187
169
156
152
158
165
171
175
176
176
180
188
189
183
178
180
187
190
186
174
169
169
169
165
160
161
165
170
171
167
162
164
168
172
171
163
157
150
149
190
190
187
185
183
178
167
157
161
177
190
190
179
173
171
171
168
167
173
181
188
191
192
188
181
172
170
170
171
170
175
182
188
183
168
156
157
165
172
173
170
167
169
171
166
162
156
156
159
162
185
186
187
190
193
188
180
169
166
172
179
183
185
188
187
179
166
162
171
184
193
189
184
179
176
171
168
166
164
166
175
185
189
182
170
159
159
164
169
167
168
175
175
170
157
149
149
157
166
171
181
179
184
189
190
189
186
186
188
187
180
176
179
186
185
176
166
166
174
182
179
171
168
168
170
169
167
169
172
175
173
173
176
175
172
167
162
161
160
160
167
173
176
171
159
149
149
157
167
170
183
184
185
189
183
179
180
193
204
204
188
174
171
176
179
178
177
179
181
175
164
157
161
167
169
168
169
175
178
177
173
170
173
176
176
171
162
160
162
165
166
168
170
174
175
166
157
157
164
167
189
193
194
190
182
175
177
190
202
202
187
174
173
180
186
188
184
181
176
169
162
162
168
171
171
172
175
179
178
176
176
180
186
184
174
165
164
168
175
175
169
163
164
174
183
179
167
158
158
164
183
191
194
190
180
176
181
190
193
188
178
176
182
191
195
188
180
174
167
166
168
175
177
173
169
177
182
179
173
170
181
193
194
179
163
159
168
176
179
174
167
160
163
170
179
179
170
158
150
157
176
181
184
179
173
173
182
191
190
185
179
179
184
187
182
176
168
163
163
166
173
178
176
170
166
174
178
173
166
167
181
187
178
163
154
160
172
176
172
166
163
162
164
167
174
177
171
156
144
147
174
180
183
174
167
166
169
177
181
183
183
181
178
174
169
164
162
161
163
169
175
177
172
168
165
167
168
165
164
167
172
172
162
153
158
168
172
166
160
161
167
168
164
163
171
176
170
156
145
147
180
187
185
178
170
163
158
160
166
178
184
181
176
171
168
166
162
159
163
172
180
179
172
166
162
164
164
162
163
165
168
165
163
162
169
173
169
158
152
160
169
170
161
160
167
174
169
158
150
154
183
187
184
177
170
166
165
164
167
176
181
179
175
174
174
169
163
158
162
174
186
188
178
168
162
164
166
163
159
159
167
178
180
177
176
171
164
151
149
160
168
167
159
155
163
170
166
160
158
162
180
182
178
172
170
171
176
179
177
175
175
175
176
176
175
171
166
161
163
173
184
188
183
170
163
167
171
167
156
155
166
186
191
181
169
161
158
156
160
164
168
164
159
157
161
165
164
162
165
171
[truncated: 210,000 more chars]
