# Supplementary material for: Evaluating flow modulating treatment response in intracranial aneurysms using black-blood MRI in vitro
Source: Commun Med (Lond). 2026 Mar 27;6:170. doi: 10.1038/s43856-026-01413-z (PMC13031954; doi:10.1038/s43856-026-01413-z)
Supplement: Supplementary file 7 — Supplementary Data 4 [file 43856_2026_1413_MOESM7_ESM.zip › Data_Figure_6c/pump flow rate 4.5 mls/BB1/without device/12_BB1/4_agar_right_array.txt]

193
187
182
183
191
200
210
214
208
200
195
195
195
192
188
190
193
198
200
203
206
201
195
187
185
190
196
200
197
196
194
195
188
180
173
177
187
195
191
182
177
185
197
205
203
197
193
196
200
201
191
187
183
186
197
202
204
206
206
202
199
196
196
197
196
190
180
182
192
205
208
204
196
187
183
184
186
187
188
186
192
199
202
189
177
176
186
193
194
193
196
203
208
208
207
202
202
202
205
209
194
195
193
191
194
193
189
188
190
195
200
199
199
200
200
194
182
172
175
186
194
197
195
192
188
179
177
183
191
199
207
214
215
204
190
181
188
198
205
205
206
209
208
207
207
206
209
208
208
208
195
195
194
194
195
194
192
190
191
195
201
201
196
193
198
200
196
183
173
173
182
193
196
200
196
186
181
190
206
217
221
217
210
201
193
186
191
200
205
204
201
195
199
203
209
211
207
199
197
196
193
188
191
197
203
201
199
197
195
194
196
194
192
190
195
204
210
204
192
188
191
195
196
196
199
201
200
204
208
213
211
205
195
191
188
187
189
193
197
199
198
198
199
203
208
203
192
184
185
193
193
189
195
201
202
195
195
199
201
195
188
182
183
186
194
205
214
218
215
212
211
205
195
186
192
205
216
214
201
192
189
189
188
185
184
183
186
186
188
194
203
203
202
201
202
197
185
175
179
193
194
200
202
197
183
171
177
197
209
206
190
177
177
182
193
204
210
215
215
214
213
206
196
183
184
202
218
216
199
181
175
180
185
183
183
186
190
189
185
186
191
194
192
191
196
198
197
188
184
194
186
198
201
189
172
162
171
193
210
209
198
187
182
189
199
203
203
200
195
197
201
204
199
193
194
203
215
215
201
188
183
187
191
193
195
198
202
198
189
181
180
184
187
188
194
202
208
206
199
201
179
185
185
183
180
184
185
190
197
204
207
204
199
199
201
201
197
192
187
187
189
194
199
205
212
213
211
204
198
196
197
202
206
212
212
208
205
198
189
182
183
189
195
198
198
204
211
216
215
213
189
183
179
181
195
209
206
191
184
199
214
217
207
194
189
191
197
198
196
191
186
180
187
203
214
214
202
183
178
188
203
215
217
215
210
202
192
186
188
193
197
202
205
206
206
208
209
209
209
209
202
194
182
185
201
213
210
192
184
195
210
209
198
187
183
189
199
205
206
199
190
181
180
186
195
200
192
178
170
181
198
214
215
206
195
189
185
185
192
198
206
206
206
205
206
208
206
199
193
192
197
194
194
190
194
197
196
193
191
193
196
190
190
195
199
202
202
200
199
199
198
197
191
182
179
188
195
196
185
182
188
202
203
194
186
189
195
197
198
202
207
207
200
194
194
201
204
199
194
193
179
189
197
195
189
182
186
196
200
193
186
183
192
208
215
210
200
191
190
195
203
209
205
193
185
192
206
212
200
187
183
192
196
190
187
197
205
205
202
203
209
208
198
188
184
189
198
207
213
212
173
184
195
194
182
176
184
197
201
192
185
185
196
202
204
201
193
192
193
198
203
206
206
202
200
203
209
211
199
190
188
191
192
189
191
201
206
203
202
204
208
204
194
187
186
192
199
211
222
220
176
182
188
181
174
176
188
199
196
187
183
186
190
187
186
186
193
200
205
205
204
200
198
198
200
205
206
202
196
194
196
196
192
190
193
201
204
202
201
204
205
199
191
192
201
212
214
211
211
206
178
183
183
177
173
185
198
202
191
181
180
186
189
186
182
183
189
194
201
204
203
198
195
190
193
199
200
196
194
197
204
204
198
193
194
197
198
196
200
204
203
198
195
204
216
223
219
208
196
192
174
182
183
182
189
200
209
208
195
184
181
187
193
199
193
186
182
178
181
188
195
197
196
193
191
194
195
193
193
200
209
212
207
199
193
193
192
194
199
203
204
201
204
208
215
218
210
198
188
191
182
186
186
192
202
212
216
212
203
196
191
191
197
203
199
191
182
176
171
170
177
190
201
204
199
192
187
186
193
203
211
214
205
194
191
195
200
200
202
202
202
199
197
203
209
212
203
194
189
192
200
194
185
189
201
208
207
205
204
203
199
192
193
197
197
197
196
189
179
172
177
190
205
207
199
191
185
186
192
202
208
206
190
178
185
204
219
218
206
198
191
188
186
191
201
204
198
192
191
193
205
193
182
182
188
191
191
191
194
195
191
185
183
188
196
202
207
201
194
189
194
204
206
200
196
193
192
189
190
198
205
198
181
168
179
202
221
221
205
192
187
190
194
195
195
190
183
184
193
198
193
184
179
177
173
176
181
188
191
189
184
178
179
184
191
196
199
199
197
199
206
209
204
197
194
194
194
191
191
198
206
204
192
180
183
200
212
210
200
192
198
208
215
209
195
186
182
185
196
206
181
184
183
178
171
172
182
193
195
191
185
180
185
188
185
182
185
193
198
201
199
201
200
200
197
195
190
189
192
200
209
212
208
200
198
200
201
196
194
198
209
221
221
210
198
195
195
197
200
205
180
187
189
185
176
175
185
195
199
198
193
192
198
194
185
176
178
193
206
205
194
190
197
204
203
195
190
189
190
195
202
209
211
205
200
198
193
190
190
199
212
217
210
196
191
194
198
200
200
204
177
187
193
194
186
185
186
192
196
198
198
198
199
197
189
181
183
194
209
210
199
192
194
200
200
199
201
198
196
192
195
201
203
201
197
195
190
187
191
200
211
209
197
183
179
183
187
190
197
204
175
182
192
198
197
191
186
185
189
192
197
197
193
192
189
188
186
188
197
204
204
199
192
188
192
202
212
214
209
204
203
203
200
197
194
193
190
190
195
205
211
205
194
183
180
182
184
188
195
203
182
185
191
198
199
191
181
176
177
185
193
194
188
186
189
191
190
185
186
191
197
195
193
189
194
201
208
213
213
214
212
207
202
197
195
193
192
195
202
209
212
204
196
193
193
195
193
192
198
201
197
196
196
197
197
192
181
173
172
180
184
185
186
188
194
197
197
197
193
189
185
188
200
203
198
191
189
198
205
210
208
206
202
198
195
193
194
199
206
208
205
199
194
195
197
199
201
202
201
198
202
200
193
191
194
198
195
190
183
181
176
177
188
195
200
202
206
210
210
199
189
193
209
215
199
182
177
189
197
196
193
195
199
199
191
188
196
201
205
200
191
189
188
192
196
196
201
201
200
197
196
192
184
182
189
200
208
208
198
186
177
174
183
193
200
203
207
213
214
206
199
202
212
214
198
183
181
192
197
193
185
187
195
199
196
192
195
197
198
189
181
182
187
194
196
195
198
197
195
191
192
188
180
178
184
191
201
203
201
197
191
185
186
189
194
196
203
205
205
204
204
203
202
201
196
192
194
199
205
199
193
188
192
199
202
199
197
195
191
187
184
189
198
207
207
203
199
194
191
184
191
189
188
188
185
186
187
189
192
198
204
207
200
194
191
192
195
194
196
199
197
191
185
190
196
201
201
201
206
208
203
194
192
196
202
202
197
191
190
193
200
206
212
216
217
209
200
189
183
179
191
193
195
194
189
189
190
188
187
189
200
211
212
203
192
187
188
193
200
201
192
184
182
190
196
199
198
200
207
210
209
204
194
192
194
196
194
190
193
203
216
220
215
210
209
208
204
194
187
186
191
193
193
190
189
193
202
200
190
186
192
202
209
202
191
184
185
197
206
206
197
192
194
200
197
195
191
196
204
208
210
208
202
191
183
183
186
191
196
207
220
223
212
198
197
201
209
211
207
201
190
188
185
187
189
193
199
198
192
191
196
202
198
193
188
186
194
202
203
198
194
195
201
203
196
187
183
191
200
206
207
207
202
190
178
176
184
193
200
207
216
220
209
194
190
198
211
218
213
204
194
190
190
192
193
189
184
183
187
197
204
205
199
190
188
198
207
206
193
181
181
188
196
197
191
186
183
190
198
204
205
203
197
189
179
179
189
199
204
208
213
214
208
196
189
192
203
207
203
196
206
204
206
206
198
187
178
178
182
191
199
203
201
196
198
208
215
206
187
171
174
188
194
194
188
186
185
191
199
204
203
197
192
191
193
196
200
202
204
208
210
210
207
196
188
186
191
193
190
194
209
214
213
208
197
187
182
183
184
184
189
199
202
201
200
199
204
200
188
180
185
198
202
200
194
192
193
196
202
205
201
194
188
195
201
203
199
195
199
206
210
206
199
193
187
182
182
188
192
194
207
212
205
196
187
184
184
188
191
194
197
201
201
197
190
185
190
195
196
196
199
203
207
203
198
197
196
199
203
204
200
194
193
195
201
198
191
190
197
204
206
201
195
193
188
182
180
188
194
193
204
201
193
184
179
178
182
190
198
205
210
205
199
193
191
190
194
199
203
205
205
204
202
200
199
199
198
199
199
198
197
195
198
201
200
196
192
195
201
203
200
201
202
207
202
195
192
193
194
189
202
198
193
183
178
179
184
193
199
203
204
202
196
194
200
209
212
208
204
203
201
201
199
200
201
201
199
196
194
193
193
196
204
209
204
197
197
200
203
200
199
203
211
219
217
209
203
198
193
190
197
200
197
192
187
185
189
195
196
193
192
192
190
193
202
211
213
205
197
196
197
198
200
208
210
205
199
197
195
196
193
196
206
208
201
192
192
197
199
196
194
201
210
215
210
207
204
202
200
200
196
204
208
203
199
191
189
189
190
192
196
191
185
182
189
197
199
198
197
196
194
196
202
212
214
207
199
200
204
204
196
195
201
202
194
184
184
192
201
205
203
202
203
201
201
202
207
211
214
211
203
215
217
213
204
193
179
175
188
206
213
200
184
175
179
189
195
199
200
198
193
190
195
207
210
200
195
199
210
213
207
198
199
199
196
189
187
198
215
225
224
214
204
199
201
204
209
216
219
214
209
214
211
210
203
195
181
178
192
211
219
203
184
174
180
192
198
201
202
200
192
186
186
195
200
198
195
197
207
214
211
207
206
206
204
199
197
201
216
229
230
221
209
202
203
204
209
214
218
218
209
211
206
198
197
197
196
193
196
206
210
198
188
185
190
200
204
205
201
197
193
190
190
194
199
203
203
201
202
208
212
209
206
206
210
213
211
210
214
216
220
215
207
200
201
200
200
204
211
216
207
209
205
196
194
197
197
198
197
201
201
198
198
190
193
200
207
208
200
192
196
202
204
203
200
209
214
210
204
201
204
201
198
199
209
222
227
219
213
210
204
198
196
198
202
202
200
199
202
203
203
205
205
204
198
189
186
190
198
203
207
208
203
188
183
191
206
210
203
195
200
213
216
206
200
205
213
212
203
198
197
198
195
196
207
217
222
218
212
210
200
191
190
197
205
208
205
200
197
193
190
194
209
213
203
188
180
187
200
209
214
211
200
185
181
189
204
211
208
206
210
216
218
207
196
194
200
201
200
197
198
201
203
206
209
205
200
203
209
214
205
194
187
193
205
208
205
199
197
198
185
192
206
213
207
197
191
194
202
205
203
203
200
196
196
197
202
207
210
211
214
216
214
204
194
187
186
189
197
201
202
204
209
214
211
198
189
193
209
218
213
196
188
192
199
198
195
195
197
201
188
196
206
208
203
197
203
202
201
193
188
194
205
212
211
205
201
202
209
212
212
207
203
200
197
189
185
186
194
202
202
203
207
212
211
202
196
201
213
215
207
195
194
199
199
191
186
191
198
201
194
200
201
201
198
198
197
194
190
190
192
195
194
191
196
200
204
198
192
192
198
202
200
199
198
197
197
202
204
197
191
185
184
185
184
184
190
197
201
196
194
196
199
199
191
186
188
196
203
201
189
193
197
200
200
198
196
195
197
200
203
199
194
194
199
203
202
194
187
188
195
200
198
194
188
187
189
197
199
193
186
186
189
188
186
188
193
196
195
193
196
200
200
195
189
186
192
203
211
210
191
191
190
189
193
194
195
193
192
197
204
202
192
185
191
201
200
192
185
187
195
200
195
185
177
176
182
194
197
192
185
189
199
201
197
191
194
194
190
188
192
196
196
191
191
195
206
215
211
209
195
192
183
182
188
193
195
196
192
193
198
198
193
189
190
195
197
193
190
190
194
198
195
188
182
177
181
194
200
195
189
192
201
204
196
190
190
197
196
192
191
192
189
190
196
206
214
211
198
192
195
186
183
185
191
196
197
195
194
192
191
196
201
201
195
191
193
194
194
191
191
195
199
201
197
192
192
201
204
200
193
193
197
194
187
180
187
199
204
203
203
203
207
206
205
202
199
192
186
187
195
189
193
201
201
197
192
195
199
196
190
189
194
195
193
191
193
195
194
188
187
194
204
206
200
196
199
205
206
199
191
189
189
182
176
179
189
199
200
199
203
217
230
228
213
196
185
185
186
192
195
199
203
203
195
188
183
192
203
201
194
183
176
177
183
190
194
195
190
184
189
198
205
198
189
185
192
198
197
192
187
186
183
178
178
187
198
196
185
175
181
205
225
229
216
206
197
194
191
195
201
210
205
191
181
176
177
185
191
198
197
187
179
180
186
194
195
188
181
182
193
202
204
197
186
182
186
188
190
188
189
190
192
194
199
204
203
193
175
163
168
185
200
207
211
211
210
208
200
196
205
206
197
183
178
181
182
176
179
189
200
202
200
198
200
199
195
188
186
191
196
200
201
202
202
198
190
186
187
191
196
200
207
217
223
217
203
189
178
174
179
185
192
195
196
199
206
209
206
205
200
198
193
191
196
200
195
185
180
190
202
210
206
200
198
197
200
204
210
208
197
191
192
207
218
216
202
189
187
193
197
199
209
221
225
215
196
186
186
191
197
201
205
203
196
189
193
203
213
216
191
193
195
203
208
213
206
192
188
192
199
199
191
181
181
187
203
216
221
211
193
179
181
194
207
213
205
196
190
189
187
186
192
200
205
204
197
193
193
195
200
203
206
203
195
191
194
201
212
217
188
194
203
205
205
200
196
192
191
191
188
185
180
180
181
185
197
204
207
202
192
182
181
184
191
200
204
205
196
185
182
181
180
181
188
200
206
202
196
195
198
201
195
191
189
192
201
206
211
214
192
197
204
202
189
178
176
185
189
189
183
181
186
191
191
186
184
189
199
204
201
197
195
196
197
201
204
205
198
192
191
191
186
181
185
198
204
200
194
195
204
205
193
182
182
191
201
205
209
214
195
199
205
197
179
168
172
187
196
193
187
186
193
195
189
185
188
196
210
215
210
205
204
210
211
205
198
195
195
197
198
197
191
187
191
199
199
191
188
196
207
207
197
188
189
193
196
197
203
208
199
204
206
196
181
180
188
199
198
194
190
187
188
184
183
186
195
206
215
213
204
196
195
198
198
192
184
183
188
193
192
187
185
189
197
202
198
193
193
198
198
191
186
190
203
206
199
195
194
197
203
208
207
197
191
198
203
203
192
181
178
183
188
189
190
189
192
195
199
199
196
190
181
178
179
180
181
183
186
186
183
179
184
194
201
201
198
198
206
202
188
171
171
188
207
214
212
201
195
195
196
198
195
193
196
205
210
200
182
169
167
181
195
204
199
190
182
180
185
194
196
195
189
185
184
189
190
190
190
188
186
188
195
204
206
202
196
199
208
207
197
176
173
186
203
212
212
207
205
209
184
180
176
180
189
197
199
193
184
178
178
185
195
202
198
190
191
193
195
196
197
202
208
210
206
201
193
189
189
191
197
201
203
207
208
205
199
198
203
208
205
192
185
188
198
201
197
196
201
209
183
176
172
179
190
195
191
188
192
198
198
193
187
185
188
195
209
214
208
196
191
198
209
215
210
200
192
189
188
193
199
204
199
195
201
206
209
203
200
198
198
194
191
192
193
190
183
181
188
194
195
194
191
197
205
204
192
185
191
199
206
200
189
185
191
201
211
210
199
184
179
188
194
198
196
196
196
192
188
192
199
204
197
186
186
201
211
213
203
194
191
192
195
194
190
183
179
182
188
193
203
206
205
204
206
204
195
186
185
189
195
199
201
201
200
199
199
193
182
175
180
190
195
193
192
193
195
192
190
192
199
204
199
187
184
193
208
215
212
203
199
206
208
202
194
191
194
204
206
201
199
198
194
194
192
192
194
191
190
187
188
192
202
205
197
187
182
182
184
183
188
201
215
217
204
192
186
190
194
198
201
204
201
196
194
199
207
210
211
213
220
226
222
208
197
201
215
225
221
207
185
185
185
185
180
176
179
192
198
197
191
186
190
192
185
172
169
182
196
197
195
205
224
230
214
191
182
189
199
203
200
200
201
201
206
211
209
204
199
204
217
222
214
204
197
200
212
220
218
210
182
187
195
196
188
176
175
184
198
204
198
187
182
180
174
164
165
181
199
205
203
205
216
220
204
188
184
193
201
200
198
199
201
204
210
216
211
201
192
191
199
203
199
199
196
200
198
200
202
210
186
199
209
210
201
189
180
179
189
200
202
197
187
182
178
174
175
183
197
208
208
208
209
206
198
187
184
190
192
195
198
202
205
204
207
210
207
201
194
193
197
196
195
199
205
203
197
192
195
208
196
199
201
200
200
196
190
185
188
195
199
196
194
191
192
195
194
194
195
199
200
202
206
206
202
193
185
183
184
191
199
207
209
203
198
196
199
201
206
205
199
196
195
201
209
212
206
201
201
206
194
189
183
182
188
192
192
189
189
193
192
185
188
195
203
207
208
205
198
189
181
185
202
214
213
202
191
187
187
191
197
206
208
201
190
184
188
199
206
206
198
191
194
201
205
204
204
205
208
203
187
184
178
178
182
186
187
188
191
190
180
174
181
196
203
203
203
203
203
190
176
178
198
213
212
203
198
197
197
194
192
199
203
198
186
180
185
194
201
198
192
192
198
201
197
191
191
200
205
199
193
191
184
184
183
185
185
189
193
190
181
176
184
197
200
195
193
201
209
204
197
197
205
207
199
192
193
200
200
196
190
192
197
196
192
189
192
196
196
188
189
197
210
210
197
183
187
197
201
191
207
195
184
182
182
188
194
199
202
201
195
189
193
194
196
193
197
204
213
217
217
213
208
202
192
184
185
192
199
200
194
191
189
193
200
202
203
200
195
190
193
201
212
213
202
193
194
198
196
180
205
190
177
175
182
194
210
215
212
205
200
196
195
191
191
193
200
206
211
209
205
200
196
196
191
188
187
188
199
202
199
193
190
194
201
203
204
200
198
199
200
201
206
208
208
203
196
192
189
183
194
190
182
181
183
194
211
214
207
197
196
197
197
194
191
189
194
203
205
199
185
176
179
187
193
196
197
198
203
204
199
197
198
197
199
196
195
198
201
203
201
199
198
204
207
200
186
180
186
198
196
203
199
189
184
189
197
197
191
190
192
197
198
196
191
189
192
200
205
200
186
178
179
188
192
196
198
206
210
206
200
200
203
204
199
194
193
198
202
204
202
200
202
205
204
193
182
181
192
205
198
206
203
192
186
185
186
187
189
192
196
196
193
190
190
193
196
199
200
198
195
191
190
189
188
189
196
206
212
208
200
197
199
200
199
196
200
203
205
205
204
207
209
208
200
195
195
200
203
203
193
191
191
189
188
188
190
197
203
201
197
193
189
186
190
199
203
200
191
187
192
195
194
191
187
190
197
204
208
208
202
193
187
190
195
199
203
204
205
207
214
220
221
213
206
205
210
214
206
199
182
182
187
189
189
190
199
212
210
197
188
189
191
192
188
193
202
201
191
184
186
195
195
193
196
200
200
200
202
206
205
194
184
183
190
198
201
201
202
207
218
226
225
216
211
207
207
206
203
201
183
187
189
190
190
190
201
212
208
192
185
192
199
196
184
180
191
200
201
196
196
197
196
194
196
200
199
197
197
203
204
197
189
189
192
195
190
189
195
203
209
209
211
211
208
203
197
199
204
207
193
192
190
186
186
190
198
203
202
196
195
196
197
188
183
181
189
195
199
201
204
201
194
189
188
190
189
189
193
198
202
200
196
196
194
190
187
189
195
198
194
189
192
196
199
202
199
204
208
208
200
196
190
186
189
193
196
196
196
202
203
197
187
184
193
205
205
194
186
190
197
201
196
192
189
189
186
185
191
198
203
203
200
200
197
191
192
197
203
200
194
189
190
196
200
208
214
214
206
193
204
200
194
189
190
194
196
195
197
201
201
194
187
191
207
222
217
197
182
183
193
202
206
206
205
201
195
194
197
200
203
203
204
204
201
198
197
200
203
202
203
202
202
202
204
210
214
209
192
183
206
204
199
196
197
195
195
198
201
204
201
197
195
194
204
212
207
196
190
193
198
203
207
208
207
204
200
202
203
202
199
198
201
206
205
200
193
191
194
200
205
205
200
196
197
201
199
195
186
188
201
201
200
204
203
201
195
197
203
209
211
205
197
193
192
192
191
192
194
201
202
200
197
197
196
196
198
202
203
198
193
193
199
205
204
194
186
186
192
203
206
201
191
188
191
195
195
197
201
204
195
189
196
206
211
206
196
193
199
209
211
201
192
191
192
191
188
187
187
194
193
188
185
190
194
193
190
189
191
193
191
191
197
203
201
192
185
188
203
215
218
209
199
193
196
205
211
216
219
215
192
188
192
204
211
206
196
189
193
203
205
194
187
191
199
203
197
186
183
181
180
178
183
194
204
200
188
179
181
190
192
191
194
201
205
200
195
196
207
222
231
226
214
205
203
208
214
218
220
220
199
193
190
193
198
200
193
187
190
200
204
195
191
192
199
204
200
196
186
182
180
183
193
206
214
212
199
190
189
194
194
191
192
199
208
212
208
204
208
218
225
224
219
210
201
199
199
203
209
215
207
199
189
187
192
193
190
186
191
200
208
206
200
195
191
194
200
201
197
193
190
194
202
208
210
212
211
210
207
202
198
192
190
194
205
211
214
210
208
207
206
202
203
202
200
197
194
194
201
203
208
199
191
190
195
194
191
189
194
200
210
209
206
198
190
189
197
204
204
200
197
196
200
199
200
207
214
215
212
206
203
199
193
190
193
202
208
210
207
205
196
189
189
196
202
202
199
194
195
191
202
200
202
203
203
202
200
200
199
198
199
200
204
202
200
194
195
199
203
201
197
194
193
195
200
205
206
203
202
206
208
206
198
192
191
195
199
200
203
206
201
191
187
193
200
203
196
191
191
190
200
209
215
211
204
202
205
210
204
193
188
190
201
206
206
198
194
193
196
198
196
195
195
199
202
204
199
194
199
208
211
204
197
193
198
199
192
189
198
207
207
198
190
192
194
193
187
189
193
196
199
211
215
203
191
193
203
211
205
194
191
198
205
208
207
201
199
196
195
195
196
198
201
204
206
203
197
195
203
211
209
199
193
194
201
200
195
191
201
207
208
200
198
199
196
188
183
189
198
199
195
204
212
207
196
183
175
174
183
197
210
211
204
197
196
202
203
197
190
188
190
189
187
187
191
192
191
194
196
194
190
186
191
197
199
196
195
198
203
207
205
197
192
186
185
187
195
201
204
197
189
199
211
210
197
185
179
182
193
203
210
209
200
196
200
206
205
197
187
186
192
195
189
185
185
188
197
206
209
203
194
192
200
208
208
204
200
198
195
192
195
199
199
193
186
187
193
209
214
209
191
192
194
192
191
195
197
201
203
205
208
203
190
182
186
196
201
200
198
202
205
200
189
179
178
185
198
213
212
201
188
188
200
210
214
206
200
191
182
177
184
192
193
189
187
192
205
215
222
223
197
189
181
179
186
195
205
207
203
199
197
195
189
184
184
186
194
197
206
209
207
198
188
184
183
187
197
207
204
191
177
178
192
204
205
198
192
192
187
184
186
189
183
181
188
204
217
218
215
216
195
183
173
177
185
192
199
204
201
193
187
188
200
205
203
189
182
187
197
199
194
188
191
194
194
189
191
201
202
194
180
180
189
195
192
188
191
200
200
191
188
190
195
196
197
203
213
213
205
200
187
172
168
178
188
195
197
198
199
193
188
189
201
212
207
189
180
180
184
184
181
186
194
201
199
188
190
202
210
205
192
188
191
192
189
187
196
203
200
186
183
198
219
224
208
196
197
201
200
196
186
177
171
178
192
200
196
189
189
192
195
196
195
193
191
185
180
179
180
180
180
186
195
199
193
187
190
200
206
203
196
194
198
199
196
197
199
200
191
181
184
206
226
227
206
194
192
200
198
192
204
200
185
181
188
198
189
176
171
183
197
200
192
182
181
180
179
178
179
180
185
187
190
189
187
187
192
197
199
200
199
200
204
205
205
204
200
198
193
191
196
204
209
205
200
200
205
204
196
187
219
216
204
191
188
191
184
171
165
177
191
198
196
195
195
191
187
182
184
188
189
187
186
188
190
192
195
198
205
208
205
201
202
205
206
202
199
198
202
204
205
201
199
193
197
203
208
206
197
193
198
207
210
205
195
189
188
186
186
187
187
186
190
197
202
201
200
199
200
198
190
186
188
196
201
200
200
205
213
215
204
191
190
195
201
197
195
196
200
204
202
199
201
202
198
197
196
200
203
208
173
188
207
213
206
197
197
203
206
199
185
174
170
176
185
197
207
214
213
200
186
182
189
199
204
203
199
203
207
204
188
176
175
184
191
195
196
197
198
193
192
193
203
204
196
189
190
198
207
212
177
188
202
208
206
199
198
202
203
196
184
172
164
163
170
180
197
209
210
199
184
176
182
198
207
203
194
189
186
185
181
178
181
183
188
195
199
201
197
192
188
190
190
189
189
192
199
203
205
203
198
188
190
191
190
189
189
189
188
187
184
182
181
178
174
175
182
194
207
202
188
179
183
200
211
204
187
177
177
183
191
196
196
192
191
197
199
198
197
197
199
194
185
181
191
204
206
201
193
191
199
187
184
182
180
180
181
186
188
188
188
194
196
196
191
185
183
192
206
207
196
184
189
203
210
198
181
176
186
199
206
206
201
196
198
199
197
194
196
202
207
204
194
190
200
207
197
185
180
189
190
186
186
184
184
188
189
190
193
195
197
197
197
195
194
191
192
194
202
201
195
188
192
198
196
182
172
179
194
203
199
190
188
196
203
201
197
196
203
205
201
194
193
199
202
197
184
175
178
189
196
202
204
197
194
198
199
193
189
190
192
195
192
192
194
193
195
194
195
195
194
193
190
188
183
179
178
185
194
195
184
176
181
196
205
204
201
206
210
202
187
173
178
188
192
188
184
188
194
199
216
214
205
196
192
195
195
190
181
175
177
185
192
195
196
193
194
192
195
202
207
205
197
192
191
195
194
195
193
189
183
180
185
199
208
206
204
204
208
200
184
174
178
186
188
188
194
208
220
219
212
200
186
180
182
187
191
188
183
176
175
181
187
190
190
189
193
200
210
218
217
213
205
199
199
200
199
196
193
192
189
190
194
200
206
207
200
195
196
200
202
200
198
194
193
190
195
208
222
227
192
185
174
176
183
188
190
188
191
194
192
190
185
183
181
184
193
208
219
217
211
203
198
199
197
201
199
199
195
193
193
198
198
201
204
203
196
189
194
205
217
218
210
204
198
191
185
188
201
213
187
192
191
194
199
199
193
186
192
199
207
204
198
191
186
187
196
204
206
198
190
187
186
188
193
199
205
204
198
194
196
202
208
207
202
198
195
195
199
204
207
205
203
202
200
194
186
184
189
200
194
204
205
207
207
206
196
184
181
188
206
216
215
208
200
198
199
196
188
179
177
185
191
194
196
200
205
205
198
195
197
205
210
206
200
197
200
204
203
198
194
195
198
199
198
198
200
203
202
196
200
198
193
194
200
202
196
188
182
185
191
203
208
210
203
198
193
187
179
173
176
192
209
212
202
192
191
195
199
199
196
198
197
195
198
203
208
206
201
194
194
199
203
202
199
202
214
224
219
202
201
189
183
185
188
190
193
194
198
197
190
186
189
195
193
183
176
176
180
179
183
196
214
216
198
178
176
189
199
200
193
187
186
189
198
208
214
208
197
191
191
198
202
204
202
205
214
221
215
200
200
193
192
194
190
187
184
192
203
205
198
187
185
191
189
176
167
174
186
192
191
197
210
209
190
170
166
183
194
195
189
186
190
194
200
208
213
206
196
187
186
190
196
204
209
210
206
203
199
194
196
202
207
204
197
186
181
185
197
206
205
199
198
199
198
188
185
189
199
204
202
204
211
210
193
172
164
170
177
184
188
199
203
204
200
202
204
203
195
187
183
186
195
207
215
212
201
191
187
192
191
196
198
196
190
187
187
190
199
207
203
196
192
196
200
206
207
206
207
205
203
207
216
215
203
186
170
168
171
180
189
203
206
204
195
190
189
192
192
187
184
188
196
209
214
207
196
191
194
195
183
183
179
177
180
186
195
205
211
208
196
179
174
182
197
207
209
205
204
198
194
195
205
210
204
198
192
188
183
183
187
196
202
197
188
183
185
189
192
189
187
190
199
207
204
194
190
195
204
200
181
179
175
175
179
185
193
202
210
207
195
175
175
183
194
195
194
195
195
190
181
178
182
190
200
207
214
212
200
190
189
191
195
192
187
185
187
192
195
193
192
196
201
202
194
182
183
197
207
199
190
191
187
188
187
187
188
192
201
205
198
192
193
198
199
193
189
190
195
190
184
177
178
183
191
203
209
207
201
194
196
196
195
194
194
197
201
197
197
196
197
202
204
197
185
177
186
200
205
194
204
199
193
192
191
194
198
202
205
204
199
196
199
200
200
195
196
198
199
200
197
194
191
191
190
189
187
182
186
196
204
205
200
197
201
205
205
199
197
196
201
204
204
196
186
186
194
202
202
194
201
194
188
186
189
201
216
223
217
202
188
180
184
190
195
195
198
200
204
203
203
201
203
200
192
185
177
174
179
190
201
206
204
202
202
203
202
199
198
197
198
195
195
198
201
201
198
197
198
197
195
191
189
189
189
198
214
218
211
197
183
176
177
183
189
191
194
198
206
205
199
193
191
194
192
191
192
194
193
191
193
197
203
204
202
200
198
200
202
198
188
181
189
206
214
206
189
179
189
203
195
198
201
196
193
190
192
192
192
194
193
189
186
188
190
192
192
195
203
203
195
184
178
182
188
195
205
214
213
200
187
187
199
208
211
207
207
209
206
198
185
180
191
208
213
197
178
170
186
203
195
202
203
201
198
192
186
183
188
194
196
191
185
187
198
201
198
192
191
196
193
184
176
177
183
196
207
216
215
202
188
187
196
209
218
215
208
209
205
199
188
186
197
206
205
194
184
184
191
198
190
191
192
196
197
198
200
203
202
195
185
177
180
186
197
202
199
189
184
186
191
190
182
180
189
202
209
207
203
202
195
191
194
202
211
211
204
200
202
203
204
205
205
204
200
198
201
204
201
197
186
185
185
185
189
198
214
224
215
189
170
174
187
193
189
186
187
191
191
193
196
195
186
188
198
212
211
203
198
202
204
200
192
189
193
198
200
199
201
207
214
214
210
202
198
201
209
210
205
199
187
186
186
185
185
192
209
222
211
188
174
188
201
197
184
176
182
195
204
209
206
198
186
186
197
209
209
201
197
204
208
202
190
182
185
195
202
203
201
200
203
205
203
200
196
199
201
206
206
208
189
188
189
191
193
195
201
202
196
192
190
193
197
194
190
189
192
197
201
206
207
198
185
178
185
195
198
197
197
203
205
202
194
188
190
197
203
205
197
188
184
185
189
194
195
200
203
208
210
208
191
189
191
197
200
201
196
191
190
193
195
193
188
190
200
210
206
193
183
186
194
192
184
179
185
190
191
190
194
198
202
199
198
199
197
197
197
196
192
186
184
187
191
194
197
205
211
210
204
198
197
194
194
197
201
200
196
192
191
194
196
194
191
193
201
207
202
188
179
181
185
187
186
187
190
191
193
195
200
202
200
197
198
202
201
197
193
191
194
199
203
207
207
203
205
210
212
205
191
187
200
197
194
194
198
199
196
195
198
204
207
206
201
195
191
187
184
187
191
196
195
193
188
185
185
189
197
204
209
204
198
194
198
202
202
197
192
192
199
211
219
219
212
206
205
202
198
190
185
183
198
190
189
195
199
202
200
200
202
205
208
208
203
197
188
180
182
189
201
210
209
201
187
179
176
185
198
206
206
200
193
193
197
201
200
193
190
192
204
217
219
211
200
193
192
192
189
187
188
191
189
180
184
194
202
207
205
202
198
194
191
192
195
200
200
195
191
189
196
204
207
200
188
183
187
195
198
193
189
187
188
191
195
196
192
186
183
186
200
212
212
203
190
182
182
187
191
193
195
198
185
181
185
193
200
204
201
196
190
182
177
180
191
202
209
205
193
184
185
192
196
195
192
198
206
210
199
183
176
178
182
183
186
193
195
192
188
186
193
199
205
203
196
187
184
187
193
197
200
204
192
187
186
191
193
191
188
184
184
186
185
189
195
203
205
196
186
182
186
192
195
194
196
206
215
213
202
190
186
186
182
178
183
194
206
206
199
193
192
195
199
204
204
202
196
191
193
197
202
210
200
191
185
187
191
190
183
177
184
193
202
201
201
202
197
190
185
185
191
196
196
194
196
197
202
204
208
210
209
203
191
182
185
193
204
206
203
201
198
197
195
196
203
206
202
195
193
197
202
207
207
195
186
188
196
198
191
185
186
194
204
203
204
206
206
196
189
188
194
197
196
191
187
186
191
201
211
217
217
209
203
199
195
190
191
195
203
207
206
201
198
193
197
202
203
203
203
200
199
201
209
207
200
198
200
203
202
196
190
188
191
197
205
213
215
205
195
190
192
193
189
181
180
188
198
210
213
212
210
209
208
205
197
185
184
191
199
202
202
200
198
197
196
198
202
207
206
204
201
198
208
213
212
205
199
199
203
201
193
184
184
191
199
203
206
202
197
192
190
189
186
182
184
196
208
215
213
210
208
210
208
200
189
184
192
199
197
189
186
190
196
197
197
196
201
204
204
207
209
207
199
207
208
199
191
193
200
202
197
192
195
199
196
188
188
198
203
199
191
188
191
196
199
203
208
211
210
209
215
212
204
188
180
185
198
203
195
186
184
192
199
200
202
205
204
199
197
206
212
208
186
192
200
201
194
184
176
179
191
206
217
215
203
192
186
189
192
190
187
190
191
189
181
179
183
186
184
179
181
183
189
197
208
214
216
212
204
201
199
196
191
187
182
182
188
197
203
202
200
193
185
192
195
193
186
178
175
181
192
203
213
211
201
196
196
200
198
194
191
197
202
197
184
176
174
180
185
194
197
197
197
203
215
220
219
212
204
201
196
191
191
192
195
196
197
197
197
199
202
203
190
190
190
185
185
183
182
186
192
201
207
205
196
191
194
198
201
198
200
205
207
196
183
177
179
185
194
198
204
200
195
195
201
207
208
201
194
189
188
194
200
207
205
200
197
197
193
197
203
213
193
187
187
189
191
190
186
186
190
196
199
199
199
202
202
200
197
197
201
204
200
189
182
184
192
197
198
198
193
186
179
179
186
193
193
187
183
184
190
199
212
212
206
196
194
199
203
204
205
213
188
180
181
187
191
191
187
187
191
193
190
193
203
216
216
202
190
188
195
201
197
189
186
193
200
201
200
199
194
186
177
177
185
191
189
186
185
190
195
197
197
196
195
193
195
203
212
211
205
204
182
169
166
174
184
190
192
195
193
191
188
191
203
218
219
202
188
187
195
203
199
191
190
196
199
199
200
207
210
204
192
189
195
202
200
193
189
192
192
183
177
183
192
196
193
192
198
207
203
199
187
170
160
163
182
196
197
188
182
189
195
198
199
203
204
197
190
193
203
207
200
190
188
192
196
198
200
209
216
211
200
195
204
212
208
196
187
186
188
185
184
193
200
195
180
175
186
198
200
197
201
186
171
173
191
207
196
173
164
178
198
202
195
188
189
192
191
195
201
205
196
187
183
187
194
198
201
205
208
207
201
200
202
203
198
189
185
189
196
202
201
202
197
188
177
179
191
201
198
193
196
194
191
194
202
206
192
173
165
177
192
197
192
193
194
195
193
190
190
193
191
187
187
188
192
196
198
203
205
207
206
204
195
185
179
182
195
205
209
207
202
193
189
186
191
199
207
204
195
190
172
185
202
208
204
194
191
190
192
192
186
182
185
195
201
202
197
190
186
184
187
190
194
191
188
188
195
203
210
213
209
203
192
181
176
184
198
206
210
201
192
191
195
200
203
205
203
200
193
192
154
171
194
204
196
189
194
209
216
204
187
176
179
186
193
198
200
199
193
187
187
190
194
196
190
187
188
197
207
210
201
196
192
192
190
190
197
201
204
199
193
194
203
207
205
199
193
194
197
194
172
172
180
188
189
190
196
206
208
200
188
182
179
181
184
188
196
200
203
197
187
184
189
199
202
194
184
180
186
191
191
194
200
205
203
195
194
199
203
201
199
195
198
199
200
200
200
200
198
191
197
174
167
172
183
191
194
192
188
187
187
191
192
191
190
188
189
197
203
198
183
173
180
200
211
203
184
172
174
183
188
194
202
207
205
198
194
195
200
203
201
192
183
181
194
209
216
209
193
184
195
172
161
166
179
193
195
189
183
184
186
192
196
199
200
195
191
193
198
195
182
169
179
199
211
203
186
179
186
191
193
193
198
203
204
199
195
194
198
205
205
195
183
182
197
211
212
199
185
181
169
162
162
172
184
193
194
188
186
187
191
192
192
191
194
195
194
195
196
193
186
180
189
200
205
197
188
192
202
204
196
189
191
198
204
200
195
197
204
210
209
205
200
198
201
197
193
186
181
183
168
168
175
179
186
191
189
185
184
191
198
197
187
180
182
192
198
200
195
194
193
196
198
201
200
196
192
195
203
206
197
188
190
200
207
205
201
202
206
203
198
199
207
210
200
185
180
185
191
189
196
194
187
183
184
188
190
186
186
192
200
200
193
184
183
190
195
196
193
197
204
206
198
194
195
198
194
194
194
200
199
192
190
196
206
208
210
204
196
185
182
190
208
212
197
181
180
194
205
200
212
203
190
185
188
197
202
201
196
191
190
196
200
198
191
185
179
179
190
201
208
206
196
191
194
198
194
191
192
199
201
194
183
183
193
205
207
200
193
191
196
204
212
211
198
186
182
194
208
211
204
197
188
185
191
200
210
212
203
193
185
191
202
206
194
177
165
173
194
209
211
202
192
191
195
199
196
194
195
200
200
195
183
181
187
193
195
196
202
215
225
224
217
210
204
196
184
186
200
217
191
193
190
183
180
186
196
199
196
194
192
194
202
203
191
180
176
187
204
212
206
197
192
192
197
203
206
205
202
201
201
200
196
196
197
197
194
197
205
216
218
213
208
208
212
206
193
186
194
208
186
194
191
183
177
173
173
174
180
187
194
196
195
191
187
191
196
202
201
196
190
190
193
196
199
205
208
207
204
202
203
205
207
208
210
212
209
202
193
187
184
186
194
201
205
203
198
197
198
199
187
192
189
185
182
179
175
173
178
186
192
189
186
186
190
200
201
198
187
179
180
188
196
198
196
195
199
201
200
201
200
198
197
200
208
218
217
203
183
169
167
178
191
199
199
198
200
205
205
199
198
192
187
189
196
199
197
195
195
198
194
188
190
197
203
201
193
182
177
179
186
194
199
196
188
179
181
186
190
189
184
181
182
186
193
201
206
203
195
185
181
186
190
194
196
198
201
204
202
194
202
192
188
193
201
202
201
201
205
205
200
195
201
213
214
203
187
183
187
191
190
193
197
195
183
173
172
181
189
186
180
181
185
187
186
185
193
202
209
205
194
187
189
196
202
203
200
195
189
178
193
191
194
196
196
189
184
187
194
201
200
197
200
209
213
208
202
202
203
194
184
182
192
195
187
176
172
181
190
196
193
198
202
199
195
187
190
200
206
203
192
186
191
201
206
204
194
183
175
174
182
190
197
197
190
183
179
182
194
199
194
182
178
186
200
211
216
211
204
193
181
180
190
196
190
183
180
182
188
194
199
205
209
206
202
198
197
198
197
192
188
189
199
205
203
192
181
179
180
179
181
186
194
191
186
186
189
200
208
207
193
174
161
170
190
206
208
203
200
197
194
190
189
188
188
193
193
191
186
181
184
192
198
201
202
202
201
202
201
200
198
199
202
203
196
183
178
187
196
192
184
188
187
186
186
190
196
207
211
206
195
178
171
178
192
198
196
195
196
201
203
194
184
179
187
201
209
201
185
177
179
187
193
196
199
201
204
205
211
213
208
202
199
196
191
186
188
199
204
197
187
188
187
187
188
192
195
199
200
202
197
192
190
193
197
199
197
194
193
191
190
185
181
179
190
204
206
194
182
186
195
200
197
194
195
203
205
205
208
211
206
197
188
183
187
193
198
203
204
196
186
190
192
190
189
189
193
195
199
199
197
197
197
201
203
203
201
196
184
176
176
180
184
191
199
199
189
175
173
192
211
215
204
194
194
200
201
197
195
197
198
192
185
180
187
197
201
202
201
198
188
194
199
194
189
187
191
196
199
199
194
190
194
199
204
203
200
195
186
181
183
190
199
204
202
196
185
174
175
192
206
212
205
195
189
190
191
190
190
190
191
192
189
191
195
203
203
202
200
200
192
194
201
198
194
188
190
193
198
198
193
185
185
194
199
201
198
197
201
202
200
200
203
202
199
194
193
193
192
192
194
199
198
196
191
191
191
191
191
190
192
192
197
204
212
212
206
202
200
202
192
192
196
201
202
199
189
187
191
196
193
183
179
182
195
202
201
201
207
211
204
195
190
188
189
192
198
207
206
196
191
192
197
202
203
201
197
195
194
193
192
192
197
206
213
210
206
202
198
200
184
183
189
200
207
205
195
184
187
192
188
179
173
180
195
206
209
202
198
195
194
188
181
181
183
191
195
199
198
196
191
193
200
210
213
202
190
188
194
199
195
192
193
197
198
196
195
193
189
190
183
185
189
195
199
200
197
193
190
189
183
178
180
183
195
204
205
198
188
188
192
191
185
185
191
195
193
186
185
191
196
201
207
212
208
191
177
180
196
207
205
199
192
188
185
185
187
186
182
179
196
197
193
189
186
186
194
198
196
188
186
193
199
195
188
185
188
194
193
194
198
198
193
191
197
201
196
187
185
196
204
205
202
195
191
188
186
193
202
210
211
206
201
191
186
187
191
193
186
183
205
203
199
191
184
182
191
197
196
190
192
203
207
197
186
179
187
197
205
210
211
206
198
194
199
204
202
197
196
204
213
206
192
182
183
196
209
212
208
204
202
204
204
196
191
193
201
205
200
196
196
201
202
201
196
192
192
193
194
194
196
198
197
194
192
197
203
205
207
212
216
211
200
193
198
204
205
200
198
202
206
202
192
187
188
199
212
209
199
191
189
195
197
193
192
197
205
207
204
204
189
192
203
210
209
201
195
194
193
195
195
195
190
191
197
203
204
203
204
204
206
200
192
191
195
200
200
196
192
192
193
196
200
200
198
197
196
191
185
183
187
195
198
194
192
196
197
195
196
204
192
192
201
209
208
200
193
191
192
194
195
195
196
194
188
184
188
195
203
203
193
183
179
182
192
196
196
194
192
189
190
194
200
204
202
195
186
182
183
187
195
204
206
204
201
197
193
189
189
197
195
192
195
199
199
197
192
191
191
192
193
196
198
195
183
174
179
194
204
203
192
181
178
181
185
190
196
199
201
197
193
193
196
199
197
193
191
193
196
199
203
208
214
217
213
204
195
191
190
189
192
189
190
194
198
199
197
195
192
187
184
187
189
190
186
184
190
195
201
201
197
193
191
188
188
191
199
205
206
201
196
194
192
191
190
191
196
203
211
212
210
210
211
209
206
201
195
194
192
188
190
191
193
195
198
203
206
203
194
182
176
179
188
193
195
199
198
195
195
198
201
203
203
200
200
202
204
204
203
201
197
195
192
191
190
189
193
197
206
212
213
210
205
198
192
191
192
194
195
193
194
197
199
197
194
197
203
203
194
183
178
183
194
199
199
194
192
191
193
199
205
205
203
203
205
206
203
200
200
202
198
194
193
195
195
192
186
184
189
194
200
202
200
193
186
185
190
195
198
201
198
201
202
198
190
189
191
196
195
191
188
192
201
203
198
186
179
187
198
208
208
201
194
195
199
203
203
205
206
205
197
192
193
200
205
201
190
183
180
182
186
194
200
201
196
193
197
204
209
211
197
199
197
196
194
192
189
192
197
201
200
198
200
203
201
192
184
188
199
208
207
199
191
190
194
200
207
214
214
205
194
191
196
204
208
203
200
195
192
191
191
193
201
206
203
202
202
206
211
211
204
200
193
195
198
200
197
192
197
203
205
199
194
201
211
209
200
189
191
198
203
198
192
191
195
201
209
212
207
196
189
192
198
201
200
200
202
205
205
201
199
201
204
205
204
204
205
206
203
205
209
206
197
193
196
198
195
191
194
200
202
199
195
199
208
216
206
193
189
194
200
198
195
193
195
198
201
200
197
191
190
196
198
197
193
196
202
205
202
199
202
205
206
204
204
206
207
206
201
200
202
206
206
197
193
192
191
188
184
187
196
199
192
188
195
204
209
202
197
196
198
198
197
193
193
193
194
196
196
195
195
196
198
199
201
203
203
199
194
190
194
200
203
204
206
208
210
210
212
208
187
194
201
198
195
193
192
188
183
187
194
196
188
178
183
198
209
210
201
197
199
201
201
198
192
188
188
195
203
204
197
192
195
201
211
214
205
196
186
188
191
196
202
207
210
207
207
213
218
214
174
177
184
192
195
196
193
191
190
193
196
194
186
177
176
181
185
183
184
189
198
200
195
190
191
193
191
185
180
178
184
193
204
208
207
203
202
200
197
192
190
194
196
200
202
203
203
199
197
204
182
179
180
183
185
187
188
187
186
190
193
192
188
187
188
191
192
190
190
196
203
202
193
182
180
181
186
186
184
182
182
188
196
200
201
201
201
202
198
194
192
190
190
192
196
196
194
187
189
198
187
188
187
189
190
186
177
174
181
189
197
196
192
197
202
203
201
197
196
196
197
192
184
181
181
182
181
181
184
185
183
182
180
182
184
187
188
191
195
200
204
208
203
196
189
187
184
178
179
186
187
185
194
205
209
196
175
162
170
189
204
208
207
210
210
208
201
197
194
194
193
189
185
187
192
194
187
181
178
178
179
179
177
177
177
177
177
182
190
208
223
227
218
201
191
186
187
184
181
184
177
179
191
206
208
195
177
166
172
190
203
209
208
206
206
201
193
189
189
195
196
192
189
194
202
208
203
193
182
179
179
181
184
188
187
185
183
186
196
213
222
220
208
197
189
189
195
196
194
192
178
179
185
188
191
188
184
184
187
191
196
195
193
193
194
194
186
183
189
198
201
195
191
191
196
200
202
202
200
196
188
187
193
202
202
194
185
187
197
206
203
194
188
183
184
188
193
195
197
201
189
187
182
176
181
190
196
194
191
194
194
186
179
181
192
194
191
189
197
207
203
194
185
185
186
188
190
200
210
209
197
192
198
206
202
187
175
176
187
194
191
185
180
183
180
180
184
191
197
202
199
195
183
180
191
204
198
189
184
195
200
191
181
184
197
204
201
197
200
208
202
193
187
187
189
186
186
191
197
200
199
197
196
191
180
173
175
181
185
183
180
181
185
184
179
178
186
195
200
201
191
190
186
192
203
206
195
179
180
195
204
200
194
194
202
206
204
198
197
199
200
200
197
194
193
195
196
189
182
183
193
202
195
177
165
174
194
204
196
180
172
177
186
185
181
187
195
204
202
196
170
174
186
199
203
200
191
187
191
195
200
199
195
196
198
197
193
184
182
187
196
202
198
192
188
193
194
190
179
180
195
207
203
188
179
188
208
214
203
187
180
186
193
195
193
192
197
201
195
191
163
165
179
191
195
193
193
197
201
197
191
192
195
194
190
185
178
173
175
182
194
199
194
187
182
185
187
189
188
190
198
207
210
208
202
198
200
203
205
202
201
202
205
206
201
196
192
191
190
193
179
169
170
178
186
189
194
196
192
189
188
193
197
198
193
186
177
173
178
187
194
195
193
192
194
190
187
189
195
198
194
195
202
210
208
199
192
194
202
205
208
207
202
200
199
198
197
195
197
202
199
183
170
168
178
189
194
191
185
185
187
194
197
199
198
193
186
183
187
190
189
185
190
200
209
203
194
190
195
195
185
178
182
194
203
202
196
193
192
195
199
196
188
182
186
197
208
208
204
199
198
186
172
169
177
189
195
190
184
184
186
187
187
190
194
193
190
188
192
190
183
177
187
203
214
209
198
194
194
189
178
170
176
190
204
206
200
193
188
189
196
194
183
172
177
194
209
210
200
191
179
176
173
178
182
192
194
190
186
185
187
186
181
177
179
186
193
196
197
193
184
180
186
198
206
204
198
193
192
189
181
179
186
199
208
207
198
191
190
198
206
205
198
188
187
190
197
199
194
184
167
165
174
182
188
192
192
188
185
188
194
195
184
173
172
184
195
198
198
194
191
187
185
187
191
194
191
190
190
194
191
191
194
206
211
205
194
189
190
197
202
209
215
214
203
191
186
189
187
183
171
168
176
184
190
193
193
189
189
193
202
207
198
187
182
186
192
192
188
188
193
192
184
180
184
192
189
187
192
199
201
195
189
194
202
204
198
190
185
182
186
198
215
219
205
188
180
182
186
183
180
181
184
188
192
196
199
199
197
196
201
207
212
207
195
185
177
172
175
185
192
190
184
184
191
196
192
187
193
207
211
198
180
175
188
201
199
191
183
181
183
193
203
207
198
186
177
181
189
194
187
191
190
189
189
195
204
208
201
194
191
200
212
218
205
181
164
164
179
192
194
191
188
193
203
204
195
187
194
207
212
200
181
171
176
189
192
192
192
196
196
193
193
195
195
191
180
183
194
207
191
194
193
187
178
179
189
196
195
190
185
190
198
206
198
184
175
182
195
203
198
192
191
198
203
204
196
188
190
201
207
202
186
176
176
187
193
196
200
202
197
189
191
197
203
201
191
190
197
206
188
193
193
186
178
175
176
179
182
184
184
182
183
182
184
192
198
202
201
198
194
190
191
192
195
197
193
190
191
198
205
202
192
187
191
202
207
202
195
188
184
186
194
202
204
200
195
195
197
197
183
192
195
196
194
185
179
175
179
186
189
184
174
173
183
198
205
202
195
191
191
192
189
189
189
193
195
194
194
197
201
198
192
191
201
214
216
204
193
185
184
192
197
198
195
192
193
197
199
195
183
189
192
198
200
194
186
184
193
199
199
194
190
193
199
203
201
195
194
200
203
200
192
190
191
195
198
198
195
194
190
187
188
192
198
201
202
200
204
204
204
196
192
189
188
186
190
196
197
194
187
185
186
191
195
190
184
184
194
201
199
194
196
202
206
202
200
199
203
206
205
198
192
193
197
197
194
196
197
196
192
188
188
192
188
180
179
193
208
219
210
196
186
190
195
195
193
194
193
190
189
185
185
189
191
182
175
174
180
186
186
183
182
187
192
198
202
207
205
196
183
177
184
192
197
195
192
195
202
208
206
199
194
193
189
183
180
191
206
209
198
186
186
195
204
202
195
194
191
187
188
189
195
197
192
182
174
170
175
181
186
180
176
178
187
195
200
200
192
180
168
165
173
186
193
195
190
189
193
197
199
196
193
196
199
198
196
199
203
204
196
188
189
193
198
193
193
197
196
189
185
193
203
201
195
186
181
180
184
191
195
192
185
185
191
194
192
184
182
185
186
182
181
184
192
196
193
184
174
172
175
183
191
200
205
205
204
204
210
215
210
199
191
190
188
188
191
200
206
199
182
191
196
198
194
191
191
190
189
190
194
190
187
191
196
197
191
183
189
200
211
207
198
192
194
199
193
179
167
163
171
184
193
200
203
202
200
201
211
219
215
202
191
191
194
195
192
197
202
200
181
185
187
187
190
191
193
191
188
187
183
179
177
184
193
201
199
195
190
197
206
210
205
201
199
195
186
172
167
178
192
201
199
194
193
193
191
193
201
207
201
192
186
192
205
205
194
187
187
194
181
186
189
188
186
185
184
184
185
185
185
183
182
188
198
206
208
203
188
179
184
193
204
206
202
193
182
171
172
191
208
208
198
185
182
186
191
193
193
191
190
183
183
189
199
203
195
185
183
192
190
197
200
193
186
178
175
178
185
195
200
200
197
199
204
208
209
201
187
176
177
190
204
209
206
197
189
182
183
194
202
199
190
182
181
189
194
194
191
186
187
189
191
188
189
194
196
195
193
198
204
206
205
197
190
182
177
179
189
200
205
201
197
197
199
203
204
201
197
191
187
193
202
206
203
198
197
198
194
193
193
194
189
189
192
198
199
192
186
186
195
205
205
194
190
197
208
215
207
202
203
198
196
196
196
197
191
188
193
197
194
182
175
176
185
196
203
203
204
199
194
193
193
195
196
195
196
197
194
192
194
197
198
201
203
202
194
187
181
189
205
215
211
201
194
202
218
224
210
194
189
184
186
193
198
201
197
195
192
192
186
173
165
164
178
193
204
204
197
193
192
191
190
191
191
191
189
185
184
190
193
198
201
206
202
190
174
169
179
193
206
210
206
200
196
202
210
208
195
180
184
183
186
190
193
196
193
189
190
194
198
196
191
182
181
190
202
203
192
188
191
196
198
197
195
189
183
177
178
183
188
192
199
202
195
176
159
164
181
195
200
199
196
200
197
197
196
192
180
176
187
192
193
191
186
183
180
181
187
199
216
224
216
196
183
184
197
202
196
190
193
202
201
198
194
188
183
179
181
187
188
192
194
197
190
179
174
179
188
196
196
195
196
200
201
200
198
194
188
187
191
198
198
196
187
184
180
183
191
203
216
220
210
195
186
189
198
203
200
200
204
206
203
197
191
188
188
191
194
198
198
195
192
188
188
191
196
197
200
199
201
203
201
199
202
209
213
207
200
199
190
197
202
202
196
191
191
196
200
205
203
197
187
183
188
196
203
204
202
202
208
211
208
200
197
197
200
201
200
201
200
197
193
189
187
193
200
203
204
206
211
211
204
195
198
209
213
206
196
200
187
196
207
214
207
200
200
205
208
205
197
189
186
182
183
188
198
204
205
203
203
205
208
208
210
208
207
200
194
190
193
200
203
201
194
192
194
195
201
205
212
211
203
195
193
197
197
191
189
200
188
198
210
216
210
200
197
203
205
202
195
195
196
192
182
178
187
203
208
202
193
191
198
208
213
211
204
195
187
184
192
204
214
213
201
191
188
191
194
195
197
201
201
201
196
195
192
190
192
200
192
198
206
210
203
194
189
191
193
192
188
191
196
201
197
191
195
203
208
201
189
183
190
200
205
203
198
192
189
188
195
203
209
205
194
188
188
193
191
185
181
185
197
204
202
198
198
203
204
198
194
197
201
201
197
193
188
188
189
186
180
178
187
201
210
213
208
199
193
190
190
193
197
201
198
194
192
191
193
196
197
197
194
192
190
191
196
199
197
189
182
187
198
205
204
201
205
211
207
197
197
200
200
196
195
194
195
195
192
186
181
181
188
197
207
211
207
196
184
183
191
204
210
209
200
194
191
193
197
199
197
194
192
194
200
204
202
203
203
200
201
204
207
206
201
199
202
208
209
202
196
202
200
194
189
191
200
201
195
191
188
192
198
196
191
192
194
195
191
185
190
202
208
208
204
195
192
195
201
203
200
196
197
205
207
204
196
195
197
202
203
209
208
204
197
194
199
206
211
210
194
199
198
193
188
190
200
204
200
196
194
201
202
199
190
186
191
198
201
196
191
191
196
199
199
198
200
207
211
211
204
204
208
213
211
199
190
188
193
197
199
200
202
202
197
195
198
207
215
214
193
196
195
192
192
197
203
207
207
206
201
201
201
202
201
201
201
199
200
197
194
190
191
192
195
201
204
211
213
209
204
205
212
215
209
200
196
196
197
197
196
195
198
196
192
191
197
205
210
210
198
196
192
190
194
198
202
207
211
214
210
199
193
195
205
215
208
196
189
194
198
198
192
189
189
194
198
202
202
196
194
199
205
207
202
200
202
204
202
197
194
194
195
191
185
184
188
192
194
197
203
196
191
186
185
186
192
198
209
215
213
201
187
183
195
210
209
193
187
193
201
202
196
185
180
179
184
188
190
189
190
196
203
204
197
198
202
204
201
195
193
195
196
192
187
186
189
189
188
191
190
194
194
189
182
180
189
197
204
209
210
202
190
182
189
204
208
201
196
197
201
203
197
190
179
174
174
184
191
193
194
203
211
210
203
199
202
202
198
191
190
193
197
198
198
200
199
197
196
198
185
194
201
199
195
192
194
197
198
197
198
198
196
191
193
201
208
210
204
199
198
199
198
193
184
175
176
188
199
205
206
207
212
213
209
208
204
200
195
188
187
192
196
200
205
205
206
209
211
213
185
182
180
182
191
197
196
190
181
178
183
190
192
190
192
196
197
192
184
185
197
205
202
195
192
192
194
191
186
181
182
191
197
198
195
194
196
197
196
192
189
193
198
201
202
202
202
200
203
214
183
184
185
186
195
197
193
188
180
177
179
184
190
196
202
203
201
195
189
189
195
199
197
192
187
188
190
188
184
179
180
183
187
189
189
192
195
196
193
190
189
189
187
182
182
190
197
199
202
209
183
186
190
199
203
199
189
181
178
181
181
182
187
195
204
206
201
197
193
192
196
197
195
189
184
182
179
181
187
190
191
186
183
180
184
188
190
187
183
182
189
191
187
179
174
180
191
196
193
188
184
184
188
200
207
201
186
173
175
184
196
193
190
188
191
196
198
197
195
194
198
199
197
194
192
190
186
185
190
198
202
199
191
185
185
189
188
187
184
185
194
202
201
189
176
177
187
195
193
181
180
183
191
198
201
198
183
170
166
181
199
206
194
178
174
183
191
191
189
192
198
200
197
192
194
197
198
195
191
193
196
196
193
193
195
196
193
191
194
204
210
209
202
191
180
179
184
190
193
188
181
188
194
193
190
188
181
173
169
178
191
197
185
173
172
179
184
180
177
187
196
199
190
185
185
189
190
192
190
189
183
183
188
197
201
195
191
191
203
213
213
201
188
189
187
184
181
179
187
195
187
193
193
185
179
182
187
187
186
189
191
185
175
172
182
189
182
172
172
185
195
196
188
182
177
175
176
185
194
196
189
183
188
193
191
183
178
188
201
209
200
184
181
190
200
194
181
174
183
198
196
195
186
174
176
185
190
193
197
204
200
191
179
184
198
201
190
178
181
192
200
198
192
187
181
178
180
188
198
203
200
199
192
184
171
167
175
190
197
192
184
184
191
200
199
192
183
186
196
202
203
195
183
176
180
186
186
185
192
208
214
205
196
194
198
202
199
192
192
198
202
203
198
192
190
193
197
195
188
189
202
210
203
183
166
171
190
201
198
186
184
195
204
202
189
181
187
204
213
205
200
193
183
181
187
190
187
183
191
202
209
205
195
187
183
185
187
188
190
195
203
205
200
193
191
199
202
189
174
174
193
212
212
196
186
190
202
206
201
191
194
202
204
195
184
181
191
203
207
198
197
187
183
190
199
196
192
188
189
188
190
189
184
177
174
173
172
169
174
186
198
202
197
191
191
194
192
183
174
176
190
203
209
208
205
202
200
199
200
202
204
200
194
192
192
193
192
191
191
194
197
186
184
191
202
207
202
194
184
178
177
178
183
185
189
184
174
167
167
180
191
196
195
196
195
195
191
191
194
196
191
188
192
199
204
202
197
197
199
201
200
196
191
191
195
198
195
189
189
200
200
196
186
184
191
202
203
195
185
180
181
182
184
187
194
193
186
178
176
180
187
192
196
200
200
195
193
199
209
207
192
177
173
181
196
206
209
203
194
190
193
196
193
188
188
194
198
200
200
203
202
201
190
177
177
187
195
195
188
184
186
186
184
179
182
186
188
186
186
186
185
190
195
199
198
194
190
194
200
202
192
179
173
182
199
217
221
207
189
181
190
197
196
185
179
187
196
202
203
201
198
201
193
180
177
181
191
193
187
184
186
186
185
177
173
175
180
184
186
187
186
188
187
191
193
193
189
185
186
189
192
193
195
198
208
213
209
196
187
185
195
199
196
186
182
187
189
191
194
195
186
188
190
189
189
192
194
195
187
181
184
188
194
189
182
177
180
182
184
188
190
189
186
183
186
190
189
184
184
188
193
196
200
203
205
198
187
182
187
195
202
201
198
194
190
190
183
182
185
189
183
180
188
192
195
196
198
197
190
185
190
196
204
203
194
187
183
182
183
188
194
193
186
182
180
187
191
192
193
198
195
191
189
192
197
191
183
181
188
196
202
198
199
200
197
191
186
185
188
189
183
183
188
192
191
191
193
195
195
195
199
203
206
202
195
187
183
182
184
187
191
190
182
180
186
191
195
199
204
210
207
196
187
190
198
202
196
189
188
190
189
192
194
197
196
191
187
189
193
197
183
190
192
190
182
178
181
189
196
199
200
198
196
192
187
184
183
185
188
184
182
177
178
183
192
199
196
195
197
208
213
207
196
190
197
203
201
195
192
187
180
180
184
194
196
193
188
190
197
203
184
192
196
193
186
182
185
190
193
194
193
189
183
183
185
188
195
196
193
187
180
176
180
184
192
194
190
184
183
192
202
203
195
186
182
188
194
199
200
195
184
179
184
194
200
197
192
193
198
201
184
188
193
196
199
202
202
197
188
186
187
187
185
185
190
198
207
205
197
191
186
186
183
184
184
185
182
179
177
185
194
195
187
176
173
181
192
204
208
205
195
191
193
198
199
195
193
196
198
194
184
183
187
194
202
207
205
197
192
187
190
194
194
194
196
202
207
205
197
194
193
190
184
183
185
189
191
191
190
194
197
196
188
182
185
192
201
204
206
206
205
203
201
197
191
188
191
197
200
195
182
182
185
190
191
189
187
187
195
199
199
198
194
191
193
196
196
196
196
197
195
189
183
184
195
204
206
203
202
203
201
195
191
195
202
202
200
200
203
206
206
200
195
189
186
184
189
195
201
204
183
183
185
187
182
175
171
180
195
202
200
191
180
176
176
181
187
194
197
197
194
187
184
192
205
210
205
200
201
206
203
194
190
194
200
195
189
192
198
204
200
189
185
190
193
192
191
195
200
205
188
186
184
185
184
177
173
176
185
189
189
181
169
162
163
174
186
197
198
196
187
184
185
195
205
205
196
190
195
202
204
192
183
184
190
187
184
188
197
202
193
183
184
193
203
203
198
199
201
199
194
190
185
185
185
184
177
172
169
178
187
191
184
175
167
172
182
190
196
192
185
181
181
189
197
198
190
184
187
195
197
189
182
186
191
191
187
186
195
202
195
185
183
192
201
205
209
213
211
201
194
192
190
189
187
183
177
169
168
179
194
206
206
196
184
177
175
179
188
193
192
186
183
187
195
199
194
184
184
185
186
187
192
199
205
202
188
182
190
200
199
190
184
188
197
203
207
214
215
208
185
188
193
193
189
185
181
179
180
188
198
200
198
192
191
184
180
179
188
197
201
200
199
202
203
200
192
183
180
180
184
188
196
201
204
198
184
176
183
197
199
194
190
195
201
201
193
191
200
206
181
184
189
191
191
190
191
191
190
189
187
183
179
182
191
197
197
192
191
194
200
204
211
209
202
194
184
178
179
182
188
192
194
192
190
184
177
178
184
194
197
194
196
205
210
201
184
174
182
196
186
186
187
189
188
192
194
191
187
181
177
178
179
185
195
202
207
204
196
189
192
201
207
206
198
189
183
181
182
187
189
191
188
185
183
185
190
193
198
194
191
190
195
203
204
197
187
180
184
197
199
200
195
187
185
185
188
186
183
180
182
186
189
194
196
200
207
206
200
189
185
191
199
200
196
193
195
196
193
191
187
184
184
187
193
204
211
210
201
191
187
190
194
193
188
186
190
194
199
205
207
209
199
185
179
179
184
186
185
189
192
193
190
188
186
191
197
203
200
191
185
186
192
197
198
200
201
203
196
191
187
186
187
193
204
216
219
209
195
187
191
200
204
193
180
184
196
207
205
200
209
203
191
181
176
179
186
192
195
197
195
191
182
176
175
177
186
194
195
190
186
187
191
194
197
199
198
196
189
189
193
196
198
200
205
210
207
196
188
189
204
217
216
200
183
190
207
215
205
188
205
193
182
178
178
182
191
198
200
200
200
196
189
175
169
173
182
188
187
187
190
196
196
194
196
193
190
187
186
188
194
196
198
198
198
195
190
185
185
192
204
214
214
206
198
200
212
213
199
182
194
185
184
184
183
187
191
195
197
201
209
213
207
189
178
177
184
188
186
187
193
201
204
200
195
191
188
187
187
188
186
183
188
195
197
193
185
184
185
186
189
194
199
204
206
206
208
208
200
196
186
188
191
193
194
189
187
186
187
197
211
219
213
199
187
186
190
190
188
186
191
197
198
194
189
187
188
190
189
182
176
176
187
200
203
193
186
186
186
184
180
179
189
200
205
208
208
205
204
208
185
191
196
197
195
187
182
180
183
191
199
202
199
196
192
193
195
192
186
185
188
191
189
182
178
184
194
199
197
187
181
181
192
201
201
192
187
187
190
194
192
190
191
195
204
211
210
202
193
196
187
194
197
196
193
186
182
184
186
189
186
184
184
186
192
195
195
189
183
181
187
196
194
185
179
184
200
211
211
200
195
192
194
193
189
190
191
196
201
209
210
206
198
196
203
213
209
192
174
175
188
196
199
198
192
187
189
196
197
194
187
185
183
182
182
183
185
188
182
177
183
200
210
206
197
194
201
209
211
203
198
198
197
192
186
189
197
206
208
211
212
210
202
199
205
213
209
188
172
172
185
193
199
202
198
195
196
202
205
201
197
193
192
185
180
177
185
190
186
178
180
194
213
219
212
203
199
198
195
193
197
203
206
198
188
187
195
205
206
202
198
197
199
201
205
210
211
202
193
188
184
191
198
203
200
193
191
197
203
202
197
193
196
198
199
196
192
191
190
189
187
188
197
204
206
205
198
192
187
188
196
206
208
201
188
180
183
191
194
190
186
186
190
194
198
204
212
218
213
201
192
194
198
203
197
186
181
185
195
197
193
189
197
212
224
219
201
191
192
200
201
194
189
190
194
198
195
190
188
192
196
201
202
200
194
188
184
184
187
186
185
183
188
192
194
199
207
218
215
204
198
198
198
199
193
183
179
183
190
193
189
188
199
214
221
216
199
192
191
199
203
201
196
195
197
197
194
190
191
193
193
192
193
201
204
204
201
197
194
190
188
186
191
195
200
199
201
205
207
208
192
194
193
190
188
186
188
188
188
186
186
191
198
199
200
196
196
195
191
187
187
192
202
209
208
201
194
193
194
192
189
190
197
206
209
206
204
206
207
201
194
192
195
200
201
199
197
201
208
214
176
179
179
181
185
193
197
195
186
181
186
194
198
195
189
190
197
198
190
178
173
185
203
212
212
202
195
196
197
195
196
199
210
211
207
197
198
205
209
205
200
195
198
199
196
193
194
202
211
214
175
178
178
181
187
196
201
196
187
184
190
196
197
195
195
201
202
197
187
179
177
187
196
201
199
195
193
196
200
206
209
213
214
211
202
196
198
204
206
200
195
195
197
196
190
185
189
199
207
206
192
190
187
185
187
193
196
196
192
192
195
195
191
189
197
204
203
192
185
184
192
194
192
188
182
182
185
193
203
209
215
215
208
201
197
196
202
205
201
195
191
193
195
193
187
184
187
190
195
195
199
193
191
187
183
185
190
198
202
203
199
194
186
182
190
199
199
193
188
192
196
196
190
182
179
179
184
193
202
206
206
204
201
197
191
192
200
203
200
192
188
189
193
193
190
189
189
188
187
191
188
191
192
187
180
180
193
211
217
209
202
197
193
190
192
198
198
198
196
196
196
195
194
192
191
186
186
196
204
204
196
196
199
196
190
189
195
201
199
191
188
191
193
194
194
195
194
190
185
190
185
192
194
190
184
189
202
214
216
207
200
198
204
201
199
197
199
200
199
195
192
193
196
197
193
187
186
196
205
207
200
199
200
198
194
191
196
198
196
191
190
193
193
191
193
200
202
199
191
191
201
195
183
178
180
187
189
187
179
177
187
198
204
204
205
206
205
198
187
185
187
192
188
183
181
183
187
189
191
191
193
195
193
188
183
183
188
195
194
188
179
173
174
181
192
201
202
200
201
201
189
194
196
196
194
189
188
185
178
173
175
186
201
211
213
209
206
199
190
185
185
189
186
183
182
183
187
190
194
196
199
199
196
193
188
185
187
185
182
184
184
187
184
179
181
189
197
203
203
205
177
188
196
199
197
191
189
188
182
175
170
172
184
194
199
200
200
198
194
190
192
196
196
192
186
185
188
194
203
213
217
214
207
198
194
190
189
185
177
173
180
185
184
176
172
181
195
205
204
198
179
183
186
184
187
193
194
191
186
179
177
174
172
173
178
188
197
201
198
194
194
197
197
197
194
191
194
199
209
220
227
223
211
200
196
199
201
192
180
170
171
177
184
181
176
181
193
204
203
195
188
186
186
180
186
196
194
188
178
177
183
189
181
170
172
187
197
201
198
196
195
197
194
190
189
187
189
193
196
204
207
207
202
197
196
200
204
198
190
180
175
180
186
190
187
185
188
192
198
193
189
191
194
192
186
188
185
175
166
170
184
195
192
182
183
191
194
194
192
197
202
200
190
181
177
178
181
182
184
186
183
184
188
190
192
193
193
197
198
196
190
182
187
196
202
193
182
176
185
191
184
189
192
189
180
178
178
175
172
175
186
194
194
192
194
196
188
178
179
194
205
204
193
185
180
181
183
187
191
193
188
186
189
189
186
181
184
194
206
209
196
182
185
200
209
199
178
166
175
190
186
185
181
172
173
179
184
186
186
188
190
194
196
196
198
195
186
175
175
186
196
197
192
189
187
191
196
203
206
205
205
203
200
191
179
172
178
195
209
210
202
195
197
203
204
192
181
178
189
199
197
193
179
170
175
184
189
191
190
198
202
203
198
195
193
190
189
187
183
182
184
187
191
189
188
193
198
204
203
203
207
209
205
193
179
175
178
189
199
208
212
214
214
205
194
183
186
199
210
207
209
202
186
178
181
189
188
186
188
197
205
204
194
185
184
187
191
193
193
188
188
191
196
194
191
190
187
185
182
186
196
204
202
197
192
189
184
187
194
203
210
213
208
199
192
191
197
205
209
202
207
198
188
188
192
192
188
183
184
189
192
189
181
178
182
189
194
193
191
192
195
198
200
201
199
192
182
176
177
184
192
195
198
200
203
197
191
189
193
198
200
193
190
191
196
202
201
196
193
193
194
191
186
188
196
205
201
193
185
180
176
175
176
181
191
199
199
194
189
187
187
190
192
197
197
195
193
193
197
200
199
196
195
196
200
201
199
198
196
192
189
182
181
188
195
201
198
189
184
192
191
190
186
183
193
206
212
205
189
180
177
178
181
185
192
199
200
195
188
184
184
189
189
188
185
187
194
204
212
213
209
200
195
192
197
205
213
211
199
186
186
189
193
192
191
193
191
186
186
196
191
195
189
178
180
192
204
202
190
182
181
186
188
187
188
193
195
195
186
180
185
190
192
187
180
179
186
194
201
207
211
211
200
192
195
208
221
216
199
187
188
197
199
199
194
189
184
181
186
199
194
198
191
181
173
179
190
194
187
178
179
185
191
190
187
189
189
185
179
180
184
192
195
193
188
187
186
183
184
197
211
215
205
196
193
199
207
205
198
193
195
197
198
198
196
192
182
177
183
199
197
199
195
187
179
181
191
197
188
175
170
184
196
202
198
189
184
178
177
182
190
198
199
198
195
195
191
185
184
192
203
206
200
193
189
186
188
194
201
205
203
197
192
191
192
192
188
184
187
198
202
201
198
192
190
193
202
209
198
184
179
190
203
207
199
188
183
180
182
189
202
209
206
196
187
186
191
194
198
197
196
192
190
190
191
188
190
195
204
211
208
198
194
190
189
194
196
200
200
198
203
202
199
195
194
196
202
206
201
194
191
194
197
194
188
185
185
185
186
191
200
204
197
183
171
174
190
200
204
200
196
193
196
202
207
209
209
207
206
204
200
196
200
200
198
199
202
206
204
200
198
199
198
198
195
192
188
190
194
199
197
188
174
168
172
184
192
192
187
184
184
185
180
173
170
177
191
197
197
191
193
198
205
210
213
217
217
212
209
200
191
190
200
211
213
207
199
197
199
197
183
190
196
198
196
193
187
186
190
194
194
184
165
157
168
188
204
202
191
184
180
181
177
175
175
183
192
193
184
178
179
189
196
199
195
196
200
208
213
206
194
187
195
208
210
201
195
192
196
196
179
178
181
188
192
195
201
198
192
190
192
192
185
180
186
199
211
210
199
192
190
188
184
178
181
187
191
190
180
174
175
182
187
186
178
175
183
199
212
209
196
187
190
194
194
190
189
194
199
197
180
171
166
172
178
190
201
202
195
188
191
201
208
204
198
199
204
205
199
195
192
188
183
180
185
190
193
192
187
185
186
189
191
189
186
182
189
196
202
198
190
185
187
187
185
182
190
198
203
204
184
177
171
173
175
177
185
195
197
194
191
193
193
189
185
183
186
188
184
181
177
173
172
180
190
198
199
196
195
198
199
196
194
197
201
202
200
198
193
185
181
183
186
188
185
185
191
197
204
209
184
185
186
186
180
174
177
191
199
200
191
178
168
163
162
168
174
177
174
171
170
170
171
181
194
202
200
195
196
202
203
194
190
193
200
204
202
199
194
187
183
180
185
191
193
194
194
197
202
209
185
187
187
187
184
185
187
193
198
197
191
182
167
157
158
167
178
184
184
183
184
181
180
183
194
199
196
191
192
200
202
193
183
185
192
196
195
197
200
199
189
183
185
195
202
202
201
200
202
202
192
189
181
176
180
188
193
191
184
186
188
189
181
170
163
170
184
199
205
204
201
192
182
180
186
193
193
190
197
206
207
196
191
194
199
198
193
191
196
201
196
187
189
197
204
206
205
206
208
206
198
189
178
173
175
181
182
180
178
180
189
193
187
177
171
176
189
204
214
212
201
189
180
181
185
192
193
197
206
211
211
203
199
204
210
204
191
179
180
189
197
193
194
199
203
203
200
202
211
211
193
187
180
177
177
178
180
182
187
193
197
196
190
183
184
187
195
205
207
198
188
182
187
194
198
195
195
196
203
204
200
196
195
199
202
198
186
177
176
186
198
200
199
198
197
192
186
189
199
208
185
183
182
183
183
186
188
193
197
201
199
196
191
190
191
197
200
199
196
187
178
181
190
201
202
197
196
196
192
186
183
186
189
189
188
186
184
184
189
197
203
204
200
197
194
189
185
186
194
204
187
185
184
183
186
193
197
195
191
185
183
187
191
194
193
196
196
198
196
190
182
182
186
190
194
197
198
199
193
181
177
184
192
196
194
188
191
199
205
207
205
202
201
201
197
193
190
192
197
204
189
192
189
182
181
188
194
194
182
172
169
178
187
190
190
188
193
202
208
203
194
186
185
188
190
196
201
203
198
189
183
187
194
200
202
203
206
208
205
198
193
195
202
205
200
191
188
190
197
203
193
196
193
180
175
180
188
190
185
177
177
183
187
185
180
180
191
205
211
206
198
191
190
192
195
198
201
204
199
195
194
192
196
198
202
206
210
205
199
189
189
196
207
206
196
187
185
189
190
194
196
192
188
177
173
176
185
190
192
193
197
201
200
187
178
177
185
199
202
201
199
196
195
195
196
198
197
196
194
197
199
199
197
195
195
200
203
203
198
193
196
205
211
204
192
189
195
199
194
187
195
183
177
175
175
178
188
193
196
198
207
212
212
197
183
177
180
187
193
199
202
201
197
192
191
190
189
191
196
200
202
199
195
194
196
203
209
211
208
200
202
206
206
199
193
196
206
211
204
196
193
181
177
178
181
184
191
197
198
196
200
205
209
202
191
183
179
181
187
197
205
206
198
191
188
187
186
189
197
203
201
194
190
195
204
212
220
221
211
203
197
194
195
196
195
200
204
205
207
210
192
187
191
192
189
187
190
196
193
188
186
191
198
200
197
190
183
180
185
193
200
200
195
191
190
194
195
193
194
190
188
190
193
202
207
207
207
209
209
204
197
189
187
192
196
197
194
191
197
207
195
199
200
197
191
185
183
185
186
183
181
184
192
199
198
191
183
178
179
181
187
192
189
188
191
199
207
203
192
183
182
191
203
209
205
192
185
187
195
202
202
194
189
193
196
197
193
182
179
188
200
200
196
193
187
182
180
181
181
180
181
185
194
198
196
190
182
177
173
177
183
192
193
187
183
190
201
208
205
194
189
193
202
203
198
190
184
184
191
196
197
197
195
198
200
202
197
183
172
172
200
194
185
181
184
185
185
185
184
184
184
188
193
195
193
189
184
180
172
170
179
196
205
198
184
178
188
205
211
206
195
190
185
183
184
190
200
204
198
191
186
192
197
202
208
213
207
195
177
171
188
183
179
181
189
195
198
197
193
191
189
189
188
185
187
189
188
183
175
171
179
195
210
207
192
181
185
199
207
203
196
189
181
175
177
189
205
212
205
191
186
188
196
202
207
212
212
208
193
181
171
169
177
185
193
195
195
197
201
201
197
191
185
185
184
184
183
183
186
190
191
191
194
194
195
198
200
201
198
195
195
195
192
189
187
189
192
198
198
198
198
197
196
194
195
201
209
208
199
191
173
173
182
194
193
183
177
184
199
205
201
193
194
200
197
187
178
183
198
212
208
190
175
177
197
212
214
205
197
195
197
199
200
200
199
192
187
186
192
198
201
198
196
196
197
198
197
200
197
195
190
192
197
200
193
176
166
174
192
201
198
196
203
214
211
194
182
188
206
218
209
189
175
183
204
218
214
204
197
194
195
193
191
194
196
198
197
199
198
195
191
188
195
203
205
202
193
188
189
199
195
195
195
198
194
186
181
181
188
189
189
194
201
210
207
196
187
190
200
203
197
189
188
198
210
213
208
201
195
190
188
188
187
189
189
194
206
217
213
200
186
185
194
203
208
202
192
186
190
203
182
182
184
187
193
197
196
186
183
181
185
191
194
195
194
191
188
188
188
189
190
192
198
202
204
200
196
192
188
187
187
193
196
193
189
190
205
219
220
203
189
190
197
202
201
197
195
200
204
208
180
179
180
185
191
194
192
184
173
174
184
191
192
190
189
190
190
183
182
189
195
201
200
196
190
186
182
182
187
193
200
205
203
195
191
195
204
212
209
198
191
195
203
205
201
197
199
209
215
211
192
190
191
190
190
188
183
181
175
177
183
190
192
190
192
194
193
189
187
192
198
199
194
189
185
182
180
183
191
203
212
211
200
194
191
197
203
206
200
194
193
199
209
215
213
206
204
208
213
210
197
196
197
196
191
188
189
191
188
183
183
189
192
192
193
196
196
196
197
196
194
192
191
195
196
194
191
195
200
203
203
200
194
190
188
193
200
203
202
197
198
204
211
215
216
211
205
199
198
201
190
194
198
197
189
189
196
201
197
186
182
189
196
198
193
193
196
200
201
196
189
188
193
202
206
203
200
202
202
200
191
184
185
186
186
189
196
201
201
200
202
207
208
209
206
204
198
187
182
186
183
190
190
186
183
186
195
197
193
186
185
194
202
200
194
192
194
198
197
195
191
191
196
201
204
197
194
196
199
197
188
184
185
188
187
187
192
198
201
202
205
207
202
192
190
196
197
190
180
177
201
195
184
179
181
186
189
189
189
186
186
182
181
183
189
196
198
194
189
185
183
180
177
177
183
188
191
195
198
202
202
195
181
171
168
172
181
188
189
184
176
171
177
184
196
203
200
194
188
188
197
202
201
194
183
179
183
187
185
180
173
174
185
193
195
197
198
197
194
189
187
183
177
172
173
181
189
200
213
218
215
203
190
183
179
178
179
182
181
183
185
185
185
185
190
192
189
185
184
189
180
194
200
195
180
173
178
186
185
177
171
174
185
193
195
198
202
202
199
191
188
187
186
184
183
186
196
208
218
223
220
212
204
198
195
194
191
188
186
186
189
190
187
185
183
185
184
180
181
190
174
184
187
183
179
179
189
199
197
187
178
177
182
189
193
199
204
206
199
188
182
182
185
192
195
196
198
202
207
210
210
209
204
199
200
204
207
204
193
182
178
178
185
186
188
192
191
188
187
195
177
182
183
184
185
195
203
205
199
190
185
181
181
186
192
198
201
202
200
193
186
180
182
187
189
189
188
188
191
192
191
194
193
192
194
200
208
206
194
178
169
174
185
197
204
203
197
196
197
197
184
188
191
196
198
199
199
197
195
188
187
187
188
189
194
197
196
195
201
209
207
195
184
182
181
181
180
181
184
187
191
193
193
190
186
188
195
198
194
182
173
175
186
201
210
204
194
190
193
194
186
191
197
199
197
193
188
185
184
184
187
191
194
196
198
196
194
191
198
207
212
206
193
188
188
190
191
189
189
194
199
203
204
196
187
182
187
195
198
194
186
180
186
199
206
199
188
180
185
190
189
189
192
192
195
194
193
189
181
177
182
191
198
197
194
193
193
190
186
184
187
189
192
189
192
199
204
203
197
193
194
201
205
202
196
187
187
187
195
196
193
187
186
191
196
192
185
180
184
191
191
188
185
188
196
208
208
197
183
176
181
192
200
198
191
188
190
190
182
167
163
172
184
189
188
188
194
195
193
185
181
182
190
199
200
192
181
174
183
194
198
194
192
193
193
191
185
187
191
199
190
189
185
187
196
205
201
189
180
178
189
197
202
199
195
191
193
193
186
177
172
178
193
195
187
174
171
177
186
186
179
172
176
191
202
192
176
170
179
192
198
196
195
195
198
196
194
194
195
199
186
187
184
182
182
184
185
181
179
181
190
197
198
198
200
203
203
203
201
197
190
192
199
199
190
177
171
180
195
199
192
177
176
188
198
192
179
173
180
189
193
191
192
198
200
200
197
194
195
194
183
185
179
169
169
178
186
190
184
181
183
187
194
197
199
203
205
206
210
207
197
191
190
189
188
188
194
206
214
211
201
191
190
192
195
192
186
185
183
183
184
187
192
196
195
191
189
190
192
193
182
184
176
166
170
186
202
203
191
180
180
188
197
199
196
194
198
203
202
199
195
192
186
179
177
187
205
218
215
206
199
203
206
203
196
192
195
194
188
180
181
188
194
195
191
183
178
177
182
193
182
185
181
178
179
193
203
203
191
181
180
190
199
202
199
197
196
194
188
185
190
195
193
182
176
184
196
200
196
190
196
208
214
205
195
191
197
200
195
185
187
192
198
199
194
188
179
173
180
192
184
188
189
185
184
188
190
192
188
179
178
186
195
201
203
207
205
196
180
177
183
192
193
191
187
186
187
183
179
183
195
209
207
196
185
186
194
202
204
200
196
195
198
202
204
198
187
179
185
197
189
195
194
188
180
181
188
192
190
181
178
182
190
197
202
206
207
198
187
180
180
188
193
191
189
188
187
184
183
186
195
199
194
186
181
183
192
202
205
205
200
196
197
199
200
200
200
199
200
202
199
200
194
186
182
187
199
205
199
189
183
188
195
194
191
189
194
197
192
188
189
194
196
188
176
174
183
192
193
189
188
189
188
188
185
191
197
202
203
197
196
195
197
194
193
199
208
213
208
199
198
197
191
188
191
200
208
206
198
189
189
192
196
192
183
184
185
187
187
187
191
201
199
185
167
164
180
193
191
182
179
188
195
197
197
200
206
206
202
193
189
194
199
200
197
201
210
212
204
191
191
191
191
194
202
206
203
194
188
188
190
185
182
180
181
186
188
184
178
181
191
200
198
184
170
169
184
190
185
173
174
186
197
199
197
197
204
208
203
196
189
191
200
209
212
209
206
201
195
191
185
191
197
202
198
195
189
187
188
191
192
182
168
165
176
188
192
186
178
183
194
198
194
185
182
186
192
193
186
175
170
176
187
193
191
188
191
197
206
203
193
187
195
205
208
203
195
193
195
196
182
190
195
193
181
177
183
190
194
193
193
190
182
176
176
185
191
190
190
194
198
196
189
184
186
193
197
197
190
179
171
174
185
195
192
184
183
193
203
203
192
182
183
189
190
186
185
189
197
202
180
180
183
177
167
166
179
192
195
188
187
192
195
189
180
181
186
192
197
198
197
193
185
184
189
197
199
196
188
179
177
185
195
204
203
194
190
195
196
189
180
178
183
184
179
177
180
189
197
202
177
176
181
177
170
170
181
191
191
181
174
178
184
186
179
176
178
185
189
188
186
184
182
184
190
197
199
195
184
180
183
191
201
205
203
201
198
195
188
177
175
181
188
187
184
184
192
195
198
202
177
180
187
190
187
183
186
190
189
182
172
170
170
173
176
176
177
177
178
179
182
181
180
182
190
197
200
196
190
189
190
194
195
195
192
194
197
199
192
186
183
186
191
191
192
198
202
202
200
203
179
186
191
192
190
190
192
193
192
187
183
179
174
174
176
180
183
184
184
184
184
183
177
175
183
195
201
201
202
202
202
198
194
191
189
191
198
205
210
205
195
190
191
193
196
199
203
204
205
208
185
189
189
187
186
191
197
201
197
189
185
184
180
176
176
183
192
199
200
199
194
186
177
173
181
192
198
201
204
209
209
206
200
196
198
197
201
205
212
211
200
191
194
198
199
195
192
198
206
212
190
187
182
179
181
187
195
200
197
191
186
183
178
172
175
186
202
214
213
202
193
185
182
182
188
192
194
191
195
203
208
206
201
199
202
205
203
201
199
201
199
200
200
200
197
188
183
188
201
210
193
184
176
173
176
182
189
192
193
192
190
188
183
177
178
190
209
217
212
195
182
183
187
193
195
193
190
189
188
192
196
197
193
189
190
196
199
198
195
196
203
206
202
196
187
182
182
188
198
205
191
184
176
173
177
183
187
184
186
189
195
196
192
187
187
193
200
204
199
188
177
174
181
189
197
197
196
193
187
182
183
189
190
187
185
188
196
200
202
204
208
204
199
188
179
184
190
196
197
202
188
185
181
178
180
186
191
187
181
183
186
191
194
191
190
185
188
192
197
193
182
174
173
182
193
200
203
199
192
182
182
189
198
201
195
193
196
203
206
208
206
203
199
193
192
195
199
198
196
197
184
189
191
185
181
186
195
195
189
184
181
183
185
186
183
183
187
197
206
207
196
188
184
188
195
199
200
200
198
195
196
200
202
203
198
194
193
198
200
201
200
200
201
207
208
203
193
185
186
191
183
193
196
193
187
186
192
197
197
191
186
185
185
182
181
185
197
209
215
210
205
199
199
199
197
197
196
196
200
205
207
203
199
193
190
186
187
192
195
194
194
196
204
211
212
199
187
178
179
188
181
188
194
196
196
191
191
192
193
194
195
200
198
188
185
188
198
209
211
207
204
200
199
197
195
194
193
195
199
203
203
199
195
191
190
188
191
194
195
194
194
196
200
201
200
195
193
193
193
194
177
176
182
196
200
197
192
188
188
191
198
205
204
198
194
192
193
196
201
203
203
196
189
187
188
188
188
193
200
203
200
193
187
190
198
205
211
212
208
201
198
196
197
195
195
197
203
207
204
202
177
172
181
193
196
194
193
194
194
192
192
192
197
201
203
197
190
187
192
199
201
196
187
185
185
186
185
190
198
207
206
195
186
190
203
215
223
223
216
212
207
204
200
197
197
202
203
200
199
202
184
186
191
193
187
186
192
202
203
194
181
182
191
199
202
197
188
185
187
193
197
195
193
193
198
201
196
191
191
201
208
206
198
192
198
202
206
208
212
216
218
213
204
199
199
199
194
185
184
193
197
197
197
192
184
183
192
204
207
198
189
188
192
195
191
187
184
184
186
189
192
195
195
199
208
213
206
192
179
182
194
208
210
206
198
189
184
186
197
210
215
211
203
200
198
193
188
184
188
197
203
196
187
184
185
188
196
201
202
199
198
198
197
193
186
179
180
184
186
187
190
194
196
197
201
203
200
189
176
172
179
192
203
206
200
191
186
185
189
193
196
197
200
200
195
189
189
197
207
211
203
187
177
178
188
198
200
196
192
194
195
193
194
195
197
194
191
188
187
187
189
194
198
196
191
184
184
187
186
180
177
177
181
185
189
194
202
204
196
183
177
186
196
199
194
190
197
207
215
212
193
179
173
179
192
200
200
193
185
183
184
184
185
195
207
211
203
193
187
188
189
192
198
198
193
185
185
194
199
195
187
181
175
173
179
194
209
215
202
187
180
187
195
196
191
190
199
206
204
196
177
171
176
187
194
198
194
189
186
186
184
183
183
187
194
195
193
192
193
195
191
190
191
195
202
204
204
206
204
201
196
192
189
189
195
204
208
206
200
195
196
198
199
195
192
188
188
188
186
183
171
172
182
194
194
184
179
185
197
201
199
196
192
187
179
172
176
191
204
205
193
182
177
189
207
217
215
207
200
198
199
198
194
198
203
209
207
204
199
199
201
203
204
206
200
191
182
177
182
185
187
188
194
197
191
176
171
184
201
212
210
206
203
196
185
171
175
192
208
207
192
177
174
188
206
215
208
198
194
196
198
194
187
184
190
198
206
210
206
199
194
199
208
218
217
203
187
178
182
192
199
197
197
198
194
187
182
188
199
203
203
200
202
205
197
187
185
191
199
203
195
187
181
185
195
202
197
193
190
192
196
194
187
179
176
184
203
216
215
200
189
193
205
216
215
207
197
190
187
192
200
199
199
201
199
197
194
190
189
189
190
191
194
197
201
195
185
183
187
203
210
203
189
182
183
190
193
190
188
189
195
201
200
191
182
186
203
215
212
197
189
194
200
202
201
201
205
205
200
196
197
197
200
202
199
191
185
184
183
186
187
190
191
192
192
189
184
180
188
206
216
209
193
182
183
188
190
186
184
187
198
204
202
195
192
195
205
209
201
192
190
197
202
201
198
201
208
215
217
211
195
196
200
202
196
185
179
183
188
191
193
194
194
193
190
187
187
189
198
206
207
199
192
189
194
193
189
184
183
188
195
199
198
195
196
202
206
206
198
193
192
201
208
212
210
208
207
212
220
219
196
196
197
198
194
189
187
187
190
192
192
195
198
196
191
189
193
203
207
200
192
186
191
199
206
200
194
191
188
189
190
191
194
196
198
201
205
205
202
200
202
207
212
214
217
213
203
197
196
202
191
197
197
197
195
192
190
186
180
177
183
194
200
196
189
186
194
203
207
198
186
183
194
203
206
201
196
198
198
191
186
186
192
197
198
199
201
201
203
204
207
209
209
209
210
206
195
181
174
185
185
195
198
195
191
184
179
173
171
176
185
197
202
195
187
182
190
198
201
197
195
194
197
202
202
200
195
195
194
190
188
186
192
196
195
194
197
199
205
209
211
209
204
197
197
197
192
183
179
185
195
192
186
184
185
185
186
191
200
199
188
173
167
175
187
195
194
193
193
195
195
188
186
186
194
197
197
196
198
199
198
191
182
179
178
183
187
186
184
180
179
182
186
193
199
201
198
193
191
196
201
202
197
192
183
180
183
191
197
194
184
174
172
181
186
192
192
193
197
198
198
196
188
180
180
183
194
206
217
219
209
192
183
184
192
193
190
186
182
183
183
183
186
190
196
198
189
182
182
193
193
195
197
190
178
173
179
189
194
191
187
186
187
189
192
196
201
199
195
191
195
195
189
180
175
183
196
211
220
217
205
191
187
197
207
208
203
195
192
193
195
192
189
190
194
195
184
172
173
189
179
184
187
186
179
179
185
193
197
195
192
191
192
193
195
199
198
194
188
184
184
184
183
184
184
189
196
204
207
198
187
180
184
195
206
210
208
202
197
195
195
192
189
190
195
199
195
183
178
192
170
173
182
189
194
194
198
204
208
201
191
182
183
188
193
190
181
178
184
189
185
179
178
185
191
190
189
192
194
189
179
179
183
191
194
199
202
202
195
186
183
183
186
189
196
202
200
193
190
197
174
176
186
199
203
202
204
206
209
203
191
180
177
183
188
185
175
174
185
197
194
184
180
186
190
188
183
185
191
195
192
195
195
193
191
190
193
195
191
184
181
181
186
189
196
200
200
197
195
196
187
191
198
203
203
200
198
199
205
201
192
185
183
185
189
190
187
185
188
193
193
188
184
186
187
187
184
184
186
195
202
209
206
199
192
191
196
195
194
184
183
182
186
190
197
201
201
198
193
190
195
198
199
198
196
196
195
194
192
188
189
190
193
190
188
192
196
194
186
180
179
183
188
186
185
188
192
190
184
186
192
199
200
198
199
199
198
194
188
182
181
181
185
190
199
201
199
191
184
186
191
192
189
191
194
196
197
190
180
172
179
189
197
192
186
186
191
191
183
172
173
183
192
189
185
186
191
194
189
181
172
173
182
194
201
201
191
182
178
178
178
177
181
190
198
197
189
179
181
189
183
185
187
188
193
198
195
186
175
170
177
188
194
191
184
179
179
182
184
181
186
193
198
195
185
177
183
194
201
193
174
162
169
189
200
193
179
173
178
182
181
177
179
190
196
191
184
177
184
192
181
187
186
184
185
188
189
185
180
175
179
186
193
190
183
177
178
186
197
202
201
198
198
194
183
175
180
199
213
208
186
167
168
184
192
186
175
172
179
185
186
185
188
195
194
186
181
183
190
193
184
190
184
173
165
173
188
195
189
181
180
186
193
192
183
176
180
194
209
214
207
197
192
186
180
180
193
209
216
205
185
170
173
184
190
186
179
176
178
182
187
196
205
206
194
184
182
188
192
189
185
187
180
167
162
173
192
200
192
183
181
190
200
198
186
178
179
190
202
205
202
198
193
184
178
184
203
213
204
185
172
176
187
193
192
185
182
181
177
175
184
199
212
208
195
184
184
189
194
189
182
182
182
180
180
186
191
195
192
185
186
193
205
205
197
186
181
179
182
186
196
200
195
185
179
184
196
198
187
170
168
184
202
205
195
185
183
186
186
182
184
194
204
203
193
185
188
191
196
195
179
182
189
197
198
192
189
191
191
192
191
193
198
202
202
199
193
183
178
179
187
192
190
185
179
183
187
185
177
173
178
189
202
201
192
185
186
195
198
194
189
190
194
196
192
189
190
196
202
205
184
187
192
197
197
191
186
186
189
191
190
189
189
190
194
199
201
198
188
181
179
177
176
175
177
181
187
185
183
181
180
187
191
189
185
184
187
195
198
195
190
191
194
195
195
196
202
207
208
201
189
189
184
181
182
185
185
183
180
181
185
188
189
185
183
186
199
204
199
185
175
175
176
174
172
177
188
194
191
182
179
184
186
184
181
182
185
186
185
183
186
192
197
196
196
200
213
214
202
186
184
179
171
167
173
184
189
185
180
177
185
192
194
189
182
184
192
199
195
184
176
181
189
187
181
183
190
194
186
174
176
186
194
189
182
179
183
185
181
176
180
189
194
193
194
200
212
209
194
179
177
177
173
174
180
188
192
190
187
188
191
194
195
194
192
189
188
184
184
182
184
191
196
197
193
187
188
188
183
177
179
188
197
191
185
181
183
186
184
180
181
183
187
189
192
197
203
201
194
190
184
189
194
196
192
190
191
194
196
198
198
193
188
189
193
191
180
170
173
183
192
192
192
190
192
191
188
189
193
192
189
186
188
191
190
186
185
188
190
189
185
183
184
189
193
196
194
192
196
202
185
200
209
205
195
188
188
194
198
197
193
188
181
181
184
182
176
167
173
185
195
191
182
181
188
193
194
198
201
200
190
184
185
194
200
198
192
193
200
199
193
186
186
189
190
186
184
187
194
202
180
190
203
203
191
185
187
193
193
187
181
180
182
180
181
178
176
177
184
192
197
193
186
186
194
203
204
199
192
185
183
186
196
205
206
202
199
198
203
201
196
193
191
188
184
179
181
185
187
188
169
179
190
195
190
186
189
192
188
178
173
177
185
188
183
180
180
187
194
199
201
203
201
200
203
206
205
197
180
171
175
189
200
204
197
195
196
194
192
189
191
196
194
188
182
185
193
194
186
181
169
176
187
192
191
189
188
187
181
174
172
179
191
198
198
190
184
189
197
202
204
202
199
197
196
197
200
195
187
180
183
194
200
197
187
182
185
191
189
186
189
195
195
188
182
188
202
203
195
190
173
180
189
194
193
190
186
181
178
176
176
181
192
201
202
194
187
186
192
198
196
190
181
180
183
189
197
200
201
202
201
203
200
192
181
176
185
198
205
201
194
193
193
189
181
182
191
199
202
206
174
180
189
193
191
190
190
191
191
186
183
183
188
196
198
194
189
187
186
187
187
183
180
184
190
197
200
196
195
200
202
204
199
191
183
185
195
209
217
210
197
189
190
194
189
182
180
190
202
211
176
180
184
188
187
189
194
202
201
195
187
183
181
181
184
189
193
192
188
183
183
188
195
203
207
207
197
180
172
180
193
202
197
188
183
191
202
209
211
203
193
188
191
199
199
190
182
188
200
208
184
181
179
181
184
187
193
195
193
190
185
183
179
176
178
187
195
195
190
184
184
191
199
202
202
198
189
174
164
171
188
202
196
184
179
186
198
205
198
193
191
192
194
196
194
190
188
191
197
201
191
187
183
181
184
190
192
183
175
173
180
185
182
177
178
183
189
194
193
191
189
189
187
186
186
188
189
183
177
179
187
197
196
188
181
186
197
201
198
193
196
200
198
193
187
186
188
192
193
197
192
194
191
187
189
196
197
187
178
177
183
186
184
179
179
182
187
190
193
193
192
188
184
183
186
193
196
196
192
190
191
191
194
192
193
195
198
199
198
200
201
206
198
192
192
194
195
193
192
191
190
196
197
194
192
197
203
204
199
196
191
187
183
181
182
187
192
191
194
193
193
191
191
191
194
196
198
200
200
200
197
193
190
191
195
196
198
195
196
203
206
203
195
196
205
208
204
196
190
189
188
194
200
201
199
198
201
207
208
203
194
186
181
180
185
191
198
200
195
192
193
197
200
199
195
193
191
196
202
204
202
194
186
186
189
191
192
191
194
200
203
199
192
196
209
214
207
196
192
193
182
186
198
206
208
201
195
191
191
190
190
187
183
180
184
191
197
199
196
192
192
196
198
196
194
190
189
194
198
198
192
185
184
189
194
196
193
194
194
196
196
196
193
195
202
202
198
194
193
198
176
183
199
212
215
205
192
181
180
186
191
191
189
186
187
191
192
191
191
190
188
186
185
188
192
191
189
192
194
190
181
172
177
190
203
206
202
196
192
190
192
196
199
201
200
197
197
196
200
202
179
186
201
212
211
203
192
187
187
190
192
194
194
195
198
195
192
188
186
185
183
178
178
185
194
197
193
192
192
191
184
176
176
187
199
206
201
188
182
189
198
206
208
206
207
207
205
203
202
201
183
189
198
199
193
189
193
198
198
192
188
190
193
196
199
199
196
190
186
181
180
180
180
186
196
202
201
194
191
196
199
196
187
185
190
193
190
183
183
193
204
208
206
205
208
212
209
203
201
200
187
188
189
185
183
186
196
203
201
193
185
187
189
185
187
191
196
198
191
187
183
184
183
188
197
205
204
194
187
190
196
200
195
189
189
189
191
191
195
201
203
201
202
203
204
199
195
199
205
209
189
184
178
179
185
191
199
203
199
194
191
188
183
179
178
181
189
195
195
191
188
185
183
190
199
204
199
186
175
173
177
184
190
192
198
200
202
205
207
201
192
191
199
203
198
186
185
201
221
226
189
181
175
179
189
196
195
192
193
195
194
188
182
182
187
188
186
186
189
192
189
183
182
191
201
202
192
182
173
170
169
175
183
190
196
199
207
213
207
192
183
187
199
203
194
184
189
206
223
224
189
181
178
185
193
196
188
181
183
187
187
184
185
197
209
208
194
184
186
192
187
181
184
195
204
203
193
187
184
182
182
188
191
192
190
194
200
204
199
189
188
194
201
199
192
186
192
204
209
201
189
185
190
195
198
199
189
183
182
182
184
186
194
205
213
211
200
195
196
193
184
179
187
199
208
206
198
194
194
194
196
200
202
200
199
197
200
202
198
195
198
202
203
199
193
188
189
191
193
186
190
190
194
198
198
196
193
196
199
198
196
199
200
197
190
187
194
203
205
194
179
176
186
200
205
200
194
191
191
197
200
202
200
198
201
205
208
206
202
201
201
201
201
202
200
191
185
185
194
198
191
191
191
191
190
190
192
200
208
212
210
208
200
186
172
170
185
199
200
186
178
181
188
194
195
188
184
183
187
195
200
199
193
187
190
199
208
214
208
199
192
189
196
202
203
199
190
188
196
206
194
191
187
186
188
190
192
196
199
201
200
200
196
189
183
185
189
190
185
183
187
194
192
187
184
184
184
183
185
192
199
204
202
195
188
188
198
208
204
194
187
189
195
198
202
203
204
198
193
192
195
195
194
197
196
192
189
186
181
178
182
188
194
198
202
204
196
186
177
187
201
204
193
184
186
194
195
191
186
189
201
214
217
208
195
187
192
198
197
191
190
197
201
195
192
199
209
207
190
182
196
199
211
212
202
188
182
182
184
185
186
188
192
196
202
200
191
183
185
198
207
200
189
185
193
202
201
193
189
194
205
215
214
206
196
193
199
199
195
192
195
206
204
195
189
195
207
213
203
194
197
200
211
212
200
185
179
185
196
203
202
196
193
193
191
185
182
184
195
202
200
190
185
188
195
201
197
193
193
196
202
204
199
196
197
201
207
206
198
194
196
202
202
193
192
196
202
210
208
207
196
196
195
195
191
186
182
187
199
206
204
201
198
193
185
178
184
194
204
202
193
185
189
196
197
194
195
197
199
196
193
194
195
198
200
205
206
204
198
193
193
191
187
189
196
202
202
195
195
197
193
195
192
189
190
186
182
183
186
195
202
204
201
192
179
175
186
203
210
203
193
191
197
202
200
195
197
199
199
194
187
188
197
203
203
201
198
197
196
195
192
185
179
185
198
204
194
181
175
186
188
199
203
202
194
184
178
179
186
194
204
208
203
192
179
175
187
202
209
206
202
200
199
202
205
205
199
197
196
192
188
189
192
196
196
194
193
197
201
200
196
188
186
192
199
197
184
176
179
196
194
190
190
190
184
175
173
183
195
196
188
178
179
186
196
197
194
191
195
200
201
195
191
193
196
197
193
191
188
186
188
188
190
192
193
197
197
195
187
181
182
181
180
174
176
184
193
195
195
197
197
189
191
193
193
186
184
188
195
196
189
180
177
181
189
195
191
190
192
195
199
202
200
195
193
192
190
193
196
198
191
184
186
196
207
208
202
189
181
181
184
185
186
188
191
194
192
192
191
194
194
188
189
191
194
192
189
189
191
192
190
187
184
184
190
196
195
187
179
183
195
201
197
188
181
183
188
198
202
200
190
182
184
198
211
209
196
183
180
184
190
192
190
190
194
197
196
192
190
191
190
184
187
188
190
189
188
189
190
189
189
189
188
188
193
195
187
175
173
181
193
195
186
179
175
180
189
201
207
199
186
178
184
195
201
198
187
181
181
188
196
200
193
187
187
195
196
193
188
188
183
179
183
189
190
186
187
188
190
190
188
185
184
187
190
184
172
167
174
187
193
189
183
181
180
181
188
200
205
197
185
180
186
193
197
191
186
183
184
187
194
196
190
178
175
181
188
188
187
191
182
179
182
190
193
196
193
190
192
192
188
183
182
184
185
180
171
170
179
187
188
181
182
187
188
184
185
194
201
196
188
186
192
195
197
194
194
190
189
187
190
191
186
178
175
182
189
190
188
194
191
189
186
189
194
195
192
190
192
194
192
189
185
186
185
183
181
181
182
182
180
180
184
186
185
185
185
186
192
194
194
195
193
193
196
198
204
200
194
189
190
189
187
182
187
197
202
198
189
189
197
197
188
183
179
180
177
182
188
192
195
194
192
189
185
188
189
188
184
179
183
188
189
185
182
183
186
184
184
189
196
199
191
182
182
195
206
205
195
187
185
188
190
194
200
208
209
201
187
185
195
195
188
180
172
168
172
177
181
189
192
190
189
185
183
185
188
185
183
187
197
206
202
188
181
181
188
190
188
189
195
198
194
182
178
186
198
200
193
182
175
178
189
197
203
204
199
192
185
185
188
191
189
185
179
175
176
181
183
186
185
182
179
177
175
173
175
178
184
195
210
216
207
192
180
178
186
194
198
195
194
197
199
194
188
186
189
195
195
184
174
172
181
194
200
195
188
186
186
190
187
190
190
187
185
186
191
194
193
186
180
179
177
174
167
165
169
177
189
200
209
209
201
191
181
180
187
197
201
198
191
188
194
198
197
193
190
194
197
195
186
177
183
193
197
194
190
188
189
189
188
189
186
181
177
182
194
199
196
186
182
182
184
178
171
167
171
183
195
199
199
197
196
193
189
186
192
197
199
191
181
176
182
189
192
193
192
193
197
195
191
194
201
203
199
198
200
200
191
181
190
189
184
178
171
178
186
193
190
184
184
189
191
189
181
179
182
189
191
189
186
188
194
194
190
188
190
193
188
180
173
174
181
187
189
185
185
188
187
187
191
203
215
211
199
195
201
210
200
183
186
184
184
184
182
180
185
186
190
188
187
191
194
191
186
183
182
182
182
181
185
191
194
194
190
187
187
189
185
177
176
180
191
196
191
183
182
185
186
183
186
198
210
206
189
182
194
211
212
199
181
178
183
194
195
189
186
189
195
197
194
191
191
190
190
184
178
172
176
185
191
196
192
191
189
189
191
191
189
183
180
182
194
199
193
184
183
189
191
187
184
186
194
192
180
174
185
202
210
208
182
177
180
190
194
191
184
187
191
192
191
188
188
188
187
183
176
173
177
186
192
191
187
186
188
192
195
195
191
184
181
184
189
192
189
184
185
191
196
194
188
186
189
191
189
187
192
199
198
197
188
180
177
178
181
182
179
173
170
171
176
184
188
187
186
183
186
186
186
184
182
183
184
184
187
193
198
198
191
182
182
186
191
191
186
182
182
187
193
194
192
193
196
197
200
204
209
203
189
181
193
188
178
171
169
172
174
172
168
167
175
183
189
187
185
185
189
195
192
183
174
175
182
191
195
196
199
196
192
184
186
196
201
194
186
182
182
184
186
188
192
192
194
193
195
203
211
205
192
180
193
192
187
177
172
175
179
184
188
190
192
194
193
191
187
187
187
190
192
185
175
171
177
189
197
197
194
193
196
196
198
198
200
196
195
194
193
187
181
178
182
187
185
181
182
190
196
197
195
193
190
191
191
190
186
187
189
197
204
208
205
199
194
193
196
192
185
178
183
186
180
170
164
174
186
189
187
191
200
207
201
194
189
193
199
203
200
193
184
179
179
183
185
183
183
184
186
189
193
197
186
185
192
198
203
201
196
196
197
200
196
190
184
188
195
196
187
177
175
182
184
174
166
170
180
188
187
192
201
205
200
187
182
189
198
203
202
199
197
194
193
190
188
191
190
186
185
186
189
191
182
181
190
199
205
203
199
194
189
185
178
178
178
181
192
195
188
180
176
180
185
189
187
190
194
199
195
190
192
193
192
189
188
191
196
197
200
203
207
208
202
196
191
191
191
192
194
194
190
188
180
184
187
193
195
198
196
192
186
179
175
178
184
191
193
190
186
184
186
187
189
197
204
211
210
203
194
186
179
183
193
196
197
194
189
190
196
199
202
200
197
195
193
189
188
196
206
207
197
188
177
178
183
186
190
192
192
189
185
180
177
182
197
207
200
188
179
182
191
196
192
193
198
202
200
192
184
183
185
192
199
202
201
195
186
182
187
190
189
187
189
192
193
188
183
190
201
204
198
192
170
169
174
182
188
191
190
184
182
179
178
181
194
206
205
190
178
179
191
195
190
182
180
185
186
183
184
189
199
206
206
204
201
192
182
177
180
189
190
189
187
189
191
190
181
178
182
191
197
200
168
165
170
180
187
190
188
187
187
185
181
179
186
196
201
192
184
181
183
185
182
181
182
190
194
195
193
195
196
201
199
196
191
187
182
181
184
195
202
199
187
183
186
195
198
188
182
186
198
206
172
170
176
182
184
185
186
193
198
195
185
178
179
184
189
191
190
186
183
182
182
187
196
207
212
212
201
188
179
183
191
194
189
183
181
184
193
199
204
200
185
175
182
200
213
209
197
192
200
205
178
184
186
183
180
177
182
188
193
190
184
179
176
176
178
184
188
188
186
185
189
194
198
203
205
205
196
182
171
177
190
203
198
186
180
184
192
198
199
193
183
178
185
197
209
207
197
193
196
198
185
191
192
187
184
184
185
182
177
174
179
180
177
176
179
183
188
188
188
192
197
199
197
190
187
187
187
183
179
184
194
203
204
191
183
183
191
195
193
190
189
194
196
197
193
188
184
183
187
190
190
193
193
187
189
196
197
187
177
173
179
184
184
183
186
192
193
187
187
190
196
200
196
187
183
186
190
194
194
192
193
194
194
192
192
193
194
193
190
194
200
208
204
195
191
187
184
184
188
189
189
190
187
185
191
202
209
201
191
185
184
187
188
189
192
195
194
184
178
180
187
193
194
189
185
189
195
202
202
198
191
183
179
183
193
198
197
191
191
203
215
211
197
188
194
205
207
204
200
197
182
182
182
185
192
199
203
199
194
186
185
185
185
187
190
191
188
181
176
180
187
193
192
189
186
188
194
201
203
199
190
182
177
181
190
196
195
191
194
206
216
208
188
183
198
215
220
212
204
199
176
180
183
189
195
194
187
184
181
183
183
184
181
180
181
185
185
184
185
190
195
197
197
194
190
186
186
193
197
194
186
181
183
191
194
194
193
190
193
197
204
203
197
196
201
203
199
192
190
193
181
187
197
201
198
191
181
176
178
184
189
189
185
178
177
181
185
189
193
193
196
195
194
195
194
191
186
189
189
186
181
179
186
195
198
192
184
179
178
182
189
201
206
207
202
194
184
185
190
194
195
198
202
203
196
190
183
179
180
186
195
198
194
187
182
183
187
190
192
192
190
186
184
188
195
199
195
194
189
186
182
181
185
192
193
187
176
166
164
171
185
197
204
205
203
199
199
202
204
202
193
196
197
195
190
187
187
185
180
182
187
193
195
192
186
189
192
195
193
190
189
186
183
182
186
198
204
203
197
189
188
186
182
179
181
181
178
171
172
178
187
192
193
197
204
209
210
212
212
205
184
187
190
185
186
187
189
186
178
169
170
180
186
186
187
194
198
197
196
191
195
195
186
183
185
196
203
209
205
202
197
189
181
176
177
184
193
199
199
197
189
187
193
204
213
211
202
200
205
208
184
186
187
187
187
188
189
184
178
171
172
175
177
177
182
189
194
191
189
192
195
195
189
187
195
198
199
202
203
202
197
188
182
182
188
195
205
215
215
201
188
187
201
220
222
207
190
188
199
208
186
186
187
189
188
186
182
179
182
189
190
186
177
175
180
180
175
174
182
192
193
185
181
189
199
199
193
188
190
191
189
188
192
197
200
201
203
208
206
194
186
189
204
218
214
197
185
185
193
202
187
185
189
192
191
187
180
180
186
196
198
191
185
185
186
182
172
172
184
194
188
178
176
188
199
196
188
181
179
182
185
196
206
209
204
195
189
192
195
193
191
196
203
203
198
193
190
190
190
186
187
186
190
194
195
197
193
191
193
195
192
189
189
193
196
193
189
192
197
193
183
176
183
194
197
193
184
180
180
182
191
205
214
210
200
190
188
192
197
202
203
202
201
196
195
198
201
200
195
186
192
191
191
192
196
204
208
206
203
196
191
188
188
190
189
191
197
199
198
186
179
180
188
195
194
188
186
185
186
191
196
206
208
201
192
188
190
199
206
210
204
197
191
192
198
201
203
205
206
204
192
190
186
186
190
201
207
208
205
197
192
193
188
181
176
178
187
190
185
178
180
189
193
192
189
191
195
193
190
191
195
200
201
196
189
188
192
201
204
202
193
183
178
180
192
199
203
205
212
218
191
189
184
182
186
194
198
196
188
184
188
196
194
186
183
187
190
184
173
170
184
199
199
192
189
195
200
196
189
185
186
195
201
202
195
189
189
194
196
190
184
178
178
180
187
195
201
198
198
202
189
190
189
188
188
190
189
185
176
174
181
192
197
197
199
204
202
187
173
173
188
202
203
198
198
203
202
195
187
182
187
195
202
204
196
190
191
195
194
191
191
197
198
192
189
195
203
199
186
180
190
195
204
203
195
186
184
185
185
185
186
190
194
197
201
202
197
187
179
183
191
196
194
196
200
202
199
192
190
192
197
201
200
196
191
192
199
205
204
199
205
215
217
206
194
194
206
203
192
181
193
197
205
204
194
186
182
189
199
204
200
192
191
193
192
186
179
181
185
193
192
189
186
189
193
194
192
194
200
204
205
202
196
189
189
196
207
210
206
203
208
213
211
202
198
200
210
209
202
192
197
195
192
192
190
185
182
188
198
207
203
196
193
192
188
180
177
184
191
198
194
191
190
192
188
186
191
197
203
203
200
197
194
192
191
197
202
203
200
201
200
198
189
186
196
210
214
206
196
193
198
195
190
188
188
185
182
187
195
202
202
198
197
193
187
181
185
195
202
201
197
198
199
199
193
190
192
197
198
194
188
189
192
193
193
191
190
192
196
199
196
184
171
174
195
210
209
196
189
191
193
199
202
202
196
188
187
193
200
202
199
198
200
195
187
183
193
207
214
209
201
197
198
199
197
195
195
195
195
192
186
182
184
189
193
192
190
194
199
203
195
183
177
185
199
203
193
184
185
194
193
191
195
197
188
177
178
185
191
188
184
184
190
189
186
178
176
182
189
192
192
190
191
190
192
192
191
189
186
186
189
194
192
185
183
189
203
208
202
194
192
193
186
173
165
172
184
190
188
183
189
184
189
197
198
188
181
183
189
191
188
184
184
185
186
188
188
186
186
184
186
189
194
200
202
198
187
179
178
183
187
188
186
187
189
194
196
191
186
185
189
193
191
184
178
182
189
196
195
188
185
178
182
190
198
194
185
185
184
186
186
185
182
184
189
193
189
180
175
179
185
189
188
190
195
196
189
183
181
183
184
182
183
187
189
185
177
170
172
180
186
189
186
181
177
184
192
201
202
193
189
183
183
185
186
185
183
181
180
182
185
187
185
188
193
195
189
176
172
182
192
191
182
179
181
187
192
197
196
190
182
179
182
186
184
175
168
167
173
182
190
193
187
178
174
177
187
195
196
189
191
190
184
179
174
176
179
180
181
183
187
188
187
189
192
192
188
183
184
191
194
192
183
179
180
183
190
199
201
192
183
181
186
191
185
177
174
178
181
186
193
196
193
182
174
175
177
182
183
186
192
190
181
175
175
182
184
180
179
182
188
190
190
188
187
185
188
192
197
195
192
188
187
188
184
183
187
197
201
193
183
185
193
201
200
195
193
190
189
189
193
196
192
183
180
180
182
179
177
188
195
193
180
176
185
194
190
181
175
180
187
190
192
189
185
180
183
191
197
195
190
187
188
191
187
187
190
196
199
195
188
188
190
194
200
201
203
197
192
190
192
193
188
182
183
192
197
190
183
188
199
195
184
180
185
190
182
172
174
179
186
189
190
190
187
183
181
184
187
191
193
192
192
188
186
188
191
191
190
192
195
195
187
179
180
190
200
201
195
189
188
191
190
183
185
194
202
203
188
185
195
194
187
186
183
176
170
174
182
189
188
182
180
183
186
188
187
183
184
191
200
203
196
186
182
184
184
179
175
184
197
204
193
174
165
175
195
205
197
184
181
186
192
194
190
194
199
204
194
183
182
185
187
188
183
176
175
187
196
196
189
177
172
175
183
190
190
187
186
194
204
206
195
183
176
179
181
175
168
176
195
211
208
191
175
182
197
208
203
187
179
184
194
200
200
198
200
202
197
191
174
174
183
188
184
180
186
197
200
198
191
182
178
177
180
184
186
186
187
192
202
202
193
183
180
183
187
179
171
177
193
209
213
204
195
195
204
209
208
198
186
185
191
199
200
202
202
200
195
192
185
178
183
187
184
183
185
190
192
191
193
195
192
185
180
182
185
186
185
185
187
191
193
194
194
193
191
183
180
185
194
203
205
201
197
195
203
208
208
201
193
189
187
190
195
200
203
201
187
182
190
185
185
185
184
183
183
180
178
181
189
194
193
186
181
186
194
194
186
177
172
177
190
201
203
196
190
183
183
188
194
197
196
194
191
188
191
197
203
201
196
193
191
187
181
186
199
204
192
176
189
186
185
186
186
185
185
180
177
179
186
188
183
177
180
188
196
196
191
181
174
176
189
200
203
194
185
181
185
188
190
188
193
196
192
188
188
194
199
196
193
194
197
190
177
176
192
206
202
186
185
182
183
182
182
184
188
193
193
193
191
187
178
177
182
183
184
184
188
190
189
188
191
199
202
197
188
183
187
187
187
184
190
198
200
196
194
196
198
194
190
193
200
197
183
177
182
195
201
197
183
178
177
178
177
181
188
196
201
201
193
187
185
187
188
183
174
170
178
190
198
195
193
195
199
200
192
186
184
187
189
191
195
200
199
195
195
199
201
198
193
192
198
202
198
185
180
183
187
194
185
178
176
177
179
182
187
193
193
188
182
182
187
195
197
188
176
170
174
183
190
191
189
190
196
197
191
187
185
188
197
204
205
201
196
192
193
198
205
206
197
194
198
202
202
196
190
184
180
182
194
192
192
189
187
184
185
187
185
179
176
182
188
193
196
189
180
176
178
181
183
184
184
186
188
189
189
189
191
198
203
206
203
197
194
192
194
198
201
200
195
194
197
198
197
194
192
193
191
189
197
198
198
195
189
184
183
184
185
187
189
190
189
186
184
181
180
181
187
188
183
176
172
178
184
186
188
193
204
208
204
197
193
194
196
202
202
196
188
185
187
192
195
193
188
182
185
192
197
197
192
187
185
183
184
182
181
184
191
201
204
200
190
179
179
181
183
187
190
189
181
169
164
170
180
185
186
194
202
203
197
189
188
195
200
204
201
194
181
174
177
185
192
193
188
183
181
186
191
192
187
175
169
178
187
188
183
182
187
200
203
196
184
176
182
193
197
194
187
181
176
172
170
174
180
183
184
188
192
191
188
187
190
196
198
196
196
194
184
178
177
181
187
192
193
191
189
187
189
191
190
179
174
183
192
192
185
182
184
190
189
184
179
179
188
200
203
194
180
175
174
181
187
190
186
182
180
178
180
185
189
192
192
190
190
190
194
196
198
194
184
182
187
192
196
201
201
202
202
204
194
191
190
191
188
187
184
184
185
186
182
178
179
186
191
194
189
185
181
176
174
180
191
198
192
180
168
166
177
192
203
200
190
181
180
186
194
200
204
202
193
186
189
192
196
200
205
208
210
207
192
188
185
183
181
183
184
188
192
189
181
179
183
191
192
183
174
177
185
183
176
172
179
191
190
177
166
168
184
203
208
203
191
183
182
184
191
197
198
197
192
189
191
193
195
195
196
199
201
200
179
172
168
171
180
188
192
194
195
191
181
175
178
187
190
183
177
181
191
190
180
172
176
187
189
182
178
184
197
207
203
195
189
191
191
186
183
186
188
189
187
186
188
194
198
194
189
187
194
197
178
167
161
168
182
193
195
194
195
192
183
172
171
179
189
192
191
194
195
192
183
181
183
192
194
192
192
197
202
204
194
185
184
189
192
188
181
180
187
191
188
181
184
198
208
204
194
192
197
202
181
178
174
177
180
184
184
188
194
195
185
174
170
176
187
194
198
197
197
192
186
184
188
194
199
199
199
196
197
198
192
186
182
185
190
188
184
187
198
202
194
182
182
198
212
210
197
194
200
203
180
186
189
185
177
169
172
183
193
193
186
177
175
178
187
194
196
197
196
192
187
184
188
194
201
204
198
195
192
193
195
195
193
189
189
188
188
194
205
207
198
184
182
190
200
200
193
190
194
196
179
188
192
188
177
171
173
181
187
188
184
180
179
184
191
195
196
195
194
192
189
187
191
197
200
198
194
192
190
191
195
203
206
201
192
188
191
196
201
200
195
190
187
190
192
189
184
184
185
187
184
189
187
183
180
182
184
182
178
175
179
182
187
193
195
196
195
193
191
191
192
196
199
199
192
189
189
191
190
191
193
202
206
203
195
191
191
192
194
196
198
198
196
193
194
192
187
186
187
189
188
187
181
180
181
190
192
183
175
172
179
185
195
200
197
191
182
178
183
192
194
194
192
187
182
185
190
195
194
193
191
193
194
192
191
190
190
189
192
202
212
212
200
191
193
200
200
197
195
197
179
181
179
179
186
191
189
182
176
174
179
184
193
195
190
179
168
167
180
194
197
192
182
179
180
183
189
196
198
194
191
188
187
187
188
189
188
186
191
206
220
217
200
187
193
202
204
198
195
197
173
179
183
186
190
189
182
179
179
181
184
186
185
181
179
175
174
176
187
198
200
195
189
187
187
185
184
191
197
196
192
190
192
192
194
188
184
183
187
195
205
206
202
199
199
201
196
190
187
191
182
184
186
187
191
186
182
178
181
185
190
190
184
175
172
176
184
193
202
204
203
199
196
195
192
189
185
189
195
197
198
201
202
201
195
183
178
178
180
181
186
193
200
204
205
199
193
188
189
190
196
191
187
184
183
184
182
180
181
185
192
194
192
183
175
177
186
200
209
207
205
199
194
190
190
193
195
196
195
196
200
204
206
198
184
173
174
178
181
180
180
184
190
198
199
197
196
198
199
197
193
193
189
184
183
183
184
183
181
182
188
195
198
191
182
180
184
194
201
206
205
201
192
186
187
194
202
202
198
197
200
205
201
189
174
170
177
187
193
192
188
183
186
193
198
197
195
195
200
204
189
193
194
192
187
185
184
184
181
179
183
190
195
191
186
185
186
186
190
195
204
207
200
195
191
193
198
200
200
200
202
204
200
189
175
173
180
192
203
199
192
188
195
206
213
207
194
188
195
207
191
196
198
195
187
183
184
183
181
180
182
185
186
184
185
189
189
185
187
193
201
205
202
200
198
192
188
192
200
208
208
203
201
196
188
181
180
189
197
197
191
190
200
218
225
213
193
183
190
205
194
195
195
192
187
182
181
182
184
185
188
186
181
179
182
186
185
187
191
197
198
194
191
195
196
189
180
182
193
201
200
200
201
207
202
194
183
187
189
192
190
189
197
206
210
199
187
179
184
195
189
188
189
189
188
186
187
188
191
193
194
188
179
178
178
179
183
190
199
201
193
184
182
186
186
179
173
177
185
189
188
190
198
206
208
199
192
190
193
194
193
188
185
184
187
189
184
183
182
185
182
183
182
184
189
195
199
199
199
198
196
185
175
175
179
184
186
195
198
197
189
184
185
188
183
177
176
181
186
187
188
193
200
202
197
191
191
198
203
204
198
188
181
179
188
196
201
201
193
185
185
184
181
181
188
200
203
201
200
198
192
180
172
175
184
189
189
189
187
188
189
189
190
190
189
191
193
194
191
188
193
202
206
200
189
182
184
195
203
207
202
191
185
189
200
211
215
214
208
197
192
191
184
180
185
195
198
195
192
193
191
186
183
185
190
191
188
180
177
184
191
194
191
190
199
213
220
212
197
188
191
199
204
198
188
182
184
189
197
202
199
193
188
190
199
207
212
212
209
206
193
193
187
181
181
187
190
187
185
185
192
196
196
190
190
190
190
184
179
184
194
198
193
190
199
213
222
216
201
188
180
180
185
190
189
187
188
192
193
195
194
192
191
191
193
196
198
198
200
205
189
192
190
184
181
185
190
191
187
188
195
200
198
191
186
193
199
195
187
186
194
198
195
190
194
200
206
205
201
189
176
167
170
179
186
189
196
200
198
192
190
194
198
196
190
191
195
197
198
201
189
189
190
187
185
186
191
198
199
199
197
196
193
189
190
199
202
198
190
187
191
193
192
189
187
188
192
194
195
189
180
172
172
177
183
189
199
204
202
195
193
199
207
203
193
191
197
202
201
198
190
187
187
188
188
189
190
195
201
202
197
189
187
192
199
200
196
189
188
190
190
189
188
188
187
186
188
192
195
193
193
189
187
186
185
189
198
204
203
200
202
208
210
204
198
199
208
208
200
194
195
188
185
188
190
189
187
189
196
200
194
187
189
195
201
197
189
184
185
189
190
189
189
191
190
187
190
194
197
200
202
200
196
191
189
190
197
202
202
206
210
210
202
197
201
209
213
208
196
192
201
195
189
188
189
188
185
187
195
197
193
189
194
200
203
197
189
186
189
191
189
190
193
195
191
187
188
194
197
198
197
195
194
193
192
193
196
201
204
210
211
202
189
189
199
211
213
205
197
195
204
199
197
195
191
188
189
196
199
196
189
188
198
205
203
196
196
199
201
195
190
191
195
197
191
186
187
193
196
195
188
185
187
194
198
203
203
202
206
208
203
190
183
190
201
207
207
203
199
195
186
193
202
205
195
189
195
201
197
186
184
191
196
190
173
165
169
176
178
179
183
191
193
191
188
186
190
191
193
198
204
205
197
183
177
183
195
200
195
192
198
209
213
205
192
185
186
190
190
188
186
187
193
200
197
187
183
187
190
187
187
192
194
188
178
173
182
186
185
182
183
188
195
197
196
190
185
180
180
188
195
195
192
183
179
182
187
189
188
190
194
201
199
188
178
177
187
201
208
200
185
178
180
186
189
187
184
185
188
190
193
193
193
189
183
180
183
185
189
192
191
187
186
189
198
200
194
188
182
181
183
185
183
181
179
177
176
178
181
187
188
185
176
167
164
173
187
202
207
202
186
181
180
178
180
184
186
188
190
191
193
194
192
191
189
186
184
183
187
195
195
185
179
181
196
207
209
200
189
181
176
175
176
177
174
171
174
182
188
188
185
178
172
169
169
175
183
190
193
193
189
192
185
176
173
179
185
189
190
189
189
189
188
189
191
191
189
186
186
188
190
184
181
184
193
200
202
198
191
182
179
183
185
180
170
167
177
188
194
189
185
183
186
187
190
188
183
182
181
186
193
196
186
175
172
178
182
184
185
184
185
185
184
187
189
189
191
190
191
188
188
188
194
194
192
188
189
194
194
191
192
196
195
190
179
175
182
190
193
190
190
193
197
198
197
194
191
181
178
186
196
195
181
177
187
193
190
180
178
180
182
182
185
189
188
182
182
188
192
197
196
197
201
199
193
188
190
196
202
201
196
199
199
200
196
190
188
186
189
191
195
198
196
190
188
192
194
191
188
192
197
192
181
188
200
204
192
182
177
178
179
180
186
190
187
178
174
179
190
196
196
193
192
193
194
196
195
197
197
195
192
189
188
194
197
196
191
188
187
190
193
195
192
183
179
183
196
204
201
192
184
182
186
191
198
199
192
188
186
182
177
175
177
184
185
183
180
182
186
188
185
179
175
180
190
196
194
186
177
175
178
182
181
181
182
188
194
193
189
185
187
194
195
188
179
183
198
213
208
190
169
170
181
191
194
192
192
196
196
188
179
173
172
176
183
190
192
191
186
185
182
175
167
168
180
192
191
176
163
163
177
187
185
175
170
182
196
199
191
183
184
196
203
196
184
184
196
209
206
193
166
166
181
192
192
190
190
195
195
192
189
183
178
175
182
190
195
193
188
185
187
183
176
173
179
190
190
179
165
171
189
202
197
183
174
183
196
199
192
184
185
195
200
195
185
184
190
195
193
197
183
180
188
195
195
191
186
183
182
186
193
198
191
183
179
184
189
190
186
183
186
190
191
191
193
196
193
183
177
183
197
208
205
194
185
186
195
199
195
189
187
185
185
184
183
183
186
184
186
193
191
187
190
193
194
194
187
174
167
177
191
199
192
182
176
181
186
187
183
179
177
181
187
197
201
199
194
183
178
182
191
197
198
197
197
195
196
201
204
202
194
180
173
170
173
182
188
189
181
178
187
188
189
186
188
191
192
182
172
175
189
197
190
179
176
182
189
191
187
180
175
172
179
189
196
196
185
178
175
179
180
183
189
198
203
206
203
202
206
208
201
190
179
174
176
182
193
198
189
172
188
192
191
182
179
186
194
196
193
192
193
194
185
178
179
183
190
192
192
190
185
180
178
184
190
185
175
167
171
180
185
184
189
200
208
209
204
200
202
203
205
204
200
197
192
189
191
195
193
189
189
195
192
182
176
180
192
202
210
208
200
190
182
181
182
184
185
187
190
191
190
181
178
179
186
187
178
170
173
187
197
199
199
201
205
204
199
195
194
193
197
205
209
209
199
188
181
183
188
195
185
183
184
183
180
183
194
205
213
207
196
184
182
184
188
186
181
177
178
183
185
179
172
175
184
191
188
181
181
192
203
205
202
197
193
191
192
193
193
190
190
195
202
202
193
178
171
176
181
190
179
175
180
188
192
196
197
202
203
194
190
183
184
189
190
188
181
175
176
181
184
180
174
174
182
187
187
183
183
191
197
195
188
183
181
185
190
194
197
193
189
193
200
200
188
176
170
182
191
191
179
174
178
189
193
196
191
189
186
188
190
191
190
187
185
182
180
176
178
187
190
189
185
183
183
180
179
184
187
190
187
186
183
182
180
182
186
191
197
192
194
197
203
204
194
181
178
186
200
201
182
176
174
176
179
180
178
176
178
186
196
199
191
176
168
169
176
181
182
185
186
188
188
188
186
183
183
190
194
191
185
189
196
198
190
181
180
184
186
185
188
196
205
206
198
188
182
186
195
204
184
177
170
168
171
176
173
171
174
187
200
201
189
171
162
167
180
186
185
177
174
179
186
188
185
185
190
197
197
185
183
194
212
214
200
183
178
180
179
173
174
186
195
201
199
194
188
188
192
203
186
180
179
179
181
177
175
176
181
189
194
193
187
176
175
180
189
191
187
177
173
177
183
182
178
178
185
191
188
181
183
191
203
206
197
185
181
183
183
180
176
179
189
196
197
194
192
192
198
203
187
189
194
194
187
176
173
178
185
191
188
184
183
185
187
187
188
190
190
185
181
177
179
180
175
171
169
173
181
187
187
186
182
182
181
183
184
191
198
198
193
189
190
195
196
190
183
187
196
204
189
194
195
191
179
170
171
181
192
195
188
180
177
184
189
188
187
190
196
196
186
179
178
185
183
176
168
169
179
193
192
183
175
174
179
184
185
192
201
207
201
191
191
196
198
190
177
182
193
202
193
193
186
181
178
182
185
191
199
201
192
180
172
175
184
190
194
198
201
198
190
183
183
189
190
189
185
180
184
190
187
181
178
188
194
192
184
183
191
196
192
185
187
195
200
194
186
184
193
200
196
193
182
179
184
192
194
193
198
203
197
184
173
176
187
195
200
202
199
196
190
187
189
191
191
191
190
187
187
187
184
182
185
194
199
192
182
175
183
189
189
182
184
194
200
199
190
192
197
201
192
191
186
184
188
192
191
189
195
200
198
188
183
185
192
196
197
195
196
194
189
188
185
190
189
187
186
187
190
190
187
184
186
189
193
191
181
179
187
197
198
192
187
192
195
192
187
189
197
200
181
184
187
188
187
185
185
186
192
196
194
187
185
191
194
195
192
191
195
193
186
178
181
188
195
193
190
194
197
195
190
186
185
189
193
193
192
194
198
205
204
195
189
188
191
188
185
186
191
194
177
179
184
184
181
181
183
188
193
194
186
180
179
184
191
192
193
196
199
195
183
177
183
195
199
198
195
198
199
194
192
191
195
198
198
198
196
201
206
203
194
185
181
188
194
198
195
188
186
187
183
184
183
180
178
179
181
184
187
187
180
176
176
182
185
189
192
200
204
199
189
185
189
198
197
192
188
190
191
191
194
200
205
200
192
190
196
204
205
198
185
178
180
191
202
209
202
192
187
188
191
192
189
181
178
178
178
178
180
179
179
178
183
188
189
182
179
187
202
207
199
187
184
187
189
184
177
177
182
190
196
202
202
191
182
185
195
203
202
198
194
191
192
193
197
199
193
185
185
192
189
195
196
191
185
181
177
176
177
181
184
187
190
190
187
170
163
171
191
205
199
181
171
174
182
182
176
177
185
192
195
195
190
186
185
189
197
200
197
196
203
205
200
196
193
190
184
182
185
195
184
189
197
198
194
189
182
179
182
186
192
192
188
179
172
165
165
173
186
195
192
181
172
178
186
186
183
186
194
197
193
186
185
189
195
198
196
196
192
188
193
196
197
198
198
200
196
192
191
198
182
183
185
189
190
191
189
186
186
188
192
191
185
174
171
172
181
189
193
194
191
185
186
189
191
193
193
195
197
198
193
191
194
196
196
193
193
193
191
185
181
178
185
195
205
210
209
201
194
191
184
185
181
180
183
185
188
189
189
189
189
190
191
187
185
186
189
199
201
200
196
193
190
191
192
196
198
196
194
195
198
206
207
198
187
180
190
200
202
193
183
176
181
191
203
205
199
193
186
188
184
188
188
185
183
183
185
190
193
192
190
195
201
204
192
187
187
191
196
196
192
188
189
191
195
196
196
191
186
187
197
209
212
201
183
177
188
202
205
199
190
187
189
195
198
192
184
181
187
200
187
191
196
195
188
182
185
191
196
198
201
204
205
199
188
182
182
183
186
185
183
184
187
193
198
194
187
180
177
183
196
210
216
207
189
176
178
187
195
195
193
192
194
196
195
191
183
181
193
213
191
191
195
192
186
180
185
192
197
199
201
202
198
188
183
181
187
191
190
187
185
184
188
196
199
190
177
170
175
184
195
208
217
212
196
175
164
168
180
189
194
194
193
193
192
191
189
189
198
209
193
189
190
186
182
179
185
190
191
185
185
187
189
185
186
193
201
206
203
197
189
185
189
196
197
187
174
172
177
187
191
194
200
203
197
182
167
168
178
191
194
191
182
181
186
192
195
196
200
201
186
187
186
183
182
183
190
192
188
181
179
181
184
187
192
199
205
206
203
198
191
187
191
194
192
185
177
182
189
191
186
178
180
189
196
193
188
186
191
194
192
184
175
174
185
193
200
202
203
200
184
186
184
182
184
190
193
190
190
193
192
186
182
186
194
199
196
193
189
188
190
191
193
192
188
183
185
191
197
195
189
181
179
181
188
193
197
198
198
195
185
175
173
179
189
196
202
208
208
201
191
192
184
180
185
192
189
184
189
201
205
194
185
188
196
198
191
180
178
187
194
195
192
190
189
192
198
197
193
191
193
196
193
188
187
188
191
192
193
193
187
186
187
192
199
202
204
208
207
198
203
198
186
179
181
184
179
178
183
199
204
196
189
191
200
198
189
181
185
197
204
197
190
187
197
207
210
201
192
189
193
198
198
194
190
188
187
185
187
192
200
205
207
205
204
204
203
204
202
194
198
197
187
177
173
175
177
181
186
195
200
194
187
185
189
191
189
192
199
207
205
195
186
185
195
204
208
204
203
199
193
187
184
187
189
190
190
189
190
193
202
208
209
206
204
200
201
202
202
206
187
191
186
179
176
182
188
192
196
198
198
193
184
175
175
185
193
201
203
203
197
191
184
182
184
188
195
205
212
208
191
174
171
180
188
190
192
193
193
192
190
193
195
198
197
194
197
203
212
217
185
185
184
183
185
192
195
199
199
198
195
189
183
181
186
196
204
202
195
190
189
189
186
184
182
184
189
199
203
197
184
176
178
184
188
188
190
193
192
187
181
182
189
192
188
186
190
201
212
218
188
181
181
187
193
196
195
193
193
192
187
184
184
191
200
209
206
199
189
187
187
188
189
188
189
192
194
196
193
188
183
187
193
194
189
185
184
187
190
189
189
193
195
191
183
179
188
196
199
202
193
181
181
186
191
192
188
186
188
190
187
183
187
195
204
205
198
191
189
187
185
185
186
191
195
196
196
195
195
193
193
196
198
195
190
189
188
191
193
195
199
202
203
195
188
187
190
193
192
194
202
191
183
184
187
188
185
186
192
196
194
190
192
198
199
194
188
186
185
184
182
179
185
192
194
193
193
194
198
201
201
198
196
195
198
200
205
204
202
199
198
199
203
205
204
203
200
196
195
195
205
195
188
186
185
187
190
195
198
198
197
197
199
201
199
192
188
186
187
184
183
187
194
198
195
191
190
193
197
199
198
195
195
198
200
208
209
208
203
197
191
190
196
206
213
209
207
205
201
200
177
191
203
202
192
188
193
198
193
181
181
193
197
192
185
185
190
184
173
172
183
200
201
190
182
185
191
192
190
191
197
203
202
198
194
191
187
180
172
173
182
194
202
204
203
196
191
192
201
207
185
188
195
199
195
190
190
194
190
182
184
194
201
191
180
180
188
188
181
179
187
202
205
193
179
176
184
191
193
194
198
200
200
199
196
192
185
181
180
185
193
200
199
193
187
187
194
207
214
211
185
180
181
188
196
202
201
200
193
191
197
205
204
191
176
167
172
185
195
202
205
203
197
188
182
183
189
197
197
196
194
193
192
195
196
192
189
187
191
193
195
194
186
179
176
180
187
197
199
201
186
182
181
187
196
207
211
206
195
192
196
203
203
192
179
167
168
177
191
204
202
192
182
183
192
200
201
201
197
195
191
187
185
186
185
185
188
193
198
194
187
179
174
175
181
184
184
184
184
193
188
195
198
195
193
195
197
192
188
182
182
185
189
191
187
180
171
169
173
179
181
179
179
185
198
206
202
195
191
195
196
195
185
173
163
163
177
192
197
193
183
176
176
184
193
195
190
183
181
187
191
201
205
197
191
181
177
177
180
179
176
170
176
187
194
189
179
169
161
162
170
183
196
203
201
195
190
189
192
201
207
206
191
170
155
154
170
186
194
193
189
188
191
195
198
199
196
191
185
186
187
193
191
193
192
188
179
177
185
187
180
175
179
189
192
186
178
172
170
173
183
198
212
213
201
191
187
191
200
205
207
205
196
186
174
170
172
179
189
193
197
200
204
201
195
193
195
198
197
195
181
179
174
180
191
193
190
189
193
193
187
184
186
190
186
177
170
175
185
189
191
193
200
204
201
196
194
196
202
199
193
191
195
203
201
191
181
178
185
192
197
202
202
198
192
190
197
210
215
208
172
170
168
174
180
191
195
197
194
190
186
186
188
186
182
173
172
179
187
189
181
173
172
181
196
202
201
196
193
187
183
181
188
198
203
196
184
179
184
190
193
197
198
192
188
190
202
217
220
207
174
173
176
178
181
189
196
197
192
185
182
182
183
178
179
180
183
184
184
181
174
165
162
170
189
199
199
193
187
186
188
186
182
181
181
186
186
182
181
184
188
194
194
186
178
181
195
204
204
193
179
182
188
192
194
194
196
193
186
183
181
180
175
171
176
186
193
190
186
183
181
181
178
180
187
197
197
191
186
192
201
201
187
173
168
178
187
185
179
175
182
190
193
186
179
180
186
190
185
186
185
187
197
202
201
199
195
188
182
182
186
184
175
169
175
186
192
193
190
186
188
191
193
195
195
197
195
191
184
189
198
203
196
186
178
182
189
189
179
174
174
182
190
190
193
193
194
191
188
193
178
184
190
192
195
197
196
189
181
182
190
195
188
176
173
177
180
184
184
183
182
180
183
188
196
199
198
190
180
175
179
186
191
194
196
197
198
194
190
187
181
179
180
187
195
203
203
198
191
193
176
183
187
182
183
192
199
195
186
185
193
202
196
185
176
175
175
175
177
178
175
171
168
171
182
190
189
180
172
170
172
176
182
190
199
203
201
196
199
203
201
192
184
184
191
200
201
195
187
184
184
194
194
182
178
187
199
202
194
192
196
198
193
185
179
179
181
181
182
183
182
177
168
166
170
173
172
169
172
180
186
185
178
184
190
197
195
193
195
204
212
208
198
189
191
197
195
190
186
189
192
202
198
185
177
182
193
198
198
194
193
186
177
172
172
178
184
189
192
193
192
182
170
166
170
178
181
179
182
192
198
192
182
180
186
193
191
182
176
185
196
205
203
197
189
187
187
187
187
192
189
189
187
183
180
181
189
193
196
193
190
179
169
161
164
172
182
188
191
192
188
178
168
167
181
198
202
195
185
188
191
188
180
178
183
190
191
183
173
170
178
192
201
196
184
177
180
184
188
189
179
170
174
184
187
189
190
192
192
189
187
183
178
171
171
177
183
185
184
184
183
178
171
174
186
199
201
187
172
167
171
176
178
177
179
184
189
190
188
184
186
193
200
198
187
176
177
187
192
188
176
167
174
184
191
191
189
186
184
184
185
190
188
186
185
184
183
180
177
178
184
187
188
190
190
189
183
174
166
165
169
178
185
183
177
170
177
190
202
208
208
208
211
208
198
184
178
186
197
198
178
175
175
178
180
182
182
173
169
168
180
191
193
186
179
177
176
175
173
176
181
191
200
201
193
188
185
189
189
183
182
192
201
197
180
166
168
185
198
209
212
214
216
212
200
188
179
184
194
207
178
178
172
168
169
174
180
175
166
165
175
189
194
185
169
163
168
175
180
178
177
184
192
191
187
190
205
216
213
195
186
195
211
211
192
172
169
179
187
189
192
200
206
203
195
186
184
185
188
202
168
173
172
170
169
174
181
182
176
169
177
190
195
187
173
166
173
185
189
184
177
178
181
180
180
188
206
220
214
193
180
187
203
208
197
183
178
181
183
182
184
187
192
191
185
184
187
187
188
191
166
173
183
185
179
175
178
183
185
184
183
192
192
187
178
176
181
190
195
193
186
184
184
185
182
185
194
201
201
191
183
180
186
192
191
184
181
186
192
194
193
190
189
190
186
181
180
185
193
194
173
185
195
195
186
176
176
182
188
192
190
188
184
183
185
187
189
194
197
198
197
194
193
193
191
189
186
183
187
191
186
180
178
181
188
188
185
188
196
202
200
193
191
194
192
181
173
179
194
202
191
198
197
191
185
182
179
183
192
199
197
188
180
182
188
196
196
196
196
197
197
193
188
186
189
191
186
179
177
182
186
184
180
187
195
194
190
188
191
195
191
185
187
194
195
183
170
174
191
202
195
200
192
186
185
187
185
186
192
201
204
197
188
187
195
198
197
189
185
186
190
187
180
177
181
188
186
178
169
172
183
188
193
193
196
197
194
190
187
187
183
180
184
192
192
184
175
179
189
198
191
196
188
185
189
193
190
186
189
198
206
204
199
198
197
194
181
174
178
185
190
188
182
181
181
182
181
177
174
176
184
191
195
193
196
198
198
194
187
186
189
192
194
195
189
184
182
184
191
195
184
182
181
184
192
197
195
189
188
191
194
194
196
195
194
187
177
173
182
194
193
189
186
188
188
184
183
187
190
189
187
184
187
191
198
204
203
198
189
189
197
203
206
202
196
191
188
188
193
195
179
174
176
179
188
195
195
192
189
188
182
177
176
182
183
181
179
186
198
198
193
187
188
194
192
188
188
194
199
194
187
184
185
188
196
199
203
203
199
194
191
192
195
201
203
204
197
189
187
189
178
174
175
177
180
183
188
191
193
191
179
166
164
172
180
182
186
194
201
198
185
178
184
195
195
188
184
186
190
191
189
188
187
185
182
187
202
211
210
198
181
174
179
192
201
206
198
187
183
186
182
180
181
180
177
173
172
179
189
192
185
175
173
183
190
189
187
189
198
197
187
176
178
189
193
185
173
172
182
190
195
191
187
179
176
186
204
217
212
195
179
174
180
192
196
195
186
181
182
188
184
184
185
186
181
175
171
175
182
190
191
189
187
188
190
185
180
180
190
196
190
176
173
184
191
185
171
170
184
198
198
187
175
174
183
199
213
216
204
189
182
187
195
195
193
188
184
183
186
195
184
183
184
187
186
186
182
179
180
186
193
195
190
182
177
176
177
177
187
193
191
181
175
183
191
191
183
183
192
198
192
176
168
175
191
202
210
205
198
189
185
186
193
194
194
196
197
196
195
199
182
180
180
181
185
187
186
184
185
188
193
194
189
181
177
179
182
187
187
190
192
187
186
186
193
196
194
191
190
187
180
177
175
182
189
193
199
202
200
195
189
184
182
187
194
199
204
199
190
189
182
185
182
181
182
181
182
186
190
191
190
189
193
196
197
197
192
190
188
188
189
189
189
194
197
200
197
189
181
174
175
181
190
191
187
188
197
202
204
199
192
187
186
187
192
196
194
185
177
178
180
187
192
191
185
180
179
186
191
191
186
187
197
207
208
200
192
190
187
183
177
176
185
194
200
200
193
183
176
170
173
184
193
194
191
191
198
201
197
194
190
192
193
192
191
190
186
182
180
190
182
187
193
195
189
182
182
188
192
191
189
193
200
201
193
187
186
190
189
182
169
165
173
188
197
196
190
182
176
173
175
184
195
195
194
193
195
195
188
186
190
195
196
191
188
187
185
190
196
204
185
183
187
190
185
180
183
189
194
193
195
200
201
193
181
179
187
195
197
189
176
169
175
185
195
193
187
181
179
180
185
190
196
196
192
185
182
181
183
186
193
196
195
189
185
187
190
197
200
202
184
183
187
186
182
178
183
189
192
190
192
197
198
194
190
189
196
203
202
193
185
183
186
193
196
194
185
181
182
185
188
189
191
191
187
180
175
175
180
189
195
194
191
186
187
195
202
204
202
192
184
188
188
186
182
181
182
185
186
184
184
188
193
196
200
200
200
196
190
187
184
186
193
200
203
198
190
186
185
188
188
183
179
180
185
185
180
177
183
190
193
189
187
193
201
208
211
210
207
197
188
192
187
184
185
185
179
177
178
184
190
188
190
194
197
197
191
184
176
177
182
188
193
196
198
200
197
191
188
190
191
187
182
182
187
191
189
188
187
190
189
185
187
195
203
203
200
206
212
211
202
197
185
184
187
187
176
169
175
193
204
198
191
191
196
195
187
179
176
184
190
191
190
186
189
194
196
191
186
188
194
195
192
187
190
192
193
188
188
189
192
192
193
197
195
188
185
193
205
207
207
201
189
185
187
186
175
170
179
199
208
199
192
191
197
196
190
186
189
198
201
193
186
183
185
188
185
180
180
187
194
196
194
190
192
192
189
182
180
186
198
205
203
199
193
187
186
190
195
194
199
199
191
186
184
184
181
179
188
200
203
195
183
182
186
189
189
193
202
207
201
189
184
185
188
185
178
178
185
193
195
193
190
191
194
191
186
180
178
185
195
204
204
203
203
201
201
201
197
195
185
190
187
186
187
188
189
190
195
198
198
188
176
169
174
179
186
191
196
196
190
186
187
191
193
186
183
188
197
203
199
195
196
199
198
192
186
184
187
190
192
194
200
206
208
207
207
205
208
208
182
182
186
192
196
197
195
194
194
191
190
184
180
180
183
185
188
186
182
181
183
189
196
198
196
193
193
198
200
202
198
198
204
206
201
193
188
189
192
195
195
195
200
203
200
195
193
198
207
212
186
182
188
197
203
200
193
190
187
182
180
182
186
193
199
196
192
186
179
179
185
192
200
200
198
197
198
199
198
194
190
192
197
199
200
193
189
190
192
196
198
200
200
194
184
176
178
186
195
205
194
189
190
198
198
194
187
183
185
184
184
184
188
195
196
195
193
190
189
188
187
189
190
195
197
197
197
196
194
190
183
180
183
189
192
192
191
190
191
191
194
198
202
195
184
177
177
185
191
197
200
191
186
186
188
189
186
186
189
191
196
194
190
187
185
189
190
193
193
190
186
181
181
189
194
196
193
192
193
191
186
183
185
192
193
194
193
193
191
187
184
193
206
212
204
194
189
190
193
194
199
190
184
183
186
191
193
193
194
198
203
200
194
189
186
188
189
190
190
189
186
182
185
191
196
195
193
191
192
193
195
197
198
196
193
191
193
198
199
188
184
195
210
222
216
199
192
194
197
195
171
184
197
195
189
182
184
184
181
177
178
184
191
192
197
204
208
195
176
172
180
193
192
181
178
189
200
198
185
173
174
181
189
191
191
184
178
178
183
189
186
178
172
173
182
186
185
189
199
210
174
182
192
195
196
193
190
187
180
172
173
182
191
190
186
189
195
189
175
168
180
197
197
183
169
176
194
207
205
194
190
192
196
198
195
188
180
177
181
185
190
190
188
186
188
189
190
191
192
196
182
181
183
192
199
209
210
200
184
175
178
190
194
188
177
170
176
178
180
180
191
199
200
186
174
173
184
200
205
204
198
196
195
197
197
196
192
189
184
186
191
196
195
194
193
192
189
184
180
189
186
186
183
190
198
211
213
202
184
175
180
191
196
189
176
168
170
179
188
193
193
192
185
185
182
180
180
184
190
196
198
194
189
188
190
193
193
194
195
193
190
188
187
189
192
192
187
180
180
189
186
194
198
200
197
196
193
187
178
173
176
186
195
194
187
180
176
179
185
185
180
177
177
183
189
187
182
179
185
196
199
195
184
177
178
181
190
194
197
196
192
181
179
181
187
191
189
183
180
187
184
193
204
206
198
184
172
170
174
176
177
179
188
194
197
188
180
178
172
168
168
176
183
192
195
192
186
185
190
199
202
197
184
173
172
177
184
191
193
194
192
188
187
185
186
187
187
186
182
181
176
180
189
198
195
184
173
173
181
185
182
178
181
190
193
189
183
178
172
166
170
183
198
205
199
193
188
191
195
199
200
197
191
181
176
175
179
184
189
192
193
194
200
196
190
184
186
190
193
192
173
170
168
172
179
180
181
183
191
192
187
183
184
188
188
185
185
187
186
181
181
188
199
204
201
194
190
191
195
196
196
195
196
198
189
177
169
175
185
193
194
193
198
200
196
188
191
199
207
207
176
172
162
155
160
173
182
187
189
187
188
191
192
188
184
185
187
188
189
186
183
184
187
193
198
196
192
192
196
199
199
198
200
203
199
182
166
170
184
196
195
189
186
191
196
197
197
201
204
202
189
183
172
162
160
171
182
184
182
182
187
192
187
182
181
187
189
186
182
181
183
183
186
190
196
195
191
191
199
211
212
203
194
193
192
185
176
176
185
197
196
187
181
182
192
197
197
191
182
178
189
187
183
176
175
180
185
182
179
182
186
183
174
169
178
191
195
188
182
181
185
190
194
197
196
194
189
190
198
210
214
205
191
184
185
186
187
185
184
188
187
185
184
184
191
198
199
188
172
167
173
178
184
185
183
186
191
191
186
187
188
183
174
169
177
190
198
197
193
189
186
190
194
197
196
194
191
190
190
193
199
201
196
190
184
185
187
182
177
174
177
183
192
199
204
207
206
199
188
188
162
175
184
185
182
190
196
201
199
193
192
189
185
179
178
180
187
191
193
189
183
179
180
185
190
195
196
191
182
177
182
193
198
194
185
184
181
179
174
172
180
188
198
205
209
207
201
195
197
205
165
178
184
182
178
188
200
206
202
193
191
192
189
186
180
176
175
176
179
178
174
170
170
173
182
193
195
190
184
179
184
189
187
184
182
183
182
180
177
187
197
203
202
200
199
193
183
175
181
197
178
184
183
177
176
186
199
203
198
188
183
181
181
182
182
182
179
176
175
176
179
178
173
173
179
187
193
192
189
191
193
187
177
170
173
181
183
184
186
198
209
209
200
189
187
189
182
169
168
179
184
187
180
174
174
181
192
193
188
177
175
174
170
172
177
181
186
185
183
187
194
193
183
174
178
189
197
196
192
194
193
185
172
167
174
188
192
188
183
186
192
199
196
189
187
192
192
181
170
174
189
187
181
178
176
178
181
180
178
172
173
176
173
170
168
173
182
188
192
197
201
195
183
176
182
198
207
200
191
185
184
183
178
177
187
198
201
191
179
170
174
184
192
194
195
198
200
194
182
177
186
186
187
185
181
177
176
175
172
170
175
183
181
174
168
173
183
188
190
186
189
186
180
178
186
201
206
197
183
175
180
186
192
189
189
194
197
192
186
182
182
188
194
195
197
198
198
196
188
184
184
184
191
192
188
182
178
173
169
167
172
181
183
180
179
183
186
184
179
175
179
182
187
189
194
200
199
195
185
179
186
194
198
192
186
182
185
193
201
208
209
206
201
197
194
188
184
188
191
191
181
184
189
191
188
184
180
175
166
162
168
179
187
190
188
188
181
175
173
177
184
190
193
195
193
196
200
199
198
192
188
191
193
190
183
180
183
192
204
213
217
214
209
199
189
181
178
181
188
191
176
176
174
172
172
176
182
180
167
158
160
177
193
199
191
182
174
174
180
187
190
190
190
188
187
191
200
210
208
193
182
184
190
191
184
181
185
191
195
195
199
203
203
196
183
178
180
182
184
187
165
169
165
157
158
172
184
185
175
164
167
184
198
199
184
176
176
184
190
188
183
181
184
184
182
187
198
211
210
197
183
184
192
194
188
183
186
190
189
185
187
190
192
185
177
180
189
194
190
188
165
171
171
170
170
176
187
188
185
181
188
196
199
189
173
168
177
186
188
183
177
182
192
195
193
188
192
202
208
206
200
197
196
197
192
188
188
189
190
189
187
186
187
184
179
185
198
210
208
201
171
172
180
186
186
186
186
186
187
187
195
198
193
182
175
173
179
182
180
180
182
188
196
201
198
192
188
189
198
211
214
204
195
190
192
193
191
190
191
187
186
185
187
187
187
187
193
206
212
208
177
178
180
183
183
182
180
180
183
186
189
188
188
185
186
186
182
177
175
179
185
187
183
183
188
189
186
180
184
197
208
203
192
184
186
193
196
193
191
184
174
173
181
190
193
188
180
184
192
198
184
182
177
171
170
174
174
175
178
184
187
186
185
188
196
195
184
172
170
177
184
179
169
165
174
186
187
180
174
181
194
200
193
184
185
194
204
207
195
180
169
169
179
191
195
191
180
174
176
184
187
186
176
169
170
175
174
173
175
183
189
188
185
188
193
191
181
171
172
181
185
182
175
174
179
185
187
183
181
181
191
196
194
187
188
202
215
213
198
183
181
189
195
196
196
193
189
185
182
187
184
183
176
170
172
178
178
174
174
179
187
188
187
188
187
184
176
172
179
190
192
193
190
189
187
182
184
185
189
191
190
192
191
189
196
209
215
206
189
182
193
211
217
207
194
190
191
192
195
198
177
174
173
172
174
179
179
176
177
178
181
181
185
188
187
180
170
172
182
191
195
195
196
193
188
182
181
184
188
190
186
186
187
189
193
198
200
198
189
187
198
210
214
206
192
184
183
189
195
199
172
169
172
176
177
175
174
178
184
185
181
177
180
186
190
182
173
171
175
181
184
185
190
194
190
183
179
181
185
184
181
182
186
188
186
187
195
201
200
196
192
191
192
192
190
184
181
182
185
190
171
170
176
182
180
172
170
178
188
195
190
183
181
187
193
193
183
175
175
179
180
182
188
197
198
187
178
177
185
189
185
183
183
186
188
192
202
210
208
198
188
182
185
189
189
186
184
186
187
189
173
170
175
182
182
178
176
178
184
190
193
192
188
188
193
196
193
186
186
188
190
190
194
200
202
193
179
177
189
198
198
187
180
181
190
199
206
209
204
195
189
188
193
192
189
187
190
193
194
195
176
169
170
176
181
183
184
181
179
182
191
194
193
189
192
196
196
192
189
194
199
200
196
198
199
195
184
178
187
196
199
190
180
177
181
189
197
198
199
197
195
194
195
191
187
185
192
197
198
197
180
175
175
178
180
181
181
181
183
187
194
198
195
193
194
197
195
189
186
191
198
199
194
190
192
194
190
181
179
182
187
189
183
179
176
177
186
194
197
200
201
199
193
185
182
183
189
191
188
188
186
188
193
191
185
177
174
181
191
198
198
196
194
198
199
198
194
188
186
187
189
190
190
189
189
191
188
184
175
170
172
180
185
186
184
181
187
193
195
197
202
202
195
184
181
184
192
191
186
182
187
196
199
196
190
181
177
183
190
191
186
184
188
195
197
194
190
189
188
186
186
186
186
190
190
190
190
186
180
174
170
174
180
185
188
191
194
194
187
187
194
202
199
191
186
193
199
198
190
183
184
185
188
191
189
184
184
186
184
177
172
175
185
193
192
188
188
190
192
189
187
186
187
189
190
192
193
195
193
186
178
176
180
184
187
194
200
198
189
184
193
202
204
202
196
195
198
199
195
189
181
177
179
186
184
182
182
186
186
179
179
184
194
194
191
187
190
191
192
189
189
189
190
191
190
192
196
198
196
194
190
187
181
182
185
196
203
204
198
194
196
203
209
205
198
194
192
195
195
189
181
180
186
190
186
181
180
185
189
191
193
196
196
193
192
188
191
191
191
189
189
190
191
191
190
189
187
188
191
193
191
187
182
180
183
190
197
199
197
195
197
200
203
202
198
195
194
193
191
185
186
189
192
196
194
186
179
179
184
189
193
191
190
186
184
182
185
188
189
189
189
187
187
188
189
190
186
182
181
186
189
188
182
182
185
189
190
188
191
195
195
194
194
198
199
200
196
191
189
186
197
193
187
189
190
186
176
168
170
180
185
183
176
171
170
172
180
186
187
186
183
183
182
183
190
199
197
186
178
181
190
196
194
193
191
192
188
189
193
199
200
194
192
196
199
192
183
180
188
195
199
188
182
183
186
185
174
165
166
176
184
182
177
175
175
177
184
188
186
183
183
182
181
180
189
202
204
190
178
180
192
201
202
196
195
195
194
190
195
203
204
199
192
193
191
183
172
175
187
198
194
191
187
188
190
187
178
173
179
188
193
193
189
191
194
193
193
193
189
186
185
183
183
184
189
192
190
183
176
178
189
195
195
194
195
195
191
185
185
192
199
198
193
190
190
185
179
181
187
193
194
200
199
199
197
194
189
184
190
198
203
198
191
189
192
192
191
192
192
192
186
184
188
194
192
187
179
175
174
176
180
186
193
195
195
192
184
180
179
184
193
193
194
195
197
198
193
187
186
188
196
200
198
197
195
194
192
190
192
199
201
194
187
182
180
179
179
183
189
191
188
189
195
201
201
191
183
179
178
179
181
192
202
204
198
189
184
186
189
192
194
198
201
205
206
203
194
189
188
191
185
186
185
188
192
192
190
191
194
197
194
190
187
183
179
173
170
174
180
183
188
195
204
206
202
195
193
192
193
192
194
200
206
205
202
198
199
202
202
204
205
207
208
207
205
198
190
188
191
198
184
182
187
191
194
191
190
194
197
194
188
186
190
193
187
180
176
177
179
181
187
197
205
205
199
194
194
197
199
199
195
192
192
195
203
211
212
208
203
204
206
207
205
200
197
192
188
188
193
202
192
193
197
201
199
194
192
195
196
190
186
187
192
194
193
191
192
192
190
187
187
192
196
198
195
192
191
194
197
194
183
175
174
187
201
210
210
204
198
195
197
199
202
198
192
189
189
191
192
197
198
196
197
197
196
194
193
189
187
188
191
193
192
189
192
199
205
203
197
193
189
187
188
192
195
195
192
191
191
187
178
174
180
192
197
195
190
190
196
195
195
198
202
202
193
186
187
193
193
192
194
190
187
187
191
195
197
190
184
183
190
195
191
187
192
202
205
202
196
192
189
183
180
185
193
197
194
191
190
190
190
195
200
199
192
181
178
190
202
205
203
207
212
206
191
182
186
196
199
191
173
177
182
186
185
177
175
175
180
186
188
189
189
187
184
182
183
187
184
180
176
178
177
178
182
191
197
191
178
170
170
176
179
180
179
174
177
188
205
215
205
181
166
164
170
176
176
178
187
195
168
175
180
182
179
176
176
178
180
180
177
180
187
192
188
183
179
177
171
170
174
179
180
177
176
184
196
197
192
186
187
190
189
182
181
180
182
188
191
190
185
176
175
179
183
182
176
171
173
182
180
182
181
175
172
174
179
182
179
173
169
174
182
187
186
185
179
174
166
163
170
179
184
183
178
180
180
184
185
189
192
195
190
182
181
186
192
192
184
178
177
182
191
195
198
195
189
180
175
179
189
190
180
170
166
171
180
184
180
172
173
176
180
180
179
185
190
192
186
179
174
178
184
186
187
184
178
173
173
179
183
185
181
178
182
190
196
197
194
190
189
190
192
193
197
197
195
190
184
185
186
187
180
172
168
173
180
183
180
176
179
187
190
185
178
182
193
208
209
200
186
177
177
186
194
193
186
180
175
179
181
176
175
181
194
202
204
198
197
196
196
193
186
183
185
187
186
182
180
182
177
179
178
183
184
183
181
180
179
180
184
193
196
193
184
178
189
204
209
201
187
177
177
183
193
196
194
191
187
184
181
177
181
191
206
210
205
194
190
189
192
190
186
182
179
176
172
171
172
175
177
172
174
183
186
184
179
176
180
182
183
187
192
193
190
187
190
196
191
183
176
177
180
185
188
192
193
191
185
182
183
187
190
195
197
195
191
186
182
181
182
186
190
190
182
174
172
173
176
181
182
173
168
175
181
183
180
179
180
183
182
181
184
187
191
195
201
198
188
176
173
178
185
187
187
188
187
185
182
181
184
188
192
189
182
175
171
179
185
189
183
182
188
194
192
184
180
176
181
185
186
174
165
165
174
181
182
183
179
181
181
180
178
180
187
200
204
200
188
182
181
186
190
190
188
185
183
182
186
191
193
188
187
185
181
173
167
177
195
203
195
183
179
188
194
193
184
176
171
175
188
180
166
159
166
175
180
177
174
179
184
182
174
171
181
195
200
193
184
183
187
193
195
194
190
184
178
180
190
202
198
187
178
182
191
189
180
182
196
209
202
185
175
182
193
195
186
175
166
168
181
177
170
160
160
169
174
172
174
182
188
183
171
166
178
192
196
186
180
182
185
190
195
194
189
184
178
181
189
199
196
187
180
185
194
197
190
184
191
199
196
186
180
182
192
194
188
178
174
175
167
176
173
167
164
170
176
177
180
187
191
184
175
172
179
188
189
188
186
185
184
182
184
186
185
184
186
187
187
185
186
190
194
192
190
187
183
181
181
184
188
190
193
195
195
192
187
183
184
187
166
179
184
183
179
181
186
191
192
189
188
188
187
184
182
179
182
188
194
193
187
182
183
183
181
186
190
193
189
181
184
198
205
199
187
178
176
173
170
173
182
196
206
207
199
187
176
174
182
194
173
182
186
184
182
187
194
196
193
185
180
179
186
187
183
178
179
186
191
189
186
185
187
189
189
191
196
198
196
189
191
197
200
195
187
183
179
175
171
174
188
204
209
206
197
183
168
164
172
187
179
175
174
173
175
184
194
195
188
174
165
163
170
178
185
188
190
187
181
177
178
185
190
194
198
202
203
201
197
192
190
188
185
186
187
191
191
187
184
187
194
199
198
192
188
183
177
169
168
173
179
173
167
167
171
178
187
188
180
170
163
164
171
180
188
193
191
185
174
174
180
189
190
189
194
199
203
197
189
187
190
184
181
182
186
191
192
190
188
187
186
185
188
187
190
194
192
180
167
164
178
183
182
178
174
174
178
180
176
171
174
183
189
191
188
183
182
180
178
182
190
194
188
178
178
186
193
193
188
188
193
196
191
185
183
186
188
187
182
180
175
177
185
192
201
207
200
184
171
168
177
189
193
185
176
172
175
177
174
172
177
189
193
186
177
174
180
184
183
183
187
190
183
173
172
182
193
199
200
200
206
206
198
186
181
181
184
184
181
179
178
179
182
190
200
205
198
186
178
183
175
187
192
187
177
174
177
178
176
174
179
181
178
173
169
176
183
184
181
177
179
182
181
180
184
193
204
209
210
208
207
201
191
184
185
191
193
190
188
189
191
188
184
181
185
189
189
188
187
190
171
178
185
187
183
181
181
183
184
183
181
180
176
179
183
185
181
175
174
181
187
188
187
188
194
201
203
202
200
195
191
186
181
183
194
205
209
200
194
191
196
195
193
184
180
178
181
187
189
186
171
172
176
178
176
178
180
183
185
186
186
184
188
195
200
193
182
173
178
191
200
197
190
188
192
192
188
183
181
180
182
181
181
186
192
203
208
203
195
187
187
193
199
192
181
176
179
185
186
184
178
172
169
168
168
172
176
180
183
187
191
194
198
200
198
195
187
186
191
198
195
192
188
187
184
178
173
174
179
184
189
190
190
187
184
187
194
197
192
184
183
188
196
191
182
180
184
189
190
194
184
180
173
169
169
174
181
183
183
189
197
200
196
185
177
179
188
195
194
188
180
179
185
189
188
179
172
175
189
201
205
200
192
188
184
185
191
193
190
185
184
188
191
188
182
183
192
200
203
204
180
174
174
174
174
181
185
187
187
190
194
198
192
178
168
168
176
181
179
175
170
174
183
190
193
187
180
180
190
205
210
202
193
185
185
189
193
194
190
187
182
184
185
184
184
188
198
205
204
197
170
167
170
171
172
174
180
182
181
180
183
185
187
181
177
173
170
168
167
172
176
177
180
185
190
189
183
178
182
195
206
203
195
184
184
189
195
200
198
187
177
171
175
183
191
201
204
200
189
181
173
166
168
167
166
168
169
171
167
171
170
172
174
182
182
184
177
171
171
179
183
182
178
180
187
188
184
179
178
190
200
202
196
185
182
187
200
207
204
189
177
171
173
183
197
212
208
191
172
170
180
179
173
167
165
167
166
163
162
168
171
170
169
171
182
189
191
187
185
188
187
184
181
182
186
186
184
183
187
192
198
199
194
185
184
191
202
206
198
189
186
187
184
185
194
204
202
188
175
177
180
183
177
168
166
167
168
166
167
174
181
180
174
173
181
187
191
189
186
188
188
188
188
187
185
181
181
183
188
194
195
196
192
187
186
193
200
193
184
180
189
201
200
186
178
178
183
188
191
194
166
175
177
172
166
166
169
172
176
179
182
185
188
190
189
184
177
171
171
180
187
194
194
190
183
178
178
180
184
186
188
191
193
190
188
190
190
189
180
179
187
198
197
184
169
161
169
186
198
204
162
172
181
181
175
169
170
176
182
185
184
186
192
197
192
181
168
161
164
178
188
195
197
193
187
181
178
179
181
180
180
185
193
198
193
187
188
190
191
190
189
188
185
182
173
171
177
187
198
201
170
180
191
194
185
176
174
178
185
188
187
187
187
186
182
181
179
175
179
185
191
197
200
199
195
188
181
182
186
186
182
184
192
199
197
190
187
190
197
198
196
189
187
186
187
190
195
200
200
199
176
183
190
191
186
182
182
181
182
184
188
189
185
178
178
187
194
195
191
190
195
199
202
202
201
194
188
183
187
192
192
190
194
198
197
193
188
189
195
198
199
197
193
192
190
194
201
206
205
198
175
173
178
180
179
181
184
183
181
181
188
190
187
183
188
199
206
197
188
186
194
201
202
200
197
194
189
181
180
184
195
204
204
198
192
187
188
190
194
196
199
199
195
191
186
185
192
200
205
199
173
170
177
181
179
176
175
178
183
186
191
193
190
188
193
201
200
189
179
178
186
193
194
188
185
186
185
180
173
175
190
203
204
195
187
186
189
194
193
195
198
201
195
186
181
181
190
199
203
201
182
184
193
195
190
179
172
177
187
197
199
194
189
187
186
189
190
186
182
181
183
187
189
184
176
175
178
181
181
182
187
192
193
191
186
186
188
190
189
190
198
204
198
185
179
183
196
203
204
204
189
192
194
194
192
185
182
183
189
192
192
188
183
178
176
179
184
188
189
190
191
190
188
182
174
172
177
185
190
191
191
191
191
190
186
183
184
182
180
181
194
203
202
190
183
188
198
204
200
192
186
183
178
178
179
184
186
189
190
183
178
177
180
180
181
183
188
189
189
191
194
198
194
188
181
184
186
189
191
193
194
197
195
191
187
184
185
186
184
183
192
202
205
199
192
187
188
192
192
184
178
172
169
168
171
176
182
187
189
182
176
176
181
188
195
196
194
189
184
184
191
195
196
191
189
189
189
189
187
188
192
195
193
190
188
195
198
199
197
194
195
201
206
206
195
186
184
189
193
188
179
175
176
182
185
184
183
185
187
188
185
182
181
185
189
193
192
190
187
186
189
190
190
188
184
181
183
187
190
190
188
184
181
183
189
198
205
205
203
199
196
197
200
198
194
188
188
189
193
192
191
188
187
195
202
202
192
183
183
189
191
185
177
170
169
175
182
193
197
196
190
186
179
173
169
172
179
188
192
191
186
179
176
181
188
196
200
201
199
198
195
192
187
188
189
187
188
187
189
191
198
192
188
194
200
200
188
180
180
185
188
185
176
163
157
163
179
194
197
194
188
182
174
167
170
182
194
195
189
186
186
184
182
183
188
194
195
196
196
200
198
192
186
187
188
186
179
175
183
192
187
183
182
186
187
183
176
179
182
185
185
185
183
178
173
177
190
197
193
181
177
179
178
179
186
200
205
195
183
181
188
195
194
193
193
197
197
195
197
202
201
194
188
189
192
190
179
175
184
193
175
181
186
189
183
177
178
184
188
186
184
186
191
195
196
199
205
202
190
177
173
180
189
193
200
205
201
192
180
179
190
198
198
197
200
202
199
194
195
198
198
192
188
191
198
200
193
188
187
194
187
193
196
192
187
188
189
191
192
189
187
187
190
195
200
201
202
196
191
185
183
188
195
200
200
196
192
189
181
178
180
189
196
197
197
196
193
193
193
192
192
191
191
192
198
199
194
189
185
187
200
201
196
189
187
190
191
191
190
191
191
188
186
185
187
187
186
187
192
192
195
196
199
199
193
190
190
191
185
177
176
186
194
193
187
185
188
196
196
193
192
194
197
195
193
187
182
180
184
185
195
188
182
177
179
182
186
189
195
195
192
189
185
184
181
176
178
184
191
195
196
198
199
198
194
192
192
194
191
181
181
189
193
189
185
187
198
205
202
197
197
200
201
197
192
187
185
183
187
191
182
179
177
177
179
183
189
195
200
197
191
188
190
190
186
181
181
187
190
188
187
192
197
198
195
192
193
195
195
191
190
188
185
186
194
205
213
210
202
196
197
200
201
199
201
202
201
195
191
195
187
189
188
189
190
193
197
201
198
191
187
189
192
192
191
195
197
195
189
185
186
189
193
194
194
192
192
195
199
197
188
181
180
191
205
214
214
207
202
197
198
200
200
200
203
206
205
198
191
193
193
195
193
191
191
193
194
190
183
180
184
191
193
190
193
201
205
199
190
188
190
193
193
192
193
193
191
194
198
195
184
176
182
199
208
206
200
200
205
208
207
203
197
191
188
188
190
193
191
189
192
192
191
187
187
189
188
184
177
175
183
192
192
190
194
202
203
195
190
192
196
195
190
188
191
195
194
192
194
192
188
188
195
204
206
200
192
199
210
217
213
202
193
181
173
175
188
198
199
191
176
175
176
179
177
170
165
170
180
193
197
195
195
187
172
155
155
174
189
190
177
172
178
188
190
186
177
170
166
172
178
185
184
184
186
189
191
195
199
200
190
176
169
173
178
179
177
178
183
183
176
176
177
176
171
166
165
175
189
197
194
193
200
206
192
169
156
163
180
188
185
178
180
185
186
183
176
168
164
174
185
191
188
182
183
188
195
199
197
190
179
170
172
179
181
179
175
173
176
180
181
185
183
173
164
156
165
178
189
186
178
177
190
204
202
188
175
171
174
175
177
177
180
182
183
183
178
172
169
179
192
195
189
179
179
187
195
198
192
184
179
182
189
190
187
185
185
181
180
179
190
190
184
170
159
155
167
181
187
178
171
171
177
184
187
190
191
190
182
176
173
176
181
187
194
197
193
187
180
181
187
187
181
177
179
186
195
196
192
188
192
196
197
193
188
186
190
189
182
177
186
183
174
166
162
170
185
193
189
179
174
175
176
173
167
176
190
201
203
194
185
181
183
191
200
205
202
196
186
180
175
172
176
181
190
195
195
191
189
190
195
197
191
187
184
183
182
182
178
177
183
175
165
164
172
185
195
196
189
182
181
188
187
179
166
163
176
195
204
203
196
186
182
184
193
198
198
191
183
175
172
173
182
195
205
204
196
184
178
183
188
189
186
182
181
179
176
173
174
179
189
176
166
167
177
183
184
185
183
181
182
192
196
193
181
173
177
181
185
187
188
185
177
175
179
187
190
185
175
172
174
182
190
200
205
202
192
181
178
178
183
184
184
184
186
185
181
176
173
180
187
175
168
176
184
184
178
178
180
179
180
182
191
195
193
187
185
180
174
173
178
179
175
171
174
183
190
185
177
175
176
181
188
190
191
191
189
187
188
190
192
190
188
192
191
191
184
176
171
168
179
170
168
178
193
195
187
180
178
177
176
174
176
182
188
193
192
188
182
180
182
183
178
172
175
182
187
186
182
179
175
170
170
176
184
189
189
190
197
205
202
195
190
192
190
189
182
175
168
165
171
167
167
172
187
196
192
181
175
174
175
170
162
164
176
189
194
191
187
188
190
187
183
179
176
178
178
180
181
181
174
165
161
173
191
196
189
182
187
196
197
189
182
184
186
183
175
174
178
186
176
178
171
168
170
179
181
174
170
173
178
173
162
161
170
181
185
183
181
183
184
182
182
177
176
179
178
179
180
179
173
166
169
182
197
198
190
179
178
188
189
183
179
181
181
173
169
173
189
204
183
194
186
172
167
169
172
167
168
173
181
183
177
174
174
174
175
173
177
177
173
173
174
175
174
180
188
194
190
178
173
174
185
191
196
195
189
185
186
189
192
188
187
187
182
173
167
170
183
193
188
197
194
184
176
173
174
170
168
172
181
187
189
187
179
172
170
174
182
181
180
182
184
181
175
179
191
203
200
185
177
184
197
198
195
188
189
189
187
186
190
197
202
200
193
181
176
173
174
175
186
190
186
183
181
184
184
175
170
167
174
183
191
190
183
177
179
187
192
191
191
198
203
197
186
180
188
199
200
189
179
184
197
203
204
198
193
187
181
175
181
192
199
201
194
191
187
187
182
176
178
174
171
173
180
185
187
179
172
165
166
170
176
181
183
188
193
196
191
187
189
197
202
202
197
193
191
193
191
186
179
178
186
202
210
206
196
186
180
174
173
183
187
188
185
183
189
195
192
186
168
171
175
179
178
179
184
181
175
169
166
169
175
180
185
191
192
186
177
173
178
185
189
189
193
194
191
187
182
180
180
181
187
197
199
192
185
184
184
183
180
178
181
181
179
180
186
189
188
182
167
179
188
188
180
174
178
182
182
178
178
181
187
187
185
183
180
175
168
170
176
181
180
175
176
179
182
184
182
184
191
194
194
190
178
167
166
175
186
195
192
186
182
186
189
190
186
180
174
175
172
188
189
179
170
169
178
185
188
186
186
186
188
181
175
174
177
178
177
174
176
179
176
170
166
171
181
187
195
197
198
195
188
178
169
165
167
176
187
194
194
186
182
187
199
198
187
177
174
186
173
186
180
168
162
171
187
197
199
195
192
184
176
165
164
173
181
184
183
179
180
180
177
174
173
177
184
190
195
196
191
181
171
169
178
192
194
190
186
184
187
182
182
186
190
193
187
184
186
197
169
175
178
175
175
182
192
198
202
201
197
186
173
166
169
179
182
179
178
184
189
187
185
181
185
189
186
179
176
178
181
176
169
173
190
210
216
204
190
183
182
186
187
186
185
183
185
188
191
193
170
170
179
187
191
188
185
184
193
201
200
191
180
179
185
186
181
172
177
191
201
196
188
187
195
194
179
165
161
171
184
188
185
184
190
201
209
206
197
187
185
191
197
196
188
183
184
187
187
185
182
172
175
184
189
180
171
168
179
191
198
195
187
188
194
194
187
183
190
203
205
194
184
186
192
190
178
165
165
179
190
194
191
186
182
184
190
196
196
192
190
194
197
199
194
185
180
177
178
188
194
181
176
178
176
172
168
167
177
188
193
188
182
178
182
188
190
197
202
202
193
179
175
181
187
187
181
176
178
182
184
182
179
181
180
181
184
186
188
191
193
194
196
196
190
184
176
171
175
188
182
180
179
176
170
171
175
181
186
190
189
185
179
172
172
178
186
189
190
185
178
171
173
180
186
188
184
181
179
178
173
172
178
184
187
189
188
188
189
190
192
192
192
190
187
185
182
177
176
177
164
170
180
177
170
169
178
188
191
190
188
186
182
176
173
175
176
175
174
173
176
177
182
188
192
189
185
180
177
174
175
185
195
202
197
190
191
195
200
199
194
190
184
183
188
196
203
195
177
171
159
166
178
179
174
172
174
178
179
182
185
187
185
179
175
178
180
181
180
180
183
186
188
193
195
188
183
179
178
180
184
196
207
209
199
188
189
196
203
202
197
190
183
182
191
207
213
197
174
169
174
177
179
180
179
178
174
169
167
174
180
183
179
174
177
184
194
199
197
194
190
187
187
189
190
185
180
180
186
189
193
198
200
200
193
183
178
181
185
187
193
189
182
180
188
202
203
188
172
174
179
182
182
181
180
180
178
173
173
175
178
177
171
171
178
188
195
197
193
190
188
186
181
177
176
177
177
180
187
192
196
197
195
189
183
179
175
171
169
170
175
178
177
175
176
184
187
185
177
180
166
178
184
181
177
177
181
189
189
186
180
175
175
179
185
188
185
179
176
181
188
189
184
177
172
173
175
181
183
188
193
196
195
189
183
178
179
179
174
167
164
166
169
172
174
175
177
183
188
188
162
175
185
183
174
175
185
193
195
185
179
181
185
188
188
183
180
178
179
184
190
191
188
182
181
178
179
182
183
187
189
191
193
193
189
185
185
187
188
182
174
170
172
175
180
180
181
185
191
193
176
185
192
188
181
180
187
191
187
182
180
188
189
184
178
178
185
196
199
197
193
191
188
186
187
188
186
186
186
186
185
186
189
193
191
186
181
182
188
192
191
187
186
188
193
195
195
195
195
195
188
196
195
190
184
184
188
186
181
178
180
187
184
176
169
177
194
206
204
196
190
189
187
184
186
191
192
191
185
183
182
188
192
195
194
187
178
177
185
192
196
195
194
193
195
197
200
200
199
196
183
185
187
186
181
179
181
181
180
178
181
183
179
173
173
182
194
197
189
181
183
188
188
181
178
186
196
192
181
174
180
193
203
205
201
195
194
189
190
192
193
193
194
192
192
191
194
199
201
198
170
169
179
184
180
173
172
175
179
179
180
178
177
175
176
183
187
186
176
170
178
188
191
184
177
181
190
190
181
175
180
192
201
204
202
205
206
200
194
190
191
194
194
189
185
185
192
199
204
203
170
169
179
188
186
177
172
174
178
182
182
181
179
176
175
175
180
184
181
176
178
186
193
187
179
176
179
186
185
186
185
189
192
192
194
197
199
190
184
182
189
197
197
188
182
182
192
203
211
214
181
177
177
182
186
184
185
184
185
185
186
188
183
177
174
173
182
187
187
184
185
189
189
185
179
175
178
184
189
192
194
194
193
192
190
187
183
179
173
174
185
196
198
190
181
178
187
202
210
209
182
178
170
169
175
183
188
191
193
192
194
191
185
178
178
183
190
191
187
182
183
187
187
185
180
179
182
182
181
185
193
200
203
199
191
183
180
179
177
180
184
192
196
195
184
176
178
191
201
194
174
170
166
167
171
179
186
189
191
192
191
187
181
180
183
191
195
193
186
179
179
182
186
187
189
189
187
183
180
181
188
195
198
198
194
191
188
187
191
192
189
189
194
196
191
181
180
189
194
189
178
174
172
178
186
190
189
188
186
185
182
179
177
175
181
185
189
189
185
180
177
180
184
186
187
188
189
192
194
191
185
183
186
194
199
199
196
195
196
196
191
188
189
193
194
193
193
197
201
195
193
189
185
192
201
206
202
191
185
185
185
183
179
177
175
174
176
182
183
182
183
184
184
182
176
179
191
205
212
201
185
175
178
190
198
199
196
192
191
190
188
187
185
189
193
195
197
200
204
206
195
194
193
199
202
203
200
195
194
196
199
198
194
187
178
175
176
182
182
179
183
187
187
178
171
179
194
208
210
198
183
173
173
181
190
196
195
191
188
188
188
188
188
190
193
197
197
198
203
208
180
183
193
197
193
185
187
197
203
203
202
202
201
196
187
185
190
191
183
174
177
186
192
187
183
189
197
200
193
189
185
182
178
180
188
196
198
193
191
192
191
191
188
191
198
202
200
200
202
205
171
178
189
191
182
176
184
197
199
191
184
188
196
197
194
195
198
197
187
175
175
185
195
197
197
195
194
191
190
191
193
192
188
189
195
201
201
197
195
195
193
189
186
191
201
210
208
203
201
198
181
184
185
179
175
178
188
194
190
179
171
174
183
187
192
196
197
196
189
183
184
192
198
198
194
190
189
193
194
195
195
194
193
191
195
199
200
200
196
191
188
187
188
192
198
202
204
202
199
194
193
190
182
176
175
182
186
187
183
176
174
173
176
182
191
195
196
192
190
188
191
195
197
192
186
184
188
196
198
195
188
190
194
189
186
188
194
202
198
189
185
190
195
194
191
187
190
193
195
193
192
185
179
179
184
185
184
181
183
184
181
178
180
184
191
197
196
193
191
189
187
187
190
191
189
189
192
195
192
185
184
188
193
187
176
177
191
201
199
192
191
196
198
194
189
187
191
194
193
192
181
177
177
181
187
191
187
185
184
188
186
186
185
186
191
195
196
194
189
188
185
186
189
193
196
198
196
194
186
180
183
191
194
187
177
178
187
194
197
194
197
201
201
197
198
202
206
200
194
192
180
178
175
175
185
191
193
188
181
181
185
191
192
188
187
188
193
190
186
188
190
194
193
192
193
196
196
196
191
188
185
187
190
190
186
182
185
189
194
196
200
205
204
201
204
210
211
201
192
190
186
185
180
175
177
185
189
184
177
173
183
194
195
189
183
185
188
185
185
190
198
201
194
188
184
186
190
195
200
197
187
179
178
186
191
193
191
192
197
200
204
201
197
197
200
203
203
196
189
189
190
190
188
184
181
179
180
180
179
180
185
193
195
191
187
186
186
184
187
195
203
203
194
185
184
187
189
190
192
193
186
178
175
184
194
198
199
198
200
201
196
188
183
183
189
200
202
196
192
191
180
179
180
184
182
178
171
170
173
178
179
182
183
187
177
165
163
179
195
192
176
170
178
188
188
178
170
167
169
173
176
178
179
180
188
195
196
192
187
183
176
172
170
175
179
180
183
181
180
179
179
179
183
189
195
189
184
183
187
189
186
186
196
202
190
172
161
174
190
193
185
177
182
189
189
182
175
167
168
174
182
181
179
177
185
193
195
192
189
186
181
176
176
178
178
178
176
177
178
175
174
179
194
202
197
189
183
186
189
185
177
179
195
207
202
186
174
175
182
188
185
183
184
186
186
186
188
187
186
191
193
191
186
183
186
190
192
188
185
185
189
193
190
183
174
166
169
174
177
174
171
181
197
204
197
189
184
187
187
177
167
172
187
198
199
192
187
180
178
176
178
181
182
181
182
187
196
198
200
201
198
193
187
184
186
187
184
182
180
183
194
204
202
189
174
166
168
177
179
177
174
178
184
189
192
191
194
192
187
177
171
173
180
181
180
178
181
180
177
175
176
180
180
178
177
178
183
189
190
191
189
188
186
185
185
185
182
181
179
183
192
199
198
191
187
182
181
182
183
185
186
178
169
170
179
192
199
196
187
181
178
181
177
172
163
163
167
170
174
178
183
183
179
174
173
172
170
170
171
177
185
188
188
189
189
187
184
182
181
182
185
185
184
184
191
195
193
188
185
189
192
179
168
165
175
182
184
183
182
179
178
180
179
176
168
162
159
159
166
178
186
184
177
171
172
178
177
172
170
176
184
189
192
195
199
199
193
186
179
182
183
179
175
177
185
194
195
188
183
187
182
175
172
178
180
177
171
172
176
175
171
172
182
191
187
175
163
159
165
175
185
183
175
169
175
189
196
190
184
180
184
187
190
195
201
202
198
187
184
188
192
190
184
180
181
186
190
188
181
175
162
166
174
187
192
185
175
175
174
171
167
169
185
199
198
187
176
171
175
180
184
181
174
171
177
190
198
194
187
181
182
184
184
188
196
199
194
184
181
186
195
200
199
191
184
183
186
190
185
179
165
169
178
185
193
195
188
180
172
167
165
171
181
189
188
185
180
181
185
187
187
186
180
174
175
180
182
179
177
177
179
181
181
185
194
196
190
175
168
172
181
190
193
192
185
181
182
191
200
201
181
187
184
181
185
190
184
175
167
165
170
176
178
176
175
177
179
181
184
184
184
183
179
174
171
174
176
178
176
176
177
179
182
186
195
197
191
178
173
173
177
179
181
184
183
177
175
182
197
210
196
199
190
180
176
178
173
165
160
167
177
184
181
175
170
170
173
177
176
173
171
173
175
174
171
179
190
198
193
184
177
178
185
189
195
198
196
193
191
191
188
183
182
183
181
177
172
171
182
191
199
197
183
172
172
173
170
162
161
171
188
195
191
185
173
170
173
179
176
169
166
174
182
185
180
182
195
207
202
187
177
177
188
193
194
189
191
196
202
200
192
188
188
193
190
187
183
179
176
174
195
189
175
170
172
180
180
171
166
172
187
198
196
187
177
175
181
189
187
179
179
186
198
196
186
179
184
191
192
185
176
174
185
195
196
190
187
186
188
184
179
181
187
190
190
190
195
199
190
177
184
184
178
182
185
191
190
178
170
172
181
192
191
182
179
183
191
195
191
188
191
194
194
190
182
176
174
178
181
181
175
171
177
195
205
201
193
186
179
173
172
177
179
178
172
176
189
203
205
194
167
175
189
194
195
192
186
179
174
173
176
180
180
178
180
188
191
187
183
183
187
187
181
176
175
177
176
177
178
180
176
173
180
196
205
200
192
188
191
192
189
184
179
170
162
168
180
192
198
194
165
175
186
190
186
180
179
180
178
177
177
176
177
177
180
181
182
176
173
174
177
179
175
175
178
180
179
179
180
179
177
179
187
196
195
184
180
190
208
220
216
200
186
178
175
177
180
182
184
185
185
185
181
174
169
171
176
183
184
185
182
181
179
178
176
174
174
175
176
175
175
179
183
185
185
181
179
179
180
178
176
176
186
192
190
182
179
191
209
220
216
201
188
190
193
191
183
177
177
187
197
197
182
169
165
173
184
187
185
185
185
185
180
176
176
174
180
184
185
183
184
189
191
189
183
176
171
171
174
175
174
173
175
179
186
190
191
191
193
194
194
188
189
196
200
196
185
180
183
195
187
190
187
184
184
190
191
185
180
181
185
185
179
175
176
182
186
188
188
190
195
194
189
182
175
174
170
165
163
169
176
177
173
170
174
183
191
191
188
182
182
187
194
199
201
195
188
187
187
191
173
172
181
196
203
201
189
176
171
177
184
184
175
167
170
182
183
182
186
193
196
191
181
179
185
188
180
169
164
172
185
186
180
171
166
172
182
191
197
196
194
195
197
200
198
195
191
189
185
183
179
172
176
191
200
191
176
164
167
177
184
183
173
167
170
174
172
174
183
194
194
182
176
184
198
205
198
183
178
182
184
183
180
175
175
175
179
187
199
207
206
198
194
193
194
193
189
184
179
180
188
178
177
182
185
178
167
162
170
180
185
180
174
173
178
177
174
175
183
192
190
181
178
186
199
205
203
198
192
184
174
168
172
180
186
184
179
177
184
194
200
193
188
188
192
191
185
175
175
182
178
178
181
180
173
169
171
175
182
186
184
179
177
177
185
190
186
182
181
185
186
184
182
181
183
188
196
200
193
177
163
164
177
191
194
189
182
176
179
185
188
189
187
189
190
188
185
177
176
185
162
172
184
182
171
169
178
190
197
196
191
186
180
180
184
192
192
186
179
176
178
184
184
180
174
177
189
194
186
170
162
175
197
210
204
190
184
189
191
189
189
192
192
190
187
188
188
186
184
187
159
168
180
179
171
170
177
190
195
199
199
198
192
183
182
188
192
189
182
177
178
180
181
181
183
186
191
192
187
175
169
184
206
217
208
190
184
192
195
193
195
196
197
191
186
186
189
187
184
188
175
176
179
178
173
172
174
175
181
186
194
198
194
186
183
186
189
190
187
185
181
176
172
178
187
193
192
192
189
186
183
190
200
206
201
185
179
179
182
184
189
193
193
189
186
187
190
186
181
186
183
184
183
183
180
177
174
170
169
172
175
178
180
182
185
188
188
188
188
190
188
180
170
166
174
183
189
190
189
191
193
196
198
192
183
173
174
176
178
174
174
174
179
187
192
198
195
187
179
181
176
179
185
185
181
179
180
179
177
171
166
165
169
180
187
191
191
187
186
189
192
186
174
163
164
172
180
185
186
190
196
201
199
190
178
171
175
187
191
182
171
169
176
190
201
201
193
183
175
177
173
176
178
177
176
179
189
193
189
181
173
176
181
186
189
190
193
191
188
188
191
187
178
175
174
177
180
183
183
190
194
197
196
192
187
181
183
188
193
188
183
179
186
194
202
198
181
169
170
175
182
182
177
173
176
182
194
196
189
181
182
191
196
192
184
184
193
198
197
192
185
180
179
179
185
190
189
185
183
185
189
190
190
190
190
184
180
177
179
186
191
192
192
197
198
189
175
167
171
178
190
187
179
175
180
186
192
189
182
178
183
195
197
186
175
176
189
199
200
190
183
179
179
174
178
189
195
192
184
179
181
188
189
187
187
184
179
174
175
182
191
193
195
197
195
188
180
174
175
181
182
181
180
180
181
182
184
182
179
176
178
183
182
175
170
172
184
194
193
186
185
188
183
173
168
182
198
201
187
177
180
188
192
188
187
188
190
188
187
189
192
193
196
197
197
191
184
180
179
182
170
168
175
184
182
178
176
177
177
174
169
169
172
173
171
171
178
186
187
185
186
190
193
183
176
182
196
200
191
183
182
186
189
188
188
192
195
196
194
191
192
194
195
193
193
190
186
185
184
185
170
169
176
183
182
178
176
178
178
174
168
172
178
180
175
173
177
182
184
184
185
191
196
194
191
190
194
197
193
188
184
184
185
188
191
192
191
186
183
182
187
192
194
190
186
185
188
196
202
202
176
177
179
183
182
184
185
186
185
184
185
187
187
182
178
177
180
184
184
182
184
192
197
195
193
189
192
194
192
188
185
184
186
192
194
194
189
181
175
174
182
190
195
191
184
184
192
208
218
214
176
179
182
183
185
187
189
189
190
193
198
199
189
179
175
181
190
191
185
181
183
191
194
192
187
187
191
193
192
188
186
185
187
190
192
193
192
189
186
182
184
190
195
196
194
190
195
211
217
209
174
180
184
185
188
190
191
189
188
192
196
197
186
174
172
178
190
193
188
182
180
183
187
188
188
189
191
194
195
192
189
186
185
186
188
191
193
196
196
193
189
188
192
198
201
197
196
197
197
192
183
188
190
188
189
191
192
190
184
182
183
186
185
178
174
174
175
180
183
181
179
179
183
189
193
194
195
199
201
198
190
185
185
188
192
193
192
195
197
196
191
186
187
195
201
197
191
188
193
194
194
200
196
190
188
189
192
191
187
183
181
182
186
189
183
176
167
166
172
179
183
185
190
194
193
194
199
205
205
196
185
182
190
200
205
200
193
190
190
189
190
187
189
195
197
197
192
192
198
206
191
195
197
194
191
187
189
192
192
191
187
186
189
194
189
180
174
171
171
178
185
198
202
197
190
188
195
204
204
194
182
180
187
199
205
202
193
189
186
188
191
192
197
197
198
200
200
201
202
208
176
180
193
200
199
189
191
196
197
194
188
187
187
185
182
179
180
182
180
178
184
196
201
195
184
181
187
194
198
193
183
180
180
185
192
192
191
188
188
191
194
194
194
194
199
206
207
205
201
194
172
177
189
197
193
192
195
198
196
186
181
183
185
181
174
174
181
185
183
179
180
186
190
186
180
178
180
191
195
195
189
181
178
180
185
189
189
189
191
192
191
189
187
189
195
203
207
205
199
192
178
179
184
183
181
184
191
193
186
178
176
182
187
184
179
178
182
185
182
178
179
184
187
185
181
178
183
191
198
198
191
183
179
182
188
191
191
192
192
188
185
186
188
191
193
196
202
203
199
195
186
181
178
178
178
181
182
181
180
179
182
186
188
190
194
198
196
189
180
177
179
184
187
190
186
184
187
193
200
199
190
185
185
190
191
196
200
202
196
187
182
190
197
196
193
194
201
202
199
196
187
181
181
188
190
186
180
176
180
188
191
189
185
187
200
210
205
192
182
175
174
179
186
191
191
189
190
193
194
191
189
193
196
194
189
186
197
203
199
191
189
197
200
196
191
195
202
202
195
192
181
180
185
193
196
193
186
182
183
192
197
194
186
183
191
200
200
190
183
181
183
184
186
189
194
197
195
192
183
178
185
199
207
198
179
171
178
191
196
195
197
200
199
193
189
194
204
204
196
192
176
180
182
182
185
189
191
186
184
189
198
201
194
184
183
186
186
181
180
190
199
201
194
188
191
196
197
193
183
177
184
193
200
193
175
163
166
177
190
195
200
201
198
194
193
201
208
207
202
198
181
182
180
175
175
181
187
186
183
184
190
201
198
191
184
182
181
179
182
193
205
206
195
185
183
186
190
193
191
190
187
184
179
175
170
169
174
181
188
192
197
198
195
196
203
210
210
205
198
199
187
186
185
184
179
178
180
185
188
186
185
190
194
193
191
187
184
183
188
194
196
192
186
183
184
187
187
188
189
193
190
181
169
162
168
176
185
186
186
188
186
183
186
193
205
212
207
195
189
196
182
186
190
194
198
199
192
179
171
168
170
171
172
177
184
188
190
192
192
185
174
173
177
179
174
173
178
186
188
182
177
176
174
172
172
179
180
181
183
189
191
189
182
178
179
179
179
178
174
171
179
177
180
190
196
199
190
179
173
173
174
175
175
174
173
177
186
192
191
181
171
171
180
185
181
182
185
188
188
183
181
178
178
178
182
181
180
176
177
181
182
184
183
180
178
175
174
176
177
171
167
166
178
190
195
189
181
176
175
175
175
177
181
179
178
179
186
191
189
176
170
173
181
185
182
185
191
196
195
192
188
182
180
181
186
189
184
177
172
172
175
179
178
176
167
162
166
176
186
186
162
169
185
200
198
189
178
175
177
176
175
179
188
191
190
189
187
188
182
173
170
173
177
176
172
173
179
189
196
195
192
186
180
181
187
190
187
183
177
178
179
183
186
182
173
167
169
182
193
201
168
173
183
195
198
192
185
180
180
181
185
189
191
191
190
188
186
182
175
170
169
170
170
166
162
160
163
172
184
190
193
190
183
181
181
185
187
187
186
181
180
184
191
191
191
190
189
190
194
201
182
177
172
176
186
191
189
185
182
184
190
191
182
176
174
178
180
176
172
170
172
171
169
166
164
162
160
162
171
184
193
193
188
183
182
184
190
189
186
180
178
177
180
186
192
197
195
191
188
190
186
178
170
171
178
183
182
180
179
179
174
169
164
165
167
171
173
173
173
176
177
174
170
170
173
178
176
171
173
184
194
196
190
188
190
193
191
186
180
178
177
172
166
165
172
183
187
187
184
183
177
174
172
176
177
175
173
175
176
168
157
153
164
177
181
178
174
174
177
179
178
175
171
172
179
188
191
187
185
188
195
197
192
191
191
194
189
178
175
175
177
176
170
161
159
165
175
186
191
192
167
172
178
183
179
171
171
175
177
170
160
165
183
199
198
185
176
175
178
179
178
175
173
176
181
188
192
189
187
190
195
198
195
191
188
185
182
173
168
170
178
186
184
177
168
166
175
189
201
199
179
180
182
183
181
175
174
179
175
172
172
182
197
203
197
183
177
176
179
179
183
183
184
181
180
180
180
177
176
182
190
197
194
186
184
184
183
175
169
169
178
187
189
188
183
179
184
192
197
194
185
183
182
183
183
180
176
174
172
174
180
188
191
190
181
176
178
177
180
181
188
191
188
180
171
172
175
176
175
175
185
189
188
184
185
189
192
187
180
179
181
182
184
188
188
189
187
183
182
182
179
177
178
180
184
183
173
167
170
178
189
192
184
176
171
173
181
186
186
182
184
188
188
180
172
174
181
185
183
182
183
187
188
186
185
188
191
190
192
190
186
181
183
189
192
190
181
174
172
176
177
174
171
173
180
184
177
172
173
183
193
196
187
174
168
171
183
190
189
179
173
178
186
187
187
187
187
186
183
184
185
189
196
192
185
179
180
189
198
197
186
180
184
191
189
181
174
174
177
179
188
185
176
172
179
189
191
182
179
184
195
200
193
179
168
171
182
189
184
174
171
176
188
194
196
190
182
174
174
179
187
192
194
191
186
178
178
186
192
188
179
176
183
187
180
174
175
182
188
184
197
200
192
188
188
195
195
185
177
179
190
199
193
181
174
178
185
184
180
177
178
181
179
178
180
178
173
168
173
181
186
181
179
183
189
192
190
188
188
183
181
181
181
175
170
171
179
189
191
188
183
192
193
191
190
191
188
180
174
175
183
189
183
179
181
189
192
187
181
183
185
180
172
164
165
169
170
174
180
187
184
176
173
181
194
200
200
199
197
195
193
189
184
173
165
171
181
189
188
187
172
173
176
179
182
182
179
175
174
177
180
181
179
179
183
189
187
184
182
184
185
182
179
177
178
178
177
178
187
188
183
177
182
193
200
199
198
200
208
211
206
197
186
175
170
169
177
181
185
186
183
177
174
176
177
178
174
171
172
176
180
182
183
184
184
174
169
172
176
182
185
190
196
203
200
189
179
179
184
184
180
181
191
203
205
197
190
197
207
211
204
194
186
182
181
178
175
177
180
185
196
192
184
183
180
176
172
169
168
172
180
186
195
198
189
174
165
170
176
185
190
196
204
205
197
186
177
177
180
180
181
186
196
201
196
185
181
184
192
195
191
186
188
195
197
193
185
180
178
185
190
188
184
183
181
177
173
168
166
170
180
189
196
198
195
193
189
187
186
186
190
194
189
182
177
177
179
180
179
182
188
194
196
186
174
165
166
176
184
185
186
189
196
205
210
207
197
188
182
184
175
173
175
179
182
182
178
171
169
172
183
188
180
175
180
194
202
197
187
184
183
180
177
171
175
182
188
187
183
181
184
189
186
174
164
162
168
178
186
192
195
198
199
201
201
199
195
191
185
181
176
173
174
180
184
185
180
173
171
180
189
189
175
164
164
175
183
182
177
174
175
178
180
185
192
198
199
196
191
183
176
172
171
173
177
180
180
179
188
196
200
199
192
186
185
187
189
188
187
183
177
178
178
182
185
184
177
169
170
182
194
198
192
181
176
174
170
165
166
172
176
185
192
198
198
198
198
201
199
190
176
166
165
175
186
189
180
172
177
186
192
190
177
174
181
187
191
189
190
191
173
175
178
180
178
175
173
171
172
179
189
196
198
197
195
191
181
172
168
174
184
196
196
187
179
178
187
197
197
188
176
171
174
181
185
180
175
172
174
180
181
176
170
174
185
192
192
189
191
199
166
168
173
175
171
170
175
182
185
183
184
181
181
184
195
200
199
188
178
177
185
193
188
173
161
164
178
191
187
177
169
175
187
191
185
177
179
183
187
184
179
177
180
184
186
187
185
185
192
202
173
167
169
166
160
162
175
188
193
187
181
178
176
179
188
196
196
188
177
174
176
179
175
173
171
178
188
192
187
176
171
179
190
196
192
186
189
194
194
183
179
182
191
191
184
176
176
182
192
201
179
173
172
165
159
158
166
179
183
184
179
181
186
189
192
188
181
174
171
173
173
172
170
174
190
200
206
204
198
190
184
184
190
193
192
190
193
197
192
181
178
187
198
197
187
178
181
185
193
198
177
176
178
176
165
160
160
165
169
169
174
180
190
198
197
190
180
174
176
184
188
180
172
174
188
201
206
204
199
196
193
191
191
188
182
179
186
197
196
187
181
187
196
201
195
191
190
192
192
193
172
173
179
180
176
168
163
163
160
160
165
174
185
194
198
197
191
187
186
191
196
191
177
173
180
190
194
192
187
187
190
193
194
187
176
170
179
195
203
200
191
189
197
206
207
200
191
182
182
187
175
175
178
180
179
177
175
174
172
169
171
176
183
190
193
198
195
189
187
189
193
190
183
180
183
191
192
185
179
177
183
191
196
193
186
180
180
189
196
199
195
194
197
206
209
199
178
165
169
182
185
181
176
176
179
183
186
185
183
181
184
190
190
186
182
184
184
181
180
180
185
187
187
187
189
194
193
185
178
177
182
194
198
198
196
191
184
179
181
186
192
194
195
197
196
189
174
163
170
181
189
183
172
169
178
184
186
184
184
186
191
195
192
181
173
171
178
181
179
179
182
188
190
187
187
192
194
190
181
180
189
199
199
192
188
186
182
179
178
184
189
194
196
196
194
189
181
176
177
182
181
176
168
167
176
180
183
181
180
181
185
188
185
178
172
173
180
187
186
182
184
190
192
187
185
189
194
190
183
182
193
199
195
182
173
175
181
184
186
188
191
195
198
200
200
195
186
182
181
182
179
173
171
176
179
182
184
182
179
175
173
175
182
183
177
175
179
187
189
188
189
191
192
189
188
190
195
191
184
185
192
196
191
179
172
173
179
185
191
192
189
190
196
200
200
194
188
186
182
180
180
182
184
186
189
188
187
186
183
177
173
174
181
185
181
177
176
181
185
190
192
193
191
190
192
196
198
195
188
187
189
191
190
189
188
184
184
186
188
190
186
185
189
193
194
191
189
194
194
184
177
183
193
197
195
187
183
183
184
186
186
184
182
181
178
178
178
179
182
184
191
196
196
192
190
193
198
199
195
189
185
185
189
197
199
197
193
191
190
189
188
189
193
193
190
190
198
210
213
202
173
183
190
196
191
186
178
174
181
190
196
194
182
172
174
179
187
186
183
183
190
197
201
193
186
185
191
199
199
193
185
181
181
187
190
194
197
195
192
189
188
192
196
197
193
194
202
212
212
204
178
187
189
187
187
182
179
177
178
182
191
192
184
174
173
179
186
188
186
187
189
192
194
192
187
185
189
195
199
195
188
181
173
169
171
182
193
197
195
188
186
188
191
195
197
199
196
193
190
191
187
194
191
180
173
177
179
182
180
178
181
185
187
185
183
180
177
180
187
191
189
183
180
183
186
188
190
191
189
188
185
181
175
169
171
179
191
197
197
193
188
187
187
195
197
192
182
177
181
192
188
195
190
177
167
166
176
183
185
182
179
180
187
191
190
182
174
176
187
194
191
183
179
182
188
191
192
188
182
177
177
181
185
185
187
190
191
196
198
200
200
197
196
197
197
191
181
180
187
199
179
182
187
182
173
167
172
180
188
186
178
173
176
184
187
183
181
186
191
195
192
191
190
190
189
188
186
185
182
176
173
178
187
197
200
194
189
189
195
201
205
204
202
199
197
196
194
194
189
191
175
175
185
192
191
186
183
182
187
184
177
169
166
167
173
180
184
191
195
193
190
188
189
187
179
174
176
183
186
185
179
179
186
194
195
189
184
185
190
197
199
196
194
192
193
197
201
195
186
176
174
175
186
199
201
200
194
191
189
183
179
175
171
167
168
174
183
190
192
189
184
179
174
171
168
169
174
185
190
188
181
180
184
190
191
186
183
186
190
192
190
187
186
185
187
192
194
192
186
179
174
176
184
193
195
195
192
190
186
182
184
188
187
182
179
180
183
186
186
185
182
178
172
172
178
182
186
190
192
189
179
174
181
190
193
189
186
187
190
189
187
189
193
192
189
187
191
191
189
192
177
176
179
184
186
184
182
181
183
186
193
200
198
194
194
195
193
188
182
182
182
182
183
189
198
200
197
194
194
190
179
173
177
189
195
195
192
192
193
190
192
198
202
199
192
190
195
194
190
191
184
180
182
184
186
183
180
180
184
194
202
202
195
191
194
198
194
187
177
175
179
183
187
194
198
195
193
192
194
196
188
183
185
190
192
193
194
196
196
192
192
196
197
192
189
193
199
199
188
185
183
188
194
194
190
187
186
187
192
200
207
204
192
183
185
193
190
181
174
173
180
184
184
185
185
186
188
190
191
192
193
196
201
198
190
183
187
194
195
191
187
185
182
179
182
193
201
203
196
191
178
191
200
195
186
184
190
196
199
201
207
204
193
184
183
187
184
178
176
183
192
192
185
179
181
187
192
191
186
183
188
198
206
202
189
182
185
192
194
190
184
182
179
179
184
194
201
204
206
203
179
188
191
184
176
178
188
198
201
199
197
196
194
191
191
188
182
179
180
189
196
196
189
186
190
195
194
191
187
185
188
192
194
191
186
185
190
195
195
192
191
186
182
181
189
196
199
199
199
203
184
184
184
182
178
177
183
192
200
192
186
180
185
194
195
191
184
182
183
187
185
184
186
191
196
198
195
192
190
194
194
189
182
178
183
188
194
195
191
191
192
189
184
183
189
195
193
186
186
197
177
184
188
188
190
195
196
190
183
183
185
180
170
168
176
190
193
183
176
174
181
187
192
186
178
175
182
189
192
185
181
185
186
181
174
168
166
168
176
189
200
204
204
200
192
181
173
168
171
176
178
178
174
167
166
176
179
177
174
180
187
183
171
158
162
181
193
193
179
169
172
186
195
189
180
178
182
185
181
177
181
190
192
186
177
172
169
166
167
171
177
184
193
197
189
179
170
174
180
179
176
165
157
155
153
159
161
167
174
184
190
187
172
159
159
174
191
196
186
168
164
173
182
186
177
175
177
179
178
178
183
185
181
177
175
178
181
178
172
166
159
161
169
178
179
177
179
189
197
196
175
165
161
163
166
164
163
170
178
189
194
189
177
163
161
169
187
195
190
176
165
164
169
175
176
175
173
176
181
185
184
177
168
166
173
182
192
196
192
181
170
163
167
175
181
186
190
198
203
203
179
174
171
178
182
180
173
170
178
192
199
198
187
179
174
178
186
190
188
180
173
168
168
174
179
178
176
177
184
190
188
180
170
170
175
185
194
202
199
190
179
175
180
186
191
192
192
191
192
194
183
180
175
180
187
187
180
176
178
188
195
195
187
183
185
189
189
188
184
179
175
172
174
179
183
185
183
180
183
189
191
188
181
177
178
185
192
193
188
181
175
176
185
189
188
184
183
181
180
181
182
179
177
179
183
184
183
182
181
182
178
174
171
178
186
191
191
188
183
176
174
173
174
177
181
184
182
179
181
187
191
189
183
178
178
182
186
183
179
173
172
172
176
175
172
171
174
179
182
183
177
176
175
175
178
180
184
189
190
182
170
164
167
174
181
185
188
190
187
178
172
166
167
169
169
169
171
172
179
186
191
189
182
178
178
180
179
175
172
170
171
169
170
169
166
164
167
179
194
200
183
175
173
172
173
174
179
190
194
190
182
178
181
179
180
180
182
189
188
178
169
165
166
166
164
162
164
171
178
186
189
189
184
179
178
180
180
175
172
172
173
175
174
171
167
164
165
178
194
203
192
180
172
170
169
166
172
180
188
189
189
191
188
185
179
174
177
179
179
176
174
175
176
177
172
169
170
172
177
180
184
184
180
176
177
184
188
184
179
178
182
184
181
175
169
169
173
177
182
187
185
178
174
173
170
166
167
172
183
189
191
191
187
181
177
176
178
179
179
178
183
189
189
183
176
176
181
181
175
173
173
176
174
172
175
185
191
188
183
182
184
185
184
180
180
182
185
177
174
172
167
166
176
185
186
180
171
172
181
188
191
187
179
175
173
176
182
188
189
191
195
198
194
183
174
175
180
180
174
171
173
178
179
176
175
181
186
189
187
184
180
180
184
190
191
190
189
180
175
177
159
167
178
191
196
195
185
182
182
185
188
188
183
176
170
171
180
188
192
194
193
190
186
182
180
179
177
170
163
171
183
194
195
190
181
178
183
192
194
186
173
171
182
192
190
181
175
179
186
192
181
185
188
188
190
196
197
188
180
179
183
190
191
182
171
168
171
176
182
181
181
178
178
183
191
189
176
164
160
174
191
202
200
190
182
178
184
191
196
188
176
171
182
188
183
171
171
182
190
194
201
201
190
180
178
188
192
187
177
173
180
189
191
184
177
175
175
173
172
173
174
175
171
176
184
187
179
171
172
185
194
192
179
176
174
177
180
182
185
184
183
184
187
187
182
181
184
185
189
185
198
192
177
168
167
180
186
183
178
176
181
186
182
178
182
190
190
184
178
179
183
181
175
170
175
178
178
181
189
199
196
182
170
166
173
178
180
178
174
177
185
192
193
187
182
184
187
186
181
183
180
172
165
166
176
185
187
181
179
180
184
185
179
177
181
190
190
188
187
190
193
190
183
178
178
177
177
183
195
201
195
183
178
178
180
183
182
179
176
174
177
186
192
186
179
174
175
179
180
183
170
168
171
180
189
189
186
180
180
182
183
185
185
183
180
173
170
177
185
189
191
190
190
192
188
181
175
177
185
191
189
185
187
194
192
186
181
180
179
176
175
177
184
184
176
170
171
177
181
181
175
173
180
186
186
178
175
178
183
185
182
186
190
194
183
170
162
168
174
176
177
180
187
192
192
184
179
178
179
181
182
187
194
199
194
181
174
178
182
182
178
180
182
186
185
185
185
183
177
171
179
172
171
172
167
162
167
178
189
192
189
186
188
191
191
188
185
178
173
166
167
174
179
184
184
188
191
190
185
182
185
190
197
196
187
176
174
179
185
188
189
191
194
195
197
197
193
182
172
167
179
172
162
156
155
159
169
179
190
196
195
187
175
174
186
202
207
195
175
164
164
174
178
176
176
183
194
199
192
182
181
187
193
190
187
188
191
190
186
188
193
198
200
198
190
185
177
171
170
176
178
178
172
166
167
174
179
179
184
192
195
192
175
166
174
193
203
194
175
164
168
182
189
182
175
180
190
199
195
183
177
176
180
185
191
200
201
192
183
183
190
198
199
192
181
172
166
168
177
188
178
182
181
180
181
182
178
171
169
175
189
197
193
180
174
179
182
179
172
168
176
189
197
192
183
180
187
196
195
188
182
175
173
177
186
193
191
180
175
180
188
193
190
184
182
182
181
186
189
192
177
177
178
178
178
176
172
167
163
168
182
194
197
188
180
176
175
175
173
174
179
190
196
192
184
183
186
189
190
187
183
180
176
174
177
177
176
172
179
187
188
182
176
176
185
196
197
195
192
195
178
168
167
171
174
174
172
170
169
166
168
172
176
179
180
180
182
182
179
177
181
186
185
183
180
179
179
179
178
179
180
181
182
179
178
175
177
182
191
195
187
176
169
172
183
192
194
190
191
197
176
166
168
175
181
180
178
179
176
167
157
155
163
174
182
182
181
179
176
176
177
181
182
183
182
179
175
174
174
177
178
182
185
186
189
185
188
194
197
192
185
176
173
178
182
185
186
186
192
199
170
167
175
185
186
184
182
185
180
170
159
161
173
187
188
182
172
167
168
176
181
185
185
191
194
190
182
179
182
187
186
183
183
187
190
193
198
203
197
188
184
185
193
193
186
184
188
195
200
198
162
166
176
180
177
173
175
180
180
174
175
179
188
194
191
184
171
166
170
182
189
190
187
193
200
200
191
185
185
189
188
183
181
181
182
188
197
206
202
189
184
192
202
201
193
184
188
196
200
196
162
168
177
176
166
162
166
172
174
176
180
184
189
192
191
187
180
176
178
188
194
192
188
190
199
202
194
185
179
177
179
182
183
182
178
180
186
197
198
191
185
188
195
197
190
183
178
182
184
191
172
177
183
181
175
170
165
168
172
173
174
174
177
182
187
189
184
177
178
186
193
194
189
188
190
199
195
186
171
167
170
182
191
190
185
179
179
184
187
188
183
177
178
184
190
186
177
170
175
184
180
183
188
190
184
178
170
170
173
177
178
172
169
170
178
181
180
176
176
182
192
196
193
188
187
189
193
187
177
173
178
191
198
198
193
185
183
182
184
187
184
179
176
183
193
197
188
180
183
185
188
184
183
181
178
173
167
169
176
185
187
182
175
169
171
176
179
177
176
178
188
196
197
192
187
188
191
189
184
184
191
199
199
195
189
188
190
188
190
187
186
183
183
190
197
203
202
199
197
195
193
183
170
164
163
163
166
169
175
182
188
189
185
181
180
185
189
186
179
175
181
188
195
196
195
193
189
181
178
183
194
199
196
189
186
187
188
189
188
187
186
185
189
197
200
201
201
201
201
200
192
181
166
161
165
171
174
174
174
176
180
185
185
187
186
189
190
188
183
179
182
187
188
190
193
193
185
172
167
175
189
194
193
189
187
187
184
187
189
188
182
180
188
197
198
195
190
192
194
192
178
177
174
177
184
188
185
179
177
177
177
178
181
185
187
185
181
181
185
190
194
192
186
180
181
184
183
174
169
174
183
187
193
195
196
190
186
189
197
197
187
184
189
196
195
190
188
191
193
180
167
173
183
193
197
188
180
175
178
185
185
178
173
174
179
181
178
180
184
192
197
196
189
179
177
180
185
186
184
183
183
187
193
199
199
196
194
197
201
203
201
201
201
196
189
186
189
195
193
182
171
176
184
194
191
180
165
164
177
189
192
181
173
171
178
182
183
183
185
191
197
196
193
187
182
184
188
194
194
190
187
188
190
193
190
192
194
195
193
192
198
205
202
193
183
183
188
192
188
186
183
180
181
180
176
173
167
169
177
184
187
183
178
178
183
184
182
182
185
191
196
194
192
188
189
189
191
192
189
188
187
189
186
177
172
178
188
189
184
179
185
190
190
186
182
183
184
182
181
188
184
181
177
168
168
172
179
181
180
179
180
181
183
187
189
185
178
178
188
199
198
190
181
176
183
188
190
187
179
178
183
188
184
172
165
172
187
195
189
185
185
185
185
187
187
186
183
184
187
193
175
178
174
168
166
171
179
184
185
185
182
182
186
189
190
186
182
186
197
203
198
185
175
171
177
183
186
182
176
173
177
183
181
176
173
180
189
194
198
198
198
196
195
196
194
189
187
193
198
196
175
175
174
172
172
174
179
183
190
194
192
185
184
186
187
187
189
196
203
201
191
179
174
176
177
178
179
179
177
174
172
175
179
182
187
188
187
187
193
198
203
201
199
196
194
191
192
196
196
193
177
175
177
182
185
183
182
184
192
197
193
182
177
180
187
189
194
199
201
195
182
174
173
177
177
171
170
176
179
178
175
175
181
189
195
190
186
184
188
194
193
192
192
190
190
189
192
195
194
190
176
174
181
189
192
189
185
186
190
193
188
179
172
176
185
190
192
195
194
192
182
173
170
170
170
170
172
177
180
181
179
181
190
197
196
190
187
191
192
192
189
187
189
189
187
185
187
192
195
197
171
172
182
191
191
189
186
186
186
186
184
180
176
177
182
190
191
191
192
194
190
180
173
174
181
187
187
183
181
177
174
179
190
199
197
190
186
192
194
193
191
195
199
196
188
182
185
189
193
196
172
174
181
185
184
182
181
183
185
183
186
188
188
183
184
186
188
187
190
194
194
191
186
189
199
202
195
186
183
179
174
173
180
193
196
188
183
183
189
194
197
201
202
195
188
185
186
186
184
184
182
182
183
181
178
178
181
184
185
185
189
195
194
188
183
182
181
179
177
181
190
194
195
196
197
189
182
181
187
191
186
179
178
186
193
188
182
184
191
195
197
195
191
187
186
189
191
186
175
173
185
189
191
185
179
180
186
190
188
185
191
196
192
185
181
182
180
173
165
171
179
188
188
186
183
176
174
181
191
197
196
193
193
194
193
189
189
191
194
192
187
183
182
185
190
194
193
188
182
182
182
192
198
193
179
179
189
195
196
193
193
192
189
184
185
186
182
176
169
172
179
180
180
178
180
181
184
190
193
194
196
198
204
205
204
200
198
197
195
190
185
181
184
189
196
196
191
186
188
196
181
188
193
185
175
174
185
196
203
201
194
187
184
185
188
188
183
179
181
185
186
183
183
184
190
193
194
194
193
191
188
192
198
203
206
205
203
198
194
191
189
188
187
189
195
195
188
183
186
196
184
186
184
181
177
176
182
192
199
198
192
182
182
185
189
187
180
178
181
186
189
189
191
194
195
193
193
194
197
193
187
180
185
197
207
210
204
196
190
192
198
197
190
186
186
190
188
183
183
192
172
183
184
170
162
168
181
190
190
190
189
183
175
172
178
189
185
174
169
174
185
194
198
196
188
182
182
184
184
181
181
185
191
189
185
182
179
176
173
174
180
192
202
213
207
188
174
175
188
197
178
187
182
165
155
163
178
186
186
187
190
188
182
176
179
188
184
172
164
172
188
205
210
200
185
178
177
176
174
174
183
194
198
189
180
179
180
180
174
169
171
182
200
210
203
186
173
176
187
191
177
177
170
162
160
166
178
184
186
189
191
189
182
175
175
178
179
178
174
175
181
188
194
189
182
176
172
169
167
174
182
191
188
179
174
179
185
187
180
175
171
173
183
189
189
188
185
189
188
176
177
167
162
166
173
178
181
183
189
191
191
187
176
167
162
164
174
182
188
184
178
171
172
177
182
180
177
173
173
178
181
174
170
167
171
179
189
192
192
186
180
173
171
176
180
189
192
193
185
171
184
176
173
180
187
185
178
173
179
187
189
184
176
169
166
166
175
182
190
189
183
172
170
177
184
188
184
181
181
183
181
172
164
166
173
181
189
191
192
190
185
182
184
183
181
180
182
185
184
175
191
192
191
193
191
184
171
165
171
177
178
179
182
184
187
185
180
179
180
183
186
186
184
184
186
188
184
181
181
184
186
180
176
173
175
179
183
186
187
185
184
190
198
194
185
173
173
178
185
184
182
193
197
193
185
177
173
175
179
181
177
177
183
193
198
194
185
179
173
174
178
183
186
182
182
180
181
181
182
184
187
187
183
179
176
177
179
180
182
180
181
188
195
196
191
181
178
182
189
188
175
179
183
182
179
175
177
186
195
197
191
185
181
181
183
184
184
183
179
174
172
174
175
172
167
164
168
173
179
182
185
184
182
181
179
181
182
180
179
179
179
179
183
193
197
195
186
181
187
190
180
172
167
170
175
175
177
183
193
200
203
194
181
172
166
170
181
187
188
181
172
167
168
168
165
161
160
167
176
181
178
178
178
182
187
190
186
180
176
178
180
180
181
187
196
194
181
174
178
191
190
177
168
168
172
173
174
176
181
185
191
191
185
174
167
170
179
189
189
182
171
166
171
176
177
173
170
171
176
177
173
171
175
180
187
192
188
180
174
176
181
184
181
181
180
181
178
175
177
190
191
183
179
179
172
171
170
172
178
179
180
179
180
177
175
176
183
190
189
183
175
173
178
185
189
189
184
181
176
173
169
169
170
175
178
182
183
179
173
175
179
183
182
176
173
177
183
187
188
189
184
186
192
192
182
174
172
175
179
180
178
175
174
173
175
177
185
189
190
188
185
183
182
182
184
188
188
182
174
169
170
174
174
173
174
176
180
183
184
178
175
176
182
182
180
183
194
200
197
192
172
183
191
193
191
185
179
178
178
180
178
179
182
181
178
174
177
184
190
193
191
183
175
170
171
176
179
173
166
167
174
182
183
179
175
178
187
197
198
188
179
177
184
189
188
186
193
200
202
198
173
180
183
181
181
184
182
180
175
170
173
182
193
197
185
173
168
174
183
188
186
179
170
167
171
174
174
170
168
174
182
185
184
179
177
179
187
192
196
191
185
185
189
193
189
186
190
198
202
199
180
179
173
166
163
173
183
185
176
168
170
181
189
191
184
175
172
174
178
181
183
179
175
177
181
183
180
182
185
190
191
184
175
170
166
166
167
169
175
181
186
190
193
193
190
189
191
194
196
194
183
174
162
153
158
174
189
191
183
178
177
178
178
173
173
178
179
178
178
181
186
190
186
184
185
187
188
192
198
201
197
184
170
165
164
162
159
156
158
166
181
192
197
196
191
189
189
185
184
187
179
169
161
164
174
190
198
195
188
185
187
185
177
167
168
177
186
185
184
190
196
195
186
176
176
179
184
187
193
196
193
186
179
177
177
175
174
169
164
166
176
190
200
198
187
179
177
179
181
184
169
166
171
182
191
198
197
194
192
188
186
185
181
173
171
175
183
189
190
189
188
183
171
166
167
171
173
172
174
178
181
182
181
184
187
185
184
180
172
169
174
186
197
194
183
176
177
181
187
183
167
167
179
190
190
187
185
193
199
193
181
173
176
174
171
170
177
186
186
177
168
162
162
170
176
180
176
170
167
168
170
170
173
181
184
184
182
180
178
174
179
187
191
188
182
182
186
188
183
173
177
171
174
178
177
173
179
192
203
198
180
167
162
167
170
171
178
180
175
163
156
162
172
183
189
188
187
183
179
173
170
169
173
177
181
185
187
186
185
185
189
192
189
183
182
182
183
176
164
160
188
176
170
168
173
173
180
186
197
196
181
166
158
161
172
184
189
182
172
162
163
176
184
182
177
180
189
195
191
181
176
178
181
183
188
197
204
203
196
189
189
191
187
182
180
173
165
154
151
161
188
184
175
173
175
177
178
177
176
177
178
169
162
163
176
194
199
188
177
171
177
186
184
169
157
163
182
195
192
182
179
187
192
190
190
200
211
210
198
184
183
187
187
190
183
173
163
158
164
176
187
187
184
180
177
176
175
170
165
167
169
169
165
163
172
185
191
188
180
177
180
185
181
169
163
172
186
190
185
179
183
190
193
189
188
193
197
194
185
180
180
191
198
201
197
191
184
183
181
181
185
182
180
179
175
171
169
169
168
169
169
170
168
163
161
168
178
183
182
177
173
173
177
182
190
199
198
191
181
181
186
188
187
182
185
184
178
174
174
182
190
195
196
197
201
201
200
192
184
181
185
174
172
177
180
178
172
173
173
171
170
171
172
169
163
164
173
182
183
177
165
165
175
189
202
206
196
185
179
182
185
183
180
185
192
188
176
170
178
193
203
194
182
179
188
195
196
188
184
183
174
167
171
192
205
202
191
182
177
171
168
171
179
181
176
169
171
179
184
181
175
176
183
190
192
185
173
166
169
179
181
179
182
191
201
195
183
177
186
199
205
194
175
169
177
185
190
188
187
195
163
166
179
203
216
213
203
190
180
171
168
172
183
187
184
174
172
176
182
187
190
192
193
194
187
171
156
155
165
177
179
177
181
192
200
196
188
186
190
197
201
195
188
180
181
187
195
197
198
198
164
169
179
187
192
192
195
195
191
184
181
183
187
187
182
176
172
173
179
188
192
193
195
196
193
178
161
156
165
177
178
177
177
184
189
193
193
192
193
192
193
195
197
194
190
192
196
199
195
191
175
178
181
174
166
170
179
191
193
189
187
183
179
177
176
178
174
173
176
180
184
185
188
195
197
190
177
169
169
177
179
179
178
178
181
187
190
193
188
182
178
179
183
186
188
189
189
186
182
179
176
185
189
182
170
165
171
177
181
179
176
172
171
173
179
180
177
174
175
178
182
184
187
187
189
188
182
176
176
179
182
184
185
183
180
180
181
184
186
181
173
166
165
173
182
187
183
180
177
181
172
183
193
193
182
170
165
169
172
174
174
170
172
176
180
182
181
179
179
184
192
195
190
185
179
179
184
186
187
184
187
191
191
186
177
177
182
189
190
186
180
172
170
180
191
197
193
187
186
187
176
181
186
186
180
167
160
163
170
177
181
182
183
182
182
185
187
185
184
186
193
195
192
186
181
183
188
193
193
193
192
191
189
185
185
187
192
195
194
189
186
183
185
193
201
205
202
194
193
197
191
183
175
170
166
162
159
163
169
179
187
191
189
186
185
190
192
188
184
183
184
185
186
187
187
189
188
188
191
192
192
186
187
194
201
204
201
194
191
188
185
181
185
192
195
198
197
194
195
200
188
178
168
163
167
172
171
167
168
176
184
187
184
183
187
194
195
189
184
180
183
183
182
182
184
185
181
176
176
182
182
180
184
195
205
202
193
187
189
189
183
178
182
187
188
182
184
191
194
195
167
166
161
166
178
187
182
172
170
176
181
180
179
182
188
194
193
189
188
190
193
190
186
179
176
175
174
171
170
174
175
176
183
192
194
187
181
186
193
198
192
189
193
195
186
179
182
192
193
180
160
162
166
179
185
188
181
173
176
181
181
176
174
182
190
190
188
189
193
198
198
195
189
182
177
175
176
175
177
178
181
183
188
190
187
184
183
189
196
200
203
205
206
198
185
177
185
191
190
177
173
171
178
188
186
180
172
174
181
188
186
176
175
184
190
186
179
180
189
198
198
192
188
186
188
188
186
184
185
187
190
195
196
194
191
192
196
197
195
195
200
206
202
189
178
177
185
189
187
184
178
177
181
189
188
182
175
177
184
188
184
178
179
189
192
185
171
170
181
195
200
192
188
188
194
197
195
190
186
187
193
203
204
194
188
190
198
201
195
189
191
193
190
178
175
180
186
187
187
196
178
178
178
183
189
192
188
183
183
185
182
179
182
190
193
187
177
169
179
192
200
198
191
187
186
189
191
189
185
184
192
205
203
191
180
182
192
198
193
188
186
185
183
182
181
184
188
195
199
200
177
178
176
178
186
193
193
188
187
189
187
184
183
187
190
187
183
179
182
188
194
196
190
184
179
180
185
188
185
184
189
198
198
190
182
185
189
190
189
186
186
183
186
187
188
188
190
197
204
201
188
187
178
176
182
189
192
192
194
201
201
192
187
186
186
185
185
183
183
183
180
183
184
183
179
177
180
185
186
185
183
185
187
191
196
198
191
183
179
183
186
184
187
189
191
187
188
196
205
203
191
188
181
178
181
185
187
190
198
206
203
194
187
186
189
188
182
180
180
179
173
172
177
182
182
180
178
180
183
181
181
182
185
192
198
200
192
185
181
185
189
191
193
192
190
185
186
195
206
212
185
183
182
182
183
183
182
186
194
202
199
188
183
187
194
191
184
179
177
180
180
177
176
181
184
181
175
175
176
179
181
185
190
192
190
188
187
189
189
189
191
199
205
200
191
184
186
198
211
213
177
178
183
185
182
179
178
181
188
194
192
184
179
180
188
191
186
184
184
188
187
183
180
183
184
182
177
174
177
180
184
188
193
196
190
184
184
187
190
189
192
199
204
200
191
185
188
198
204
204
178
180
184
183
178
175
175
180
185
186
186
183
179
175
178
181
184
186
187
189
190
187
184
186
186
183
176
175
179
185
187
189
194
199
199
190
183
180
184
189
192
192
192
191
190
187
185
185
186
189
184
185
184
181
176
175
180
183
182
177
178
183
184
178
175
176
179
178
179
181
188
192
192
189
185
179
173
176
182
188
191
190
194
201
201
192
183
182
188
196
196
192
188
189
192
191
184
178
173
178
187
186
186
181
177
179
186
188
181
169
171
181
188
184
180
178
178
174
170
172
182
191
192
189
182
178
174
178
186
191
193
194
195
199
199
193
187
188
197
202
199
195
195
200
202
195
183
175
175
184
184
184
186
184
181
182
188
190
182
178
179
185
189
186
185
185
182
177
172
173
179
183
187
186
183
180
183
189
192
193
192
193
195
197
199
194
190
192
197
200
199
198
204
211
211
197
183
177
183
195
183
184
185
183
180
182
185
187
187
191
195
195
188
183
182
185
184
181
181
181
181
181
181
182
181
181
185
190
193
192
188
184
187
194
199
197
191
186
183
189
196
201
206
210
209
198
186
182
188
197
184
185
183
180
181
187
186
188
190
198
202
196
187
180
180
181
180
180
181
185
190
187
184
181
178
175
179
187
193
189
178
172
178
190
200
201
192
182
177
184
195
204
206
204
200
198
196
192
189
194
178
187
182
163
150
155
168
181
183
179
176
178
180
181
187
189
183
177
181
186
187
181
177
180
183
183
183
188
193
190
183
180
180
185
190
195
194
190
184
176
169
169
181
197
204
195
185
190
206
211
175
185
182
173
167
173
181
188
183
177
174
178
185
196
199
187
169
157
165
181
192
194
190
186
182
177
177
185
192
192
186
184
183
181
187
196
199
196
186
179
175
179
188
199
201
193
184
184
192
197
165
174
179
182
188
195
198
197
186
175
171
177
188
200
200
185
167
158
168
179
183
185
187
187
182
177
176
178
180
180
179
182
186
189
194
197
199
192
186
182
182
186
187
188
186
183
181
179
174
169
164
169
172
185
193
199
198
195
187
175
169
171
181
189
189
181
172
174
181
182
177
170
171
176
181
178
175
174
174
172
169
169
174
184
193
195
187
179
177
181
184
182
179
175
175
178
182
180
173
161
174
173
181
191
193
186
178
173
174
171
166
166
173
181
182
178
173
179
183
187
183
173
170
171
173
174
171
169
169
170
167
160
161
169
179
180
177
172
174
178
183
185
185
181
178
175
178
184
185
180
179
189
200
202
190
172
159
158
165
167
164
165
173
182
185
180
173
170
176
183
187
188
183
175
170
169
166
165
169
173
176
173
171
172
175
176
176
175
176
178
183
188
196
194
184
176
176
185
194
195
175
192
205
201
183
163
156
161
176
180
177
172
176
183
188
185
177
171
170
174
181
187
187
182
176
174
175
176
177
181
185
190
195
190
187
182
182
181
180
181
183
188
194
196
191
187
181
182
185
190
166
178
190
187
178
163
159
164
181
191
192
185
178
175
178
183
183
180
176
173
174
180
184
182
184
188
192
194
188
182
185
195
201
199
194
191
186
182
180
182
186
188
190
197
204
205
193
177
172
178
167
169
174
181
179
172
164
163
168
180
189
186
180
170
169
174
181
185
185
181
175
175
178
183
188
191
195
195
189
181
179
180
186
189
190
190
185
178
175
179
185
188
190
200
214
215
195
172
165
177
179
176
179
186
190
187
177
164
159
159
170
181
184
177
173
172
179
188
190
184
176
170
173
183
191
189
183
180
180
180
176
173
174
181
185
184
177
167
165
168
176
183
190
199
206
203
193
182
180
188
189
190
193
192
191
189
182
173
160
154
159
172
182
181
176
175
182
191
193
185
171
164
173
186
194
187
173
169
174
179
179
177
178
182
181
175
166
161
159
163
170
178
181
183
183
185
192
197
200
195
187
194
194
192
181
177
175
174
171
167
166
174
175
173
174
177
185
194
196
186
171
166
171
183
190
187
180
175
174
178
180
182
183
182
177
170
162
161
168
176
181
183
181
176
174
181
195
205
203
192
176
180
181
181
175
173
172
171
174
178
180
180
178
175
173
175
181
192
197
190
180
171
169
172
176
180
183
184
179
176
175
177
180
178
176
173
172
176
185
195
204
204
196
185
180
183
194
201
197
190
167
166
168
169
169
172
173
173
175
177
179
182
187
187
182
175
177
187
195
193
185
176
172
169
169
174
180
184
184
180
175
174
174
174
175
177
182
185
191
197
205
209
205
198
190
184
188
195
196
191
164
167
165
163
162
170
180
183
181
178
177
181
184
187
182
175
175
182
187
187
185
181
181
180
178
177
181
189
193
191
184
177
172
172
176
177
178
176
178
183
189
193
195
195
191
184
183
191
199
200
173
174
169
162
161
172
186
192
187
182
179
181
179
174
171
174
175
175
175
178
184
190
188
184
182
181
187
191
195
196
191
184
179
179
180
180
177
173
174
179
183
186
187
191
187
182
180
185
193
197
177
175
172
169
173
185
192
191
186
183
184
186
181
172
170
176
177
175
169
175
188
194
183
172
173
179
185
186
183
184
185
186
187
189
190
190
187
184
184
189
195
197
197
192
185
179
177
181
185
191
171
172
177
184
187
189
189
187
183
180
184
187
184
176
173
179
187
186
181
181
187
184
169
160
163
174
180
175
170
171
176
180
184
186
191
194
192
189
186
188
195
200
203
194
184
177
179
184
189
190
163
167
182
192
192
188
186
185
183
178
176
176
181
178
173
178
188
195
192
185
179
173
168
169
176
180
177
172
167
171
174
175
173
175
181
186
186
182
176
178
185
194
197
189
182
181
185
189
192
190
169
169
178
191
193
188
186
183
181
176
169
170
175
176
170
168
178
189
191
182
176
176
182
185
187
185
180
181
181
183
182
176
169
168
172
177
180
177
177
179
184
187
184
181
182
187
190
187
183
185
183
177
174
184
191
191
185
180
178
175
170
169
171
173
171
168
169
175
179
179
178
184
185
180
173
171
178
190
192
189
184
181
177
173
173
177
184
187
190
187
182
176
168
171
182
189
186
177
173
179
192
185
178
178
184
185
180
176
174
173
172
168
169
171
176
179
175
173
174
179
182
184
175
160
149
157
174
186
185
178
180
187
192
185
177
178
188
199
198
188
176
166
163
173
185
189
184
178
176
180
190
187
184
179
177
174
172
173
177
179
175
167
162
166
175
183
185
183
180
182
183
179
168
157
157
169
180
179
167
162
172
188
194
187
178
178
184
189
188
181
171
173
183
191
197
194
187
183
181
179
188
183
183
182
178
169
166
173
188
191
181
168
161
162
172
181
189
191
187
180
173
167
166
171
184
195
193
180
165
164
173
180
182
181
181
179
176
171
173
178
183
193
202
205
202
198
191
188
180
175
186
178
176
181
181
174
170
178
191
195
190
182
177
174
174
177
186
193
190
177
163
160
169
181
193
197
193
184
181
181
178
171
170
179
190
190
174
161
163
181
198
205
202
197
194
194
189
182
178
173
182
172
170
180
184
182
178
182
189
192
191
195
196
189
178
175
181
188
188
178
172
173
179
184
184
181
178
180
184
186
179
171
171
185
199
193
174
160
167
190
206
205
191
180
177
182
181
178
181
189
178
172
170
177
181
184
185
185
185
186
190
195
200
194
182
179
179
186
189
188
188
191
190
185
178
172
168
170
176
179
177
173
180
191
198
190
174
166
176
194
206
200
186
176
177
184
185
184
185
194
178
175
175
174
176
182
185
185
184
183
184
188
189
187
188
185
187
187
190
193
192
191
186
184
182
175
168
166
170
177
177
177
178
185
188
185
176
175
182
195
201
195
186
183
190
198
197
190
182
180
182
183
182
177
174
179
183
183
181
180
179
177
176
176
182
186
188
188
189
189
183
179
179
183
183
178
169
166
174
184
186
180
175
177
180
186
185
190
192
196
195
188
182
185
196
206
206
195
179
173
180
186
188
184
178
176
178
180
178
178
177
173
172
173
177
177
182
185
185
182
178
177
180
185
183
177
170
172
183
195
196
186
178
175
178
187
194
198
199
196
193
185
181
185
192
198
199
195
188
184
171
178
185
186
178
173
174
177
176
177
179
185
190
189
180
176
177
180
181
179
180
184
187
187
183
179
179
186
195
199
199
192
186
179
176
183
193
198
198
194
194
196
196
192
191
189
186
188
191
199
166
168
177
181
178
171
173
177
177
178
185
198
205
200
185
177
176
177
180
181
182
183
186
187
185
184
189
195
200
200
196
191
190
187
184
187
192
195
193
191
194
200
202
198
193
188
184
180
184
195
165
168
173
182
181
177
178
178
179
182
189
194
196
188
179
177
178
179
181
183
183
181
179
181
184
188
190
195
199
199
191
184
186
195
202
200
196
190
189
188
187
188
190
190
190
191
186
182
177
184
165
169
173
183
188
191
186
179
178
183
188
187
180
175
178
181
183
185
186
185
184
180
178
178
181
183
186
191
197
196
185
177
182
195
202
194
183
183
187
190
185
184
185
187
184
183
185
187
185
182
168
171
175
183
193
197
189
180
175
180
184
181
176
179
185
191
191
190
191
188
184
182
184
185
185
182
182
189
195
192
183
177
182
189
186
177
169
174
186
191
190
191
195
193
180
174
183
196
199
187
177
178
178
180
185
188
188
183
180
179
179
177
182
190
192
190
185
185
188
187
185
185
191
195
190
184
180
183
186
187
183
182
184
186
181
176
174
178
184
189
191
196
198
190
177
174
185
200
203
191
183
184
182
181
182
183
185
184
185
181
175
175
184
196
196
181
169
172
181
187
186
185
190
197
196
188
182
180
182
185
187
190
190
189
190
193
198
197
194
190
191
192
187
178
174
179
191
200
201
196
183
185
185
188
190
187
184
183
185
185
178
175
184
198
198
183
168
166
178
186
188
187
191
196
196
190
183
182
184
186
192
197
200
196
194
199
209
214
207
198
192
189
180
175
178
186
193
197
199
202
184
185
185
190
196
193
187
182
184
186
182
178
184
195
200
196
182
175
177
182
186
189
194
195
190
185
182
182
184
186
192
199
200
194
186
186
195
205
204
197
190
183
179
180
185
190
192
193
197
202
190
190
186
186
191
192
189
185
185
188
186
180
178
184
192
198
195
184
175
172
176
187
196
193
184
179
179
182
184
183
189
194
196
193
187
185
188
188
188
184
181
178
178
183
189
191
188
188
193
198
197
197
187
182
185
189
188
187
189
191
188
177
168
166
174
183
185
178
172
169
172
182
188
188
181
180
180
183
182
182
184
190
194
194
198
199
194
186
181
181
181
179
181
186
188
186
180
183
191
198
198
198
187
180
182
185
185
187
190
193
190
179
172
170
175
176
171
166
168
172
177
179
182
183
185
186
185
183
179
177
181
189
194
197
200
201
195
186
182
185
190
193
194
191
187
182
180
184
194
200
194
194
186
180
182
183
182
183
189
194
196
191
188
191
194
189
173
164
167
175
185
185
184
186
186
186
182
179
176
177
183
192
196
193
188
186
184
184
183
187
198
209
209
202
192
186
189
195
202
201
190
188
185
183
182
179
177
179
188
199
203
201
195
195
196
191
182
173
171
177
183
186
188
187
184
179
175
180
185
189
195
197
197
192
186
183
183
184
181
186
195
202
204
199
194
192
192
197
199
199
188
186
186
184
180
175
174
178
187
195
200
194
184
179
181
186
185
182
180
178
180
181
183
183
178
176
177
185
196
201
200
197
198
199
199
196
192
185
183
183
186
189
190
191
196
195
190
186
187
196
188
187
186
183
180
177
180
183
185
184
182
179
175
174
176
182
185
185
183
180
180
180
180
179
181
185
191
197
198
195
192
192
196
201
207
201
192
188
188
188
186
185
189
194
199
194
183
177
182
195
189
187
186
185
183
183
185
187
184
177
173
176
181
183
184
183
186
186
184
183
184
187
184
183
184
190
195
197
191
184
182
184
191
198
198
191
188
190
196
197
190
187
191
200
202
192
180
177
185
197
186
184
187
189
190
190
190
187
183
182
185
189
191
188
186
185
186
186
183
184
186
190
190
187
183
185
188
188
186
184
181
185
185
187
189
189
189
193
199
199
193
190
193
201
201
193
183
185
198
204
182
178
181
186
194
198
194
186
182
188
199
203
196
184
178
182
186
184
181
177
180
184
187
185
181
179
179
181
184
187
189
188
186
187
189
190
192
190
192
194
193
194
197
201
199
193
188
194
206
211
182
177
172
176
190
200
199
189
184
188
200
202
190
177
174
178
183
183
179
178
180
181
179
180
182
182
183
183
183
186
189
190
188
188
190
191
189
186
182
186
194
201
204
201
198
194
191
197
202
208
184
177
166
159
157
160
165
167
168
169
171
175
181
182
178
169
160
164
181
192
191
179
165
163
169
178
183
191
196
194
185
174
169
173
182
184
187
187
187
184
176
163
161
171
186
193
192
190
192
194
169
163
160
160
166
176
181
178
174
168
167
174
186
191
189
171
153
154
172
189
188
179
170
173
172
173
176
187
197
196
183
173
167
172
184
195
194
188
183
182
182
176
172
174
186
192
191
187
188
192
162
163
165
169
178
188
193
187
177
166
163
171
189
198
196
185
167
166
175
178
171
166
170
182
180
175
174
181
187
183
174
172
180
189
196
196
192
185
181
183
185
183
181
176
180
182
180
177
178
184
164
167
174
179
180
182
182
182
174
163
158
164
181
194
199
195
186
183
182
175
161
157
164
176
178
176
176
179
180
176
169
170
180
189
193
188
179
174
177
181
183
180
176
174
177
178
178
176
179
184
164
170
179
184
179
169
164
168
172
166
160
161
172
186
193
190
184
182
181
178
173
170
170
174
175
175
176
176
175
173
167
159
162
171
176
175
170
171
173
176
175
174
176
178
179
179
180
181
183
184
161
167
180
186
178
163
159
166
177
180
174
169
172
181
185
182
175
174
178
182
186
187
184
180
177
173
169
167
168
172
170
162
161
165
174
177
178
174
172
171
171
172
177
179
179
177
179
181
181
185
160
169
180
184
179
168
165
170
183
192
187
176
173
175
179
182
181
180
178
180
183
187
188
184
179
177
176
173
171
176
182
185
185
185
188
191
189
180
174
171
172
174
177
176
174
174
172
170
173
185
162
173
181
184
179
173
169
170
178
183
185
176
169
167
174
183
187
186
178
173
174
179
181
180
181
190
196
195
185
180
188
197
201
194
189
189
189
182
177
178
183
186
182
177
178
178
172
162
163
177
169
179
186
187
183
178
171
169
164
166
171
172
169
167
170
176
183
181
177
173
174
177
176
176
180
193
205
205
191
181
182
189
187
179
172
176
179
180
178
181
186
190
190
190
195
195
184
167
164
173
177
184
191
198
197
190
181
171
161
155
160
172
179
177
173
171
173
175
177
176
175
173
173
176
179
179
180
180
179
180
176
175
172
168
169
172
175
177
176
175
175
182
187
195
197
194
189
183
178
178
176
183
191
196
196
192
184
175
164
158
163
177
187
186
180
175
173
175
179
177
172
170
173
180
182
170
158
159
171
183
181
177
176
179
179
173
166
163
164
166
168
172
177
181
184
188
191
193
192
189
169
173
177
180
179
178
175
170
167
169
175
181
186
184
181
180
181
185
184
178
170
169
175
186
188
178
168
170
182
191
188
184
185
190
187
173
156
148
153
166
181
183
178
171
171
182
188
190
187
185
164
161
164
170
177
177
169
163
168
180
186
182
174
168
169
176
181
188
190
183
175
174
178
184
186
183
183
189
194
193
188
185
184
185
183
173
159
152
159
177
195
200
191
178
176
180
182
173
168
169
167
162
163
171
182
183
174
167
174
183
188
182
170
161
161
169
178
188
193
191
183
179
181
183
180
181
184
191
193
189
182
178
177
175
177
180
178
174
174
178
190
198
196
191
186
180
170
169
166
173
173
177
175
177
183
185
180
179
180
185
187
182
176
170
168
173
179
186
189
187
183
184
183
182
179
178
182
184
186
186
183
180
175
174
179
188
191
185
179
177
175
178
185
193
191
179
169
173
186
197
178
186
183
176
172
174
180
181
181
181
182
183
182
182
182
184
184
181
175
175
179
182
184
179
176
179
180
182
180
184
185
183
178
178
184
190
189
184
184
182
180
177
184
187
187
179
172
178
199
209
177
186
186
175
168
170
177
177
176
176
181
184
186
184
185
187
185
175
166
168
180
186
183
174
174
179
182
180
176
179
181
180
177
178
184
188
187
184
189
195
198
193
186
183
181
177
174
178
190
194
172
182
189
185
179
174
175
172
170
173
180
188
190
185
183
185
185
178
172
176
185
188
181
173
173
181
182
176
173
174
178
178
177
176
181
186
186
186
188
193
196
191
185
179
174
170
170
176
181
185
163
176
189
195
189
180
175
170
167
171
181
192
197
190
181
181
187
189
186
187
188
188
183
179
180
182
181
176
175
179
184
187
182
180
181
183
184
184
181
180
180
179
179
177
175
174
175
178
185
192
163
169
181
189
192
185
176
169
165
170
182
195
203
195
184
179
186
190
190
187
187
189
189
185
183
182
181
181
182
185
190
190
188
185
181
176
175
174
176
178
176
175
174
178
185
187
188
189
197
205
174
169
164
169
179
184
181
175
171
173
182
192
200
196
185
175
176
178
178
177
181
188
189
182
173
172
179
187
191
190
187
187
188
187
180
173
167
172
179
185
177
172
169
178
190
195
192
191
196
207
186
175
161
160
171
180
183
181
179
181
184
186
190
189
182
170
166
168
169
174
178
184
184
177
169
168
179
186
185
178
174
177
184
185
179
173
171
178
188
191
180
169
166
178
189
191
184
184
193
199
188
181
173
172
175
174
174
177
184
192
188
182
175
176
178
175
172
172
176
180
181
180
180
178
176
180
181
178
167
162
167
174
181
182
177
173
174
184
194
194
183
175
177
186
186
181
176
182
190
194
184
182
183
186
182
174
166
169
183
193
189
179
171
171
178
183
185
187
185
182
180
175
175
177
179
181
180
173
162
161
167
174
178
178
177
174
173
180
188
191
189
189
194
196
193
185
186
189
189
189
183
178
181
187
183
171
164
167
182
190
188
181
177
176
179
186
192
190
182
173
171
173
174
174
171
173
174
173
174
178
179
177
176
177
179
176
173
172
176
181
189
195
199
201
199
196
193
192
187
188
183
176
171
169
164
162
165
177
185
189
188
187
185
180
179
181
186
182
170
163
169
181
185
181
173
170
175
183
186
187
184
181
177
177
179
178
174
168
167
178
188
194
197
196
196
194
188
183
182
189
182
176
166
154
153
161
175
184
187
188
189
190
188
184
181
182
183
178
169
168
178
190
193
188
184
185
190
190
186
182
185
183
184
180
178
177
173
169
170
182
191
191
187
185
187
186
176
170
174
190
177
173
165
161
165
174
183
182
179
178
180
184
184
185
185
186
186
185
182
184
185
186
184
182
186
191
194
190
184
182
184
183
182
179
177
175
173
173
181
191
196
191
182
182
187
187
180
170
168
177
172
171
168
172
180
187
184
179
174
175
177
176
174
176
183
186
188
188
192
192
186
179
175
175
179
182
182
181
185
187
187
181
176
175
181
186
188
191
195
200
197
187
181
183
190
197
194
185
174
171
173
172
171
173
179
182
181
178
176
178
181
178
175
172
170
173
179
186
188
185
179
175
177
179
178
173
171
175
188
197
196
184
173
173
185
199
208
207
203
199
195
189
186
186
187
190
194
192
190
187
175
172
171
171
170
173
179
181
182
182
185
190
187
178
170
169
175
179
176
169
166
172
178
185
184
178
178
184
191
198
196
191
181
177
184
197
206
204
199
193
194
200
200
190
181
175
180
188
195
197
167
168
171
171
171
173
182
189
188
184
185
191
193
184
173
170
172
171
167
164
164
171
179
186
191
191
192
193
192
189
191
191
188
185
183
185
190
190
186
186
193
201
201
189
178
175
178
182
184
186
154
162
173
177
179
182
188
192
190
187
185
186
184
179
172
169
169
168
169
169
173
174
177
183
189
190
191
192
191
188
184
184
189
189
186
182
181
184
184
182
182
185
187
185
186
190
193
187
177
177
158
165
177
190
195
192
188
185
186
189
187
181
172
170
170
170
170
174
179
181
177
175
179
185
189
185
183
186
190
190
186
184
191
194
190
180
179
182
185
182
180
180
185
189
189
192
197
194
185
181
176
181
189
194
198
194
186
179
179
186
187
179
174
172
174
172
173
180
185
182
176
174
183
192
192
183
179
182
189
193
190
188
194
196
190
181
179
182
185
184
184
189
196
195
185
182
185
196
197
194
192
194
190
187
187
189
187
181
178
179
180
178
178
179
176
171
170
176
178
175
170
176
190
199
196
184
177
180
185
186
184
185
189
190
187
183
184
187
188
188
189
194
197
190
180
176
183
195
201
199
194
194
184
175
179
186
191
187
181
174
174
176
183
186
180
170
165
169
175
173
172
178
193
201
195
184
178
180
180
178
175
176
181
185
187
189
191
190
189
188
190
189
183
179
179
182
186
193
197
197
193
191
180
173
178
184
191
189
184
179
175
178
187
193
187
178
174
177
181
179
173
178
192
198
193
183
179
181
184
181
176
177
182
186
187
188
191
191
188
187
186
182
177
177
184
191
191
190
190
194
195
190
181
178
180
182
185
186
186
186
183
182
188
195
197
197
192
191
188
178
170
170
182
194
192
182
178
181
186
185
182
181
183
185
183
183
183
186
184
181
179
178
179
185
194
198
195
189
188
192
194
190
186
184
183
181
180
182
185
189
187
181
179
183
192
200
201
194
185
173
164
167
178
187
189
181
178
179
181
183
183
184
183
182
180
181
183
184
183
180
177
179
184
190
197
199
194
188
185
189
185
188
187
186
187
185
180
178
182
186
184
171
161
162
174
188
189
185
176
172
170
172
178
182
183
182
181
177
176
178
182
185
184
181
181
186
191
191
189
186
185
185
188
189
188
186
185
181
182
186
182
185
183
182
185
186
181
176
177
179
180
172
166
166
175
181
182
174
173
177
184
186
182
181
181
185
185
180
173
171
179
187
188
186
185
192
195
193
191
189
191
194
192
186
183
181
180
180
182
184
187
185
180
177
182
184
181
174
175
179
184
188
189
191
193
190
181
173
173
182
191
196
191
186
183
185
187
183
175
169
179
189
197
194
193
192
194
190
186
188
194
198
194
187
184
186
189
191
187
184
190
186
180
180
183
185
181
176
180
187
195
197
196
196
196
190
181
174
173
181
191
197
198
193
185
182
185
186
182
179
182
190
197
197
194
196
196
192
185
187
195
198
190
187
190
195
197
194
188
186
188
186
183
184
186
188
185
182
187
194
195
191
183
184
188
187
180
174
171
178
184
193
196
193
186
184
188
195
196
190
185
188
190
190
192
198
198
194
190
191
195
197
191
189
194
197
194
188
187
191
186
186
186
187
189
188
185
186
189
192
188
180
178
184
190
189
182
177
175
179
182
183
183
183
186
196
204
208
201
191
184
180
183
185
189
191
191
190
190
188
190
192
193
196
196
193
184
181
186
194
188
188
189
189
190
186
183
185
189
190
186
181
184
193
194
189
185
183
184
185
185
181
177
179
185
197
205
202
193
182
177
177
179
181
184
185
186
189
189
185
179
181
189
197
196
191
186
185
189
195
188
188
190
193
193
189
184
184
187
188
188
189
189
187
183
184
187
192
193
191
190
188
184
183
186
190
190
184
179
179
179
182
183
182
184
187
190
193
193
185
174
170
177
188
193
192
193
196
197
197
183
180
184
190
196
196
191
187
184
183
187
188
184
173
170
177
188
193
192
190
190
192
191
189
189
191
189
182
178
184
193
199
195
190
188
191
197
199
198
189
181
175
178
184
189
193
196
202
205
203
182
177
172
178
188
199
200
192
184
180
184
186
182
174
172
179
189
191
188
187
186
188
188
189
198
205
203
192
184
191
205
213
207
195
188
191
200
203
200
194
190
191
192
192
192
192
194
200
206
207
170
156
152
160
170
177
175
172
168
169
175
181
188
185
174
158
151
157
172
184
189
180
169
161
165
174
181
184
185
187
184
180
173
170
169
173
172
175
180
186
187
177
164
161
173
185
188
183
181
177
168
155
145
152
164
176
182
178
176
174
176
183
190
191
183
171
163
169
182
187
185
176
173
175
177
175
176
180
185
185
181
177
173
169
169
171
169
164
167
177
185
181
173
169
180
189
190
186
183
181
171
166
159
158
164
175
181
181
174
172
177
182
189
191
188
186
182
183
186
180
169
166
173
184
181
176
175
180
184
184
182
182
183
175
167
158
157
162
170
179
184
182
181
180
184
186
179
176
179
190
172
174
177
172
166
166
169
171
172
167
169
175
182
187
189
190
190
188
183
173
161
159
170
178
181
179
181
186
187
186
184
186
188
180
167
156
157
171
186
190
185
181
181
183
187
184
175
170
178
193
168
169
173
172
169
161
161
171
177
177
171
171
177
183
187
185
181
180
179
177
172
171
174
179
182
185
187
188
184
182
176
172
173
174
170
167
169
180
189
191
183
176
176
181
187
187
182
177
175
183
162
155
159
169
173
172
175
184
194
194
186
176
175
180
182
181
177
176
178
181
184
186
187
188
187
185
180
176
174
174
171
162
160
166
175
183
185
184
184
181
176
172
174
178
183
187
187
179
175
174
163
156
159
169
180
190
194
194
195
195
189
181
174
172
176
180
182
181
180
180
183
187
189
185
180
175
169
166
169
175
181
176
167
166
175
189
195
188
180
175
175
175
176
175
175
178
180
176
176
178
170
173
173
175
181
191
194
189
181
179
181
180
174
169
172
180
188
185
177
171
173
178
178
171
163
166
171
174
172
177
188
192
182
167
167
179
190
190
182
178
181
182
180
175
175
175
173
170
172
179
179
183
184
182
179
178
180
179
174
169
172
178
178
173
171
176
183
181
173
169
172
177
170
159
156
167
182
184
175
175
181
188
183
167
161
172
185
190
185
181
183
187
187
184
178
176
173
169
170
175
179
183
187
184
178
173
174
180
181
176
174
177
178
176
172
171
173
174
171
174
179
181
173
161
161
170
180
180
172
170
171
174
170
166
167
175
186
189
185
181
181
185
187
184
177
175
174
172
170
171
172
173
178
181
177
172
173
179
184
183
180
180
183
182
181
178
174
168
169
176
183
183
177
173
171
172
172
174
178
180
174
168
167
175
183
188
186
184
180
176
176
178
177
178
173
172
175
172
172
179
163
162
167
172
176
173
170
171
179
184
184
181
182
187
194
190
178
167
166
175
182
183
179
179
176
172
173
182
196
201
189
176
175
183
193
192
184
174
168
170
173
172
168
167
168
174
173
166
169
180
167
162
162
172
180
178
169
161
165
182
187
180
174
178
185
186
176
168
168
177
182
183
182
184
181
176
177
187
201
203
194
184
180
182
187
189
183
173
167
167
170
169
164
166
174
179
172
158
155
169
181
173
169
178
192
190
173
156
163
181
188
180
166
162
166
172
174
171
178
183
185
186
187
187
183
181
183
184
187
188
187
187
181
177
178
181
183
176
169
165
165
167
169
177
186
183
170
158
155
168
188
179
174
182
195
196
177
160
162
177
186
180
168
160
166
174
180
182
185
186
188
188
189
186
183
185
186
182
178
180
183
187
180
174
173
180
184
178
170
166
166
170
181
189
191
182
170
164
173
184
183
182
177
177
184
184
175
164
165
174
181
178
173
175
182
189
190
184
180
181
186
189
186
183
182
184
186
181
174
177
182
180
173
170
172
178
178
173
172
174
178
180
185
191
189
181
173
175
187
196
176
184
181
175
170
170
171
169
172
175
177
176
176
180
189
193
191
181
175
175
182
186
186
182
181
182
180
177
173
176
178
172
164
164
170
175
175
173
177
184
188
187
184
182
182
180
178
179
183
187
173
185
189
182
172
166
169
171
176
177
179
178
179
179
181
184
185
179
174
174
177
181
184
182
182
181
178
176
177
181
181
175
168
167
172
175
177
182
184
185
182
175
171
174
178
180
180
178
176
173
174
185
193
193
182
173
169
169
172
178
185
189
184
179
178
183
188
187
181
175
179
181
184
181
181
182
182
179
179
180
184
186
185
184
181
182
184
187
186
181
173
165
165
174
181
183
179
177
177
178
175
180
185
187
186
178
169
164
165
177
187
190
186
181
183
192
198
191
179
174
182
190
187
180
176
181
184
182
174
170
175
183
190
194
191
184
183
184
185
179
173
168
172
183
187
183
175
175
184
196
176
171
165
166
173
177
174
167
166
172
182
186
185
183
186
191
192
184
170
166
181
195
196
183
175
177
182
183
175
167
166
172
181
192
191
183
174
175
180
183
179
178
182
191
192
184
169
172
189
207
181
169
155
155
167
181
183
179
175
175
179
181
181
179
179
174
174
171
162
164
175
190
198
193
184
181
183
186
185
175
168
167
174
184
188
183
175
176
187
194
190
181
183
192
193
179
166
172
192
206
186
176
165
167
177
183
183
180
180
181
183
182
178
175
169
166
165
169
172
171
172
178
186
191
189
185
185
187
186
180
174
172
176
185
188
184
180
190
204
211
200
185
183
189
187
178
171
179
193
204
184
181
180
186
186
182
174
168
172
184
185
181
175
173
171
172
174
175
176
173
171
171
174
176
177
179
183
184
184
181
180
183
190
195
192
185
183
192
208
210
195
184
179
185
186
185
188
193
201
203
178
180
186
191
187
179
166
162
167
173
178
177
174
173
174
182
182
173
166
163
169
173
173
169
166
168
174
176
176
180
187
197
201
198
191
184
182
188
192
189
181
177
180
187
195
200
204
205
202
202
172
176
179
182
180
179
174
172
168
168
170
172
170
169
172
181
183
169
153
151
168
183
186
180
173
171
175
172
172
179
193
201
200
185
173
173
180
184
179
176
173
178
185
191
196
201
198
194
193
200
170
172
172
173
179
185
190
187
178
170
169
170
167
165
168
176
177
166
153
153
169
186
193
190
190
191
189
180
173
179
193
200
189
170
159
166
180
184
182
181
183
189
191
192
192
187
180
172
177
190
170
168
166
169
180
190
194
187
183
177
174
170
166
164
167
170
170
165
163
165
172
181
183
188
193
199
198
188
178
179
187
189
185
174
168
175
182
187
188
190
193
192
190
188
188
182
171
166
173
183
173
168
162
163
176
185
184
179
183
188
187
178
172
169
170
168
166
164
167
172
174
178
181
182
183
184
186
185
180
180
183
185
183
184
187
190
192
189
187
187
185
183
181
184
187
184
178
176
179
182
181
173
162
159
164
172
176
178
183
191
192
187
178
174
171
170
168
167
169
169
174
179
183
184
178
172
171
171
176
179
183
184
181
184
193
201
200
191
183
175
173
176
178
183
186
183
184
187
189
184
186
183
169
162
163
170
177
181
184
186
186
181
176
171
170
172
178
177
171
166
166
174
179
181
178
178
177
174
173
175
180
184
181
179
185
196
199
191
181
173
174
177
179
179
178
180
186
191
190
183
180
184
180
173
170
174
183
188
187
182
173
168
166
167
169
173
179
179
169
164
165
169
173
175
180
188
192
188
177
172
176
183
183
178
178
182
188
188
182
176
177
180
179
176
174
182
191
195
188
180
169
173
179
180
178
180
186
189
189
184
175
169
167
168
171
174
174
171
168
167
168
171
175
181
182
188
191
190
180
175
176
184
187
183
176
176
181
188
185
180
176
177
178
177
181
191
200
199
189
180
162
161
173
180
181
178
176
181
185
188
183
173
169
171
176
175
171
168
171
172
172
174
179
189
190
182
176
175
179
182
184
186
191
190
182
179
184
191
187
180
174
175
183
189
189
195
199
197
189
187
170
167
175
182
186
179
170
169
179
188
186
176
171
171
177
173
172
173
180
180
172
173
182
195
197
182
166
164
172
182
187
190
193
192
186
188
193
196
191
183
179
187
196
198
195
190
187
187
190
194
181
179
177
182
185
182
174
173
177
182
182
176
171
168
168
171
174
180
183
177
172
175
186
197
194
183
172
169
173
177
181
184
186
186
186
189
194
197
192
187
188
194
198
198
193
188
183
180
185
195
189
183
175
173
180
188
190
184
176
173
175
176
177
171
167
169
178
185
182
175
170
178
191
194
186
180
180
182
181
175
170
173
177
181
183
186
189
188
188
188
190
189
188
189
192
190
182
176
179
188
195
184
169
167
178
190
196
187
177
172
175
180
185
180
175
173
183
189
185
175
167
173
186
187
180
176
182
189
186
178
168
171
177
182
183
185
179
174
171
177
181
181
180
184
191
190
183
176
178
185
195
184
172
171
177
185
188
183
178
179
183
188
190
187
182
178
183
188
187
178
167
166
175
184
183
179
184
189
189
183
175
174
180
187
188
185
180
172
167
165
171
178
184
189
194
192
189
186
186
187
186
183
180
181
182
183
180
177
178
184
190
190
188
186
185
182
182
184
184
181
172
168
174
185
191
189
185
185
186
188
187
186
183
182
181
182
184
183
179
173
176
183
193
196
194
193
195
198
196
188
169
172
181
187
190
186
178
173
174
181
188
190
186
184
186
186
185
180
178
182
182
182
183
189
193
191
185
181
182
187
192
188
182
173
171
177
188
196
194
189
187
192
197
193
186
185
192
198
194
187
162
166
170
182
189
187
179
169
167
173
183
189
188
186
189
190
188
183
179
182
187
188
188
190
191
190
187
183
181
184
187
188
182
176
174
183
195
200
197
192
191
194
194
188
183
182
186
191
191
187
172
166
169
174
181
183
178
169
165
169
180
188
192
189
189
189
187
185
183
184
188
191
191
190
188
189
190
188
183
175
176
184
190
191
193
199
203
199
188
185
187
189
188
185
185
191
193
193
190
188
183
179
175
176
181
185
184
179
174
175
180
182
182
185
188
187
181
177
181
186
192
196
195
191
188
189
190
188
176
168
169
183
196
197
199
202
202
196
187
185
189
190
186
182
187
196
197
195
192
190
184
183
181
182
187
191
192
188
185
183
181
177
179
185
190
187
176
167
172
184
193
199
197
194
189
189
190
186
176
169
171
184
192
190
186
189
192
193
191
194
200
199
190
186
189
193
195
192
192
190
180
182
184
187
191
192
189
185
185
187
186
182
186
198
201
189
173
164
169
179
189
191
191
190
188
191
189
185
180
180
182
186
184
177
174
177
183
189
192
197
203
207
203
195
191
190
189
190
189
188
182
183
186
189
190
187
180
179
185
189
188
189
193
201
197
186
174
171
177
180
181
179
179
182
187
190
188
182
180
184
190
190
183
179
180
183
186
183
181
185
192
197
202
197
193
193
195
193
188
183
187
187
189
191
188
180
178
181
186
187
187
187
186
183
177
175
179
186
192
191
187
180
177
181
188
192
189
179
177
186
194
195
191
189
191
192
189
180
177
174
180
185
190
190
194
201
207
200
187
178
186
186
188
189
187
180
180
185
186
183
180
179
175
169
166
173
187
199
207
207
203
195
187
186
193
202
202
191
184
189
198
203
198
192
188
188
187
188
184
184
182
184
187
189
195
204
208
202
189
180
185
185
185
185
184
186
189
189
186
181
179
181
182
176
172
180
193
204
206
205
205
202
196
191
196
205
209
203
195
193
199
203
196
184
179
184
196
204
202
195
188
186
190
194
200
203
204
202
198
192
161
156
160
172
183
187
189
187
179
170
170
180
190
194
187
175
176
178
178
174
174
169
163
158
163
174
181
181
182
187
197
200
191
179
173
173
175
177
181
187
190
181
170
162
165
171
178
182
182
184
173
172
170
168
171
177
185
186
179
174
176
185
198
200
193
184
182
183
180
175
169
168
169
173
177
183
186
184
183
186
194
201
195
179
167
164
163
164
167
174
182
181
176
173
179
181
180
177
178
177
178
184
181
173
170
171
179
181
177
175
179
185
191
190
187
187
185
183
180
177
176
179
186
190
188
186
186
186
185
185
192
199
192
172
155
151
154
161
166
170
179
182
185
188
185
180
172
169
174
178
177
182
184
178
173
170
172
176
178
178
182
184
185
185
184
184
180
177
178
180
183
186
188
188
186
185
185
184
182
184
190
194
187
173
158
154
160
171
180
181
182
186
193
193
188
180
171
170
176
185
175
171
173
176
174
171
172
177
184
188
185
182
181
184
184
181
176
173
177
181
185
184
180
181
183
184
183
179
176
176
180
181
183
183
180
175
175
180
185
185
185
185
187
190
190
186
181
180
182
187
176
171
169
171
175
177
180
183
186
190
187
181
177
177
180
177
176
174
176
177
180
179
178
179
180
180
178
174
171
173
174
174
175
182
184
186
181
182
184
185
184
182
183
187
192
194
195
188
183
179
177
175
171
171
179
188
189
184
181
180
184
181
176
171
172
173
176
177
174
171
172
176
178
176
171
167
166
166
170
178
182
180
172
168
172
179
185
185
185
185
182
179
179
186
194
199
196
188
180
175
177
180
175
172
177
182
184
179
171
173
180
185
184
176
170
171
177
179
174
168
170
177
178
173
167
164
163
165
168
178
186
186
174
164
163
174
187
189
187
182
178
176
177
185
193
198
195
188
182
178
177
179
177
171
161
161
164
173
174
176
183
194
198
189
175
173
180
184
180
177
179
180
179
173
172
176
179
173
165
164
174
183
180
174
174
180
188
189
185
180
178
179
181
184
189
193
192
189
183
178
176
179
178
171
158
149
159
175
186
189
188
191
189
181
174
174
181
187
189
192
194
191
180
174
180
194
198
184
164
158
165
175
181
183
184
186
188
186
183
181
184
188
188
184
182
180
182
179
174
173
177
178
176
172
161
155
163
178
196
197
188
176
167
166
173
179
179
180
186
195
202
191
176
167
176
193
199
190
178
169
169
170
174
181
187
190
192
188
186
183
185
189
187
177
170
168
168
164
162
169
178
177
175
172
169
165
167
176
189
192
182
167
161
170
184
186
174
164
171
187
199
188
168
160
164
175
183
189
192
189
179
171
167
174
183
193
202
201
193
181
177
175
171
168
166
167
165
160
163
180
182
178
172
172
175
171
165
165
170
178
179
168
168
182
194
192
173
160
167
180
188
185
176
172
171
169
171
179
190
190
182
175
169
173
179
192
200
201
192
178
167
160
159
166
174
178
175
167
171
184
186
177
170
173
179
178
164
152
159
172
181
178
173
179
189
190
179
171
173
179
187
189
191
190
187
183
180
176
177
179
183
186
183
177
177
180
185
185
181
176
168
165
164
174
185
188
183
173
173
179
185
171
162
171
187
187
166
148
151
171
185
180
169
168
178
187
185
180
178
184
190
194
195
191
191
195
193
183
173
174
183
192
192
180
174
172
172
171
171
176
182
183
182
183
187
185
181
176
173
173
180
169
162
173
189
187
170
152
156
173
180
175
165
167
178
185
184
177
176
182
190
192
190
184
183
190
192
182
171
171
178
186
183
177
172
171
168
166
172
180
188
186
186
183
179
179
178
178
176
174
177
175
173
175
180
179
172
169
173
177
176
169
164
170
179
182
179
175
172
175
180
184
185
182
181
180
179
175
170
170
174
177
173
173
173
172
171
170
176
183
186
182
177
175
180
182
184
185
181
176
176
179
178
175
170
168
171
174
180
179
175
169
164
171
177
180
180
179
175
172
172
176
183
183
180
176
174
175
178
181
181
178
177
178
178
176
175
176
181
183
182
178
177
181
190
196
198
192
185
176
175
179
180
177
172
169
170
173
176
179
178
169
161
160
171
182
189
186
178
171
172
177
182
180
178
177
179
185
187
186
183
180
181
184
182
181
182
185
185
180
175
177
181
190
194
195
195
192
186
179
178
179
182
185
181
178
171
167
170
176
176
168
153
157
172
194
200
187
175
171
183
192
187
179
174
180
184
183
175
168
165
167
172
178
182
184
186
187
185
177
174
177
184
190
189
181
178
179
185
189
178
179
181
185
187
182
171
162
161
167
172
168
159
162
181
198
202
187
171
172
191
203
197
182
177
181
183
172
159
153
156
162
165
170
177
180
179
179
180
178
177
177
184
189
186
171
164
170
186
199
179
175
173
177
183
183
178
168
163
165
174
175
174
174
180
187
190
183
175
172
182
191
191
186
183
184
180
172
166
165
172
172
171
172
174
171
172
177
187
193
186
179
181
189
189
179
169
174
191
200
181
177
169
171
180
185
183
179
176
179
181
180
178
174
169
170
174
179
176
170
164
162
169
175
179
181
183
186
187
188
184
179
177
178
177
174
178
189
203
211
197
181
179
185
193
189
185
190
196
199
183
179
176
173
179
184
183
183
185
187
187
182
175
171
166
165
167
174
174
169
157
152
157
163
170
177
186
197
200
194
184
182
186
192
194
189
188
195
206
208
194
178
173
181
188
192
191
194
196
196
174
180
183
183
183
185
182
177
176
182
185
182
177
174
173
176
176
173
170
168
168
169
168
167
169
176
183
188
187
184
186
188
197
201
201
196
191
191
191
188
178
172
169
174
181
187
190
191
191
195
168
176
182
189
193
193
187
173
163
166
172
180
178
174
175
182
184
174
167
168
178
184
182
179
179
181
177
171
168
177
190
200
198
189
182
184
187
187
180
177
177
178
178
173
175
181
185
184
186
194
167
172
179
188
197
201
192
175
162
161
168
175
168
162
165
177
181
175
166
166
172
180
181
183
186
187
179
169
165
176
192
201
191
175
166
173
185
188
184
183
191
192
189
180
177
179
183
186
189
196
175
175
176
183
190
189
184
175
174
175
177
172
164
158
160
166
168
167
163
164
165
170
175
180
183
186
184
177
173
176
184
191
190
180
176
181
186
189
188
187
191
193
193
188
184
181
184
189
196
199
186
180
171
167
167
168
168
172
180
190
189
182
174
173
173
169
164
160
161
162
167
177
182
185
181
178
179
177
174
173
177
185
192
195
193
190
187
182
179
176
180
183
189
191
189
186
186
191
198
199
191
184
167
158
158
161
163
171
178
188
190
188
187
189
187
182
172
165
163
168
179
190
196
192
183
176
172
168
165
167
177
188
193
194
192
190
183
176
170
166
171
174
179
186
189
192
191
193
194
194
188
187
173
167
168
171
174
174
177
177
180
179
181
185
184
182
181
180
176
178
182
189
190
186
181
182
179
170
158
163
177
189
188
180
180
183
185
178
170
167
170
172
176
179
187
193
197
196
191
185
190
192
184
178
179
182
182
180
179
176
172
168
167
168
172
177
181
183
183
179
181
178
175
170
173
186
190
182
167
164
176
186
184
173
172
178
187
189
183
176
176
176
176
175
181
191
200
200
195
184
185
187
185
180
180
180
182
182
181
180
174
170
166
169
174
178
180
179
178
176
176
174
171
165
167
179
188
189
180
176
179
184
184
178
174
177
183
189
188
184
181
181
180
178
181
189
197
201
196
184
171
169
173
177
179
178
175
176
180
183
180
174
173
177
184
183
179
171
169
173
173
173
175
178
179
180
179
183
183
183
183
184
185
185
180
177
180
187
188
185
183
185
189
188
189
191
194
193
189
186
165
158
166
179
184
179
172
172
178
185
182
174
170
177
186
186
180
172
172
175
175
174
180
191
196
191
180
177
181
184
186
184
182
181
181
180
184
186
185
184
184
189
193
196
197
199
194
186
183
187
168
165
169
180
184
179
169
171
177
183
181
172
168
170
179
184
184
184
182
182
179
178
181
190
195
193
183
178
178
184
190
189
182
176
176
184
191
190
187
184
184
186
188
193
199
201
192
182
178
188
178
174
171
174
180
182
175
172
172
175
176
173
170
170
175
182
187
187
185
181
180
181
185
181
179
181
182
182
180
181
188
191
185
175
173
183
194
194
190
184
183
182
181
188
194
196
187
180
181
192
183
175
167
169
182
188
183
173
167
167
174
178
177
174
175
179
185
185
178
173
176
183
184
178
168
170
180
185
182
178
181
187
186
181
179
185
194
195
190
182
181
181
182
186
187
186
180
181
188
195
184
175
167
171
184
189
187
174
167
171
181
187
185
179
175
174
174
174
176
176
181
186
187
182
175
174
180
185
185
180
179
185
187
189
188
191
194
194
189
181
178
182
188
190
184
179
179
187
196
197
179
175
176
179
185
186
183
174
169
176
190
194
192
183
176
172
166
168
177
188
196
197
193
191
189
186
183
184
186
186
187
187
188
189
187
188
191
193
192
183
179
184
192
193
185
180
186
197
201
195
173
173
176
183
184
184
179
171
167
172
185
194
196
189
183
176
170
171
180
190
197
197
195
199
200
192
185
182
187
191
193
190
186
181
175
174
183
194
198
191
186
189
194
192
186
183
194
204
202
192
170
170
175
183
185
183
176
167
163
166
179
192
197
193
187
182
183
183
184
181
182
184
193
200
199
192
186
185
190
193
192
186
180
177
175
179
187
194
195
191
189
192
194
193
191
192
198
202
200
192
177
173
175
181
183
181
176
172
170
171
180
188
194
190
186
185
188
191
187
179
171
172
181
192
195
191
188
189
193
190
183
180
182
185
191
196
196
192
184
182
186
190
194
194
195
196
197
198
199
199
185
179
178
179
181
184
185
187
185
184
182
181
181
182
183
185
187
188
187
184
177
174
178
183
190
191
189
189
183
179
180
185
193
193
195
196
192
183
175
176
184
188
190
189
190
192
192
193
197
203
182
180
180
180
184
189
193
194
188
185
179
177
179
184
187
186
182
179
183
186
187
183
180
180
186
188
188
179
172
172
183
197
200
189
180
176
179
182
182
185
190
192
189
187
186
186
186
190
194
199
176
178
182
185
190
191
187
182
179
178
179
181
184
189
190
185
177
173
177
182
186
184
182
184
186
186
180
173
172
180
194
202
197
184
173
173
180
185
190
194
199
202
197
192
188
189
189
190
189
188
178
180
184
189
192
188
179
173
173
177
181
184
187
187
182
175
172
171
172
175
177
178
181
184
186
186
179
173
176
187
197
199
189
185
187
190
188
184
182
187
201
207
205
193
188
194
202
199
188
183
188
188
188
190
187
180
176
177
182
184
185
185
183
178
170
171
174
182
181
180
178
178
180
183
188
189
186
179
183
189
197
193
187
190
198
199
189
174
170
181
200
207
202
188
183
194
207
203
188
179
189
189
188
186
180
174
176
183
189
189
186
186
183
178
171
176
188
198
200
197
192
187
183
184
187
191
193
190
189
190
189
185
185
186
189
188
183
177
180
190
199
202
195
186
182
189
196
196
185
177
182
184
185
186
182
179
178
183
186
186
189
189
187
179
175
181
193
202
202
197
196
196
191
187
184
185
192
195
195
189
182
177
176
177
176
177
184
191
198
194
188
186
186
189
190
189
192
191
190
185
162
171
177
177
176
177
183
186
178
167
162
173
184
184
175
170
181
184
180
170
163
166
168
170
171
175
176
179
182
190
204
209
202
191
182
178
176
177
181
182
175
166
163
164
166
165
164
169
178
187
172
187
192
182
173
172
178
182
173
163
165
177
189
188
177
172
175
177
172
165
162
165
171
172
173
178
183
182
181
184
192
203
202
193
185
186
184
181
179
177
173
166
164
167
169
168
164
163
168
174
179
193
195
183
172
169
174
180
178
173
170
174
178
179
179
176
174
167
166
173
181
187
187
182
179
182
184
182
179
180
187
193
190
183
182
188
193
185
176
171
173
180
182
178
174
166
164
167
172
169
177
180
184
181
175
171
172
178
185
185
182
176
174
177
180
178
174
167
171
184
199
203
197
189
187
186
182
177
176
181
186
186
180
175
180
189
191
181
170
165
174
188
194
187
175
167
167
179
187
183
175
176
179
179
176
171
169
172
181
187
187
182
177
177
180
179
175
171
174
184
192
193
189
187
187
187
180
173
172
177
182
182
179
181
187
188
180
169
162
163
171
181
186
184
178
174
178
187
193
192
178
186
183
177
173
169
165
161
165
177
184
184
179
175
175
175
176
174
172
172
170
172
175
178
183
184
182
176
173
175
178
182
185
188
187
179
170
165
164
167
171
171
173
180
184
184
181
180
181
182
181
191
187
175
169
165
163
162
165
174
182
183
175
169
164
164
171
174
172
167
161
163
170
176
179
182
180
180
176
178
181
185
186
185
180
172
167
167
175
180
175
169
171
181
190
190
182
172
168
172
174
181
179
173
165
160
161
166
173
177
182
184
183
176
167
161
164
172
177
176
171
173
177
182
184
182
178
176
175
177
178
177
178
183
180
179
175
176
179
180
174
169
171
183
193
194
186
184
182
180
164
173
177
172
162
154
157
168
180
185
185
192
196
190
177
166
167
176
187
189
186
183
183
191
198
198
188
176
167
166
168
171
175
186
191
188
183
176
176
176
172
169
173
181
190
195
200
203
203
198
171
178
182
175
162
152
155
169
182
188
187
190
189
183
177
172
178
187
195
197
193
184
180
187
200
209
202
180
163
160
167
176
185
190
191
184
176
174
175
178
180
179
178
177
181
192
202
205
198
193
180
187
185
176
163
157
162
172
182
185
182
172
165
160
164
171
177
185
193
199
196
182
168
167
181
197
199
182
167
160
166
179
187
188
181
171
172
175
181
184
188
189
185
177
172
180
188
187
178
174
181
183
176
170
165
165
169
176
178
175
166
156
152
155
163
168
169
173
185
196
195
181
163
157
165
176
181
178
173
169
168
172
177
178
174
172
179
186
188
184
184
187
185
180
172
174
177
178
174
174
180
180
170
166
168
169
170
174
168
167
162
157
163
173
181
180
173
173
184
192
191
183
177
177
178
175
172
174
174
171
170
171
176
178
177
177
180
186
187
181
176
179
183
184
181
176
177
182
186
187
180
175
168
166
168
173
169
165
163
167
173
172
174
183
192
192
185
182
183
182
185
187
192
198
196
188
179
176
172
171
174
180
186
187
180
176
175
179
182
180
179
180
181
183
183
183
185
188
189
188
178
168
161
167
176
178
170
163
166
179
182
179
172
176
183
190
184
176
174
177
183
189
192
193
191
191
188
179
170
168
176
189
196
191
181
173
169
171
181
189
190
184
176
170
174
182
186
188
185
178
177
167
164
172
183
184
172
165
170
182
186
174
167
168
177
179
172
163
163
172
181
187
184
177
177
184
188
179
167
165
175
191
196
191
181
173
170
173
182
191
191
180
168
164
167
178
186
187
182
177
176
174
175
177
183
180
171
166
170
176
175
168
166
172
179
177
170
163
164
171
177
180
180
177
176
180
180
174
165
164
173
188
195
191
182
173
171
173
179
185
186
180
173
171
176
184
189
191
186
182
174
174
174
175
171
168
168
168
169
171
168
167
167
174
177
176
174
174
174
173
173
174
181
178
178
176
174
174
170
170
175
185
191
189
182
172
171
174
179
182
184
185
181
183
186
192
195
196
194
189
171
165
161
163
166
168
170
173
173
174
172
165
163
166
169
175
177
176
177
175
177
181
182
180
175
173
176
182
182
176
173
172
175
179
179
176
178
178
178
180
185
194
193
186
183
182
191
198
199
194
168
164
163
168
176
178
177
176
176
178
177
168
160
161
170
182
183
177
172
176
184
190
187
181
177
178
182
182
181
175
168
163
161
166
174
183
185
183
177
175
183
192
193
183
170
169
181
195
201
201
169
172
177
182
186
184
176
169
170
176
180
177
173
175
184
194
193
183
177
181
191
193
185
181
184
189
184
170
162
166
172
173
165
161
168
175
179
179
173
171
177
182
186
179
169
169
179
193
200
201
169
173
180
185
185
179
170
165
165
173
183
189
191
193
194
198
200
194
191
186
185
178
171
174
186
194
183
163
153
163
182
187
178
166
161
160
165
172
178
183
181
178
179
181
181
181
186
194
198
196
169
170
171
174
174
174
171
173
175
180
186
188
189
186
182
181
186
194
192
185
172
160
156
163
176
185
185
175
169
173
182
183
178
169
163
160
166
178
189
196
190
180
177
184
192
197
195
195
195
190
167
169
168
169
171
175
181
185
188
189
186
180
175
173
167
168
174
183
191
183
169
160
158
163
171
180
186
191
191
181
172
168
167
171
175
177
181
188
197
200
193
181
176
182
191
193
190
188
187
183
170
175
173
170
174
181
186
187
186
185
185
183
176
175
171
173
176
182
190
189
181
174
173
175
179
181
184
188
189
182
174
167
167
176
184
190
191
188
189
190
190
186
178
175
178
179
178
173
170
171
177
179
176
175
178
186
187
179
173
175
185
190
187
181
180
182
185
187
189
190
189
182
179
180
184
183
178
176
177
182
181
179
177
180
185
188
188
184
181
182
191
192
181
167
166
174
181
179
171
170
184
181
177
177
179
183
180
167
164
171
186
195
189
180
179
183
186
186
186
188
184
177
172
172
176
178
176
174
176
182
185
188
186
185
185
185
185
182
181
182
190
194
188
172
167
177
195
200
194
187
181
179
178
176
174
170
167
165
166
175
187
189
184
178
177
181
182
182
184
185
180
175
167
164
166
171
176
183
185
182
181
184
190
193
190
187
184
180
179
176
182
189
191
185
182
184
196
210
211
203
171
176
174
172
167
164
163
163
166
173
175
177
178
180
183
183
182
182
184
186
185
185
180
174
168
172
180
187
187
181
178
184
193
196
193
187
183
181
179
175
175
181
187
188
188
187
191
197
204
202
167
166
167
165
170
170
165
164
163
163
168
172
179
184
186
184
183
184
186
188
192
195
193
185
182
183
186
186
182
178
186
192
193
187
182
182
182
183
183
182
182
177
178
183
188
189
189
186
188
193
171
171
171
174
177
181
176
167
164
165
170
176
181
184
182
179
179
182
185
185
187
189
190
189
190
193
191
178
169
176
193
201
191
173
167
177
186
188
185
184
186
183
177
177
184
190
192
193
191
194
189
189
183
179
180
180
175
171
171
177
182
182
180
179
175
174
177
180
183
181
178
175
177
179
182
189
188
176
166
175
192
199
185
166
163
177
189
190
187
185
186
186
186
186
185
189
193
202
206
198
193
193
185
178
177
177
173
171
174
182
186
181
177
175
176
177
181
182
182
180
178
174
173
171
172
179
183
180
174
176
183
186
181
173
171
177
183
186
186
186
189
193
196
195
192
189
192
199
201
189
181
177
176
178
181
181
177
172
174
178
178
175
171
173
176
182
182
179
176
177
178
177
173
170
174
180
185
189
187
181
178
176
179
183
185
179
173
174
182
189
192
193
192
193
194
196
193
191
188
181
168
164
170
181
189
187
181
176
175
174
171
171
169
174
183
185
181
170
167
174
178
176
173
175
185
192
194
193
192
191
185
181
181
187
191
183
174
170
178
188
194
188
184
182
193
201
199
188
181
182
166
168
174
183
184
180
174
175
176
175
171
169
171
179
188
188
180
171
171
178
182
178
171
175
186
195
192
186
185
192
197
196
189
183
183
185
186
180
181
185
186
181
173
175
186
200
200
191
182
188
176
176
176
175
173
166
162
167
175
178
175
172
173
182
190
189
182
174
174
182
187
183
180
174
179
183
180
175
175
185
201
206
192
176
172
182
194
195
192
186
184
180
176
175
183
191
194
194
194
195
177
173
167
168
171
167
164
164
173
181
183
181
177
180
186
186
181
174
174
182
192
199
196
184
176
175
176
175
174
181
191
200
190
174
169
179
196
208
206
196
186
182
184
184
184
185
187
196
202
203
177
171
165
168
174
178
177
173
178
186
192
190
179
176
180
183
180
175
176
185
200
210
207
192
180
173
175
177
178
181
185
189
188
180
178
183
196
207
207
198
189
184
188
189
186
181
180
190
201
202
174
175
173
174
177
180
183
183
182
188
189
188
179
174
176
180
180
180
182
192
202
206
201
193
181
176
175
178
180
180
180
183
187
190
186
183
187
195
204
195
183
181
187
192
190
183
181
187
193
195
176
181
183
180
176
177
182
182
178
173
174
176
178
174
173
176
180
184
186
188
187
187
184
183
181
177
174
177
179
178
177
178
186
190
185
176
176
184
194
191
183
177
184
191
194
192
193
196
194
191
183
188
190
187
180
174
175
177
173
168
168
173
179
177
174
177
184
189
188
179
170
170
178
185
184
178
174
177
183
185
179
176
179
183
184
180
177
182
188
188
186
183
185
191
196
200
202
203
197
192
193
189
191
190
183
177
176
181
183
181
180
181
181
182
184
186
194
195
191
177
166
167
178
191
192
181
174
177
187
195
188
180
178
181
189
191
187
182
182
185
189
193
191
192
193
194
194
196
198
196
189
186
185
185
182
181
186
195
199
195
185
182
181
185
188
192
196
197
194
183
172
169
177
188
191
184
177
177
185
194
196
190
185
183
184
186
184
181
181
184
191
197
193
190
188
184
182
184
190
197
180
178
180
181
183
187
196
202
197
188
180
178
180
182
184
187
191
194
194
186
177
171
169
177
183
185
181
178
180
188
196
201
194
186
177
174
179
183
185
185
185
188
190
191
190
183
176
175
183
191
176
179
183
185
189
192
194
189
180
173
174
178
180
178
175
178
185
190
188
183
177
172
171
173
180
185
184
182
180
184
193
197
195
187
178
174
181
186
187
186
182
182
187
193
193
190
185
179
180
186
186
189
189
191
194
190
184
176
168
167
173
181
181
176
172
174
183
184
179
173
176
180
182
182
182
186
187
185
183
185
186
185
181
184
188
189
188
184
184
186
188
192
191
190
189
195
197
193
188
187
198
191
189
188
185
179
176
174
177
179
182
185
184
179
176
180
186
182
173
168
174
186
191
192
187
187
186
185
186
188
183
174
171
181
190
197
190
181
181
190
201
204
193
181
174
182
194
197
191
189
191
186
179
176
175
173
176
180
186
188
189
189
186
181
180
186
193
186
175
166
168
177
186
188
185
179
177
183
189
189
181
172
171
182
189
189
186
185
191
195
202
201
190
173
161
161
171
183
188
189
177
176
176
177
181
181
179
181
185
188
192
192
186
178
175
182
191
190
179
168
166
174
181
184
181
175
175
183
188
187
178
174
182
191
190
184
183
189
195
194
186
182
181
175
167
161
165
176
187
191
164
169
171
171
169
169
173
174
170
166
167
169
168
156
146
152
170
183
182
174
175
185
199
204
195
181
171
171
175
180
183
181
185
188
187
178
167
165
172
175
170
163
164
174
181
174
165
159
164
174
162
174
182
181
172
167
169
171
166
164
167
172
172
162
154
159
174
182
179
174
176
186
196
194
183
174
171
174
175
175
171
171
177
188
197
197
189
181
181
181
176
165
162
169
176
173
165
162
166
175
167
173
182
180
171
164
166
173
175
173
170
170
170
167
170
171
174
173
173
179
185
189
185
175
168
169
172
175
175
176
173
175
180
187
197
205
202
192
184
182
183
181
176
171
166
163
166
175
182
178
167
169
171
174
170
166
168
175
183
183
178
170
167
167
172
174
170
165
170
181
191
191
182
174
172
172
172
171
174
180
187
187
180
180
188
197
197
185
176
172
179
186
185
173
161
157
167
185
193
183
165
166
169
171
171
171
169
171
176
181
182
180
174
170
172
173
171
166
168
174
182
185
183
183
186
183
174
170
174
183
191
186
176
176
185
188
187
176
168
169
172
176
174
172
166
163
169
180
187
187
168
176
175
171
170
170
166
163
163
174
182
183
177
172
170
171
175
174
172
170
171
177
185
190
190
187
183
178
178
182
180
178
176
178
184
184
179
174
173
173
171
164
164
169
174
176
169
164
168
181
174
181
179
172
167
165
163
162
165
174
179
178
173
172
171
172
177
180
182
177
174
177
184
187
187
185
184
187
185
181
176
174
178
186
187
182
175
173
176
180
175
167
165
173
177
172
160
154
163
176
172
178
179
173
168
164
166
172
178
180
177
172
170
176
176
171
170
177
184
187
182
179
180
184
185
182
180
181
185
182
175
170
176
186
191
186
176
172
176
177
174
170
174
177
175
165
158
169
180
187
163
175
181
182
178
172
168
175
183
184
178
171
176
187
184
172
164
167
179
186
180
173
173
181
185
181
172
173
180
181
173
168
170
183
192
188
180
172
174
173
172
172
175
176
173
166
174
190
203
204
169
180
187
187
180
171
169
172
177
180
176
172
177
184
183
173
167
168
175
177
171
164
167
178
183
182
174
169
173
176
171
168
171
181
182
177
171
172
178
180
180
176
175
172
172
179
193
205
207
203
177
184
184
178
169
168
169
169
168
169
170
169
170
172
173
171
172
172
175
176
171
165
168
175
180
180
175
171
168
165
166
172
182
184
176
165
162
171
183
189
189
183
176
169
172
182
198
203
195
185
178
179
172
165
163
168
174
173
166
160
162
165
169
170
168
168
171
177
183
185
181
177
175
178
178
176
174
172
168
163
166
174
185
188
178
166
162
170
181
186
189
191
188
180
173
174
186
191
187
175
176
176
168
163
167
175
181
176
166
157
158
166
173
175
172
170
175
182
188
187
182
180
184
187
184
178
174
174
174
171
168
175
184
189
181
168
164
169
176
181
185
191
199
192
178
170
177
188
186
178
176
178
173
169
176
182
185
179
168
160
161
168
175
177
176
176
179
182
184
182
181
182
186
188
184
178
174
175
175
171
170
176
185
188
181
171
167
171
177
179
180
185
189
187
180
174
178
186
188
187
176
174
171
171
177
186
186
181
177
175
174
171
171
174
178
177
173
171
170
175
181
184
182
178
174
174
173
173
171
168
170
177
185
189
183
174
171
174
179
180
177
170
170
171
176
182
187
188
187
188
171
167
167
171
176
181
183
182
179
178
173
168
168
174
180
178
170
162
162
172
181
183
178
173
171
174
176
174
167
166
173
186
194
193
187
180
175
174
178
177
172
165
162
167
179
190
192
189
186
188
167
167
169
172
171
170
171
172
170
166
163
164
171
179
183
178
170
164
166
172
177
176
174
172
175
182
182
174
165
167
181
197
204
196
186
180
176
176
176
176
175
175
172
177
185
192
193
190
188
187
167
170
171
171
165
163
165
168
165
163
161
165
174
181
181
176
173
174
175
175
173
171
172
173
176
181
180
171
159
158
173
189
197
190
177
171
173
176
180
183
184
185
183
179
179
183
187
191
191
190
170
171
170
169
166
165
168
169
173
172
170
170
173
173
170
168
171
176
181
180
178
176
175
175
176
177
173
170
159
156
162
172
178
173
169
169
175
178
181
184
192
195
186
171
164
169
181
191
194
192
171
171
169
168
174
177
180
180
180
181
179
176
173
169
169
168
172
176
180
180
180
180
180
183
184
180
175
171
170
171
169
167
165
167
173
179
184
183
178
178
187
196
190
174
160
164
180
192
195
194
171
171
171
171
178
183
184
180
177
176
177
181
181
183
182
179
177
176
178
179
177
172
172
180
188
191
182
172
172
180
181
177
169
171
179
189
189
182
174
173
181
192
190
178
169
170
182
193
193
189
169
170
173
175
175
177
176
175
170
169
174
183
193
197
192
188
183
183
181
179
175
164
158
168
185
193
187
170
161
169
181
186
182
180
182
185
184
179
175
175
181
186
186
181
176
178
186
191
189
183
164
166
171
174
172
172
172
173
172
168
170
178
190
191
188
183
183
187
190
189
181
169
161
164
178
190
188
174
159
160
171
183
188
185
184
180
177
174
176
181
185
183
180
181
183
188
188
188
185
180
160
166
170
174
174
175
176
177
177
174
171
171
174
177
177
174
181
190
198
194
186
177
174
177
182
188
187
181
170
166
169
174
180
183
181
179
177
179
184
189
188
182
177
180
189
195
190
183
181
177
171
173
170
169
174
181
183
182
179
177
173
168
165
168
172
174
179
189
197
195
184
174
176
184
190
186
182
181
180
179
174
171
171
173
177
178
180
185
188
191
190
186
179
178
186
194
195
184
174
171
185
180
170
163
167
180
184
183
180
180
180
179
175
172
174
175
175
178
185
186
177
169
169
178
183
181
176
177
182
185
178
173
169
174
176
180
181
183
185
188
193
194
185
178
181
193
203
199
179
165
189
181
167
157
157
171
182
183
179
182
189
194
191
186
181
180
175
174
177
184
181
173
166
168
169
170
173
180
188
187
181
176
178
184
185
181
180
180
180
182
189
195
194
184
182
191
206
210
194
175
178
177
168
161
162
170
181
180
175
178
186
196
196
192
186
182
180
177
183
192
195
186
174
167
161
166
175
185
193
189
181
179
183
188
186
182
182
181
179
172
173
185
192
191
186
189
197
205
199
188
155
163
170
174
176
181
183
178
170
165
170
177
180
181
179
181
180
184
191
201
203
195
182
170
166
172
186
196
197
192
185
182
184
186
183
181
184
186
182
174
168
170
179
187
187
187
184
184
184
186
152
159
171
179
182
186
183
175
166
160
157
160
163
165
166
168
174
180
187
192
193
190
180
175
177
184
191
195
193
191
191
188
183
174
171
178
188
192
190
186
180
175
171
173
178
182
179
174
174
177
170
172
175
180
182
183
177
169
166
163
165
165
166
166
165
163
163
165
166
168
169
173
176
181
185
191
191
186
181
187
198
197
181
165
164
180
192
195
193
193
192
187
180
175
174
178
181
187
188
186
189
190
185
179
178
176
169
164
167
177
180
180
178
177
174
169
167
166
164
159
157
164
177
185
189
189
183
176
171
183
196
197
178
161
163
181
195
197
194
192
192
194
197
192
186
181
185
199
204
198
191
193
185
179
177
176
170
165
169
179
187
184
180
177
177
178
181
181
179
174
171
174
178
181
183
181
180
173
171
180
188
186
176
167
171
183
192
194
193
190
189
193
202
209
204
191
188
195
201
194
181
180
177
177
178
180
174
171
170
174
179
178
171
169
173
180
185
183
180
181
184
182
177
174
175
179
180
176
176
177
177
176
176
181
188
187
185
185
188
190
189
184
187
197
205
199
191
187
187
184
172
168
169
172
177
180
180
180
174
170
168
171
171
171
174
180
180
172
169
176
185
182
171
164
170
178
180
177
176
178
177
178
185
197
206
198
184
176
180
190
193
182
173
176
191
199
195
187
181
183
174
170
171
171
172
175
181
184
180
176
172
173
181
187
189
185
176
167
166
177
185
181
166
163
171
179
178
172
171
178
184
188
190
197
202
199
187
178
178
190
197
189
174
168
178
192
196
189
183
186
178
176
174
172
172
172
175
179
183
185
182
181
186
197
200
188
175
167
174
187
194
185
174
171
174
180
177
170
170
181
194
197
191
186
184
186
188
186
186
191
196
194
185
178
181
188
195
193
191
187
179
176
171
170
171
172
170
172
183
192
192
185
183
186
189
184
172
170
178
192
202
200
192
185
183
181
176
174
177
186
196
197
187
175
170
174
183
188
191
193
194
192
189
186
187
188
191
194
195
190
175
174
168
168
168
169
169
173
185
193
193
183
174
174
181
183
179
178
183
191
199
202
200
193
187
182
176
176
181
187
191
189
184
176
171
174
179
186
192
192
188
186
186
189
190
186
183
186
188
190
172
175
174
170
167
168
176
185
191
189
182
173
167
169
178
186
194
193
187
185
183
186
187
185
181
179
176
176
178
180
180
181
184
185
185
183
182
186
190
189
182
180
184
190
194
188
183
180
185
189
173
184
189
181
172
171
184
195
194
185
169
163
163
166
176
188
197
197
187
176
168
169
170
171
172
172
174
175
175
172
174
179
187
194
197
192
187
186
189
187
182
177
183
192
199
198
193
190
189
191
180
191
199
191
179
177
187
197
197
186
169
164
161
165
174
187
196
194
184
173
166
168
171
171
171
171
171
173
177
178
177
180
186
192
195
193
188
186
189
191
188
184
184
188
193
196
196
195
194
189
186
188
193
191
185
179
186
194
198
191
177
168
167
171
180
190
195
189
183
176
177
183
186
186
181
172
166
169
179
188
190
184
180
180
184
188
189
189
192
198
202
196
188
180
179
182
186
188
188
184
184
179
182
186
184
180
184
191
195
188
175
171
173
181
186
190
189
186
184
182
183
186
188
191
186
174
166
167
180
194
197
188
179
175
178
185
190
195
200
204
206
199
193
187
182
181
179
180
181
178
180
178
181
183
183
183
188
192
188
176
170
172
177
184
184
182
184
185
184
184
181
178
177
178
180
175
170
169
179
189
192
188
183
183
181
184
189
199
204
203
192
187
190
197
201
194
186
182
181
178
182
184
185
185
186
187
191
191
181
171
170
177
183
181
176
177
184
185
183
177
177
175
172
170
171
175
176
181
181
181
181
181
188
191
189
184
185
193
200
191
179
173
185
199
206
204
195
188
186
187
191
188
185
181
181
183
184
185
177
175
179
186
187
182
177
181
189
187
179
172
176
185
186
181
176
178
183
185
184
180
176
175
185
190
191
184
181
184
191
191
182
178
184
195
202
199
193
189
190
193
192
185
176
171
170
173
177
178
178
181
188
190
189
184
185
191
195
185
169
164
175
193
199
193
186
181
183
186
187
187
184
180
183
188
188
183
180
182
190
193
193
190
187
190
190
187
185
186
190
193
183
176
170
166
169
173
178
179
183
184
188
190
187
184
187
195
194
182
165
156
164
180
190
192
186
179
174
182
190
197
192
186
186
190
189
185
182
186
191
193
188
186
186
188
187
181
180
180
188
195
179
175
170
171
179
185
183
181
181
184
190
189
184
182
184
190
189
183
171
162
163
167
175
182
182
176
174
180
188
191
190
187
195
201
198
189
184
188
193
191
184
181
185
190
190
184
181
182
190
199
170
165
164
167
172
172
169
166
173
184
186
179
161
146
150
166
185
192
185
176
175
185
197
201
195
180
172
173
177
178
167
155
161
179
193
188
169
161
166
175
178
178
182
190
191
185
174
166
166
172
158
158
168
178
175
167
162
163
173
182
185
179
166
157
163
179
195
199
189
178
178
187
197
197
182
172
171
179
184
177
162
150
158
180
194
194
180
170
174
184
187
183
182
186
190
186
177
173
176
185
160
162
170
176
170
160
157
162
170
176
179
180
177
171
169
177
181
183
179
177
179
180
176
167
159
161
169
179
181
174
168
169
179
188
190
183
178
176
181
184
184
180
177
174
176
172
175
182
189
189
161
163
165
168
166
162
161
166
172
174
176
179
179
173
170
167
164
164
165
169
172
167
158
152
155
161
168
170
173
176
181
186
191
188
184
179
178
183
183
180
175
170
171
171
164
161
168
179
185
184
160
160
160
165
170
175
177
177
174
174
178
181
179
174
171
165
160
158
161
165
165
163
159
160
168
170
170
168
174
180
186
182
179
176
181
186
187
187
185
182
175
170
169
173
175
175
171
168
170
176
162
161
162
168
176
184
186
179
173
173
176
177
177
178
179
176
174
170
171
173
173
177
181
182
179
174
173
176
180
183
179
171
164
166
178
189
192
189
189
191
187
178
172
177
188
190
175
165
166
181
171
170
167
171
177
182
178
174
170
172
170
167
171
180
187
188
182
180
181
185
190
196
199
193
182
172
172
179
186
185
178
168
163
168
177
183
185
185
188
190
187
180
175
178
182
180
175
173
179
191
178
176
172
175
180
181
177
174
175
176
170
163
167
183
193
190
181
178
181
187
191
191
191
186
174
162
164
175
187
189
180
171
171
176
178
179
176
179
179
177
175
180
184
183
173
160
162
178
191
192
177
178
175
178
183
184
181
178
181
182
173
164
171
185
196
189
174
167
171
175
172
167
167
169
165
158
155
170
188
192
181
169
169
176
179
179
176
176
176
172
173
184
196
194
176
157
161
176
189
188
173
176
174
176
180
184
180
177
178
179
172
167
173
184
192
185
169
162
165
165
158
151
156
164
164
156
156
171
188
190
174
160
161
170
178
176
175
177
180
182
183
188
196
193
181
171
170
178
183
187
174
172
169
167
167
171
175
174
172
171
170
169
173
181
186
181
173
171
170
167
161
161
169
175
171
164
164
174
183
181
166
158
162
172
178
175
171
174
181
186
188
187
182
177
176
180
181
183
184
185
174
172
168
164
165
169
175
176
171
168
168
172
179
182
181
179
179
181
182
177
174
177
184
187
180
175
172
175
178
172
165
167
175
184
184
175
169
172
180
186
187
185
178
172
166
172
182
189
187
180
175
176
172
168
169
173
180
178
172
166
168
173
179
178
177
175
178
181
180
178
176
179
183
182
179
176
175
177
177
173
169
170
179
186
184
176
171
174
183
186
187
186
185
176
166
166
178
190
190
181
174
180
180
178
178
184
185
179
170
163
164
169
173
174
173
172
174
174
175
176
178
178
175
169
167
167
172
176
179
175
170
170
174
179
179
176
174
179
187
186
185
185
185
180
175
173
179
185
185
183
171
178
182
182
184
187
187
181
168
161
159
165
168
172
176
173
169
167
171
182
187
184
174
166
160
159
164
173
175
174
170
169
175
180
181
179
177
176
177
176
171
169
172
175
181
183
182
176
173
182
166
168
170
173
175
180
185
182
172
160
156
160
169
176
180
175
168
167
172
183
190
189
180
170
163
160
165
169
170
170
172
174
179
182
186
184
179
173
165
159
155
158
164
174
185
191
185
177
172
180
162
161
162
163
162
167
180
183
174
160
154
160
174
180
181
174
168
167
171
177
181
181
177
172
171
172
173
167
163
166
174
184
184
181
181
183
182
178
172
166
163
166
171
177
184
188
184
180
181
182
168
170
175
170
162
160
170
179
175
164
156
162
173
178
173
169
169
170
173
173
172
169
165
166
173
180
176
164
150
154
170
184
185
172
166
171
181
186
185
183
180
178
175
175
174
177
180
183
185
184
177
188
193
187
174
167
168
176
178
173
168
168
170
169
168
168
175
181
183
178
170
165
164
171
178
180
174
162
149
153
167
181
181
167
155
161
174
188
192
189
188
182
176
169
167
172
178
180
182
182
182
189
191
186
179
175
175
177
179
182
180
177
174
168
168
170
181
190
190
181
171
166
171
183
186
180
171
165
167
173
179
179
175
169
164
169
177
184
183
181
180
182
180
175
175
178
178
177
173
172
182
179
174
172
176
180
184
180
174
173
175
175
176
173
169
167
172
178
180
173
169
166
169
179
180
175
172
176
184
188
182
173
169
172
181
190
192
186
181
176
178
185
187
184
180
179
178
175
173
170
180
175
173
171
173
179
185
183
167
153
153
165
179
182
174
166
164
165
167
171
170
169
165
164
165
171
174
178
181
178
171
168
173
185
197
202
199
189
181
179
185
189
187
182
176
175
175
174
173
173
176
176
176
176
174
176
180
180
171
154
149
164
180
187
181
173
169
168
170
175
179
177
168
162
164
172
176
172
164
159
165
178
190
203
206
200
190
179
176
179
185
185
180
177
176
177
175
172
174
177
174
176
178
181
179
177
176
177
175
169
163
165
173
180
186
185
184
184
183
180
179
176
173
175
180
182
175
164
156
156
169
185
199
204
201
190
180
174
174
178
178
174
170
175
180
186
181
174
174
180
179
176
172
176
180
181
178
179
180
181
175
167
163
171
178
184
183
184
184
179
167
163
166
181
188
184
175
167
165
171
178
184
188
188
184
181
179
178
178
179
177
173
170
174
185
197
200
192
182
181
185
176
164
160
168
177
182
184
185
186
181
169
165
170
175
175
171
169
174
174
164
155
160
171
181
179
174
177
184
186
181
180
179
178
176
174
178
180
182
184
186
185
183
178
184
197
206
200
184
176
184
177
162
154
158
172
187
191
187
184
185
181
181
183
180
174
164
164
172
176
174
170
168
169
170
170
174
184
193
191
183
179
180
181
175
172
175
180
185
185
188
194
196
189
184
188
197
197
181
170
176
176
168
160
163
177
192
192
182
176
182
191
192
190
182
178
175
174
174
184
189
188
183
177
172
170
173
182
187
189
184
181
180
178
173
172
180
187
189
184
182
186
194
194
188
185
181
181
176
176
173
179
182
177
178
185
193
189
179
173
178
184
184
182
178
180
180
177
176
182
189
190
183
179
177
178
177
178
179
183
184
182
179
174
171
175
183
191
189
180
172
172
182
191
191
187
178
173
172
179
179
186
190
184
181
185
189
186
180
176
174
173
170
168
172
173
172
167
166
170
176
178
176
176
180
186
183
179
176
178
182
182
179
175
174
178
185
187
184
180
177
174
175
183
190
190
185
180
178
179
186
189
188
181
174
173
174
175
177
176
173
167
166
168
170
168
159
154
153
159
165
171
176
177
181
186
185
181
177
178
181
181
178
180
186
190
189
184
182
187
191
190
186
183
184
187
189
194
190
184
187
187
183
178
176
173
169
166
168
172
175
173
173
176
176
171
165
161
160
161
166
175
181
182
181
181
182
181
181
183
185
182
176
177
186
196
198
194
192
192
193
195
196
192
188
186
189
198
200
190
183
185
181
180
184
182
171
165
166
174
179
181
179
180
181
180
180
179
178
176
177
179
179
180
177
178
179
177
182
189
194
187
176
169
176
191
203
208
204
192
183
181
191
201
202
192
188
193
196
193
178
181
178
173
176
177
173
170
171
175
182
184
181
179
180
183
186
184
183
183
186
184
177
172
173
176
174
170
176
185
190
186
176
171
177
190
197
202
198
188
174
167
176
195
204
198
188
185
187
192
178
176
166
157
156
161
172
179
180
179
180
181
181
178
177
182
182
180
178
185
194
193
181
174
176
177
173
166
166
174
178
177
177
184
193
193
190
185
183
185
181
174
173
179
192
196
190
184
183
188
177
169
160
154
157
167
182
189
186
181
175
178
182
184
183
183
179
175
175
185
195
194
185
178
179
179
174
166
165
169
171
174
179
190
200
197
186
177
176
186
194
192
184
176
182
191
192
187
183
182
178
173
171
173
184
192
195
191
186
181
177
178
181
187
189
185
177
174
178
188
190
186
180
179
180
180
175
173
176
181
182
178
181
189
195
191
181
173
174
185
197
199
191
183
184
190
193
188
182
178
181
179
181
192
201
203
193
182
180
179
178
177
178
184
187
182
173
170
179
186
184
176
172
174
179
178
174
176
187
195
195
188
183
184
187
183
175
168
171
180
189
194
192
187
189
190
192
189
183
180
179
178
179
184
188
185
176
172
173
176
174
172
174
180
184
179
174
173
180
182
178
173
174
178
180
179
175
176
186
195
196
190
182
179
184
184
180
172
171
176
180
181
185
187
189
188
188
187
185
185
172
175
173
170
167
166
170
176
178
174
168
167
174
182
185
185
185
183
182
176
170
172
178
186
189
188
182
178
178
184
192
190
183
180
186
196
198
190
181
178
178
179
183
186
188
189
189
190
191
190
170
177
179
173
166
168
180
191
193
183
170
170
174
181
187
190
192
185
175
168
167
175
181
183
185
190
189
182
178
180
191
197
193
189
194
205
209
202
191
183
181
183
185
187
190
191
191
193
196
197
176
182
185
185
179
180
190
199
198
191
180
173
170
171
180
189
192
182
168
165
172
182
182
176
172
180
186
182
179
180
191
197
196
191
192
198
203
198
191
191
194
194
191
187
186
185
185
188
192
195
179
179
183
187
187
187
188
194
196
189
180
171
166
164
171
181
182
172
167
172
184
191
184
173
170
172
177
180
181
186
193
194
189
183
180
186
189
190
193
196
203
203
195
184
178
179
180
182
184
185
179
174
178
185
187
184
182
181
182
178
172
170
169
171
174
174
171
168
170
180
189
191
184
176
174
175
177
179
184
191
192
189
184
180
181
184
188
194
198
201
203
198
194
191
186
187
186
185
181
172
181
178
182
184
183
179
176
178
178
173
171
175
181
185
183
175
170
169
175
183
187
187
181
178
178
177
177
180
186
191
188
182
179
187
189
187
191
202
208
204
191
184
190
200
206
204
203
200
193
181
185
187
187
182
177
172
175
180
181
179
180
185
189
189
185
180
180
178
178
179
182
184
182
179
176
175
175
179
182
181
174
171
179
192
193
186
187
197
207
203
187
176
184
200
210
209
206
207
207
203
185
186
181
170
167
168
176
184
186
188
191
192
189
184
180
184
186
185
178
175
179
184
186
183
177
174
173
176
177
175
172
174
185
194
191
181
177
187
202
203
191
180
184
196
202
200
196
199
206
206
176
172
168
166
166
171
181
187
187
188
192
191
187
182
181
187
191
185
175
171
178
188
190
189
184
179
177
178
180
185
187
191
197
196
190
179
175
184
194
198
191
182
185
196
202
200
194
189
193
195
175
174
171
169
174
182
187
186
184
183
185
186
185
184
187
192
191
181
173
172
180
187
188
187
186
184
182
185
191
198
201
201
199
196
192
185
184
186
189
188
183
181
187
202
214
213
200
186
187
193
185
183
175
174
182
190
190
185
181
180
181
182
182
186
191
195
188
180
177
182
185
183
180
181
184
183
182
186
194
200
197
193
191
193
195
193
189
190
190
188
185
183
189
204
216
214
203
192
190
196
173
170
175
179
179
170
162
164
180
197
197
185
167
164
177
192
197
194
184
178
174
168
163
162
164
170
175
180
186
186
174
160
160
175
192
193
182
171
171
178
183
185
185
186
179
173
172
176
182
183
169
168
174
178
174
164
159
165
181
195
195
185
172
169
177
190
195
189
179
170
169
170
170
165
162
165
176
187
191
185
169
160
167
180
189
185
176
170
173
179
184
189
192
193
191
181
175
176
180
187
174
172
173
172
169
162
160
164
170
178
183
186
183
176
172
173
175
174
169
164
165
168
167
162
160
166
178
187
184
172
167
174
187
191
185
171
170
178
182
177
170
170
178
185
188
180
173
176
181
189
176
173
169
166
166
164
165
167
168
168
175
185
189
180
169
163
165
168
168
166
165
160
153
152
159
169
179
183
177
168
169
182
196
196
185
174
177
187
191
177
158
153
164
180
185
180
173
170
174
179
165
165
166
167
172
177
179
177
172
171
174
180
184
185
179
173
171
172
177
177
169
156
147
151
162
172
179
181
179
174
173
178
182
187
187
185
186
185
184
178
169
164
169
184
195
192
178
166
164
172
158
159
167
176
182
182
181
178
174
174
172
174
180
189
192
187
178
173
179
183
176
169
164
165
169
172
176
180
183
182
177
170
167
171
181
187
183
177
177
180
183
181
178
185
198
199
184
169
166
177
166
162
168
180
183
181
172
168
171
172
170
167
173
185
191
185
174
168
171
178
184
186
187
182
174
170
171
178
184
185
180
174
169
167
168
173
175
175
178
181
185
183
180
179
183
186
186
185
186
189
181
173
168
173
178
178
172
166
169
174
174
170
170
179
184
181
172
166
166
172
178
185
189
186
177
168
167
174
184
186
185
184
183
175
166
164
171
181
182
178
174
178
183
181
177
177
184
193
195
188
190
178
163
160
170
178
176
172
174
182
187
181
173
176
182
180
174
171
171
171
167
166
170
177
174
167
167
176
186
186
182
183
185
182
175
170
175
181
180
173
172
181
197
198
189
182
182
185
181
177
185
174
158
154
162
175
178
177
179
186
186
180
173
176
181
179
173
173
178
177
166
158
158
166
169
165
167
178
187
185
174
168
172
178
179
178
175
175
175
173
177
190
202
208
202
189
181
172
167
173
174
169
161
158
162
170
174
177
182
184
180
173
171
175
179
177
172
175
183
183
173
162
163
168
168
166
168
176
182
176
166
158
162
173
180
178
171
168
165
170
177
183
188
192
192
187
179
171
168
179
172
170
170
170
169
169
173
179
185
183
175
168
168
173
177
177
177
180
185
183
174
169
170
176
177
177
174
172
168
167
164
162
164
171
179
179
172
168
165
168
169
167
167
170
171
174
179
183
184
183
169
171
176
176
172
170
172
178
182
179
172
168
167
172
177
179
180
180
179
177
175
172
168
170
176
181
180
172
165
163
166
165
165
169
176
180
182
180
178
178
173
168
165
163
162
169
180
191
191
184
166
174
179
178
173
171
171
173
173
172
169
167
168
171
178
181
180
177
176
179
180
174
164
160
167
177
180
176
173
174
173
171
168
168
176
182
186
185
187
188
185
182
176
170
171
175
180
184
183
181
164
176
180
180
177
172
171
170
168
169
168
167
166
171
178
181
179
176
179
187
188
179
168
162
164
167
172
176
181
185
184
182
178
177
179
181
180
178
177
178
182
182
176
173
176
182
180
171
165
170
168
169
173
176
175
174
175
174
173
171
170
170
171
174
178
177
175
175
181
188
190
187
180
172
164
160
162
167
175
179
180
180
176
177
179
180
177
172
169
166
167
168
169
171
176
180
174
164
161
166
172
163
166
173
173
176
183
184
179
170
168
171
179
180
174
168
168
171
176
180
185
188
185
174
165
159
161
165
165
165
166
166
163
164
170
176
181
178
175
170
165
162
168
171
172
172
170
174
177
180
175
173
177
181
178
177
183
187
179
166
161
169
179
180
173
166
166
168
172
175
178
180
176
172
168
169
172
167
163
161
166
169
167
162
162
172
184
189
188
182
175
171
172
172
168
165
169
176
186
186
176
183
192
191
183
175
175
179
177
169
167
168
174
176
175
174
176
176
175
172
170
168
170
173
178
180
175
170
167
174
185
191
186
174
164
166
180
189
190
188
183
177
176
176
174
172
172
174
181
183
174
180
187
185
179
174
170
171
174
178
181
180
175
173
177
181
187
188
181
172
166
166
174
184
187
181
173
174
180
188
195
196
191
178
168
165
173
184
186
182
177
178
180
182
184
183
176
170
169
172
175
176
175
174
175
177
174
170
168
173
179
182
178
171
169
174
182
184
181
173
170
174
177
181
175
167
170
180
192
191
183
175
174
174
173
173
175
183
186
186
181
180
183
184
187
185
177
170
171
175
177
178
177
175
174
178
181
177
166
159
164
175
178
172
163
162
166
172
172
174
175
178
174
166
156
157
169
186
193
184
169
160
164
173
179
179
179
183
188
189
190
186
183
181
181
180
175
170
177
187
178
180
180
177
173
175
181
185
175
163
160
170
177
176
171
166
164
162
160
165
175
176
169
160
154
160
169
177
177
173
169
170
174
184
184
182
178
177
181
187
189
186
178
174
173
176
173
169
173
184
180
177
176
176
175
174
178
187
190
184
175
169
173
178
184
184
176
166
159
160
165
166
165
167
170
173
167
158
158
170
179
184
185
186
185
183
178
174
174
176
178
177
171
169
172
176
176
168
169
180
181
171
164
168
178
177
175
180
191
197
187
171
168
177
192
192
182
171
168
169
167
163
163
173
180
177
166
159
163
177
184
184
181
183
186
187
180
174
171
174
177
176
172
170
172
179
180
178
176
184
181
170
160
165
174
174
171
175
186
192
186
170
167
179
189
187
179
174
181
185
178
165
164
171
177
176
174
177
184
190
186
181
179
182
184
182
179
173
171
174
179
182
179
172
171
176
181
180
179
185
179
175
167
166
167
170
170
173
180
183
182
175
176
181
182
177
174
177
185
188
182
174
171
172
173
175
178
188
195
194
186
184
183
184
181
178
177
174
175
179
183
186
181
174
171
175
179
176
170
177
176
181
178
172
167
169
173
174
175
176
179
180
180
179
178
176
177
177
175
172
172
175
178
179
178
177
177
180
183
183
183
186
184
180
175
174
179
185
186
187
184
186
181
177
174
175
175
170
169
173
180
187
186
178
172
172
177
177
177
178
182
184
182
178
181
186
185
177
164
157
161
167
176
181
185
182
173
164
162
170
180
185
184
179
174
175
180
187
192
190
185
181
180
182
182
181
178
175
173
179
180
189
189
179
171
171
176
182
182
183
185
182
182
182
187
192
188
175
165
161
164
168
172
178
182
183
174
163
161
166
176
183
186
190
188
181
175
174
180
187
189
187
185
189
191
190
188
187
187
185
176
179
177
173
169
168
173
182
183
181
178
177
181
184
187
183
178
172
174
178
182
181
178
176
177
178
177
175
175
173
170
174
185
200
206
195
179
167
172
185
194
194
192
191
192
193
195
197
194
188
167
164
162
166
169
172
174
174
175
173
173
174
180
184
185
179
172
171
177
184
188
188
181
175
172
173
179
184
185
183
176
173
178
193
203
201
192
181
182
187
190
191
189
187
186
191
197
198
195
188
171
166
162
166
176
179
173
169
167
171
175
178
183
185
185
180
177
175
178
183
184
180
174
171
170
174
180
183
187
192
192
186
177
176
178
186
194
197
196
186
179
173
173
178
187
191
193
193
191
189
181
182
174
169
171
171
168
168
172
177
183
186
187
186
183
182
180
177
179
182
183
180
172
171
177
182
181
177
183
193
200
194
178
169
166
173
183
190
189
183
174
168
173
184
192
194
187
185
185
190
184
187
179
167
159
158
168
176
182
183
185
186
186
182
179
177
179
180
184
189
195
193
184
183
190
192
186
178
179
186
191
185
176
172
174
174
174
172
175
180
184
184
186
192
196
193
184
180
183
187
179
178
175
171
167
170
183
190
189
182
175
172
170
169
173
174
178
181
187
193
198
196
193
195
199
198
189
181
181
182
180
176
173
177
182
183
176
169
170
181
192
196
192
188
190
191
188
185
183
185
178
175
177
184
190
196
198
194
187
179
166
158
157
166
174
178
179
179
180
179
180
180
186
194
197
193
186
182
186
190
184
175
175
181
188
186
180
174
173
178
186
187
183
182
187
191
191
187
183
183
183
178
181
195
205
205
194
186
182
177
169
161
158
168
180
182
178
173
167
163
160
162
172
181
183
177
172
176
188
197
194
185
179
184
188
188
183
178
173
172
174
176
178
183
188
191
193
189
184
184
187
181
181
188
194
191
180
175
174
174
170
166
171
180
185
181
175
170
168
163
161
162
170
177
177
172
166
170
181
193
196
189
181
180
186
192
194
187
175
169
168
173
179
183
187
191
194
194
189
184
183
178
175
173
175
175
174
175
174
172
170
174
185
191
188
181
175
173
172
175
175
180
183
183
183
181
180
176
177
183
194
194
183
172
177
195
210
204
189
174
171
175
180
182
185
189
193
198
193
185
178
176
174
170
167
171
177
181
178
176
179
183
191
195
188
184
178
173
172
175
183
190
191
188
188
193
195
187
179
181
193
198
187
172
174
194
211
208
191
179
177
179
181
181
183
186
187
191
194
192
180
179
177
176
177
176
178
181
181
183
185
187
189
182
180
180
179
174
170
172
180
188
184
177
179
189
197
192
181
181
191
197
190
177
176
186
197
194
188
181
186
190
188
186
184
182
180
182
191
199
183
176
175
179
185
183
181
179
181
183
185
184
178
172
168
172
176
174
172
173
180
180
173
164
167
180
191
192
184
182
187
193
191
184
181
183
185
181
177
181
190
198
198
191
188
184
181
182
188
197
184
170
169
178
185
185
178
178
180
182
182
180
176
172
169
171
173
175
176
180
185
183
173
166
170
182
192
193
189
186
186
189
191
191
188
184
181
179
177
181
186
191
194
194
193
191
189
187
187
186
182
174
171
177
180
178
175
176
183
185
185
182
182
182
181
177
175
177
181
185
190
186
182
179
185
191
195
195
193
190
186
183
185
192
192
185
182
185
189
186
182
179
185
192
194
193
191
191
190
188
180
183
181
179
172
169
169
175
184
189
190
187
186
185
184
180
178
179
183
187
189
186
183
185
189
190
187
188
191
189
177
170
174
184
190
185
181
190
200
199
187
178
181
189
191
190
190
195
202
203
176
184
185
179
170
167
169
176
184
191
195
191
185
181
178
180
180
181
185
186
185
181
182
185
187
183
176
176
182
183
174
166
168
180
188
185
184
190
199
200
192
184
183
188
189
190
191
198
204
205
172
177
181
181
179
180
181
183
185
186
191
188
182
176
177
182
184
185
186
187
186
183
181
184
186
183
179
177
182
184
180
175
175
181
188
187
186
186
192
193
190
184
183
189
194
197
197
196
198
195
174
179
183
184
187
191
193
189
184
181
182
182
178
175
180
186
187
185
186
191
196
191
184
183
187
192
191
189
188
187
187
184
181
182
187
190
188
186
185
184
185
183
184
192
204
207
198
186
182
185
187
189
186
184
186
192
193
190
184
180
179
177
175
176
181
186
185
180
182
191
197
194
185
182
186
191
192
191
194
195
192
185
179
178
185
192
193
189
185
184
185
184
185
193
205
206
193
179
176
186
167
174
181
181
176
166
164
166
176
182
180
177
175
180
185
183
177
172
177
184
186
178
165
158
160
171
179
180
180
181
179
176
171
172
174
177
179
178
181
182
181
178
175
169
160
158
165
175
180
179
173
176
177
175
171
170
173
180
181
180
179
181
182
183
184
178
172
169
170
175
180
176
167
160
163
173
181
183
179
173
172
178
184
179
171
162
165
175
180
177
175
176
182
183
176
167
166
169
174
177
187
180
171
166
169
176
186
185
180
174
177
184
189
181
173
171
172
171
170
169
171
171
169
171
176
184
187
187
179
169
168
180
194
189
174
164
172
190
194
183
170
171
179
187
185
174
168
167
170
177
186
176
168
162
166
176
183
183
175
168
171
181
184
177
171
172
180
185
185
180
175
172
170
174
183
187
190
189
182
173
168
177
189
191
179
174
184
198
202
187
169
166
174
187
190
183
173
168
166
171
170
170
169
169
168
166
168
170
171
171
171
173
179
181
184
184
190
198
203
199
189
176
171
174
180
185
187
188
186
181
175
174
181
186
187
186
185
185
181
175
167
165
171
184
192
189
178
167
164
168
157
163
175
181
176
165
158
165
174
177
175
172
176
182
187
185
183
190
200
199
189
177
170
174
179
181
182
184
186
184
180
176
178
184
188
189
182
169
162
165
169
171
174
181
190
188
176
165
162
170
162
164
175
183
181
170
162
165
175
180
178
174
174
176
172
166
163
168
178
180
175
169
168
175
178
181
180
181
179
178
178
182
182
184
183
181
177
172
170
171
172
173
175
178
181
179
170
164
165
172
174
170
170
172
175
173
169
166
170
175
180
178
170
160
152
151
155
163
167
164
161
165
171
180
185
183
182
179
177
175
180
191
194
187
175
168
174
183
186
180
174
172
173
173
177
179
181
177
171
172
184
175
161
155
158
169
170
167
166
175
185
182
170
158
150
155
165
171
170
168
165
163
173
183
186
184
181
179
177
177
184
194
200
191
176
166
172
181
184
177
172
170
172
174
180
194
200
191
177
172
181
173
161
152
156
166
169
169
173
184
190
185
172
163
163
162
168
173
180
180
175
170
175
182
183
179
176
176
175
175
180
187
195
191
180
172
171
173
171
169
171
171
174
179
190
199
202
190
177
175
173
169
166
164
164
168
170
173
182
191
189
179
170
167
167
165
164
172
183
186
177
169
172
178
180
176
169
166
165
166
171
178
183
183
180
176
171
166
161
163
167
170
174
180
187
194
190
184
177
180
167
168
173
175
174
171
171
175
183
187
178
169
165
167
169
165
167
173
183
183
174
162
163
172
179
181
171
162
153
156
169
175
175
172
175
177
173
169
163
163
165
165
168
173
179
182
183
184
184
185
164
168
174
176
176
172
171
174
178
175
167
164
163
169
174
173
173
177
182
182
174
160
155
162
176
184
177
162
152
159
171
175
169
162
168
178
182
179
173
168
165
164
164
168
171
176
180
186
187
185
161
166
170
171
168
166
166
170
176
174
168
165
165
172
177
182
179
180
185
186
179
165
153
158
176
187
181
168
162
171
185
187
174
165
171
181
186
182
176
174
177
179
174
171
174
178
179
180
178
179
158
163
167
167
162
158
160
169
180
188
180
168
163
165
175
179
181
184
189
191
182
171
164
169
183
188
183
175
173
186
200
203
193
180
176
179
180
178
175
177
183
185
184
179
178
181
179
171
170
172
161
161
166
171
170
168
166
172
184
193
189
175
163
162
169
175
180
185
190
186
183
179
178
182
183
182
179
179
181
186
190
193
190
181
173
171
173
175
175
175
178
178
180
179
180
182
179
174
172
175
171
163
167
178
185
185
181
179
181
186
185
182
180
179
175
177
179
182
182
180
182
186
187
182
172
168
176
183
184
178
169
168
171
171
170
170
173
178
179
176
169
168
175
179
179
178
177
179
184
183
177
167
170
182
190
191
187
183
177
169
170
183
196
199
192
184
178
174
176
179
183
186
185
176
166
167
178
188
190
180
169
168
174
178
179
178
182
185
187
180
172
169
176
180
176
166
167
178
187
184
174
167
172
180
183
181
179
178
173
167
168
183
196
204
199
188
177
171
172
174
179
180
180
178
177
178
180
187
190
185
185
189
196
197
192
185
183
188
188
185
181
183
185
184
176
164
165
177
187
185
165
165
170
173
174
172
169
169
171
174
181
185
188
190
190
186
179
171
168
171
173
176
180
187
189
183
179
178
180
182
186
194
201
200
193
183
180
185
189
190
191
187
187
185
180
175
172
177
187
189
160
164
170
173
174
174
170
165
166
173
184
186
177
170
169
175
181
180
178
173
174
176
181
184
185
181
179
179
180
177
172
177
186
189
185
176
172
181
190
195
194
188
182
184
188
187
178
177
184
193
162
169
173
173
174
177
178
173
168
171
180
182
175
160
158
165
177
183
181
179
176
178
179
176
174
178
182
189
189
181
169
167
171
177
175
169
169
177
186
193
194
186
180
182
187
188
181
173
175
191
168
172
173
172
170
172
179
185
185
181
181
179
175
168
163
164
167
170
169
171
176
177
175
175
176
182
184
189
192
192
186
177
169
168
167
167
168
172
179
187
190
186
177
174
177
183
183
176
174
182
174
167
164
166
169
170
176
189
198
194
184
176
174
177
180
174
166
157
155
164
174
175
172
177
184
186
181
176
182
195
198
186
172
166
168
171
171
172
176
184
190
188
177
168
168
177
184
185
181
180
178
163
158
166
176
174
172
179
191
194
185
172
172
184
194
188
173
161
165
176
181
175
170
174
182
183
173
169
176
191
195
184
173
174
182
185
180
173
175
184
193
192
182
170
167
172
180
184
185
188
177
166
164
173
179
171
160
164
179
187
181
168
167
182
195
192
182
178
184
192
189
176
169
171
175
178
174
177
183
186
182
175
174
182
190
191
181
170
168
177
189
190
182
173
170
174
178
181
184
192
176
174
175
178
175
165
156
159
173
181
177
169
168
178
185
185
184
184
188
188
182
176
171
171
173
178
183
189
189
183
177
175
177
184
190
190
179
167
162
170
178
179
172
169
172
181
182
180
181
189
170
174
177
176
173
165
159
165
173
178
177
173
172
174
175
174
176
177
174
170
168
168
173
173
175
180
184
188
184
180
178
179
181
184
184
183
178
172
174
176
181
176
164
159
166
179
187
182
179
182
162
162
168
173
174
170
168
171
176
179
178
177
175
172
171
174
175
173
166
159
160
167
173
177
179
181
179
178
176
179
181
186
188
189
185
177
175
175
184
191
191
182
168
161
164
172
181
182
179
176
152
154
162
172
175
173
173
176
180
180
179
178
178
176
176
178
181
179
177
170
166
167
171
176
178
177
172
171
176
181
183
187
193
198
195
180
171
170
181
194
198
190
182
176
171
172
174
177
179
178
148
150
160
170
174
175
178
182
182
180
176
177
180
182
181
180
182
187
189
186
178
171
170
169
168
165
165
170
179
184
182
180
185
195
197
187
174
168
174
185
193
195
193
189
182
178
179
181
183
185
153
152
156
165
170
174
179
184
183
177
173
174
179
183
182
179
177
181
185
187
181
172
169
168
167
164
166
173
180
184
180
176
176
182
186
185
179
175
175
179
186
189
187
184
181
186
192
190
188
187
171
158
153
155
163
168
173
175
178
175
174
173
177
180
181
178
173
171
173
177
178
174
170
171
176
180
178
178
179
183
183
179
176
173
174
176
180
180
181
181
181
176
174
175
181
192
196
193
187
186
180
171
164
160
161
162
165
169
176
177
178
177
178
178
178
175
171
168
172
178
181
177
171
175
187
192
189
181
181
184
187
184
178
176
174
174
172
173
177
184
187
185
179
178
186
191
189
184
181
182
181
185
184
179
172
169
169
176
182
181
180
181
182
177
174
170
170
176
185
190
189
179
171
176
188
195
190
185
185
188
189
185
180
180
182
178
171
166
169
185
199
202
197
192
193
192
182
175
177
184
176
187
194
195
189
183
185
190
190
185
176
172
172
171
168
166
171
181
193
195
188
176
173
179
188
191
188
185
186
188
189
185
181
180
184
182
178
173
174
185
198
202
197
193
193
189
181
175
180
189
175
176
182
191
190
186
188
193
198
191
175
161
156
162
169
172
175
180
184
181
174
172
179
191
198
192
185
181
184
188
187
185
180
178
178
183
188
190
188
183
181
182
182
185
188
189
186
183
184
193
177
170
167
175
179
176
174
182
194
195
182
163
156
164
174
180
179
174
166
161
166
174
191
200
199
188
178
176
181
186
186
183
179
177
177
182
192
198
191
178
166
163
169
178
186
189
192
189
184
189
187
174
165
170
176
176
172
175
187
191
187
177
167
169
177
181
180
170
162
159
167
182
192
193
184
174
169
172
177
182
184
183
179
175
174
182
194
200
191
175
165
165
172
179
184
190
194
194
188
183
190
182
176
177
185
189
186
180
179
183
186
184
181
178
178
180
178
174
171
172
180
187
188
178
170
168
173
177
178
178
184
187
181
171
169
181
196
197
187
173
168
171
177
180
183
188
192
189
184
180
188
188
187
186
187
190
188
181
177
177
183
187
187
182
178
178
178
179
181
182
184
185
183
176
173
181
188
189
181
178
183
187
178
167
166
179
192
192
182
172
170
172
177
180
184
185
181
176
178
182
185
185
185
185
184
181
178
176
178
179
183
185
188
185
178
175
178
184
185
182
178
177
176
178
182
189
194
192
185
182
180
181
175
169
170
179
187
185
178
174
176
179
182
186
192
189
181
175
180
190
185
176
174
179
183
179
175
176
180
181
183
183
185
183
174
172
180
188
188
181
173
172
175
180
183
187
189
189
185
179
177
177
178
180
184
185
183
179
177
177
182
186
187
191
195
195
192
187
190
199
184
169
162
172
180
179
176
179
185
183
181
180
180
178
176
179
186
192
189
184
179
181
182
181
183
185
188
185
179
174
173
179
188
192
191
184
178
173
174
177
182
183
184
187
189
191
191
190
191
197
180
170
163
167
175
176
178
182
187
185
182
179
179
179
181
184
189
192
188
187
188
188
185
183
186
189
190
184
176
175
175
184
192
194
191
183
178
176
176
176
176
175
177
177
178
177
177
177
180
188
177
178
171
171
171
174
176
179
183
185
187
184
182
181
182
183
180
180
187
191
191
185
181
183
189
193
189
184
184
188
186
181
182
186
189
187
184
186
182
181
181
181
182
180
177
173
171
172
173
180
177
182
180
178
177
177
173
170
175
183
191
190
186
184
183
181
177
179
188
195
192
181
176
182
190
191
185
185
195
202
193
176
166
173
188
194
193
190
184
184
188
190
191
187
182
183
183
183
183
182
177
181
185
186
184
184
175
171
172
181
189
189
184
182
184
184
182
183
191
199
197
187
180
182
188
190
186
188
196
199
187
172
165
174
187
194
189
185
180
182
189
192
192
191
189
193
193
192
187
183
180
183
187
190
190
188
184
179
177
181
186
185
177
173
177
185
187
190
194
201
201
194
183
182
188
193
193
189
185
183
177
173
173
175
184
186
181
176
175
180
186
189
188
190
192
194
189
182
176
181
186
190
190
188
188
189
190
189
184
183
186
183
175
168
170
179
185
187
187
188
191
189
183
184
188
194
193
186
181
179
179
181
175
173
178
183
183
180
177
181
185
185
185
188
193
191
181
170
169
180
161
165
169
170
169
169
173
176
172
163
157
164
177
186
183
177
170
168
174
183
189
189
180
174
175
181
184
180
173
173
181
188
186
173
161
156
166
178
188
189
181
173
166
159
158
163
167
168
166
164
166
165
162
162
167
181
191
190
176
163
165
179
192
193
183
176
172
178
185
186
185
179
176
178
181
188
187
180
171
168
179
194
197
183
160
149
160
179
190
187
179
174
171
165
162
162
167
169
170
171
173
165
156
154
165
186
201
196
177
166
168
184
193
189
176
170
176
184
187
183
176
170
172
183
193
194
187
179
171
167
170
181
190
186
170
160
166
182
193
190
182
178
178
177
169
167
167
169
172
177
177
167
156
156
162
176
186
185
173
164
166
176
180
176
171
172
179
187
189
185
179
176
180
190
194
190
182
174
171
168
163
162
167
173
172
170
173
182
190
189
184
179
178
178
174
172
169
170
172
179
175
173
168
163
162
160
160
166
170
168
168
168
166
167
169
176
182
190
196
195
191
188
190
193
191
179
169
169
171
172
167
163
164
170
176
181
181
181
179
175
175
173
171
171
178
179
177
170
171
181
169
171
173
173
168
157
158
167
176
178
173
169
164
164
165
173
181
192
200
199
192
187
188
190
185
176
166
167
171
173
172
176
179
182
187
191
191
184
175
169
169
169
171
175
184
188
177
169
168
179
165
168
173
176
175
174
178
182
180
177
173
169
167
163
159
161
174
188
197
191
180
172
172
178
183
181
175
171
170
170
171
177
184
188
190
192
193
188
181
173
173
174
179
187
194
188
173
161
158
172
165
169
171
171
175
184
189
184
172
164
161
166
168
162
155
158
170
180
182
175
167
164
168
177
183
184
183
177
171
168
168
175
184
185
186
182
182
185
186
182
178
176
180
183
188
187
176
163
155
160
167
173
172
168
169
173
177
173
161
153
158
165
167
162
159
164
170
174
168
166
168
175
179
184
183
182
181
176
174
174
176
182
185
183
178
174
174
178
182
181
179
174
167
167
171
183
187
175
160
159
164
171
171
167
163
166
170
169
166
168
170
171
168
165
167
171
172
171
168
170
177
186
192
191
182
173
168
168
171
175
184
189
189
184
179
174
174
176
177
176
177
172
163
157
165
178
189
188
175
171
160
164
167
168
168
169
170
169
175
182
185
178
169
167
170
171
170
170
173
177
179
185
192
191
182
171
164
161
165
172
183
190
189
184
179
174
177
180
180
180
179
175
171
165
166
176
187
191
188
184
160
162
167
171
175
175
171
169
172
179
179
175
170
168
167
164
164
169
177
178
174
172
178
182
181
173
167
160
162
170
183
189
186
178
173
173
178
183
190
194
192
186
180
176
177
179
183
189
193
188
162
163
167
173
177
176
171
167
168
169
169
169
171
171
168
162
162
170
179
179
170
162
161
168
173
174
168
160
160
169
184
191
185
173
170
175
179
182
188
191
191
184
180
178
180
180
180
180
183
184
165
162
164
169
172
171
170
169
171
170
168
167
171
172
170
162
162
172
182
182
171
159
157
164
175
180
171
160
155
168
188
197
190
176
174
179
183
182
177
175
179
181
181
182
184
181
175
167
171
179
164
159
159
161
162
166
167
173
181
183
174
166
163
165
165
163
164
175
185
187
178
168
167
179
193
196
183
165
155
165
185
198
194
182
177
180
183
181
175
168
172
180
185
189
189
182
175
168
170
180
164
158
156
160
167
169
170
173
179
183
174
164
161
165
168
167
169
177
185
187
183
174
178
189
197
199
191
177
166
166
175
186
190
185
178
174
175
178
177
174
171
176
186
193
194
188
183
181
182
185
168
160
158
167
181
185
179
175
175
174
172
169
174
182
188
182
175
176
179
181
179
178
180
177
178
181
188
190
187
178
170
173
183
185
178
171
170
177
181
179
170
171
180
191
194
188
187
187
185
184
175
162
161
171
181
185
182
179
176
175
177
183
194
202
199
188
177
173
175
178
179
175
171
166
161
164
177
193
196
183
171
174
185
191
186
175
172
180
183
180
172
171
182
192
192
183
178
184
185
180
173
162
162
171
177
177
178
177
179
181
186
191
201
205
198
185
173
168
174
180
180
175
170
165
165
166
175
184
187
179
172
177
189
194
189
180
179
186
188
185
178
181
186
190
188
175
173
182
190
186
165
162
165
171
174
173
169
168
172
177
185
190
191
189
184
176
168
168
174
181
181
176
172
174
177
176
175
174
171
168
167
174
186
194
191
183
180
186
191
190
185
181
182
184
186
180
179
186
199
197
160
163
165
168
172
174
170
164
165
171
177
179
174
167
167
169
174
175
178
179
178
175
174
177
181
182
178
175
169
166
166
172
184
194
194
187
181
182
188
191
188
180
177
182
191
193
185
182
183
190
163
165
162
163
168
174
176
172
169
171
177
173
165
158
160
169
182
185
183
179
176
173
174
180
186
188
183
181
180
177
178
178
183
192
194
188
181
178
183
187
187
181
177
181
190
194
186
172
162
170
169
166
159
159
162
169
174
179
180
181
180
179
177
169
169
173
180
184
183
183
182
181
181
188
193
194
188
187
189
192
192
185
180
180
184
182
180
178
180
182
186
183
177
174
176
183
188
182
172
165
173
163
160
163
167
166
169
178
186
185
183
181
187
187
186
178
175
174
178
185
190
186
182
186
193
195
189
184
188
193
194
185
177
176
178
180
179
179
183
189
192
186
175
164
162
176
193
203
194
179
174
164
163
172
174
170
167
175
184
183
178
177
183
191
193
183
175
171
174
182
186
177
168
171
179
186
185
178
178
183
183
179
177
182
187
184
180
178
185
195
198
190
178
169
170
180
194
205
203
192
173
167
171
178
178
173
169
173
180
181
173
166
170
180
188
186
179
174
171
174
171
164
159
163
172
181
182
178
173
172
169
170
174
185
192
189
180
175
181
189
191
187
182
178
182
184
186
188
194
198
174
172
176
179
179
172
169
172
180
181
173
163
163
173
181
185
182
178
175
172
169
167
169
169
173
179
184
182
178
171
168
166
171
179
187
188
180
171
170
175
180
182
179
178
182
183
178
178
188
197
171
168
172
178
180
174
168
170
179
180
174
168
168
172
178
179
177
179
181
183
182
183
180
174
173
178
184
188
185
179
175
173
174
178
182
180
175
170
170
177
183
179
172
167
170
179
184
185
188
192
160
148
156
173
182
178
170
167
175
178
174
172
173
173
171
167
171
177
183
185
187
187
184
178
176
178
184
189
190
186
181
180
180
184
182
177
171
171
179
190
193
182
166
159
162
174
187
192
190
187
149
142
153
173
184
180
174
174
178
178
174
173
177
173
165
161
168
178
181
176
172
176
182
181
177
175
175
182
187
187
183
182
184
185
184
179
172
173
181
191
195
189
179
170
165
169
177
183
186
186
148
151
167
185
187
182
181
185
186
181
174
173
178
174
167
162
168
178
178
170
162
164
173
179
173
162
159
167
177
186
186
183
179
181
181
180
177
175
177
181
190
194
193
187
176
170
169
173
178
187
160
165
179
187
184
178
182
192
192
184
175
172
175
174
174
172
169
171
172
172
168
167
172
178
175
164
156
159
172
184
188
183
177
172
173
176
179
178
175
175
184
194
200
194
182
176
174
174
178
186
168
168
170
173
172
170
175
186
190
184
176
169
167
172
175
174
169
166
168
175
179
181
181
186
188
184
176
172
175
181
183
179
174
172
173
178
182
180
177
175
183
191
193
188
185
187
188
186
182
184
170
167
164
165
167
169
174
180
181
180
176
169
167
171
174
173
170
168
169
178
184
184
181
184
191
194
188
182
180
179
177
173
175
181
190
193
188
181
178
184
192
190
181
178
186
193
193
189
182
185
170
172
174
175
175
174
177
180
182
179
177
174
177
175
172
169
169
174
180
181
181
173
170
172
177
181
180
179
181
181
179
177
179
189
202
205
197
184
179
186
194
194
181
179
188
193
187
178
179
189
171
176
186
190
188
181
179
183
188
184
178
177
181
181
174
165
167
178
190
190
176
165
161
165
166
166
166
168
174
178
184
186
185
187
194
199
196
189
183
184
191
193
189
188
191
188
178
168
176
192
171
170
176
185
183
174
169
177
187
188
180
177
179
182
178
169
169
179
191
191
180
172
171
176
177
172
167
166
170
173
179
183
184
179
177
180
192
196
190
184
180
182
187
191
191
188
179
172
176
189
171
156
158
168
175
172
162
163
175
185
186
181
176
177
178
177
176
178
181
182
182
184
190
193
189
182
177
175
173
170
168
173
178
176
173
176
188
199
197
185
176
176
181
184
186
187
188
183
182
185
175
160
155
164
176
179
171
162
167
180
190
187
176
169
175
181
182
177
169
166
176
188
197
194
185
180
183
186
180
173
169
172
179
180
175
175
183
193
192
185
178
177
178
178
182
187
193
194
190
189
181
176
171
175
190
195
188
172
169
178
190
188
176
165
170
180
185
178
166
159
166
179
187
182
174
174
181
189
187
180
178
183
186
185
178
177
176
181
182
181
180
179
179
177
180
185
189
188
190
193
182
186
188
189
193
195
191
181
176
177
183
179
172
167
169
177
182
181
175
168
163
167
174
179
177
178
182
186
185
183
181
185
187
184
181
178
176
176
176
176
178
177
177
182
186
185
180
174
179
188
180
184
189
193
190
186
182
183
183
179
176
173
175
179
176
173
174
183
186
178
165
162
173
187
191
185
180
182
185
186
181
178
178
181
185
184
182
177
179
178
179
178
177
186
194
192
182
174
175
183
179
179
184
191
185
179
176
184
187
181
171
171
183
190
182
174
174
184
188
181
171
169
181
196
193
185
178
179
185
186
178
173
173
183
189
188
183
181
181
186
187
181
179
187
196
199
193
186
185
187
178
175
179
183
180
173
174
184
188
180
168
169
180
188
187
182
185
188
186
182
180
185
192
194
188
184
179
179
178
176
172
174
182
188
191
185
179
178
180
182
184
181
177
179
188
193
197
194
192
195
177
175
174
173
173
172
177
185
186
178
169
171
177
181
184
186
190
190
184
184
187
189
189
184
185
187
185
179
170
166
173
183
193
193
189
183
182
180
178
177
178
179
179
180
181
186
190
189
187
190
180
177
167
163
168
175
182
184
182
178
178
180
181
180
181
183
186
186
184
187
188
183
178
180
186
191
188
181
173
179
190
196
195
189
188
191
191
188
181
176
178
185
188
186
182
182
184
182
175
176
185
179
168
165
171
180
183
179
176
179
186
191
190
188
185
182
180
179
183
189
189
179
173
179
188
191
187
184
192
202
206
197
187
183
188
195
196
193
181
177
183
193
197
191
186
183
183
183
176
174
186
182
176
176
178
182
179
173
173
181
190
193
190
189
190
185
182
180
184
191
190
183
178
181
187
189
186
188
197
204
201
192
187
188
192
193
188
182
177
177
184
193
196
193
190
188
188
189
187
184
184
185
184
184
184
183
179
174
175
181
191
192
187
181
182
185
186
186
187
190
192
186
182
182
185
187
184
184
182
181
181
188
195
199
196
187
179
175
175
179
182
185
188
190
192
192
190
188
186
186
185
185
185
186
186
187
187
180
178
179
187
190
185
175
172
178
186
190
190
187
183
183
183
184
187
190
185
178
169
167
175
189
197
198
193
188
186
185
186
185
185
184
183
185
189
189
187
183
182
185
166
161
158
161
165
168
171
174
170
164
163
166
172
178
178
180
181
177
173
167
166
168
172
176
181
187
189
183
176
174
182
193
194
184
171
163
167
178
186
188
182
175
168
164
167
171
173
166
152
152
163
159
153
154
160
169
174
172
165
161
165
177
185
183
179
177
181
187
187
178
164
159
166
178
187
190
186
181
176
175
182
193
198
189
177
165
167
178
190
192
185
178
169
162
159
167
171
172
170
170
161
156
150
150
158
169
175
169
160
155
162
180
189
182
171
165
169
182
188
182
171
162
167
180
189
188
180
175
173
172
168
169
178
184
181
170
162
164
176
183
185
181
177
168
163
164
169
174
178
183
166
163
155
154
158
165
173
169
161
157
160
171
179
174
167
161
165
172
179
179
172
167
171
181
187
182
171
168
168
164
153
147
154
170
181
178
165
159
161
171
180
181
180
171
168
168
169
174
178
189
180
175
168
161
162
166
170
169
169
165
164
166
170
168
166
165
167
169
170
170
170
169
174
181
184
176
168
161
162
163
159
156
160
170
181
187
181
172
168
171
175
179
174
170
172
175
177
176
178
191
185
177
169
162
166
174
178
181
177
171
170
169
166
165
166
171
178
178
176
171
169
170
175
181
182
174
162
155
157
162
170
177
180
181
182
187
191
187
179
172
173
177
173
173
181
191
188
180
177
189
180
170
160
159
170
186
193
190
179
170
168
168
169
168
168
175
183
188
186
179
174
175
177
180
179
171
160
154
155
161
166
174
180
182
181
182
183
185
179
173
174
179
183
190
198
195
187
178
174
179
169
170
166
163
172
185
196
189
173
155
154
162
169
173
173
177
181
184
181
179
180
178
178
175
171
168
166
165
166
164
160
157
161
171
182
182
179
175
176
177
180
185
190
195
195
191
177
170
161
163
162
175
182
176
171
175
184
183
169
153
147
156
168
175
180
182
181
171
165
170
180
186
179
171
165
165
170
176
178
175
168
157
157
170
185
192
187
179
179
182
186
188
189
186
180
175
173
166
161
156
154
170
181
179
171
169
177
176
170
160
156
158
167
174
183
188
183
170
164
167
181
187
182
172
163
162
167
174
179
182
179
173
168
175
186
195
196
190
185
184
186
186
185
174
163
163
172
175
171
167
150
158
166
170
172
173
174
170
169
172
175
172
169
170
179
186
185
176
170
169
178
182
181
174
165
162
164
172
180
182
183
180
179
179
179
182
185
189
191
191
189
186
183
172
162
162
175
190
190
185
156
158
160
167
174
175
170
164
165
173
179
178
172
168
169
171
174
173
172
168
168
172
177
175
168
166
170
178
183
181
178
177
180
178
173
167
167
176
192
205
203
195
183
175
169
172
181
190
194
190
162
163
164
169
174
173
168
163
165
171
173
173
172
167
162
157
159
163
164
159
156
163
175
177
170
164
170
179
182
178
175
176
180
179
173
167
165
173
187
202
204
194
182
178
182
180
178
178
180
182
167
166
166
171
172
173
170
170
170
169
168
170
173
169
162
156
157
162
163
159
157
165
176
179
174
167
168
168
165
163
168
177
181
179
178
180
179
179
178
180
182
181
180
184
188
183
173
164
168
179
175
168
164
168
173
176
178
176
174
169
165
170
178
182
173
161
158
163
171
171
169
170
176
181
178
178
170
160
148
148
158
173
180
180
180
183
185
183
175
167
167
172
180
187
190
182
171
163
167
178
180
171
161
161
171
180
182
177
170
161
159
166
183
194
188
172
159
163
176
184
180
171
170
173
178
179
173
164
151
150
157
169
178
181
180
178
177
178
177
173
171
171
177
182
183
178
174
172
171
177
180
173
161
158
169
179
180
176
171
161
156
161
177
195
195
175
160
160
175
184
183
173
164
164
166
169
171
170
168
166
166
173
181
187
182
175
171
176
182
185
180
176
178
180
180
177
175
173
174
176
177
170
161
161
166
171
176
177
178
174
166
166
172
183
183
171
160
160
172
180
178
170
164
162
161
161
165
172
177
175
171
174
181
185
179
172
173
184
192
190
182
177
182
190
190
180
173
174
178
180
174
168
163
165
168
167
168
174
180
185
183
181
177
176
171
166
162
166
174
181
179
172
166
164
162
160
163
171
175
173
168
168
172
172
167
167
177
192
196
185
172
169
181
197
200
187
175
176
184
189
173
168
168
172
171
168
163
162
170
183
191
192
185
174
166
163
163
169
179
183
180
173
166
164
165
165
167
173
177
174
166
163
164
166
165
165
174
186
191
180
164
155
165
186
199
194
183
178
186
193
175
171
167
168
169
171
167
162
165
178
187
189
184
174
167
168
171
175
178
180
177
172
167
166
170
172
172
177
182
183
177
172
172
175
176
172
173
179
186
182
169
157
160
178
196
201
190
179
175
180
179
173
159
155
163
171
172
169
169
175
182
182
177
173
174
178
185
183
180
176
174
172
174
177
180
178
174
178
183
189
189
184
183
187
190
187
184
182
187
188
185
175
172
178
190
194
190
177
167
167
180
172
161
159
164
169
170
170
172
176
179
181
181
179
180
184
190
190
187
181
180
181
183
185
183
180
176
178
183
185
185
183
183
187
191
194
194
193
191
191
191
185
182
176
177
181
184
185
177
169
175
171
172
174
170
166
164
168
173
175
176
182
189
188
185
182
186
191
190
188
186
182
178
174
175
181
182
185
182
177
172
172
177
186
189
188
188
190
190
188
186
179
174
171
172
180
191
198
194
183
169
169
174
177
173
167
166
173
176
175
173
178
187
185
181
178
181
184
180
174
171
168
164
163
169
181
188
189
181
171
166
168
180
188
188
180
178
181
186
184
176
169
169
172
183
192
201
205
198
190
167
169
174
176
175
174
180
186
184
176
169
169
177
175
176
177
177
174
167
158
154
155
159
166
172
181
186
183
178
173
171
176
184
189
188
180
176
177
184
182
175
171
178
183
186
186
184
185
188
192
170
171
176
178
178
180
185
188
183
177
171
169
169
172
176
180
181
177
172
167
165
167
171
176
180
179
178
172
173
176
181
182
185
187
187
183
181
183
185
183
182
182
190
191
183
168
160
167
184
192
174
170
173
179
182
180
173
172
177
177
176
173
173
174
178
181
186
190
192
192
190
187
183
180
178
177
173
173
173
177
181
181
181
182
183
183
181
181
184
186
187
186
189
184
178
166
164
172
184
192
172
161
164
175
183
177
166
163
172
175
174
175
177
180
179
180
187
195
200
196
192
190
187
182
177
178
182
184
180
176
172
171
173
177
180
179
178
178
181
186
188
183
177
174
175
180
184
190
197
200
168
154
157
173
182
177
169
170
175
175
170
172
179
183
179
175
181
187
184
174
171
179
187
187
181
179
183
186
181
176
173
170
172
175
179
179
179
178
180
185
190
186
178
174
175
182
188
194
198
202
164
162
171
184
183
177
173
180
182
178
170
172
180
183
178
172
173
176
172
164
164
176
189
192
185
176
172
172
172
176
181
183
182
178
178
181
183
182
180
182
189
193
191
185
177
174
177
181
183
189
165
176
189
195
183
173
172
179
184
182
175
173
178
180
177
171
168
169
172
175
179
184
189
190
186
176
166
164
169
178
186
192
190
184
180
180
183
183
177
176
185
198
204
196
181
173
169
170
174
178
168
179
188
190
179
171
171
176
181
182
179
174
173
174
176
173
168
164
169
181
189
188
185
185
185
182
177
175
177
182
186
186
183
181
183
185
185
183
176
171
180
193
197
193
185
180
177
178
180
183
170
173
174
174
173
174
174
176
178
179
179
175
171
170
172
173
170
167
166
173
181
184
180
178
178
183
183
183
185
186
186
179
175
179
191
201
200
187
178
172
175
175
178
179
186
190
191
190
192
193
171
172
170
169
173
175
176
178
181
180
180
178
177
173
172
171
171
172
171
173
174
179
179
178
174
173
173
178
182
188
187
184
178
180
194
211
212
199
181
174
174
171
164
169
186
195
197
191
190
195
173
173
173
175
175
171
167
173
182
182
180
179
183
184
178
170
169
175
179
179
174
175
180
182
173
166
162
165
172
180
188
190
185
180
185
196
201
195
182
177
177
176
177
182
190
195
189
179
180
190
174
168
171
180
182
173
161
159
169
177
177
180
187
191
183
173
169
177
187
188
181
174
175
177
172
165
163
165
167
170
177
183
184
178
176
178
186
190
183
180
182
189
192
195
193
188
180
172
175
185
173
160
160
177
190
190
169
154
153
163
176
183
184
186
182
178
176
179
187
187
181
175
174
173
171
169
173
176
175
168
164
170
180
182
181
181
187
189
188
184
186
192
195
192
189
186
183
179
179
184
172
160
158
171
191
197
182
158
149
162
183
188
183
173
174
180
182
178
170
166
168
175
181
180
175
176
183
190
189
179
171
175
185
192
191
187
184
187
188
188
191
192
189
183
181
184
190
193
192
193
173
167
164
171
187
196
187
165
158
172
190
191
178
167
169
179
183
176
161
151
155
171
187
192
189
183
187
192
194
189
187
191
200
203
194
182
174
177
185
192
194
189
181
176
177
184
192
197
201
205
174
174
174
177
183
186
183
173
169
175
183
181
173
165
170
176
177
174
167
157
153
161
180
193
193
184
179
183
188
190
191
196
203
204
194
178
169
174
184
191
193
183
175
173
178
184
186
190
195
203
175
177
180
184
183
180
178
178
179
178
174
172
173
177
178
173
170
172
177
172
159
157
170
190
192
182
171
172
184
190
190
188
192
197
195
184
177
177
184
191
190
180
173
175
182
187
185
180
183
187
176
182
190
192
183
173
173
183
187
181
170
171
184
194
188
175
166
171
178
177
171
167
177
188
189
182
174
177
187
192
187
182
182
189
194
191
185
180
181
184
186
181
176
180
186
190
187
182
180
181
177
185
194
192
180
170
172
185
191
181
168
171
186
199
193
181
173
172
176
179
180
183
185
186
185
184
187
191
191
187
181
180
182
186
190
188
184
181
177
179
180
181
181
182
185
189
190
190
188
188
178
184
191
184
174
171
177
188
188
176
167
171
180
185
183
182
183
181
179
180
186
188
187
182
183
189
196
193
184
177
181
186
187
184
181
183
187
186
181
178
178
182
186
186
184
186
189
192
193
193
183
181
174
169
168
175
184
189
181
172
171
177
178
170
168
175
186
189
185
181
183
183
179
179
185
193
193
182
172
174
188
196
191
178
172
181
194
199
193
183
178
184
189
189
183
182
186
189
187
186
190
180
167
161
168
180
189
188
177
175
181
187
181
172
167
175
184
188
183
178
177
175
174
180
189
194
188
177
172
179
191
196
190
178
175
183
194
197
193
184
179
183
189
190
183
181
181
184
182
181
194
184
173
167
174
182
190
187
182
179
186
190
186
181
180
180
181
179
175
174
174
175
177
182
190
191
185
181
181
183
185
187
190
189
188
185
187
188
189
182
178
179
184
186
184
183
184
188
190
186
191
186
181
178
179
184
189
185
182
180
184
187
185
183
182
181
179
176
175
174
176
178
181
183
184
183
181
182
183
180
177
186
199
207
202
191
184
185
189
183
178
176
177
182
185
187
190
199
200
196
178
181
182
184
185
189
189
180
171
169
176
182
184
180
178
178
181
184
185
184
180
180
183
187
186
182
179
178
178
176
181
190
203
210
206
198
194
194
195
189
181
176
179
182
184
186
189
196
198
194
170
162
160
165
166
163
158
163
171
176
175
172
167
167
173
175
180
178
173
166
161
161
164
173
182
188
188
183
176
171
171
176
181
183
184
182
179
178
181
183
182
181
176
169
170
174
177
171
160
161
169
167
167
168
166
158
146
145
155
166
169
170
166
166
167
170
174
177
174
166
158
155
163
174
180
182
179
179
176
174
171
171
176
184
187
182
177
177
183
190
188
182
176
171
171
175
176
175
171
169
164
167
168
167
163
159
149
144
144
150
157
167
170
169
165
164
168
177
181
178
171
165
169
175
178
174
171
175
179
179
169
162
166
181
189
183
170
163
170
182
186
185
185
184
180
176
175
175
176
175
164
168
167
165
163
166
168
164
156
150
154
164
174
172
166
162
167
176
179
180
174
168
168
170
175
174
172
176
178
178
170
161
164
181
190
188
175
162
162
169
178
184
187
186
183
179
176
178
180
179
173
171
167
167
171
179
187
181
172
161
159
166
176
177
175
171
167
167
166
164
161
155
156
166
177
185
185
178
175
174
174
176
179
184
190
191
182
171
163
168
174
182
177
174
174
179
181
181
182
180
181
173
167
166
174
186
193
190
178
167
166
170
176
178
178
175
170
165
157
152
152
153
157
166
180
186
180
169
162
167
176
188
190
184
180
179
179
174
170
170
173
180
174
168
169
178
184
183
181
177
180
171
157
157
167
181
185
178
174
169
172
175
174
174
176
177
175
167
164
165
171
174
172
170
171
168
160
155
154
162
168
177
178
177
173
168
169
169
169
171
175
182
181
176
172
175
180
181
182
177
176
173
162
157
159
165
171
173
172
172
174
175
173
172
173
176
174
169
168
179
191
189
176
162
154
152
156
160
166
167
165
156
157
167
178
177
171
169
172
178
183
187
188
186
178
170
170
175
184
179
169
177
180
171
162
161
168
174
175
176
175
174
172
172
175
177
173
166
167
180
192
188
167
149
146
157
170
177
180
179
169
152
149
166
188
198
192
182
183
186
189
192
195
191
178
166
166
179
187
183
161
170
180
179
171
168
171
176
177
177
175
173
173
176
180
182
176
167
165
173
184
178
161
151
153
168
176
178
178
177
175
164
160
173
188
199
197
191
187
187
187
192
196
191
178
171
176
189
191
184
157
158
166
173
175
176
175
174
173
176
178
178
174
174
181
185
181
173
167
168
170
167
158
155
162
172
180
178
173
171
172
172
172
177
179
179
176
177
180
184
183
183
189
187
178
176
186
194
192
180
163
162
164
168
173
175
173
168
169
175
179
177
170
168
173
180
183
176
167
162
158
159
159
159
161
171
182
189
182
168
158
159
170
177
173
163
155
157
170
182
183
178
175
173
175
178
183
187
185
178
169
171
169
167
168
166
166
166
170
174
172
168
161
162
164
174
179
175
164
152
152
165
175
172
163
164
181
195
190
168
148
146
158
173
176
167
156
155
170
182
185
176
168
168
174
179
178
175
177
181
174
174
172
169
167
164
166
169
172
171
166
164
166
168
169
175
179
175
162
149
152
171
187
184
165
159
170
183
183
168
151
147
158
170
177
181
176
173
174
181
183
179
171
176
182
183
177
171
173
181
178
175
171
169
171
174
174
175
171
168
167
175
184
189
183
179
177
173
163
155
155
168
175
173
163
159
163
168
170
169
165
163
164
170
177
183
183
178
176
178
182
181
181
184
186
185
178
169
167
175
183
180
171
166
168
175
179
177
170
167
169
181
194
202
195
182
172
169
170
168
167
163
157
153
156
163
165
166
168
172
177
175
175
177
179
178
174
171
174
183
185
183
181
177
177
176
171
164
161
165
184
184
171
160
162
169
176
179
175
170
165
167
178
189
190
177
165
164
172
181
180
170
158
157
160
165
167
166
168
173
177
177
180
183
182
178
171
174
179
189
190
183
177
171
166
161
159
161
163
168
179
176
166
156
157
162
171
180
179
171
158
154
159
169
175
170
161
160
170
181
183
178
176
175
174
170
165
166
169
171
171
171
175
179
180
180
184
191
195
192
184
178
179
182
178
166
158
162
174
184
177
168
160
158
160
161
165
172
172
171
165
162
161
164
164
161
161
164
168
172
175
177
182
183
176
169
164
167
172
172
168
167
167
168
171
178
189
197
196
182
169
165
178
192
197
183
168
164
176
191
181
169
164
166
167
165
159
157
164
173
180
180
178
169
162
162
164
169
171
167
166
168
170
172
169
166
166
175
183
183
174
164
162
162
165
167
173
180
182
176
164
160
167
187
197
191
175
166
171
183
186
176
168
166
170
167
158
154
159
173
184
188
183
176
169
167
171
176
174
171
169
168
167
168
168
166
168
178
188
193
185
172
165
161
162
158
159
168
180
181
174
162
165
179
193
192
181
173
174
182
185
178
171
168
172
172
164
160
162
171
180
182
180
177
177
177
180
180
179
174
172
174
173
174
170
166
167
175
185
191
188
178
168
164
164
164
171
181
189
194
189
179
177
180
187
188
184
184
189
194
176
175
174
175
179
174
168
163
165
168
174
178
179
177
176
177
181
182
179
173
171
174
174
172
168
167
171
177
181
177
176
172
172
174
176
180
188
195
198
194
191
185
187
187
186
184
183
188
195
196
167
172
177
183
181
173
167
168
168
167
169
175
178
174
166
166
176
181
177
169
165
168
169
163
162
170
182
192
185
171
163
166
174
178
178
181
186
189
185
176
172
174
183
184
186
185
184
185
188
192
163
169
177
181
178
173
172
174
173
165
165
172
177
170
161
159
171
178
172
162
160
169
174
168
167
175
190
202
196
179
169
169
176
179
172
167
170
173
172
162
155
161
173
184
187
188
188
185
184
182
162
168
176
179
176
176
181
184
173
165
164
173
177
170
162
162
170
172
166
159
162
172
179
180
177
174
180
187
193
191
187
183
184
181
172
165
167
176
175
164
159
164
180
187
185
175
174
178
180
179
164
170
177
179
178
181
185
178
169
166
171
179
181
174
168
170
174
173
169
168
170
174
180
183
180
173
162
164
175
189
194
193
192
190
185
179
181
188
188
178
171
179
195
198
183
162
158
170
180
179
169
171
176
180
181
179
172
164
165
170
178
182
178
174
173
177
184
186
184
182
179
178
179
181
181
176
164
159
163
172
179
185
191
196
196
193
191
192
189
179
176
182
194
198
186
171
164
171
180
183
171
165
167
175
180
176
167
162
165
170
175
175
173
173
176
182
193
194
188
181
178
179
180
179
179
178
180
174
165
162
164
170
178
185
191
194
192
185
180
178
178
180
183
187
187
183
178
177
183
188
170
159
159
169
178
176
170
168
170
168
165
165
173
178
181
185
192
193
183
173
172
181
188
182
179
181
188
185
175
166
167
168
169
170
177
186
188
184
179
180
182
183
177
178
180
184
186
183
185
191
168
164
166
172
174
174
170
170
169
167
165
167
178
184
185
184
185
185
181
176
179
188
192
188
182
183
187
183
174
169
174
178
177
172
173
180
187
186
183
184
186
188
181
177
178
183
188
187
183
179
171
176
179
179
175
169
163
162
164
168
173
177
182
186
185
180
177
177
179
183
185
185
181
181
182
185
185
180
172
171
177
185
190
184
180
179
183
185
184
183
184
189
189
184
180
181
186
189
185
176
172
178
181
177
176
170
161
155
160
169
179
180
181
179
180
175
171
168
171
178
179
172
164
165
174
184
185
181
176
175
180
186
190
187
183
182
183
185
179
176
177
185
190
191
183
179
182
188
192
187
174
173
171
172
175
177
173
167
167
175
181
181
176
170
169
171
170
166
165
168
171
168
163
161
167
176
183
183
184
186
186
187
180
177
181
186
192
187
177
169
168
174
181
185
186
185
185
191
195
192
175
171
166
168
172
177
175
176
180
181
182
180
177
170
168
169
171
169
167
168
173
178
179
177
172
174
179
182
185
192
197
193
179
166
168
184
194
190
177
169
167
172
176
181
189
194
195
194
192
187
175
172
168
168
170
171
170
172
180
180
179
178
179
180
178
175
173
172
172
171
173
184
191
192
186
179
176
179
183
191
198
196
184
169
164
173
181
182
176
173
177
181
180
182
187
194
193
188
183
184
176
173
172
172
174
170
167
168
171
175
174
174
177
185
186
180
175
174
174
173
171
175
184
188
186
179
176
178
181
182
186
188
185
179
176
176
178
179
177
178
186
191
190
183
181
183
179
177
177
185
177
174
170
172
180
183
175
170
170
175
176
172
172
174
181
180
177
174
174
172
168
168
174
176
174
170
173
177
179
180
175
177
183
189
191
192
192
187
183
181
186
192
191
184
178
176
177
177
178
185
178
174
171
172
182
187
184
173
171
179
187
183
174
168
172
176
176
171
165
164
166
173
179
179
173
171
175
184
187
183
178
179
184
190
194
195
197
191
187
184
186
189
190
187
181
183
186
185
182
182
176
173
172
175
180
185
182
172
170
180
192
192
179
169
170
174
173
168
162
162
165
176
187
191
186
180
182
190
194
189
187
188
195
194
186
180
178
183
191
191
191
187
186
184
186
191
195
195
190
186
167
169
171
176
179
181
178
169
165
176
187
186
179
173
173
175
172
169
168
167
165
168
178
188
186
183
183
186
191
189
186
191
198
196
185
168
166
178
193
200
196
186
177
173
180
190
197
197
196
194
167
168
173
177
178
176
174
171
171
176
182
182
178
178
179
176
172
171
174
173
168
162
166
176
183
182
182
184
186
187
186
188
195
197
191
181
176
181
191
195
191
182
171
171
178
187
190
190
188
190
174
176
178
180
178
173
172
175
181
183
182
182
184
186
184
177
172
172
175
177
173
167
168
175
180
181
182
183
187
187
186
185
188
194
198
198
192
184
180
179
180
180
178
177
180
184
183
181
181
181
179
181
184
184
180
173
175
185
191
185
181
181
188
194
191
180
173
173
175
179
181
181
180
178
179
182
185
188
187
186
185
184
185
188
193
197
194
183
173
169
176
183
188
185
183
176
175
178
184
184
180
180
184
184
178
173
180
190
189
178
169
173
181
184
180
177
177
180
182
183
185
186
185
181
180
183
187
188
184
182
185
189
187
181
178
182
185
185
179
176
177
185
192
190
183
172
171
178
188
192
181
178
177
176
172
173
181
186
178
170
168
175
175
165
160
166
180
189
186
182
184
184
183
181
183
188
188
182
175
176
186
192
187
174
167
173
185
196
194
183
176
180
189
192
186
177
173
178
184
188
183
178
173
171
170
175
183
183
173
169
176
184
178
162
154
166
182
189
182
176
175
179
180
182
188
192
189
180
171
172
181
185
178
170
168
178
193
199
197
184
172
174
185
193
189
180
176
178
179
180
187
182
175
171
173
181
188
188
178
174
179
186
183
177
173
175
180
179
174
169
170
175
181
187
192
193
190
184
177
174
173
172
176
178
180
184
190
193
192
183
173
175
183
187
185
181
180
185
186
185
189
186
180
176
178
186
193
193
188
177
172
173
180
184
184
180
177
175
172
168
169
175
184
193
191
186
182
186
190
183
174
171
178
189
193
189
184
188
190
186
179
177
179
181
181
180
185
194
198
194
184
185
185
183
182
186
188
188
183
174
168
166
174
181
183
179
177
179
180
178
174
177
186
192
189
181
179
184
192
189
185
184
190
199
198
192
186
187
189
187
180
177
180
183
184
182
186
192
197
194
168
162
167
175
178
169
161
164
169
174
171
166
166
169
173
176
178
181
187
184
180
174
172
176
180
181
179
174
167
162
163
164
170
182
189
191
186
179
178
180
184
184
180
174
174
177
180
179
178
176
169
172
179
189
186
171
155
151
163
171
166
156
154
163
175
180
179
181
182
179
175
168
172
175
176
177
175
176
176
171
164
162
165
176
182
183
178
177
180
189
192
189
188
187
189
185
180
176
173
174
166
171
179
186
180
171
159
155
158
157
157
155
158
167
176
183
187
188
185
178
175
173
175
175
172
168
169
174
179
182
178
170
165
171
179
180
177
177
183
193
195
194
196
196
193
185
177
172
168
165
160
164
168
171
173
176
178
176
163
154
154
160
169
174
176
178
184
188
186
180
176
174
174
172
169
167
165
170
178
187
191
185
178
178
178
180
179
178
182
185
183
185
186
190
188
184
177
174
174
167
163
167
167
170
172
181
190
191
176
162
156
165
176
181
178
173
170
172
172
171
169
167
164
169
176
179
177
173
174
182
191
191
186
179
175
175
175
173
172
170
172
174
172
171
173
175
179
183
183
172
168
167
167
170
172
178
184
186
178
167
162
167
174
180
179
174
166
159
159
165
169
169
166
168
179
186
185
177
173
177
182
187
183
175
169
167
169
172
170
171
171
177
171
164
160
168
178
185
184
175
167
166
162
163
164
168
168
170
173
175
177
174
170
168
170
174
169
162
163
174
185
185
174
166
167
173
176
174
175
177
178
178
175
172
170
171
175
179
182
184
184
183
179
173
163
161
167
177
184
176
168
168
160
159
158
157
153
157
171
187
194
185
170
160
164
172
175
174
177
189
198
191
171
154
151
158
165
172
177
177
175
169
168
175
178
179
178
181
187
190
187
187
184
178
168
156
156
170
186
188
170
170
166
163
159
153
149
156
172
190
199
191
174
165
165
172
174
175
178
189
194
180
161
151
156
168
173
173
172
175
173
167
165
174
179
177
171
171
182
189
189
186
185
181
170
156
159
178
199
202
167
166
168
170
168
162
160
164
174
185
189
184
177
173
173
172
168
164
167
176
178
169
160
162
177
190
186
169
159
165
172
171
166
166
167
165
163
166
176
185
186
185
186
186
177
172
177
191
201
198
165
161
165
170
172
172
172
176
177
178
177
176
174
175
175
173
167
163
163
170
173
169
164
166
180
193
188
170
157
158
168
172
168
165
162
160
160
166
177
184
183
182
184
187
185
187
190
192
186
176
170
168
168
169
170
172
177
183
183
178
173
169
167
169
172
177
177
174
170
170
172
172
167
161
164
173
180
176
165
159
157
162
167
172
173
168
166
168
176
182
180
173
171
174
180
186
189
184
176
167
178
179
173
167
163
166
174
181
183
175
166
161
160
165
173
183
192
189
179
170
170
176
175
162
152
154
169
182
179
165
151
148
155
170
176
179
175
170
175
181
179
170
158
159
172
180
183
184
183
181
179
180
174
166
160
161
167
172
172
169
163
160
163
167
175
184
193
191
178
166
164
174
180
171
156
153
167
183
188
179
165
153
153
162
176
183
183
175
176
184
190
181
167
163
171
184
188
186
189
191
170
176
172
167
163
162
165
167
168
166
167
172
171
171
174
182
188
182
169
157
156
166
172
170
166
166
175
183
190
194
191
178
168
168
176
183
182
176
176
188
200
197
185
179
182
190
190
185
180
181
165
174
171
167
162
164
166
168
170
175
178
177
173
170
173
181
184
177
165
157
156
158
159
163
170
178
182
182
186
193
197
191
181
176
179
178
174
168
172
185
197
199
194
189
187
184
178
174
170
170
167
174
169
162
157
163
171
179
180
180
175
166
162
167
176
184
183
174
167
162
164
165
163
166
174
183
182
180
177
180
182
181
179
182
181
176
168
163
170
177
183
187
185
185
179
171
167
173
179
180
171
171
164
155
154
162
176
187
183
173
162
155
158
167
178
184
178
171
165
165
169
175
176
178
178
180
178
173
171
170
169
172
175
180
185
184
179
174
173
177
179
178
180
180
175
168
168
177
191
192
175
167
157
153
159
168
179
184
176
166
159
161
169
174
176
173
171
168
164
164
167
173
179
181
178
176
173
172
172
170
168
167
172
182
189
190
186
178
174
178
181
181
183
183
181
176
173
180
188
187
180
167
158
161
168
175
176
172
164
161
163
173
177
175
170
165
165
170
170
166
165
167
168
171
171
171
169
172
173
174
169
164
169
179
188
186
174
166
171
178
190
191
187
185
182
178
175
172
175
178
182
172
167
171
179
177
168
158
156
157
161
169
170
170
165
163
167
175
177
177
174
170
167
164
163
163
163
168
173
176
169
162
160
167
174
173
167
165
172
180
189
189
186
183
181
178
174
173
178
182
176
175
174
180
181
176
164
155
150
152
156
161
164
165
162
161
167
175
181
184
182
174
167
162
162
163
163
166
171
173
171
166
161
160
164
169
173
179
185
184
183
181
183
182
181
178
177
183
194
198
168
171
174
179
182
176
166
162
159
154
157
163
165
163
157
157
163
172
176
173
170
166
161
160
162
168
176
176
171
168
170
174
173
171
168
172
180
184
183
177
172
173
178
182
183
180
179
184
194
198
164
164
170
179
180
176
170
169
168
165
166
170
172
162
152
151
161
170
169
161
157
159
162
164
166
179
191
192
181
170
170
178
184
181
171
174
176
177
173
165
163
170
178
181
180
179
179
180
181
183
163
163
170
179
179
175
174
173
169
163
166
172
176
163
151
149
159
168
167
160
161
171
180
179
176
180
189
198
194
185
177
178
179
177
169
166
170
172
170
162
162
171
181
182
176
173
176
178
177
179
163
165
172
177
177
176
177
174
164
159
166
178
179
171
156
151
159
165
167
166
171
180
185
185
177
170
171
183
195
195
186
176
171
168
165
165
170
176
175
168
164
174
187
185
173
164
170
181
181
176
163
169
175
177
177
178
176
168
159
160
171
182
185
176
169
163
164
163
165
168
172
174
177
178
174
163
158
166
182
190
186
177
175
176
174
170
176
182
183
173
168
177
191
190
177
168
174
185
182
172
165
173
177
179
180
181
174
163
159
165
178
186
183
177
173
175
175
172
168
169
171
174
175
177
176
173
165
164
169
174
177
178
182
185
185
181
180
182
179
174
173
179
188
192
189
184
183
186
179
168
167
168
172
175
181
184
178
167
165
169
178
180
174
168
170
179
183
177
171
171
177
185
186
180
177
177
179
175
166
165
167
174
178
182
186
191
190
183
175
172
176
180
185
188
190
188
184
178
175
171
168
163
162
166
175
184
183
180
173
170
169
167
167
163
165
171
179
179
174
174
181
194
194
183
175
176
181
181
175
170
170
167
164
164
176
190
196
187
180
177
180
182
180
183
187
188
184
178
177
178
173
168
163
165
168
176
180
178
170
168
167
167
168
168
167
171
178
181
179
177
182
186
184
176
172
177
184
184
178
173
172
166
159
154
163
177
189
188
185
181
179
175
176
178
186
192
194
191
186
183
177
176
171
167
170
174
175
167
163
166
172
175
174
175
180
181
181
181
180
175
171
165
161
164
172
182
187
184
177
173
173
172
171
167
164
169
179
186
188
185
179
173
178
181
186
192
198
201
195
188
177
177
170
167
176
182
178
165
160
168
177
178
175
176
180
183
181
178
176
171
162
152
149
156
170
184
188
183
175
171
175
179
183
181
176
175
180
186
190
187
183
181
186
188
187
183
188
197
199
191
175
169
162
164
177
187
184
176
172
175
179
176
170
166
168
173
176
177
175
172
168
164
159
161
168
179
185
182
175
173
178
183
182
176
175
179
188
188
188
186
184
188
193
194
190
184
181
187
193
192
174
163
156
161
173
183
184
182
181
180
178
174
169
165
164
167
174
177
176
175
175
176
176
172
171
177
182
182
178
177
182
184
177
165
161
170
182
185
182
181
185
190
195
196
193
189
184
185
185
181
173
167
161
162
169
177
180
180
179
177
173
172
172
175
175
177
178
178
175
174
172
174
178
179
179
179
181
182
182
183
187
189
182
170
163
166
170
172
173
178
186
190
191
186
186
185
183
180
181
180
174
173
168
165
166
171
175
179
177
175
172
171
172
181
189
191
183
176
170
167
168
172
178
186
188
184
179
179
181
183
187
192
191
186
182
176
171
170
172
177
186
188
181
172
168
172
176
178
178
182
175
180
176
168
163
166
173
180
187
186
178
172
167
172
183
184
179
171
167
167
170
178
187
188
186
181
175
174
176
180
181
183
187
191
192
192
188
180
178
179
182
181
177
169
165
170
175
178
180
185
175
182
184
176
166
165
171
181
191
196
189
176
168
166
171
174
171
167
167
174
179
187
191
188
177
171
173
177
181
179
174
173
174
179
185
191
194
188
185
180
177
179
180
180
179
180
184
184
183
181
171
180
185
184
176
170
172
177
187
193
190
182
174
171
172
171
169
167
171
177
179
184
184
178
172
171
180
190
191
179
170
169
173
173
173
174
181
186
190
188
185
185
187
189
191
191
192
192
185
180
166
172
178
179
180
181
175
172
172
177
183
182
177
173
175
175
172
170
172
177
177
174
171
169
172
181
194
201
195
181
171
172
181
181
173
165
168
182
196
199
196
188
185
186
191
194
196
194
187
184
162
167
172
176
183
187
181
171
166
173
183
181
175
170
173
178
176
173
171
173
176
172
168
167
173
186
198
200
192
182
175
176
184
189
184
178
177
185
193
195
191
186
182
184
189
194
193
189
185
186
165
167
169
178
186
189
184
174
172
180
185
182
173
167
171
178
180
176
174
176
178
179
176
174
175
179
183
186
184
182
181
182
184
188
191
195
193
185
178
176
179
184
186
187
187
187
185
183
182
182
173
169
171
179
185
187
184
184
183
184
181
177
174
174
175
178
179
179
181
182
183
183
181
179
175
171
168
168
173
179
184
187
187
189
191
195
192
181
172
169
176
186
192
191
185
176
175
179
185
185
179
171
171
177
179
178
180
183
184
177
170
173
177
180
179
176
178
182
185
186
184
183
183
182
179
173
166
166
171
177
184
190
193
190
188
185
182
180
176
175
177
184
193
194
186
174
169
178
187
191
180
172
172
174
171
168
168
171
174
170
169
176
180
178
172
171
178
181
184
186
187
187
184
182
181
178
178
178
179
181
184
185
188
188
186
184
185
186
182
175
171
175
190
200
197
185
178
180
186
191
171
171
174
174
169
166
166
170
168
169
177
185
186
177
170
171
177
179
178
182
187
188
184
178
178
181
187
188
187
185
183
180
180
183
186
194
195
194
185
174
167
173
191
205
205
193
183
183
185
187
169
173
176
177
174
173
176
175
176
175
178
186
189
185
180
178
177
176
174
176
182
184
182
180
179
182
186
189
189
188
184
181
181
185
188
193
193
191
186
178
176
182
192
198
195
189
185
186
188
188
180
180
181
180
179
177
180
186
186
181
173
171
178
187
189
183
178
175
175
174
173
178
186
192
192
184
180
183
189
191
188
185
186
187
186
181
178
179
184
187
188
188
185
183
183
182
184
188
191
192
189
189
187
182
175
174
177
188
192
185
171
163
171
184
189
187
180
180
180
175
172
176
188
200
197
185
179
182
188
191
190
186
187
190
185
175
169
172
184
189
186
182
181
183
186
185
185
188
190
193
168
168
173
180
183
178
172
175
176
172
165
165
170
173
175
177
180
186
185
178
169
162
164
171
173
172
170
170
169
169
170
175
184
191
192
190
183
179
177
180
187
186
181
178
179
178
173
173
174
180
163
163
172
183
185
177
171
176
183
182
167
157
157
168
183
191
191
190
186
176
167
163
166
171
172
173
175
177
176
172
170
171
174
178
182
183
180
179
183
192
194
188
181
179
180
179
172
165
165
169
155
156
165
172
175
174
171
177
181
176
162
155
156
167
180
190
193
192
185
173
167
166
170
172
169
169
171
174
177
175
172
169
167
168
171
178
178
180
187
194
192
185
178
176
177
171
164
159
158
162
156
158
164
169
171
173
177
178
170
162
159
164
170
172
175
175
180
183
176
170
169
171
173
172
168
165
163
163
169
177
182
180
175
172
171
172
175
176
181
182
175
166
165
172
177
175
167
161
161
160
164
166
169
169
167
170
176
178
169
160
158
167
177
180
176
172
171
172
171
170
172
176
176
176
175
175
165
161
165
175
182
182
175
170
164
162
166
170
171
168
159
154
160
171
180
178
176
174
178
173
167
170
170
168
162
160
165
173
175
170
164
168
174
178
178
175
171
168
168
173
181
183
181
178
179
182
178
174
174
176
180
174
166
160
157
160
167
174
177
171
165
162
167
174
178
177
176
180
187
185
164
165
165
163
160
156
161
170
179
185
182
175
167
165
169
174
172
169
167
176
183
187
180
174
176
178
182
185
187
185
180
174
168
166
166
170
178
188
193
188
182
177
173
175
177
173
170
172
177
179
160
158
158
164
167
168
163
164
174
190
197
186
168
157
160
170
177
178
175
177
180
177
171
170
172
175
176
175
178
180
179
181
184
184
180
176
176
181
189
190
186
180
175
177
175
168
163
166
174
176
162
158
158
165
173
171
162
158
164
181
191
186
171
161
163
171
178
181
181
178
172
164
161
171
181
182
172
158
156
163
174
182
187
186
178
167
158
162
173
179
177
174
175
176
174
166
161
165
174
183
166
161
160
165
169
164
160
157
163
168
172
172
169
168
167
167
170
175
178
176
171
163
165
175
188
191
174
155
148
157
171
177
174
169
162
156
154
157
169
178
179
177
176
176
171
163
160
165
174
184
167
165
164
165
162
159
162
166
169
167
160
160
167
168
166
162
161
165
170
174
178
178
176
176
180
181
175
162
158
163
171
173
164
158
158
160
166
172
180
187
184
180
180
178
175
172
166
168
172
172
169
170
169
165
161
162
172
180
180
170
162
160
166
167
165
162
162
165
171
177
184
189
181
167
159
158
165
166
168
171
175
174
169
164
168
175
181
186
190
191
187
181
177
178
180
182
180
177
174
168
177
177
172
166
162
166
177
184
180
171
163
162
166
169
167
165
169
172
173
175
179
183
176
162
149
150
159
168
171
177
180
179
172
170
173
180
184
183
184
187
187
177
168
169
178
191
196
194
189
180
181
181
173
166
165
167
175
179
174
167
163
162
165
168
168
168
172
175
175
172
171
172
170
164
160
162
167
172
175
181
185
183
172
167
173
182
183
177
176
184
188
179
161
156
168
187
200
199
193
190
172
175
172
169
167
169
170
169
167
167
166
167
167
165
165
168
173
174
173
168
168
169
169
169
174
179
180
175
173
179
186
183
173
167
173
181
183
176
175
182
188
183
169
163
167
182
191
189
188
189
159
165
169
170
170
171
169
167
168
170
172
170
164
162
166
173
176
172
164
160
162
170
172
174
179
186
182
171
163
168
176
177
174
171
175
177
175
173
174
178
185
187
185
179
177
175
179
185
191
193
156
163
167
167
167
170
173
176
176
175
170
165
160
163
174
184
185
171
153
148
156
168
172
173
176
181
179
169
159
159
166
171
176
177
176
169
162
160
165
173
182
186
193
190
182
172
173
191
205
204
163
168
166
161
160
167
180
188
186
177
165
159
161
166
176
183
181
169
157
153
160
168
168
163
164
171
174
170
165
163
166
172
177
181
180
171
159
154
162
174
183
187
188
184
177
172
181
198
208
200
168
168
161
155
158
169
185
194
189
177
167
164
170
176
175
171
169
170
173
173
173
169
164
159
162
169
174
175
172
171
169
171
175
182
185
180
164
156
163
179
194
196
186
174
170
176
184
194
195
182
169
163
156
156
167
180
188
189
181
173
169
174
179
180
173
164
164
172
185
191
185
171
161
157
162
170
175
174
172
169
166
163
170
180
189
188
174
163
166
179
195
198
190
177
173
176
184
188
184
175
168
162
158
163
178
186
185
180
169
166
168
174
180
181
172
163
161
171
185
194
189
174
162
157
163
172
175
173
172
170
165
161
164
174
187
190
187
177
174
177
187
194
191
184
175
176
178
183
183
180
171
169
168
170
177
178
176
172
166
160
157
160
167
168
166
159
159
166
177
187
185
174
161
159
166
174
176
175
172
171
172
172
171
173
180
187
190
189
181
175
172
176
180
180
176
177
178
181
183
181
170
170
171
169
165
164
167
168
166
160
157
157
160
159
156
156
161
168
175
176
174
167
163
164
173
182
186
179
171
170
177
186
186
182
178
176
180
182
179
174
169
168
164
167
173
177
181
181
178
169
166
164
166
166
163
161
165
167
167
164
163
167
165
158
154
158
165
174
176
172
167
165
166
170
179
187
189
181
171
166
175
187
193
190
180
174
174
176
176
174
172
170
165
165
168
173
178
179
173
167
164
160
162
167
165
165
168
169
169
169
175
179
177
169
162
161
168
175
176
172
169
168
170
176
179
183
184
181
176
171
172
175
182
184
182
181
182
183
181
177
175
178
179
175
167
168
174
180
181
180
166
162
163
166
167
169
174
173
171
172
177
183
181
175
167
164
167
172
175
174
172
169
171
174
175
174
173
178
182
181
172
168
171
178
182
183
185
185
183
176
174
178
183
179
170
167
176
186
190
189
173
172
170
170
169
172
175
172
169
168
174
180
179
175
172
169
168
169
172
174
172
169
170
172
173
171
170
177
186
185
179
174
172
173
173
173
173
176
176
171
172
177
182
177
173
177
187
192
187
178
177
179
181
175
175
179
176
168
160
164
172
179
181
179
176
176
175
171
170
171
172
174
173
173
174
174
177
181
183
183
184
181
175
168
160
159
163
166
168
172
179
184
181
174
174
186
193
192
182
167
176
181
180
176
177
182
179
170
164
167
179
185
183
180
179
178
178
172
169
171
180
187
186
179
175
176
181
183
181
180
180
180
171
165
163
170
177
176
173
176
187
190
183
177
179
187
192
189
182
173
175
175
170
165
166
176
182
183
180
183
186
184
177
170
167
169
174
172
169
172
183
192
191
183
174
174
179
182
181
180
174
170
164
164
174
190
194
189
182
180
184
184
181
183
187
191
190
188
188
185
176
171
163
157
157
168
182
184
184
183
184
179
167
159
158
165
170
173
171
173
175
179
178
174
171
172
177
181
182
180
172
163
157
163
175
186
189
189
185
181
174
172
176
185
189
190
188
188
190
191
180
175
163
158
163
174
183
177
173
174
176
174
166
160
165
173
178
180
177
173
167
162
160
165
169
175
178
180
181
179
174
167
162
165
167
169
175
181
187
182
172
168
175
183
186
184
183
187
189
189
183
177
164
162
176
188
186
176
169
170
175
171
166
169
178
185
188
188
184
177
169
161
160
167
175
181
180
178
176
177
176
179
177
173
171
170
177
183
189
188
181
177
180
184
184
180
178
184
188
189
181
174
160
162
176
188
184
179
174
175
172
166
164
167
175
180
185
188
187
182
177
173
174
174
177
179
179
177
171
169
174
179
179
176
175
181
185
189
192
193
190
188
189
191
188
181
177
181
188
192
179
169
160
162
172
179
181
180
179
177
168
163
161
163
164
168
176
184
186
181
177
176
177
176
173
174
178
178
172
168
169
174
178
176
178
183
189
190
192
192
192
192
193
194
193
187
180
180
185
190
177
170
163
164
170
178
181
182
178
173
167
166
165
166
167
171
178
181
181
177
171
172
174
172
171
174
178
180
175
171
171
177
181
183
181
181
181
183
183
186
189
190
191
192
191
188
183
180
182
182
175
175
170
168
172
180
183
180
175
171
171
172
175
176
183
188
185
180
177
176
173
174
175
177
180
181
178
176
173
176
181
184
190
191
186
178
171
171
173
180
184
184
184
181
182
184
185
182
180
180
172
177
180
176
174
175
177
179
177
176
178
175
175
180
186
190
183
176
174
177
182
186
187
187
187
182
176
171
171
176
181
184
188
192
191
180
170
166
170
177
179
177
175
175
178
183
188
188
185
183
166
178
188
184
174
166
170
178
184
186
182
176
174
177
180
179
175
173
175
180
185
188
187
184
176
173
174
175
177
176
174
173
176
183
186
185
180
176
177
179
179
178
175
174
176
181
189
192
194
189
170
179
189
183
172
163
169
179
188
187
183
176
174
176
176
173
171
173
177
181
181
179
175
171
167
171
181
191
190
177
166
167
173
179
182
182
184
185
187
188
187
184
180
176
176
180
188
194
195
191
180
179
177
174
169
169
174
177
178
179
177
175
173
174
176
177
175
174
176
177
179
175
173
170
170
179
194
201
191
177
167
171
180
185
181
177
179
185
192
195
193
187
182
180
181
185
189
190
188
188
181
176
172
173
176
182
180
172
168
169
173
172
170
170
175
182
182
177
173
175
182
183
180
175
173
182
191
194
190
181
177
178
182
184
181
175
176
180
184
188
189
187
186
186
189
192
190
185
182
184
170
171
172
178
187
190
182
169
165
166
172
171
165
164
170
181
184
179
174
176
184
188
184
177
171
170
174
180
185
185
185
182
180
180
180
179
177
175
174
175
180
186
189
190
192
190
188
183
182
183
167
167
169
180
188
189
178
170
171
173
175
173
167
164
166
173
179
180
182
182
183
182
180
175
170
166
166
171
179
183
184
185
182
180
178
180
180
177
174
172
176
183
188
190
190
184
183
183
188
188
176
167
166
173
178
177
170
170
175
179
177
177
177
173
172
173
176
180
185
187
183
179
178
179
179
175
171
173
178
181
180
181
185
186
184
181
182
182
179
177
175
177
185
190
190
185
182
187
195
195
182
172
168
170
170
165
165
168
175
179
182
183
184
182
184
181
178
177
182
185
186
183
180
180
181
178
178
182
186
183
178
175
178
185
190
191
187
185
182
175
169
174
187
195
195
189
187
191
198
200
177
174
175
175
171
165
165
171
177
180
180
184
185
185
187
183
178
172
175
184
191
188
180
171
168
171
178
185
189
188
181
176
176
184
190
194
194
188
181
174
171
178
189
200
197
192
191
194
199
200
169
174
181
182
176
168
166
173
182
183
178
175
178
184
187
183
175
172
175
183
191
188
179
168
166
169
176
183
187
189
188
187
187
187
188
189
189
186
183
180
182
185
189
192
191
193
192
195
197
200
170
177
183
183
176
167
164
170
180
184
177
169
173
184
190
185
177
174
177
181
183
183
182
180
178
175
175
177
183
189
196
199
197
191
185
175
173
178
183
188
190
186
181
181
185
191
192
192
194
199
182
181
179
176
170
166
164
172
183
184
175
167
174
185
190
186
181
180
180
179
178
179
186
192
193
185
180
180
183
189
195
196
194
186
177
168
166
173
183
191
189
180
174
178
186
191
189
189
192
197
172
174
178
178
169
164
165
173
178
180
181
178
176
170
165
165
168
167
160
150
145
150
161
167
167
169
173
179
180
178
182
187
193
192
191
187
179
170
168
170
175
175
174
173
178
177
168
161
163
176
160
163
165
165
159
156
163
177
191
192
180
173
172
171
174
175
173
171
164
152
147
152
162
168
167
169
174
180
180
175
169
172
175
179
182
183
180
175
175
177
179
172
163
161
166
170
165
155
156
168
152
152
158
161
157
156
163
178
189
185
173
168
167
168
169
171
173
174
169
162
159
161
166
168
167
169
176
182
180
172
161
158
163
169
175
177
177
175
176
180
176
164
153
152
160
168
165
156
155
163
155
157
165
170
169
167
167
173
170
167
165
167
168
167
165
164
168
172
171
167
168
169
170
168
169
172
176
179
177
173
167
163
166
171
177
176
174
172
173
171
163
155
155
165
176
178
170
161
160
166
166
167
170
171
169
166
162
164
163
161
163
168
172
172
169
173
178
180
174
172
172
175
173
171
173
175
175
170
168
168
170
168
171
173
174
172
172
172
172
165
153
151
166
187
196
189
175
166
174
179
175
178
173
168
158
152
154
164
171
173
175
172
172
175
178
185
189
184
173
168
171
174
173
173
174
177
175
170
166
168
169
169
171
173
171
169
171
176
177
171
159
155
167
188
197
187
174
170
179
187
172
176
173
168
161
156
160
167
175
183
183
179
169
166
170
178
181
173
162
157
159
165
169
171
174
175
176
177
175
171
170
174
178
178
174
170
171
177
186
184
174
164
165
173
181
183
176
171
174
178
163
163
166
171
177
178
174
167
168
175
183
181
171
161
159
165
168
167
158
150
148
152
163
171
176
173
169
167
169
171
179
188
196
195
185
175
172
177
184
187
183
170
166
170
180
185
180
170
164
162
160
158
161
171
182
185
178
165
159
161
169
174
171
163
161
162
167
173
170
160
148
148
159
173
180
173
158
151
153
164
177
191
200
199
190
180
175
173
174
175
174
172
171
177
183
187
180
168
159
160
162
162
164
168
171
169
168
164
161
157
157
162
169
169
165
163
171
179
183
174
160
151
158
166
171
165
157
153
155
160
169
176
184
188
188
183
177
173
169
171
172
173
175
177
179
173
164
156
157
164
167
169
168
167
162
159
161
165
164
160
157
162
172
174
168
161
167
177
181
177
170
165
162
160
157
156
161
168
168
166
164
163
169
173
178
181
178
174
173
172
175
176
178
176
171
164
156
156
162
172
171
172
170
169
165
163
167
168
166
165
164
171
178
177
167
159
161
167
169
168
168
170
171
164
154
156
166
174
178
177
176
175
173
171
172
174
178
177
177
177
179
181
181
182
180
178
173
171
175
178
172
170
169
171
173
173
174
171
170
168
167
172
178
173
166
158
157
157
157
158
159
167
170
167
164
166
172
174
175
182
191
195
187
175
169
173
176
178
176
176
179
180
181
183
190
195
196
190
181
174
169
170
171
171
173
174
174
177
176
172
169
166
167
168
166
161
159
159
161
160
161
165
165
166
170
176
176
172
169
174
185
192
185
172
170
177
181
176
172
173
177
176
169
169
180
194
201
193
181
173
167
167
170
171
174
175
173
173
175
171
169
166
167
168
170
168
167
169
172
173
172
171
167
165
167
174
175
164
153
154
162
171
172
167
170
178
181
177
173
170
169
165
158
155
163
181
189
190
183
177
163
162
166
174
179
183
175
168
168
168
168
170
173
176
177
175
173
167
167
169
172
173
169
164
163
168
167
157
145
144
151
160
165
166
167
171
175
177
176
173
171
167
163
162
162
168
178
187
188
191
163
160
165
177
188
189
180
171
169
166
168
169
175
180
181
179
173
164
153
154
161
169
168
162
160
165
164
157
151
154
161
168
171
171
169
165
165
173
178
183
183
183
184
179
175
171
176
186
194
195
164
166
170
174
179
180
181
183
182
176
168
165
168
170
171
170
169
164
158
158
164
170
166
160
159
165
168
168
167
170
172
175
176
177
173
166
161
162
174
185
195
195
191
185
176
172
173
184
189
186
163
169
169
163
161
167
180
188
190
180
170
165
166
168
167
164
164
169
177
184
185
177
165
160
161
171
177
178
176
174
173
174
176
180
179
174
164
162
171
183
192
194
189
182
176
173
176
183
181
175
161
159
157
155
158
169
179
185
183
178
174
172
176
178
173
165
161
168
185
196
191
177
163
162
172
182
188
183
177
173
173
174
176
180
182
181
179
175
174
175
177
182
187
184
179
179
182
185
183
177
161
155
149
155
166
180
184
184
181
179
180
184
189
190
182
169
160
161
174
182
179
168
160
166
179
191
192
187
181
178
176
176
177
178
181
185
191
189
180
173
171
179
186
188
188
185
187
187
184
180
169
163
161
162
168
181
185
184
183
182
182
183
184
182
177
170
163
162
163
166
165
163
164
171
182
191
193
190
185
183
180
181
180
177
180
184
190
190
185
178
173
173
178
180
184
186
186
183
179
173
170
171
171
167
164
168
175
181
183
181
177
171
164
160
162
170
174
171
167
166
168
173
178
180
183
186
185
181
176
176
177
181
183
182
179
175
176
179
183
185
180
172
162
160
169
181
183
178
170
161
164
168
171
166
159
157
163
169
171
171
173
167
164
158
163
174
180
180
178
178
178
179
180
179
179
176
175
171
166
166
166
174
180
182
179
173
172
178
185
188
181
171
161
160
167
178
181
177
171
163
163
163
163
162
158
158
163
167
170
173
177
178
174
170
173
178
182
181
182
183
182
174
169
169
172
174
172
172
169
167
164
167
174
183
182
181
181
184
185
183
177
172
173
179
180
181
182
181
180
179
170
166
161
161
161
167
175
180
181
181
181
179
177
176
178
179
180
181
184
184
175
168
164
165
171
174
175
177
175
172
169
170
177
185
188
187
184
181
176
171
167
170
177
185
190
190
188
187
187
191
181
175
169
166
167
175
179
185
184
180
175
171
171
173
175
175
178
182
184
180
174
170
170
172
173
177
179
182
181
179
178
182
183
181
180
179
175
171
164
164
170
174
175
176
182
190
192
190
186
185
186
190
181
172
172
177
178
175
171
169
169
169
171
174
174
173
174
179
180
175
171
170
172
175
174
178
182
187
186
186
188
190
181
168
160
164
170
167
168
171
183
186
176
165
169
182
191
188
182
177
186
191
184
172
168
172
173
173
171
172
175
181
182
182
181
177
174
173
174
173
171
171
173
175
174
177
182
187
187
186
187
185
178
165
160
166
173
176
176
180
190
190
180
169
171
182
188
186
183
176
180
185
179
165
158
163
172
179
184
187
190
188
184
183
181
178
173
171
171
172
171
171
171
173
174
176
178
183
185
184
179
177
177
178
180
180
179
181
181
180
181
180
177
176
180
184
185
185
186
186
172
173
169
160
157
162
172
179
184
186
186
182
173
168
166
167
169
169
170
172
170
168
168
170
172
173
175
180
184
182
173
170
177
189
194
187
177
178
179
177
169
166
171
181
183
181
180
183
188
188
173
170
161
157
161
170
173
172
167
167
171
170
163
158
159
164
170
173
175
175
172
168
166
169
172
172
173
179
183
183
176
172
176
185
186
181
175
177
179
177
170
168
175
182
179
174
174
179
182
179
185
174
161
157
164
173
174
166
158
159
164
166
164
164
169
175
178
182
185
183
177
171
170
172
175
177
176
179
183
184
183
178
175
175
177
178
178
178
181
180
179
176
177
179
177
170
168
175
181
180
188
178
164
161
165
170
169
165
163
165
165
165
170
178
182
181
181
182
186
183
177
173
175
178
179
177
176
178
181
182
181
180
178
176
178
182
182
181
185
186
186
180
175
178
179
177
171
175
183
188
183
179
173
168
167
167
164
168
175
177
173
171
174
178
176
171
169
174
177
176
172
173
178
178
174
172
175
181
181
178
173
176
179
180
185
188
188
186
189
190
187
180
176
178
183
182
177
179
185
192
181
178
175
172
172
171
173
178
181
184
183
178
173
167
161
159
164
169
173
174
174
175
175
172
167
169
177
186
184
178
170
172
178
181
184
184
186
190
191
189
184
179
179
183
188
186
183
183
187
189
179
176
173
173
176
183
183
180
179
182
184
181
175
165
162
164
168
172
174
176
179
178
173
170
170
175
178
182
181
179
176
174
178
181
179
174
172
177
182
184
180
177
182
188
191
190
189
187
184
181
173
173
174
177
179
181
179
175
173
174
179
179
177
175
175
177
179
176
174
176
180
178
174
174
177
180
176
171
170
178
182
182
181
184
182
173
161
159
169
178
179
178
182
188
191
192
192
189
183
179
168
173
178
181
177
175
173
174
173
173
176
177
180
182
181
179
179
177
175
175
173
174
174
174
175
175
173
171
173
177
179
181
183
189
190
184
171
165
171
180
184
182
178
178
181
187
190
192
188
183
174
175
177
175
171
168
173
179
181
180
178
179
182
183
180
177
175
178
178
177
173
174
175
174
169
171
176
183
182
177
175
178
185
190
192
189
184
181
182
187
189
185
175
170
172
178
186
191
191
187
192
178
168
161
162
166
175
180
183
180
178
178
181
184
183
180
180
182
182
181
182
183
183
177
173
175
178
183
181
177
178
184
189
190
184
180
179
180
184
189
189
184
175
169
172
179
184
186
187
188
197
179
166
162
164
169
173
175
176
171
168
170
177
184
191
191
188
185
181
181
183
185
184
178
173
170
173
176
180
184
187
188
189
187
181
173
169
170
176
184
187
184
178
174
178
183
184
182
180
185
184
177
174
177
176
171
168
168
167
165
164
167
174
182
186
185
183
180
175
176
180
181
177
170
166
164
168
178
189
193
191
185
181
179
179
176
175
174
175
179
182
182
179
179
183
187
186
182
181
184
173
170
174
181
182
174
166
164
169
173
176
176
176
171
169
171
172
176
176
179
177
173
168
167
167
172
180
190
195
191
182
176
173
175
173
176
181
185
185
181
176
176
178
182
186
186
186
188
191
191
175
168
166
173
178
176
171
169
174
184
191
189
180
168
168
171
175
178
184
184
181
173
169
170
175
180
186
191
193
183
175
172
171
171
169
172
184
192
194
183
173
172
178
187
188
185
185
191
199
199
182
173
168
170
175
179
177
177
180
185
188
187
181
177
182
187
187
184
185
185
183
178
174
174
174
173
175
181
185
184
178
172
172
171
169
171
182
191
194
186
178
177
185
192
189
185
185
191
199
201
188
187
182
178
177
176
177
181
184
183
176
170
173
182
193
197
190
182
182
185
186
182
176
173
171
166
166
173
182
187
182
177
174
173
172
173
179
186
189
187
184
184
187
189
186
185
186
192
195
195
185
188
187
183
174
168
168
176
184
185
175
163
166
178
190
187
178
176
181
186
190
186
178
173
171
170
170
175
181
186
185
181
177
176
176
177
178
184
185
187
188
185
185
184
186
188
193
193
192
189
171
175
179
178
170
160
155
163
180
187
183
170
169
175
181
179
174
172
178
186
192
188
181
175
174
173
175
177
181
186
187
183
179
177
177
178
182
183
183
187
186
184
182
185
194
199
196
192
189
189
167
163
165
170
170
165
162
165
177
184
184
180
176
180
181
178
174
174
176
183
189
189
185
179
174
175
178
180
182
187
187
184
179
176
176
176
178
178
181
185
185
185
182
187
195
198
194
190
191
194
177
181
180
173
159
148
149
161
172
180
183
182
176
166
157
155
154
151
148
149
159
172
177
175
171
171
172
179
179
176
176
179
179
179
180
185
180
170
159
155
163
167
163
160
165
176
176
171
166
171
170
173
177
169
154
145
149
163
174
178
177
177
177
172
167
160
157
153
150
150
157
169
175
172
166
163
171
180
182
175
167
166
170
175
180
183
181
171
162
158
162
162
159
160
171
180
177
165
158
166
157
162
171
171
159
152
154
165
173
173
171
174
177
175
169
164
162
164
163
163
167
172
173
169
163
164
174
187
189
176
161
156
163
171
175
174
173
172
173
172
170
162
156
161
176
188
185
173
162
168
154
156
167
173
172
165
161
165
171
168
170
171
171
168
165
165
171
176
176
175
176
176
172
167
163
167
176
185
187
178
168
162
166
170
173
172
171
175
180
179
170
162
163
171
182
188
186
177
174
178
162
162
168
173
173
169
164
167
172
175
174
168
162
159
164
173
185
184
182
177
176
176
172
167
169
173
175
173
171
172
171
171
172
174
174
172
174
179
181
175
162
162
174
188
192
185
175
174
179
184
173
175
176
174
171
167
164
168
173
178
176
166
158
159
168
181
190
186
174
167
165
166
165
164
168
174
172
166
160
159
162
170
177
182
180
175
174
177
177
169
159
162
174
187
190
180
171
171
179
185
179
185
185
179
173
168
165
165
167
169
170
169
165
162
169
179
184
176
166
156
154
155
154
154
158
164
168
167
159
153
153
164
179
184
182
177
173
174
175
176
173
169
167
170
174
178
174
173
174
178
172
180
183
181
177
174
169
163
155
155
162
171
173
167
164
165
168
168
162
156
152
153
154
155
156
155
158
164
165
165
165
171
180
182
181
177
175
175
180
184
187
179
170
163
170
181
183
177
169
170
159
169
177
179
175
173
169
166
158
156
161
171
175
172
165
162
163
168
171
166
159
155
160
163
158
151
150
160
172
177
178
180
181
181
179
180
182
182
182
184
186
183
175
172
178
186
188
178
166
162
158
168
174
174
168
165
167
170
172
168
165
169
178
179
172
165
168
173
177
171
161
156
160
162
158
153
155
167
174
172
169
173
183
190
189
184
181
176
170
170
174
178
179
176
179
185
186
179
167
164
164
170
172
172
168
165
167
171
172
170
168
172
181
186
182
174
171
177
180
172
159
155
159
161
156
157
168
175
172
158
155
165
184
194
191
183
172
165
162
162
167
172
176
176
178
181
184
181
177
176
169
168
168
174
180
180
172
166
163
164
169
175
183
188
180
172
171
177
176
163
153
152
161
165
165
167
173
176
169
161
161
173
186
189
179
173
171
168
165
163
167
172
177
180
181
181
182
180
179
182
168
163
165
176
185
186
174
166
162
166
172
175
179
179
173
168
168
169
167
159
150
151
161
167
171
173
175
173
170
170
176
185
185
176
169
172
178
179
175
167
168
177
180
185
185
186
182
177
173
175
161
162
169
176
178
175
170
170
175
179
176
173
169
169
170
169
169
168
165
161
159
161
165
166
167
171
173
171
167
167
172
177
175
169
167
175
183
183
176
170
172
177
180
181
183
186
185
179
170
165
159
162
170
175
172
166
166
172
179
183
176
169
166
169
173
175
173
171
171
171
173
173
167
161
158
161
166
165
159
152
152
159
163
166
167
173
179
179
176
172
173
175
172
172
174
185
189
182
170
165
163
161
168
177
177
171
166
165
170
172
171
170
171
177
178
176
173
170
172
173
172
172
165
158
156
161
167
166
158
153
152
156
162
165
166
168
174
178
179
178
176
173
170
168
173
181
185
181
169
164
166
161
167
181
192
187
172
164
165
167
171
174
181
182
178
172
168
168
168
166
163
162
159
160
165
170
171
172
170
170
169
169
165
166
169
173
177
181
183
183
180
177
173
172
175
179
177
168
159
161
164
162
168
179
189
187
178
174
175
175
174
177
180
178
174
168
167
168
169
168
165
164
164
165
171
175
177
178
177
179
174
170
168
172
177
182
181
180
180
180
181
180
180
177
175
172
170
166
161
163
161
163
167
169
170
174
175
179
180
179
173
170
171
174
173
169
167
168
172
175
174
173
173
175
177
180
181
180
176
173
169
169
173
178
183
182
180
180
177
175
175
178
183
184
178
171
170
171
173
174
163
163
162
160
159
164
168
168
169
167
164
162
166
175
177
172
165
162
168
173
171
169
172
178
187
188
183
178
172
169
170
178
184
184
180
178
179
182
178
170
163
173
186
192
186
177
177
182
183
178
169
164
159
159
164
166
166
161
159
162
162
164
166
172
177
173
166
159
160
161
157
155
162
178
189
191
183
177
174
174
176
181
185
182
174
170
178
184
181
168
162
171
186
196
196
189
182
181
178
176
169
165
160
164
171
177
176
170
169
174
176
172
167
163
168
175
174
169
159
153
150
156
165
179
183
183
181
178
177
175
173
174
176
177
175
174
177
179
178
172
171
173
180
186
191
188
182
176
170
173
160
163
166
171
176
181
182
181
182
184
186
179
167
160
166
178
185
180
165
157
162
172
181
180
174
169
171
176
176
168
162
163
170
179
180
175
172
173
178
178
176
172
171
172
180
183
180
171
170
176
160
167
173
175
174
176
177
179
180
182
181
175
168
164
171
180
183
176
168
170
178
185
184
176
169
166
170
176
176
168
161
162
170
180
180
173
168
172
180
182
177
170
168
173
180
182
179
174
175
180
166
171
174
173
172
173
175
175
172
172
172
170
170
173
177
178
172
167
171
179
185
182
172
164
165
168
174
178
179
176
170
170
171
174
173
170
168
171
179
179
174
170
173
184
193
192
183
179
180
180
172
173
172
171
173
177
179
178
176
172
168
167
169
174
176
173
170
171
177
183
182
175
167
165
167
170
176
179
179
178
178
176
174
170
170
169
169
168
169
168
168
169
175
186
197
195
186
179
176
179
175
176
170
169
174
179
185
183
180
175
167
165
167
170
170
170
173
181
182
179
175
174
177
174
169
169
174
178
178
173
177
180
178
173
172
173
172
166
161
164
171
176
177
182
190
194
185
175
174
179
181
181
171
167
169
173
180
182
180
175
166
162
164
168
170
169
172
179
180
175
171
174
179
178
172
170
175
179
179
178
181
186
185
176
175
179
182
177
169
172
181
186
184
179
184
184
181
173
171
175
184
187
177
167
162
165
171
177
179
176
167
163
165
172
175
173
169
171
175
174
169
166
168
173
175
175
176
179
182
183
188
192
188
182
179
178
181
179
175
175
180
182
180
177
180
182
178
172
169
171
177
182
181
175
166
161
165
171
177
178
172
167
170
178
181
174
167
167
172
175
169
162
160
169
178
179
176
178
182
185
187
187
190
190
185
175
169
169
172
171
168
165
166
171
176
180
177
174
170
170
164
171
179
177
172
166
164
166
169
172
172
171
173
175
177
170
165
166
172
175
171
165
163
170
176
177
175
178
182
183
178
178
185
192
189
177
166
167
170
167
163
160
165
172
176
178
179
181
180
176
165
166
167
168
172
173
170
164
159
159
164
169
170
168
166
165
166
169
174
177
177
173
171
172
174
173
174
179
183
183
175
172
179
188
188
182
174
170
171
170
170
172
177
179
177
174
179
187
191
183
179
167
156
156
164
173
173
166
156
154
158
165
170
169
169
171
174
176
180
182
179
174
172
172
174
175
176
180
184
185
182
175
174
177
184
183
180
174
173
176
180
183
184
183
178
176
179
186
193
187
182
171
160
159
164
171
171
168
163
163
168
173
180
187
185
180
175
173
177
179
175
171
170
175
175
176
175
181
184
186
183
179
176
177
181
183
178
173
175
179
184
181
178
179
180
180
177
180
185
185
174
175
172
173
173
170
169
171
178
182
185
187
191
193
187
172
162
161
167
171
172
173
174
175
171
169
175
183
187
184
179
178
177
178
179
180
176
175
178
183
182
174
167
170
178
180
177
180
182
185
175
176
174
175
174
171
171
176
187
196
198
192
186
178
165
150
145
151
162
171
177
177
175
169
162
165
178
192
194
184
171
167
168
173
174
175
176
181
185
185
178
172
169
170
176
177
178
183
187
187
178
174
169
169
170
171
173
177
186
194
193
183
172
162
151
147
148
154
163
173
181
180
173
164
164
170
178
188
187
181
174
169
166
168
170
171
176
182
188
188
182
178
182
183
179
179
180
183
186
185
172
169
166
167
170
172
172
174
175
177
179
179
174
167
165
165
168
166
166
172
178
176
171
168
174
178
176
169
169
178
182
181
174
176
178
176
177
180
185
189
188
187
191
191
188
184
182
181
176
175
168
167
168
171
176
176
175
173
172
172
175
180
181
181
179
178
175
170
166
167
170
174
175
177
177
177
172
165
164
175
184
186
184
185
185
185
181
179
181
185
188
185
184
185
186
186
184
179
171
168
171
166
166
170
174
176
178
178
176
175
178
183
188
185
179
176
175
175
170
169
174
180
184
177
171
170
173
174
174
176
179
184
186
186
185
185
183
178
179
182
183
180
175
174
179
185
184
180
175
174
172
164
161
162
168
171
176
181
182
179
178
182
187
187
183
178
178
181
182
182
183
187
185
176
168
165
171
180
180
180
178
182
184
182
178
174
173
174
179
183
183
178
171
170
176
182
184
180
179
183
176
167
164
166
168
166
171
180
185
179
171
171
181
189
188
182
181
183
184
183
183
182
178
174
167
164
168
175
183
185
186
183
183
184
181
174
169
173
178
185
186
180
173
173
179
184
184
180
179
187
181
177
178
182
177
167
167
177
184
178
168
168
179
186
186
180
174
176
177
176
175
171
169
171
171
170
171
176
184
187
185
182
180
184
188
184
179
177
180
182
183
180
176
177
181
186
187
185
184
187
184
180
181
186
182
174
170
174
179
180
178
179
179
177
174
174
173
175
176
177
177
171
168
170
174
181
181
185
186
182
175
173
177
181
185
185
186
187
184
179
176
175
177
180
183
185
187
191
194
193
179
175
175
178
181
183
180
177
178
182
190
189
180
170
170
175
183
184
185
185
185
180
173
172
174
177
181
186
185
179
172
173
176
177
172
174
181
191
190
181
173
173
180
186
186
183
185
191
197
197
182
175
173
174
180
188
191
186
180
180
185
184
176
170
174
186
191
191
189
187
185
181
178
175
173
167
168
177
185
184
181
182
182
176
168
165
177
190
195
190
180
179
186
190
187
184
184
186
190
189
189
187
183
179
181
188
191
185
180
176
173
171
173
177
182
187
189
189
188
186
183
177
180
184
181
172
168
175
187
194
192
187
184
177
169
166
175
187
196
196
189
183
184
186
186
185
186
185
180
176
188
189
184
182
178
178
177
179
179
177
175
171
175
180
185
181
176
180
184
185
184
179
181
188
191
184
181
182
190
197
193
182
176
174
176
178
181
185
190
190
187
185
186
186
190
190
190
186
179
172
175
174
172
173
173
171
168
172
179
187
188
184
176
176
178
177
173
174
177
183
188
187
183
179
181
180
180
182
188
190
185
173
167
171
182
191
190
183
177
173
179
188
197
200
199
195
191
186
180
173
164
162
165
172
175
173
169
168
177
188
191
185
176
175
180
180
177
171
170
179
190
195
187
177
169
171
177
179
182
183
181
172
170
176
186
194
190
178
170
169
180
193
202
203
199
194
191
187
184
184
179
182
182
175
160
152
152
158
162
163
161
160
163
165
167
166
165
163
167
175
182
187
183
175
171
169
168
170
171
170
170
169
166
166
176
187
192
183
170
166
174
178
169
156
161
174
187
185
174
169
173
180
188
182
171
160
155
159
160
153
152
155
163
169
167
164
164
165
169
175
181
185
180
171
164
160
164
172
176
171
166
166
171
174
179
183
183
178
168
162
170
174
172
172
177
186
186
176
163
166
157
163
175
182
174
163
155
157
157
156
159
167
177
176
169
165
168
171
174
176
180
183
178
168
160
156
163
174
179
173
166
168
176
180
177
171
171
176
175
172
171
172
174
177
183
189
187
181
169
170
151
152
165
172
171
160
155
159
167
175
178
179
179
172
166
169
176
181
181
180
181
183
179
171
166
164
165
171
176
174
168
167
171
170
164
161
168
179
184
180
173
170
170
169
170
177
185
186
182
180
154
156
165
171
171
163
161
170
181
187
184
174
167
161
164
169
178
181
179
177
178
181
180
177
175
172
166
166
167
174
177
175
170
162
158
159
169
181
186
180
170
169
169
169
168
167
173
184
189
184
164
168
173
174
173
171
174
179
183
181
171
163
156
159
165
173
177
175
172
171
174
176
175
173
173
173
167
163
160
165
170
173
171
165
163
164
172
177
176
172
166
171
176
177
173
169
172
179
183
184
170
178
181
178
173
175
177
180
173
165
159
161
161
165
170
176
176
175
171
171
173
174
167
158
158
162
164
164
160
155
153
158
165
166
170
172
174
173
172
170
174
178
180
179
175
172
174
175
179
182
166
177
182
178
170
168
173
178
171
164
162
167
172
171
172
176
178
176
177
178
179
177
167
156
151
150
158
167
169
161
152
147
149
153
161
170
174
174
175
178
186
191
184
175
170
173
174
175
176
179
158
172
181
177
165
161
168
176
181
176
174
171
174
173
174
175
175
174
175
178
179
180
179
169
159
151
160
175
186
180
166
153
148
147
152
161
171
174
176
180
190
196
185
172
167
172
177
178
175
176
156
167
177
174
166
161
164
175
184
184
176
169
170
174
177
175
168
163
163
167
175
180
180
177
169
164
173
186
191
180
168
167
167
166
162
162
166
168
169
174
182
185
180
170
169
179
192
192
181
174
161
164
167
170
170
168
167
169
176
177
171
163
166
174
179
175
167
163
164
166
168
171
177
174
170
168
176
182
176
164
160
172
189
189
178
169
166
166
167
167
172
174
172
169
173
187
201
201
188
178
167
160
157
165
176
182
174
164
160
165
166
163
166
172
174
171
170
175
178
174
166
162
166
169
169
166
165
163
157
153
159
174
189
188
177
171
174
177
172
167
166
169
170
170
173
184
190
189
182
182
166
160
159
167
179
185
175
162
157
165
171
173
170
168
167
165
169
177
182
176
167
160
162
168
169
162
156
153
152
156
163
174
177
171
167
171
183
188
182
171
166
170
172
171
170
168
170
171
171
180
159
162
170
178
179
177
170
165
169
176
180
176
172
169
167
166
167
169
173
173
169
165
167
168
166
161
159
159
159
160
162
166
165
164
163
171
181
188
182
173
173
176
176
173
168
164
165
169
171
176
158
164
177
181
176
167
162
169
177
182
179
172
168
169
172
171
168
166
167
170
174
174
174
169
162
161
164
167
165
159
154
157
162
165
165
168
174
178
179
180
182
185
181
175
171
171
172
174
171
173
163
166
176
180
174
160
157
161
176
181
176
170
168
170
174
172
169
169
172
173
174
173
171
168
166
167
170
170
168
162
157
158
162
166
168
171
174
177
177
180
185
186
182
175
175
181
182
170
162
162
168
165
169
174
174
164
158
161
167
178
179
177
177
175
172
166
167
171
176
176
167
163
162
168
176
178
175
173
172
173
169
162
161
166
174
183
183
178
172
171
172
176
173
171
175
181
180
168
153
157
164
159
158
166
173
174
169
165
172
179
183
186
183
179
172
165
166
169
173
169
162
158
160
169
175
179
177
177
176
177
170
164
163
166
178
187
188
180
169
163
160
162
164
163
166
173
177
172
166
167
163
159
158
163
171
174
174
170
173
177
182
183
183
180
177
174
169
167
166
163
157
156
162
171
175
173
175
177
175
170
166
165
167
172
177
178
181
180
174
163
158
161
165
166
164
167
177
185
186
181
171
170
171
172
169
167
164
164
164
170
170
169
171
177
181
177
169
166
165
161
155
153
161
172
175
170
166
167
168
166
165
168
174
174
168
164
169
178
178
172
165
170
177
178
172
170
177
185
186
178
174
178
177
174
168
161
153
150
152
156
158
156
158
165
174
175
173
171
173
168
157
150
159
172
175
167
159
159
163
165
167
170
176
174
168
164
168
175
175
169
167
174
182
185
183
176
175
176
173
168
170
167
165
169
169
167
159
153
153
157
160
158
156
160
167
175
180
183
179
170
161
157
163
168
169
163
161
162
165
165
163
167
176
181
180
177
172
170
164
161
165
174
183
188
186
178
171
164
164
171
161
158
157
166
175
179
175
169
167
170
174
172
169
164
170
177
184
183
176
168
166
168
167
164
159
162
168
174
175
167
160
165
179
191
192
185
175
169
164
161
166
172
180
185
187
179
170
168
173
185
163
161
163
172
182
184
183
180
176
174
176
174
172
176
178
177
175
169
166
168
173
173
166
160
160
168
181
186
183
174
168
173
183
192
191
182
174
170
170
170
170
173
179
185
185
178
173
175
186
194
170
172
175
179
182
183
179
175
171
168
165
167
172
177
178
171
159
156
165
176
179
173
164
159
166
176
187
189
186
183
179
181
182
180
179
174
172
172
175
176
175
174
178
181
181
176
174
178
185
188
169
171
174
178
180
180
175
170
165
162
159
162
170
175
171
161
154
159
171
178
179
175
169
167
166
172
177
180
181
180
181
178
172
166
167
170
171
171
172
176
179
178
178
178
178
174
169
167
173
176
169
166
163
167
174
175
174
170
165
162
160
162
168
172
169
164
168
173
177
175
175
179
183
176
165
160
165
173
174
172
172
172
170
164
167
170
172
169
168
175
181
183
182
182
181
174
161
156
166
174
177
171
161
157
163
169
171
170
167
165
160
158
164
171
173
173
175
179
179
175
176
182
188
180
167
160
165
171
172
170
170
173
176
176
176
177
173
168
166
170
179
183
186
190
189
179
165
159
165
173
181
175
166
163
162
162
164
165
168
167
159
154
159
171
178
175
170
171
176
178
177
175
173
173
174
172
170
170
173
177
182
186
188
188
185
177
172
167
166
166
169
172
180
188
190
185
176
167
167
170
172
173
175
174
172
164
159
161
167
168
163
157
163
174
180
172
163
163
174
182
178
165
159
167
180
181
173
168
173
185
193
193
191
188
184
175
169
167
165
164
162
162
169
177
183
184
181
175
170
171
160
165
176
181
180
171
165
163
167
169
169
169
174
181
180
171
162
166
176
185
180
170
165
172
181
181
172
168
173
183
186
185
181
179
177
174
170
167
164
163
164
168
173
175
177
179
182
183
184
183
161
164
171
176
177
177
178
177
171
167
167
173
181
183
181
175
172
174
180
185
185
183
179
178
177
174
170
168
171
174
175
174
172
175
177
179
173
167
162
164
174
183
188
185
177
176
182
189
195
193
166
165
166
168
174
182
187
182
172
165
166
174
180
181
180
178
175
175
177
181
184
185
180
176
172
168
166
167
171
174
173
173
172
175
178
181
174
167
164
170
181
190
193
190
185
182
185
192
196
191
167
166
167
172
178
185
189
183
176
175
175
178
180
181
180
177
172
171
173
177
180
178
177
174
172
168
165
168
172
177
180
177
175
176
178
179
173
169
170
177
181
182
182
186
192
193
188
184
183
179
166
167
168
178
181
186
185
182
183
186
185
181
179
181
179
171
164
165
171
178
178
176
175
175
172
167
167
172
176
179
180
176
176
177
178
176
173
171
174
179
179
175
174
181
191
193
187
181
179
177
170
170
169
172
177
179
179
178
182
184
181
177
175
179
175
165
155
158
168
177
180
178
175
172
168
167
170
177
181
177
171
170
173
177
178
176
174
175
177
181
179
178
178
180
178
179
181
183
184
181
171
169
166
167
168
170
170
173
176
175
171
168
173
178
177
167
157
157
166
177
183
182
174
168
166
170
174
176
174
172
171
170
174
178
178
178
179
183
188
190
189
188
189
183
175
170
176
182
185
181
166
165
167
170
171
170
170
172
173
173
173
171
176
181
181
177
170
163
166
175
185
185
176
171
174
178
175
166
163
171
180
184
180
179
178
181
188
192
193
193
192
191
193
188
178
173
175
178
177
176
162
162
167
173
178
177
174
173
173
173
176
180
181
182
180
180
175
169
166
170
181
186
183
179
179
180
177
169
167
175
188
194
189
183
181
184
189
191
190
184
181
180
182
183
180
178
177
175
172
176
160
161
167
173
177
177
177
177
175
174
178
182
183
179
174
173
174
171
165
165
175
187
187
178
170
170
177
181
180
180
184
188
188
184
181
182
184
184
181
176
171
169
171
173
177
181
180
176
174
181
152
160
169
176
175
174
175
179
178
178
177
179
181
177
170
167
170
172
169
167
173
184
184
174
160
162
174
189
191
183
177
174
177
179
177
176
178
181
183
181
178
172
170
171
179
183
181
176
175
185
153
162
176
182
178
170
172
181
189
181
173
173
177
176
170
165
167
173
176
175
178
181
181
175
168
167
175
184
186
182
173
168
170
176
177
176
175
180
186
188
185
182
177
180
189
191
186
179
178
187
172
175
183
190
184
175
174
183
189
181
173
172
176
176
172
167
169
175
182
184
184
183
181
183
184
184
178
174
174
174
174
173
175
181
183
181
177
174
179
181
182
182
187
189
193
192
189
185
186
193
188
187
189
193
189
182
178
180
182
179
178
178
178
177
178
180
181
182
184
188
189
184
179
181
189
189
179
171
167
169
172
176
183
190
191
184
176
171
169
171
176
179
185
188
184
184
186
189
193
194
191
189
185
182
180
183
182
180
177
177
182
182
177
172
177
186
189
187
184
184
185
183
178
180
180
179
177
173
171
171
172
176
187
194
192
184
176
172
170
171
174
177
182
184
181
178
183
189
192
188
182
183
181
175
176
183
186
184
177
175
180
181
174
167
169
176
186
185
183
180
179
180
181
183
182
178
177
182
185
182
175
177
184
189
188
181
177
179
182
181
177
175
178
184
185
185
185
186
185
179
175
179
179
179
181
186
188
182
174
172
176
183
180
172
167
166
173
181
183
180
176
177
185
194
197
191
190
193
198
194
185
177
176
178
179
180
181
188
194
192
182
176
177
184
189
193
190
186
181
175
175
176
180
182
187
190
187
178
169
171
179
187
188
181
173
170
172
178
182
180
175
173
181
192
201
199
195
196
201
200
192
179
173
175
179
184
185
187
190
189
184
181
181
185
189
191
189
186
184
179
177
176
177
181
185
190
184
176
173
176
183
185
181
179
181
182
181
178
174
172
174
174
175
179
184
184
182
182
188
192
191
182
178
183
190
193
186
180
173
170
176
185
191
190
187
180
181
184
184
182
180
179
178
180
181
181
178
173
177
181
179
173
170
173
186
195
192
179
167
167
175
182
181
177
175
174
173
173
178
180
183
184
188
195
200
197
187
177
168
167
177
190
195
191
182
179
180
182
183
184
165
171
170
165
158
158
165
167
164
155
150
153
162
166
168
169
171
175
181
183
180
175
169
168
168
170
169
170
171
171
167
164
162
167
178
188
192
186
179
183
189
191
178
164
162
173
181
179
171
169
166
172
178
178
172
166
165
168
164
153
143
146
159
167
169
167
168
175
182
184
183
180
172
168
164
164
165
167
168
166
164
164
168
173
178
182
184
183
176
174
183
190
189
177
166
169
174
175
168
169
156
160
168
176
173
166
163
164
164
159
157
161
164
167
163
163
169
176
181
181
180
179
174
170
166
162
164
166
166
164
162
167
178
182
180
178
180
182
178
174
179
187
190
179
166
162
168
173
171
171
152
152
161
165
162
155
154
161
170
176
180
180
175
167
160
161
170
179
182
178
176
177
178
177
177
173
167
165
165
165
164
167
174
180
179
175
178
183
184
180
177
176
176
166
156
157
168
178
180
172
150
155
163
165
161
154
155
164
176
183
184
180
176
170
164
162
168
174
179
176
174
176
180
187
190
183
170
164
163
170
173
172
172
168
167
170
175
182
187
185
179
176
170
162
156
159
172
182
184
178
154
160
168
167
163
163
167
175
179
173
168
169
174
176
172
167
165
167
172
173
175
177
180
186
187
178
167
161
160
173
181
179
170
160
156
159
170
178
183
183
179
178
177
173
169
169
174
181
185
184
157
163
166
164
161
165
178
189
184
174
166
168
174
175
173
169
167
164
167
171
175
179
179
175
171
167
163
162
165
171
175
174
167
157
154
160
170
174
173
171
171
179
181
181
179
174
174
178
184
187
157
161
164
160
156
160
179
195
199
189
179
174
171
167
169
172
174
167
163
166
173
180
180
172
164
160
162
167
172
170
164
159
155
154
157
164
172
172
166
162
170
181
185
184
180
175
173
175
181
185
156
159
164
163
158
159
174
192
202
199
185
173
162
157
166
174
175
166
158
160
171
180
182
177
170
168
171
181
183
175
164
155
152
154
160
168
175
173
168
165
177
185
186
182
176
174
174
177
180
183
156
161
167
170
167
163
165
177
187
193
184
168
158
158
167
171
167
154
148
158
171
180
183
178
172
171
180
191
192
180
167
161
160
158
163
170
177
179
175
173
181
185
182
174
171
174
179
180
180
178
162
164
167
171
171
168
159
159
167
175
173
165
158
160
166
166
158
150
152
162
171
177
178
170
165
165
173
183
184
177
168
170
171
168
165
171
179
182
180
177
180
180
173
168
168
175
183
181
175
171
167
167
161
163
169
168
159
150
154
165
171
168
162
160
163
162
161
163
167
172
171
170
166
167
162
157
157
161
163
165
167
170
170
167
165
170
178
184
180
175
174
172
168
163
166
175
182
178
168
166
166
165
160
161
167
169
159
148
150
161
172
177
169
163
160
161
164
173
177
176
170
163
164
170
170
161
152
147
150
160
165
167
166
164
164
168
175
177
174
169
168
167
166
165
164
170
174
172
166
168
162
164
166
167
171
172
165
155
152
161
171
176
172
167
164
163
164
168
172
175
171
167
169
174
176
169
157
152
155
160
165
167
163
163
162
164
169
173
173
171
168
166
167
165
162
163
165
168
172
178
162
164
169
171
172
173
170
165
162
164
170
171
170
171
172
168
164
162
167
174
175
174
174
172
169
167
162
162
162
163
166
168
168
167
163
163
165
173
178
179
177
173
172
168
162
161
159
166
176
185
167
168
169
168
167
163
167
171
176
178
174
171
169
173
173
169
163
162
170
177
179
176
171
166
163
162
162
162
162
165
168
170
172
169
168
168
172
173
174
178
181
183
179
173
167
166
166
167
174
181
168
168
167
160
153
152
159
171
182
184
184
179
175
174
169
163
161
165
174
182
179
172
164
163
164
164
163
162
163
166
170
172
172
171
174
180
179
174
166
166
173
180
180
174
169
176
179
174
174
178
164
161
159
153
151
152
158
164
172
180
182
181
177
172
164
160
161
167
174
178
175
166
161
162
164
165
167
167
168
169
171
171
170
170
173
180
183
178
164
157
160
166
169
165
164
172
180
183
179
177
162
160
159
159
161
162
161
162
164
171
178
179
175
172
166
164
165
168
171
168
163
158
159
162
162
164
168
175
174
170
167
167
166
164
163
167
177
179
174
165
161
161
161
157
155
164
176
185
184
179
169
172
174
172
168
162
161
163
168
175
177
177
175
175
174
170
168
170
173
168
158
152
155
162
162
161
165
170
174
170
165
164
162
159
154
157
166
176
177
174
173
172
167
160
155
162
175
183
182
175
171
178
183
180
169
161
159
164
173
178
174
171
174
177
178
174
171
178
187
181
164
153
154
163
165
160
161
166
172
170
165
165
169
168
167
166
169
172
172
174
176
180
174
166
163
165
173
180
176
171
167
169
171
173
169
162
160
164
170
172
170
168
172
176
178
174
174
181
189
186
175
163
158
161
163
163
165
171
175
172
170
172
180
186
186
183
178
173
168
165
172
177
177
174
171
170
171
173
175
178
169
160
158
163
170
170
168
164
166
167
169
168
171
176
177
174
173
174
177
175
172
165
157
156
158
166
176
180
179
174
174
181
187
192
190
187
181
175
169
166
170
176
180
180
177
172
170
173
183
190
172
160
159
167
178
178
173
168
167
167
168
170
171
177
178
174
170
166
167
168
167
162
154
152
158
171
184
185
179
175
179
185
187
187
186
184
180
175
170
169
172
177
180
182
177
170
170
176
190
195
164
160
169
179
183
177
171
168
168
167
164
165
171
179
179
172
164
166
171
173
172
162
155
156
166
177
184
181
176
177
182
187
185
182
182
183
181
176
170
170
174
177
179
174
168
165
167
179
189
193
153
157
169
178
178
171
165
163
163
162
161
163
171
177
173
165
162
169
177
178
175
170
168
169
169
173
173
172
173
175
179
180
178
175
178
182
183
177
172
173
176
178
178
174
168
161
161
170
178
186
160
158
158
163
164
164
161
158
157
159
161
166
173
176
171
166
167
174
178
177
176
179
182
178
170
164
164
169
171
171
169
168
169
171
174
177
174
172
171
173
176
177
180
182
176
163
155
158
173
183
173
165
158
154
159
162
161
156
155
160
165
170
175
175
176
177
180
181
179
177
178
182
185
179
171
167
168
170
170
167
163
161
166
173
175
169
161
157
158
163
167
172
181
186
184
173
163
166
177
185
176
168
159
159
164
164
159
155
156
163
168
169
170
174
179
180
179
177
178
181
180
172
168
168
174
179
174
168
167
170
170
170
173
176
176
168
157
152
154
159
163
166
176
184
185
182
179
181
187
187
167
163
164
166
174
171
162
158
160
167
168
167
166
172
178
173
168
168
178
186
181
167
157
162
177
185
176
163
162
172
182
184
179
176
176
174
169
164
163
162
167
171
176
182
184
186
187
189
188
188
165
163
166
173
178
179
176
171
171
170
168
169
172
176
178
171
165
169
180
189
186
172
165
170
181
183
172
158
158
169
184
189
179
173
175
181
183
176
166
165
174
182
186
184
181
183
186
188
187
189
169
171
175
176
178
181
182
182
176
171
168
174
183
184
180
173
171
174
179
184
185
183
179
179
178
174
164
157
157
165
174
179
175
173
176
182
183
174
165
166
179
188
188
182
175
176
180
183
184
185
166
176
183
180
176
176
179
179
175
172
173
179
183
181
177
173
172
170
172
175
179
181
178
174
170
163
158
157
159
166
171
173
173
175
179
180
174
167
165
171
179
181
178
174
173
175
179
178
177
172
161
174
184
183
177
173
175
176
176
178
178
178
174
165
162
165
168
169
170
172
176
177
176
172
168
162
157
157
162
172
178
177
177
177
177
175
170
167
172
176
177
174
172
178
183
187
182
173
168
169
164
172
178
179
178
177
176
175
176
180
178
172
164
161
164
167
172
177
179
177
176
175
175
178
176
167
157
157
165
176
181
183
182
180
177
171
171
175
178
179
177
176
180
190
196
194
184
175
169
174
169
169
168
172
177
182
179
173
170
170
168
161
161
170
180
186
184
181
183
182
178
174
175
179
179
170
160
160
166
174
179
182
185
187
182
176
173
175
177
177
177
181
186
191
190
186
182
180
182
181
168
165
165
169
177
180
175
169
166
163
161
162
168
183
196
197
187
180
181
181
181
176
172
173
173
171
166
164
166
171
174
181
186
188
184
177
174
173
174
174
177
183
187
183
177
174
176
182
186
183
161
161
166
173
176
175
170
170
170
169
169
171
176
185
191
188
183
177
177
180
183
179
173
169
171
175
174
171
170
173
181
186
188
184
178
175
174
175
174
172
174
178
180
178
174
169
172
180
182
181
159
161
169
175
176
173
170
172
174
175
176
176
177
175
174
175
176
175
174
177
182
182
178
171
171
177
179
180
179
183
190
195
192
183
177
176
180
181
176
171
171
174
176
175
174
172
175
180
183
188
162
168
174
176
174
172
173
176
177
176
175
177
176
171
167
167
172
173
168
167
173
182
184
177
169
172
179
186
187
186
190
192
190
183
179
182
186
187
181
175
174
175
176
174
174
178
178
180
185
191
163
174
180
179
175
172
174
179
180
176
175
177
178
172
166
166
170
171
163
160
164
179
185
177
165
163
173
185
188
184
181
180
180
179
179
182
186
186
185
182
182
180
181
180
182
182
179
176
176
183
164
174
181
181
176
172
175
181
182
178
175
178
180
175
169
167
169
172
169
167
171
181
185
182
174
169
174
181
183
179
175
171
170
172
174
176
180
184
187
185
184
184
188
192
191
187
178
172
174
179
172
175
180
180
177
173
174
179
181
178
174
177
181
178
176
174
175
180
184
187
188
185
183
183
188
187
182
175
173
174
175
172
171
172
174
174
176
178
180
180
181
184
192
195
194
187
177
175
182
189
188
185
182
179
174
173
173
176
178
176
175
175
178
181
185
185
184
183
186
190
190
184
177
180
189
194
184
173
168
172
175
175
178
180
183
180
173
169
171
176
180
182
186
186
182
176
176
180
189
193
193
193
185
179
172
172
173
175
175
174
174
174
174
176
183
187
185
180
175
176
177
174
172
178
184
186
184
175
172
174
174
175
181
189
193
184
171
163
167
175
180
181
179
178
175
175
180
183
186
186
179
181
181
176
173
174
176
176
174
173
174
173
168
165
168
173
174
171
169
166
167
172
177
182
186
187
184
183
182
178
173
168
174
184
190
184
172
166
170
177
179
178
177
181
186
187
186
184
181
181
164
169
174
178
179
178
178
173
169
171
176
181
176
167
160
163
170
172
174
173
170
174
181
191
197
197
195
194
191
185
173
164
163
171
180
182
180
179
181
182
179
175
176
184
194
194
189
185
183
184
166
170
173
179
184
187
180
170
164
169
180
188
187
180
175
176
181
183
180
177
172
173
177
187
196
198
195
191
188
186
177
167
164
170
178
181
184
187
189
186
181
175
176
181
188
190
189
189
190
191
177
178
176
177
181
185
180
174
171
172
180
183
181
180
185
193
193
186
177
171
170
168
168
174
182
184
181
175
176
180
180
180
179
181
182
180
179
181
182
184
183
181
178
177
177
178
183
188
191
193
184
184
179
174
169
171
175
176
178
177
174
169
168
174
184
192
193
186
176
168
168
170
170
173
176
174
169
166
169
175
185
191
198
197
188
181
178
183
186
184
184
184
184
179
175
174
178
183
186
190
152
155
156
157
158
161
172
179
176
168
168
173
179
175
165
159
164
172
178
174
167
162
162
164
165
169
173
181
182
175
165
160
163
173
179
179
177
172
171
175
181
180
176
169
168
172
175
172
167
169
160
162
166
164
160
159
168
176
176
167
157
163
177
184
178
170
166
169
174
173
171
171
170
168
166
167
170
171
170
168
162
160
165
170
176
177
178
176
173
173
181
188
182
169
156
160
171
180
179
179
166
163
163
163
160
159
165
173
175
167
157
158
164
169
167
164
165
169
172
171
171
174
174
172
173
173
171
169
165
163
163
164
170
177
181
183
185
183
179
177
181
186
184
169
154
152
166
179
183
180
166
163
163
161
159
158
162
169
174
173
168
162
158
154
150
151
163
169
173
169
165
167
172
177
182
182
175
168
162
161
162
166
174
186
192
190
184
182
182
183
182
184
179
168
158
157
167
176
178
172
153
156
161
161
157
155
158
165
171
172
169
167
164
158
152
150
160
171
177
173
163
158
164
177
187
185
174
164
158
160
164
167
174
185
190
187
181
179
183
188
191
186
179
171
170
169
172
175
175
171
148
157
163
163
158
155
159
166
169
165
166
169
175
175
167
159
161
169
178
176
167
160
162
173
182
180
171
161
159
164
170
173
173
172
171
171
173
176
180
186
188
186
181
178
176
175
175
176
178
178
157
160
163
163
158
158
166
172
172
169
167
173
178
177
170
166
166
167
168
169
167
167
168
171
172
170
168
166
169
178
184
181
175
163
158
161
171
175
173
170
172
173
176
178
179
177
177
179
183
185
160
158
158
157
156
161
173
184
186
183
180
176
170
160
157
167
174
168
156
152
155
164
167
169
168
168
168
170
177
181
186
183
177
169
166
170
175
174
168
160
159
164
170
178
180
180
180
182
186
185
159
155
154
154
157
165
176
185
188
186
183
176
161
148
152
165
175
169
154
144
146
156
165
167
166
167
168
170
173
174
175
181
180
180
181
183
184
177
171
163
165
168
173
181
183
181
177
181
184
184
158
155
156
160
165
169
171
173
176
182
184
177
165
157
155
163
168
164
155
153
155
159
163
163
162
163
165
171
173
171
171
171
175
175
178
183
187
186
181
176
176
179
182
184
184
177
169
171
179
182
164
166
167
170
171
169
162
157
159
176
185
187
179
170
165
162
159
156
158
160
164
165
163
159
154
155
161
171
174
173
171
169
164
161
164
171
182
185
184
182
181
180
181
179
179
174
169
167
171
178
168
171
172
173
172
164
151
142
150
169
187
191
182
172
165
163
163
162
162
161
162
162
160
160
156
156
159
166
171
174
171
167
160
160
162
167
171
174
175
178
179
175
169
166
172
180
182
176
167
167
164
168
169
170
166
160
145
136
142
162
182
188
177
165
164
170
175
174
169
163
157
154
158
163
168
167
162
159
163
171
171
166
160
163
170
171
166
165
167
171
173
165
160
160
172
184
189
181
166
162
163
163
159
159
163
162
154
140
139
150
167
171
169
166
170
177
180
180
174
168
162
158
160
165
171
173
166
160
159
167
170
167
165
166
171
173
168
167
170
173
170
162
159
165
175
180
177
171
167
166
170
163
155
155
160
169
167
157
148
149
157
162
166
169
174
178
178
172
172
174
173
170
163
162
165
166
167
163
163
166
171
174
172
169
167
167
170
175
181
180
173
166
168
176
178
175
164
162
168
175
175
166
157
153
156
167
175
175
168
165
163
164
167
171
173
171
165
164
170
178
180
173
163
155
153
159
161
163
163
165
171
179
179
172
167
166
170
176
180
179
177
174
175
177
177
175
169
168
174
181
166
167
162
155
153
160
172
180
182
177
172
168
166
167
167
164
162
163
173
182
182
172
160
153
151
156
162
162
160
163
170
180
180
174
171
169
176
176
173
173
174
179
179
176
175
177
181
180
178
179
153
162
163
157
153
156
164
168
171
172
167
164
162
161
160
161
164
170
177
184
182
171
163
159
159
165
167
165
161
160
166
175
175
169
165
168
178
179
173
167
169
176
179
174
172
176
182
179
172
170
156
161
163
161
159
159
162
163
162
161
164
164
162
160
161
162
166
171
175
174
171
169
167
166
166
169
174
172
165
161
163
168
167
160
155
163
175
179
175
168
170
174
176
171
167
169
173
168
164
164
165
169
172
170
165
162
164
166
169
171
170
167
166
166
165
164
165
166
167
164
159
160
165
166
166
168
173
176
173
166
163
167
168
163
160
164
172
174
174
173
176
179
173
164
160
162
169
169
170
173
165
173
180
178
170
163
167
178
186
184
174
169
169
171
171
167
162
163
168
167
164
160
163
165
165
164
171
177
178
172
169
172
178
179
177
175
172
171
172
175
180
181
171
160
157
164
173
180
185
186
162
168
174
177
172
165
166
177
186
182
173
165
167
171
173
167
161
163
169
175
174
168
164
164
164
166
172
178
180
176
174
175
183
186
184
181
178
175
175
178
180
178
169
162
162
169
177
182
186
189
163
162
161
167
171
166
162
162
169
173
171
167
167
169
172
169
163
162
167
171
173
169
165
164
165
169
174
177
176
175
176
176
172
170
170
176
179
179
178
178
179
175
170
168
170
173
176
175
180
185
162
160
159
167
175
171
161
158
163
171
173
170
168
168
171
172
172
166
165
163
163
166
164
163
166
173
176
172
170
173
178
177
168
158
161
171
177
175
173
175
175
175
176
173
176
176
175
175
181
186
156
159
168
178
181
174
164
163
170
173
171
168
167
169
171
172
175
174
171
166
165
164
164
165
167
171
172
167
167
173
179
180
172
165
167
174
176
171
167
167
171
174
178
180
179
177
175
179
186
190
150
160
173
181
179
170
165
167
172
173
167
164
167
171
171
168
170
172
173
172
171
172
172
174
170
169
167
167
169
172
177
176
173
171
174
177
179
174
170
165
165
169
178
185
181
173
169
174
182
187
156
165
171
174
171
169
168
169
170
171
171
171
174
175
170
166
165
169
173
174
174
177
180
180
175
171
167
168
171
171
170
166
164
169
174
178
180
178
173
165
160
162
172
180
180
169
164
169
176
183
166
167
165
163
168
174
175
171
168
172
179
186
183
176
172
171
171
173
174
174
175
171
172
175
178
178
176
172
171
170
165
159
161
168
175
176
176
174
171
167
162
162
168
174
173
169
170
175
183
184
169
165
160
160
172
180
179
171
166
172
183
187
180
172
172
173
177
177
177
178
177
170
160
162
174
183
185
176
169
167
164
162
164
170
175
174
169
166
169
170
170
169
173
172
173
176
181
187
192
190
166
162
159
164
177
183
178
168
163
167
172
172
167
165
168
171
173
174
176
183
183
171
158
158
169
184
186
172
160
160
168
171
170
170
172
174
174
172
172
175
178
181
180
181
181
184
187
191
190
188
170
168
167
174
182
183
178
167
163
165
165
166
166
165
166
165
166
169
175
180
180
173
166
169
176
183
179
168
159
162
172
180
175
170
173
181
189
186
180
176
180
184
184
181
181
183
187
186
181
176
174
178
186
184
183
179
174
168
165
166
168
172
175
174
166
160
160
167
172
172
166
164
167
173
178
178
173
166
162
166
175
182
178
175
181
190
196
188
179
175
177
177
172
169
172
177
181
179
175
168
168
182
193
187
178
167
162
164
165
168
173
179
183
177
166
159
159
167
170
167
161
156
159
165
170
172
170
166
165
171
176
179
180
184
188
189
184
176
174
175
175
170
161
156
161
169
174
175
172
169
163
183
194
184
166
151
150
158
164
168
174
177
177
170
164
162
163
170
171
169
164
160
160
163
167
170
168
166
167
172
178
181
185
187
185
176
171
172
174
177
175
172
169
166
167
167
170
171
173
177
164
180
188
178
166
155
153
158
163
169
170
168
165
163
166
173
175
174
175
173
168
167
169
173
174
173
167
166
168
174
180
182
185
181
175
169
171
177
179
178
174
175
183
185
180
176
173
174
177
185
167
172
173
173
174
174
172
163
164
171
173
165
159
161
174
185
188
184
180
177
170
167
169
178
182
177
168
166
171
178
181
181
180
176
170
168
172
178
179
174
170
174
183
187
184
181
178
181
184
189
166
165
165
171
177
183
178
168
169
178
181
172
164
166
179
189
190
185
183
178
170
162
167
177
181
175
170
171
179
183
182
180
178
176
173
169
171
171
168
165
167
172
175
178
180
182
183
184
187
190
164
163
166
171
175
177
173
171
175
181
183
177
172
170
175
182
184
182
181
178
171
166
165
169
171
172
173
179
185
186
183
181
181
178
175
170
166
164
161
165
169
173
175
177
177
181
181
184
187
190
168
166
170
173
171
166
168
173
178
179
176
174
174
173
173
172
174
178
178
175
172
172
173
170
169
172
178
183
186
186
186
185
184
179
177
174
176
172
171
170
179
184
185
182
180
179
180
185
188
190
175
174
175
173
171
168
171
176
179
176
171
172
176
175
172
170
172
173
173
169
170
177
180
179
175
174
177
181
183
185
188
189
184
179
177
181
186
185
181
181
186
192
191
188
182
180
183
186
187
187
178
177
175
173
172
174
177
178
178
173
172
176
179
178
175
172
173
171
166
163
168
178
185
183
177
172
171
173
177
182
187
187
181
176
175
180
185
185
182
180
184
191
195
192
186
184
183
180
177
179
177
174
170
167
170
175
178
177
173
170
175
182
185
182
178
177
177
173
166
160
165
176
182
181
176
169
168
170
174
180
184
183
177
173
171
174
179
181
178
176
180
187
194
195
192
185
175
174
174
176
178
173
167
163
165
171
174
173
170
168
173
180
185
186
184
182
182
176
170
167
169
172
172
171
174
175
173
172
175
181
183
179
172
170
171
174
177
177
179
177
180
183
190
193
188
179
173
174
180
186
180
177
174
167
167
168
171
173
172
169
167
170
178
185
190
188
183
175
171
173
176
173
170
170
176
182
182
179
178
183
184
179
172
171
176
178
177
176
180
183
182
181
180
182
183
178
177
179
186
188
180
181
181
179
175
173
174
174
175
171
163
158
164
177
186
185
179
172
171
174
179
177
174
173
178
184
184
180
180
185
187
183
177
177
181
178
172
170
177
187
188
184
181
182
185
186
182
180
182
185
176
175
178
181
183
181
177
174
173
170
163
158
158
167
176
179
175
170
169
174
177
178
177
176
180
185
183
179
180
186
189
186
180
180
180
176
168
164
174
186
189
187
190
195
197
194
184
179
179
185
171
168
170
177
181
182
175
169
168
170
173
170
167
167
173
181
181
176
173
175
177
177
176
178
181
185
181
179
179
185
188
184
178
176
179
177
174
172
174
179
180
182
189
196
199
192
183
180
183
189
171
166
165
168
173
174
170
166
165
173
181
184
179
177
180
189
190
184
177
177
178
177
175
178
184
186
182
177
176
179
176
174
172
173
178
180
183
184
183
181
178
177
180
185
188
189
187
187
191
194
175
170
165
163
162
165
167
170
174
180
183
185
181
179
183
188
188
183
179
179
179
178
177
181
184
185
181
174
169
168
172
173
177
178
177
178
184
192
194
190
186
183
181
182
184
189
190
191
193
195
172
172
170
165
160
159
164
174
181
185
183
181
179
177
174
174
176
180
182
181
179
176
177
180
182
181
176
173
172
172
177
183
186
184
177
175
183
195
199
194
187
186
189
191
190
188
189
189
189
191
156
154
156
160
161
166
174
177
176
171
171
177
181
176
165
160
167
175
176
169
166
166
164
164
163
167
175
186
186
179
167
163
165
172
175
175
171
168
167
166
169
171
168
168
168
170
175
175
171
170
159
158
158
159
160
160
165
173
174
167
159
167
181
189
182
172
167
169
169
168
168
172
171
168
164
164
171
176
178
177
171
168
170
175
177
179
176
172
170
170
173
174
170
166
163
169
180
189
185
180
169
166
164
163
161
160
164
170
171
164
154
156
168
179
181
174
167
164
160
160
167
173
177
174
171
170
171
170
168
168
171
170
171
172
175
175
174
175
179
180
180
177
170
165
163
169
178
186
186
182
176
172
167
165
164
164
167
171
172
167
159
152
154
158
163
162
163
161
157
155
160
168
171
174
173
174
171
167
160
162
168
170
173
173
174
171
169
171
179
188
186
180
172
171
174
175
176
173
173
172
166
163
162
163
163
165
168
172
172
169
161
155
150
149
150
151
157
160
164
162
159
155
155
159
167
171
169
161
152
153
161
167
173
179
182
178
171
167
170
181
185
185
181
178
180
179
174
168
165
168
156
157
159
159
159
160
163
167
169
167
163
160
161
158
154
153
159
166
174
174
167
156
148
152
160
169
170
164
156
154
159
165
169
173
180
183
179
169
165
167
178
185
185
182
181
178
174
170
167
168
162
162
163
164
160
156
158
161
161
160
163
166
170
166
163
166
170
176
178
177
174
166
157
154
160
169
175
174
170
169
169
166
163
162
167
177
180
172
166
163
172
180
181
177
176
176
176
175
173
170
167
167
166
165
160
158
160
158
156
155
163
170
170
161
157
167
184
188
178
168
161
161
158
157
160
168
171
173
174
178
181
178
167
162
162
171
176
174
168
166
169
169
169
166
169
172
175
179
180
172
164
164
161
157
158
161
164
161
155
154
163
172
168
155
152
163
185
192
178
159
146
146
152
157
159
160
158
160
165
172
182
187
183
177
169
171
173
175
175
173
169
165
164
165
168
169
171
178
184
179
162
159
156
156
161
166
170
167
160
159
167
175
173
162
155
160
172
182
178
163
151
150
157
163
161
156
152
152
157
165
174
186
188
182
171
168
169
177
182
177
173
167
172
178
180
170
162
171
184
187
161
158
156
161
167
170
171
167
164
166
173
180
182
176
166
159
161
165
168
164
161
162
166
165
163
159
157
158
159
164
171
176
179
176
165
161
164
171
179
181
178
172
177
184
188
180
171
174
184
192
157
157
161
169
172
171
165
160
163
170
179
184
184
175
166
162
162
162
159
156
156
157
160
161
162
162
162
160
161
168
172
172
168
167
167
162
159
160
172
180
180
169
166
170
183
190
191
187
183
181
155
155
162
171
174
169
159
154
157
167
178
181
173
164
164
173
178
175
162
154
149
147
147
150
157
160
161
159
162
170
173
169
163
167
174
172
161
157
166
177
177
161
152
156
172
188
193
188
177
169
161
158
159
166
168
165
157
152
155
163
173
171
164
163
168
180
189
185
171
162
156
154
151
150
154
159
161
162
163
168
170
166
165
169
178
180
171
164
171
178
175
160
153
161
176
183
177
169
166
165
175
163
157
159
163
165
157
152
156
162
168
168
165
166
171
181
184
180
172
167
168
169
163
157
155
161
169
171
168
165
164
166
168
171
176
179
176
178
182
183
176
167
168
180
190
185
169
161
160
166
175
165
160
159
162
165
163
161
159
162
164
162
163
165
170
173
173
169
169
168
169
169
164
157
156
163
173
175
170
163
162
167
172
174
172
173
177
180
185
181
177
174
176
187
191
186
174
169
169
170
163
163
163
162
164
166
167
165
162
160
158
156
154
159
165
171
174
170
170
168
166
159
157
153
158
166
175
171
164
158
160
168
174
172
171
172
178
180
181
179
175
176
177
178
182
184
183
179
176
174
152
161
166
166
166
168
168
166
162
158
155
152
150
158
166
174
178
178
174
168
164
159
157
160
166
174
177
169
158
152
157
165
167
166
163
168
176
178
178
177
176
179
178
178
180
182
183
178
170
167
156
163
168
169
168
168
167
166
163
161
158
156
159
161
166
173
177
175
170
165
163
168
172
170
170
175
177
172
159
150
157
165
169
164
162
167
172
176
176
177
178
180
180
180
180
178
174
168
167
168
162
168
171
171
169
166
167
169
169
167
163
161
161
160
161
162
163
159
154
154
162
173
179
172
166
166
171
174
167
158
161
172
181
179
175
170
171
171
174
174
177
179
177
174
172
168
168
170
176
183
166
169
175
175
170
165
167
173
175
171
163
152
148
148
151
152
152
148
147
155
166
177
177
166
156
154
161
170
172
165
165
173
185
187
181
175
170
170
171
173
176
174
171
168
166
167
170
175
185
192
165
167
172
176
172
166
165
171
177
174
161
148
143
147
152
156
155
152
156
164
173
177
174
165
155
155
162
169
171
169
166
166
172
175
175
173
173
171
172
173
174
170
166
165
170
173
175
176
179
183
163
163
163
169
172
168
162
161
171
177
174
167
159
160
163
166
167
165
164
164
167
170
171
168
168
170
171
171
172
172
168
160
153
153
161
168
173
173
172
172
173
168
165
166
175
181
179
173
168
171
164
163
161
167
174
172
162
159
167
178
186
182
171
166
165
172
176
173
165
159
159
164
168
173
175
176
176
173
173
174
173
165
155
150
156
166
170
168
166
168
172
170
168
172
184
189
184
176
172
176
168
170
170
176
177
175
167
165
170
177
179
176
167
161
164
171
178
175
165
158
161
168
174
174
175
174
174
173
173
175
176
174
168
164
163
165
167
165
165
166
169
172
178
184
193
192
187
181
184
187
170
175
181
182
178
175
171
170
171
173
168
164
160
159
162
167
172
169
163
162
167
174
179
179
178
173
169
168
170
171
171
169
168
165
166
166
170
172
171
168
164
170
180
189
193
185
178
178
182
181
167
176
179
181
179
181
178
175
172
172
169
169
168
167
166
166
164
161
163
165
170
173
177
181
182
177
169
165
168
169
165
161
158
160
166
173
180
185
181
172
161
161
170
179
179
173
171
172
171
168
164
166
170
171
179
189
195
190
178
175
178
183
180
174
169
166
166
165
167
169
170
168
168
171
177
179
172
169
169
172
168
161
156
159
167
176
186
192
189
178
168
163
163
166
167
170
173
173
171
167
165
164
162
164
175
190
197
190
180
174
180
182
176
169
167
168
171
171
170
172
177
173
164
159
166
176
179
178
173
171
168
164
163
165
169
174
180
186
186
184
181
175
171
168
169
175
181
181
178
175
168
167
164
166
175
181
181
175
168
168
170
169
164
159
160
167
174
172
169
173
182
187
174
160
161
175
187
186
177
169
166
165
164
167
170
172
179
181
185
185
185
183
183
183
181
181
181
181
176
173
169
171
173
178
179
177
168
161
162
166
168
168
164
160
158
163
168
169
168
168
174
176
174
168
169
176
185
185
178
170
166
167
165
162
168
177
186
188
185
181
178
179
184
185
184
181
178
176
173
166
166
174
180
184
183
176
167
164
165
169
173
175
176
171
163
160
164
170
171
165
154
153
160
171
176
177
177
178
178
180
179
175
168
165
170
183
191
190
183
176
171
171
172
177
178
175
173
175
174
171
167
178
183
182
177
172
167
166
168
169
172
178
185
184
175
165
167
175
178
168
151
142
149
161
170
176
176
176
177
182
183
183
182
182
182
182
182
178
177
174
172
172
172
174
171
168
170
179
185
187
171
181
183
176
164
159
159
162
165
164
164
173
182
188
183
175
174
177
177
169
162
155
153
159
165
175
179
178
175
173
177
182
187
190
186
178
171
173
176
177
176
179
183
177
166
161
169
184
194
195
169
180
181
174
163
154
153
158
160
161
165
168
174
182
184
180
175
169
169
170
171
169
165
163
167
177
182
181
176
171
170
174
180
178
174
172
175
181
181
177
175
181
185
180
168
166
178
191
196
193
165
172
174
173
170
170
166
162
165
173
175
170
165
166
174
175
171
165
168
174
172
169
166
170
177
180
182
181
181
178
173
170
165
163
163
170
179
185
180
173
172
174
178
177
178
183
191
196
194
192
164
167
167
170
175
181
177
171
174
185
193
179
165
161
165
170
170
167
171
176
172
163
166
175
183
181
175
178
185
187
180
171
164
161
164
172
179
180
176
174
175
176
175
176
184
196
199
196
192
194
168
167
166
167
172
178
178
176
179
189
191
182
171
167
170
174
171
170
173
176
170
165
169
177
180
175
173
176
184
186
180
175
169
173
175
177
178
174
175
180
189
190
183
177
184
192
191
189
189
196
174
169
169
170
171
172
174
176
179
179
176
173
176
181
183
177
172
170
171
171
170
169
172
177
179
174
173
176
180
180
180
177
175
177
180
182
180
177
177
183
192
194
187
181
180
179
179
181
186
191
178
172
173
176
175
176
176
177
176
172
166
168
176
185
185
178
171
167
168
169
171
173
174
178
179
180
177
176
176
179
181
180
178
176
178
182
185
183
179
180
185
189
188
185
180
178
176
179
183
185
179
174
169
171
176
179
179
175
170
168
168
172
176
180
181
180
176
171
166
170
173
178
178
180
179
180
178
175
175
179
183
183
178
173
174
179
184
184
179
174
177
184
189
189
187
187
185
184
183
184
178
173
163
163
169
177
178
171
163
167
175
181
181
178
179
184
184
175
166
165
169
174
178
177
175
173
172
172
175
180
185
183
177
172
171
175
179
179
174
172
176
183
190
191
193
192
190
190
188
187
172
170
165
163
168
175
176
169
163
166
176
182
184
183
184
188
186
175
164
158
160
170
174
173
168
165
164
168
176
183
187
183
176
172
170
174
176
175
173
173
177
181
188
191
191
189
189
191
191
186
163
169
172
175
177
178
177
175
172
167
165
167
177
188
190
186
181
174
166
163
168
176
179
175
168
164
165
169
174
183
190
186
177
171
171
175
176
175
176
178
180
182
186
189
191
189
185
185
187
184
164
171
176
181
184
183
181
180
178
169
157
152
165
182
190
185
178
174
174
180
186
191
186
176
169
173
175
173
174
183
194
194
185
175
174
176
177
178
182
187
187
186
190
194
196
192
185
181
181
185
177
173
171
177
182
183
181
180
177
172
162
154
160
173
184
186
181
176
176
184
193
193
180
171
170
176
177
175
175
185
196
200
192
183
178
177
177
179
185
191
193
194
197
202
198
191
184
180
182
188
182
171
164
166
174
179
178
175
174
176
174
167
163
170
182
188
185
179
176
182
187
182
171
165
170
177
177
175
176
186
196
197
192
187
184
181
177
176
178
180
183
189
196
197
190
181
176
180
187
192
173
165
160
161
169
174
172
172
176
182
182
178
170
173
181
187
185
177
175
179
184
180
172
172
174
178
178
176
176
181
186
187
188
186
186
184
184
182
179
175
175
183
190
191
184
176
176
183
192
196
162
161
160
163
167
167
166
169
178
184
186
183
177
176
179
178
175
173
175
180
184
185
186
186
186
186
184
180
177
175
177
181
184
183
182
184
192
195
192
184
181
185
190
192
189
186
186
189
193
197
161
164
168
170
166
161
161
169
176
182
181
181
182
180
176
167
166
170
176
181
185
186
188
191
191
191
187
186
181
176
175
177
182
181
178
182
192
198
196
185
180
185
193
197
196
193
191
191
192
196
[truncated: 210,001 more chars]
