# Supplementary material for: Evaluating flow modulating treatment response in intracranial aneurysms using black-blood MRI in vitro
Source: Commun Med (Lond). 2026 Mar 27;6:170. doi: 10.1038/s43856-026-01413-z (PMC13031954; doi:10.1038/s43856-026-01413-z)
Supplement: Supplementary file 7 — Supplementary Data 4 [file 43856_2026_1413_MOESM7_ESM.zip › Data_Figure_6c/pump flow rate 4.5 mls/BB2/with derivo (FD1)/18_BB2/1_aneurysm_array.txt]

234
216
307
273
227
339
301
254
205
342
302
259
319
275
218
284
217
257
264
253
228
195
369
357
335
312
275
230
188
421
404
385
358
317
277
210
431
409
396
368
338
297
219
411
399
381
356
339
291
190
385
369
354
339
306
226
351
355
338
289
221
346
343
281
196
327
274
165
208
220
230
237
209
344
359
365
358
328
291
263
228
433
439
434
412
389
363
325
274
205
453
462
447
427
406
380
355
304
217
466
453
429
413
395
385
368
310
221
442
419
406
394
382
384
359
275
169
399
385
379
375
374
360
293
182
354
355
370
365
332
281
190
316
348
363
321
257
181
312
353
321
238
326
298
211
145
203
273
315
319
327
339
310
261
233
202
313
396
437
432
433
431
403
373
357
321
257
187
454
466
458
465
465
447
432
421
394
355
306
230
445
444
464
474
463
446
428
408
402
382
319
228
441
460
471
462
440
416
403
403
400
367
302
215
449
447
439
421
403
399
396
392
378
333
244
398
392
386
383
394
397
385
371
335
253
332
348
356
367
386
378
354
325
255
310
320
318
350
370
345
309
244
272
265
308
360
347
295
218
240
293
340
333
275
182
288
302
293
243
258
249
194
158
202
244
264
274
286
278
250
209
141
229
306
371
403
403
410
415
393
359
333
296
235
235
332
408
470
484
467
465
464
444
425
418
391
339
280
210
408
449
471
469
462
466
464
457
454
446
422
399
384
336
223
467
446
433
451
469
468
463
459
442
417
411
417
390
307
195
439
430
460
477
471
464
452
428
415
411
405
385
347
269
434
458
459
449
442
422
407
415
416
393
370
354
303
199
428
420
403
396
383
382
408
420
394
369
355
310
216
376
348
339
348
360
381
400
393
370
356
312
217
289
280
314
334
338
364
383
368
348
305
201
231
269
285
287
325
367
363
335
283
215
231
258
307
346
349
321
247
195
253
293
311
323
301
209
225
252
272
290
259
205
244
250
179
224
224
215
231
241
169
232
285
335
364
367
369
375
369
326
263
205
124
217
325
401
442
456
459
462
459
448
433
416
385
334
248
208
319
420
482
505
494
478
478
474
465
456
448
430
402
362
297
199
370
438
471
477
469
468
467
463
461
465
452
421
408
422
407
314
176
433
457
441
441
471
475
457
456
468
450
418
404
422
424
366
256
470
443
439
480
488
462
456
455
444
434
426
410
392
368
314
212
445
445
467
472
456
448
429
417
434
444
408
373
365
339
255
418
430
431
426
418
395
384
410
432
410
380
371
347
273
384
385
370
359
360
363
376
400
407
391
379
351
277
337
300
288
318
341
347
372
397
391
374
349
265
242
234
269
300
314
350
380
375
357
328
239
197
225
252
287
332
358
358
343
296
193
186
221
273
315
333
344
331
256
192
245
277
302
324
299
205
204
239
276
289
236
225
255
233
197
192
153
208
273
325
337
332
350
354
294
204
150
243
319
369
412
442
441
432
446
454
418
354
294
207
191
301
411
472
480
478
485
486
476
473
473
462
445
415
335
221
190
298
405
493
526
511
488
486
486
482
477
470
455
445
441
411
355
269
290
360
402
453
483
479
474
479
476
466
468
472
446
414
409
426
432
374
255
360
358
401
438
438
450
478
472
443
446
462
450
417
405
419
434
400
320
221
339
415
457
437
438
476
478
446
440
451
448
445
441
425
410
389
352
279
405
467
453
440
465
478
465
453
438
429
445
456
432
402
387
363
305
207
374
426
432
439
453
455
445
418
395
402
424
422
404
392
368
316
223
345
391
399
401
395
386
379
365
361
384
412
411
394
370
321
225
318
351
346
320
310
326
338
341
370
406
405
386
369
315
206
291
298
271
264
281
304
330
368
394
386
367
352
290
243
233
234
247
272
313
357
378
369
348
323
249
182
195
214
247
295
341
363
363
342
289
199
158
180
219
271
314
340
351
326
250
149
189
243
284
313
321
283
203
168
226
273
295
277
217
213
261
267
223
166
216
270
307
321
322
286
205
177
260
321
372
414
429
431
442
432
367
282
213
137
215
321
404
442
465
482
480
469
479
489
464
416
366
283
172
151
258
372
470
511
499
488
496
496
482
479
481
474
471
460
396
293
201
142
261
375
470
536
546
515
495
501
502
496
490
476
452
454
464
435
385
326
220
225
360
415
434
468
491
483
485
489
488
475
478
472
443
426
431
431
430
404
323
202
398
380
346
375
418
428
438
460
456
433
439
450
443
427
422
430
437
420
373
293
332
337
391
428
416
416
448
454
434
431
444
449
449
448
446
441
418
382
335
245
362
442
476
451
438
464
484
475
464
453
444
449
451
448
440
417
382
344
271
365
435
460
454
466
486
483
466
443
415
408
413
429
432
412
381
353
287
306
406
429
426
432
424
412
401
379
361
376
415
424
404
382
359
289
305
363
372
367
356
350
351
345
345
372
409
413
395
381
348
264
274
326
330
323
318
311
316
342
380
404
399
378
364
323
231
268
293
292
290
283
296
336
379
397
384
359
343
298
210
232
236
243
254
279
323
369
390
380
351
323
270
188
207
226
258
305
349
373
373
352
306
229
197
203
234
288
327
344
351
337
276
189
216
274
313
327
323
288
222
208
258
304
315
285
217
225
273
279
188
226
249
256
245
199
219
285
340
381
406
419
415
363
277
202
172
271
365
423
453
471
478
481
486
467
416
351
293
215
199
286
385
460
485
485
488
485
479
480
485
474
448
410
346
248
105
208
321
418
491
520
506
495
500
500
491
484
474
465
470
470
425
354
273
202
327
432
506
548
549
524
515
520
519
512
504
478
450
462
480
449
403
371
286
145
291
413
458
466
481
491
483
484
487
485
478
480
470
442
452
468
448
421
414
376
262
220
358
423
396
354
363
390
396
404
413
417
416
427
438
439
444
450
447
439
426
404
346
231
386
378
341
331
360
387
379
384
408
418
421
424
439
449
450
448
454
462
440
401
365
291
300
325
396
452
467
447
444
470
489
482
472
464
459
452
446
451
465
441
394
367
316
204
286
392
450
483
488
486
503
520
505
477
463
442
426
421
438
447
423
391
380
343
227
253
304
388
452
460
459
467
453
434
424
408
391
401
424
430
410
393
390
347
234
148
269
372
402
399
399
396
391
386
374
374
393
414
417
404
394
372
315
217
178
270
338
367
367
374
373
352
346
372
401
410
407
396
380
349
280
194
157
256
332
347
349
344
326
328
365
398
407
398
375
366
339
274
182
163
259
296
299
300
300
320
355
389
404
393
366
358
340
269
166
228
260
271
282
306
343
376
393
388
377
363
316
229
179
246
264
266
289
331
361
371
379
383
349
266
219
251
251
274
318
348
357
365
354
302
225
230
250
262
295
334
353
343
295
240
247
237
261
316
341
306
237
200
219
273
287
242
166
240
310
346
352
348
332
283
209
166
246
323
399
454
473
474
476
471
426
353
293
229
181
265
360
440
487
502
496
489
491
496
483
452
413
362
282
179
191
283
357
429
483
498
489
479
478
479
476
475
476
461
432
386
314
211
171
290
384
446
492
517
512
506
510
512
510
498
473
463
466
462
434
397
338
219
146
276
395
473
519
547
552
540
539
538
535
530
521
487
458
474
491
457
419
406
339
199
101
214
356
455
494
498
496
489
480
476
475
462
463
476
470
452
476
498
467
424
420
407
311
174
168
285
397
443
426
385
365
363
360
360
363
369
377
405
427
437
458
467
458
443
429
415
373
268
220
349
410
393
352
329
337
347
347
352
373
384
395
407
427
446
452
442
450
470
451
411
378
317
202
369
373
328
338
392
440
456
448
455
479
487
482
469
464
463
460
446
451
473
456
406
378
343
238
271
245
338
454
504
514
511
514
529
536
514
488
474
463
455
450
451
455
432
401
395
377
270
155
274
379
422
459
485
481
481
488
473
456
447
440
440
441
441
432
413
400
410
391
288
151
207
265
359
430
438
427
431
429
423
416
413
425
433
428
421
414
407
395
363
282
74
154
268
364
408
415
409
410
408
387
385
416
432
419
414
418
402
373
333
264
100
177
262
348
398
395
390
380
360
368
406
423
415
408
400
394
376
329
253
89
148
246
330
358
359
355
348
367
393
410
412
404
384
389
389
335
241
75
144
232
302
334
336
339
357
381
398
408
403
394
399
378
307
219
92
167
259
318
328
327
345
371
391
400
404
408
399
338
258
142
221
283
306
312
332
359
381
392
399
397
370
302
231
172
232
284
307
313
335
367
393
391
361
328
288
280
312
292
302
353
392
379
327
293
268
299
270
279
334
364
341
292
254
265
274
307
311
285
254
267
275
176
239
269
263
252
234
205
216
270
347
418
442
432
421
406
362
301
242
161
263
346
412
472
516
524
511
505
501
470
423
377
308
199
177
276
362
428
476
507
514
501
490
491
496
490
477
456
412
336
236
156
281
372
418
453
482
495
490
479
478
484
478
471
477
471
443
409
355
252
121
254
377
441
464
491
514
523
524
525
528
529
510
480
468
469
457
433
413
361
248
200
353
455
496
519
545
559
558
557
551
543
539
533
500
472
480
489
455
426
417
365
234
137
274
409
487
515
519
507
490
475
470
454
434
439
467
472
465
482
499
473
433
425
420
345
214
215
334
425
466
463
425
378
342
329
330
327
316
332
373
413
440
458
462
456
448
435
421
390
304
183
133
268
378
427
416
374
337
321
318
318
339
353
354
361
380
403
431
445
438
442
465
456
419
390
342
241
282
391
401
352
330
361
409
435
441
464
485
485
474
463
449
449
455
454
452
469
462
420
388
359
270
360
317
275
344
455
514
525
521
528
536
534
516
505
484
465
468
470
466
458
437
409
402
391
300
209
203
338
467
502
505
505
493
487
488
483
479
474
462
464
469
460
438
415
401
414
415
330
187
145
258
348
390
439
474
464
450
453
450
447
441
440
459
464
437
423
414
409
410
404
342
227
144
195
272
373
446
464
455
443
434
425
408
416
452
459
429
418
429
422
402
379
334
241
101
181
282
371
430
444
427
414
404
389
402
442
452
426
417
423
419
400
370
316
229
103
168
252
335
387
400
396
388
383
404
428
431
424
417
408
412
405
363
301
218
87
151
229
309
368
389
384
382
398
408
414
423
418
406
412
401
353
289
207
108
168
257
339
377
375
377
389
400
412
423
419
415
422
391
329
274
141
223
303
341
354
367
380
396
412
424
418
412
415
376
310
253
194
256
299
335
359
369
379
404
427
420
402
392
366
301
221
279
339
365
352
355
394
432
429
393
372
358
288
257
343
374
350
348
383
416
415
380
348
319
250
311
365
363
364
379
389
381
358
320
262
327
361
377
386
374
353
334
290
320
347
367
361
324
285
279
306
310
204
201
165
218
281
341
357
343
341
330
292
244
136
230
313
377
435
479
489
477
472
462
427
380
327
238
152
255
357
431
476
505
525
532
525
519
512
491
465
435
371
265
146
261
367
438
471
488
502
508
506
504
500
494
491
489
476
443
381
290
182
233
366
443
466
471
478
492
498
497
497
494
485
474
482
478
455
427
375
269
149
174
330
447
482
484
499
520
531
538
542
542
538
519
489
479
475
462
434
405
347
248
137
108
257
413
495
506
519
549
569
568
566
560
544
539
537
515
487
482
480
452
421
402
362
258
142
181
325
446
504
521
527
517
495
477
470
447
417
419
456
479
478
475
478
468
446
433
421
368
260
149
264
368
441
485
491
457
393
337
320
326
312
285
295
343
397
436
447
449
452
460
445
428
409
347
231
182
307
392
437
446
408
354
318
295
298
333
349
337
335
350
369
403
431
434
438
461
459
431
409
375
285
182
303
396
419
378
329
330
373
404
421
462
491
483
470
456
429
419
439
452
453
463
462
437
404
380
307
167
287
371
350
296
325
414
486
512
518
529
535
526
521
519
496
459
457
472
470
458
444
422
409
399
329
181
274
315
254
238
359
492
531
524
515
500
484
481
483
503
500
473
469
473
464
444
421
404
416
429
362
220
244
181
205
349
462
486
491
496
477
461
462
465
466
461
455
470
472
445
427
415
410
423
434
387
275
134
169
267
347
404
462
499
493
474
467
459
449
429
434
469
477
439
421
431
434
424
417
385
302
115
167
232
314
403
465
480
467
450
438
429
418
427
462
471
444
430
439
439
417
391
359
289
106
152
214
294
367
412
427
427
418
410
413
429
447
447
441
438
435
426
407
372
335
274
101
132
195
267
332
386
417
415
404
409
425
427
425
437
437
422
423
408
372
339
280
91
145
210
279
354
406
414
407
417
423
418
423
437
429
419
435
423
377
346
282
113
168
233
309
372
392
397
415
424
422
434
441
425
419
439
423
374
333
264
133
196
269
333
361
380
405
417
422
437
451
437
422
427
415
367
304
229
181
252
316
355
383
404
413
417
436
458
456
430
417
411
368
285
231
295
350
398
421
421
418
425
445
454
428
408
401
356
266
259
321
384
424
435
432
425
429
434
423
405
374
308
291
341
395
429
446
447
438
430
423
396
330
249
315
353
398
434
458
456
427
396
358
288
334
360
394
428
432
390
334
290
316
338
352
341
304
257
160
215
278
312
309
300
277
148
238
317
378
419
422
410
421
417
378
328
266
139
213
304
394
456
485
497
495
489
496
493
468
437
394
307
138
246
351
426
484
512
512
512
523
528
519
506
491
481
463
413
329
233
218
346
437
480
493
498
502
507
515
521
510
497
489
491
481
458
416
338
230
168
301
421
481
491
484
485
496
506
512
512
505
494
483
486
483
466
439
382
279
173
108
123
237
385
478
500
501
512
521
528
541
545
543
537
522
499
488
482
471
441
387
321
247
166
168
314
448
505
504
518
549
564
560
564
563
546
538
537
525
497
480
476
453
413
382
348
282
188
143
246
372
465
501
508
521
523
502
481
474
454
421
418
453
486
487
469
462
465
456
436
418
384
311
196
204
319
393
445
486
496
471
416
354
329
327
308
273
279
326
386
433
443
438
455
472
455
430
423
389
281
235
344
392
434
464
434
374
323
285
283
319
333
314
312
322
341
382
417
430
442
458
456
436
423
404
327
191
109
221
319
384
422
406
345
315
336
361
388
443
477
469
457
440
406
389
410
438
445
452
455
445
419
398
342
208
112
191
287
367
371
319
305
362
436
478
499
525
533
521
517
524
498
448
431
453
461
453
446
433
419
410
361
218
178
273
328
291
260
340
460
519
526
518
505
487
480
484
512
516
479
458
460
460
446
430
414
423
435
385
257
264
272
224
241
378
505
535
519
502
478
465
465
470
479
474
464
467
465
449
434
421
416
429
442
405
315
193
216
182
225
356
466
503
512
515
495
479
483
481
472
451
442
467
475
446
427
434
440
433
428
405
348
228
147
178
281
381
444
490
515
499
476
473
469
463
448
444
463
474
454
439
449
450
425
402
382
335
228
124
205
291
358
419
459
460
455
447
439
435
439
447
453
455
453
451
449
439
415
385
362
320
229
149
208
267
333
382
417
443
443
424
414
427
441
440
439
448
447
433
435
422
392
372
336
235
153
199
266
329
386
434
446
429
420
437
445
435
435
445
433
426
447
442
404
390
354
240
163
214
279
336
387
421
423
426
446
453
442
444
446
430
428
454
445
406
389
343
227
177
236
291
339
387
407
416
438
454
452
454
452
446
442
448
431
403
379
315
207
218
281
336
385
405
414
433
455
462
461
465
465
451
436
432
416
374
305
267
336
389
415
430
439
460
467
460
463
465
447
436
447
431
371
303
308
370
411
435
452
467
469
457
454
454
447
448
450
414
347
284
363
403
418
441
465
473
465
459
457
462
459
426
366
303
401
405
423
451
468
480
477
464
454
436
387
318
250
417
425
439
457
480
481
451
416
389
345
271
409
418
434
446
438
408
372
335
281
360
373
364
342
326
302
252
257
236
218
191
273
326
374
409
419
411
377
317
144
225
327
403
442
463
462
461
480
477
447
406
344
239
126
221
304
380
453
497
500
493
489
490
498
500
488
472
440
369
276
102
214
346
429
473
508
528
514
504
520
526
510
496
489
487
472
441
385
302
206
169
295
415
477
493
504
514
514
513
526
531
514
499
498
495
481
463
438
380
289
203
142
236
358
447
490
499
497
500
505
509
511
511
509
505
504
499
489
474
450
395
316
234
170
190
307
416
479
503
513
517
519
520
525
530
531
530
528
513
497
490
484
456
394
327
278
222
152
141
249
371
462
497
501
517
542
545
540
550
560
552
544
543
529
501
483
480
465
423
383
354
316
248
149
208
320
413
471
489
491
511
528
510
487
481
473
447
439
464
491
496
476
466
473
468
442
417
400
361
253
125
263
369
411
444
475
482
477
450
392
351
338
310
277
285
330
391
444
454
449
465
482
456
425
427
417
324
174
138
284
372
389
424
468
451
400
347
294
278
297
294
274
282
302
332
382
417
432
447
458
445
431
426
416
355
217
143
265
339
375
417
432
376
321
306
313
347
405
435
427
421
407
382
374
392
422
439
442
447
446
429
409
369
243
144
236
310
368
387
355
315
323
373
426
468
511
530
518
510
504
478
429
410
431
449
448
447
447
432
422
387
266
139
222
292
339
328
284
308
398
478
514
520
517
508
495
493
510
511
473
444
448
455
452
443
435
436
436
404
304
182
131
218
270
292
271
261
347
476
540
533
508
481
467
470
474
485
481
469
462
459
453
444
440
435
438
433
403
352
250
198
243
250
230
253
374
505
545
524
505
484
474
488
492
486
468
457
465
465
449
439
444
450
437
417
401
381
289
225
233
203
229
357
482
520
516
517
501
486
498
500
493
474
461
462
463
453
446
456
454
435
414
399
373
286
240
186
195
313
427
473
491
498
486
478
476
470
465
465
463
459
459
455
453
453
451
435
417
397
356
281
181
173
255
347
408
444
460
466
475
463
437
431
449
459
457
458
458
448
435
448
449
424
401
365
293
163
210
280
342
391
425
454
476
464
432
428
448
460
455
458
460
440
430
453
455
426
413
392
307
192
189
257
299
339
386
421
441
447
438
440
457
464
456
455
454
439
444
467
455
424
423
398
301
193
247
281
308
360
389
398
424
434
441
457
469
462
453
449
450
465
469
439
422
428
390
286
189
270
300
351
392
405
428
438
440
452
471
479
467
460
467
471
458
443
439
434
391
295
187
279
324
383
419
441
451
453
451
471
485
479
474
471
458
453
465
465
439
396
313
196
304
352
404
448
470
470
466
474
484
481
477
472
458
466
484
473
433
381
305
343
396
453
478
480
481
484
482
476
473
473
475
482
476
451
408
340
247
412
450
463
469
483
486
479
473
468
465
470
469
446
413
365
275
444
454
467
480
480
476
477
471
455
447
445
421
369
292
452
470
473
471
473
476
468
453
441
429
384
297
417
431
447
453
443
428
425
412
369
287
324
363
368
342
329
323
292
301
336
387
397
357
197
304
383
418
445
479
499
492
454
396
337
151
230
326
408
452
468
479
484
491
508
504
485
463
411
311
185
300
387
445
488
503
492
486
489
488
488
493
496
495
471
418
344
243
162
295
424
484
497
517
531
515
508
523
523
499
492
499
491
475
457
426
359
268
145
237
367
464
495
493
507
526
524
522
531
530
507
505
519
505
477
461
449
416
359
292
206
308
404
463
491
499
501
512
514
504
500
499
501
512
523
513
493
478
457
423
380
328
251
145
265
372
437
475
501
515
514
515
514
510
506
510
525
528
521
503
497
491
468
424
378
342
292
208
197
327
421
466
485
497
515
527
528
525
536
549
553
553
544
523
501
490
488
476
444
413
383
357
307
202
126
263
378
440
467
475
475
502
529
517
493
494
492
480
477
484
495
499
484
477
479
476
451
423
414
399
304
155
306
397
420
442
466
466
483
487
439
384
362
330
303
316
357
412
462
472
466
479
484
450
420
426
430
356
202
179
318
384
387
420
471
464
430
384
323
290
282
258
238
262
296
343
405
432
441
459
459
434
422
426
418
369
240
190
307
361
373
415
457
425
349
293
278
308
353
365
360
362
358
358
377
394
418
434
440
438
449
438
417
389
279
185
292
346
375
402
399
350
307
309
357
422
476
500
496
479
458
431
404
397
421
441
445
449
459
448
433
413
317
174
176
278
323
354
365
327
295
332
415
478
509
520
522
514
500
494
481
447
428
443
455
456
453
459
452
442
419
353
237
174
258
280
309
320
281
294
401
507
533
514
490
477
476
475
482
481
466
454
453
456
453
455
459
450
423
399
386
305
157
220
244
281
286
264
333
471
540
520
494
478
471
481
484
481
477
470
462
455
452
450
459
461
446
410
394
405
343
118
177
239
279
260
256
372
510
535
501
498
497
494
509
510
494
486
476
466
456
449
449
461
460
446
426
414
402
339
208
149
255
293
241
249
384
508
525
504
503
499
494
503
500
491
483
478
470
462
449
444
451
454
453
453
428
381
321
225
269
297
238
244
355
460
499
501
492
487
485
478
467
466
469
472
474
479
465
443
432
444
460
458
427
382
330
244
257
239
314
405
455
473
470
479
487
472
451
450
458
463
469
485
478
445
430
450
462
446
428
399
343
260
236
293
385
421
432
451
465
466
463
453
451
456
459
460
468
466
449
455
473
464
441
440
420
350
268
268
371
411
418
449
457
439
447
457
459
463
466
462
451
448
457
484
488
459
445
458
433
354
272
187
336
400
419
458
471
447
448
464
469
469
474
476
461
454
469
492
489
463
453
463
443
374
277
173
371
406
441
468
461
457
471
477
464
469
483
483
480
479
477
472
471
466
461
449
396
290
395
411
438
458
476
492
490
473
469
480
494
496
493
475
472
483
480
463
435
385
288
411
420
458
497
511
512
505
490
485
488
494
494
491
487
486
479
458
407
335
244
435
460
480
488
503
518
506
482
477
475
476
481
480
466
459
441
370
259
464
454
455
481
502
493
474
470
464
452
455
464
456
432
393
304
457
464
483
489
480
473
470
463
454
463
476
452
389
297
461
478
483
487
485
473
461
466
472
451
389
285
378
415
449
450
421
405
404
381
314
244
285
293
269
250
372
401
418
446
456
430
371
204
313
404
458
480
495
514
530
526
493
449
395
321
127
214
323
417
460
467
476
489
497
501
506
500
494
493
455
370
272
136
247
362
443
487
502
495
483
488
493
489
482
485
498
504
488
455
398
304
124
227
365
470
505
507
520
529
514
514
530
520
498
504
516
499
476
467
455
407
327
247
201
309
423
490
502
493
505
523
522
522
534
529
507
515
537
513
475
462
461
450
422
371
279
153
269
373
441
477
495
499
496
511
517
504
496
496
499
514
529
517
491
477
466
459
449
418
330
200
188
328
425
458
478
506
516
509
517
528
508
488
503
521
520
514
506
499
489
477
462
446
414
356
260
134
107
242
380
455
467
477
498
512
518
522
530
529
530
549
553
535
507
498
494
490
479
469
454
426
393
351
243
147
298
412
453
464
470
470
497
527
519
504
507
512
510
508
503
499
498
491
484
482
482
466
437
427
423
338
177
187
330
407
423
446
468
465
488
513
476
427
406
377
352
368
405
445
479
480
479
487
486
451
426
432
437
376
230
221
339
388
392
430
480
481
465
432
368
320
299
258
235
267
314
374
437
454
454
473
470
436
429
440
423
380
271
234
336
379
382
419
475
469
396
315
274
285
304
296
291
306
314
339
393
418
432
444
447
441
455
453
429
402
315
174
224
332
375
381
411
439
403
319
271
298
368
417
435
437
427
395
371
379
400
428
443
446
452
469
463
444
433
362
221
210
319
343
361
397
379
316
290
339
418
477
503
509
506
490
467
432
403
404
439
455
453
456
470
464
448
435
393
284
207
290
291
329
371
319
265
329
449
509
515
500
488
484
479
482
471
443
425
442
460
460
459
470
461
427
407
411
347
197
196
253
260
316
344
281
282
408
512
514
495
483
477
476
473
472
482
475
450
443
456
463
464
470
457
420
401
421
382
233
151
213
266
323
309
264
341
483
524
487
485
494
493
503
497
481
482
487
466
450
448
458
466
465
457
443
431
419
375
255
84
177
285
327
278
268
396
523
527
491
497
501
496
506
506
491
487
486
483
469
449
448
459
457
458
470
455
404
355
272
159
296
329
274
285
406
509
525
508
502
495
490
489
491
489
483
478
486
491
470
447
446
449
460
472
446
395
356
301
184
287
334
292
296
387
479
504
496
487
487
487
484
479
476
470
464
477
499
489
457
440
450
463
457
436
402
369
320
226
347
328
300
374
469
489
472
471
476
478
478
471
463
459
457
462
479
480
461
459
472
469
461
453
424
379
333
244
354
293
343
456
490
470
482
482
464
468
474
472
468
466
462
461
460
463
489
499
479
469
473
444
393
340
250
301
308
417
482
484
501
499
466
464
484
494
486
479
472
467
460
473
505
512
484
468
472
460
422
359
252
307
369
448
477
498
501
472
461
485
498
485
471
475
481
481
486
497
494
474
461
460
463
444
381
260
372
429
463
473
478
476
480
492
500
485
467
473
488
502
506
497
482
471
466
459
451
434
381
255
448
467
456
457
485
508
514
515
507
487
480
494
511
516
507
494
481
471
465
436
404
337
457
454
453
476
493
498
514
523
503
483
496
505
503
498
490
473
467
467
432
353
246
432
463
473
460
463
488
504
487
473
489
492
472
469
475
464
455
448
394
271
435
478
471
467
480
483
469
463
473
470
454
464
485
477
436
374
275
429
471
485
494
493
493
485
476
467
470
480
482
444
360
235
354
406
439
468
492
490
464
450
452
429
374
301
209
257
306
349
361
338
313
294
375
438
470
475
472
472
468
430
340
183
309
417
469
494
518
530
525
525
526
511
480
438
374
98
184
284
400
477
484
469
482
501
502
499
495
487
490
499
478
416
331
84
185
309
407
468
499
502
491
485
493
498
493
485
485
496
500
493
477
437
355
240
167
293
418
485
499
503
520
526
512
515
530
525
506
518
527
499
477
479
479
443
373
287
150
263
375
459
494
498
492
499
508
511
516
536
531
509
523
538
507
472
473
482
476
461
415
319
198
330
423
465
486
501
496
485
498
514
510
505
505
503
503
515
507
486
475
480
486
490
465
381
238
106
233
375
454
472
486
513
514
503
522
544
517
490
508
520
504
496
503
496
482
478
487
491
460
397
297
158
133
274
410
469
472
480
499
511
515
529
543
527
519
536
545
516
490
493
494
484
475
487
489
454
416
376
264
170
321
428
459
467
474
475
496
519
519
516
526
523
520
520
511
497
492
486
484
482
489
482
454
436
433
355
195
216
350
414
428
459
484
474
493
520
495
469
461
439
409
421
453
476
486
476
477
491
489
460
441
447
442
391
258
133
254
355
394
405
448
494
494
492
473
419
372
343
298
271
303
354
412
464
471
466
484
479
444
445
460
436
394
307
168
140
260
351
389
395
427
485
499
451
371
311
294
282
250
247
276
296
339
414
451
449
459
458
445
463
471
443
412
349
216
124
247
347
384
383
411
460
451
361
276
272
320
346
346
352
358
336
324
362
412
442
453
454
454
468
468
449
439
388
262
104
233
334
355
365
410
421
358
286
281
345
418
451
456
457
451
422
377
355
384
436
463
459
457
467
463
448
442
413
317
183
96
231
316
312
351
415
369
276
282
372
451
487
493
487
484
479
470
444
400
388
429
466
464
459
468
465
440
422
424
370
235
229
296
297
357
396
315
256
345
462
498
496
489
485
485
478
471
474
450
419
430
466
468
462
467
469
442
423
426
398
275
192
271
308
358
350
275
298
430
503
490
485
491
489
494
484
465
471
477
456
443
455
465
467
464
461
460
446
430
395
298
125
231
321
351
302
271
365
491
513
487
497
500
487
493
492
475
471
480
479
467
456
461
472
461
452
472
465
422
383
317
187
74
202
324
344
289
291
404
505
514
499
509
507
489
491
498
492
482
475
484
486
471
463
473
461
453
465
457
418
391
349
232
177
312
351
311
318
414
497
508
496
499
501
502
502
498
491
479
465
471
486
487
472
467
464
459
459
448
421
400
369
273
138
276
360
345
333
413
495
502
482
485
490
498
503
489
474
467
460
459
476
488
474
469
470
471
469
461
432
406
379
291
211
345
365
328
383
485
507
479
482
486
487
494
487
479
475
470
464
474
478
473
481
489
483
481
476
446
414
386
301
292
363
320
341
451
502
490
493
497
482
486
494
503
498
485
475
478
477
481
502
512
493
480
474
457
437
405
312
323
338
336
404
475
493
501
500
479
474
493
510
504
488
478
480
483
496
510
506
480
463
462
459
454
430
332
325
358
392
448
486
494
492
484
481
492
502
496
480
476
482
496
512
510
493
469
460
458
452
451
434
327
331
402
455
481
474
476
498
509
504
504
498
484
480
492
510
517
512
499
483
472
465
447
443
406
266
343
437
472
460
457
483
505
507
511
509
486
484
517
531
516
506
499
485
470
470
459
419
320
337
418
447
461
472
479
487
502
501
480
481
518
531
499
486
487
475
464
465
437
339
193
298
394
465
491
484
482
486
479
461
462
487
492
471
467
482
480
452
409
321
275
402
476
490
490
494
491
483
478
480
481
477
474
477
458
396
280
233
335
397
435
466
490
502
501
490
488
484
449
396
341
250
198
260
311
354
387
399
387
374
354
300
361
426
469
505
509
483
475
488
471
398
316
270
398
488
502
505
537
546
520
514
524
523
501
468
419
339
144
255
358
454
504
489
471
492
506
501
499
496
487
485
493
488
449
377
273
105
233
365
440
473
492
497
495
495
498
502
503
498
491
488
484
489
488
463
395
286
103
207
347
452
484
484
492
516
527
516
517
530
529
520
523
520
493
483
491
495
469
405
308
186
316
424
475
485
488
489
494
500
506
514
535
532
510
515
522
495
478
488
501
495
471
421
335
115
251
383
454
472
483
500
494
477
485
509
514
516
519
504
494
500
497
481
477
493
498
492
468
403
269
146
285
408
464
476
488
510
512
500
518
544
525
503
521
522
495
486
498
492
472
476
496
497
466
416
323
178
170
313
428
473
477
483
499
512
519
529
546
531
512
525
531
504
484
494
493
474
473
498
500
459
427
390
274
88
203
350
442
465
474
481
482
496
515
515
523
536
525
513
511
506
493
489
485
483
487
499
495
461
443
437
362
209
123
249
374
428
437
470
496
484
491
513
502
495
506
485
445
450
480
493
489
476
476
491
493
472
459
459
446
402
286
148
274
372
405
417
461
503
502
503
503
464
426
403
356
324
355
401
446
481
479
468
481
477
449
462
479
447
409
341
204
151
272
354
393
404
434
485
511
494
438
373
332
294
250
245
285
317
361
435
471
463
466
468
445
463
484
452
417
372
258
148
258
348
383
389
409
462
482
421
329
289
296
290
273
280
303
301
310
367
432
457
464
465
456
461
464
449
430
395
298
170
140
253
344
372
377
412
439
407
321
265
290
345
370
374
378
379
358
330
330
382
443
473
469
460
460
451
444
437
414
344
226
124
255
339
348
382
436
410
317
269
300
369
422
443
451
455
447
426
392
356
363
425
473
471
460
463
463
448
434
425
383
278
102
252
331
338
387
434
361
269
296
392
455
477
479
485
496
483
461
444
411
385
421
473
472
459
464
471
458
439
426
403
313
172
229
317
338
376
384
309
280
370
466
494
496
490
490
501
490
466
454
444
423
436
468
473
464
459
463
464
456
432
404
334
200
175
292
347
363
329
282
327
439
496
497
505
497
480
486
482
462
454
457
455
456
464
475
480
461
445
462
465
437
409
353
225
123
255
351
359
307
286
371
474
501
496
512
510
490
490
486
471
466
465
466
466
469
478
493
477
451
453
460
442
423
383
261
217
340
368
319
312
400
484
498
495
510
516
514
514
492
476
475
471
465
466
477
484
492
484
461
453
452
443
434
401
296
170
306
373
346
338
416
486
494
490
501
506
515
518
485
465
475
472
461
472
487
487
479
474
466
461
461
447
430
407
317
175
242
358
367
341
401
482
494
483
487
495
504
507
482
465
477
475
468
479
492
482
478
475
471
475
472
451
433
413
331
196
168
315
373
336
367
462
499
480
480
491
498
502
495
494
497
490
479
486
491
488
495
498
490
482
475
455
439
423
349
211
231
342
350
357
427
483
488
489
496
494
496
501
513
514
503
489
481
487
500
514
507
486
476
475
459
446
435
363
217
254
343
376
404
451
486
497
499
496
496
500
505
508
502
489
483
490
509
515
500
480
474
475
460
448
440
357
258
352
402
444
481
490
497
509
509
501
500
500
491
489
494
500
502
501
501
495
488
476
458
456
434
306
241
357
437
472
468
471
496
512
508
508
501
488
493
524
532
505
495
503
500
486
471
463
446
367
213
240
371
443
456
457
474
497
508
511
501
484
492
532
541
505
488
495
491
476
465
440
367
239
241
353
429
469
487
495
502
496
481
466
469
498
508
485
475
483
483
463
421
336
211
331
436
488
495
495
498
490
478
477
489
498
493
476
471
460
412
308
281
376
421
454
488
505
507
506
508
520
512
462
407
361
277
238
302
359
397
415
424
425
423
405
339
249
409
455
480
515
521
496
492
507
493
438
377
355
459
524
517
508
539
544
515
516
536
536
517
494
460
388
204
331
416
481
511
490
476
495
499
489
504
510
498
485
487
490
473
414
311
148
287
409
460
473
484
492
499
501
496
502
520
517
498
479
471
484
495
479
424
329
122
243
382
464
479
479
490
512
533
527
518
533
541
526
519
510
492
490
504
503
486
432
329
105
211
350
448
475
478
488
494
498
507
513
518
531
529
509
503
509
494
491
504
512
501
472
422
346
149
291
414
467
468
477
495
496
479
482
504
510
515
518
503
491
495
491
483
483
501
498
472
449
413
298
192
336
430
465
473
483
502
511
500
503
523
521
511
524
522
501
496
500
483
463
478
496
479
449
424
348
194
88
217
359
440
470
479
481
494
515
521
518
528
529
517
518
519
502
494
499
489
470
477
503
494
451
430
405
282
118
250
383
452
468
478
483
484
500
511
509
519
533
519
495
490
494
493
490
491
485
491
508
500
462
446
442
368
222
157
286
402
443
444
471
496
486
489
505
504
510
520
492
452
456
482
492
491
482
477
486
491
479
465
463
447
410
310
169
168
296
390
415
422
462
504
501
501
509
489
469
450
404
371
399
438
466
484
479
462
468
472
455
468
479
450
419
367
234
167
279
359
399
412
442
487
512
514
485
430
382
343
296
284
328
366
399
449
476
462
463
468
451
464
484
455
419
389
288
166
270
350
395
407
418
463
500
475
399
332
300
277
251
255
288
312
337
393
450
466
475
479
463
456
464
451
424
396
335
207
166
271
356
397
409
419
445
448
383
297
267
282
287
292
299
304
305
313
346
404
455
482
480
468
458
451
446
430
411
372
275
154
277
359
391
417
446
436
374
297
263
291
333
355
376
390
372
346
339
342
373
434
477
475
463
464
457
446
436
422
399
324
182
124
269
352
368
406
452
410
311
270
319
387
424
436
458
479
456
416
393
371
372
423
475
471
457
464
465
454
444
429
408
347
220
98
251
340
352
382
415
362
288
314
408
474
493
485
492
514
502
463
432
404
388
428
474
472
459
456
459
460
454
435
409
362
243
214
325
356
371
368
315
301
385
472
505
510
495
487
502
496
467
445
427
416
439
473
475
468
459
452
458
463
442
421
381
262
168
300
369
380
338
290
333
441
499
503
507
499
492
499
479
456
457
455
441
444
464
479
487
481
457
452
458
450
440
401
285
119
253
364
387
331
299
369
466
500
502
510
510
515
513
473
449
472
482
454
450
470
485
492
489
467
447
446
454
450
415
309
156
190
332
387
343
330
406
476
491
502
514
508
513
513
468
446
477
486
462
463
490
491
483
479
461
448
453
459
452
422
334
191
127
275
378
366
343
412
480
491
494
501
501
508
505
469
454
480
479
469
482
500
491
478
472
464
462
467
460
450
431
356
225
204
349
383
344
387
478
503
489
489
500
508
510
491
481
491
486
476
485
497
494
494
491
486
481
478
462
448
436
370
238
267
363
357
372
448
495
491
490
502
507
512
509
506
508
505
494
486
491
505
512
505
495
489
489
467
444
428
366
233
278
359
388
421
464
490
503
507
506
505
508
511
513
513
506
495
495
509
509
503
492
490
495
472
444
426
357
203
285
372
414
446
480
503
516
519
509
505
507
508
504
502
504
500
496
493
501
504
502
489
468
457
436
326
276
379
447
477
484
494
510
514
508
510
510
506
505
522
520
494
487
503
511
498
474
457
448
390
247
278
405
469
470
463
479
507
512
511
510
508
509
526
524
493
486
497
500
489
463
427
369
260
150
289
402
455
466
478
497
508
498
486
484
486
498
499
486
480
487
491
478
432
340
223
259
366
443
480
493
506
508
494
484
486
497
503
499
483
477
471
431
334
187
300
389
432
473
511
523
517
518
521
533
525
477
427
383
298
261
331
393
431
444
449
448
450
435
366
278
431
468
485
512
520
512
522
526
494
451
416
406
481
528
519
509
531
528
510
530
548
538
521
513
490
424
311
277
394
448
486
502
484
475
489
483
479
502
514
503
488
486
493
490
443
347
207
337
429
464
477
481
485
492
494
495
502
523
518
500
481
470
480
495
487
448
370
238
155
279
396
455
479
494
499
510
531
532
522
534
545
530
516
508
500
500
504
498
490
459
367
252
121
225
359
448
464
480
503
505
505
518
522
522
524
524
507
501
507
505
504
511
510
497
474
436
367
264
172
307
421
468
465
471
495
503
488
487
500
502
503
504
500
494
501
497
487
488
505
494
457
442
428
326
87
227
368
442
464
471
474
491
514
506
488
501
511
511
516
517
514
511
503
478
463
482
493
462
438
433
372
212
113
261
394
446
464
479
476
484
516
525
503
507
523
518
513
512
511
509
507
491
472
480
505
487
445
438
420
294
143
153
291
408
450
462
479
478
481
504
519
506
507
520
507
481
481
488
491
500
501
491
491
508
499
460
448
450
378
236
191
319
416
440
438
463
488
483
492
505
506
507
508
481
452
458
476
481
492
495
481
480
490
485
466
458
448
420
328
186
197
321
401
416
420
455
495
498
499
505
496
488
477
442
414
434
459
468
481
481
462
462
474
468
468
469
446
427
385
256
193
298
372
403
416
452
491
507
514
500
460
430
410
373
351
386
423
437
461
472
458
463
478
466
465
478
455
423
403
316
167
188
291
366
409
429
441
471
503
502
453
386
340
315
290
284
319
363
393
431
461
470
477
488
473
461
470
460
422
403
364
241
185
299
379
427
444
437
453
477
440
359
296
262
245
246
257
269
296
342
393
439
466
478
484
473
461
464
456
430
415
401
313
172
295
378
421
442
447
451
427
348
274
256
259
261
289
308
286
276
315
368
412
453
474
468
467
471
463
451
440
429
420
357
206
151
280
360
385
413
454
446
363
278
268
315
345
359
393
414
381
338
341
360
386
436
472
464
461
473
464
448
446
436
418
370
243
124
260
343
354
383
434
412
313
275
338
416
448
451
471
496
477
429
389
364
368
427
473
466
457
465
461
453
453
439
412
374
267
229
338
362
385
408
353
291
331
426
483
494
483
491
517
511
470
426
387
374
422
473
469
456
459
460
459
460
442
421
392
296
189
323
383
402
375
299
295
397
488
504
497
487
495
514
493
461
452
433
402
418
462
472
464
467
469
459
454
447
435
407
314
166
133
276
379
406
350
292
335
444
507
510
500
493
505
513
469
445
476
477
438
432
470
481
474
481
472
449
440
451
447
417
330
182
205
350
399
345
323
395
470
498
511
508
492
498
499
465
450
486
489
456
462
489
489
482
484
467
445
445
459
455
424
348
215
134
304
398
360
339
424
490
494
499
505
490
490
497
474
470
486
477
463
477
498
492
488
486
470
458
462
465
462
441
372
244
242
382
382
337
401
493
507
496
500
504
508
512
497
484
487
476
468
477
490
495
495
494
489
483
478
467
462
451
384
248
303
374
348
375
462
503
495
498
509
514
517
510
497
494
493
490
486
494
503
502
499
496
493
490
474
452
435
371
234
170
301
362
389
436
478
492
502
514
511
508
508
507
505
506
506
506
507
510
504
498
494
492
499
479
447
422
357
207
308
397
439
463
480
504
527
526
507
506
518
515
502
502
513
513
506
497
502
504
496
487
472
457
434
335
313
415
465
479
489
510
521
510
506
519
525
515
508
515
514
499
497
506
507
491
467
453
446
397
263
165
311
433
485
483
475
486
502
502
503
518
528
520
510
502
495
498
498
495
489
463
421
368
267
169
321
436
475
468
473
491
500
486
487
501
503
490
481
477
485
485
492
489
446
348
228
291
389
443
469
488
509
507
492
494
502
498
492
489
484
487
487
450
354
200
308
391
439
489
525
530
529
532
525
522
517
487
452
409
313
206
277
348
410
450
468
471
459
455
443
386
306
262
255
250
433
471
488
506
516
524
549
539
487
451
435
387
423
476
517
515
511
526
523
514
541
548
527
516
525
510
450
344
336
426
455
477
490
476
473
481
484
477
494
497
495
490
489
496
497
464
383
258
273
375
432
461
482
485
479
482
488
495
502
505
501
498
493
477
476
492
487
461
405
279
208
325
401
440
479
516
515
510
520
523
525
531
536
523
520
517
510
504
496
483
482
477
407
282
138
245
367
442
458
485
519
516
504
518
524
516
517
518
512
505
512
512
510
508
500
486
479
461
396
277
180
308
420
469
469
473
496
506
493
489
500
498
496
500
501
498
501
500
493
494
504
491
462
454
446
351
101
241
376
444
468
475
472
482
514
510
485
493
510
509
510
514
516
514
502
484
475
487
493
467
445
446
396
240
136
287
407
443
460
481
475
476
514
527
496
499
524
520
504
506
517
512
505
495
477
477
497
487
452
445
433
315
163
178
316
413
436
453
479
476
474
508
526
506
501
511
497
478
484
494
494
500
507
491
481
497
493
460
452
458
391
252
215
337
415
428
431
459
476
483
503
515
507
498
491
473
465
476
480
479
494
505
486
474
491
488
463
455
452
430
343
202
226
339
404
415
422
452
485
495
503
500
491
486
489
472
454
467
476
470
479
486
468
468
489
483
468
459
446
436
400
277
223
326
391
412
425
464
493
498
500
494
470
462
469
445
414
435
464
464
465
470
458
467
489
484
472
475
455
430
419
347
195
215
326
394
424
443
464
483
495
498
478
439
404
385
358
340
374
424
449
456
465
465
469
486
479
471
481
468
429
417
392
271
203
330
403
440
456
455
466
486
470
417
366
311
268
257
269
295
342
405
447
467
471
469
472
472
470
480
472
440
429
425
337
165
188
319
391
429
446
448
464
465
402
324
283
243
216
237
260
249
268
347
420
453
467
469
465
468
479
476
464
453
445
438
373
211
173
296
368
395
417
451
468
417
320
266
270
271
277
313
329
293
274
318
377
416
454
471
459
466
486
474
455
457
454
432
378
247
151
270
351
371
396
450
446
353
276
287
337
367
380
406
422
399
356
336
340
373
438
471
459
460
483
474
458
458
446
418
381
282
113
236
350
380
405
438
388
300
295
364
423
446
449
460
487
483
437
380
344
350
414
467
462
455
469
473
461
457
442
418
397
321
196
338
395
423
409
320
273
350
449
485
487
480
491
518
504
465
434
392
363
398
458
468
455
465
473
462
454
443
429
409
341
198
143
294
389
417
375
298
305
410
500
516
499
487
505
521
490
468
475
447
398
411
467
476
467
473
474
452
444
449
441
418
353
213
226
365
410
358
326
384
466
509
516
497
478
486
503
485
484
496
467
432
447
479
484
481
490
479
454
451
458
451
418
361
238
154
334
418
359
337
430
504
502
496
492
472
473
493
502
499
492
463
449
468
489
486
491
500
489
469
462
466
462
440
377
250
278
410
375
323
407
502
502
484
495
499
498
509
510
497
479
469
463
473
482
489
496
502
500
491
479
470
469
461
391
246
177
332
378
335
369
463
497
488
502
516
514
513
504
486
477
481
489
488
491
499
496
495
495
493
491
478
461
451
385
236
199
326
368
389
448
489
489
498
520
517
503
499
494
485
486
499
513
517
513
495
492
489
486
492
480
452
431
369
215
208
336
421
471
485
478
496
530
530
507
507
521
506
482
485
515
529
516
501
506
501
486
476
472
460
433
336
209
352
455
486
476
484
516
527
512
514
529
528
505
490
504
518
517
516
513
497
476
460
457
450
395
258
191
340
448
487
486
484
493
501
502
504
520
531
516
500
497
505
514
500
483
477
463
429
377
270
174
332
449
490
482
476
487
492
478
483
510
515
489
470
478
490
483
485
490
454
358
236
305
410
461
475
489
508
502
488
498
515
500
478
479
484
491
493
459
359
224
216
325
405
451
500
527
527
533
544
527
510
505
491
468
423
317
222
295
365
421
454
481
489
469
455
446
401
326
233
234
274
291
279
272
257
428
468
489
505
511
522
555
543
489
453
446
405
421
470
508
509
511
533
529
522
541
535
510
512
529
521
468
377
369
441
453
469
483
471
470
490
495
485
480
472
479
495
493
493
493
475
420
310
327
404
436
455
478
485
476
477
484
499
500
482
477
499
506
481
470
479
480
470
430
314
272
372
413
433
475
518
520
508
509
511
514
518
520
517
527
529
510
494
486
472
469
478
431
299
166
287
392
444
457
486
518
515
500
506
514
505
506
519
515
510
510
508
505
500
489
474
476
473
413
281
194
314
421
474
476
476
494
502
490
489
503
499
495
508
507
491
488
497
499
500
499
490
478
470
452
367
206
118
247
368
438
471
479
473
481
512
513
494
501
517
514
510
511
508
502
500
500
494
485
491
489
465
451
408
274
148
292
400
433
457
484
478
477
513
528
502
501
524
520
502
506
516
504
498
502
488
468
487
493
464
448
439
338
188
181
318
405
422
448
486
480
476
508
525
507
498
503
496
484
497
505
494
494
504
487
471
486
490
463
457
460
400
269
212
336
407
420
439
467
476
485
509
519
505
493
486
483
485
499
496
485
494
505
485
474
488
487
465
458
459
435
350
216
235
347
407
422
438
463
475
488
506
503
487
483
496
491
485
487
488
483
487
493
477
475
500
497
476
461
451
442
408
299
149
243
353
410
426
444
474
487
482
486
486
476
478
499
487
451
457
480
478
474
476
467
470
498
499
481
475
458
438
432
372
226
239
363
422
433
449
476
489
480
476
480
475
463
449
418
393
422
467
476
472
469
466
464
477
482
482
485
469
435
431
415
296
222
363
423
436
447
460
477
486
471
454
440
398
341
316
327
363
414
463
476
473
469
466
465
468
476
483
474
446
440
436
347
177
198
341
403
424
438
449
472
487
447
390
352
296
247
255
279
284
325
414
465
470
470
474
468
468
477
479
473
466
457
444
371
213
181
309
383
410
429
454
478
458
386
319
279
243
236
266
273
249
265
342
411
442
468
479
465
470
489
484
471
473
466
439
381
248
164
285
375
402
422
462
462
396
320
284
276
278
298
317
319
297
283
298
343
399
453
473
458
467
493
487
469
470
456
427
390
289
128
251
372
407
426
454
415
329
290
306
338
371
381
383
396
396
358
316
316
362
427
463
459
464
482
480
465
462
446
421
403
333
193
208
356
407
429
430
351
279
304
378
430
459
458
455
474
469
429
383
349
350
398
454
473
468
471
466
457
457
451
431
416
363
217
159
317
395
420
398
320
287
360
457
499
499
494
502
513
494
472
449
400
363
394
456
480
477
477
467
457
456
459
442
422
370
237
119
256
379
420
380
334
360
440
506
519
495
480
494
509
502
500
482
427
396
425
465
482
485
494
481
464
460
464
449
420
368
249
184
355
431
367
335
416
500
509
493
480
470
475
497
513
511
482
443
433
457
476
477
490
504
498
482
468
463
457
432
373
251
300
425
371
313
404
502
493
469
486
497
495
501
508
494
468
459
466
470
475
481
491
502
503
496
483
470
464
455
386
238
191
348
379
328
369
462
485
474
498
520
512
501
491
471
466
480
494
489
490
491
491
491
492
496
495
478
459
453
393
236
222
346
376
393
454
492
486
498
525
520
497
488
482
473
475
495
512
515
508
492
490
488
485
491
478
449
435
379
221
239
360
438
489
500
476
490
530
534
507
507
520
493
458
467
508
526
510
500
507
501
482
472
470
457
424
326
239
384
480
494
468
476
515
528
517
522
536
517
481
472
501
518
516
517
516
492
468
460
464
453
379
233
220
360
448
472
480
485
493
502
510
512
513
515
508
502
503
513
521
500
473
468
465
441
385
265
184
330
442
495
494
481
488
494
479
480
504
515
494
478
486
497
483
477
484
454
366
245
308
426
482
491
495
508
498
481
494
512
499
477
482
489
490
489
455
354
221
236
351
427
468
508
526
520
527
541
524
506
505
495
471
420
312
240
315
382
432
458
485
497
479
463
454
410
332
230
252
293
314
306
294
272
463
487
504
503
512
544
540
500
471
455
416
416
474
512
510
513
538
539
529
538
527
507
514
530
525
481
405
311
373
448
458
472
485
473
478
501
510
496
475
463
478
496
493
492
487
476
447
357
351
422
449
456
468
480
484
485
487
498
495
471
471
504
513
481
463
470
474
475
448
338
327
412
433
442
469
495
508
512
512
502
500
502
505
512
534
535
504
483
479
467
462
471
436
306
203
339
425
458
465
484
504
501
496
502
507
496
494
512
516
510
507
503
497
494
482
465
471
472
411
280
225
338
430
480
484
477
490
499
487
490
508
502
497
513
509
484
480
495
509
504
492
485
493
480
444
372
232
140
260
365
436
475
483
475
487
515
517
504
511
518
518
517
512
498
488
499
521
510
481
488
507
480
444
410
303
156
292
390
431
459
486
484
487
515
527
509
504
518
516
506
511
513
493
489
510
495
465
480
502
475
446
436
356
209
171
312
401
426
458
496
493
486
502
516
505
497
497
495
492
509
512
490
478
495
487
466
477
484
470
462
456
400
283
198
333
408
429
459
484
478
485
510
514
501
493
490
490
500
513
509
493
489
497
486
476
483
484
474
469
462
430
353
233
229
354
415
435
464
481
471
479
506
509
493
487
498
499
495
495
498
498
499
500
483
480
499
499
481
472
460
443
409
320
177
254
374
425
442
469
490
478
465
480
495
485
483
500
493
462
462
483
485
486
488
477
474
497
501
486
477
464
445
436
391
258
257
387
440
443
458
485
487
464
459
480
497
490
479
449
429
452
482
480
476
477
472
465
475
483
482
480
465
442
439
424
320
164
237
383
437
434
439
462
485
485
466
469
488
468
416
387
398
433
467
482
479
472
470
470
469
472
473
471
463
447
447
435
356
207
206
356
416
426
434
451
480
501
477
446
426
378
328
329
350
363
403
461
484
467
469
484
483
471
469
467
462
464
458
438
374
234
178
325
401
424
444
466
480
482
454
401
337
276
261
283
284
273
313
395
445
451
469
489
481
471
477
478
476
478
464
439
388
265
161
296
398
433
453
478
471
433
391
336
273
241
251
260
248
240
260
309
373
430
471
477
463
466
485
488
482
477
455
432
401
304
164
136
272
395
429
443
468
445
379
323
285
274
299
310
289
284
291
281
278
326
406
457
464
461
471
484
475
463
468
453
430
414
343
195
236
378
415
429
446
398
321
285
297
346
401
407
380
378
376
350
323
333
380
424
453
478
493
484
456
446
465
465
442
424
368
215
194
347
402
417
424
362
294
308
383
444
474
477
470
462
438
418
392
361
367
402
446
482
500
491
461
451
465
469
451
428
378
240
153
292
390
427
408
354
329
386
473
505
491
487
498
491
472
458
434
389
384
422
458
482
501
498
482
466
467
467
453
428
375
251
211
369
440
389
338
384
470
510
500
482
483
489
487
481
473
444
416
427
458
471
476
489
499
495
481
471
466
455
430
370
246
127
309
431
379
315
395
497
499
473
487
505
496
485
476
463
454
458
470
476
476
483
491
497
499
495
488
473
455
440
372
226
201
358
384
333
379
471
487
474
500
522
506
485
472
462
470
493
500
487
490
498
499
495
491
498
504
480
448
438
383
225
236
357
384
402
458
492
491
503
525
517
491
482
486
486
488
495
501
503
502
497
498
496
493
497
475
437
422
368
212
260
377
441
487
502
484
493
527
532
508
507
520
496
463
471
502
507
492
493
510
506
489
476
467
445
403
299
264
398
482
492
463
472
512
526
517
525
533
506
475
479
508
512
495
500
509
494
471
464
467
445
351
199
246
376
443
454
468
486
492
502
516
515
504
504
513
520
512
504
508
496
473
468
467
448
383
249
204
328
428
487
496
482
490
498
486
480
496
510
504
491
491
496
484
477
481
452
369
249
174
310
431
490
497
501
512
501
482
484
497
490
482
490
498
493
484
449
349
216
252
369
444
481
513
529
520
520
526
516
507
513
504
473
414
310
260
332
398
449
473
491
502
491
477
461
415
332
228
239
279
315
335
329
312
279
450
476
496
498
505
531
530
507
485
463
422
408
480
517
510
513
537
539
531
535
526
514
518
527
523
482
412
331
446
467
478
488
481
480
499
507
496
478
474
486
490
487
491
482
468
451
381
347
429
465
462
455
470
491
492
487
488
486
473
483
510
505
476
466
468
467
475
456
352
347
427
445
457
466
467
488
518
522
502
492
492
499
516
536
530
501
483
480
466
459
466
435
312
239
383
444
462
475
480
479
488
498
509
509
493
485
501
509
508
508
504
496
489
478
464
471
469
403
279
266
372
439
481
488
477
484
494
489
494
510
499
489
503
497
479
483
502
513
499
479
479
500
479
429
369
251
165
283
377
440
480
482
473
488
517
519
509
509
509
511
514
507
493
487
504
528
512
475
483
512
480
433
410
320
168
296
394
442
468
486
481
489
514
524
510
499
502
508
511
515
510
486
482
507
503
471
477
498
476
445
434
363
217
173
311
410
444
468
489
494
491
497
506
506
498
493
494
499
513
511
481
463
483
487
472
473
481
478
471
452
398
293
164
188
336
419
447
471
491
480
488
505
506
505
498
496
496
502
510
510
493
483
490
487
473
474
481
484
482
462
422
362
252
227
364
425
449
485
495
474
478
506
515
502
492
496
499
496
494
501
506
506
504
489
477
488
492
485
482
469
441
409
339
202
259
383
430
451
490
507
478
461
484
507
495
479
486
486
472
474
487
494
498
498
485
478
491
492
479
478
474
452
432
398
284
262
390
441
451
475
498
487
461
462
487
499
489
477
464
460
477
485
476
475
484
480
475
480
485
477
474
467
452
438
420
337
193
243
381
438
441
448
470
488
486
468
471
497
493
458
440
454
475
481
473
470
472
474
478
480
482
476
462
451
452
447
427
365
243
210
358
423
432
442
460
485
506
491
472
468
442
407
405
421
430
446
475
477
462
469
491
490
478
468
453
444
455
454
432
380
268
174
331
410
431
459
477
477
485
491
466
410
348
329
342
342
338
378
441
463
453
468
491
486
470
463
464
465
465
447
431
397
290
155
305
407
439
468
491
472
451
450
411
329
273
269
267
252
260
303
363
417
456
478
482
469
464
466
476
483
473
447
427
411
321
177
139
290
405
432
450
481
466
426
381
316
266
270
272
238
223
244
264
298
376
455
480
471
468
475
470
464
469
474
451
434
421
348
192
115
266
396
416
424
458
446
383
311
261
278
334
341
298
283
287
282
297
359
435
459
455
481
503
487
452
450
470
465
444
428
363
207
230
373
407
412
441
411
326
280
306
364
410
419
402
376
348
336
339
363
410
435
447
483
518
497
459
456
468
465
451
432
373
228
175
319
395
424
433
384
311
324
412
459
455
461
466
433
391
379
376
376
407
444
462
482
505
499
474
465
467
462
452
433
372
239
228
370
440
414
352
344
416
490
495
471
475
478
447
413
404
402
407
438
469
478
483
490
489
479
473
468
461
453
431
361
230
134
313
435
395
323
376
479
507
485
484
496
482
451
427
423
435
457
471
479
485
492
494
493
486
482
483
475
453
427
353
209
211
368
391
338
384
477
498
487
500
510
491
466
449
456
481
499
498
487
492
507
509
501
492
493
500
476
439
419
357
203
253
364
387
404
457
494
502
509
516
504
485
481
495
507
506
499
494
494
500
510
510
499
493
495
466
424
402
337
271
385
435
472
497
496
502
523
523
507
506
519
507
485
486
496
487
479
491
510
507
491
478
459
431
380
266
280
403
476
488
466
477
512
521
513
518
520
501
488
502
516
497
472
484
503
496
476
465
462
430
324
172
268
396
448
448
466
490
493
498
509
507
500
508
529
536
514
487
486
489
476
469
466
447
371
229
238
346
427
480
496
481
488
496
489
483
494
507
505
494
485
486
481
476
477
448
371
249
198
326
433
483
491
498
510
503
485
480
480
477
476
489
502
496
480
443
349
220
266
376
449
486
515
533
526
512
509
505
504
513
512
480
414
310
281
348
409
465
492
497
502
500
486
461
418
338
234
267
309
337
353
350
325
276
454
480
490
501
520
512
492
481
464
424
466
505
502
509
527
529
528
532
526
518
515
520
519
477
403
323
427
465
482
489
483
479
487
491
482
481
485
488
484
480
493
481
454
437
376
421
471
471
455
464
488
491
478
479
481
484
494
503
489
476
476
470
460
467
454
358
338
415
443
466
471
457
475
515
523
505
498
500
509
521
525
519
504
493
485
469
461
470
442
322
403
442
454
478
481
470
482
500
514
514
498
488
496
501
505
511
512
499
489
479
469
478
470
399
279
300
402
443
473
489
478
478
490
492
496
505
495
480
484
481
479
496
508
506
490
471
479
499
474
420
369
259
301
392
448
482
481
467
483
511
517
508
499
491
495
500
496
492
496
504
513
500
473
482
504
470
431
418
330
180
308
402
456
481
478
471
487
509
520
511
493
485
496
510
511
504
489
480
496
499
478
479
489
474
453
444
368
217
182
322
427
460
471
478
483
491
496
500
509
494
484
494
502
506
501
478
460
479
495
481
474
480
487
483
453
399
300
169
197
350
438
461
470
478
480
493
499
499
509
506
496
497
500
502
502
487
478
492
494
477
469
483
497
492
460
424
375
274
233
372
431
451
482
494
480
488
508
516
508
498
493
498
501
501
504
503
501
504
496
476
478
488
488
482
472
445
417
356
221
259
382
424
449
495
514
487
476
500
517
500
476
477
488
494
502
506
501
499
499
492
484
490
487
470
474
483
457
424
396
299
258
379
429
453
490
509
492
473
479
497
494
477
471
473
486
503
500
482
482
484
485
486
490
486
469
473
484
467
432
407
346
213
240
366
427
447
468
483
494
494
477
471
484
486
467
463
480
489
478
467
469
471
475
483
487
487
481
467
459
461
450
424
375
266
212
350
417
439
459
477
493
507
492
473
476
465
444
446
458
452
454
467
470
460
470
485
485
483
477
454
438
452
456
436
391
291
179
332
408
434
466
489
480
484
498
493
460
415
397
402
403
400
428
465
469
457
469
487
481
473
466
459
457
456
443
429
404
308
174
161
317
410
433
472
495
470
456
484
473
410
354
335
326
319
336
380
426
457
468
477
484
479
464
458
467
480
471
433
420
414
331
182
149
305
407
429
453
485
474
459
443
387
327
308
292
260
254
282
318
366
432
478
480
477
482
477
461
458
477
474
443
425
422
344
190
132
288
406
421
426
463
473
444
374
296
275
305
303
269
257
266
284
330
408
473
476
461
484
504
479
458
465
472
449
438
427
353
196
253
390
415
413
451
453
382
303
282
310
344
354
341
315
291
299
336
395
454
471
457
482
510
494
466
469
468
449
441
430
357
205
183
335
398
418
453
423
325
292
357
403
398
403
407
372
329
332
360
398
451
477
470
482
499
488
471
470
465
451
445
428
353
209
240
368
433
435
379
325
359
444
464
436
434
436
401
363
366
390
420
459
486
492
490
489
482
469
468
466
457
452
425
343
202
144
318
437
413
339
355
440
487
476
461
461
449
422
399
407
438
459
468
484
499
502
496
492
482
472
471
468
453
419
333
187
230
387
403
342
376
465
496
490
488
481
466
450
444
462
494
503
488
486
501
514
513
505
491
480
479
466
439
407
323
125
277
378
387
396
448
497
515
509
499
490
486
486
506
518
516
499
493
493
503
514
511
496
486
481
456
422
387
299
148
291
394
428
459
497
510
511
516
513
510
508
511
510
504
501
495
477
478
495
507
502
489
473
451
422
363
236
158
297
407
475
492
473
484
515
520
511
509
506
498
505
520
518
489
469
480
497
495
475
461
455
417
305
288
421
465
453
473
501
502
498
500
497
496
515
538
538
510
479
478
482
477
465
460
443
360
213
274
376
439
485
497
483
482
490
488
489
498
507
504
490
476
477
475
470
467
443
372
246
232
353
440
475
484
493
502
500
494
481
474
471
469
481
497
492
469
431
350
228
281
381
453
489
510
528
526
507
499
499
501
507
512
483
411
307
212
308
366
417
473
499
498
501
507
492
456
416
345
239
218
288
334
355
367
366
336
274
430
461
474
491
509
493
467
461
455
419
428
475
488
503
519
517
518
525
521
512
506
510
512
472
393
302
449
481
489
481
474
477
480
473
474
480
482
478
476
492
481
447
419
350
399
459
477
472
473
480
479
475
479
484
485
487
486
482
480
484
471
454
459
444
354
391
434
470
478
466
477
504
510
510
514
519
520
517
512
510
511
505
488
471
467
475
448
328
399
428
438
473
484
474
482
497
508
513
508
503
500
496
495
510
514
506
496
487
475
480
469
399
276
316
417
439
457
481
477
474
488
495
491
498
488
473
472
471
478
499
502
492
485
478
483
489
461
420
372
255
314
402
448
479
480
462
475
503
513
504
490
480
482
487
486
493
504
499
490
482
470
480
489
460
439
432
336
193
321
405
457
481
474
463
479
503
518
514
491
477
493
508
504
502
498
487
485
488
481
478
481
472
467
457
376
221
201
340
433
462
465
463
475
495
495
499
513
497
479
495
506
498
492
483
474
485
499
490
475
480
494
491
459
405
309
174
210
359
444
462
456
462
483
500
497
495
511
503
491
498
506
497
492
485
480
497
500
476
470
487
504
490
456
433
393
287
230
367
431
448
467
481
483
496
509
508
506
498
488
500
511
511
505
490
485
501
498
474
473
490
487
472
467
451
429
367
230
249
370
416
440
484
504
489
488
511
521
500
478
479
493
512
527
522
496
486
494
494
487
488
484
462
469
488
461
420
394
308
150
247
366
416
445
487
508
492
483
497
507
492
474
473
482
502
524
516
491
481
482
484
490
492
479
462
479
497
471
421
398
352
220
236
355
414
446
481
496
498
496
486
478
477
477
467
469
482
491
485
476
474
473
475
482
486
486
483
480
477
471
450
423
380
271
214
342
409
439
474
493
501
508
486
464
471
467
456
457
464
460
455
462
467
467
475
482
479
483
487
468
451
463
465
446
400
296
186
330
402
433
471
500
491
484
488
487
478
458
441
439
440
440
451
469
468
466
477
484
477
474
476
465
456
462
452
437
409
311
170
169
319
408
430
466
493
470
462
490
499
470
432
407
395
398
415
441
469
472
466
472
484
481
470
464
467
479
471
433
416
411
322
175
156
307
406
429
453
472
465
475
486
455
408
381
354
333
343
369
398
438
469
475
467
479
492
480
459
463
483
473
434
417
415
331
178
136
288
404
430
436
454
469
477
445
376
337
335
322
308
314
326
351
400
451
475
467
466
491
496
472
467
484
471
437
432
420
336
180
253
393
428
424
453
468
430
366
329
327
336
335
332
324
317
342
388
434
473
478
466
481
497
479
474
487
469
439
435
422
334
180
183
343
405
418
460
453
365
312
350
383
372
369
369
354
338
362
400
436
475
491
479
482
487
477
473
485
471
443
438
417
324
177
253
370
426
447
412
336
329
400
430
406
395
396
384
374
393
424
448
473
493
497
491
485
478
471
468
468
457
448
413
313
162
326
438
430
363
347
396
438
441
431
422
421
419
416
432
461
472
468
483
505
502
496
495
485
464
456
457
451
410
303
251
409
421
353
367
437
469
469
462
451
451
457
463
475
501
498
477
486
509
510
505
505
491
468
456
453
442
400
289
147
308
402
391
387
440
496
516
501
481
482
495
497
503
512
509
493
490
502
504
504
502
492
478
466
450
427
375
259
171
319
403
422
452
501
518
513
507
511
512
511
500
502
507
505
495
490
489
496
497
494
485
467
448
421
344
204
183
314
409
473
492
477
488
516
519
514
510
495
491
508
517
510
493
485
488
494
492
473
457
449
405
286
299
431
471
457
477
506
504
499
500
495
493
512
530
527
507
484
481
486
474
458
451
433
348
198
292
396
453
489
496
481
479
484
487
491
498
503
499
485
471
472
471
461
453
435
366
239
252
373
446
471
482
486
487
490
493
488
474
472
470
477
490
484
454
417
346
231
198
292
390
463
492
500
513
517
501
492
501
506
504
506
475
396
294
231
334
384
424
470
490
488
497
514
499
453
409
340
232
230
297
345
364
379
383
346
275
437
444
460
487
478
449
438
431
396
432
471
500
514
507
507
518
516
508
499
499
501
464
384
421
476
491
485
477
481
484
474
466
469
481
479
476
487
482
452
408
318
436
478
491
489
481
470
474
493
495
478
474
477
482
484
477
465
458
454
426
336
368
429
469
484
481
486
493
496
502
525
535
525
505
501
505
509
503
489
476
468
468
436
315
380
417
432
464
480
480
488
496
495
501
508
512
507
496
492
503
505
504
503
498
477
468
456
393
265
309
420
437
443
470
473
476
493
496
487
484
480
476
475
475
481
493
488
484
491
491
485
473
450
424
375
245
318
406
443
469
476
463
469
496
512
502
488
481
483
486
488
495
501
490
476
472
470
481
482
457
448
442
340
333
401
444
475
474
464
477
499
515
513
493
481
497
509
502
499
501
493
485
480
476
478
481
476
475
467
388
237
222
354
421
449
457
459
479
502
496
496
508
496
483
500
508
496
491
492
490
495
501
491
477
482
493
488
461
418
321
179
217
355
436
454
454
457
484
508
494
482
501
500
490
503
509
496
489
486
488
503
505
481
475
489
498
479
454
440
401
283
217
353
427
451
460
470
484
502
499
496
500
498
496
504
510
509
499
485
482
501
501
476
477
492
483
465
460
453
433
367
230
231
360
411
434
469
488
482
491
513
516
501
493
494
499
508
523
515
486
478
492
494
486
483
479
463
469
481
455
420
398
313
152
231
360
409
435
475
493
483
487
510
513
496
487
488
490
499
520
519
493
478
477
482
489
487
471
464
486
499
464
414
402
356
215
222
353
407
438
478
497
495
498
495
486
482
478
475
476
481
492
495
488
478
472
477
490
485
477
479
489
492
474
443
424
383
261
209
336
404
439
479
503
508
507
486
467
475
472
465
464
466
467
469
474
472
470
487
492
480
478
488
476
467
474
469
451
404
288
192
328
403
438
477
506
504
497
487
479
486
482
468
462
462
465
470
474
469
469
489
494
477
477
485
472
466
473
466
449
411
302
174
316
407
437
466
488
480
481
495
495
489
479
457
449
454
465
475
484
478
466
475
491
486
477
474
473
481
473
443
425
406
308
161
154
290
400
436
454
459
460
486
503
487
462
443
415
409
432
444
454
474
478
460
454
477
495
483
467
473
487
473
438
420
405
311
160
264
390
442
446
441
455
488
486
447
416
399
378
381
404
412
427
457
470
459
451
470
495
490
471
475
492
473
439
433
415
313
159
232
378
440
439
445
459
460
434
408
398
387
377
380
387
395
424
450
459
463
468
472
485
491
476
478
495
476
444
441
416
310
176
338
414
425
456
466
411
370
396
422
409
391
389
390
405
440
460
462
475
486
482
481
483
474
476
494
482
457
444
405
291
257
372
422
453
443
378
347
391
430
424
405
402
414
432
457
473
474
478
489
494
489
483
478
475
480
477
460
445
399
280
171
329
436
443
398
371
377
398
419
427
422
429
451
463
476
487
485
470
484
503
496
491
496
491
470
454
451
444
396
270
257
419
437
376
375
421
444
451
449
441
457
485
490
494
503
495
477
492
511
500
493
501
493
470
448
446
441
386
253
154
324
415
397
390
445
500
513
490
470
482
509
506
496
503
505
496
499
509
499
491
489
491
480
463
452
433
356
216
184
333
404
421
459
507
520
512
503
508
517
511
491
493
507
504
498
501
499
488
485
495
491
471
453
420
318
196
322
406
467
483
475
492
515
515
515
514
497
489
506
508
503
503
499
486
490
496
478
456
440
385
258
165
299
422
461
455
478
501
496
497
510
505
494
501
511
513
507
491
485
483
477
458
441
411
318
287
391
454
486
488
474
474
482
488
488
491
494
494
485
472
475
472
460
448
422
343
215
250
373
441
468
482
482
473
479
486
486
476
476
478
481
491
480
446
408
336
218
191
288
396
473
494
489
500
507
496
488
505
516
511
500
461
379
279
237
342
394
430
465
479
477
490
516
504
452
396
322
216
241
301
344
363
386
394
350
268
406
445
462
444
418
395
448
490
503
492
492
508
516
510
498
487
480
445
370
454
485
491
486
490
495
485
468
467
483
486
479
480
480
459
398
284
404
460
492
500
489
471
476
503
504
473
457
473
486
479
462
463
469
453
401
302
419
463
476
482
490
490
482
493
520
533
515
495
498
504
495
481
483
481
467
450
404
283
405
432
455
471
482
495
495
484
485
500
510
508
500
497
497
492
491
508
504
471
448
435
375
249
408
436
435
456
469
481
497
501
487
483
479
481
484
484
485
484
481
483
498
498
479
458
438
424
367
315
409
439
458
471
466
471
497
511
505
493
487
489
492
491
489
489
486
482
474
468
478
479
459
449
434
333
346
398
429
463
474
469
480
496
503
504
492
487
500
509
500
493
494
496
492
476
467
476
487
476
465
458
395
257
243
363
406
433
455
463
484
505
497
482
488
486
485
503
510
495
489
494
500
502
500
485
476
481
484
474
459
426
326
177
222
350
421
450
457
465
490
510
485
467
486
496
499
511
506
492
491
492
497
504
503
485
478
483
483
471
456
440
388
261
205
339
420
453
467
478
489
496
487
483
499
510
515
513
499
494
494
489
489
498
495
476
477
485
478
469
461
444
419
352
219
218
351
411
435
467
480
475
483
503
507
506
511
518
509
495
500
502
486
477
489
490
479
475
475
472
477
473
443
420
402
307
143
220
357
406
425
466
483
475
485
512
512
496
495
505
499
493
508
512
490
476
480
487
487
477
467
472
491
489
453
418
412
349
196
204
348
404
429
472
491
488
499
508
495
489
485
487
489
489
500
507
493
475
473
489
497
483
471
476
488
489
466
435
420
370
237
192
327
402
442
479
500
504
508
497
485
487
486
481
479
480
482
492
490
473
470
493
505
487
479
479
473
471
473
461
439
392
269
181
317
409
447
477
502
509
509
497
486
494
494
488
479
476
478
487
488
471
468
494
504
487
482
481
472
467
474
467
449
406
285
164
301
405
445
462
482
496
504
499
487
484
492
479
472
481
484
483
485
478
465
478
495
488
480
480
476
477
473
454
438
405
292
141
264
386
441
453
456
469
495
497
479
474
467
449
451
476
479
468
481
478
462
459
480
492
482
474
475
480
471
449
434
404
293
226
367
447
456
443
448
483
490
471
460
447
426
436
465
464
466
481
475
456
453
473
490
491
476
473
482
471
451
441
406
293
197
349
439
451
441
450
469
471
462
462
451
433
435
450
461
482
487
465
454
461
471
485
492
477
474
484
473
457
452
407
289
159
312
407
432
450
468
450
429
451
477
472
450
437
443
467
494
494
473
465
474
477
482
483
475
474
487
484
468
453
398
268
240
362
419
451
464
430
395
417
460
475
457
446
460
481
495
497
488
476
478
487
485
481
475
474
483
479
463
445
388
253
161
318
426
449
431
413
398
399
430
458
461
466
490
499
495
499
493
475
483
498
490
485
490
488
478
459
449
436
379
240
243
402
440
406
404
431
445
454
458
456
476
510
509
497
503
500
484
494
506
492
485
494
492
475
454
447
435
363
216
142
304
406
406
409
462
508
510
485
465
482
514
510
494
502
509
506
507
508
492
480
485
493
483
465
460
432
327
171
317
396
427
470
506
513
510
501
501
514
509
489
495
514
510
500
502
495
476
483
504
497
472
457
411
284
186
308
398
459
469
467
497
518
508
513
519
502
493
506
505
500
507
497
476
483
502
486
452
425
355
221
161
288
402
441
452
481
494
485
494
518
514
493
492
504
510
507
489
474
476
480
462
427
372
269
262
374
446
477
473
464
469
481
486
482
481
492
495
487
473
476
473
463
447
400
296
171
231
357
425
460
480
474
459
465
480
481
474
477
481
487
495
480
445
402
315
171
275
390
468
484
477
491
503
493
479
493
513
513
496
450
370
269
222
327
386
429
468
478
472
480
500
493
441
378
303
176
246
306
340
359
385
392
341
248
414
463
479
472
470
492
514
513
495
474
451
402
405
461
488
489
491
498
495
477
476
487
491
483
475
472
447
370
429
468
493
495
477
478
501
504
473
455
474
488
467
454
468
477
443
369
259
395
448
464
472
487
492
479
482
506
519
501
487
504
507
478
461
477
482
462
432
364
380
430
451
464
481
498
500
487
482
491
502
503
502
506
505
484
481
499
494
457
437
420
349
375
432
438
449
469
487
506
509
500
488
483
483
489
490
487
485
486
492
501
490
464
449
444
424
344
407
445
456
466
470
477
495
510
508
501
490
490
497
492
480
478
488
495
482
466
472
481
465
445
413
312
343
405
433
460
471
473
480
490
496
495
493
493
499
505
495
484
482
492
500
482
463
473
492
476
449
440
394
265
365
403
429
455
467
483
502
493
475
474
481
492
506
506
494
488
490
497
505
499
480
474
477
474
461
455
431
327
168
237
353
412
444
461
475
498
509
485
465
476
496
510
513
496
483
490
498
500
501
496
484
478
473
470
471
464
436
365
237
222
345
416
451
476
495
500
492
480
476
495
522
536
519
484
476
492
498
496
491
485
481
480
474
474
480
464
432
399
329
199
227
357
412
439
475
497
486
479
490
497
503
524
539
517
483
482
498
493
486
484
483
479
474
471
480
490
470
436
426
401
283
218
356
404
425
472
485
477
487
510
505
492
497
515
509
494
500
504
490
477
483
494
485
469
468
483
495
477
449
435
419
326
165
188
335
397
432
472
484
480
500
518
507
488
483
492
500
499
503
506
490
473
479
498
496
477
471
479
483
478
464
441
413
344
205
169
310
404
450
474
485
490
506
512
505
499
494
491
491
491
495
502
492
472
472
495
504
492
480
472
463
465
467
450
422
364
243
164
301
410
452
470
487
502
511
508
501
501
503
501
488
484
489
498
492
472
468
487
503
494
488
481
467
460
465
455
437
388
265
153
282
398
444
454
480
503
510
497
482
482
492
488
483
484
484
485
488
482
469
481
495
490
484
484
477
467
464
457
444
400
273
236
368
437
452
469
490
497
479
463
471
474
462
465
485
478
466
479
486
479
477
487
488
482
477
475
471
467
458
444
400
275
191
339
437
461
458
466
479
469
461
472
472
450
456
480
478
473
481
480
476
475
480
486
491
480
467
468
469
462
447
397
275
163
312
419
449
449
459
476
470
470
484
485
466
461
475
486
498
493
470
466
474
476
483
494
483
468
468
469
466
453
392
269
128
268
382
425
443
470
473
463
471
498
508
490
472
473
489
504
497
477
474
480
478
479
484
477
471
474
471
466
453
387
248
203
336
409
443
470
466
445
451
484
509
501
486
486
490
489
492
492
482
482
488
483
477
474
477
479
470
458
444
379
233
134
290
403
441
448
448
440
437
462
493
498
500
508
501
488
493
495
480
484
496
492
487
484
482
480
467
450
433
367
218
213
362
427
426
432
458
471
478
481
477
488
515
510
497
501
501
489
493
501
492
490
491
487
478
465
452
429
339
185
117
257
376
416
433
477
508
509
491
471
478
507
509
499
507
516
507
504
499
481
477
490
494
480
464
462
424
296
137
278
383
440
477
492
496
506
503
494
506
505
489
500
519
513
495
493
483
471
486
511
494
465
452
396
254
153
280
391
455
455
458
497
517
503
509
517
499
496
511
507
494
500
491
468
480
504
485
443
404
321
188
140
268
383
431
452
483
491
477
492
520
517
496
498
506
509
506
486
465
466
477
459
407
326
214
234
353
439
471
467
459
466
479
483
480
480
495
499
484
469
466
465
458
435
363
236
205
335
410
448
471
463
450
457
473
477
473
471
472
479
489
476
440
383
276
150
258
371
441
460
465
486
504
495
473
473
492
499
486
443
365
255
197
290
356
419
468
481
474
469
474
464
417
358
293
239
303
331
350
372
371
315
221
414
437
441
444
466
494
493
471
449
410
337
419
469
477
484
495
496
485
483
483
484
484
476
451
401
314
393
437
473
491
482
479
495
498
474
460
472
477
462
461
477
466
411
326
420
453
466
477
486
480
481
495
500
484
480
502
500
465
456
476
473
449
418
331
413
446
462
479
493
500
492
489
491
494
492
494
510
510
486
478
485
473
444
440
416
319
413
440
449
468
486
503
511
505
499
494
491
490
489
489
493
497
498
493
473
448
445
453
422
314
391
451
456
463
471
478
488
503
509
505
498
493
493
490
476
476
491
497
487
470
466
473
468
444
389
282
322
412
449
461
466
472
476
483
490
496
500
500
498
498
494
487
480
486
497
488
471
470
484
469
440
427
382
255
361
414
438
457
471
479
494
497
487
485
492
504
504
496
495
495
491
492
501
496
480
469
474
468
454
454
431
321
365
414
437
461
482
499
506
498
483
481
497
513
508
482
481
494
496
496
498
494
488
479
464
462
474
469
432
350
221
252
365
419
439
469
505
512
499
486
483
491
515
533
512
478
475
495
501
494
482
479
492
492
467
467
486
470
425
384
304
173
251
371
416
437
478
509
502
486
486
487
495
519
536
516
483
484
502
503
488
476
478
490
484
470
482
494
466
434
428
382
242
228
358
406
435
479
494
482
490
506
501
487
497
513
513
499
500
505
493
481
483
496
488
467
472
493
494
469
452
454
413
286
131
184
323
396
443
477
475
473
501
524
512
490
481
491
500
498
499
501
487
477
491
503
486
466
477
490
479
468
467
454
409
310
172
155
294
402
454
471
472
475
501
520
517
501
491
489
487
484
492
497
486
477
483
489
484
481
490
480
458
458
466
446
407
332
213
149
285
406
447
453
473
490
499
507
508
504
500
497
487
483
489
497
490
479
473
477
486
490
492
482
463
455
455
448
424
360
237
138
265
390
434
443
477
504
496
487
487
489
490
488
486
485
485
486
492
488
477
479
489
488
484
484
477
461
456
452
438
381
248
216
355
423
447
483
504
487
459
464
480
480
470
475
481
471
467
484
494
491
488
488
485
480
480
475
468
465
458
442
387
254
168
315
415
453
476
493
480
450
454
481
482
463
465
479
476
473
485
490
491
489
485
485
489
480
465
468
473
464
440
378
255
136
275
388
436
458
481
482
461
458
482
491
478
472
482
489
494
492
479
483
489
484
482
493
483
467
467
470
463
440
368
241
222
346
410
441
473
489
473
465
485
504
499
486
485
489
492
489
485
490
495
489
478
478
478
477
472
460
455
439
363
221
160
303
390
432
462
479
471
469
485
506
509
502
494
480
474
484
496
496
497
496
484
471
470
480
478
459
446
437
367
209
253
370
424
444
457
469
475
483
498
503
505
504
492
478
489
495
485
486
498
494
487
483
481
479
467
449
432
355
195
176
309
403
432
445
470
493
498
496
486
487
503
505
503
502
499
487
490
499
493
492
491
481
474
466
457
426
319
204
342
423
452
475
495
502
501
484
475
495
505
505
508
508
500
499
495
475
477
489
486
469
457
457
412
271
236
367
447
475
472
478
505
504
491
497
501
488
494
511
503
487
481
472
469
486
499
475
448
438
376
228
242
375
450
449
452
491
506
496
503
509
493
494
512
503
481
486
484
465
473
489
468
427
379
289
238
361
428
456
480
480
473
488
511
510
501
505
507
500
492
481
456
453
461
443
382
283
170
205
330
432
466
464
461
467
477
481
480
483
494
491
472
458
449
443
434
402
312
183
176
312
396
436
461
456
449
456
467
474
473
465
455
456
464
453
411
334
217
236
335
398
426
454
482
500
497
474
464
468
469
459
422
339
221
159
239
311
389
450
474
471
459
449
431
388
336
280
209
276
309
326
341
332
279
196
411
431
454
446
425
407
356
376
435
455
478
495
493
486
484
474
471
479
467
413
334
416
453
473
477
489
499
496
478
471
470
469
467
478
478
433
363
381
447
470
469
471
480
489
494
488
472
473
493
488
462
467
479
458
431
404
298
380
436
464
476
481
488
492
499
502
493
481
482
503
504
487
479
475
452
438
447
407
281
379
433
449
461
473
489
501
501
505
508
498
487
484
489
499
501
491
484
464
437
443
457
407
273
356
442
454
456
468
474
483
496
504
507
507
499
490
487
486
488
488
487
489
479
459
453
464
444
367
246
406
459
462
465
474
478
483
496
507
509
509
499
490
493
498
494
482
482
486
483
475
470
464
447
420
358
339
421
448
461
475
484
490
500
507
508
509
513
499
486
496
509
498
489
497
494
483
475
473
464
456
454
420
308
371
422
430
451
485
499
501
506
506
495
502
512
499
479
490
500
494
492
501
496
488
483
466
459
472
467
429
343
214
379
425
428
453
498
512
504
498
492
483
497
512
500
479
489
500
494
487
482
484
500
498
468
464
483
465
421
379
280
377
423
435
468
501
504
494
489
485
485
499
513
505
491
498
511
505
484
465
479
504
497
472
479
489
460
438
423
346
193
233
358
415
447
481
490
482
491
501
495
490
495
503
507
498
500
511
502
482
479
496
495
472
475
493
488
462
456
455
386
238
189
323
405
456
480
472
467
493
517
512
497
490
493
492
489
493
498
487
485
500
500
474
459
481
496
477
462
471
461
396
274
289
402
451
466
467
470
493
513
515
502
492
483
477
474
490
494
485
487
499
483
461
471
496
488
462
457
470
452
397
299
177
274
400
439
445
470
490
489
494
506
500
494
489
477
475
490
494
487
486
485
473
468
483
496
486
467
459
457
450
408
319
198
253
383
425
434
483
505
482
475
493
497
492
489
487
485
488
489
489
489
484
480
482
484
482
484
482
465
457
451
426
346
210
208
350
412
437
488
509
476
457
481
496
493
487
487
486
476
476
491
498
491
487
486
483
478
480
483
473
464
457
432
356
220
161
301
393
438
481
505
481
454
470
493
495
485
484
485
481
482
496
498
492
488
487
488
486
480
475
480
480
461
425
351
222
123
249
361
423
461
493
492
466
463
485
496
489
486
490
494
498
498
491
489
493
492
488
485
479
479
484
477
456
421
336
205
192
323
400
440
475
490
475
465
478
493
495
492
493
492
491
493
495
499
508
503
481
465
473
491
485
456
439
422
335
190
135
273
371
422
453
467
473
477
474
483
492
496
494
479
475
490
504
506
509
507
482
462
470
491
483
452
433
426
348
184
210
328
408
436
446
470
489
485
479
485
494
494
487
486
498
502
492
495
502
495
486
483
484
479
464
446
430
342
173
133
254
380
438
448
464
489
496
493
487
485
492
501
507
506
491
483
493
502
492
493
489
476
470
466
458
420
303
158
311
421
457
462
471
492
508
498
484
491
505
507
503
490
486
499
499
479
477
483
475
460
452
449
394
249
199
338
433
462
459
470
503
505
490
498
502
489
489
497
489
482
485
476
470
476
476
458
436
419
345
202
196
336
429
449
455
479
486
481
498
503
490
492
510
495
472
477
483
471
465
466
449
411
350
252
192
323
413
455
469
467
465
482
500
501
501
511
503
483
479
476
455
440
439
418
351
246
139
165
297
406
452
461
467
472
477
479
481
484
486
476
461
447
434
423
402
354
258
142
273
366
417
448
459
461
459
466
472
473
463
448
434
431
412
355
262
156
200
284
348
395
439
469
487
491
482
471
459
438
412
369
279
161
183
256
337
403
439
447
441
430
404
354
296
242
217
259
278
287
275
234
387
419
464
486
475
473
472
454
445
453
428
352
401
435
446
468
503
512
494
482
478
472
464
468
478
456
386
305
430
475
464
455
470
495
498
478
465
473
484
471
459
473
478
441
404
371
410
459
469
467
473
480
496
506
488
470
478
494
489
471
471
471
446
434
435
371
406
441
452
458
474
490
491
499
516
505
483
482
495
497
486
474
476
461
431
433
436
365
405
434
448
462
470
481
491
495
499
507
504
486
485
497
503
481
465
482
488
451
433
453
435
333
373
441
448
460
483
486
488
496
503
506
505
493
482
492
514
510
482
464
484
498
476
455
459
454
410
319
406
442
453
478
492
487
494
510
516
517
512
491
479
498
520
511
487
484
488
489
486
475
462
458
449
396
280
350
422
429
443
480
494
487
498
508
501
503
506
489
479
499
507
489
488
502
493
486
489
475
458
462
452
415
333
204
364
429
427
435
476
495
491
496
495
482
487
499
489
484
502
503
485
482
488
488
496
493
471
464
469
449
419
371
255
361
430
442
450
474
491
490
493
487
483
488
499
496
495
507
513
500
478
466
483
501
491
472
481
478
453
436
409
302
152
349
426
457
471
473
473
487
499
496
497
501
503
499
496
501
512
503
480
474
493
495
472
473
487
479
455
452
435
342
194
327
416
457
473
469
468
485
503
508
507
504
499
491
481
492
502
496
491
500
499
475
463
482
489
467
455
464
449
367
233
292
402
446
458
471
478
487
501
507
505
499
489
473
468
490
498
489
498
509
485
461
473
496
488
465
458
467
451
381
257
263
391
435
443
477
499
487
488
501
501
495
486
471
472
493
498
485
494
500
479
465
482
494
486
472
465
464
454
395
278
158
236
373
423
435
482
503
481
473
496
500
495
493
486
484
492
492
486
487
490
480
479
480
477
483
488
472
463
455
409
300
171
203
343
406
429
479
501
475
469
494
501
496
498
497
490
486
487
494
495
484
480
484
481
475
481
489
479
465
455
412
313
178
156
292
378
423
470
496
483
477
492
499
498
497
498
495
489
493
508
499
484
479
486
491
483
480
488
488
474
449
404
310
179
233
346
417
456
485
492
482
484
494
498
496
495
496
497
502
510
500
486
486
495
492
478
474
491
495
471
441
400
305
164
175
307
397
439
464
478
476
480
487
493
495
496
495
495
497
504
500
496
501
505
482
456
468
499
493
454
426
401
305
160
247
353
415
439
445
459
480
483
481
486
492
492
484
489
501
505
503
506
506
480
454
466
495
483
441
424
411
319
159
166
280
390
434
431
450
479
480
468
478
487
488
486
495
504
501
494
497
501
489
481
480
480
471
452
439
416
317
193
350
439
445
448
470
479
482
486
488
490
495
507
503
483
477
495
500
491
491
483
467
462
461
450
402
279
266
396
443
450
457
475
497
501
491
495
502
508
498
476
472
493
500
486
481
472
460
456
452
433
362
220
155
279
387
441
454
471
493
491
483
497
505
498
492
486
480
486
492
484
474
461
456
451
430
388
296
163
267
385
441
463
470
462
461
484
496
491
492
504
493
473
479
488
473
453
447
435
388
305
201
261
371
436
456
456
457
471
484
488
491
503
493
473
470
474
456
437
426
390
311
202
105
236
349
416
449
469
476
480
475
474
475
472
461
450
442
426
406
371
299
202
111
209
305
375
426
458
470
468
465
468
469
462
445
421
396
360
284
185
103
217
288
356
411
444
464
473
475
472
450
403
350
286
195
190
263
328
374
393
398
394
368
307
236
174
184
206
213
205
456
438
438
441
420
404
399
409
419
454
508
514
486
482
483
472
456
456
452
414
334
461
461
450
467
494
493
471
468
482
484
461
450
468
470
424
368
365
439
460
467
470
466
478
491
478
466
483
494
468
446
456
465
449
428
397
306
361
430
447
445
470
488
476
483
507
503
483
487
500
485
461
453
463
462
435
418
394
298
348
406
442
462
467
485
496
484
486
504
504
485
489
505
505
474
453
471
483
445
423
438
403
276
405
427
453
486
493
487
491
493
492
495
487
479
490
511
514
483
455
476
498
475
448
457
450
384
269
373
425
438
471
494
488
482
491
499
503
500
483
475
494
515
512
488
474
481
495
498
475
456
455
434
359
409
430
434
466
484
475
477
488
492
502
504
487
478
499
503
489
488
498
490
484
492
478
455
446
436
394
307
326
429
439
430
453
478
480
485
485
483
497
505
492
490
503
502
480
483
498
491
484
478
473
467
453
431
412
355
228
330
434
454
442
453
473
486
492
487
481
494
503
498
498
504
505
490
476
476
490
487
473
473
483
468
443
433
388
262
331
429
458
460
459
468
484
494
495
493
499
503
502
494
499
507
499
477
475
495
490
468
474
482
469
449
447
408
298
161
322
418
450
461
470
474
480
492
500
501
502
502
494
483
493
506
499
490
496
501
486
473
480
479
457
449
454
426
332
193
290
400
436
449
474
487
489
494
501
503
501
493
475
473
494
502
494
499
507
489
475
488
496
480
459
454
459
440
355
216
249
382
433
445
478
501
498
492
497
502
501
489
471
474
496
500
488
497
504
483
476
489
491
481
476
465
463
450
375
238
212
358
427
444
476
498
491
484
493
498
500
497
485
482
494
497
486
485
486
482
483
484
475
480
489
472
461
453
389
255
180
320
405
433
468
487
483
485
496
492
494
501
499
491
490
495
496
483
475
478
487
484
471
480
490
473
457
448
389
264
269
367
423
457
477
484
497
502
491
489
498
499
493
487
495
508
498
474
469
487
488
481
483
490
475
454
434
384
266
210
331
415
450
465
481
495
501
494
493
493
494
490
486
494
510
502
480
471
488
490
478
479
494
483
448
424
379
266
150
284
390
436
445
456
475
494
501
501
496
493
489
485
493
505
500
485
485
491
479
459
469
495
482
442
417
381
268
209
325
406
430
428
444
478
497
495
495
495
487
484
492
500
496
492
492
493
477
453
462
483
472
437
417
386
280
231
367
433
428
434
467
479
475
485
494
486
484
495
498
493
493
492
490
484
476
466
459
452
441
425
384
274
137
303
421
443
441
455
460
466
485
497
491
488
499
498
485
484
491
491
490
496
474
444
445
449
427
363
240
201
337
414
443
453
459
470
484
494
497
496
503
498
477
472
490
494
490
488
466
440
447
446
402
313
181
197
319
414
457
472
474
467
472
491
501
502
500
486
481
489
492
488
473
448
439
447
418
341
236
186
324
421
463
466
450
447
470
487
485
489
495
492
482
482
484
464
438
437
423
354
245
142
189
311
396
440
453
452
460
469
468
469
483
483
470
468
473
453
433
414
356
255
148
163
269
360
425
460
471
473
466
458
460
460
452
447
440
420
391
335
240
145
78
224
312
387
436
459
462
459
455
451
445
431
400
359
301
213
119
225
302
357
398
426
434
434
432
408
349
275
197
110
183
243
292
313
322
325
301
240
163
380
427
482
486
461
464
470
449
429
423
401
354
409
446
453
462
479
479
464
470
488
482
453
439
451
446
393
311
396
441
473
482
458
452
465
463
466
492
496
454
426
439
455
445
408
336
407
442
442
475
494
464
457
484
485
478
498
502
467
437
434
448
452
436
401
335
369
438
463
462
482
496
477
475
492
496
489
495
501
490
467
449
456
461
441
429
421
342
356
402
444
477
484
483
482
478
482
487
486
484
487
497
502
486
460
464
478
465
450
452
425
336
328
402
420
445
480
484
472
468
476
488
490
479
476
487
498
500
489
471
472
488
492
468
448
443
411
313
380
427
423
443
474
479
467
466
477
497
504
487
478
489
495
487
486
492
483
482
487
471
443
434
420
365
265
283
415
447
429
441
470
481
481
477
480
504
516
500
490
494
490
481
485
499
494
473
469
471
462
436
420
399
329
298
425
457
442
447
470
487
493
484
478
496
512
508
498
496
493
485
478
486
497
479
462
470
480
455
436
429
364
228
303
415
451
453
461
471
479
490
487
474
481
503
510
498
495
499
490
474
482
502
492
465
471
478
456
445
444
383
257
295
400
433
448
467
475
475
487
491
481
478
496
502
492
497
505
494
480
488
501
494
478
477
469
447
443
445
403
295
269
383
422
436
463
482
487
491
495
493
489
487
481
479
496
502
493
494
497
485
479
491
489
471
452
446
444
421
326
181
223
361
425
437
461
486
501
495
495
501
502
489
474
475
495
501
490
494
495
479
478
493
488
474
470
455
446
430
346
199
175
321
419
447
460
480
494
489
484
494
504
499
482
478
492
498
491
481
479
480
490
491
472
474
481
460
443
431
356
212
270
387
442
460
470
481
491
485
480
492
500
490
481
488
496
492
473
465
476
497
488
469
475
482
456
436
428
357
215
219
340
423
453
458
476
498
493
474
481
493
487
480
480
489
492
482
466
468
484
485
479
486
482
452
430
422
353
215
167
292
400
442
443
466
497
498
484
488
487
483
479
474
476
491
494
475
462
470
477
480
487
484
453
425
407
347
216
233
357
418
429
444
470
489
497
499
490
484
480
474
478
489
490
478
470
472
472
468
473
481
463
429
402
344
219
158
278
379
419
423
438
470
494
497
496
490
482
478
483
486
484
483
481
480
474
461
452
459
455
431
402
340
223
180
319
410
425
428
455
472
476
486
493
485
480
483
487
491
496
488
476
481
477
450
430
431
429
399
331
218
234
367
424
437
445
445
448
474
496
491
480
484
490
495
499
486
470
485
500
463
417
416
423
386
302
189
253
366
427
447
442
438
457
486
493
482
487
494
486
484
481
475
482
494
461
422
424
414
350
249
137
244
373
440
457
445
441
462
482
484
489
493
482
480
481
479
474
466
437
425
428
382
280
175
261
375
433
447
441
444
458
467
468
470
475
479
477
474
467
444
421
420
393
299
178
94
240
332
403
440
446
447
452
444
442
458
469
464
462
458
435
413
381
298
183
91
186
288
377
425
440
449
444
437
440
441
436
430
420
396
353
275
168
88
237
321
377
407
426
433
422
408
397
381
350
304
232
139
66
228
278
326
364
366
350
339
315
264
194
114
162
210
227
227
221
202
428
418
430
431
403
381
402
441
447
456
461
464
471
484
472
445
431
428
402
336
409
471
494
457
436
450
458
467
495
494
454
430
438
439
416
363
368
425
440
482
501
460
436
457
465
473
500
496
454
433
439
441
438
424
372
327
429
460
454
473
492
475
466
478
486
493
503
491
469
463
457
446
440
438
433
387
269
381
433
462
469
471
477
477
483
489
493
499
497
484
485
487
470
452
449
451
454
443
382
277
382
411
428
461
481
475
465
471
487
494
488
489
486
484
486
487
475
462
468
472
459
443
426
376
264
343
421
422
428
467
490
480
465
474
495
501
491
485
483
483
481
484
486
481
480
476
457
433
429
408
333
386
441
430
438
473
495
489
477
480
502
513
502
492
487
484
480
481
492
498
481
464
463
447
428
418
383
293
270
400
445
442
453
475
493
495
489
478
489
510
513
501
491
489
484
479
490
504
486
463
466
465
440
432
420
331
191
267
386
434
449
467
474
476
492
490
466
465
496
513
501
496
496
488
477
488
507
492
466
469
466
443
439
434
354
217
249
366
418
440
464
471
473
490
490
467
460
483
498
494
496
500
487
478
489
502
490
472
474
464
440
432
435
377
259
226
352
407
426
444
468
487
492
490
481
476
478
482
483
493
495
484
483
490
483
473
480
479
466
445
435
431
397
292
325
406
423
435
465
495
491
482
496
501
490
479
479
489
495
493
492
485
471
473
487
481
467
464
443
423
398
306
163
267
387
438
446
461
482
477
472
489
506
500
482
476
486
499
501
486
470
474
494
495
470
466
470
449
419
391
311
170
202
343
437
462
458
465
476
473
478
495
499
482
475
483
497
494
470
457
477
506
496
467
466
471
446
417
396
312
168
153
286
407
451
447
460
485
482
473
489
492
477
473
479
481
478
470
464
473
486
482
474
481
469
433
414
397
308
162
227
356
418
429
456
486
483
474
487
485
473
475
476
472
472
481
478
466
462
463
477
486
467
431
412
390
298
156
164
292
376
411
440
463
469
479
488
482
477
480
480
474
474
480
482
473
462
463
471
471
461
446
422
379
285
156
217
324
390
420
436
454
472
476
476
483
486
484
479
476
478
485
478
469
474
464
442
439
445
425
368
274
249
353
404
426
444
456
458
471
487
486
481
478
479
493
504
481
461
474
474
436
413
420
408
352
259
158
283
374
417
433
436
435
457
486
485
472
471
480
503
511
479
450
471
493
455
405
394
382
325
231
174
299
384
421
425
417
436
474
481
463
463
477
485
491
475
452
464
488
461
413
392
358
280
184
185
312
389
416
412
422
458
472
459
460
465
467
471
470
460
454
454
432
413
391
318
210
205
304
362
396
418
442
453
449
444
449
456
462
462
458
447
420
398
387
338
229
122
175
251
330
394
419
425
431
428
429
443
449
443
441
431
401
367
318
220
114
213
303
357
379
399
413
414
413
407
395
385
372
343
287
196
94
237
286
322
359
374
358
334
316
296
270
231
161
74
188
238
277
268
239
222
200
168
121
391
406
421
443
452
456
456
439
420
409
382
354
441
481
453
434
453
462
465
479
477
455
447
443
408
356
386
424
477
498
459
432
444
453
463
487
481
449
446
457
439
414
385
314
396
446
447
466
484
470
460
465
471
489
501
478
451
459
466
448
431
425
405
325
353
422
449
455
463
476
482
487
493
498
508
503
478
468
479
473
445
431
437
446
413
322
357
409
423
446
474
482
478
483
498
501
501
500
492
478
478
486
474
453
446
449
451
437
398
321
403
429
428
459
493
493
481
484
492
495
492
491
485
481
478
478
479
479
469
458
444
431
423
386
287
333
414
430
442
473
497
495
485
483
489
494
496
494
488
483
480
478
486
498
487
464
449
434
427
416
355
241
351
414
436
457
474
483
493
497
481
480
492
507
502
492
489
488
483
490
504
493
464
455
444
431
427
392
280
341
407
441
467
469
468
492
500
478
467
489
505
498
493
494
494
486
493
506
493
462
459
453
433
425
401
303
170
321
397
432
456
462
469
492
498
476
465
481
491
489
493
494
486
483
494
501
480
461
464
458
434
418
404
333
212
301
385
417
428
453
483
491
483
476
479
481
482
483
490
491
478
480
491
483
466
462
468
460
437
423
407
354
242
268
365
405
416
446
479
474
461
480
497
493
485
482
484
492
494
489
484
470
468
474
469
460
453
431
401
352
249
200
324
407
437
449
460
453
452
482
502
497
489
479
477
495
512
491
467
471
492
490
459
450
460
444
399
341
251
266
400
457
451
443
454
467
481
495
495
485
476
475
492
502
476
455
476
508
494
457
449
461
445
402
347
251
208
356
434
436
440
464
475
476
489
488
475
477
484
481
474
464
465
481
494
477
459
462
456
430
403
360
248
154
284
371
406
441
466
465
470
486
481
473
487
497
477
461
467
483
484
468
457
462
464
448
423
403
355
237
213
308
373
428
451
449
459
475
467
473
497
501
479
463
470
488
485
463
455
462
457
441
432
406
335
214
244
327
396
429
437
447
449
453
472
495
495
479
469
474
490
481
465
467
460
434
428
436
400
309
200
169
263
350
402
428
436
434
447
476
486
482
473
474
490
500
473
449
465
462
428
415
412
370
283
184
191
295
364
407
426
429
445
471
473
460
460
468
490
502
468
433
452
472
446
407
377
328
251
163
222
308
365
401
410
429
461
461
443
443
454
466
480
468
437
442
468
454
407
357
289
207
233
305
352
374
403
447
457
438
437
445
448
458
461
449
441
440
423
389
335
242
146
215
266
313
366
416
435
429
432
442
447
446
441
440
429
397
364
331
261
157
164
233
306
353
374
393
411
425
430
419
404
398
384
343
295
233
140
212
257
285
320
358
372
362
343
327
311
290
256
200
116
183
217
265
284
258
232
215
197
175
148
406
418
411
404
386
366
374
430
430
434
457
466
454
452
448
438
435
414
348
388
454
480
460
444
450
455
457
467
463
450
455
458
424
373
316
409
440
467
479
467
455
455
458
473
484
467
447
458
467
450
423
391
336
396
437
451
464
474
475
478
481
484
494
494
473
462
468
463
446
432
426
409
354
397
425
438
459
476
482
487
492
495
496
495
490
480
476
478
469
452
439
436
438
415
348
360
430
435
447
470
483
486
490
488
486
487
492
488
479
476
475
477
473
455
440
437
430
404
342
262
369
427
444
459
473
481
489
487
479
476
487
497
490
481
477
476
482
489
476
450
436
429
426
397
304
288
374
426
457
463
461
477
493
490
478
480
498
505
493
488
488
487
487
494
485
456
440
435
431
414
339
213
290
374
427
462
462
456
480
504
493
482
485
496
495
490
491
500
500
496
496
481
453
445
443
433
408
349
237
272
366
416
445
455
467
491
501
492
488
487
486
486
490
491
492
496
501
497
473
451
449
448
431
404
358
266
243
344
396
416
443
478
487
473
480
492
491
486
486
492
492
481
483
495
491
468
453
453
450
433
410
368
286
305
375
405
436
469
460
445
469
493
494
493
486
487
494
498
486
479
475
469
460
453
448
439
419
373
290
245
358
423
444
446
435
441
472
490
491
492
481
470
494
519
492
461
469
485
473
442
437
452
437
374
285
182
330
432
445
430
438
464
478
482
485
488
478
468
489
509
481
450
469
499
477
440
435
453
442
377
288
188
275
389
417
421
450
475
477
477
477
481
489
488
483
478
463
461
482
496
471
438
436
446
429
377
294
183
201
306
367
415
447
461
468
473
467
473
501
508
483
461
461
480
492
477
452
440
439
435
412
369
285
228
311
390
428
441
456
461
450
466
502
509
482
461
464
487
491
467
448
447
438
429
412
360
260
162
245
337
396
422
438
436
435
463
494
493
476
464
468
484
476
457
456
450
431
425
413
344
229
172
268
348
399
422
422
437
468
481
477
466
462
472
480
459
442
454
450
424
415
391
307
203
202
285
355
403
422
445
466
464
453
451
453
462
473
455
433
442
447
428
401
350
262
176
213
287
359
398
426
449
444
432
438
443
446
459
458
438
432
440
427
382
309
218
142
208
278
328
373
419
432
426
436
449
447
448
450
440
430
420
394
341
260
165
176
228
294
357
389
401
422
446
445
429
417
413
401
363
314
260
178
144
206
260
294
328
370
399
396
371
350
340
317
265
211
154
160
183
223
276
295
276
256
243
225
197
154
115
166
177
146
129
127
114
377
400
430
438
423
409
397
382
367
404
439
445
447
454
457
448
443
439
432
428
412
367
347
420
463
469
459
451
449
449
450
459
456
449
445
439
423
389
327
343
409
446
467
469
460
455
455
457
462
469
468
463
457
448
439
429
395
340
352
406
426
442
461
470
470
468
467
468
473
475
475
475
471
461
449
438
420
403
357
399
429
430
439
459
475
479
476
473
474
476
478
475
474
472
471
461
439
423
422
404
352
308
405
438
440
441
456
477
485
479
473
480
487
483
475
471
468
475
471
450
431
425
422
401
342
325
407
451
452
442
455
481
489
482
478
487
500
487
478
480
484
481
476
460
440
428
429
422
373
265
329
402
452
457
446
459
485
492
486
479
484
492
485
479
491
501
490
478
463
441
431
435
427
380
284
312
383
428
448
462
474
484
489
492
485
481
485
484
482
490
501
497
483
463
442
436
437
425
382
300
188
278
355
395
429
469
475
462
473
492
494
489
488
488
487
485
484
488
484
466
449
441
437
419
385
312
203
229
323
379
421
458
455
441
462
487
493
492
485
483
497
500
480
468
474
470
453
441
435
423
390
322
215
288
384
426
435
434
444
466
477
479
487
474
467
496
517
481
449
460
474
455
430
431
435
406
328
222
246
372
415
414
430
464
473
465
470
484
477
468
489
509
476
443
458
479
456
425
424
438
413
327
220
313
372
394
436
475
472
458
461
483
495
487
482
479
464
451
469
482
455
423
421
431
402
313
208
225
307
369
424
460
465
451
448
472
501
498
478
465
460
468
480
476
448
424
422
422
382
295
188
238
326
391
432
452
443
433
458
491
490
471
463
462
473
478
459
441
432
429
415
372
278
168
161
255
336
393
426
430
430
454
479
472
462
458
458
465
459
446
442
440
425
409
363
259
147
179
267
343
393
417
439
464
470
461
452
448
448
453
448
442
449
437
409
389
336
227
193
276
350
399
439
462
456
447
448
442
438
441
442
440
440
419
387
356
289
187
202
290
354
399
427
426
429
445
449
437
435
437
431
419
399
366
313
232
146
204
267
319
364
382
402
437
456
445
429
418
407
398
373
328
258
170
163
217
270
307
341
386
420
415
389
367
355
342
301
243
178
165
198
237
287
318
313
292
278
263
233
176
131
131
172
187
168
157
164
152
109
374
399
413
424
430
419
404
394
380
354
372
433
444
443
441
441
437
433
434
442
436
411
380
351
351
423
459
460
448
437
437
438
441
453
464
463
445
417
404
386
331
352
396
425
446
456
449
444
444
449
455
460
469
472
464
448
434
417
381
332
328
391
410
420
440
459
460
459
460
460
459
461
465
469
465
461
447
419
393
378
337
350
410
423
429
445
462
471
476
476
471
468
466
464
461
461
464
455
425
406
402
383
334
263
363
428
442
437
442
460
473
479
477
476
481
475
465
467
469
470
459
442
426
416
407
375
295
265
357
428
448
441
442
456
470
470
462
467
482
474
461
474
488
476
460
448
433
420
415
392
323
213
237
328
395
429
446
452
454
464
469
464
469
480
471
461
478
494
479
459
448
433
425
418
396
336
232
287
352
397
446
461
452
459
475
480
482
480
470
469
482
481
466
458
455
444
432
420
390
332
237
247
325
384
435
456
451
459
475
483
481
471
468
486
493
466
447
457
465
450
435
423
391
329
241
208
309
374
409
432
453
463
465
468
467
458
465
494
501
462
434
451
464
447
431
424
399
337
251
276
345
377
414
455
466
457
461
467
467
468
489
494
459
431
445
460
444
424
419
401
344
250
218
293
342
403
456
460
446
455
476
484
476
474
474
457
438
445
458
441
420
413
400
337
227
228
304
383
441
448
432
436
469
484
469
460
467
459
448
454
458
438
416
411
395
323
201
165
249
332
403
432
421
422
453
470
453
452
466
460
455
455
448
430
417
409
383
306
187
174
256
336
392
414
425
447
454
443
446
457
453
449
445
437
430
417
395
358
283
171
179
258
337
392
430
452
450
441
441
440
436
434
434
438
439
409
363
320
248
188
269
341
402
436
437
435
439
436
423
417
419
428
423
378
321
269
197
201
267
330
375
389
407
434
441
423
403
392
388
376
335
277
211
140
185
236
280
311
349
397
420
406
377
347
329
319
288
230
156
143
175
208
253
302
331
327
306
279
260
245
210
142
176
196
196
191
191
178
364
384
397
406
405
404
400
400
400
380
340
369
424
435
433
427
422
425
434
440
443
432
404
363
326
347
402
432
445
439
429
431
441
451
454
452
452
441
415
386
353
322
383
416
435
444
442
445
452
451
449
448
452
456
450
436
414
378
336
292
267
353
403
428
443
446
449
466
477
462
448
451
458
454
445
444
431
398
367
341
299
287
374
417
432
440
444
452
471
474
460
460
464
463
457
451
449
441
425
403
378
341
280
283
372
412
424
429
434
446
453
445
446
464
464
456
461
465
452
440
432
415
395
366
311
253
336
381
414
427
431
441
446
438
447
463
453
445
467
476
452
431
427
414
401
379
329
251
286
343
402
436
438
444
455
461
465
462
446
447
472
473
444
431
432
422
409
385
330
247
245
315
386
437
450
452
462
472
468
455
450
467
476
456
432
441
452
437
417
391
331
241
213
285
352
407
441
453
460
463
452
447
461
483
477
443
428
442
454
438
420
395
334
245
245
305
368
419
443
457
458
447
449
467
483
471
442
427
435
439
431
419
396
336
250
191
263
337
399
427
442
454
456
459
460
463
464
449
428
424
431
425
412
392
340
250
220
309
380
406
410
431
457
457
440
444
460
453
429
424
431
421
400
379
338
243
252
334
375
385
406
440
443
424
435
461
452
429
428
431
413
382
357
315
227
171
255
325
365
394
420
424
414
428
451
442
425
424
423
405
368
325
271
195
173
255
327
378
404
409
410
421
432
423
414
407
408
397
351
285
220
180
252
322
366
381
393
407
412
403
387
372
371
361
308
233
167
166
228
285
318
346
373
383
372
345
316
300
288
244
181
185
223
266
301
316
307
285
247
220
208
181
161
189
200
200
195
174
347
376
393
391
381
385
399
401
378
347
352
390
412
420
414
409
422
435
428
406
390
376
343
332
389
410
416
417
426
438
439
437
432
426
419
403
378
345
302
353
401
422
418
417
445
466
452
434
442
452
438
416
399
380
345
295
290
353
395
420
422
428
454
464
448
440
459
468
451
425
413
407
385
348
297
280
335
376
404
417
432
442
434
431
441
457
462
457
437
420
413
400
369
331
276
248
302
356
391
409
429
437
423
426
440
439
444
459
452
424
408
393
366
344
305
264
335
387
407
424
439
443
444
442
430
435
457
454
426
410
400
373
349
316
241
229
308
377
409
423
446
460
454
442
438
446
454
444
426
423
421
394
359
319
241
264
338
386
412
443
454
436
431
452
460
450
433
423
428
428
407
374
323
241
214
283
338
387
437
446
418
423
453
462
447
432
424
417
412
400
381
331
244
243
301
355
410
432
420
421
439
448
445
437
420
402
393
387
371
329
252
210
277
321
362
399
418
416
415
427
439
432
407
394
393
376
345
306
247
236
285
316
355
390
398
392
411
433
420
392
391
395
367
313
266
217
233
278
317
351
366
371
394
417
403
378
376
378
346
285
222
167
232
283
316
332
346
369
390
383
360
344
336
312
256
184
218
262
286
307
330
347
346
322
291
272
254
209
178
217
249
270
279
277
257
221
191
176
186
184
182
176
304
336
360
359
349
359
376
358
316
314
337
352
369
385
395
400
401
388
365
345
319
322
351
358
368
403
432
427
414
414
414
391
358
327
296
309
356
372
383
417
442
431
420
436
446
422
383
356
338
307
291
345
376
399
422
423
413
417
437
452
436
395
368
361
340
292
272
325
362
399
419
410
403
412
425
440
440
406
377
371
348
296
250
307
346
383
414
418
414
415
418
424
429
414
391
380
350
294
255
215
284
329
363
405
426
420
417
419
419
419
415
398
383
357
312
262
238
289
335
394
418
401
402
422
421
413
410
396
378
362
333
282
183
231
295
376
400
373
380
416
419
409
409
394
369
352
332
294
183
249
335
372
357
364
397
406
403
404
388
357
335
315
281
212
276
324
338
348
368
384
388
382
364
343
328
300
252
222
262
294
317
336
358
368
351
328
324
321
284
219
209
245
272
295
321
339
325
296
292
292
252
185
206
229
246
273
300
297
267
247
234
200
195
220
242
244
221
190
266
290
325
355
362
352
337
318
295
251
281
299
340
378
382
370
366
359
338
306
245
285
320
357
374
371
369
380
388
366
320
286
228
272
325
363
364
357
361
381
395
375
324
296
304
253
305
348
357
354
361
377
384
367
334
313
309
229
271
322
350
349
357
371
368
355
341
321
294
259
234
299
333
326
338
360
358
348
341
314
278
257
188
274
310
294
309
343
346
339
338
310
275
259
229
274
267
283
317
325
323
326
307
274
250
234
251
283
298
297
298
284
259
237
209
245
266
266
256
240
228
218
228
217
197
282
290
290
288
274
279
277
284
298
301
273
261
265
276
292
298
273
238
249
263
283
283
264
222
243
268
269
