# Supplementary material for: Evaluating flow modulating treatment response in intracranial aneurysms using black-blood MRI in vitro
Source: Commun Med (Lond). 2026 Mar 27;6:170. doi: 10.1038/s43856-026-01413-z (PMC13031954; doi:10.1038/s43856-026-01413-z)
Supplement: Supplementary file 7 — Supplementary Data 4 [file 43856_2026_1413_MOESM7_ESM.zip › Data_Figure_6c/pump flow rate 4.5 mls/BB2/with derivo (FD1)/18_BB2/2_vessel_array.txt]

8
12
12
33
29
25
44
6
32
52
44
35
2
11
30
43
39
3
11
19
20
16
3
5
6
5
7
4
10
3
3
33
37
23
32
31
20
22
14
2
24
51
48
30
31
40
39
22
4
1
5
14
27
33
30
19
19
28
30
19
5
1
0
3
8
2
2
3
3
6
10
13
5
15
27
10
0
2
4
5
8
11
12
4
3
5
3
3
10
37
21
1
3
20
9
2
10
14
4
3
8
14
0
4
24
18
2
2
1
2
7
7
8
3
1
1
1
7
13
10
3
14
15
10
7
7
2
0
1
10
23
17
8
11
3
2
1
0
3
20
37
30
9
7
0
0
3
5
25
22
13
0
0
10
32
30
11
1
2
16
35
32
5
20
24
17
19
15
11
11
13
14
2
26
30
24
25
24
20
27
15
6
22
38
39
27
29
30
30
17
4
2
23
29
25
19
15
15
20
21
16
5
1
2
1
29
26
3
1
2
7
12
10
4
1
7
22
0
6
17
15
4
1
1
2
1
2
5
19
1
1
26
23
3
17
4
2
1
2
2
14
15
17
21
1
2
12
13
2
23
1
1
2
22
28
20
13
6
1
1
4
17
13
1
30
18
1
2
33
31
10
3
1
2
2
15
20
15
4
17
24
12
4
12
10
1
0
6
2
2
8
20
32
27
6
12
9
5
8
11
3
9
15
3
2
8
22
23
24
4
17
10
13
24
13
10
7
2
2
18
37
19
2
1
16
23
4
9
17
2
11
2
4
21
40
19
2
5
25
13
1
15
35
19
7
20
24
16
11
37
24
4
20
31
28
24
14
4
27
22
19
20
12
15
23
14
14
22
17
6
22
30
27
23
18
12
15
9
27
25
27
29
30
28
22
16
11
6
2
26
41
32
13
2
8
18
16
4
2
2
2
2
36
36
12
0
1
3
5
5
2
2
4
4
5
33
33
16
0
4
21
10
6
3
3
1
1
8
20
7
45
18
1
0
20
34
16
5
3
17
12
1
3
3
1
45
12
1
1
23
38
30
15
5
6
9
5
6
5
1
36
20
2
2
22
24
19
16
13
6
3
5
6
3
2
11
18
3
4
20
1
0
12
14
13
6
11
17
16
9
0
3
6
5
9
14
8
7
16
15
8
15
23
14
10
17
19
3
7
15
5
3
1
1
6
27
24
2
18
20
20
4
1
11
4
5
19
1
1
28
28
1
2
2
25
21
2
9
25
15
13
27
17
3
19
31
18
4
10
15
23
28
15
2
12
12
13
12
3
15
17
11
10
18
11
12
21
30
25
17
8
1
5
1
34
29
28
28
28
24
13
5
5
4
1
24
32
30
18
6
8
18
17
8
3
1
0
4
31
29
8
2
1
1
1
8
8
1
1
2
11
32
35
23
3
16
34
16
14
16
2
2
2
11
16
7
46
34
8
2
24
42
14
5
17
2
3
1
1
0
1
42
20
1
1
13
17
10
13
3
3
8
17
21
14
3
19
13
0
2
4
10
23
19
13
6
6
13
13
8
2
0
6
2
3
5
4
11
13
16
12
3
4
4
3
0
0
0
1
5
5
11
11
2
6
16
16
14
7
2
1
3
24
3
2
7
4
10
4
3
4
22
29
5
4
23
31
7
1
8
12
1
5
5
3
23
33
5
7
4
3
14
16
4
6
6
7
26
36
14
9
12
18
17
13
4
6
23
38
19
3
8
12
17
15
10
20
23
9
6
4
9
2
17
20
23
12
4
1
2
3
2
21
28
32
31
21
10
3
5
10
9
3
11
12
18
23
17
12
10
4
8
11
9
10
11
11
12
9
3
4
14
15
12
4
5
8
8
7
8
17
22
16
3
20
33
15
16
21
5
3
6
9
7
0
25
28
24
3
16
30
13
16
23
6
2
1
2
2
2
21
10
7
3
2
8
20
18
8
2
3
4
18
21
1
4
9
14
2
1
25
28
11
6
6
15
26
19
5
1
0
1
12
3
2
15
12
4
8
6
11
14
7
1
0
1
1
6
12
2
2
4
2
2
5
13
14
4
2
0
1
3
17
20
2
2
20
10
2
8
31
30
3
0
20
2
1
2
3
16
10
2
6
35
37
6
1
2
2
3
7
12
7
2
13
42
38
9
4
10
21
22
6
6
29
50
31
9
13
19
19
14
23
32
11
3
4
4
1
18
14
10
3
2
1
2
3
4
5
7
24
34
28
7
3
1
15
18
5
6
3
6
10
27
20
1
4
1
17
5
1
17
20
4
6
5
3
5
10
12
15
15
9
5
3
5
2
5
16
11
2
14
23
13
14
14
7
6
3
3
2
4
14
25
10
5
11
12
18
15
5
4
3
4
13
1
13
2
1
2
5
19
27
21
10
2
3
3
7
18
1
8
14
11
1
2
29
27
5
2
6
5
4
4
2
0
2
4
12
1
1
17
4
1
7
10
16
15
6
2
0
4
2
10
11
1
0
8
3
2
3
6
14
9
2
14
18
26
10
1
16
26
7
1
8
24
27
13
4
21
16
2
1
20
26
10
2
3
30
41
20
4
2
9
2
6
26
14
6
19
43
41
18
2
3
25
31
16
12
34
51
37
14
13
16
17
13
23
37
7
7
12
13
2
28
13
6
5
7
11
7
4
6
9
18
26
27
13
3
2
11
21
19
9
13
5
7
18
21
6
2
3
15
19
3
1
15
26
17
16
6
2
2
3
5
13
17
13
5
4
14
4
6
17
16
12
14
13
10
7
3
6
7
4
4
1
3
10
7
9
16
19
16
12
5
4
5
4
5
17
3
5
2
2
6
20
21
16
13
5
4
4
18
18
6
13
8
1
1
18
19
4
3
6
7
9
14
7
1
6
13
1
1
1
3
4
9
11
10
8
6
2
4
4
17
11
1
7
16
11
5
3
3
4
3
1
21
28
23
2
2
23
20
9
4
7
14
20
18
13
28
12
2
2
22
20
3
2
1
15
35
33
20
5
14
5
3
12
33
26
15
17
30
38
28
4
8
33
34
22
23
34
36
30
19
14
15
13
13
17
4
9
21
20
7
24
20
8
1
11
25
23
14
12
9
16
24
23
11
1
11
25
26
18
14
12
23
13
10
20
13
2
1
10
12
12
12
6
19
33
23
1
1
2
2
2
1
7
18
25
13
0
17
22
23
22
19
12
5
2
1
2
4
9
12
0
8
3
1
11
21
18
10
4
2
1
1
2
14
7
3
3
9
5
1
13
16
11
6
3
0
4
20
7
2
5
11
4
1
4
9
4
1
3
1
14
26
0
0
2
8
3
2
3
8
5
5
5
2
6
16
12
1
1
11
4
4
16
20
16
9
4
3
4
8
1
11
20
13
3
7
21
12
6
5
6
9
15
15
12
17
3
4
3
2
14
13
1
2
12
30
30
16
3
29
8
6
30
36
25
22
20
17
27
26
8
18
39
31
21
32
32
19
15
16
15
16
14
13
13
8
11
19
16
0
15
35
18
5
19
26
23
22
23
19
25
28
25
15
14
28
31
30
24
23
7
31
28
8
1
12
14
11
9
10
2
14
24
0
33
28
4
3
2
3
5
10
1
1
24
35
1
1
25
20
20
17
11
6
4
1
3
1
11
10
9
1
33
6
0
1
1
2
12
19
12
3
2
1
4
27
12
25
1
1
4
18
10
10
14
10
5
4
1
11
21
5
7
0
1
9
15
3
1
5
8
6
7
3
2
3
2
1
1
1
2
1
1
2
3
2
4
2
2
4
13
12
1
2
3
3
13
18
17
12
8
3
3
12
17
8
2
9
5
2
15
21
9
2
3
9
17
16
6
5
6
5
6
2
2
17
13
1
3
18
30
19
6
3
27
8
19
39
31
23
29
26
11
16
14
19
8
23
42
28
26
45
32
7
4
6
11
24
22
19
14
7
11
15
23
9
5
22
38
27
19
22
19
6
19
36
20
25
30
23
16
21
30
29
29
30
26
23
14
0
2
3
14
15
14
11
6
16
28
9
23
4
2
21
16
1
2
2
1
1
15
27
3
2
22
19
6
3
3
5
3
2
2
1
3
15
10
6
4
23
13
3
2
12
8
7
19
15
4
5
4
9
27
17
8
1
2
2
20
16
12
15
10
1
5
9
23
21
6
4
0
1
1
6
8
1
3
5
8
24
14
4
3
2
1
0
1
9
9
3
3
5
5
6
4
3
5
7
1
0
1
7
8
5
16
14
6
4
3
10
25
26
9
2
2
6
8
21
28
14
3
1
9
29
25
3
0
5
1
3
8
1
10
20
16
4
9
28
36
20
3
16
3
20
34
24
26
35
29
14
15
8
16
13
25
33
23
27
49
32
3
6
4
7
18
21
24
20
13
20
26
28
9
3
16
33
30
25
29
19
1
7
33
12
18
27
18
8
25
28
10
13
24
13
7
1
0
4
7
12
14
10
5
6
12
10
2
10
1
1
22
15
2
3
2
2
4
12
9
3
3
24
17
2
0
16
25
6
3
3
3
4
16
7
3
7
30
32
2
0
23
25
3
4
8
8
6
5
5
9
9
6
26
1
1
12
10
3
14
7
2
2
20
21
11
4
5
1
1
8
14
9
2
2
2
18
21
1
0
0
0
4
3
17
28
25
12
9
4
3
12
8
1
14
22
0
4
1
10
22
7
3
11
5
0
0
3
20
34
23
2
1
1
5
10
23
33
16
0
0
2
34
34
6
1
3
1
1
3
8
24
34
23
2
4
33
42
17
2
4
7
10
15
22
35
31
23
19
20
9
16
22
28
21
11
20
39
30
6
17
11
7
7
22
23
11
22
25
26
21
3
7
7
21
21
13
34
35
4
2
13
4
15
21
6
3
23
32
3
2
12
4
2
3
7
6
2
10
15
2
3
7
4
6
27
8
3
2
11
18
4
3
1
12
15
3
2
16
21
25
5
1
22
39
14
2
1
2
7
17
13
7
7
34
32
3
1
12
27
16
22
19
1
1
2
2
3
5
14
27
3
0
5
9
16
17
7
2
2
8
13
3
2
7
2
2
17
29
13
3
2
2
21
16
1
3
14
11
5
11
29
42
32
13
6
1
1
19
12
0
14
21
8
3
7
24
27
17
7
6
2
0
0
0
17
31
11
1
3
2
1
10
24
25
7
2
0
1
23
36
16
0
1
2
2
1
10
43
34
0
2
29
47
16
15
16
15
3
1
20
34
16
11
27
29
30
36
28
6
0
6
17
21
14
34
25
3
1
3
9
15
9
21
45
30
20
5
13
12
3
22
56
27
1
1
7
5
15
28
13
4
14
41
12
1
2
15
7
7
15
21
8
3
4
1
15
21
2
14
38
9
14
10
8
16
14
5
3
5
18
18
2
0
23
10
16
10
3
16
24
4
2
3
8
14
14
9
6
5
10
16
6
4
2
2
2
16
14
4
3
1
1
2
6
9
14
7
3
3
15
30
33
24
13
2
3
12
1
1
14
6
7
10
20
21
17
13
16
18
11
2
4
13
12
7
13
25
27
13
3
3
2
4
18
11
1
7
13
13
4
11
15
9
10
13
8
4
2
1
2
4
16
1
0
1
2
14
12
13
13
6
2
1
0
5
10
5
1
0
19
11
1
1
34
38
1
2
29
49
21
21
31
24
0
1
15
35
10
6
38
39
40
41
25
0
0
5
5
11
16
33
21
2
1
1
2
4
2
17
53
43
24
18
22
13
2
19
57
34
4
1
12
16
24
43
29
3
20
34
0
3
1
9
16
16
23
35
13
0
5
1
29
36
1
5
30
16
16
15
18
10
4
16
13
11
22
21
1
1
16
0
5
9
7
6
12
13
14
12
6
3
2
1
2
11
1
2
5
3
2
8
20
18
11
3
2
10
1
2
15
2
3
3
1
10
27
35
32
27
11
8
8
4
5
19
9
4
3
11
29
26
19
17
15
11
8
8
6
7
13
13
5
5
11
29
18
1
9
9
5
1
2
6
5
2
2
5
22
32
19
6
1
0
0
0
1
0
2
2
21
19
4
14
7
2
1
0
1
3
1
2
4
11
19
5
2
24
24
0
1
36
43
18
9
11
37
14
2
15
37
15
13
47
45
37
40
16
1
10
24
12
13
23
18
11
6
2
1
12
7
2
1
17
41
31
28
26
28
19
4
22
40
16
2
1
23
28
33
46
35
15
23
12
2
14
12
4
24
19
25
30
13
1
1
3
31
45
5
1
17
18
18
21
20
2
15
29
24
18
24
21
4
2
5
2
8
13
2
7
24
28
24
6
2
3
1
15
5
16
1
1
13
11
8
10
16
14
7
2
2
17
6
14
0
4
14
3
3
5
10
13
21
18
14
11
2
14
1
1
4
19
31
16
4
3
5
16
17
16
2
11
1
0
1
28
54
35
9
7
1
1
4
10
12
2
0
0
1
33
52
38
14
1
0
0
2
5
7
7
1
1
3
23
22
11
3
2
1
6
19
15
2
20
2
2
8
17
8
7
4
2
14
44
38
6
5
36
27
5
18
37
21
24
51
40
17
31
9
2
29
45
26
20
22
10
12
16
13
1
21
15
1
12
31
30
14
33
31
29
27
26
29
24
4
1
1
31
35
31
36
39
28
17
2
6
25
7
2
16
25
17
17
19
17
2
2
10
31
35
7
2
15
14
12
19
20
7
12
30
32
27
22
18
10
4
2
9
15
15
7
11
13
26
27
9
3
2
9
14
6
7
16
5
6
10
3
2
3
3
2
1
7
16
9
4
3
12
27
6
4
10
1
2
3
11
15
17
0
6
1
5
8
15
16
2
19
9
1
10
16
20
12
7
1
0
1
9
40
51
38
13
1
1
17
22
15
5
2
0
1
25
47
43
19
0
0
7
24
26
11
2
3
1
3
28
24
2
2
1
2
24
43
29
8
25
1
3
3
23
13
2
1
4
29
51
33
2
5
41
33
8
20
35
27
30
42
22
11
31
12
5
37
53
27
13
12
7
7
24
16
17
10
28
41
26
7
3
32
24
27
34
28
17
11
8
1
8
34
18
19
33
30
9
3
17
19
3
15
14
18
17
5
14
22
3
2
12
17
11
2
5
10
7
8
18
16
3
10
31
28
16
14
13
5
1
1
28
10
7
20
2
6
24
16
5
13
14
4
1
3
31
34
7
5
3
1
0
1
2
2
8
15
8
2
9
1
0
28
35
9
2
3
2
1
1
3
15
19
2
2
4
2
6
5
4
3
11
36
13
0
0
7
17
0
1
3
2
11
16
1
6
26
36
11
1
1
15
20
3
0
5
4
12
23
27
25
11
0
0
8
41
40
10
1
3
2
11
29
15
1
1
0
1
25
53
41
9
2
0
2
8
19
14
0
1
7
31
47
29
7
23
43
32
17
18
33
29
26
25
10
35
22
12
29
45
21
3
4
6
16
16
3
19
19
32
32
23
15
10
22
27
23
26
31
16
12
23
24
11
7
27
15
13
27
30
7
3
24
29
17
13
3
12
13
3
6
17
7
4
4
10
2
3
5
2
13
3
6
21
1
2
18
19
5
6
15
7
1
0
38
36
10
3
15
14
3
9
13
5
16
17
3
4
12
36
40
12
4
4
3
2
2
3
7
20
18
2
3
15
13
20
24
26
22
9
4
2
1
1
12
19
16
2
1
2
3
1
2
1
10
23
10
2
1
2
10
20
1
1
3
3
7
24
21
5
14
17
2
0
1
7
3
3
1
9
2
12
24
17
3
1
0
0
2
36
34
5
4
9
2
10
26
6
2
2
0
0
16
46
38
5
5
16
3
8
10
9
12
17
24
34
22
6
36
35
31
20
20
35
33
19
11
3
35
33
19
19
33
27
5
1
9
9
12
9
11
22
34
32
17
11
20
17
12
23
31
36
32
6
5
24
25
12
8
21
22
21
30
29
3
3
22
27
14
3
1
10
13
9
5
6
13
3
0
10
6
2
0
1
24
18
9
3
5
4
5
14
9
2
3
13
1
1
1
31
33
13
4
13
12
2
3
4
3
3
2
1
12
15
18
23
9
4
8
3
2
4
2
11
22
2
1
11
13
7
4
3
8
16
21
14
2
3
26
30
18
9
2
0
2
2
4
15
8
17
12
1
1
12
14
19
23
4
0
2
2
3
19
21
12
6
1
1
1
0
10
12
3
1
18
4
2
11
21
7
1
0
0
1
4
26
18
2
3
3
2
17
25
4
1
0
3
5
14
30
21
1
3
19
1
3
13
15
27
22
14
14
11
4
26
26
25
25
24
23
38
38
17
1
1
36
36
24
13
27
37
15
2
9
8
15
13
35
49
31
6
3
14
13
12
30
45
49
33
4
2
15
10
2
7
20
30
32
30
18
1
1
16
9
2
1
11
15
13
9
8
16
2
1
4
7
1
1
1
28
20
16
9
3
6
10
5
2
17
17
2
1
1
20
26
22
18
9
3
1
2
17
21
10
1
3
14
11
3
12
21
18
5
2
12
14
1
5
16
1
3
14
5
1
3
21
16
4
22
24
2
4
32
34
3
3
12
1
2
2
18
16
7
17
11
2
7
23
15
6
14
9
2
1
3
16
13
8
5
3
4
6
8
6
7
14
8
1
11
14
7
10
22
8
2
3
5
9
14
18
15
11
5
3
13
27
12
1
3
8
11
16
19
13
1
3
2
3
2
5
10
16
35
30
15
4
1
1
11
10
12
25
24
23
39
46
23
3
1
29
29
25
11
27
41
23
1
12
8
13
22
48
54
27
5
3
3
12
26
41
52
47
26
11
4
3
12
15
15
19
30
28
20
9
2
4
11
9
12
1
8
11
11
2
3
2
1
2
4
6
1
2
6
23
9
12
10
3
14
13
3
4
8
23
12
6
7
11
13
26
27
9
1
1
15
24
15
14
12
10
8
4
8
27
26
1
2
24
25
2
1
10
7
5
13
3
10
26
10
2
18
25
8
3
16
31
3
3
18
2
9
25
4
2
15
10
4
3
19
19
2
4
16
1
22
28
1
3
16
5
6
15
22
12
6
9
3
19
42
20
1
19
21
3
6
15
24
19
19
15
3
25
4
6
19
15
3
2
7
15
22
21
11
1
4
4
6
3
7
8
13
34
39
26
10
0
0
23
3
4
22
22
23
37
49
30
6
1
17
19
22
12
21
36
20
3
31
56
41
9
4
7
9
24
33
40
42
21
11
17
6
2
20
20
26
22
22
10
4
6
9
6
3
2
2
1
23
4
3
4
5
6
6
5
7
6
6
4
4
8
4
2
6
14
9
5
3
8
10
2
3
24
10
7
7
4
15
19
9
2
12
17
8
3
2
16
14
3
7
8
14
15
2
7
28
18
4
3
14
13
2
5
3
3
6
2
2
17
20
6
3
5
22
1
3
20
1
15
7
2
3
15
0
1
1
8
18
12
5
17
1
32
35
1
2
5
1
1
10
24
18
5
2
2
6
50
37
1
5
28
12
3
13
26
23
21
10
1
31
18
0
9
16
5
2
6
17
28
28
16
1
1
3
2
3
11
4
11
34
43
37
23
4
30
6
6
18
19
25
37
49
35
10
2
21
6
8
19
16
14
19
12
2
33
54
20
2
6
9
14
26
22
29
37
26
3
4
11
7
2
2
2
33
25
13
2
2
9
11
3
2
2
2
2
24
6
3
5
17
16
6
4
10
7
4
6
4
1
3
3
5
22
25
12
2
2
20
17
2
12
27
1
5
4
3
7
13
7
2
4
7
7
3
11
20
0
15
13
7
4
5
10
16
4
3
6
20
8
1
2
12
1
4
7
7
12
19
4
2
18
20
2
4
17
2
5
3
5
14
8
3
3
5
5
7
3
6
13
2
7
22
26
5
4
5
6
11
16
14
4
2
2
1
30
40
0
1
25
21
8
5
14
19
19
11
3
1
20
17
0
7
16
10
5
13
22
32
34
19
6
1
1
2
9
5
1
14
36
47
44
30
13
18
9
13
14
14
27
39
44
36
15
16
7
3
20
23
13
12
9
0
33
42
8
4
5
14
19
14
25
33
19
2
2
3
5
5
4
7
35
26
7
1
1
9
8
3
4
2
1
2
25
14
3
2
21
18
4
3
12
12
2
15
18
5
3
3
6
23
19
2
2
14
35
4
13
35
1
3
7
9
6
3
8
19
7
3
0
22
11
4
20
0
5
20
18
6
3
3
3
20
21
17
16
10
0
2
1
15
23
5
3
23
6
4
24
21
10
22
23
1
9
12
11
5
2
4
11
6
3
3
7
5
3
10
8
6
7
1
2
2
17
20
5
5
12
13
14
10
7
5
2
2
1
17
20
1
2
16
20
12
9
12
19
18
9
2
0
9
4
2
10
14
11
12
19
25
30
31
14
3
0
2
5
9
2
1
16
37
43
39
24
8
19
24
26
14
16
29
35
36
30
13
23
12
8
25
28
17
13
7
19
32
30
11
8
9
16
30
22
34
32
15
2
1
2
5
17
19
17
27
33
24
8
2
2
2
3
4
7
6
4
3
24
20
4
3
5
9
1
3
9
15
5
14
24
15
13
15
10
6
8
23
22
2
5
31
6
9
28
3
8
14
19
18
14
12
29
22
3
2
13
25
3
10
2
9
21
19
7
11
11
0
11
31
26
9
3
2
6
3
18
21
8
16
44
23
6
27
35
19
18
19
2
4
5
17
11
6
9
23
18
5
10
12
2
1
17
14
2
3
8
8
9
10
6
3
6
11
12
13
4
3
5
1
1
6
6
3
3
2
12
13
10
12
13
14
10
2
2
6
2
2
6
13
12
6
13
25
24
24
17
2
2
1
4
6
4
3
14
31
34
27
12
2
23
36
33
22
24
29
24
26
16
4
29
19
18
32
32
23
14
3
44
31
9
13
32
15
14
38
35
46
32
11
12
12
4
12
33
33
11
24
36
25
10
6
8
6
5
9
18
16
7
2
23
26
11
4
2
2
2
2
3
13
1
4
14
18
22
28
24
14
8
10
12
3
3
14
3
6
21
6
18
22
27
27
21
12
18
14
1
1
13
24
9
9
2
21
19
13
13
28
20
0
2
8
13
15
12
5
6
2
24
8
9
33
57
33
10
25
36
19
16
16
2
2
5
25
9
8
18
31
24
13
16
17
4
3
16
12
2
3
21
21
19
9
3
9
7
3
3
5
4
3
3
1
2
20
19
7
3
4
13
8
2
2
14
16
12
6
1
5
12
3
2
9
15
7
2
13
30
24
21
8
1
2
4
7
8
9
8
11
27
24
15
7
1
18
30
28
29
34
31
18
16
8
0
21
22
26
42
36
19
7
65
39
3
6
46
22
7
35
45
55
27
5
22
35
13
13
37
25
0
23
37
27
7
7
17
17
14
14
23
22
7
0
22
26
13
3
2
5
10
8
5
5
3
3
9
21
27
33
24
8
2
2
7
5
3
4
2
12
20
26
27
27
23
11
3
2
13
7
4
8
14
5
12
2
25
11
8
20
31
26
8
3
3
3
14
19
2
0
2
17
1
10
41
51
31
14
14
20
16
19
21
3
1
4
23
2
5
18
25
20
17
19
21
9
7
13
6
1
3
25
18
17
6
2
13
12
12
12
9
8
5
4
1
2
16
26
16
3
7
17
5
2
5
23
24
17
8
2
25
5
2
8
14
5
2
11
29
23
16
11
2
1
8
7
4
12
15
15
27
17
7
8
1
12
24
19
23
40
33
19
8
0
0
14
10
27
50
35
10
0
63
39
3
6
47
20
1
15
16
47
53
17
2
28
46
18
9
26
12
22
38
28
8
9
25
24
14
13
20
16
3
16
20
27
14
2
6
14
20
10
8
6
4
2
0
21
22
24
14
1
1
12
18
5
1
2
2
13
11
20
17
18
16
5
2
13
16
3
2
3
17
8
12
15
4
15
27
25
21
17
4
2
4
17
35
13
1
4
1
22
34
30
23
12
4
7
16
28
30
9
2
7
2
6
11
12
15
14
17
25
20
12
13
10
3
19
2
4
3
11
11
11
19
23
15
20
11
3
4
15
21
19
8
18
17
1
0
0
18
36
32
17
1
30
21
10
13
18
9
0
3
22
27
16
11
1
6
15
14
7
3
17
20
22
29
18
2
0
3
13
23
12
20
37
32
21
7
0
12
6
23
48
32
8
0
27
45
29
2
12
40
15
1
7
28
40
42
11
1
32
47
16
4
10
4
28
40
28
6
9
26
23
11
10
10
5
1
17
21
29
15
5
10
9
8
8
10
8
3
8
2
14
12
14
12
9
7
6
4
2
5
5
5
4
17
4
2
11
19
7
5
5
2
2
1
13
26
20
16
6
10
27
22
7
16
16
2
2
4
30
41
19
2
4
7
24
15
12
20
19
3
6
27
40
30
7
3
2
2
6
3
5
14
13
16
24
23
12
8
10
10
7
2
1
11
13
6
5
23
23
3
25
25
7
7
12
12
12
19
30
16
2
0
1
3
32
42
26
4
28
27
15
19
26
17
2
1
12
29
23
10
1
15
25
27
13
11
26
25
22
33
24
0
0
1
22
34
23
26
35
32
31
15
0
18
18
23
39
29
12
1
19
28
24
8
17
32
16
10
12
39
33
31
6
1
30
42
19
4
4
1
27
32
37
25
2
4
23
19
7
5
4
3
5
18
18
23
16
6
9
3
1
4
18
8
4
18
3
6
5
4
10
11
1
1
1
2
8
20
8
11
23
1
0
1
1
2
3
3
2
1
2
1
23
29
20
16
1
1
12
23
6
2
20
24
3
1
15
38
34
9
1
9
2
7
19
5
4
30
33
14
14
34
39
22
5
10
22
6
2
4
3
2
12
11
9
20
24
13
3
5
10
6
2
2
5
5
6
8
23
2
1
21
28
12
1
14
3
3
17
36
20
5
3
2
1
24
43
23
1
23
26
14
6
15
28
31
20
0
5
27
28
12
20
26
31
14
14
35
35
21
30
31
9
0
3
27
42
34
38
37
27
35
23
3
26
27
27
28
24
17
5
18
21
21
19
21
25
19
18
19
39
28
24
6
1
23
37
23
10
0
0
32
27
27
21
1
3
22
19
6
1
2
6
14
21
10
16
18
13
14
4
1
7
21
9
4
24
21
17
2
1
9
15
11
1
0
1
18
20
6
8
2
17
15
4
1
0
1
2
2
0
0
5
23
18
9
2
4
5
2
14
4
4
28
32
14
6
20
28
13
2
5
3
1
8
15
3
4
31
35
16
15
29
31
16
3
8
9
9
9
14
10
2
2
3
1
10
17
15
8
3
4
12
15
13
6
1
4
10
11
1
0
0
22
20
4
2
21
11
4
1
16
30
22
5
2
0
26
37
20
3
26
22
5
2
1
17
36
26
3
5
30
31
14
15
23
25
7
11
44
45
21
21
34
15
2
4
25
32
37
56
47
19
26
25
4
18
31
34
30
10
6
28
25
25
25
26
20
14
17
29
29
27
9
3
22
31
20
10
4
0
30
17
16
14
1
2
25
20
7
2
5
15
14
33
28
3
9
21
16
17
15
2
1
13
14
16
18
34
28
5
2
18
19
8
4
1
3
15
13
4
2
2
24
29
19
3
6
4
4
5
4
2
10
10
1
2
9
9
17
8
4
5
9
29
33
18
9
14
14
6
6
13
1
6
12
18
12
12
25
25
15
15
18
19
18
15
9
1
6
11
18
12
4
2
1
0
5
11
13
18
11
0
8
20
22
14
6
10
12
4
0
2
14
23
13
4
6
23
27
11
2
7
16
18
12
6
14
33
27
19
15
15
13
14
2
0
3
30
32
12
14
33
24
5
12
25
29
5
7
45
48
17
14
30
17
1
21
21
16
30
63
51
10
11
19
3
3
19
41
37
7
5
32
40
31
27
32
29
12
3
8
16
30
37
26
8
6
22
24
12
10
9
0
29
18
13
8
3
2
22
21
4
2
10
21
10
42
33
1
5
20
11
18
18
3
1
2
21
23
7
40
33
8
9
25
15
5
10
5
2
8
18
7
4
26
32
23
13
15
5
3
13
12
5
7
8
3
2
13
16
25
19
8
10
12
23
25
17
10
7
10
14
14
13
10
19
20
21
21
22
21
13
13
15
10
9
24
29
10
7
15
18
18
13
11
5
1
1
13
13
4
20
17
1
8
21
24
12
6
8
4
1
2
13
29
23
5
8
4
21
24
10
6
6
2
2
13
12
22
35
27
17
0
0
17
9
3
3
16
28
17
12
22
19
1
8
21
26
11
16
40
39
16
10
16
18
33
18
8
28
57
38
2
8
12
6
1
12
40
32
4
4
32
47
33
29
34
25
5
2
9
11
36
43
22
7
9
19
14
3
12
14
30
33
30
19
2
1
1
16
12
1
4
17
18
44
34
5
3
9
4
13
10
0
0
4
25
16
1
33
22
4
10
21
8
0
7
0
0
21
21
2
2
18
19
17
17
17
4
3
11
7
1
9
17
9
0
18
27
23
20
20
22
22
19
16
14
12
11
18
21
14
19
25
27
24
24
34
24
12
19
27
13
2
23
35
10
11
21
19
8
8
17
14
1
9
25
17
3
18
26
1
8
21
19
3
2
3
2
1
0
13
29
27
4
7
7
21
20
0
2
14
2
1
3
7
16
30
30
10
2
4
2
4
21
15
5
14
16
6
2
2
2
5
14
17
22
29
28
25
16
15
5
23
32
18
12
28
40
18
0
11
2
7
0
11
28
20
0
2
31
44
29
27
33
26
12
8
8
15
43
44
17
11
13
13
9
6
11
11
32
39
43
24
2
2
1
6
4
1
12
16
12
37
30
16
7
2
7
10
9
7
13
17
15
2
2
21
7
4
3
1
0
10
10
11
23
22
13
0
0
7
4
12
18
9
7
7
5
1
2
11
21
11
0
17
16
20
24
25
26
25
16
15
19
19
13
16
23
20
22
24
23
20
31
28
16
26
37
21
4
16
33
10
20
12
3
1
15
15
5
13
28
25
3
13
29
1
13
19
15
5
2
4
0
1
11
29
28
9
8
14
31
21
0
1
4
16
3
2
12
17
27
24
5
18
10
2
1
20
31
11
5
19
19
8
0
3
14
16
15
29
38
22
8
18
26
9
16
26
23
23
25
23
6
5
15
1
11
7
6
13
14
2
1
32
40
26
22
29
28
26
25
13
21
41
35
15
15
18
13
14
10
5
12
35
40
45
19
1
6
4
3
4
5
14
12
5
33
31
29
12
1
7
8
10
12
20
22
6
1
3
16
7
6
4
4
10
12
11
11
16
20
10
2
1
10
1
10
8
7
16
15
2
1
2
13
21
7
9
23
2
16
27
28
30
28
16
14
15
19
13
12
21
19
16
24
24
17
25
24
18
27
35
24
3
10
22
1
22
22
1
1
9
9
4
10
24
27
11
9
23
1
5
4
2
9
2
5
1
2
13
27
25
11
9
19
30
24
0
2
3
19
5
4
22
26
24
18
1
39
29
5
1
15
28
7
1
23
36
20
3
26
31
25
30
37
19
1
20
38
21
9
25
28
29
27
22
11
15
25
11
11
12
7
10
10
8
35
41
29
26
28
32
37
39
17
25
33
23
17
28
26
14
26
25
4
2
41
39
33
6
6
20
2
1
10
11
14
9
1
36
35
35
11
3
14
4
8
21
29
26
1
1
33
23
17
25
23
2
16
12
8
5
15
26
9
1
13
27
22
8
6
6
9
21
20
6
1
3
14
17
0
14
20
26
4
13
28
29
31
30
17
8
4
11
15
13
12
11
14
13
35
37
25
24
21
17
22
21
19
14
10
10
0
29
43
15
3
7
3
1
4
13
21
16
6
10
0
20
12
1
5
4
2
0
2
13
24
20
12
2
20
22
17
2
0
15
12
0
3
28
33
23
15
6
45
43
17
2
12
14
1
2
33
49
23
4
17
37
46
36
28
27
12
3
30
48
21
2
0
29
33
24
22
28
25
22
28
14
9
8
7
20
23
10
35
45
36
29
28
28
35
34
10
30
27
25
17
19
35
24
8
26
33
11
3
48
38
17
1
22
26
1
2
15
20
18
9
1
41
40
37
31
8
7
16
0
12
28
32
24
0
0
36
28
28
39
25
2
1
8
13
11
16
24
9
1
20
27
23
16
18
13
1
6
21
11
1
2
12
18
1
7
15
20
12
22
36
35
33
30
19
9
0
10
17
2
2
5
9
22
45
47
40
33
20
15
19
9
10
15
3
2
1
1
31
53
27
20
15
3
1
4
8
12
10
1
3
1
15
29
7
9
12
2
1
1
8
18
13
1
3
6
5
9
4
8
15
4
1
2
25
32
18
10
27
32
21
12
9
6
1
4
39
51
21
1
13
30
46
43
25
23
17
16
41
48
21
5
33
33
13
23
42
33
23
25
15
8
2
15
39
24
3
37
49
45
34
25
21
21
24
33
30
21
18
26
37
19
1
20
29
11
2
50
34
9
0
22
22
0
1
15
26
21
12
4
32
36
34
22
2
9
10
0
12
27
22
21
16
12
27
20
28
34
16
0
0
8
11
9
5
19
16
1
10
17
12
19
21
15
13
12
11
8
2
2
18
16
1
2
6
9
18
35
47
45
31
22
18
14
5
16
16
1
2
0
6
31
46
46
48
40
18
14
23
11
4
15
1
3
0
2
21
30
17
28
32
7
0
5
11
8
5
1
8
7
2
2
17
8
10
23
12
1
1
9
13
8
2
1
1
2
9
12
13
10
2
1
4
22
22
12
6
6
10
16
19
17
6
0
11
40
38
15
2
6
12
33
42
28
27
29
24
39
41
18
8
29
27
9
28
45
24
16
22
4
1
29
42
11
4
39
49
45
40
28
13
8
15
31
35
27
23
27
32
18
5
16
22
8
1
45
32
14
2
8
10
1
1
14
22
11
3
1
21
25
24
15
1
12
10
9
15
17
11
10
15
3
11
11
19
17
1
11
7
6
9
1
1
3
14
1
12
11
14
15
25
32
11
2
4
2
14
26
11
0
0
7
8
22
38
51
45
20
5
15
28
21
18
12
1
1
1
8
30
34
36
50
40
12
14
32
22
2
7
2
3
7
5
15
4
3
30
42
15
1
12
20
7
5
11
13
17
9
7
8
0
4
26
27
11
12
12
8
8
1
8
7
8
9
12
11
6
11
17
19
9
9
17
3
5
0
3
19
23
11
11
25
34
19
9
5
5
4
22
41
35
36
38
24
27
28
8
10
25
28
14
30
35
8
9
18
8
8
29
22
2
41
41
42
42
36
19
13
10
25
37
35
27
24
25
25
22
20
16
2
2
34
30
22
12
1
2
2
3
10
8
2
8
18
18
17
14
2
11
13
13
13
8
3
1
12
15
6
11
14
4
10
17
5
8
10
1
2
3
17
5
19
14
5
6
35
32
1
0
9
15
20
21
11
5
17
7
12
29
49
38
9
2
18
41
32
17
11
5
5
10
24
25
30
45
32
3
14
43
37
7
5
7
15
15
11
0
6
32
40
15
4
22
27
3
4
18
19
26
14
0
1
14
25
22
17
20
14
2
6
8
22
16
2
6
10
3
2
16
30
21
0
9
19
1
5
4
5
21
20
5
16
34
28
10
6
5
15
28
44
37
35
35
20
18
16
1
15
30
36
26
31
24
2
0
0
20
17
16
10
5
37
28
34
43
38
23
18
15
22
36
38
33
19
18
29
29
22
10
1
20
26
29
30
21
2
1
5
6
3
2
3
22
15
15
21
19
7
3
10
11
10
6
2
3
17
11
12
17
16
1
11
17
5
8
10
5
2
6
10
12
27
16
2
3
33
27
4
3
12
15
15
11
10
19
26
5
2
19
42
37
16
5
20
43
41
16
11
18
14
5
18
32
33
38
27
6
16
46
45
15
9
18
20
19
14
21
27
28
25
15
17
33
28
1
6
20
17
22
4
3
17
17
14
17
18
16
9
1
4
11
1
21
25
1
4
4
2
1
2
30
32
8
1
2
1
24
27
21
22
14
0
12
37
30
8
2
19
30
39
45
34
24
26
20
17
13
1
18
35
46
34
25
13
1
1
1
29
23
16
5
2
29
21
29
37
28
23
17
12
21
31
35
35
22
17
25
23
7
2
2
13
22
28
31
25
6
2
6
2
1
1
15
14
14
22
29
23
14
8
5
5
4
2
1
5
14
18
28
23
2
4
12
8
10
11
10
5
2
4
11
30
24
12
3
25
29
22
20
20
19
15
1
3
22
23
6
2
18
33
37
37
28
28
40
39
7
7
23
13
1
16
46
41
30
29
19
23
46
43
9
10
22
21
12
18
50
50
19
9
17
26
36
25
5
11
21
15
7
2
21
31
7
5
23
27
11
7
2
10
11
23
27
29
12
2
1
17
13
0
14
41
25
4
21
34
33
22
17
10
1
10
38
33
15
1
25
32
41
43
28
14
25
26
25
11
1
15
33
46
30
15
8
7
12
1
9
31
26
7
1
1
21
23
25
25
18
18
17
16
18
26
34
26
16
14
10
2
4
13
8
18
17
20
22
10
6
5
3
1
13
11
1
17
28
21
11
11
11
7
3
1
1
1
8
2
13
24
29
20
2
2
12
12
12
10
6
2
2
1
1
27
26
18
13
0
12
27
31
31
26
19
10
2
4
12
22
14
1
10
23
24
28
48
47
35
32
28
3
9
18
3
6
1
19
55
45
21
32
37
31
32
30
11
13
21
20
20
4
15
58
51
8
3
21
26
26
19
11
16
23
11
5
2
33
30
0
2
17
17
18
10
1
9
11
40
33
24
12
1
1
3
1
2
27
43
22
1
27
23
21
17
13
9
5
19
41
34
18
0
11
12
24
37
39
25
15
24
30
18
3
2
11
25
37
24
9
8
10
9
13
25
11
1
1
0
17
28
24
15
11
18
15
12
8
17
27
24
10
9
6
2
2
13
7
15
11
6
12
9
6
5
2
0
8
12
18
29
14
0
0
4
3
1
1
0
6
4
1
9
26
25
14
3
12
10
10
13
13
9
5
2
0
27
13
2
7
6
7
17
26
27
23
14
7
5
3
22
3
4
30
36
20
21
44
48
28
20
16
12
10
4
5
2
20
51
38
14
36
51
29
14
20
16
12
24
23
1
4
42
42
9
10
23
18
12
15
12
14
14
3
1
25
31
8
2
2
8
19
16
1
10
40
22
13
13
9
0
4
11
17
33
37
15
2
16
0
7
11
11
13
19
31
39
29
14
1
0
1
11
31
38
33
30
32
31
10
0
2
12
22
27
25
17
15
10
0
11
4
2
1
0
0
34
19
12
12
22
18
8
7
15
22
18
9
10
20
14
8
9
19
14
5
6
5
3
11
15
8
8
16
18
34
20
2
0
1
2
5
4
4
4
9
0
8
22
22
13
3
2
3
7
20
28
23
10
2
1
21
10
0
4
4
4
7
11
16
18
14
10
11
7
13
3
5
35
40
23
20
34
37
18
7
13
21
10
4
14
4
14
39
33
18
42
51
20
7
23
21
1
24
29
11
2
12
32
22
24
26
9
5
19
13
1
14
21
19
2
0
20
24
15
10
5
10
17
4
4
26
11
4
7
10
1
7
23
18
24
32
21
11
26
10
2
4
14
15
17
29
36
35
23
17
11
1
8
35
47
47
43
43
36
7
3
5
16
25
30
32
33
30
20
11
3
3
5
15
4
33
17
12
15
20
11
14
19
19
17
13
13
25
25
15
20
28
20
11
9
6
3
7
22
23
18
15
24
30
12
0
0
1
2
3
4
2
12
15
0
13
25
24
10
2
1
2
6
18
26
23
19
7
0
20
11
1
3
4
6
6
4
5
8
6
9
18
16
10
1
2
24
38
31
25
28
28
12
0
7
21
15
8
23
9
3
29
39
28
40
45
25
12
25
16
0
9
32
26
2
2
23
27
24
20
9
20
25
8
1
0
3
32
23
2
3
21
15
6
16
8
6
4
2
15
6
12
8
0
1
3
18
12
13
31
27
7
31
15
1
5
22
22
21
22
32
34
29
19
24
8
15
44
53
43
34
42
39
10
7
6
22
30
33
36
36
32
21
8
16
5
0
14
27
11
29
16
16
14
11
19
20
20
21
24
17
10
15
25
18
28
36
26
18
21
15
3
1
13
27
26
15
26
25
10
10
9
2
2
1
2
10
20
15
11
14
12
1
2
2
10
7
2
3
11
23
14
0
5
2
2
14
14
19
23
14
4
5
5
9
13
15
14
3
2
13
30
37
35
31
28
23
11
7
8
13
9
20
11
3
25
43
31
29
36
36
25
19
6
2
0
18
28
3
3
25
21
9
13
21
30
24
4
2
3
1
18
27
2
5
9
1
16
27
12
4
3
3
31
9
3
11
11
1
1
4
12
8
12
31
29
12
37
24
8
12
24
23
12
10
25
45
41
19
34
15
23
48
50
27
14
30
42
20
3
14
12
26
38
32
21
19
20
18
3
16
11
3
16
20
12
17
19
14
19
19
27
34
20
1
3
11
4
33
33
20
17
25
20
3
0
6
32
27
25
17
5
12
11
2
1
1
7
20
23
14
0
6
6
16
7
1
11
16
10
4
8
19
11
1
2
16
19
6
10
31
33
20
12
7
7
9
11
8
6
7
14
19
34
36
30
29
32
22
6
2
9
7
7
8
9
25
34
21
15
32
42
36
16
1
0
0
5
12
0
8
19
4
3
19
31
32
23
6
0
20
28
3
2
2
11
0
2
20
10
4
5
2
1
23
24
4
1
0
0
0
9
8
13
32
43
26
30
24
9
9
18
18
10
8
30
56
51
19
30
31
20
27
47
42
13
5
24
40
23
2
18
18
33
48
36
11
1
10
17
4
19
17
12
15
11
9
19
18
31
35
17
0
1
4
27
28
13
6
19
17
1
0
14
34
22
15
1
6
2
1
1
1
2
21
26
22
16
9
17
18
19
0
1
11
19
16
11
10
9
3
7
18
36
29
3
2
21
35
26
21
15
11
3
5
10
24
26
16
23
27
26
29
37
27
8
2
8
2
1
17
24
26
26
14
13
28
41
33
13
1
1
2
15
22
12
15
15
5
8
25
28
23
16
10
0
2
24
17
0
8
10
1
1
2
4
17
16
4
1
5
22
13
1
4
7
9
13
10
27
53
48
16
19
15
5
3
6
16
18
20
33
51
42
14
14
17
12
26
43
40
21
18
28
25
10
2
16
21
38
59
48
18
6
13
11
1
19
25
26
26
23
12
19
20
23
37
29
8
1
9
16
8
21
13
11
15
9
1
1
20
29
19
2
10
12
5
7
1
2
6
22
26
22
17
9
11
17
13
2
2
9
7
4
5
14
10
1
3
15
35
29
2
2
7
28
32
31
21
9
2
2
8
29
31
16
15
23
27
31
38
36
17
2
1
2
1
24
37
33
29
24
22
23
26
27
16
3
1
2
5
27
27
23
18
13
13
13
11
6
8
6
1
4
6
13
4
6
7
5
1
1
11
31
18
0
1
36
22
2
1
2
5
11
12
5
22
51
45
15
1
22
21
11
3
2
5
12
28
28
26
30
27
13
11
12
4
17
35
37
35
46
42
12
3
5
13
21
38
63
59
36
35
38
16
3
24
27
36
42
34
25
30
16
27
32
40
26
1
2
18
1
13
14
23
23
9
1
9
17
17
9
0
15
5
4
12
0
3
11
11
18
18
1
0
12
4
2
1
1
0
3
2
18
17
1
1
0
16
10
1
0
1
22
36
35
17
5
1
3
1
21
26
19
13
18
32
33
26
29
20
2
6
1
22
44
44
36
37
38
19
4
21
23
1
0
0
0
15
29
28
22
22
23
15
3
1
14
3
1
2
1
2
4
5
7
4
2
2
9
21
11
3
5
27
7
2
11
1
2
10
5
2
2
33
37
13
1
32
24
10
4
2
2
5
27
27
16
13
24
24
30
26
6
10
22
25
36
61
50
4
6
24
16
31
24
29
55
57
43
60
55
17
5
31
23
37
52
41
33
41
16
3
15
15
30
37
41
27
2
1
15
10
15
21
34
27
12
15
25
18
5
23
9
2
9
2
1
11
22
6
4
5
28
20
0
0
0
1
2
2
2
1
15
19
0
23
18
10
2
2
1
1
9
12
14
22
7
0
17
11
20
28
21
11
16
37
36
16
9
6
0
1
8
1
17
41
41
30
39
51
28
3
5
14
1
1
0
2
5
23
25
20
23
32
18
2
1
13
3
1
1
4
11
10
8
8
5
2
0
0
5
2
4
6
4
1
1
17
7
1
10
4
2
2
15
23
3
0
33
20
7
6
5
2
1
15
20
19
19
32
25
32
43
34
11
10
19
9
25
57
52
10
9
21
30
42
25
25
46
47
34
61
63
21
3
34
34
19
37
52
38
37
48
23
3
5
21
10
1
27
36
35
28
9
6
22
25
31
38
27
18
26
34
21
4
32
16
15
13
0
0
22
40
18
1
0
35
16
3
2
1
2
3
16
11
1
5
9
0
28
13
16
9
5
5
1
15
27
2
17
1
0
31
20
21
22
21
13
6
15
39
40
12
0
1
0
0
20
16
9
11
26
23
14
31
50
32
3
1
2
0
0
2
2
1
1
10
11
13
19
32
18
1
1
8
0
0
4
23
12
1
0
0
0
0
1
0
2
6
3
3
1
3
3
3
1
0
0
1
2
1
3
14
28
27
12
1
26
12
2
2
4
2
2
4
19
34
40
44
33
13
32
41
28
11
18
19
2
9
45
52
27
23
24
31
40
25
28
45
33
24
54
67
29
1
31
33
21
39
48
32
37
56
33
8
15
30
17
3
8
21
34
31
26
17
19
29
33
38
28
23
28
31
23
11
28
24
22
19
2
1
20
40
22
2
0
26
7
5
4
4
3
2
3
27
15
1
0
1
2
7
29
7
3
14
7
16
35
15
0
0
1
30
9
24
19
6
2
5
16
36
36
6
0
3
8
6
24
18
11
4
5
3
10
29
36
28
12
0
5
17
15
9
5
3
4
4
6
13
25
28
17
13
8
3
2
1
20
20
4
1
1
9
9
8
13
6
4
4
1
9
1
4
22
9
1
1
9
11
1
1
6
32
40
20
9
1
27
23
7
1
1
2
1
1
1
26
47
52
45
25
5
26
27
17
19
32
23
0
6
37
51
39
31
21
18
25
28
40
43
24
15
49
62
35
7
3
25
32
29
40
42
30
44
65
44
6
20
10
21
32
21
16
28
31
19
18
20
31
41
30
18
18
28
37
28
21
24
27
29
12
1
8
27
23
12
7
20
9
6
1
18
16
2
4
25
21
2
0
3
3
11
26
1
2
22
14
14
32
23
1
0
3
26
13
1
8
1
1
19
19
19
29
15
1
4
21
22
18
22
15
6
2
8
25
28
15
25
25
1
4
17
15
9
11
13
9
6
13
24
27
19
21
30
14
0
1
1
11
10
1
1
6
17
17
13
16
10
2
2
0
0
0
14
8
1
2
2
16
17
3
1
10
32
35
12
7
13
21
21
11
9
9
5
5
1
5
25
45
46
34
18
7
19
11
5
19
32
17
0
9
32
40
33
26
11
1
1
6
24
39
34
16
13
43
55
32
7
0
5
17
31
30
31
32
33
48
65
45
12
18
15
19
22
24
31
39
28
6
19
36
34
15
5
22
48
9
16
26
30
19
4
3
13
22
20
8
19
13
0
7
22
17
6
5
13
8
0
0
2
28
15
0
1
1
26
20
13
16
6
0
0
6
21
20
2
1
1
3
29
23
3
17
12
1
6
29
29
13
26
17
5
1
14
38
24
2
20
31
2
1
14
14
4
15
17
8
3
15
30
24
3
22
43
15
1
1
1
1
5
4
1
4
13
18
12
9
12
16
3
1
2
3
0
3
7
20
12
11
20
8
1
8
21
25
13
10
9
14
19
17
17
8
2
8
9
10
19
31
36
30
20
13
21
8
1
5
9
0
0
10
24
27
24
21
13
2
1
1
2
6
21
12
7
15
31
43
28
7
1
1
10
25
22
14
24
33
46
56
37
13
19
19
14
9
15
22
30
32
26
6
12
26
27
14
7
22
42
17
23
26
23
14
6
2
10
24
24
12
10
13
13
16
16
12
5
2
1
3
7
23
15
22
11
2
1
5
14
22
15
1
1
5
21
24
12
19
22
9
1
1
5
25
23
6
7
10
4
12
24
26
17
22
10
3
1
7
33
22
1
23
30
6
3
16
17
2
3
20
10
2
7
31
21
2
25
40
4
2
2
2
1
1
0
9
3
2
8
18
13
3
10
15
1
2
6
4
1
1
0
13
29
13
2
16
12
4
11
21
27
28
25
12
3
4
14
22
21
2
2
17
14
13
14
26
34
39
32
17
7
7
26
17
3
1
13
24
15
7
12
18
23
27
25
21
18
23
9
3
13
11
3
16
27
32
30
10
10
13
3
4
18
15
3
16
34
43
47
32
14
10
17
17
14
9
15
27
31
26
16
14
3
1
3
4
15
15
15
16
16
25
26
26
31
27
17
14
13
13
16
23
24
19
0
17
25
21
11
10
8
2
2
7
15
26
23
14
12
6
2
2
4
19
19
2
6
11
19
22
16
16
21
9
0
0
1
6
20
18
3
8
11
15
23
24
14
20
5
1
1
1
17
19
8
22
22
4
7
26
36
19
1
16
12
2
3
4
24
19
6
23
26
2
1
27
39
22
3
17
9
2
3
6
23
16
4
1
8
3
15
29
28
15
2
1
6
15
11
3
11
8
8
18
30
37
45
36
13
2
3
12
16
19
1
1
14
15
12
18
32
43
53
44
20
2
2
16
11
1
1
12
28
20
8
6
21
31
40
42
33
12
18
18
3
3
14
15
6
15
17
34
38
26
25
35
5
4
16
13
7
22
35
40
43
32
24
24
13
16
18
22
28
37
38
23
11
17
19
24
16
17
15
2
20
16
17
25
29
28
37
30
24
23
25
24
21
20
21
27
18
26
17
14
17
18
8
6
7
15
25
29
8
14
5
1
2
1
16
22
3
1
10
19
24
24
20
7
1
1
2
2
17
26
13
2
10
15
28
37
17
21
4
0
1
2
6
17
24
25
13
1
9
37
53
26
28
22
5
1
1
4
18
20
16
25
24
2
1
34
55
30
24
21
7
2
3
6
16
14
10
0
6
3
17
33
35
23
6
6
6
6
4
5
8
6
9
20
32
39
47
40
18
2
9
8
5
15
8
2
2
3
7
21
36
47
60
54
27
5
9
15
1
0
0
1
1
0
1
4
30
44
50
57
47
17
23
8
0
1
7
12
10
0
5
36
48
46
52
50
24
2
2
15
20
27
31
26
31
44
38
36
44
36
8
13
32
46
45
43
41
21
10
30
33
5
27
45
35
29
20
5
9
33
32
29
29
29
28
26
24
24
33
11
21
13
14
24
20
9
9
11
12
24
30
9
12
2
1
1
2
20
21
5
3
6
15
29
30
12
4
2
1
1
1
12
20
14
6
4
13
32
44
28
13
15
0
1
2
2
5
13
20
24
17
1
4
31
53
32
36
20
1
1
2
7
10
14
23
29
29
16
1
14
49
39
11
29
27
16
3
1
3
3
5
18
19
12
10
3
13
31
33
20
13
22
11
2
1
13
23
6
4
9
16
22
30
33
22
17
13
1
1
1
5
24
18
12
9
5
15
27
37
50
52
34
14
4
3
3
1
3
28
17
1
0
0
1
29
44
52
66
58
25
2
21
2
2
5
29
25
5
3
3
34
49
55
71
65
25
2
2
18
27
40
28
6
19
38
35
43
62
45
9
19
40
54
44
38
38
21
10
33
37
16
40
55
45
32
24
11
17
25
26
28
29
23
24
33
33
29
32
18
12
14
25
15
2
7
19
19
26
30
16
7
0
0
12
24
19
6
8
8
20
30
32
3
2
1
1
2
8
14
7
1
3
3
11
32
40
36
1
1
1
9
11
4
6
4
13
27
4
0
14
35
38
27
12
5
1
4
8
3
5
9
23
24
26
29
6
0
19
35
28
22
14
9
7
1
2
4
3
24
27
19
19
9
0
12
31
25
1
12
7
1
0
19
41
17
4
3
1
3
8
17
21
29
21
2
0
1
1
15
23
28
27
14
8
9
17
32
40
33
30
21
24
6
1
2
24
23
16
12
1
1
15
30
41
57
55
33
17
0
1
5
20
25
24
6
2
2
18
33
42
66
63
23
3
4
21
22
26
30
14
1
7
26
24
35
62
44
8
5
22
27
34
40
29
25
37
23
9
26
31
12
27
38
42
37
31
26
17
18
20
7
26
26
12
3
6
17
14
14
19
39
46
36
11
11
16
18
4
3
14
33
28
21
27
13
7
2
5
18
3
13
26
17
11
22
30
30
23
1
3
2
6
15
17
4
4
5
2
9
20
29
40
45
0
1
2
12
11
2
2
1
20
39
11
1
1
14
39
57
0
1
4
7
1
2
14
18
15
24
30
9
1
2
29
48
34
1
1
2
4
1
1
10
19
27
22
11
13
11
1
6
18
21
14
2
2
1
0
1
5
35
31
1
2
1
2
7
11
16
21
13
4
5
15
0
0
4
8
21
33
22
4
1
8
19
19
17
33
31
2
15
1
3
10
7
10
22
16
6
6
15
24
27
28
36
40
21
1
7
25
13
3
10
7
1
0
9
15
19
35
39
21
17
27
41
20
12
10
6
2
3
17
12
18
37
26
3
15
33
31
22
19
12
14
30
30
14
20
24
6
2
24
24
20
20
25
28
27
17
15
5
5
9
11
13
13
6
3
5
5
5
12
20
40
50
37
13
14
11
3
5
24
39
32
19
31
38
5
5
14
11
2
10
29
19
11
14
23
29
23
8
10
4
6
10
11
6
3
4
1
4
9
15
37
58
1
1
13
13
4
2
1
1
27
40
6
0
2
7
37
70
50
0
3
11
5
1
8
23
19
19
27
12
1
2
3
21
50
45
0
1
5
2
1
20
30
13
0
2
3
7
7
4
7
19
21
2
2
1
1
1
21
21
0
1
11
13
9
5
6
11
9
5
17
6
2
5
1
9
28
18
1
2
15
17
2
2
23
27
3
13
9
9
4
1
8
30
20
6
4
15
19
3
1
28
55
25
1
28
26
1
2
5
12
2
8
16
15
10
4
9
28
38
18
38
45
16
1
3
3
2
6
20
16
6
10
12
16
16
11
36
35
18
9
6
9
21
28
20
18
17
14
13
15
16
8
8
18
29
31
25
20
10
15
6
7
1
13
20
15
3
5
12
24
28
42
40
18
17
17
15
14
16
30
32
23
40
55
6
12
16
13
3
7
18
11
11
15
25
37
35
19
20
7
2
4
7
12
2
6
10
5
9
15
39
56
22
32
15
2
1
2
2
12
24
3
3
11
12
33
54
42
13
21
26
10
1
5
13
15
21
11
2
7
19
12
11
29
39
28
7
17
11
2
3
11
11
1
9
3
4
16
11
0
2
7
23
19
12
7
2
1
5
14
11
6
13
17
17
8
0
0
2
10
2
1
21
9
4
13
6
5
21
11
3
17
19
8
1
2
11
17
4
3
12
5
7
11
2
3
26
20
3
3
20
22
0
0
19
52
25
1
17
27
10
1
1
3
19
14
17
17
19
12
1
1
32
53
23
31
30
9
2
2
4
6
12
17
17
7
2
4
32
38
4
26
29
19
19
17
14
12
16
21
21
14
16
27
22
4
12
19
16
14
14
16
21
23
21
19
27
1
3
4
8
26
24
11
1
6
16
16
23
21
12
16
28
34
53
66
9
13
16
4
4
7
2
7
16
28
46
54
47
21
6
2
5
1
9
7
3
6
3
8
24
46
51
44
34
36
14
0
0
2
2
0
1
1
5
14
21
25
30
27
21
38
34
7
0
0
4
13
1
1
1
9
27
20
5
8
22
26
31
32
14
2
0
8
14
12
4
1
9
15
14
8
2
4
20
19
29
15
2
2
11
15
14
13
12
10
11
9
2
0
0
6
5
1
18
2
2
19
20
6
9
8
5
14
14
10
3
0
11
10
3
5
1
1
8
21
7
4
0
6
4
2
15
24
6
2
27
35
10
0
25
11
4
2
3
22
9
1
8
13
16
14
0
2
30
49
24
2
10
2
1
3
4
5
8
12
12
15
12
1
2
27
49
35
8
12
20
38
34
13
1
3
16
21
14
12
23
27
0
10
31
35
26
11
2
8
20
20
20
22
22
14
9
2
5
23
22
9
7
11
11
11
26
29
13
9
25
42
57
65
57
5
11
13
12
4
9
3
2
10
26
48
68
65
9
4
4
9
7
5
10
7
2
2
0
24
49
47
46
39
22
3
1
2
5
5
1
0
2
7
9
17
20
13
21
36
32
19
2
1
1
1
2
1
0
4
4
19
19
1
2
16
30
26
24
5
2
3
16
20
10
2
5
17
16
7
8
1
8
22
14
7
13
1
4
17
20
11
9
4
4
13
12
4
3
1
13
9
3
15
2
1
10
27
14
4
3
4
2
2
11
16
17
10
3
4
6
22
5
0
3
27
29
4
2
5
1
6
21
22
23
20
10
2
3
6
9
13
2
9
31
16
2
1
6
10
18
11
8
20
29
17
7
6
8
10
2
5
4
2
3
4
11
15
8
1
15
36
38
16
0
0
12
39
41
19
1
0
13
22
18
8
8
16
4
30
49
40
15
1
2
13
17
14
10
6
28
27
9
5
11
11
11
5
1
6
17
24
15
9
21
38
47
58
71
9
13
15
7
2
12
14
0
6
18
41
72
76
61
2
8
13
7
4
13
11
4
1
1
14
42
41
44
47
0
0
0
1
7
4
1
0
3
13
0
7
14
4
22
49
32
1
0
0
1
2
3
2
2
1
10
6
7
0
2
24
38
29
6
1
0
1
13
12
2
2
13
15
10
3
4
7
23
27
12
11
1
0
1
10
16
9
2
3
4
12
11
10
5
9
20
13
0
16
0
0
3
12
9
3
2
4
4
3
10
21
16
1
2
3
11
16
0
1
0
20
28
6
1
6
4
4
10
29
26
2
1
2
15
17
1
16
6
16
27
10
1
1
4
3
8
15
9
1
6
14
20
18
1
20
6
2
4
2
1
0
2
5
9
11
3
4
26
37
23
1
1
3
22
30
17
3
3
15
23
22
9
3
17
29
4
19
41
39
19
4
4
13
16
15
5
3
26
28
14
7
7
4
4
2
4
12
15
17
5
6
13
17
18
16
16
28
36
55
88
91
17
13
1
5
15
19
13
2
9
29
67
77
58
36
2
14
17
5
4
17
14
10
5
3
10
30
27
29
43
22
0
0
1
5
13
7
3
8
7
3
0
2
7
1
18
44
30
0
1
3
7
12
16
4
3
14
14
2
2
7
12
29
37
25
11
0
0
4
13
9
6
8
18
12
2
1
5
17
32
30
15
7
11
2
1
0
2
9
4
4
6
9
14
12
9
6
16
22
12
2
11
18
1
1
1
1
1
4
10
15
9
6
11
11
3
0
6
16
16
13
7
0
3
1
12
9
1
1
9
11
2
3
17
8
0
1
10
27
14
1
24
15
13
14
6
0
0
0
1
10
11
5
2
1
4
17
27
20
23
10
10
12
5
1
1
1
1
2
4
11
7
3
25
29
23
17
2
1
4
16
10
2
2
14
18
17
24
20
5
20
31
24
17
20
23
5
4
13
20
20
23
15
6
2
22
12
14
5
7
9
10
12
13
15
11
10
3
3
12
16
20
23
17
25
37
65
104
113
76
17
12
1
5
10
13
13
3
5
18
54
66
52
42
29
15
15
2
5
16
18
17
8
9
14
14
8
8
27
27
5
9
13
11
9
8
18
17
3
3
5
1
2
4
22
27
13
12
8
12
15
15
19
4
2
18
16
2
4
9
12
21
29
20
11
5
3
10
14
10
12
18
24
11
1
2
4
12
23
25
16
7
7
4
1
2
12
9
6
5
13
17
8
4
8
14
14
4
3
10
9
16
2
1
7
22
21
25
26
8
2
9
7
1
1
7
12
22
22
5
15
3
2
1
10
14
23
18
1
2
11
8
1
0
1
12
22
23
5
13
11
17
5
2
1
9
0
1
13
25
12
2
1
3
11
21
25
12
5
26
26
5
1
5
2
3
7
16
17
17
13
20
22
14
16
4
13
19
9
1
1
3
18
14
7
26
29
15
16
24
15
16
8
11
3
1
2
17
23
17
28
28
5
1
18
1
6
1
5
11
14
17
17
14
9
3
8
9
12
16
19
21
24
20
32
53
81
114
123
102
77
12
3
3
5
10
11
7
7
8
35
50
48
53
51
9
12
0
7
14
19
22
8
8
19
13
3
3
19
32
17
19
15
3
8
12
20
31
11
3
1
0
0
1
4
19
25
18
18
15
7
16
3
2
21
23
8
6
8
11
16
23
19
18
10
4
5
6
6
9
17
26
8
0
2
3
7
13
16
15
12
10
5
1
3
21
19
4
3
10
13
3
1
2
1
0
1
4
17
19
2
3
5
21
13
19
24
7
2
9
8
0
0
1
0
13
34
25
3
4
1
6
1
15
22
0
3
15
10
0
0
1
1
9
31
25
17
22
8
1
4
17
6
1
17
28
12
4
2
3
7
12
27
22
5
39
30
0
3
16
7
4
10
19
12
23
21
23
24
18
17
7
26
29
8
2
2
20
22
8
4
19
28
20
27
29
16
12
4
15
14
0
1
5
21
20
13
22
23
10
8
16
21
10
0
0
2
7
12
15
16
8
5
1
7
7
12
25
14
18
24
42
65
89
114
121
117
112
10
8
4
5
10
2
6
8
7
7
25
39
63
68
6
5
1
7
11
14
14
1
9
33
35
30
22
18
33
28
14
1
7
12
15
30
11
3
2
2
3
4
7
21
18
16
8
0
12
10
0
21
28
18
9
9
11
22
27
26
0
2
8
17
20
4
16
0
1
9
11
15
12
8
15
21
7
2
3
23
22
8
4
2
1
1
0
3
18
19
2
1
20
8
2
3
13
5
3
10
9
4
1
1
1
11
14
0
0
19
5
2
0
4
3
18
21
1
4
15
3
0
0
0
1
0
12
27
20
1
1
15
25
12
2
18
20
4
2
3
5
9
12
21
17
40
23
1
3
13
10
2
10
11
4
17
17
20
30
27
23
27
28
16
4
1
11
21
14
9
16
17
12
26
38
24
10
8
20
25
9
1
8
21
20
14
17
11
8
16
20
21
5
1
0
3
8
11
13
2
2
1
1
1
4
8
36
48
59
79
104
111
116
132
9
4
0
2
1
3
20
9
10
1
18
52
3
2
2
1
4
1
3
18
44
50
40
25
13
17
6
4
4
5
6
20
4
2
2
3
6
18
21
5
2
3
11
13
13
23
26
18
9
10
19
34
39
1
5
11
18
19
10
4
6
7
5
8
19
14
8
17
1
9
20
20
12
7
7
7
6
4
5
21
25
1
1
6
6
8
4
3
4
10
8
6
5
6
9
17
14
0
2
6
18
22
24
24
9
9
15
4
2
1
2
5
2
7
1
1
14
23
16
9
22
23
6
1
2
2
13
15
23
15
3
2
6
10
12
13
10
2
3
1
11
32
32
12
15
16
12
3
3
8
13
14
12
3
2
25
40
24
15
22
15
3
3
17
21
15
12
3
5
20
18
0
20
3
1
0
3
11
14
9
3
7
6
15
73
81
63
78
122
142
148
19
0
9
45
51
38
50
90
102
110
2
2
0
1
1
2
21
21
9
13
5
0
0
1
1
2
2
4
15
38
46
45
34
0
0
0
1
2
2
3
3
2
6
2
15
27
1
0
1
10
16
19
19
14
10
7
12
24
35
3
12
14
13
12
15
20
10
1
2
2
14
12
7
13
11
9
10
2
2
12
14
7
0
1
2
15
13
3
1
0
1
3
7
15
17
16
8
1
4
2
19
0
2
2
3
20
23
14
21
27
8
0
7
14
17
1
2
4
8
13
9
12
30
35
15
0
2
7
18
4
9
11
4
2
5
18
27
20
5
0
1
11
29
2
10
10
2
1
1
3
3
2
0
1
26
38
8
1
1
8
18
16
7
1
2
17
12
70
74
39
52
111
155
9
1
20
50
46
19
29
73
98
1
1
0
3
1
3
14
12
8
9
3
3
1
0
0
3
5
8
15
27
38
2
3
3
1
1
1
1
2
2
4
12
10
9
2
3
14
16
11
1
0
4
8
18
14
13
8
2
15
21
2
2
21
7
1
3
5
4
5
3
2
22
5
3
14
12
2
3
1
3
7
7
12
23
21
12
4
6
23
26
1
5
15
20
13
9
23
33
15
3
16
27
9
14
10
7
2
6
31
43
26
9
5
9
10
18
7
2
1
17
29
26
16
7
10
15
6
5
0
1
9
2
3
1
2
7
26
0
0
2
5
16
17
3
0
0
10
13
52
54
34
54
110
14
28
38
34
16
26
64
2
0
5
15
6
10
19
12
3
29
10
0
2
16
27
23
13
12
8
17
8
2
1
1
15
19
8
4
11
2
0
5
12
4
1
1
10
9
14
13
10
2
5
15
0
9
19
8
5
1
3
3
3
4
21
7
7
21
19
15
2
13
3
2
2
20
18
13
15
21
5
11
10
6
2
6
19
29
22
12
13
15
19
11
3
1
4
20
33
24
13
3
4
20
13
1
1
14
21
15
14
15
15
13
6
1
1
15
21
3
1
1
13
0
8
14
22
16
0
1
1
30
38
45
70
14
13
16
22
27
37
7
7
0
12
34
29
18
30
17
6
1
19
42
42
27
21
8
3
0
1
18
31
24
18
9
0
1
4
5
3
14
19
14
16
8
0
0
4
7
11
1
9
24
10
4
5
10
24
5
1
16
16
15
10
12
25
30
2
1
1
1
10
13
21
23
14
16
6
0
1
7
13
16
14
4
20
20
5
2
14
27
9
2
8
18
13
7
5
24
43
20
0
0
9
16
18
28
19
0
0
19
34
58
0
1
19
38
18
11
0
25
39
30
19
18
0
17
36
41
10
8
6
0
3
16
7
2
1
2
8
13
13
17
11
0
1
3
8
0
10
21
7
1
2
5
24
3
10
18
4
1
3
4
24
1
12
6
0
2
11
6
18
14
11
1
2
7
19
11
7
19
26
11
1
19
41
28
4
19
14
12
24
52
36
2
15
17
32
28
5
0
11
29
8
0
11
26
22
18
0
3
11
6
0
9
1
0
1
0
8
4
1
1
2
6
9
4
7
3
5
6
1
5
7
2
5
12
2
11
1
2
7
17
2
16
2
1
10
21
14
24
10
0
16
34
26
13
9
5
17
39
35
5
8
26
32
9
4
10
4
3
0
1
2
6
0
1
10
6
0
0
3
11
9
0
1
1
9
18
9
3
2
3
16
23
5
1
5
7
14
4
2
13
15
1
1
10
21
0
0
10
0
0
7
1
0
0
0
1
4
0
1
9
1
2
2
11
7
3
12
9
4
7
11
11
5
10
12
8
10
11
21
