# Supplementary material for: Evaluating flow modulating treatment response in intracranial aneurysms using black-blood MRI in vitro
Source: Commun Med (Lond). 2026 Mar 27;6:170. doi: 10.1038/s43856-026-01413-z (PMC13031954; doi:10.1038/s43856-026-01413-z)
Supplement: Supplementary file 7 — Supplementary Data 4 [file 43856_2026_1413_MOESM7_ESM.zip › Data_Figure_6c/pump flow rate 4.5 mls/BB2/with derivo (FD1)/18_BB2/3_agar_left_array.txt]

134
133
123
108
94
88
97
118
134
135
124
114
115
125
130
130
125
115
107
103
106
113
115
113
114
122
128
124
123
128
135
140
147
151
146
132
123
132
150
158
148
131
125
124
125
120
116
98
68
35
136
130
117
106
103
108
116
123
132
138
137
133
131
132
129
126
119
112
113
120
130
126
112
101
103
118
125
124
121
127
136
138
133
131
128
121
118
122
134
141
137
133
134
135
134
126
118
106
82
53
123
118
113
113
117
122
124
122
125
131
137
137
133
131
128
125
116
107
112
129
145
143
121
106
106
121
125
124
125
133
138
130
116
113
124
125
122
121
119
123
127
136
149
153
144
126
116
108
99
87
113
111
115
115
121
124
127
124
123
126
123
122
120
124
130
127
113
100
103
125
145
148
135
120
119
127
128
126
130
141
142
133
121
119
127
134
133
127
123
127
134
150
162
159
142
122
112
118
126
124
114
112
114
116
120
127
132
136
134
124
113
106
106
115
125
122
107
97
101
115
132
141
136
129
126
127
124
120
117
129
141
149
144
130
126
130
134
132
130
131
140
154
166
159
139
120
118
135
144
140
121
117
116
116
121
131
139
141
134
123
108
102
107
116
123
118
110
106
107
110
115
120
124
126
126
125
118
107
99
111
134
152
150
131
119
124
134
130
120
117
129
153
166
163
148
133
123
127
130
126
119
116
118
121
126
131
129
123
115
108
108
111
121
128
132
126
122
121
116
107
101
105
114
121
125
124
115
104
95
102
121
134
132
119
119
133
140
130
108
100
113
141
162
170
166
147
123
107
107
113
115
115
120
126
126
122
115
106
103
106
110
119
128
135
135
133
132
128
123
116
111
110
115
121
128
127
123
109
99
102
111
117
115
115
126
141
147
135
116
104
110
128
144
160
163
144
114
97
105
127
116
115
117
121
119
114
111
110
108
109
112
119
124
128
129
127
126
126
127
130
127
122
119
125
134
137
129
118
109
106
112
117
118
122
126
131
137
138
131
126
123
124
128
134
138
125
112
112
129
150
126
126
120
114
113
119
125
123
113
105
105
112
118
119
120
121
121
125
128
131
127
121
120
129
137
140
130
123
119
120
123
127
134
134
125
116
116
126
135
138
134
127
127
129
124
117
115
125
143
153
126
132
131
122
119
130
140
134
116
101
103
112
118
117
115
116
119
122
123
119
113
109
114
127
133
130
129
129
128
124
120
128
143
147
134
113
108
119
131
138
135
134
138
141
136
124
120
126
135
139
110
130
140
133
129
132
139
134
120
113
117
125
123
115
112
115
118
119
118
110
105
103
109
118
121
124
127
131
126
111
107
119
139
149
140
126
119
126
136
140
138
136
139
143
139
134
126
127
130
134
96
118
139
138
128
124
126
125
124
130
136
137
123
110
109
114
117
118
119
122
117
112
112
117
121
124
123
118
109
101
105
119
130
131
124
123
127
133
135
137
136
132
127
120
119
129
134
137
135
133
97
110
126
126
119
116
120
123
124
131
137
136
124
110
107
111
117
123
134
141
137
124
114
118
124
124
116
104
99
108
126
136
129
113
98
104
120
130
128
124
131
130
116
97
94
117
141
149
139
134
110
114
119
118
116
121
129
131
124
115
116
125
127
118
109
109
117
128
136
143
137
124
116
118
126
123
112
101
103
123
148
155
142
116
96
100
114
127
125
120
127
130
121
106
104
121
141
145
137
134
120
122
125
127
127
132
141
142
127
107
100
112
125
123
111
111
122
133
136
129
121
120
120
124
127
121
111
104
107
122
139
151
147
131
115
110
119
132
134
131
127
127
131
134
135
138
136
129
130
136
120
124
133
138
136
131
135
139
132
119
108
111
119
116
111
116
129
137
133
116
111
120
132
140
132
121
112
106
107
108
117
129
140
139
127
117
121
133
145
144
132
124
132
149
155
142
130
122
127
138
114
118
130
136
131
121
116
122
129
130
125
117
110
106
109
117
132
137
130
115
114
124
140
144
135
123
111
112
112
112
115
117
128
131
127
120
118
128
143
150
143
133
134
144
147
138
128
127
131
136
104
109
121
125
122
118
113
113
115
119
121
118
109
105
106
112
118
124
127
127
125
125
126
129
130
127
121
124
128
131
125
120
116
119
123
124
121
120
132
137
137
135
136
137
137
135
134
137
134
129
99
106
112
114
116
122
126
118
106
98
99
107
114
115
109
102
101
113
126
137
132
121
110
109
121
132
136
130
128
129
125
119
111
111
121
128
135
132
125
116
115
118
131
138
140
136
134
131
128
121
101
106
111
111
108
113
122
124
112
96
88
95
114
124
120
108
103
113
124
134
129
118
111
112
123
133
135
127
116
116
120
123
118
117
124
138
147
144
129
110
97
101
121
139
143
130
113
104
106
115
110
109
114
113
101
91
97
114
122
113
96
93
106
123
129
126
123
124
123
120
116
119
128
134
131
124
116
112
116
123
132
134
130
125
127
139
150
151
137
118
102
102
120
135
137
114
89
80
92
113
116
111
116
116
102
83
83
102
123
120
108
96
105
119
126
126
125
124
123
117
114
123
137
144
130
114
103
109
126
140
143
138
130
122
130
142
152
150
136
118
105
109
121
129
124
110
97
94
102
118
113
110
117
121
116
103
102
109
117
117
112
109
112
116
112
108
112
122
125
121
117
117
125
129
125
116
111
117
131
139
140
130
122
120
130
144
153
150
132
111
102
108
121
128
123
119
123
125
124
122
100
105
116
122
127
129
130
128
123
120
121
126
125
116
106
102
108
122
127
124
118
108
104
107
118
127
131
128
129
128
129
125
125
123
128
141
150
151
136
113
100
102
119
132
133
131
130
129
127
126
100
109
117
119
121
127
133
135
133
129
130
134
131
123
119
121
125
125
124
120
119
112
103
102
114
126
135
133
128
128
131
131
131
124
121
127
139
150
147
129
104
99
118
141
147
138
123
117
121
127
115
116
118
116
112
112
114
121
129
132
132
127
124
126
131
138
136
125
115
113
122
129
123
113
111
117
129
131
129
130
138
140
134
120
111
114
125
139
144
133
117
109
123
137
143
138
127
121
121
125
123
118
112
111
113
111
106
107
117
126
127
117
112
117
127
132
127
115
105
108
121
136
135
124
114
118
129
133
129
129
133
136
127
117
112
117
122
122
121
119
120
123
125
120
116
120
131
135
130
124
122
118
109
109
115
122
117
111
113
121
122
114
107
108
115
122
120
114
106
104
112
125
130
124
119
125
133
134
129
125
122
122
120
116
120
126
125
117
109
109
123
133
130
115
104
106
118
130
132
125
125
128
119
108
109
120
128
126
119
117
116
115
110
111
116
125
130
124
111
103
103
115
121
123
122
124
128
128
128
129
123
114
110
114
122
129
128
125
121
121
125
135
138
132
122
110
108
113
124
136
122
130
129
114
104
112
128
132
124
114
112
119
123
123
124
127
130
125
114
108
107
116
121
125
126
124
123
123
128
132
124
109
101
109
126
132
128
126
127
127
124
123
133
142
142
127
110
106
120
137
112
117
124
125
115
117
128
134
125
112
112
121
128
127
121
117
116
115
115
117
117
121
122
126
129
126
123
122
127
129
120
104
99
111
129
135
124
113
114
118
120
117
123
135
143
137
127
121
126
133
114
111
120
130
134
135
135
131
124
118
119
119
121
120
120
118
116
115
116
122
126
124
118
115
117
124
124
124
127
128
122
113
112
115
126
129
121
112
107
112
114
116
120
126
135
139
140
135
130
129
126
119
117
122
132
136
129
118
113
117
118
115
108
113
126
134
129
118
117
124
132
126
109
98
97
104
114
121
126
131
139
139
129
117
113
116
120
118
115
113
111
114
120
125
135
139
138
133
129
127
130
120
114
112
115
114
105
93
95
107
116
114
111
119
133
139
128
115
117
128
135
126
107
95
93
100
106
111
120
130
142
143
132
120
108
110
119
126
127
116
105
102
112
126
138
140
134
128
126
128
120
120
118
113
106
97
87
84
91
106
116
123
127
134
136
129
114
108
119
129
129
120
109
109
115
117
113
110
114
119
125
126
126
122
115
112
121
129
131
116
99
95
113
133
148
149
142
135
132
129
113
120
132
130
114
98
91
97
109
119
123
130
140
146
141
127
117
117
124
120
111
103
110
126
136
131
121
121
120
111
107
109
121
126
122
122
126
131
129
114
101
100
118
142
153
151
145
142
138
130
124
128
135
133
118
106
106
116
122
120
118
124
137
148
148
142
138
134
125
110
96
98
109
119
121
117
118
124
126
118
115
119
129
130
126
122
127
129
123
112
108
116
129
142
149
146
137
131
131
125
130
128
125
120
111
110
118
125
124
114
108
116
128
136
141
145
144
137
122
108
101
102
107
103
100
104
114
125
127
128
136
143
147
141
130
121
117
111
107
111
119
126
127
133
143
139
124
113
113
119
122
118
116
111
110
115
126
131
125
115
111
119
120
118
118
123
130
128
119
111
115
121
117
108
105
117
127
127
122
123
139
155
157
145
130
118
102
91
99
117
134
127
118
120
141
145
126
107
107
118
118
116
116
115
113
118
128
135
132
126
124
126
120
105
102
109
123
125
120
113
117
126
127
123
124
134
140
126
110
111
129
146
143
130
123
116
102
95
104
125
134
123
113
118
139
146
132
118
117
123
122
122
124
123
120
122
128
129
128
125
125
123
117
105
104
116
131
136
126
114
111
118
125
128
131
134
130
117
107
107
119
126
121
113
113
121
122
118
117
123
125
122
116
117
125
128
127
124
130
130
113
115
121
125
127
130
130
125
115
108
110
113
111
107
110
119
131
136
131
119
112
114
120
125
126
123
119
117
116
116
115
116
113
112
124
139
142
131
115
109
115
126
127
119
107
104
110
125
137
136
103
106
117
124
127
132
131
124
112
104
109
116
118
116
117
121
128
130
130
127
124
123
122
124
120
114
115
124
130
131
124
118
119
126
139
150
146
128
109
101
110
128
133
126
113
105
109
125
140
147
110
117
122
121
120
120
123
122
116
119
127
131
131
130
131
131
128
123
123
125
130
132
131
127
115
107
113
125
141
143
135
129
123
126
135
144
140
127
113
103
107
118
131
138
136
126
118
123
140
156
126
129
124
119
116
115
116
114
113
120
128
134
135
138
143
140
129
114
109
114
128
137
138
132
120
112
116
127
141
145
136
126
119
118
125
132
132
126
116
105
100
106
122
141
149
141
122
119
130
151
127
123
117
118
125
127
124
110
101
99
107
117
128
140
147
142
123
106
100
110
128
137
137
134
130
124
123
129
135
133
123
113
113
122
129
129
122
116
115
108
105
105
113
131
145
142
125
111
111
126
116
111
112
120
135
141
136
122
105
95
95
108
125
140
144
135
119
107
108
122
133
135
132
128
131
129
127
128
128
121
116
110
119
133
136
126
116
112
120
125
123
113
109
122
142
150
136
116
105
110
120
116
116
125
135
138
134
130
121
115
113
118
127
134
130
123
115
114
124
131
136
133
126
117
117
119
120
121
119
117
117
121
129
131
124
117
113
121
134
141
134
118
107
116
139
153
146
123
110
112
136
128
124
127
128
122
116
118
123
130
131
129
122
114
106
102
105
115
124
131
133
129
121
109
102
103
109
113
111
114
120
128
125
114
103
107
117
128
135
138
131
119
106
106
116
129
129
120
118
125
138
139
137
132
121
105
99
104
117
124
124
120
117
111
102
97
104
114
117
118
122
127
125
115
110
118
129
128
114
104
105
113
125
133
136
135
139
142
144
142
139
139
144
142
131
120
115
104
84
57
131
130
127
126
123
118
113
116
125
135
138
132
125
116
108
105
107
103
105
115
127
132
124
114
115
125
130
119
106
105
111
122
127
132
136
139
139
141
140
137
134
134
142
144
139
130
121
106
82
55
116
116
117
122
126
122
119
119
125
136
140
135
128
125
124
123
114
96
90
102
120
129
120
112
117
124
122
117
119
131
136
131
119
122
133
138
135
128
124
123
124
128
136
137
128
119
117
112
96
73
112
112
116
122
125
121
116
119
126
132
133
127
123
127
136
137
124
102
95
102
116
122
119
115
120
124
119
116
128
144
151
137
118
112
118
128
128
123
122
127
130
136
137
125
106
98
112
130
128
103
120
117
119
121
121
117
116
120
128
131
125
119
117
125
134
135
127
122
120
121
119
121
123
128
129
127
120
113
117
131
146
143
130
114
110
116
126
131
136
141
148
150
140
123
102
94
110
135
141
119
125
123
123
122
119
117
116
121
128
128
120
115
117
123
125
120
124
132
138
128
119
119
126
132
133
130
122
113
107
113
128
142
139
124
117
122
130
134
135
136
143
150
140
122
106
101
108
116
123
117
124
127
129
126
121
116
113
118
118
116
113
116
122
124
125
116
118
127
131
121
113
113
123
131
132
131
128
124
118
116
123
130
131
126
130
136
136
123
110
111
125
137
133
124
113
109
107
102
107
117
125
130
133
127
117
111
110
114
117
115
114
118
125
128
126
121
119
124
126
123
114
112
116
122
131
134
133
129
131
131
128
123
115
120
131
142
137
121
102
102
116
129
134
128
127
121
113
113
122
136
126
126
120
113
109
109
115
124
127
124
120
120
122
126
128
126
121
124
133
136
130
117
111
119
132
136
131
125
124
131
132
125
117
114
121
127
130
128
121
121
127
135
139
136
130
124
125
137
149
154
123
112
100
97
105
121
134
138
131
121
114
113
113
118
121
121
121
125
133
139
130
116
111
123
135
135
121
109
108
117
128
132
129
121
116
114
118
126
133
137
137
142
144
139
130
122
125
141
155
150
112
110
104
102
109
125
140
144
134
115
102
99
99
104
109
115
119
125
130
127
120
116
120
133
137
134
122
113
109
113
119
129
134
133
121
112
109
121
133
139
138
140
141
138
129
122
119
128
137
137
104
121
133
126
115
118
131
143
138
122
108
99
95
94
101
110
117
122
125
120
118
121
131
137
136
131
125
125
120
112
111
120
130
133
126
117
117
123
134
141
140
135
134
135
134
132
123
124
127
132
97
122
139
131
115
113
127
140
144
139
129
118
105
98
103
111
116
119
122
122
124
129
134
135
129
117
114
119
120
118
116
117
119
125
125
130
134
138
139
138
133
129
128
132
135
136
132
129
130
137
96
107
115
112
111
121
134
138
133
130
133
132
125
120
116
115
114
117
124
135
139
135
127
122
116
103
96
105
120
134
135
128
119
117
120
133
146
145
135
125
124
124
124
119
120
127
136
135
132
134
106
102
97
99
112
132
143
135
113
98
104
123
141
145
137
122
115
119
136
149
151
137
123
119
116
106
100
114
135
151
154
144
130
117
117
124
135
135
128
117
119
124
121
112
111
123
136
134
127
123
119
117
113
114
121
131
139
132
106
79
78
105
138
152
142
124
119
125
140
147
141
129
122
127
130
123
112
120
138
153
156
147
132
125
116
110
113
114
115
115
122
124
123
124
127
134
137
129
120
120
124
131
133
130
121
118
124
128
117
93
83
101
125
137
133
123
124
130
134
128
118
117
126
144
146
127
108
109
125
141
144
134
129
125
119
108
101
107
116
125
131
133
135
143
150
148
136
125
122
131
119
124
125
117
106
103
113
122
121
112
103
106
114
118
120
122
127
128
122
116
111
115
131
149
148
127
102
101
120
136
138
126
121
123
122
114
106
113
130
142
147
144
147
153
156
148
136
127
130
135
115
110
101
91
91
102
111
115
114
113
109
107
107
109
117
125
127
124
121
118
116
118
128
140
142
130
116
109
119
130
129
121
116
120
123
121
120
131
144
149
147
140
141
140
140
136
132
133
131
132
120
113
97
85
89
104
116
116
108
106
107
105
102
109
119
129
130
126
122
121
119
117
115
127
140
144
136
122
106
103
107
114
118
119
121
125
135
143
148
139
124
117
120
123
123
122
123
128
125
119
134
134
119
101
95
105
119
124
120
109
100
94
100
113
126
133
130
125
121
116
110
110
114
127
141
146
134
114
92
88
99
115
119
117
119
126
137
144
139
117
99
95
110
121
125
116
109
112
117
118
142
144
136
117
101
99
112
130
135
119
98
89
100
117
128
132
128
124
118
109
104
112
126
141
140
128
112
101
102
112
121
127
119
114
119
129
138
134
122
107
97
101
117
126
127
113
104
108
120
128
139
139
135
124
108
100
109
128
134
122
102
93
104
120
126
124
123
124
122
118
116
122
133
140
129
112
98
106
127
145
145
131
117
113
128
142
140
126
114
107
110
117
119
122
121
119
122
133
143
144
117
116
119
120
121
118
122
128
131
120
113
110
115
120
117
113
118
127
136
136
131
128
127
128
125
119
116
125
142
150
142
122
110
119
139
149
140
123
111
110
114
120
119
113
113
122
141
153
154
145
86
89
101
118
130
137
140
137
133
128
128
127
127
120
115
113
119
130
140
141
136
126
123
125
135
140
140
136
134
132
127
115
114
124
137
143
135
123
116
111
113
118
122
124
123
129
136
140
142
142
82
82
97
116
127
133
136
135
133
131
133
135
133
125
120
119
123
128
129
128
126
125
125
128
137
142
139
129
125
130
135
132
129
127
130
131
128
123
120
115
111
116
129
142
144
134
124
118
124
138
108
101
106
115
118
116
115
114
118
121
124
126
126
127
124
123
125
122
120
119
121
130
131
130
131
125
122
117
122
139
154
152
134
122
119
119
123
120
123
118
118
122
133
138
141
134
126
122
121
134
131
120
117
123
124
115
102
96
102
113
115
114
111
111
112
112
121
126
124
120
120
128
131
126
124
122
122
122
121
133
144
140
126
115
112
118
120
115
111
117
131
142
138
120
113
119
135
141
135
129
131
126
121
127
134
129
114
102
104
115
120
116
106
98
96
109
123
133
127
119
115
120
121
120
120
127
132
128
121
118
118
116
110
107
111
119
121
112
107
114
132
144
139
117
102
108
130
144
137
126
124
126
123
120
124
128
128
120
117
123
129
127
118
107
103
112
124
125
116
110
112
117
121
119
120
127
131
130
125
121
111
104
101
109
121
126
128
127
127
126
127
127
131
134
128
118
115
118
125
129
119
128
127
120
114
117
126
125
121
122
129
135
130
124
120
114
108
99
97
107
118
124
124
123
122
121
120
120
128
130
121
105
103
120
137
141
135
137
146
143
123
110
120
143
150
131
111
107
122
140
118
127
132
128
119
115
115
115
115
119
123
128
128
127
124
110
93
85
95
118
128
127
124
123
123
119
115
116
123
126
117
106
113
135
153
149
133
129
141
144
128
109
111
130
142
133
120
119
131
142
125
127
130
132
130
121
112
106
112
121
123
120
118
120
125
119
106
102
116
134
136
124
109
105
111
119
121
121
123
120
113
112
118
135
146
139
122
113
119
131
126
111
109
115
127
127
124
125
134
141
129
125
120
124
127
123
109
101
108
124
131
124
117
120
132
134
127
124
130
138
138
120
93
78
85
105
123
131
134
133
130
128
125
126
129
129
120
116
115
125
119
110
110
117
126
128
123
123
130
141
126
125
120
116
116
108
99
95
106
124
132
129
125
130
138
140
131
124
128
135
136
121
94
79
84
103
121
132
140
147
146
140
128
127
128
128
127
127
128
123
114
106
111
125
137
132
124
124
135
143
128
139
141
128
108
91
88
99
116
127
123
121
125
135
141
136
123
119
124
132
133
125
120
123
125
124
121
122
130
135
134
129
128
132
130
125
127
130
135
130
115
106
112
128
136
135
133
136
141
142
133
153
162
143
109
87
91
116
138
136
118
106
115
134
141
133
122
124
129
130
125
126
147
167
166
145
123
116
113
108
103
107
124
132
128
121
120
128
131
126
115
111
116
123
130
131
131
136
138
130
129
147
153
139
112
96
104
127
143
134
115
107
120
140
146
135
123
125
127
120
114
125
150
165
155
131
115
114
110
98
92
102
121
130
126
120
124
127
126
116
116
117
120
122
127
126
126
124
124
124
117
122
124
121
113
110
116
125
123
111
108
117
136
146
140
126
118
114
113
111
113
124
133
124
107
98
103
118
121
115
115
123
132
128
123
123
126
128
123
119
120
124
123
123
127
128
118
111
111
119
106
106
109
111
113
119
126
120
104
89
96
120
137
135
120
108
108
110
110
108
116
126
119
98
82
85
106
120
125
125
134
142
136
127
121
121
123
125
126
129
132
127
117
118
129
132
122
107
109
120
120
116
110
106
107
115
126
122
102
89
97
118
131
122
109
106
111
117
112
107
115
124
123
107
94
100
113
116
114
116
128
137
131
117
112
117
122
128
131
135
132
120
113
118
133
137
131
124
126
128
138
128
114
106
104
111
121
120
111
104
110
121
125
118
114
117
125
126
114
106
109
119
125
124
121
120
120
115
109
110
116
120
115
108
107
118
128
134
132
125
115
109
114
123
131
130
133
141
148
145
124
117
108
110
115
121
125
119
113
115
120
121
115
107
109
116
121
119
113
111
114
116
122
126
131
132
129
125
123
121
118
116
114
113
120
129
135
134
123
112
107
114
127
129
125
116
122
142
158
155
100
99
106
118
131
136
133
122
115
118
125
121
108
100
105
113
113
110
113
125
126
121
118
118
124
125
128
130
136
134
129
127
130
135
135
131
132
126
120
113
113
125
134
131
119
109
113
131
147
151
104
106
113
117
127
135
136
127
119
121
129
125
115
110
116
123
118
111
112
127
134
129
119
113
110
110
113
122
129
132
132
134
140
139
134
126
119
120
120
120
124
128
131
130
128
120
117
122
130
136
124
123
116
109
112
122
128
124
119
122
130
132
125
125
131
136
127
111
107
114
130
139
133
122
109
103
106
114
123
125
127
129
132
129
125
118
113
115
119
126
133
132
128
126
129
128
125
117
117
123
127
125
115
105
106
115
116
114
112
118
124
127
124
125
129
131
121
101
92
103
126
142
142
131
119
111
113
120
125
126
122
121
124
127
125
117
109
111
119
132
140
136
124
117
121
129
125
116
108
112
117
117
115
116
122
121
112
105
103
110
116
118
115
114
114
113
106
93
91
103
123
133
135
126
118
113
115
120
123
125
123
123
129
132
129
120
113
115
126
140
141
130
113
111
121
133
133
114
100
105
112
115
120
133
139
132
118
108
102
106
113
118
115
112
107
106
109
109
110
115
120
125
123
121
117
116
112
108
111
120
131
137
137
135
131
125
122
126
138
142
134
116
105
114
139
151
143
116
97
101
117
117
124
137
141
136
127
117
105
103
111
121
123
115
105
108
119
128
126
122
120
123
124
127
126
118
110
101
105
122
139
143
133
125
125
131
133
131
132
130
123
110
109
123
147
157
145
119
102
107
127
129
135
145
144
127
110
107
119
133
138
140
139
132
114
105
109
120
131
134
136
137
132
123
121
132
144
137
113
99
102
112
114
109
111
124
137
138
128
120
123
134
134
130
119
119
120
111
89
66
125
131
135
139
134
121
112
112
125
136
141
133
124
114
111
112
116
116
114
117
123
129
126
119
126
143
150
137
119
111
116
117
120
119
122
130
136
136
129
127
131
138
144
140
131
127
120
102
78
55
119
120
119
118
116
115
114
115
121
127
130
126
120
115
122
131
129
115
101
99
107
114
115
115
124
130
136
132
131
131
124
116
110
116
129
133
133
129
127
126
129
133
133
130
121
116
115
110
93
66
120
118
113
113
115
117
116
116
117
117
119
119
121
125
136
144
141
127
110
101
102
108
111
117
123
121
120
119
129
134
124
106
96
102
114
122
121
125
131
129
123
116
112
109
101
103
118
132
130
102
127
122
121
125
130
125
117
113
115
118
119
120
122
126
133
136
140
141
137
123
114
114
121
129
130
124
119
115
118
121
119
110
107
105
105
107
115
128
138
137
123
107
99
97
96
100
117
137
145
127
127
126
129
135
137
129
118
115
118
126
125
124
124
121
116
116
124
143
152
140
123
119
126
134
131
126
125
123
117
114
116
124
132
130
120
114
113
124
135
137
129
114
101
95
93
100
115
123
129
127
123
126
130
128
122
118
118
123
128
128
127
126
124
120
112
107
115
130
140
132
119
117
123
129
126
122
125
131
130
125
125
132
144
147
139
125
113
107
112
125
138
132
113
95
91
102
118
121
118
113
122
128
129
119
109
105
113
124
132
133
128
124
123
121
121
119
117
121
119
115
112
114
119
123
121
118
119
127
138
143
139
134
134
137
137
128
113
101
103
117
136
141
128
108
102
116
134
135
122
104
123
129
126
116
108
108
116
126
135
135
130
122
120
123
130
129
120
111
107
111
112
115
117
121
121
117
113
117
133
146
147
136
126
120
122
122
117
113
114
119
132
139
136
126
122
131
141
144
129
107
114
113
110
109
112
118
124
128
134
132
123
117
117
123
129
123
110
104
106
114
119
118
118
121
123
119
110
111
120
133
140
134
125
118
115
119
125
128
124
125
131
135
133
126
122
123
130
137
136
123
107
110
111
109
108
110
120
131
132
121
109
106
112
118
119
110
104
103
112
122
123
122
121
126
126
123
121
118
123
130
129
130
125
121
116
117
121
125
126
129
132
132
128
120
114
112
117
128
139
143
118
128
131
116
98
94
109
130
133
120
103
99
101
107
111
109
111
113
116
121
121
126
132
135
129
124
124
130
136
133
129
127
125
121
117
114
116
121
126
130
130
128
124
120
120
118
118
124
136
147
132
141
137
115
96
95
112
128
132
123
111
105
103
106
113
118
115
113
113
112
120
129
137
137
127
110
109
120
135
139
133
127
126
124
122
121
123
126
127
125
123
123
126
131
134
130
127
126
132
138
131
128
117
102
103
116
127
126
119
114
114
116
116
120
125
121
111
98
97
110
123
132
136
131
115
96
91
111
134
138
128
118
116
122
129
134
136
132
123
116
116
123
131
135
134
132
131
129
128
122
120
109
97
97
112
130
134
123
105
97
106
119
132
139
134
116
94
85
95
113
129
135
130
123
113
99
100
117
135
132
113
100
101
116
128
135
135
127
113
107
114
130
135
129
123
128
134
132
124
113
111
111
110
113
119
124
125
119
102
93
101
119
138
148
136
110
91
85
99
118
128
126
124
124
122
117
114
126
136
135
115
98
97
112
123
126
121
110
100
104
121
137
136
126
122
130
136
132
123
116
113
123
132
128
121
113
115
119
113
103
102
118
136
143
131
111
97
100
112
119
118
114
119
132
137
121
109
109
128
138
131
113
106
117
126
125
115
104
99
110
127
137
136
131
129
131
133
128
125
126
118
126
124
116
106
105
115
121
120
115
110
117
124
128
127
119
116
117
119
121
114
111
119
135
140
121
94
94
117
138
142
125
116
120
126
124
116
109
111
119
130
134
133
132
131
130
127
124
125
127
130
123
103
87
86
100
113
118
119
121
121
118
113
115
126
134
135
129
125
121
116
114
118
131
134
122
104
103
116
130
129
122
115
118
120
117
116
121
129
132
131
125
123
120
119
119
119
121
122
120
147
134
105
82
83
100
111
115
120
132
135
124
111
111
127
144
146
135
123
117
112
113
115
127
131
128
125
122
116
113
111
112
112
114
113
113
119
133
144
141
131
118
115
114
109
108
115
121
123
121
152
150
128
104
99
111
123
127
132
136
134
124
113
115
126
139
141
131
122
110
107
110
116
126
131
132
130
124
113
109
105
108
107
108
109
111
120
132
142
138
128
121
122
123
118
112
113
128
140
140
141
147
138
123
120
128
143
149
142
128
118
115
118
118
117
118
119
118
120
114
112
115
122
129
131
129
119
113
110
114
112
108
103
104
116
124
123
120
121
125
130
135
137
135
133
128
129
144
156
153
128
131
127
124
126
135
144
145
131
115
108
113
124
126
116
105
103
111
120
126
126
123
119
121
124
126
120
119
122
125
117
107
100
112
133
141
126
106
102
113
135
141
136
129
130
134
147
156
158
148
115
109
109
116
125
128
125
118
111
107
112
119
125
126
118
106
103
110
122
132
132
122
111
110
120
131
136
137
136
132
118
107
106
123
146
147
126
104
103
123
144
146
128
113
115
130
147
152
146
134
106
95
99
112
120
116
107
100
103
112
119
120
121
121
118
113
115
120
125
128
125
117
112
118
128
136
138
133
130
125
117
113
118
131
143
137
122
110
122
143
153
149
134
119
115
121
130
131
131
133
109
95
96
110
117
113
108
107
112
116
118
116
117
118
118
117
119
124
128
127
117
115
120
131
139
134
124
113
114
124
128
128
126
128
133
127
120
121
134
147
153
151
143
134
123
117
117
118
124
134
122
102
100
109
116
118
120
122
122
115
111
110
115
120
117
113
119
128
132
128
117
112
119
130
137
131
115
103
109
126
140
138
129
122
125
127
125
124
128
134
145
151
146
134
124
121
124
123
126
134
131
115
111
117
125
126
125
123
119
113
108
111
117
118
112
108
120
137
145
135
117
107
107
116
129
130
123
112
110
122
135
134
120
116
118
130
129
122
112
118
139
152
147
129
120
131
147
150
138
131
124
119
117
123
130
130
124
116
114
116
121
123
119
107
97
103
123
143
144
132
117
106
105
105
117
130
132
122
117
117
126
127
116
110
113
122
125
119
109
116
128
135
135
126
125
135
151
153
138
126
112
116
119
123
125
125
123
115
116
127
137
136
124
105
96
104
118
126
122
121
119
119
111
102
103
116
125
125
125
124
126
123
117
111
112
115
115
120
125
124
111
102
106
121
132
138
134
133
126
124
108
120
126
124
118
116
115
115
122
134
143
140
128
115
110
107
105
102
104
118
129
129
116
103
95
97
104
118
130
132
126
117
118
128
132
122
113
121
142
143
119
93
94
118
139
137
131
124
123
124
121
133
138
133
121
114
111
111
121
132
135
128
120
123
125
115
100
91
103
123
135
129
118
108
100
94
95
110
125
129
117
108
122
148
156
138
115
116
142
157
143
118
107
113
129
131
133
134
131
125
134
140
139
135
127
120
111
112
123
130
124
110
107
119
130
127
108
99
108
122
125
121
119
120
119
113
110
116
123
122
112
110
121
142
151
138
117
110
127
151
153
133
112
106
114
123
132
135
132
126
129
128
123
124
129
126
119
117
123
129
123
108
104
117
131
133
121
111
111
112
115
119
122
123
125
126
124
128
133
136
131
126
121
125
133
133
122
114
118
132
134
121
109
106
114
120
121
123
127
129
114
114
112
117
121
121
116
114
120
128
124
118
118
124
133
134
122
113
110
110
117
125
126
123
120
121
125
136
149
158
153
137
122
121
132
139
131
124
121
126
121
115
113
120
128
122
117
119
132
137
112
119
123
118
112
105
106
114
122
127
118
113
117
125
133
132
124
121
121
123
128
131
134
130
122
118
123
134
147
150
142
130
126
132
139
137
129
125
124
126
126
130
135
137
131
119
112
120
136
143
125
139
140
124
106
96
105
126
138
129
108
94
101
118
131
131
125
128
134
133
129
132
142
146
139
129
126
131
128
119
112
117
128
136
135
123
121
123
125
127
135
144
148
137
122
105
105
116
133
141
131
143
141
125
107
105
119
141
148
133
110
97
105
122
129
126
121
126
131
131
126
132
148
157
147
131
125
129
124
110
102
111
124
128
120
121
126
131
127
117
122
133
137
125
112
104
107
117
129
138
121
127
125
120
115
118
131
140
138
126
116
120
130
133
123
109
106
116
127
127
124
131
145
144
130
117
120
131
136
128
118
115
115
112
117
127
141
144
131
117
116
120
120
118
117
116
117
120
128
137
113
112
113
111
114
120
128
129
118
107
113
129
140
131
111
97
105
119
127
124
122
127
130
119
105
102
115
130
139
135
128
116
109
107
117
131
142
144
135
130
129
122
117
118
122
126
124
124
131
140
118
116
112
109
106
111
121
120
107
97
105
124
137
129
115
110
121
129
127
118
116
121
121
111
100
100
113
124
125
119
113
112
111
113
121
130
134
138
138
137
132
123
117
122
128
133
129
131
141
146
130
127
118
111
108
111
118
118
111
106
111
126
134
131
128
127
130
125
115
107
110
120
126
122
112
110
114
119
116
111
111
115
120
124
125
128
133
140
140
129
117
112
119
128
130
126
127
138
149
149
132
126
120
121
123
122
119
115
116
123
128
129
127
125
127
128
120
111
110
113
120
126
127
126
127
124
123
126
126
124
125
127
131
130
126
126
134
144
140
124
108
115
130
139
131
116
119
131
144
141
122
119
121
131
139
136
124
115
114
127
136
130
113
105
111
115
109
102
111
129
138
129
119
117
125
129
130
134
138
137
131
128
130
128
125
126
133
141
140
127
116
127
142
147
134
113
108
116
123
121
114
118
123
131
140
141
134
121
115
121
132
125
105
94
101
116
114
108
115
132
139
129
113
106
111
119
125
129
128
123
116
112
116
124
124
124
128
133
136
135
137
141
141
136
129
122
115
110
103
99
113
119
122
124
130
137
138
130
122
125
129
122
104
93
101
117
127
119
114
121
131
130
119
108
104
106
112
116
113
108
105
106
113
121
124
122
120
119
124
138
153
153
135
117
115
125
131
125
109
97
112
120
122
119
120
125
127
129
130
134
133
120
100
90
96
114
122
118
109
110
124
134
133
121
110
105
108
111
110
111
118
122
124
123
121
119
117
116
121
138
156
155
129
100
95
115
138
140
129
117
115
123
125
122
121
114
109
113
122
133
130
116
96
87
90
103
110
107
102
106
123
132
136
130
123
117
115
107
106
117
130
141
139
129
121
116
118
119
126
134
143
141
125
100
92
103
124
132
130
130
117
125
131
135
127
115
106
105
111
120
121
116
110
101
100
105
112
112
112
113
119
125
131
136
139
134
119
101
100
117
135
145
142
134
131
130
132
130
128
129
127
127
126
127
125
124
122
117
117
127
109
118
132
138
130
122
123
120
115
111
115
128
136
131
124
123
130
135
127
119
117
119
126
137
146
138
122
101
102
122
137
140
135
134
144
148
139
130
122
122
123
127
138
157
168
162
143
120
111
117
118
112
118
135
144
135
122
121
133
143
142
140
146
149
141
128
124
128
127
126
123
126
130
127
130
142
151
148
136
129
131
129
116
108
113
129
143
141
131
130
135
138
127
111
108
122
129
114
82
50
119
121
124
132
135
128
121
119
126
133
134
133
131
132
129
130
132
130
126
119
116
115
118
120
129
142
152
152
145
142
136
132
121
117
118
126
129
122
113
117
130
137
134
118
115
122
128
116
90
61
120
120
116
113
114
117
120
119
115
112
114
115
118
118
122
130
138
135
124
116
112
111
117
122
129
134
139
139
136
134
128
121
121
126
132
130
127
121
118
123
125
131
132
129
122
121
122
116
104
82
124
119
111
106
110
115
120
118
110
100
99
102
106
109
118
129
139
134
122
113
114
119
126
130
130
127
122
119
118
117
114
113
121
130
132
130
128
130
134
128
117
112
120
133
136
127
122
120
119
107
127
122
121
124
128
125
119
114
111
108
108
108
108
110
115
121
127
129
121
117
117
123
131
134
129
122
118
117
117
117
115
123
136
140
134
124
123
132
137
126
104
96
112
137
148
138
121
113
117
122
121
119
125
134
138
129
118
113
115
120
122
121
120
115
112
112
117
128
133
128
121
121
125
126
122
122
123
126
127
122
125
136
152
158
143
121
110
114
120
120
108
107
122
139
145
136
122
111
112
119
108
109
114
119
120
119
117
118
124
127
129
128
126
121
114
110
116
127
138
135
123
118
121
126
123
121
124
128
129
124
124
134
151
160
148
123
104
100
109
122
130
138
141
138
130
134
133
128
119
108
107
112
112
109
104
107
113
121
127
129
129
126
124
123
123
119
118
118
121
120
118
118
123
131
131
123
119
115
119
123
124
126
133
142
138
125
107
103
110
125
138
144
142
133
126
134
145
142
121
96
118
126
125
117
114
112
117
122
126
128
127
122
123
129
137
132
116
102
99
106
115
123
129
134
132
124
114
111
116
126
126
124
124
123
123
125
122
119
119
122
127
125
121
119
124
138
147
137
114
89
120
132
135
133
130
126
126
127
125
119
117
118
128
139
142
132
112
98
97
108
123
128
131
129
123
120
119
122
128
130
127
122
122
118
122
134
137
132
125
121
115
109
105
104
114
126
134
128
115
104
118
128
133
133
126
121
122
128
124
115
108
113
127
139
138
126
112
102
111
120
125
126
121
114
110
116
124
136
141
132
124
119
122
123
130
136
137
131
125
123
120
117
107
103
106
111
118
125
129
130
125
129
129
121
104
96
106
117
121
112
106
108
117
127
130
124
114
116
119
120
119
114
111
110
110
114
122
134
138
131
123
123
127
133
130
126
122
123
123
126
126
125
120
117
113
112
115
124
134
147
142
138
128
109
94
90
98
107
110
108
106
107
111
118
126
126
124
117
116
112
110
111
115
121
120
115
115
120
127
125
123
130
138
135
124
112
110
114
122
121
120
119
122
125
129
127
125
127
132
136
145
138
121
108
106
108
112
108
107
108
110
110
110
114
123
127
122
112
105
107
112
120
129
133
124
114
110
114
116
113
112
123
130
127
118
111
113
118
120
114
108
110
121
131
137
138
141
137
130
120
126
118
110
110
119
127
127
121
117
120
121
115
110
112
118
117
107
96
94
102
114
130
136
132
120
110
109
118
115
101
90
94
107
116
119
125
130
130
117
107
106
116
124
130
133
142
148
145
134
117
103
103
108
117
122
125
125
124
127
133
134
126
115
111
108
103
96
91
90
99
111
122
126
123
115
106
106
118
117
103
89
84
96
116
130
142
147
138
116
106
115
130
135
128
120
124
134
141
139
134
104
109
117
123
124
119
118
122
127
132
135
133
124
113
105
98
96
96
99
103
107
110
114
121
119
108
100
107
117
118
110
103
109
127
142
150
148
135
115
110
121
136
136
122
105
102
113
127
137
140
119
123
122
119
118
118
120
119
117
120
124
129
124
115
109
108
111
115
120
121
117
111
114
122
123
109
92
91
107
120
122
115
117
130
138
141
135
126
113
110
120
130
129
118
105
102
110
120
126
127
134
131
120
112
116
123
123
118
114
117
123
124
122
120
122
123
124
129
134
137
129
118
115
121
122
110
99
102
115
121
118
111
110
121
126
124
118
114
113
112
118
121
122
120
116
117
122
127
125
119
138
136
123
114
120
128
124
114
113
123
131
132
126
126
129
129
128
128
130
128
121
115
112
117
113
111
116
132
140
134
118
105
104
113
118
117
113
113
116
117
119
122
122
124
126
128
132
137
138
130
130
131
123
115
120
130
126
117
114
123
132
136
133
128
126
125
125
125
124
117
112
111
114
113
112
114
123
140
148
142
122
108
102
108
116
118
113
112
119
128
130
129
132
135
133
132
132
139
151
150
118
118
115
111
118
132
138
130
116
112
119
132
137
128
116
109
113
121
124
121
118
117
121
123
125
124
123
118
124
127
122
109
102
104
119
126
117
107
112
127
135
133
131
132
137
139
136
135
140
147
114
110
106
108
119
132
139
129
112
101
109
129
139
130
115
103
104
115
124
131
133
127
122
122
129
133
128
115
110
113
114
110
102
107
126
132
120
103
101
121
140
136
125
123
136
145
139
123
113
118
121
113
108
111
116
116
114
109
105
107
116
127
136
129
118
107
101
109
120
132
136
128
115
111
122
133
133
127
121
121
116
113
108
115
128
131
119
109
115
136
148
140
124
116
133
146
139
119
102
103
137
126
117
114
110
97
88
90
106
120
123
119
119
120
119
113
107
111
119
126
127
119
111
109
113
120
125
128
130
133
129
124
120
124
126
122
117
120
139
161
166
153
135
128
133
137
133
121
112
108
143
129
118
113
108
96
93
103
119
126
119
106
105
113
119
118
117
121
129
126
114
104
105
113
116
113
108
111
122
131
130
126
124
124
124
121
123
135
151
163
165
157
146
134
125
120
121
119
116
117
132
122
112
110
111
114
122
132
135
125
113
107
114
124
123
117
119
129
135
127
105
93
99
114
124
117
108
102
107
117
121
117
116
122
127
137
141
142
138
138
143
147
144
130
114
110
118
120
117
115
121
113
111
111
116
125
136
142
134
119
114
122
137
139
124
114
119
131
139
128
111
95
98
112
126
130
119
107
103
109
119
118
117
119
126
144
150
141
124
118
128
140
140
127
115
121
129
128
119
115
112
111
113
117
120
122
124
126
120
117
122
136
144
137
119
108
116
124
128
126
120
113
109
108
116
128
126
116
111
116
127
130
123
116
118
126
132
129
122
118
124
128
126
123
124
136
142
136
127
118
108
110
117
122
122
118
113
111
114
120
129
136
132
121
109
106
111
113
116
124
130
133
120
104
98
110
119
122
123
127
133
135
124
115
108
103
104
111
123
130
121
110
102
110
128
139
140
135
127
118
111
118
125
126
120
114
110
110
116
125
130
129
121
114
111
112
114
113
116
124
133
132
119
99
84
88
102
120
132
135
127
118
119
122
119
103
88
93
117
133
127
111
101
106
119
129
134
130
122
113
124
134
136
128
119
115
114
119
126
128
127
118
115
117
125
125
122
121
125
127
126
119
115
104
94
88
97
120
137
135
119
110
120
138
139
120
94
89
109
134
143
134
121
112
114
124
133
133
122
108
133
140
137
127
122
120
125
132
136
129
114
101
102
116
130
133
129
124
125
119
112
112
124
133
129
116
111
120
131
133
124
119
125
138
140
130
109
100
111
133
148
146
129
112
111
122
140
145
132
111
128
129
125
124
128
132
135
137
137
127
106
89
91
109
127
134
129
121
111
103
103
121
147
162
156
138
122
117
124
130
132
129
124
121
122
125
121
116
115
130
137
132
117
108
114
130
143
146
137
123
115
111
111
122
135
139
134
128
126
121
108
98
100
111
123
128
120
111
102
101
114
134
154
158
142
127
118
118
124
130
131
122
109
107
116
126
128
122
117
125
126
122
114
111
120
129
133
133
135
131
107
106
107
117
129
130
125
116
114
118
118
113
111
112
116
115
113
112
112
116
125
132
134
121
104
101
112
122
127
123
114
107
107
114
125
126
123
115
114
121
131
136
137
134
127
116
111
113
128
138
112
116
114
113
116
122
121
118
117
119
118
115
113
111
109
109
112
120
127
129
125
121
110
95
88
97
117
134
130
114
103
109
122
130
127
122
119
115
112
116
130
148
156
145
123
102
97
106
123
140
121
125
120
113
112
121
130
132
129
121
115
115
115
116
114
110
111
122
130
130
125
121
120
116
113
115
127
136
133
122
116
124
133
132
126
123
126
122
112
104
115
132
143
136
118
108
107
114
124
136
130
130
123
113
111
121
135
141
137
126
118
118
123
123
119
116
117
123
130
128
124
129
140
148
145
135
130
134
136
134
132
128
125
121
123
128
133
129
115
99
99
109
119
123
125
126
125
126
127
132
133
129
124
116
109
111
122
136
137
131
125
122
124
123
119
120
127
132
133
126
121
125
136
145
145
138
131
132
133
134
127
118
116
119
127
133
134
130
121
118
113
111
116
123
132
140
135
128
130
134
127
125
127
122
112
108
115
128
134
131
122
122
123
121
119
126
136
144
137
126
118
119
126
129
128
126
127
129
126
117
111
113
121
138
145
143
136
133
137
139
134
123
121
126
133
135
132
129
132
134
116
120
128
132
125
118
118
124
126
120
112
115
122
127
128
131
134
138
132
125
120
122
126
124
116
115
118
124
121
111
106
115
134
151
154
147
142
146
147
141
128
123
125
129
127
122
124
127
132
132
116
117
126
134
137
129
119
116
117
117
115
115
121
128
131
128
120
119
125
129
131
129
128
126
122
115
114
119
124
121
119
124
132
140
138
139
147
152
147
129
112
118
133
137
128
114
117
126
133
127
124
121
125
135
139
132
118
105
108
119
129
127
120
119
123
119
109
108
120
134
140
132
124
121
124
124
123
126
132
134
129
121
117
117
119
124
136
146
142
122
114
122
141
146
134
117
111
116
118
115
122
122
126
135
138
135
120
108
106
120
138
136
120
108
111
119
115
113
120
135
144
132
116
113
122
129
133
137
139
133
121
109
105
108
116
124
127
130
129
125
128
134
140
141
137
128
120
112
104
99
112
117
127
134
140
136
131
121
119
125
134
130
113
101
106
121
133
131
130
134
141
131
115
102
106
115
127
132
132
122
113
106
106
111
122
127
126
123
126
133
145
145
135
125
128
136
138
130
115
102
107
116
126
129
132
133
133
132
133
131
127
116
99
93
103
120
135
138
132
131
133
132
116
102
97
104
115
120
119
119
118
116
113
113
120
128
133
128
126
133
144
144
131
111
111
129
144
151
141
126
120
123
127
124
118
114
115
123
133
134
122
105
93
93
103
117
124
127
125
126
130
131
127
119
120
122
119
117
114
119
127
127
117
112
116
128
138
136
129
127
131
135
131
113
104
109
127
146
154
148
127
130
130
122
108
98
103
114
127
129
121
113
111
112
116
120
119
118
117
120
122
128
131
136
143
142
131
114
113
122
132
127
118
114
119
134
141
138
129
122
121
130
136
132
116
103
108
124
139
145
116
124
131
126
110
101
111
123
129
125
120
128
139
140
135
131
129
127
123
120
121
123
127
134
140
138
126
113
114
126
135
124
117
120
132
140
138
133
129
125
125
136
147
151
141
124
117
116
122
124
115
103
104
119
130
135
133
133
137
131
120
115
124
132
128
120
116
126
128
121
115
114
123
125
126
127
132
139
144
142
131
120
115
123
136
146
147
138
130
133
143
146
135
120
119
126
131
105
63
31
114
108
110
121
136
138
132
125
121
119
119
124
131
135
127
122
125
130
129
120
111
106
115
122
123
122
123
131
140
144
137
130
123
129
137
140
134
119
110
111
120
127
120
110
113
130
144
134
106
71
117
116
115
119
125
125
125
119
113
110
113
120
122
119
119
122
129
134
131
123
119
117
121
126
128
125
122
121
122
129
135
140
142
137
134
134
130
125
118
113
113
114
115
118
125
136
147
144
131
107
121
122
121
115
109
106
108
114
117
116
112
109
107
106
113
121
126
126
121
118
127
135
136
134
130
130
125
117
109
115
130
147
154
145
136
131
139
144
139
128
115
114
125
143
154
152
140
125
119
113
124
123
124
117
108
99
100
109
123
124
119
110
106
109
115
120
118
109
102
108
121
134
135
129
124
125
126
121
116
116
131
149
160
153
141
133
136
141
137
124
111
117
139
164
172
156
127
101
94
104
116
116
119
118
114
107
105
109
116
121
120
118
117
119
122
122
118
110
108
110
117
120
124
125
122
122
126
129
130
130
133
137
150
154
145
133
124
120
118
109
108
123
149
168
163
144
119
97
92
100
104
107
110
114
115
115
114
112
110
111
116
121
125
127
124
120
117
119
126
130
124
120
122
129
133
131
125
125
126
126
121
121
127
139
141
132
120
111
108
114
120
136
153
159
143
131
120
116
116
113
107
111
112
112
114
121
121
118
111
110
114
120
125
128
125
116
111
117
129
138
135
126
124
133
140
135
119
108
105
109
111
110
117
126
132
130
122
120
122
127
133
142
145
144
138
133
131
131
131
126
123
127
126
120
119
126
128
125
119
117
116
120
124
129
130
122
113
112
125
135
137
132
128
132
134
128
115
101
96
104
114
120
120
122
122
125
128
129
135
137
139
135
131
132
137
141
139
133
123
123
134
135
134
129
127
129
136
136
128
119
116
117
122
130
137
135
130
126
126
132
135
134
131
128
125
123
119
118
117
118
119
123
123
118
118
124
128
133
134
135
133
129
124
125
134
141
138
127
116
112
123
123
125
123
124
125
134
135
128
120
114
114
120
130
139
143
142
134
129
126
121
123
122
121
115
117
122
131
133
129
119
119
121
120
123
126
129
132
130
129
128
127
124
124
125
129
128
125
121
119
108
106
110
114
114
113
119
123
120
116
113
115
116
121
130
134
133
127
120
113
107
106
108
109
111
114
119
122
124
116
113
117
124
131
131
128
128
129
129
126
123
124
126
129
127
122
120
124
131
135
111
110
115
117
114
109
108
108
110
113
114
114
113
115
119
122
123
121
117
110
105
99
103
113
121
124
122
117
109
102
108
122
136
135
127
120
120
129
133
127
119
118
124
134
137
133
127
127
131
134
121
123
126
127
126
119
113
108
110
113
115
110
108
109
117
123
125
128
129
125
119
118
122
129
134
136
131
122
110
101
109
129
138
127
113
110
118
134
137
126
114
112
122
137
148
149
144
137
129
122
114
115
119
125
128
127
123
121
123
124
119
110
102
104
114
128
135
138
137
131
130
135
140
138
133
128
128
127
116
106
110
123
127
117
109
114
134
147
135
119
109
112
123
136
145
147
142
136
130
127
98
94
98
108
116
123
124
123
126
127
122
113
102
95
108
124
135
134
121
113
118
132
140
135
121
111
114
122
120
111
110
119
125
119
120
131
148
149
130
107
105
118
131
134
129
122
119
124
131
142
104
93
90
96
105
113
117
118
118
121
123
116
104
92
94
109
121
115
102
93
101
115
125
125
117
108
107
113
119
114
115
123
131
133
133
136
145
144
126
106
107
125
134
130
113
102
107
117
130
142
119
111
104
103
110
119
121
117
109
108
114
115
107
94
92
96
103
109
106
104
106
108
111
116
115
107
100
103
110
115
118
125
135
141
134
133
137
137
124
110
113
125
136
130
116
111
117
126
127
125
123
124
123
123
130
134
130
119
105
100
105
113
114
110
103
96
99
116
129
134
127
115
110
112
109
103
100
105
116
119
118
119
126
132
132
131
131
131
122
113
116
126
136
138
135
135
140
141
135
124
114
120
126
136
145
146
132
114
100
100
107
121
132
134
121
104
101
118
139
145
131
115
109
107
104
101
107
124
138
134
121
114
114
124
130
131
127
122
115
112
115
124
132
137
142
146
149
152
149
141
111
111
119
127
134
135
121
105
96
99
109
127
141
141
126
111
111
124
131
130
117
109
110
110
103
103
112
132
147
144
127
116
112
118
128
127
118
106
104
110
116
116
119
127
134
142
140
137
139
145
115
111
109
110
112
116
117
111
101
99
109
126
136
130
118
113
122
127
124
117
110
115
120
121
116
114
112
118
126
135
131
123
112
109
117
119
112
98
99
111
120
114
105
109
122
133
124
109
105
121
119
114
111
106
104
111
123
125
116
105
110
125
130
121
113
115
124
127
124
121
124
129
128
125
123
118
112
103
104
121
129
124
108
102
107
114
112
106
108
123
128
116
103
104
123
135
122
89
80
101
120
120
121
116
109
111
122
130
130
123
120
126
129
124
117
113
115
119
125
133
140
140
129
119
115
116
115
111
111
120
128
125
110
100
104
112
114
118
123
136
137
126
115
119
136
144
124
96
89
107
129
130
128
124
117
110
109
121
135
142
135
127
127
128
124
116
110
114
126
138
142
135
122
112
107
110
116
125
130
135
134
126
120
111
107
108
114
123
135
145
142
133
130
137
148
145
132
117
112
118
129
131
128
124
119
111
109
119
136
145
134
120
118
127
130
122
116
116
124
127
120
115
114
113
111
109
112
123
132
138
133
127
125
123
119
117
120
126
131
133
132
133
140
140
136
131
129
124
116
114
120
125
126
122
118
117
120
126
133
133
124
117
118
126
129
128
122
124
123
113
102
97
110
118
120
112
107
109
117
122
123
119
121
124
126
134
140
139
126
115
114
127
138
130
116
110
116
120
108
101
113
122
125
121
114
117
124
127
125
122
123
128
133
134
127
119
121
125
123
115
106
104
114
121
123
117
109
103
104
109
116
120
121
121
127
141
150
145
123
108
107
121
130
124
111
108
114
115
109
105
114
120
126
123
116
112
114
115
115
117
124
136
142
136
125
113
114
117
118
122
123
124
123
120
118
118
117
110
109
114
123
128
126
123
126
130
134
131
122
119
121
126
128
127
123
122
123
123
123
122
118
122
129
133
127
118
111
108
112
115
121
128
135
132
124
117
113
113
116
124
133
137
129
117
110
114
119
121
123
127
128
128
127
126
124
120
111
107
116
130
140
140
136
133
135
136
130
128
131
134
123
128
133
135
131
126
119
117
117
117
119
122
128
130
125
122
120
121
119
121
128
133
131
123
112
111
118
125
134
135
127
118
117
122
126
118
99
91
100
125
145
146
140
133
131
128
127
124
125
126
128
137
137
128
119
118
123
130
127
121
118
123
127
128
126
125
128
133
132
124
119
120
129
130
122
112
114
125
138
137
126
112
111
121
124
120
105
95
98
115
135
145
141
130
117
115
118
121
119
116
126
137
134
120
107
108
120
131
135
126
116
115
121
126
125
129
133
141
140
129
116
115
127
133
128
119
115
123
129
130
128
127
127
125
123
124
121
118
115
119
131
139
137
126
116
118
130
137
132
123
124
129
126
117
112
111
118
127
132
122
106
99
105
116
127
133
135
139
136
128
121
124
134
137
133
126
120
115
112
115
126
134
134
125
118
124
132
133
128
130
133
135
130
123
124
133
150
159
152
135
128
123
118
123
128
129
124
121
119
118
107
98
100
112
123
128
128
126
126
127
128
134
139
137
126
122
119
112
100
97
106
113
116
113
111
116
123
123
125
131
135
129
119
113
123
138
151
155
149
136
130
123
116
123
137
143
132
117
113
118
121
119
114
110
109
110
114
118
123
126
127
130
124
113
103
106
114
113
103
94
91
94
99
104
109
109
107
108
112
122
129
127
115
108
114
124
130
125
121
123
121
119
116
121
133
142
131
114
109
119
132
137
128
111
99
99
107
118
128
127
122
117
104
90
86
95
112
121
116
105
101
106
113
117
116
110
106
104
105
112
121
122
119
113
111
113
112
106
101
110
109
114
118
119
125
130
125
112
103
107
118
129
128
122
113
111
116
122
127
125
123
120
114
106
102
107
114
119
119
122
124
129
131
130
125
122
119
110
105
101
106
116
123
125
125
123
121
113
103
109
116
119
123
122
118
117
116
113
106
104
104
111
121
129
137
138
131
123
120
118
123
130
138
141
138
130
119
115
116
125
134
135
134
128
125
125
122
115
109
108
109
115
124
135
141
140
134
124
114
113
128
129
131
131
118
106
107
116
124
121
112
107
113
129
143
147
138
125
118
117
121
127
136
147
150
143
128
115
112
116
126
129
130
128
125
119
114
118
126
132
130
124
123
131
142
146
135
123
117
117
130
132
142
139
122
106
106
125
141
138
121
108
109
120
130
134
132
127
124
122
120
119
120
126
134
138
132
127
119
115
114
122
130
135
130
119
115
125
143
152
144
127
122
125
132
133
125
118
118
119
117
123
136
138
125
111
113
128
136
130
112
104
108
116
117
116
118
126
129
127
119
112
109
111
116
118
124
129
125
118
111
119
132
140
136
131
132
139
146
144
135
127
128
129
123
118
121
125
127
121
107
111
121
129
127
116
115
120
122
115
104
103
112
119
115
107
106
116
127
126
117
108
108
111
112
111
112
117
121
116
112
115
119
125
129
134
139
141
133
120
113
124
134
134
123
117
122
133
135
129
108
109
113
120
123
117
110
109
111
115
115
118
122
126
123
117
112
114
121
122
117
112
112
120
122
120
113
114
119
120
119
115
112
114
118
127
132
129
120
110
109
121
132
134
127
122
125
135
138
135
116
115
117
123
122
117
110
106
110
121
131
137
134
132
133
135
131
122
118
123
132
131
123
122
125
128
129
128
131
134
133
129
123
116
118
120
123
122
122
124
126
126
125
126
133
133
134
130
130
128
121
122
127
130
126
119
113
115
120
129
134
135
130
128
132
141
140
129
122
131
144
146
128
112
110
120
132
138
138
138
137
133
128
124
122
125
126
129
136
139
142
131
122
125
138
143
139
127
122
123
124
124
130
131
127
118
118
121
125
127
123
116
116
119
128
131
132
128
124
133
142
140
117
97
90
102
119
131
136
133
130
122
116
116
123
132
139
139
138
140
138
128
126
130
142
146
141
134
130
129
126
125
129
129
122
114
113
117
126
125
113
106
110
119
127
124
121
119
121
123
126
120
109
96
96
105
117
127
133
133
124
112
101
104
120
135
143
141
133
126
122
121
128
137
143
142
141
142
143
139
124
125
127
122
112
103
105
115
124
124
114
110
116
124
129
126
122
116
117
118
118
115
111
110
114
119
122
128
136
139
132
114
100
103
118
134
142
139
128
116
109
117
129
134
130
124
125
133
138
132
120
123
125
121
110
105
112
124
128
123
112
112
122
126
127
126
127
124
120
119
121
124
121
118
119
122
122
128
138
145
139
120
103
104
116
129
136
136
129
120
113
119
129
129
116
106
107
117
117
110
114
106
103
110
118
126
133
138
134
122
112
110
119
124
119
111
116
130
138
132
122
117
124
127
124
116
113
117
121
119
108
106
124
146
154
140
124
112
112
116
122
129
133
130
129
124
111
89
56
33
102
93
93
109
126
134
131
124
119
116
118
123
128
127
118
113
119
131
132
121
110
108
119
126
122
110
101
107
117
122
121
126
130
140
141
135
128
123
120
117
117
117
119
119
123
131
133
124
99
66
104
98
105
120
125
121
112
108
114
125
134
135
129
122
118
118
125
129
127
123
120
119
123
125
125
120
118
117
117
123
136
146
139
124
112
117
132
139
136
126
119
117
111
110
121
139
153
150
133
102
115
116
122
125
114
97
91
103
126
143
144
133
121
117
119
123
124
122
120
125
135
139
132
124
125
131
136
128
117
115
131
150
142
120
105
117
137
147
140
128
125
124
117
116
126
145
156
146
130
114
122
126
129
122
106
91
96
115
136
144
135
122
111
113
120
125
120
113
107
115
127
133
127
119
118
129
137
129
116
111
118
132
135
123
121
129
139
140
131
123
126
131
132
132
133
141
141
126
111
109
119
125
124
120
109
107
114
122
126
122
116
112
115
120
126
126
121
116
108
109
113
116
118
118
121
127
129
127
121
115
113
111
114
121
131
137
136
127
119
115
123
134
140
138
130
122
120
112
107
112
117
123
124
121
122
125
125
119
109
100
103
113
124
130
130
127
122
117
122
123
118
111
111
119
130
130
125
119
120
122
117
103
99
107
125
131
128
122
121
128
132
134
136
130
119
114
113
114
118
126
121
126
128
130
132
135
129
117
103
99
105
117
125
129
126
118
110
113
125
136
132
118
109
116
128
126
118
107
110
122
127
120
112
113
121
125
122
124
130
142
146
141
129
123
118
119
122
127
131
141
131
134
133
131
131
133
128
121
114
114
116
117
116
115
113
108
108
112
126
136
132
118
109
112
119
119
112
101
103
120
136
141
136
124
116
115
117
124
135
152
157
148
135
129
132
135
134
130
132
139
135
134
126
119
117
120
125
127
126
127
124
116
103
98
105
116
126
132
131
126
116
109
113
121
125
124
115
112
117
129
142
145
135
117
103
101
111
124
136
150
155
152
147
143
144
142
135
125
123
128
120
113
106
102
104
110
121
126
127
126
126
118
106
99
110
130
144
143
129
113
102
102
117
131
134
125
117
119
132
139
140
134
119
104
97
100
114
127
134
135
136
142
148
148
145
136
129
124
123
123
99
96
98
103
109
116
122
125
123
124
126
124
117
113
118
129
133
128
114
107
101
105
116
129
132
125
115
116
127
130
130
124
117
112
110
116
129
137
135
126
121
126
138
145
141
129
125
127
133
136
95
102
115
126
132
130
129
125
125
124
125
124
119
117
115
113
110
107
110
110
115
114
118
125
129
129
128
125
123
119
119
122
123
122
120
123
133
142
142
129
121
124
136
144
143
133
127
130
135
136
103
123
139
148
148
138
128
123
122
121
119
116
117
118
112
105
104
111
124
127
128
124
125
127
132
140
146
145
133
117
116
124
125
120
116
120
131
141
143
137
133
135
141
147
147
136
125
119
122
125
109
124
136
140
135
126
118
112
110
108
105
108
115
119
119
117
120
128
134
134
129
133
138
135
132
136
146
149
137
125
124
127
123
114
107
115
127
134
131
130
132
140
147
151
149
135
115
102
106
121
108
109
113
113
111
111
108
103
97
92
95
104
114
121
127
130
135
133
128
120
121
134
146
143
131
124
130
136
132
124
123
130
128
119
109
114
124
129
119
111
118
131
142
147
146
133
113
103
106
121
114
105
100
100
103
109
112
108
98
92
97
105
110
109
115
127
135
128
113
102
110
127
139
138
129
118
117
122
123
118
123
132
141
133
117
113
123
129
123
110
107
116
130
140
143
141
135
125
120
121
121
117
112
113
116
121
124
123
113
105
102
104
101
97
100
109
117
117
110
106
109
115
121
123
120
114
109
117
122
121
128
140
148
141
122
114
125
140
137
116
108
111
125
135
140
143
145
140
127
120
122
124
128
130
132
131
129
126
120
111
105
104
107
105
101
97
103
116
128
130
118
107
103
107
109
109
111
119
128
130
132
139
143
137
126
123
134
146
143
128
117
120
128
134
137
139
138
136
133
127
113
117
127
135
136
132
123
116
112
107
104
113
126
130
113
97
99
122
145
146
125
103
98
103
109
110
116
123
129
129
126
127
131
132
128
127
130
135
137
130
129
129
131
130
129
126
127
131
136
138
112
112
119
125
127
121
116
112
108
104
106
120
137
139
123
107
110
128
143
135
119
106
108
113
112
111
118
125
128
124
120
116
123
128
131
128
124
115
117
126
133
129
122
112
112
118
123
123
122
126
125
122
120
116
111
109
116
122
118
112
108
117
124
123
117
115
123
129
128
114
108
115
121
115
109
105
114
121
126
124
122
121
118
120
123
125
120
108
112
122
130
122
105
92
99
116
121
110
101
106
127
129
127
116
104
108
124
139
135
118
110
110
111
107
109
114
128
130
117
104
109
119
121
111
96
97
106
115
120
124
124
121
115
108
110
118
120
121
121
124
126
116
103
95
107
120
117
104
100
110
114
123
129
122
113
113
129
142
137
122
113
114
118
115
114
115
121
125
121
116
120
124
116
103
93
98
109
115
115
120
123
122
115
105
105
113
119
128
131
128
122
112
110
116
127
123
112
102
113
134
101
115
129
134
129
123
123
130
132
130
126
127
134
137
130
121
117
118
123
127
127
124
117
108
107
114
123
126
122
120
123
124
123
118
114
114
118
125
129
125
119
114
119
133
134
125
111
106
118
138
101
115
129
139
139
129
120
119
128
135
133
130
132
141
140
131
122
113
115
114
117
121
126
125
124
124
128
131
129
126
126
128
128
128
128
122
121
121
121
118
117
122
131
135
130
122
121
119
120
118
112
122
129
134
133
126
116
110
120
130
130
117
111
118
129
132
127
116
104
98
103
115
129
133
126
120
117
120
122
124
126
126
126
123
125
128
132
129
121
111
117
132
136
128
116
117
129
135
123
106
120
130
130
125
118
112
107
105
112
123
122
111
99
98
108
119
124
120
111
106
109
118
127
126
121
114
110
111
114
117
121
123
124
118
115
120
130
131
123
109
112
127
131
122
107
108
122
133
126
115
120
126
129
124
114
105
101
103
109
116
121
118
108
101
104
109
118
122
125
125
125
122
121
118
116
116
113
112
114
118
125
130
127
125
121
119
119
119
116
107
109
119
129
132
122
110
108
118
128
131
118
121
129
130
126
118
111
112
115
120
124
126
124
119
117
117
121
126
128
129
129
123
124
122
123
125
123
122
124
130
131
133
132
138
139
130
114
105
106
116
126
136
147
155
148
127
110
112
130
145
123
127
131
132
132
129
128
129
126
128
128
132
136
134
127
123
123
123
121
120
123
129
139
146
142
137
126
126
132
137
133
124
123
131
142
136
119
108
112
127
144
153
157
159
156
138
121
117
129
145
128
138
139
129
119
120
130
137
133
128
130
139
145
137
123
114
113
115
115
113
120
134
149
155
147
134
121
122
126
131
127
115
113
116
123
129
128
126
127
135
142
147
146
142
138
129
123
122
131
140
127
139
137
121
103
102
116
129
130
126
126
136
143
136
121
107
105
113
119
122
123
130
134
131
120
115
116
119
118
118
120
124
122
116
118
123
136
143
138
130
124
130
133
134
126
118
117
123
130
133
128
133
127
115
101
96
104
116
121
120
115
121
129
131
125
120
115
120
130
133
133
129
117
102
95
102
117
122
118
113
121
134
139
132
119
120
133
143
139
127
119
124
130
129
126
122
124
132
133
125
139
130
115
109
109
111
109
110
114
117
111
111
116
125
127
128
130
137
143
142
136
129
119
108
103
111
122
127
121
115
122
133
138
132
120
116
118
124
129
132
130
128
126
121
124
131
140
140
133
120
147
132
111
108
119
129
124
114
114
119
122
119
118
117
120
124
132
140
146
141
131
128
125
123
122
124
126
127
124
120
124
124
124
119
116
108
104
108
120
133
138
127
108
97
108
129
142
133
115
108
133
124
113
112
122
133
128
117
114
121
131
132
126
117
110
113
122
132
133
128
123
121
124
123
121
120
119
123
124
131
129
126
120
115
114
111
108
108
116
126
130
119
101
92
104
126
136
123
104
100
112
113
117
123
125
126
119
111
108
112
118
126
128
123
118
117
119
121
122
119
119
123
126
121
115
109
109
112
123
133
140
136
123
117
122
126
126
121
119
120
123
121
120
119
125
135
136
124
109
103
102
109
129
140
135
123
110
105
104
103
104
111
121
132
140
139
129
119
113
116
121
130
132
126
121
115
111
108
113
128
136
132
121
114
118
126
128
126
125
129
132
136
139
144
143
140
134
126
121
121
108
118
140
151
140
122
110
110
115
114
111
110
118
132
145
143
129
115
111
118
126
130
128
126
128
128
124
113
111
113
121
118
110
99
97
100
106
116
131
141
142
135
136
135
133
129
120
115
122
133
119
128
140
140
126
113
111
124
134
134
125
115
117
122
126
121
115
110
114
121
124
121
114
114
122
127
127
119
114
114
118
118
111
96
81
77
87
109
129
140
137
130
126
124
120
114
108
112
121
130
124
127
125
115
101
98
111
130
140
136
125
117
117
115
106
96
95
104
117
121
117
108
103
102
107
114
118
120
124
127
128
125
118
101
86
83
94
112
123
122
123
127
131
131
124
115
117
121
125
121
120
121
115
106
99
100
113
128
130
121
114
116
122
119
105
92
94
108
118
115
105
99
100
102
106
107
108
116
122
124
121
121
118
115
111
114
120
119
111
106
112
130
144
144
131
125
126
129
129
120
113
115
117
120
118
115
115
123
120
111
110
116
126
129
123
117
117
119
115
109
102
103
106
114
118
119
114
112
109
111
114
116
116
121
128
137
135
124
113
112
122
134
139
136
132
134
135
136
134
132
110
117
126
132
128
120
116
121
121
118
113
117
124
135
142
145
141
126
109
106
117
125
125
124
126
128
128
117
111
112
118
124
124
124
127
132
134
131
129
134
137
129
119
121
130
141
143
138
137
142
118
126
133
133
124
114
114
121
129
128
122
117
118
126
139
145
138
118
104
111
132
146
137
123
118
125
130
126
121
123
131
135
132
125
124
125
129
136
147
153
144
123
107
114
131
144
138
129
129
133
130
132
136
133
124
113
112
119
130
132
126
117
117
122
126
124
116
107
105
117
136
140
128
111
107
114
124
131
136
137
139
134
127
123
125
126
128
134
145
150
138
120
114
125
143
142
129
118
118
123
129
129
135
141
136
121
114
116
125
130
123
116
119
124
126
119
111
109
110
117
121
118
106
97
95
104
118
132
143
145
136
123
115
121
128
131
127
127
129
129
123
116
123
135
144
144
135
125
119
120
123
127
134
140
138
125
116
117
127
130
123
114
116
124
128
127
125
119
117
115
112
103
98
95
99
106
118
129
142
147
137
123
115
119
130
133
129
123
116
112
111
116
126
136
142
142
140
133
122
117
129
129
127
126
122
116
117
125
133
130
120
110
108
112
119
127
130
128
120
116
116
113
112
110
111
116
118
125
135
142
138
126
118
120
128
134
134
126
117
108
106
115
127
131
131
126
127
128
119
114
115
119
123
126
124
124
127
133
132
125
122
126
130
131
129
129
132
134
133
128
125
124
125
128
129
122
113
110
111
110
112
123
142
157
145
116
99
101
115
119
111
108
120
129
128
115
102
91
80
65
91
84
91
111
125
131
127
123
117
119
123
126
127
125
124
127
131
133
130
120
111
112
122
129
130
123
117
115
119
120
122
130
139
136
121
105
106
120
134
133
126
119
122
127
125
122
118
112
99
77
92
79
90
113
126
121
109
105
114
127
137
137
129
124
122
126
128
128
125
118
114
118
122
126
128
129
130
127
122
123
129
137
129
109
93
98
118
132
137
136
136
133
123
110
109
124
134
131
113
81
112
104
114
127
127
112
100
103
123
140
145
138
127
120
121
123
122
120
120
123
127
129
124
119
120
128
136
130
119
112
118
131
124
109
101
112
129
128
118
118
129
136
118
95
95
123
145
142
119
93
126
127
133
134
125
115
113
121
131
134
129
124
118
116
117
119
119
117
120
123
126
125
117
109
112
120
129
124
110
99
103
115
121
121
129
136
136
125
110
109
125
135
123
106
105
125
144
139
123
109
123
130
134
129
123
123
131
136
132
121
113
112
116
119
117
119
123
127
128
123
117
111
108
106
112
119
123
117
108
103
99
101
108
117
134
140
136
126
121
126
138
145
141
132
128
133
139
133
127
125
119
124
125
124
121
128
132
131
123
114
112
119
125
129
128
129
129
131
130
125
116
107
102
105
115
122
124
118
115
116
114
107
103
110
122
128
126
125
131
147
156
152
144
135
131
134
136
132
127
131
121
122
124
127
130
132
130
122
115
116
121
123
125
129
128
132
127
121
121
120
118
108
102
104
115
121
121
116
114
125
133
129
120
116
120
121
118
119
130
148
154
141
124
113
119
130
137
135
134
133
121
125
127
132
135
132
127
119
117
121
125
120
112
110
114
117
116
112
107
106
106
104
102
107
114
117
115
114
119
131
141
144
135
127
120
115
114
115
122
135
138
124
106
101
111
125
134
132
134
132
120
125
126
125
122
121
120
117
118
125
127
119
105
93
96
107
115
118
111
101
88
87
104
121
130
123
113
116
130
140
143
136
123
114
109
107
111
119
125
133
134
124
121
123
128
126
124
121
126
130
118
121
117
109
103
106
114
116
119
122
126
123
113
102
103
114
125
132
125
109
91
90
111
133
142
129
114
116
135
144
140
123
106
98
99
104
115
126
136
135
133
135
143
149
144
131
119
117
123
134
117
120
114
105
103
110
121
124
120
120
125
128
130
126
126
128
131
132
129
127
119
118
125
134
138
127
114
118
129
141
136
122
112
108
111
117
127
136
138
132
130
134
145
148
143
131
125
129
135
139
117
124
125
124
124
129
132
130
125
122
124
129
133
137
132
127
122
119
124
131
138
140
139
135
132
128
121
124
128
127
127
123
122
118
123
128
133
135
133
125
126
134
137
136
129
123
125
133
140
139
120
132
140
141
140
137
131
126
124
120
121
125
130
132
123
111
104
106
112
120
128
132
134
132
127
129
135
142
136
123
116
116
116
118
121
126
127
123
119
123
132
137
141
136
127
117
112
117
126
125
126
137
143
141
133
125
117
111
108
106
107
114
128
134
122
105
95
98
108
108
109
112
121
123
122
128
139
146
138
122
115
116
113
113
120
126
122
112
109
124
140
150
146
138
137
123
111
104
109
113
123
133
139
135
126
115
109
105
99
94
96
111
128
135
130
115
109
112
117
114
109
110
119
122
121
121
128
131
127
118
116
120
121
121
123
126
122
114
118
131
144
147
141
134
139
142
135
122
112
111
117
129
139
139
129
122
119
119
111
103
102
113
125
131
131
130
130
131
132
128
124
126
130
129
122
117
111
114
114
115
120
127
134
133
128
125
124
129
136
138
138
130
120
120
136
154
159
149
131
116
123
130
141
148
141
129
126
128
129
125
119
117
118
120
128
132
137
134
129
126
127
128
131
127
120
111
108
114
121
126
127
131
135
131
121
115
122
138
145
136
121
109
104
114
129
147
153
150
136
128
130
133
140
144
137
125
118
122
128
130
123
115
115
119
122
125
127
129
125
122
116
112
112
117
120
120
125
127
132
134
132
129
130
123
112
110
118
132
140
132
114
106
108
116
125
125
125
125
127
132
123
125
126
127
122
115
111
112
114
112
109
109
116
120
116
108
111
124
135
128
109
95
99
113
127
137
142
136
130
123
120
123
128
123
114
110
116
125
134
136
132
127
124
122
118
111
109
109
118
127
118
115
118
119
117
112
112
113
112
105
99
103
117
121
111
103
110
128
142
132
111
101
107
116
128
138
144
138
125
107
104
115
129
134
130
123
119
120
131
143
152
148
130
112
102
107
113
115
114
112
121
115
118
119
114
109
115
127
128
115
106
106
114
119
113
110
119
128
132
122
118
120
124
117
112
116
130
138
129
113
105
113
126
133
135
133
131
127
129
137
147
142
124
99
93
108
128
129
116
106
124
122
123
117
106
104
115
129
132
122
113
110
114
115
114
117
127
128
119
114
121
135
132
113
95
96
117
135
136
125
116
118
121
120
121
127
134
139
132
124
122
119
116
108
109
120
132
136
130
122
114
121
126
121
109
105
115
121
121
113
113
118
123
121
118
122
132
131
122
114
118
127
121
109
95
101
118
132
131
123
119
121
120
113
109
117
131
143
138
121
101
98
109
123
129
124
120
122
131
140
97
114
131
137
129
122
120
118
112
110
112
123
131
132
128
129
134
134
127
114
110
111
112
110
112
120
129
131
120
114
116
122
126
124
123
122
129
136
135
120
101
96
110
125
130
116
103
102
117
136
101
116
134
146
145
135
123
115
116
119
117
117
120
129
135
134
134
127
116
110
109
116
120
120
124
134
140
133
119
110
112
120
127
131
134
134
130
127
125
123
121
119
119
117
113
110
110
111
116
117
124
127
131
135
136
127
118
112
118
127
120
105
98
109
128
132
124
111
100
103
116
131
135
126
123
126
133
134
126
116
115
117
118
122
127
130
129
125
121
126
137
143
132
116
104
114
130
141
128
111
136
132
125
118
117
115
111
109
118
127
122
108
95
96
108
116
110
104
105
115
126
136
133
123
115
116
121
125
125
121
122
123
115
108
106
113
122
122
119
118
126
133
130
117
105
109
126
142
137
120
126
125
119
115
114
112
111
110
118
126
129
125
111
100
99
105
109
118
124
129
128
122
119
118
119
118
116
116
120
128
131
133
126
115
106
106
108
112
114
111
105
111
120
123
114
99
92
105
124
131
118
118
116
115
118
119
115
118
124
131
139
137
124
110
103
106
118
129
137
132
121
111
114
124
137
134
122
117
122
133
139
138
135
129
121
111
104
108
119
120
111
109
122
137
133
104
80
86
116
139
121
118
117
115
117
119
119
123
128
132
138
133
125
113
109
115
125
129
125
122
121
123
129
140
148
143
127
118
120
130
136
131
131
134
135
125
115
117
132
143
140
131
128
139
144
128
110
112
131
149
125
126
121
113
106
108
117
124
123
123
124
126
125
115
111
113
117
113
108
110
122
134
142
142
135
129
122
118
118
120
119
117
120
129
134
129
123
124
138
150
146
135
127
129
140
141
139
140
146
150
127
128
125
113
103
105
118
126
121
113
114
123
128
124
115
110
105
100
97
103
120
136
137
122
104
101
110
118
119
112
103
107
116
126
125
121
118
124
127
126
117
113
116
124
127
127
126
127
130
129
131
130
123
116
110
113
119
124
118
113
113
124
135
135
123
112
109
109
111
114
122
126
123
108
91
90
109
127
130
120
115
117
126
130
124
114
113
120
118
107
97
99
113
124
123
112
104
103
105
104
145
130
114
109
113
117
117
115
113
113
116
127
133
133
126
122
127
136
139
135
128
125
124
118
110
109
119
134
146
145
140
138
139
135
124
116
114
120
125
123
116
115
122
126
124
117
113
110
109
104
147
127
103
98
109
119
115
109
110
117
123
125
126
125
121
124
132
145
149
144
134
132
138
140
133
124
122
134
147
155
152
144
138
132
125
119
117
122
133
143
145
138
128
119
122
130
139
137
127
120
131
116
102
101
111
120
117
114
114
120
122
123
120
120
118
117
123
129
130
129
128
134
141
142
134
122
116
121
134
148
149
138
125
119
121
122
121
123
131
143
149
144
131
118
117
130
144
149
141
131
116
110
113
119
122
122
120
122
123
121
117
117
120
121
119
117
117
115
113
115
118
124
127
122
114
108
104
110
124
139
145
134
119
112
121
132
138
134
133
135
137
138
134
126
121
126
140
146
143
135
109
112
132
143
141
129
123
122
125
121
114
113
119
123
126
123
120
117
114
113
114
115
111
105
104
110
113
114
124
135
139
126
111
106
118
139
146
140
130
128
129
132
133
130
123
122
123
131
140
142
108
118
140
153
149
136
125
123
124
121
120
119
120
122
124
125
126
123
120
117
115
110
105
105
114
125
128
127
124
126
124
113
99
94
104
119
125
120
111
111
117
125
130
128
121
111
105
113
127
146
118
125
129
128
126
126
127
124
125
124
126
128
125
120
115
115
116
117
117
119
119
115
114
114
117
124
124
120
121
121
121
115
102
91
87
91
96
100
101
100
103
113
129
133
124
112
102
110
124
139
132
129
110
94
94
110
127
132
127
124
128
131
129
120
110
103
103
107
114
120
123
125
124
119
114
105
101
106
117
126
133
131
121
103
90
88
95
102
105
100
99
113
134
145
139
124
116
118
122
120
139
130
115
97
97
110
128
134
125
116
118
129
134
127
113
104
108
117
123
124
125
126
125
119
114
106
105
109
118
130
136
139
133
123
115
116
119
120
115
109
110
125
143
149
142
133
128
125
118
106
128
128
132
131
126
125
129
132
121
106
103
114
126
129
123
119
124
130
128
122
122
123
122
118
118
123
125
123
118
119
119
122
120
122
131
142
143
132
118
117
125
136
139
138
137
140
138
129
117
117
113
124
141
149
143
129
126
127
120
104
92
96
108
121
127
133
133
125
111
107
114
119
120
117
118
129
132
123
108
100
101
103
101
107
123
141
144
133
125
128
135
134
127
124
136
150
148
134
128
138
110
121
133
138
132
123
120
120
122
115
102
97
100
112
124
131
124
110
98
102
117
127
122
117
119
128
128
117
105
102
108
109
105
105
119
130
135
132
132
134
132
121
111
118
135
149
143
132
127
134
116
118
119
125
126
122
117
118
124
127
120
111
108
112
120
121
117
110
109
117
126
128
124
120
122
128
130
125
124
127
133
132
125
121
121
123
125
126
131
134
125
112
104
112
125
131
126
117
112
110
119
111
115
127
133
127
118
117
127
131
124
113
110
114
122
122
121
121
127
130
129
121
115
114
121
129
134
137
145
149
148
141
132
126
125
120
115
116
120
126
123
116
111
113
114
115
113
110
103
101
122
115
122
132
137
128
120
124
133
133
122
110
108
115
124
128
130
131
129
126
121
113
108
111
121
129
134
136
140
141
139
134
129
130
129
123
117
112
113
121
127
130
126
125
121
121
123
122
117
119
136
133
130
127
119
112
117
130
144
142
127
112
107
114
124
131
134
129
120
116
117
117
117
120
126
128
124
116
112
115
122
129
132
136
140
137
131
123
119
121
128
134
138
138
135
134
136
136
136
140
122
132
145
148
139
123
114
111
111
112
118
122
122
124
132
139
140
130
122
122
129
131
123
120
120
119
113
111
119
130
135
135
140
140
129
109
99
112
136
142
131
116
119
125
127
119
111
107
101
87
95
95
111
130
139
132
124
115
109
107
112
119
122
127
132
139
141
133
124
120
121
123
124
124
123
122
121
125
130
133
135
132
128
122
110
102
104
119
135
144
140
133
126
124
124
122
121
120
115
101
93
82
95
120
135
137
129
123
120
121
121
124
124
125
127
130
129
126
122
115
108
111
121
126
127
127
127
126
125
122
125
126
123
112
107
107
115
119
120
129
139
141
130
115
110
118
125
122
107
84
113
103
110
126
134
133
129
127
129
130
132
130
127
123
120
116
117
118
118
112
109
110
116
122
123
122
123
120
115
109
112
119
127
126
129
127
121
110
102
109
126
134
123
106
104
121
133
124
101
79
123
126
133
135
130
122
120
120
123
124
125
130
131
125
117
107
108
116
120
118
114
111
111
113
113
116
120
122
116
113
114
122
132
141
146
140
126
109
100
105
118
124
123
118
121
131
135
128
116
104
116
127
136
131
120
113
116
122
123
122
123
127
131
128
117
110
115
124
130
127
120
114
110
112
114
121
126
128
124
119
119
121
129
137
143
139
131
121
120
125
129
136
141
147
147
142
136
130
132
133
110
116
121
117
114
114
122
132
136
133
130
124
124
122
123
129
132
131
130
127
124
120
114
114
118
126
132
127
119
115
116
119
121
128
133
137
132
125
127
137
145
151
155
156
154
145
136
130
130
135
115
110
108
112
116
125
133
139
141
139
130
120
113
114
126
138
142
131
120
116
120
122
119
117
120
125
125
119
112
111
116
119
120
123
132
137
133
125
123
128
134
137
135
133
133
137
136
130
125
124
116
113
111
114
123
130
136
136
132
129
124
117
109
111
119
133
133
126
113
108
110
117
119
121
120
119
116
117
120
121
119
116
116
125
131
135
131
122
118
115
113
108
106
111
120
128
134
129
125
123
116
119
121
122
122
124
125
123
120
118
118
119
119
115
115
113
116
124
121
113
104
102
112
125
126
116
110
119
133
135
118
103
105
121
131
125
116
115
120
119
112
106
109
121
131
136
131
125
129
138
123
132
132
122
112
113
119
120
117
112
113
120
129
129
121
112
115
129
140
132
114
103
114
133
132
120
111
118
138
139
117
97
101
121
133
123
112
114
128
133
130
126
131
142
146
139
130
125
134
146
139
144
136
119
105
110
122
126
121
112
109
119
133
142
139
132
129
138
148
147
135
125
127
135
133
121
111
114
124
126
116
106
113
127
135
129
121
118
127
133
133
133
136
139
137
133
131
132
136
138
144
143
132
117
110
116
125
128
123
115
112
119
131
143
147
144
138
134
135
136
135
133
136
133
127
119
108
103
104
109
115
120
127
128
132
130
128
120
118
118
121
124
125
125
123
123
129
136
139
128
142
131
122
118
121
123
122
118
114
115
116
121
128
133
136
133
129
121
115
108
111
118
128
129
123
116
110
106
101
103
113
124
127
123
123
128
126
118
108
105
109
116
121
122
122
123
128
138
140
122
137
130
124
122
125
123
118
112
110
112
116
120
127
131
125
117
115
115
112
105
97
101
112
119
121
123
121
117
110
106
114
123
122
120
125
130
125
115
105
108
115
119
119
122
130
137
138
142
142
128
126
129
138
137
131
124
123
124
122
116
114
118
129
132
125
116
115
126
132
125
109
99
103
115
120
125
125
118
114
114
121
125
122
124
131
134
128
118
118
131
140
134
116
111
123
140
153
153
144
129
111
127
149
154
142
129
128
136
139
131
123
125
132
138
135
128
130
138
144
137
123
109
108
115
119
118
109
110
116
125
131
125
124
129
134
133
125
121
136
152
156
138
110
95
103
126
147
152
144
133
109
123
145
156
145
125
118
126
136
140
136
133
133
136
137
137
133
129
125
122
124
121
123
122
118
108
101
109
122
133
133
123
121
126
128
123
118
118
135
146
142
124
105
95
99
111
124
135
140
139
121
122
131
141
136
116
103
102
113
125
131
127
124
127
130
130
125
115
105
105
113
119
127
125
122
115
115
122
129
133
125
117
118
122
124
117
112
115
127
130
120
108
106
112
117
113
110
119
134
144
126
123
121
126
127
115
102
96
98
102
106
108
111
114
111
111
114
120
120
114
110
110
116
124
132
137
137
132
124
119
111
115
122
127
125
116
112
114
124
130
119
112
113
121
129
124
118
117
127
131
121
118
119
125
127
120
114
112
107
98
91
93
102
111
110
107
113
128
140
130
115
107
111
124
133
142
142
133
118
103
108
118
131
133
128
117
112
112
122
130
134
129
123
116
118
123
129
128
122
116
118
113
120
129
126
118
115
119
122
115
104
103
111
121
121
118
120
127
134
132
127
128
130
128
126
128
132
133
122
111
110
123
134
134
124
116
116
117
121
127
134
139
132
114
109
120
137
137
125
109
122
116
123
127
118
106
103
110
120
124
122
121
124
130
130
126
125
124
121
128
141
156
155
142
122
115
121
133
133
123
121
125
128
122
111
113
125
136
134
124
118
124
130
128
127
130
141
140
130
118
123
126
130
125
113
104
102
105
111
115
122
127
128
124
121
123
131
128
123
125
140
154
155
141
120
115
120
132
131
124
120
122
124
118
110
115
131
152
147
123
103
102
123
140
146
142
139
137
130
126
114
127
136
133
125
121
120
119
113
109
110
118
119
112
112
122
137
144
135
124
122
125
127
125
119
119
123
125
117
111
112
119
126
128
126
123
130
137
134
119
103
99
114
133
140
135
123
120
119
124
110
124
135
136
133
132
132
130
126
116
107
102
105
111
118
126
135
138
130
123
119
118
117
113
115
127
136
130
118
109
109
118
126
134
137
132
122
111
107
111
115
114
114
115
114
114
111
113
118
118
122
122
124
124
124
125
124
127
131
126
113
103
107
122
132
130
121
112
114
123
139
143
132
116
112
127
144
143
131
119
120
121
122
125
129
132
121
104
92
101
116
126
128
114
106
108
114
123
123
117
129
121
116
112
114
115
121
124
130
130
124
121
127
134
131
119
103
96
107
128
146
150
136
118
112
119
133
138
136
131
132
129
123
116
119
123
122
114
105
105
115
125
128
125
118
113
115
123
124
123
128
122
115
111
115
120
125
126
129
133
136
141
139
132
118
106
98
107
121
129
130
125
121
120
121
120
119
120
122
130
137
138
131
121
114
112
116
120
124
122
115
113
119
129
126
112
102
108
122
130
128
121
115
110
117
122
124
124
128
135
144
144
133
116
105
104
112
119
127
124
117
108
113
127
138
136
122
110
110
125
135
140
140
133
120
109
105
120
138
143
126
108
106
119
124
109
94
101
120
136
127
117
106
108
109
111
112
109
113
124
134
130
112
98
103
115
128
130
125
121
119
116
112
124
134
138
127
117
115
122
130
135
140
139
130
113
107
119
140
153
137
115
104
108
113
110
107
117
132
141
119
109
104
102
105
107
105
102
100
105
111
109
99
94
106
126
140
133
121
117
123
128
121
110
107
116
125
129
126
118
114
118
130
141
142
127
111
115
129
141
137
119
110
107
113
118
126
134
136
135
117
110
107
107
111
115
116
113
104
98
101
106
107
106
113
128
140
133
115
108
117
129
128
110
97
99
118
133
132
113
92
91
115
137
141
125
109
102
109
114
113
113
114
120
121
118
123
125
126
122
121
120
119
121
122
124
125
124
116
112
113
119
123
121
116
119
130
133
121
106
107
118
131
128
111
104
115
132
133
113
92
89
111
133
136
121
106
102
105
104
99
101
115
128
127
116
109
110
114
114
131
123
121
123
123
120
116
116
119
123
128
134
133
125
115
113
123
135
132
119
112
119
134
139
131
116
116
125
132
128
115
112
123
131
131
123
120
121
127
124
115
112
121
130
129
119
113
114
120
123
130
120
116
120
124
116
106
102
110
124
134
135
133
124
117
113
118
127
133
131
129
132
138
140
132
123
116
121
129
133
132
128
127
130
129
124
125
130
136
138
135
134
137
136
127
123
125
133
139
139
124
115
114
121
127
124
111
103
106
120
126
128
126
123
120
116
116
119
126
132
134
139
138
134
125
116
114
117
123
128
128
127
125
125
124
119
119
122
129
132
139
145
148
140
124
118
123
137
146
141
124
118
122
128
133
131
120
115
115
117
118
117
119
118
120
117
120
122
126
124
126
127
125
119
110
108
111
114
119
124
128
129
124
122
118
120
124
128
131
129
129
134
136
127
116
110
121
136
144
139
120
120
129
134
134
128
122
120
120
122
118
114
110
110
114
117
127
134
130
119
110
106
103
102
104
113
119
125
123
128
133
134
126
123
125
138
142
140
133
124
119
121
117
114
111
111
118
130
134
136
113
118
126
129
130
125
120
119
120
122
123
119
112
108
110
117
127
135
129
112
100
94
97
103
115
126
137
140
137
135
132
126
122
128
145
158
152
133
114
107
108
112
113
117
118
117
115
115
123
134
121
124
120
116
123
131
133
124
113
114
125
127
125
118
114
117
121
119
113
107
105
109
116
121
125
127
129
133
136
132
123
115
115
128
147
157
145
126
108
102
103
109
122
135
136
128
116
113
120
132
143
134
115
105
116
141
151
136
114
104
118
133
136
128
118
116
114
111
110
117
122
133
139
138
129
117
107
112
123
126
124
118
116
123
133
138
133
128
123
113
103
106
122
140
142
131
122
120
121
117
147
139
122
111
118
138
151
141
117
103
112
128
134
125
116
114
120
129
134
139
140
142
143
140
131
120
112
116
125
134
134
128
119
116
118
124
132
134
133
123
112
111
120
127
128
127
129
127
118
104
128
126
127
126
125
124
132
132
121
107
106
115
121
115
108
111
127
145
150
147
139
131
126
125
127
129
133
136
138
138
135
124
111
105
114
123
134
132
125
121
124
126
122
119
120
128
134
129
117
111
107
110
124
131
126
118
117
122
118
110
103
102
108
109
109
112
122
130
131
128
124
118
112
110
118
127
136
137
133
129
120
108
97
96
111
130
138
126
115
118
130
137
132
129
136
144
139
125
120
130
104
104
112
123
130
127
119
114
113
112
109
111
116
120
122
119
119
112
109
114
117
116
111
109
116
125
125
119
114
116
115
110
102
104
119
133
137
125
116
115
123
126
127
135
147
152
144
126
121
132
109
102
99
112
130
136
126
116
112
115
118
124
128
132
133
129
124
120
117
121
123
123
117
118
126
129
125
116
109
119
131
134
125
121
121
129
131
125
115
112
111
112
114
121
131
137
134
123
116
112
112
95
92
105
123
130
124
119
117
118
116
117
120
125
129
130
133
136
139
136
129
122
117
118
129
139
137
129
123
134
144
144
132
119
111
114
117
118
113
111
112
114
113
109
107
111
118
119
113
103
115
97
97
108
115
116
117
124
129
122
107
100
106
118
126
128
130
130
133
133
130
120
114
116
127
136
138
134
130
133
135
131
119
108
106
109
113
113
113
120
128
131
126
114
104
104
113
121
125
123
120
115
119
120
115
113
118
129
134
128
114
107
110
122
129
130
127
117
113
117
125
127
124
123
127
128
124
116
111
110
114
113
111
112
115
116
114
116
123
134
141
142
134
122
116
117
125
136
146
150
113
120
133
142
138
121
103
91
90
97
109
115
113
111
117
126
126
120
120
133
142
140
123
115
113
110
104
106
122
144
148
131
116
121
129
132
124
124
137
150
150
137
126
121
123
124
120
107
87
67
110
114
129
140
139
127
113
104
97
97
104
114
119
123
129
129
125
121
120
129
138
139
129
121
115
108
107
113
131
146
145
129
115
116
126
133
128
122
123
133
143
141
129
120
122
127
124
117
102
92
108
112
120
127
130
131
135
135
128
119
116
119
124
128
129
127
124
122
120
117
117
118
123
127
120
113
109
114
126
128
125
119
116
123
134
140
135
124
114
116
125
131
129
125
129
135
129
119
102
94
111
118
122
122
119
126
136
146
144
136
131
131
133
129
123
119
118
121
122
114
105
104
115
124
124
115
111
114
118
114
111
112
120
130
138
137
132
122
115
114
114
119
123
130
141
142
132
118
105
96
108
124
133
128
114
109
114
122
126
128
131
136
140
132
122
115
116
123
126
119
109
105
113
124
127
123
124
127
129
125
120
121
128
131
129
120
116
120
126
128
120
119
126
141
146
139
126
119
122
118
107
124
137
133
115
102
100
108
116
119
124
131
136
134
130
124
121
122
121
118
114
115
121
127
130
134
137
137
137
135
133
133
133
133
129
120
116
121
128
130
125
125
138
148
145
127
114
120
137
138
116
120
124
125
117
114
120
131
136
133
123
116
115
123
131
135
133
122
112
111
115
122
126
129
131
132
133
127
121
121
124
130
130
132
135
138
134
125
121
118
118
127
138
144
135
120
113
120
133
137
132
122
111
110
114
125
143
155
156
143
123
106
101
110
126
138
138
126
115
113
118
124
128
128
128
127
121
112
109
107
112
115
116
121
133
146
150
137
122
110
112
124
134
134
127
118
111
109
115
123
134
125
111
105
112
127
141
149
146
133
120
109
107
110
120
124
128
129
131
128
127
124
126
128
123
116
113
111
114
117
109
102
104
113
129
139
139
136
130
122
119
126
133
134
131
122
113
109
112
123
129
128
121
115
113
117
124
128
126
119
113
116
123
124
116
108
111
126
137
137
126
119
126
131
124
112
104
117
132
132
111
97
103
126
137
131
117
118
130
139
137
132
135
142
146
139
131
125
130
141
128
134
135
127
116
115
121
125
123
112
106
113
128
136
123
109
106
122
136
133
120
118
129
139
132
116
109
119
136
136
111
98
112
141
151
131
110
107
125
141
141
132
131
138
146
147
141
137
139
147
136
139
139
128
118
122
130
135
130
115
101
104
119
134
132
123
116
121
125
119
114
117
130
137
132
118
112
115
124
124
112
106
117
136
146
135
122
115
122
131
131
124
123
127
129
133
135
136
135
133
144
139
132
120
118
125
134
136
131
118
107
104
111
123
131
132
130
122
112
103
98
104
116
124
124
116
104
99
99
107
116
125
127
128
127
128
127
126
121
120
119
121
124
125
123
124
130
134
132
124
142
127
116
114
117
124
124
119
117
118
117
116
113
116
121
131
134
128
115
99
91
98
111
120
120
113
100
90
88
101
124
142
138
122
113
119
125
126
119
114
111
117
124
134
136
134
134
140
143
134
130
118
110
112
118
123
119
111
110
116
124
128
126
120
120
127
135
138
133
120
108
109
120
129
130
125
114
99
95
108
131
145
137
118
108
116
124
123
115
108
106
113
120
131
139
141
141
144
150
143
123
122
124
122
120
120
120
123
121
122
126
132
136
134
129
126
132
142
146
138
128
119
122
135
141
141
127
115
111
122
137
140
126
112
109
115
119
117
112
113
116
115
115
115
123
130
138
142
141
134
117
128
137
132
122
118
124
135
136
131
127
132
137
140
132
123
121
128
135
133
124
118
119
129
135
132
121
116
122
134
141
134
122
114
114
115
113
109
116
129
135
127
116
108
104
110
120
127
130
128
105
113
129
132
126
116
116
124
132
132
129
128
127
126
122
116
110
107
105
106
108
111
115
120
118
110
105
112
128
141
137
127
121
125
129
119
111
112
125
137
139
128
117
111
103
97
103
118
131
136
102
102
114
129
130
117
104
102
112
121
125
121
111
108
108
109
108
103
97
99
110
118
124
122
112
100
99
109
124
134
129
121
121
132
137
129
118
116
131
137
125
113
112
117
119
109
106
118
138
147
115
110
117
128
134
123
108
99
104
111
117
113
106
105
107
110
116
119
119
119
123
129
134
131
122
113
105
109
118
124
125
120
122
129
131
126
118
118
129
130
115
99
103
118
133
132
123
126
136
141
126
124
128
136
139
129
118
115
118
116
109
105
108
117
121
123
127
131
139
136
128
128
131
135
133
128
119
110
109
115
125
131
130
125
117
110
106
107
115
118
111
105
105
119
133
138
139
133
128
125
127
124
132
141
138
129
123
126
130
126
113
105
112
127
133
129
125
124
130
129
122
122
128
136
136
132
121
112
109
113
126
136
135
125
109
98
99
103
110
114
118
124
124
123
131
137
141
135
125
116
121
122
131
138
133
119
114
118
126
128
123
119
120
126
130
124
111
104
108
116
124
131
135
137
131
121
119
115
114
118
124
132
133
123
105
98
106
120
124
122
123
130
136
137
135
138
139
136
123
112
123
125
129
128
122
114
109
109
113
118
123
125
124
118
115
108
104
103
107
118
131
142
144
136
123
113
117
118
116
114
114
119
125
124
115
111
120
133
137
128
122
125
133
140
141
142
142
138
123
115
123
127
126
120
119
121
122
118
112
110
113
119
119
112
105
105
112
121
122
122
127
134
132
126
119
117
118
119
116
110
108
114
124
131
132
122
117
116
119
119
120
121
129
135
138
139
137
135
126
123
118
119
119
115
116
122
128
128
121
111
107
111
118
121
117
116
122
129
130
125
126
122
120
116
117
125
131
127
119
115
115
122
129
134
136
123
107
92
91
100
108
116
126
129
127
126
122
123
126
131
109
111
113
111
111
115
121
129
129
119
109
114
129
142
138
125
120
121
123
125
130
131
122
115
116
128
140
139
132
130
134
137
133
127
126
119
110
94
85
86
97
112
127
131
127
114
109
112
122
133
110
112
115
113
110
112
119
129
132
125
117
122
136
145
138
121
112
113
120
124
130
132
128
119
113
120
133
139
138
137
138
138
134
126
123
125
124
115
105
101
102
111
127
141
141
127
111
111
121
131
121
121
120
114
113
118
125
132
133
130
124
126
132
133
124
111
108
114
120
121
119
120
124
123
120
119
122
124
124
124
128
133
138
138
135
131
126
124
127
131
123
118
122
135
147
141
130
123
124
132
129
123
119
115
118
124
126
128
127
127
129
131
129
122
117
113
111
112
114
113
110
110
116
125
135
132
123
113
109
113
118
131
143
150
144
132
124
122
137
148
135
117
108
115
128
137
135
134
135
137
125
117
112
116
124
125
121
114
113
119
129
131
125
118
119
121
123
117
112
115
116
112
107
112
128
134
128
116
110
114
124
138
144
149
142
130
123
124
133
139
130
115
104
101
107
116
124
130
131
132
115
109
112
121
129
126
115
103
102
112
123
125
120
114
119
131
140
133
123
122
123
120
108
101
107
119
131
133
127
121
120
127
135
140
139
129
123
124
124
120
116
117
116
114
107
106
112
120
122
121
112
112
117
125
131
126
115
106
105
111
120
121
117
111
116
129
145
146
133
121
121
124
124
116
111
116
131
144
139
118
99
98
117
137
141
132
124
119
116
112
112
120
132
137
128
116
113
119
124
125
109
114
122
127
124
116
112
113
119
124
124
121
115
109
111
120
136
141
130
114
111
119
133
135
128
122
128
134
130
106
87
88
112
135
141
132
122
117
118
116
116
121
130
142
141
133
126
132
140
142
106
114
125
127
118
103
101
111
126
138
137
130
121
113
111
113
120
122
119
113
113
119
127
133
133
128
126
119
110
101
95
103
122
133
135
127
121
121
126
124
117
112
118
131
135
134
131
137
145
146
105
114
128
133
125
109
101
108
123
137
140
135
129
124
121
115
114
113
116
123
127
122
121
122
129
133
130
120
108
102
105
114
125
132
129
122
120
122
128
124
117
115
122
129
125
116
111
118
128
134
121
123
134
143
144
132
117
106
111
123
131
134
131
128
124
123
122
126
131
130
131
126
122
123
129
136
136
132
118
103
101
111
123
131
126
116
111
119
123
120
117
125
136
138
122
100
92
101
112
117
134
133
134
143
149
143
122
105
103
114
128
129
123
117
116
123
134
143
144
134
129
125
125
128
125
129
133
130
119
105
100
111
126
132
119
105
108
123
133
130
122
127
136
137
125
110
106
113
115
116
123
123
122
127
132
127
113
100
105
122
131
127
111
99
103
115
133
147
147
134
123
121
122
121
119
119
125
126
119
110
115
128
140
135
123
115
119
134
144
142
132
122
118
123
126
130
133
133
125
121
108
107
107
108
111
110
107
105
115
127
133
128
112
101
100
110
121
132
131
124
120
117
118
116
118
125
130
130
127
126
130
135
144
149
150
148
142
137
139
141
135
121
112
114
129
139
139
131
124
124
117
115
111
109
114
124
127
123
116
116
121
126
125
120
116
112
108
106
109
113
117
119
119
120
123
129
135
142
145
140
131
120
125
147
167
170
153
133
133
139
136
123
112
119
133
138
128
117
121
126
144
141
131
121
129
146
155
140
116
99
106
122
134
130
123
114
106
100
105
112
118
121
122
126
128
127
129
137
146
143
125
104
101
124
149
155
141
129
131
136
131
116
110
118
127
129
127
123
125
126
149
149
136
125
127
143
153
142
118
102
106
118
122
118
113
112
119
124
128
126
121
117
120
129
131
125
118
126
141
142
125
103
93
103
117
124
122
124
128
130
124
113
107
109
115
123
130
138
131
122
125
125
122
115
111
114
124
129
127
122
120
115
107
98
99
110
129
146
152
143
125
116
119
126
129
121
114
124
139
144
132
115
102
101
107
113
119
121
124
125
125
124
116
113
114
123
134
134
128
120
104
99
102
107
107
104
106
116
127
135
131
120
108
102
106
113
126
136
144
141
127
120
121
125
126
120
118
127
141
144
137
125
116
114
118
124
126
122
122
125
132
139
137
133
135
133
129
123
119
127
108
98
100
115
129
128
117
110
115
127
133
132
129
129
129
126
119
117
122
125
125
125
127
128
128
124
121
125
132
136
136
130
125
125
127
130
128
122
119
124
132
139
141
145
150
147
135
123
120
134
121
110
107
120
142
148
133
114
109
116
131
141
146
145
139
129
120
118
118
119
121
124
127
130
130
129
124
117
115
120
132
136
129
120
119
120
121
119
112
114
120
123
126
132
143
151
146
137
129
130
125
113
109
118
130
135
128
119
112
115
122
135
141
136
125
117
121
125
129
127
124
120
118
120
127
130
125
115
108
117
130
138
124
107
100
107
114
115
108
105
108
114
119
123
130
140
145
141
131
121
121
111
110
112
115
117
119
123
118
115
113
119
124
125
118
114
118
127
132
134
131
125
115
110
112
118
119
118
118
124
131
127
112
95
95
106
116
117
112
111
112
120
124
122
123
128
132
134
132
121
114
110
117
124
124
123
121
123
119
114
109
111
118
126
126
124
119
115
116
124
132
134
126
115
110
107
111
117
125
128
124
112
97
92
97
106
116
120
124
125
126
124
121
119
119
121
126
132
139
139
104
100
109
119
125
123
112
106
107
114
120
127
125
119
115
111
105
107
117
131
135
128
121
128
137
136
123
115
123
141
141
124
110
115
134
144
137
131
135
145
151
141
125
112
113
123
124
109
79
51
116
122
129
129
123
111
106
106
110
115
120
126
126
128
126
118
108
103
109
125
135
136
132
130
131
121
111
113
130
148
149
131
115
120
137
149
142
128
121
132
146
145
130
119
120
127
123
104
81
68
122
134
136
125
110
105
110
119
124
122
120
124
129
133
133
128
119
118
118
120
126
128
132
132
126
113
108
115
129
136
130
121
115
125
140
150
146
130
120
117
119
122
122
129
140
141
127
107
94
96
111
131
135
123
107
104
114
123
126
124
121
124
128
130
126
127
130
137
138
130
120
117
121
128
128
119
112
115
118
116
112
109
114
121
126
131
135
138
134
122
111
111
125
147
158
145
120
111
115
122
104
125
137
130
117
111
113
118
117
116
117
120
123
122
122
128
136
143
144
132
118
110
115
128
132
128
121
116
115
113
115
117
118
117
111
107
115
130
145
142
130
128
144
163
158
130
106
113
131
137
114
125
136
137
129
120
117
115
113
112
110
111
118
124
132
138
137
136
127
117
109
105
113
126
134
133
124
117
118
125
132
134
132
126
115
107
108
120
136
142
138
140
152
155
141
116
105
120
140
138
129
125
125
127
127
127
127
128
128
123
113
109
115
131
143
145
135
120
108
99
97
102
113
124
133
129
120
114
117
127
134
135
133
131
127
125
123
123
123
123
120
123
129
129
122
114
115
131
143
136
139
129
117
115
116
124
132
140
141
133
122
115
119
130
137
135
126
115
109
105
100
103
113
127
134
129
117
113
114
122
122
119
117
117
124
130
133
133
126
118
112
110
111
110
109
110
116
125
132
130
138
132
123
116
114
115
124
135
140
134
122
118
120
124
123
116
111
114
121
120
113
109
120
134
140
132
117
115
119
121
118
106
102
108
115
122
126
133
134
134
130
127
124
117
111
108
107
114
119
124
131
134
132
127
120
115
116
125
131
128
119
115
120
123
117
104
102
111
120
119
113
114
129
142
141
129
115
118
129
133
123
111
111
124
131
126
118
121
133
143
145
142
137
132
127
122
119
122
127
130
122
126
133
134
132
125
121
125
129
119
111
111
119
125
120
108
103
105
105
101
101
114
135
144
136
124
115
119
133
137
128
117
118
136
144
135
123
116
127
138
139
134
133
134
131
131
132
135
137
138
118
120
125
130
135
139
138
135
130
119
108
104
111
120
121
117
108
103
95
89
92
111
129
139
129
122
116
121
128
134
128
120
117
122
130
130
125
126
129
134
129
127
125
125
123
121
126
133
136
134
123
124
123
121
127
137
144
142
132
122
114
106
104
109
113
114
114
108
101
92
91
102
117
126
124
120
116
118
122
128
128
125
118
113
111
118
126
131
132
134
132
133
134
129
123
117
119
128
138
139
127
128
123
116
118
125
132
132
130
128
127
121
112
106
106
114
119
122
118
106
97
103
116
125
124
117
113
114
118
129
140
141
129
112
105
111
121
127
128
134
136
144
146
142
134
124
120
126
139
146
126
127
123
117
117
119
119
118
119
127
136
141
135
122
114
117
125
132
129
121
114
118
128
135
132
123
114
114
120
135
146
148
131
108
97
106
118
123
124
125
130
139
143
140
135
126
121
122
131
139
129
129
123
115
115
116
117
113
112
119
137
151
151
139
126
115
120
126
130
134
134
139
142
142
136
129
119
115
120
133
145
146
128
104
94
104
116
123
120
112
116
124
132
138
136
127
121
118
117
120
137
136
126
114
109
114
120
120
114
114
124
138
143
135
118
106
104
108
119
130
139
141
139
137
134
131
124
116
113
120
132
137
127
112
102
106
116
123
122
116
113
120
132
142
139
129
121
118
116
117
125
127
124
117
114
116
123
126
122
115
113
116
115
109
102
99
101
106
114
120
122
122
122
124
124
123
119
116
114
118
125
128
126
125
119
115
118
127
135
125
117
117
131
144
141
126
118
122
129
132
104
109
121
128
127
122
120
124
127
126
119
109
96
93
98
108
116
119
117
111
112
115
120
122
119
113
110
115
124
130
126
123
121
124
123
118
119
128
139
132
117
111
120
137
137
122
112
120
133
141
104
109
122
133
130
122
113
119
131
136
132
118
106
104
114
122
127
125
121
118
122
129
136
133
122
114
112
115
129
138
136
126
117
116
115
117
119
125
134
132
117
108
113
128
133
122
112
116
128
133
124
122
124
127
126
122
120
124
132
135
128
119
115
120
128
128
125
119
119
121
127
135
142
143
135
125
115
112
117
127
133
130
122
115
115
118
120
122
128
128
121
113
112
121
132
133
126
122
124
126
130
125
119
115
121
123
130
132
131
125
113
107
110
121
128
125
116
111
112
114
116
119
125
132
134
131
118
108
100
105
119
129
130
126
120
120
122
124
126
127
126
123
121
121
129
137
139
134
128
128
120
115
111
110
116
125
130
132
127
121
112
107
111
119
121
113
102
97
102
109
107
105
103
108
117
120
118
108
102
103
113
124
132
128
123
121
121
125
126
127
129
128
123
120
125
134
142
138
127
123
110
105
103
106
111
118
120
119
115
118
121
125
128
128
121
110
94
91
99
111
115
109
103
100
103
111
118
119
118
114
112
118
124
128
128
120
116
115
117
124
128
128
124
119
120
129
137
134
122
112
118
106
100
98
107
112
112
106
103
110
122
135
141
138
127
113
101
99
104
114
123
123
118
113
115
118
126
128
127
122
114
113
123
132
135
125
109
101
109
120
128
129
128
122
121
128
135
131
120
111
129
115
103
101
107
114
111
105
97
103
114
131
142
139
130
117
112
114
114
112
115
117
120
122
128
132
134
128
123
121
121
122
128
133
132
121
112
111
115
123
125
127
132
134
131
129
133
131
127
127
126
121
118
117
116
115
114
111
107
107
110
123
132
133
121
115
119
125
117
108
99
102
114
119
123
127
129
124
119
123
129
133
132
125
114
109
120
133
139
131
122
119
128
139
135
127
122
126
127
134
121
125
130
127
116
113
117
126
127
121
113
115
117
117
110
110
119
132
124
108
98
104
116
119
115
117
125
129
124
123
125
131
130
119
110
112
124
140
145
137
123
118
124
133
134
125
116
118
123
129
120
124
127
119
112
110
119
132
134
125
114
110
111
112
109
111
119
126
122
111
109
115
127
123
117
116
123
129
123
113
110
115
126
129
128
127
127
129
131
131
125
118
115
118
130
131
127
123
122
122
122
120
118
115
115
117
125
129
126
120
114
117
123
127
123
116
113
111
111
113
117
120
123
123
122
125
124
119
110
102
100
111
125
137
143
140
131
122
116
121
122
118
108
108
121
136
142
134
125
124
124
120
119
122
128
130
126
122
115
111
116
128
140
143
135
119
108
101
109
117
122
115
112
116
128
133
127
114
104
105
114
126
135
134
135
136
130
124
116
113
116
119
119
117
123
133
141
134
126
125
123
123
128
135
137
131
122
116
115
118
124
134
144
142
129
117
109
111
120
126
124
115
111
118
131
135
129
120
116
122
131
137
136
130
122
122
129
131
124
111
113
122
136
139
135
130
126
123
121
122
121
124
130
135
133
123
114
113
120
126
128
130
130
126
122
116
119
126
131
127
124
122
124
130
129
127
127
127
128
127
129
131
131
129
124
124
129
133
128
117
114
123
142
145
141
128
118
117
121
125
114
118
123
126
124
116
111
115
124
134
130
122
114
116
123
124
129
125
121
123
127
130
130
127
120
117
123
123
123
118
118
123
128
128
126
127
126
125
122
117
114
120
127
133
140
137
131
129
132
136
107
113
122
126
125
117
114
121
132
138
131
121
114
116
127
128
122
109
107
120
130
131
120
111
113
118
122
118
110
106
113
121
127
127
124
120
118
117
118
117
113
108
111
120
132
138
136
133
136
138
111
120
128
130
125
119
122
129
135
137
131
125
120
123
128
125
118
108
113
124
129
120
106
106
122
136
138
126
112
104
109
118
125
129
125
119
118
120
124
122
117
112
114
119
123
119
117
119
124
128
125
128
132
132
128
126
125
124
126
132
132
131
127
125
122
122
120
124
128
126
119
109
108
121
137
150
150
139
124
105
96
102
121
136
135
123
121
126
135
132
123
120
126
128
119
102
96
103
114
118
132
128
123
127
135
135
122
108
113
132
145
144
129
116
111
113
120
130
134
127
115
112
124
135
140
137
138
138
126
102
87
95
122
138
133
117
116
129
142
137
126
125
134
138
130
116
112
117
119
122
122
114
111
118
132
133
116
101
111
140
159
152
128
106
101
104
116
126
132
129
127
130
137
136
128
119
117
119
114
99
95
110
129
135
120
106
110
129
143
140
127
121
126
135
140
143
139
135
129
126
110
106
106
111
120
124
117
112
120
138
148
144
126
110
104
106
111
120
129
138
141
144
139
129
122
116
117
116
111
109
116
129
139
134
122
114
115
126
139
145
138
124
115
122
135
144
139
131
127
129
118
116
115
111
111
116
126
130
124
119
118
123
126
125
120
115
110
115
126
137
140
134
121
119
121
127
129
131
132
137
134
132
128
131
137
135
123
119
132
149
153
133
115
116
128
133
127
120
126
132
134
136
132
122
113
119
133
138
119
99
96
108
123
132
131
123
112
110
115
124
122
113
105
107
118
127
132
140
151
153
140
118
110
126
142
140
118
105
116
143
152
138
120
117
125
128
128
130
135
138
136
140
137
126
118
122
130
129
118
103
100
106
110
117
123
125
120
117
115
115
109
102
104
114
121
115
113
122
139
142
126
108
107
124
138
129
110
100
110
126
135
134
124
120
117
123
133
143
145
139
125
129
128
121
118
118
119
119
123
123
121
110
99
101
116
128
129
128
126
120
110
111
121
132
127
108
94
103
121
129
120
112
119
131
134
122
112
107
112
119
124
129
127
124
120
121
132
139
138
135
124
120
117
118
119
116
109
109
124
137
134
113
96
100
121
136
136
133
129
123
121
124
136
144
132
110
97
109
128
133
127
125
131
139
134
124
117
120
125
128
128
126
127
131
133
127
127
125
126
131
130
120
117
125
133
127
114
106
116
132
133
116
102
106
124
134
133
126
123
121
121
128
138
143
134
120
116
127
141
143
134
127
126
130
128
121
117
121
129
137
134
126
124
131
139
140
132
124
125
137
134
128
127
133
141
137
122
110
113
123
132
126
114
108
110
116
119
121
118
116
118
125
134
138
132
127
124
128
132
133
130
122
115
111
109
109
110
114
121
132
135
125
121
125
137
149
145
138
134
136
137
137
135
133
133
130
122
115
113
119
133
143
134
113
94
93
108
124
126
122
120
122
126
124
127
127
126
123
118
119
124
125
116
106
105
110
116
117
119
121
125
123
123
128
140
150
146
138
130
124
137
138
135
130
124
118
121
119
117
120
132
146
142
122
99
97
112
126
131
130
129
130
127
119
116
117
119
118
117
121
129
130
120
109
113
124
133
131
121
115
114
116
123
132
142
144
139
125
116
112
129
127
129
130
128
124
122
124
120
122
124
128
129
123
120
122
122
127
130
134
135
137
133
119
112
107
108
117
125
134
138
130
117
109
114
127
137
136
126
113
106
108
117
128
138
138
131
124
119
120
112
103
103
111
120
124
127
125
125
124
122
129
134
134
128
117
110
113
120
118
112
103
106
125
149
156
144
128
119
122
125
122
115
115
120
129
133
135
138
141
143
138
126
112
114
129
140
133
102
71
118
116
118
120
119
118
116
122
130
132
130
129
129
133
131
127
115
105
106
110
112
111
116
127
138
140
132
127
126
133
137
130
122
123
124
129
130
131
132
140
145
141
127
116
118
127
131
120
102
85
120
119
120
118
109
102
103
109
119
124
124
124
124
128
132
130
125
117
115
119
123
128
132
134
130
123
121
123
129
131
128
126
125
127
127
127
130
129
131
129
126
124
124
128
133
127
119
108
112
116
114
121
120
117
108
100
97
95
99
104
109
115
119
120
124
130
135
137
135
129
127
128
133
134
131
123
117
114
116
116
117
121
125
124
122
123
129
134
130
120
111
115
136
152
147
122
101
105
126
136
115
125
128
128
124
120
113
104
97
97
103
111
112
113
119
130
137
141
138
128
119
115
118
126
131
127
117
108
103
110
119
127
126
122
119
117
121
129
126
118
116
131
158
169
149
116
93
104
128
134
124
128
132
135
137
137
132
122
112
109
110
111
113
119
124
130
133
132
128
121
109
99
102
112
122
123
116
107
109
120
131
136
133
126
122
117
116
119
120
121
127
142
158
159
142
120
109
120
130
125
124
121
123
126
130
134
131
127
124
123
122
123
124
131
133
130
124
119
121
114
105
98
101
112
121
122
119
117
122
129
134
134
133
130
125
118
114
120
124
128
126
124
125
126
131
137
143
151
147
134
115
112
114
121
123
123
119
119
124
126
124
124
130
134
133
121
114
114
116
112
104
102
114
130
138
132
123
123
130
129
122
120
122
127
124
115
112
120
133
133
123
106
97
102
117
139
156
164
158
143
112
113
120
126
125
117
111
116
122
123
120
120
127
134
132
120
113
111
111
109
104
108
126
144
155
146
128
123
126
127
120
113
113
119
122
115
108
116
124
129
122
111
102
102
113
128
145
154
150
136
117
120
126
128
127
119
114
116
123
123
118
117
124
134
133
126
117
112
108
103
104
112
129
145
151
144
127
122
129
135
130
120
115
121
128
127
116
106
106
111
119
124
125
122
123
126
135
142
138
126
117
115
118
125
130
129
120
117
121
122
118
118
123
130
130
125
119
112
106
102
106
117
128
131
129
126
122
121
128
137
137
128
118
119
127
133
125
114
105
108
119
132
137
136
126
127
132
137
137
129
109
107
106
115
128
134
128
118
113
114
117
119
121
121
121
117
116
115
110
110
118
125
129
128
123
121
119
119
120
128
134
127
116
110
115
122
127
125
122
122
124
133
137
135
125
118
121
132
138
140
111
111
108
107
116
125
129
123
114
113
113
117
119
118
118
116
119
121
122
120
121
130
138
139
132
123
119
122
122
122
123
120
116
112
110
116
119
125
133
136
138
137
134
128
121
116
120
131
142
151
118
129
124
113
108
116
125
130
127
121
120
124
128
128
127
126
127
128
127
120
119
130
142
149
140
124
120
128
139
138
127
121
116
116
118
118
118
121
130
137
142
140
131
124
123
122
125
130
139
144
124
133
133
124
117
115
119
125
129
130
135
141
143
137
130
126
126
128
123
114
113
124
134
137
128
118
118
132
149
153
139
126
115
112
115
121
124
124
130
135
141
138
129
122
124
129
131
129
129
128
128
128
125
122
124
122
117
114
117
125
141
153
148
135
120
112
109
113
114
120
125
131
132
123
115
110
116
121
130
134
134
130
124
113
112
119
129
136
132
124
129
133
134
133
134
135
133
128
122
121
139
129
118
112
117
122
120
112
107
113
128
140
136
120
106
99
97
105
116
131
143
145
132
123
118
120
120
113
100
100
116
134
137
125
112
114
128
139
134
118
112
125
143
155
154
147
135
129
128
130
139
134
124
113
111
119
124
121
115
112
114
116
115
110
104
104
109
115
126
133
135
133
126
126
133
139
135
116
99
94
111
131
136
127
113
113
126
140
137
116
106
118
146
169
167
148
134
130
131
133
122
131
134
126
116
115
120
128
132
127
117
111
109
114
117
121
123
126
125
121
115
114
117
126
134
140
137
133
126
125
122
123
122
119
112
114
125
138
135
121
109
117
143
163
161
143
128
124
126
126
107
121
132
129
118
110
114
126
139
142
134
123
118
121
126
127
121
115
108
107
107
113
122
126
126
129
135
139
142
137
125
118
113
113
116
120
126
130
131
125
121
126
139
146
141
123
114
117
122
122
113
112
111
110
111
114
119
124
131
136
132
124
119
121
122
118
110
101
99
105
117
129
134
127
120
120
125
128
123
117
113
114
116
120
128
136
138
133
130
131
133
131
131
127
125
120
115
119
125
131
126
111
94
90
106
125
136
131
122
114
112
111
113
113
112
113
109
107
110
116
125
130
131
123
118
119
122
115
102
97
103
115
120
127
136
150
155
149
142
137
136
127
116
113
118
123
128
129
137
143
125
113
98
93
106
129
143
137
122
108
104
108
116
121
120
115
110
113
120
126
128
125
117
112
113
119
121
115
106
105
111
118
121
125
133
148
154
149
141
135
127
118
107
103
113
126
137
137
139
142
111
105
100
99
106
119
128
126
119
113
115
122
132
136
132
122
110
107
114
126
129
125
116
110
112
116
122
128
128
127
125
122
121
124
129
133
134
128
124
123
124
116
107
102
110
125
134
133
126
124
113
101
95
94
102
109
110
106
108
113
123
133
138
139
133
125
112
101
102
115
128
131
129
128
126
126
130
134
138
136
127
122
122
129
133
125
117
115
118
124
125
125
120
113
116
124
130
124
114
111
132
113
100
102
113
119
112
100
96
106
122
134
132
125
119
120
117
108
103
108
117
126
130
133
134
131
126
121
123
126
124
123
128
131
129
120
118
129
139
141
136
127
126
126
127
129
132
125
114
109
145
132
124
125
132
135
126
111
104
108
122
130
120
106
97
105
119
124
117
107
104
108
118
123
123
119
113
110
113
121
126
130
132
127
115
109
123
152
168
161
140
127
125
127
128
129
133
133
126
113
137
135
134
132
128
127
126
125
122
119
120
120
111
100
92
104
123
135
127
112
105
110
119
120
114
111
112
116
116
116
122
128
130
122
109
107
124
153
167
160
141
128
122
117
115
118
124
130
127
117
121
121
122
117
110
109
116
123
125
120
115
112
113
110
108
113
121
126
122
115
119
128
131
122
112
111
121
125
118
109
104
110
117
113
110
115
126
133
137
135
132
128
121
113
111
112
119
120
122
120
119
116
113
109
106
109
114
119
114
105
101
109
122
127
124
116
111
109
111
117
126
131
127
121
116
119
124
123
115
103
97
99
105
109
112
121
126
122
111
109
120
128
126
120
124
130
129
120
116
122
126
124
122
119
115
115
119
119
109
97
94
108
128
138
127
111
99
102
116
126
128
122
118
121
130
133
127
118
112
112
116
116
113
110
111
119
122
121
112
107
118
131
137
139
140
146
142
126
118
124
130
131
130
124
118
113
115
121
121
110
100
109
126
136
127
109
100
113
131
137
128
116
116
132
146
143
127
115
117
129
143
145
131
119
109
109
118
124
124
121
128
136
142
142
141
141
138
128
123
128
125
124
121
119
116
112
112
120
127
127
116
110
117
127
128
120
117
125
133
135
126
117
119
131
135
127
115
111
118
137
153
153
140
121
111
112
121
129
129
127
129
131
132
130
124
123
120
117
119
123
124
116
112
119
127
130
125
119
126
129
125
113
110
120
135
138
132
123
119
123
128
127
120
116
108
103
104
108
116
127
138
138
128
118
112
120
128
130
126
123
125
124
119
119
119
122
116
111
110
120
127
122
121
130
146
151
145
134
127
128
126
118
114
118
133
138
127
110
105
119
133
133
118
104
102
107
113
113
114
119
124
121
114
107
111
120
126
127
124
122
123
121
120
121
129
132
126
116
116
123
135
132
130
130
133
140
145
142
132
126
123
121
120
119
122
123
117
107
111
123
132
124
115
112
122
125
123
116
117
117
117
113
112
113
118
120
121
126
131
134
133
125
123
124
128
131
130
129
132
137
127
126
121
112
106
112
123
128
129
126
125
126
122
116
110
106
105
110
119
125
118
109
115
128
137
130
119
116
121
118
111
109
119
132
137
129
123
129
139
141
135
126
121
120
118
116
121
133
142
143
112
110
106
104
106
109
108
109
120
136
143
140
126
115
107
101
101
107
118
118
112
110
122
135
135
122
114
119
124
117
103
105
124
145
147
132
127
129
135
128
117
115
117
120
117
113
119
133
140
137
113
108
108
117
132
136
123
108
113
137
152
148
134
123
115
110
104
106
112
115
117
126
132
137
130
118
117
124
124
112
101
109
127
139
136
130
127
129
127
112
103
106
117
123
122
119
117
124
128
129
129
123
122
127
140
147
139
123
116
121
131
138
136
135
132
129
124
120
119
122
127
134
139
136
131
127
121
120
117
114
114
120
126
125
120
123
125
128
128
122
115
114
119
125
125
121
115
118
129
132
135
132
127
122
118
123
131
134
120
106
106
120
134
142
143
143
139
135
129
127
127
129
128
130
131
130
125
119
119
128
133
131
125
121
120
123
123
124
132
141
140
130
123
125
129
127
119
122
135
140
120
124
126
116
103
101
113
126
119
106
102
109
124
137
144
145
136
129
125
125
124
122
120
124
129
129
125
120
126
137
140
132
125
127
132
131
120
116
126
144
152
143
129
126
128
131
132
136
145
143
108
117
125
126
120
113
110
114
115
113
112
112
116
126
138
136
122
110
108
115
122
123
124
126
130
126
122
123
130
135
129
128
134
144
146
135
116
106
114
129
139
142
131
122
119
121
129
140
147
143
121
127
133
138
143
137
122
109
112
121
123
112
108
118
136
137
120
106
102
110
118
123
131
138
134
125
118
123
130
128
122
126
139
150
146
126
111
105
108
113
116
121
121
117
111
111
122
136
144
143
146
142
135
136
141
137
121
108
114
126
126
111
100
112
137
147
135
117
107
109
110
118
129
139
133
119
113
124
135
136
127
125
133
141
133
120
112
113
116
112
103
98
101
112
116
120
124
130
135
140
152
142
131
127
127
122
112
108
118
130
124
101
84
93
121
144
145
134
121
112
107
114
125
129
121
110
109
126
142
143
128
116
116
120
122
119
118
126
131
130
114
98
98
111
126
133
130
126
128
134
138
131
129
126
123
116
110
108
118
127
125
106
85
78
92
117
134
137
126
117
112
116
124
123
114
107
114
127
136
135
124
107
104
111
121
127
127
131
138
145
139
123
113
116
130
136
130
122
121
125
129
130
130
127
123
117
112
110
113
121
133
131
115
93
83
93
116
129
127
118
119
125
129
123
115
114
123
126
127
122
120
117
113
116
124
131
134
134
137
143
145
136
127
127
132
132
120
109
108
116
136
136
133
127
122
117
115
114
116
122
135
145
140
122
103
101
116
126
127
121
123
133
135
131
126
125
126
127
122
123
126
127
126
120
123
132
138
137
132
126
125
125
126
131
134
131
117
104
101
108
137
136
131
128
124
120
121
126
130
130
129
128
128
129
124
126
129
130
129
128
128
132
135
134
130
126
122
119
121
129
138
140
131
121
122
133
141
140
126
110
100
107
116
128
133
130
120
107
100
103
123
122
121
126
131
129
126
117
106
101
101
115
130
138
134
125
123
129
134
130
120
112
108
107
116
127
132
125
114
108
114
122
126
118
114
118
130
135
131
122
121
124
129
126
121
130
137
137
122
100
117
113
119
126
132
133
128
123
121
122
121
120
121
125
126
126
126
129
128
123
115
107
104
107
119
128
132
129
121
116
122
128
131
127
118
113
119
131
137
135
134
134
130
125
117
122
128
136
131
115
112
98
101
116
127
126
118
115
121
129
134
130
121
117
118
125
129
128
123
120
122
123
123
124
124
125
128
128
127
125
125
130
136
130
121
112
121
133
145
143
138
134
132
131
123
115
112
119
129
133
117
101
98
111
119
117
106
101
105
117
130
133
128
120
121
126
129
125
117
117
125
132
136
135
130
124
121
122
121
126
129
132
131
127
123
125
131
140
138
129
124
128
137
139
127
110
100
109
128
139
131
123
116
117
119
119
111
104
104
112
125
132
129
126
126
128
126
119
114
114
120
125
127
128
128
124
119
114
112
120
128
131
127
124
126
137
141
134
117
103
106
122
137
139
125
108
107
115
124
128
132
132
128
124
121
122
123
122
121
122
125
129
128
127
126
123
120
117
119
119
116
113
108
112
117
120
119
118
119
120
123
124
122
122
126
136
133
124
107
98
103
118
128
126
122
122
123
127
124
119
112
118
121
123
122
124
128
129
131
129
126
125
123
122
119
116
115
118
124
128
125
117
113
113
114
116
121
129
132
124
118
118
122
127
127
122
118
120
120
118
116
116
114
118
128
141
147
144
131
126
96
99
110
120
124
126
125
123
122
119
116
116
118
120
117
116
116
121
124
124
125
129
134
131
125
116
119
130
138
127
117
116
127
134
128
116
107
116
129
134
125
116
113
119
139
152
159
157
149
142
101
99
105
116
124
126
120
114
110
104
104
109
119
123
125
127
126
126
121
115
116
127
139
142
131
120
117
127
136
135
124
119
125
133
132
118
105
107
119
126
126
121
121
130
141
150
157
159
155
143
118
109
102
105
113
118
116
112
109
106
107
113
123
130
131
133
132
129
123
116
116
118
124
127
126
123
122
125
135
140
135
124
116
120
128
128
116
105
102
108
119
128
135
139
140
140
144
148
142
127
124
113
101
101
109
114
112
109
110
116
121
124
127
126
121
119
121
125
126
128
126
119
112
108
112
121
125
123
126
132
133
125
116
112
121
130
128
114
104
107
121
134
142
142
135
130
131
134
131
124
120
114
105
104
109
113
113
108
109
117
126
132
129
120
112
106
110
117
126
131
135
131
120
111
112
119
121
114
109
112
121
125
120
116
120
126
129
125
122
122
126
135
138
137
131
128
128
133
134
134
116
115
110
107
108
111
114
112
108
112
119
128
133
131
124
118
117
120
125
130
134
136
138
134
128
120
116
110
106
107
113
121
126
127
124
121
122
125
131
134
130
125
125
128
128
130
131
135
136
138
115
118
120
114
109
111
115
120
118
113
112
121
136
146
147
142
134
129
124
121
122
129
140
144
136
121
118
122
129
123
112
107
114
126
132
127
122
126
132
134
125
111
105
113
127
143
146
139
133
127
114
120
127
129
124
115
117
121
122
119
117
121
129
140
144
141
135
126
122
112
108
114
124
132
126
119
121
136
146
135
112
100
102
116
129
134
134
130
131
128
119
107
97
107
129
149
153
141
127
119
114
113
123
132
134
123
116
116
121
126
129
128
120
118
118
123
119
115
112
112
111
113
115
115
115
119
124
128
128
119
109
106
109
117
122
130
134
133
130
122
117
112
107
114
131
145
147
139
132
129
121
111
112
121
126
124
118
116
121
128
132
128
119
112
111
112
111
110
113
119
122
124
118
116
118
125
126
115
101
98
109
127
131
126
116
116
126
133
128
116
114
122
131
135
135
136
132
132
135
141
137
127
121
114
111
116
118
119
121
125
123
124
126
130
126
122
115
115
121
129
127
124
118
121
129
135
130
115
103
107
120
138
140
129
115
114
127
133
127
112
111
127
148
154
145
132
127
127
127
132
137
140
135
121
110
107
113
120
123
122
120
123
133
143
138
126
114
115
124
124
117
110
109
117
125
133
132
131
127
127
126
127
125
124
121
124
131
132
124
109
110
127
148
152
144
131
126
126
122
120
119
131
133
127
114
111
113
119
127
127
127
126
130
134
125
113
103
102
109
111
109
108
107
109
112
120
131
136
133
122
110
109
116
124
131
136
133
126
112
107
110
124
135
135
127
122
125
126
125
120
110
112
112
115
120
126
124
121
119
123
128
127
122
113
106
102
102
102
105
109
114
121
120
110
105
113
130
135
124
107
99
104
114
123
131
135
134
120
108
107
117
123
125
120
115
115
117
121
128
131
121
111
101
110
124
140
141
127
115
113
118
124
119
112
107
112
119
121
119
121
129
135
132
118
111
120
133
135
125
113
113
119
118
116
121
136
137
130
120
118
121
122
118
116
118
120
116
119
128
134
129
127
123
124
130
140
143
133
118
107
107
115
122
125
123
126
129
133
134
135
138
143
139
128
122
122
128
132
130
133
135
132
121
113
120
139
150
145
132
125
121
118
115
115
121
124
123
123
131
138
123
136
140
134
126
127
133
134
122
111
105
110
121
130
130
126
121
119
120
128
136
141
141
135
126
120
119
124
131
138
138
129
122
119
127
142
149
146
135
128
123
120
117
116
120
124
124
125
132
137
118
126
126
119
116
121
127
126
118
113
112
111
111
114
119
121
114
101
98
107
122
136
141
140
132
122
114
116
123
130
128
125
124
127
131
130
130
132
132
130
127
124
121
119
119
123
124
121
120
123
125
118
108
106
116
130
134
123
112
116
124
123
110
98
103
113
117
104
97
103
119
133
136
138
131
119
109
108
116
125
127
125
129
131
126
114
111
121
130
130
126
124
123
124
125
126
126
117
107
101
133
119
108
110
126
140
139
124
114
119
133
132
116
96
96
113
123
123
118
121
129
134
131
126
121
110
106
109
119
129
129
130
134
135
124
112
110
123
132
129
124
123
125
127
129
132
133
125
112
98
124
117
112
114
122
129
129
122
115
118
126
128
119
107
106
117
128
135
132
133
134
137
131
120
111
106
109
117
122
126
127
129
132
128
117
113
120
130
135
134
134
135
135
130
128
129
132
133
129
118
117
114
111
107
108
112
113
112
110
108
109
116
118
117
118
120
124
124
121
122
132
136
131
119
108
106
113
122
121
119
119
123
122
115
111
114
125
131
132
134
140
147
147
140
130
126
126
127
131
132
119
116
111
106
103
106
110
111
107
100
100
107
117
120
118
116
112
109
109
114
125
131
129
119
112
112
118
121
121
116
113
112
109
106
107
115
125
126
119
119
131
142
146
143
140
134
124
114
114
123
126
123
120
116
109
108
112
119
115
106
100
104
115
122
119
114
109
113
115
121
127
127
126
125
127
124
122
121
124
125
121
114
105
105
108
114
120
121
117
115
120
127
130
133
139
138
126
111
109
120
124
125
124
121
112
107
112
123
128
120
104
100
110
122
124
120
121
129
138
139
130
123
124
133
141
133
122
119
125
136
136
128
118
111
111
113
115
121
127
130
131
125
116
113
116
124
125
121
120
128
117
118
117
117
115
111
110
118
125
124
110
99
104
117
126
130
131
138
142
138
126
116
120
132
135
126
112
109
122
133
142
135
127
116
113
114
119
125
130
137
143
136
119
105
100
108
120
125
129
134
119
116
113
120
131
131
122
112
114
122
122
111
107
112
125
136
136
127
121
121
117
115
118
120
120
117
112
111
119
127
133
131
124
114
115
123
128
129
127
130
141
145
136
122
111
111
115
116
119
124
132
125
122
129
143
149
141
125
114
120
128
128
117
114
122
134
134
120
109
114
119
122
119
118
119
121
121
121
124
127
128
120
113
111
117
126
133
130
126
125
134
142
144
140
133
124
116
110
112
119
136
133
128
125
128
137
142
136
123
119
126
131
125
117
117
124
129
123
118
120
120
121
120
123
125
119
113
115
126
135
131
119
112
113
119
122
123
125
129
131
131
130
133
139
141
132
124
115
116
126
126
127
120
109
101
107
121
129
125
118
119
123
121
115
110
113
122
127
129
125
117
111
118
128
125
109
94
98
123
136
136
127
124
126
123
119
115
122
132
136
130
119
117
119
126
128
130
130
125
127
111
115
114
108
101
104
108
110
115
117
119
117
114
113
111
113
119
126
132
129
120
112
119
127
123
110
101
110
125
134
133
129
134
139
139
130
126
128
129
126
119
115
113
112
113
118
128
132
124
113
113
119
123
126
129
130
121
108
105
113
118
119
117
122
127
128
121
122
124
124
120
121
123
126
126
125
127
136
138
131
119
120
127
138
144
143
139
131
122
110
109
114
120
119
112
109
117
124
126
115
135
137
135
132
139
145
139
120
104
99
108
121
131
140
144
145
137
124
115
110
112
122
132
137
132
129
133
139
138
130
116
113
116
120
128
134
134
128
119
109
110
117
125
126
118
106
106
122
141
139
140
140
136
124
120
125
132
128
113
100
106
120
134
144
149
151
141
126
110
102
108
126
142
148
142
130
119
120
124
131
131
121
113
110
111
116
121
123
122
122
118
118
124
126
124
116
113
127
148
154
119
126
131
125
114
105
109
116
119
115
115
120
128
134
140
140
130
118
107
107
121
135
146
149
143
133
121
115
120
130
136
131
122
115
113
115
119
125
131
133
130
121
119
124
126
125
125
132
144
144
103
115
133
142
138
121
107
105
112
120
124
123
125
128
132
126
117
108
111
123
132
135
136
136
139
141
139
132
127
128
131
131
132
130
128
129
126
127
129
132
132
125
121
120
119
121
127
133
140
138
113
121
133
148
154
143
120
106
107
119
129
129
129
131
133
126
113
109
114
126
130
121
116
120
130
142
150
147
139
129
124
128
132
133
128
124
120
119
120
118
120
123
120
116
114
113
122
134
142
138
138
132
126
126
132
134
123
114
118
128
134
131
128
131
133
130
121
115
116
117
116
110
111
119
124
129
132
136
138
133
127
126
128
123
115
109
111
114
115
113
110
110
113
117
116
118
124
132
140
139
147
133
117
106
104
110
115
119
128
136
134
122
112
114
123
132
134
129
119
112
107
110
115
121
120
112
111
119
128
131
129
124
122
119
116
116
119
125
128
128
118
111
114
120
128
129
126
123
123
125
132
125
119
112
107
107
114
119
126
129
127
116
100
97
108
125
137
132
121
111
111
118
122
121
116
110
109
115
124
126
122
116
117
122
134
140
141
139
142
144
137
127
126
129
134
131
119
109
111
118
120
123
123
125
122
119
116
118
118
121
121
119
111
106
105
115
124
126
119
112
116
125
128
121
114
112
121
124
123
121
118
113
116
124
136
143
140
136
135
142
142
136
132
130
131
123
111
108
114
126
123
123
123
125
123
119
118
120
121
121
119
121
125
126
122
118
119
120
114
111
116
126
130
126
120
123
125
125
120
119
119
117
115
112
115
123
125
123
122
122
128
132
133
130
128
121
113
112
119
130
125
123
122
120
119
115
118
129
136
130
117
112
121
134
135
127
122
118
115
114
118
123
128
130
130
128
125
121
116
117
121
123
118
108
105
114
124
124
116
110
117
128
132
130
125
120
118
113
109
110
119
130
134
135
136
134
128
114
100
92
99
115
128
129
122
122
124
132
136
138
141
140
126
104
93
100
116
120
114
110
118
128
129
122
119
122
125
120
106
96
102
119
131
137
132
127
123
119
116
114
112
117
124
132
136
133
123
113
107
107
113
120
120
115
108
113
129
145
148
138
128
122
117
110
109
114
121
122
116
111
118
130
135
128
117
110
112
118
118
114
117
124
132
132
120
115
117
125
126
118
109
103
108
124
133
132
123
118
121
128
138
138
130
116
108
113
127
137
137
129
123
120
118
119
117
120
125
130
128
127
127
132
134
128
118
110
117
132
141
138
132
132
133
131
119
111
114
123
126
119
121
110
107
118
128
128
120
120
128
140
151
152
142
131
123
123
122
120
116
119
126
129
127
126
123
121
126
131
133
136
133
132
128
124
122
127
139
148
148
139
133
131
130
125
119
120
124
126
125
123
133
126
117
116
116
116
115
119
125
132
140
144
141
137
134
129
121
112
109
116
125
133
134
131
126
123
123
126
128
131
128
121
113
116
125
143
152
143
128
120
119
124
119
111
114
125
139
138
128
124
129
129
125
115
108
106
112
123
128
126
123
122
124
127
128
128
123
117
117
120
125
130
128
127
124
122
121
126
125
119
114
111
109
114
125
138
141
131
114
107
115
121
114
100
109
126
144
141
124
117
110
116
118
115
107
107
118
130
133
125
113
108
110
115
119
122
124
124
124
121
123
130
130
124
113
110
119
130
133
121
112
112
119
124
125
124
124
122
116
115
119
123
119
111
112
125
133
129
118
115
104
106
112
113
114
121
126
128
122
115
107
108
113
116
117
121
126
128
122
116
121
132
139
127
105
95
110
132
142
133
120
121
132
137
130
118
112
116
121
123
126
128
132
132
130
124
120
121
124
131
117
111
105
108
114
126
126
116
105
100
104
115
122
119
118
122
131
133
124
114
117
132
137
127
105
92
104
126
142
140
129
122
129
136
134
123
111
114
122
127
130
133
137
144
138
124
115
120
136
146
131
117
102
99
109
118
119
109
101
101
108
119
121
114
108
114
127
137
132
123
120
123
124
115
107
103
110
121
133
136
128
119
115
121
127
127
120
120
126
133
136
137
140
146
139
124
115
117
127
130
131
125
112
102
103
105
111
110
108
113
119
123
118
106
94
94
107
122
129
128
122
116
109
106
110
118
121
121
123
125
123
116
109
112
120
128
131
132
134
136
137
137
138
139
135
125
118
115
113
116
122
129
129
120
108
102
109
114
120
122
126
130
125
111
97
88
90
101
111
117
119
116
110
106
113
120
125
123
117
115
116
120
121
123
127
132
136
140
139
136
132
132
135
135
132
130
125
124
119
121
118
127
134
128
118
110
113
119
122
122
124
129
132
128
116
105
98
101
108
114
116
114
111
109
112
117
120
119
115
114
114
124
132
134
130
129
132
138
141
135
127
123
128
133
132
134
131
127
126
127
116
117
127
132
128
120
117
121
123
120
115
115
123
129
130
124
118
119
121
118
114
110
106
108
111
114
118
121
118
113
111
116
124
128
127
123
123
133
139
132
119
107
112
126
136
140
135
127
120
119
114
114
126
135
136
124
117
120
124
120
108
101
102
113
123
126
125
125
124
120
113
108
105
110
118
120
123
124
119
109
100
100
108
118
119
119
121
129
132
126
106
92
95
118
138
148
141
125
114
107
112
113
126
136
135
122
116
120
128
126
111
101
96
105
115
120
119
115
111
108
109
111
115
123
129
132
129
125
113
103
99
99
104
113
114
116
120
125
125
116
102
92
93
110
133
143
139
123
115
113
114
116
127
133
126
117
115
122
129
128
120
113
114
121
127
124
115
109
103
103
110
114
121
130
132
131
126
117
109
109
112
114
117
116
114
115
120
124
121
115
111
112
112
113
117
122
121
121
121
127
127
129
134
131
120
114
115
122
127
126
120
121
132
142
141
129
117
113
117
118
116
112
115
120
121
116
108
106
116
125
133
132
129
123
120
119
123
124
121
117
123
128
130
118
107
106
112
120
124
131
131
138
138
130
123
120
122
123
124
122
118
118
130
140
135
119
112
118
131
133
120
108
103
106
106
101
99
107
122
132
132
130
126
127
129
130
129
125
119
116
124
130
131
117
106
107
118
127
127
120
121
128
130
128
130
133
131
124
120
117
115
116
116
118
113
104
107
119
130
130
119
109
105
106
104
105
110
119
124
123
114
114
119
126
134
137
132
121
114
111
114
117
118
113
109
115
129
135
132
121
110
111
114
126
134
141
133
120
112
111
114
115
112
105
102
106
114
121
120
116
114
116
117
117
114
121
134
137
130
119
115
117
118
119
120
122
119
109
99
99
108
112
113
114
119
124
127
127
127
121
112
111
118
129
135
135
126
116
106
106
111
116
117
113
116
125
133
133
122
114
114
119
123
122
123
134
147
151
146
137
136
133
122
111
104
109
110
102
94
99
109
118
123
128
129
126
119
111
110
114
118
131
142
144
134
124
119
119
114
109
107
114
121
129
131
134
136
135
127
118
113
117
120
122
125
133
143
149
146
142
142
135
124
117
117
123
123
115
109
110
120
130
135
135
131
123
111
107
110
116
124
151
162
152
130
119
123
130
125
114
104
107
118
127
127
124
123
122
120
111
109
111
117
121
119
119
122
127
128
128
126
124
125
130
136
139
139
135
130
130
131
134
135
131
121
113
111
116
126
131
133
155
156
136
124
125
136
135
124
113
105
108
108
110
113
114
114
107
99
95
99
111
119
123
117
109
101
105
113
115
117
120
124
130
133
136
135
135
137
135
132
132
128
123
117
113
115
120
129
134
133
138
127
111
110
126
138
134
119
113
117
117
108
99
102
117
119
108
96
96
105
116
123
124
119
106
97
101
115
124
125
122
124
126
125
120
117
118
116
114
115
120
125
125
123
121
122
120
119
120
121
116
105
96
105
121
130
125
116
114
123
124
114
103
109
123
126
118
112
116
126
130
126
123
119
110
107
115
129
134
130
124
124
127
124
119
112
102
94
91
100
114
128
137
139
139
130
122
117
121
114
111
103
99
106
118
127
124
114
110
117
120
116
113
119
129
131
126
122
127
132
133
126
118
113
111
113
124
134
136
130
124
122
122
121
120
116
110
103
102
113
126
138
143
148
148
139
131
130
137
121
120
112
106
108
120
128
125
115
109
110
114
115
114
119
128
127
120
117
120
129
134
127
119
110
109
113
122
128
130
125
124
117
114
112
117
123
127
126
127
133
139
141
142
146
147
140
131
132
139
124
122
116
108
107
113
122
126
123
121
121
120
116
112
115
120
122
113
108
110
125
134
131
124
114
109
111
117
122
125
123
121
113
110
111
118
127
131
130
129
131
133
134
133
136
136
128
118
116
121
120
120
120
114
109
107
113
123
131
136
134
128
119
115
117
120
121
114
107
112
124
131
133
128
118
112
109
116
125
128
122
110
106
108
116
122
128
130
125
117
116
113
114
119
125
126
120
107
103
111
113
118
124
129
122
111
110
118
127
134
131
123
117
121
123
126
125
121
117
117
124
128
131
129
124
116
110
117
128
130
119
107
103
108
117
122
126
128
126
120
116
111
110
114
119
123
122
116
117
123
115
122
131
138
136
124
113
111
115
121
119
114
112
117
122
126
125
123
121
122
124
125
130
133
131
125
119
122
129
129
122
116
113
114
118
120
122
124
124
124
130
133
129
122
117
118
124
131
135
138
120
126
130
132
134
129
117
107
108
116
121
118
111
110
115
123
124
121
119
123
126
130
131
135
137
136
135
132
131
130
127
125
125
122
121
121
123
121
119
122
135
149
148
137
121
113
118
129
135
134
119
123
121
116
117
118
118
115
114
124
133
131
119
112
117
126
128
123
117
122
124
127
127
128
133
136
137
137
138
134
130
127
127
128
127
125
125
122
117
114
122
133
139
138
128
117
114
113
114
117
119
122
117
108
104
110
124
130
125
124
130
134
127
118
121
132
141
138
126
119
116
119
120
122
124
121
121
127
138
144
139
130
125
126
127
124
123
123
121
116
111
114
119
127
129
122
113
102
98
103
127
130
125
114
108
115
130
133
123
111
112
120
120
115
118
134
150
153
141
123
113
110
117
123
123
116
107
112
129
145
148
138
127
121
118
119
121
125
127
125
119
114
112
117
124
126
122
110
98
99
130
139
136
126
120
123
127
122
113
107
104
110
109
108
114
128
146
154
150
135
121
113
116
122
124
119
114
117
127
134
140
134
125
118
118
123
129
131
132
133
129
127
122
119
122
127
132
126
111
101
127
138
137
129
122
122
119
110
106
108
112
112
111
109
115
126
134
141
145
141
132
124
121
120
121
123
126
131
132
130
122
119
115
116
121
125
131
128
125
124
128
130
130
125
122
124
132
138
134
121
126
133
129
119
116
119
117
109
107
112
119
119
117
116
120
125
125
125
123
125
128
133
135
127
121
112
118
132
136
130
117
111
111
114
116
115
112
108
110
112
117
122
127
125
121
112
117
137
150
147
128
130
125
115
110
112
117
115
114
115
119
119
115
117
121
123
116
109
104
105
118
135
148
144
126
110
106
117
134
140
131
120
117
116
114
104
95
97
104
109
111
113
119
124
120
109
107
124
144
151
130
130
130
124
119
116
114
114
116
115
115
112
113
115
119
119
113
106
102
104
116
131
142
142
130
120
114
119
132
142
143
134
126
121
116
110
106
111
117
119
113
110
117
123
123
113
109
112
124
132
123
130
141
146
142
131
119
112
110
112
111
115
118
120
120
116
117
120
124
124
121
117
117
119
126
130
133
129
129
134
134
131
123
117
120
129
134
134
132
129
125
121
122
126
128
126
121
117
119
121
115
123
134
144
145
136
124
116
114
117
119
127
137
134
121
115
118
133
144
143
126
110
99
101
115
127
135
130
121
117
120
119
117
113
122
133
141
137
132
130
136
141
140
136
131
129
127
128
131
125
117
112
112
111
115
119
123
129
130
129
135
141
143
134
117
107
112
127
138
138
126
112
108
111
117
124
123
116
107
105
112
119
121
115
112
114
121
123
125
130
140
151
151
142
132
127
125
130
134
128
121
114
105
95
92
105
121
130
136
134
138
139
135
123
112
107
111
116
120
121
120
120
125
130
132
127
122
113
107
108
118
127
128
121
111
106
110
119
125
134
141
148
149
144
135
126
122
123
125
124
123
126
122
115
109
114
122
129
125
126
125
126
124
118
116
118
120
117
115
113
117
123
127
131
137
137
134
126
121
119
120
125
125
123
121
119
120
122
129
136
134
132
133
134
134
129
122
120
123
125
123
131
136
138
134
132
130
131
126
122
118
115
117
120
119
121
122
120
115
112
115
121
124
124
128
134
137
132
122
119
117
112
113
119
128
131
127
120
123
128
130
125
124
124
126
126
125
129
137
140
123
122
125
132
133
130
130
135
139
132
119
113
115
124
125
120
121
118
114
109
111
116
118
117
116
120
125
123
117
109
109
110
107
113
123
131
126
117
112
119
129
135
133
128
126
126
130
139
146
149
124
111
109
115
117
117
120
131
141
136
121
113
118
130
133
126
118
115
111
107
108
112
115
114
113
118
123
120
114
107
110
112
109
110
114
123
127
121
114
115
132
150
152
141
130
129
133
136
135
133
107
117
125
125
126
128
133
132
126
121
122
126
120
109
104
111
121
122
115
111
119
127
126
112
107
114
122
122
117
119
127
131
126
118
116
118
121
116
112
112
116
123
130
136
136
130
121
117
119
120
110
122
127
126
125
121
122
121
117
112
113
118
120
110
105
111
128
138
131
121
118
124
129
125
121
120
123
122
116
115
123
130
129
120
112
106
107
108
110
112
115
120
123
128
122
119
121
127
128
117
118
123
125
127
124
122
120
120
118
114
116
121
123
121
113
114
125
135
134
128
121
121
122
120
120
121
127
131
131
129
127
130
129
124
114
107
109
116
121
119
119
122
121
120
116
120
130
136
129
110
126
125
122
123
124
123
122
124
125
126
125
129
131
131
125
120
119
119
121
125
129
123
115
110
109
118
128
137
141
137
131
129
125
122
120
120
124
127
126
124
125
129
127
120
123
131
144
141
126
113
122
118
118
119
120
117
115
119
122
123
122
121
125
129
130
126
119
110
111
120
128
130
122
118
118
122
127
133
135
132
130
126
122
122
125
133
136
127
120
124
134
141
133
123
126
141
150
142
124
117
109
109
117
118
114
108
109
115
121
119
112
107
110
117
122
126
124
119
119
120
125
129
132
130
126
125
125
130
131
129
126
125
124
124
126
132
132
124
114
122
138
146
137
122
121
136
147
136
117
110
103
106
115
118
113
109
115
121
124
119
111
107
110
113
116
119
125
127
125
120
120
126
131
129
120
117
121
131
135
133
130
129
130
129
127
126
125
122
117
121
138
145
135
119
111
119
126
121
109
106
111
112
117
118
115
118
123
123
117
112
112
120
129
128
120
118
125
129
122
113
112
123
130
123
110
105
115
132
142
138
130
131
134
136
134
129
125
123
123
124
128
131
127
115
105
99
102
108
117
127
124
121
118
117
122
125
125
116
104
101
112
129
141
137
125
121
124
127
120
111
114
123
132
126
111
102
108
123
133
132
125
122
129
136
137
133
127
124
127
127
124
121
120
116
108
95
91
107
134
152
129
124
119
118
120
126
123
114
106
105
115
126
130
122
114
115
121
128
123
118
118
125
132
130
121
107
103
110
118
117
112
111
115
124
128
125
121
125
130
130
126
121
121
124
122
109
101
109
130
145
121
125
126
120
114
113
117
120
119
116
116
119
118
108
102
101
109
120
123
120
120
123
127
130
123
116
110
111
115
114
110
110
112
115
117
116
121
127
132
131
129
126
129
131
133
125
119
115
120
123
113
129
139
127
107
100
110
122
125
120
115
118
118
113
103
97
98
105
111
115
116
118
121
122
120
118
119
124
124
118
113
114
118
121
118
118
124
130
133
129
127
127
131
133
130
128
122
121
121
119
113
131
144
137
116
102
107
119
123
118
115
116
118
116
106
99
97
102
109
115
115
112
106
104
108
113
123
128
127
119
115
118
123
126
123
122
126
132
133
128
123
125
132
132
126
116
116
122
130
132
122
129
142
143
133
119
114
119
124
124
115
109
102
104
106
104
108
116
122
128
125
111
95
90
101
113
123
122
119
113
114
120
125
124
120
119
122
129
132
127
120
120
129
135
126
115
111
120
128
128
125
127
135
142
140
129
123
127
131
127
112
97
89
96
106
115
121
125
129
133
129
119
103
98
105
118
125
121
115
112
116
122
126
121
114
109
113
125
130
127
116
113
122
133
134
127
120
118
114
107
117
125
134
134
130
121
122
128
129
119
102
96
100
113
122
125
122
118
117
122
126
126
122
120
121
125
126
122
117
114
119
122
124
121
114
110
116
124
127
123
112
107
110
123
130
132
123
118
109
99
108
125
137
133
118
108
112
121
117
104
97
100
122
137
139
126
116
111
108
109
114
123
129
132
127
118
116
118
120
122
120
120
122
123
121
116
119
123
123
118
113
110
109
109
114
118
117
118
115
119
109
129
142
139
121
110
110
115
114
103
98
102
124
138
135
119
112
113
120
119
115
113
116
121
117
107
100
106
117
124
121
119
120
126
125
118
117
120
121
122
122
121
114
107
102
104
112
121
130
137
111
126
136
139
135
131
127
124
122
113
102
99
105
116
118
114
115
126
136
135
121
110
108
112
110
103
98
105
117
124
124
123
126
127
126
116
114
119
125
132
135
129
119
110
106
113
120
131
134
133
110
113
118
129
142
150
147
133
123
113
103
97
96
103
111
117
125
134
138
133
120
112
111
117
116
113
109
111
123
129
133
129
126
126
127
125
122
123
128
138
138
129
117
113
120
126
132
134
131
122
106
102
105
119
136
145
139
125
110
101
96
99
104
110
119
127
132
133
127
119
114
115
121
126
128
124
123
124
129
138
141
135
123
119
122
130
130
125
123
127
128
122
114
114
123
133
133
129
123
119
107
104
109
121
125
121
113
106
98
94
95
103
117
124
129
131
131
129
122
113
109
112
119
127
134
136
133
131
131
135
138
132
123
114
118
125
124
116
110
112
119
121
116
118
122
125
122
119
117
118
110
117
125
125
115
100
96
100
106
103
103
111
125
131
129
125
126
128
125
114
100
95
102
116
130
138
143
136
127
119
119
121
124
125
125
124
120
115
112
116
121
126
127
124
120
115
114
116
117
117
120
135
141
129
113
102
108
118
122
116
113
119
127
130
125
121
125
134
130
114
98
90
98
109
119
129
135
136
125
108
103
111
125
134
136
130
124
126
129
132
131
129
128
124
118
115
117
121
121
116
135
151
147
128
112
118
131
132
123
114
113
119
123
122
118
120
129
134
129
114
105
103
109
112
108
109
114
123
128
119
111
112
120
127
133
135
135
134
133
131
127
126
124
123
118
119
124
132
131
127
137
148
139
119
110
119
132
129
115
104
105
111
113
112
115
122
128
128
121
113
112
116
118
116
106
99
102
120
135
136
126
118
113
119
128
136
138
132
118
110
110
118
123
124
123
126
129
131
134
136
126
133
126
110
104
111
124
128
114
102
102
106
109
109
114
122
123
115
112
111
115
117
119
118
113
110
113
127
139
139
129
120
114
119
125
132
133
121
104
95
103
115
124
127
133
132
127
124
130
146
127
130
121
107
106
120
137
139
124
110
107
110
112
115
120
125
121
111
104
108
115
118
118
119
117
118
122
131
136
135
128
121
114
116
121
124
127
122
112
104
106
111
115
124
136
141
132
123
126
141
138
137
123
110
116
137
154
152
136
124
123
125
120
117
121
129
125
114
105
111
124
131
128
123
119
116
117
122
129
130
125
118
110
109
111
116
126
129
130
121
116
111
105
108
125
139
136
127
123
131
138
136
122
111
114
130
143
144
138
137
139
136
123
115
118
125
124
116
109
117
132
142
139
130
123
114
109
110
122
129
126
115
106
102
106
115
127
133
131
128
126
121
111
107
114
126
132
130
128
124
122
123
122
115
109
109
115
122
129
137
143
139
127
115
114
120
119
114
109
116
126
132
134
129
120
111
107
113
126
132
126
114
106
105
111
119
127
130
125
117
119
126
129
127
124
126
130
129
123
120
112
119
126
129
120
109
106
110
117
123
132
134
129
122
117
117
114
109
103
106
115
122
125
121
117
112
114
123
135
134
127
118
114
115
116
121
125
125
117
107
110
127
144
151
145
138
130
124
118
120
116
125
136
141
137
128
123
116
112
112
118
124
126
123
120
116
111
107
105
110
123
129
129
126
121
123
130
136
137
130
123
121
123
126
123
121
122
121
115
109
113
131
148
154
145
132
123
118
117
119
121
127
131
134
135
136
133
125
118
112
117
118
117
118
118
117
112
108
116
130
144
147
138
129
129
134
138
139
131
117
112
118
127
134
127
121
120
121
119
118
123
130
137
135
122
115
113
116
119
118
119
119
118
113
112
116
124
129
127
124
125
122
118
114
119
121
115
112
120
139
150
145
130
121
123
130
134
132
123
113
108
118
125
133
128
123
122
124
123
122
121
120
119
112
107
109
114
120
122
116
117
119
115
106
102
107
121
131
128
123
122
122
118
114
117
124
126
124
123
128
131
126
119
115
118
120
122
123
120
118
120
123
124
127
127
126
127
126
123
118
118
113
109
104
105
112
119
126
126
119
127
133
130
121
117
124
135
132
119
108
111
119
119
112
112
123
135
137
127
117
116
119
120
122
123
121
117
117
120
127
134
130
121
116
119
130
134
129
122
118
119
119
115
107
107
115
123
129
130
124
136
144
142
131
130
136
139
128
112
104
111
120
119
110
107
118
133
137
129
120
118
125
130
133
127
123
118
114
117
126
133
129
114
101
107
122
130
130
125
123
126
129
124
118
114
119
125
130
132
135
127
136
132
124
121
121
120
115
113
118
125
126
118
108
105
112
118
127
130
133
133
134
133
130
124
116
111
111
114
118
122
119
112
103
105
113
117
120
120
124
124
121
120
122
123
126
124
125
133
140
112
117
116
111
109
105
100
100
112
128
134
125
113
104
106
109
113
117
128
134
135
133
131
123
114
107
101
107
114
120
119
118
120
124
124
117
106
103
108
115
115
110
114
124
128
125
121
121
130
134
110
108
105
107
108
108
104
102
112
125
123
113
100
101
107
112
113
115
120
124
125
124
124
121
115
107
102
109
123
131
130
128
134
145
143
129
107
99
107
114
115
114
119
128
129
120
113
113
121
120
123
115
107
109
119
127
122
119
116
113
108
101
98
104
109
116
119
121
121
115
113
110
115
119
117
112
107
113
125
138
140
134
133
140
144
136
122
115
120
126
126
126
131
133
130
119
111
111
112
110
130
122
118
122
129
136
138
134
123
110
102
105
114
120
119
117
124
131
129
117
108
107
113
118
119
119
116
115
124
133
135
128
115
119
130
142
141
135
131
132
132
132
133
133
130
124
116
112
112
115
124
121
122
125
127
131
138
141
133
117
111
117
131
130
118
114
123
137
139
127
114
112
118
122
120
118
115
111
111
115
120
117
111
110
123
140
146
137
129
129
134
137
137
134
129
125
119
115
117
126
112
113
117
117
115
121
135
143
139
125
121
126
130
123
108
104
115
131
139
131
125
123
125
125
122
120
117
111
102
99
106
116
121
119
122
128
130
126
123
128
137
147
146
135
126
117
115
120
125
130
111
116
121
115
111
118
132
137
130
120
121
127
128
118
105
103
112
121
130
130
129
124
123
123
124
128
128
122
107
100
104
116
125
124
117
112
112
115
121
127
137
143
141
133
123
119
118
124
131
132
120
125
130
126
123
124
130
127
118
112
117
125
130
124
116
112
116
122
128
128
128
123
118
119
124
136
142
137
124
113
108
111
115
115
113
110
109
115
121
127
127
122
119
120
123
125
129
133
136
133
122
122
127
132
135
134
131
128
125
121
119
124
128
127
120
117
121
127
129
125
124
120
115
117
123
135
140
135
125
119
114
108
105
112
124
130
126
119
121
126
129
119
111
111
120
128
136
139
138
132
123
113
112
124
132
132
131
135
140
138
129
123
121
123
120
119
125
130
128
119
115
114
113
114
119
124
126
121
119
120
121
117
114
123
140
150
143
127
121
125
134
135
127
123
122
129
137
139
137
134
126
110
104
113
120
122
122
133
140
142
133
124
119
124
124
127
130
130
119
111
108
109
110
110
111
117
122
120
119
119
123
122
124
128
139
145
143
131
125
126
136
146
146
141
134
133
139
139
138
139
95
105
117
120
118
119
132
141
145
142
134
124
107
100
106
123
132
125
108
96
102
111
115
117
124
132
132
125
120
128
138
138
127
120
118
120
125
132
140
143
137
124
126
133
135
133
127
126
131
129
108
116
123
120
116
119
131
139
136
121
108
104
105
110
115
125
130
126
113
107
114
126
131
127
122
127
128
128
121
125
129
132
129
126
120
116
114
119
130
141
138
123
116
116
123
131
140
145
144
131
121
124
123
117
114
118
127
134
126
111
95
95
105
113
115
120
125
129
129
131
133
134
130
118
113
119
128
134
132
125
121
123
127
127
121
111
106
105
115
127
131
125
118
112
116
131
147
158
153
133
123
117
113
112
114
115
120
125
122
112
103
103
108
117
116
115
114
119
126
136
136
128
114
101
102
115
128
135
132
124
121
124
126
125
119
113
108
106
108
115
122
129
129
124
124
132
142
148
141
131
108
104
109
117
121
116
110
109
111
113
114
113
116
118
121
117
111
107
112
122
127
121
110
103
108
121
129
132
129
125
126
130
134
127
124
124
124
117
112
114
124
136
141
138
132
131
129
124
119
123
97
99
114
129
132
119
107
103
109
117
121
121
119
118
117
114
111
107
110
116
120
120
119
117
120
126
129
129
127
127
131
135
134
127
126
131
131
124
120
125
134
146
143
137
128
127
120
109
102
107
99
102
122
136
136
126
115
113
116
122
124
125
125
118
112
110
115
124
127
125
122
121
122
123
124
124
122
125
127
131
134
133
129
128
129
132
130
127
125
133
142
145
134
122
116
116
114
107
100
102
105
111
124
136
136
128
123
119
114
113
115
125
135
130
120
114
118
130
133
128
122
121
121
123
120
117
116
119
126
130
131
127
126
128
133
137
134
130
129
136
139
130
117
104
101
105
109
111
115
122
113
115
124
133
135
130
122
116
106
102
106
122
138
142
133
121
118
118
117
114
117
121
122
123
121
114
112
109
114
118
119
121
125
134
138
139
138
132
130
132
130
119
104
96
101
107
113
120
134
150
118
118
124
131
132
128
123
119
111
108
110
118
129
134
132
121
114
108
105
110
118
124
130
129
124
113
106
103
105
106
111
120
129
133
130
128
127
128
123
119
121
119
113
111
117
122
128
135
148
160
120
123
124
123
117
116
122
125
124
119
113
117
119
122
121
117
113
110
113
117
124
133
140
136
124
109
101
106
107
108
108
119
128
126
116
106
107
112
113
113
117
123
125
127
131
134
139
142
147
144
116
124
127
117
104
103
115
124
123
117
113
116
119
118
114
112
113
119
123
125
127
132
138
133
121
107
103
111
116
114
112
117
124
121
108
97
100
107
109
108
114
124
128
129
128
130
138
141
141
132
111
122
128
120
106
101
107
114
113
110
112
115
117
114
107
105
110
117
122
125
127
127
124
119
116
110
112
117
120
117
114
116
119
119
114
110
108
108
106
107
111
121
128
128
123
119
121
129
136
134
117
123
130
132
125
115
107
108
110
113
113
111
103
101
104
106
110
114
119
125
128
125
113
106
111
117
123
122
121
120
121
120
118
118
119
123
120
112
107
108
113
121
132
133
123
112
111
125
135
133
123
125
131
135
135
127
117
115
115
117
111
105
99
101
109
119
122
122
123
127
131
127
113
105
110
121
128
129
125
130
134
134
128
123
124
125
122
119
119
122
127
135
142
139
128
114
114
127
133
121
119
125
130
127
123
119
119
118
113
105
99
105
116
124
128
130
132
131
131
128
130
128
120
111
109
115
124
131
135
135
138
138
137
134
130
126
125
124
123
124
130
136
140
136
125
116
116
127
132
116
100
116
128
124
108
104
109
112
103
91
91
107
133
143
135
126
126
130
130
124
120
119
120
117
111
109
118
128
134
129
125
130
136
140
135
127
123
123
121
117
118
124
129
127
120
114
114
123
132
134
92
114
127
126
113
105
105
107
103
92
93
105
124
131
122
113
114
122
127
122
117
114
115
117
116
116
121
126
124
116
114
122
135
138
125
112
109
114
119
115
111
110
114
120
120
113
113
122
139
154
99
113
126
131
130
124
119
115
113
106
99
98
102
107
111
112
116
121
124
124
121
116
115
119
124
128
129
126
121
118
122
128
133
130
114
97
95
110
124
129
123
113
112
119
126
125
122
124
136
147
107
108
115
127
137
141
135
125
118
111
104
101
100
107
116
127
129
128
125
123
121
120
118
123
127
131
128
124
126
133
139
139
130
123
118
112
110
120
133
145
141
127
115
119
129
132
127
121
120
124
110
101
102
118
132
139
135
123
113
108
107
113
116
123
129
132
131
129
125
122
122
120
120
124
125
119
111
113
126
140
146
134
123
119
131
140
139
135
133
141
141
130
116
110
117
125
122
118
119
122
115
99
100
114
125
127
120
112
106
105
109
119
128
130
126
118
117
121
125
124
119
116
118
125
127
118
106
102
111
124
128
121
114
119
132
147
149
139
133
130
127
122
108
101
105
113
119
123
132
142
120
108
108
114
119
115
109
104
105
108
113
123
129
125
112
103
105
118
126
123
112
108
114
127
135
135
124
111
104
101
107
115
121
121
120
124
132
137
137
130
121
112
107
104
109
118
130
138
137
137
124
120
116
113
114
114
112
109
110
112
118
125
128
122
110
107
116
129
133
123
111
108
117
127
133
137
136
128
116
103
104
118
126
122
112
108
117
132
140
134
120
110
109
116
126
139
148
146
131
114
118
125
122
115
111
116
121
118
113
113
118
125
128
126
120
122
134
144
145
134
124
125
128
123
115
112
124
134
138
128
123
120
121
121
119
120
125
128
127
122
116
111
114
120
132
143
149
146
130
115
111
127
131
125
117
117
123
123
114
106
106
113
124
127
127
126
134
143
145
137
131
130
128
118
101
99
115
140
153
149
132
121
116
120
128
137
139
132
119
113
118
123
124
121
123
127
131
134
133
132
113
129
136
129
118
114
124
127
117
103
98
103
117
124
123
120
122
125
129
127
126
123
123
117
109
111
124
145
152
142
131
123
123
125
129
139
143
136
128
123
127
130
125
120
114
115
116
120
127
137
126
135
132
121
116
122
134
137
122
107
105
112
120
123
122
121
118
113
111
113
118
122
123
120
117
121
128
135
137
130
127
129
130
126
123
126
134
138
132
124
117
116
109
109
115
119
117
113
115
124
136
134
119
106
110
131
147
142
128
121
124
129
127
123
124
128
123
113
105
110
122
129
127
124
118
115
111
116
122
125
128
129
126
117
112
116
129
135
130
117
108
106
103
104
114
122
126
122
119
123
135
127
110
100
113
136
148
141
128
124
133
135
129
122
123
127
124
116
112
119
126
128
125
122
119
110
101
106
121
133
137
129
118
105
103
111
124
130
124
117
118
125
123
115
113
121
130
138
141
139
127
123
113
108
111
123
129
128
119
120
129
136
133
123
114
114
112
114
117
122
122
114
113
119
122
115
109
114
130
146
148
138
120
108
102
108
119
124
120
116
127
143
148
136
123
123
133
144
145
138
118
121
121
116
110
113
119
120
114
112
123
135
138
126
109
99
102
112
118
120
116
112
113
120
123
124
125
132
140
145
146
140
132
120
114
113
116
118
113
107
116
134
150
149
140
135
134
132
123
118
113
119
123
123
121
121
128
127
117
109
117
128
132
123
111
104
105
111
117
120
123
127
127
122
121
126
132
135
133
123
120
125
132
136
128
122
122
120
117
110
110
121
133
139
137
129
125
114
106
107
113
114
119
125
131
134
137
132
123
113
110
113
115
115
116
116
111
111
117
130
138
138
125
115
115
120
127
126
113
97
92
107
123
136
133
124
125
129
132
130
126
122
120
118
117
114
111
109
110
115
119
117
119
126
128
129
130
128
123
117
113
108
104
107
117
118
112
109
117
133
142
133
114
104
109
118
121
115
100
89
88
105
123
131
128
122
121
127
138
142
139
129
118
110
110
113
119
127
130
126
127
126
127
124
121
117
116
115
116
115
117
114
110
109
114
117
112
110
116
129
134
125
109
104
112
121
122
114
101
98
105
119
124
125
122
123
124
124
125
130
136
134
127
113
108
116
135
151
154
138
127
134
133
122
116
114
118
115
112
114
123
126
123
114
114
115
114
111
112
118
126
128
123
122
123
122
120
113
111
116
126
128
120
114
116
126
128
121
113
114
124
134
134
118
108
113
132
153
161
149
120
130
132
121
117
120
127
125
118
118
126
133
131
121
114
114
113
111
109
113
121
135
141
135
125
117
109
108
112
126
135
131
118
102
104
117
123
119
114
118
124
130
130
121
112
107
113
126
141
148
112
118
120
121
121
122
121
118
120
126
131
130
127
119
115
112
110
109
109
115
119
130
133
132
127
115
104
105
111
127
134
132
122
110
107
111
114
117
121
125
122
118
118
122
126
116
103
98
111
131
108
107
111
122
128
122
107
102
113
127
131
125
117
114
114
114
112
115
121
124
119
115
119
123
130
129
115
106
108
118
126
130
131
132
133
128
119
115
119
122
115
106
108
123
138
132
115
99
99
109
107
103
106
122
133
130
112
103
111
124
126
117
108
110
114
118
122
126
130
128
119
107
109
121
132
134
121
106
104
111
118
124
131
144
150
147
132
122
123
124
118
114
117
130
141
139
127
119
111
104
114
105
101
113
131
141
136
128
122
122
117
111
108
112
114
119
125
129
127
123
119
111
115
124
133
130
117
102
101
109
117
115
116
126
138
145
137
131
132
135
135
131
131
134
134
130
129
130
126
114
125
109
99
103
118
133
140
141
133
124
116
116
118
119
114
110
115
117
115
112
111
122
133
141
134
123
110
102
104
116
121
114
102
104
118
129
132
130
131
134
134
130
127
128
127
124
122
122
125
126
132
118
107
107
114
120
128
134
133
124
118
120
124
121
112
107
112
117
113
106
108
124
143
146
135
121
115
116
120
126
127
117
106
104
110
122
125
122
120
121
120
114
112
114
118
121
116
112
118
132
123
122
125
126
124
123
128
132
129
122
117
120
121
121
117
119
126
132
129
118
116
126
136
138
131
124
126
131
128
125
119
117
118
117
120
123
124
118
115
112
113
113
112
111
112
114
111
113
121
134
115
124
135
137
135
135
138
133
123
115
115
119
124
123
124
128
135
138
140
135
132
131
126
120
118
123
131
138
129
113
104
112
120
127
128
127
126
120
116
114
115
116
113
112
112
114
116
119
126
133
112
116
124
129
134
137
139
131
117
107
115
126
136
133
124
122
126
132
138
140
142
137
125
115
108
114
125
130
121
111
103
106
117
126
130
130
123
119
118
119
120
117
114
116
122
127
130
127
126
125
114
99
100
113
125
131
127
121
113
109
118
131
140
135
120
114
118
129
134
136
137
136
127
117
113
113
118
119
123
125
125
119
116
120
129
135
128
119
118
122
125
121
119
121
131
139
142
130
119
113
117
94
90
107
124
128
121
114
113
116
122
129
131
126
118
117
128
134
131
127
126
129
127
122
119
117
117
117
125
141
148
138
125
123
133
142
137
124
120
123
129
130
126
125
129
136
138
128
118
113
122
109
104
114
127
128
121
116
116
123
124
119
114
116
122
130
142
138
129
120
118
117
119
118
120
121
122
120
127
138
144
138
127
128
136
141
140
130
125
123
127
127
126
124
124
126
127
125
121
126
98
110
124
128
125
125
132
137
135
127
117
111
109
117
132
144
143
127
115
114
127
131
128
120
124
130
131
127
127
134
144
143
136
132
131
135
135
138
143
140
130
122
126
132
132
127
129
138
143
140
111
115
120
120
117
122
134
139
133
114
99
97
105
119
134
142
134
123
113
120
136
144
133
116
108
115
127
131
131
130
129
131
137
145
147
137
124
123
136
152
150
134
119
117
124
133
144
153
155
147
120
114
111
108
109
114
124
134
130
117
105
99
105
112
119
125
126
123
126
136
148
149
135
114
101
106
120
130
127
115
106
112
126
141
143
130
113
107
122
141
148
136
121
113
119
130
142
155
159
151
114
108
109
109
110
110
113
123
126
124
119
114
108
111
111
113
118
124
130
142
146
144
130
113
107
112
121
124
117
107
104
110
120
120
118
114
117
117
120
125
128
127
128
126
125
126
127
133
142
143
108
107
114
123
123
117
109
114
121
126
127
124
120
116
116
116
115
113
117
126
129
125
116
108
112
122
130
123
110
104
109
120
119
106
101
113
132
140
133
119
116
123
131
136
134
122
113
112
119
128
106
112
125
139
140
128
117
113
120
126
128
125
122
124
123
119
115
109
108
115
118
116
112
106
114
126
131
120
107
106
114
121
118
108
109
121
140
144
136
127
121
124
129
136
131
118
103
100
106
118
110
114
128
142
145
135
124
120
120
124
125
124
123
124
123
120
119
122
122
123
126
120
117
116
120
126
120
109
105
110
118
118
117
116
124
128
130
129
132
132
133
126
123
123
122
115
107
104
109
117
112
112
122
132
135
131
124
120
118
116
113
116
121
125
124
120
122
129
133
133
127
123
121
125
125
120
107
99
106
118
125
121
118
121
129
131
128
122
128
137
140
130
116
109
117
127
126
121
120
125
111
109
115
123
127
120
117
117
115
109
106
109
118
126
128
123
119
120
125
128
126
123
120
122
122
119
107
101
113
129
138
136
127
125
130
134
136
133
132
138
143
134
116
106
119
137
145
136
132
134
116
111
117
121
120
116
113
115
115
113
108
110
115
123
128
122
110
104
106
116
122
122
118
117
115
113
111
114
120
127
136
140
137
130
125
134
140
143
134
127
132
134
126
115
120
137
146
141
136
138
128
124
123
119
115
113
117
119
123
120
119
116
112
118
123
121
111
104
105
114
121
126
126
124
115
106
106
114
118
113
117
130
138
132
118
117
129
135
127
117
123
130
130
119
117
128
140
140
137
134
132
130
123
115
112
117
124
125
124
122
124
126
120
119
120
122
121
119
118
118
122
129
136
133
119
103
98
106
111
110
112
128
135
130
114
106
110
116
115
112
118
125
126
119
120
126
138
139
137
131
114
113
110
113
115
123
126
121
115
117
127
132
130
120
117
120
123
121
119
117
121
126
132
128
119
108
104
107
114
119
124
130
129
124
118
113
109
107
102
108
115
123
124
124
127
131
134
133
130
129
97
97
104
115
124
124
116
106
100
109
124
133
128
116
110
111
114
111
108
110
117
120
117
113
115
120
124
122
124
131
141
134
126
123
131
134
124
107
100
107
116
127
133
135
132
128
124
125
130
127
103
106
112
122
125
121
107
95
93
103
116
122
118
109
107
110
114
111
108
109
113
112
111
109
117
126
130
130
133
139
144
135
127
127
138
144
133
120
110
112
125
138
143
138
125
115
118
128
137
130
114
117
120
119
116
108
104
99
99
103
111
120
120
115
111
115
124
128
125
116
112
110
111
113
116
120
124
130
133
132
132
129
131
137
141
140
132
124
116
116
129
140
145
137
122
108
115
133
146
135
108
112
114
111
104
101
107
113
116
116
118
127
133
127
115
118
131
142
139
125
116
112
112
113
115
115
120
128
129
123
121
130
139
142
137
127
122
122
119
115
119
133
141
138
124
114
116
130
144
146
101
105
109
111
108
107
115
123
126
122
120
128
131
125
113
114
124
134
133
125
120
117
114
112
115
120
129
131
124
117
124
137
144
138
121
108
110
119
121
115
109
114
126
134
132
125
120
127
142
155
104
109
116
122
120
116
115
115
116
117
120
121
119
114
109
112
117
121
121
122
122
121
118
114
122
136
145
135
125
121
132
142
142
125
106
96
103
120
127
125
112
105
110
122
132
130
123
124
137
149
116
118
122
125
125
117
107
102
103
111
120
122
116
111
110
116
121
123
122
125
127
125
120
118
127
140
145
137
129
132
139
137
126
116
111
110
112
119
128
130
123
113
108
116
124
126
122
119
122
129
119
114
116
124
126
118
108
103
108
117
128
132
126
118
114
119
123
128
129
132
132
126
120
119
124
125
127
126
130
137
134
121
112
115
128
137
134
121
118
123
128
128
119
115
114
116
113
110
111
121
122
106
108
122
131
130
123
119
120
127
133
135
129
119
112
108
113
122
130
132
132
125
119
119
118
114
110
111
119
125
123
116
111
118
134
146
145
131
116
116
121
129
123
116
113
113
114
115
119
128
127
111
111
123
138
141
132
122
120
125
131
131
123
111
103
99
104
115
122
126
122
122
120
124
125
121
114
106
104
111
120
127
126
118
116
122
131
135
131
122
118
116
119
117
122
129
136
136
128
122
125
119
114
121
131
136
126
111
105
112
121
126
123
113
105
104
110
118
121
117
114
122
129
132
131
127
120
108
101
107
124
140
138
120
101
97
111
127
134
130
119
112
110
116
130
147
155
147
126
109
109
112
113
113
117
119
114
106
104
113
122
128
129
127
122
121
123
128
129
120
116
124
132
130
119
115
115
116
117
122
128
137
133
120
110
108
111
115
120
123
124
116
114
115
127
139
145
138
125
114
94
105
116
119
118
115
111
110
115
122
124
129
136
140
134
127
127
135
139
132
125
125
126
119
105
104
118
133
139
134
127
124
121
122
126
130
127
119
118
124
134
134
125
116
113
118
121
125
128
130
100
113
130
136
129
115
111
115
121
123
122
126
133
135
127
120
121
131
140
137
129
125
124
116
109
116
134
151
149
132
120
120
123
125
127
132
136
134
133
134
141
140
129
119
110
109
116
124
131
133
113
119
130
129
121
110
107
109
113
116
119
120
121
118
116
116
117
124
127
126
129
128
125
121
118
126
140
147
137
121
116
125
132
127
122
123
131
138
134
128
124
126
126
123
119
121
123
127
130
126
118
114
108
103
105
108
109
109
111
115
119
120
116
112
118
124
124
120
112
112
119
124
125
122
119
117
119
124
124
121
127
135
137
126
114
114
124
130
123
110
109
116
125
128
126
123
125
127
131
132
121
110
95
94
109
126
129
120
113
114
122
126
123
123
127
130
126
119
113
108
108
109
111
118
120
109
102
107
123
136
146
146
135
121
108
110
122
127
120
110
110
123
130
130
124
120
122
126
133
142
130
116
101
100
116
136
144
133
116
112
123
135
140
134
126
118
115
119
124
122
111
100
106
119
127
122
111
111
127
142
151
146
133
114
106
111
122
128
122
112
113
120
126
121
118
119
123
128
129
134
128
124
114
108
112
127
138
130
116
108
120
137
144
130
111
98
104
121
138
139
125
113
117
131
139
133
125
123
126
128
131
130
126
118
115
118
125
128
121
109
103
99
102
106
115
126
134
131
124
115
114
119
119
113
110
116
125
125
117
112
118
130
129
116
101
97
109
122
134
133
130
127
130
134
134
128
126
125
119
111
107
110
119
122
124
123
126
128
124
114
103
97
94
104
119
133
138
132
127
120
103
110
119
123
119
116
118
120
119
118
118
116
110
105
105
112
121
121
118
116
118
122
125
122
118
116
117
119
115
107
100
107
118
125
126
123
123
126
130
130
124
114
109
114
123
133
133
129
130
136
115
117
125
134
130
121
111
108
116
123
123
113
105
107
117
125
124
118
113
109
110
108
106
108
115
119
121
119
113
110
110
118
124
125
121
114
115
121
127
132
132
130
127
128
131
129
126
125
128
133
131
131
132
133
125
113
103
102
112
125
131
124
117
117
124
128
123
115
115
118
117
108
104
108
120
131
132
120
112
112
121
130
128
122
116
115
116
116
115
117
125
134
140
135
129
122
122
125
128
119
127
135
129
119
109
104
104
109
117
131
134
132
126
124
129
128
121
115
118
126
127
124
120
121
126
130
126
117
112
117
126
130
124
115
112
116
119
116
111
112
122
133
142
137
126
114
114
125
130
121
114
121
121
111
107
110
118
125
130
131
130
127
124
127
130
128
121
116
119
125
126
128
130
128
125
118
113
110
114
123
130
131
123
114
109
113
115
116
119
121
124
131
136
136
128
116
110
114
126
125
108
108
114
122
129
130
126
126
131
130
123
116
117
122
128
123
118
117
120
120
117
115
120
127
127
121
112
112
116
127
132
131
126
119
111
109
107
113
121
126
124
119
121
129
137
132
115
107
112
122
113
106
118
139
149
142
124
117
121
127
124
117
114
117
118
116
115
118
122
119
112
106
110
125
138
142
133
124
117
124
129
130
127
125
122
116
108
107
114
121
116
109
109
122
139
139
124
107
107
118
118
115
124
143
155
146
128
116
119
125
126
122
116
114
112
112
117
121
124
124
119
115
116
127
140
151
143
124
113
112
118
120
119
120
125
126
120
114
113
117
112
108
111
122
131
132
124
118
121
122
122
119
122
132
142
144
135
125
121
124
125
123
119
114
110
111
118
121
120
121
127
131
132
132
137
136
128
109
98
105
116
116
109
108
115
124
127
126
124
122
117
113
118
127
128
122
120
124
131
130
129
121
111
114
122
126
121
117
120
123
124
122
118
114
110
107
110
111
111
113
121
133
135
134
128
118
109
97
95
106
116
117
110
105
105
110
118
121
128
127
120
110
113
124
130
130
123
121
125
131
139
124
113
114
118
113
101
97
109
122
125
120
117
116
114
110
109
112
112
111
114
122
133
134
129
117
109
106
110
120
125
120
114
107
104
101
107
114
120
122
113
103
103
116
132
139
133
123
120
130
135
129
129
132
132
120
103
98
108
122
124
122
118
121
128
132
129
127
124
119
119
122
133
136
132
124
124
127
130
130
127
121
118
114
109
110
111
114
116
115
114
110
109
115
126
133
132
125
124
133
122
126
137
141
140
135
126
119
116
116
120
123
126
132
139
144
140
136
128
130
133
137
138
133
128
126
130
139
136
128
119
120
124
126
128
125
124
120
116
116
124
129
129
126
124
121
118
119
124
131
111
112
120
126
132
136
135
128
117
110
116
126
134
134
133
129
127
124
123
129
140
148
142
128
118
118
124
130
126
119
117
124
130
135
137
134
127
120
116
119
125
134
135
135
133
128
121
113
107
115
112
102
102
112
124
129
125
119
110
106
118
129
136
131
120
114
115
117
118
124
135
145
140
125
114
112
113
117
124
133
142
140
132
124
123
121
117
116
114
118
121
121
128
133
141
143
135
117
103
103
118
103
102
115
126
125
114
106
104
109
118
125
125
119
114
114
117
120
121
122
130
136
136
129
121
116
111
114
128
150
161
148
123
108
107
113
116
116
115
115
115
117
117
120
127
135
135
122
115
110
120
113
114
121
128
124
114
105
106
113
117
114
109
111
119
126
130
128
127
127
130
129
126
127
126
124
120
117
127
141
145
135
124
118
120
126
127
122
121
120
119
117
112
109
108
109
114
120
121
124
118
122
125
123
123
124
132
132
124
114
103
105
115
130
144
147
137
124
122
132
147
146
134
124
123
126
130
132
132
137
136
133
127
129
131
133
130
129
125
122
119
123
128
131
124
120
129
141
144
137
124
120
115
110
110
116
124
125
121
115
110
112
119
131
143
145
135
123
119
132
145
147
128
111
104
112
124
128
128
125
121
123
134
147
152
142
123
115
122
137
139
133
121
116
120
123
130
142
150
150
119
117
112
106
105
105
111
117
120
123
124
125
122
124
129
135
131
123
118
126
134
137
129
116
105
105
113
118
116
111
106
111
126
144
154
144
124
114
123
138
146
135
123
118
120
122
124
133
145
152
114
118
122
121
112
105
108
117
127
129
129
126
121
116
119
125
130
131
129
129
130
133
131
127
120
114
113
111
111
108
110
113
114
115
119
126
134
135
136
134
132
130
129
132
137
131
123
122
130
138
114
125
133
137
127
118
117
126
131
129
122
115
112
114
115
122
131
133
133
130
129
130
128
120
122
123
125
120
108
105
114
118
110
87
83
108
139
155
148
132
124
125
134
145
149
140
127
122
125
129
119
125
131
135
133
131
127
128
128
125
115
108
108
114
120
129
132
130
125
122
125
125
119
112
115
126
133
122
104
99
107
116
111
94
89
110
135
149
146
131
122
123
131
139
139
130
120
123
132
139
123
124
120
119
124
127
126
125
124
122
116
111
111
115
123
130
131
126
116
113
120
123
122
119
123
129
128
111
101
98
104
110
113
114
115
119
122
124
129
131
128
122
124
124
124
116
113
122
138
146
126
117
108
105
109
113
117
120
125
124
122
118
113
115
121
127
129
126
119
118
122
125
132
136
137
131
118
105
105
118
124
121
116
119
124
123
116
111
120
130
138
131
124
120
123
128
130
134
138
142
121
113
107
104
103
103
108
118
125
126
122
118
113
113
119
122
127
128
131
129
126
125
130
134
134
128
116
111
124
143
151
141
122
112
112
124
126
128
125
130
139
139
129
123
133
147
150
140
126
123
114
111
111
111
108
102
102
110
119
124
122
116
110
111
118
122
126
128
131
131
126
120
117
118
119
116
116
124
135
144
148
144
129
116
112
130
148
154
138
128
129
135
130
123
128
143
143
127
105
104
122
123
122
118
115
110
106
107
115
121
122
113
107
109
120
128
130
128
126
121
118
115
114
116
113
110
114
123
130
123
121
131
136
130
123
134
156
165
148
128
122
127
124
115
118
124
125
114
103
104
132
133
124
119
120
123
120
115
115
119
125
120
115
114
125
136
136
130
122
116
113
115
122
122
120
113
115
122
119
113
115
131
138
136
129
134
146
151
144
135
132
131
124
112
114
120
126
122
120
123
119
116
110
112
124
137
135
122
113
119
134
139
134
125
126
135
137
131
120
114
115
122
122
121
121
122
124
123
121
123
136
145
139
133
129
134
134
131
128
135
144
143
132
119
121
127
129
126
125
133
96
91
94
108
124
136
129
114
103
114
135
149
144
128
121
123
127
123
114
109
112
112
111
111
117
125
130
126
125
137
152
149
137
128
133
141
133
125
121
129
140
142
136
128
128
126
124
124
127
129
95
91
97
110
123
124
113
99
94
107
128
141
133
119
106
108
114
114
108
101
97
96
101
111
122
126
122
118
122
130
138
135
131
127
136
140
135
125
120
122
123
123
124
126
127
123
122
130
136
134
116
110
109
112
114
110
105
101
105
113
124
129
122
111
104
106
114
118
116
105
98
98
110
125
130
122
111
107
111
115
114
114
120
128
136
134
127
122
119
117
114
117
120
124
122
122
127
138
145
140
129
119
111
109
108
110
117
124
132
133
130
128
122
113
107
109
120
129
130
124
117
116
122
128
129
117
109
107
110
110
109
113
121
126
124
116
116
120
118
118
120
126
132
133
130
128
132
137
143
141
127
117
110
109
110
118
130
142
148
145
138
135
128
119
108
113
123
132
131
126
125
125
124
124
121
119
113
111
111
116
122
131
130
121
112
109
116
126
125
120
122
128
135
134
134
134
133
135
137
136
120
117
115
116
115
116
120
128
135
137
139
136
128
115
107
114
125
131
127
121
120
121
120
119
122
127
127
116
113
122
134
141
130
112
105
112
127
137
136
125
120
118
121
127
129
128
131
134
136
134
120
124
125
121
112
100
95
99
108
121
131
133
123
110
106
116
127
132
128
122
121
119
118
119
128
137
137
127
123
129
137
137
123
111
111
121
131
135
132
126
122
117
118
122
124
127
128
134
136
132
121
125
126
122
112
96
88
93
105
118
126
123
112
108
110
119
128
130
130
128
127
126
120
118
125
134
136
134
133
132
128
122
119
119
126
135
133
121
114
114
124
131
132
128
125
122
120
120
121
123
118
118
122
123
120
112
108
113
120
125
123
113
105
107
115
123
125
122
120
125
130
129
121
114
114
121
129
133
130
123
117
117
123
131
137
140
131
112
99
101
119
140
148
140
129
119
112
109
106
105
122
119
122
126
132
131
126
123
124
127
123
113
107
111
119
124
122
116
115
119
128
127
121
111
110
119
125
121
111
108
116
128
138
134
131
125
120
110
103
107
121
137
144
137
129
123
119
113
101
95
126
121
121
124
131
130
122
113
115
122
125
123
119
121
123
124
121
117
115
116
119
121
122
120
120
123
119
108
97
100
122
140
143
131
118
110
109
110
116
126
131
133
124
119
120
125
129
121
106
98
122
120
113
113
118
118
108
104
112
124
129
128
128
130
127
125
120
117
121
115
111
114
122
126
127
123
115
106
98
107
125
136
134
121
115
112
111
112
120
132
139
132
118
108
112
121
125
122
115
116
120
119
115
116
118
114
105
107
121
136
138
132
129
131
126
117
115
120
126
119
112
111
116
120
117
116
118
116
114
112
119
121
118
113
118
126
125
120
121
129
137
131
120
114
114
120
122
124
129
131
121
120
129
135
130
115
104
109
129
144
144
132
125
119
114
109
110
118
126
124
118
114
116
115
111
119
132
135
125
111
105
107
111
111
117
126
131
131
124
124
124
126
125
124
127
131
133
137
139
132
118
120
130
139
131
110
95
104
126
141
140
127
113
106
106
107
112
118
122
124
123
123
121
117
117
129
142
146
130
109
100
108
118
117
114
114
119
124
121
119
120
124
128
131
131
133
134
137
140
133
113
112
118
125
120
105
94
98
116
129
129
121
110
107
113
119
120
119
116
114
118
122
126
127
128
131
137
140
130
116
115
124
131
125
113
108
112
118
120
119
117
122
127
128
127
124
123
124
129
132
117
109
105
109
114
113
107
107
115
124
125
121
119
125
131
130
127
121
117
109
108
112
124
134
134
127
120
121
125
126
132
136
136
127
113
110
120
129
130
120
114
110
113
116
120
121
117
114
118
130
132
121
108
106
116
126
126
119
114
117
120
122
127
133
131
129
124
124
128
124
115
110
121
135
139
127
114
109
115
122
129
132
132
124
117
120
132
139
135
119
103
93
95
106
121
126
123
114
113
119
138
130
116
107
114
126
132
123
113
107
111
118
124
123
118
114
116
124
138
142
132
123
127
136
139
130
123
116
114
109
109
113
117
117
118
124
133
136
130
116
102
92
93
106
127
137
133
122
119
116
126
125
118
111
111
119
125
124
115
110
110
116
116
112
110
109
113
122
129
133
132
135
139
138
133
126
125
126
124
115
106
105
108
112
115
121
123
125
124
116
108
105
107
118
133
141
136
129
129
131
111
117
120
118
114
113
117
125
127
127
126
123
117
113
114
122
124
123
112
108
114
130
140
136
126
116
120
129
140
137
123
113
111
109
111
112
117
119
121
119
112
111
114
124
136
141
136
131
134
143
111
116
122
124
119
112
111
120
131
142
143
132
122
119
125
131
135
128
113
102
102
114
126
130
127
121
124
132
141
140
134
125
116
112
111
113
116
117
118
115
111
109
115
126
135
135
129
122
124
129
121
123
123
123
118
113
109
115
128
141
144
133
122
121
128
132
131
125
123
119
114
114
120
127
133
135
134
130
129
127
124
125
120
117
116
118
120
120
119
114
110
112
120
130
130
120
108
105
109
110
122
122
116
112
113
116
116
116
124
131
129
122
116
121
129
128
120
120
129
134
130
121
120
127
136
138
130
122
113
109
111
117
123
121
121
123
123
123
124
124
119
122
133
135
128
108
97
100
109
110
118
115
112
112
121
127
125
125
125
124
114
107
109
121
130
128
120
123
132
137
129
118
118
125
129
127
119
114
110
107
110
117
127
127
124
121
119
122
125
129
127
129
136
137
133
120
111
115
122
124
116
107
115
128
137
137
128
127
128
124
113
103
107
120
128
127
123
126
132
130
119
111
114
122
127
126
116
113
112
111
113
119
127
129
123
116
111
112
122
126
124
122
123
129
135
137
133
129
128
129
117
113
126
143
146
137
125
125
127
123
114
108
109
113
115
117
119
124
125
121
117
113
115
121
125
128
126
121
117
116
117
120
124
123
120
114
108
108
112
116
118
115
112
119
126
134
128
122
122
129
120
123
134
142
139
130
123
123
123
120
115
116
115
113
111
114
120
121
120
119
122
128
126
121
122
130
136
132
122
121
124
124
121
119
119
119
114
111
112
113
113
112
117
123
123
117
109
109
120
136
125
130
134
132
129
126
122
118
114
113
116
120
119
116
115
119
125
125
120
119
125
133
129
117
110
120
132
130
124
124
130
134
130
123
121
121
120
119
118
115
110
109
121
133
130
118
105
108
126
142
130
130
126
127
128
124
112
104
106
112
115
115
115
119
122
125
127
125
122
122
123
124
117
109
106
111
115
113
111
116
129
136
139
135
126
120
118
121
125
122
111
105
115
134
141
136
125
119
125
133
138
130
127
130
136
125
102
93
105
119
121
112
110
119
128
127
123
121
122
124
119
117
115
114
114
112
104
100
103
114
128
135
138
133
119
110
110
118
125
128
119
108
111
122
137
147
141
128
122
122
139
134
134
140
140
125
102
96
108
124
124
114
110
119
131
131
117
111
114
122
122
123
127
130
129
120
108
106
114
122
129
134
130
120
109
105
108
118
124
129
133
129
124
124
127
135
135
127
123
122
128
133
137
136
131
119
108
106
110
118
119
115
112
118
129
133
122
112
109
117
124
129
131
132
129
127
128
129
131
131
131
133
132
122
115
114
120
121
123
128
139
149
147
136
126
120
116
116
120
130
117
127
130
123
115
110
109
111
111
111
115
116
113
114
121
130
127
116
109
113
122
128
125
117
119
129
141
146
139
132
132
137
135
131
127
125
125
123
122
126
137
145
147
139
129
119
111
105
113
125
120
126
129
123
114
109
110
116
121
120
120
118
112
108
112
120
125
118
111
112
119
124
120
113
115
126
134
139
136
137
141
139
134
123
115
112
114
120
123
123
123
126
133
128
125
122
120
112
110
114
126
128
130
130
123
115
114
122
132
135
129
119
110
106
110
111
113
114
115
118
120
124
122
125
124
126
122
119
126
138
144
136
123
108
101
101
109
116
122
123
118
117
115
113
112
118
129
126
122
117
122
124
128
129
125
118
114
121
128
133
127
116
109
111
115
112
110
112
120
128
129
124
124
131
136
129
120
112
118
126
127
124
121
121
121
117
114
116
121
126
125
122
117
113
110
111
119
129
136
134
128
122
112
106
105
109
115
118
118
117
116
116
119
123
128
130
130
130
135
140
139
130
123
121
124
127
130
129
127
126
122
119
117
115
116
119
121
124
125
126
128
128
125
119
115
119
131
139
136
127
127
124
114
104
99
102
106
111
118
125
132
133
127
124
129
133
134
131
129
131
130
126
117
115
119
123
124
122
119
120
116
117
123
130
136
134
126
118
121
127
131
126
119
113
111
116
125
138
148
149
119
123
121
111
101
100
106
114
121
127
131
131
127
124
129
134
132
126
118
111
107
108
113
119
122
118
112
112
117
125
126
125
128
138
147
144
136
125
125
131
135
131
124
120
120
119
119
126
140
151
117
126
133
127
114
106
110
123
127
124
117
115
118
122
127
128
130
127
117
106
99
104
115
126
126
118
108
109
120
135
144
138
126
118
124
136
142
134
128
128
133
136
140
146
149
143
131
124
128
135
118
124
132
131
124
117
119
126
125
116
107
106
111
117
117
119
127
130
128
119
113
118
124
125
122
118
118
119
124
133
144
141
123
101
100
117
136
135
128
126
130
138
147
156
160
156
146
135
132
130
120
121
119
119
122
123
121
118
113
114
114
115
114
108
104
112
125
130
127
121
126
132
132
123
118
124
133
135
124
119
127
130
122
108
101
109
122
126
126
126
127
134
137
139
138
135
136
143
151
146
123
118
109
103
109
117
115
110
107
115
125
128
117
104
100
110
124
125
114
109
115
128
135
132
129
138
142
137
124
113
113
119
121
118
113
109
115
120
125
130
130
129
128
121
113
109
118
138
157
159
132
125
111
99
99
106
112
114
117
124
132
131
119
105
102
111
123
123
114
106
112
122
132
140
145
147
142
133
124
120
119
117
116
116
113
112
114
120
126
132
136
137
133
124
116
112
116
134
147
152
128
125
119
108
101
103
112
123
127
130
129
126
119
110
109
115
123
126
122
118
117
120
129
137
139
135
127
123
127
130
129
121
114
106
106
112
122
128
127
128
133
138
138
138
134
133
131
128
128
131
114
118
120
118
113
109
111
120
126
127
124
120
118
117
119
123
130
134
136
130
122
117
119
124
121
118
115
122
128
128
123
121
121
113
111
116
131
140
131
118
116
121
129
134
140
144
137
123
108
110
111
118
120
118
114
111
109
108
110
114
113
114
115
119
126
131
136
139
141
134
122
115
115
118
117
116
120
124
126
119
115
124
132
135
130
131
142
146
136
122
111
115
119
122
129
135
133
120
108
110
126
129
119
111
113
114
111
106
106
109
112
112
112
118
126
134
139
140
140
131
123
117
117
119
121
127
136
136
127
117
117
130
140
143
141
143
148
147
140
138
137
135
125
117
118
123
123
120
123
129
134
131
116
109
114
122
123
111
104
108
116
119
120
121
127
135
140
139
134
128
123
123
121
117
124
137
145
140
128
124
130
137
136
131
134
144
147
143
140
147
159
156
135
116
109
111
112
120
131
141
122
115
107
108
121
132
131
116
105
107
123
135
135
131
129
137
142
136
120
113
117
120
121
117
124
129
134
129
123
126
133
136
126
118
121
136
141
138
137
143
148
142
125
113
108
110
115
126
136
140
113
102
102
108
123
135
129
115
102
105
122
138
140
134
132
135
139
130
114
102
102
108
119
129
130
124
116
110
112
117
120
117
116
115
119
123
129
131
134
132
123
111
105
112
120
129
138
146
144
137
120
106
102
108
121
129
127
115
105
103
111
125
132
133
131
130
125
121
118
109
107
109
122
135
135
121
104
101
110
114
105
100
109
122
124
117
115
119
125
127
115
104
105
117
135
146
154
154
146
135
135
118
107
109
118
126
128
124
116
108
105
111
122
129
127
118
113
117
125
127
125
124
131
137
133
118
105
105
114
115
103
97
107
121
125
116
108
109
117
124
128
126
125
128
134
142
144
140
135
130
136
123
114
113
115
121
128
132
131
120
112
111
117
123
122
118
116
120
124
127
126
128
130
135
131
120
110
109
116
121
113
107
107
113
120
119
117
114
116
121
131
134
134
129
126
129
130
128
123
119
125
123
119
116
112
112
123
136
144
139
130
124
121
118
118
121
127
130
123
117
113
118
127
133
131
124
113
108
114
123
125
122
112
110
115
123
131
131
126
121
121
125
126
127
125
125
131
135
130
116
124
123
125
119
112
109
117
133
144
145
139
131
123
115
117
124
130
132
123
115
110
115
124
131
130
123
113
105
111
123
132
135
127
116
116
126
134
138
133
125
121
122
131
130
129
132
140
148
145
129
125
131
128
121
114
111
114
125
131
129
123
114
111
114
121
128
128
123
117
114
119
124
126
125
124
119
116
116
114
118
125
133
137
132
129
130
133
132
129
125
127
134
138
135
132
132
134
140
141
137
124
132
133
126
119
113
112
115
115
108
98
91
96
114
129
135
126
111
103
111
124
132
127
116
113
118
128
129
115
104
110
125
143
145
139
131
125
118
113
120
130
140
142
136
129
123
120
122
122
125
121
131
136
130
122
114
110
112
114
110
99
92
99
117
134
139
127
112
105
113
128
132
125
113
109
121
130
129
108
96
102
123
143
148
142
132
117
108
108
118
131
140
138
131
124
118
111
107
105
108
121
126
129
127
122
115
109
111
120
126
120
111
112
123
133
133
122
117
119
127
129
129
125
121
123
128
128
119
105
100
111
124
134
135
133
127
116
108
109
124
135
137
131
124
121
119
117
112
107
107
130
126
120
118
118
116
109
112
123
133
127
117
116
124
127
119
112
114
125
129
127
124
127
131
136
134
125
112
107
114
122
124
118
118
122
128
125
119
119
127
134
131
123
121
122
127
127
125
122
122
141
133
120
115
117
115
109
113
125
136
131
120
112
117
116
108
100
107
118
123
121
118
122
129
132
130
119
106
107
115
124
121
112
107
116
130
133
127
120
118
116
113
117
124
137
142
137
133
131
131
141
135
128
124
121
112
107
112
129
141
137
124
114
113
111
105
100
104
115
120
117
114
116
118
121
121
118
111
107
109
116
119
116
113
117
126
128
124
118
113
109
108
116
130
143
147
138
130
127
129
127
124
128
133
129
116
107
112
127
137
135
127
124
122
118
111
105
108
116
120
118
116
115
114
116
123
126
123
112
104
107
118
127
126
118
115
114
116
119
121
122
123
124
130
135
135
125
119
116
119
113
110
121
133
130
116
106
111
124
129
128
125
130
133
130
118
111
115
120
120
120
118
123
125
126
131
136
135
120
108
107
118
131
129
118
110
110
119
131
139
136
127
120
117
118
120
117
111
113
119
110
110
117
124
121
110
103
110
122
128
123
120
125
133
135
124
121
120
125
121
119
117
126
136
137
131
128
127
122
113
116
124
132
128
119
117
122
134
143
140
128
114
104
107
117
125
127
123
122
127
120
120
118
116
112
107
103
110
124
127
120
107
108
119
129
131
125
122
126
125
119
116
124
133
134
127
121
120
119
116
121
131
133
127
121
123
129
136
136
132
125
111
106
114
129
137
136
131
130
130
128
125
116
110
109
110
115
121
126
122
110
97
96
111
127
130
122
120
125
128
127
121
122
123
126
124
122
121
121
117
118
127
132
126
121
120
120
120
122
126
133
134
134
137
141
137
125
119
125
128
134
123
110
105
110
124
135
138
129
113
105
102
106
117
126
127
118
113
117
125
130
131
127
122
118
119
127
135
133
121
113
115
120
122
121
117
115
112
115
123
136
146
152
149
142
127
109
103
112
123
127
118
108
105
112
128
143
147
136
121
113
119
121
126
126
128
123
118
113
114
123
133
135
125
117
116
129
144
146
132
113
106
111
117
121
121
120
120
120
123
123
130
137
139
135
128
113
107
112
121
117
114
108
109
113
122
133
140
137
132
128
126
123
123
122
129
133
133
125
118
118
127
133
128
122
119
128
142
145
133
116
109
108
114
122
126
126
125
127
125
121
111
112
122
129
134
131
128
128
125
106
104
106
110
116
122
124
124
126
130
128
122
113
112
116
123
132
137
136
131
124
124
128
129
128
128
131
133
131
122
113
108
113
116
126
128
126
126
131
135
124
112
107
115
121
125
126
132
137
134
104
97
96
107
122
131
124
113
110
112
115
114
113
113
114
111
114
125
137
141
134
126
126
129
130
129
127
124
116
109
104
109
119
127
131
128
125
126
133
139
136
127
123
122
119
111
110
122
134
136
115
101
99
110
128
133
123
109
103
108
112
115
117
121
117
107
102
112
128
136
133
123
122
125
127
124
121
122
114
107
105
114
127
138
135
130
126
127
133
137
138
139
137
133
123
115
113
122
131
135
119
112
114
123
128
126
114
112
111
115
117
116
120
125
125
117
113
114
123
124
120
115
118
121
121
116
115
115
115
110
110
119
130
139
136
130
128
130
133
134
136
137
133
129
122
121
125
127
127
127
116
117
126
130
122
113
111
118
122
115
111
111
120
128
129
128
125
124
120
116
115
117
119
119
115
111
110
113
115
113
114
120
126
129
131
129
130
133
134
133
131
128
122
120
117
118
121
121
122
125
114
119
125
123
112
107
115
123
122
111
105
113
123
132
131
132
134
133
122
117
116
121
123
117
110
112
117
122
121
117
116
118
121
125
128
128
128
130
133
129
123
121
125
127
124
120
113
114
122
129
119
123
123
117
112
113
119
121
118
109
112
122
132
134
133
134
140
142
132
119
115
118
119
112
108
115
131
137
133
123
120
121
126
132
131
128
125
125
124
119
113
115
132
146
144
132
121
122
130
140
126
125
123
120
124
126
124
121
118
121
120
122
128
132
134
135
139
139
132
120
115
115
115
110
109
118
131
137
135
127
127
132
140
143
139
129
122
122
124
122
115
117
129
141
142
135
127
132
138
142
127
127
126
130
136
135
125
123
128
130
123
114
115
128
135
134
126
120
120
120
118
118
120
119
116
115
118
121
124
126
132
138
143
142
130
119
117
123
131
132
127
122
119
122
121
124
126
131
130
126
125
129
130
131
131
126
122
124
129
132
122
113
113
123
133
128
113
100
106
118
124
125
126
124
121
117
111
112
117
125
133
138
140
127
111
105
115
127
134
136
132
126
116
109
107
113
119
121
120
118
123
130
131
123
113
106
108
113
118
120
120
115
112
118
125
126
117
103
105
116
124
121
118
114
118
126
128
129
128
127
131
136
135
127
114
111
121
131
133
132
129
128
124
115
112
111
113
117
122
123
120
131
133
118
99
91
96
107
115
118
120
115
108
107
117
131
131
123
117
116
118
109
96
94
109
131
146
150
141
131
129
132
135
131
126
125
129
134
131
126
125
128
129
124
117
112
114
119
130
136
121
132
134
120
98
90
99
118
131
132
124
112
103
103
114
131
135
132
123
120
117
108
99
98
112
128
141
144
138
132
127
128
132
132
131
127
126
127
128
125
127
132
135
128
115
110
115
122
130
135
121
131
134
121
108
104
116
135
148
144
127
109
102
106
112
118
121
121
124
126
121
117
116
120
126
128
125
120
122
124
123
122
125
128
126
116
114
116
124
128
131
136
136
129
116
113
121
127
129
123
120
124
127
127
124
123
127
135
140
138
128
116
113
115
115
106
102
110
123
128
125
118
120
129
138
132
119
111
110
114
114
115
121
126
124
113
107
110
119
128
130
131
131
129
128
129
130
133
133
123
123
122
115
113
113
106
98
95
104
119
132
132
124
114
111
117
127
135
143
137
123
112
112
119
126
130
129
124
118
115
120
122
123
121
117
117
120
122
127
133
135
131
123
116
118
129
133
133
132
130
123
133
135
128
117
110
100
98
108
126
141
142
127
116
115
125
132
133
134
131
125
115
114
118
126
128
125
120
118
121
121
120
118
120
123
127
127
126
127
129
130
127
119
115
116
120
125
134
142
146
120
135
141
135
121
113
114
117
121
125
126
124
119
117
123
129
129
127
125
117
110
109
113
120
126
122
114
113
120
133
137
129
119
119
130
136
137
128
125
126
130
129
125
121
119
116
115
121
134
144
119
125
128
127
120
114
116
125
124
116
108
105
111
119
124
121
122
121
117
109
100
100
112
125
125
117
107
108
120
139
147
137
123
117
128
142
141
127
118
121
127
132
132
134
134
131
125
119
124
132
118
111
113
118
119
118
115
115
116
116
114
116
120
120
115
108
107
110
110
104
105
115
127
129
121
111
108
113
124
137
144
136
124
119
126
135
136
123
111
116
127
132
134
135
139
140
136
131
129
128
115
108
107
115
122
122
113
103
103
118
136
144
139
119
101
95
104
108
107
104
114
131
139
132
120
115
120
128
129
131
132
132
126
123
123
124
123
116
113
121
130
132
127
121
119
127
136
141
143
136
118
117
113
115
120
123
115
102
100
118
144
154
141
116
96
97
112
118
110
103
111
127
136
133
125
126
134
136
130
123
125
128
127
123
113
108
113
121
128
133
133
132
124
110
99
105
121
142
153
148
129
132
126
117
116
119
118
113
108
116
131
137
130
114
100
103
117
120
113
105
104
111
119
125
126
131
136
138
131
121
120
124
125
118
108
104
112
131
141
141
135
134
134
123
107
101
109
129
145
149
130
136
133
123
115
116
121
124
118
114
113
122
128
125
119
117
118
120
119
112
108
109
114
119
122
128
132
137
133
120
111
111
117
117
108
103
113
132
141
136
131
132
139
142
132
119
116
123
133
144
120
127
130
124
118
118
123
126
124
111
107
116
134
143
137
123
116
118
121
122
117
117
118
119
120
120
128
136
132
117
102
102
114
122
115
106
107
121
131
127
120
122
129
137
139
133
128
129
132
132
115
120
120
120
119
119
123
124
118
109
106
117
136
146
138
123
115
120
130
131
125
118
117
120
121
122
130
135
129
114
102
105
121
134
128
114
106
112
122
126
123
119
120
122
129
135
134
136
132
127
127
129
119
110
111
115
118
117
113
108
106
113
125
131
125
115
114
121
133
136
127
118
116
118
122
130
137
134
122
111
107
117
127
136
137
131
119
114
119
130
137
135
123
118
119
126
124
128
130
131
141
136
120
109
109
118
121
118
112
107
107
110
115
120
122
119
118
122
124
122
123
122
120
118
117
125
133
129
118
112
112
119
121
123
131
139
136
128
122
131
142
140
126
113
108
107
108
117
131
138
136
130
118
109
113
123
126
121
112
108
111
118
122
125
131
135
135
124
111
106
116
131
137
129
124
120
121
124
120
118
113
109
105
106
116
131
138
135
132
131
131
127
115
108
102
105
113
126
138
138
124
115
109
108
119
131
135
125
112
108
114
128
135
137
143
145
141
125
114
108
117
130
143
147
137
123
115
119
125
123
111
101
103
108
115
118
125
132
133
132
125
115
110
111
117
129
142
151
146
132
120
106
100
107
122
136
137
125
108
100
108
123
138
145
143
135
125
121
121
122
124
125
133
143
137
123
116
121
130
126
108
97
105
124
129
119
114
118
128
133
133
126
121
125
137
151
159
156
141
127
125
112
103
110
122
132
130
117
103
92
93
108
128
141
140
123
109
113
123
133
130
124
122
128
128
122
121
129
137
128
105
93
105
129
140
131
116
111
119
130
139
139
133
129
135
141
140
131
127
126
124
121
117
117
116
114
112
110
106
95
87
94
113
129
135
124
113
112
121
127
127
120
120
124
125
124
126
134
140
130
107
93
101
123
138
132
117
109
113
124
133
135
131
125
123
121
118
117
123
126
121
123
126
124
115
108
113
125
130
119
104
100
108
124
132
128
119
114
117
119
122
123
128
133
133
127
127
132
137
131
113
101
102
114
122
120
113
109
111
117
120
125
124
122
119
120
123
130
132
124
127
126
128
126
124
128
140
153
156
145
129
119
119
122
123
120
114
111
113
117
124
130
136
139
131
121
111
113
118
121
116
117
114
116
114
109
109
112
114
116
117
120
124
125
126
128
136
146
144
130
132
127
126
128
136
146
151
154
149
138
131
126
124
121
119
114
107
106
108
115
124
133
136
133
124
116
109
109
106
106
112
122
131
124
115
110
115
121
125
124
121
122
124
126
132
136
137
142
145
144
125
127
128
132
137
138
131
122
113
109
109
111
117
121
122
122
120
113
109
111
118
131
132
126
116
118
124
120
108
98
104
124
136
131
122
119
122
128
133
132
127
119
117
123
132
134
131
131
140
148
116
126
133
136
130
119
107
102
102
103
102
105
112
122
128
131
129
121
114
112
117
128
130
125
120
121
127
129
118
108
113
124
136
135
132
126
122
124
129
132
128
121
117
123
133
134
127
125
131
140
114
126
135
137
128
116
106
111
120
123
115
109
112
123
130
127
118
114
118
124
128
130
130
129
127
124
126
127
130
130
128
124
125
130
135
132
124
119
117
122
126
124
127
133
135
134
128
126
127
126
123
129
131
132
127
121
116
123
132
135
127
115
114
123
126
113
100
100
115
130
133
131
130
132
134
130
124
125
133
138
133
120
112
116
130
137
130
120
114
116
120
123
130
136
138
135
131
128
128
125
134
132
127
119
117
116
114
116
124
128
125
119
118
124
123
110
96
97
111
127
130
127
127
132
137
131
122
113
119
129
132
123
113
113
124
134
132
124
116
113
114
117
125
135
141
137
130
125
125
127
134
134
123
109
104
105
106
108
110
113
115
120
129
135
133
120
109
108
116
123
120
117
121
130
133
127
113
100
99
114
130
137
133
125
125
126
124
120
116
116
115
117
124
133
141
138
126
115
116
127
128
127
118
107
104
107
110
111
108
104
105
122
143
153
145
127
114
117
125
127
120
115
117
124
126
121
109
100
99
109
127
138
143
136
127
121
121
123
125
130
130
129
127
131
135
129
117
106
105
117
113
113
116
115
116
116
120
120
115
105
104
122
147
158
146
120
109
118
129
131
122
116
115
118
120
120
120
118
114
112
116
126
132
133
128
129
133
136
139
138
135
131
127
126
127
126
118
112
111
118
99
104
114
122
121
115
115
119
121
118
111
116
131
140
133
117
110
118
128
130
121
116
114
117
120
124
129
130
122
117
115
119
123
123
125
132
138
142
140
136
133
124
124
121
124
127
128
131
133
129
93
103
119
125
116
102
101
113
130
132
119
107
107
118
127
126
121
119
122
123
119
116
114
117
121
123
125
125
124
123
129
131
129
123
120
123
124
123
124
131
136
133
125
120
120
127
133
143
149
144
104
109
116
117
107
99
104
121
139
139
118
98
94
111
128
133
125
118
119
124
122
116
113
113
116
117
117
118
122
127
137
142
138
128
119
113
106
103
111
128
147
152
140
124
116
113
122
135
142
142
124
118
109
103
101
111
126
137
138
125
111
101
104
117
128
130
121
116
121
128
125
117
110
105
106
114
122
125
121
115
113
122
130
133
129
120
110
104
109
126
145
153
145
130
117
110
109
115
122
125
133
122
107
101
109
125
140
142
127
113
106
111
118
122
121
120
120
122
126
127
121
114
106
101
104
116
131
139
127
105
89
98
120
136
141
133
125
119
122
128
135
137
139
133
127
120
111
112
114
113
124
117
110
112
119
132
136
130
118
109
111
117
119
115
116
122
132
135
134
122
115
110
105
103
108
119
137
145
136
114
99
100
116
132
140
134
124
121
128
139
138
132
127
130
132
131
128
129
127
119
105
100
105
117
130
135
128
117
110
110
115
119
117
115
115
123
135
143
139
129
121
117
114
113
112
119
129
137
135
127
119
115
120
126
129
123
115
116
130
145
146
132
122
123
129
132
132
138
137
130
99
88
92
109
128
133
123
109
104
109
118
125
123
119
113
110
118
130
139
139
135
131
130
120
113
115
122
129
129
125
121
121
120
121
122
121
119
123
133
143
145
136
129
127
131
130
129
130
133
128
112
98
97
107
116
119
111
103
103
114
130
138
136
125
109
95
97
111
126
135
136
136
132
125
113
113
121
127
127
125
121
124
124
122
120
123
128
133
136
140
143
146
145
141
136
131
128
126
125
125
120
116
116
112
105
100
98
103
109
116
130
136
137
130
116
102
98
102
111
118
123
124
125
123
114
109
116
126
129
128
125
127
127
123
119
122
131
139
141
141
143
148
147
139
132
128
128
126
127
127
115
119
124
115
103
97
102
112
115
113
111
119
134
141
137
126
115
112
108
107
111
114
119
122
114
105
105
116
127
131
129
129
126
123
119
118
126
138
144
143
139
135
129
121
118
117
124
127
129
130
111
114
116
113
108
110
118
121
115
104
101
114
135
147
148
138
131
127
121
115
109
110
118
121
117
107
106
111
124
123
121
119
121
121
118
114
118
129
138
135
123
118
118
119
120
119
121
128
128
127
122
118
113
109
115
125
129
123
115
108
113
129
141
143
134
127
130
139
135
123
109
109
116
123
120
118
118
124
126
121
112
110
116
120
117
113
114
120
125
121
112
113
126
138
138
128
126
130
129
120
130
125
118
115
122
130
130
124
118
123
128
133
137
130
119
114
120
132
133
120
112
111
120
123
118
119
129
139
139
125
116
114
118
120
115
112
115
122
123
119
114
119
136
143
137
124
122
129
133
124
122
123
120
118
122
125
125
126
126
127
124
121
123
127
121
116
115
118
119
118
116
120
123
121
113
115
127
138
140
128
121
121
123
121
112
109
118
130
135
129
121
124
129
128
120
113
121
132
136
128
107
116
119
114
110
113
121
126
125
120
117
119
123
127
128
122
116
112
116
122
125
125
121
115
113
117
125
133
129
124
121
125
129
122
110
106
120
138
146
138
121
114
116
113
116
120
131
136
134
123
106
118
119
111
104
107
119
125
122
120
122
132
134
133
131
128
120
115
119
127
130
122
110
107
117
130
137
135
126
117
119
125
131
126
114
110
124
139
143
134
117
107
106
114
124
131
137
138
132
118
116
125
126
116
102
103
117
127
130
132
134
135
133
130
129
131
128
124
126
129
128
117
103
106
122
137
142
140
129
123
121
126
133
137
128
123
126
131
129
122
115
113
119
124
125
125
127
131
132
127
121
127
125
112
100
102
118
133
140
137
128
119
116
120
126
130
132
130
130
130
128
120
117
120
126
127
128
129
129
130
127
126
133
142
144
138
127
119
116
116
119
131
141
139
127
115
115
125
132
136
121
123
117
108
104
111
125
136
139
130
116
107
107
115
120
120
121
127
132
133
129
124
126
130
127
120
113
115
122
125
121
120
129
142
147
137
122
113
111
117
128
140
149
143
130
120
119
124
127
124
121
121
118
118
124
133
138
134
126
121
116
116
117
117
112
104
105
119
132
137
129
121
120
125
127
122
116
112
113
115
115
115
123
130
131
121
113
110
117
121
126
129
134
137
134
134
130
124
115
107
125
123
124
130
133
125
109
95
97
112
127
130
125
116
115
122
127
130
128
122
117
114
114
119
127
129
127
117
110
110
121
133
137
131
122
113
109
108
115
125
134
135
131
130
136
138
131
125
127
138
124
136
145
150
145
133
114
98
97
112
128
133
130
123
123
128
131
125
120
121
123
125
120
116
116
120
123
118
115
114
118
120
119
116
114
113
114
113
115
122
130
133
135
134
132
124
115
113
121
134
122
135
145
151
145
134
118
111
108
114
122
126
127
125
128
129
129
124
122
124
126
127
124
119
117
116
115
115
115
115
116
114
109
109
114
122
123
119
118
118
124
126
129
124
121
115
110
109
117
127
120
120
124
132
133
125
116
112
113
116
117
117
120
124
125
120
119
121
126
128
124
127
130
131
129
121
115
114
118
117
117
112
110
116
127
134
133
124
119
119
120
117
114
114
120
122
121
118
121
127
120
109
109
118
126
122
114
112
117
125
128
126
125
123
121
116
113
113
115
115
120
127
135
137
130
119
114
117
122
124
119
113
111
120
133
141
137
125
122
122
119
113
111
114
127
135
135
129
127
127
116
109
110
118
127
127
118
114
117
132
142
142
138
132
125
117
112
108
98
96
107
128
142
137
123
110
108
115
123
123
120
115
112
114
123
129
128
127
127
130
127
121
114
111
120
130
138
137
132
127
119
120
120
122
128
129
125
117
114
122
133
141
140
136
129
126
122
110
98
92
103
123
136
133
118
108
107
113
116
118
118
119
119
115
109
110
118
129
137
138
133
125
117
106
104
114
130
140
141
133
127
128
126
122
123
126
125
118
108
107
113
123
132
134
129
123
121
117
110
105
108
117
122
121
113
111
114
118
115
110
114
122
131
127
112
104
113
130
143
141
131
125
123
118
110
110
121
137
147
139
128
129
124
121
119
120
122
117
107
99
99
113
129
135
130
120
116
117
120
121
118
117
115
111
111
118
130
138
131
117
110
119
131
136
119
105
109
129
143
138
129
125
130
136
129
120
121
132
144
143
120
121
122
120
117
119
121
122
115
104
104
119
137
146
135
119
111
115
122
127
127
120
117
115
118
127
142
151
146
129
111
111
121
130
118
105
103
119
134
138
132
126
129
134
128
120
123
133
144
139
116
121
121
119
119
122
130
131
126
117
113
125
146
153
138
118
104
108
120
124
124
119
118
121
127
135
141
144
137
126
113
112
117
123
118
107
100
105
120
133
134
130
123
122
119
120
125
135
135
128
125
126
122
120
121
127
133
136
130
120
115
123
140
147
133
112
99
103
113
116
113
114
118
123
130
131
129
123
118
113
112
112
115
120
122
119
105
100
107
122
131
129
120
119
121
127
123
124
122
122
131
129
123
120
122
127
133
135
129
122
116
117
125
131
125
113
103
104
110
110
112
116
120
126
124
122
119
114
112
111
111
109
108
114
126
130
122
111
112
118
125
127
122
121
127
127
121
115
121
126
129
127
122
116
116
120
125
128
127
123
120
120
119
121
122
117
115
113
112
114
118
127
134
132
124
116
114
117
122
122
112
105
104
110
124
130
132
127
125
123
125
127
124
122
121
122
124
125
131
127
125
125
120
113
114
120
126
128
126
124
125
128
128
126
122
117
112
112
120
125
130
131
139
140
131
120
115
125
135
133
123
114
109
118
124
128
128
129
127
125
130
131
129
123
118
123
135
144
138
122
126
123
117
113
117
126
132
129
126
125
127
134
134
130
122
109
102
109
122
132
132
129
130
137
133
124
119
127
135
133
124
118
120
126
131
128
126
121
122
126
135
139
134
126
123
133
141
140
129
119
125
121
118
117
122
127
127
127
125
124
123
125
126
128
125
111
103
108
120
130
130
119
116
121
126
124
124
130
134
129
115
108
115
126
133
130
125
122
123
130
140
142
133
128
128
134
133
126
122
123
116
121
126
125
120
113
111
114
116
114
107
105
111
124
130
126
114
108
116
128
131
120
111
109
118
124
130
142
143
130
112
99
104
120
128
128
123
122
126
133
140
137
130
126
125
126
123
122
123
129
115
124
133
131
122
110
110
113
115
108
98
95
104
120
132
129
115
104
110
127
137
128
116
109
114
125
134
146
148
134
111
99
104
117
122
116
110
113
121
129
131
128
126
123
122
120
119
123
128
129
126
127
133
134
133
130
130
130
124
116
111
109
114
118
120
114
99
96
107
127
140
134
124
119
118
122
127
137
137
125
108
101
107
117
116
107
99
102
109
116
119
121
123
125
123
115
113
120
128
127
126
117
115
127
139
146
141
131
124
123
128
131
125
115
102
99
102
109
121
127
132
132
130
126
122
121
125
128
122
110
104
105
112
117
114
109
108
111
115
115
115
111
117
125
129
126
117
118
130
135
110
100
101
118
135
140
127
113
108
117
131
139
130
113
99
103
123
138
137
125
120
126
132
132
124
123
127
130
123
113
111
114
118
117
116
121
127
130
131
127
116
103
105
122
136
141
135
130
140
146
102
100
110
122
133
127
112
103
102
113
122
128
126
116
111
116
130
137
131
114
108
115
128
130
124
120
125
132
135
131
126
124
120
120
121
127
131
135
135
132
120
107
106
122
140
148
145
138
140
144
114
118
128
135
134
128
119
116
119
122
122
121
124
123
123
117
112
109
107
107
107
115
124
128
124
117
116
127
141
144
135
123
117
125
130
133
129
123
125
127
126
122
124
133
136
137
134
132
133
130
125
128
132
133
132
130
128
130
133
132
129
127
126
128
125
115
101
97
103
113
118
117
120
123
123
117
114
120
135
137
128
114
112
124
135
135
127
119
118
125
134
140
143
139
131
120
118
122
125
127
122
128
128
120
115
116
118
120
121
123
129
130
132
131
127
116
109
109
115
124
123
119
120
123
126
120
111
109
116
122
120
114
113
124
131
130
120
114
114
123
137
144
147
139
128
115
111
113
118
128
122
132
127
106
94
96
102
103
98
99
109
126
138
138
132
124
121
124
131
129
121
116
121
131
132
120
105
97
102
114
125
128
125
123
121
117
114
111
112
121
132
141
142
138
129
118
112
110
117
131
131
140
128
103
88
93
106
109
99
91
96
118
143
152
140
125
118
125
136
132
120
115
123
135
134
119
103
100
113
130
135
132
125
118
120
122
128
125
121
118
121
126
135
135
130
122
116
112
116
126
131
134
123
106
98
106
121
122
113
100
98
119
144
154
141
118
108
117
130
131
121
117
122
131
130
120
116
121
135
136
132
122
111
112
124
141
150
145
128
115
110
119
130
133
131
125
119
119
120
121
110
114
115
115
114
117
119
119
114
108
109
119
135
141
132
119
110
117
125
126
121
118
120
121
124
126
132
137
140
133
123
112
108
110
125
143
149
139
123
113
113
121
129
133
131
127
126
128
129
126
91
101
119
129
127
115
107
109
115
117
115
115
119
123
128
125
122
120
121
121
120
118
118
118
120
122
126
129
130
131
129
124
113
111
117
128
128
120
113
117
129
133
127
122
118
122
130
135
134
128
97
111
130
137
124
105
102
114
128
129
118
108
106
113
124
129
125
123
123
121
120
117
117
116
117
114
112
111
121
130
139
138
126
113
113
118
122
119
119
130
141
141
123
104
99
113
130
140
135
126
114
124
130
122
108
99
107
124
135
131
119
108
105
110
118
122
124
128
133
129
120
113
112
114
116
115
111
110
116
122
127
128
128
124
123
128
132
132
132
134
137
133
120
105
104
117
133
143
138
127
122
127
124
110
102
104
113
121
125
123
120
117
112
111
113
117
124
132
136
129
117
103
100
108
118
127
128
129
122
113
106
110
124
134
138
135
134
133
133
135
134
126
121
123
123
127
130
135
136
133
122
122
119
117
120
121
119
113
110
116
123
128
124
118
119
125
132
131
127
122
112
104
100
103
116
129
138
139
132
118
110
112
122
133
137
127
118
119
128
136
134
130
129
134
137
130
121
120
125
125
117
112
116
128
138
137
127
113
109
114
126
134
134
131
132
135
136
129
123
118
118
116
109
102
103
115
128
133
132
132
133
128
124
123
122
121
115
114
125
132
135
130
129
137
143
134
121
111
107
109
117
109
114
127
135
135
129
120
116
121
130
138
139
135
129
128
130
128
127
126
130
131
122
108
100
108
118
127
129
133
138
138
123
108
107
117
126
128
128
125
119
120
128
139
149
146
133
115
102
97
120
117
118
118
117
117
119
120
120
123
130
138
138
127
114
110
116
126
134
134
136
139
134
124
112
115
122
131
133
134
137
136
122
103
96
113
131
137
129
119
114
117
128
141
153
155
145
129
113
106
118
125
124
116
103
100
108
119
120
121
124
129
132
125
111
107
112
119
125
129
133
138
137
133
122
119
127
137
142
140
136
130
122
104
96
99
114
127
129
122
115
117
126
136
144
147
144
135
133
131
117
123
124
116
107
108
116
121
117
112
110
117
128
134
129
122
112
109
114
119
122
126
128
129
122
114
116
132
146
145
137
130
123
115
102
96
100
117
129
129
119
115
116
121
124
127
129
136
146
152
123
118
114
116
124
131
132
124
113
103
101
113
129
138
137
125
112
111
119
123
121
116
117
122
120
111
107
119
138
144
137
128
122
119
108
99
102
117
131
131
120
113
114
117
116
112
119
131
140
138
138
122
112
118
134
144
135
117
103
103
109
120
128
130
122
112
109
122
133
133
120
115
117
125
123
116
115
120
128
130
127
123
122
117
108
103
113
125
132
126
118
114
124
128
120
106
109
119
124
112
144
132
121
122
133
135
124
108
103
109
120
125
125
118
105
100
110
127
137
131
120
118
125
126
123
117
120
126
130
126
123
121
116
108
100
104
117
130
133
122
113
118
131
137
124
105
105
115
117
107
128
129
126
123
121
119
114
107
104
110
118
120
122
114
105
105
117
131
135
128
119
121
124
121
113
114
124
131
131
125
122
123
120
109
100
105
119
134
137
124
113
116
128
133
127
117
119
127
129
123
105
117
121
119
116
115
116
110
104
102
112
121
123
120
117
120
126
130
133
129
125
122
117
115
114
125
132
133
128
121
122
124
127
119
110
107
120
137
143
132
116
113
121
129
134
138
142
144
140
133
100
113
117
116
115
123
129
123
110
108
119
133
138
131
127
122
123
127
132
137
133
123
111
115
127
137
137
128
122
119
122
124
126
117
108
105
117
133
144
139
125
116
119
131
139
144
146
144
137
123
116
120
121
115
117
126
137
138
131
129
134
142
142
135
126
119
116
120
131
137
136
127
122
129
142
142
131
122
122
123
125
121
116
113
106
101
108
121
134
133
127
122
126
133
135
132
130
128
124
116
132
128
119
113
112
124
137
146
144
138
131
129
129
126
121
115
114
120
128
134
132
130
136
142
141
127
113
113
126
133
127
118
114
117
119
118
114
115
117
119
119
123
130
134
130
120
116
119
123
122
138
128
114
106
111
125
136
140
136
127
117
113
111
115
113
111
118
128
134
134
129
127
133
134
125
114
110
115
124
128
121
117
116
124
136
136
126
116
112
112
111
117
127
130
125
119
118
120
123
123
139
129
115
111
120
131
134
127
120
116
117
118
119
115
109
105
115
130
137
136
130
124
119
115
110
111
116
118
121
120
115
113
115
123
128
127
123
120
119
118
118
121
125
125
121
120
119
119
112
110
132
122
114
118
128
137
134
126
119
114
113
111
111
114
120
125
127
120
114
111
113
116
116
117
122
125
125
121
115
112
119
129
131
124
116
107
102
104
109
115
121
126
128
133
136
131
122
115
120
128
125
117
112
118
130
139
137
128
117
115
117
117
117
120
128
135
132
120
107
108
117
124
117
107
105
114
123
122
114
105
109
116
118
114
110
104
104
104
108
114
121
127
132
135
132
123
110
100
105
114
117
109
108
120
132
138
133
122
114
117
124
130
133
133
133
135
131
121
112
112
123
130
126
117
116
120
126
123
114
100
99
105
113
116
116
113
111
111
114
119
122
125
126
125
125
120
117
113
113
116
118
109
110
121
131
132
123
115
113
120
128
133
135
134
131
128
128
130
129
126
127
131
131
135
134
136
137
133
120
106
102
107
118
129
128
123
120
122
125
125
119
108
108
115
125
133
133
131
128
126
123
116
114
119
127
125
118
116
122
127
129
125
124
127
130
130
131
131
133
126
125
127
133
137
135
134
135
135
131
121
113
108
115
122
126
125
124
127
131
128
115
102
103
117
135
143
142
135
132
132
123
120
116
114
115
116
120
126
130
129
120
113
116
129
141
145
134
124
114
112
114
126
134
134
126
118
116
123
130
130
120
108
102
105
112
118
124
128
131
127
116
106
108
118
135
141
140
133
125
124
123
120
114
110
111
118
125
128
126
115
106
104
117
136
150
146
130
109
98
99
113
131
144
141
126
110
105
110
116
118
114
109
106
109
112
114
122
127
132
129
121
115
113
117
127
131
136
133
127
122
124
117
111
111
119
125
127
121
113
102
97
102
116
134
139
131
118
108
107
112
122
135
144
141
127
114
109
108
105
102
104
115
127
131
125
118
118
125
132
130
126
120
118
120
125
130
132
138
138
125
124
115
108
112
121
125
121
110
105
102
103
109
114
116
115
113
117
122
129
134
133
132
129
124
120
119
122
121
112
106
108
120
135
144
133
119
117
124
131
131
129
124
127
130
128
129
130
139
144
134
112
108
107
110
114
114
111
108
110
114
119
121
118
115
111
111
120
131
138
137
131
126
116
112
115
120
127
129
126
124
126
130
130
129
120
119
120
125
127
128
130
131
131
130
122
118
124
136
143
132
105
108
108
108
110
111
113
119
122
127
126
130
133
132
123
119
120
127
125
121
118
117
118
120
126
128
127
123
126
133
141
134
122
112
112
119
121
124
119
121
123
126
127
124
118
116
120
127
128
123
114
114
114
115
117
120
124
130
132
130
127
130
140
143
134
121
116
117
114
110
109
111
122
139
147
140
125
112
115
129
140
132
117
108
114
121
120
117
115
114
115
113
118
127
134
130
120
113
111
114
122
119
121
123
124
125
127
130
132
130
125
123
127
133
129
118
114
119
124
119
113
111
123
143
153
145
123
113
115
124
125
117
111
113
123
125
122
121
122
125
119
115
118
133
145
141
125
113
110
114
126
128
126
125
124
122
122
124
127
128
123
117
115
117
116
113
112
119
136
137
126
115
118
131
139
133
119
114
121
127
124
114
110
116
125
129
129
128
131
131
129
128
125
130
135
133
125
123
120
113
133
140
138
127
119
118
121
125
127
127
124
120
120
119
113
103
100
112
131
140
132
118
115
121
122
116
108
111
122
132
136
131
123
121
124
130
135
135
125
117
122
130
129
124
120
121
128
130
125
114
134
145
140
127
117
117
122
128
133
133
131
128
129
126
116
103
96
105
119
128
125
119
118
122
120
114
105
108
114
128
138
142
135
122
118
124
134
133
118
105
113
126
128
120
115
121
132
134
123
117
125
133
134
127
119
117
123
130
138
141
138
130
124
121
118
114
108
105
111
121
125
124
122
120
124
122
117
112
114
120
132
137
128
114
106
114
126
130
122
118
126
131
129
126
129
139
144
135
123
122
109
119
129
129
123
119
121
127
134
137
133
122
111
110
119
125
115
105
106
120
132
129
119
113
117
125
125
125
124
124
128
123
118
113
109
114
123
127
129
136
142
140
133
131
138
148
148
133
123
121
108
115
131
135
128
123
121
120
118
118
117
114
109
112
124
127
112
95
99
119
137
129
108
96
103
118
125
131
132
130
126
121
119
121
125
126
125
125
127
134
139
139
135
133
135
134
124
116
114
119
120
123
131
130
127
122
117
107
101
102
110
116
117
121
127
125
109
96
100
119
129
119
101
94
100
115
123
133
134
131
123
119
122
130
135
132
127
122
120
118
121
123
128
129
123
110
93
92
106
121
125
119
115
116
116
115
109
103
98
103
114
125
124
118
114
115
120
123
124
124
122
117
112
109
111
118
126
135
136
129
120
118
121
129
132
132
127
122
117
116
114
113
121
126
123
109
94
97
114
132
114
105
100
103
109
112
109
105
105
114
124
128
120
107
98
109
130
148
145
129
120
122
129
127
121
121
129
137
138
130
121
117
117
119
126
130
130
125
121
123
119
114
117
124
127
130
129
129
135
138
111
103
100
104
115
119
119
113
111
115
121
125
119
110
101
108
121
134
131
119
112
119
130
131
123
119
123
131
135
131
122
115
114
116
121
128
124
120
122
128
130
122
118
121
129
141
145
144
139
134
122
113
109
113
123
132
132
125
118
113
120
124
126
124
119
113
108
107
105
102
104
111
122
127
123
117
113
116
123
123
115
110
113
122
126
125
119
116
122
131
139
135
125
121
121
130
133
132
126
122
129
118
112
113
122
132
139
136
127
122
124
127
128
125
122
119
116
114
113
109
110
113
118
124
122
115
107
108
111
112
106
105
112
125
130
124
117
116
123
136
145
145
138
125
119
113
115
117
117
119
116
118
116
111
111
122
130
130
124
123
126
129
124
113
110
119
129
138
137
129
121
117
119
122
120
111
102
102
106
110
106
105
110
122
126
119
113
113
119
128
140
146
142
131
119
111
108
111
115
120
107
126
131
119
106
106
116
118
115
114
118
121
120
109
106
110
123
139
141
132
122
118
120
122
117
103
95
103
116
125
121
110
106
109
115
115
111
109
109
113
121
133
139
132
118
108
107
110
114
121
121
142
143
122
103
101
111
118
117
113
112
118
123
123
116
107
106
119
129
126
119
118
127
135
125
101
92
109
134
148
136
113
100
100
109
121
124
118
109
102
107
119
126
123
114
105
108
112
115
118
142
146
134
115
102
104
112
121
120
115
113
121
132
137
129
115
106
109
118
121
118
121
138
147
137
115
106
121
145
153
137
111
97
99
116
127
131
124
110
103
105
115
121
119
111
108
116
119
119
118
136
131
121
111
110
111
111
109
106
105
112
124
132
134
129
122
117
116
116
116
119
126
137
142
137
127
125
132
143
142
126
110
100
106
120
128
125
115
109
106
109
117
122
124
124
123
125
126
122
119
125
124
128
134
134
123
111
101
98
103
113
121
123
122
122
124
122
119
115
113
119
125
126
122
120
122
126
130
132
130
124
113
107
108
119
127
123
115
112
118
126
131
129
129
131
132
131
124
112
111
120
132
150
159
150
127
113
112
116
119
118
117
115
114
115
118
120
119
117
116
118
119
120
116
113
113
115
119
122
128
127
122
113
109
117
130
138
136
131
133
136
138
131
125
125
130
130
124
108
100
118
136
153
148
132
114
111
122
133
132
125
115
109
110
114
117
121
124
124
121
115
113
118
125
125
116
112
116
126
136
138
131
117
113
118
133
150
154
147
135
132
129
123
121
121
125
129
127
123
115
113
126
129
116
106
99
107
118
128
132
129
121
115
116
120
126
128
128
129
127
118
115
122
136
142
135
124
125
133
139
137
126
118
115
119
128
138
143
140
130
120
115
118
122
124
121
122
128
136
141
115
119
113
105
105
109
112
112
114
124
131
133
129
129
135
137
133
126
122
127
130
128
125
129
135
136
135
133
133
135
128
117
113
113
119
123
123
122
124
122
116
113
118
126
131
123
111
114
129
142
126
122
118
120
126
130
127
118
114
121
132
141
142
142
142
136
125
113
109
119
130
130
117
106
108
118
128
126
121
123
128
123
114
110
114
124
131
127
122
116
112
112
119
128
134
127
116
109
113
123
129
127
128
133
139
139
133
127
121
120
128
138
141
141
135
130
125
116
114
115
122
125
115
104
99
108
115
111
110
117
131
138
125
108
106
124
140
139
125
109
105
109
117
125
134
133
130
122
115
109
123
126
130
132
131
131
132
130
122
117
117
126
130
128
123
127
133
134
127
119
120
128
131
128
121
120
120
118
115
121
134
143
131
110
100
111
131
135
124
105
92
94
108
122
134
137
137
132
122
115
116
124
128
126
124
124
131
129
122
112
112
115
119
118
117
126
138
143
135
130
131
139
147
147
139
134
132
134
132
130
129
131
125
113
101
104
110
121
120
107
93
92
107
123
137
139
134
130
130
131
119
123
125
123
124
128
134
132
122
117
112
114
116
118
121
123
126
127
130
134
140
140
139
136
127
124
127
135
141
133
125
118
117
118
115
106
108
119
125
118
106
103
116
135
143
136
127
128
136
141
133
124
120
123
135
142
137
127
119
116
113
113
114
119
122
117
109
110
124
137
140
134
125
122
118
113
117
129
138
132
124
117
118
121
119
118
122
130
136
129
119
117
128
137
138
125
120
129
143
140
145
128
115
122
138
145
135
116
109
110
113
112
113
118
120
113
106
112
128
139
136
128
124
125
122
117
116
122
127
130
127
125
122
120
116
116
124
132
137
132
125
125
130
132
125
113
115
126
137
133
148
132
119
124
136
138
126
114
112
119
121
116
114
117
119
116
116
124
135
136
129
125
127
131
129
123
121
122
124
128
132
134
128
117
113
113
120
127
134
129
124
121
125
127
121
111
113
123
128
127
137
132
127
127
132
131
125
117
121
125
126
118
114
116
118
121
127
136
136
131
121
121
124
126
128
126
125
121
123
130
139
141
135
124
116
116
118
122
124
122
118
118
121
125
123
115
116
120
125
128
120
122
126
127
131
134
128
118
113
113
116
116
114
114
118
125
131
134
135
130
123
118
116
119
127
129
123
118
121
134
146
145
137
127
124
121
121
121
123
119
116
118
125
129
126
121
120
122
127
133
113
115
118
122
130
136
132
119
104
103
112
119
118
116
117
123
125
129
134
135
130
121
114
119
128
126
115
108
118
137
148
141
122
109
106
110
115
120
126
129
127
127
129
132
128
123
120
121
128
134
121
117
113
113
126
135
134
123
113
112
120
127
127
119
114
110
115
126
135
140
135
125
121
125
129
122
109
107
120
139
143
122
98
85
84
92
104
118
129
135
132
130
130
131
126
121
119
120
125
128
135
126
113
109
118
126
133
132
129
128
128
128
125
115
107
105
114
126
136
138
131
126
128
130
127
118
110
115
128
136
126
109
90
86
89
99
109
119
127
129
122
119
120
125
123
120
118
121
123
123
147
136
117
108
111
118
125
130
132
130
125
118
113
107
103
106
117
130
135
129
123
123
126
125
118
114
116
122
129
128
117
105
101
105
113
121
124
125
124
118
110
111
116
119
118
118
119
123
123
122
150
143
122
107
105
111
117
121
120
122
119
117
113
110
108
112
127
131
129
122
120
120
118
114
110
111
120
124
126
119
114
112
108
112
118
125
129
128
124
118
115
117
120
119
116
118
121
124
122
121
135
125
115
111
114
123
135
144
143
131
112
102
99
103
109
115
118
118
120
119
120
117
114
113
117
124
130
133
130
124
120
114
114
116
117
118
124
129
125
117
110
110
115
120
122
121
120
118
115
114
126
110
93
89
102
124
142
154
151
136
123
107
100
100
109
122
130
128
122
117
120
121
113
108
113
126
136
135
124
115
115
114
115
116
114
116
121
125
123
117
113
113
118
122
126
124
122
118
113
112
117
102
87
87
103
126
144
150
142
134
127
124
119
114
115
124
132
130
122
115
117
120
116
113
118
132
142
136
119
104
107
118
127
126
120
117
118
123
125
122
119
117
120
125
130
134
134
131
123
115
117
108
98
101
113
126
136
134
128
125
127
132
134
131
126
125
129
130
124
115
112
116
119
122
126
133
139
135
120
104
108
119
134
136
127
116
115
122
128
126
120
115
118
124
130
135
135
132
128
121
123
118
113
109
111
114
119
124
124
121
122
124
130
131
128
127
128
131
130
121
114
114
121
125
123
125
129
134
130
119
113
118
128
131
125
116
113
118
126
124
116
108
115
123
129
129
127
128
128
127
122
120
114
105
98
102
115
125
128
119
109
105
112
120
129
129
127
126
125
123
121
125
130
128
122
118
121
131
137
134
127
119
116
117
115
116
116
116
115
112
105
105
115
127
132
129
128
126
125
127
120
115
110
103
98
109
125
133
129
113
98
95
102
117
128
128
118
113
115
120
130
139
144
141
129
119
117
122
133
134
130
120
116
116
119
122
120
117
113
109
106
108
120
132
143
144
136
128
119
114
118
112
105
105
113
124
130
128
122
113
104
101
106
117
125
122
115
110
115
125
135
142
146
142
133
123
117
113
115
115
117
120
126
130
132
130
122
118
116
117
119
119
123
134
143
145
136
128
119
108
123
112
104
110
123
127
122
113
112
116
116
114
107
109
113
117
121
123
128
133
134
132
129
124
120
120
117
107
100
100
110
121
130
134
133
129
126
121
119
124
129
131
126
126
126
128
129
128
126
118
119
111
105
108
115
116
107
103
107
119
122
118
108
101
107
117
132
138
135
129
125
122
116
110
110
113
112
103
98
106
119
126
125
118
117
126
132
128
119
121
130
135
131
119
109
113
124
134
138
132
111
110
106
105
105
104
104
107
112
121
124
121
113
107
106
118
131
138
131
121
117
117
117
115
118
120
111
100
102
122
141
139
120
105
107
124
137
135
119
110
112
121
128
125
118
116
122
132
141
141
109
109
107
107
105
105
107
114
120
124
126
124
123
121
116
118
125
133
130
122
114
112
121
135
143
136
116
100
108
130
148
142
125
112
114
126
138
139
128
109
93
95
116
135
139
130
119
116
121
125
113
112
111
113
115
114
112
116
122
128
126
122
120
120
119
116
120
129
135
132
117
111
120
143
159
150
123
108
114
132
140
133
123
120
125
127
133
140
137
124
101
94
110
131
143
133
114
103
103
108
125
123
122
124
123
123
119
119
124
127
122
112
109
113
118
116
114
120
132
136
124
110
112
131
145
137
118
110
117
131
132
124
114
116
124
130
136
142
138
127
114
107
113
122
130
126
119
110
106
101
126
132
132
127
127
125
124
125
126
123
111
105
108
119
121
117
109
107
119
126
120
111
111
117
119
112
102
104
116
129
134
126
114
109
116
131
146
147
132
110
105
113
120
124
127
125
126
125
117
111
118
132
134
126
116
114
116
122
121
114
106
107
118
129
131
120
109
104
106
112
113
114
114
113
108
104
102
105
113
126
135
140
127
109
104
121
142
143
124
100
99
116
128
131
133
132
133
130
122
123
106
120
127
120
109
104
106
111
113
110
111
116
123
129
130
124
114
104
101
106
116
122
123
118
114
117
118
117
115
121
137
144
135
116
103
112
122
125
116
110
116
127
131
132
136
142
142
132
122
124
98
110
123
125
119
116
117
115
115
117
122
120
114
112
119
126
119
103
97
109
128
133
124
117
120
127
128
119
116
124
140
144
136
121
114
117
115
109
108
115
131
137
132
130
136
146
143
129
118
123
100
110
125
130
130
131
130
126
119
119
125
123
110
107
116
126
118
99
93
112
134
133
119
109
117
126
123
115
116
130
142
143
136
126
129
131
126
113
106
112
123
129
127
128
133
136
130
117
114
122
112
119
129
126
121
121
123
120
113
113
119
124
121
120
125
130
118
101
97
110
123
120
109
108
116
121
117
112
118
131
142
142
137
132
137
140
139
130
119
112
113
117
121
125
123
117
108
103
112
127
129
137
131
116
101
101
109
113
111
107
111
120
125
129
131
130
124
114
108
111
113
116
113
116
119
122
123
122
125
132
138
138
133
130
130
131
133
133
126
119
116
116
120
125
121
111
105
108
121
134
138
146
132
110
95
97
108
116
115
110
109
112
119
126
125
121
123
123
120
116
117
122
126
124
122
121
127
132
135
133
132
125
120
119
117
118
115
115
119
125
129
131
129
126
123
123
126
130
133
130
134
133
121
107
102
107
118
122
118
112
109
113
118
125
125
120
116
117
119
119
122
129
130
126
119
118
122
129
132
129
124
119
115
115
117
110
101
96
108
127
142
145
133
124
122
132
140
140
131
121
125
111
101
99
107
120
127
125
116
109
110
116
126
130
127
124
119
119
118
120
121
125
128
127
121
114
112
113
113
113
112
116
121
123
120
109
101
98
112
128
142
141
128
117
119
127
134
129
116
115
122
106
94
97
109
127
136
133
121
112
112
118
124
124
126
128
136
135
131
121
118
120
125
128
126
117
109
104
104
106
109
114
122
125
119
113
110
115
122
125
124
120
112
110
116
122
125
116
112
113
114
111
109
109
114
130
139
140
131
121
116
115
111
108
112
129
145
148
139
126
119
120
125
127
124
116
108
111
116
119
113
112
115
118
119
119
122
122
120
112
103
100
102
111
120
126
123
115
112
112
100
114
127
129
127
126
132
136
134
127
119
111
102
99
107
118
131
135
133
128
122
122
127
124
114
102
103
118
133
139
127
112
108
114
120
124
125
119
111
103
100
103
109
115
121
123
121
115
112
113
103
122
137
138
127
122
121
128
133
129
119
111
106
109
116
114
110
114
122
128
122
122
125
124
111
90
85
107
133
141
129
111
107
114
121
125
121
114
111
113
120
127
124
116
106
106
112
116
115
115
124
130
131
124
117
114
116
119
121
120
116
113
116
123
126
117
107
108
116
122
118
119
126
132
120
93
80
93
118
131
124
111
109
116
121
116
105
103
112
128
139
141
129
112
98
100
112
120
119
117
144
135
121
114
111
114
115
114
109
110
113
120
125
126
126
120
116
109
111
114
116
119
126
132
125
108
95
98
117
125
122
113
113
119
123
113
95
95
111
128
138
135
126
116
114
118
122
123
120
120
145
134
127
125
127
125
122
115
112
114
122
126
126
119
117
113
112
108
103
108
116
123
122
116
116
112
113
115
118
119
116
112
115
121
125
120
109
103
113
123
130
130
127
129
132
135
130
122
116
117
129
133
139
145
144
133
124
123
127
131
131
128
124
115
111
104
101
98
99
108
117
121
117
105
104
111
118
122
118
114
111
114
117
122
127
132
131
124
119
120
126
130
135
136
135
130
127
117
112
114
116
125
139
144
136
123
117
121
129
130
130
123
122
120
117
113
107
103
105
112
115
117
120
117
114
112
113
116
121
121
121
121
118
120
123
130
134
129
121
117
120
130
134
132
124
119
113
114
117
118
115
123
124
120
113
110
112
114
116
118
119
120
120
127
133
132
125
120
120
119
118
121
126
134
134
123
118
121
130
136
134
126
117
117
120
123
121
119
116
111
112
116
123
125
122
113
107
112
123
131
125
126
116
106
106
113
118
115
109
112
119
125
130
136
141
138
131
125
126
128
129
124
125
129
134
134
129
129
134
136
133
121
114
113
118
122
123
118
112
107
107
111
116
121
122
115
110
114
123
135
133
130
119
111
116
125
128
121
113
117
126
135
138
136
132
127
121
115
123
128
131
124
112
109
117
127
130
124
120
121
120
119
112
112
119
131
135
126
115
108
110
114
116
111
112
114
118
125
132
135
131
124
119
121
127
133
129
125
119
119
128
138
136
127
118
116
116
114
116
116
117
114
111
107
111
117
118
111
101
106
115
124
121
115
119
130
139
133
120
113
115
119
117
104
99
104
121
139
142
136
120
112
111
118
126
130
130
125
120
119
125
131
128
119
115
118
124
124
115
104
106
116
128
130
126
119
111
103
99
104
114
127
130
126
121
126
132
132
125
118
117
120
123
115
106
106
119
132
139
135
117
109
109
116
124
129
131
128
122
121
125
126
124
114
114
122
132
133
122
111
113
127
142
145
132
122
113
112
110
107
111
118
125
127
124
124
127
130
130
123
115
119
132
140
137
124
117
116
121
122
121
120
118
118
123
128
131
130
131
132
130
124
115
108
113
120
128
129
127
131
134
138
138
131
122
119
115
116
114
108
102
101
110
119
123
126
129
134
133
123
114
118
137
157
159
141
120
115
117
112
127
127
126
122
124
126
126
125
131
132
128
116
106
105
113
118
115
118
127
137
143
137
130
121
117
114
115
116
115
110
102
101
106
111
121
126
132
133
129
119
112
117
134
151
156
145
133
129
130
123
132
124
118
116
121
124
122
116
124
131
126
111
106
112
122
122
113
110
117
127
130
131
127
126
123
119
116
116
116
115
113
115
118
119
122
125
120
117
114
118
117
118
124
131
137
139
136
141
145
140
136
121
107
107
119
125
124
125
134
138
129
117
115
127
139
136
124
115
117
117
115
117
123
128
127
123
120
116
116
121
126
129
131
131
129
122
111
100
108
120
125
123
118
122
129
134
136
139
143
145
137
121
108
108
121
129
131
135
145
148
136
120
118
129
141
138
128
121
118
118
115
112
116
125
128
126
121
112
115
126
133
136
136
138
140
131
115
100
104
119
129
129
126
127
128
130
127
126
130
138
135
122
110
115
125
132
129
128
134
134
125
114
108
117
129
133
126
121
118
122
121
117
116
121
127
125
110
99
111
134
149
142
128
127
137
139
124
104
102
112
125
130
133
133
127
120
115
117
126
137
132
116
109
114
126
132
126
115
114
113
114
111
110
115
125
129
124
121
120
127
127
122
120
121
124
112
94
88
110
142
160
143
118
104
115
131
129
114
104
106
115
127
133
131
124
116
112
117
129
143
131
115
103
108
122
131
126
112
103
105
116
122
124
122
122
124
127
131
133
132
128
123
120
119
114
106
94
97
120
146
155
135
105
93
99
113
119
115
108
108
113
123
131
129
122
116
114
121
130
141
131
123
112
111
118
122
120
113
110
114
122
128
128
121
115
115
125
136
139
133
125
122
119
118
115
109
112
122
135
141
135
118
105
100
100
107
110
115
112
112
115
124
130
128
122
119
120
125
128
129
132
135
128
116
112
109
110
115
119
123
122
120
117
111
105
107
119
129
132
128
122
123
122
121
117
117
123
132
131
127
120
111
110
113
111
113
116
117
118
116
120
126
133
131
124
120
123
128
128
124
135
143
134
115
102
100
110
120
126
124
117
114
112
109
108
113
121
121
118
112
119
127
133
126
118
115
119
119
119
114
113
115
118
123
127
128
129
130
124
119
118
125
132
129
122
121
128
134
132
126
117
120
124
123
113
101
100
113
126
125
118
112
111
112
110
112
117
123
131
129
124
116
113
115
118
122
124
130
134
130
117
104
104
111
119
126
136
144
141
127
115
114
122
125
123
123
126
127
122
113
122
120
114
106
99
101
112
133
143
139
127
115
107
102
103
113
129
140
141
137
129
121
115
115
123
135
141
142
136
129
119
112
107
109
114
121
133
140
137
124
117
118
124
128
129
132
135
135
130
123
121
120
108
97
97
110
131
147
146
137
126
119
110
102
99
112
129
140
137
126
123
121
118
117
121
132
139
132
122
115
116
117
115
113
113
118
128
132
128
121
118
121
128
132
132
134
133
131
126
119
118
118
108
99
100
113
134
142
137
128
125
125
124
116
109
111
118
125
119
109
108
116
120
120
119
119
121
117
108
102
107
116
124
123
119
118
119
123
123
120
119
124
131
132
129
121
117
115
114
112
115
118
114
106
103
107
120
127
128
124
125
131
133
127
115
112
115
117
113
107
105
116
124
125
120
117
119
122
117
110
110
117
130
136
129
120
115
114
118
119
120
126
133
130
117
107
104
111
116
118
113
119
123
116
106
108
118
127
128
121
119
120
122
118
114
112
115
121
121
118
117
120
128
129
124
121
127
136
137
131
126
125
133
136
131
123
116
113
114
115
120
128
135
134
124
114
114
123
130
131
111
119
123
118
114
122
135
139
133
119
109
106
106
106
110
114
118
124
128
128
128
128
130
129
126
123
123
127
134
137
139
136
134
130
129
124
120
115
112
113
117
124
135
144
147
139
130
128
128
129
114
116
112
110
114
127
137
138
131
119
110
106
108
112
118
120
121
119
123
128
131
130
127
123
122
121
117
111
114
123
134
138
130
125
123
125
124
118
113
112
116
120
126
137
146
144
132
119
113
113
123
117
107
106
114
121
123
122
121
120
116
112
115
123
132
131
126
117
117
124
129
128
122
115
117
120
119
110
104
111
122
130
126
119
118
122
123
118
113
117
125
126
121
116
118
125
124
115
106
109
133
127
115
112
115
120
119
116
113
111
109
111
114
122
128
132
129
124
120
123
126
126
119
111
112
121
126
119
108
107
114
120
116
109
108
116
122
118
114
117
130
134
122
107
100
111
125
131
130
132
130
127
118
112
116
120
123
117
108
102
101
105
109
110
111
118
125
130
129
123
122
120
116
111
110
122
124
117
110
110
119
120
114
107
108
115
123
122
119
114
118
122
126
121
116
119
131
145
153
153
115
116
110
108
114
120
121
116
110
104
105
110
112
109
102
107
119
128
131
126
118
114
113
116
120
120
111
103
104
115
127
130
125
124
122
123
129
136
127
110
91
93
116
135
139
129
123
131
141
143
109
107
106
108
114
120
118
112
111
116
121
123
122
117
113
115
117
121
121
121
116
113
115
122
128
121
107
100
108
123
132
131
135
138
138
136
138
142
132
109
85
83
109
133
138
123
110
107
114
119
105
104
105
112
119
122
118
115
120
129
130
123
118
121
131
132
124
114
109
111
115
116
121
129
130
119
106
110
124
134
133
128
124
129
137
141
146
145
133
112
98
98
112
128
131
123
114
106
105
108
99
101
107
114
119
122
120
125
131
132
122
110
109
121
134
135
126
111
106
107
112
119
126
130
122
111
111
124
137
140
130
117
111
110
120
133
148
149
135
117
108
117
127
138
142
136
131
125
122
118
90
98
108
109
107
109
114
120
122
116
106
104
112
126
129
123
116
112
109
106
110
116
124
122
110
108
117
129
135
131
122
116
113
108
108
120
136
141
132
120
115
122
133
143
146
142
132
128
124
125
90
103
112
110
102
97
101
101
98
94
99
110
123
129
126
120
113
113
109
108
115
117
118
112
108
115
125
129
125
119
120
125
127
120
117
114
116
116
119
120
121
124
127
131
135
125
113
108
115
129
98
110
121
120
110
105
104
98
91
91
101
114
119
121
123
127
125
117
110
112
124
124
117
111
115
125
129
125
115
116
125
131
131
128
128
120
107
96
96
107
121
124
117
116
116
114
107
103
112
132
97
108
122
123
120
120
120
117
108
105
111
114
109
106
117
131
134
123
116
125
133
135
124
120
128
133
126
111
109
119
132
135
132
126
131
131
121
104
94
103
117
121
117
113
118
124
128
126
132
143
92
107
119
118
112
120
131
134
125
116
114
116
111
107
113
123
127
124
122
130
140
135
128
130
138
137
125
110
106
120
133
135
130
123
126
131
134
129
120
115
119
120
122
122
128
138
148
149
148
147
110
129
132
116
105
111
130
137
129
117
113
117
124
127
125
122
118
114
117
122
127
126
125
131
136
136
127
117
112
120
130
131
124
116
113
119
130
135
135
127
123
121
124
127
131
137
144
143
138
132
136
155
149
125
106
109
124
134
130
117
111
116
129
144
144
135
122
114
109
111
112
115
121
124
126
127
128
128
124
123
126
119
110
104
102
106
111
117
124
126
125
124
127
129
131
130
128
126
118
111
137
147
140
122
107
107
115
121
123
118
111
115
126
143
150
144
133
124
119
117
120
124
126
122
118
118
122
126
129
127
125
120
113
110
108
105
102
104
112
122
127
131
131
132
131
126
120
115
110
106
123
116
113
109
105
105
109
116
120
116
112
114
122
131
136
137
136
136
133
131
130
130
129
124
117
112
112
117
122
125
128
132
129
124
117
111
111
111
117
119
123
126
126
123
125
123
120
116
113
119
115
105
101
102
106
112
119
124
120
112
107
111
115
121
123
130
136
138
133
123
120
122
127
127
123
116
113
115
118
124
128
131
131
127
121
120
125
128
125
113
104
101
101
107
114
118
118
114
115
125
114
108
108
112
116
124
132
135
127
114
107
107
109
112
120
132
136
131
116
107
110
120
128
131
131
126
124
125
127
129
127
126
126
125
124
127
133
136
122
104
89
82
86
101
118
128
126
118
114
122
105
107
116
126
131
132
133
134
132
124
115
105
102
108
124
135
134
126
114
112
119
125
133
133
132
128
126
129
133
132
126
122
124
128
130
132
133
129
121
111
102
97
100
114
133
144
142
132
122
122
99
106
122
132
135
132
129
126
128
126
118
104
100
110
128
131
128
124
130
135
130
122
120
121
123
120
115
118
121
123
118
118
124
130
132
130
127
123
125
130
136
137
131
128
130
136
140
136
131
128
111
116
124
126
126
124
124
124
122
117
109
104
105
118
125
124
121
125
138
143
127
107
100
108
116
109
99
100
109
114
114
115
122
129
129
121
112
116
127
147
160
159
146
128
117
116
123
126
127
129
132
128
123
118
117
120
124
127
122
114
111
113
117
124
125
119
115
121
129
130
119
105
101
112
117
108
96
96
110
121
120
116
116
127
127
120
111
112
124
140
148
144
134
123
115
115
117
118
120
124
133
125
117
113
112
117
124
129
128
124
124
127
129
127
118
112
109
108
109
115
118
116
116
114
116
110
106
105
111
120
121
118
119
128
129
124
115
112
117
121
124
125
121
121
120
124
126
122
121
124
117
111
113
115
119
118
120
126
131
133
135
136
134
124
114
106
99
99
104
111
120
126
122
114
111
111
114
112
107
107
111
119
127
132
132
129
118
112
112
115
120
122
121
119
121
127
130
134
135
133
111
111
118
128
128
120
115
115
122
126
127
127
126
122
115
109
105
104
107
114
121
126
124
116
110
110
114
113
107
102
107
120
130
135
131
126
118
111
108
111
120
126
125
119
116
119
126
134
136
132
124
127
130
134
132
124
116
112
110
110
112
117
121
122
123
122
122
120
119
115
113
114
117
116
114
111
113
118
121
119
119
124
128
132
130
125
117
110
107
110
118
126
126
120
116
116
120
122
122
119
136
137
133
126
124
124
120
115
107
106
112
121
124
123
122
122
126
126
126
119
110
102
104
113
120
121
122
125
131
132
128
125
125
129
131
130
124
115
108
110
118
124
124
119
118
117
119
117
114
110
135
132
122
115
115
120
121
117
112
114
120
128
126
117
111
111
118
126
130
124
113
102
100
112
124
131
130
126
125
124
122
122
122
127
133
134
131
122
114
113
120
125
121
113
110
115
120
123
119
114
125
118
110
108
112
119
120
121
119
120
129
132
124
110
100
103
111
120
125
121
113
112
114
123
129
129
127
118
111
109
107
114
120
128
135
138
136
128
121
119
124
127
120
107
98
103
118
130
133
129
125
108
99
102
112
121
126
126
126
129
135
134
128
112
103
104
110
112
111
107
111
122
129
134
130
121
115
110
106
102
100
107
118
131
135
137
136
131
127
123
125
130
131
122
110
106
116
126
133
131
127
109
98
101
113
122
127
128
128
133
138
139
132
118
112
112
113
111
106
104
112
124
133
130
122
111
106
105
105
103
99
101
111
125
133
134
131
131
128
123
123
128
141
145
138
126
120
119
121
122
126
117
109
108
111
114
117
120
128
134
138
132
121
114
114
118
122
123
120
117
116
121
124
123
117
110
105
103
103
105
103
102
105
109
116
123
125
126
122
118
118
123
136
146
145
134
125
119
118
111
115
118
115
111
108
104
105
113
126
134
129
118
109
109
116
121
125
126
123
119
118
120
123
126
121
116
111
105
103
109
115
114
110
108
112
120
120
115
111
110
112
113
119
128
134
133
127
121
118
113
108
109
112
109
108
105
107
113
127
133
127
111
105
112
125
128
123
115
111
107
110
117
123
129
126
121
116
112
113
115
123
128
131
130
128
127
118
110
106
109
111
110
111
117
129
134
127
124
124
126
114
107
99
105
112
118
120
121
129
135
128
117
115
126
139
134
122
111
106
105
106
112
119
124
124
122
120
116
116
118
123
131
142
148
150
140
122
108
106
114
121
117
114
122
132
136
130
126
131
138
128
109
99
104
115
125
123
122
129
135
129
120
121
134
140
134
120
112
108
116
117
112
111
114
120
123
122
114
114
118
121
120
127
139
150
141
122
106
105
118
129
129
129
136
143
144
134
131
136
140
132
112
101
105
116
120
116
117
127
131
124
116
115
124
134
130
118
110
111
120
124
120
118
120
126
124
114
105
109
120
122
115
107
111
130
140
126
108
101
111
124
131
136
144
146
143
135
133
138
140
132
115
104
108
114
117
116
116
122
125
121
116
118
126
132
130
120
112
113
119
124
125
125
129
128
122
108
98
106
124
133
121
105
101
117
137
134
114
97
96
112
126
135
137
133
129
126
130
135
138
133
117
108
112
119
123
119
115
114
116
120
125
132
139
139
136
129
124
119
120
119
121
123
127
125
117
105
99
110
128
136
129
118
113
120
133
133
117
98
92
105
124
133
130
121
118
121
126
130
133
127
123
120
121
128
127
120
113
109
112
120
130
137
139
134
130
129
129
129
124
119
117
120
124
123
117
111
113
122
130
133
130
127
127
124
123
121
114
103
102
111
125
134
130
119
117
121
127
127
127
118
130
133
132
127
124
120
114
111
114
120
128
133
130
120
115
120
126
130
126
122
121
124
126
127
122
121
123
126
127
126
125
126
131
127
120
112
114
111
115
122
135
143
135
122
117
122
130
129
124
117
132
137
131
123
123
127
129
125
121
121
128
132
126
116
112
113
117
120
122
126
131
130
129
129
125
123
120
119
119
119
119
125
133
133
126
121
118
120
118
124
134
142
135
121
115
122
133
135
128
101
104
120
129
117
95
82
88
102
113
119
124
128
128
126
124
122
124
121
118
114
113
117
122
126
122
119
123
128
125
115
108
109
119
122
122
122
129
134
128
125
126
131
134
130
126
131
137
134
124
106
116
127
127
114
97
95
104
114
119
121
123
126
123
118
120
127
128
124
117
116
119
124
126
125
123
122
131
136
130
118
105
103
106
109
110
118
129
134
131
127
128
133
132
128
126
128
134
133
132
116
122
125
119
109
106
116
127
129
122
120
118
113
105
102
111
124
129
123
116
117
125
129
127
122
119
118
121
123
120
113
103
97
100
105
113
121
128
130
127
125
128
135
134
129
123
123
125
127
129
114
119
121
114
108
110
123
134
134
128
124
121
115
105
99
106
116
120
114
108
116
128
133
129
121
118
114
114
111
112
111
111
110
112
119
124
127
127
126
124
125
130
137
135
130
120
118
119
120
119
106
118
125
122
116
113
120
128
128
127
129
129
127
119
111
112
116
117
112
109
116
128
134
130
123
122
127
130
124
118
115
120
126
132
132
130
128
125
125
124
127
133
138
134
124
116
114
116
118
118
104
121
138
138
131
124
124
126
124
120
121
123
128
126
123
123
125
124
122
116
116
123
130
129
125
126
136
139
133
120
115
124
132
136
133
128
126
126
127
133
136
136
137
132
123
112
112
119
127
131
109
124
138
139
135
136
136
133
123
114
109
110
116
118
121
126
130
132
129
126
119
119
124
125
123
124
121
117
114
111
116
122
124
123
121
122
126
128
130
133
135
135
133
129
124
118
118
125
135
140
114
121
124
122
123
130
136
133
123
112
103
103
108
113
120
126
127
124
123
124
125
124
122
120
120
117
107
98
97
107
121
127
121
110
106
116
125
127
127
122
121
121
120
121
123
127
129
126
128
129
121
119
114
111
114
121
128
130
124
116
108
107
115
124
131
129
120
112
113
120
129
131
125
118
116
120
119
110
107
115
126
129
123
110
107
115
122
121
116
113
115
115
113
112
118
128
128
123
114
115
126
125
121
120
123
128
130
131
120
112
106
109
122
134
135
129
120
115
113
121
129
133
124
115
114
124
137
138
129
120
119
125
125
122
119
118
118
117
116
116
123
124
120
116
117
126
130
127
121
123
129
125
121
124
130
141
144
133
114
97
92
102
117
125
121
118
120
123
123
123
124
123
116
109
109
119
134
139
130
114
109
114
123
130
127
118
113
116
123
127
132
133
130
130
127
128
133
137
139
141
122
117
110
113
126
141
144
129
105
89
89
102
113
114
110
110
119
125
125
121
121
118
114
107
105
106
112
118
116
111
108
114
126
136
130
116
112
118
128
126
120
122
130
139
136
129
130
141
149
148
111
107
103
108
119
131
130
116
101
97
106
117
121
120
119
122
122
117
108
110
117
121
120
116
108
103
103
107
112
113
111
115
127
139
136
124
120
124
124
113
105
111
129
139
134
122
119
125
133
134
98
99
103
110
119
122
117
108
106
116
127
130
126
129
136
141
131
116
100
101
113
125
133
130
121
113
113
121
129
127
120
116
124
134
138
136
133
130
122
112
109
117
131
137
133
121
115
114
117
123
89
93
103
112
116
116
113
112
120
129
132
126
121
124
131
137
134
124
113
106
111
122
136
139
128
118
120
134
146
141
128
117
119
124
127
132
133
132
132
130
129
129
133
136
137
133
128
126
124
125
90
94
105
112
112
110
113
118
125
127
122
119
117
117
113
111
117
126
127
117
111
116
126
131
123
113
120
133
141
138
125
115
114
114
116
115
115
124
141
145
135
128
124
130
140
140
134
129
130
129
104
108
117
118
112
108
111
115
116
113
112
118
124
121
110
102
110
127
129
123
115
115
117
118
113
115
121
124
123
118
113
109
112
119
119
112
102
108
126
139
130
118
113
120
129
123
111
110
122
133
110
117
125
122
112
106
106
107
106
105
110
119
123
122
120
122
127
131
131
124
119
116
112
110
115
123
122
115
108
103
103
107
115
124
128
121
105
98
106
122
127
119
114
117
117
108
99
101
119
137
101
108
117
116
109
105
108
109
107
106
111
112
111
109
118
133
147
146
141
129
124
119
112
113
123
130
125
114
106
104
106
110
116
124
132
130
119
108
108
117
128
131
128
122
119
121
123
128
136
143
87
98
105
108
107
111
121
122
115
112
112
112
105
99
104
117
134
145
146
143
135
125
116
120
131
135
129
119
111
110
114
115
120
124
128
128
129
128
123
127
131
137
136
131
132
143
158
163
155
146
95
108
115
114
112
121
134
136
128
118
116
118
117
112
108
112
119
130
137
136
130
121
114
119
128
134
131
126
117
113
114
115
119
118
118
121
126
133
133
128
124
124
128
130
133
144
155
154
142
132
117
130
133
128
123
129
135
138
133
125
121
120
127
133
134
133
131
129
123
114
108
106
109
115
122
128
129
126
118
115
113
111
108
108
112
117
120
124
125
119
109
106
113
124
129
123
119
115
113
112
123
130
136
132
124
117
118
124
131
130
124
119
121
131
139
147
146
138
125
113
107
110
117
117
116
119
122
123
119
117
116
113
110
109
113
120
126
128
125
117
104
101
112
126
128
116
100
96
105
111
114
115
121
123
114
103
101
111
125
130
124
113
112
114
122
132
139
141
134
125
120
123
125
122
115
111
114
120
122
124
122
122
119
119
122
132
142
144
135
119
107
104
116
128
128
115
102
105
119
129
113
110
114
115
110
101
101
111
120
122
118
114
110
109
111
119
128
131
126
118
118
123
126
124
118
114
115
121
125
125
124
125
126
126
127
134
144
145
133
119
112
112
116
118
116
110
105
109
124
141
114
111
114
116
116
112
112
114
116
114
118
116
112
110
114
123
124
118
106
100
107
117
125
127
128
127
124
121
121
121
122
125
129
128
128
128
132
131
123
119
117
116
116
116
117
117
112
111
115
129
111
108
111
118
123
125
121
114
114
117
120
116
110
107
119
126
127
114
105
103
109
114
119
129
136
141
134
122
113
112
118
126
131
128
124
120
119
120
121
121
122
118
118
125
134
141
132
118
112
118
109
108
114
124
129
132
129
117
116
118
120
114
108
106
119
126
127
124
125
129
122
108
101
113
132
148
147
133
118
112
118
126
130
126
122
118
121
125
125
124
123
124
127
133
141
146
139
126
118
118
113
120
124
128
130
132
130
127
122
119
114
112
111
116
122
124
124
132
147
149
128
99
84
97
122
143
147
142
136
128
121
122
124
121
122
125
134
136
130
123
122
127
131
131
131
127
126
123
121
125
120
127
129
125
121
120
127
129
125
117
111
115
123
128
128
124
124
132
145
145
126
102
93
103
118
127
132
137
143
142
131
121
116
118
124
134
138
137
128
122
120
123
126
124
119
118
116
117
119
123
114
118
119
116
110
109
114
120
119
115
114
122
133
136
129
123
122
129
133
130
122
117
118
123
125
120
115
116
129
137
132
124
118
119
125
132
137
132
126
122
121
120
118
117
118
121
123
123
121
121
111
106
109
111
109
107
111
115
116
117
117
125
130
129
121
118
121
128
128
124
121
127
132
132
128
118
111
106
108
116
124
130
131
128
125
127
127
127
124
124
125
122
114
110
115
125
135
138
130
121
113
113
119
125
123
120
122
127
126
120
115
117
119
115
110
113
121
128
127
120
119
127
131
130
125
118
115
110
105
105
117
129
135
130
126
125
127
125
123
125
128
126
114
106
111
122
138
140
132
121
122
127
135
141
138
130
131
134
133
123
114
111
109
105
105
111
120
127
126
117
114
117
122
119
115
111
113
115
115
115
120
127
132
130
127
126
127
125
123
125
130
130
121
111
112
121
129
128
121
117
122
127
134
136
131
123
120
121
121
119
115
116
113
104
101
106
118
126
126
118
110
108
111
115
113
110
109
116
122
125
126
126
131
131
129
127
126
123
123
127
133
135
130
124
122
122
123
120
114
109
116
119
122
120
112
108
107
109
110
114
117
121
117
106
101
105
116
125
127
119
110
107
110
120
122
117
112
115
117
124
126
128
132
133
132
128
120
122
124
128
132
136
130
127
126
125
122
119
112
111
120
118
115
107
104
108
113
117
115
115
117
121
120
110
106
108
114
123
126
123
115
114
117
126
130
128
125
122
121
116
117
123
130
133
134
130
127
127
129
127
125
121
121
125
128
127
122
116
113
115
130
124
114
108
110
118
127
130
124
115
117
123
125
122
117
112
111
115
118
122
125
124
125
124
126
126
130
128
124
116
112
116
123
131
135
132
132
132
132
121
111
108
114
124
132
133
128
121
116
119
137
123
113
111
116
124
126
125
122
116
119
127
133
132
123
116
110
112
117
122
125
123
119
116
115
117
118
123
124
120
113
111
113
121
128
130
129
126
121
115
107
106
111
124
134
140
137
130
122
121
127
116
111
112
117
115
113
113
113
117
120
127
132
132
126
121
120
122
120
118
115
115
116
117
116
113
110
109
116
124
122
114
109
112
118
120
117
111
107
110
113
111
109
111
122
134
140
135
125
120
109
106
110
114
112
107
104
107
114
121
121
120
119
122
127
127
130
129
122
113
106
108
116
122
125
119
114
111
117
127
131
128
120
116
118
121
117
110
106
112
119
117
109
106
111
124
130
124
120
115
98
104
112
120
121
116
112
113
121
123
121
113
108
114
126
128
126
118
115
111
108
112
118
124
126
126
127
126
126
129
133
139
137
132
131
134
133
131
125
122
122
119
113
113
116
120
113
110
113
117
104
107
114
126
134
131
121
112
113
122
121
115
112
116
125
123
116
111
114
120
123
123
120
119
120
125
131
131
126
123
127
136
142
142
139
137
143
146
140
129
124
119
118
124
129
123
111
110
120
128
118
111
114
125
134
133
119
107
105
113
120
121
121
121
122
120
116
115
119
128
132
128
120
115
117
122
126
128
121
117
119
126
129
130
132
133
133
137
134
127
122
118
121
130
138
133
123
122
132
136
119
113
114
118
123
120
116
111
114
119
122
120
120
123
122
121
121
122
123
126
122
121
120
119
121
125
126
123
116
115
115
114
110
111
118
125
124
119
117
115
116
116
120
129
137
137
133
130
134
131
120
115
116
119
118
115
118
126
131
127
121
118
122
127
126
123
122
122
122
119
116
115
122
128
131
131
125
120
114
112
111
111
107
107
116
126
126
117
112
111
114
119
121
122
128
134
135
130
124
119
121
118
119
123
123
124
125
130
131
125
118
118
126
135
133
124
118
118
123
123
118
119
125
132
135
130
121
112
109
110
111
113
117
122
127
134
134
126
116
113
118
125
122
117
118
128
133
129
121
117
121
119
121
127
135
134
128
123
118
114
115
118
128
134
132
124
117
120
127
128
122
116
120
131
134
123
109
103
109
112
114
118
123
132
134
134
132
131
126
123
123
125
122
116
116
123
134
133
124
120
121
123
124
130
139
142
132
119
108
110
117
127
133
133
129
120
121
126
132
133
122
109
110
125
133
126
112
108
115
123
119
117
121
130
132
123
118
120
124
123
123
123
123
120
118
119
131
135
127
124
120
125
129
132
141
145
142
127
111
109
122
138
144
137
122
117
118
126
133
131
118
106
103
117
134
139
128
123
119
121
119
115
117
120
120
110
100
101
109
118
122
127
128
126
121
116
118
123
127
125
110
111
118
125
121
114
110
111
112
119
126
131
134
133
130
127
119
112
105
102
105
114
123
128
128
123
121
123
125
121
117
120
130
141
136
121
110
114
124
124
117
112
108
110
112
122
136
146
143
133
109
112
125
131
127
120
117
116
111
108
112
123
131
128
119
115
115
110
98
91
97
113
126
129
120
113
116
127
133
125
109
103
113
127
124
111
107
116
127
127
120
113
110
112
113
116
126
135
138
132
112
113
122
126
120
118
122
124
119
112
111
118
119
111
104
107
116
113
102
93
101
119
130
128
119
112
116
125
132
128
111
103
108
118
121
114
113
122
136
138
129
126
128
129
126
123
127
135
139
135
114
114
120
119
115
115
119
126
127
121
118
118
112
104
101
111
120
123
117
111
119
131
133
127
121
119
120
127
129
130
128
123
119
122
126
124
125
130
136
140
133
129
131
135
135
136
139
143
142
136
108
114
123
129
128
123
119
119
118
118
120
121
121
120
119
121
123
121
122
127
136
140
134
125
120
121
129
132
132
130
131
131
128
124
124
126
128
131
133
129
122
116
121
129
134
136
136
135
132
126
103
115
132
141
142
134
121
109
101
103
112
122
130
136
136
129
125
122
126
131
133
132
129
122
115
117
124
125
120
117
117
122
122
120
121
125
130
131
132
127
119
112
108
112
118
118
117
118
120
122
110
122
131
138
140
133
122
110
99
98
106
114
125
128
130
127
128
128
127
127
122
121
125
124
119
113
108
105
104
105
108
114
118
117
118
124
129
134
136
135
130
120
109
105
104
108
114
121
128
126
119
122
128
130
130
128
124
116
108
104
106
108
110
111
116
123
128
128
122
118
116
121
128
129
124
116
107
104
104
107
112
116
117
114
113
121
129
135
136
135
134
126
119
109
111
119
129
138
138
129
116
120
126
131
129
128
125
123
118
115
111
108
108
109
114
120
122
118
113
114
120
128
129
127
125
123
122
120
117
117
118
121
120
116
116
122
130
134
129
121
119
121
125
128
132
136
139
137
130
124
111
118
126
134
134
129
126
124
120
116
115
117
122
121
121
118
117
114
113
115
120
124
122
116
117
123
132
132
124
117
115
121
131
136
136
134
130
130
125
115
111
117
129
140
142
137
129
119
115
122
115
116
120
126
130
129
127
123
117
109
110
118
125
126
121
118
118
118
119
118
118
116
113
105
104
111
121
126
122
114
111
120
137
152
148
133
124
125
128
129
123
124
131
138
136
128
123
116
118
126
123
115
110
113
118
126
127
121
110
99
100
109
116
117
115
119
122
124
121
117
118
119
116
107
101
102
113
122
121
114
107
116
132
144
136
116
109
119
134
140
138
135
133
132
128
123
127
131
131
131
121
114
108
108
115
125
126
116
105
98
104
109
113
111
115
123
127
127
117
114
119
126
127
120
113
112
116
122
122
112
103
105
117
127
122
112
106
116
126
132
135
136
136
131
123
120
127
134
133
130
113
114
115
117
123
128
122
108
98
98
108
118
120
119
122
129
130
126
115
112
117
125
130
130
128
123
121
121
118
114
104
104
113
123
123
117
114
115
116
118
125
133
135
130
122
120
119
121
122
127
111
116
123
128
129
128
118
105
97
99
111
120
124
124
125
124
126
128
123
113
107
111
120
130
130
121
113
111
119
126
125
122
122
125
125
118
113
113
117
125
130
127
126
124
125
127
125
123
122
126
113
116
125
131
129
124
114
108
106
108
112
118
124
123
116
110
117
128
131
122
108
105
114
126
125
113
105
108
122
139
139
134
128
124
120
111
103
108
126
141
136
123
113
119
128
137
139
138
136
128
116
116
126
130
127
119
115
120
123
122
119
121
124
122
113
105
110
128
134
125
113
110
117
127
125
116
110
111
123
131
127
120
116
120
120
111
100
104
125
143
137
120
113
121
131
138
139
140
141
132
112
110
120
126
121
112
116
125
132
131
127
125
124
120
115
113
119
130
131
121
113
110
117
123
128
124
118
116
118
115
106
101
105
120
127
124
112
110
120
134
134
130
129
133
132
127
123
128
134
129
107
106
110
116
117
112
113
119
124
128
127
126
122
118
116
122
131
132
128
117
107
106
110
117
125
127
124
120
117
110
101
100
110
125
133
131
123
119
120
123
131
137
141
139
129
121
120
124
126
125
112
109
105
109
115
117
115
112
111
118
126
126
119
111
111
117
128
131
127
118
110
108
108
111
115
119
124
127
127
120
114
114
122
130
132
127
125
125
123
120
123
129
134
134
129
127
132
132
128
123
123
120
114
115
123
128
125
118
117
118
126
126
119
111
107
112
123
128
125
117
110
108
105
105
110
119
127
129
130
125
118
120
128
131
128
123
119
118
117
115
113
114
118
119
119
123
128
131
128
129
126
124
124
127
130
134
134
131
130
129
126
123
119
111
109
114
122
127
123
112
103
99
99
104
112
120
128
127
123
117
116
119
121
124
126
124
119
117
117
118
112
107
107
109
108
104
105
112
123
130
114
114
119
127
128
127
126
132
134
132
126
116
111
107
108
114
123
127
122
109
102
100
106
109
112
118
122
120
114
114
113
114
116
116
120
127
131
133
132
126
113
104
105
113
113
105
96
104
120
128
104
104
112
121
120
114
111
117
127
132
126
114
106
102
106
114
122
127
122
113
113
116
120
116
112
110
114
118
118
115
112
112
113
115
120
130
143
149
146
132
116
105
113
125
128
120
111
113
123
127
107
110
118
123
118
105
99
103
120
132
133
125
115
109
111
118
128
128
120
116
120
126
127
120
115
110
114
118
121
115
112
113
117
121
123
130
136
139
135
129
122
121
126
131
131
128
117
118
124
131
113
119
124
124
121
108
99
97
107
123
135
135
124
113
115
124
130
125
113
109
114
120
122
119
122
122
120
113
111
109
112
116
122
124
124
121
119
120
122
126
130
134
134
130
131
126
117
109
112
127
114
116
117
118
120
119
110
96
96
109
130
135
123
109
112
122
124
115
102
101
104
104
104
113
126
135
127
110
98
102
115
125
128
124
117
110
110
115
121
122
124
124
122
127
129
127
116
101
96
108
112
113
113
116
123
129
123
109
100
108
120
127
121
110
111
114
113
107
105
108
106
95
89
99
119
138
138
124
112
112
123
136
133
122
110
105
115
124
122
112
102
101
106
116
125
127
119
106
98
104
111
116
119
121
125
130
131
125
118
117
119
121
121
118
118
116
112
113
120
124
117
103
92
96
112
130
145
150
142
135
131
135
130
122
112
115
125
135
122
102
88
90
102
113
120
125
125
121
119
119
108
117
124
124
121
120
123
125
123
120
116
117
124
127
127
125
124
127
134
133
125
117
111
110
114
123
138
151
156
147
132
124
119
119
120
126
138
138
125
106
99
102
109
113
117
122
125
129
132
132
109
116
126
123
114
108
110
113
115
114
112
115
124
128
127
128
131
135
134
128
122
122
127
127
121
119
120
130
137
137
129
120
113
113
120
133
141
138
127
121
120
122
119
116
117
121
124
124
124
124
116
120
122
118
108
107
113
117
114
108
107
114
122
123
122
126
133
138
131
117
112
119
131
132
127
119
113
109
111
117
123
124
117
112
117
128
138
136
127
124
126
124
120
116
118
124
124
117
107
107
116
119
120
117
112
116
130
139
134
118
106
108
116
120
119
123
131
136
128
115
111
117
127
131
129
122
116
107
102
105
120
127
125
115
115
124
134
134
127
124
126
125
121
116
119
124
122
113
103
104
107
112
120
126
123
121
135
151
148
126
107
106
112
116
117
120
126
130
125
117
117
122
128
127
123
119
115
111
108
110
121
129
127
118
115
120
129
129
126
127
128
130
127
121
119
121
120
115
113
117
99
106
123
134
129
117
119
128
131
121
110
109
112
114
114
117
121
124
124
119
122
126
129
125
117
107
103
109
115
123
128
132
131
122
114
113
118
124
128
135
139
140
134
126
122
120
119
119
124
128
104
110
125
129
120
107
104
108
111
111
110
113
115
115
115
118
121
124
124
121
122
123
124
123
116
107
102
107
113
125
130
136
135
125
114
109
111
122
132
141
141
136
129
127
126
122
118
120
125
129
119
123
123
116
106
104
110
114
113
107
108
112
118
124
126
125
125
126
126
123
122
118
114
115
117
120
120
118
115
118
127
136
137
126
114
108
114
125
135
138
130
121
116
122
127
126
119
116
119
125
129
132
124
110
104
111
123
127
117
104
101
112
120
129
128
125
122
124
127
128
125
115
105
103
115
129
136
134
126
122
128
134
133
126
116
111
119
128
132
129
117
106
106
117
129
134
126
117
116
120
128
127
124
118
117
120
124
123
111
101
102
115
129
134
127
116
113
116
126
132
130
119
106
102
113
123
131
134
132
134
133
131
127
126
125
122
122
121
119
117
112
105
106
114
129
142
141
128
120
120
123
119
123
129
130
124
114
111
105
103
111
125
134
136
127
115
109
114
124
130
128
121
115
113
115
115
114
120
131
140
136
127
122
130
138
134
122
111
108
114
119
116
110
113
127
144
152
141
127
123
120
117
124
135
139
130
117
111
113
118
122
124
129
132
127
120
113
115
120
127
124
117
114
114
118
117
116
121
132
135
132
122
118
125
135
136
130
119
114
119
124
122
116
115
123
139
149
139
127
120
119
123
131
140
142
135
124
118
123
128
124
117
114
120
125
124
114
113
119
128
126
118
114
112
117
127
137
140
132
126
117
116
111
111
116
126
137
143
137
128
124
124
122
120
122
125
128
126
122
119
121
126
132
139
142
135
125
116
116
125
123
114
106
109
114
118
114
112
119
131
136
129
119
111
116
129
141
141
126
113
113
118
118
107
102
114
135
153
150
133
124
123
125
125
122
116
110
116
122
122
123
127
130
131
132
127
119
109
108
116
123
121
114
110
110
113
116
116
124
129
135
133
124
117
115
119
125
124
116
110
117
128
129
115
104
112
129
145
144
128
119
118
120
125
121
112
106
112
122
124
124
126
128
126
122
120
120
118
118
119
123
127
125
117
112
115
126
134
130
121
118
120
122
120
115
113
115
119
117
117
121
130
130
125
114
115
123
131
129
123
115
108
106
112
120
121
118
118
119
119
116
124
128
129
126
125
129
134
134
127
121
121
126
124
117
116
126
136
134
121
111
111
119
126
122
117
120
126
127
121
119
125
128
129
123
120
121
120
126
123
118
111
103
105
119
134
137
127
116
108
114
116
128
135
137
133
133
137
135
126
112
111
117
125
123
112
113
123
135
133
124
118
124
132
131
122
120
124
127
120
110
113
123
133
133
126
123
124
129
135
132
124
111
105
119
135
146
136
118
109
112
109
117
128
136
134
127
125
124
119
110
105
109
120
125
119
111
119
137
147
138
125
122
130
132
122
110
111
117
119
110
107
117
132
140
136
130
134
139
141
137
126
112
108
117
132
142
136
122
119
123
113
111
120
131
133
126
113
105
109
110
111
111
119
124
125
124
129
140
146
129
109
104
118
129
124
111
105
116
120
113
106
111
127
138
130
121
122
128
130
125
115
109
109
118
129
136
132
122
119
136
129
123
123
133
140
132
110
92
95
109
123
123
121
119
119
125
134
140
132
112
88
85
106
130
136
127
119
117
120
117
112
113
116
117
107
94
95
106
117
116
110
107
112
122
131
131
124
112
107
129
127
123
118
121
123
125
122
119
126
131
134
131
126
120
119
115
109
108
114
124
129
127
123
121
121
125
126
127
118
114
117
129
140
137
124
116
116
120
119
111
99
92
92
99
116
134
144
144
129
122
124
126
127
130
134
134
124
111
105
112
125
130
123
114
110
113
111
110
106
110
118
123
120
117
117
126
135
132
116
99
103
125
143
139
125
118
123
129
124
110
99
100
108
113
123
132
140
136
126
127
123
125
125
122
124
128
122
110
100
104
119
126
120
110
112
117
122
113
102
102
112
119
120
117
117
126
135
134
124
111
111
129
143
137
123
116
126
140
139
125
116
118
128
133
133
134
139
138
130
130
122
121
119
117
116
117
118
112
106
109
117
123
119
116
121
125
124
121
117
118
122
124
121
119
119
123
128
128
128
128
128
129
128
123
114
115
127
142
145
133
121
121
130
135
135
137
140
141
133
119
112
113
121
127
123
117
108
103
105
112
121
125
129
126
125
121
120
126
135
142
137
128
120
117
118
118
117
118
125
129
129
117
106
103
109
117
128
134
132
120
109
110
122
130
133
134
137
137
130
107
100
107
122
137
136
120
103
96
100
112
123
130
133
127
117
109
112
126
142
146
138
127
119
114
107
105
108
112
124
129
128
117
106
106
118
125
128
128
118
106
98
101
110
121
124
123
125
127
124
111
104
105
116
129
131
118
105
99
104
114
122
125
123
117
112
109
116
124
128
125
122
123
123
116
106
103
110
120
129
133
137
135
132
130
131
132
129
126
124
120
113
107
107
113
118
121
126
128
124
118
114
114
116
119
117
114
108
109
114
118
119
113
110
112
118
126
126
119
112
108
115
124
129
129
121
122
129
138
138
134
135
139
143
140
135
132
131
135
138
138
136
126
118
117
122
131
137
134
123
116
120
125
127
122
114
109
108
109
115
118
119
111
108
114
127
136
130
117
109
108
118
128
135
137
138
143
145
139
129
118
117
121
130
131
130
128
132
133
134
133
134
136
135
134
133
134
134
130
121
115
119
128
134
128
114
104
101
102
110
118
122
122
119
121
126
130
125
116
113
117
121
125
128
133
139
140
133
123
113
108
111
120
127
128
125
126
131
129
117
107
113
127
140
140
130
120
115
115
121
116
119
124
126
121
107
99
99
104
112
118
123
125
125
121
120
119
118
117
117
117
117
117
119
122
125
124
117
109
107
112
124
134
138
131
125
126
131
128
114
100
100
114
126
128
119
109
106
111
123
122
121
120
116
107
99
99
107
118
123
122
122
118
117
116
118
122
122
119
117
115
114
112
111
115
118
120
120
117
115
117
129
139
140
130
121
122
129
134
129
119
112
114
112
110
116
119
117
115
120
122
123
121
115
108
106
111
120
125
127
126
121
113
107
109
118
126
131
126
120
116
116
115
114
117
119
120
122
120
114
116
119
127
129
123
117
118
126
133
133
131
126
121
112
108
117
124
126
119
118
121
123
124
125
126
133
133
125
116
114
119
123
118
110
108
115
127
132
133
128
119
116
113
116
121
119
115
110
110
112
114
114
114
117
115
116
114
113
117
117
123
129
129
124
118
120
123
123
118
119
122
122
125
129
142
150
142
122
102
98
107
120
126
122
119
117
122
126
130
124
115
106
106
112
118
114
101
94
100
117
128
123
119
116
118
116
111
105
105
113
123
128
130
126
121
123
124
122
120
120
121
117
122
128
137
138
130
114
103
101
107
117
126
132
128
122
118
121
124
119
109
102
102
111
116
112
100
97
113
131
141
134
122
120
123
119
111
104
105
116
126
128
125
120
118
123
132
133
127
120
112
110
118
127
126
116
112
114
122
125
120
119
123
127
125
120
118
119
120
117
110
107
114
120
121
117
113
117
131
136
132
121
116
121
128
129
119
112
113
124
131
130
125
118
117
122
134
140
135
121
103
106
118
128
125
115
115
124
135
137
131
123
121
119
115
112
110
114
115
114
112
118
128
137
135
126
124
128
134
131
117
105
105
119
132
133
125
119
122
131
133
134
131
126
119
120
128
138
136
123
110
108
115
126
133
129
125
128
131
134
132
128
123
120
114
111
110
109
108
109
113
124
136
141
136
126
122
126
131
126
113
108
113
125
131
128
123
125
127
130
128
130
132
130
124
119
121
128
127
121
126
117
110
117
132
135
128
119
117
125
132
133
129
122
120
117
113
108
104
105
113
125
134
134
125
117
117
125
129
126
122
122
129
134
130
121
117
124
125
119
111
115
118
125
123
119
119
116
113
113
137
124
111
113
122
126
118
110
111
122
132
133
126
121
118
118
116
113
107
107
111
118
122
117
114
117
121
126
128
125
123
128
134
138
128
118
112
114
115
112
110
112
116
118
117
116
119
118
115
114
131
124
120
115
117
118
118
115
115
119
122
121
119
112
106
107
112
116
117
110
107
103
105
109
114
120
126
127
124
121
120
123
126
129
123
116
109
108
114
120
126
126
121
116
113
114
118
122
124
127
117
116
116
116
116
117
120
121
120
117
114
115
113
110
104
98
102
112
113
109
101
99
102
107
113
119
124
124
123
119
119
121
121
120
116
114
113
120
131
143
141
129
120
116
115
118
120
122
122
124
113
111
111
115
119
120
119
120
124
124
121
117
115
111
108
107
106
108
109
106
107
111
116
111
109
108
113
119
121
120
120
120
119
117
112
111
115
131
146
150
139
120
114
119
130
132
130
123
116
111
114
119
122
124
123
120
113
111
122
132
134
127
117
114
121
125
125
116
109
112
120
126
124
114
109
105
111
114
116
116
116
117
118
118
115
111
116
124
134
136
127
119
118
127
138
143
137
125
118
115
119
131
134
134
130
123
111
102
109
122
133
129
118
114
123
136
139
125
113
116
124
128
121
115
116
119
118
112
110
112
115
116
115
118
119
120
119
120
123
124
123
122
124
130
136
139
136
126
123
128
123
132
133
130
128
126
116
101
94
104
121
128
125
118
123
130
129
118
108
112
118
117
109
111
123
130
122
111
105
111
121
121
120
118
117
123
126
129
128
123
117
115
119
122
124
126
123
120
120
129
122
123
118
117
120
126
122
107
95
99
117
127
129
124
123
120
113
102
99
106
118
118
112
112
117
123
118
111
108
113
126
133
131
123
114
113
120
132
131
122
110
102
102
110
118
122
121
117
117
125
111
110
107
106
111
117
120
115
112
113
118
126
127
129
126
121
110
98
98
109
122
131
128
117
111
106
113
116
117
115
119
131
135
130
114
104
110
124
125
117
106
99
100
108
116
124
127
127
124
126
98
100
107
109
111
111
115
120
122
121
119
119
118
124
126
126
121
111
110
112
124
135
137
123
108
102
113
126
130
121
114
116
121
121
113
111
117
124
121
114
110
112
111
110
115
123
129
133
135
138
106
113
121
121
114
111
113
119
122
120
115
111
110
114
122
127
127
121
112
109
116
127
132
124
110
105
114
125
131
125
117
111
110
106
112
122
130
125
117
111
114
117
116
114
117
121
123
124
128
139
124
129
128
122
114
113
121
129
126
118
112
111
112
116
120
126
127
121
111
106
108
117
122
118
110
111
113
115
115
117
121
119
111
105
111
126
132
125
113
108
114
119
120
118
120
121
115
106
108
125
123
122
119
112
107
114
129
139
134
120
112
118
126
132
133
131
128
120
110
106
110
115
119
116
115
117
115
108
100
104
117
124
120
113
113
121
128
121
114
111
118
123
124
124
125
123
115
101
101
117
103
104
109
113
112
116
126
137
135
121
110
119
135
146
144
134
127
120
113
112
116
119
122
121
122
123
118
111
104
106
118
128
129
121
113
114
117
121
120
124
127
128
129
128
126
122
117
112
114
120
97
100
119
131
129
118
119
125
123
113
106
115
131
143
141
131
124
120
118
117
120
123
126
129
128
124
119
116
117
124
131
134
130
121
109
108
114
123
130
130
129
128
128
126
122
119
118
121
126
130
107
111
130
140
136
119
115
117
116
110
106
111
119
127
128
125
122
122
122
121
122
124
127
127
125
121
118
116
120
129
137
137
130
118
105
106
114
126
133
131
127
122
116
116
111
110
115
123
131
131
117
121
127
128
122
116
117
121
122
117
112
112
114
117
120
123
128
130
129
125
122
121
116
116
119
121
121
117
113
118
126
133
128
115
103
104
112
122
126
127
124
119
113
108
106
105
110
120
125
125
120
125
125
115
110
114
120
128
127
123
119
116
115
110
113
121
129
135
132
128
122
113
104
102
114
127
133
124
114
112
120
130
127
116
107
105
110
115
117
121
125
124
119
114
109
108
112
117
120
121
118
126
128
122
116
114
119
123
123
121
121
122
121
115
110
110
116
121
127
129
123
114
103
102
115
126
131
128
125
126
129
131
129
128
123
116
115
110
109
118
126
129
130
127
124
124
125
120
120
123
117
124
133
135
130
121
115
113
113
117
123
127
128
125
114
101
94
101
117
130
132
124
117
114
116
116
117
120
129
139
138
133
130
135
141
132
122
114
114
120
126
130
131
131
135
139
140
132
126
127
124
123
129
135
134
128
118
111
113
120
126
127
131
130
121
107
94
96
116
132
135
125
116
114
115
114
115
120
128
131
126
119
119
126
137
137
132
126
125
125
124
126
127
129
135
143
147
139
128
124
132
124
119
123
132
131
123
117
122
128
128
123
119
122
126
120
110
109
120
132
130
115
103
104
115
125
128
128
123
113
104
101
102
104
112
120
129
135
133
125
123
123
124
124
125
135
139
135
123
117
132
127
121
120
125
127
124
123
128
132
128
116
107
113
124
130
121
113
117
123
124
115
108
107
117
129
132
128
113
100
99
104
107
98
94
103
121
129
127
118
120
124
127
125
123
122
123
122
119
111
129
131
125
119
117
119
123
126
127
128
126
119
114
113
119
123
120
113
113
116
121
125
127
122
119
118
116
114
109
104
109
118
119
109
100
106
118
127
124
117
117
123
128
128
125
120
115
114
118
117
131
132
127
120
115
117
123
128
126
123
124
127
128
123
116
113
116
120
120
118
120
124
128
126
115
105
103
111
116
116
118
123
127
124
116
116
122
130
126
120
118
121
123
126
128
128
126
122
121
118
132
129
127
123
123
124
127
129
125
121
122
128
134
128
117
111
117
127
132
127
115
115
123
126
115
103
106
121
130
128
119
121
127
129
122
119
120
126
126
125
125
121
117
119
127
140
143
134
121
115
128
125
128
134
135
132
127
127
126
125
122
120
126
129
126
120
119
127
136
132
120
116
122
127
121
109
110
126
137
134
121
117
124
133
131
122
115
115
120
126
129
125
117
116
125
138
143
132
116
110
119
117
126
133
133
123
118
121
131
132
124
117
117
126
133
133
125
127
136
141
134
124
121
124
124
115
112
123
137
137
121
110
118
134
145
134
119
110
116
125
130
125
118
116
120
125
123
116
111
109
121
121
123
123
118
114
113
115
122
126
122
115
109
115
125
128
126
127
136
144
135
120
112
119
124
120
114
121
134
135
121
109
112
132
148
141
123
113
115
123
123
120
115
114
118
122
120
116
111
109
133
132
125
119
118
124
121
110
102
102
108
111
107
106
109
115
121
128
135
135
122
109
106
116
124
125
124
122
128
130
124
117
116
128
133
129
120
114
117
121
118
108
100
106
120
132
134
128
115
108
120
123
117
114
116
116
113
111
116
127
133
128
118
113
118
123
126
126
132
140
144
139
130
123
118
119
125
127
128
122
117
112
109
112
114
120
122
121
119
118
121
124
122
118
114
115
120
125
128
123
120
122
122
122
124
128
123
113
106
108
118
126
127
122
118
124
130
138
143
143
140
136
129
124
122
128
136
134
125
113
104
110
121
129
130
128
133
136
132
120
120
121
125
129
126
123
121
125
128
124
129
129
127
122
125
127
125
117
101
93
102
120
133
134
128
127
130
135
132
126
122
123
126
124
125
128
132
131
122
116
115
127
136
142
134
125
127
134
136
130
121
120
124
130
131
124
120
122
123
124
138
130
126
121
119
119
119
115
103
97
101
116
131
136
132
129
127
123
117
116
117
121
122
124
126
127
124
120
117
119
125
131
132
127
118
113
115
126
139
140
130
121
121
125
125
120
117
119
122
119
127
116
114
120
126
124
114
107
106
109
114
122
126
132
131
129
123
120
119
124
127
125
123
127
131
131
123
115
112
117
122
119
111
102
101
108
119
130
139
142
131
121
120
125
124
118
116
121
125
120
112
99
97
111
128
130
116
106
107
115
125
124
121
122
122
120
117
118
125
133
131
124
122
129
135
134
124
117
115
118
122
117
106
99
105
120
133
134
135
131
122
120
124
129
129
121
118
125
136
134
110
96
89
96
112
118
115
109
111
119
124
123
116
112
115
112
111
113
123
127
122
116
119
127
132
130
125
125
125
130
126
124
120
120
128
134
134
130
122
120
119
123
126
130
129
125
121
126
138
145
115
106
100
96
99
103
106
110
115
121
123
121
114
112
115
115
119
117
117
113
111
112
120
125
130
127
127
133
136
132
125
124
131
141
142
133
122
115
118
122
129
128
125
122
123
123
121
122
128
134
120
117
117
113
106
101
104
109
113
119
122
124
123
120
121
128
130
124
117
112
114
121
128
132
132
132
134
134
128
120
112
113
125
135
131
122
109
112
121
131
131
126
121
118
119
120
119
117
117
115
122
121
125
125
120
111
105
100
100
105
115
124
127
125
123
127
127
121
116
121
130
135
137
139
143
143
136
124
113
110
110
111
115
116
110
105
106
115
124
123
117
114
119
124
123
119
117
118
116
113
120
120
123
124
123
113
104
100
98
103
111
121
125
125
122
120
114
108
112
120
129
132
132
137
144
145
137
122
111
114
120
126
121
113
105
106
115
126
125
114
104
106
119
127
126
119
118
119
121
124
114
121
126
122
114
104
104
109
117
123
121
120
118
118
118
117
113
110
110
112
113
115
117
123
134
140
135
128
120
123
132
139
134
124
115
119
127
130
125
113
105
109
117
121
120
120
121
120
120
123
111
122
130
125
114
105
107
120
136
142
140
130
118
109
109
115
123
128
124
116
110
107
108
110
119
125
129
128
124
127
134
140
137
129
123
122
125
126
120
115
115
115
115
112
114
118
124
123
119
120
112
121
128
129
125
126
127
130
135
142
145
139
125
107
104
114
128
141
140
132
121
114
107
105
111
117
116
116
120
125
131
129
123
118
118
118
116
113
114
115
123
127
122
116
113
118
124
124
120
119
115
117
117
121
133
144
143
132
124
125
132
133
125
114
111
117
124
132
137
137
132
119
107
101
110
115
114
111
110
122
127
120
110
108
114
116
114
109
107
114
125
136
136
123
110
111
118
123
121
118
115
111
108
114
129
137
135
126
123
124
126
122
119
120
126
129
125
119
120
125
125
118
107
101
109
116
118
114
114
121
122
115
108
111
117
125
123
113
102
106
123
138
137
120
99
97
112
121
119
114
105
109
117
120
123
118
116
121
128
132
126
119
115
121
131
134
126
115
111
114
118
117
112
110
112
117
124
126
125
124
119
114
110
116
127
134
128
119
103
104
118
128
127
110
94
95
111
122
117
108
104
116
129
132
126
115
111
119
127
128
123
118
116
119
121
122
117
111
107
114
120
126
129
129
124
122
123
129
132
129
120
111
110
116
123
125
125
123
123
121
122
120
114
105
98
105
120
131
129
117
114
123
129
133
132
128
126
125
119
116
116
118
122
119
117
108
103
101
105
117
129
141
147
143
134
123
120
124
131
128
120
114
116
116
115
113
116
130
143
141
129
117
114
112
112
117
123
131
131
126
123
120
113
116
127
132
133
128
122
122
122
124
124
121
116
110
104
101
106
117
128
140
143
137
127
117
115
114
115
117
117
122
130
131
121
110
113
127
140
136
125
118
121
127
126
122
120
122
121
118
118
112
102
102
111
118
119
120
121
123
123
122
121
119
118
117
115
113
114
118
121
122
123
120
115
116
115
112
111
109
112
120
131
135
127
115
110
114
116
117
120
128
136
138
132
128
125
122
115
109
113
112
109
105
104
103
106
108
109
112
113
115
117
118
117
114
115
117
122
118
113
107
108
113
117
121
122
121
119
113
112
115
119
124
122
115
108
107
108
116
127
135
139
136
133
138
143
136
122
110
122
126
125
116
110
107
106
107
105
107
111
118
123
123
119
113
110
114
116
112
105
103
112
119
125
128
127
127
127
125
122
119
118
118
117
113
109
112
123
130
133
128
123
122
129
142
147
139
121
110
130
133
127
122
120
119
119
117
117
120
121
122
122
122
120
117
108
102
99
101
103
109
117
123
128
126
125
123
125
126
126
126
126
122
116
111
110
122
136
141
133
117
108
112
124
134
135
126
114
109
126
127
122
120
123
124
125
125
126
128
122
112
103
108
118
123
115
102
95
104
115
122
121
119
118
118
115
114
114
119
123
123
120
116
112
112
112
121
131
135
128
119
112
117
124
129
129
122
117
116
120
124
121
119
121
124
125
121
121
120
111
100
93
101
118
130
126
111
105
115
128
131
121
113
113
118
119
115
116
121
124
118
107
103
108
118
125
126
127
125
125
123
125
125
121
124
127
131
134
134
130
130
122
118
120
122
120
115
109
107
106
104
106
114
127
133
127
111
108
120
137
138
126
115
119
127
125
123
125
131
130
119
108
104
113
126
137
139
135
127
125
125
126
122
117
120
125
132
137
138
138
132
122
115
112
113
114
110
108
109
116
122
125
128
130
129
116
103
105
121
141
147
141
132
128
126
122
121
122
123
122
119
119
121
122
123
127
135
138
136
129
126
124
122
119
119
121
121
120
123
123
117
110
105
103
104
107
110
115
121
126
131
131
131
131
126
113
103
104
116
134
144
146
138
126
115
108
109
109
104
104
111
123
128
119
110
109
121
130
134
131
125
124
124
125
122
118
111
107
110
101
98
100
104
105
109
113
118
120
123
124
125
125
126
128
126
119
108
104
109
119
127
132
125
112
105
106
111
115
110
104
107
111
110
107
104
107
115
119
119
121
124
122
123
126
125
122
116
113
122
104
105
113
116
119
120
123
126
124
123
120
114
112
114
122
125
121
111
100
101
107
115
117
112
105
101
110
120
129
133
130
121
110
100
101
110
118
116
109
103
108
113
116
118
121
127
126
119
125
139
127
129
127
124
122
126
131
135
132
129
122
113
107
109
120
124
119
105
96
98
108
116
114
107
102
107
113
121
129
139
146
138
125
108
106
114
118
114
105
104
109
114
112
114
119
124
122
117
124
142
140
133
125
120
120
123
126
131
132
134
132
126
119
118
125
125
118
106
98
105
117
123
119
112
112
117
118
115
115
120
131
135
130
122
115
114
115
115
118
124
125
119
112
112
116
120
119
114
118
131
127
121
117
118
119
120
118
120
122
124
128
132
134
134
130
124
118
110
108
111
118
120
122
124
127
130
123
116
108
106
113
121
126
124
119
115
115
122
131
137
130
120
113
113
117
121
119
117
118
120
115
111
120
129
131
121
116
115
114
112
112
122
134
138
129
119
114
113
114
114
115
116
124
131
136
133
124
118
116
116
120
122
121
118
115
117
124
130
132
125
113
108
111
116
122
123
125
125
123
119
109
108
124
139
142
130
121
121
119
111
105
112
123
128
122
114
111
117
120
120
117
118
124
129
130
124
121
118
124
130
131
127
120
112
111
120
128
129
124
111
101
104
112
118
121
123
125
126
124
117
108
110
123
138
141
133
127
128
130
128
119
115
115
114
111
112
121
128
129
125
121
119
118
116
117
120
118
117
119
123
127
126
119
112
112
120
124
119
114
108
110
118
122
120
115
114
119
124
121
113
113
118
125
134
137
133
128
130
140
144
139
127
114
104
106
117
131
140
134
125
120
115
110
107
114
123
127
121
116
117
120
124
123
122
121
122
118
109
105
111
121
132
133
124
113
109
114
122
121
114
117
128
135
134
129
124
122
125
136
144
142
129
114
106
109
120
129
129
124
121
118
113
109
111
119
127
128
124
119
123
125
125
126
131
132
125
116
108
109
115
122
133
136
130
117
108
111
119
124
122
112
124
131
129
119
113
114
116
122
127
130
124
118
115
116
116
111
108
113
121
124
122
116
117
124
125
118
117
120
129
129
125
127
131
130
122
117
117
122
124
124
129
133
130
122
112
111
118
126
128
112
110
110
110
112
113
114
111
113
120
125
125
124
122
121
112
102
103
115
130
130
122
115
118
126
122
113
110
117
124
126
120
118
121
123
119
120
128
134
135
128
124
126
126
122
118
118
121
122
125
122
107
94
98
114
124
122
115
115
122
127
126
123
124
122
120
113
114
123
131
123
112
106
118
128
125
115
109
112
115
117
116
115
114
114
114
117
127
132
131
127
124
122
121
123
130
131
127
119
119
128
113
103
108
123
132
129
125
125
127
126
119
116
122
131
132
126
118
119
118
113
111
112
124
132
129
118
112
112
113
116
118
120
115
112
109
113
117
118
119
123
125
124
124
134
141
140
130
121
121
123
121
121
123
127
130
130
134
133
126
117
112
115
127
136
133
124
113
111
116
121
126
131
135
133
123
117
117
119
117
116
119
121
117
112
110
111
112
110
113
120
127
132
133
137
140
138
128
125
128
120
122
125
123
122
124
127
132
128
122
116
118
127
136
135
125
115
115
120
130
134
134
133
130
123
114
113
122
127
119
113
108
109
110
111
114
121
126
123
118
122
130
135
135
132
130
127
125
125
129
127
124
117
116
116
121
123
122
119
118
121
126
135
139
129
119
115
123
133
135
129
120
121
121
115
107
112
123
129
121
109
103
106
109
112
118
128
136
130
120
122
127
132
130
125
119
119
119
120
117
135
127
119
116
118
119
117
116
119
123
125
128
130
129
127
124
123
126
130
121
108
104
110
118
118
113
113
122
131
128
116
108
109
113
119
123
124
124
119
116
117
122
126
126
124
118
112
109
108
107
129
130
130
124
117
112
112
118
127
136
137
132
127
125
126
126
125
123
118
110
103
101
109
120
123
118
119
125
135
137
124
113
111
118
129
128
121
109
104
108
115
118
121
123
124
116
107
102
105
107
116
129
136
129
115
110
116
126
135
139
135
131
124
122
122
119
120
118
117
114
110
110
116
122
125
121
123
130
143
143
129
115
111
119
131
133
122
111
107
111
118
122
119
118
119
115
111
113
117
116
113
127
130
125
118
121
127
127
124
124
122
118
115
112
110
110
116
117
121
119
115
115
120
120
118
118
124
132
142
139
128
116
115
119
128
132
129
124
120
120
120
119
116
114
115
117
123
130
131
125
110
111
114
119
121
116
103
103
116
132
134
119
105
102
117
130
141
144
141
137
130
130
131
131
128
124
123
121
120
120
122
117
110
101
104
116
124
121
115
115
122
135
137
133
120
113
111
113
115
120
110
112
117
123
127
124
110
102
107
123
129
123
114
112
121
133
143
146
146
143
141
141
142
139
135
134
130
121
114
115
124
129
124
111
112
124
134
130
118
113
119
128
132
123
111
109
112
119
131
138
113
114
118
121
129
131
124
113
102
101
107
117
124
130
133
134
132
129
131
132
136
139
140
134
132
131
129
122
116
118
129
138
133
123
116
123
130
128
120
117
118
125
125
120
114
112
115
118
127
134
119
116
116
119
127
131
130
123
109
100
99
109
123
135
137
136
128
118
115
114
119
122
122
122
124
124
127
124
120
120
129
134
132
124
118
117
118
127
127
128
128
125
122
120
119
115
115
116
114
114
119
113
115
120
125
124
119
117
117
118
115
110
109
120
131
138
135
123
117
112
110
109
110
120
129
137
137
127
120
116
119
121
122
121
120
120
122
128
136
140
133
126
124
124
122
116
112
115
113
107
117
112
113
117
118
112
105
106
117
128
128
112
102
106
121
135
137
130
125
123
118
112
115
129
148
158
152
136
119
111
105
103
104
108
120
130
135
135
136
132
124
123
127
133
126
116
111
118
130
127
113
112
107
105
106
105
102
104
113
122
124
114
104
108
118
124
122
120
123
130
129
123
119
131
148
155
150
134
121
109
99
90
89
99
117
132
135
130
117
111
111
117
128
134
131
121
113
119
134
150
112
113
110
104
103
102
107
113
119
122
119
115
115
117
121
118
112
113
117
128
132
126
124
123
130
131
125
119
114
110
103
99
102
113
123
127
120
111
103
101
103
107
114
122
129
125
117
116
127
141
114
116
116
116
110
109
115
119
124
123
124
126
126
124
121
116
111
112
118
125
130
130
126
126
122
115
108
103
108
113
116
120
124
131
128
119
105
105
111
117
114
105
103
111
119
120
119
118
118
118
118
116
117
120
121
121
120
117
114
115
121
129
130
127
119
113
109
110
117
123
129
132
130
136
135
125
110
103
110
120
127
126
126
124
117
108
103
113
127
135
130
119
114
117
117
118
119
124
120
109
117
115
115
120
127
132
125
112
99
98
107
119
125
124
119
111
106
106
112
120
126
130
136
143
146
140
128
118
120
127
132
127
115
105
103
107
115
124
130
133
133
134
137
133
125
121
123
130
131
123
110
115
119
124
128
130
125
113
105
103
105
110
116
119
118
115
110
108
110
111
113
119
128
133
136
137
133
131
128
131
134
130
117
103
104
115
125
124
118
114
120
133
140
135
127
123
125
129
132
136
107
118
127
128
124
118
116
119
123
126
123
118
114
114
115
119
124
125
119
112
108
110
112
113
116
121
131
133
133
133
134
132
121
112
110
116
121
116
110
112
118
123
123
120
121
125
129
127
129
133
109
121
129
126
117
111
110
118
129
139
141
133
120
109
108
117
128
137
134
127
120
113
105
101
106
118
131
134
130
127
127
123
119
114
113
116
114
115
119
126
127
121
112
108
111
119
125
126
126
129
118
122
121
118
115
115
115
116
122
132
138
132
118
106
104
115
123
127
134
140
140
127
110
102
110
128
138
132
118
112
109
111
111
112
113
116
118
123
129
134
136
131
120
108
98
100
113
125
127
125
116
119
116
115
121
127
126
121
122
123
123
117
106
104
111
119
121
114
118
134
143
135
115
104
113
129
136
125
106
99
104
113
116
113
112
116
124
123
119
118
126
135
134
115
97
92
107
122
123
121
108
115
120
125
129
135
133
130
127
123
119
108
101
106
122
130
122
110
109
120
134
133
117
108
111
119
123
117
104
101
112
126
126
116
110
113
120
120
108
105
114
128
130
117
103
103
114
124
119
113
110
123
130
130
127
127
128
127
122
119
116
115
113
115
121
124
119
108
105
114
125
131
124
116
113
114
115
116
116
118
124
129
125
113
100
101
113
122
125
120
117
117
114
112
115
119
128
126
122
116
123
133
133
124
118
118
124
123
114
107
112
121
124
120
114
107
105
105
107
116
123
126
124
120
117
117
116
119
123
124
123
123
121
112
105
100
112
132
147
143
128
117
112
116
122
124
125
125
127
126
127
133
125
115
112
119
129
130
121
110
111
119
124
120
111
103
103
108
116
122
120
114
110
109
113
116
116
116
115
114
112
118
128
128
123
113
117
129
140
137
128
130
133
134
130
117
116
120
127
129
116
117
114
108
107
116
128
136
133
121
110
107
107
109
109
108
111
116
126
126
120
106
96
97
105
113
114
115
113
109
109
117
125
131
130
124
118
115
113
111
122
138
152
146
131
120
119
121
123
119
107
112
113
111
108
109
117
124
128
125
116
107
103
105
112
115
117
120
128
125
119
106
102
105
111
117
118
119
121
117
112
112
115
120
122
122
117
110
104
106
118
134
141
139
133
135
137
134
123
115
116
126
128
122
117
110
106
109
114
125
127
123
117
114
119
121
121
120
119
117
113
109
115
127
132
129
124
123
125
122
117
115
115
119
122
122
119
115
115
113
115
114
117
122
129
139
143
137
123
115
126
134
135
129
124
118
110
108
113
124
131
131
123
121
122
122
120
113
106
104
105
109
122
137
145
141
129
121
116
118
120
121
122
124
126
124
123
122
122
118
112
106
108
113
122
127
128
127
123
119
118
118
117
116
119
120
120
119
123
124
120
112
107
109
118
123
115
108
103
104
112
114
118
125
132
131
124
116
113
116
122
120
114
111
114
121
123
121
119
119
120
121
122
120
117
112
111
116
120
124
109
101
95
97
106
116
124
128
130
122
107
94
91
100
115
121
116
106
100
109
122
127
120
115
116
120
121
119
122
128
128
117
99
92
102
118
127
125
120
120
129
136
134
123
112
109
111
118
122
124
118
104
96
97
104
110
117
123
127
121
112
100
97
104
115
122
116
104
101
114
132
138
129
118
116
121
124
125
130
136
131
116
100
96
108
123
132
130
125
124
129
136
132
120
110
112
119
123
120
117
127
118
114
112
110
107
106
115
124
130
129
122
113
109
113
120
117
107
107
118
132
139
134
129
128
129
127
127
129
128
120
112
109
116
120
122
124
124
126
126
128
131
129
121
115
115
116
114
106
100
123
122
125
125
117
108
106
112
122
133
139
135
124
112
113
116
115
112
115
121
123
120
118
125
130
128
125
124
123
115
107
106
108
116
118
115
111
115
119
123
124
128
129
127
122
116
108
102
95
98
113
116
121
126
123
122
121
119
120
123
131
135
130
120
114
115
113
114
118
117
107
97
98
110
118
120
119
120
124
123
117
110
105
104
105
109
111
116
114
113
117
122
126
129
127
123
116
105
104
109
111
112
117
123
126
131
132
129
121
119
123
126
126
121
116
116
115
113
113
112
106
96
95
103
110
111
111
118
129
138
140
129
113
100
98
108
116
119
118
112
113
117
117
121
130
133
130
123
119
125
127
120
118
121
127
131
129
128
129
131
130
119
109
106
114
116
116
111
107
110
115
116
112
111
113
112
110
115
126
141
151
145
129
113
108
112
117
120
122
125
124
116
108
109
123
134
133
124
124
132
141
129
122
121
127
127
119
117
128
139
138
120
98
90
99
113
115
111
108
112
122
125
124
124
124
120
116
115
120
130
136
134
126
120
119
116
116
120
132
140
134
117
104
103
112
123
123
121
121
126
143
130
121
121
126
123
112
108
117
129
133
122
103
93
98
107
113
114
113
116
119
122
125
127
130
125
118
115
117
118
114
110
112
117
120
118
117
123
131
135
128
114
104
104
111
115
117
118
121
122
128
120
118
126
128
122
113
111
113
114
116
118
117
111
102
103
109
116
122
121
119
117
123
128
127
117
109
113
116
115
109
106
108
113
116
117
120
123
123
116
107
105
108
114
117
121
121
122
122
120
111
105
116
130
133
125
120
121
119
112
106
114
124
124
113
102
105
117
127
125
118
117
119
122
117
108
106
111
119
123
121
115
113
113
114
117
120
120
112
107
105
111
119
125
130
131
129
125
120
117
101
98
115
134
143
137
126
126
126
120
113
116
122
123
114
104
107
118
125
124
119
116
115
115
113
108
110
117
125
130
127
123
120
121
120
121
120
117
115
116
121
126
131
132
133
134
133
127
118
112
111
110
120
135
145
140
128
124
127
131
128
121
117
115
116
115
120
125
124
122
119
116
113
113
117
120
122
121
125
130
128
124
124
129
131
126
119
115
117
121
125
131
134
133
132
132
132
129
123
114
119
122
127
132
133
129
123
119
125
132
131
122
112
111
121
130
132
126
121
121
121
118
117
121
125
126
123
118
117
121
121
120
122
131
134
129
118
116
119
121
120
121
125
127
124
120
124
129
129
122
110
119
122
120
115
114
115
117
123
128
126
117
110
112
124
133
131
125
119
124
125
122
120
123
127
125
115
109
110
115
117
115
116
123
124
118
116
120
128
125
117
111
115
117
112
106
109
120
129
126
110
110
108
108
111
115
117
119
121
125
125
120
115
113
119
123
122
122
127
131
128
120
117
124
130
125
111
104
108
119
121
116
114
115
114
110
112
123
133
133
124
115
116
116
110
106
107
114
123
126
124
113
105
110
122
129
125
117
117
123
127
129
122
116
110
111
114
122
131
134
128
118
117
128
134
127
113
108
116
130
133
127
119
117
113
109
108
116
129
134
131
124
119
121
125
128
126
118
118
123
130
116
113
124
135
136
126
119
117
122
125
125
123
121
119
118
116
119
126
131
127
122
126
135
137
128
117
118
126
136
137
135
130
123
116
108
106
111
120
127
129
124
121
124
138
149
143
130
122
127
114
116
125
137
139
133
126
124
127
123
116
112
117
128
135
133
123
117
120
128
131
130
133
136
133
124
121
125
132
133
129
129
129
125
117
110
110
116
120
122
124
125
123
124
132
139
136
128
124
130
101
113
127
135
133
128
127
130
132
124
114
110
121
141
150
143
128
123
129
135
135
132
126
124
121
118
122
128
133
126
115
116
120
121
117
117
124
129
126
119
118
123
126
123
118
111
108
112
120
127
109
113
114
117
119
125
128
131
128
124
119
117
127
138
139
133
127
128
134
135
128
120
113
114
116
117
122
126
125
116
110
108
110
113
115
125
139
142
131
116
110
116
125
125
111
93
89
100
116
121
124
117
104
99
107
120
125
123
118
119
122
127
126
121
113
113
118
125
126
118
107
102
108
116
123
125
125
122
116
114
114
111
108
105
109
124
138
141
128
112
102
108
120
127
122
107
97
103
117
123
124
120
110
101
104
115
119
120
116
119
124
129
124
109
97
98
111
119
115
99
88
90
107
120
129
131
127
121
116
118
120
116
108
100
103
116
124
125
120
112
105
107
116
126
132
126
117
114
123
126
111
121
125
119
110
111
119
125
124
123
124
127
123
111
103
102
112
117
110
94
85
91
109
122
129
129
128
126
125
127
126
120
111
102
103
110
112
109
114
115
118
120
121
123
127
126
123
126
131
130
109
126
134
128
119
118
124
127
127
127
124
122
123
120
115
113
116
118
112
99
91
99
112
120
120
120
125
130
132
129
127
121
115
112
109
113
115
111
113
115
122
127
127
123
118
115
123
129
134
132
122
121
126
132
132
119
103
102
116
132
132
119
107
106
117
125
132
134
127
117
107
112
125
133
133
128
122
114
111
114
125
128
127
120
119
125
127
122
114
114
120
119
116
113
115
120
123
119
115
119
123
127
134
141
141
125
103
94
107
127
134
121
109
106
114
123
127
128
126
123
125
129
133
135
133
129
126
117
112
121
138
143
132
116
112
122
126
118
104
101
110
117
113
105
106
119
129
132
128
130
113
115
118
128
137
132
115
104
103
113
120
119
113
117
121
122
122
120
122
128
129
133
127
122
122
126
129
125
120
123
136
141
129
113
111
120
126
116
102
102
117
127
123
113
112
125
135
133
128
128
105
100
99
110
123
129
127
120
113
107
104
106
114
126
130
129
124
119
119
121
122
119
110
105
109
118
128
126
120
119
126
130
128
120
115
118
119
114
112
116
126
128
123
120
126
133
134
129
121
115
109
104
104
110
116
119
122
126
126
122
110
102
104
115
126
131
129
124
121
117
115
110
105
105
113
124
131
127
117
111
115
124
131
132
125
117
111
111
115
126
125
118
113
117
121
128
128
125
120
111
121
121
125
126
121
115
112
120
129
134
124
106
97
102
118
128
126
122
122
124
126
121
116
120
128
138
137
128
117
113
114
117
121
123
124
119
111
110
114
118
113
105
108
115
118
118
116
123
127
122
122
128
133
134
128
116
110
115
126
132
127
112
104
108
119
124
119
115
119
128
137
134
125
123
131
138
136
128
123
123
118
110
102
104
112
122
123
116
109
104
100
99
109
120
126
122
115
120
128
130
108
116
126
130
127
117
113
118
125
127
121
116
115
120
126
123
115
112
116
127
135
131
123
119
122
123
121
120
124
130
130
117
104
101
111
123
127
120
113
102
95
95
107
124
134
130
120
119
128
134
98
107
114
120
117
111
114
121
126
125
121
119
123
125
125
119
113
116
120
122
118
114
114
119
122
115
108
108
121
132
134
128
120
117
119
120
119
120
124
119
107
96
104
118
129
127
121
122
129
131
107
108
113
114
111
111
117
120
121
117
118
122
127
123
115
109
110
121
126
120
107
103
116
131
135
122
108
108
122
133
134
127
122
120
120
116
113
121
133
138
129
114
108
112
115
114
116
124
131
126
118
116
116
118
123
126
123
113
104
101
107
118
122
120
111
105
109
122
127
121
110
112
126
140
139
127
111
110
119
130
129
117
109
108
114
118
117
121
127
133
135
132
125
114
111
108
114
125
130
126
121
123
123
126
134
138
128
113
98
96
98
106
115
118
118
117
119
123
124
120
113
118
128
131
121
111
105
109
116
123
123
116
105
98
109
121
125
119
111
112
123
132
128
118
116
120
124
126
127
127
120
119
121
124
127
132
129
120
113
109
106
105
111
118
124
127
126
126
118
112
111
113
115
111
103
103
109
113
115
116
117
115
108
102
110
121
124
118
111
111
119
119
115
115
124
133
133
126
123
127
119
119
119
114
110
112
116
120
126
124
120
115
113
115
120
121
122
123
118
113
110
105
102
101
106
120
132
130
117
110
110
113
113
113
115
120
123
124
126
129
121
106
97
105
121
134
133
125
123
130
119
124
122
112
104
103
108
113
118
120
119
117
113
110
109
108
108
112
120
128
127
117
105
107
122
143
149
135
113
100
101
112
119
121
119
120
123
133
140
139
122
105
99
105
115
120
125
126
128
133
114
121
124
121
117
120
118
116
110
107
106
106
103
104
107
106
102
104
119
139
147
134
116
111
126
144
143
120
95
89
103
124
130
124
114
114
122
131
132
125
121
119
118
116
115
114
119
126
131
131
110
117
121
123
132
141
140
131
117
107
105
103
101
104
109
110
104
101
110
132
147
139
119
109
115
124
120
107
90
93
118
143
142
122
104
100
113
121
121
119
124
133
132
127
122
120
122
123
120
121
117
119
119
117
124
137
143
135
122
114
118
120
116
109
111
110
107
103
103
116
127
128
118
110
110
112
111
106
103
110
128
145
141
119
97
91
107
121
127
130
130
130
128
127
129
127
121
112
107
113
128
133
127
116
113
120
127
124
114
109
119
131
132
121
112
109
110
109
108
110
111
110
111
109
110
113
113
117
120
124
129
133
131
121
107
103
111
123
134
130
126
119
120
126
129
125
115
109
112
122
128
138
136
125
115
115
123
121
108
99
105
119
127
123
112
108
111
119
124
123
112
101
96
98
108
115
119
123
126
129
126
126
127
126
126
122
122
122
119
112
113
122
131
131
123
110
108
114
126
130
121
131
134
126
119
120
127
131
125
111
104
106
109
110
109
107
112
119
130
131
121
101
90
93
107
116
122
126
131
131
125
121
121
124
128
130
131
121
108
105
114
133
142
134
116
105
107
117
127
130
117
120
121
118
117
119
127
138
144
140
130
114
100
94
100
107
112
119
127
129
122
111
103
105
115
119
122
126
130
130
123
118
115
116
121
125
127
126
120
117
124
135
136
125
115
109
111
118
122
122
113
116
117
117
118
116
116
123
135
148
149
134
111
99
103
112
121
123
125
124
120
112
112
119
127
126
121
120
120
119
117
117
118
121
121
122
121
122
125
123
125
124
123
121
119
116
115
119
122
123
108
117
124
127
124
116
105
102
113
130
142
141
129
120
120
124
131
130
128
122
117
112
115
121
129
127
120
111
110
113
117
120
121
124
123
122
119
113
111
110
113
117
123
127
124
119
116
122
129
126
104
112
120
126
124
117
108
104
110
120
128
134
135
133
130
126
126
126
124
122
118
114
114
116
122
123
120
115
114
119
124
123
114
110
114
122
121
114
103
102
112
124
131
129
123
118
117
121
124
122
106
101
104
111
117
118
119
121
125
124
124
125
128
129
125
120
115
109
107
110
119
124
123
119
120
122
122
120
120
124
128
123
109
97
105
121
129
122
110
106
117
129
130
121
118
123
127
121
112
106
109
97
96
107
115
118
123
131
134
133
127
119
113
110
111
115
112
105
98
101
114
129
132
128
125
125
124
120
116
116
120
120
112
108
112
122
130
124
114
114
120
124
118
111
113
128
138
131
110
98
109
103
109
119
122
119
119
124
132
136
132
117
100
90
96
113
121
117
106
104
108
117
121
125
126
128
124
119
115
113
115
116
114
117
120
120
121
117
115
113
118
121
116
110
111
123
136
132
116
105
112
121
132
137
131
121
118
116
122
129
133
125
106
90
93
109
124
127
122
115
104
97
98
111
123
128
124
123
122
122
120
115
113
115
117
117
113
113
113
115
118
122
121
115
111
114
120
128
125
118
124
133
140
141
133
127
123
115
111
117
130
136
128
110
102
105
114
123
129
124
106
90
88
104
121
127
123
123
128
132
128
119
112
110
111
113
115
119
121
121
122
123
124
121
118
115
118
126
126
122
125
124
122
123
124
126
123
116
112
116
128
137
132
120
106
104
110
119
128
128
116
104
99
112
121
123
117
115
117
120
119
117
114
113
112
112
118
127
135
134
128
122
120
122
129
132
130
126
122
119
115
105
101
105
112
115
114
113
118
123
127
123
113
108
107
112
115
119
124
129
127
121
118
120
123
115
108
102
102
103
106
110
113
118
119
117
119
125
135
139
131
119
116
123
137
146
141
127
120
117
116
105
100
106
112
113
106
106
116
127
126
110
95
93
105
116
122
120
121
121
124
127
125
126
122
113
106
103
106
109
108
107
109
117
122
121
118
120
128
133
126
117
115
123
134
136
133
125
122
124
125
117
115
117
120
115
106
104
113
123
124
114
101
96
106
115
122
122
120
119
119
122
124
125
121
111
106
112
122
128
120
109
108
115
121
121
117
114
114
118
120
119
118
121
121
119
120
122
125
128
125
120
119
123
124
118
113
112
114
118
121
120
119
116
109
112
118
126
130
127
119
116
120
124
119
110
106
113
125
129
124
115
114
117
120
117
110
108
108
111
118
123
122
117
112
110
113
119
123
124
116
112
118
124
126
122
120
122
123
116
114
118
126
125
111
105
108
123
132
129
119
113
115
119
118
111
108
114
122
126
122
118
120
125
123
114
105
104
111
119
126
128
123
114
113
115
119
121
120
121
116
107
112
123
128
126
123
125
124
116
109
111
118
119
111
99
96
110
122
122
118
112
114
119
120
116
115
119
128
131
124
117
120
129
127
115
104
107
119
132
135
129
122
118
118
125
128
126
122
122
123
112
110
119
126
126
120
115
115
114
109
109
111
114
111
104
97
103
113
121
123
119
118
124
129
126
121
121
127
131
122
115
118
128
129
116
106
111
125
133
132
123
123
125
128
131
134
131
127
123
124
116
112
114
118
120
115
109
111
117
119
113
108
110
115
117
114
109
117
125
131
128
123
126
129
126
121
114
115
118
116
111
114
122
124
116
109
114
124
126
120
114
118
126
130
131
132
133
131
124
118
117
117
116
116
116
115
115
121
129
127
116
106
106
113
121
124
123
122
128
130
126
120
120
118
116
111
104
104
105
106
107
109
115
117
115
112
116
122
122
114
106
111
118
123
122
123
129
133
126
122
123
125
125
121
118
119
121
125
129
126
118
108
104
107
116
123
127
129
131
128
122
116
116
116
113
109
109
113
117
115
109
108
113
115
114
112
114
117
119
114
110
114
119
120
119
119
123
130
128
132
126
126
128
129
125
120
120
120
122
124
121
117
107
101
105
114
126
133
135
130
123
120
119
119
118
116
118
130
135
129
119
114
115
116
113
110
111
113
117
119
120
121
124
128
127
122
119
120
123
130
124
125
131
128
122
115
114
118
123
127
126
121
112
106
105
112
122
131
135
131
127
124
122
121
122
123
128
134
134
126
120
120
119
117
112
112
115
118
120
121
122
120
124
129
133
126
117
112
114
112
118
129
136
129
117
109
114
128
133
129
121
116
117
119
118
116
117
120
126
128
126
123
122
117
118
121
127
125
117
113
119
127
128
121
115
117
124
125
123
121
119
115
114
118
122
120
116
113
115
107
119
135
140
131
116
110
120
132
132
122
110
111
123
132
131
121
114
113
114
119
122
122
121
117
116
119
121
119
112
111
122
135
137
127
122
127
132
129
122
114
112
114
113
113
108
108
115
121
127
116
119
124
126
123
125
124
127
127
123
117
115
118
128
131
128
120
114
111
113
116
123
127
127
125
124
123
123
117
112
115
125
133
132
128
128
137
137
129
114
102
103
114
123
118
106
102
114
132
139
122
113
101
100
113
127
133
128
118
115
120
128
130
123
112
109
115
121
122
121
118
121
128
132
134
134
132
125
116
114
118
124
122
115
113
118
129
133
128
113
97
96
111
125
131
120
110
116
134
142
123
110
95
95
109
125
132
126
115
113
119
129
126
110
95
97
115
130
134
121
112
114
123
128
133
136
134
123
114
113
119
126
117
105
96
103
113
122
127
123
111
104
111
124
133
132
124
124
133
140
123
121
117
113
109
112
115
115
114
115
116
119
114
103
95
100
118
133
130
115
101
104
118
123
124
125
124
117
109
110
121
131
129
112
98
98
102
111
122
128
129
123
118
122
127
129
128
128
133
134
127
137
136
126
109
100
100
107
116
121
119
116
114
111
112
115
119
123
116
106
101
107
120
125
125
121
118
113
108
113
123
133
134
129
118
110
106
106
113
124
132
134
128
125
124
126
127
129
131
127
126
127
127
130
128
122
111
104
106
112
115
117
118
122
120
117
116
119
119
113
108
113
121
122
117
116
119
123
124
125
127
130
130
128
129
127
124
121
123
126
124
119
113
115
124
134
135
126
117
114
128
132
136
142
140
127
107
97
104
118
126
122
118
116
113
112
109
113
117
115
114
116
121
120
117
121
122
124
124
128
133
134
129
123
122
122
120
116
111
114
121
124
123
126
135
149
148
131
112
99
120
117
117
127
133
126
108
99
108
125
131
126
120
115
111
110
109
114
119
121
120
115
111
107
113
125
129
127
122
120
126
130
126
118
116
120
122
115
109
112
122
129
128
127
138
150
149
130
111
102
113
100
93
101
113
119
116
115
116
121
122
123
123
123
120
111
111
118
126
128
126
116
109
107
116
127
131
126
114
110
117
124
123
115
114
119
119
114
110
117
125
128
125
124
134
143
140
129
122
122
115
103
96
98
106
115
123
128
128
123
114
117
124
127
121
113
112
119
129
133
131
125
119
119
121
124
123
114
108
107
116
123
125
119
115
111
103
104
109
118
124
123
116
115
122
130
131
129
130
132
123
118
118
121
121
122
125
134
138
133
124
120
122
121
118
113
112
115
122
127
132
130
126
121
119
117
112
110
113
122
130
133
127
117
111
104
94
94
108
119
120
112
104
108
115
121
127
127
128
125
123
123
129
138
139
130
125
131
138
142
136
127
120
118
119
116
114
110
110
114
120
122
120
114
112
111
109
112
124
142
149
140
123
111
106
106
106
106
115
122
116
106
105
112
122
124
123
123
124
119
110
112
123
135
134
123
116
121
130
135
131
122
118
121
124
124
117
111
106
103
104
105
106
106
108
109
110
116
126
142
147
137
119
105
104
110
117
125
131
128
115
103
106
122
131
129
120
120
125
124
102
104
114
116
114
111
114
120
125
122
113
109
116
124
129
123
117
116
113
106
95
92
104
114
118
118
117
117
124
130
128
119
111
104
105
110
119
129
137
131
115
103
108
123
131
123
112
117
130
135
110
112
114
108
102
104
115
124
124
115
104
105
116
122
120
117
114
123
125
111
95
91
110
127
133
125
116
117
123
126
119
108
104
106
109
111
111
118
127
127
117
109
108
113
116
110
105
114
129
140
123
124
122
116
113
113
118
122
119
112
105
108
115
120
116
111
114
126
132
121
107
105
120
133
129
116
104
106
119
123
118
111
106
109
117
117
115
110
110
113
115
113
109
108
108
108
111
116
124
127
124
127
125
127
128
126
122
117
111
109
109
111
117
121
119
117
119
126
131
124
118
118
125
124
111
98
88
92
100
112
116
116
112
111
119
128
125
115
107
108
112
113
109
107
110
121
125
118
111
110
123
117
116
120
126
132
130
121
118
114
112
111
119
129
130
125
120
119
121
116
113
116
117
111
102
96
94
94
96
104
113
118
116
113
120
130
134
124
112
109
112
112
107
111
121
134
132
115
105
105
121
115
111
110
114
125
133
132
128
121
112
111
117
128
129
123
115
110
111
109
104
103
105
109
115
119
119
113
108
105
112
117
119
118
122
127
128
124
118
115
110
103
103
114
129
138
129
114
106
116
114
118
120
113
110
116
126
129
124
118
112
111
115
123
124
117
110
107
115
117
113
109
107
117
133
142
138
124
111
110
114
122
124
125
126
127
125
123
121
115
103
94
98
113
130
136
130
120
121
132
106
118
125
121
113
116
121
119
114
109
109
115
117
121
121
114
107
108
124
135
135
122
112
117
132
143
138
122
108
109
118
128
129
124
123
123
125
123
121
115
105
101
102
115
127
130
126
123
126
133
112
118
121
117
116
121
125
121
115
109
114
122
123
122
120
115
108
109
122
139
143
132
114
109
117
126
124
114
105
108
121
133
132
120
114
113
120
122
123
121
123
123
120
117
116
116
115
109
110
120
128
124
118
113
115
124
131
128
120
119
125
132
129
122
118
118
116
114
120
124
129
124
114
109
111
116
115
111
107
110
122
134
133
120
108
105
111
119
123
130
134
133
128
119
116
112
102
93
96
110
132
133
125
117
116
122
127
124
117
115
122
131
130
123
118
123
127
126
122
117
115
117
114
112
112
111
111
110
112
117
127
132
131
121
112
106
110
115
118
124
127
129
124
121
119
114
105
99
106
119
118
127
131
129
121
118
116
111
103
98
105
118
127
127
124
124
128
129
131
129
123
118
115
115
115
113
110
113
121
129
132
130
123
116
113
118
120
118
109
106
112
123
128
126
121
115
116
120
125
126
109
119
129
129
124
118
115
113
107
105
108
118
126
125
121
120
118
124
130
133
129
121
116
118
121
119
118
119
127
135
135
127
115
111
115
127
135
133
119
108
115
127
131
124
115
112
118
125
128
125
119
117
121
122
120
121
124
126
129
132
135
135
125
112
105
108
114
122
127
129
125
119
116
120
130
131
125
123
126
130
130
125
116
112
117
128
140
143
136
131
130
131
127
119
110
106
107
113
119
121
124
114
113
115
117
118
120
125
133
140
145
140
124
106
103
112
123
128
130
127
122
114
110
114
125
128
124
118
115
117
121
123
121
121
120
121
122
125
130
138
141
136
127
121
113
108
105
110
120
123
113
113
117
119
117
113
108
108
113
123
132
137
131
123
121
124
131
138
141
137
127
115
106
104
109
116
118
113
109
110
118
124
123
121
119
115
107
104
110
123
134
136
131
125
118
112
115
122
129
127
109
119
127
131
123
113
105
102
103
113
126
139
147
144
132
124
123
129
136
141
138
128
117
111
109
113
117
116
114
117
125
128
123
113
113
117
116
108
104
109
120
129
128
123
120
123
128
132
128
122
114
119
128
133
130
124
117
114
115
120
128
139
146
141
125
111
106
112
120
129
136
138
133
128
125
124
123
119
115
118
128
133
127
113
112
122
129
121
108
104
114
120
117
112
120
136
143
132
113
105
115
112
119
130
132
131
130
130
127
126
126
124
121
115
107
107
110
112
109
111
118
130
135
137
134
130
126
115
102
103
118
130
131
122
117
122
127
120
111
108
113
115
114
112
123
141
146
135
108
104
111
111
119
127
128
129
132
134
131
125
116
108
100
97
104
120
132
130
111
102
104
116
122
125
127
125
120
112
101
102
110
121
126
122
119
118
117
112
112
113
120
123
121
117
123
134
144
140
129
120
113
123
129
126
120
118
122
124
121
116
115
111
105
102
113
132
145
139
121
106
104
110
113
114
119
120
116
115
118
119
117
118
119
121
118
118
112
113
120
124
130
131
127
119
115
117
131
143
146
136
125
134
134
124
112
111
112
111
108
111
122
133
130
120
115
122
130
129
122
116
111
111
113
119
123
122
122
125
129
130
125
120
119
124
121
117
116
122
132
134
133
130
125
118
112
110
119
132
141
134
126
124
118
114
110
110
110
109
108
115
129
139
138
125
115
109
113
119
123
124
119
117
117
122
125
124
120
120
118
113
106
109
120
127
124
116
115
124
136
136
129
122
123
124
126
125
122
124
123
120
109
101
100
105
110
110
110
113
116
118
122
124
124
123
118
116
115
119
124
129
130
125
122
117
113
111
109
106
100
91
85
92
108
123
123
116
112
117
126
128
123
118
125
137
146
147
138
127
119
118
100
96
100
108
113
111
109
112
115
117
111
109
112
122
129
130
124
122
123
127
132
133
125
117
109
104
104
106
107
103
96
96
103
116
123
121
115
115
116
117
118
119
128
140
148
146
139
130
130
130
102
106
113
116
115
112
109
111
113
114
112
115
120
130
132
134
129
124
123
125
127
128
127
124
121
114
112
116
124
129
126
119
114
116
127
129
126
117
112
116
121
125
129
130
131
128
123
126
134
137
111
115
117
117
116
112
113
114
116
118
123
128
132
134
132
129
124
125
126
124
118
117
119
126
133
130
122
121
129
140
141
135
128
126
135
136
128
115
111
118
128
134
128
122
117
112
112
117
124
125
120
119
119
119
117
114
116
123
127
127
125
126
128
128
120
115
115
123
127
124
113
108
114
127
136
131
121
118
124
133
132
126
128
135
143
137
122
109
108
116
127
131
123
113
106
106
112
117
120
120
132
123
122
121
118
115
117
124
130
126
119
115
116
117
117
112
110
113
122
123
117
112
116
128
135
128
118
118
126
130
119
112
117
135
144
134
114
105
106
115
121
122
116
110
106
107
115
123
125
124
136
124
116
115
116
115
113
114
117
118
114
110
110
114
117
114
110
112
118
125
126
122
121
128
133
129
122
121
124
125
117
110
114
126
131
120
109
108
114
119
118
116
118
116
112
110
116
123
128
127
135
123
111
107
112
115
113
107
110
116
121
117
114
114
117
118
115
115
121
127
130
124
119
121
125
127
124
120
119
120
117
114
115
120
118
113
108
112
122
124
119
115
118
121
120
117
117
121
127
126
128
122
115
111
115
118
117
113
116
124
128
122
114
111
113
118
120
120
122
124
124
118
112
109
113
116
119
117
115
116
116
114
113
115
116
115
111
112
118
120
116
113
114
121
125
124
123
124
128
127
126
124
125
124
120
119
120
123
122
121
119
115
111
106
109
116
122
124
120
117
116
117
115
110
107
109
112
116
118
118
113
108
108
114
122
124
117
112
111
113
114
115
118
123
128
129
126
127
131
131
123
122
124
126
122
121
123
127
122
113
108
108
110
107
109
115
125
127
121
116
116
119
121
119
113
115
117
125
126
120
110
102
105
116
127
133
129
118
112
110
114
122
126
128
128
124
121
123
129
130
118
115
118
122
124
123
127
129
125
122
118
118
113
109
110
115
123
128
122
118
118
121
123
119
116
121
126
131
123
111
98
100
110
120
127
130
131
128
120
117
117
122
126
125
119
114
112
115
117
118
117
116
122
127
126
123
120
123
130
134
130
122
114
107
106
109
112
117
118
118
120
121
121
116
114
119
125
125
114
97
94
104
122
125
125
124
130
132
128
119
116
116
114
113
112
113
118
119
120
118
124
127
134
136
128
114
105
106
117
124
121
111
105
105
106
107
102
98
101
106
118
127
128
123
117
118
118
117
107
99
103
118
129
130
123
120
125
131
128
121
111
105
105
110
117
124
130
135
136
135
130
127
130
130
124
113
105
102
105
110
111
112
113
116
113
109
104
96
94
103
118
136
145
141
133
125
124
122
116
113
115
121
126
125
121
118
119
123
127
121
109
97
102
118
131
132
130
133
139
143
127
113
109
114
119
122
119
115
112
114
122
131
132
126
120
117
118
117
116
117
128
139
146
142
136
136
136
135
130
122
117
119
121
120
114
113
112
119
126
124
111
96
102
120
130
127
118
118
126
133
126
111
106
113
121
125
127
126
126
129
135
138
133
123
117
119
131
141
142
135
129
131
130
127
122
126
133
135
130
121
118
124
126
120
112
104
105
112
125
129
122
109
104
111
116
116
113
112
123
131
129
126
125
126
120
114
110
114
124
131
129
123
115
111
110
116
129
140
143
137
127
126
126
116
111
114
118
115
111
108
117
128
135
130
115
106
103
109
125
135
135
125
113
110
112
116
120
126
131
130
133
138
138
129
113
98
91
96
109
117
115
109
107
111
114
118
119
122
123
122
126
129
130
128
121
116
111
101
97
102
116
127
132
131
126
118
109
109
123
137
143
137
123
121
122
125
127
131
132
128
114
115
116
116
118
125
126
122
114
104
103
113
123
130
123
116
111
113
116
117
120
127
129
122
110
106
117
131
144
141
129
122
121
128
131
128
121
117
121
125
127
125
127
130
132
132
131
128
122
117
111
111
112
118
122
123
122
119
118
118
117
119
122
125
121
114
109
110
115
115
118
120
124
122
115
112
115
124
130
127
121
116
120
126
128
124
118
116
121
125
126
126
129
136
144
145
140
126
113
103
117
105
102
112
121
119
117
117
123
131
130
123
119
115
111
109
109
115
115
115
111
112
116
121
123
123
123
120
115
116
116
120
123
125
124
119
117
120
124
125
126
124
123
127
139
144
138
127
117
116
119
105
97
102
111
116
116
118
123
128
125
125
123
119
111
103
107
117
123
122
116
114
119
126
133
134
128
118
111
111
119
127
125
119
117
119
125
126
125
124
126
125
124
123
129
131
127
122
125
134
119
111
103
103
106
113
118
123
123
118
115
126
135
130
116
104
106
119
129
132
127
125
128
131
134
130
125
114
111
116
123
124
114
107
110
119
125
127
121
121
125
127
123
119
119
115
113
116
122
132
116
113
111
110
112
116
120
129
128
123
123
131
138
135
119
110
110
121
125
123
121
120
122
126
125
118
113
110
111
120
125
122
110
102
108
119
122
118
117
122
126
124
119
115
112
111
111
112
113
115
121
115
112
117
121
120
120
126
130
136
138
141
135
127
118
117
122
122
114
103
99
101
108
113
114
113
110
109
114
122
127
122
113
108
112
115
116
117
124
129
128
120
115
115
119
120
119
119
115
111
125
115
115
119
122
121
117
118
122
133
139
139
131
123
119
119
122
120
112
98
93
95
103
109
112
111
111
113
114
118
123
122
124
120
113
110
111
122
137
141
129
114
113
119
127
123
118
118
123
121
125
119
116
116
116
116
117
116
116
116
116
121
126
129
125
120
117
116
116
111
106
107
114
114
113
110
112
115
113
112
110
117
124
121
112
106
111
123
137
136
122
110
115
124
129
119
107
108
120
131
122
121
116
111
107
111
118
123
117
107
98
104
122
134
134
123
115
114
118
120
117
116
119
118
111
106
107
111
114
113
111
114
118
117
110
108
109
114
120
119
114
111
119
128
130
121
108
104
115
127
113
118
118
114
106
108
117
123
125
114
104
104
120
134
135
122
113
112
119
122
120
119
120
116
107
100
100
108
115
117
119
115
114
109
110
112
111
109
105
107
111
114
121
126
130
131
125
116
115
118
110
114
118
120
117
115
117
121
125
125
120
120
126
132
129
117
109
110
120
125
124
122
120
113
103
99
100
107
113
118
122
124
117
110
112
117
121
116
112
111
117
121
123
122
126
132
133
127
116
113
109
111
114
119
124
126
124
120
122
125
126
125
126
127
123
112
105
107
117
123
125
123
122
113
107
104
106
109
112
116
123
125
119
113
114
120
123
120
115
116
123
129
125
118
112
115
119
116
111
111
109
111
112
117
123
132
134
126
120
118
119
117
117
122
121
114
108
106
110
112
115
119
123
122
116
112
109
109
113
117
124
123
121
118
119
122
120
112
108
113
122
129
125
116
108
104
103
103
105
113
108
117
121
121
120
125
130
127
122
119
116
112
111
116
123
123
119
111
109
107
105
115
123
128
126
119
111
112
117
128
128
124
120
122
125
125
120
110
105
104
108
114
114
114
117
117
112
107
109
118
108
121
129
123
116
114
117
118
119
121
123
121
119
123
130
133
129
123
120
116
112
113
120
126
126
121
115
120
129
133
131
124
118
121
124
128
124
115
110
106
106
104
104
112
119
128
128
121
120
124
116
125
128
120
111
107
110
114
117
122
127
134
137
136
136
135
133
132
134
134
126
119
118
119
120
121
122
127
132
134
128
120
116
117
119
125
126
122
118
119
118
116
109
109
116
122
124
121
122
126
131
131
125
116
111
109
110
114
118
123
129
134
135
133
133
135
136
138
140
139
132
125
119
119
118
122
121
124
123
121
119
119
118
117
116
117
121
121
120
124
129
127
121
115
114
116
115
114
118
125
133
129
123
115
112
111
111
115
120
123
125
123
120
120
127
132
134
134
135
134
129
126
122
120
118
115
115
112
111
112
117
120
118
115
109
109
112
115
117
121
128
130
126
122
120
119
116
115
119
122
117
115
113
115
113
111
109
111
117
119
117
118
117
119
124
126
121
120
121
126
129
129
126
122
119
113
110
108
110
116
119
119
113
102
100
108
118
118
115
116
123
130
129
125
122
123
125
125
123
120
106
104
110
117
118
115
111
109
106
112
121
129
132
129
122
120
118
114
116
121
127
131
132
130
129
119
112
110
114
122
126
121
109
98
103
117
131
131
119
110
114
124
126
120
117
121
126
127
126
117
116
112
117
123
127
124
121
113
108
109
126
144
144
130
119
119
122
123
118
117
121
129
135
137
138
128
118
113
116
126
131
124
116
109
115
128
135
132
120
112
114
121
119
116
114
117
122
125
122
118
126
119
119
123
125
126
126
124
115
114
124
136
137
126
118
122
130
130
124
117
118
119
122
124
126
127
123
115
112
117
123
123
119
115
119
124
123
117
115
122
130
128
122
115
114
116
119
124
125
124
122
118
116
115
111
113
121
126
123
117
117
123
129
128
125
126
128
130
129
127
122
120
111
105
109
119
123
117
112
109
115
120
118
116
117
118
112
111
117
132
143
140
127
115
113
116
121
127
130
127
113
115
116
114
108
108
114
121
120
118
116
123
131
135
129
124
121
124
133
139
138
131
118
111
111
121
126
121
113
111
116
124
122
115
116
122
123
120
119
127
138
137
125
112
111
116
122
127
128
124
111
114
119
120
117
113
113
114
115
115
116
122
130
131
123
114
117
126
135
140
137
131
127
125
123
125
125
121
115
117
128
138
134
121
118
125
127
121
113
111
118
122
116
110
110
115
118
114
111
120
115
117
123
125
121
116
116
117
115
112
112
114
118
120
117
114
120
129
129
124
121
119
121
121
119
119
119
116
115
119
133
143
140
125
116
113
113
109
106
107
115
122
122
121
120
117
110
102
103
118
120
124
127
127
119
116
119
126
124
114
106
106
113
121
127
130
132
126
115
111
114
116
117
107
102
104
112
115
116
118
121
126
127
123
116
108
103
102
107
116
128
136
139
139
133
124
114
106
113
125
123
128
127
118
108
109
119
129
129
117
111
115
125
134
140
141
135
121
107
105
118
126
121
110
101
103
115
122
123
118
113
110
116
121
120
115
110
111
117
127
134
138
140
139
132
122
116
120
128
131
122
125
119
109
103
107
115
121
122
121
125
133
137
137
135
134
129
118
107
106
114
125
127
122
118
116
122
129
131
122
112
112
121
131
129
121
118
120
127
128
125
124
124
122
118
111
113
119
127
126
123
117
112
111
111
114
115
119
120
122
130
139
139
133
125
119
118
117
111
108
109
118
124
126
124
121
121
125
129
125
116
120
129
134
130
120
118
123
125
120
113
113
120
120
114
109
109
116
120
117
120
114
115
123
126
125
124
126
123
121
121
125
132
132
128
119
118
118
116
116
119
121
123
120
114
110
112
116
118
117
114
119
124
126
121
115
114
118
121
116
112
116
124
129
126
122
119
120
120
116
112
114
122
131
129
127
125
128
125
119
112
115
123
131
132
131
123
119
119
129
135
138
129
117
111
108
111
111
111
112
114
118
117
117
120
119
117
116
116
117
119
122
126
128
126
124
121
124
125
123
108
113
120
121
120
120
123
125
124
118
113
116
122
129
132
130
123
118
119
130
141
143
132
123
124
126
124
116
114
116
123
122
116
116
125
133
130
121
117
119
124
126
124
120
121
119
117
120
125
127
110
113
113
109
108
111
118
123
124
120
120
122
123
127
128
127
120
117
118
122
123
121
119
127
138
141
131
119
120
128
134
125
118
119
133
145
141
126
118
121
128
130
126
121
118
115
113
113
119
122
115
117
117
114
108
107
113
123
128
129
127
126
125
127
128
127
123
119
121
119
113
108
113
127
140
136
119
113
120
132
132
121
116
125
145
152
141
123
110
112
120
128
127
124
118
112
109
112
116
118
121
124
129
127
117
108
108
119
131
136
132
127
126
130
139
140
135
128
124
123
118
115
117
125
129
119
106
105
116
124
119
110
113
129
146
148
135
120
108
103
108
119
125
123
114
105
107
114
122
122
125
126
128
126
118
113
108
112
121
127
128
126
125
130
140
143
136
130
127
126
126
121
120
122
123
116
111
110
115
119
115
112
115
125
131
132
129
125
120
113
111
117
123
123
113
103
106
117
126
129
130
123
116
112
116
119
116
110
111
116
124
124
122
125
130
134
134
127
124
125
126
121
115
113
116
123
124
124
124
122
124
125
125
124
120
121
126
128
130
124
120
118
122
122
118
110
110
118
124
127
132
122
111
107
115
123
124
117
111
114
118
120
119
119
120
122
124
124
121
123
119
115
112
111
115
123
129
131
128
130
129
129
125
125
125
127
126
123
121
119
120
118
118
121
123
125
122
118
120
124
124
121
116
114
117
122
128
126
119
111
109
114
116
116
118
121
125
123
117
112
114
116
120
119
119
119
121
125
127
127
124
119
120
125
132
136
130
119
112
113
118
119
118
122
127
128
124
122
123
128
112
113
115
118
121
126
133
133
122
110
104
109
114
114
118
123
128
124
114
103
104
115
125
128
123
118
118
123
123
117
109
108
112
121
131
136
133
125
118
117
120
127
130
128
126
122
121
123
129
132
113
106
109
118
130
142
144
136
122
110
107
113
116
114
116
123
128
129
118
106
108
115
122
124
123
121
123
124
120
112
109
111
116
121
124
129
133
133
125
119
121
129
134
130
120
115
117
125
131
132
121
108
106
118
134
146
145
131
117
110
110
115
116
113
112
115
122
127
123
122
119
121
120
113
115
119
123
123
116
113
116
125
126
121
119
122
129
131
128
122
117
119
122
120
116
114
121
131
134
130
124
116
113
120
127
131
125
113
107
107
108
111
112
112
110
108
110
114
121
126
133
132
124
114
113
117
121
119
116
119
124
129
126
117
115
119
123
129
128
124
114
104
102
107
117
126
134
138
137
132
121
117
120
124
123
116
108
104
105
109
108
108
109
113
113
111
109
108
113
124
135
138
128
117
114
120
126
126
126
125
123
121
116
115
117
117
118
122
128
128
116
96
91
106
124
134
132
128
126
128
116
113
121
129
126
116
109
109
115
121
121
118
116
115
119
123
121
116
114
118
123
130
126
117
115
121
132
137
132
126
116
116
117
121
122
116
107
112
124
128
120
103
98
110
125
128
119
109
108
115
114
112
122
133
132
122
113
116
127
136
138
131
124
121
125
127
126
127
124
119
121
118
113
107
105
112
123
131
127
116
109
115
126
131
125
114
105
108
121
128
125
115
110
111
113
113
110
110
112
117
116
117
127
135
134
123
111
113
125
135
136
132
128
127
127
125
122
124
128
125
122
116
111
108
103
103
108
110
109
105
106
114
125
129
124
115
111
113
123
127
128
123
115
111
108
113
119
125
127
127
119
123
130
136
134
126
114
110
114
119
121
122
125
129
129
125
118
115
120
124
124
121
115
113
114
114
110
104
102
102
107
112
114
117
119
118
116
119
128
136
134
128
117
116
119
122
126
131
132
126
110
111
114
113
114
119
123
126
120
114
112
115
121
124
121
120
118
116
115
115
118
127
132
127
115
109
115
129
136
131
119
111
117
130
138
132
122
117
117
116
112
113
115
118
116
116
124
134
140
138
107
104
106
107
109
114
121
128
131
128
118
112
110
114
118
123
123
119
114
112
116
123
130
129
116
107
109
120
130
125
114
105
116
129
138
129
118
116
117
114
109
103
104
108
113
119
127
135
142
142
110
101
100
107
112
116
121
129
134
130
118
111
105
106
113
121
125
124
118
111
108
113
123
130
126
117
110
113
117
119
115
113
117
123
122
114
109
115
121
122
114
108
106
112
120
125
132
135
141
145
114
105
105
111
117
119
121
123
123
119
114
112
114
114
112
112
120
126
124
117
111
112
118
128
131
127
119
115
115
120
125
126
118
111
103
104
113
121
125
122
120
121
122
124
128
130
129
132
137
142
110
112
114
115
114
116
116
119
116
112
112
117
125
124
116
111
116
123
126
122
118
115
116
119
122
125
123
119
116
118
124
123
114
104
106
123
135
136
124
117
118
124
130
126
122
117
115
118
122
126
109
115
114
112
109
110
111
115
116
117
120
124
128
123
118
115
118
123
121
118
115
114
114
115
118
120
123
121
116
113
109
106
102
108
126
146
154
140
119
109
114
126
128
121
113
108
111
116
119
115
121
119
112
109
111
114
113
116
117
122
134
137
131
121
115
119
129
134
124
113
110
112
116
120
120
123
123
121
115
108
99
97
104
122
137
149
144
127
116
113
117
125
128
123
118
116
119
124
123
119
134
124
113
113
118
122
120
113
110
120
139
148
141
123
113
118
129
137
133
122
115
116
121
122
122
122
122
121
115
108
102
108
120
134
137
129
119
116
121
125
124
122
126
130
129
123
120
125
126
123
135
125
117
116
119
124
118
107
100
110
130
146
146
136
122
119
124
132
135
131
130
128
124
117
112
112
118
118
114
110
115
127
139
140
129
114
110
115
124
127
120
116
124
133
133
125
119
115
115
119
119
118
117
115
115
116
111
104
99
103
114
127
139
145
140
129
121
119
121
127
132
131
121
109
97
97
105
113
113
114
121
134
142
134
121
112
112
116
117
114
112
112
123
131
134
130
122
112
110
113
106
110
115
116
113
107
106
106
111
113
112
116
128
142
145
134
118
109
108
117
124
123
117
102
94
94
105
115
117
118
122
128
127
119
114
115
119
120
114
110
111
116
125
128
131
133
130
123
115
112
105
110
117
120
117
113
111
115
122
127
126
123
126
132
130
122
111
106
112
120
124
123
114
102
98
106
120
130
130
127
122
119
114
109
107
113
120
123
119
116
122
129
131
126
121
122
129
132
132
126
107
111
115
120
123
127
121
114
115
124
130
130
125
119
116
109
105
108
118
127
132
130
120
109
103
109
123
132
132
126
121
116
110
106
108
113
118
120
120
122
132
140
137
122
106
103
114
130
136
131
109
114
114
116
123
131
124
112
104
112
122
123
116
107
106
110
109
110
113
123
132
138
133
119
106
101
108
117
121
123
121
119
117
117
116
118
117
115
116
121
131
140
135
118
103
98
106
115
122
121
114
123
122
121
121
125
122
112
107
114
120
114
103
102
112
123
121
111
105
108
116
132
138
125
108
93
94
107
120
123
122
120
121
122
124
121
119
114
115
121
129
131
124
114
108
107
109
108
108
107
118
128
132
126
120
117
116
114
118
123
121
113
108
111
125
133
132
121
109
101
103
116
130
127
111
95
96
115
132
134
124
116
117
121
122
122
120
118
119
122
125
123
118
114
116
119
119
115
111
109
119
126
129
125
119
114
112
114
119
124
124
123
123
126
131
135
136
134
124
116
108
113
126
129
120
109
111
129
142
138
125
112
110
113
118
121
123
124
123
122
122
121
120
120
122
124
126
128
128
125
119
122
121
120
117
112
108
111
116
123
126
126
128
130
128
128
128
134
138
134
127
126
129
131
129
120
119
126
136
134
123
116
111
112
114
120
124
125
123
120
117
120
123
125
128
129
132
133
133
127
123
117
112
113
110
106
104
110
121
129
129
123
119
119
120
115
113
118
131
137
137
133
130
130
130
123
120
120
120
119
119
118
116
113
113
118
123
124
120
117
116
120
125
127
129
130
128
124
121
122
122
112
106
106
107
105
105
114
127
135
130
120
115
116
116
111
101
100
107
119
127
125
120
116
116
117
119
119
116
112
112
115
114
111
110
115
120
121
118
114
115
120
122
122
123
122
119
118
119
120
118
111
110
113
118
119
117
116
119
120
122
122
119
115
113
112
106
99
98
102
114
122
120
115
111
112
116
120
120
119
118
114
111
109
112
119
123
120
112
106
109
116
118
114
113
112
118
122
128
124
115
115
119
124
130
133
130
119
107
101
109
122
124
116
112
114
119
112
104
101
115
131
135
130
118
112
113
117
122
127
126
123
113
110
116
125
128
118
106
98
103
112
116
113
112
115
123
131
135
127
112
118
123
125
124
127
130
127
115
106
110
122
125
121
115
117
122
118
110
109
119
134
135
130
118
114
114
116
118
123
125
121
113
110
118
126
127
119
113
114
120
122
120
116
116
121
124
129
130
125
106
110
113
110
106
110
122
135
134
127
120
120
124
125
125
124
124
118
116
114
118
122
118
114
115
122
126
122
115
111
111
111
108
109
117
127
129
125
123
132
139
134
124
118
118
122
120
117
118
122
97
97
101
100
100
106
120
133
138
131
121
116
121
127
131
132
132
129
127
120
113
107
109
112
119
129
133
127
116
107
107
110
112
115
123
134
132
124
121
127
135
133
124
119
118
118
110
103
107
121
96
94
101
104
106
109
115
120
120
117
114
113
117
122
130
136
144
147
140
124
109
100
106
115
122
124
125
123
122
122
124
125
123
122
124
128
124
116
110
109
115
121
121
120
116
109
99
97
107
123
104
105
112
116
110
106
103
105
105
105
105
108
114
122
130
133
141
144
136
123
109
101
104
106
107
106
111
119
130
140
143
138
128
119
114
111
109
107
108
110
115
122
124
123
117
108
98
97
111
128
115
118
124
123
113
102
99
106
112
111
108
113
122
133
135
128
121
117
116
120
118
113
106
94
89
95
110
123
135
139
135
129
124
119
112
104
100
104
112
121
127
132
134
135
130
118
101
103
116
129
118
121
124
122
116
108
108
118
124
124
120
122
132
141
138
123
107
96
98
111
124
125
112
96
90
100
121
135
134
123
112
112
118
124
121
113
107
107
112
121
123
127
132
136
134
122
110
108
116
125
119
114
114
119
120
120
122
128
133
132
131
132
134
133
126
117
109
103
104
108
119
123
119
113
109
116
126
133
129
113
104
109
122
131
128
121
116
115
114
111
109
111
119
123
120
115
107
109
114
115
122
114
115
119
124
124
125
129
131
129
129
130
126
118
113
114
118
119
114
108
107
115
123
130
129
124
124
124
124
121
118
122
126
128
124
123
126
126
122
111
108
110
117
117
108
102
104
110
114
110
126
121
124
128
125
122
124
128
130
126
122
121
121
114
112
114
122
124
118
109
107
115
126
135
135
128
121
117
119
126
132
132
127
121
119
124
131
135
131
122
119
121
124
119
107
100
104
112
115
110
124
125
131
129
121
119
123
129
131
126
121
118
116
114
116
119
122
120
117
117
122
126
125
124
126
125
121
114
112
116
123
129
124
118
118
122
127
126
122
122
125
127
125
120
111
105
107
112
114
111
121
123
121
117
116
120
125
130
129
124
120
116
112
113
117
122
122
117
116
123
133
132
120
110
114
122
122
116
111
110
116
117
114
115
116
120
116
110
110
118
124
125
123
121
119
116
111
111
112
112
120
117
113
109
111
118
125
127
125
120
116
114
110
111
119
126
124
117
115
121
125
121
112
110
116
123
121
116
117
121
119
112
104
104
116
120
115
110
111
120
126
126
124
123
122
118
113
111
112
115
115
117
118
116
112
111
114
119
123
120
119
115
112
117
125
131
128
121
117
118
118
114
112
116
124
123
116
112
118
124
120
109
104
107
120
125
127
124
122
124
127
126
126
125
121
117
113
112
116
118
106
118
129
126
114
103
103
114
126
129
128
125
123
126
130
133
130
124
121
121
119
117
116
120
124
119
111
108
111
113
111
108
111
121
126
129
131
132
131
127
124
121
125
124
120
116
114
116
121
123
106
119
130
125
115
106
106
113
124
131
132
128
126
127
130
130
125
121
120
120
121
120
119
120
117
115
112
108
106
103
108
112
119
122
124
125
130
134
134
127
122
121
125
126
125
122
121
121
125
126
117
119
117
113
115
120
121
120
119
123
126
127
124
121
120
119
118
118
119
121
124
123
122
118
117
116
115
114
111
110
113
117
120
118
121
123
128
129
125
123
122
123
127
131
132
130
126
123
117
124
127
121
110
108
117
129
131
125
117
116
119
120
120
119
118
115
112
114
120
127
131
131
128
125
119
119
119
120
122
122
119
119
121
123
129
132
127
117
112
114
120
123
126
128
132
132
127
113
107
112
124
123
119
116
117
124
128
127
120
117
118
119
120
120
119
115
111
111
119
124
128
129
128
127
123
119
119
122
125
125
120
118
121
127
135
135
126
116
108
109
117
119
119
123
129
130
122
114
107
110
119
122
126
123
118
119
120
122
120
119
118
122
123
122
119
116
112
111
110
112
113
114
118
121
121
118
118
122
125
126
123
120
123
124
124
124
122
120
116
113
115
119
121
125
129
127
123
119
118
115
118
114
113
119
126
130
128
121
113
111
115
123
127
124
119
118
118
116
111
105
105
107
111
114
116
117
120
123
127
131
132
134
129
121
114
111
119
123
123
119
118
125
132
132
130
124
122
124
124
122
120
103
93
105
129
146
145
129
111
103
110
120
128
126
123
122
126
126
124
119
116
114
110
109
111
116
119
122
127
137
146
143
129
119
113
112
120
123
124
122
120
126
130
128
121
117
119
124
126
125
119
101
90
99
123
144
149
139
121
109
108
114
125
129
129
128
129
131
132
134
133
123
109
105
108
117
121
122
125
138
146
141
126
118
117
121
122
121
122
124
120
117
114
113
114
114
119
123
122
121
111
108
107
113
123
132
137
137
130
121
111
108
112
121
128
130
127
124
126
132
134
124
108
100
108
119
127
124
124
133
142
136
127
122
125
124
120
114
118
124
120
111
103
108
120
126
124
121
117
115
107
112
125
133
132
127
122
123
126
123
113
103
102
111
124
126
122
113
115
119
121
116
106
101
107
118
126
124
122
125
130
133
132
131
128
119
108
106
114
122
122
117
114
122
132
133
126
119
114
116
107
112
127
136
134
126
112
107
111
117
117
114
111
117
122
122
113
111
112
117
116
111
106
105
108
109
113
112
112
112
117
125
130
130
124
113
104
103
112
118
124
130
130
129
128
127
123
119
115
117
110
111
120
129
135
129
118
111
113
121
127
131
132
133
131
120
110
110
118
121
115
108
105
109
113
111
108
105
106
106
112
117
122
120
114
110
109
111
115
117
121
126
128
123
116
115
120
121
118
117
114
113
120
131
143
146
137
130
128
131
134
137
141
141
133
122
112
114
123
124
114
105
104
110
123
128
123
117
115
115
115
116
115
114
113
111
115
123
125
122
114
110
113
115
118
121
125
127
123
114
108
111
116
118
112
103
98
98
103
115
124
125
121
116
118
121
123
118
113
113
115
119
121
117
115
116
119
124
120
111
107
108
119
129
134
132
124
122
124
122
116
109
106
107
113
121
134
146
152
149
107
110
114
111
102
95
94
101
113
121
121
113
103
102
115
127
136
131
122
116
117
117
116
116
112
108
114
124
131
124
111
107
117
132
138
130
119
117
117
115
111
106
104
104
105
115
133
146
151
148
105
105
107
109
105
102
105
114
120
119
116
111
107
109
117
130
141
145
138
125
118
114
115
119
120
115
116
122
129
125
113
107
114
124
121
112
104
105
110
113
115
118
121
120
120
121
129
133
133
132
104
103
107
113
115
115
122
127
125
117
114
118
122
124
122
128
138
144
142
129
119
113
113
117
122
123
121
122
120
116
111
109
112
108
99
91
93
103
111
116
119
127
133
133
134
132
132
129
124
122
109
112
114
118
119
120
124
128
124
119
117
119
124
125
124
126
126
126
122
120
119
115
111
111
115
123
125
123
116
107
109
113
115
109
102
101
113
121
122
116
117
124
128
129
126
133
139
141
136
130
118
123
122
117
120
121
120
118
118
120
122
119
114
114
120
123
121
111
108
113
121
126
119
114
113
118
122
124
118
111
110
114
119
122
125
130
138
135
124
113
114
121
124
120
117
124
138
149
148
138
123
122
117
114
121
126
122
111
107
116
126
124
116
110
112
118
123
119
112
116
126
131
133
126
120
115
119
122
123
121
113
112
117
133
143
147
140
127
116
112
117
128
135
126
119
119
130
144
145
136
121
115
110
112
123
131
126
110
99
110
129
138
130
114
108
115
126
132
129
125
126
128
133
131
125
119
118
121
125
124
117
111
116
129
140
137
123
111
109
113
121
129
138
139
131
119
121
128
132
126
115
111
109
114
125
131
125
109
99
110
135
146
138
120
113
117
132
134
132
125
123
123
120
120
120
120
121
120
120
122
121
120
123
126
125
120
110
107
110
114
115
117
126
132
132
124
122
128
129
123
111
112
116
122
126
125
118
109
105
116
132
139
131
122
122
129
133
129
122
121
121
121
116
113
113
118
124
123
117
118
123
132
134
127
119
114
113
113
113
111
108
105
109
112
117
122
126
130
128
121
112
117
125
129
127
123
115
112
115
122
127
125
120
122
127
133
130
118
111
111
116
118
113
106
107
116
125
128
120
116
119
126
130
127
119
119
121
122
117
109
105
104
107
105
106
110
121
126
126
120
118
120
125
129
127
124
118
113
116
119
122
122
119
120
125
125
123
116
110
109
112
110
105
102
105
114
125
131
123
114
107
107
113
117
120
124
128
129
121
112
107
112
117
113
106
105
112
119
124
121
120
120
117
120
124
130
122
110
103
110
119
124
120
116
116
117
119
115
114
118
117
113
107
102
103
112
123
128
123
114
105
102
106
111
119
124
127
126
124
116
112
116
121
122
119
117
119
126
126
120
123
122
115
113
121
130
123
108
96
105
119
124
117
112
114
119
119
117
119
128
134
132
120
109
102
107
117
122
122
116
113
114
116
119
122
122
123
125
126
122
118
117
119
120
125
129
131
133
130
116
126
126
120
116
121
127
124
113
110
116
120
116
110
111
119
125
124
119
118
125
135
139
132
114
101
100
111
120
123
117
116
123
129
130
124
121
121
124
129
129
125
121
116
116
120
124
126
124
119
113
128
128
126
125
122
121
119
120
126
127
120
112
108
113
124
129
127
123
116
112
113
119
123
116
101
97
109
124
128
119
108
112
119
122
119
117
120
126
132
132
128
126
125
119
117
111
108
110
113
115
122
124
127
126
122
118
114
116
121
124
121
115
115
119
121
120
119
120
114
106
100
104
118
119
109
100
108
125
131
122
105
98
103
109
108
112
120
128
133
129
126
127
132
130
122
112
108
113
116
116
115
113
116
120
122
119
112
109
114
120
122
123
123
120
113
104
103
110
119
118
113
114
125
130
124
112
110
118
128
126
119
111
110
112
112
113
122
130
130
123
115
118
126
131
128
124
121
119
115
108
116
110
110
115
120
118
112
110
115
124
126
124
124
121
113
100
96
103
119
131
132
129
129
131
129
120
116
117
125
129
131
132
133
130
124
121
123
125
123
117
112
110
117
121
125
125
124
116
110
104
119
115
112
117
120
118
115
117
124
128
126
120
117
118
115
109
103
103
112
119
124
122
118
112
112
115
121
127
128
125
127
133
136
132
126
121
119
118
116
113
111
109
111
112
113
114
112
110
112
118
121
120
119
122
125
125
122
120
121
119
114
109
107
109
112
113
113
107
104
103
113
114
109
98
94
104
120
131
129
123
120
122
125
127
123
118
118
116
114
112
111
114
114
112
110
108
106
113
124
134
120
123
120
122
124
128
127
122
112
108
106
106
103
99
100
107
110
107
101
106
119
128
121
108
96
101
114
122
124
122
118
119
119
119
119
122
124
125
122
117
116
118
118
118
115
114
115
123
132
132
116
119
116
112
110
112
119
121
117
115
114
111
107
102
101
105
108
107
106
116
131
137
131
117
107
108
115
118
120
121
120
116
113
114
119
125
128
131
132
131
128
121
120
120
122
123
122
123
123
120
104
108
110
106
101
99
107
121
132
132
128
121
116
115
114
115
110
110
113
117
125
127
120
113
113
117
124
124
120
114
110
110
110
114
121
127
125
124
125
131
133
125
121
124
128
126
117
108
106
112
96
99
108
109
107
108
113
125
135
135
129
120
115
116
116
120
124
124
120
113
104
102
108
113
117
123
130
128
123
116
108
109
112
121
126
129
121
109
108
115
121
121
122
127
132
126
109
96
95
109
100
100
109
117
120
124
124
124
122
122
121
118
112
110
115
124
135
137
128
110
94
94
108
118
123
124
123
124
126
123
120
116
115
120
124
126
119
110
107
108
111
111
117
124
128
126
117
109
109
112
107
105
112
119
121
123
118
115
113
114
116
116
112
111
118
123
134
135
127
114
104
103
113
121
124
120
116
120
127
131
129
122
119
115
114
116
119
123
125
121
114
108
109
113
118
125
127
130
131
124
108
105
112
118
120
111
102
104
111
118
118
117
116
121
122
119
116
115
118
122
122
119
116
117
118
119
121
124
127
130
131
126
123
118
112
109
114
124
131
129
122
116
113
113
115
119
124
131
134
129
107
104
111
122
122
110
100
103
114
122
120
117
119
125
125
114
102
99
110
122
128
123
115
109
110
119
128
129
125
117
117
125
129
125
117
109
108
112
116
118
118
117
118
122
120
117
114
118
123
126
114
108
115
128
127
117
108
112
122
124
121
119
120
121
119
113
107
107
116
121
125
123
118
113
114
123
130
127
115
104
107
119
128
128
119
115
112
111
110
108
107
113
120
122
122
119
116
118
121
121
120
118
123
127
124
116
114
120
126
126
122
119
112
106
103
110
119
122
122
117
114
118
123
128
132
132
128
121
113
107
109
116
120
119
117
119
124
125
121
116
115
117
118
118
117
117
117
121
123
119
120
122
123
117
107
103
110
122
128
127
124
118
108
97
99
110
124
127
120
109
105
111
121
134
141
137
129
120
117
117
118
118
115
112
116
122
132
136
136
134
132
129
123
118
112
108
114
120
123
119
120
124
120
109
98
99
109
122
126
125
122
117
107
102
105
116
125
124
116
111
107
107
112
120
130
134
128
118
115
117
120
121
120
117
116
121
125
127
133
136
135
131
126
122
115
111
113
117
119
117
122
122
115
108
105
110
117
121
119
118
119
117
112
112
118
127
131
123
116
113
118
114
109
104
107
115
119
116
114
116
118
119
120
117
115
107
104
109
118
125
126
125
123
125
128
125
119
117
116
115
121
118
115
115
116
121
122
118
115
113
115
115
111
113
123
133
135
124
115
116
121
120
113
103
102
110
117
120
123
119
115
111
110
112
107
98
93
100
115
124
125
121
119
123
128
126
125
122
120
117
113
116
120
122
119
115
113
114
114
115
115
113
108
105
112
121
124
121
114
114
118
120
117
114
113
121
127
131
127
116
108
105
108
113
110
102
102
111
129
136
129
120
114
113
120
125
129
132
130
123
111
120
128
124
112
104
105
114
120
121
118
112
106
100
98
99
103
108
113
115
117
118
117
117
123
133
138
136
123
106
101
106
118
124
121
115
115
124
134
137
131
120
110
107
114
126
135
134
130
123
118
129
131
122
110
106
113
121
128
128
125
121
117
109
99
95
99
105
112
116
118
118
118
118
121
128
132
128
116
103
102
109
120
123
120
116
115
121
127
129
129
122
113
112
124
138
139
129
118
115
121
128
125
118
118
123
129
132
131
130
128
127
125
119
111
102
99
104
113
119
120
123
126
123
118
114
112
112
111
107
104
107
110
114
116
118
113
108
110
119
126
126
126
129
139
142
134
116
103
110
117
120
117
116
120
130
131
129
127
129
127
123
122
121
117
107
99
103
115
125
128
128
127
125
118
109
103
105
110
110
104
99
102
111
122
122
112
102
98
108
121
127
132
136
141
136
121
105
98
108
118
121
121
119
118
118
116
116
123
129
129
122
120
122
122
113
99
99
115
131
133
125
118
119
117
114
111
111
114
112
104
101
106
119
123
121
114
106
101
103
112
119
126
133
137
131
118
108
102
106
121
131
131
124
113
106
103
110
122
130
131
125
123
125
125
116
102
99
112
125
124
112
101
103
111
116
121
124
124
118
111
115
120
124
118
115
116
116
112
105
102
106
118
129
133
129
121
113
108
106
124
129
127
122
117
113
114
119
124
126
129
129
129
127
123
116
109
106
110
114
114
106
98
99
108
118
126
130
129
129
127
128
128
126
117
114
115
118
115
108
105
110
121
129
129
125
120
114
113
112
124
120
110
110
119
132
138
136
127
123
124
131
132
129
124
116
116
115
112
110
109
109
107
106
114
121
127
126
128
130
130
127
125
123
121
117
113
111
110
111
116
122
128
128
119
113
110
113
116
117
122
113
100
101
119
138
148
145
131
121
119
126
130
130
130
127
125
121
114
113
114
113
109
112
124
131
129
121
118
127
130
124
121
120
121
117
108
100
104
112
119
125
127
123
116
110
109
112
117
117
121
115
111
112
121
133
140
140
130
120
112
111
117
127
135
138
131
121
113
114
116
114
112
116
127
134
128
117
113
123
132
131
124
121
120
116
104
95
102
113
121
125
126
125
122
120
121
122
121
118
120
124
129
129
126
128
126
123
118
111
103
98
103
119
133
136
127
115
113
115
119
119
117
120
126
128
121
112
111
123
137
143
136
125
119
113
104
99
105
117
123
130
130
129
129
129
127
127
125
121
123
126
130
127
126
125
119
112
108
105
102
103
106
117
124
123
115
110
117
125
130
126
123
124
126
123
114
109
112
122
135
139
134
122
114
110
108
108
109
117
125
136
133
127
122
121
119
119
120
123
129
124
120
117
121
126
123
118
115
116
119
120
124
125
122
114
104
108
124
136
134
128
123
126
131
126
118
112
115
121
129
132
128
116
109
105
108
111
110
111
119
128
127
116
109
110
117
118
114
116
127
121
119
120
125
126
130
132
134
135
134
133
133
132
123
111
103
111
126
135
130
119
117
127
136
137
130
122
119
121
126
129
126
118
111
104
111
115
113
106
101
105
111
114
116
118
122
122
115
109
109
110
115
121
124
116
101
91
97
113
129
129
120
114
115
121
122
114
110
112
120
122
119
115
116
124
127
123
113
108
110
116
121
120
116
115
121
126
132
136
136
133
129
129
132
138
142
140
132
125
107
109
114
113
109
99
92
93
102
114
124
120
115
112
121
130
133
129
126
125
125
120
112
104
110
119
129
132
128
118
112
116
123
128
124
115
116
122
127
129
134
139
141
132
127
126
132
134
127
119
104
105
109
108
103
102
106
113
116
114
115
121
122
122
124
130
135
143
145
140
129
118
109
109
115
121
131
134
132
122
112
112
125
135
132
117
109
110
113
116
128
141
146
135
124
116
115
111
105
106
102
102
106
109
111
116
125
131
124
117
114
121
129
129
127
129
133
140
142
135
124
114
111
114
121
126
130
130
123
111
102
109
123
129
123
109
103
105
111
115
124
135
135
130
122
120
117
110
102
105
112
114
114
115
117
122
126
128
121
118
117
119
122
124
127
132
129
124
119
117
117
114
112
116
123
125
128
124
116
104
102
111
123
123
108
96
103
117
125
126
124
122
117
116
121
131
137
136
126
122
127
124
119
117
122
125
119
113
109
116
123
120
116
116
124
131
123
107
101
109
119
123
120
121
121
119
119
120
119
114
118
126
131
123
103
93
104
125
138
135
127
120
114
114
119
132
149
156
151
140
123
121
115
116
125
129
119
103
99
111
127
129
120
113
115
116
111
102
101
110
123
129
129
127
121
113
110
117
124
129
128
127
128
124
115
105
106
119
128
133
129
127
124
122
118
122
132
143
146
141
108
107
108
113
127
132
124
107
99
109
124
127
119
109
107
107
108
107
107
111
116
120
126
129
128
118
111
112
121
127
124
113
114
121
128
123
108
105
112
119
126
127
130
129
122
114
113
123
134
135
104
105
109
118
129
135
130
122
114
117
124
122
109
101
105
113
117
114
111
111
113
112
117
124
129
128
121
114
115
119
116
109
105
114
124
121
110
102
106
115
116
117
122
126
121
113
112
125
137
135
115
119
123
128
133
138
141
137
133
134
134
122
107
102
111
127
131
126
116
114
117
120
118
119
120
124
123
118
114
114
115
117
117
117
118
115
111
109
112
113
112
111
110
111
109
112
124
139
148
136
126
128
128
130
134
140
140
139
134
134
132
124
112
108
117
129
133
126
117
115
119
121
120
117
115
119
122
121
118
112
112
118
125
123
119
116
116
118
118
113
110
107
108
106
105
110
123
134
135
128
124
122
121
122
128
134
132
125
115
112
116
117
116
113
116
120
121
116
109
106
105
108
111
113
115
117
120
119
117
110
108
108
115
122
123
123
124
125
121
113
106
102
106
112
116
115
116
113
110
111
122
120
117
118
125
132
126
113
98
96
105
115
115
113
113
113
111
109
106
103
102
98
99
108
116
121
119
114
112
112
110
109
109
115
120
123
126
127
124
115
104
98
107
120
131
133
121
110
101
102
122
121
117
119
126
131
126
113
106
105
110
115
115
114
114
117
117
117
117
120
118
108
100
105
115
123
123
113
113
117
125
124
117
114
117
119
119
122
123
119
109
100
106
120
137
140
132
122
117
113
122
122
120
121
124
126
126
125
127
125
119
114
113
119
122
125
126
127
133
134
132
121
111
107
112
122
129
123
118
117
124
128
127
121
118
118
120
121
123
121
114
108
107
116
124
129
127
126
128
134
121
123
124
125
121
114
113
122
133
133
120
112
113
122
125
127
127
130
134
132
125
117
111
110
109
119
131
133
123
113
106
112
118
120
117
118
123
125
125
121
115
116
118
118
118
114
113
118
127
138
122
125
126
126
120
107
101
107
119
123
119
114
116
121
122
120
117
119
121
115
108
102
106
110
110
113
120
126
121
109
98
98
106
111
112
115
124
130
131
124
116
119
123
123
121
114
111
114
119
125
127
125
122
121
121
117
105
100
103
109
117
118
119
119
115
105
100
104
109
111
101
98
105
113
114
110
108
112
118
115
112
111
114
119
115
116
122
130
133
129
121
117
118
119
121
121
121
118
110
101
129
121
114
117
123
127
120
111
108
112
118
122
123
121
115
107
101
105
113
116
113
108
112
117
120
113
107
110
118
126
132
132
135
132
127
118
117
122
127
129
126
119
111
108
113
120
123
117
105
94
121
119
115
120
124
127
126
123
124
122
122
121
123
123
122
119
117
119
120
118
114
113
117
119
120
116
119
121
125
129
135
137
139
134
126
118
110
109
117
124
125
121
114
111
112
113
113
110
105
103
121
120
120
121
121
118
117
121
125
127
124
120
118
120
121
121
122
121
117
115
116
118
117
113
112
115
123
124
122
118
121
125
128
125
118
113
111
114
118
124
125
124
124
123
120
114
107
105
110
117
131
125
116
111
110
109
109
110
116
125
126
119
114
111
112
113
110
108
109
119
128
128
117
106
104
111
117
114
108
102
105
116
122
122
117
116
120
127
132
131
126
120
123
126
126
121
112
109
117
117
136
122
109
103
101
103
104
107
114
124
127
119
111
109
111
110
105
103
108
125
136
133
117
105
102
109
116
113
106
99
100
110
120
126
123
118
119
127
137
137
128
119
115
119
125
125
123
122
117
116
121
112
109
107
107
105
104
110
120
127
125
116
110
107
108
106
103
106
116
128
133
130
117
110
108
112
119
124
120
112
106
110
121
128
127
117
107
111
124
132
130
119
112
114
123
126
125
123
117
117
109
111
117
118
119
114
113
118
125
125
123
117
110
104
100
96
100
108
118
124
125
124
121
116
112
115
121
126
128
124
119
120
123
126
124
114
102
102
113
124
125
121
116
120
124
123
117
118
117
117
115
117
120
124
125
125
124
123
122
123
125
122
113
101
92
95
101
110
115
118
120
122
123
122
118
120
121
122
123
122
122
122
119
117
115
113
112
115
121
123
116
112
114
119
122
121
120
120
119
114
128
120
114
116
124
129
128
121
118
122
126
125
115
106
100
102
109
113
118
118
120
121
124
128
130
133
127
117
108
108
113
117
116
112
111
113
121
130
133
124
111
102
103
107
110
117
125
131
123
110
122
112
107
110
122
126
123
116
118
123
126
121
115
111
112
111
114
114
118
122
124
122
123
126
132
135
128
114
103
102
110
118
120
116
109
108
115
127
129
122
115
112
112
107
104
107
118
125
119
110
111
110
111
122
124
118
110
108
114
120
117
110
109
116
120
115
110
111
119
125
127
124
123
123
124
124
122
112
102
101
110
126
129
122
110
105
108
114
117
115
118
124
126
121
113
107
111
118
121
121
112
116
125
131
128
116
106
105
110
111
107
107
112
120
124
121
114
112
119
125
126
126
124
120
117
117
115
110
103
103
111
125
130
123
113
110
112
114
114
111
114
120
123
123
124
126
128
130
136
138
117
124
130
129
122
112
107
109
112
114
115
117
117
119
123
125
123
117
116
115
117
121
119
116
113
114
115
114
109
108
110
115
120
118
115
113
119
121
121
119
114
115
116
119
129
139
142
142
142
142
116
123
121
113
104
103
109
117
119
122
126
126
119
115
119
126
127
120
112
106
109
110
109
108
110
114
117
118
118
114
112
111
112
114
114
113
115
121
128
134
129
123
116
118
125
129
132
134
134
134
118
121
113
100
95
102
112
117
118
119
121
123
118
114
118
125
128
122
115
112
114
111
109
106
112
116
118
120
118
117
114
114
116
117
113
109
110
122
137
142
136
125
119
120
123
124
120
122
129
131
120
121
116
108
106
110
115
115
108
105
109
115
118
116
123
127
128
125
120
120
122
123
122
118
116
115
115
114
115
115
115
119
125
122
115
107
111
126
137
140
127
118
117
122
126
125
120
123
129
132
114
117
122
125
123
120
116
112
108
108
115
121
119
118
120
125
128
125
118
117
119
124
128
123
116
113
114
118
119
115
111
117
125
126
118
108
108
119
131
127
118
114
115
122
125
127
126
128
132
131
110
114
126
133
127
118
113
112
116
120
124
125
117
106
106
111
118
118
111
107
112
122
126
119
113
115
126
135
129
116
106
109
124
129
123
112
106
110
118
123
118
115
113
116
121
127
137
141
136
125
118
121
124
124
118
112
114
118
123
124
123
121
113
104
97
100
108
113
111
110
115
121
121
114
109
118
137
146
136
117
105
111
123
130
127
116
109
107
114
122
126
120
111
107
114
128
142
142
131
115
130
129
125
120
115
116
123
129
128
123
118
118
120
115
109
104
111
116
121
121
120
119
116
112
109
115
128
135
132
120
114
113
120
124
123
119
111
107
113
123
128
121
106
100
112
128
138
128
111
106
127
128
124
121
121
125
129
132
128
124
119
121
124
126
121
116
113
120
125
120
117
111
110
112
111
110
112
116
124
123
117
114
112
114
118
118
114
110
113
122
126
121
108
107
118
126
122
110
103
110
114
116
120
123
125
125
122
121
124
125
124
120
118
123
124
118
110
110
117
119
111
101
103
109
113
110
106
110
121
121
114
105
104
111
118
118
115
112
113
118
123
123
121
124
128
122
111
104
111
127
110
113
118
123
123
120
112
109
120
127
125
114
110
120
125
120
108
102
116
125
118
104
99
104
112
116
117
120
121
115
108
106
108
115
117
115
117
116
114
112
112
121
129
133
130
120
109
109
115
127
118
123
125
123
120
118
115
116
121
127
125
116
113
121
128
125
114
111
121
134
133
119
102
101
110
120
127
129
121
110
105
109
120
121
118
116
118
118
114
109
108
115
124
129
127
120
115
112
115
117
127
136
132
124
117
121
127
129
129
126
124
119
119
120
123
118
115
117
124
133
134
123
107
103
113
123
130
128
120
108
104
110
125
130
127
119
116
116
112
109
109
114
119
122
118
115
115
113
113
117
129
138
131
120
116
122
130
134
129
125
124
127
125
117
108
109
114
119
119
119
119
114
108
108
118
128
132
127
117
108
104
108
122
131
131
119
110
103
105
108
111
115
118
120
115
113
113
112
115
118
127
130
125
117
116
118
119
121
118
117
123
130
130
118
110
112
117
118
115
110
110
110
107
113
124
132
131
124
114
109
104
107
116
124
123
112
99
91
99
105
110
115
120
123
121
116
112
113
116
115
127
129
127
123
118
116
114
110
108
108
113
120
124
125
127
130
128
121
114
111
111
113
114
119
126
129
125
118
113
111
112
109
113
115
113
109
99
93
98
105
111
116
121
124
125
114
111
114
116
113
129
135
133
127
120
119
119
114
109
105
104
108
113
123
131
136
132
122
116
115
117
121
126
129
127
124
116
113
114
121
125
122
114
111
112
116
114
111
110
112
116
118
120
116
110
106
108
113
119
119
136
139
131
123
119
122
128
126
121
112
106
103
107
117
123
126
120
116
118
123
125
127
129
129
127
122
115
113
116
123
127
126
118
111
113
121
130
125
119
116
118
116
108
95
90
96
108
117
123
127
134
131
122
115
114
120
127
129
127
122
117
114
113
118
120
113
106
109
120
134
137
132
127
125
124
121
117
115
116
122
125
126
121
115
114
120
128
123
114
109
112
111
104
92
90
101
115
120
122
125
119
119
118
118
115
111
113
118
123
124
121
121
123
124
122
112
103
107
122
134
138
131
125
122
121
119
114
113
116
117
121
123
121
118
116
117
118
112
100
90
93
103
113
113
112
114
120
122
119
120
117
111
110
119
133
136
124
111
113
123
132
123
114
115
124
136
131
116
107
111
122
130
130
127
124
126
127
121
114
114
119
126
124
117
111
112
117
121
122
125
132
137
137
133
128
127
125
117
109
104
116
113
114
115
116
115
112
111
115
122
126
122
123
126
131
133
125
115
113
122
131
132
123
117
120
127
131
127
119
114
117
126
130
123
112
105
112
122
126
128
132
140
142
135
127
122
120
117
111
104
112
113
115
114
109
111
118
126
126
118
115
119
126
130
129
123
113
112
116
126
131
128
117
110
111
120
129
132
127
118
117
126
136
140
132
121
119
121
122
120
124
135
136
127
114
109
109
111
112
119
109
112
115
116
115
118
128
133
124
112
106
112
120
124
126
124
115
112
114
117
119
116
113
112
116
118
120
123
123
119
116
123
135
144
143
133
126
122
114
112
118
125
123
115
109
107
110
108
110
119
113
117
118
116
117
120
121
116
109
107
107
109
111
116
127
133
129
121
116
112
112
110
111
118
123
122
117
117
117
116
116
122
130
130
123
118
120
123
121
115
116
117
116
114
115
119
121
116
112
114
122
122
116
111
114
113
105
94
91
106
122
125
121
117
124
130
126
123
123
122
117
112
112
121
128
125
119
117
119
116
118
123
128
121
104
92
98
117
130
128
120
116
115
116
122
129
133
129
123
121
122
117
111
109
114
114
102
86
87
108
134
144
136
124
116
112
105
109
119
126
127
119
115
122
129
128
124
121
122
121
119
121
126
124
107
91
87
107
127
132
124
116
115
121
125
128
128
129
129
128
114
111
111
113
118
117
108
99
100
113
126
132
126
118
109
101
92
96
108
122
125
121
117
121
130
132
127
121
120
121
118
115
121
127
127
114
99
104
114
124
123
117
117
123
123
118
114
121
130
134
113
114
118
118
121
121
118
117
118
119
115
106
101
105
111
111
105
101
106
114
120
119
116
119
127
129
124
115
115
117
116
110
111
121
132
126
112
104
109
120
121
121
123
127
123
113
110
118
133
133
126
121
119
119
120
124
127
128
128
126
119
105
99
105
120
128
127
116
112
114
121
122
119
117
114
111
107
112
115
119
117
112
111
116
120
117
110
106
114
123
128
129
130
128
123
114
117
128
134
131
129
120
111
109
117
126
129
130
125
123
124
122
118
120
121
124
126
123
120
121
125
127
125
119
108
99
104
113
122
124
120
118
119
120
117
112
108
112
118
125
128
126
125
124
122
122
128
134
132
127
118
112
105
107
116
127
129
124
115
111
116
124
130
124
113
107
110
116
121
121
123
123
123
123
117
109
108
113
124
128
127
126
126
124
119
114
115
120
122
122
116
109
108
114
124
130
132
127
121
120
109
113
116
118
124
126
126
122
114
107
108
114
119
116
109
101
105
114
118
118
115
110
113
119
126
123
111
107
115
129
140
133
124
118
116
113
115
121
122
120
114
103
105
115
128
135
126
113
110
117
107
114
124
128
126
121
118
120
124
119
112
110
108
109
111
113
116
119
120
119
115
105
102
110
123
125
114
99
105
125
141
133
113
99
103
111
114
117
121
124
124
113
110
119
130
132
121
110
112
125
105
112
123
127
120
109
107
121
135
133
120
111
108
113
119
124
128
130
130
125
119
109
104
109
120
127
120
106
105
118
129
121
106
97
104
116
120
117
117
122
127
120
116
117
125
127
122
115
119
133
104
110
123
125
119
103
101
115
131
133
122
112
112
118
122
126
129
131
132
129
126
120
117
118
123
131
131
124
114
114
118
119
113
108
117
127
129
120
113
110
116
118
115
113
115
123
124
121
125
136
109
119
126
126
120
111
104
106
117
123
119
115
115
119
122
123
121
122
125
125
122
118
118
124
129
133
131
125
114
115
119
123
125
121
122
128
130
124
115
105
108
112
113
110
116
123
126
124
125
135
129
131
125
120
121
119
111
104
102
107
114
116
117
118
119
118
113
111
113
116
111
105
105
115
124
122
115
108
111
115
121
126
126
125
125
127
128
126
120
115
114
113
110
107
113
122
129
127
122
123
139
129
116
112
116
124
122
114
109
110
114
118
120
119
117
115
112
112
113
113
102
96
103
114
122
118
108
103
110
116
119
116
115
120
126
128
126
123
122
126
127
123
114
110
113
123
130
127
118
113
129
121
115
111
114
120
128
129
128
125
121
121
123
123
120
116
119
121
122
116
107
107
118
128
133
128
118
112
114
119
120
113
112
114
121
127
125
120
120
125
131
132
126
122
121
123
123
116
107
100
126
120
114
111
108
108
113
124
135
139
136
129
126
126
123
119
120
122
123
125
125
127
130
136
138
133
124
116
115
117
121
119
114
112
115
121
124
122
121
123
127
128
131
131
127
120
110
103
101
100
136
124
113
104
101
98
99
107
123
139
141
134
126
125
124
121
113
109
116
129
137
135
125
119
121
125
122
114
106
105
113
119
118
116
115
116
119
123
124
126
124
123
124
126
125
118
107
104
108
109
139
125
110
105
107
107
103
102
113
130
137
131
122
120
124
121
108
103
108
125
134
128
114
106
109
116
119
114
106
100
99
107
120
127
125
117
112
115
126
130
126
118
111
108
112
118
120
121
118
117
124
114
111
115
122
124
121
118
120
122
121
117
110
112
112
111
105
103
111
123
127
124
116
112
111
115
120
124
120
108
102
107
120
132
131
116
108
111
126
134
131
119
107
103
109
118
129
137
132
124
109
107
115
123
125
126
126
130
127
122
115
108
106
103
101
98
98
105
117
126
133
132
124
119
112
114
118
123
125
121
118
119
121
123
122
112
109
117
129
134
133
128
123
116
112
112
122
135
137
131
117
116
115
114
114
115
119
124
124
121
115
112
109
105
101
100
101
109
120
130
134
132
123
115
113
118
120
117
113
119
126
127
119
111
105
109
118
128
131
130
124
126
130
128
114
107
111
126
137
134
135
129
116
106
108
113
116
116
117
120
122
122
120
116
114
113
115
114
121
127
132
123
112
109
117
130
130
114
99
97
110
120
116
108
102
107
118
125
122
114
113
123
131
127
112
104
108
120
125
123
140
132
117
110
114
121
122
116
116
121
126
126
121
118
117
114
114
114
117
121
121
114
109
109
118
129
127
114
97
90
99
111
116
114
106
106
113
113
111
110
114
126
133
126
110
102
107
114
114
110
127
129
125
123
125
126
123
120
118
120
119
118
118
119
113
109
105
108
114
118
119
118
118
119
117
116
114
109
101
98
102
114
119
119
110
107
111
115
113
112
117
128
134
126
114
107
110
113
115
116
117
127
130
132
129
125
121
118
112
108
107
110
117
122
121
117
110
110
113
117
121
122
121
120
113
107
104
104
106
109
111
118
120
119
113
115
123
127
122
113
111
114
118
121
123
123
125
127
132
140
120
126
129
128
124
123
118
110
105
106
113
121
127
133
136
135
124
111
103
108
116
120
116
109
100
98
100
104
109
111
112
113
115
115
113
114
119
123
123
117
110
103
104
115
129
139
138
132
135
143
123
124
121
117
118
122
119
112
107
116
130
140
138
135
138
140
127
109
99
103
115
119
111
100
95
95
102
111
117
114
111
109
110
113
111
105
104
111
124
127
121
113
109
117
132
140
136
129
125
125
125
123
116
110
116
123
122
116
110
116
132
140
137
129
125
126
119
111
111
119
129
130
121
114
105
105
107
115
117
115
111
110
115
116
112
103
103
116
130
134
126
117
116
121
129
132
130
125
126
124
122
124
122
119
120
124
123
119
113
114
119
127
127
119
111
106
107
116
125
135
138
135
135
131
125
118
112
111
111
110
112
118
127
123
115
111
120
131
136
131
118
113
117
121
123
122
119
122
128
138
116
123
132
134
131
124
121
119
116
115
118
124
125
116
105
100
106
117
123
121
120
124
133
135
129
118
112
112
111
111
115
123
132
128
119
118
124
131
129
116
112
115
121
124
120
115
113
117
129
139
112
121
131
137
132
124
120
119
121
126
129
131
126
116
108
109
115
117
111
105
107
117
129
122
114
109
112
119
121
120
119
122
128
127
120
118
118
116
113
112
118
128
133
128
121
114
115
116
117
122
114
111
117
125
127
124
122
120
122
127
129
130
125
122
120
123
126
120
111
106
113
126
130
118
100
97
109
124
128
125
122
121
121
120
117
116
113
108
111
117
127
134
131
122
117
115
120
118
111
106
116
108
106
113
119
126
126
123
120
115
114
118
123
125
127
128
130
129
121
119
122
130
127
115
100
96
105
116
124
125
124
121
115
114
115
115
113
111
113
119
124
119
111
108
110
114
121
120
115
109
115
108
108
115
119
119
120
118
113
107
105
109
116
123
125
127
128
129
125
122
119
115
114
113
111
107
107
111
119
124
126
122
115
113
114
117
120
119
119
118
112
103
96
96
106
109
112
121
126
129
113
114
119
122
120
114
107
106
111
114
113
111
110
115
119
119
117
120
123
120
109
98
98
110
115
117
119
122
129
130
127
123
118
114
115
119
125
130
125
118
110
103
103
105
105
105
109
120
135
146
112
114
119
122
124
121
111
105
111
123
127
120
114
115
119
119
113
113
121
124
114
105
99
108
116
122
129
132
133
128
125
123
122
117
115
117
126
131
128
123
120
121
121
117
109
105
105
115
129
138
116
115
114
116
126
135
130
117
113
120
126
124
118
117
119
121
118
117
124
130
130
123
114
110
115
122
127
126
119
112
112
121
125
123
115
116
121
125
126
126
130
132
125
118
110
109
110
114
115
121
122
124
117
114
120
133
135
126
115
112
117
123
122
116
112
116
118
127
130
134
133
127
118
114
116
121
120
113
104
100
106
116
124
128
121
115
113
117
122
124
130
127
119
113
109
112
117
117
116
118
126
133
127
119
114
116
121
120
114
110
116
125
124
114
103
106
117
130
132
133
124
114
106
106
116
122
121
115
107
104
106
113
122
129
124
114
106
112
120
122
119
114
111
113
117
124
127
120
117
118
124
133
133
123
112
103
104
109
111
112
122
129
129
116
106
106
119
129
132
128
121
108
97
97
108
120
125
125
120
115
107
110
119
126
122
112
106
111
119
117
109
105
110
123
132
130
124
116
113
115
121
130
133
126
113
104
104
109
111
115
123
129
129
120
111
112
119
124
128
126
121
113
106
102
106
110
120
123
122
115
106
105
113
120
122
117
112
113
114
110
105
104
113
128
133
124
111
106
109
114
121
130
132
125
115
115
118
119
118
117
118
120
121
117
113
114
117
120
123
123
121
121
124
119
109
105
112
115
117
111
103
102
107
116
124
129
128
120
109
105
104
103
111
114
113
105
103
107
115
121
122
130
129
122
117
118
125
126
124
118
114
112
112
113
114
115
114
116
120
120
119
124
128
126
117
111
112
113
112
107
104
105
107
113
124
134
136
128
115
107
105
102
97
90
93
101
113
119
125
127
114
121
122
120
118
118
122
122
120
118
114
113
111
116
118
119
116
116
117
120
120
118
116
114
113
112
112
113
111
109
107
109
110
113
122
134
138
128
114
106
105
104
97
92
94
108
124
130
127
126
103
107
117
123
123
118
112
107
107
111
115
117
119
123
123
121
118
117
117
120
121
117
112
105
102
102
103
110
114
113
112
111
111
115
122
133
134
122
103
94
102
111
117
112
110
113
121
122
124
125
118
113
109
112
121
121
113
109
119
133
134
118
107
113
130
143
140
124
111
111
118
126
127
125
122
120
120
119
119
121
125
125
122
119
118
118
114
108
103
105
114
119
120
118
113
112
113
116
113
113
123
125
125
120
116
109
106
110
120
130
127
117
111
117
126
125
118
105
103
109
120
126
125
122
120
121
121
123
119
120
125
127
125
117
109
107
112
119
121
119
117
117
120
119
114
113
115
119
121
117
120
126
132
130
118
111
114
123
125
121
116
112
115
121
125
117
104
91
91
104
118
123
120
112
109
109
116
120
121
121
126
130
129
122
113
111
116
124
125
121
118
119
121
120
115
116
117
122
130
134
111
123
132
131
121
116
120
126
123
115
106
108
115
124
129
128
115
100
95
101
113
116
114
111
105
105
106
111
119
121
128
128
129
125
126
126
126
122
111
110
115
124
128
122
115
112
115
119
125
133
114
121
125
121
117
114
117
115
111
110
108
107
108
116
127
133
128
121
118
118
115
111
109
115
118
113
110
111
115
118
120
123
124
125
127
129
126
115
101
96
107
122
132
126
118
111
110
111
113
118
119
119
112
106
108
109
106
98
97
110
120
123
116
113
114
118
122
125
136
138
127
112
107
115
123
126
123
120
118
111
108
111
119
125
124
119
115
109
104
97
104
116
126
127
124
116
115
113
111
108
118
112
103
99
105
108
103
95
97
112
132
140
133
120
110
103
102
113
132
142
136
118
107
106
118
128
132
131
122
112
103
107
118
126
124
116
107
108
110
111
107
111
116
124
127
125
123
122
118
114
114
110
107
107
106
106
102
104
110
121
130
134
131
124
116
105
100
105
118
133
136
122
110
107
115
126
130
128
121
118
115
113
120
127
128
119
109
108
113
116
112
111
114
122
126
125
122
122
126
122
114
110
111
109
106
101
99
104
115
123
121
115
114
119
123
123
116
111
111
118
123
120
114
112
115
121
122
120
120
122
123
118
118
123
129
123
112
106
112
120
120
118
125
130
127
117
113
118
124
128
113
107
105
104
99
94
90
94
107
115
115
109
108
115
123
128
124
116
113
112
111
111
114
116
114
113
112
118
125
126
120
113
112
119
121
119
110
104
114
124
132
133
135
134
129
118
112
114
121
125
111
101
98
97
99
97
93
93
101
111
117
121
122
120
119
117
118
120
122
117
112
111
116
119
113
105
106
118
127
127
119
112
113
119
120
117
110
109
115
125
131
132
128
125
124
125
123
121
121
121
108
103
102
106
109
111
109
111
115
117
124
131
135
128
114
106
114
128
138
134
128
123
125
123
116
105
105
114
124
127
123
122
123
125
124
123
119
117
116
118
119
119
114
114
120
127
129
128
122
121
109
113
117
120
115
113
118
129
135
131
125
128
132
129
119
115
126
139
144
139
133
129
127
125
120
113
107
108
115
127
134
131
123
121
123
126
122
121
118
117
118
114
111
114
123
128
125
122
121
125
109
116
122
122
114
103
106
124
138
135
125
119
120
121
121
126
136
139
133
126
124
123
119
115
117
116
113
108
112
125
132
121
106
104
113
126
124
119
121
126
129
125
120
122
129
130
121
111
114
125
106
109
118
121
108
94
93
111
127
131
125
118
115
114
118
125
130
128
117
113
118
121
116
108
110
114
116
113
113
120
121
107
93
93
114
130
129
119
119
130
138
131
120
117
125
130
123
112
109
116
96
101
116
121
116
109
106
113
123
128
128
125
118
114
115
117
118
115
109
110
121
130
124
118
114
115
117
114
112
119
124
119
106
102
117
134
133
119
109
117
128
128
116
106
112
124
124
114
107
111
100
106
117
122
127
131
129
126
126
129
130
129
121
118
118
119
118
112
110
116
125
132
134
131
132
128
118
108
110
121
137
141
128
118
120
131
131
118
102
98
112
120
115
103
103
112
119
114
112
121
118
120
117
117
122
134
133
127
120
121
125
126
121
119
120
121
120
117
116
121
124
127
126
133
138
128
113
101
108
121
136
137
126
119
122
131
130
117
99
92
103
114
118
113
111
116
116
118
126
139
128
126
117
111
113
120
122
119
114
113
116
119
120
120
119
117
117
119
121
125
121
115
117
126
133
126
110
102
109
117
117
109
101
106
122
133
132
120
104
97
106
114
120
121
123
124
126
126
130
137
122
122
116
111
110
112
118
122
123
119
116
117
121
121
117
110
110
119
124
127
122
118
121
129
133
125
116
110
114
117
110
96
91
101
118
132
132
122
111
110
114
120
122
124
124
126
127
122
121
119
118
117
115
111
110
112
118
126
132
130
126
120
119
119
115
110
109
114
124
132
135
131
128
129
127
125
121
119
122
127
125
115
104
103
113
125
128
122
115
116
121
125
126
122
120
116
112
111
109
110
124
121
115
111
108
110
113
116
127
136
136
125
117
114
115
114
110
109
116
130
136
133
123
118
121
124
125
126
129
135
136
127
117
111
114
121
122
118
115
118
124
128
125
117
110
105
103
102
108
118
126
125
119
115
116
117
114
111
119
130
134
126
114
109
113
115
110
105
108
117
126
124
115
113
119
125
130
131
131
129
121
117
117
121
125
124
120
115
114
117
122
122
116
109
105
104
105
107
111
120
114
119
123
126
127
128
126
121
119
122
126
122
113
107
109
111
111
107
107
112
114
118
117
118
121
125
129
130
126
116
105
106
115
126
133
129
124
119
118
116
118
119
114
110
105
107
117
120
119
114
104
111
120
126
128
128
130
130
128
123
118
116
111
107
107
111
114
114
115
115
115
116
117
117
117
117
118
118
118
117
117
115
115
119
122
127
128
128
121
115
118
122
130
127
117
112
122
132
130
119
113
116
117
116
115
115
120
127
128
122
112
105
105
113
120
126
128
127
127
126
122
114
108
108
112
113
112
104
108
120
132
128
116
105
105
115
125
124
117
112
119
135
150
147
130
117
122
135
143
135
133
129
118
112
108
107
109
114
119
118
111
106
108
121
131
138
134
129
125
125
120
111
103
102
113
120
117
108
104
114
127
125
113
105
104
112
115
111
105
109
121
140
152
147
131
117
122
133
142
137
141
137
127
119
116
111
108
108
112
116
118
117
120
123
124
123
119
115
114
114
112
109
104
106
114
123
126
122
114
112
112
113
112
112
113
115
114
110
106
111
122
136
138
132
120
117
121
127
126
122
132
131
128
124
123
119
115
111
111
115
120
125
124
118
110
105
101
105
111
113
111
109
109
112
114
116
121
125
121
115
111
111
115
118
119
120
125
125
120
115
116
119
120
117
115
116
117
119
111
111
123
121
119
119
119
120
118
115
110
111
116
119
118
115
110
107
106
110
114
114
114
111
111
113
112
109
107
112
118
116
112
112
114
117
118
121
129
132
124
113
107
107
107
111
117
117
116
112
108
115
124
121
118
115
117
121
119
113
107
110
115
118
116
114
119
122
122
115
114
117
117
115
113
112
112
108
100
101
109
112
112
109
108
108
108
112
118
122
119
111
107
107
109
117
128
130
121
110
108
115
133
128
121
120
124
126
120
109
105
116
129
131
123
117
120
126
122
111
107
112
121
120
119
117
116
112
106
106
109
112
110
105
106
105
105
104
105
110
115
113
113
113
117
126
136
140
131
119
111
116
132
128
124
126
131
132
124
114
113
126
141
143
131
120
115
112
110
107
109
118
127
129
127
124
122
118
116
117
120
117
114
115
116
113
109
106
109
114
116
115
113
113
116
121
128
133
130
121
117
118
127
125
122
126
133
135
128
123
122
126
133
136
131
121
108
99
100
109
120
126
124
123
124
125
123
120
118
119
121
121
128
132
131
122
112
115
123
126
118
107
106
113
117
117
112
113
116
121
120
121
121
122
121
125
131
132
130
126
122
120
119
122
124
120
110
101
103
114
122
121
112
106
112
120
121
116
113
112
114
121
130
137
133
121
109
113
121
120
114
106
113
125
127
119
109
105
107
109
117
122
118
120
122
128
132
130
126
120
119
117
116
120
122
120
115
112
113
116
116
110
104
105
113
119
118
114
112
112
115
121
131
133
125
111
101
105
113
115
113
114
127
139
141
126
118
109
105
104
105
112
114
112
119
128
135
130
125
119
118
117
119
120
120
120
118
117
117
116
110
106
112
119
125
124
117
113
112
114
118
123
129
129
118
109
101
104
110
116
121
125
130
136
135
130
121
112
107
105
105
109
110
105
110
122
129
127
123
119
117
114
113
113
114
113
117
120
122
118
110
106
115
130
134
128
118
113
112
112
115
121
128
127
118
110
105
108
115
121
124
121
117
116
120
124
117
110
109
111
117
122
113
106
110
116
118
116
114
115
114
112
107
107
109
111
115
118
121
120
115
112
118
125
127
125
119
114
110
109
110
116
125
126
119
113
110
115
120
121
117
108
101
101
108
112
111
108
109
121
134
135
118
117
117
115
109
103
102
104
110
116
121
119
117
114
113
114
116
120
121
122
121
120
119
120
119
120
119
119
118
118
123
125
121
116
113
118
124
125
117
108
103
105
108
108
106
107
115
128
137
133
119
119
118
114
114
112
107
103
109
122
138
141
133
120
113
109
110
113
120
123
121
119
119
120
121
124
127
128
121
118
122
125
122
116
113
117
125
127
125
125
125
124
117
104
103
106
115
124
126
121
115
111
107
111
122
131
126
114
110
120
139
145
137
123
113
109
110
111
112
111
112
116
119
122
122
123
121
118
112
112
118
123
122
116
112
115
120
126
129
134
138
134
121
106
103
110
118
121
117
119
113
107
105
111
124
135
135
123
114
115
127
137
135
123
112
110
117
119
116
111
111
113
117
121
119
117
107
101
100
107
116
118
119
115
112
113
115
122
129
132
129
125
115
106
111
122
127
126
121
121
116
119
118
118
120
121
124
124
118
115
119
129
133
124
113
111
117
127
129
125
118
111
106
110
116
116
105
99
103
113
117
117
114
114
112
111
114
123
132
132
126
114
110
115
124
133
135
131
123
122
119
130
132
126
114
110
117
124
124
118
121
127
131
124
113
107
114
125
133
135
126
112
104
107
117
119
115
112
117
119
120
118
117
117
115
114
117
130
140
137
125
117
118
126
136
136
127
121
118
123
118
130
134
125
113
109
117
125
126
125
125
132
131
123
110
99
102
113
126
131
126
116
109
112
118
120
123
121
119
118
114
117
122
127
126
120
120
127
130
128
122
117
123
134
138
129
114
109
116
127
115
126
128
120
111
110
118
124
125
125
129
131
129
118
106
99
101
110
122
124
122
121
123
123
117
115
117
119
113
105
102
110
123
131
128
124
120
114
110
108
108
114
123
133
134
124
113
111
121
132
114
121
123
117
109
109
111
115
118
122
124
126
123
114
109
109
116
121
124
122
122
124
128
125
114
111
114
116
112
106
105
112
119
124
124
124
121
111
104
103
108
113
121
121
124
121
118
122
126
130
116
119
121
118
115
111
110
110
110
114
116
115
111
110
111
121
131
133
128
122
120
120
122
119
114
113
118
120
115
111
111
114
115
114
119
126
126
119
112
112
121
125
122
116
115
118
122
126
124
124
116
115
116
119
123
124
122
115
110
111
116
115
109
104
108
121
134
136
125
116
111
112
114
115
115
117
120
122
117
116
115
116
113
113
120
128
134
125
115
115
124
130
124
113
106
110
115
120
121
123
109
113
110
111
109
103
93
96
113
130
129
116
108
111
118
117
113
111
117
121
118
114
111
109
108
111
116
122
129
128
123
119
118
116
118
115
111
105
105
109
115
119
120
119
115
115
119
128
135
133
111
118
124
124
117
106
97
99
113
126
126
114
102
101
104
106
103
105
106
111
112
111
110
110
112
116
119
124
128
130
127
122
119
117
117
115
115
119
123
126
123
118
120
122
124
122
119
123
127
127
109
120
131
133
123
113
107
111
115
122
120
113
105
105
110
116
114
107
102
103
105
109
111
113
118
120
119
118
117
122
129
128
122
115
109
109
115
122
127
128
124
124
125
132
130
125
117
116
118
122
110
121
131
129
119
112
113
118
119
120
116
113
114
118
127
131
130
115
107
106
110
111
111
116
119
122
118
111
109
115
127
131
126
117
110
112
113
111
108
111
121
133
138
133
127
118
114
114
117
121
118
121
122
114
108
110
116
123
124
121
116
112
114
119
128
130
123
116
115
119
118
113
108
113
121
125
124
118
111
108
111
119
124
122
122
120
115
106
95
97
116
135
141
131
116
107
109
115
120
123
117
116
108
102
103
113
121
123
125
122
115
108
107
111
115
114
106
104
114
123
123
112
103
104
115
126
132
129
119
106
97
100
113
122
125
129
123
111
99
98
111
128
136
127
113
105
107
114
116
115
108
102
99
101
108
116
122
124
126
123
120
115
112
112
113
110
104
102
109
118
123
115
104
96
98
112
123
126
120
111
101
97
103
113
123
128
130
123
112
105
107
118
125
124
114
109
114
117
115
106
104
100
102
106
109
115
118
123
130
132
132
128
123
121
121
122
118
113
109
110
118
120
114
102
96
101
105
109
114
116
118
112
105
108
114
123
127
122
115
110
109
112
116
118
113
112
119
122
119
110
105
103
105
108
107
104
105
112
126
137
139
134
128
126
126
127
127
123
114
110
112
118
121
118
112
105
104
106
114
121
124
119
116
115
117
120
113
109
111
114
114
112
112
113
113
114
117
120
123
122
103
103
105
107
104
97
92
97
113
126
130
125
120
120
119
117
118
118
118
110
103
104
115
124
125
122
120
121
123
120
116
115
118
123
124
119
109
103
107
114
117
114
110
111
116
116
114
113
120
126
99
100
104
108
105
99
92
95
106
115
119
115
112
112
110
105
106
115
120
113
100
96
109
121
124
124
124
125
125
111
99
99
111
122
126
124
112
106
105
111
118
119
115
115
119
120
114
110
113
121
104
106
110
114
109
101
101
109
119
122
120
119
120
116
110
108
116
127
131
120
107
104
114
118
116
112
113
115
112
103
96
96
100
110
122
129
127
116
107
107
117
125
125
119
121
119
115
110
110
112
116
113
115
115
108
103
109
125
136
134
128
130
133
128
124
126
140
148
140
125
117
121
124
118
113
112
114
115
112
106
102
100
101
108
122
134
131
123
115
113
118
124
128
126
123
119
114
111
112
113
125
118
115
111
107
103
109
123
131
131
126
129
132
131
129
136
146
144
129
118
123
132
128
116
110
116
131
135
129
118
108
103
108
120
131
137
130
121
119
123
120
118
119
122
126
123
117
112
112
115
123
118
116
114
112
108
109
113
113
116
124
128
126
119
118
124
129
123
109
109
124
136
127
108
99
114
136
147
139
123
110
103
109
124
139
141
130
118
118
125
123
115
107
108
120
128
125
115
110
112
111
113
116
117
122
126
125
117
110
113
126
135
128
114
111
114
114
103
92
97
119
132
125
105
95
101
118
127
127
120
113
108
108
115
128
136
130
119
113
116
125
121
109
101
107
122
126
115
109
107
109
113
116
119
126
138
142
134
123
125
137
144
134
121
115
116
116
107
97
98
113
125
124
114
107
102
102
105
109
119
124
123
111
105
111
124
129
119
107
106
116
125
121
108
102
108
113
112
111
117
116
117
116
115
119
133
141
140
133
129
134
136
131
123
120
123
125
121
117
118
121
125
127
128
124
113
101
100
110
123
130
126
112
106
107
120
125
116
102
95
107
123
127
120
111
105
106
111
124
137
120
123
121
115
113
116
122
125
124
121
120
120
120
121
121
121
122
124
129
134
135
132
130
129
126
115
110
111
121
126
124
116
109
109
115
117
117
111
101
96
104
113
120
121
117
113
110
115
132
145
118
122
127
124
116
112
111
114
113
113
112
115
121
122
119
113
111
117
125
133
134
130
126
122
116
113
115
118
124
124
114
107
108
110
114
113
111
111
110
111
113
113
113
112
114
114
117
118
127
135
109
115
121
126
126
124
121
117
117
117
116
118
121
122
116
108
104
109
118
125
125
121
114
110
111
112
115
121
126
126
122
114
112
110
110
110
111
114
119
123
125
122
116
112
110
111
113
114
115
120
110
112
116
122
129
134
131
125
123
124
123
119
116
112
111
108
106
108
113
121
124
117
111
108
112
118
123
127
131
136
133
125
116
109
113
114
116
115
115
120
125
128
125
116
111
109
107
106
110
120
116
123
126
126
125
129
127
122
120
121
123
118
109
100
104
110
112
111
112
116
122
121
117
117
121
127
131
134
135
132
127
119
115
116
122
128
123
114
104
103
117
127
127
121
113
108
104
100
107
119
121
136
138
130
122
118
115
111
110
115
123
124
113
100
100
109
115
115
110
110
112
116
118
119
121
125
130
130
124
118
112
110
115
121
128
132
128
116
102
93
103
119
128
124
117
110
109
107
109
109
122
132
133
128
120
115
113
110
111
116
124
128
119
108
103
109
118
118
112
108
106
106
110
112
112
114
114
115
114
115
116
116
118
120
126
130
130
118
102
96
103
120
134
135
127
121
125
126
119
108
123
121
118
118
118
115
114
118
122
123
121
116
113
112
113
118
122
122
116
109
105
104
105
108
109
103
98
99
109
127
136
128
117
114
119
124
121
109
102
102
118
134
143
144
134
129
132
133
126
112
124
118
115
116
120
115
113
117
123
121
112
102
103
112
119
124
124
121
115
109
106
108
113
117
115
106
98
102
116
133
140
127
111
107
116
121
113
102
101
114
127
138
139
136
132
128
127
125
123
116
121
115
119
125
124
115
106
108
112
114
110
104
104
111
115
119
118
117
113
109
106
110
117
120
118
114
112
116
125
134
131
116
108
108
117
122
116
112
114
122
127
124
116
117
122
126
124
118
115
114
118
113
119
126
125
114
105
102
107
113
116
115
113
110
108
108
112
115
114
112
109
107
112
115
115
116
117
124
130
131
129
118
113
114
119
123
125
128
125
124
117
109
105
107
118
124
124
115
107
106
119
113
112
115
115
111
108
110
112
116
119
117
111
104
104
108
115
123
126
121
113
106
105
110
114
111
110
113
121
129
131
129
123
119
117
119
123
124
118
112
111
112
113
117
120
125
120
113
101
101
127
116
111
107
105
108
111
114
116
120
117
109
98
94
103
113
119
126
132
134
123
111
107
113
118
116
106
103
111
121
127
125
118
115
113
115
116
112
106
102
109
120
127
128
129
126
119
109
102
103
130
126
120
114
111
110
111
114
118
123
119
109
97
93
102
111
118
121
129
131
125
116
115
121
130
129
116
108
109
113
114
113
109
110
111
115
116
112
106
102
107
115
119
122
125
123
119
110
109
117
129
127
126
127
128
122
117
115
119
126
125
117
105
101
104
109
112
112
113
115
112
112
116
123
130
132
129
126
123
120
122
121
117
113
112
117
124
124
114
104
105
107
104
103
106
110
112
113
114
119
121
117
119
124
133
133
126
122
122
124
123
118
115
116
117
116
114
112
109
103
99
102
108
116
121
121
123
129
133
137
142
143
132
119
111
116
125
126
116
107
109
112
106
96
93
100
110
116
117
117
120
109
105
114
128
134
129
124
118
115
112
113
116
124
127
125
118
116
115
110
100
97
103
110
114
115
113
114
120
126
138
143
133
119
107
108
114
115
111
109
117
124
119
108
103
109
120
122
118
110
119
111
108
116
129
132
125
117
112
110
107
110
115
123
123
116
114
116
123
122
110
103
103
109
116
115
113
112
111
113
120
124
122
113
104
103
104
105
108
111
122
128
125
119
118
123
127
124
119
113
118
119
123
132
137
130
121
114
114
113
112
111
113
112
108
103
105
114
120
121
116
113
112
115
123
130
131
126
120
116
117
118
114
112
107
107
109
113
118
119
118
119
123
124
122
121
119
117
117
120
116
120
129
137
133
125
120
120
122
120
115
114
110
109
107
108
116
116
115
111
114
119
123
124
125
132
136
136
131
131
130
128
120
116
112
114
118
124
128
127
120
115
122
126
120
109
104
106
115
122
116
117
120
120
118
115
120
127
128
123
119
116
116
114
116
122
127
125
116
110
114
124
128
126
122
122
125
125
124
128
132
131
122
116
113
118
123
128
129
127
124
122
125
124
117
107
105
109
116
115
117
115
112
108
109
111
120
123
124
123
125
127
128
124
119
116
119
121
119
117
120
125
127
123
119
118
119
114
107
109
118
124
119
112
111
118
123
122
120
123
126
127
125
119
114
115
120
123
118
107
118
119
116
114
118
123
123
119
114
119
128
137
137
128
117
108
107
112
117
117
117
121
127
127
123
124
123
115
104
101
110
118
119
111
110
116
121
118
116
122
129
128
117
104
105
116
126
126
120
110
117
119
121
128
136
139
133
121
114
117
126
131
132
126
117
111
110
113
111
105
106
115
126
130
127
126
122
114
109
109
117
120
119
110
110
115
120
120
120
124
129
120
107
100
103
113
124
125
121
122
110
110
120
130
140
142
137
134
129
124
122
123
125
124
119
119
122
121
116
109
109
115
125
130
126
117
110
109
110
119
120
118
109
106
110
116
120
121
121
122
117
110
105
105
113
122
127
127
126
127
109
110
119
129
130
129
132
139
138
128
120
119
124
124
119
115
118
124
126
128
128
125
124
127
125
115
105
99
105
119
120
108
98
99
109
117
121
124
126
124
117
112
112
118
125
129
129
129
130
131
118
125
130
130
122
120
124
130
127
118
114
119
125
125
116
106
102
111
126
136
134
126
122
130
138
131
112
99
106
117
121
115
106
105
108
113
118
127
135
137
134
128
124
122
123
121
121
124
130
135
126
138
139
133
125
120
121
120
115
112
117
126
132
126
117
105
101
109
121
127
125
118
122
133
146
141
124
114
109
116
122
127
124
119
112
109
114
123
135
139
137
130
126
125
121
116
113
118
128
138
124
136
139
132
124
121
118
115
115
120
129
135
134
129
121
120
117
120
121
121
117
118
121
129
130
130
126
123
119
118
124
131
134
125
113
107
105
112
117
121
123
124
129
130
131
123
114
115
124
136
122
128
128
121
115
113
112
112
118
126
132
131
125
122
124
127
131
128
123
119
120
123
125
119
109
110
123
129
131
129
128
131
128
121
112
109
107
107
108
110
121
128
137
137
134
123
117
116
121
129
127
125
119
112
107
106
110
115
121
124
121
113
107
106
111
124
131
130
124
120
122
127
129
121
113
116
128
136
134
131
132
129
122
114
110
112
117
116
113
119
135
144
143
132
122
118
119
118
118
122
133
128
118
109
107
114
124
127
123
119
116
110
99
93
97
114
130
133
124
117
119
126
131
132
134
139
141
137
125
120
123
126
120
112
110
114
123
122
118
128
140
146
133
115
105
112
119
121
116
115
108
110
112
115
114
108
99
99
106
116
118
120
127
128
115
95
87
100
121
133
129
119
115
114
112
115
119
122
125
120
114
114
117
118
116
112
112
115
121
123
122
122
127
129
123
119
119
127
134
134
106
105
104
111
121
123
115
107
109
117
124
122
116
112
109
104
106
112
121
122
119
112
111
113
121
126
126
125
125
123
120
118
120
123
124
120
117
119
125
126
122
120
127
135
134
124
115
113
118
124
106
104
104
108
118
125
122
114
112
117
125
121
109
101
107
119
127
127
119
112
108
105
110
122
138
142
131
118
110
118
124
128
128
125
123
120
118
118
118
115
113
115
122
134
135
125
113
104
106
112
113
114
108
105
106
111
115
114
112
116
119
118
113
108
116
127
133
130
119
110
105
103
108
122
139
143
131
113
103
107
122
132
132
125
120
116
114
110
106
107
111
117
122
124
124
121
115
114
117
118
119
118
113
104
100
107
113
117
119
115
113
113
115
121
125
125
120
114
114
112
109
105
103
109
122
131
130
120
108
105
112
121
124
123
118
116
112
110
107
112
120
126
126
119
112
110
112
123
128
132
115
116
113
108
107
114
123
132
132
123
111
104
109
122
128
122
107
100
101
108
109
107
98
97
106
121
129
128
118
109
105
110
113
114
116
118
120
121
118
120
126
132
133
125
111
103
107
115
123
127
104
106
111
114
117
123
129
137
137
127
116
106
107
116
125
125
117
102
98
97
106
111
110
107
110
116
121
117
115
114
115
110
103
103
111
122
133
133
123
119
121
127
131
126
111
105
109
113
114
112
103
107
115
118
119
119
121
124
128
129
128
122
115
114
119
124
126
119
102
93
101
115
127
129
122
113
103
99
103
115
122
118
106
99
109
122
133
132
120
114
112
118
119
114
106
107
119
122
117
106
114
119
119
118
115
115
111
111
116
127
135
134
128
121
117
118
123
124
118
106
103
116
132
137
128
112
99
99
106
117
123
122
117
115
118
122
122
118
114
113
113
110
99
94
99
110
123
125
123
115
118
123
120
115
113
114
113
111
115
123
126
125
125
125
120
110
109
116
125
126
115
112
118
127
127
122
118
120
121
116
114
120
128
133
130
122
113
108
110
114
113
102
88
88
104
116
119
116
117
122
118
122
118
114
113
114
115
118
118
118
110
106
109
116
117
109
103
110
125
128
117
108
109
115
122
124
133
132
124
111
103
109
119
124
124
120
113
108
110
112
114
110
105
108
117
122
114
106
111
121
114
116
116
113
110
111
114
120
121
117
107
101
103
109
110
109
113
116
118
114
106
107
112
114
116
121
127
127
115
107
100
98
96
96
101
112
117
117
111
111
117
128
131
127
122
119
112
107
112
121
110
106
110
112
110
108
111
117
121
117
115
117
118
114
111
113
125
129
121
107
103
109
117
116
114
119
126
127
117
108
102
100
95
94
99
114
122
123
117
116
120
129
132
128
121
115
111
112
116
119
113
106
107
111
112
115
119
120
115
116
119
129
130
121
113
119
131
133
123
110
114
122
124
115
111
119
136
143
132
117
104
106
114
124
127
127
120
121
121
123
120
115
113
113
114
115
115
115
116
114
120
119
113
114
120
127
129
122
110
108
117
129
128
118
112
118
125
122
114
112
125
135
128
114
106
118
139
148
137
117
101
103
123
145
150
136
120
114
117
121
116
106
100
103
111
121
122
120
118
114
125
131
125
119
121
128
131
119
104
102
115
125
121
111
110
116
120
112
103
105
119
132
126
111
103
108
121
132
126
108
95
96
114
132
140
133
124
118
115
114
112
109
108
108
115
126
131
129
124
123
124
131
128
119
116
120
125
119
108
107
116
123
120
112
111
118
125
119
106
102
109
117
122
112
105
101
105
113
115
106
100
100
105
111
114
122
128
132
126
115
113
118
117
116
116
123
129
130
130
128
122
124
121
116
114
116
125
130
125
122
119
120
117
113
115
121
127
126
119
110
112
119
124
121
108
99
101
114
121
121
114
113
109
108
105
111
122
132
130
125
119
118
115
111
109
113
116
121
129
131
121
120
118
115
112
115
123
133
134
127
119
114
115
115
117
120
123
124
124
121
123
127
127
122
110
103
110
125
133
128
120
116
122
122
114
105
107
116
129
131
126
118
110
105
105
105
105
111
122
131
119
119
121
118
114
112
116
119
121
120
117
120
123
124
121
118
118
115
119
118
120
120
119
116
111
108
118
127
128
117
107
114
129
135
124
105
97
110
127
134
130
121
114
109
107
104
104
109
118
127
109
111
115
119
122
123
119
114
108
108
117
126
135
134
123
113
109
110
115
114
109
108
110
113
117
120
122
123
115
104
101
108
125
131
120
109
107
115
126
130
127
122
118
116
114
113
113
111
116
120
102
99
106
121
133
139
132
120
108
107
114
125
133
131
120
111
107
109
114
114
114
113
112
119
127
129
126
121
112
105
103
106
111
114
113
113
117
119
122
120
120
119
118
118
121
122
118
113
111
115
109
111
115
125
134
137
133
122
110
106
110
117
120
117
113
110
112
114
114
114
118
120
118
120
123
124
124
121
115
109
106
108
110
112
113
115
117
114
109
110
117
124
122
122
122
124
120
112
111
117
127
134
134
130
125
121
118
112
102
103
110
117
116
108
105
110
116
116
112
110
113
116
114
110
110
114
118
119
117
110
108
113
116
117
116
115
113
109
106
109
121
132
134
127
125
124
123
118
115
119
136
140
135
128
123
117
113
105
101
105
119
127
124
108
100
104
113
116
110
106
106
109
107
104
105
106
113
115
113
111
113
119
121
122
121
117
115
112
109
113
124
135
137
130
125
125
128
124
119
118
129
125
118
120
123
121
114
108
104
110
120
128
124
111
100
100
107
111
110
106
105
109
113
112
106
101
103
110
116
122
124
120
118
120
125
125
120
112
112
117
125
130
128
124
122
121
121
115
109
105
118
107
107
118
122
119
113
110
112
113
113
113
113
110
103
102
107
113
112
109
113
122
128
122
110
96
94
106
124
134
131
115
109
113
124
128
119
110
112
119
125
122
115
116
118
116
103
93
93
102
107
102
110
123
124
116
110
111
115
115
111
107
106
108
106
107
115
117
114
109
111
121
129
126
113
100
95
106
123
135
132
115
105
110
118
124
115
109
112
119
119
110
106
111
121
117
103
92
94
103
105
105
118
128
126
116
110
111
117
117
114
109
107
107
108
111
116
120
116
111
109
111
117
117
115
107
106
109
120
134
135
128
117
110
111
111
108
110
111
114
114
110
110
115
123
126
121
115
108
108
113
113
119
127
125
116
114
118
123
122
117
111
107
107
110
110
114
120
123
121
116
112
112
114
116
112
109
111
120
135
147
146
131
117
110
109
109
108
107
108
114
120
123
120
122
123
130
131
120
111
117
116
117
116
113
111
115
122
128
125
117
109
106
108
111
111
114
121
130
137
131
119
113
115
119
117
113
108
114
130
140
142
134
126
121
123
121
112
105
106
114
124
127
120
112
113
117
123
119
113
116
117
117
110
103
104
111
121
128
124
115
106
104
108
113
115
118
126
136
137
128
117
112
118
121
123
119
112
110
111
116
120
121
124
129
135
137
127
114
109
112
116
114
110
103
101
100
104
110
117
114
122
124
120
114
110
115
119
121
119
113
105
103
106
114
119
121
123
121
116
109
105
111
118
122
126
128
124
116
115
115
118
116
115
121
131
137
136
124
114
110
105
100
96
96
97
95
99
112
122
113
118
122
123
126
125
124
122
120
118
112
104
102
108
117
123
123
117
107
98
94
101
112
119
122
123
125
127
128
128
128
129
126
117
112
115
121
126
123
116
113
104
97
92
96
106
108
113
118
122
117
109
107
114
126
127
125
121
119
117
110
104
104
113
121
125
122
118
114
109
105
106
113
118
118
116
113
116
121
122
123
126
128
123
117
113
108
109
111
113
113
110
106
102
108
120
127
129
125
120
116
108
106
117
127
126
119
115
115
114
110
107
109
115
118
114
112
118
127
131
125
114
111
111
113
114
111
112
111
105
101
107
117
126
127
117
106
101
101
102
108
111
112
112
116
123
129
133
129
122
115
116
121
130
131
122
113
109
112
113
112
112
113
115
109
105
106
119
132
139
132
118
106
106
111
115
121
123
118
109
97
94
106
119
124
119
109
104
104
104
108
112
115
115
114
114
116
121
123
122
116
123
131
135
128
117
114
115
121
117
116
115
116
117
112
115
120
127
129
128
125
121
116
113
114
121
128
134
133
128
116
109
105
108
117
120
119
121
124
128
126
119
116
114
112
108
105
109
113
113
114
117
119
121
117
113
118
128
131
125
119
118
120
121
120
124
130
130
124
119
121
126
126
124
122
124
128
130
127
129
129
123
110
104
109
118
124
132
141
149
143
129
117
111
111
111
111
108
106
103
112
111
108
110
113
119
129
129
128
124
121
122
122
122
117
115
118
120
118
115
118
124
126
124
123
126
125
117
105
110
119
124
115
105
107
118
126
129
133
142
142
129
116
108
111
117
123
120
112
106
113
115
118
123
132
136
132
125
114
111
111
117
122
120
114
105
106
111
117
116
114
118
123
122
120
124
123
116
107
107
117
124
119
109
108
114
121
119
119
123
130
127
114
103
105
114
119
118
114
117
117
123
134
145
151
147
135
123
112
105
103
104
114
119
117
113
117
122
121
117
114
116
124
123
114
114
119
121
124
122
129
129
122
114
111
114
116
113
113
117
123
120
110
104
104
109
110
109
113
119
117
119
131
144
146
140
136
132
127
116
104
100
107
115
120
124
129
133
129
126
127
132
134
127
117
112
116
121
129
132
130
121
116
112
116
117
116
113
114
115
115
111
108
109
115
117
113
109
113
120
112
111
118
124
124
121
125
133
134
125
111
105
109
114
118
118
120
124
131
136
140
137
135
131
127
124
117
114
117
120
117
108
103
108
116
119
117
115
116
115
111
106
107
112
121
121
115
118
123
125
115
116
118
117
114
111
113
117
118
114
112
114
119
119
113
107
104
113
127
138
138
128
126
129
137
134
121
109
107
115
117
114
108
109
111
113
114
117
121
119
115
111
110
110
110
108
113
120
129
136
125
132
132
129
126
120
112
104
101
105
116
126
130
124
118
113
114
119
126
128
123
116
115
123
131
129
118
109
114
123
130
127
119
111
106
104
109
119
127
128
123
115
110
104
101
103
110
119
127
134
128
139
141
140
139
133
121
110
106
115
128
132
128
124
127
136
140
136
128
123
118
116
114
111
111
111
114
118
129
134
133
130
122
114
106
105
109
118
124
125
122
118
113
111
112
114
116
118
122
127
126
130
132
132
132
131
124
119
120
125
128
123
114
117
130
142
142
130
121
115
118
120
117
108
100
105
119
131
135
135
133
129
121
112
110
111
115
116
115
117
121
124
128
125
122
118
118
119
120
121
123
123
121
118
113
113
117
121
125
125
119
108
104
110
123
129
125
117
112
114
120
125
123
112
109
116
132
138
135
131
129
127
120
114
113
117
121
119
116
117
125
134
134
127
120
119
120
121
117
114
123
125
120
108
98
100
111
124
127
124
118
111
110
113
115
120
121
118
115
116
122
129
128
125
124
130
137
135
127
120
122
124
120
115
114
118
123
122
120
124
130
138
133
120
114
121
129
125
113
103
121
118
115
117
120
119
114
106
102
104
113
124
140
142
125
109
105
119
132
133
127
123
128
131
131
127
121
116
109
107
108
113
119
120
117
116
118
127
127
126
121
122
128
127
117
106
106
116
121
120
120
109
97
100
116
129
129
118
112
117
124
130
132
129
124
118
119
122
128
131
129
126
127
129
130
127
120
114
109
107
111
115
121
124
121
116
115
116
115
110
104
111
125
133
127
111
102
104
111
116
121
108
89
88
107
126
131
125
119
124
129
125
114
109
113
123
127
125
123
121
121
121
122
125
132
131
122
111
104
106
113
121
124
124
123
121
118
113
104
91
88
97
115
130
131
122
112
113
115
116
121
112
96
88
99
114
119
116
111
115
121
120
113
107
111
121
123
124
121
114
110
110
114
122
131
132
121
113
103
105
115
121
121
120
121
123
122
115
106
96
92
96
104
115
124
126
127
131
132
130
118
117
110
100
100
107
110
109
106
105
112
116
119
120
119
119
120
122
120
114
109
106
108
111
115
118
118
115
113
113
115
118
118
116
116
118
120
120
119
116
112
107
109
114
121
121
124
128
134
137
114
118
120
114
109
108
111
115
114
111
110
114
121
131
129
123
119
121
121
116
111
108
108
109
112
115
114
114
113
115
118
119
115
112
111
112
115
121
126
126
122
117
120
127
125
117
107
110
120
133
110
119
124
122
115
110
111
118
122
119
115
114
119
125
125
123
122
122
121
114
111
110
116
126
132
130
121
105
101
111
120
121
113
107
108
111
115
120
120
118
113
115
127
136
127
117
107
108
115
124
113
123
128
125
119
110
108
106
110
114
118
120
118
114
108
110
121
125
121
106
98
107
126
145
153
143
119
98
93
107
119
120
111
105
109
115
119
119
112
105
106
113
121
124
123
120
122
124
122
118
123
130
128
122
118
113
107
98
97
105
118
124
123
116
108
106
113
122
122
109
98
104
123
142
148
135
117
104
104
111
120
121
116
115
117
119
119
117
116
115
116
113
108
104
111
124
136
134
125
113
136
135
124
114
115
117
117
110
105
108
113
116
122
127
125
115
109
114
124
128
119
112
115
125
126
123
121
120
122
123
122
125
127
128
124
119
116
119
127
133
129
115
97
95
111
125
128
123
114
111
138
135
119
107
108
117
126
127
120
115
107
104
107
125
134
126
111
108
121
136
135
123
113
110
114
124
130
135
131
126
123
126
130
124
115
110
113
120
129
133
128
117
107
108
117
124
117
109
111
116
123
124
115
107
107
115
124
125
121
112
103
97
100
111
120
122
116
112
115
124
126
123
116
113
118
125
134
134
125
121
121
124
120
109
100
103
114
120
120
118
116
119
121
122
120
118
115
111
119
129
100
105
110
112
111
115
115
115
111
109
106
109
110
109
108
112
119
124
119
115
114
116
120
121
123
126
130
129
122
119
119
120
114
104
99
106
117
121
120
113
111
114
119
118
117
115
116
122
125
126
92
97
108
115
119
119
118
115
111
109
116
125
127
118
109
110
122
129
125
116
112
116
121
123
123
121
124
124
121
117
115
115
116
116
115
115
117
120
123
122
117
112
110
110
109
113
119
121
119
111
108
112
117
119
120
123
126
124
118
115
118
125
126
120
112
115
121
124
121
116
114
118
124
124
121
118
119
121
118
111
103
104
120
131
133
123
115
116
124
128
126
119
113
112
114
116
119
120
116
110
125
133
129
121
116
117
123
123
116
110
109
111
110
109
110
116
123
124
121
116
117
122
127
126
121
116
115
119
115
103
94
102
120
136
136
128
119
120
127
123
120
119
122
125
128
124
124
123
121
120
124
135
133
121
113
107
112
113
108
102
100
102
101
100
106
115
124
129
125
118
119
125
130
127
119
111
114
121
119
108
99
108
123
131
124
119
126
134
134
122
109
107
115
124
130
132
130
127
126
126
113
119
121
118
114
110
113
120
119
112
106
104
102
102
105
111
119
124
122
115
116
125
129
124
110
103
110
126
129
119
112
115
125
127
112
108
118
136
143
135
115
101
99
106
120
127
130
126
125
120
110
109
111
113
112
115
123
133
135
127
118
114
110
109
110
112
114
114
110
107
109
117
122
117
107
101
112
126
129
117
109
114
129
130
115
104
106
122
140
140
130
115
105
103
110
115
118
119
118
116
119
114
110
107
108
112
121
129
128
122
119
118
118
117
115
115
117
113
110
103
102
104
110
114
113
113
117
122
112
98
91
107
131
143
134
114
104
111
124
131
131
128
125
123
117
112
112
115
118
123
118
112
105
104
105
111
115
113
109
107
112
122
127
126
120
114
117
121
119
110
101
103
111
122
128
130
125
120
104
85
81
98
123
138
133
121
114
115
118
113
110
118
127
130
125
118
115
117
120
125
109
98
98
107
116
122
119
112
103
100
109
124
136
136
124
114
114
119
121
117
113
114
122
130
133
132
125
122
110
96
89
96
108
116
117
117
119
125
120
109
98
99
108
119
126
123
121
119
118
119
105
99
104
120
129
132
126
119
107
102
107
121
134
135
126
117
115
116
117
116
117
120
124
122
119
117
119
120
117
110
105
103
106
108
107
111
118
124
128
123
116
107
106
110
120
124
123
117
112
115
116
119
123
132
136
135
130
123
112
106
109
117
124
123
118
119
117
116
114
112
115
117
116
110
108
109
115
118
115
109
107
113
116
113
106
104
111
120
127
134
138
131
120
113
117
123
122
115
109
114
126
129
131
133
135
134
129
122
112
107
114
121
123
114
108
112
117
119
115
112
113
116
113
108
110
115
122
119
111
102
103
114
120
118
110
105
110
118
125
133
138
135
125
117
115
119
120
115
108
114
122
125
123
127
132
131
126
113
106
107
116
126
125
113
102
101
110
117
117
114
117
121
122
116
113
117
123
127
117
110
105
108
115
117
116
116
117
120
122
120
122
121
116
116
115
113
109
106
106
115
115
115
116
121
123
121
115
111
107
109
115
124
126
118
105
101
108
115
114
111
117
124
128
118
108
105
117
127
127
122
114
108
111
119
125
126
121
119
117
116
111
110
110
116
118
111
97
93
103
115
106
111
116
119
116
112
112
113
116
114
114
120
123
118
108
103
109
115
113
109
113
120
122
114
107
104
110
117
125
126
123
120
120
123
126
123
114
109
111
113
112
112
118
126
125
115
99
94
104
113
108
113
121
123
118
113
114
120
123
117
114
116
120
117
110
103
106
113
114
111
111
116
118
116
112
110
111
114
117
124
128
131
128
122
114
108
101
100
105
111
115
117
122
126
124
120
113
116
115
112
113
116
124
131
129
122
119
121
122
117
112
114
120
122
112
101
95
102
112
119
119
118
119
118
115
115
114
114
116
122
128
130
121
111
105
102
100
100
104
110
114
117
119
115
110
113
120
130
126
115
112
114
123
128
128
121
116
118
121
117
115
116
124
128
120
106
98
103
116
126
128
122
120
117
116
117
119
117
115
118
124
124
119
112
108
113
117
115
114
114
117
120
116
109
102
101
109
121
126
120
105
112
117
117
115
113
112
116
121
119
118
117
122
125
122
116
116
120
126
128
125
119
117
117
118
121
125
118
111
108
111
117
118
117
120
126
131
128
122
120
123
125
123
118
108
99
97
104
117
123
103
116
120
116
110
111
117
121
123
120
118
115
115
114
114
119
125
127
125
116
110
109
116
118
121
125
128
124
114
108
108
112
114
114
116
120
125
123
122
120
123
121
121
120
120
111
104
103
116
123
111
120
124
120
115
118
125
129
127
122
118
112
107
103
103
109
119
122
120
108
103
109
119
125
126
124
125
126
124
116
108
107
111
113
113
110
108
109
112
115
111
105
106
115
123
124
118
114
119
121
119
121
120
119
116
117
123
128
129
125
118
111
105
102
103
107
111
118
118
113
111
114
121
128
125
119
116
123
126
120
106
104
114
125
126
115
104
104
110
112
106
98
98
107
120
123
120
118
121
120
118
117
118
116
117
112
114
118
124
125
117
110
108
110
113
111
113
119
127
127
123
117
115
119
118
114
112
117
118
112
98
99
116
134
139
124
109
104
108
108
106
103
105
109
108
106
104
110
119
120
115
116
119
121
120
111
106
109
114
114
111
109
111
118
121
119
120
123
129
133
130
121
111
110
109
109
109
111
111
103
96
98
109
122
127
119
109
104
104
107
113
115
116
112
109
101
101
108
116
116
115
116
120
126
121
110
105
107
112
111
109
111
115
120
121
121
124
127
129
130
130
126
119
115
112
112
111
107
105
106
108
103
104
105
113
114
112
108
109
118
124
121
115
111
113
115
116
116
114
109
115
116
118
121
117
109
106
110
116
117
114
114
116
118
115
114
117
122
123
122
125
128
129
125
124
123
116
107
99
107
116
117
106
100
106
117
123
119
124
130
127
113
105
108
117
130
129
122
113
106
114
115
116
119
116
109
107
110
118
123
120
117
116
110
103
98
103
110
115
115
117
123
126
126
126
129
127
115
103
105
120
124
113
103
106
118
127
127
127
130
127
115
107
108
115
122
122
118
115
118
117
119
121
124
124
116
107
104
110
120
121
118
115
110
100
93
98
108
114
113
112
113
112
109
110
120
128
128
122
119
122
125
118
106
105
114
122
123
122
123
128
127
120
113
109
107
106
108
114
123
120
123
126
128
129
122
109
101
100
109
114
116
115
113
105
103
108
115
116
114
112
111
108
98
91
101
120
135
138
132
127
125
120
112
110
112
113
113
112
120
128
132
128
118
110
105
103
103
106
115
123
120
118
122
125
122
114
106
104
106
111
113
113
114
111
114
120
122
118
115
116
119
120
109
100
106
118
131
135
130
124
121
121
121
119
116
109
109
113
122
125
126
123
118
118
117
112
106
108
113
121
113
110
112
114
117
116
117
114
113
112
112
115
119
120
121
121
120
116
115
118
120
123
120
121
123
127
126
122
115
113
114
121
127
129
120
111
110
115
118
115
109
109
116
122
120
113
111
115
122
117
113
112
112
112
112
116
118
119
119
120
124
127
128
123
119
116
112
114
118
119
115
112
115
122
127
125
121
118
114
114
114
119
125
122
117
112
113
116
112
106
101
103
111
114
111
110
113
119
129
119
119
119
120
120
120
118
115
116
122
129
134
130
122
116
114
114
117
120
123
120
113
107
102
103
109
112
114
120
123
119
116
115
114
114
113
113
117
118
115
109
106
106
108
108
109
112
116
118
120
124
123
122
126
130
133
126
118
115
121
129
128
116
103
102
113
120
125
128
127
123
118
110
101
95
94
99
108
118
123
120
115
113
113
114
116
117
120
123
122
118
113
110
108
110
115
121
120
117
112
126
125
124
126
131
136
130
120
115
112
113
109
101
97
102
114
119
122
126
127
127
122
113
104
102
105
110
111
110
110
111
113
114
116
121
126
125
122
122
120
116
114
113
113
114
117
122
123
120
113
121
124
127
128
124
122
122
118
115
110
107
104
104
113
117
119
117
118
121
124
123
118
111
106
109
117
124
120
112
107
109
114
119
122
126
128
126
124
119
116
113
114
118
122
119
117
122
122
121
114
114
122
124
121
110
104
106
112
119
123
120
119
121
128
127
122
118
118
120
121
120
114
108
104
107
114
123
126
122
119
117
117
121
122
125
126
126
124
120
116
113
119
124
125
122
121
124
124
118
110
124
120
120
120
116
116
114
112
111
109
114
122
128
127
122
120
127
138
135
122
112
113
125
129
131
126
121
119
111
106
105
109
116
118
117
117
122
130
131
126
121
120
121
116
107
102
109
120
122
114
123
120
115
112
109
112
114
116
122
124
123
122
122
125
125
124
126
126
123
122
123
128
129
124
113
107
107
110
111
108
107
110
115
115
112
111
116
122
119
110
103
109
120
123
114
108
111
121
125
117
122
118
107
102
105
111
116
120
128
132
128
121
116
118
123
123
120
116
118
123
129
129
123
111
103
103
106
110
111
111
110
112
111
108
107
110
116
116
107
94
95
106
121
130
125
120
121
129
130
125
118
114
104
100
106
116
120
118
119
122
121
121
117
115
116
118
118
117
118
121
123
122
119
111
107
106
110
118
116
115
112
110
106
103
107
112
117
116
109
100
102
110
119
127
127
126
125
128
129
125
114
114
109
106
108
114
114
111
107
109
113
120
121
118
114
115
118
126
130
123
122
121
122
118
112
108
109
115
119
119
115
111
108
106
111
114
117
118
121
121
113
110
114
123
128
123
116
115
119
124
114
119
118
114
107
106
105
105
104
106
110
117
120
120
115
113
119
127
133
131
123
121
126
125
121
110
104
107
115
120
117
114
113
115
113
112
111
115
126
127
114
105
111
127
133
119
105
105
116
127
116
122
123
116
106
101
103
106
108
111
114
116
119
116
111
108
117
126
133
129
119
115
120
129
131
124
112
101
102
110
116
116
113
115
113
108
105
109
115
111
100
101
118
137
138
121
107
108
119
129
117
120
119
115
112
110
108
107
108
113
118
119
118
114
107
104
113
125
129
118
106
100
111
132
143
137
119
101
98
106
115
117
114
113
112
108
105
106
103
100
98
107
125
138
138
129
123
124
124
123
118
119
117
116
121
122
116
108
106
113
120
123
120
116
112
111
115
122
122
112
98
97
111
135
144
136
117
103
106
113
120
120
116
114
113
111
109
109
108
109
112
118
122
127
131
134
140
136
124
111
121
121
118
116
120
124
121
114
114
119
121
117
112
118
128
131
122
116
117
112
106
106
115
129
134
125
116
113
122
130
131
126
121
116
113
110
112
115
124
129
130
123
115
113
123
134
137
130
117
107
126
127
118
111
113
119
123
125
126
127
120
108
104
117
135
143
128
113
109
115
118
117
115
118
121
123
120
120
126
128
129
128
128
122
116
111
113
120
127
133
129
120
112
112
118
123
125
119
113
111
124
125
117
107
108
116
123
125
124
124
117
108
102
113
130
138
130
115
111
117
121
117
113
110
115
123
125
123
117
112
114
123
130
126
122
116
115
120
123
118
114
112
113
116
116
117
116
116
116
113
113
116
115
112
112
114
115
113
111
113
115
113
113
116
122
123
125
122
121
122
120
115
113
115
119
123
125
120
113
107
106
116
122
124
121
119
119
120
113
102
99
103
110
117
116
117
120
122
117
111
108
113
117
119
117
112
110
108
108
112
116
122
125
124
121
116
119
125
127
121
115
111
113
121
122
120
115
115
114
114
113
112
115
115
116
118
118
118
114
106
105
111
114
115
116
118
125
124
117
108
114
120
127
125
118
112
113
120
122
122
118
122
125
125
120
114
116
121
122
119
110
106
113
121
123
119
113
113
116
117
116
114
115
117
116
116
116
118
120
123
127
129
125
120
115
115
117
117
113
110
121
129
130
123
114
111
116
129
133
125
117
115
117
118
115
111
114
121
125
120
112
107
112
122
122
119
115
113
113
113
112
119
126
126
118
112
113
120
127
130
129
129
129
129
123
114
107
104
107
113
114
122
123
120
113
111
117
127
131
123
115
112
113
112
111
107
111
122
130
132
122
117
122
124
121
117
114
116
115
110
112
122
133
132
118
107
114
124
128
122
112
109
116
126
128
123
111
105
105
111
107
111
115
120
116
114
116
121
125
121
115
113
115
116
113
108
109
117
126
128
124
123
124
124
116
113
113
119
121
116
114
121
131
128
112
103
107
122
125
116
101
98
104
117
128
130
127
118
109
108
110
112
114
117
118
116
118
122
125
121
116
116
118
119
116
114
110
111
111
113
114
115
118
117
113
111
113
116
117
110
111
117
126
126
113
106
107
114
119
117
113
112
114
118
125
130
132
128
120
112
120
120
114
111
109
111
116
118
116
113
111
111
111
110
112
114
117
115
110
105
104
105
110
115
116
116
114
112
105
100
102
112
124
127
123
116
111
110
112
116
124
131
133
131
126
122
125
131
132
127
126
123
113
103
100
106
112
114
110
104
105
109
111
110
108
111
118
124
121
110
104
105
114
121
125
122
119
115
106
100
100
108
120
126
128
122
117
112
110
106
110
123
134
137
129
118
117
124
132
133
120
115
111
107
105
110
114
116
111
105
108
117
124
120
110
110
118
124
122
115
110
115
122
125
122
118
120
122
123
118
111
108
109
115
116
117
119
121
113
102
94
99
116
129
129
121
112
112
116
121
112
110
116
123
125
124
122
119
115
112
115
124
131
127
120
115
118
122
123
118
115
117
121
117
112
111
116
126
131
127
115
111
109
108
105
109
118
124
124
112
100
97
105
118
126
122
110
100
98
106
110
113
124
133
136
133
127
124
124
122
122
126
126
123
118
116
119
122
122
119
118
119
116
112
109
111
115
117
116
114
113
114
115
111
104
106
113
121
124
123
118
114
113
114
119
119
109
98
93
97
113
118
124
130
131
129
127
129
128
127
127
125
122
114
109
111
117
122
124
123
124
122
120
119
120
120
121
115
106
98
104
114
119
115
105
104
110
117
120
122
123
122
116
112
112
114
110
104
102
104
115
121
125
127
126
123
124
126
126
125
124
125
123
112
103
105
113
120
120
118
120
123
124
120
124
130
131
124
110
100
102
113
119
117
110
107
111
116
116
114
114
113
115
114
111
113
114
119
120
119
112
122
128
127
124
120
121
122
120
117
119
124
127
120
109
106
112
117
113
107
108
114
118
117
116
124
132
133
124
112
110
118
122
122
119
115
114
117
117
116
113
113
117
118
118
117
117
123
131
128
110
120
126
122
117
116
119
121
118
110
113
121
129
127
115
108
111
113
110
104
103
111
116
114
112
119
128
130
123
116
116
124
131
131
124
116
111
115
118
120
122
123
126
130
127
121
118
123
127
124
111
117
121
117
115
114
116
121
117
108
107
118
131
130
117
104
101
107
112
110
111
116
119
116
114
117
123
121
113
107
113
123
129
127
118
106
102
108
117
121
123
123
125
125
121
117
113
117
116
114
119
115
119
124
123
117
112
111
111
109
110
120
133
133
113
95
94
104
114
117
118
120
121
117
113
115
124
124
113
105
104
109
112
111
106
104
105
111
118
120
115
111
112
112
110
108
108
112
116
116
118
114
119
131
133
122
106
99
106
113
119
122
126
123
109
99
100
107
113
115
115
119
120
116
112
116
126
129
118
108
105
108
106
104
102
105
111
120
125
123
115
107
106
110
110
106
103
110
120
128
111
112
118
126
128
121
109
103
110
120
123
118
108
103
102
109
119
121
115
109
107
112
117
117
116
121
129
129
118
113
114
118
115
108
104
105
111
119
124
124
122
121
123
127
124
115
109
116
131
139
104
112
115
114
113
116
119
119
120
122
121
114
101
93
96
110
123
127
121
111
106
111
117
121
124
127
127
124
114
112
113
116
114
110
105
104
103
104
111
121
125
129
134
138
139
131
122
126
131
133
105
113
115
107
106
113
125
132
127
120
117
114
109
101
96
101
113
123
125
121
115
114
119
126
127
125
122
120
118
112
107
102
105
112
113
107
98
94
103
114
115
117
120
130
140
137
125
121
120
118
111
118
116
109
103
109
123
131
127
120
115
117
117
112
107
102
110
119
125
124
114
111
117
124
125
120
115
119
123
117
105
97
105
120
125
117
106
105
113
117
112
103
104
117
128
124
115
108
111
112
121
123
119
112
105
106
113
125
127
122
117
115
117
119
119
118
118
120
121
115
111
107
108
116
123
121
115
120
123
118
107
104
117
129
129
119
112
119
129
129
118
109
109
117
118
109
100
98
110
117
129
125
119
114
110
107
110
115
122
121
115
111
111
118
127
131
128
123
118
114
111
107
105
110
121
126
123
117
110
106
107
112
120
123
119
114
112
119
125
127
127
126
127
124
120
112
106
107
115
118
126
119
118
119
116
114
110
112
112
111
107
108
113
118
123
126
126
123
121
117
116
113
109
113
122
127
122
104
92
94
107
117
120
117
115
115
115
110
110
113
122
125
127
128
135
135
129
123
118
115
117
115
118
125
126
117
111
110
110
108
106
109
115
118
115
113
117
121
121
117
117
120
118
118
121
123
118
102
89
99
115
122
118
111
115
121
123
113
108
106
106
110
114
126
137
145
136
125
116
113
117
119
125
126
122
109
101
106
116
121
116
115
116
116
111
108
108
114
117
114
114
118
119
116
115
120
120
114
108
113
123
125
116
106
109
120
129
124
112
106
102
107
113
125
130
126
119
113
113
119
128
131
127
121
110
98
94
99
116
132
136
127
119
113
108
107
108
111
111
110
110
110
110
104
102
115
128
135
130
124
123
122
114
106
106
114
123
122
115
110
112
120
124
125
119
111
107
108
114
124
137
134
120
107
102
98
93
93
106
124
139
134
122
112
107
106
109
112
110
107
105
106
104
97
97
110
129
141
136
121
110
108
111
110
109
112
114
114
112
114
120
130
133
126
116
113
116
120
121
126
136
128
113
104
105
111
106
96
97
110
127
132
124
116
110
111
116
114
107
100
98
104
108
103
103
112
125
132
126
111
104
106
115
124
122
117
112
110
112
118
124
125
127
123
121
121
123
123
123
127
127
122
117
115
120
126
124
112
103
108
118
126
129
128
124
124
122
113
97
90
96
107
114
114
113
117
122
126
120
111
105
110
122
129
130
121
112
110
116
122
123
116
115
119
124
122
116
113
119
128
121
122
123
126
132
134
133
127
121
120
124
131
136
140
137
131
119
107
95
93
102
112
115
113
113
115
120
122
119
116
114
114
120
126
125
118
112
111
115
118
117
112
113
118
118
114
110
110
113
119
118
121
123
126
128
129
130
129
127
128
130
134
133
128
120
114
110
104
104
110
118
117
116
113
113
114
116
116
116
117
116
114
115
115
114
113
113
113
114
115
116
115
117
116
115
114
114
112
108
103
120
118
117
116
118
123
127
124
120
119
120
123
116
103
91
89
97
111
123
129
129
122
116
112
115
115
110
104
102
105
110
112
114
114
114
114
116
118
118
118
117
116
117
114
112
114
119
117
107
97
125
124
119
114
116
123
127
122
114
107
107
108
104
94
84
84
96
117
132
139
132
122
115
112
116
115
109
100
92
96
101
110
115
119
121
120
119
123
126
124
116
110
109
112
113
114
117
118
113
108
128
130
126
124
123
125
126
120
114
109
107
107
109
107
101
97
105
120
134
135
124
117
110
109
112
113
112
107
104
103
103
111
119
126
128
121
119
123
127
122
111
103
108
116
119
116
113
116
123
122
125
124
127
131
132
126
117
113
115
121
120
120
121
119
117
113
114
121
128
124
117
107
105
106
107
110
113
122
125
122
116
114
121
131
130
121
115
119
124
120
109
101
112
124
128
119
115
121
126
128
109
118
123
120
110
110
117
125
125
120
116
117
118
115
109
110
117
121
118
110
108
112
116
117
113
112
119
125
124
114
105
107
115
122
122
121
120
127
129
129
123
117
111
106
109
117
129
135
127
114
107
118
130
127
109
97
100
116
130
131
121
115
117
122
123
122
120
119
114
111
112
115
118
111
100
97
108
123
126
121
114
111
115
117
119
118
126
132
132
126
117
112
110
108
107
118
133
144
140
125
107
115
125
124
111
100
100
114
128
130
120
115
119
127
128
124
118
118
118
120
119
116
111
101
93
95
110
125
129
126
123
118
114
110
107
113
122
127
124
117
118
117
121
119
116
117
124
130
127
122
107
110
114
121
123
121
117
116
119
119
115
115
121
125
124
119
116
119
123
123
121
115
107
100
98
107
121
128
129
125
121
118
114
109
106
110
116
119
120
117
123
130
132
128
123
116
110
107
104
102
108
108
113
119
125
126
122
116
114
112
112
113
118
117
114
114
115
119
123
122
120
118
117
115
114
111
119
125
126
122
115
112
113
112
111
110
111
115
122
126
126
125
123
124
122
114
108
105
102
100
111
116
118
116
114
115
114
115
113
114
111
109
106
107
111
112
116
117
120
119
118
120
126
127
119
109
108
114
122
121
114
110
113
117
116
111
109
115
128
131
119
106
109
116
121
113
110
117
125
120
114
119
117
111
108
110
114
116
119
118
113
107
105
107
113
112
114
114
117
117
116
118
121
122
116
107
107
112
120
122
117
114
115
120
117
109
105
113
126
125
111
103
110
121
124
114
110
122
132
129
113
111
108
108
114
122
123
122
120
123
122
116
115
116
119
118
116
117
119
120
119
116
113
114
115
110
108
111
118
123
122
120
118
119
114
106
103
108
114
111
105
109
122
133
129
118
113
118
120
115
104
104
105
115
126
132
127
120
119
126
129
124
120
120
127
132
125
123
121
120
118
116
119
126
120
111
105
104
116
126
129
125
120
116
113
108
104
105
103
101
102
114
130
136
132
124
122
118
112
106
103
108
118
126
128
126
117
114
119
128
128
117
110
116
133
144
[truncated: 205,833 more chars]
