# Supplementary material for: Evaluating flow modulating treatment response in intracranial aneurysms using black-blood MRI in vitro
Source: Commun Med (Lond). 2026 Mar 27;6:170. doi: 10.1038/s43856-026-01413-z (PMC13031954; doi:10.1038/s43856-026-01413-z)
Supplement: Supplementary file 7 — Supplementary Data 4 [file 43856_2026_1413_MOESM7_ESM.zip › Data_Figure_6c/pump flow rate 4.5 mls/BB2/with derivo (FD1)/18_BB2/4_agar_right_array.txt]

132
116
110
114
117
119
124
133
137
134
136
142
142
135
123
121
133
139
133
126
127
134
141
145
151
160
160
150
142
150
162
159
138
125
129
142
143
134
132
138
141
138
128
123
124
130
136
135
136
140
133
129
133
140
142
141
140
143
144
139
138
139
133
120
108
114
134
149
146
133
129
130
133
132
134
138
144
147
157
169
174
159
138
124
121
122
123
130
147
165
168
150
131
125
131
136
129
120
120
133
137
144
154
160
162
157
150
142
135
130
130
131
124
112
105
113
131
145
148
142
137
134
130
124
121
123
130
140
153
166
168
159
145
131
119
106
107
130
162
185
182
158
136
127
131
135
132
126
125
132
140
140
142
143
145
147
145
136
125
118
119
124
124
119
118
118
122
127
132
138
141
136
131
125
123
122
118
121
131
141
146
148
146
137
121
108
111
133
158
171
165
151
144
140
133
128
130
135
137
135
140
132
122
113
113
120
134
141
137
127
118
121
128
133
134
123
114
113
121
133
138
137
135
139
138
132
117
107
110
118
128
133
135
135
133
131
133
139
141
139
137
139
152
155
143
125
122
129
139
137
131
133
127
115
104
111
133
154
157
142
125
121
128
135
132
124
119
123
134
141
145
142
143
148
153
149
133
115
103
107
115
122
121
127
138
147
150
144
136
128
125
133
150
160
153
135
124
129
138
144
117
133
146
140
124
121
137
155
159
145
127
124
127
131
128
127
130
139
146
149
149
148
146
146
151
157
150
133
112
105
114
122
123
125
140
153
158
152
142
134
130
128
134
141
143
144
143
146
152
156
112
128
145
145
135
130
136
143
142
132
125
126
135
136
133
131
133
138
141
140
139
138
137
136
138
144
147
137
122
113
114
125
132
136
141
150
155
149
140
134
127
122
115
117
130
145
157
161
162
161
121
125
131
132
124
125
128
133
132
125
122
127
138
143
140
134
131
135
133
130
122
119
124
131
133
134
132
128
121
112
113
123
134
140
141
137
137
135
131
127
124
119
120
125
135
144
147
146
146
148
134
133
133
129
118
112
120
131
133
127
121
123
131
135
132
127
129
138
146
141
125
115
118
130
139
140
133
126
119
110
108
118
133
142
137
125
120
126
134
133
125
123
135
150
154
142
127
120
121
125
140
143
145
137
121
112
116
125
129
125
120
119
121
121
117
116
124
140
154
153
140
123
118
127
141
148
145
137
128
119
118
124
135
143
140
132
127
134
142
139
126
122
137
154
153
130
113
111
118
121
143
143
143
138
131
126
123
122
121
121
121
117
115
111
113
117
124
134
143
146
138
126
119
126
140
150
151
142
135
138
141
142
143
146
150
152
146
139
134
130
126
128
137
142
135
120
114
119
126
124
148
140
129
129
138
142
138
130
126
129
125
115
105
108
116
127
131
132
134
132
126
120
121
131
141
146
138
129
132
142
153
151
142
138
146
159
154
134
116
118
135
147
146
136
126
120
120
120
123
123
150
133
119
128
142
150
141
131
130
132
128
114
105
110
122
132
136
137
136
133
129
127
130
136
139
133
125
119
123
134
144
144
133
125
133
147
148
135
122
127
146
153
144
128
120
121
122
119
115
120
147
128
121
132
143
140
128
121
125
128
128
123
120
118
119
128
135
142
144
143
145
146
144
138
133
131
130
128
128
133
137
137
129
120
124
137
147
148
148
149
149
140
123
113
115
123
126
121
119
122
144
134
134
134
133
125
123
121
125
128
136
139
135
118
109
116
132
141
141
140
144
149
146
139
136
141
143
142
138
138
144
148
141
130
130
139
150
157
159
154
143
128
112
111
124
135
137
133
132
131
142
142
138
131
120
119
128
133
135
134
137
142
134
115
106
113
128
135
134
131
131
134
135
135
138
145
146
142
137
138
148
154
150
142
140
145
154
157
152
144
134
124
119
124
137
146
147
142
141
140
140
140
136
128
121
124
131
137
137
134
134
130
125
116
111
117
128
133
134
133
128
124
123
128
131
133
133
133
132
130
131
137
138
135
135
142
150
152
145
136
130
126
127
130
139
147
149
148
147
145
131
128
126
127
124
123
126
131
131
127
126
127
129
127
125
125
126
131
133
134
133
130
126
121
119
120
125
133
134
129
120
113
112
113
118
129
141
146
143
135
129
129
131
130
132
138
146
151
152
144
122
116
122
128
130
126
126
126
122
122
128
139
145
141
132
129
131
131
129
132
137
141
135
124
121
126
131
136
139
140
131
114
102
101
112
128
138
138
137
136
137
137
133
130
129
130
139
149
150
138
120
115
119
129
138
141
139
129
117
117
129
147
152
142
130
129
132
130
126
129
137
143
138
130
133
137
134
127
131
143
148
134
115
111
122
133
134
129
132
138
139
137
133
132
132
129
133
139
138
128
125
123
121
130
144
152
146
128
111
111
125
139
143
136
131
132
132
128
123
124
134
143
140
134
134
134
127
122
125
139
147
140
128
126
130
131
127
127
135
140
133
124
126
136
141
138
136
138
138
129
128
134
129
129
136
141
134
120
110
112
122
129
131
132
133
139
139
129
118
118
130
143
145
135
125
121
123
124
128
134
134
128
121
124
126
124
124
132
143
140
125
111
120
139
150
149
146
146
144
133
125
131
129
124
125
127
125
119
118
121
127
129
123
119
123
135
140
130
114
109
124
140
144
132
122
120
127
133
134
134
128
118
106
107
115
124
131
139
144
139
125
115
124
142
152
150
146
140
134
127
118
119
120
121
123
126
130
131
133
132
134
129
117
108
115
131
137
126
110
108
123
135
136
127
123
131
139
140
137
137
132
122
110
108
118
135
143
142
138
132
128
126
133
140
142
139
133
126
122
122
113
109
118
124
126
130
135
143
145
139
129
118
112
116
125
135
129
115
110
119
131
132
124
119
124
139
143
140
135
133
135
136
133
132
134
137
140
135
129
126
127
129
132
131
128
128
127
128
126
128
116
112
120
128
128
125
128
138
146
142
124
111
111
128
140
141
125
112
116
131
135
127
114
111
123
137
139
133
127
125
130
137
145
149
144
132
123
120
124
130
133
132
126
124
124
130
138
138
137
138
124
124
130
131
129
123
120
128
137
138
131
122
119
126
135
137
131
125
124
128
129
122
112
111
125
134
135
126
119
119
123
128
136
142
141
132
118
116
125
138
144
135
124
118
122
137
145
141
135
137
129
129
132
133
131
128
123
122
123
127
132
136
131
121
117
123
134
135
126
119
120
122
124
122
126
135
138
131
122
120
121
120
120
124
134
138
132
125
127
140
145
137
124
114
119
129
134
128
125
135
133
132
135
135
134
131
132
128
123
123
130
138
139
126
116
117
126
131
126
119
122
131
134
127
124
131
145
146
136
127
121
120
121
124
134
144
143
132
124
127
136
136
125
116
115
116
118
119
123
135
138
137
137
136
131
129
134
142
143
135
128
130
139
141
130
117
114
120
125
128
132
135
132
120
114
123
144
154
147
129
121
127
134
136
133
134
132
121
114
118
130
136
131
122
116
113
115
119
122
130
143
143
137
133
128
128
136
150
159
150
134
127
135
145
140
119
104
105
121
135
139
133
121
111
108
119
137
149
142
129
121
127
136
137
130
117
108
106
112
124
135
136
130
122
122
125
127
121
114
114
147
145
136
132
133
138
138
139
142
142
137
131
132
133
133
123
113
107
115
125
131
128
121
120
122
127
129
129
127
125
122
122
128
131
127
114
105
108
119
132
135
129
120
120
130
141
143
131
116
109
141
142
133
132
138
142
134
119
112
118
133
140
133
125
122
130
135
129
119
112
115
120
128
140
146
140
124
112
113
118
122
119
121
126
126
124
119
123
129
130
124
115
114
119
127
135
145
145
136
123
124
130
131
133
137
139
132
113
100
104
122
138
135
125
124
133
147
145
128
111
106
114
130
144
150
142
124
108
107
114
121
121
121
121
123
125
126
129
129
128
122
120
120
118
108
108
123
140
148
140
112
118
125
127
128
132
133
124
113
108
118
132
135
128
122
124
133
136
131
120
114
117
122
126
127
128
125
117
112
114
120
126
126
123
119
119
123
125
126
129
133
134
131
119
101
92
102
121
136
135
117
115
113
116
120
129
134
132
123
115
117
126
130
126
119
115
118
122
125
128
130
129
120
106
102
113
128
128
120
115
121
134
136
133
128
126
124
121
122
128
134
136
133
127
118
109
106
110
118
124
128
117
110
112
120
127
132
130
120
113
115
123
128
124
117
117
124
126
126
129
134
135
123
106
100
109
121
122
117
117
125
139
146
145
140
134
126
118
114
117
121
123
128
130
132
126
118
114
120
127
134
125
118
118
122
127
133
131
120
108
107
119
130
129
126
128
137
138
131
129
129
129
123
119
117
117
114
109
110
118
129
140
146
145
142
131
119
110
110
114
118
122
126
129
127
120
119
121
130
137
135
129
126
126
124
124
131
140
138
124
113
120
133
137
134
130
130
135
133
131
126
123
120
123
130
131
122
113
114
122
131
136
133
134
132
123
116
114
120
128
134
135
133
129
125
120
120
125
131
137
135
128
123
124
123
121
128
144
156
149
133
127
130
135
132
124
119
127
135
136
130
123
119
124
131
137
134
128
124
126
129
127
122
119
122
122
123
126
132
139
140
138
137
139
140
137
134
129
128
129
135
123
114
114
118
120
125
135
147
150
140
127
120
120
122
121
126
138
147
145
136
130
130
129
131
132
133
130
125
124
127
129
122
116
116
122
128
130
129
125
122
122
129
139
145
146
139
131
124
119
130
120
112
111
115
117
114
116
124
132
133
129
120
115
115
122
136
151
157
146
136
134
140
142
136
129
125
124
121
122
128
130
128
119
117
123
128
128
123
117
111
113
123
131
134
130
124
119
116
115
123
121
122
122
116
113
109
109
113
122
132
136
130
122
118
120
129
142
147
144
136
133
138
144
142
133
124
123
124
128
128
126
124
125
124
124
126
127
126
125
122
124
127
127
119
110
103
102
108
119
122
120
128
133
128
120
115
117
121
127
132
136
137
131
123
121
120
123
129
132
129
122
119
125
134
134
126
126
130
132
126
118
118
127
131
128
125
124
128
127
127
130
130
125
114
107
104
107
114
127
115
111
119
129
134
132
128
125
127
128
128
127
126
128
131
130
122
116
121
130
126
113
103
106
118
126
124
123
124
125
124
120
122
129
131
127
121
120
123
121
121
124
123
120
115
118
124
127
130
133
103
95
99
111
122
125
124
120
122
123
122
119
122
129
135
133
124
119
124
131
125
113
103
104
113
117
119
115
113
114
121
131
138
133
124
119
119
119
117
117
119
121
117
113
115
125
136
141
135
127
102
100
106
114
114
111
105
104
107
111
115
118
127
138
141
134
126
126
132
134
126
116
113
117
120
120
122
120
117
115
125
142
147
135
121
118
122
123
120
113
116
118
118
115
116
126
133
134
129
117
117
126
136
138
125
110
101
101
102
103
106
115
133
146
144
137
130
133
137
133
125
121
124
129
129
127
128
130
128
124
126
139
141
132
119
117
125
129
121
110
107
113
119
125
126
127
124
122
118
111
124
133
141
137
125
112
111
117
113
102
96
102
120
136
141
140
141
137
130
123
120
127
137
140
135
129
129
131
129
126
125
127
128
123
116
114
122
128
125
115
108
109
120
128
135
129
123
117
114
114
139
126
120
122
119
114
117
129
137
132
125
131
140
141
133
126
133
141
136
120
114
117
125
132
137
143
145
141
137
141
146
141
131
126
135
146
145
132
115
107
112
126
140
143
134
123
121
129
145
155
142
139
140
142
141
134
127
128
133
136
135
136
135
126
118
125
144
156
147
127
117
120
124
121
115
120
131
140
144
144
142
137
131
130
135
136
131
121
116
123
134
144
150
146
138
127
119
120
132
147
133
141
150
157
156
144
127
113
107
110
115
119
115
111
115
131
152
158
147
133
130
130
121
108
105
117
139
151
147
136
127
128
134
142
139
131
123
129
144
159
164
157
144
135
131
134
138
142
145
149
124
132
143
147
144
132
119
106
97
96
100
108
112
117
124
131
139
139
138
141
142
133
119
107
116
135
148
148
137
125
119
127
138
147
141
132
129
138
159
171
167
149
136
128
130
139
154
163
161
151
131
134
137
132
120
117
123
128
124
115
112
122
135
142
139
128
119
120
133
145
146
135
124
123
136
146
140
129
120
120
124
128
132
137
140
135
133
138
147
150
142
134
135
141
143
143
147
153
156
151
133
137
136
126
117
123
143
158
157
139
129
137
152
157
143
124
115
121
135
147
149
143
136
139
148
150
140
127
119
123
129
128
125
127
134
136
136
135
140
140
133
131
137
150
152
144
139
141
148
151
122
127
130
130
128
141
158
168
161
141
132
137
149
147
133
123
124
131
138
141
145
145
142
137
138
146
150
144
132
125
128
130
128
128
136
141
141
136
137
139
137
132
133
138
140
140
142
147
152
151
109
109
116
128
136
145
153
155
150
142
137
137
137
129
120
118
124
134
135
135
138
141
135
122
117
129
148
150
137
124
125
132
141
143
147
148
146
134
125
123
127
129
128
124
128
138
149
153
153
150
115
112
114
120
123
125
134
143
146
144
140
135
130
120
112
114
123
133
136
133
131
133
134
126
117
120
132
138
130
115
112
129
148
154
149
146
141
132
121
115
117
125
131
133
134
139
142
143
142
143
139
136
130
121
110
112
122
136
143
143
139
134
127
119
114
117
130
141
142
136
133
134
141
140
133
130
131
137
130
115
107
120
143
153
144
132
129
136
141
134
124
123
136
148
150
140
130
126
128
133
150
150
144
132
118
116
123
131
132
134
137
135
130
122
119
126
139
147
145
138
133
134
139
141
142
142
147
150
143
129
118
121
133
142
134
123
120
136
155
155
137
123
129
145
147
134
123
123
127
126
150
152
145
135
132
131
130
128
128
138
147
146
137
126
126
128
134
136
137
133
129
123
124
132
145
154
155
149
144
141
137
131
129
129
132
126
119
125
140
147
139
127
126
134
136
131
128
133
134
125
153
151
143
138
139
139
134
133
143
156
160
148
137
132
131
127
117
117
127
132
127
116
118
135
155
157
142
126
125
138
144
139
127
125
132
136
128
118
118
130
137
137
133
131
133
132
136
138
137
127
153
149
143
142
141
136
128
132
146
152
146
136
139
147
146
131
114
115
127
135
131
123
130
145
157
148
126
113
119
137
146
143
131
126
134
147
145
133
124
127
138
144
138
130
127
132
136
138
137
131
148
144
144
144
142
129
121
123
127
122
116
124
145
160
156
138
127
129
133
135
133
136
142
144
143
133
123
123
132
146
153
149
137
129
135
152
161
153
137
131
137
141
138
129
126
131
136
137
135
134
134
138
145
143
132
122
121
122
116
106
109
129
150
155
143
134
133
134
131
125
126
131
136
135
127
122
123
126
135
146
157
155
140
129
135
154
163
152
130
118
126
137
140
138
135
137
136
132
131
132
133
142
146
136
120
118
127
131
122
114
120
134
142
133
124
125
131
132
123
117
115
120
125
129
128
127
125
123
126
134
145
147
138
128
134
151
158
147
125
113
117
127
136
140
142
144
136
127
125
130
137
147
147
138
125
122
130
133
130
127
129
130
125
117
118
124
130
128
121
118
117
120
124
131
133
136
134
128
123
120
121
125
128
127
128
137
146
149
141
129
118
115
119
126
134
136
128
126
126
131
128
133
142
140
131
128
130
132
132
132
133
131
124
116
117
123
124
121
118
120
128
130
128
125
127
134
139
140
129
118
108
111
120
123
123
126
135
147
150
139
125
113
111
116
121
125
127
130
137
136
113
116
129
139
140
137
134
134
135
137
141
141
134
122
119
123
124
120
115
122
135
137
127
117
119
131
141
138
130
122
119
120
128
129
128
129
134
137
141
137
128
122
119
122
123
127
132
143
148
141
117
117
127
134
141
141
139
139
136
138
141
144
138
129
126
130
135
131
124
125
134
135
126
120
127
137
137
128
122
128
135
135
137
139
143
143
139
135
138
138
131
127
129
134
135
135
139
147
152
144
136
132
128
126
128
132
133
131
128
128
131
135
136
135
136
139
144
145
142
138
134
131
128
130
138
142
135
124
120
126
132
129
130
135
140
138
134
138
144
140
130
123
131
144
148
141
138
139
143
141
145
141
130
116
108
112
120
121
118
117
122
129
135
136
133
135
143
146
144
138
133
131
133
133
135
138
137
133
128
124
121
117
116
118
117
118
123
135
142
138
125
119
132
149
151
142
135
132
132
129
143
142
131
112
100
107
121
128
123
116
122
130
131
122
115
119
133
136
130
123
125
133
136
131
128
134
138
138
130
125
123
119
114
107
105
109
116
126
130
128
123
122
134
148
151
145
136
128
121
120
137
139
134
120
110
122
140
148
136
123
123
128
124
110
105
117
132
133
119
109
116
131
138
133
128
132
135
132
130
132
133
134
123
114
111
115
120
124
123
124
125
124
130
139
147
147
140
126
119
121
127
135
135
131
125
131
147
155
144
127
118
118
118
119
122
130
136
130
120
116
120
131
136
136
134
130
128
127
130
136
134
133
128
124
120
115
116
122
130
132
128
120
118
125
137
144
142
129
123
124
116
127
135
133
126
123
129
140
141
131
118
114
121
135
143
142
131
121
122
128
130
126
124
127
132
131
126
123
128
132
127
124
125
129
125
113
106
117
137
143
132
116
110
120
135
144
143
134
124
125
116
128
136
131
116
106
111
127
137
136
128
126
133
144
148
139
123
111
113
125
129
121
110
113
127
136
132
122
118
122
122
122
126
132
133
119
108
116
132
139
130
115
114
128
144
149
143
129
122
124
131
138
140
133
118
111
114
126
132
130
130
134
140
145
144
137
127
116
110
112
119
119
113
113
129
145
146
132
117
113
116
122
129
137
142
137
126
122
123
123
118
116
123
136
145
142
130
116
112
120
141
140
142
137
131
127
127
129
125
121
122
131
140
140
137
138
140
136
120
108
111
122
126
126
130
143
153
147
127
111
110
120
132
140
146
147
139
125
112
106
110
116
128
135
135
122
111
103
104
117
133
130
132
134
134
131
128
127
125
123
124
130
135
131
127
130
141
144
131
117
117
129
137
131
121
128
148
155
140
117
109
120
133
140
142
142
135
121
107
104
113
126
131
128
122
113
106
104
106
115
130
126
123
125
126
124
121
125
130
133
129
127
126
126
119
119
124
127
125
124
128
136
136
125
113
116
132
146
141
127
118
122
129
135
132
131
127
121
117
121
130
136
131
128
126
126
123
115
114
123
136
133
125
122
121
121
119
122
131
134
130
124
118
118
119
120
119
119
121
125
130
133
129
124
121
119
120
123
126
128
127
128
129
129
128
126
126
130
134
136
132
127
123
130
143
149
141
126
124
134
140
140
129
122
119
119
119
119
122
127
126
123
117
117
123
133
140
139
133
125
119
117
121
130
135
131
117
108
111
120
126
127
128
128
125
119
121
131
136
130
116
109
118
133
148
148
138
126
126
137
131
131
127
120
116
117
120
122
120
119
121
121
119
118
126
142
157
157
141
120
102
100
113
131
141
138
125
114
111
117
117
120
123
127
127
118
117
121
125
120
108
106
118
131
129
120
116
118
124
127
121
122
124
118
113
117
127
135
128
119
116
119
121
121
125
137
148
148
133
115
102
100
111
124
131
134
133
132
128
122
119
116
119
130
132
127
120
118
117
120
119
121
129
128
115
100
98
109
118
117
126
122
122
118
113
118
134
142
133
119
113
118
124
124
123
125
130
129
125
119
120
122
123
120
116
122
129
137
135
129
123
124
127
134
139
135
126
117
116
122
129
132
136
136
126
111
101
105
113
119
134
129
123
118
116
121
132
135
126
111
110
118
128
128
121
120
125
127
127
128
135
141
138
124
112
109
114
120
120
119
125
134
141
140
140
134
127
119
117
119
123
125
132
138
143
132
116
107
115
127
136
131
120
113
110
113
121
123
117
108
110
123
135
133
123
121
127
131
129
126
131
138
138
126
115
111
107
107
106
110
122
137
146
143
134
128
122
118
116
115
117
121
126
131
137
133
120
114
116
126
137
129
118
107
101
102
108
117
122
120
121
133
144
144
131
122
119
119
115
112
117
122
123
121
123
129
129
122
116
117
125
135
136
132
124
121
120
122
122
121
121
124
127
129
124
119
117
114
115
123
136
130
122
115
110
110
115
129
137
139
137
141
145
144
134
120
111
108
106
110
113
115
113
116
130
146
151
142
131
128
133
136
127
119
116
122
128
135
130
124
121
125
130
131
125
118
117
117
119
123
132
128
127
131
135
138
140
142
142
142
141
138
133
126
122
120
122
121
119
120
121
120
118
119
128
140
143
136
125
126
136
141
132
120
118
127
141
143
132
118
111
115
128
135
136
132
129
131
132
129
128
125
126
132
142
147
147
138
128
127
128
127
120
112
113
123
135
138
135
128
125
126
128
127
122
121
121
117
113
116
128
139
136
128
124
128
135
135
126
117
111
111
120
131
138
141
138
138
138
132
124
124
124
123
124
126
127
125
117
113
116
120
120
120
121
127
135
137
133
127
122
124
129
130
123
116
114
115
117
118
122
128
131
133
128
123
120
121
124
124
121
116
117
126
135
138
133
126
124
124
119
123
130
131
123
115
115
119
121
120
117
119
125
131
134
135
131
124
123
122
121
121
127
132
133
128
121
122
129
133
129
124
124
130
131
123
114
113
123
128
124
117
113
125
137
141
132
112
108
114
105
111
128
140
142
134
127
123
124
128
125
119
120
126
134
136
128
120
120
123
122
120
125
137
147
140
126
118
124
133
133
124
121
128
131
131
125
123
125
124
116
109
110
124
142
149
140
120
109
108
104
105
118
133
143
142
135
122
117
118
120
116
115
118
129
130
124
118
121
126
125
122
124
138
149
141
124
108
105
112
119
122
123
126
129
136
140
137
127
118
114
110
109
116
131
145
148
137
123
112
121
123
123
120
122
125
126
120
111
103
102
107
118
131
133
127
114
115
126
134
133
124
125
130
135
131
122
115
108
104
108
121
127
125
124
130
139
134
121
111
113
117
118
113
115
126
137
140
135
124
138
148
143
129
113
110
117
123
117
102
93
103
125
145
143
127
113
116
131
139
135
128
127
125
121
119
125
132
131
123
117
121
125
124
122
122
125
123
115
108
114
123
125
118
111
112
117
127
131
131
129
140
146
141
122
112
117
130
129
114
99
102
120
134
134
126
122
126
130
130
126
129
133
131
121
115
121
138
145
142
128
119
119
122
123
122
119
118
117
119
121
123
123
123
120
117
115
116
120
124
132
133
142
151
149
141
140
149
157
149
136
130
136
141
140
131
130
137
137
128
117
112
116
122
128
135
142
141
133
118
112
116
123
134
138
140
137
130
117
108
113
130
148
150
137
123
124
137
148
151
130
130
132
137
142
136
130
130
135
137
137
139
141
142
138
137
146
152
145
127
116
116
126
128
128
132
136
136
124
112
105
110
122
136
142
145
140
128
111
105
114
133
148
149
136
127
127
139
148
152
120
120
125
135
140
133
119
111
110
116
123
132
133
135
137
145
157
157
146
132
127
128
128
127
131
137
144
143
131
116
107
110
121
136
146
150
147
139
132
132
137
143
145
139
137
139
148
155
158
152
116
120
134
146
144
132
119
114
115
115
118
122
129
135
138
140
143
146
146
146
141
131
122
121
135
149
154
150
138
129
124
124
130
137
145
148
146
143
146
151
150
144
140
136
137
141
155
162
160
151
122
130
144
152
144
133
129
133
134
127
119
126
139
146
139
128
125
136
151
157
148
130
118
121
136
149
149
142
136
139
143
142
139
143
144
140
134
133
139
144
140
135
136
139
140
138
142
147
150
148
136
133
131
134
134
136
137
139
133
121
121
131
148
151
140
127
126
136
146
147
142
130
123
122
133
141
141
136
132
137
144
145
146
146
143
133
127
127
135
141
135
131
136
141
140
134
132
135
138
138
138
124
111
113
130
140
140
130
117
107
114
127
137
139
132
130
134
135
130
125
128
131
127
119
118
130
139
138
130
128
138
147
146
141
135
130
126
127
133
139
140
139
138
138
136
132
132
136
135
124
136
123
112
117
130
139
137
128
119
116
119
126
126
122
119
124
131
130
122
115
123
133
130
114
105
118
137
140
133
129
142
152
149
135
125
128
130
128
125
130
139
147
148
140
131
130
134
138
132
119
135
136
134
130
126
127
132
137
141
140
137
132
126
116
110
113
124
130
124
119
126
139
142
129
113
113
128
137
136
137
147
157
155
138
125
128
134
130
122
118
129
141
147
140
130
130
133
133
128
122
139
149
144
130
118
120
133
145
148
144
141
141
133
120
114
122
137
141
129
119
124
143
159
153
133
121
126
136
139
138
136
142
147
141
132
129
135
139
137
129
127
129
133
134
132
133
131
128
127
130
141
144
133
118
115
130
144
144
134
130
136
143
142
134
134
144
155
148
127
112
117
139
157
156
143
133
135
142
140
132
121
118
124
130
130
128
132
141
152
153
141
127
123
128
134
135
133
132
132
135
137
135
124
115
121
138
144
138
127
129
137
143
145
147
153
155
149
133
122
118
125
134
138
139
140
141
143
141
138
129
120
110
109
115
123
127
127
138
156
165
152
132
124
128
134
136
135
137
140
138
134
135
127
121
122
126
127
133
140
146
147
143
147
158
160
147
124
112
123
138
144
137
130
132
140
142
136
131
131
136
132
121
114
116
125
129
131
139
150
157
147
129
126
132
137
137
136
145
149
144
131
137
138
131
122
117
123
141
159
159
146
141
149
163
160
134
111
108
128
146
146
137
133
142
146
139
127
125
137
147
145
133
123
123
130
139
145
147
142
137
129
126
129
132
135
137
142
150
157
150
125
135
138
132
122
118
131
151
158
143
128
132
151
165
155
131
115
122
131
132
128
129
136
143
141
128
120
124
139
150
147
137
126
122
129
145
153
146
128
116
118
128
137
137
132
135
142
151
155
150
112
126
137
131
119
117
132
147
141
120
114
130
153
160
146
129
125
128
127
121
117
122
128
131
125
114
109
112
124
138
144
141
129
121
127
145
151
133
108
102
117
141
150
146
139
137
136
137
137
140
112
128
139
133
117
116
126
135
128
115
115
133
148
148
140
133
132
129
126
122
120
123
125
126
122
117
113
108
113
125
136
138
130
123
127
138
139
124
110
111
128
144
151
152
148
143
131
121
121
128
126
139
151
146
131
123
128
133
130
123
123
128
131
132
136
137
138
131
127
126
129
130
131
135
136
137
133
127
120
120
123
130
135
134
132
131
132
132
134
136
138
139
139
142
147
144
133
121
121
126
128
136
150
154
143
135
130
133
132
130
127
121
116
114
124
136
138
133
128
128
133
134
132
134
139
147
146
139
125
117
119
134
150
152
141
131
130
139
146
147
140
132
128
129
132
135
134
133
133
131
121
130
144
149
142
135
129
130
133
133
129
121
109
107
117
130
137
133
128
129
133
128
121
121
131
142
141
129
117
115
128
149
166
165
150
136
131
135
139
137
130
124
121
122
121
126
135
144
144
139
132
138
142
138
130
123
123
130
136
138
132
124
115
118
128
137
137
133
130
131
127
118
111
117
132
141
134
121
115
121
134
148
158
158
150
139
131
132
132
128
122
118
120
125
128
130
135
141
141
138
149
149
142
128
117
117
124
134
139
140
134
127
129
136
139
135
129
130
135
137
126
111
108
119
135
141
135
127
126
122
123
125
130
137
140
135
129
132
135
131
123
119
129
140
138
131
127
125
126
128
153
147
133
117
110
115
128
137
137
131
130
136
143
144
133
122
115
124
138
141
130
114
111
120
131
138
141
137
131
120
110
108
116
127
135
135
132
132
135
133
130
134
145
151
142
125
115
112
114
118
146
144
132
113
103
113
131
141
130
123
126
140
147
138
118
110
114
126
137
139
133
129
126
126
128
132
135
131
123
115
114
120
127
137
139
139
133
129
124
126
129
135
142
143
139
127
118
113
112
117
137
146
141
121
104
113
133
143
129
115
119
134
142
127
113
114
130
139
138
131
131
138
141
136
127
120
117
116
117
122
129
137
142
141
136
131
124
120
117
119
120
121
122
129
139
141
134
125
118
123
131
146
146
132
120
124
141
144
130
112
112
123
128
124
120
127
141
148
141
131
130
134
142
140
125
109
103
113
130
138
137
133
132
130
121
112
108
117
129
131
121
108
107
121
140
149
145
132
122
125
129
142
144
137
128
131
139
143
133
119
114
116
121
124
126
130
134
137
139
137
132
131
128
126
119
109
107
121
141
148
135
123
120
124
119
104
103
123
149
153
133
113
108
124
142
147
143
132
124
125
132
139
137
131
125
124
132
140
138
130
125
121
120
125
129
128
123
120
126
135
138
127
114
113
120
126
127
131
138
143
136
124
125
131
131
117
111
128
152
157
140
120
120
134
145
143
134
127
123
125
140
139
136
129
120
120
128
138
140
133
127
124
124
127
131
133
128
122
119
124
129
123
114
117
131
145
146
136
132
133
134
132
129
132
132
125
122
129
140
138
128
120
128
145
149
138
127
123
124
126
138
134
133
132
130
129
127
130
126
125
123
126
129
126
128
133
141
141
129
120
118
121
126
129
133
141
141
135
126
120
124
125
125
122
124
125
127
129
123
117
114
121
133
144
141
130
123
124
127
128
125
118
123
132
139
136
125
114
113
117
124
133
131
124
117
124
141
147
136
119
117
128
138
134
124
120
125
126
122
115
114
118
119
119
122
131
137
130
120
111
112
122
131
130
126
123
125
131
135
132
110
104
108
121
131
127
114
105
107
116
126
131
127
121
114
118
128
133
125
117
117
130
138
134
121
114
118
124
123
119
120
123
127
129
135
142
147
138
123
113
113
121
123
122
121
124
128
131
134
136
109
104
106
113
115
115
113
115
120
123
124
123
123
122
118
119
121
120
115
113
114
121
128
131
130
129
128
127
126
127
132
137
140
142
143
144
143
137
126
116
112
117
124
130
134
133
126
119
123
138
120
118
116
117
115
116
123
132
137
133
123
120
121
123
123
122
125
126
126
121
115
112
115
123
134
139
138
133
128
126
129
136
142
142
134
126
125
126
125
118
111
114
129
140
144
134
120
109
113
125
124
122
125
120
115
117
130
141
144
135
123
119
121
124
126
130
136
141
139
132
119
111
111
119
125
130
136
139
135
126
118
118
126
132
129
118
113
119
123
120
111
111
121
133
134
124
117
114
114
115
127
126
126
120
112
115
130
144
144
133
121
117
119
124
130
138
142
140
135
129
122
120
121
122
123
123
130
140
147
140
121
108
111
124
132
128
121
118
123
122
113
107
113
122
123
117
118
124
125
117
133
132
132
125
112
113
130
145
142
129
119
116
122
128
133
139
136
127
120
118
122
130
138
142
135
124
122
133
147
150
137
122
117
123
134
135
128
123
123
126
122
116
116
123
126
123
120
123
126
123
134
134
137
131
123
121
129
137
136
125
121
125
132
135
132
131
129
124
120
118
124
137
151
155
145
129
116
120
131
137
137
134
130
130
130
131
129
130
130
130
128
124
124
129
138
135
126
117
116
118
127
128
126
126
124
122
121
120
121
120
125
137
143
138
127
122
125
129
129
127
129
140
149
147
137
125
120
118
118
116
119
128
138
135
127
127
130
134
131
126
123
121
122
126
133
135
128
112
101
102
125
119
113
113
114
113
110
108
111
115
123
131
136
133
123
119
120
126
125
125
128
131
131
125
122
127
133
133
125
114
111
121
132
133
126
123
126
128
123
115
112
116
119
117
116
119
116
104
92
92
125
119
114
110
112
113
114
114
117
119
118
121
120
119
116
116
117
116
112
114
119
119
114
111
120
133
144
141
132
126
125
128
130
127
123
122
124
124
116
109
108
115
124
122
113
108
107
105
102
103
121
118
117
121
127
132
135
130
127
126
127
123
114
105
106
116
120
115
110
113
117
118
114
112
119
128
134
129
125
127
133
136
130
123
122
129
134
132
122
114
113
119
129
130
126
120
121
126
125
123
118
116
116
122
133
146
151
143
134
129
131
129
120
110
112
124
130
124
115
114
117
119
117
115
116
119
119
117
113
117
127
134
130
126
126
133
140
138
127
122
120
118
124
129
135
138
141
140
138
132
118
119
116
116
123
132
141
141
132
125
122
123
125
128
133
137
135
126
118
114
116
117
118
118
119
120
124
122
120
119
123
126
128
129
130
130
130
125
124
122
120
116
114
124
137
144
141
130
124
123
116
122
124
122
118
116
120
125
128
125
120
116
122
133
139
137
127
123
121
122
121
121
125
133
137
135
130
128
130
133
131
126
123
127
129
125
115
111
115
120
119
115
114
128
142
141
127
109
103
109
112
123
132
133
126
117
112
115
124
132
131
122
117
119
122
124
123
121
128
130
128
126
133
147
158
149
133
125
129
142
141
127
119
118
127
129
124
118
118
121
121
118
121
133
143
139
124
107
99
104
118
126
132
134
131
125
118
115
121
131
137
128
116
106
109
119
121
125
129
131
128
125
130
145
154
147
128
119
124
134
136
124
114
115
126
140
143
136
125
122
122
121
120
123
131
136
131
120
112
111
135
138
131
122
119
125
132
131
128
128
124
121
117
118
120
120
119
117
123
129
127
124
126
131
134
130
127
125
127
126
120
116
114
117
124
138
144
135
122
116
122
124
121
114
116
124
130
130
129
128
138
142
134
124
117
122
134
142
141
128
113
111
121
133
133
120
107
108
120
133
134
132
129
125
119
117
124
134
137
126
115
115
116
121
125
128
128
121
115
113
119
124
122
117
114
118
126
132
139
145
123
129
137
143
135
126
122
132
141
136
124
119
127
133
127
113
104
112
128
137
136
134
132
126
118
113
121
134
139
134
121
116
119
126
130
128
122
115
116
120
122
122
120
122
122
124
127
129
137
144
124
132
141
148
149
143
143
148
158
159
148
137
136
144
147
134
122
120
125
131
130
126
124
126
128
136
146
151
145
127
117
126
145
154
145
133
128
134
137
131
126
126
132
133
129
128
136
143
141
135
117
117
115
120
130
135
138
140
143
142
141
140
146
149
146
135
129
131
133
128
122
122
127
137
141
143
140
136
131
130
133
138
142
143
142
140
142
146
143
134
129
130
134
132
128
128
138
146
145
140
129
118
113
118
127
133
136
139
140
139
138
143
148
148
143
137
137
143
143
135
127
126
135
148
154
148
132
122
127
143
153
144
125
115
122
137
151
151
145
138
134
137
138
136
134
136
144
148
144
138
137
128
130
135
138
134
137
145
149
141
134
134
142
146
139
130
133
144
154
151
138
129
133
146
156
150
132
121
127
147
159
146
122
109
115
134
144
141
135
133
135
141
142
139
134
133
138
144
142
136
134
127
132
141
139
133
131
142
148
141
125
123
130
136
129
122
127
147
162
161
145
129
126
132
144
143
132
123
125
137
146
144
135
130
130
133
132
130
125
123
126
136
141
137
125
119
122
133
137
137
139
124
119
126
131
130
125
123
124
125
123
121
124
127
128
130
142
151
154
145
136
130
124
122
124
129
131
124
115
113
124
138
148
151
146
135
128
126
126
122
123
130
141
139
127
116
117
130
137
134
151
133
115
117
132
137
122
107
102
111
122
126
125
128
137
150
158
149
131
117
121
132
130
120
114
120
129
123
109
105
120
139
147
143
136
131
132
133
135
133
132
135
144
147
137
128
128
138
140
134
158
150
138
136
142
143
129
116
109
111
119
128
133
140
146
151
150
134
112
102
117
135
141
129
122
128
136
132
123
127
143
151
140
123
114
124
136
140
141
141
145
151
155
152
141
134
138
146
146
136
153
161
160
153
145
140
141
140
136
124
121
130
143
149
146
138
135
126
113
104
113
133
145
142
136
134
135
135
135
148
162
163
143
119
112
126
139
141
134
136
148
155
153
139
129
130
137
143
141
134
143
156
156
142
131
136
149
157
148
129
123
136
147
150
141
135
136
135
122
107
107
124
145
151
142
130
123
124
130
141
153
154
140
126
128
139
144
136
125
125
138
146
137
121
116
125
133
130
125
127
136
141
133
121
123
139
154
155
137
122
123
134
144
144
143
143
146
139
123
109
109
125
145
149
140
126
119
115
116
123
127
128
124
124
135
145
143
132
121
124
135
134
124
116
120
131
133
123
115
120
130
130
124
119
124
139
147
139
123
114
114
121
130
143
153
154
145
130
121
124
134
144
147
139
131
125
122
122
122
122
119
116
115
122
135
144
141
133
133
136
134
126
123
129
138
142
138
125
123
128
126
131
130
122
122
125
131
131
125
119
114
114
125
142
155
151
136
122
128
147
162
161
147
135
126
123
128
139
143
142
132
123
123
130
137
141
141
145
152
149
133
121
126
142
151
147
135
135
139
142
127
135
133
124
117
122
134
148
151
143
131
126
131
140
139
130
123
124
136
154
159
152
141
132
126
123
129
144
156
153
136
124
126
132
137
136
140
149
151
141
123
116
127
142
147
139
132
139
149
150
126
135
131
120
117
128
151
170
170
157
146
144
145
138
121
109
113
127
136
140
136
131
131
129
125
120
126
138
146
143
130
122
123
124
126
128
136
142
137
125
118
120
130
135
134
128
129
138
146
146
121
129
130
124
118
127
145
157
155
145
144
152
154
140
120
108
112
124
133
134
128
125
125
126
124
125
126
128
130
131
130
131
128
122
120
126
130
127
122
121
129
135
136
132
129
129
129
133
138
139
117
127
138
137
126
120
125
132
135
131
132
141
149
145
136
124
119
123
131
137
138
136
133
130
130
134
135
131
129
131
137
140
138
133
129
126
119
114
116
131
147
150
143
137
141
143
140
134
134
135
125
132
144
147
133
122
123
131
135
131
126
125
132
139
143
138
130
125
129
136
140
141
138
139
146
149
149
143
138
134
134
139
143
146
140
129
116
113
124
143
158
159
148
143
147
152
152
144
137
136
132
130
137
139
133
124
124
129
132
130
121
115
117
126
137
139
134
128
129
133
135
135
135
141
151
157
151
141
134
130
133
139
150
152
147
132
123
126
135
150
160
160
149
134
131
139
150
148
139
137
133
129
125
121
120
117
113
113
117
119
117
115
116
124
135
136
132
128
128
132
133
127
128
138
151
154
140
126
118
123
136
147
153
149
138
126
124
131
139
144
151
150
141
124
117
123
136
142
137
136
136
137
127
115
111
109
108
111
113
117
117
118
123
135
140
133
123
119
126
131
130
123
124
135
149
146
131
119
118
126
137
145
144
137
125
116
116
126
133
135
133
134
133
127
123
125
127
128
125
126
144
145
135
120
116
121
127
130
130
129
127
124
130
139
139
124
107
105
117
129
127
116
117
131
140
138
133
129
134
134
131
128
128
128
124
116
116
123
131
132
130
132
140
144
137
127
121
117
119
121
146
143
135
129
130
138
147
148
143
138
132
133
134
138
132
116
99
99
117
131
129
118
115
121
130
133
139
140
141
132
118
112
119
132
139
139
135
135
137
140
141
144
148
145
133
119
114
114
118
119
142
139
133
130
129
138
147
149
138
129
130
138
144
141
129
117
110
114
130
144
143
133
123
121
121
128
133
133
127
118
109
111
128
147
159
162
153
147
144
145
147
143
134
122
114
112
114
117
120
120
137
137
133
125
120
127
139
141
128
116
120
137
147
143
133
128
131
136
146
152
151
145
138
128
121
118
118
121
120
120
116
124
138
154
160
155
144
138
138
140
137
126
112
104
106
116
125
130
131
129
136
138
134
126
122
130
143
143
129
114
119
131
141
140
134
134
139
146
148
145
141
141
142
135
120
108
108
120
133
140
135
135
142
148
144
132
123
125
134
135
126
113
105
107
118
128
134
138
139
137
143
139
135
130
134
143
150
144
130
121
122
127
131
128
125
127
134
139
141
141
137
137
134
128
118
105
107
124
143
149
141
135
141
147
143
127
119
127
144
147
133
119
116
123
130
132
133
136
139
137
141
138
134
131
135
140
143
138
130
124
127
128
124
118
119
123
129
134
136
139
141
135
127
121
119
117
117
123
133
140
137
133
138
146
144
132
125
137
155
159
144
130
130
135
137
132
128
129
131
129
130
129
131
128
125
127
129
132
132
130
127
127
121
115
114
121
127
132
134
137
138
133
126
126
131
132
124
121
125
135
138
133
130
132
132
125
124
134
151
155
144
134
136
142
140
134
130
132
131
123
125
124
126
127
125
125
127
127
129
131
129
128
122
115
113
119
127
135
137
136
135
132
133
134
135
131
123
121
128
136
139
132
120
111
108
110
118
131
142
144
139
132
134
139
139
135
139
147
145
130
132
128
127
131
135
133
126
122
122
127
131
135
130
124
119
121
129
138
142
141
140
141
141
138
129
120
117
122
130
136
138
133
120
109
105
113
126
136
139
136
132
129
129
127
127
129
142
154
155
141
127
125
126
132
137
134
123
115
115
121
129
137
140
134
126
126
131
136
136
133
133
137
140
136
131
125
123
128
132
136
138
138
136
132
128
131
136
135
127
117
113
117
122
121
120
122
131
141
143
139
106
109
122
132
131
125
120
119
121
123
128
137
144
142
132
126
128
129
123
116
113
119
128
135
142
143
141
139
136
134
138
148
155
155
149
141
133
125
112
100
101
116
126
129
122
119
122
125
125
123
94
105
125
135
133
125
129
136
138
133
131
137
146
145
134
122
121
121
119
113
107
109
118
127
137
147
150
146
140
131
132
141
152
154
146
136
128
121
112
108
112
124
135
134
125
121
123
126
123
114
105
115
132
138
134
130
137
146
148
142
134
136
142
143
134
126
121
122
124
128
129
128
124
119
119
126
136
142
139
131
122
122
131
138
137
134
130
130
130
129
124
124
123
121
122
126
132
138
134
123
126
129
132
131
126
126
135
144
147
143
134
130
128
130
133
134
127
123
126
138
147
144
135
121
112
109
115
128
138
135
122
112
111
125
135
138
134
132
135
133
125
115
109
112
119
128
137
141
142
134
134
134
133
129
120
120
127
138
141
140
133
129
126
127
131
133
126
121
122
129
133
133
131
131
127
117
111
119
137
145
135
116
109
119
131
135
128
121
122
124
125
120
117
119
123
129
138
142
141
134
127
130
133
135
131
126
126
131
134
135
139
138
137
131
125
122
122
121
124
121
115
115
125
140
145
133
121
122
135
142
136
124
117
121
125
126
122
117
115
121
127
134
130
125
124
134
143
146
137
124
121
122
130
140
144
138
126
116
119
130
140
146
144
132
120
114
120
130
138
134
124
122
132
142
145
137
131
131
130
124
118
117
126
127
124
121
122
126
127
127
129
133
126
116
116
133
147
147
132
113
126
121
121
129
139
138
124
110
108
118
128
133
130
122
115
116
122
131
139
139
136
135
136
133
129
126
130
132
127
114
107
115
127
133
124
119
121
125
129
126
125
124
120
110
111
124
138
138
124
108
132
122
117
115
120
124
120
111
109
114
118
117
109
106
110
117
122
124
126
130
134
135
132
125
120
118
122
127
127
123
117
118
125
128
123
115
112
113
117
118
120
122
123
119
117
122
128
127
118
108
126
120
115
112
112
115
117
114
114
121
127
123
109
98
102
117
123
121
120
124
130
133
131
125
119
113
113
119
127
132
130
123
118
116
117
116
116
113
113
115
118
121
128
129
131
131
130
126
117
113
116
115
113
113
117
122
126
124
125
133
140
137
122
110
112
123
132
130
124
125
127
129
127
124
120
117
115
119
125
133
132
126
116
113
117
126
130
125
114
112
115
118
122
128
137
139
137
127
118
118
118
115
114
115
121
129
133
133
135
136
137
132
127
127
134
137
137
131
127
128
125
118
117
120
126
128
126
124
123
126
130
128
123
120
125
133
134
126
114
111
113
114
116
124
133
133
125
114
113
120
131
129
124
120
122
124
126
131
135
135
131
123
124
133
139
132
125
123
128
130
124
114
109
118
132
140
137
129
121
125
130
130
125
121
124
128
125
118
113
113
116
119
122
125
123
114
104
101
108
122
135
141
139
132
124
117
112
116
126
136
137
130
124
121
119
115
115
120
127
130
122
110
107
117
134
141
138
132
131
135
137
130
120
115
120
125
123
118
117
121
128
128
127
124
118
107
100
100
109
122
132
141
145
140
132
119
111
110
120
137
147
142
123
107
103
110
121
125
125
121
113
109
107
115
122
126
129
134
142
147
142
127
114
112
122
133
132
126
124
127
129
127
120
115
118
119
113
110
111
119
125
131
136
137
133
129
124
121
127
139
142
132
116
107
112
121
127
124
117
110
107
110
114
116
114
111
117
131
145
147
137
121
113
115
127
140
139
128
122
122
125
122
114
114
123
131
126
116
113
116
124
124
125
130
134
134
132
134
141
140
129
115
114
119
128
125
119
114
115
116
118
121
125
127
120
114
115
125
135
132
127
120
119
123
130
136
132
122
117
118
122
120
117
119
128
133
126
121
124
130
125
122
127
140
141
131
121
126
139
140
129
118
121
128
128
120
114
117
130
135
134
130
128
131
130
127
122
124
123
127
127
130
129
127
126
127
127
123
121
122
123
121
123
124
125
125
126
132
140
144
125
134
133
132
132
129
125
118
120
125
128
128
133
146
150
140
121
113
123
139
145
140
130
125
125
130
139
147
149
139
134
143
162
169
156
138
131
137
143
142
133
128
129
134
138
148
157
153
137
123
131
135
130
124
124
130
134
134
130
122
120
121
129
141
144
134
122
115
117
125
126
126
127
129
132
132
130
130
140
153
163
167
163
156
146
140
141
147
152
149
144
140
138
138
139
146
149
145
133
122
147
143
134
125
126
135
145
153
149
135
124
122
130
136
133
124
121
123
122
117
111
116
128
140
145
136
117
109
126
158
179
170
140
118
117
131
142
146
147
146
144
141
141
142
145
147
146
136
125
119
147
137
130
128
127
133
140
153
153
138
124
124
132
137
127
113
112
122
128
123
115
117
129
147
154
142
120
107
119
144
162
150
118
97
103
121
135
139
133
131
135
140
141
140
140
142
144
138
126
118
128
113
111
119
121
121
125
138
143
139
126
124
131
135
126
112
110
122
131
131
124
122
128
137
144
141
133
122
120
127
134
133
124
116
116
122
130
130
126
124
131
142
144
134
124
125
137
147
141
129
126
113
110
118
123
121
117
123
136
147
141
130
123
124
126
128
132
136
136
131
129
130
128
124
122
127
132
132
124
116
120
132
139
137
131
126
126
128
127
125
128
140
144
136
122
117
132
147
150
141
145
139
132
134
141
136
125
122
134
150
152
138
122
119
130
145
156
151
137
128
133
142
139
124
113
118
130
133
126
122
125
134
138
136
130
130
132
136
137
133
129
134
144
146
138
131
134
148
155
153
150
152
149
146
150
146
140
135
137
140
138
136
134
136
139
145
149
143
129
123
133
146
149
138
131
133
137
138
133
135
140
137
126
121
126
137
143
145
145
143
141
140
144
149
148
145
145
152
161
164
136
140
142
143
141
141
142
146
142
125
117
128
146
157
147
133
127
125
122
119
122
132
139
143
147
149
144
136
132
140
145
138
123
118
128
142
148
141
138
143
155
158
151
142
138
139
146
151
156
161
130
130
133
132
129
129
139
150
145
126
115
127
149
158
147
127
119
123
126
121
111
109
119
133
142
143
134
122
120
131
144
142
129
123
131
143
140
124
115
128
154
165
150
128
120
129
141
141
138
143
131
134
136
133
129
129
135
145
144
133
124
125
136
143
139
130
125
128
133
132
122
116
120
129
134
128
120
112
115
129
144
145
135
127
133
141
131
109
97
110
136
144
130
116
120
138
142
133
124
128
132
141
145
141
135
133
133
133
133
130
124
119
122
129
136
134
131
129
134
142
143
141
139
137
128
118
115
116
128
139
145
142
135
131
137
141
130
110
101
108
117
117
113
120
137
152
149
134
124
128
132
144
147
142
136
136
134
130
121
118
119
118
118
123
131
136
135
131
134
142
148
151
147
137
125
114
118
132
146
149
140
132
134
141
145
140
129
123
123
122
116
113
120
138
152
154
143
132
128
133
135
144
141
134
134
139
141
133
122
120
128
131
127
120
118
127
133
132
128
130
133
136
135
128
118
115
126
144
153
144
127
120
132
142
140
131
128
133
138
133
123
124
137
151
150
138
126
124
130
135
145
145
137
131
134
142
144
135
126
132
145
151
140
120
109
114
124
126
124
123
123
124
123
119
119
125
139
150
149
135
119
120
132
134
126
115
120
133
139
133
127
127
139
144
138
126
116
121
133
137
141
138
135
137
139
141
133
124
125
133
147
153
144
127
114
110
113
118
122
126
128
127
123
121
129
142
152
152
144
132
126
131
138
133
121
113
116
125
132
132
127
123
122
125
130
129
127
133
141
140
128
127
134
145
143
131
119
117
125
133
136
135
134
128
124
117
110
110
120
128
137
135
134
132
137
147
152
149
140
135
136
142
146
144
134
122
115
115
124
133
134
123
112
114
127
142
147
147
146
141
125
123
131
140
138
128
122
128
138
138
128
119
120
127
131
125
116
113
118
126
133
135
137
139
142
144
142
141
139
136
136
140
147
153
150
135
118
112
119
134
144
138
124
115
125
143
157
155
145
139
135
124
119
122
126
128
130
135
140
137
124
116
118
128
136
132
121
114
116
121
126
127
128
135
143
145
139
137
138
137
131
125
130
140
145
137
127
123
127
140
153
155
142
121
115
129
148
150
138
134
139
123
107
103
114
129
133
131
128
126
123
124
131
139
140
130
118
112
116
124
126
124
124
133
143
145
138
134
135
131
123
113
110
116
123
125
128
132
136
142
151
156
147
126
115
121
137
143
136
131
135
127
108
100
114
132
138
130
120
119
123
130
138
143
139
124
108
107
116
127
131
129
131
139
144
141
132
127
127
125
120
113
109
111
111
113
121
132
134
134
137
143
146
138
130
126
131
136
134
133
129
130
119
114
124
140
142
133
123
123
126
129
126
131
130
121
107
102
113
126
133
133
136
140
142
138
131
130
132
128
126
124
124
123
120
118
124
130
130
127
126
134
144
146
141
131
128
132
140
142
131
133
132
132
139
144
143
133
127
129
127
120
113
118
127
129
119
110
114
126
132
132
131
133
138
142
142
141
139
134
129
130
134
135
135
132
135
136
133
131
130
136
140
140
132
125
125
133
143
144
137
131
132
142
146
146
142
133
129
128
125
120
117
123
135
140
132
123
126
137
141
134
122
122
132
141
146
143
135
126
120
122
131
139
140
137
136
137
142
146
147
144
131
119
111
114
125
138
145
142
136
126
126
134
139
144
143
140
132
128
126
129
132
134
138
138
133
130
139
149
151
141
127
125
129
136
139
135
127
121
117
122
130
139
142
137
133
133
140
148
150
143
124
107
102
113
127
142
146
141
135
123
118
120
126
135
144
144
138
130
130
133
134
133
129
125
122
125
135
146
151
148
143
137
133
130
130
132
133
131
131
133
140
145
144
138
132
130
133
136
139
136
126
115
110
116
127
140
145
141
135
130
122
119
123
130
136
135
130
128
129
133
135
131
123
119
119
124
129
136
143
148
147
140
132
125
125
132
137
139
138
141
147
149
148
144
141
139
136
134
130
132
133
131
127
123
125
130
133
136
133
133
132
127
123
124
124
119
115
117
128
135
137
132
129
128
128
128
128
131
137
138
138
133
131
126
121
122
127
130
133
135
142
147
149
144
141
140
139
135
131
133
139
144
140
133
128
125
124
124
117
126
130
128
122
118
119
119
119
123
129
135
136
134
130
130
132
129
126
126
127
129
133
136
135
129
118
111
115
124
132
132
133
142
144
139
130
128
130
133
133
134
140
144
144
140
135
130
123
116
114
123
126
123
120
119
125
132
135
134
130
130
128
128
129
129
126
120
119
121
123
129
136
141
139
130
119
114
120
129
133
132
132
136
135
128
124
123
130
135
135
130
131
133
136
141
143
138
130
120
133
137
132
126
126
129
135
136
137
135
129
127
124
127
129
130
125
120
120
124
128
131
135
137
136
130
126
131
137
139
136
133
134
133
125
121
124
136
146
146
136
126
121
123
127
133
136
137
132
127
144
146
141
136
134
136
133
129
124
125
127
130
130
127
126
127
131
136
138
140
133
129
128
131
134
135
139
146
149
144
136
134
133
132
124
120
130
145
153
144
131
124
126
130
129
126
126
128
128
124
126
135
141
140
136
129
126
122
120
119
127
137
142
133
123
124
134
148
150
142
131
122
125
130
139
143
144
146
145
142
135
133
135
134
129
125
128
137
138
129
123
129
139
141
132
126
127
133
129
119
109
123
141
141
132
121
122
127
129
128
130
139
146
141
132
128
135
142
139
130
122
123
129
135
140
144
142
136
134
131
131
133
138
138
134
130
129
127
124
122
126
133
140
136
129
130
141
147
139
121
118
129
140
140
130
121
122
130
135
136
135
138
139
140
138
139
134
126
121
124
132
136
137
133
132
135
133
126
120
118
124
132
138
139
142
143
141
134
130
131
134
133
128
122
126
134
143
145
136
126
135
137
139
137
131
124
121
123
129
136
138
137
131
129
133
136
129
122
122
133
145
144
133
123
123
128
129
122
118
119
123
128
131
136
142
146
146
139
136
135
136
133
126
123
126
133
131
124
121
126
135
133
133
135
132
128
120
116
119
132
138
139
132
125
123
126
122
123
130
138
136
122
109
111
124
130
129
127
131
134
127
120
118
124
133
136
130
121
115
119
131
143
143
136
127
125
126
124
121
124
125
125
130
134
134
128
121
114
113
121
134
138
135
126
121
119
119
125
131
132
116
99
96
112
131
136
134
134
140
138
127
114
110
118
123
123
114
105
98
107
128
149
152
135
120
122
138
149
145
134
124
126
131
134
135
131
121
110
107
115
124
130
130
124
121
122
124
129
131
127
113
103
108
124
135
136
132
132
133
127
117
115
117
123
122
118
115
116
114
119
130
142
136
119
110
124
155
174
167
143
140
137
131
130
133
130
120
109
108
117
125
127
124
125
130
132
130
127
129
128
124
123
128
136
135
128
123
120
119
116
112
117
129
133
130
126
126
129
132
134
133
131
121
110
111
131
156
172
166
144
151
144
132
125
124
123
117
107
109
123
135
137
131
131
132
134
129
125
125
128
131
132
137
137
131
120
113
115
120
122
119
121
129
133
132
128
126
127
130
132
131
127
123
118
121
131
142
150
146
135
141
140
131
124
119
115
110
104
107
122
136
144
138
131
127
127
127
126
128
130
130
130
134
135
128
114
110
120
131
136
129
123
122
125
125
121
115
115
118
122
124
126
129
129
131
131
130
127
124
125
124
127
129
127
123
114
108
104
107
118
127
131
127
120
116
120
126
130
132
133
130
128
131
132
127
117
114
122
131
136
131
125
121
124
124
121
117
112
111
114
121
126
130
136
139
135
127
118
112
118
119
120
123
128
129
124
116
114
120
125
124
115
109
112
118
123
125
130
135
137
132
126
124
127
129
128
122
118
116
121
127
129
128
124
125
129
127
120
113
114
121
126
130
135
138
133
126
116
113
118
131
123
121
125
130
132
125
124
132
135
129
119
117
124
130
127
121
123
131
138
134
122
114
118
131
138
135
122
110
112
125
131
129
123
122
129
132
129
122
122
125
128
129
125
122
118
116
118
121
126
136
131
126
127
130
131
126
124
129
135
136
135
134
134
131
123
118
119
125
129
125
118
108
108
122
136
141
135
124
120
125
129
126
118
118
123
129
130
130
131
131
127
122
115
112
109
111
120
129
133
124
129
128
132
132
128
120
117
120
127
135
138
132
122
117
114
118
120
118
115
115
115
110
106
105
114
129
136
135
130
127
123
118
115
121
125
127
125
129
134
133
122
112
112
117
123
121
120
123
127
116
118
127
133
133
126
117
114
119
126
128
124
117
111
113
119
125
123
115
107
109
115
116
107
97
94
105
121
134
134
127
117
113
120
132
137
131
123
123
130
132
121
114
118
131
140
131
119
111
114
124
117
118
126
132
125
121
121
129
132
124
114
115
120
128
131
128
124
120
115
112
113
114
114
108
101
100
110
125
132
129
122
119
126
134
139
133
121
118
122
125
126
124
125
131
131
126
118
113
115
128
121
118
125
124
123
122
127
135
132
123
117
120
127
131
128
124
125
131
132
123
112
111
119
127
127
119
115
120
130
136
138
133
126
125
126
128
126
119
115
122
130
135
129
117
109
111
120
127
129
132
141
137
130
127
130
125
112
101
100
109
123
137
150
154
145
129
122
131
148
155
149
138
134
133
135
138
143
146
142
136
135
145
154
151
140
133
136
140
141
145
150
150
144
139
142
146
145
132
122
146
159
157
143
134
134
136
131
118
109
106
112
126
139
144
141
132
121
118
125
136
140
135
129
127
128
129
130
137
147
154
154
153
153
151
144
140
139
140
145
150
154
153
147
140
141
146
142
131
119
148
160
159
147
136
138
145
147
136
119
108
109
116
123
127
131
133
128
116
109
115
125
133
134
131
126
119
114
121
136
150
151
144
140
145
145
144
143
144
148
148
143
141
143
150
154
149
133
118
115
130
139
143
142
138
135
138
139
134
123
115
120
127
127
123
116
119
121
116
106
108
121
134
142
139
132
126
122
122
127
135
134
130
129
137
142
143
142
145
147
145
135
129
133
148
159
157
137
116
111
112
117
130
142
141
131
125
125
131
134
134
139
146
146
134
115
107
107
109
109
113
121
132
137
137
139
143
145
141
135
130
131
130
131
131
131
133
138
142
145
145
140
131
124
128
143
157
152
132
115
121
124
133
144
144
134
123
123
137
154
157
151
145
143
137
125
115
112
115
118
121
123
125
124
123
130
145
154
153
146
141
141
139
131
120
116
120
126
138
144
145
144
135
123
117
128
144
152
142
129
141
142
141
143
143
135
128
132
147
162
162
148
129
121
123
125
128
132
131
130
128
131
128
121
117
122
133
145
148
148
145
140
134
127
120
116
119
124
137
144
142
135
127
125
125
131
135
139
142
144
133
134
130
128
128
127
128
133
143
150
146
136
126
116
110
114
127
137
140
140
139
142
139
131
127
126
129
132
136
138
135
127
120
124
134
139
137
135
140
144
138
126
120
128
140
143
138
137
145
151
110
106
109
115
117
114
115
127
136
137
131
131
134
129
117
111
115
127
138
142
143
143
138
134
134
135
132
127
124
127
124
117
115
127
143
153
147
140
139
143
144
138
134
137
145
146
144
143
146
150
106
101
108
117
119
111
110
126
139
139
130
127
134
136
130
117
115
123
136
144
142
132
126
126
134
139
138
131
126
128
130
130
126
129
135
141
139
132
132
141
154
157
149
143
141
145
146
144
145
147
121
121
127
132
128
113
111
127
143
151
139
125
124
129
131
126
118
124
137
146
142
128
122
124
131
135
134
133
139
146
150
148
140
132
129
129
127
124
128
140
152
152
138
131
136
147
148
144
141
144
134
138
140
138
131
123
120
128
141
150
143
129
122
125
129
127
122
126
136
140
134
126
125
131
128
122
120
131
145
156
155
149
139
134
131
130
123
118
122
136
141
132
118
117
133
150
150
141
133
138
138
141
139
135
134
135
132
128
127
134
141
142
134
126
126
129
129
130
128
122
115
115
126
132
126
111
107
119
137
147
139
132
134
138
138
132
123
115
118
128
133
130
123
124
135
143
143
133
127
131
136
133
132
132
137
137
130
113
104
113
135
147
139
125
123
131
140
135
121
108
104
112
124
130
125
116
115
124
134
133
124
124
133
140
139
131
124
124
125
129
137
142
145
142
138
137
131
131
132
136
137
130
130
135
142
137
118
96
88
103
126
138
129
117
120
132
141
132
118
111
113
120
125
131
134
139
143
146
142
133
127
130
139
140
131
123
125
134
139
137
136
140
146
146
141
134
130
134
144
148
136
126
129
140
148
139
118
99
100
114
127
129
121
117
120
125
126
119
115
118
125
129
132
135
144
157
164
162
149
136
132
137
144
139
128
122
126
136
143
138
128
119
120
128
137
139
136
139
147
147
126
116
120
140
149
142
127
117
124
131
132
124
120
118
120
117
114
110
114
120
129
135
138
139
143
148
150
147
137
130
130
137
145
144
138
131
127
132
136
135
123
108
104
112
128
140
144
140
137
134
114
109
115
131
144
143
134
130
136
136
131
122
117
120
121
122
123
123
122
122
128
135
139
138
133
126
122
123
123
124
127
133
142
150
150
142
134
130
132
134
131
122
114
115
124
136
144
142
132
127
121
118
116
125
139
143
139
134
133
130
126
121
119
123
130
134
138
136
129
124
125
129
131
129
126
121
118
123
130
132
125
122
126
140
147
143
136
132
130
134
139
141
135
124
120
126
139
145
136
130
140
134
121
122
136
151
152
142
133
126
125
128
131
132
134
135
137
134
129
126
128
126
124
124
125
128
132
139
143
139
122
107
108
122
134
138
137
135
132
131
134
139
137
125
116
119
134
147
147
139
148
142
125
121
135
153
157
146
133
129
133
137
136
131
129
125
123
124
126
131
132
128
124
124
126
132
137
141
140
129
114
105
107
117
125
135
140
140
134
123
118
123
127
125
121
120
127
141
149
143
136
133
127
125
135
145
143
134
126
132
138
136
125
117
119
121
121
120
122
129
135
135
134
135
136
138
141
136
127
118
115
121
128
131
133
136
143
142
130
114
109
116
127
133
131
127
127
136
147
143
120
123
130
135
137
133
122
116
120
133
137
126
111
108
123
135
135
125
121
126
132
133
134
140
149
156
153
140
128
119
127
144
151
145
135
134
137
136
126
113
112
124
138
145
141
136
134
141
147
149
120
121
133
143
142
132
120
117
124
133
135
124
112
116
133
144
140
128
121
124
127
123
121
131
150
162
159
142
128
128
140
152
153
139
124
119
122
124
124
120
126
138
148
149
145
139
141
148
154
152
125
121
130
141
139
132
128
130
136
138
134
126
121
120
127
129
126
122
123
132
135
128
123
127
142
153
149
135
126
128
140
146
141
127
116
114
119
121
121
121
130
144
150
149
143
139
142
146
147
146
119
119
123
127
125
123
126
132
138
138
133
127
120
112
110
108
110
116
128
142
150
148
143
138
138
141
142
132
125
123
131
135
131
123
119
126
131
129
119
117
127
143
151
148
142
137
132
133
132
132
119
124
123
119
114
112
116
121
126
128
128
127
121
114
109
109
111
117
126
137
145
147
145
138
134
136
139
139
133
128
128
128
127
122
126
136
141
136
120
115
124
141
150
148
142
136
130
125
123
125
129
135
133
120
115
111
116
119
121
122
126
132
136
138
136
131
126
124
121
123
124
125
126
126
128
133
138
140
138
134
128
123
120
120
126
134
139
132
119
115
123
138
146
146
141
137
132
128
126
127
130
136
134
124
115
113
119
125
130
128
129
135
147
156
158
151
137
124
115
111
112
116
123
127
131
129
130
131
133
132
127
119
117
121
128
134
132
126
119
118
124
133
136
135
136
137
135
131
129
132
126
128
126
120
115
115
123
134
140
136
128
130
137
149
157
152
137
116
103
101
110
122
132
138
136
128
123
123
125
126
121
120
124
133
137
133
125
123
124
125
126
127
123
123
128
135
135
131
125
131
127
128
123
118
117
124
131
134
132
127
122
119
119
127
137
141
131
115
103
101
107
116
126
135
135
131
130
131
130
125
121
123
134
141
136
127
125
135
144
143
134
124
118
120
126
132
130
122
116
119
135
131
125
121
126
138
141
132
121
116
120
121
117
110
114
123
130
132
128
124
115
109
111
120
127
131
133
137
139
132
122
121
129
132
127
121
130
152
166
157
140
126
125
130
134
130
125
119
115
116
138
140
133
125
129
139
143
134
118
116
126
133
128
113
106
114
132
149
154
147
131
117
112
117
125
127
127
131
135
133
123
115
114
116
117
120
132
153
165
156
139
132
136
139
135
128
125
127
126
123
142
143
135
126
119
125
132
135
127
124
129
136
134
122
119
125
139
149
150
145
138
133
129
128
127
126
121
120
122
123
123
120
118
118
120
122
127
135
140
142
139
136
137
137
134
130
132
137
137
134
148
145
134
126
117
113
115
121
124
130
129
124
120
120
130
140
144
138
131
132
138
142
138
134
132
133
130
120
112
113
124
132
135
133
130
130
127
125
127
133
139
137
130
130
135
142
139
134
130
135
143
135
132
128
126
119
107
102
111
124
129
122
113
116
130
142
142
133
128
131
138
137
127
124
131
141
142
130
116
114
125
139
143
136
132
132
134
133
131
133
135
136
131
131
138
144
138
122
115
127
126
123
124
130
133
129
115
100
100
114
128
130
125
124
131
137
135
131
129
132
133
122
113
116
129
141
142
137
130
127
128
130
130
126
124
127
133
134
128
122
126
137
142
139
134
130
126
119
114
120
120
123
124
122
128
132
128
116
106
109
118
127
129
131
135
137
134
125
120
121
119
113
110
117
127
133
133
134
136
135
128
123
120
121
121
121
123
124
120
115
123
138
147
139
124
118
123
127
128
127
133
137
128
120
116
123
130
130
120
112
107
107
112
124
138
144
134
120
109
110
112
113
114
121
127
127
124
126
129
129
126
124
126
129
128
126
125
124
122
121
126
135
137
130
121
121
131
142
144
138
149
150
135
122
116
122
127
129
126
126
117
108
106
120
139
143
133
120
115
118
119
115
114
122
128
127
122
119
120
121
124
126
130
135
138
143
142
136
132
127
127
126
123
121
124
131
141
150
149
141
150
148
138
129
125
123
122
118
125
135
137
135
132
137
141
139
129
126
131
133
124
112
111
121
129
129
123
120
123
125
126
127
132
136
143
149
150
142
134
126
125
123
122
119
120
127
134
142
146
142
142
141
134
129
127
124
119
117
119
126
135
148
155
153
140
127
121
127
135
131
113
101
106
120
129
126
124
129
133
133
129
129
136
142
142
137
132
130
130
127
130
133
132
127
116
109
113
126
136
142
133
131
128
127
122
117
116
116
117
113
116
127
137
138
129
117
115
122
128
123
111
107
116
126
128
125
123
128
130
124
123
128
141
148
141
126
115
116
125
134
141
146
145
137
125
113
113
120
127
132
125
120
122
126
127
120
116
117
120
119
112
105
106
112
116
114
115
117
123
128
127
130
132
134
130
128
123
120
116
111
114
124
136
142
139
129
122
119
126
135
143
146
144
140
134
133
134
132
127
121
123
112
112
124
134
135
129
126
132
135
128
115
107
113
121
122
117
117
123
132
139
139
134
132
133
135
132
123
112
108
114
123
127
126
129
135
137
133
129
129
133
133
129
128
131
139
147
146
136
120
121
111
105
115
131
142
144
139
138
136
132
130
129
130
131
126
119
118
121
127
133
134
131
127
129
134
140
135
122
114
117
125
126
121
121
128
137
134
129
127
124
123
118
115
117
128
138
145
138
127
119
113
105
105
114
128
137
137
130
122
120
126
132
128
120
115
116
118
121
123
129
134
131
122
116
121
133
136
127
117
118
123
126
127
125
123
124
123
126
129
126
122
115
113
116
124
131
135
135
128
127
118
111
107
107
108
116
119
119
113
109
115
121
123
116
112
113
117
122
125
132
136
131
117
106
106
117
127
130
128
123
122
125
133
134
128
117
114
122
132
136
130
126
123
126
131
132
132
130
126
138
127
120
115
113
108
111
116
120
119
113
116
125
132
130
125
116
116
122
128
132
127
118
108
105
105
112
124
135
140
135
127
123
127
133
133
124
117
119
126
133
139
138
134
130
126
126
129
128
123
129
126
120
116
115
119
126
130
129
123
120
121
128
134
135
131
122
118
122
126
121
109
102
106
113
117
117
124
135
141
138
130
124
123
126
130
131
127
118
112
118
137
147
140
123
111
111
120
127
125
138
142
133
120
121
131
143
142
131
120
122
133
145
150
147
141
129
122
123
134
141
142
142
142
141
136
131
135
143
146
137
129
127
131
133
131
132
134
134
140
152
167
168
150
125
114
119
127
130
127
138
140
136
129
128
137
148
146
134
126
128
139
145
144
140
138
136
128
122
129
142
149
142
131
127
128
129
130
133
137
138
138
136
139
142
141
140
139
139
142
146
152
151
139
124
120
131
142
145
140
134
138
139
134
134
140
144
142
129
124
126
134
132
125
124
137
149
150
136
126
135
149
152
140
129
127
125
122
121
123
129
137
145
154
158
153
144
144
148
151
145
130
124
128
135
142
144
140
140
141
126
140
149
149
144
138
131
125
119
119
126
134
132
124
121
129
148
154
141
126
130
147
156
148
135
126
130
133
132
130
128
133
144
159
164
154
142
142
152
157
145
120
111
121
141
152
147
131
121
127
123
149
164
168
158
139
122
113
116
126
137
144
143
138
132
128
133
138
136
127
128
139
147
142
130
126
136
151
154
149
139
137
143
149
148
138
131
136
150
157
148
129
118
121
133
145
145
130
114
112
134
150
162
166
159
142
122
113
121
136
145
146
144
141
135
128
124
125
127
127
122
124
132
135
132
132
138
148
154
153
147
142
141
136
125
117
115
124
142
157
157
145
129
120
126
138
139
128
114
110
140
140
141
141
141
136
127
124
127
139
145
143
135
130
130
127
126
127
128
123
116
115
123
135
140
138
131
132
134
140
142
139
135
128
120
114
111
121
141
156
158
142
122
117
126
138
136
126
116
118
128
124
121
121
124
124
124
125
130
138
142
141
136
128
123
124
128
135
137
130
124
122
127
134
138
133
125
121
123
128
127
124
122
128
131
132
129
131
143
153
145
124
111
116
133
144
136
124
121
124
115
112
117
123
125
119
113
119
131
139
142
140
138
129
124
123
128
135
140
142
142
141
135
129
127
123
123
125
125
127
120
114
117
130
141
143
143
141
145
144
130
116
116
129
143
148
139
131
129
127
117
112
117
130
134
123
110
117
131
143
142
135
128
123
124
128
132
133
139
146
152
150
139
128
124
124
130
135
137
134
127
123
127
132
135
136
138
148
152
146
135
130
136
149
154
147
138
134
134
130
129
117
117
127
132
125
117
119
134
144
141
125
114
115
124
129
130
130
136
144
145
139
134
130
129
129
134
142
146
143
137
134
136
133
126
124
134
154
167
166
154
147
149
154
154
146
136
132
134
136
139
128
118
116
122
128
128
131
138
144
143
132
123
124
127
126
122
123
129
129
120
116
122
132
132
127
130
140
148
147
138
134
135
131
122
120
129
146
161
166
162
151
143
139
142
140
132
125
126
135
142
132
121
117
124
132
136
133
135
139
146
147
146
142
135
127
121
120
121
113
102
102
117
132
133
124
120
129
141
143
136
132
131
130
127
124
125
128
134
142
148
146
136
126
130
135
134
128
125
130
129
122
122
128
135
133
129
123
119
122
131
140
143
139
133
129
130
129
124
114
108
111
126
139
140
128
118
120
127
133
132
130
133
134
135
135
130
127
124
128
139
146
138
127
129
140
145
142
134
132
116
109
122
136
139
134
120
112
109
110
116
120
120
119
123
131
139
139
135
130
126
129
137
148
152
144
132
125
127
129
131
133
138
141
143
145
145
143
140
140
145
145
139
131
134
144
151
148
142
137
122
112
121
137
143
137
131
125
125
125
124
122
119
120
124
130
133
133
135
135
135
135
140
147
151
151
145
141
137
133
131
134
138
141
142
144
146
150
154
153
147
141
134
132
136
141
140
138
136
134
130
121
120
133
143
150
147
142
142
142
142
139
136
134
129
127
127
128
129
131
133
135
139
138
138
140
142
144
140
134
130
128
131
132
134
136
140
147
152
151
143
133
129
132
136
137
131
126
125
125
123
119
118
126
141
150
146
136
132
133
140
146
144
135
127
127
136
140
136
129
129
136
140
136
127
123
125
131
135
134
130
127
128
129
131
130
131
139
146
146
139
133
134
139
141
136
133
131
127
128
116
121
120
125
138
141
135
125
117
118
129
139
138
130
125
133
152
158
145
131
130
139
142
134
123
118
117
123
132
136
136
135
133
136
134
129
128
134
141
143
143
142
144
143
140
136
136
143
146
143
131
139
137
134
136
137
132
124
117
120
126
138
136
129
128
139
157
159
145
133
132
138
138
132
126
124
125
130
138
145
144
141
141
144
139
131
129
133
138
140
138
136
136
130
124
121
129
144
155
151
154
156
150
143
137
133
128
124
125
130
137
141
135
127
127
136
146
147
140
135
134
136
131
126
128
133
140
143
144
144
142
140
141
141
136
133
133
136
135
129
119
114
113
111
109
109
117
131
142
137
144
147
148
146
139
129
121
116
124
138
148
145
133
124
124
128
133
134
134
134
134
131
129
131
138
146
152
147
138
130
129
135
138
136
133
134
138
138
130
117
107
106
109
115
118
120
123
127
127
119
116
122
133
142
136
124
113
113
127
143
151
146
133
126
127
129
128
123
123
126
125
124
126
137
150
158
154
140
126
121
129
140
143
136
130
134
139
137
127
115
114
122
132
139
142
141
138
131
126
118
106
111
126
133
126
117
116
125
136
143
146
144
140
138
136
132
125
116
114
116
117
116
119
131
147
156
147
131
122
128
146
158
150
133
123
128
138
137
128
116
121
137
151
158
155
148
139
132
127
129
116
123
133
133
119
113
117
130
139
139
135
136
139
137
132
127
122
117
120
122
126
126
121
125
133
142
139
128
122
131
152
159
145
123
112
125
138
141
127
114
116
134
152
159
153
141
131
124
125
130
119
134
144
139
124
113
118
123
128
129
128
126
121
115
112
114
120
128
132
139
143
141
133
126
126
131
135
128
121
122
132
139
131
117
113
127
138
133
116
105
113
132
148
151
147
138
130
124
124
128
117
129
137
134
129
122
121
124
126
126
126
121
111
101
100
107
121
130
134
135
135
134
134
127
124
128
133
134
125
118
116
119
120
117
121
130
130
117
102
103
122
142
146
140
137
136
139
137
134
130
126
125
124
123
124
129
134
138
141
139
134
127
122
120
118
119
121
122
122
118
115
115
117
118
122
126
132
139
138
130
118
110
106
110
120
129
126
113
105
113
134
147
140
128
125
133
141
145
144
135
138
126
117
114
115
121
132
141
145
143
136
135
140
149
148
137
125
116
114
115
117
117
117
117
117
121
129
139
146
141
124
104
91
95
110
126
132
129
125
127
134
137
128
119
115
124
135
142
142
138
137
128
120
113
112
113
120
129
134
135
132
135
146
154
157
146
131
118
115
120
129
134
133
128
124
122
129
139
145
143
130
115
103
101
109
120
132
140
140
137
134
128
121
114
114
124
133
141
140
139
129
122
118
112
115
123
126
126
121
121
126
133
135
138
143
144
138
127
119
119
126
133
138
138
136
132
133
136
138
136
136
138
137
131
122
117
123
133
143
143
138
127
120
113
115
125
138
142
139
136
127
119
111
110
121
140
146
133
114
113
123
133
132
127
127
133
136
134
126
121
118
118
124
132
136
134
130
128
128
128
130
138
146
145
132
120
119
132
144
145
136
124
116
112
116
127
137
141
138
133
136
125
113
109
123
147
154
137
116
112
126
139
138
128
123
123
127
130
128
126
122
118
117
121
124
122
117
115
118
121
120
120
125
130
130
125
127
136
146
145
136
124
117
114
116
118
123
126
130
134
144
133
116
112
123
139
142
132
120
121
130
136
134
126
121
118
120
121
125
132
137
136
128
122
117
112
109
113
119
123
120
114
114
121
128
128
130
134
142
147
143
133
125
122
119
116
112
116
129
143
140
129
118
119
126
131
125
120
120
128
128
122
115
111
120
123
122
120
124
133
144
148
140
128
119
116
120
125
127
125
126
126
127
129
128
128
125
127
133
143
143
139
130
125
128
128
124
124
131
145
125
114
111
119
133
133
121
112
117
129
128
114
102
107
122
133
134
129
125
130
137
140
135
127
122
125
132
133
129
124
127
134
138
134
128
125
127
130
131
130
129
127
124
126
130
140
142
139
136
136
114
109
109
115
130
136
129
116
116
123
128
121
113
116
130
143
141
131
122
121
126
131
129
126
124
124
128
128
124
122
125
130
131
128
122
125
136
144
139
123
113
114
119
126
129
135
138
137
132
130
124
122
115
111
120
134
141
133
123
122
125
128
126
128
139
146
138
121
109
110
122
130
131
128
123
121
120
121
125
128
128
127
125
124
124
127
139
148
143
128
117
117
125
128
126
120
115
115
118
127
141
143
128
113
115
132
148
153
145
134
124
117
117
126
139
142
129
111
103
113
127
133
130
126
122
122
122
127
133
137
133
129
127
130
133
136
136
136
136
134
128
127
130
133
131
120
106
101
109
126
142
146
136
125
123
132
146
155
157
148
126
109
103
114
128
129
118
113
119
132
138
132
119
116
122
129
132
136
139
142
137
130
125
129
136
142
139
131
126
127
127
126
124
124
129
128
119
113
116
126
130
133
133
133
134
133
138
145
152
148
134
118
116
122
127
123
119
126
142
149
137
117
104
111
122
131
133
135
137
138
136
130
124
122
132
143
145
138
127
119
120
122
122
120
118
123
126
131
134
133
129
123
120
121
126
130
136
143
142
135
128
130
139
143
137
125
124
137
145
135
114
98
100
114
126
130
131
132
128
127
129
131
134
134
133
134
139
141
135
129
125
128
130
122
107
103
114
133
142
139
140
123
112
107
109
119
133
141
138
126
118
125
141
146
138
126
124
129
129
119
104
102
111
125
129
128
130
132
126
119
119
127
141
145
140
131
126
131
137
140
140
139
137
124
108
100
110
130
139
134
139
121
111
111
114
120
127
135
137
128
122
117
121
127
127
126
122
119
118
118
119
124
130
130
130
128
130
134
130
120
112
115
126
135
137
132
129
127
133
139
141
137
130
122
116
119
130
140
140
125
126
111
108
118
130
136
135
135
138
136
128
119
110
112
121
128
128
124
121
123
127
133
135
134
132
130
131
134
131
123
116
112
113
120
129
138
139
132
126
126
129
127
121
117
120
134
147
152
141
123
119
106
100
109
128
144
149
145
139
134
129
123
117
115
121
129
136
136
131
124
123
128
135
137
134
131
131
133
129
122
117
118
119
122
128
137
141
133
122
118
121
125
122
117
116
127
139
145
139
124
127
116
102
96
104
124
141
145
136
121
115
119
123
123
120
124
130
136
135
129
127
131
137
135
132
131
133
132
125
118
116
122
131
135
134
128
123
121
119
120
123
128
127
119
110
110
120
131
132
125
134
129
117
101
95
103
119
128
123
113
108
116
126
128
118
113
111
118
129
136
143
144
139
132
128
129
136
138
136
131
128
129
134
136
131
116
106
107
116
124
130
134
135
125
115
109
118
130
134
128
129
129
128
121
112
110
114
119
117
113
113
122
133
135
129
118
107
105
115
131
144
145
135
125
125
129
135
142
147
148
141
131
125
121
117
113
108
114
119
124
128
134
138
134
124
119
124
134
139
134
117
125
128
124
123
125
128
130
125
119
122
125
131
134
137
132
121
108
108
119
129
128
124
122
123
124
127
135
144
144
132
120
116
114
112
115
120
126
125
118
117
125
136
136
132
127
126
127
129
127
143
136
121
111
112
129
149
158
151
133
124
124
131
132
129
131
129
127
120
116
119
126
133
132
127
120
115
122
131
137
135
130
130
129
127
129
133
136
133
129
135
154
164
155
132
116
117
128
139
144
132
112
98
98
112
133
147
148
141
136
142
149
146
134
126
128
135
135
129
129
137
140
135
129
126
126
125
124
124
130
134
136
138
135
134
136
141
145
140
135
135
142
147
147
137
134
139
147
158
163
129
110
99
102
116
136
138
132
124
129
145
156
150
132
124
132
151
157
147
137
139
146
147
138
135
137
136
133
130
134
141
144
147
150
149
143
140
143
146
145
135
123
121
129
138
140
142
149
159
165
134
134
128
125
128
131
125
116
113
121
134
146
144
131
124
135
158
170
158
139
136
144
150
142
135
132
136
142
146
147
145
142
146
155
155
141
128
131
143
147
134
115
111
124
135
134
131
133
143
150
145
155
150
139
131
124
116
113
115
120
128
134
133
127
125
130
147
159
157
141
135
142
150
145
129
122
127
144
154
156
146
139
143
149
146
131
119
121
139
148
139
127
125
134
139
135
128
123
125
132
143
149
143
136
131
126
119
115
119
124
128
127
124
123
126
131
139
148
148
143
135
139
149
154
144
129
122
129
140
146
143
142
144
146
142
128
116
120
137
149
153
145
142
144
147
146
135
124
120
120
132
129
124
128
134
141
138
130
125
128
130
128
124
126
134
142
147
147
145
137
125
126
142
162
163
145
125
119
122
131
136
139
142
143
140
131
122
123
137
155
162
153
141
138
148
153
144
129
119
117
124
122
124
132
145
154
153
144
137
134
136
138
138
139
146
150
149
146
142
134
123
119
127
143
152
147
135
126
125
127
127
126
130
137
138
134
130
130
139
151
151
141
129
132
144
152
142
127
120
119
130
131
136
145
155
155
151
142
136
132
136
140
143
143
145
149
147
143
138
134
128
121
118
120
128
133
135
137
136
134
126
122
124
134
135
134
130
132
138
134
127
122
125
134
144
143
135
126
122
124
141
135
135
144
153
153
140
127
123
126
132
132
130
126
129
137
141
139
137
135
132
129
123
120
123
127
132
137
138
136
132
129
133
137
132
125
126
136
141
133
121
121
134
147
147
137
130
127
130
131
141
130
121
127
138
144
138
124
119
123
131
127
116
107
112
123
133
137
140
138
131
127
128
133
136
130
127
127
127
128
130
135
142
138
123
116
129
147
157
146
131
131
146
157
150
135
129
133
137
134
140
132
121
118
127
141
139
131
128
131
135
132
122
115
114
115
121
130
137
135
125
121
130
143
144
137
132
133
132
129
129
135
140
130
113
111
127
151
160
150
138
137
146
150
146
133
130
133
138
135
137
139
133
129
133
139
139
137
137
138
136
135
136
136
131
120
114
118
128
129
124
124
134
143
144
140
143
149
148
142
134
136
135
124
113
116
130
140
141
134
129
131
134
134
135
135
136
135
131
131
124
128
136
143
142
138
137
140
140
133
125
124
133
139
134
122
116
122
130
131
128
128
138
145
145
140
137
141
142
140
134
133
130
130
132
137
141
136
126
122
128
132
127
124
131
142
146
135
121
118
108
112
130
145
142
139
139
146
143
128
117
117
127
132
128
123
129
139
148
145
136
129
136
145
144
132
119
116
122
127
127
128
132
141
152
156
150
138
131
135
144
146
135
128
134
146
149
137
117
110
118
117
127
135
137
142
152
158
153
138
130
135
140
141
135
132
138
147
155
148
135
128
128
134
134
124
113
111
118
125
128
129
133
143
152
153
144
138
141
149
159
160
150
138
134
137
139
135
127
123
143
140
131
127
133
145
157
159
152
143
144
155
161
154
143
136
139
145
146
140
132
128
126
123
123
123
128
135
140
139
135
132
131
133
134
134
131
136
141
147
148
149
149
145
137
129
127
130
138
141
150
143
130
125
131
143
147
141
132
129
140
157
162
152
131
125
133
137
134
127
128
131
130
123
120
127
138
151
154
149
141
134
128
124
122
122
126
134
140
138
132
132
139
147
144
134
128
132
141
145
133
128
120
118
123
129
130
126
122
122
133
148
151
135
118
116
128
136
127
119
126
137
140
131
124
126
132
137
139
141
143
141
135
129
123
119
121
130
140
141
137
136
140
147
147
141
131
134
142
147
124
123
122
119
117
114
116
121
123
130
137
146
145
133
119
123
134
139
130
124
131
139
141
136
131
128
125
120
123
134
144
150
148
140
128
117
116
128
140
148
147
142
139
137
138
135
130
134
141
144
136
137
139
134
121
110
107
114
125
136
140
144
141
135
132
137
144
146
142
138
135
135
137
137
139
138
134
128
129
137
144
149
148
141
129
118
117
127
139
143
136
126
120
119
122
126
128
133
135
133
139
141
149
149
136
117
107
111
122
135
140
141
139
136
134
136
139
143
144
140
133
127
129
136
145
146
144
144
144
142
139
140
139
135
128
123
121
126
130
131
122
112
106
109
120
129
133
131
125
120
118
122
134
143
136
124
117
122
129
135
137
139
140
139
134
129
126
129
132
129
124
121
125
133
138
139
137
138
139
140
138
134
129
126
129
133
132
130
130
130
127
122
116
119
131
139
138
127
113
108
110
110
118
120
118
119
128
140
141
135
132
138
149
150
141
131
125
124
124
124
122
122
123
125
125
125
126
126
127
135
142
138
128
121
124
137
146
145
141
136
138
137
136
134
134
133
126
114
104
106
125
127
127
117
106
110
128
144
141
129
125
136
151
154
146
136
135
130
127
126
128
128
123
116
114
120
126
128
127
130
139
140
130
118
121
137
154
157
144
134
131
136
142
139
130
119
110
107
108
116
139
150
152
139
122
118
127
133
128
123
123
132
138
136
130
131
136
136
132
129
131
133
131
120
115
122
132
136
128
123
125
130
131
127
127
137
144
142
130
122
124
133
136
128
121
116
117
122
130
133
126
137
147
149
144
139
134
132
131
132
133
128
120
109
107
113
125
129
127
122
124
131
135
136
127
122
125
129
128
122
119
122
133
140
144
139
127
114
111
123
139
143
129
111
110
119
134
144
148
142
110
104
112
127
141
148
146
144
145
147
142
130
114
102
99
105
114
119
123
123
121
127
135
138
131
119
110
115
125
129
124
117
121
135
147
144
124
106
109
130
153
152
127
107
108
123
139
148
147
134
114
98
95
106
124
134
138
142
145
148
144
135
126
119
115
110
112
117
128
137
134
128
126
126
125
119
112
117
129
137
129
113
105
112
128
138
133
125
123
131
141
141
127
118
118
125
134
140
136
122
129
119
110
110
115
123
127
130
133
137
140
143
142
139
130
122
120
124
138
147
149
141
130
126
128
132
131
135
140
145
143
132
119
112
116
127
136
140
136
132
132
134
132
127
122
125
134
142
139
128
136
134
129
122
122
127
133
130
126
126
137
145
148
146
139
133
131
134
137
144
148
148
147
146
147
147
144
144
142
146
154
158
153
139
125
120
124
129
135
138
140
139
132
122
118
126
142
158
158
145
133
129
121
119
122
136
143
135
122
118
129
142
147
148
145
142
138
128
125
128
134
143
149
152
153
149
140
133
130
131
141
152
156
149
134
120
111
112
121
132
139
135
122
111
113
128
148
161
159
148
131
118
108
107
119
135
137
126
112
110
124
137
143
146
147
140
129
116
113
122
132
138
139
138
139
134
127
122
121
119
120
122
127
134
135
129
123
117
121
130
131
125
114
110
116
128
139
145
144
141
126
113
108
113
128
133
124
110
104
111
123
133
135
136
132
123
110
104
111
127
140
142
139
133
127
120
117
120
127
129
122
113
114
124
136
143
141
138
137
138
135
129
122
118
118
121
122
126
132
139
114
108
113
129
143
141
124
112
116
128
132
130
126
123
121
112
104
104
115
130
141
147
147
141
129
119
118
125
137
141
132
125
127
134
142
145
144
142
141
138
136
135
133
128
118
111
112
120
130
139
109
106
112
128
144
148
139
131
136
145
143
130
119
118
122
122
117
117
120
126
132
140
144
141
131
119
120
126
133
134
130
130
135
140
142
139
138
138
135
126
124
128
132
128
117
109
113
125
134
137
121
115
110
115
130
146
146
139
140
146
146
133
121
117
124
132
133
131
126
124
124
128
131
129
121
118
119
123
125
123
119
119
125
129
135
139
140
141
135
123
116
118
121
121
116
113
117
127
135
133
140
134
117
110
121
137
141
135
134
139
144
141
129
119
121
128
131
130
128
126
127
126
123
118
116
118
121
127
129
125
117
111
113
123
135
142
146
146
142
133
126
120
120
121
120
118
116
118
124
129
148
142
128
121
125
136
139
138
138
141
143
141
131
125
120
114
113
116
123
132
135
133
129
125
123
127
132
139
143
141
130
117
114
125
137
142
139
133
134
138
138
132
126
123
125
122
115
108
113
127
130
131
132
134
137
137
140
147
152
150
140
133
130
130
124
111
102
106
119
134
141
141
138
133
131
133
138
145
152
150
139
125
117
123
130
132
124
116
118
129
136
133
126
122
125
124
121
116
118
129
115
118
125
134
138
137
141
148
154
148
133
124
124
131
132
121
115
116
126
135
140
140
138
134
128
126
129
135
140
141
137
127
117
115
119
125
126
123
119
122
124
125
126
124
122
124
129
130
129
132
124
116
115
122
128
134
141
146
146
134
122
118
122
131
136
134
135
137
135
130
127
129
133
134
128
122
120
123
125
126
128
127
119
116
119
128
140
142
138
129
123
124
127
125
121
121
128
135
134
129
142
128
118
116
117
127
139
144
138
126
118
121
129
135
136
138
141
140
134
123
118
121
129
132
129
126
126
127
129
128
128
123
120
118
122
131
141
145
143
134
125
123
124
124
117
116
124
134
136
127
146
135
122
116
116
122
135
140
135
126
124
128
134
136
135
133
132
129
126
123
119
120
125
129
132
133
136
141
144
141
130
119
110
110
117
126
131
130
127
126
124
119
115
112
110
115
124
135
137
128
131
122
116
115
122
129
133
130
127
126
129
131
130
126
125
130
132
132
132
126
120
118
123
128
133
132
132
138
146
142
130
117
108
108
115
125
127
122
121
123
125
124
116
109
110
119
130
136
135
129
122
113
109
114
125
135
135
129
120
119
123
125
120
114
117
130
142
149
144
132
120
117
124
133
133
126
121
124
129
128
119
114
116
121
126
132
133
130
126
127
131
133
125
118
116
120
129
131
127
122
127
121
118
116
120
128
133
133
125
117
116
118
117
117
120
132
143
148
142
133
122
122
127
132
132
126
119
118
118
115
110
113
121
133
135
134
130
129
126
125
129
136
137
129
116
113
121
128
122
114
125
130
131
127
121
124
130
131
128
121
120
123
125
125
125
128
131
130
128
129
130
131
130
131
134
133
131
128
124
120
117
118
124
129
129
120
115
117
120
120
122
130
135
128
113
110
118
126
125
118
108
123
133
133
129
127
126
124
121
121
127
134
135
131
127
125
122
119
117
124
132
135
134
134
138
141
138
134
132
131
128
126
125
120
111
105
106
115
122
121
119
119
122
119
115
116
120
127
128
126
105
118
128
129
127
127
126
124
120
123
130
133
131
125
128
131
127
119
115
120
132
136
137
139
142
143
138
136
134
129
126
124
124
120
111
106
111
124
134
129
117
109
110
114
122
127
127
121
120
123
141
133
128
123
123
128
136
143
134
119
105
109
120
124
129
138
147
148
139
128
125
129
132
130
126
124
126
130
130
127
123
128
136
137
135
135
141
142
133
120
121
136
150
151
144
134
130
134
146
157
138
120
110
114
125
131
130
122
118
118
124
128
125
123
129
141
152
151
140
132
134
133
133
131
135
140
143
139
131
127
127
133
139
137
136
136
143
147
141
133
132
142
155
162
163
152
139
136
145
161
135
117
109
114
128
137
128
115
110
120
136
146
141
132
133
141
152
150
140
131
128
125
122
126
136
151
153
146
139
138
139
137
139
139
141
138
136
138
141
137
134
137
141
152
155
146
138
137
146
152
136
129
116
115
125
134
133
126
119
123
133
145
150
145
138
138
146
148
141
129
121
121
120
121
131
145
151
146
143
143
142
138
137
141
145
134
124
124
132
136
131
126
131
141
137
130
127
138
149
148
145
140
118
105
109
124
137
141
137
128
128
137
148
148
137
128
133
142
143
133
128
129
133
134
133
133
137
139
140
142
142
140
145
151
149
134
117
115
125
133
129
128
136
144
136
124
125
140
156
155
142
133
115
103
110
127
140
144
139
132
131
132
134
134
131
127
132
142
146
145
139
141
151
156
147
134
126
128
133
139
140
144
154
159
155
138
120
114
122
132
140
144
147
148
145
136
135
143
154
154
129
120
113
117
131
145
150
142
135
136
136
130
120
119
126
135
143
148
153
150
144
140
150
160
155
139
125
125
130
136
136
140
147
153
153
144
130
120
123
136
148
153
152
149
148
148
142
142
142
141
121
116
121
131
147
157
155
145
138
139
138
128
117
116
127
139
145
147
151
152
145
134
131
140
144
141
135
132
134
133
128
127
134
141
143
142
133
126
125
134
147
152
149
147
148
148
140
130
127
127
129
123
125
132
142
152
151
143
136
131
129
126
122
124
132
139
140
137
140
143
138
125
115
119
133
143
144
140
135
130
125
125
135
142
141
134
128
124
125
129
135
142
146
145
144
138
128
122
121
128
140
134
128
126
131
140
140
134
124
116
118
125
129
128
129
132
132
134
135
133
125
115
113
124
142
149
141
132
126
127
131
140
151
152
141
125
118
119
125
124
125
131
142
143
135
129
128
131
136
140
142
142
133
127
129
137
138
128
117
114
123
132
128
118
111
112
122
134
141
133
119
114
125
144
157
151
132
116
110
117
132
149
158
151
132
121
123
129
129
122
114
119
132
136
131
128
138
154
158
148
131
141
139
135
135
136
135
127
120
126
132
134
124
110
103
105
117
134
145
141
128
128
139
154
155
144
131
121
114
118
132
146
150
137
117
117
131
145
141
124
111
112
123
128
126
127
141
159
165
148
117
133
140
141
139
132
123
123
130
135
130
121
116
118
120
119
124
133
141
142
142
145
150
147
138
133
138
144
139
130
132
140
143
130
116
122
139
151
144
126
114
115
122
125
127
130
135
140
142
138
110
124
138
144
138
127
120
130
141
137
122
112
119
134
139
136
131
135
140
141
143
148
148
138
126
124
137
152
152
141
133
134
135
134
132
138
148
145
136
124
123
125
126
127
131
138
133
123
116
121
115
124
134
137
131
125
132
145
145
132
118
119
132
142
142
138
138
140
142
138
134
133
134
132
124
121
124
134
141
140
133
130
130
136
144
148
145
132
124
124
132
138
136
135
135
142
140
129
116
119
126
130
129
125
118
125
138
149
143
129
124
133
142
141
136
136
142
145
143
136
126
120
120
123
123
119
113
117
127
137
139
135
133
135
139
138
130
121
121
125
136
146
147
143
138
137
139
144
142
140
135
133
126
118
115
124
138
142
134
125
128
137
144
138
130
130
141
144
141
133
127
122
119
119
120
120
123
126
132
137
142
145
146
142
136
128
121
121
123
123
124
134
144
150
141
129
129
142
154
155
139
132
126
123
124
127
134
137
132
126
128
136
139
133
121
120
129
134
131
127
128
134
131
121
121
128
138
140
138
134
138
145
150
149
142
135
130
128
123
116
110
115
131
145
145
133
121
125
138
143
128
119
120
126
128
128
131
134
137
132
131
134
137
130
115
108
111
115
117
120
130
139
135
125
122
127
135
136
127
123
126
134
139
141
141
139
135
128
124
116
112
114
124
135
143
138
127
117
118
126
116
108
111
121
126
124
123
131
138
139
133
133
134
130
118
110
109
113
119
125
133
136
132
127
126
128
125
119
113
111
114
119
123
126
129
129
127
128
125
127
128
125
124
127
138
146
141
130
124
128
117
111
116
123
124
119
116
122
131
135
132
131
130
130
130
129
131
136
141
140
134
129
129
134
136
133
125
118
114
112
113
116
122
126
127
124
124
128
132
135
130
125
121
122
136
148
153
147
140
141
123
121
129
135
134
124
118
122
127
127
123
122
124
129
132
138
146
151
153
144
132
126
129
136
138
131
126
129
133
131
124
125
131
137
137
132
125
126
131
135
131
120
112
116
131
144
149
144
140
141
122
123
132
138
135
131
131
133
130
123
115
116
121
124
126
132
142
147
145
134
126
127
133
134
127
119
120
132
145
148
139
130
131
138
145
144
133
124
126
133
132
125
116
117
129
137
136
127
122
128
125
119
120
120
120
127
135
142
132
119
112
117
123
125
124
130
141
143
138
127
125
132
133
128
117
114
119
131
141
146
138
128
122
128
140
147
141
132
127
133
139
138
135
133
134
133
126
117
114
119
138
128
116
106
107
119
134
140
131
119
118
127
134
132
128
134
141
141
132
126
126
132
131
125
117
121
131
139
138
132
126
121
120
123
129
138
143
139
134
133
139
145
149
145
136
127
124
123
125
122
144
141
131
119
117
123
133
137
133
128
131
138
141
134
126
124
128
128
123
119
124
130
133
128
123
127
137
146
139
130
120
121
127
130
130
132
134
137
138
136
140
142
142
132
124
122
126
134
139
132
126
131
137
139
136
134
133
135
135
137
139
139
134
127
122
119
120
119
116
115
120
130
140
140
132
120
121
131
139
137
130
130
136
145
143
133
125
129
140
152
155
142
121
106
108
119
127
134
137
137
102
105
119
134
141
139
134
133
135
138
138
130
120
116
117
124
129
130
131
131
131
133
140
144
136
117
103
107
127
143
143
137
136
146
151
143
127
121
136
155
161
142
113
100
109
122
129
130
131
135
103
102
108
119
128
137
134
133
136
139
138
129
115
109
113
123
134
144
152
151
141
128
123
131
138
131
112
106
119
137
145
138
135
139
148
146
133
119
122
134
143
140
128
125
128
133
132
130
130
129
125
128
123
122
126
133
136
135
136
140
142
133
121
114
112
115
126
139
152
151
137
119
112
123
141
145
133
121
120
131
143
145
140
138
140
140
132
122
118
121
131
140
147
146
140
133
131
133
135
126
138
146
143
135
130
132
137
135
135
137
140
136
130
123
117
115
118
124
131
132
127
120
122
132
142
147
141
130
121
125
136
146
148
141
136
129
127
123
125
133
141
149
151
147
139
133
131
136
138
129
134
139
138
132
124
127
132
134
132
129
129
130
132
134
133
127
121
117
115
120
126
133
137
136
137
138
135
131
122
116
120
129
135
136
131
126
124
121
124
135
144
147
142
138
139
139
139
138
136
129
126
121
119
118
118
120
124
126
125
120
118
120
126
137
142
135
126
119
121
130
138
141
139
137
134
135
135
132
126
118
112
112
115
123
129
132
130
123
123
126
133
133
132
135
141
147
149
145
136
128
120
114
118
125
128
123
114
111
115
121
121
120
123
132
133
127
119
119
127
137
139
139
140
140
140
136
130
127
130
133
130
121
114
119
129
138
140
136
129
124
123
126
131
135
135
137
141
141
136
127
116
119
131
142
144
133
115
111
120
132
134
130
131
133
131
122
117
119
128
131
129
128
140
153
155
140
122
116
129
145
148
140
129
127
130
136
141
140
135
124
121
127
137
136
123
110
111
125
135
134
119
127
133
138
140
136
129
127
132
142
145
141
138
140
136
129
123
126
130
127
120
123
138
154
155
138
119
113
124
138
142
139
133
130
130
135
138
141
136
125
121
129
140
137
116
93
91
110
131
140
134
133
125
118
127
136
140
137
138
145
147
141
136
133
131
129
129
134
139
135
127
122
126
135
135
130
124
123
126
130
126
121
120
124
133
139
144
143
138
132
131
134
134
129
116
102
101
113
132
140
146
139
122
117
126
136
136
131
130
137
141
135
126
119
113
114
124
136
147
144
133
122
118
121
123
127
128
132
137
133
122
113
111
122
138
149
148
141
137
138
139
135
127
122
120
123
126
130
130
128
138
132
127
130
136
135
125
117
119
126
131
134
132
124
112
105
113
128
138
137
126
122
128
133
132
126
127
133
139
137
129
118
116
128
140
143
137
127
125
131
137
135
127
122
126
133
136
131
123
116
122
117
122
133
139
132
121
116
120
127
131
138
144
142
129
113
109
112
116
117
121
132
145
146
135
124
122
129
137
135
129
121
121
129
134
130
120
113
114
122
129
132
130
129
129
129
130
128
121
118
118
111
115
126
133
131
123
122
125
127
132
135
140
144
139
127
117
108
103
108
123
144
152
143
125
114
118
127
131
126
118
115
119
127
131
126
122
119
121
125
129
132
134
133
128
125
124
124
124
125
129
122
120
128
134
136
131
126
124
124
124
122
123
126
130
131
128
121
113
115
127
142
146
134
118
112
117
125
128
124
118
114
116
122
132
138
139
138
136
135
135
133
135
135
131
126
126
126
128
130
142
141
138
137
135
136
134
130
125
121
119
118
119
121
125
130
132
131
128
126
128
131
133
131
126
123
126
129
132
136
133
123
116
117
130
142
147
143
138
134
133
132
134
135
133
130
126
129
133
129
144
149
144
135
126
128
133
133
126
122
127
134
139
136
133
127
127
129
134
135
131
125
124
130
135
137
134
136
143
148
146
131
116
111
115
126
131
127
123
124
126
128
128
131
131
126
122
125
131
128
132
134
131
124
119
122
126
124
120
121
131
146
149
140
125
117
117
125
135
139
133
124
123
127
134
132
130
133
141
145
141
130
119
112
108
109
108
111
119
127
129
123
121
120
121
122
119
120
122
121
121
118
120
123
126
128
123
116
110
114
125
135
130
120
111
111
115
122
133
138
132
124
120
123
124
119
114
118
128
129
123
119
120
125
120
112
109
116
127
136
137
131
123
118
120
123
127
125
117
109
118
118
125
134
138
135
131
123
118
119
123
121
112
110
114
122
123
121
124
130
129
122
117
116
116
110
106
109
117
117
110
109
119
132
133
128
125
128
132
135
137
138
135
127
125
130
138
135
119
107
119
125
133
138
139
138
137
133
131
131
131
125
120
119
126
137
137
128
120
120
120
115
111
113
119
121
117
115
116
116
112
112
118
127
133
131
128
129
130
129
129
133
131
125
122
128
138
137
122
114
119
126
133
133
132
133
132
130
130
133
140
143
137
127
127
136
143
139
127
119
117
114
114
120
131
136
132
125
119
117
117
120
125
130
131
126
124
125
129
130
129
121
113
108
111
123
128
127
121
119
119
125
128
128
126
125
123
120
115
122
132
138
132
123
117
125
134
137
132
125
123
121
125
133
140
143
137
129
121
117
120
126
136
142
138
129
124
125
132
136
131
118
105
102
112
119
121
118
118
120
137
142
148
148
140
130
127
132
131
125
126
132
140
142
141
144
148
145
139
134
134
135
136
133
136
144
154
155
145
129
122
127
138
140
139
143
150
150
143
136
138
140
139
133
130
128
127
131
140
152
139
142
146
152
154
144
126
112
110
120
128
129
126
129
139
151
151
142
132
129
131
134
134
131
132
140
149
150
141
130
123
130
139
140
140
141
145
148
148
145
148
149
146
142
139
131
121
112
119
137
138
142
144
153
158
151
128
108
104
117
126
126
121
122
134
143
141
131
123
123
127
124
115
114
123
139
145
140
132
127
123
125
129
133
138
136
135
135
137
140
145
144
145
142
139
132
123
117
120
133
141
141
138
139
144
145
139
130
124
124
124
125
127
127
130
128
128
126
124
125
127
123
111
108
123
141
145
134
121
119
125
128
133
137
139
131
123
121
127
132
131
133
137
141
136
129
128
134
141
141
145
138
124
116
123
137
152
155
147
133
127
133
142
142
132
122
119
125
128
130
131
127
124
123
132
142
144
132
119
117
128
140
148
150
143
128
116
116
124
131
130
132
139
142
134
125
129
145
157
154
140
133
122
117
125
142
154
154
143
135
136
143
150
148
136
124
119
125
132
134
130
128
127
132
137
141
140
133
123
121
130
143
152
148
139
126
118
115
122
131
137
144
146
144
134
125
129
145
157
155
128
126
129
136
144
149
143
131
127
134
146
146
139
132
128
125
122
126
136
142
136
127
126
130
133
136
135
134
133
131
132
133
134
130
126
127
125
121
122
129
141
149
151
144
134
128
129
139
148
145
124
123
131
140
146
141
127
117
124
142
151
141
122
112
117
126
126
128
139
152
151
136
126
127
134
135
133
131
133
133
129
126
123
124
125
131
135
133
126
128
135
144
145
140
134
129
127
129
130
130
128
123
123
125
123
120
119
124
137
147
148
134
121
117
125
133
133
130
139
151
153
142
131
133
141
142
135
126
123
124
124
126
134
138
136
133
134
135
134
133
135
138
140
137
134
130
126
121
120
124
136
132
124
114
106
112
123
139
147
144
137
135
139
140
139
137
132
128
132
134
136
133
134
144
156
155
139
122
112
115
125
139
151
154
144
131
125
128
134
134
133
133
136
135
134
133
134
131
125
127
137
143
138
126
117
122
133
142
142
133
133
140
149
148
136
122
116
121
126
122
121
125
139
155
164
157
136
117
109
116
132
147
155
151
139
129
125
128
129
127
123
124
128
130
131
134
142
150
145
135
122
135
142
140
135
130
126
125
127
131
131
134
136
134
124
114
113
121
127
125
123
130
147
154
149
136
124
114
110
117
134
148
151
141
129
129
134
136
133
125
122
122
124
123
121
126
139
151
151
140
101
112
126
137
136
119
102
104
121
133
130
120
117
124
133
135
134
134
133
132
135
145
150
139
120
109
116
124
122
119
129
144
151
140
129
130
141
145
140
131
128
129
128
122
118
122
127
133
137
138
106
110
118
128
123
109
99
111
133
141
128
113
116
136
153
161
155
143
133
133
139
149
145
128
108
108
127
143
142
133
131
141
147
141
132
132
140
142
135
129
128
132
131
127
127
129
127
121
120
133
132
131
128
122
113
109
116
131
139
134
121
115
123
138
151
156
150
136
127
126
134
141
138
129
122
132
147
158
158
152
145
140
134
129
126
128
131
132
126
118
118
124
133
136
137
138
136
130
126
135
140
138
130
118
108
109
121
130
125
116
114
115
116
118
123
132
134
129
121
124
133
139
137
133
136
144
148
153
154
155
151
141
126
116
112
115
123
130
128
120
117
122
135
145
143
136
135
139
141
143
124
123
122
119
109
109
113
117
115
112
115
117
111
102
103
119
131
133
129
128
135
141
140
135
136
139
139
136
135
136
140
141
135
127
118
116
123
133
136
127
117
122
140
152
147
134
126
133
139
141
112
114
125
136
130
116
111
117
128
130
127
120
117
113
112
122
135
139
139
138
142
146
142
134
132
133
134
130
120
117
127
141
149
148
141
135
136
134
131
122
116
121
139
150
148
135
124
119
123
126
113
116
135
155
153
133
121
129
141
141
132
122
126
130
128
123
123
128
134
138
141
142
138
131
128
131
132
128
121
117
120
132
143
148
150
149
145
132
118
110
114
120
125
132
137
138
132
119
113
116
119
117
132
153
157
144
129
127
135
135
124
119
123
130
130
123
114
117
127
134
133
131
129
129
131
132
132
129
127
121
118
118
124
129
139
147
144
132
115
108
116
120
119
115
127
142
148
137
124
121
118
113
117
134
147
144
132
123
123
124
122
118
115
120
125
129
129
131
135
134
130
126
128
132
136
133
128
130
130
123
116
115
121
126
133
137
139
134
124
118
119
123
119
120
133
151
158
149
135
134
117
111
114
127
136
140
136
129
127
125
124
119
114
114
124
138
148
150
145
136
131
131
135
135
130
125
127
133
136
131
122
123
131
136
136
136
133
129
127
126
129
130
130
130
141
149
148
140
132
138
120
121
127
134
135
135
138
140
136
130
126
122
115
111
118
137
153
153
142
130
130
138
143
136
124
121
129
142
148
142
133
128
131
140
146
144
133
123
119
126
132
137
139
139
141
138
128
123
128
143
131
132
133
131
128
129
133
136
133
127
126
125
119
109
111
130
146
147
133
124
124
136
141
135
128
128
136
144
148
142
131
123
124
134
146
149
138
122
116
124
134
144
148
147
142
133
126
124
134
146
141
130
120
117
121
127
130
128
125
125
129
132
122
108
104
115
130
133
128
121
123
128
134
136
135
135
138
142
140
131
120
115
118
126
134
137
134
127
123
125
133
142
149
150
145
140
138
141
144
141
138
122
114
114
125
134
136
133
132
132
136
136
128
115
106
107
114
122
128
128
126
128
131
134
134
131
130
133
135
128
120
119
125
125
119
115
121
131
137
134
132
135
137
137
138
140
145
145
138
126
127
120
120
125
130
133
135
134
133
131
130
132
133
134
131
128
127
129
132
132
129
128
128
129
124
118
116
123
131
133
131
130
132
130
118
110
114
133
149
150
141
125
115
115
126
135
136
131
126
123
124
127
132
132
128
128
128
129
126
122
120
123
130
141
151
156
154
148
141
136
131
127
121
121
123
120
114
117
128
141
146
141
133
132
131
126
125
131
147
153
145
125
107
108
121
133
131
125
127
140
131
140
138
128
126
129
130
130
127
126
124
122
117
121
137
149
156
152
146
138
132
119
110
117
131
138
131
121
126
142
151
143
132
130
139
141
134
129
132
140
142
131
120
119
128
132
130
131
141
155
138
148
143
134
133
134
133
130
133
141
139
124
107
100
106
120
129
136
135
131
119
105
101
113
132
143
137
125
125
136
144
141
130
126
133
137
132
124
123
130
138
137
135
133
132
131
128
131
140
144
136
146
148
144
137
131
125
127
134
144
141
125
109
100
99
105
114
120
122
116
105
98
101
111
121
129
128
125
122
124
128
129
127
124
125
129
131
128
130
134
137
138
138
138
135
130
120
118
122
123
131
134
140
141
132
124
121
126
132
136
131
124
119
119
117
116
119
123
125
120
113
111
113
113
113
117
123
125
120
111
110
118
125
129
130
134
135
134
133
136
136
136
139
143
142
132
118
109
109
114
129
124
128
130
127
125
128
134
136
132
124
122
126
132
130
126
125
129
134
134
129
126
126
123
122
125
129
129
121
112
111
118
128
135
137
136
133
130
129
129
131
134
138
144
143
135
125
117
115
118
129
125
131
134
133
127
127
132
135
134
128
124
126
130
129
124
123
127
132
132
128
124
127
134
141
138
131
126
127
131
134
133
130
128
123
121
120
121
124
126
127
130
135
135
131
126
123
125
126
121
132
138
145
144
137
125
114
116
126
136
136
132
130
130
129
126
126
128
132
125
115
110
122
141
151
141
122
111
121
141
155
148
131
112
100
102
112
125
128
126
124
127
133
134
123
114
116
127
136
131
134
145
145
133
124
116
112
114
121
130
136
135
136
138
137
134
135
138
137
128
116
109
121
139
148
135
115
104
113
136
151
145
125
106
98
105
123
138
141
133
124
127
134
138
130
117
116
128
141
147
134
141
132
120
114
118
127
130
130
129
127
127
133
138
138
131
130
136
142
138
129
121
124
133
137
131
119
115
120
130
137
132
121
114
117
128
139
146
145
139
135
133
134
137
135
133
131
135
142
146
126
128
124
120
123
132
137
139
136
128
118
115
122
128
126
117
116
125
137
137
132
128
134
141
137
126
117
118
127
133
133
129
123
128
134
141
143
141
135
134
136
134
133
132
138
144
147
141
132
127
114
115
119
130
135
133
127
126
124
119
116
116
123
127
122
115
116
126
132
127
123
130
144
152
137
117
105
109
120
130
131
132
131
132
135
135
135
132
128
124
124
127
131
135
137
141
141
134
121
107
116
109
114
125
129
124
114
109
110
117
124
133
136
135
128
123
127
129
128
124
124
136
147
144
126
109
106
114
121
122
121
125
130
131
128
126
129
134
132
124
120
125
134
138
134
127
123
121
116
106
127
112
108
114
122
124
115
108
111
122
133
140
139
131
125
124
126
125
121
125
134
143
137
119
106
107
122
133
131
119
109
112
123
134
136
132
130
134
137
135
131
132
134
134
126
118
117
122
123
120
135
123
118
123
131
133
122
112
113
124
134
134
124
118
114
114
114
114
116
125
133
135
124
109
104
114
131
141
137
126
113
112
124
138
150
145
134
126
130
137
143
139
132
125
118
118
121
127
133
132
132
135
137
137
139
136
128
121
120
126
130
125
120
117
116
115
115
117
122
129
131
127
121
117
117
122
125
129
132
131
129
125
126
138
150
152
139
125
122
130
137
138
133
131
128
127
123
124
131
136
129
140
143
138
131
128
131
131
131
128
129
132
135
136
134
128
125
129
136
142
139
132
128
126
125
122
120
122
128
133
134
130
128
130
136
140
135
124
121
124
128
127
133
139
142
131
117
111
122
131
124
134
136
127
118
120
130
137
135
131
134
141
148
146
139
129
123
124
134
144
144
137
129
124
122
120
121
126
131
133
130
129
129
130
122
117
114
117
126
131
128
121
122
131
134
125
112
107
112
115
121
122
126
126
123
123
127
131
129
131
136
138
136
129
125
117
107
104
115
132
141
134
123
116
116
119
120
128
135
132
126
126
131
133
124
107
100
109
126
136
136
128
119
115
114
118
121
120
114
107
116
115
120
126
131
131
128
125
127
131
132
126
116
112
114
115
105
98
105
122
134
126
115
112
117
120
118
122
129
131
127
125
130
135
130
117
109
116
127
136
142
140
126
111
107
120
137
138
125
112
123
121
123
126
129
130
131
131
131
131
131
125
116
114
120
126
124
117
115
121
126
120
110
110
120
125
123
121
124
128
127
124
126
130
131
129
126
127
130
136
143
141
129
110
108
126
143
144
127
116
140
137
131
125
124
129
134
135
133
132
133
135
130
122
124
133
138
137
128
122
120
119
115
116
121
128
128
125
122
120
120
121
123
128
133
134
131
127
130
136
144
138
120
106
109
124
136
132
121
116
139
142
136
133
130
130
131
128
124
125
131
136
133
124
118
124
133
137
130
122
119
123
126
126
124
124
122
120
117
116
115
120
125
134
140
139
131
121
123
134
142
135
120
111
113
120
122
120
120
121
145
152
148
139
130
124
123
129
139
149
154
156
153
148
143
137
134
131
128
130
136
139
137
130
127
133
141
143
136
129
128
137
140
138
136
141
150
152
152
152
154
150
136
123
124
130
133
134
137
138
142
152
152
153
152
145
133
123
127
139
149
150
146
141
143
141
136
128
124
127
135
139
135
125
114
112
116
122
122
121
124
137
141
137
133
135
143
147
150
153
155
145
126
109
110
119
124
120
116
120
143
152
153
154
156
151
137
123
119
128
135
132
124
122
126
131
127
120
119
128
136
138
131
121
115
115
116
114
114
118
126
132
134
129
126
123
124
129
135
141
143
138
126
117
118
124
125
121
117
125
145
146
144
141
142
141
137
131
128
129
126
117
106
102
107
115
117
116
118
128
138
137
128
121
124
132
131
122
117
121
131
135
132
129
125
118
117
121
129
135
139
139
137
136
135
135
129
124
123
135
140
137
133
129
130
134
138
139
138
135
128
117
107
102
106
114
117
119
120
125
134
136
127
120
123
134
137
127
117
118
131
143
141
130
122
115
118
126
139
145
144
142
144
146
144
135
129
124
123
131
131
130
133
136
139
140
140
134
132
134
134
132
127
123
123
122
122
121
122
126
131
126
117
112
118
134
142
131
117
112
127
141
143
127
112
111
121
132
141
146
146
144
146
146
142
133
129
126
126
128
124
131
144
154
157
150
134
118
115
125
140
145
143
137
135
131
124
122
125
136
136
126
114
112
121
137
143
134
121
115
124
134
131
112
101
110
126
136
135
135
135
138
142
142
135
129
128
133
136
130
128
135
148
159
158
142
121
109
116
135
148
148
142
137
140
140
132
126
134
147
147
135
124
125
136
144
141
133
129
128
130
130
121
108
104
119
135
140
136
128
124
126
130
129
126
126
128
135
135
129
133
135
142
145
138
124
117
122
138
154
155
146
138
138
145
150
144
136
138
144
148
141
135
135
140
141
135
130
128
129
129
126
125
121
118
122
133
142
143
133
123
120
121
122
125
127
130
130
125
122
136
134
134
132
123
119
127
145
160
160
151
144
145
150
151
148
142
135
129
130
135
139
140
140
142
138
135
129
125
124
125
128
135
135
127
122
124
137
143
139
127
119
122
129
137
140
135
125
114
112
135
135
136
135
131
131
139
152
158
149
138
142
154
162
154
140
127
121
118
117
123
139
150
152
146
139
133
128
124
126
134
141
143
138
129
124
125
131
134
132
129
126
132
139
144
143
135
124
114
114
128
127
132
140
143
137
128
131
136
137
134
135
148
159
152
134
119
114
115
116
124
141
155
153
139
126
122
121
123
128
141
150
149
139
131
131
134
131
129
131
133
136
136
135
135
135
133
127
120
123
118
112
119
132
136
125
107
108
124
138
135
128
131
143
148
139
126
122
121
124
130
139
142
133
117
107
111
117
117
120
133
148
152
142
132
132
136
133
132
133
138
139
133
122
120
128
135
133
124
126
124
114
114
121
122
112
104
112
134
145
138
123
121
136
148
147
136
125
121
125
131
134
128
119
113
119
130
136
130
124
130
143
148
142
130
126
129
131
131
131
133
133
127
120
121
131
138
134
125
127
137
131
122
120
118
117
121
131
143
141
130
118
118
128
140
143
134
119
114
123
132
137
132
129
134
150
163
163
151
141
139
140
135
129
120
118
126
132
132
128
123
124
129
132
131
133
131
127
125
131
138
134
129
125
122
124
131
134
132
126
121
114
110
112
120
126
125
116
112
123
142
151
146
140
145
157
164
161
152
146
141
130
119
111
111
117
130
143
146
137
124
125
135
145
141
129
116
116
123
132
123
125
133
139
133
124
121
119
119
121
123
118
110
101
106
120
126
125
124
131
145
154
149
138
135
139
142
139
135
134
131
126
114
109
110
119
135
149
156
148
137
133
141
149
142
128
118
119
126
132
117
121
140
155
147
125
111
115
126
135
135
129
122
116
116
124
133
138
139
140
143
143
139
134
131
129
128
128
126
125
127
127
123
117
114
123
138
147
147
143
138
140
141
142
138
135
134
133
135
135
122
129
146
160
152
128
113
121
136
139
135
129
130
134
133
132
131
136
142
140
133
128
128
135
139
139
134
134
135
136
136
136
130
122
121
131
141
140
130
129
137
141
138
129
129
139
149
150
143
136
128
129
137
149
150
140
124
120
128
132
128
123
125
132
137
134
128
129
133
132
124
120
126
138
147
146
139
139
145
149
147
143
134
125
127
138
148
140
127
119
130
140
134
122
125
141
157
154
141
128
123
116
116
128
146
148
132
113
111
120
128
127
121
119
127
135
137
131
125
121
120
123
132
138
140
135
132
138
144
146
146
146
143
132
127
135
144
140
126
119
126
135
134
128
131
144
153
145
128
118
115
109
109
123
141
148
136
117
114
125
138
136
121
110
120
139
150
141
126
119
125
136
141
135
127
125
131
137
134
130
133
143
143
136
122
122
129
130
124
122
128
139
143
138
138
142
141
133
122
119
116
118
125
133
137
138
136
133
133
135
140
137
125
115
122
139
151
143
128
123
131
145
144
135
125
129
140
143
134
121
119
127
132
128
121
121
123
120
118
124
134
146
149
143
136
132
126
126
133
141
127
134
141
141
135
132
132
136
135
135
136
138
131
123
124
132
139
133
127
122
128
135
136
135
134
139
144
144
136
124
115
116
121
125
128
130
128
121
120
126
135
142
144
138
129
123
119
130
147
154
133
132
137
138
136
132
130
128
128
131
134
135
131
122
117
118
122
125
129
130
123
119
122
133
139
138
132
132
133
129
120
117
120
125
126
126
124
127
128
129
130
129
130
125
125
126
134
143
147
143
126
119
121
133
143
142
135
128
125
127
126
124
120
116
112
112
117
131
143
144
131
118
117
128
133
127
119
122
127
130
128
126
126
123
111
106
112
125
132
128
121
118
117
116
123
137
151
153
141
126
128
119
119
129
137
139
134
130
124
118
113
115
118
123
127
132
139
145
150
147
137
126
118
119
123
123
121
120
121
124
128
132
131
123
107
101
108
124
131
126
121
116
116
118
128
143
154
151
139
124
144
139
132
125
123
128
133
130
122
111
109
116
125
135
144
152
155
148
137
133
134
131
121
116
121
130
136
131
124
124
130
132
129
123
124
124
127
126
129
127
125
125
123
126
132
141
143
143
141
143
147
151
142
127
123
127
134
131
124
119
119
124
124
128
136
143
141
129
119
122
135
139
128
117
120
136
146
143
136
134
135
128
118
119
130
143
143
135
129
130
133
127
124
124
131
134
136
136
144
154
132
139
140
137
135
134
133
128
130
136
136
127
117
113
118
121
120
115
116
124
134
137
129
118
117
128
137
142
142
143
138
124
107
100
114
134
141
136
132
131
131
126
117
116
122
130
131
130
136
144
118
121
131
142
142
131
119
117
129
141
141
130
119
117
119
121
122
123
126
127
127
125
122
117
113
117
125
134
140
139
134
122
107
98
103
119
133
136
134
132
129
119
114
113
119
125
126
124
124
130
122
117
124
134
134
125
115
115
124
133
135
134
133
134
130
127
130
137
136
128
120
116
118
115
112
115
123
128
131
128
125
125
123
122
122
126
134
139
137
134
129
125
123
123
122
120
114
113
116
124
130
122
122
125
127
127
127
125
124
126
132
140
145
143
131
125
128
132
133
126
118
117
119
122
121
123
127
130
130
125
124
130
139
145
143
136
131
133
137
139
137
135
134
134
127
116
106
106
111
122
132
127
125
128
130
130
130
127
125
129
135
141
142
135
126
120
120
120
120
117
116
120
126
131
131
126
127
129
129
130
130
130
136
138
130
119
112
119
134
141
140
135
133
131
126
118
108
106
111
116
132
134
136
133
132
128
122
121
124
132
136
135
127
121
121
124
128
128
121
117
117
120
125
127
127
125
123
122
124
133
135
131
122
114
103
98
103
119
134
141
137
128
124
125
127
127
123
123
123
122
139
145
140
130
122
119
117
116
119
124
129
127
122
120
123
132
139
140
135
128
124
120
118
118
121
124
123
120
121
128
134
132
120
106
99
104
117
130
137
137
130
126
125
128
133
137
142
144
141
136
141
145
136
121
114
117
122
127
122
118
115
116
123
130
135
132
133
137
138
136
130
126
124
124
124
125
125
124
126
128
130
129
125
118
117
121
130
135
135
131
127
127
128
131
140
146
149
147
143
137
124
131
128
121
119
123
129
135
131
120
112
113
129
141
139
128
117
118
124
127
128
130
139
145
138
123
116
118
124
128
128
129
133
127
123
126
132
134
131
125
123
127
132
137
141
143
141
135
129
128
110
116
121
123
122
122
126
133
134
130
122
125
133
140
135
123
116
117
120
120
122
132
147
153
140
115
101
103
113
122
126
130
131
122
116
118
131
143
140
126
119
124
135
141
139
130
124
118
120
124
117
116
116
118
121
121
125
128
130
132
135
135
134
128
124
124
129
134
136
135
134
135
135
131
121
110
106
109
113
117
121
128
129
119
111
117
137
155
155
136
124
125
135
138
130
119
113
119
123
127
135
125
115
113
122
129
128
124
125
132
138
138
130
119
116
122
133
140
146
152
150
139
122
107
107
117
128
132
128
123
122
127
128
128
126
129
136
147
148
140
132
131
130
124
116
113
119
131
134
128
137
128
119
121
130
134
127
119
120
131
138
137
126
116
115
118
123
129
135
144
144
135
120
111
115
127
137
140
137
134
130
133
138
144
145
139
129
122
122
128
132
131
120
113
110
117
127
135
133
125
123
122
124
131
138
135
124
116
119
130
136
131
123
118
118
121
121
123
128
133
134
132
128
124
121
118
122
126
130
131
131
133
139
147
149
144
129
113
108
114
119
120
117
117
123
127
125
122
124
128
115
121
130
132
133
130
128
128
128
130
126
122
121
125
130
133
134
135
135
136
136
136
133
124
112
105
111
122
128
127
122
124
130
140
144
143
138
127
120
118
114
110
117
130
141
133
113
105
116
135
125
130
130
122
116
119
131
143
143
132
122
119
122
130
139
143
142
137
133
135
136
136
132
121
111
113
124
137
140
131
121
121
129
137
135
133
134
136
137
133
124
116
120
130
137
128
112
106
119
133
131
131
124
114
106
113
127
141
144
138
132
127
126
132
139
141
132
120
115
121
128
128
125
123
126
131
137
143
144
140
135
134
139
137
130
120
117
124
133
137
137
129
123
116
115
117
121
126
128
128
124
119
117
114
112
114
119
124
130
137
139
137
130
127
126
128
120
110
108
117
125
122
119
123
132
135
129
125
129
138
142
143
140
134
125
115
111
117
124
131
138
140
127
107
97
108
129
139
133
121
123
116
114
115
116
119
121
121
123
128
134
137
130
121
118
119
119
115
115
123
129
126
118
117
122
123
117
111
115
129
137
139
134
127
123
120
120
120
123
128
137
141
132
112
102
113
132
138
126
113
137
132
124
117
118
123
130
134
132
129
129
130
127
119
114
119
123
123
120
123
131
133
126
117
114
113
116
117
120
126
128
126
123
121
123
126
125
122
123
128
137
141
136
122
118
123
129
130
121
113
146
145
136
127
121
125
133
141
142
138
131
129
128
123
120
122
125
123
116
116
125
135
137
126
116
112
116
121
123
125
126
124
121
119
122
126
124
117
117
123
136
140
135
130
126
123
121
120
120
117
152
147
133
125
126
127
124
122
126
137
143
142
136
131
130
128
133
134
138
142
143
140
136
124
113
111
115
117
114
114
121
131
133
127
129
140
149
149
142
139
142
144
140
138
144
149
147
142
137
133
148
154
148
137
132
132
135
133
134
141
149
151
147
139
132
128
131
137
142
144
142
140
138
128
117
107
103
102
101
107
122
139
141
134
125
128
137
144
142
139
137
131
123
119
132
150
160
153
136
122
146
148
140
130
126
137
146
143
136
139
145
150
147
141
132
125
122
126
132
136
138
138
138
136
133
126
117
112
114
124
139
148
144
132
122
117
122
128
132
133
133
130
123
123
136
152
159
147
128
119
135
129
119
114
119
135
144
143
138
139
142
137
129
125
124
122
115
109
111
121
130
133
133
133
136
134
132
132
141
153
158
150
135
124
123
123
126
132
133
136
138
138
137
140
146
151
145
127
114
117
124
119
119
120
125
133
138
139
140
146
142
126
108
105
114
124
120
110
104
112
128
134
131
118
116
121
132
140
149
155
157
148
134
124
124
132
140
146
148
149
145
138
137
142
147
146
133
114
105
115
122
123
132
137
137
135
133
132
137
143
141
125
106
102
113
130
133
125
117
124
139
145
134
115
107
119
136
136
131
128
137
147
143
131
123
129
140
149
151
148
138
129
129
138
143
140
132
121
115
120
125
129
139
143
142
139
133
128
126
131
132
130
124
122
128
140
142
139
137
145
154
153
139
126
124
135
144
136
117
110
125
144
149
131
116
120
133
140
138
132
125
122
127
133
137
137
137
135
134
132
132
132
139
144
143
138
133
128
125
126
128
131
135
141
145
148
146
144
146
152
153
144
133
128
136
145
147
138
126
121
128
135
135
123
116
120
129
134
131
124
120
119
124
130
132
136
138
141
138
131
133
133
140
146
145
136
131
130
132
131
128
130
135
142
145
144
140
136
137
139
136
125
118
117
128
139
146
145
141
134
128
123
123
121
119
121
129
135
134
126
118
117
122
128
132
136
139
140
133
126
132
134
142
150
148
136
128
130
137
139
134
131
134
138
137
134
133
132
126
122
121
122
120
117
122
133
146
150
144
135
127
127
129
127
122
121
127
135
135
125
116
115
121
131
135
137
138
133
124
122
137
135
141
150
150
136
126
129
138
141
135
134
140
146
141
137
137
136
129
120
121
134
141
137
133
135
145
148
144
139
141
144
142
133
125
122
129
135
131
122
115
117
128
136
138
136
131
126
122
122
146
136
135
144
148
136
125
127
137
141
136
136
144
154
151
142
139
139
137
133
134
142
150
148
137
134
135
136
137
142
151
156
149
137
130
134
138
137
130
121
118
122
129
133
135
137
135
131
123
124
145
135
130
137
141
134
125
124
136
142
137
131
134
143
143
133
125
131
141
145
141
135
132
131
127
126
128
129
129
132
142
149
150
141
133
134
139
139
135
131
129
126
122
122
127
141
152
149
133
125
138
129
125
129
133
127
122
127
136
142
135
125
124
131
129
119
112
116
130
138
132
122
115
119
127
134
139
136
131
127
132
140
145
139
131
126
129
135
138
139
137
129
119
113
119
137
150
148
133
128
124
119
120
125
129
127
126
133
140
142
133
123
122
127
127
121
114
113
118
124
124
122
122
129
138
147
150
144
136
132
134
136
136
133
129
126
125
133
138
141
139
133
128
123
121
123
126
128
129
136
117
112
117
126
135
135
135
138
141
139
133
127
126
129
133
132
127
121
119
123
131
136
135
135
135
138
137
132
128
130
130
126
125
129
136
138
136
135
139
141
139
137
139
139
130
116
108
113
126
141
119
113
121
137
146
144
138
138
140
140
138
132
130
131
137
139
135
129
126
130
134
137
132
126
120
118
116
116
118
124
126
119
115
125
136
145
146
142
139
138
137
137
137
136
131
123
118
123
133
145
125
125
135
146
149
144
137
135
137
140
138
136
134
134
136
134
131
129
130
131
126
122
119
121
121
119
117
118
124
129
129
120
111
108
116
133
144
142
135
132
136
137
133
126
125
131
141
148
150
148
134
132
134
134
133
130
129
131
133
132
130
129
133
134
133
130
127
129
134
132
122
111
114
127
138
139
133
132
136
141
139
127
111
99
103
125
143
141
132
129
137
143
138
127
126
138
155
162
160
149
138
129
116
109
115
124
127
125
126
128
128
129
130
130
131
132
131
133
134
131
120
112
120
134
146
146
138
134
137
142
141
138
124
109
109
126
143
142
132
129
138
149
148
137
133
140
151
156
150
139
134
119
102
104
120
133
128
115
114
128
142
143
130
121
125
136
140
133
124
118
116
120
126
132
133
133
128
124
123
128
139
151
147
131
120
126
140
142
133
129
136
146
147
137
130
133
139
140
134
127
123
111
107
119
137
143
131
115
113
133
150
148
129
114
118
137
147
137
121
110
114
124
128
124
122
123
124
119
105
105
124
151
157
138
119
117
130
135
130
127
133
143
140
129
121
125
133
136
135
127
118
117
125
134
140
141
133
127
126
132
139
135
125
116
123
136
144
137
124
118
122
128
129
126
124
129
132
123
104
94
111
135
146
130
114
110
119
124
121
125
133
142
139
126
120
122
133
142
146
140
121
129
141
142
135
129
133
137
136
127
121
121
129
132
135
134
129
128
129
132
131
129
128
129
134
136
133
126
117
108
111
123
131
126
118
113
113
117
120
127
134
137
132
124
120
124
134
146
152
143
122
134
146
146
135
128
130
134
131
123
117
121
134
146
144
132
120
121
134
142
135
122
120
129
135
132
126
127
134
136
129
124
124
124
120
115
113
119
123
128
130
128
120
115
117
126
140
148
145
133
118
125
141
149
141
129
121
122
123
123
121
124
133
141
143
133
125
129
139
143
132
118
116
126
132
127
122
129
142
148
142
131
124
119
114
113
116
122
124
123
124
122
116
107
113
129
149
154
141
125
121
122
131
141
138
128
119
118
121
124
125
125
124
125
129
134
138
141
136
130
125
122
123
125
129
132
135
135
135
135
134
131
124
116
111
117
125
123
117
111
121
129
127
115
115
132
153
159
147
133
136
134
132
129
126
127
126
124
123
122
125
127
123
117
120
130
141
138
124
117
127
139
140
131
127
137
148
146
132
122
121
124
122
119
124
133
135
123
110
109
123
139
142
132
127
133
145
149
146
139
129
134
132
129
130
133
136
132
123
120
124
130
131
125
123
127
130
127
120
125
147
164
156
133
121
129
146
148
137
124
123
124
121
121
131
142
140
125
111
112
124
139
142
139
135
134
133
133
133
136
104
114
127
137
137
136
135
132
127
125
128
132
136
139
139
133
126
122
126
141
165
175
163
136
118
120
132
139
136
132
129
124
115
112
121
135
141
130
119
116
122
127
127
129
134
137
133
125
125
131
94
98
113
129
132
126
125
126
130
131
132
132
138
146
151
143
134
126
129
142
157
161
152
135
122
119
124
130
132
133
130
123
112
101
108
124
139
139
128
120
119
120
117
118
125
137
141
135
129
129
115
108
109
116
121
121
120
120
123
127
130
134
140
142
142
136
131
127
127
127
130
132
130
125
122
124
129
134
138
140
132
124
113
106
111
125
139
142
138
129
125
123
119
115
117
128
139
141
137
130
135
126
116
113
120
126
126
119
113
115
129
139
142
136
128
123
126
128
124
119
117
119
120
119
120
122
132
143
149
147
135
123
117
121
126
131
136
139
140
136
130
125
124
123
124
126
127
130
127
125
132
127
118
117
125
132
132
120
113
116
129
137
137
130
124
124
131
133
128
122
124
129
130
124
116
114
125
139
143
136
122
113
114
124
132
130
126
128
132
135
128
122
122
130
139
135
125
115
112
115
127
123
121
123
129
134
132
127
124
128
132
130
123
118
122
132
143
141
131
125
130
138
137
125
114
113
125
132
127
116
108
106
114
126
131
128
122
121
128
133
129
122
120
126
139
140
133
120
115
120
139
135
129
127
130
132
131
128
127
129
131
127
118
115
120
132
144
140
131
125
128
133
129
119
115
124
137
139
126
114
109
115
124
132
132
128
125
124
126
131
131
128
122
119
124
131
134
133
131
131
155
147
135
126
126
128
128
123
119
117
121
124
124
126
129
131
135
131
129
128
129
129
127
123
126
135
147
151
142
128
122
128
135
137
132
127
125
125
125
129
132
133
130
121
116
120
129
134
133
132
146
142
130
121
117
118
121
120
117
118
121
127
136
140
139
131
124
123
127
130
127
128
133
139
138
135
136
142
142
134
127
129
134
132
124
120
125
131
132
128
129
133
135
130
123
118
118
119
123
128
132
133
126
119
113
116
123
128
132
134
135
136
138
138
133
125
118
117
122
124
120
121
131
143
142
130
118
117
122
123
123
123
126
121
115
119
132
144
146
134
127
130
137
136
129
118
112
113
120
133
133
137
131
121
118
124
130
137
140
141
140
137
132
128
125
121
119
119
122
122
118
114
117
130
135
129
116
107
108
115
121
124
123
119
117
123
136
146
145
134
128
131
135
132
123
115
118
121
132
142
144
145
136
127
126
130
136
136
133
132
132
132
131
129
132
131
131
128
126
127
125
118
118
124
133
136
126
114
115
124
133
138
134
128
128
130
133
130
125
124
128
131
130
123
116
116
126
133
135
134
142
137
130
127
129
132
129
125
124
128
130
133
131
131
136
143
141
134
126
125
129
134
135
136
138
133
125
119
124
134
145
148
144
135
130
130
125
119
112
113
119
124
124
121
121
127
130
128
121
113
124
120
119
127
133
131
121
113
116
127
137
134
126
121
126
137
142
137
127
124
127
140
145
139
127
117
115
120
125
129
134
139
138
132
127
126
127
124
117
113
112
113
118
126
133
135
127
115
108
109
118
118
122
128
135
133
123
115
116
125
130
125
115
109
113
124
134
137
131
124
125
132
134
124
110
106
118
130
131
123
117
122
127
128
124
124
132
138
132
123
114
111
118
130
141
137
123
109
115
128
129
130
126
120
121
126
129
127
124
120
115
110
107
110
117
125
134
135
131
123
122
123
122
117
111
117
132
143
140
130
120
122
126
127
124
129
139
143
141
132
122
116
121
130
138
134
124
121
130
146
139
137
125
111
107
115
127
134
130
122
119
118
119
125
132
136
138
132
126
120
119
120
122
126
128
132
135
137
137
137
137
137
133
126
124
130
138
141
136
127
122
122
124
123
127
128
131
134
138
140
134
129
120
112
109
115
122
125
127
131
138
143
139
132
131
137
137
130
121
116
117
119
122
126
129
125
115
110
115
129
139
141
131
124
120
124
132
133
126
117
116
122
126
122
118
124
132
139
134
125
123
118
116
115
119
123
123
121
122
131
145
153
144
129
119
124
130
128
122
120
122
124
120
115
111
104
97
95
104
117
126
130
127
124
122
125
130
128
118
107
108
123
135
135
126
123
131
135
127
114
128
123
118
116
118
123
128
130
129
129
132
136
130
119
111
116
121
124
123
124
130
132
124
112
105
104
106
110
115
120
123
127
127
127
128
128
130
126
115
107
110
126
144
147
135
126
126
129
123
112
143
139
128
117
111
115
127
135
138
133
127
123
120
117
114
116
118
121
120
123
129
135
131
121
118
124
131
131
127
126
129
134
134
128
125
127
129
127
121
117
121
127
136
136
131
122
117
119
120
114
139
135
132
140
153
157
144
129
123
128
134
136
134
129
123
121
128
139
143
141
136
135
133
128
121
121
130
132
128
121
123
126
125
124
130
141
148
139
131
127
133
138
141
143
144
142
137
135
136
141
139
153
153
141
131
134
139
142
141
141
145
145
140
130
119
115
123
138
144
140
132
129
133
135
135
135
139
136
129
122
126
136
138
134
133
137
143
141
132
124
124
129
134
141
152
161
164
157
144
133
133
145
139
122
116
130
148
153
144
140
143
151
155
150
139
124
120
127
136
136
130
128
133
142
147
146
140
138
138
140
146
149
144
137
133
134
136
136
131
124
124
125
129
139
156
172
175
161
135
113
126
123
116
112
123
144
159
155
143
137
141
147
155
161
156
137
117
110
119
129
133
130
133
139
142
138
136
140
151
162
160
148
137
134
138
144
145
140
133
127
125
122
122
133
149
163
164
147
124
107
126
124
124
127
138
150
155
150
145
147
149
142
135
140
146
140
125
112
111
123
136
138
135
128
124
123
133
147
159
163
156
141
131
135
147
156
157
151
141
134
125
118
113
120
132
142
143
136
127
122
132
136
140
141
139
138
141
145
149
153
149
135
117
113
124
139
144
135
123
123
136
149
147
133
119
123
137
149
149
141
139
140
142
143
145
148
148
144
138
132
125
116
112
116
124
128
133
137
139
140
134
135
136
128
121
124
135
143
145
141
138
131
123
117
121
140
155
155
141
131
137
149
152
141
130
134
143
144
131
119
124
138
148
145
137
132
130
129
128
127
125
121
119
121
124
128
133
137
140
142
133
129
122
116
114
120
131
140
139
130
128
131
135
135
132
133
140
145
143
139
135
134
134
132
132
138
143
141
128
117
117
125
135
139
138
133
130
129
127
127
124
122
126
129
132
134
135
136
134
135
132
130
128
128
126
125
126
128
131
126
124
128
134
138
127
115
112
117
127
133
130
122
115
115
124
137
144
142
134
122
118
120
126
136
140
142
142
139
131
124
121
122
128
134
133
135
136
137
133
129
134
142
147
152
144
126
112
112
123
127
124
124
127
128
118
106
104
110
116
121
123
122
117
115
121
138
151
150
137
127
126
129
133
136
140
142
146
142
130
116
115
122
132
133
129
127
135
140
139
131
147
151
154
155
143
119
102
104
120
129
130
128
129
130
125
123
130
133
129
120
120
124
126
125
128
140
150
148
138
134
139
145
141
134
132
139
147
143
127
113
112
122
134
133
123
118
129
141
141
132
156
150
142
138
131
119
110
114
127
133
133
134
137
141
139
142
150
157
153
140
127
124
127
130
134
141
144
145
140
140
147
150
143
132
130
137
147
144
129
115
113
121
133
134
128
126
132
141
138
130
150
140
130
127
128
129
131
132
134
134
132
132
136
140
138
137
141
154
161
155
137
123
124
128
135
138
141
142
141
141
145
144
145
139
134
134
139
142
137
126
120
120
127
133
136
139
144
143
136
131
129
128
128
131
135
136
135
134
135
134
129
126
126
130
126
123
125
136
147
144
133
124
127
134
136
132
132
135
139
141
141
141
142
139
134
129
129
136
140
140
134
127
125
126
129
135
140
140
137
139
116
116
124
135
139
130
124
126
135
136
130
125
124
128
128
125
125
133
134
126
119
123
134
141
139
125
116
120
129
138
140
137
137
135
135
129
125
125
134
143
142
134
126
120
120
119
121
129
138
148
109
101
110
126
133
125
118
125
138
144
136
128
129
135
138
138
137
138
134
124
117
119
130
139
135
122
110
107
117
130
133
131
128
138
145
144
131
122
122
131
135
130
126
122
120
117
116
123
136
147
109
97
102
119
130
129
129
135
145
148
141
136
139
148
153
147
139
135
134
130
121
117
121
130
133
124
113
107
112
122
127
125
127
137
149
153
140
122
112
113
119
121
120
121
123
124
126
126
130
135
116
110
111
119
130
139
142
143
142
142
140
140
144
154
156
146
131
123
127
131
125
117
118
128
137
132
123
115
115
120
123
122
122
127
136
145
140
123
110
107
116
121
122
121
125
131
137
136
135
133
132
127
119
118
124
138
144
142
131
128
129
135
142
146
146
135
124
120
126
132
128
119
117
126
137
138
131
120
116
118
119
118
115
115
122
134
134
123
111
111
122
131
133
131
131
136
139
140
140
136
147
134
116
106
115
130
137
131
123
118
122
132
136
133
130
129
126
128
131
132
128
119
115
121
131
135
130
120
115
114
116
119
118
117
122
129
132
123
118
121
132
144
146
141
134
131
128
133
140
143
147
130
113
107
116
127
128
123
121
126
134
140
136
127
124
129
134
133
131
124
118
118
116
118
124
130
126
117
106
107
116
132
137
131
123
125
131
130
127
129
137
148
149
140
125
115
115
124
139
142
133
122
117
121
129
132
127
125
130
143
150
147
135
123
123
130
138
134
125
112
105
107
113
122
126
127
126
116
101
98
113
140
152
140
123
121
130
133
130
128
133
143
140
127
114
109
117
131
142
140
124
121
128
134
133
130
128
133
140
145
144
137
128
121
123
127
131
133
127
117
106
104
115
125
131
130
125
117
103
99
111
136
149
140
124
119
126
133
129
128
130
134
131
123
117
121
137
149
151
139
125
130
139
137
126
121
128
138
136
130
122
118
123
127
127
124
121
126
134
136
127
120
124
133
132
126
122
119
119
117
121
132
140
135
124
117
119
124
128
130
131
130
131
129
131
139
150
156
153
135
124
134
143
137
122
113
121
132
131
121
113
117
132
144
143
129
116
118
134
148
146
139
135
139
136
127
120
127
140
146
141
135
131
130
124
121
121
124
125
128
133
134
133
133
136
143
148
149
142
130
120
131
141
139
125
113
113
122
129
131
130
135
147
156
154
139
122
117
122
132
136
136
136
137
137
131
130
138
153
159
150
134
123
120
123
131
134
128
122
119
129
135
132
124
125
135
143
139
127
122
121
129
138
139
131
118
113
122
135
148
151
148
145
144
144
143
135
125
113
107
112
121
131
134
133
133
138
141
144
143
135
125
112
108
117
135
145
136
119
115
127
137
132
117
112
126
140
137
125
119
124
131
137
138
132
123
120
125
136
146
150
146
136
126
126
134
141
138
119
103
106
123
132
129
123
125
134
138
130
124
121
120
111
106
112
128
136
128
117
116
130
142
137
122
115
123
132
134
126
122
117
128
136
136
131
127
130
129
127
128
133
137
137
128
122
128
140
144
134
122
126
139
142
128
114
116
126
131
126
124
128
132
128
119
118
120
117
112
110
118
133
147
146
134
126
123
123
124
126
128
103
117
128
130
124
125
130
131
124
118
121
134
143
143
138
134
138
140
140
140
149
156
150
134
120
118
123
123
123
126
137
144
143
138
132
128
120
113
112
119
132
141
143
141
136
132
128
124
126
132
110
116
119
115
112
117
129
135
131
122
121
125
135
141
144
141
135
129
129
139
149
154
147
136
130
129
128
123
122
128
138
142
142
138
139
142
140
132
122
119
123
128
130
131
136
143
146
142
136
130
135
132
120
110
111
123
134
136
132
124
121
121
121
125
129
131
128
121
120
126
132
132
127
124
127
133
136
135
136
139
139
131
124
120
127
139
146
141
127
116
112
114
114
113
120
140
156
161
147
129
151
144
127
115
123
134
141
134
124
118
119
119
118
114
117
123
129
131
127
125
125
121
114
112
116
125
135
142
148
149
140
126
111
106
115
128
137
134
122
109
102
103
107
111
120
138
152
156
145
130
141
136
122
117
124
136
139
133
121
115
117
120
119
119
123
132
145
148
142
134
128
126
123
116
111
113
125
133
137
135
127
115
109
111
120
129
134
129
120
109
101
101
109
124
139
145
140
132
131
135
129
123
120
119
124
133
136
134
131
126
125
123
125
124
130
140
151
148
137
126
127
132
132
122
113
112
122
124
119
113
108
112
118
128
137
143
138
129
121
116
112
111
117
129
142
143
131
120
123
137
131
126
124
125
129
132
134
135
136
136
132
127
124
123
128
133
136
128
117
114
121
130
131
124
120
125
133
132
121
110
108
119
132
142
146
143
136
128
124
126
128
128
123
122
123
124
126
124
127
133
141
132
123
121
125
130
129
129
129
131
130
126
122
123
126
128
121
114
112
117
124
129
131
130
131
139
144
143
137
126
125
133
144
146
139
132
128
127
127
129
132
132
125
114
107
109
119
126
128
126
143
131
116
110
115
121
123
122
121
126
129
124
121
123
127
126
121
119
125
134
134
132
134
139
142
140
139
139
141
137
135
138
145
143
135
129
130
136
137
133
131
130
128
119
112
109
114
120
122
122
145
135
121
111
114
121
124
127
129
133
131
126
120
120
124
124
121
125
132
137
130
125
130
144
147
139
124
122
128
131
129
128
134
135
135
135
139
143
141
133
129
131
130
125
119
117
116
119
120
122
147
149
140
127
123
126
131
132
133
134
132
130
131
128
127
123
118
117
120
121
116
111
122
141
150
140
120
111
118
124
123
122
124
132
137
139
134
125
120
122
128
133
133
125
120
123
126
128
126
124
146
154
149
137
130
129
131
131
126
123
124
132
139
143
143
136
124
112
106
106
107
111
123
141
150
143
124
111
117
127
131
128
125
129
134
131
120
105
98
106
121
131
131
123
120
125
131
133
127
123
139
139
133
125
120
121
124
124
121
120
122
130
136
141
148
150
143
126
108
103
113
124
135
139
137
131
122
116
118
127
132
132
127
122
121
123
121
114
109
110
118
126
127
124
124
128
130
125
116
113
130
120
114
112
115
119
119
118
118
124
131
133
127
122
130
145
152
139
119
108
114
130
134
127
119
116
121
121
118
117
120
126
126
116
108
113
128
136
135
129
125
125
129
132
134
136
131
121
112
111
125
118
114
116
126
130
123
112
112
123
135
135
123
110
111
124
137
137
126
114
113
118
121
117
111
115
125
126
116
108
112
123
126
115
104
110
131
145
145
138
131
129
132
133
137
139
133
124
117
118
127
125
119
125
137
142
131
116
109
116
128
133
127
118
113
112
120
128
129
123
115
113
115
115
116
118
121
119
113
108
112
123
124
116
110
116
132
140
136
126
120
121
125
128
135
137
133
128
125
129
132
130
124
124
134
143
139
128
117
115
123
131
135
130
126
122
124
127
129
126
123
119
120
122
122
118
115
113
112
116
119
122
120
116
118
129
140
140
129
112
101
103
113
123
130
131
130
127
127
130
135
131
125
124
130
137
140
135
127
127
130
136
135
131
129
131
134
133
127
124
123
125
124
119
116
113
113
115
119
121
117
114
110
116
123
132
140
138
128
109
97
98
111
124
129
130
128
130
128
124
133
129
127
126
128
130
134
133
129
128
133
135
129
120
119
128
136
134
128
122
123
126
124
116
111
107
111
118
123
120
111
105
108
118
128
135
138
133
121
105
100
107
126
139
139
131
130
134
129
119
128
129
128
127
126
127
127
122
117
115
119
123
121
114
111
120
129
131
129
127
127
128
124
118
114
113
116
119
118
114
111
111
118
126
134
136
135
128
114
102
102
115
136
147
140
130
125
129
127
120
128
132
127
119
119
125
127
119
108
104
109
116
117
115
112
115
122
126
130
129
128
126
122
120
126
135
137
128
113
106
110
124
132
135
133
135
135
132
122
114
111
117
126
130
125
118
115
120
123
122
137
141
143
145
150
151
146
137
135
139
142
143
141
134
124
118
121
131
130
123
119
126
138
142
136
133
141
150
150
146
140
136
133
131
135
140
141
135
131
136
143
143
136
128
123
123
126
130
135
144
134
147
146
134
127
131
137
143
142
144
144
143
138
129
120
115
118
124
122
117
117
127
140
144
141
144
155
162
160
149
139
135
132
133
136
141
141
134
129
128
133
137
140
140
140
135
132
131
132
136
130
143
142
131
128
136
145
148
143
139
138
139
139
141
139
130
123
123
129
133
133
139
148
154
151
145
145
147
146
141
137
133
132
135
138
141
142
137
131
129
130
131
134
140
150
153
152
143
132
117
134
139
136
135
144
154
156
147
136
134
131
132
137
148
152
138
124
124
141
154
154
149
153
157
155
141
129
127
130
135
133
128
126
131
136
142
143
139
136
133
129
122
121
130
145
153
156
153
137
120
142
146
143
143
147
149
147
138
134
132
129
123
124
135
141
136
126
128
143
154
153
147
149
153
148
137
131
131
137
136
130
123
121
126
134
142
143
138
137
133
131
122
119
121
129
138
146
154
156
145
142
148
146
138
131
130
134
135
133
131
128
121
119
119
126
133
143
142
135
123
119
126
136
141
137
135
142
151
152
143
131
125
124
127
131
134
133
128
129
131
133
132
126
121
120
125
136
152
161
156
135
140
138
127
118
120
130
138
136
131
130
132
130
121
120
133
150
149
127
99
89
103
125
135
134
135
145
155
151
137
129
126
128
130
132
129
126
123
124
129
133
133
128
125
121
123
131
141
146
142
134
133
128
123
118
119
127
136
138
140
141
144
144
134
123
119
127
131
123
105
96
105
122
133
135
136
137
139
135
125
119
118
126
133
137
135
132
131
129
129
128
126
126
128
126
124
125
127
130
129
137
134
131
130
125
117
116
125
136
142
140
138
139
135
122
104
99
105
115
123
127
129
133
132
136
137
135
128
123
119
122
122
126
134
141
145
144
139
131
124
119
120
126
130
126
122
120
121
124
127
140
143
138
134
124
113
105
114
130
134
128
123
124
129
122
107
97
99
111
126
139
143
137
131
130
136
134
127
120
124
134
136
133
134
139
145
147
139
125
117
119
127
137
134
123
113
118
126
131
130
140
143
137
130
120
110
107
113
123
124
122
123
126
129
128
123
120
117
115
119
127
133
128
119
118
127
132
127
120
126
136
142
134
128
131
137
141
135
122
117
126
140
149
138
119
110
119
134
138
132
136
133
127
117
112
114
121
123
123
121
124
133
137
135
131
130
133
134
128
120
115
117
119
120
120
127
132
132
130
129
135
137
134
130
129
131
134
130
124
119
126
139
148
145
131
118
119
127
134
132
124
124
120
114
114
125
136
135
128
122
126
133
136
135
130
128
134
138
135
123
114
116
127
136
136
136
139
143
145
141
137
135
136
137
135
130
128
128
127
123
120
128
144
154
148
132
120
116
120
128
118
125
129
133
135
137
140
139
134
132
129
128
128
128
126
130
136
141
137
124
117
127
145
152
144
129
126
134
141
141
135
131
136
140
136
131
124
126
131
131
127
129
139
150
148
137
122
116
119
129
122
125
137
152
154
143
130
129
135
140
133
125
123
126
130
137
143
147
139
125
119
128
145
151
137
114
105
110
124
130
132
128
127
131
133
130
125
122
131
137
136
132
129
131
133
131
127
126
127
130
125
119
128
147
149
131
114
117
133
141
133
123
124
130
136
136
139
146
145
132
120
119
131
143
139
122
110
109
118
129
132
127
123
125
129
130
123
117
120
128
128
121
115
117
122
128
129
127
127
124
122
111
113
123
124
116
110
115
131
137
133
125
130
140
142
131
124
128
139
136
124
117
124
144
153
144
131
123
123
127
131
128
126
125
128
130
123
113
111
112
115
110
108
113
122
128
128
125
121
119
122
116
114
113
114
116
117
122
128
134
136
135
139
145
144
130
114
112
123
134
130
124
127
144
154
149
137
126
122
123
123
126
131
134
134
131
119
110
110
112
117
117
116
122
128
131
131
127
125
123
130
130
127
125
127
133
134
130
124
127
137
144
146
144
139
129
116
112
121
132
134
127
124
129
134
136
131
121
114
111
114
122
132
140
141
131
116
108
111
120
129
128
127
130
135
135
131
127
130
133
134
134
133
136
141
143
137
130
119
117
126
142
147
141
130
124
121
123
128
133
133
127
119
116
121
129
129
122
114
111
112
121
131
139
138
128
114
105
111
122
134
136
133
136
137
132
125
124
133
136
132
130
131
133
135
131
128
124
120
117
120
132
145
142
131
125
125
127
129
127
126
125
123
124
128
133
134
130
124
119
117
123
130
132
128
123
114
107
111
119
130
138
141
139
132
121
117
122
134
136
129
130
131
131
126
119
120
127
132
129
126
132
141
143
138
128
126
128
127
120
111
116
128
141
144
139
138
137
133
126
120
125
131
129
124
121
123
120
116
117
122
133
139
135
126
115
114
123
134
134
131
136
139
134
123
116
120
132
140
141
139
138
139
141
137
130
128
131
131
123
110
111
129
143
142
131
128
133
134
130
123
126
135
131
124
121
125
131
129
124
120
125
128
129
124
120
124
133
137
133
136
142
144
134
121
113
119
127
134
136
136
136
137
135
130
128
128
133
139
137
128
123
130
137
130
115
112
121
133
136
134
134
135
130
121
120
125
133
136
132
129
127
129
131
132
132
135
139
141
133
133
134
132
124
114
111
117
124
126
128
130
134
136
135
130
126
124
126
135
142
145
141
141
137
126
112
109
118
133
143
142
140
137
127
123
123
127
132
134
135
138
139
137
136
136
137
136
136
134
129
122
120
118
118
114
116
124
131
136
135
136
139
141
142
136
128
118
116
121
130
139
143
144
140
134
124
120
123
131
138
138
136
130
125
127
135
137
133
127
130
139
146
140
131
130
135
132
122
112
115
122
118
117
119
123
129
135
144
151
151
145
139
140
142
141
135
125
120
119
119
122
127
133
136
135
131
127
125
128
129
131
128
123
120
124
136
144
141
133
130
138
140
133
125
123
131
129
114
98
101
131
129
127
127
129
131
136
144
151
149
142
133
132
133
135
134
135
136
130
117
108
110
118
126
125
123
121
120
122
125
129
127
118
110
109
117
129
138
140
139
140
139
132
126
125
128
128
120
109
105
132
134
134
127
123
122
127
132
135
131
129
131
131
126
119
121
131
140
132
115
103
106
116
119
118
115
114
115
121
129
137
134
122
111
106
103
106
118
133
144
149
148
140
134
129
127
127
128
130
128
132
137
134
123
113
115
124
126
120
117
121
129
130
119
111
114
126
132
123
109
104
110
119
125
124
122
122
122
126
135
143
142
135
132
128
119
107
109
122
141
149
149
142
136
133
128
128
133
136
138
145
145
133
119
114
123
132
130
122
117
120
122
119
114
113
121
131
130
121
112
113
117
119
126
134
141
138
133
133
137
144
144
146
150
150
142
127
119
119
127
132
133
129
125
127
130
134
135
135
129
155
147
132
118
122
135
142
138
131
125
120
116
108
107
115
126
132
131
125
124
124
116
112
118
133
146
146
138
132
135
140
142
141
141
142
140
132
124
118
112
114
117
115
113
117
127
139
144
136
122
150
138
125
117
123
138
142
138
131
125
120
116
109
108
114
122
130
133
133
132
125
116
110
112
126
138
138
129
122
129
138
141
132
123
119
124
128
125
117
110
111
115
114
111
116
127
139
147
146
138
137
127
118
115
119
126
134
132
125
118
117
119
122
118
115
119
127
134
133
127
124
123
121
122
125
128
128
121
117
126
138
140
131
121
121
128
135
131
124
121
122
124
122
124
127
134
136
138
144
155
129
128
126
121
120
121
128
133
131
124
119
122
129
129
126
123
124
126
121
117
120
130
132
128
125
125
125
124
124
129
135
137
131
129
134
142
144
137
128
125
127
127
126
130
136
137
128
121
127
141
131
135
135
130
125
124
128
135
141
138
128
121
124
128
130
128
119
112
110
115
124
131
131
127
124
128
134
132
131
127
129
130
130
131
136
142
142
131
122
119
122
125
125
126
126
127
124
117
112
115
128
130
128
125
123
122
127
134
142
143
131
118
113
121
130
129
115
104
108
121
132
131
127
129
132
138
139
133
127
124
125
129
131
131
131
131
132
128
122
115
113
114
115
113
112
114
118
118
112
107
127
123
116
112
115
119
121
128
133
137
128
116
108
117
127
128
120
115
121
132
134
129
127
132
137
138
134
128
125
124
126
129
134
134
130
129
131
133
130
119
112
111
111
107
105
107
114
119
115
112
137
129
118
114
118
122
124
126
127
130
126
118
114
117
126
129
128
132
137
139
134
129
130
134
135
127
121
126
132
133
129
126
131
134
137
137
137
137
131
124
121
118
114
109
107
111
117
121
118
111
139
137
132
128
129
134
132
129
127
126
127
129
130
129
129
129
129
132
138
140
134
130
134
141
138
125
116
123
136
141
131
121
120
128
136
138
133
126
124
125
130
131
126
115
115
124
131
129
120
109
131
136
134
133
132
135
136
133
126
122
124
130
137
139
136
131
127
125
128
134
135
132
135
140
140
132
123
123
132
136
128
113
111
115
126
129
121
114
116
124
131
133
127
119
119
129
136
136
127
115
126
127
126
123
119
125
134
134
125
117
113
120
127
133
137
141
137
127
120
123
130
132
129
124
125
131
133
131
129
123
118
113
111
114
118
122
121
120
121
124
126
127
124
119
118
123
130
132
128
125
126
122
118
114
112
119
128
131
124
117
112
113
115
122
132
149
151
138
121
114
120
123
117
108
112
128
140
140
127
118
116
123
124
118
114
120
129
137
135
130
128
128
126
120
117
123
130
132
127
125
125
119
113
115
122
127
127
121
120
122
125
125
122
121
129
139
146
137
123
113
113
116
116
115
118
127
134
130
119
114
124
138
136
122
112
119
136
144
140
133
131
134
131
124
124
132
139
134
125
117
124
117
114
124
138
143
130
114
112
122
134
140
138
132
127
123
124
126
126
121
118
118
124
130
129
124
115
107
104
110
121
132
132
122
114
118
131
137
131
121
120
125
126
126
128
133
136
132
125
119
125
122
118
124
139
145
136
121
114
121
130
137
141
138
129
118
114
119
127
131
130
128
129
131
127
118
110
106
106
108
106
110
116
121
123
123
126
130
129
119
109
107
114
122
124
122
121
124
126
127
134
130
123
123
128
135
136
133
127
120
116
116
122
128
130
125
121
121
126
132
136
135
128
121
118
119
125
131
130
119
101
94
103
121
132
131
126
128
134
130
118
107
111
120
121
117
113
118
127
126
133
137
134
129
127
127
130
134
131
120
109
103
107
117
126
133
132
128
124
125
130
133
128
120
115
118
127
138
139
127
107
95
103
120
135
135
128
125
131
134
130
123
122
124
124
120
120
125
127
122
121
134
141
140
134
130
128
123
116
110
109
109
112
115
122
128
132
130
123
120
119
125
127
127
122
115
113
118
121
122
114
109
110
120
127
129
127
122
121
123
128
127
127
127
126
124
125
127
126
122
110
123
130
133
136
139
133
116
100
101
112
124
126
122
119
123
126
127
123
118
116
118
125
126
124
120
116
111
106
106
112
120
125
128
126
125
124
118
113
114
118
122
124
124
124
123
122
124
125
124
146
146
136
121
110
112
121
131
137
137
133
129
129
130
129
129
134
138
132
122
120
132
148
153
143
130
128
131
136
142
146
146
141
135
134
134
134
133
138
147
149
141
128
121
126
140
147
140
131
131
147
138
123
111
114
127
134
138
134
134
135
133
131
135
138
143
142
133
121
113
120
139
150
150
135
127
129
138
146
149
148
142
136
134
132
133
130
126
128
138
143
142
136
134
136
132
125
119
119
128
145
141
133
130
138
144
144
139
138
139
137
130
125
132
142
149
147
138
130
124
126
137
149
152
140
128
125
130
134
137
135
134
133
133
132
131
128
126
130
135
140
137
135
139
140
130
119
115
119
123
143
144
144
145
148
145
137
132
135
138
132
119
112
121
134
136
137
142
150
148
137
134
146
155
151
133
119
115
117
122
123
123
124
124
123
121
123
126
134
141
142
137
133
138
137
129
122
127
134
135
142
144
141
137
133
129
122
119
121
123
119
109
109
119
126
124
126
139
153
154
140
132
142
153
150
133
120
118
121
124
121
118
113
110
109
113
119
126
134
140
144
143
139
137
137
133
131
141
152
153
134
137
132
124
120
121
121
118
116
113
112
113
120
126
127
127
131
137
139
131
119
117
128
139
139
133
131
136
140
137
130
122
113
108
110
119
125
127
129
132
137
142
141
136
132
131
136
146
155
150
126
133
133
130
128
130
132
131
125
121
123
130
133
133
128
129
136
135
125
108
97
102
118
129
132
134
137
143
146
140
133
125
121
120
125
132
134
129
126
124
128
133
135
131
127
128
131
138
140
132
126
133
141
146
144
139
133
132
134
136
138
138
138
132
126
123
126
128
121
111
106
112
125
135
136
134
132
129
130
131
129
127
125
128
131
133
132
127
124
123
123
124
127
128
124
119
119
121
124
122
131
130
132
139
139
129
120
123
133
140
138
129
126
125
124
120
118
122
125
131
133
138
140
140
140
135
123
116
119
129
137
134
130
128
127
126
124
123
124
124
124
123
129
131
125
115
108
109
117
124
130
116
110
114
120
120
119
123
131
131
124
118
119
125
130
129
124
121
124
134
146
150
142
136
130
127
120
112
116
133
145
143
134
128
127
125
122
120
123
128
130
132
136
134
126
114
108
110
119
129
120
108
100
103
113
128
137
137
131
122
121
123
126
129
129
129
126
119
115
124
138
146
140
127
118
116
113
109
110
122
133
136
131
130
130
126
121
118
121
131
139
141
140
134
126
117
114
117
125
133
113
113
112
111
117
134
150
146
131
119
123
133
136
128
119
116
117
114
109
111
123
134
139
134
126
122
118
114
111
113
120
125
129
132
133
127
120
117
122
130
138
139
140
138
132
121
112
114
122
133
114
123
128
125
122
131
144
142
130
121
126
134
133
124
111
107
113
117
113
110
113
128
145
152
148
141
136
134
128
123
119
122
128
136
135
129
121
119
124
127
127
130
140
149
145
128
110
103
111
125
120
130
137
137
133
131
131
132
131
131
129
127
123
118
112
115
122
130
127
118
114
125
143
152
148
140
138
138
134
124
117
115
124
133
137
136
130
130
133
133
131
132
144
156
153
135
113
105
109
117
126
126
137
150
152
140
128
125
130
138
133
126
122
121
123
127
131
137
137
128
120
122
130
134
133
127
126
127
124
118
115
114
120
130
137
139
137
134
140
143
141
138
140
143
146
138
128
119
115
113
129
123
134
152
156
143
126
121
127
131
127
123
126
134
135
131
128
131
135
131
121
117
120
128
130
126
124
123
123
124
127
128
129
128
130
132
132
129
132
136
135
129
124
124
130
133
131
123
118
111
134
131
134
139
135
125
116
114
119
123
119
118
126
135
136
121
113
115
128
132
122
118
126
139
145
138
131
128
128
135
138
139
137
130
124
123
122
120
122
125
126
120
116
117
123
127
128
125
123
122
137
141
138
128
115
109
108
110
117
124
129
127
126
128
122
112
106
114
128
132
126
123
131
144
147
139
130
128
129
132
131
133
137
134
131
123
117
119
127
133
133
127
122
123
127
129
129
129
132
132
128
137
138
133
122
116
112
113
118
130
142
147
141
128
117
113
115
126
136
135
129
124
126
130
132
130
129
129
128
125
122
126
135
142
140
127
115
118
136
147
147
133
122
126
135
135
131
131
132
131
113
120
130
137
136
129
120
118
118
127
140
153
153
141
128
122
125
132
135
132
129
125
121
119
122
128
132
132
129
126
122
123
133
140
138
125
115
116
131
145
143
129
120
126
136
142
140
133
132
123
106
112
124
130
128
120
118
123
123
119
119
133
150
152
140
130
126
127
128
129
129
133
135
134
131
132
134
140
142
136
124
120
123
128
127
123
117
115
119
124
124
121
120
127
134
141
141
137
132
123
116
123
127
122
114
108
117
129
126
114
104
116
139
150
143
129
120
123
129
131
135
145
156
158
147
134
133
142
148
143
128
119
119
122
124
123
121
120
116
111
109
113
120
128
130
132
132
132
129
125
133
142
141
129
115
113
122
130
125
116
114
122
139
147
142
130
122
125
136
141
141
145
157
161
147
127
123
135
149
147
133
126
127
128
124
123
123
125
124
120
112
113
122
130
129
124
119
122
125
126
140
146
144
133
124
120
123
125
123
126
134
139
141
143
141
138
135
135
136
136
137
138
144
143
131
115
113
126
142
149
146
142
138
131
123
120
122
125
128
127
125
126
128
130
126
120
117
122
127
127
131
130
130
126
123
122
125
126
126
131
141
144
141
134
132
137
138
133
126
126
129
133
134
129
120
114
116
123
131
138
142
144
141
132
123
120
120
122
126
132
139
143
138
129
122
122
125
128
129
126
121
112
109
112
123
130
138
138
135
131
130
131
129
125
122
124
123
123
123
127
131
132
134
129
126
123
123
122
116
115
122
133
138
133
125
120
120
122
126
136
146
149
139
127
121
127
128
125
120
120
123
111
103
111
126
144
153
152
143
128
114
112
118
125
124
117
113
119
134
141
137
129
130
134
138
137
131
123
117
115
118
130
140
137
126
119
119
125
133
139
140
139
134
130
131
133
127
116
108
110
134
122
112
113
127
143
153
153
143
127
112
109
117
130
132
123
118
125
139
143
133
121
122
133
142
139
130
124
127
131
134
136
136
132
123
115
117
130
141
142
137
133
134
142
145
139
129
120
115
114
137
130
120
115
120
129
138
140
136
128
124
124
126
126
123
119
124
129
133
126
116
110
116
127
133
130
124
124
129
136
135
124
116
119
122
118
116
127
142
148
145
138
139
146
148
141
135
132
134
130
139
133
124
118
121
128
130
129
124
126
131
132
125
112
108
116
127
131
121
109
103
111
118
125
130
127
124
126
133
137
131
113
107
119
130
127
115
118
132
147
149
143
136
136
139
137
135
135
136
135
142
134
127
129
136
138
134
124
120
124
129
126
117
107
108
121
133
132
123
111
110
114
117
124
130
134
134
136
137
139
134
122
120
131
137
129
115
112
122
135
139
135
128
125
127
126
124
122
123
123
143
132
125
129
139
143
135
125
125
129
128
123
114
112
120
126
133
135
130
128
123
117
115
119
131
139
137
131
129
132
134
135
132
132
131
123
117
114
119
125
130
131
126
121
117
114
112
111
114
116
131
116
114
119
127
129
127
125
128
131
132
131
126
125
123
124
123
127
130
129
126
119
115
119
131
139
133
120
114
119
133
138
133
125
121
121
121
124
128
134
141
143
135
122
114
114
114
118
124
131
120
112
115
119
120
118
121
124
123
121
127
135
141
135
123
113
113
117
121
119
122
124
122
127
131
135
128
119
114
120
133
138
132
124
123
127
133
133
138
149
158
156
141
128
124
125
127
130
134
143
125
126
130
128
123
122
123
125
123
117
120
129
138
135
122
114
112
115
114
116
124
130
132
129
128
129
132
130
130
132
138
137
130
125
131
138
138
131
129
139
150
153
142
133
133
137
135
128
125
130
134
140
140
133
127
122
124
131
134
131
121
117
119
124
126
124
117
114
119
126
131
132
125
119
121
130
138
139
138
135
134
129
122
120
129
138
137
125
114
114
124
134
136
135
135
134
129
121
113
111
130
141
141
133
122
116
117
128
141
143
129
113
107
117
127
126
119
116
125
135
135
123
110
111
122
138
145
138
128
121
121
118
116
116
121
128
133
126
115
107
110
119
127
128
123
120
119
120
114
112
125
133
137
132
119
110
110
121
133
138
130
117
112
117
127
127
120
122
128
133
128
116
107
111
122
135
141
138
126
116
113
115
115
117
120
125
129
130
124
116
113
118
120
115
110
109
115
122
125
126
125
128
130
129
125
118
117
120
124
128
126
124
125
126
127
128
128
132
133
129
124
120
118
115
114
116
127
136
139
133
122
116
114
116
119
125
127
129
127
123
122
120
118
114
111
115
121
125
126
125
123
117
118
122
129
133
131
129
126
126
125
129
131
129
126
128
130
134
137
134
130
131
130
128
120
113
117
129
140
141
131
116
110
111
117
126
133
137
135
130
128
127
125
125
128
133
134
130
123
116
115
113
113
118
127
137
143
142
135
126
124
125
127
126
128
125
126
131
136
143
141
133
130
130
131
127
124
123
128
130
126
115
107
109
115
125
134
141
143
136
129
129
130
133
136
135
133
131
126
119
116
122
126
126
127
134
143
145
137
124
113
112
116
124
129
134
131
130
133
141
143
133
121
117
126
134
137
133
128
124
121
118
117
119
120
123
126
132
133
129
126
125
128
129
123
117
118
124
129
132
126
131
136
135
127
126
135
142
136
122
107
103
110
124
137
147
145
133
127
131
136
131
117
110
116
132
143
145
141
133
133
134
134
132
126
123
125
123
122
120
123
127
127
119
110
107
115
122
128
134
125
125
127
128
125
123
126
131
134
128
117
113
116
127
140
148
147
136
125
123
127
129
127
125
126
132
138
140
142
144
146
149
145
133
125
127
130
128
121
118
124
131
127
116
112
118
127
127
126
127
125
119
114
116
119
121
119
121
125
129
132
130
129
130
130
132
130
126
122
121
124
129
137
145
142
132
124
125
131
140
141
141
137
132
125
123
126
128
124
120
121
127
127
123
121
126
132
134
131
126
133
125
115
111
115
118
119
117
121
128
131
130
129
126
122
115
111
112
119
125
127
131
137
142
138
129
120
121
126
125
118
118
125
134
130
117
109
115
127
129
124
121
124
128
127
122
123
131
136
132
133
131
121
115
114
117
120
125
129
126
117
112
116
123
126
119
110
110
119
129
134
135
130
124
120
120
119
126
126
123
108
106
121
136
136
117
102
108
130
143
138
126
122
126
124
116
113
120
128
130
122
127
128
128
121
118
122
133
138
131
114
104
109
125
134
133
124
119
121
126
129
128
126
122
118
111
110
115
122
123
118
114
118
129
132
125
114
116
134
152
154
139
122
119
117
116
113
114
118
121
107
120
131
136
133
129
125
129
132
131
127
121
122
128
133
134
132
129
122
117
116
117
125
127
121
107
98
101
112
127
131
125
117
119
124
129
126
121
127
142
151
142
125
116
116
120
121
116
116
117
103
114
123
129
132
131
128
121
118
125
135
140
135
127
124
126
129
128
122
115
113
117
125
125
114
102
100
106
117
126
131
128
124
122
123
126
121
111
109
117
130
133
128
126
128
130
126
124
121
119
132
127
118
109
104
109
114
120
124
125
121
119
122
126
134
141
147
147
144
137
139
143
147
148
143
133
124
114
114
123
137
142
142
137
136
134
134
134
139
146
144
133
121
123
142
162
163
141
119
116
144
127
112
111
122
134
136
132
128
130
132
130
130
134
143
154
161
155
141
128
127
133
138
135
128
124
121
119
125
136
149
153
146
136
133
130
124
123
129
136
139
133
127
133
148
154
142
123
114
122
147
137
128
129
137
143
141
138
137
141
140
131
124
128
138
150
158
154
140
120
109
108
115
121
121
119
119
125
133
142
149
148
143
139
132
126
119
117
124
133
136
131
130
137
141
129
110
103
114
130
139
139
137
136
137
135
132
131
136
142
137
129
122
126
133
136
141
146
140
124
102
94
104
119
122
117
116
121
130
135
139
136
135
134
129
123
115
117
127
136
139
136
135
137
135
116
99
102
119
137
131
130
127
125
128
125
123
123
126
128
131
129
134
142
141
131
124
129
135
131
116
111
117
127
126
117
114
119
128
132
131
127
125
124
120
121
118
120
128
137
142
142
138
138
137
125
115
118
129
135
130
123
117
119
126
130
129
124
122
125
130
139
148
154
147
132
118
117
127
139
140
138
138
138
133
126
123
124
128
130
128
123
117
115
120
129
135
133
128
128
134
137
136
131
130
131
131
130
132
131
129
131
130
131
136
138
136
131
129
131
133
138
140
142
142
133
122
117
127
142
151
151
146
141
136
134
134
129
124
125
125
125
121
121
130
141
145
136
125
122
126
129
130
124
121
124
127
126
125
125
129
139
144
145
143
138
134
132
132
131
126
119
119
123
130
132
131
128
130
140
147
145
139
133
132
133
131
121
118
121
128
134
133
134
136
136
133
125
122
124
131
135
135
131
125
119
117
118
121
121
125
128
133
138
137
132
126
125
127
124
118
110
108
114
127
136
141
141
139
139
138
135
129
126
127
126
121
116
115
127
138
143
143
139
134
123
115
115
122
135
141
142
146
144
135
124
117
120
123
124
117
105
105
117
127
130
130
126
125
124
124
122
119
117
123
135
144
145
141
139
139
135
130
127
128
125
118
112
118
131
140
140
135
136
133
123
115
116
129
143
142
140
140
142
140
131
125
123
127
130
114
100
101
111
127
139
146
138
131
130
136
141
133
118
113
121
132
136
133
134
138
141
141
138
135
130
119
110
110
117
123
125
128
133
137
134
125
124
135
144
143
131
123
125
131
130
124
122
127
135
120
120
123
128
134
143
150
146
135
131
138
145
136
118
106
109
118
125
126
126
131
139
146
150
146
139
126
112
103
105
113
121
127
134
140
138
130
127
134
142
137
124
113
116
125
124
119
119
126
136
127
139
148
145
139
137
137
135
130
126
129
134
130
120
110
109
117
126
128
127
125
132
142
150
153
148
138
124
112
111
118
129
135
138
139
136
130
129
134
137
132
124
122
129
132
126
117
117
126
134
126
133
140
141
133
122
116
116
120
123
126
125
123
121
115
111
115
128
138
134
125
122
126
136
145
148
145
134
125
121
122
130
136
138
137
134
132
134
139
141
138
136
140
147
144
129
118
116
125
132
118
113
117
124
128
120
111
109
116
123
124
125
125
123
118
112
113
119
130
132
123
115
114
120
130
137
139
135
128
125
124
129
135
138
142
144
142
141
144
146
145
145
146
148
145
131
121
119
123
129
117
107
110
123
131
130
125
120
118
122
122
124
128
133
132
124
113
110
113
117
115
112
112
117
122
124
126
126
125
129
132
138
142
144
146
149
148
140
134
135
139
139
139
138
135
132
126
124
124
126
126
126
131
134
132
133
134
132
125
121
120
124
130
136
135
126
122
119
119
117
112
114
122
129
126
120
117
120
125
134
140
144
143
141
142
146
145
134
124
123
132
137
136
131
126
127
129
133
134
132
130
147
150
139
127
123
124
125
122
123
127
133
133
128
124
124
130
142
145
133
121
118
130
139
134
123
117
121
126
132
136
138
137
137
137
138
137
133
125
130
137
140
136
130
126
125
128
133
137
135
128
144
146
137
124
116
112
111
114
125
137
145
141
130
119
121
133
151
156
143
125
120
127
137
136
126
121
123
128
131
131
129
131
133
134
132
132
134
140
147
147
141
135
131
132
129
126
127
128
125
119
127
130
127
122
116
113
114
119
126
137
146
147
139
129
126
132
140
141
132
128
127
129
130
130
127
125
128
131
132
129
128
129
131
131
129
131
136
145
148
141
131
121
124
129
133
133
132
127
116
119
120
120
117
114
115
121
131
134
128
125
131
139
140
134
131
131
129
128
131
135
141
142
135
128
125
126
132
134
134
128
125
127
128
127
126
132
136
140
134
122
113
108
112
119
134
145
146
137
124
127
124
118
112
106
113
129
142
137
123
112
114
126
131
128
125
125
128
136
142
149
152
153
147
134
123
121
128
136
136
127
124
126
128
126
124
130
135
133
125
112
108
107
113
122
134
144
145
138
128
130
128
122
113
111
121
132
135
126
115
111
115
123
128
126
120
120
124
136
146
150
151
152
150
139
126
118
125
137
141
138
135
136
135
132
127
127
127
128
123
117
115
121
128
133
134
131
129
128
126
124
126
126
122
123
128
133
128
123
124
127
129
129
129
133
134
129
121
119
125
133
138
142
142
137
129
126
134
145
152
153
151
148
145
140
134
127
120
117
119
123
130
135
137
135
127
120
119
123
124
120
125
131
132
132
131
134
133
133
133
137
135
130
131
139
147
141
122
108
110
123
134
136
131
130
134
141
144
144
144
146
150
149
144
139
134
126
118
113
120
133
142
142
133
123
119
121
128
131
127
123
126
130
132
134
136
137
137
135
127
125
123
124
127
132
137
135
126
123
124
131
134
133
128
129
137
145
143
130
119
120
133
140
139
128
120
117
116
121
130
141
145
139
126
118
117
125
133
135
132
132
127
122
124
130
137
139
134
122
111
106
110
119
128
129
121
118
123
137
145
141
129
126
130
137
141
140
136
125
114
113
122
136
139
127
111
107
115
126
131
131
133
132
131
128
125
127
132
137
137
132
125
118
119
127
136
136
129
117
109
107
114
126
136
135
125
117
123
138
147
139
123
120
130
140
141
137
136
138
132
124
123
131
141
136
122
112
115
125
126
120
119
129
139
142
133
127
133
139
139
122
118
118
121
128
135
134
127
121
121
126
131
133
137
141
141
138
137
141
144
139
128
123
128
133
134
134
137
144
143
128
114
115
134
143
136
125
124
131
130
126
124
130
140
143
137
132
135
138
139
118
118
119
129
137
140
134
131
131
136
138
135
131
130
135
144
152
152
145
141
141
140
134
126
123
123
127
132
136
134
122
107
107
123
138
137
127
127
135
141
137
133
131
135
138
136
134
133
133
135
123
119
121
133
146
145
135
130
136
142
135
127
121
123
129
135
140
140
136
137
142
146
142
129
122
118
120
124
124
125
123
115
115
121
130
126
123
126
133
138
137
131
129
130
132
132
128
121
122
128
130
119
121
134
143
140
130
127
135
141
133
124
123
130
133
128
121
120
124
129
135
137
134
126
123
121
119
120
122
127
127
123
117
121
125
125
127
128
130
133
129
129
129
129
128
122
112
104
109
122
125
120
125
136
140
132
125
125
130
134
133
132
139
145
146
135
122
118
121
126
128
127
124
119
121
121
121
122
127
132
129
122
116
118
126
129
131
130
131
134
137
136
133
129
124
115
107
102
106
115
118
121
135
143
141
133
127
125
122
121
127
140
153
155
148
139
132
128
125
126
128
127
122
115
116
120
124
123
125
126
127
121
114
115
120
125
124
125
130
143
150
148
139
131
125
123
121
115
111
116
120
123
131
136
137
134
131
127
122
118
123
135
145
143
136
134
132
128
127
126
128
130
121
114
115
122
127
124
120
120
125
123
117
115
117
120
119
116
119
133
144
149
143
135
132
136
135
133
126
127
125
124
120
119
122
125
127
128
132
131
127
123
121
122
121
121
123
128
129
129
127
124
118
114
119
131
137
130
120
118
126
129
123
116
117
123
124
119
115
119
129
141
145
143
137
135
138
141
140
139
130
130
127
122
120
117
117
125
138
143
133
116
109
109
114
117
121
131
140
139
129
116
109
110
122
137
142
134
122
118
123
126
121
116
118
126
131
130
126
126
133
141
145
142
132
128
133
140
142
140
127
134
142
141
130
118
115
124
136
140
133
120
115
117
118
119
129
139
145
142
131
118
110
110
116
129
138
136
128
125
124
123
118
115
119
125
128
129
133
137
144
147
144
140
132
128
133
137
139
137
120
126
138
140
130
120
119
127
134
132
130
131
129
127
121
120
127
132
132
126
124
125
124
118
115
120
130
136
136
134
129
121
115
113
119
125
126
125
126
130
136
139
140
142
141
139
135
132
131
132
118
113
116
119
117
117
120
129
131
129
128
133
133
130
122
116
119
119
114
109
109
118
126
128
129
129
130
131
128
130
127
122
114
110
119
129
137
135
126
118
115
121
134
145
152
147
135
123
123
128
118
114
111
110
111
116
121
129
132
130
130
128
128
126
124
117
115
112
111
108
107
108
115
128
138
142
135
122
116
119
124
125
122
118
120
130
142
145
133
118
107
114
132
145
149
136
121
112
119
126
126
129
130
127
123
118
122
132
139
140
132
125
123
127
129
126
120
113
116
120
119
115
113
120
128
131
126
120
119
124
127
133
133
132
127
124
124
130
129
120
117
121
134
141
131
114
102
106
119
128
128
133
142
144
132
121
122
134
144
142
132
125
126
131
137
136
129
123
124
130
136
134
127
123
118
117
121
126
134
137
137
136
138
137
126
116
110
112
114
119
128
135
136
130
116
102
100
105
119
131
121
124
132
133
123
115
119
133
142
140
132
129
131
133
136
137
136
129
128
132
137
140
138
132
127
123
124
133
142
144
137
134
132
130
125
120
115
112
111
115
126
137
134
122
111
108
112
114
120
131
123
122
122
116
109
109
117
127
134
133
133
133
135
130
124
122
125
126
124
125
127
131
136
138
137
131
128
132
141
141
133
127
128
129
126
123
119
117
114
115
120
127
127
122
118
116
120
123
128
128
132
133
125
114
108
111
120
125
131
132
134
134
130
122
113
108
109
115
120
124
125
125
128
131
129
123
120
126
134
137
128
126
130
136
128
115
106
110
119
120
117
118
124
128
127
124
122
128
130
126
130
132
128
121
118
116
122
131
138
139
134
126
121
120
115
111
108
114
123
130
130
127
125
121
119
113
109
114
124
129
128
128
133
136
127
107
98
106
122
128
123
116
122
130
132
127
122
122
122
123
113
116
120
123
122
121
123
134
144
145
135
122
119
123
125
121
120
124
131
132
129
124
122
124
121
114
107
105
112
122
129
130
128
127
123
118
113
116
126
136
136
126
120
121
126
127
121
115
112
119
104
104
113
121
124
122
123
130
139
143
139
131
128
128
126
126
130
136
139
132
117
111
117
126
127
119
110
105
110
122
128
126
120
120
129
136
133
125
125
135
142
136
123
117
119
125
123
116
113
119
108
109
114
118
121
121
121
122
127
134
139
139
135
128
123
122
128
136
139
132
121
114
115
116
113
109
110
117
124
128
126
121
116
119
131
141
134
118
112
120
130
132
126
124
126
129
127
123
123
123
114
114
120
127
135
135
124
111
106
115
130
139
137
131
131
135
141
144
140
140
140
134
125
122
124
127
121
113
113
122
135
142
141
138
138
140
136
130
128
132
134
131
124
125
136
146
143
127
119
123
120
120
125
129
134
134
128
120
123
130
142
144
137
124
117
124
137
144
141
133
125
117
113
115
121
127
127
122
121
131
144
147
142
136
134
132
127
124
126
133
133
130
125
131
145
148
137
121
117
128
128
131
134
132
131
132
137
138
138
140
143
142
135
125
115
114
125
136
138
130
120
110
105
108
115
126
132
134
135
138
141
138
134
135
133
132
125
123
129
135
133
126
126
135
141
133
116
107
117
137
126
132
133
130
129
136
142
144
137
133
133
137
141
141
132
119
114
123
132
130
120
110
105
108
114
120
127
132
134
135
132
132
136
142
142
136
124
122
129
137
135
130
129
137
140
128
110
103
114
131
125
124
125
125
132
140
142
135
126
124
129
141
153
157
149
128
110
107
116
124
123
120
119
120
122
122
126
129
130
131
129
131
135
142
141
136
127
123
130
139
146
142
134
136
138
135
123
113
114
117
132
126
120
125
133
138
134
124
120
127
137
147
153
153
146
128
109
103
113
130
142
144
141
139
137
134
131
128
128
128
127
127
125
125
129
136
134
129
130
139
149
146
132
123
129
134
131
123
121
122
140
135
129
128
129
129
127
122
125
131
137
136
131
128
131
127
116
108
118
138
155
157
149
140
140
142
140
131
126
126
127
126
120
117
126
137
139
133
131
138
148
145
132
118
120
127
128
127
127
133
140
147
142
132
123
123
127
129
130
127
123
116
110
114
128
134
129
120
119
130
141
140
130
124
128
136
139
131
123
125
131
136
132
132
135
137
135
130
130
138
145
146
142
133
128
127
126
127
128
131
135
146
146
135
125
127
134
136
130
119
112
109
109
116
127
139
141
132
123
122
125
123
116
114
120
128
129
123
120
123
133
142
145
146
142
134
127
128
132
137
139
145
151
153
145
139
137
136
132
124
131
136
142
137
129
130
135
135
127
122
123
125
121
114
116
127
138
138
133
129
127
125
123
124
129
130
123
117
115
119
121
127
133
136
136
132
129
132
137
138
136
136
145
149
148
142
139
139
137
131
127
128
134
137
129
125
126
125
125
130
140
142
129
110
101
110
126
137
139
136
133
130
132
136
138
135
125
117
115
117
114
113
116
124
136
140
140
139
139
139
135
130
128
132
135
132
131
133
137
136
125
127
135
142
136
124
119
121
126
134
142
144
132
115
107
109
122
135
137
133
126
123
126
132
137
135
130
121
116
117
122
123
125
132
140
145
144
138
135
137
134
125
119
120
122
125
123
132
137
137
124
129
142
152
149
134
120
118
124
132
136
136
137
135
130
126
126
132
133
128
118
115
118
125
132
135
133
123
117
122
139
153
155
150
144
138
133
128
128
131
129
121
119
123
127
127
129
133
139
138
123
125
135
146
145
132
118
111
116
124
128
133
139
143
139
126
120
123
130
130
123
118
120
127
133
135
131
122
118
125
144
163
166
156
141
126
118
121
128
132
130
125
130
135
137
130
127
131
139
141
124
115
117
121
123
120
113
109
112
120
127
132
138
136
129
115
108
109
120
128
129
128
130
133
137
132
125
120
121
128
138
147
148
143
137
127
122
125
129
134
131
133
139
145
143
130
121
122
132
141
123
116
114
114
114
119
124
124
122
121
127
132
132
130
126
119
112
106
109
117
126
129
130
130
126
123
121
119
124
128
130
132
130
129
134
140
142
136
127
126
129
135
142
145
144
135
129
124
131
135
120
127
132
130
125
130
140
141
132
126
127
131
132
130
131
132
131
125
120
117
119
122
126
124
120
118
120
125
127
130
132
132
126
124
130
146
150
137
119
115
127
138
141
136
134
134
136
135
134
134
123
140
150
144
135
135
140
138
128
125
129
135
135
132
128
134
142
148
143
131
118
116
123
131
128
125
121
125
129
135
140
138
129
122
125
136
141
129
116
115
130
141
141
130
123
126
131
134
138
136
132
149
152
144
135
133
130
125
116
117
124
133
137
134
126
125
131
140
141
133
122
119
128
140
140
130
120
115
122
135
145
145
135
123
121
125
131
128
119
122
133
143
141
133
125
121
122
127
134
135
144
151
146
138
133
134
133
129
122
117
120
128
132
132
129
125
121
122
123
125
128
134
140
143
140
129
119
114
119
131
142
144
139
129
122
122
129
131
129
123
127
135
139
135
125
119
121
129
133
132
146
145
138
134
131
139
146
149
141
131
123
121
123
124
128
130
128
123
122
128
139
148
148
142
133
129
126
124
125
128
133
141
139
132
124
122
129
134
132
123
117
125
129
127
121
119
127
138
138
131
139
131
126
124
129
139
149
152
145
135
127
123
119
115
119
127
134
134
136
138
139
138
133
131
130
129
128
130
128
128
129
132
135
131
124
122
129
134
133
126
119
121
125
126
123
126
135
143
140
130
126
115
113
114
121
132
139
137
130
127
128
124
117
112
114
123
129
131
132
131
125
117
114
121
127
128
125
124
129
132
131
133
133
133
131
131
131
133
133
128
126
127
128
133
135
135
136
134
132
129
115
109
111
114
122
128
131
129
124
126
129
123
115
112
122
132
130
118
110
112
115
117
119
124
129
129
126
125
131
140
142
139
136
135
139
142
139
131
125
122
123
128
134
138
138
132
126
123
125
128
115
120
127
128
129
130
132
133
133
131
129
121
115
120
137
149
143
123
108
113
129
139
138
134
131
135
136
136
136
140
144
145
139
135
136
142
140
131
118
117
124
134
140
135
125
116
113
116
123
130
130
139
142
137
130
126
129
132
133
130
125
121
124
133
145
151
147
136
130
134
144
148
144
134
131
136
141
140
133
128
130
136
137
132
126
129
134
131
126
125
131
140
140
128
116
106
110
120
129
135
138
141
139
130
119
113
114
117
120
121
124
128
133
137
137
132
130
134
139
143
138
130
125
125
128
131
133
133
129
120
115
120
127
133
129
125
125
128
129
128
128
132
133
126
118
114
121
135
144
146
130
132
130
125
115
110
106
104
106
115
125
134
135
133
131
124
119
124
130
133
127
116
111
115
119
123
125
132
134
126
113
110
122
139
142
133
124
123
124
123
119
119
122
122
122
125
133
144
151
148
118
126
132
132
130
125
116
109
106
112
123
129
130
131
136
138
137
134
134
135
134
127
119
115
118
122
130
141
144
137
123
114
122
139
144
135
125
123
125
124
119
116
118
120
123
125
131
138
140
140
119
129
135
142
141
139
132
126
124
125
124
122
124
133
139
145
147
144
142
145
148
148
137
123
120
129
138
141
135
128
124
124
129
132
132
128
128
132
134
132
127
121
120
119
121
126
132
132
132
136
135
136
133
138
140
136
133
138
147
146
132
123
124
136
140
135
131
131
132
136
144
150
144
132
127
130
136
130
116
110
118
126
130
130
127
129
137
143
142
135
128
123
121
121
126
129
132
131
132
140
142
136
131
132
133
130
128
137
149
147
133
122
128
141
142
133
120
117
116
120
125
134
136
131
128
128
130
125
116
115
121
125
128
131
138
144
148
144
137
128
122
122
121
124
125
127
124
125
128
137
135
136
138
142
140
134
128
128
132
128
120
122
133
149
154
148
133
124
118
117
122
127
126
123
121
121
122
125
129
134
131
124
122
131
142
145
140
134
130
129
123
123
123
126
125
119
116
115
116
122
125
135
148
154
151
141
133
127
121
115
116
127
143
155
161
158
147
134
126
125
129
129
122
115
115
116
117
121
128
136
134
125
122
124
125
122
117
120
128
134
131
127
128
129
127
120
118
116
114
114
119
128
134
138
140
137
134
130
126
124
125
133
142
144
144
141
135
132
127
127
131
131
127
121
122
126
125
120
116
123
131
133
124
116
107
103
106
117
128
133
131
130
132
132
129
125
124
126
128
130
122
118
110
111
119
127
129
132
139
140
135
130
126
123
121
120
123
126
128
127
127
129
129
131
135
139
136
122
112
115
129
136
130
117
107
110
117
124
128
128
128
130
133
133
128
126
130
137
141
144
129
119
109
110
119
124
125
130
139
144
135
121
112
112
118
123
131
140
142
136
129
126
129
131
135
135
131
121
113
116
128
137
130
123
118
121
125
128
130
131
134
135
133
132
128
128
134
138
139
134
127
126
128
132
131
126
125
130
139
141
132
119
115
119
127
135
144
152
152
143
134
132
130
131
126
121
120
118
118
126
137
138
128
121
124
126
124
125
131
139
144
144
141
138
138
137
137
134
128
120
123
125
133
138
130
122
123
134
143
141
134
129
128
127
126
128
133
137
134
130
131
136
137
134
129
126
121
119
125
137
145
139
125
120
126
132
131
125
125
131
139
141
141
147
151
146
137
127
125
125
122
122
124
123
112
105
112
126
136
135
134
138
138
131
121
112
111
112
111
110
115
125
132
138
142
145
139
129
125
131
138
135
123
119
128
140
140
131
119
114
118
123
132
144
149
142
126
116
124
136
131
128
125
117
105
97
99
111
122
129
134
138
138
134
123
108
103
103
106
106
108
113
121
132
142
149
143
131
122
120
125
131
130
129
132
138
139
132
121
112
106
110
120
130
134
126
116
113
126
136
134
135
132
128
116
105
100
109
125
136
140
136
133
132
125
117
109
106
111
113
113
116
123
130
130
128
124
123
123
122
122
129
137
140
134
124
120
121
123
122
118
116
121
125
123
116
113
119
129
134
129
131
135
135
126
114
110
119
134
143
142
137
134
132
128
122
118
115
118
123
127
132
135
133
126
113
110
115
124
125
123
126
133
136
126
114
106
113
121
127
129
130
128
124
121
117
118
121
130
130
119
124
131
133
124
114
117
126
133
133
135
139
142
136
129
123
123
122
124
128
132
134
135
134
127
119
111
114
119
121
115
115
121
124
122
115
111
114
117
121
127
131
128
123
121
118
117
118
123
128
120
124
131
126
116
113
120
128
126
122
126
140
148
139
127
122
124
128
127
129
129
127
126
127
127
124
117
114
116
115
112
112
116
121
123
124
124
122
117
114
119
124
125
121
117
115
113
116
120
124
127
133
134
126
117
120
129
133
128
124
128
140
142
134
123
118
123
129
131
131
129
126
122
120
119
118
116
117
120
120
119
120
122
121
122
122
125
125
121
114
112
116
122
124
120
116
114
116
118
120
128
132
132
126
123
127
132
136
137
135
134
132
127
121
115
116
122
131
136
138
134
128
125
121
120
121
122
125
128
130
128
127
123
119
113
112
118
124
125
118
111
109
118
127
128
123
119
116
116
118
120
120
122
123
123
126
131
133
135
133
127
119
113
113
112
114
122
134
142
138
130
123
123
126
130
133
134
131
130
129
128
127
123
118
116
117
118
119
121
121
119
115
117
123
128
129
125
119
114
118
113
112
115
120
122
125
127
129
127
124
118
114
114
114
112
112
122
137
145
136
116
108
112
125
134
136
134
130
125
122
118
115
116
121
130
136
130
118
116
122
129
126
120
119
124
128
128
123
122
126
111
113
117
120
122
124
129
134
131
125
120
121
124
123
117
112
119
135
144
135
114
102
105
116
122
122
123
125
125
122
115
108
107
118
132
141
135
120
116
120
128
126
120
118
123
126
125
126
130
131
131
133
136
141
148
146
135
117
109
118
139
153
150
132
121
126
139
143
138
130
124
118
115
115
117
120
119
122
130
137
141
137
130
131
133
135
128
119
114
119
130
138
136
130
126
122
122
124
133
140
128
133
137
135
132
127
122
119
123
131
145
154
145
122
105
107
123
134
135
127
122
120
119
120
122
124
123
122
123
129
132
128
124
126
131
134
131
130
131
138
140
138
133
129
126
122
120
120
132
141
118
125
131
127
124
125
134
138
136
134
138
145
142
124
105
97
101
114
129
137
143
141
136
130
129
132
131
129
126
126
125
121
119
125
132
135
137
141
145
147
139
130
129
135
138
131
119
115
123
135
113
123
128
125
126
137
149
147
134
124
126
134
139
139
122
104
95
102
123
143
154
152
140
133
133
140
141
137
131
124
122
122
129
136
138
135
133
136
142
144
137
126
128
142
150
144
126
111
110
119
118
126
128
126
128
138
144
135
124
116
118
128
134
138
132
120
106
105
116
130
139
137
134
135
137
142
143
140
132
126
124
130
139
143
139
132
126
126
133
142
139
134
130
136
147
146
133
116
108
111
128
128
127
125
123
123
123
118
114
118
126
126
122
121
123
124
121
118
117
122
124
127
131
138
141
140
135
129
128
130
135
137
135
129
126
127
123
123
130
142
151
144
129
121
129
138
137
127
124
127
132
131
126
121
116
112
112
110
115
125
134
130
119
112
116
124
129
127
122
120
122
125
129
134
137
134
128
123
127
138
144
139
125
114
117
127
130
128
131
143
152
144
127
116
120
135
140
140
141
144
132
136
134
123
117
121
125
124
121
126
136
135
126
118
122
131
134
127
119
116
120
121
121
121
127
133
131
127
128
137
146
143
130
120
124
132
136
135
134
136
136
133
129
129
131
136
137
137
140
141
134
149
148
135
126
132
142
142
129
123
126
130
129
125
129
135
135
123
111
112
118
121
119
120
127
134
135
129
124
127
134
139
139
135
131
132
138
144
139
127
117
120
133
142
144
138
134
131
128
124
142
158
161
144
128
129
138
142
129
118
117
122
124
123
125
131
128
121
113
116
123
127
128
129
130
133
128
123
120
118
119
125
131
134
132
134
143
150
143
124
111
119
138
148
146
136
131
128
127
122
134
147
154
143
123
114
118
124
124
120
119
118
119
120
123
125
127
127
126
128
128
128
127
127
126
123
123
124
125
121
115
115
118
123
128
136
146
146
134
121
119
132
147
150
143
130
124
127
130
130
116
119
131
135
129
115
109
113
123
128
128
122
120
124
127
127
127
132
133
134
127
121
116
110
107
110
121
128
128
126
122
121
123
125
131
139
141
133
122
119
124
138
146
145
134
127
124
128
134
131
104
102
114
133
142
134
121
117
125
134
133
128
129
133
135
131
127
128
130
128
125
121
117
110
104
109
122
128
124
119
124
136
143
142
139
135
130
122
121
122
123
125
129
130
129
128
131
138
137
127
116
110
115
131
143
141
129
121
124
130
133
135
138
140
135
126
121
122
127
128
129
133
134
131
124
120
120
118
116
113
125
141
150
148
138
125
117
118
125
129
122
114
114
120
127
132
139
143
139
127
138
133
129
129
130
130
127
123
123
126
135
141
143
142
135
125
121
123
129
136
143
149
149
147
139
130
122
117
117
121
126
131
133
133
128
121
114
118
127
130
121
114
116
126
136
138
139
137
136
132
143
144
141
130
124
124
131
132
128
131
140
145
143
138
137
134
132
124
127
137
148
152
147
138
132
128
124
126
128
131
128
122
117
113
116
121
122
123
123
123
120
118
128
136
144
137
129
124
126
132
129
135
141
135
128
131
140
140
132
131
136
139
135
132
137
141
138
126
123
130
140
140
132
122
118
124
132
136
139
140
138
131
119
108
110
121
130
127
119
118
123
130
131
134
134
129
121
115
122
132
118
127
136
136
134
137
141
138
129
123
124
124
122
124
128
130
128
122
121
125
128
125
124
123
125
129
134
136
138
146
152
146
130
109
106
119
130
128
120
120
131
138
130
117
115
119
123
124
130
135
124
133
135
133
132
137
141
137
126
120
117
117
119
120
118
115
111
111
116
122
121
119
124
132
137
137
130
124
126
138
152
153
136
113
105
116
128
128
120
120
131
137
129
114
110
118
128
137
139
141
135
143
139
131
132
139
143
139
131
123
120
119
121
123
121
117
112
110
113
120
125
130
134
139
141
139
128
118
118
125
140
147
136
119
107
113
125
126
118
111
118
131
136
129
122
121
129
137
141
138
134
140
139
138
141
147
149
143
133
125
124
124
124
126
131
133
128
120
114
120
132
139
141
139
136
135
132
124
116
118
125
136
136
128
117
115
122
125
117
107
111
129
145
146
134
122
122
131
136
130
126
128
134
138
146
151
148
138
128
124
127
127
124
125
133
140
140
129
121
120
124
126
127
129
130
134
134
130
122
116
116
124
135
134
127
124
128
128
124
116
117
132
147
148
138
125
124
129
133
125
126
119
124
135
144
146
141
130
122
125
130
129
121
116
123
134
138
131
123
118
114
110
112
118
125
128
125
123
120
118
118
122
125
131
131
134
136
135
132
126
125
131
136
138
135
130
132
133
132
128
130
122
122
127
136
140
138
130
126
129
132
128
114
106
114
131
138
133
122
118
115
114
117
123
128
124
116
109
112
121
125
125
121
119
122
131
138
138
134
125
120
119
120
123
127
129
127
128
124
127
133
128
123
122
127
132
135
131
130
130
130
126
116
115
126
139
143
134
124
122
128
134
137
135
132
127
118
111
113
123
134
133
121
109
107
119
133
136
128
119
115
117
121
121
119
116
113
112
116
125
132
130
126
120
115
117
122
127
131
131
130
130
131
134
140
143
141
134
127
128
134
140
139
135
132
132
127
123
120
126
136
137
124
108
105
117
131
133
125
119
122
131
134
127
116
107
105
109
117
127
129
130
128
120
108
103
110
124
134
139
141
140
137
134
131
126
127
129
130
130
128
126
123
123
123
125
128
125
122
121
125
128
124
120
120
128
131
133
125
122
130
137
139
127
116
110
116
123
127
133
129
132
133
123
113
109
115
123
132
138
142
139
130
116
107
107
114
124
129
129
126
117
115
114
115
116
121
125
122
117
114
120
130
136
134
131
130
129
125
123
128
131
130
120
118
123
132
135
132
129
132
137
138
133
128
130
129
123
116
116
122
123
119
110
107
110
118
124
129
130
128
125
120
117
117
121
129
133
129
120
118
125
137
141
131
123
121
124
125
122
121
123
122
119
120
130
139
135
124
120
140
147
141
135
134
136
132
122
109
105
108
115
123
127
126
125
124
127
126
126
129
130
125
121
125
136
148
144
128
116
120
133
142
134
121
115
121
127
128
122
120
122
122
119
120
129
133
133
124
122
147
149
139
130
126
124
124
125
124
123
121
124
135
142
139
130
127
127
125
120
119
122
122
122
132
148
156
143
117
103
114
132
137
128
122
125
135
139
133
124
122
124
123
119
119
126
129
132
132
133
144
141
129
123
119
119
125
132
140
139
132
130
136
142
140
134
131
130
123
114
111
115
120
123
131
142
145
133
113
106
114
126
133
134
138
140
143
140
134
129
126
125
123
119
116
119
127
134
137
139
131
129
126
124
126
129
130
134
135
132
127
123
127
134
139
140
137
129
119
112
112
118
122
126
129
129
126
123
119
124
128
129
134
141
145
139
132
130
134
134
127
121
120
120
116
115
122
134
140
137
119
124
126
131
135
133
131
127
126
124
121
120
124
131
136
138
132
121
115
115
122
127
127
129
131
127
119
118
123
134
138
137
136
139
134
122
115
126
138
137
124
116
119
122
118
114
118
135
143
136
118
125
127
131
133
132
126
127
127
125
122
120
125
130
132
127
121
118
118
123
131
136
135
134
133
131
126
124
125
133
138
138
135
131
124
114
116
129
139
136
124
117
120
123
119
114
117
128
136
133
127
127
125
123
127
127
126
128
129
128
123
119
123
127
129
123
121
125
128
129
133
138
141
138
133
130
129
127
124
126
129
132
128
128
124
122
122
127
130
128
122
119
120
122
120
117
118
119
120
123
133
127
118
117
124
126
124
122
125
128
122
115
117
129
139
138
136
136
135
132
130
132
137
132
126
120
120
118
115
119
125
128
126
126
126
124
121
116
115
118
120
119
119
121
121
121
120
120
115
117
133
126
120
120
124
123
118
119
127
134
127
115
115
128
143
147
142
135
130
126
123
123
127
131
129
122
114
109
113
124
136
138
131
124
125
125
119
115
115
118
120
118
117
121
124
123
121
122
124
123
130
126
124
125
121
119
119
129
140
140
131
121
119
126
132
133
128
125
122
123
122
122
126
132
137
135
123
114
120
138
151
146
129
119
124
128
128
125
124
126
126
123
122
125
127
123
119
121
130
136
128
127
128
124
117
116
122
134
141
134
127
124
128
129
122
113
112
119
127
132
133
131
131
133
137
138
132
126
129
139
145
137
122
117
124
133
134
128
125
129
131
128
122
122
126
125
119
120
132
141
130
131
130
126
121
120
122
125
124
117
116
124
134
134
122
108
107
119
131
138
140
139
137
132
130
131
134
133
129
125
124
121
120
123
128
132
126
122
124
130
132
124
115
114
122
128
129
129
135
140
133
135
133
130
130
125
121
117
116
115
118
124
129
130
122
113
114
120
130
133
133
137
138
137
130
127
130
131
126
118
112
117
129
134
131
123
118
118
124
130
128
120
112
112
118
127
137
142
142
137
134
136
135
134
131
125
120
117
121
123
124
125
125
123
121
118
119
122
122
122
123
126
133
136
133
127
123
124
124
120
116
122
133
135
127
115
112
120
125
126
120
114
111
112
120
127
135
141
138
128
131
132
136
136
129
122
121
124
123
122
123
127
128
124
122
124
125
124
122
122
123
123
124
127
128
123
115
114
117
119
119
121
127
127
121
117
117
123
124
120
116
113
112
114
120
125
125
127
128
123
129
130
138
136
126
118
122
127
125
120
122
130
136
132
128
128
130
128
124
124
125
124
120
119
122
121
113
108
108
112
116
119
119
117
118
126
131
130
124
118
119
122
119
118
118
117
116
119
127
131
129
132
138
134
125
121
127
131
127
122
124
131
136
133
129
130
133
130
126
125
125
124
123
121
122
127
125
116
109
108
114
119
115
113
116
129
140
138
129
122
122
125
126
121
118
112
115
120
129
136
131
134
133
127
125
128
135
135
129
123
123
127
128
127
125
128
132
131
127
125
124
124
126
127
130
137
138
133
123
116
118
122
117
111
113
123
133
135
127
120
122
126
129
127
121
117
117
121
128
133
131
132
127
123
123
131
138
136
125
115
113
115
119
120
121
121
125
129
129
124
120
121
125
127
129
134
141
141
136
129
126
125
121
119
118
120
120
118
116
118
124
127
129
127
126
122
123
125
126
128
124
128
130
126
123
126
136
136
126
112
103
104
112
118
117
114
119
127
129
121
112
111
116
122
123
122
127
134
136
133
125
121
123
127
131
126
117
108
109
119
128
130
127
124
123
125
126
127
127
125
117
125
130
128
123
125
135
144
138
124
111
107
111
113
111
110
117
127
130
119
103
99
111
123
128
122
120
124
130
131
124
117
117
123
130
130
125
119
119
126
129
127
122
121
121
124
123
124
125
124
156
156
147
137
139
148
151
143
132
128
139
153
151
133
122
126
138
144
134
116
110
112
120
126
127
126
131
140
147
144
129
120
117
122
125
123
120
118
118
123
131
138
140
132
123
120
125
136
145
145
150
145
136
128
128
135
140
139
133
128
137
147
144
131
123
132
146
146
130
114
114
125
136
134
124
118
117
123
129
128
122
119
120
127
131
132
131
130
130
133
134
135
133
128
122
118
123
137
153
151
130
123
119
114
114
123
136
137
133
126
129
136
136
129
124
128
131
130
124
125
133
145
148
142
131
122
117
118
123
129
134
134
130
126
129
132
137
142
140
134
126
125
131
137
137
133
130
134
140
137
116
118
119
114
111
120
134
137
131
126
125
127
128
127
123
120
118
116
125
137
146
147
144
139
135
135
134
133
135
138
142
139
134
127
122
124
132
137
135
127
118
118
129
142
149
142
130
117
117
119
116
127
132
125
116
118
128
133
131
128
125
119
113
116
123
127
127
125
128
134
135
131
129
129
134
138
143
144
141
137
134
137
138
134
127
123
124
128
125
123
120
120
126
133
139
136
125
111
109
116
121
132
135
129
117
113
116
123
128
131
129
117
109
110
123
137
144
143
136
128
121
118
122
127
128
127
125
125
128
129
133
139
139
137
133
130
126
124
122
126
130
126
121
120
126
134
131
126
125
129
121
128
129
128
120
116
113
115
121
131
138
132
122
116
124
137
148
148
141
130
121
119
122
127
125
114
104
101
112
128
142
142
134
126
124
129
129
125
124
127
132
127
120
117
127
134
140
138
139
139
117
123
129
131
134
132
126
118
114
130
148
153
142
126
123
129
137
140
138
135
131
127
124
127
128
121
111
105
112
130
145
143
128
116
112
120
126
129
128
126
122
119
120
125
130
133
130
129
132
134
121
129
135
133
136
142
140
126
117
122
139
149
144
129
124
126
129
125
122
125
131
130
127
128
132
134
130
121
122
130
135
137
130
121
113
112
126
138
139
125
113
113
125
132
133
127
120
116
119
124
135
142
142
133
124
131
136
133
121
115
115
124
126
127
131
133
128
117
110
115
123
129
130
132
134
135
134
133
130
128
128
133
138
134
124
119
134
149
145
124
111
116
133
141
138
130
124
119
119
121
141
146
144
133
122
121
129
132
126
118
109
107
114
130
144
147
135
121
115
118
124
127
130
130
128
127
130
136
134
126
121
127
136
138
131
130
138
144
134
115
110
126
146
152
145
135
129
126
125
123
131
130
130
131
131
131
130
130
131
130
121
109
111
126
141
145
137
128
128
133
132
132
129
119
112
113
124
135
134
123
112
116
127
131
133
134
136
131
120
111
111
127
145
151
142
132
126
126
126
124
116
106
105
117
134
141
138
130
132
134
127
116
109
114
122
127
128
132
138
141
139
138
132
119
105
105
122
134
129
112
100
104
116
125
132
133
133
129
125
121
118
120
128
132
131
129
128
130
129
122
119
108
102
111
129
139
139
132
128
127
123
117
113
112
112
114
123
135
144
141
140
139
136
127
118
117
128
135
129
113
102
104
116
129
137
134
131
132
135
135
124
114
108
112
122
132
145
149
139
122
137
133
126
124
128
133
134
132
126
124
125
127
127
125
123
123
130
140
145
142
141
140
135
134
135
136
137
137
135
127
120
117
121
129
133
129
125
129
134
134
123
110
104
109
124
138
151
153
141
125
145
146
143
137
132
132
134
132
128
130
139
144
141
139
141
144
142
138
137
141
144
140
132
129
134
138
137
136
137
140
137
131
126
123
121
119
116
118
123
123
115
109
110
118
129
130
128
126
129
132
132
132
134
134
133
136
136
133
128
131
139
140
137
139
149
151
140
122
120
134
144
140
130
122
124
129
128
128
134
141
144
140
130
119
115
116
118
120
122
123
123
120
123
126
131
121
105
101
116
133
120
116
117
120
126
134
135
133
127
124
122
121
122
130
138
138
124
109
110
125
136
134
129
125
126
130
132
130
133
139
142
138
129
117
114
123
130
131
132
135
138
136
127
123
123
121
116
111
121
132
116
115
115
112
114
121
130
132
129
125
119
114
114
118
120
119
114
112
118
124
127
123
121
123
133
142
145
140
133
129
131
129
121
110
111
122
137
136
133
134
139
137
122
110
114
129
138
137
131
128
118
125
122
113
111
116
123
130
131
132
130
126
122
119
118
119
123
127
127
124
119
112
112
120
131
143
149
142
128
119
118
121
117
110
107
117
130
133
126
123
127
127
120
110
114
130
144
146
138
127
119
127
126
122
119
121
123
121
120
124
130
132
130
130
132
135
135
129
121
116
118
116
118
118
122
130
132
131
118
109
109
120
125
124
117
117
124
127
126
121
120
125
129
129
127
130
134
138
136
129
118
122
130
133
136
136
131
121
114
114
122
127
131
133
140
140
136
123
114
115
120
125
125
121
119
119
119
120
114
106
106
118
133
141
136
132
130
130
128
123
123
132
141
144
137
128
127
131
136
132
128
126
132
142
149
150
143
132
123
123
126
129
124
121
124
129
130
125
122
122
129
133
134
131
126
122
119
116
113
108
108
119
131
140
139
139
138
136
134
129
125
131
136
135
133
128
129
131
132
129
149
138
134
136
145
150
147
138
131
132
138
137
125
111
108
117
127
131
128
128
129
135
139
142
139
131
119
112
112
114
119
122
120
120
119
127
137
142
139
131
123
120
117
117
122
130
133
131
123
120
152
138
122
119
128
136
136
130
128
129
137
139
132
120
114
118
124
124
117
115
119
129
138
143
142
134
121
113
114
125
132
127
111
99
97
111
127
137
132
124
118
114
113
113
120
129
132
127
122
122
134
123
113
110
112
116
120
122
124
124
129
134
137
134
129
124
118
110
102
104
113
127
133
134
132
132
128
123
123
133
138
132
114
97
97
110
123
122
114
108
112
118
124
126
126
128
129
126
124
130
116
115
115
117
112
113
119
130
135
134
129
127
129
130
128
122
115
113
112
116
123
131
132
127
125
128
130
127
122
124
132
137
128
115
111
118
121
114
102
100
112
129
137
132
126
125
123
119
120
126
122
124
128
125
124
127
138
147
149
144
135
128
120
113
109
110
120
130
135
136
135
135
133
130
126
126
128
123
114
111
123
141
146
136
122
118
120
117
107
107
120
134
137
131
125
125
122
115
106
109
139
137
128
123
128
142
151
147
138
132
132
130
125
111
103
106
121
135
140
133
127
128
130
131
129
129
130
124
113
108
119
140
153
142
123
116
119
122
118
115
121
133
135
130
125
129
130
118
105
102
144
141
127
120
124
136
139
128
114
112
121
131
133
127
116
113
122
133
132
121
115
115
119
122
126
133
137
133
118
109
119
137
146
135
121
117
122
124
118
114
120
130
135
130
125
127
130
128
118
114
138
139
127
119
120
122
121
114
109
111
122
132
136
134
126
123
128
134
133
123
116
113
112
111
116
129
137
133
120
115
122
132
132
124
119
119
124
125
118
114
120
131
135
130
122
121
127
132
129
124
130
133
126
121
120
121
122
123
125
127
130
131
131
129
126
126
135
140
137
129
126
125
120
112
112
118
125
125
121
122
127
130
123
117
117
118
123
126
125
125
127
133
134
129
122
118
123
129
131
128
124
119
114
115
122
128
134
136
140
141
137
129
121
117
118
124
129
129
125
122
126
130
128
122
117
116
119
124
126
132
134
132
128
125
120
116
118
127
136
135
127
122
124
126
120
115
119
130
138
133
121
113
110
114
125
131
132
134
140
143
137
125
116
113
115
117
117
112
110
111
118
123
126
125
126
127
128
131
133
134
130
131
134
141
134
122
116
126
136
132
118
109
112
118
112
107
114
133
148
142
118
116
118
125
132
131
125
124
125
128
126
121
118
118
119
118
117
114
115
114
117
121
124
127
126
127
133
138
139
134
125
124
132
146
149
137
126
125
129
127
121
116
117
118
113
110
113
126
135
130
123
126
128
133
137
133
124
117
116
115
116
119
123
129
131
128
125
126
126
123
124
127
131
128
118
115
123
134
138
133
125
119
127
141
148
142
130
121
121
129
131
131
130
129
126
124
122
117
113
112
134
128
126
129
136
133
122
115
115
121
121
119
124
133
136
131
122
119
121
124
127
132
134
129
119
114
119
127
131
131
130
128
129
134
136
131
121
112
112
121
124
127
128
130
132
131
125
118
112
116
142
127
115
116
126
129
121
117
125
134
131
118
114
124
134
128
116
108
113
122
125
123
125
129
136
135
130
125
124
129
138
142
136
132
126
121
117
114
114
115
113
114
117
121
121
116
114
121
132
140
141
126
113
111
117
122
123
127
136
138
127
111
107
116
126
125
116
117
126
132
126
117
116
129
145
147
137
124
122
129
138
139
133
129
124
123
124
126
128
125
118
114
115
113
108
101
105
123
143
152
130
126
116
114
118
129
138
142
137
123
111
108
113
122
126
125
124
133
144
146
138
127
124
130
134
132
125
122
123
128
129
127
122
122
123
124
125
127
131
135
133
125
115
111
113
118
120
127
138
141
124
126
124
123
130
144
152
148
130
111
104
111
127
134
127
120
122
133
144
144
142
139
136
131
123
116
116
121
122
123
122
121
122
122
122
123
123
125
131
139
141
130
118
114
125
139
143
136
128
126
127
129
127
130
140
148
150
140
124
112
112
120
128
129
122
116
121
132
134
132
129
131
132
131
128
127
126
124
120
118
121
130
133
131
125
122
124
127
131
135
134
128
118
116
124
135
140
135
126
120
136
131
129
133
139
140
137
130
125
122
122
120
120
118
118
121
125
131
129
125
118
116
118
125
132
137
135
127
122
123
129
137
140
133
124
121
126
130
131
126
120
118
117
116
114
116
121
124
123
120
134
129
131
134
130
127
127
129
133
131
126
119
113
111
118
127
131
130
126
123
119
114
112
116
124
127
127
128
129
130
132
133
134
128
122
121
123
127
125
119
116
115
114
112
110
108
109
115
123
121
126
128
136
137
129
120
120
129
136
136
128
119
115
113
120
131
133
123
119
119
119
117
116
115
120
125
127
128
127
125
123
124
125
123
123
128
128
125
120
118
122
121
113
106
108
109
111
117
125
128
127
130
138
138
129
121
119
128
134
135
129
123
118
117
123
129
129
120
111
109
112
117
120
125
129
137
138
129
116
111
113
119
123
121
125
134
137
131
123
123
130
129
120
114
112
113
116
123
133
139
129
128
127
127
126
127
130
129
126
125
125
126
127
126
126
126
127
121
112
107
108
116
125
131
136
141
139
127
113
109
116
124
124
121
125
131
136
131
125
125
130
132
133
129
125
120
121
127
136
141
130
126
119
115
120
130
139
139
126
116
118
125
134
135
130
127
123
120
114
110
116
124
131
130
124
121
121
121
121
121
125
126
126
124
125
124
123
118
115
118
127
134
140
137
129
122
123
127
135
135
127
127
125
119
116
123
137
142
134
120
116
122
132
136
132
124
119
117
115
117
122
128
131
126
114
105
108
120
131
133
130
126
125
126
127
123
115
109
110
115
126
134
136
131
123
117
119
124
125
123
129
136
136
127
116
115
127
137
134
124
118
118
121
124
122
118
118
119
122
118
116
116
123
128
125
119
119
126
135
136
131
125
123
124
126
123
120
118
120
126
130
131
128
121
119
117
118
119
116
114
153
154
145
134
132
140
146
144
134
127
130
143
148
137
127
125
128
129
120
112
114
123
131
132
130
136
144
150
144
128
114
115
126
136
135
125
121
125
131
134
133
134
134
126
118
115
124
135
143
137
145
143
137
131
131
139
144
143
132
125
125
131
133
132
135
146
153
143
121
105
108
123
133
132
124
123
131
139
139
129
120
124
133
137
133
126
122
123
121
117
115
119
125
126
123
121
129
145
155
146
140
137
130
119
113
117
127
135
131
126
124
124
122
127
134
148
155
148
131
118
115
124
133
133
125
117
118
125
134
138
142
143
136
127
123
123
129
132
122
110
103
112
128
135
135
132
135
142
149
139
133
134
132
119
103
102
115
129
134
135
133
123
117
117
125
135
143
144
142
133
125
122
125
127
125
120
121
130
138
146
149
144
132
119
114
124
135
137
125
112
109
119
131
138
133
125
124
127
128
127
122
132
141
132
118
111
117
131
139
144
136
121
110
112
121
131
140
143
145
138
128
119
116
118
118
122
131
139
141
136
130
128
127
127
129
134
137
132
122
116
121
127
130
125
118
114
114
115
121
125
119
131
139
141
133
126
124
131
141
145
137
119
108
112
129
139
145
145
145
139
130
120
116
114
112
116
127
135
134
123
119
121
132
141
144
141
136
127
121
122
129
132
129
121
119
121
123
126
126
129
127
133
136
138
136
130
124
124
130
142
140
129
119
122
133
141
143
141
141
141
137
127
120
115
114
113
116
119
121
123
125
130
137
137
136
135
130
126
124
126
130
132
129
128
128
130
129
129
131
129
133
136
136
135
138
135
123
115
117
132
146
144
134
127
126
128
129
131
137
141
140
131
125
125
124
122
115
111
118
128
136
138
132
124
118
113
116
122
126
128
130
129
130
129
128
121
114
114
120
128
130
129
130
130
134
134
126
114
111
124
139
144
135
126
122
123
126
127
129
134
134
132
130
131
133
130
125
121
126
134
138
137
131
120
108
100
106
122
134
134
131
129
131
129
123
116
111
114
120
132
129
127
123
120
124
131
130
123
117
119
127
131
128
125
129
134
135
128
126
124
125
130
133
139
141
138
134
135
137
133
131
135
139
133
117
105
111
130
140
136
130
130
130
129
126
128
134
136
133
134
142
137
131
128
129
133
135
129
124
126
127
124
123
128
138
144
137
126
121
123
123
128
137
145
146
143
141
143
137
129
123
131
141
141
130
121
127
137
140
129
119
120
125
129
133
141
147
146
137
131
153
147
135
132
138
142
137
128
126
131
132
123
120
126
134
134
125
121
125
129
127
127
134
143
142
137
135
138
134
126
120
124
134
137
131
130
135
137
134
122
110
108
118
130
135
137
136
132
127
128
145
136
124
124
133
141
137
130
127
126
123
115
112
117
121
117
117
128
138
141
131
125
127
132
128
123
123
130
133
130
124
123
127
131
133
133
135
135
132
124
112
109
117
132
138
134
127
122
124
128
128
119
112
116
126
135
138
135
129
119
109
105
111
116
116
117
125
141
149
142
128
119
119
122
121
118
123
132
138
137
130
126
127
133
137
137
133
130
130
127
124
121
124
130
136
137
138
134
128
125
122
120
118
123
129
136
138
138
130
119
111
110
116
119
122
125
135
144
145
134
120
114
115
121
128
131
133
134
137
139
138
134
134
136
138
133
129
125
125
128
127
124
123
124
129
136
145
144
134
121
126
127
129
133
137
138
135
132
127
127
130
129
124
123
128
133
136
134
131
129
121
114
115
126
136
138
127
121
126
134
140
137
132
131
130
126
123
124
125
128
123
117
115
116
123
126
128
128
132
126
130
127
128
132
136
137
131
124
123
131
140
138
130
126
134
138
133
123
122
128
129
121
121
129
137
133
118
110
117
128
132
130
128
128
128
127
127
127
132
131
127
118
117
123
130
124
111
112
124
133
129
121
120
124
128
128
126
124
126
129
131
130
129
134
140
141
131
122
122
130
136
132
129
131
135
134
128
124
125
123
119
116
120
126
135
140
135
132
133
137
139
134
133
136
143
134
119
112
118
129
127
122
120
121
119
118
120
125
130
127
121
120
124
131
136
137
134
129
128
128
131
131
128
124
128
137
149
151
139
121
108
108
117
125
137
142
140
132
127
131
140
142
136
133
138
142
138
129
120
120
131
130
127
121
116
114
117
122
128
126
123
121
120
122
126
130
133
134
128
122
118
116
114
112
116
134
152
157
140
117
107
110
119
124
127
131
132
129
126
130
139
137
124
114
120
137
146
144
132
125
135
137
132
122
116
114
116
120
119
121
123
125
122
120
122
127
133
134
128
120
114
110
108
106
108
118
131
137
129
118
115
122
128
126
120
119
122
127
133
138
138
131
117
108
114
129
142
146
142
138
132
132
130
123
120
122
123
121
120
120
126
128
125
122
124
125
127
131
129
127
124
121
117
112
108
111
117
123
122
118
117
124
132
132
126
120
121
126
134
140
137
130
122
118
121
128
132
137
144
145
128
129
129
130
129
130
131
130
126
126
130
133
131
126
121
119
118
122
124
131
136
138
136
130
124
122
123
127
126
120
118
121
129
133
130
127
128
131
135
135
136
132
131
129
128
127
126
125
131
133
134
130
130
130
132
133
133
131
131
130
135
141
138
128
116
113
114
115
115
119
130
143
148
145
139
133
130
128
128
124
121
119
120
124
124
127
135
141
142
139
135
135
135
131
128
128
127
124
122
123
140
132
125
125
130
132
132
130
129
126
130
139
141
133
118
113
111
105
99
103
119
138
147
146
142
134
128
123
127
131
131
123
114
113
117
125
135
140
139
134
132
133
132
131
130
132
135
133
131
131
132
124
121
123
127
129
128
130
128
122
118
122
129
133
128
120
109
98
93
103
123
139
142
134
130
126
124
122
126
134
138
131
116
110
116
124
129
125
117
113
117
123
128
131
133
134
136
137
140
140
117
118
122
127
128
127
128
128
128
121
108
106
115
128
135
132
120
112
111
122
137
146
140
125
119
120
125
123
122
125
135
140
131
122
120
123
123
113
101
98
106
117
126
129
131
133
131
127
124
129
117
121
124
127
126
130
131
132
130
123
114
109
115
123
132
135
138
138
136
135
139
143
139
131
124
125
127
124
113
113
127
143
148
133
122
120
122
117
109
106
113
122
128
127
126
127
122
113
106
112
130
127
118
115
123
134
139
136
132
131
131
130
128
122
121
126
140
148
141
128
119
125
135
140
135
131
130
122
113
110
121
142
149
139
123
118
124
127
123
121
126
134
136
128
123
121
120
115
110
113
133
127
114
110
123
134
139
135
129
132
137
139
131
120
110
115
128
140
135
119
111
114
126
133
133
129
125
120
117
116
123
135
139
134
125
125
127
127
123
122
130
140
140
129
118
114
120
127
130
128
126
126
119
117
122
128
128
125
124
126
129
128
122
115
111
112
124
132
134
130
128
128
125
119
113
111
113
117
121
129
133
134
129
126
125
126
125
124
118
119
128
138
140
131
119
115
125
135
138
130
125
128
125
122
121
120
118
120
123
124
122
119
116
116
117
119
122
128
134
143
149
150
137
114
98
95
104
118
131
143
146
135
123
114
112
116
121
122
121
122
124
132
138
139
133
126
127
129
128
123
137
133
125
120
118
119
122
127
131
134
129
121
116
116
119
119
119
122
127
137
149
151
139
119
102
100
113
131
142
148
143
132
125
114
109
106
112
122
129
125
118
121
131
141
137
127
118
116
120
124
138
131
121
119
122
126
127
134
139
142
136
126
116
114
115
116
114
114
117
122
128
132
127
118
112
118
132
145
145
136
124
122
127
130
125
116
113
119
124
120
110
112
122
132
129
114
104
107
119
128
124
120
118
121
129
132
130
129
132
135
135
130
122
115
114
116
119
119
116
112
111
114
116
118
117
123
134
143
138
126
113
115
129
141
141
131
118
116
120
121
122
124
127
128
123
116
112
112
118
124
113
115
118
126
133
137
129
122
123
127
133
132
128
125
120
121
124
125
121
114
111
116
124
128
123
120
123
131
132
128
124
124
129
135
138
133
123
119
123
132
138
137
132
131
133
135
134
126
114
111
123
116
118
128
140
142
132
125
129
136
137
131
124
123
121
120
119
120
123
124
127
132
139
139
133
127
128
130
133
137
141
140
134
128
122
120
123
125
129
132
133
129
127
130
139
145
142
130
119
114
139
120
111
123
139
143
135
131
139
145
140
122
111
114
120
119
116
118
129
139
142
138
138
140
143
144
140
134
131
131
136
141
140
131
122
118
123
129
130
125
118
117
122
127
128
123
121
124
130
131
141
122
109
111
127
136
136
132
133
135
126
112
109
116
127
127
125
130
144
149
140
127
124
133
144
146
138
129
121
118
118
129
140
142
133
126
125
130
130
124
118
119
122
122
115
106
108
123
139
141
127
122
112
110
118
133
138
134
125
115
112
112
120
129
133
129
129
136
142
138
125
117
122
132
135
129
121
119
119
117
117
125
139
143
135
126
123
128
131
129
125
120
117
114
117
121
127
130
134
132
117
122
120
118
122
137
143
137
127
117
118
123
132
135
128
123
123
126
125
117
111
115
126
132
129
119
114
114
118
126
134
141
141
134
123
121
122
128
133
133
128
119
110
111
123
137
142
132
121
113
119
120
120
122
132
139
141
137
134
132
132
132
132
128
123
120
123
124
121
114
111
114
119
124
125
126
123
116
116
126
143
154
146
129
116
117
128
136
135
130
127
124
121
119
119
122
122
117
109
107
119
112
112
119
130
136
136
134
136
137
134
128
122
116
121
125
131
131
128
125
120
116
112
115
123
131
131
123
118
124
136
146
143
129
120
122
131
136
130
123
125
132
138
131
116
103
99
104
112
119
118
111
113
121
128
127
127
131
134
134
129
121
114
113
121
129
133
130
128
125
123
118
114
115
121
129
132
134
130
125
122
125
131
132
128
127
127
125
119
117
122
132
136
129
115
105
103
110
121
126
118
122
129
133
129
123
120
124
134
137
132
123
119
118
123
129
128
122
117
116
117
117
118
119
119
128
134
140
134
120
111
113
126
136
139
135
124
116
111
117
124
122
117
111
112
115
116
116
120
121
122
130
137
141
136
124
118
121
133
142
140
131
125
123
124
126
123
119
114
111
109
112
117
121
124
130
137
137
127
112
109
118
128
136
139
137
128
119
117
126
129
120
107
106
114
120
121
118
119
119
124
125
126
131
132
128
124
122
125
129
132
131
129
126
124
123
125
125
120
112
110
114
121
125
125
129
130
124
117
115
119
125
128
130
129
130
129
128
129
134
131
122
117
121
128
128
124
123
126
127
121
114
111
113
118
126
130
130
124
117
120
129
134
133
128
126
126
125
122
121
123
128
132
127
122
115
114
116
118
122
126
124
122
119
121
124
127
128
126
125
124
123
130
136
133
128
121
121
127
132
123
118
113
110
109
116
128
133
129
120
118
130
142
146
140
130
122
117
119
128
137
141
138
128
117
110
111
119
126
129
124
119
115
115
118
124
125
122
114
109
112
121
129
130
124
118
117
118
124
129
137
135
129
121
114
113
121
126
124
122
123
132
143
148
144
131
118
113
120
131
138
137
131
126
120
118
122
129
131
128
123
118
114
114
118
124
126
120
111
108
113
118
119
117
114
112
116
119
122
122
144
146
141
131
122
114
109
109
113
118
120
122
124
124
125
126
125
122
119
125
135
143
139
131
130
129
130
127
119
115
117
130
147
153
146
132
126
128
131
132
129
130
129
125
115
111
118
126
133
128
136
146
146
140
128
118
112
113
113
112
109
110
113
118
123
127
127
124
119
120
125
132
132
126
123
131
143
145
135
120
114
122
132
135
131
123
121
124
126
121
117
120
126
125
121
115
118
125
130
125
133
152
157
141
121
111
118
130
130
125
116
110
112
120
125
128
131
136
134
130
123
121
124
125
125
131
142
146
139
123
114
113
112
112
117
125
136
138
128
120
117
120
127
131
126
121
122
126
129
122
128
147
156
142
119
111
119
134
139
138
130
120
119
121
127
127
132
141
147
138
123
116
122
129
130
129
133
135
131
123
115
110
107
108
122
142
154
147
132
124
127
133
133
128
123
121
125
126
125
119
118
130
143
144
137
127
124
128
134
138
132
124
117
118
123
125
130
138
143
137
123
118
121
127
128
128
131
133
128
118
108
105
111
123
140
153
152
139
126
127
138
142
135
123
117
121
127
128
123
124
119
121
129
142
147
141
128
125
130
136
131
118
109
110
118
124
128
133
137
134
126
123
121
122
122
128
139
146
140
121
108
107
119
133
144
143
137
126
125
131
143
144
134
122
120
125
131
134
130
130
139
132
127
128
133
132
125
122
128
135
133
119
109
110
117
122
121
121
129
132
131
126
120
120
123
129
142
151
149
137
125
125
132
136
135
129
126
127
131
134
138
139
134
129
128
127
130
132
133
134
152
144
127
116
114
116
116
119
127
133
134
128
119
120
124
121
116
115
122
130
132
126
121
121
124
128
132
138
145
146
144
143
141
135
127
120
120
126
132
133
132
131
132
133
129
122
118
121
128
135
143
139
125
114
111
113
115
119
122
129
133
130
127
130
133
132
128
126
127
129
129
128
129
130
128
124
123
125
135
144
146
143
138
133
123
116
114
121
128
131
131
130
130
128
123
121
119
124
129
140
127
126
121
119
125
130
129
122
123
128
133
133
131
131
138
145
146
143
139
136
133
132
139
141
137
129
125
127
132
135
132
130
130
129
122
114
113
120
130
132
133
131
126
118
117
124
137
144
142
142
126
125
122
126
137
141
132
121
117
127
138
137
133
132
135
135
134
133
138
138
134
132
138
147
147
140
132
129
129
127
124
125
128
129
127
121
120
126
133
135
131
124
116
110
114
128
144
150
146
141
134
134
128
129
134
135
123
111
111
123
135
136
132
132
125
113
104
112
130
141
130
121
127
146
154
146
127
120
124
131
135
134
134
133
132
130
130
133
137
136
126
112
106
113
124
131
136
135
136
138
133
133
133
131
126
120
114
114
118
121
121
121
128
134
127
111
101
115
136
141
122
109
117
138
150
139
118
109
121
138
149
148
141
135
132
131
129
131
134
132
122
111
113
129
141
139
128
118
124
136
123
121
125
129
125
120
122
132
135
125
111
111
127
140
140
129
125
134
143
134
118
109
117
130
135
125
112
109
118
137
149
148
142
135
132
129
127
123
123
124
122
124
131
142
147
140
126
112
113
126
119
113
117
128
132
134
136
141
141
131
120
119
129
139
140
136
136
137
135
125
115
112
118
125
125
119
112
109
115
125
136
138
136
133
131
128
128
125
123
125
129
135
139
140
136
132
128
119
115
118
123
118
119
129
140
144
138
133
128
130
134
133
128
124
121
123
125
124
124
122
116
111
116
126
130
125
111
105
112
121
130
129
127
126
128
128
132
134
134
136
135
133
129
124
126
125
128
127
126
122
129
126
127
133
140
140
131
120
118
129
138
135
123
114
109
113
117
123
130
130
120
110
114
127
138
133
116
108
116
127
130
126
123
124
129
130
130
134
141
144
138
127
120
123
129
129
126
125
128
128
129
128
133
136
136
130
123
122
126
129
131
126
120
118
121
126
129
132
136
137
131
124
122
128
135
134
128
127
130
132
126
122
124
133
141
139
130
127
131
136
135
129
126
133
142
139
125
116
120
127
127
122
129
138
140
130
125
130
132
126
115
112
120
131
137
139
134
127
124
126
137
143
138
124
117
124
138
147
141
125
116
120
131
140
147
145
135
125
118
121
130
134
135
139
144
141
131
121
119
126
130
121
125
136
140
137
134
132
129
118
108
108
119
130
133
129
124
116
110
116
129
142
138
119
107
117
137
147
138
125
119
126
132
135
136
137
132
124
117
119
131
138
136
133
134
137
137
133
129
131
136
130
128
129
132
135
135
132
125
118
113
115
120
120
118
115
120
123
124
123
123
124
123
118
114
119
130
136
136
134
134
137
131
122
117
118
122
123
125
133
141
138
128
119
119
129
135
138
137
137
133
136
131
122
115
119
125
127
123
120
122
125
123
119
113
112
120
134
142
138
125
117
115
119
121
127
129
133
137
140
141
137
125
115
111
112
116
121
132
140
143
134
118
109
114
123
126
127
132
136
121
128
130
121
109
106
111
119
121
121
124
131
136
132
126
122
122
128
131
133
131
129
126
126
126
128
133
138
140
137
130
124
122
121
121
120
120
123
132
140
140
132
121
118
120
124
121
119
123
133
107
116
127
127
118
109
110
119
122
119
120
131
144
147
139
130
121
113
108
113
128
141
142
134
129
128
132
135
135
128
119
116
120
130
131
125
121
124
130
137
139
139
138
137
133
127
121
118
124
133
106
115
128
136
132
125
125
131
133
125
118
125
137
142
136
129
119
108
100
106
126
143
145
137
133
129
124
119
120
120
120
120
122
129
131
124
119
123
132
137
141
145
148
147
138
126
119
124
133
138
121
123
129
137
139
137
137
142
142
132
117
113
118
124
126
123
118
112
113
123
137
142
135
125
125
126
120
111
110
118
126
128
125
123
126
125
125
127
135
138
138
135
134
134
129
122
118
126
135
137
130
130
129
134
136
135
135
133
132
126
113
104
106
115
125
127
123
121
126
135
142
140
124
111
110
117
119
114
113
119
129
131
127
124
130
135
136
136
135
134
128
118
113
116
122
124
126
128
132
132
127
130
126
126
127
123
119
116
116
114
108
103
106
119
133
136
135
131
128
129
132
132
126
119
113
116
122
124
122
122
127
130
129
130
133
138
140
136
133
133
128
117
110
113
122
133
135
131
129
131
124
124
121
119
119
118
115
116
118
120
115
111
112
117
126
133
139
137
127
115
116
128
140
141
132
125
124
126
125
123
123
127
129
129
128
131
132
131
132
133
133
132
127
124
124
128
133
134
133
134
124
118
115
114
118
120
125
130
134
133
126
119
115
113
114
121
129
132
124
113
113
129
146
151
145
135
125
121
117
116
120
125
127
127
126
128
129
130
131
134
141
145
141
127
117
115
126
138
140
132
122
116
113
112
117
121
127
133
136
134
127
118
117
116
116
117
117
118
120
122
126
133
136
138
136
131
124
117
115
118
124
127
128
131
133
134
132
130
130
133
141
144
141
128
113
113
127
141
138
122
127
124
116
111
108
107
111
117
123
126
120
117
119
127
129
122
115
114
120
131
139
138
133
125
121
120
122
123
125
130
132
131
129
130
132
132
130
128
127
130
132
133
133
128
123
125
135
140
132
119
137
136
126
111
101
97
100
108
117
123
119
115
117
126
130
122
115
116
125
136
144
146
138
124
115
114
123
131
136
133
130
128
125
124
121
118
118
121
124
122
122
124
131
137
138
134
129
123
121
125
143
140
127
115
109
109
114
121
126
126
121
115
115
116
119
118
115
118
125
134
143
146
141
127
116
115
125
132
129
122
116
120
125
121
112
106
111
118
123
119
117
121
133
143
142
129
113
105
111
126
134
128
122
119
122
126
131
134
132
129
125
121
118
115
112
113
116
121
123
127
133
136
135
128
121
122
124
121
113
109
113
124
128
120
109
105
111
122
126
125
125
127
134
140
138
128
114
109
112
122
121
118
119
123
127
129
129
131
131
129
132
129
124
117
116
119
124
129
127
126
126
126
129
132
131
131
126
119
112
115
126
135
129
116
107
108
121
132
137
134
132
127
122
121
126
133
134
127
119
117
123
118
121
129
134
129
123
123
131
136
133
124
116
117
122
130
136
139
138
135
132
130
130
133
137
139
134
129
124
126
134
137
127
113
107
115
131
140
139
134
126
113
103
103
117
134
140
135
124
115
131
121
123
135
143
137
126
124
132
138
131
116
109
115
128
139
142
142
145
144
141
134
128
128
131
134
136
133
131
129
125
125
124
118
115
122
132
139
136
126
118
110
106
110
117
125
129
128
126
119
126
122
123
131
142
142
133
125
124
126
126
121
122
127
135
136
135
135
137
135
129
120
119
121
123
122
123
125
127
121
116
122
131
134
130
125
125
128
128
122
117
119
123
125
126
126
127
126
126
122
119
123
124
128
132
134
128
117
112
115
122
128
134
135
130
122
117
118
117
110
102
104
116
126
127
119
115
122
127
126
126
133
144
145
133
120
119
125
129
128
123
121
120
122
128
134
137
132
128
123
117
125
127
125
124
122
117
113
114
120
126
129
130
128
123
116
112
111
105
96
92
102
119
131
131
124
121
124
128
132
139
145
145
137
122
115
118
127
132
130
120
113
108
110
118
127
131
128
125
121
116
120
120
118
120
119
117
121
129
137
134
123
117
118
125
128
126
121
114
110
112
117
121
122
123
126
128
125
123
127
136
140
134
122
113
114
122
128
127
119
116
116
117
116
113
108
111
115
121
121
115
111
109
113
121
126
126
128
136
138
128
118
111
114
128
138
137
131
127
128
135
135
125
115
118
124
128
126
121
117
120
124
124
120
118
123
128
128
121
112
115
128
140
138
126
109
106
111
121
127
117
113
112
116
124
130
129
124
121
120
121
120
119
119
125
129
130
128
128
130
135
138
135
128
121
121
125
128
127
118
112
118
128
135
135
132
130
126
120
116
120
131
144
145
141
134
129
127
128
132
130
131
128
127
128
127
124
114
111
116
124
131
136
134
128
122
120
123
124
122
122
128
134
133
124
118
122
129
127
117
112
121
138
147
144
133
125
121
121
124
126
123
121
129
140
148
145
136
128
122
140
142
138
135
133
128
120
117
118
126
133
139
144
142
133
126
123
124
124
121
116
117
122
122
117
116
121
127
126
118
118
127
137
142
135
126
119
118
126
135
130
117
107
114
130
141
138
130
120
116
137
135
134
134
133
126
124
122
123
125
128
130
136
135
133
128
127
128
129
124
116
112
110
110
111
115
120
126
126
125
125
126
126
123
120
119
120
125
134
140
131
117
109
119
130
130
123
119
118
118
125
122
124
127
126
123
122
122
118
113
111
115
126
133
135
132
130
129
128
125
122
119
115
111
112
117
123
128
129
128
127
122
116
116
118
123
126
129
132
132
123
116
116
127
130
127
117
112
118
125
122
120
123
123
121
118
118
119
117
109
108
114
127
140
145
140
132
124
122
127
131
131
125
119
116
118
122
127
128
126
122
118
115
115
121
128
132
128
122
114
110
108
113
120
126
126
119
118
121
128
130
125
125
124
121
120
122
123
122
120
120
125
137
148
151
139
123
115
120
130
136
133
129
123
118
115
117
118
120
120
121
120
116
113
118
127
129
122
110
101
101
105
108
113
120
126
127
125
125
129
135
133
132
128
122
112
104
107
121
134
135
123
109
107
116
127
131
129
125
128
135
138
135
131
130
124
113
103
107
121
134
139
138
134
133
132
131
130
127
124
126
126
131
131
128
125
125
127
128
130
133
136
134
127
116
109
108
116
121
120
115
107
108
113
117
116
114
117
124
131
133
129
121
116
118
121
125
121
114
111
114
118
119
120
123
127
133
133
133
134
134
131
128
122
120
119
122
123
124
120
122
137
146
137
122
116
123
133
130
119
106
104
114
126
125
114
109
117
131
137
130
118
112
109
113
126
141
142
127
111
103
102
104
108
119
135
144
137
131
131
133
131
126
120
121
122
122
119
117
116
109
131
145
143
135
128
131
134
132
124
116
114
124
135
137
125
117
125
135
135
127
119
118
122
125
132
143
143
129
114
106
104
104
112
131
149
151
135
120
120
127
128
124
122
132
137
132
121
114
114
111
118
133
145
149
144
133
125
122
123
123
121
126
134
138
132
128
128
130
126
122
123
133
139
140
136
136
134
127
117
110
109
113
123
140
151
144
126
113
115
125
126
122
124
134
146
143
128
116
115
127
120
122
140
151
150
136
124
120
123
125
122
120
120
121
122
128
128
126
119
118
126
141
149
146
140
135
134
132
123
117
114
120
127
134
135
130
122
121
124
129
128
123
120
124
135
140
134
123
119
140
130
120
122
130
136
135
132
129
129
126
121
117
111
106
107
114
120
126
122
122
127
139
147
146
140
136
139
141
136
130
128
132
131
126
122
124
127
130
132
130
129
127
124
122
126
132
135
135
129
137
132
117
103
101
112
124
132
134
131
127
124
123
122
114
106
105
114
125
129
128
127
132
136
135
130
127
132
139
142
144
143
141
136
130
127
131
135
135
126
120
122
130
137
136
134
133
134
136
134
129
129
118
105
101
109
120
127
128
127
125
125
132
141
139
128
118
120
127
133
133
130
131
129
124
118
115
119
128
139
143
142
137
134
131
133
133
133
127
119
114
120
131
140
144
140
134
131
129
130
127
130
128
124
126
130
129
126
121
122
125
126
135
147
151
144
135
130
134
136
137
133
131
127
120
116
114
118
121
128
130
128
124
125
129
131
127
122
119
119
123
126
130
131
131
130
131
130
130
130
123
129
129
132
138
140
135
124
118
122
129
131
136
143
143
134
128
128
137
144
141
132
127
126
126
125
120
117
118
125
128
125
123
127
131
132
125
116
118
126
135
134
127
121
119
118
122
129
133
138
110
120
125
127
126
123
121
120
124
128
129
130
133
137
133
119
111
120
142
151
138
120
116
130
143
142
125
115
116
123
133
131
127
129
134
133
124
116
122
136
143
133
123
120
121
121
120
124
134
146
99
111
128
130
118
103
107
124
140
137
122
115
123
135
132
120
114
126
144
146
126
109
114
137
156
151
127
108
108
120
129
128
122
123
127
127
123
120
132
144
143
130
119
120
129
129
120
114
123
140
106
110
131
136
122
105
109
132
150
142
120
110
120
134
135
129
125
130
133
127
116
111
120
135
144
141
127
113
108
111
117
119
118
117
119
124
127
131
134
139
132
123
118
119
126
127
119
110
112
127
124
114
120
130
131
124
124
134
140
138
129
126
131
136
133
126
122
119
115
113
117
122
125
123
121
123
125
126
118
112
115
119
120
120
121
128
137
140
134
126
123
123
121
118
118
119
119
115
115
123
133
119
113
121
135
142
136
127
120
123
131
139
142
136
127
116
109
107
110
117
121
123
119
116
114
118
122
127
127
126
127
129
129
127
124
128
134
136
131
126
125
125
124
120
118
122
126
127
126
128
127
123
119
124
134
140
133
121
114
117
126
130
132
127
121
115
112
116
124
128
124
116
113
118
124
125
120
120
126
136
139
139
133
128
123
122
121
124
129
132
133
127
123
122
125
130
129
128
126
130
120
125
128
134
132
129
124
126
127
125
118
112
113
117
122
127
129
130
131
132
127
122
118
119
124
126
122
121
125
132
138
137
132
127
123
117
114
118
127
134
133
124
119
122
130
133
126
121
121
127
120
118
126
137
138
129
124
133
136
126
110
104
110
121
132
136
132
122
116
123
136
143
134
119
112
119
129
131
128
126
131
135
130
125
124
124
126
127
128
126
123
121
120
124
131
131
122
118
119
125
124
111
116
131
138
138
135
133
130
117
107
110
123
133
133
127
117
108
104
117
137
149
139
121
114
120
134
138
133
131
134
137
129
121
122
129
134
131
123
119
121
125
129
133
131
129
124
121
121
126
125
118
115
122
130
137
139
134
125
116
113
122
131
132
124
113
112
117
121
124
126
128
130
130
131
131
134
133
133
141
145
141
127
113
117
128
133
126
120
120
130
135
136
133
130
126
123
121
120
121
123
126
125
118
116
122
131
133
125
118
116
124
131
130
122
117
123
135
141
135
122
116
124
135
140
137
129
126
130
141
146
140
127
119
123
131
134
129
128
133
142
137
127
119
121
125
123
120
123
124
116
126
130
121
108
107
118
130
129
119
115
122
133
139
136
131
130
131
133
132
129
127
127
130
131
130
127
126
130
134
134
131
130
135
143
143
135
131
135
141
143
128
115
110
120
128
130
129
132
137
105
119
133
131
115
105
114
130
132
122
114
123
140
148
145
135
124
114
113
121
135
140
132
124
124
130
134
131
130
127
122
124
132
147
151
138
119
115
125
134
134
124
117
121
129
133
132
131
135
142
105
116
132
136
126
114
118
131
136
127
118
122
133
134
128
122
115
109
111
119
130
136
127
121
130
141
138
128
119
117
118
119
129
140
138
121
104
104
120
131
131
127
129
136
135
128
123
127
134
135
121
123
130
133
130
125
126
133
135
131
122
117
112
108
105
109
114
121
125
128
129
123
114
118
135
146
136
117
105
108
118
119
122
125
126
120
116
123
135
141
133
126
126
130
128
118
117
124
133
132
141
136
130
129
130
131
130
129
130
130
125
114
104
101
105
111
115
121
126
130
126
116
110
116
130
137
128
114
109
115
122
119
117
122
132
137
137
140
145
146
133
117
108
113
120
121
123
127
135
131
143
140
133
129
128
127
122
121
124
129
125
115
111
116
122
120
115
111
113
116
120
122
122
122
121
121
120
124
127
130
127
118
116
126
142
148
141
134
134
139
132
115
105
110
124
133
138
138
139
138
130
133
132
129
124
116
111
117
127
128
121
116
117
123
126
122
117
111
105
108
119
134
143
134
120
111
114
124
130
129
125
119
119
127
137
138
130
123
124
134
135
129
122
123
127
133
140
143
144
138
124
124
127
128
121
112
110
120
129
127
121
116
121
124
124
123
120
116
112
110
122
139
146
141
129
123
120
121
119
119
122
126
127
127
128
127
127
129
132
136
140
141
138
131
123
125
138
147
143
126
127
120
119
119
119
115
117
122
126
126
123
123
130
134
132
126
121
120
118
118
122
126
131
135
141
142
135
122
113
113
122
132
135
134
133
134
137
139
139
138
139
138
132
122
115
122
140
150
139
113
131
125
116
113
112
114
115
116
122
126
128
129
133
138
137
127
121
120
123
123
118
113
116
128
142
150
143
129
119
118
122
128
131
136
141
141
139
133
134
136
138
131
121
109
108
122
141
147
135
117
129
127
117
110
109
110
111
115
121
125
128
127
127
130
130
125
121
122
127
128
122
118
122
130
134
137
134
131
125
118
115
116
124
131
134
133
127
123
125
132
135
129
119
111
112
122
133
137
132
128
128
126
119
113
111
116
122
125
124
120
119
118
121
124
124
122
120
123
128
132
136
138
139
133
124
121
122
122
117
111
109
116
121
119
114
114
120
124
128
130
130
128
128
126
124
122
121
122
127
133
128
126
121
118
119
124
133
136
128
120
116
117
121
123
122
119
119
123
129
138
145
147
143
132
123
120
118
113
105
106
116
131
128
113
101
105
122
136
140
133
128
127
132
134
131
123
116
113
118
125
128
126
130
129
124
122
125
129
129
124
119
116
121
123
124
123
123
125
132
139
143
136
128
124
127
130
126
117
109
114
129
142
135
119
109
115
134
144
142
134
129
124
121
120
122
124
123
119
117
119
125
131
139
139
128
114
105
112
122
127
122
113
110
117
126
132
134
132
134
137
134
124
115
114
124
132
135
131
126
126
131
135
128
121
123
133
143
144
139
134
129
119
104
96
106
123
133
132
128
127
122
130
140
146
136
117
105
109
122
128
125
114
109
116
127
136
136
132
129
130
129
122
115
112
115
121
128
132
134
131
126
121
117
119
126
133
137
133
128
126
124
115
101
95
106
125
139
140
134
128
118
128
137
144
141
130
120
117
121
126
128
125
124
125
126
128
125
121
118
118
119
121
122
119
115
113
115
125
132
132
128
121
119
119
117
117
118
119
121
122
120
117
113
112
120
134
141
136
127
119
119
127
134
138
136
130
121
117
117
121
125
129
133
131
125
119
116
115
111
105
105
113
124
131
128
124
121
126
131
131
129
129
128
123
114
106
108
116
125
128
125
121
122
126
131
135
132
126
120
119
128
133
132
128
121
115
109
111
117
121
121
119
120
125
126
126
124
121
114
107
102
108
120
131
134
135
135
138
135
129
125
124
127
125
120
113
115
124
130
131
126
122
124
127
127
126
120
118
125
130
134
134
129
120
114
108
108
116
130
133
120
105
100
115
132
140
140
132
125
120
119
118
116
115
120
129
139
140
134
119
107
106
112
122
126
125
124
123
122
118
117
119
125
129
128
121
117
122
131
137
132
132
125
119
116
117
121
128
139
139
126
108
100
110
129
139
140
133
130
133
139
138
127
113
108
114
124
130
127
116
103
100
109
122
130
132
130
127
120
111
109
117
130
137
138
133
129
127
125
127
130
130
122
118
124
128
128
126
126
128
127
123
118
116
120
124
127
127
129
133
142
148
146
131
115
106
109
120
126
120
115
119
127
131
129
128
130
133
131
123
117
119
128
137
145
148
143
132
120
117
138
132
120
115
123
128
128
115
107
108
120
131
137
132
125
119
119
124
127
127
130
140
148
141
123
107
108
118
127
129
133
142
145
138
121
114
120
131
139
135
127
120
122
129
141
150
149
136
124
118
143
135
122
113
116
124
125
119
110
106
113
126
141
145
138
126
120
123
127
123
119
121
128
128
121
113
114
121
128
131
140
145
143
130
113
105
111
121
132
133
128
121
121
129
137
141
139
134
127
122
137
133
126
118
115
119
124
127
125
116
111
115
131
142
139
130
120
120
122
122
116
110
107
110
115
121
124
125
128
130
134
131
126
118
114
114
115
118
121
122
121
120
126
134
135
127
119
117
120
121
125
130
132
133
125
119
120
126
125
117
108
107
120
133
138
133
125
121
122
121
119
111
106
108
117
127
131
129
127
125
123
119
118
119
124
125
124
121
122
121
120
118
123
131
132
124
112
107
112
120
119
126
136
141
134
121
112
115
118
115
107
105
112
126
137
140
136
133
126
123
119
117
117
119
120
124
124
125
123
121
119
119
122
125
128
129
127
123
127
127
124
117
112
119
128
130
120
113
113
120
116
119
126
134
129
119
113
118
125
126
116
107
108
120
132
137
134
134
128
120
116
117
123
127
120
110
107
108
111
116
120
124
123
121
121
124
123
118
119
125
124
117
110
114
128
137
130
119
115
120
122
121
121
126
132
133
132
134
141
150
153
141
123
110
114
124
130
126
122
118
120
122
124
128
134
133
121
113
118
131
138
126
111
109
120
133
139
133
131
128
127
122
121
126
132
138
142
137
133
133
124
121
114
111
117
128
137
142
139
134
130
126
124
125
126
126
125
125
123
123
121
118
112
111
111
108
107
103
107
119
128
127
122
122
133
145
144
133
127
128
130
127
120
117
123
135
142
143
140
134
121
117
112
111
116
128
138
140
131
121
112
113
121
132
131
124
114
118
127
132
126
116
106
100
98
103
111
112
111
118
128
131
125
123
131
141
136
121
113
118
124
124
117
118
125
132
130
127
126
130
114
112
113
118
126
132
132
130
126
121
114
110
117
131
137
127
116
118
125
133
130
123
114
108
108
116
127
128
125
128
135
135
125
118
126
134
130
114
103
105
109
111
116
125
139
138
125
111
110
120
119
115
117
128
137
138
132
125
125
122
119
116
123
134
142
137
128
121
119
122
127
131
131
128
126
129
134
134
131
136
138
135
127
123
130
137
132
120
108
104
106
108
116
129
144
145
131
116
110
115
133
128
130
140
145
145
141
135
127
120
116
120
127
131
131
129
130
124
118
109
113
129
144
147
141
132
126
126
127
130
133
133
132
131
133
132
130
126
120
113
113
115
120
123
127
131
131
127
116
107
134
138
140
140
139
142
147
145
133
117
113
121
129
124
113
108
118
124
123
113
110
123
143
154
148
134
120
115
115
117
121
127
132
131
126
123
124
127
123
116
116
123
128
123
121
121
128
128
121
108
123
133
135
127
122
127
138
143
131
116
113
122
131
132
113
101
104
120
133
131
125
125
134
143
144
134
118
111
111
114
119
124
126
125
120
121
123
126
124
117
115
123
132
138
136
134
134
129
123
118
120
127
125
118
116
121
128
128
123
118
116
123
135
142
130
110
102
112
130
138
136
128
126
126
127
123
115
109
110
115
123
125
120
118
119
122
123
125
122
119
120
125
134
147
151
145
134
126
121
119
134
133
127
123
126
130
129
126
120
119
120
124
134
143
140
122
108
108
120
133
136
130
120
112
110
113
114
113
114
122
131
132
126
122
123
126
123
118
118
121
127
132
138
143
144
134
121
115
115
119
138
138
131
125
128
133
137
137
134
130
127
124
128
134
138
128
119
116
123
134
136
131
117
109
110
121
126
125
121
126
134
139
137
136
138
136
123
109
107
117
128
133
136
139
135
121
109
110
117
126
118
125
130
125
119
121
134
149
157
149
133
122
122
130
137
134
132
132
139
141
134
121
113
115
128
139
140
130
121
119
126
131
133
139
143
140
125
107
107
119
130
132
129
131
129
120
110
109
121
138
95
110
131
134
120
110
123
150
167
157
133
115
115
126
135
137
138
137
136
130
120
111
112
123
138
149
145
129
113
105
107
111
116
124
132
133
127
117
121
134
139
132
121
117
120
120
117
115
123
136
100
112
135
144
131
115
119
138
152
143
123
108
107
113
120
125
124
120
114
109
108
111
116
121
129
139
144
134
115
102
97
100
104
109
116
124
133
133
135
138
137
130
120
111
112
119
122
124
125
129
123
121
131
140
139
131
124
125
124
118
112
110
112
111
107
106
103
99
97
101
115
125
123
114
114
128
144
147
131
114
108
111
114
110
113
124
139
141
132
120
119
123
123
116
113
120
128
130
130
130
133
124
117
124
135
142
135
120
106
102
109
121
128
127
119
109
98
96
102
115
129
134
126
114
113
127
141
146
137
128
126
130
130
125
122
128
136
133
118
107
110
122
125
123
122
128
133
135
135
138
126
116
109
112
126
139
136
123
111
107
112
123
135
140
139
129
119
115
119
127
130
129
125
122
122
125
126
124
122
126
131
134
132
126
122
122
124
122
116
111
116
123
125
124
127
133
135
136
134
141
121
117
115
116
120
123
126
128
128
123
117
119
126
136
141
142
138
132
127
124
124
123
123
122
123
123
117
109
109
117
128
129
121
114
110
115
121
125
129
127
125
122
122
122
125
129
129
127
128
134
132
128
126
123
118
114
116
127
132
126
116
115
121
129
134
139
137
133
124
123
127
127
121
117
122
129
126
120
116
121
129
129
116
108
109
118
129
137
138
135
125
119
115
116
118
121
121
120
121
125
141
132
126
121
116
113
115
120
121
117
115
120
128
129
129
126
126
124
122
125
132
129
120
116
126
138
141
134
130
135
139
132
119
111
117
129
135
136
130
127
123
119
116
117
120
119
117
115
117
119
135
126
119
119
116
117
120
122
120
116
116
123
129
128
123
121
124
126
127
126
123
121
121
127
133
138
133
129
129
137
141
136
125
119
124
133
134
126
120
119
124
124
123
122
123
123
119
116
115
118
118
119
121
123
124
127
133
136
130
121
115
116
121
126
125
129
134
136
131
123
116
116
125
133
134
127
115
110
115
126
136
139
132
129
134
138
135
128
125
129
133
129
122
118
122
130
130
127
125
125
114
123
130
129
127
132
143
149
140
122
110
110
120
129
135
134
134
131
128
124
123
123
124
124
124
120
113
108
113
125
133
140
140
144
148
146
139
133
136
142
141
127
111
109
121
134
139
136
134
135
122
133
135
129
120
124
139
149
141
124
113
118
128
133
128
120
114
112
116
127
134
130
116
108
117
127
129
126
126
132
135
136
139
148
153
145
129
120
129
138
132
113
104
108
123
132
135
134
132
134
129
134
130
119
109
111
121
131
130
123
122
128
131
124
112
103
101
106
117
130
136
127
110
105
120
138
143
138
136
137
132
125
127
138
145
137
119
112
117
122
117
109
107
118
126
129
129
129
130
126
130
125
121
115
110
110
111
113
117
120
126
128
122
110
104
107
115
124
128
131
131
124
116
119
133
144
142
134
129
129
125
117
114
123
135
137
127
121
119
119
112
108
114
125
128
125
124
128
129
123
132
128
122
118
119
118
113
110
114
122
129
127
120
113
115
118
121
124
125
123
122
124
131
141
149
146
136
125
123
127
125
115
112
120
134
140
137
130
124
121
114
111
116
125
128
123
117
120
124
123
141
139
132
128
123
119
115
116
124
133
135
133
132
132
127
118
109
104
105
110
118
127
138
146
144
135
126
124
128
132
128
118
115
124
137
141
133
123
126
130
129
121
119
125
127
121
115
117
124
128
134
139
139
135
125
113
109
118
131
135
134
133
137
137
128
116
103
98
98
107
120
132
134
126
115
110
115
122
129
130
128
121
119
124
133
133
127
122
127
135
140
133
126
125
123
120
119
127
137
137
126
130
136
137
127
113
107
113
125
128
127
129
130
130
123
117
115
115
113
116
125
133
129
112
100
102
113
120
123
125
130
133
128
124
121
127
132
133
133
133
131
128
126
122
119
122
133
145
148
138
130
128
130
135
135
125
115
114
119
123
126
128
128
124
122
124
127
130
128
126
127
128
125
120
119
122
124
122
122
127
137
143
135
123
119
125
137
141
134
125
117
115
115
112
114
124
142
148
141
125
134
128
127
131
138
140
131
123
122
126
131
131
128
124
124
126
129
133
133
128
119
113
119
131
140
141
133
129
131
136
137
131
126
120
120
126
132
131
131
129
126
120
114
108
109
122
134
137
129
118
127
126
123
126
137
144
143
135
128
129
133
134
133
128
126
125
128
132
132
123
110
105
116
131
138
136
133
135
139
136
125
113
109
118
128
131
126
123
128
139
145
137
121
109
108
114
125
132
132
129
119
119
120
123
129
141
144
137
127
121
127
134
138
134
126
125
128
130
129
121
113
112
119
124
125
125
129
135
135
127
116
112
117
125
132
135
131
127
130
139
144
137
127
115
110
113
121
131
138
138
118
118
122
125
127
130
134
131
123
119
122
130
133
132
126
123
125
127
128
127
128
129
128
125
123
123
125
126
121
119
123
130
133
131
130
133
137
136
131
128
128
126
124
119
116
114
115
120
124
126
120
124
131
132
127
119
119
121
126
127
126
121
121
123
124
123
123
124
128
133
133
131
128
126
128
128
124
119
119
124
135
142
138
130
129
132
136
134
129
122
124
122
120
118
121
120
113
107
106
110
122
131
137
137
127
115
109
117
129
136
129
118
111
115
123
126
122
121
125
129
127
123
120
123
125
125
123
121
127
134
136
135
128
129
130
131
128
124
125
131
134
130
119
113
120
129
127
118
113
116
122
132
136
136
126
115
111
119
132
138
131
122
114
116
121
123
121
118
117
119
124
123
120
119
121
119
119
122
128
132
131
126
122
126
130
128
119
114
120
132
139
131
116
108
115
132
140
136
130
126
124
131
132
128
121
117
122
130
134
135
130
127
126
123
122
121
118
114
111
116
128
134
133
128
124
121
117
117
117
122
127
128
125
122
120
117
112
110
115
125
131
129
120
112
113
124
132
133
129
126
126
129
126
120
116
118
124
131
133
129
125
125
128
131
129
127
124
123
120
121
127
133
136
136
135
135
129
122
117
118
124
127
125
123
118
115
114
118
121
124
127
128
126
125
122
118
116
117
121
125
133
130
127
121
116
116
119
127
132
128
121
116
121
129
134
135
137
137
136
130
121
117
120
128
136
143
142
137
129
120
114
115
121
126
129
126
124
127
131
132
130
129
132
136
134
126
115
114
124
132
135
139
135
126
119
114
116
127
137
140
127
115
112
120
130
135
139
142
143
138
124
111
107
112
122
132
139
138
131
122
110
107
116
129
138
137
132
133
136
134
130
125
128
138
141
139
131
129
131
133
134
138
137
130
124
116
117
129
147
155
146
130
116
115
121
126
131
131
135
135
132
123
116
111
111
115
119
122
122
119
110
109
116
129
133
132
130
133
135
132
123
118
121
130
140
144
142
135
127
120
123
125
124
125
124
123
120
126
140
150
149
140
127
120
121
126
125
124
121
123
129
135
135
126
113
106
108
113
118
117
116
118
121
120
119
116
121
130
135
132
124
119
119
122
126
130
132
126
115
109
122
115
111
115
122
127
127
122
120
120
122
127
129
129
129
127
125
121
116
115
121
131
139
134
124
115
117
122
126
128
130
131
125
114
101
100
113
126
134
133
128
126
123
120
116
116
120
120
117
114
121
116
108
104
110
122
128
124
112
100
98
107
123
133
131
126
120
119
121
120
118
119
123
127
127
128
128
127
128
132
136
136
126
112
101
103
115
122
124
121
122
125
130
129
120
113
115
122
126
123
118
118
113
106
104
112
124
130
125
113
105
108
120
129
127
119
113
116
122
126
121
112
109
118
130
135
130
119
118
123
132
132
125
118
117
121
124
119
111
104
106
118
134
139
131
118
112
118
125
123
113
119
123
121
115
113
118
129
135
132
124
120
122
124
122
118
112
118
125
129
126
119
115
123
131
137
129
116
113
119
124
125
122
124
130
133
129
119
110
105
109
117
128
135
132
121
112
112
116
120
112
118
129
136
130
119
113
120
131
133
127
119
117
118
118
118
121
126
130
125
119
119
122
127
128
126
124
120
121
122
122
122
123
126
130
130
124
117
120
129
132
127
122
121
126
126
118
111
114
119
112
115
125
134
129
118
107
114
126
129
118
108
103
107
112
118
128
138
135
120
106
109
118
122
115
108
108
116
120
122
123
122
124
124
124
120
112
112
125
146
151
137
122
115
125
131
125
115
114
117
121
126
127
125
122
126
133
136
131
128
129
131
127
119
115
119
122
121
117
120
127
130
127
123
129
136
139
136
132
129
124
115
111
119
132
138
134
126
124
125
124
117
114
119
126
134
134
132
130
130
128
127
122
122
124
132
136
134
123
121
127
133
133
129
127
128
128
123
119
118
126
130
127
122
116
115
117
120
125
132
136
133
130
136
147
152
141
124
115
116
120
117
115
120
127
134
139
140
140
140
131
119
110
113
123
134
137
131
124
125
127
127
128
128
126
124
122
122
122
123
126
129
127
123
116
105
102
103
112
130
144
143
134
128
132
138
132
121
113
113
116
116
116
122
127
126
121
119
125
134
130
115
105
108
119
128
128
130
133
134
126
116
113
119
123
121
116
118
123
130
134
130
127
122
118
113
111
110
113
129
146
145
130
117
118
125
128
123
119
116
116
116
121
130
130
121
107
104
114
132
126
117
110
112
118
121
126
133
137
134
122
110
110
119
124
119
115
116
122
131
136
135
125
116
115
122
128
128
129
135
145
145
136
126
128
133
135
131
124
117
116
124
134
138
135
122
116
118
125
131
123
127
132
131
123
120
127
137
134
117
104
108
119
126
123
117
115
115
116
118
124
128
123
114
113
123
133
137
133
131
135
140
139
136
133
134
135
131
122
113
115
128
138
137
126
121
125
130
128
118
122
140
155
149
132
126
134
138
125
102
94
110
129
132
122
113
115
121
118
113
113
115
118
119
122
128
130
129
122
115
115
121
127
128
125
122
122
121
112
108
116
129
135
127
117
119
124
128
117
104
130
146
156
147
133
129
134
136
126
109
103
115
133
137
125
115
114
122
128
125
116
111
114
124
136
137
130
119
109
106
107
109
113
115
113
112
110
109
111
113
120
127
127
122
118
120
122
121
115
110
134
135
133
129
127
129
132
132
128
124
122
123
130
133
128
114
107
115
128
134
129
117
114
122
132
134
125
113
107
111
116
119
116
116
115
113
108
109
119
129
134
131
126
124
124
122
118
115
117
122
136
125
113
112
120
129
130
130
131
133
131
125
123
125
122
109
102
105
120
132
133
128
120
118
118
121
120
116
113
122
132
139
135
129
123
120
114
114
121
132
135
130
129
133
132
123
111
110
116
123
135
124
114
111
118
125
131
134
135
136
130
122
117
116
117
114
111
113
120
130
136
135
129
120
116
123
130
130
125
123
134
143
141
136
128
126
123
118
119
121
119
120
128
141
142
126
111
107
115
121
123
123
125
122
120
123
132
141
144
140
132
123
116
119
126
127
128
125
121
123
131
133
129
120
119
133
144
143
129
121
125
135
140
139
136
135
129
120
113
112
109
112
124
136
139
128
118
113
117
124
111
115
130
133
129
125
132
141
145
140
132
128
126
128
132
135
133
123
113
109
115
122
122
118
117
127
138
137
127
118
122
131
137
142
141
139
133
122
114
112
116
121
125
129
129
128
124
125
125
127
109
118
133
140
137
130
135
138
136
127
124
125
127
125
123
124
123
114
102
101
110
122
123
115
111
117
127
129
120
116
121
129
132
128
128
131
133
126
116
114
123
137
142
137
129
127
128
129
130
128
123
131
138
139
141
141
139
131
119
107
106
113
118
115
111
108
110
108
106
112
125
135
132
121
115
121
127
126
117
115
119
125
121
109
110
121
132
128
115
107
120
141
152
146
138
134
132
131
129
126
132
131
130
134
141
148
142
128
110
100
105
113
118
117
112
111
113
118
123
129
137
140
136
130
127
130
132
124
115
114
119
123
118
108
109
121
133
131
115
104
117
133
142
140
137
140
140
137
133
128
127
119
113
119
134
142
138
125
117
115
119
125
128
129
128
126
129
135
136
133
130
130
133
133
130
128
123
116
113
114
119
122
118
114
119
131
142
136
123
111
117
124
127
123
125
133
140
142
139
136
128
116
108
111
121
128
129
128
127
129
130
134
135
133
130
131
137
142
135
125
118
120
125
128
128
122
114
110
113
120
125
123
117
115
123
134
142
141
132
123
120
124
125
120
115
118
129
135
136
135
138
134
124
117
113
115
121
127
126
126
128
133
135
131
124
125
133
136
132
123
117
116
117
120
128
129
122
115
117
128
132
125
116
117
125
135
140
137
134
129
127
123
121
118
113
112
118
122
125
127
144
146
138
124
114
111
116
121
121
118
120
126
126
122
117
119
126
132
129
128
126
119
115
119
130
139
135
125
125
131
131
126
117
120
126
133
131
126
127
129
128
121
114
113
115
118
118
119
118
121
133
133
132
128
120
114
116
121
122
122
118
118
115
114
115
124
130
130
128
127
127
125
123
122
128
130
129
125
125
129
130
128
123
124
125
125
122
121
122
127
125
119
110
110
119
128
128
123
117
120
115
115
123
133
136
132
128
130
131
125
117
111
110
115
126
136
141
135
125
120
120
123
125
122
120
117
115
116
121
125
129
133
130
123
120
118
121
123
125
127
125
121
114
113
125
136
138
127
117
115
114
122
130
139
146
149
148
144
132
118
110
110
115
124
134
141
140
132
120
118
119
120
118
119
120
119
115
111
114
124
135
140
136
126
120
119
121
124
126
129
130
123
121
122
130
138
135
123
110
108
132
140
135
128
130
146
156
149
128
112
109
117
125
127
129
127
122
117
117
123
125
121
111
113
121
128
123
113
115
129
140
141
132
128
128
127
121
117
120
127
129
121
118
119
125
129
125
117
109
109
140
141
125
107
109
129
144
141
124
113
115
126
130
127
122
119
118
118
121
132
137
132
118
113
119
126
125
123
126
138
137
129
121
126
136
139
126
114
115
120
122
119
114
114
116
120
124
124
119
115
126
125
115
106
108
118
126
125
120
120
124
130
130
127
127
130
133
133
132
134
140
141
136
123
117
118
125
135
141
140
132
118
112
122
135
141
137
125
118
115
114
118
118
120
120
121
128
129
123
115
114
117
119
118
116
113
110
110
115
121
127
133
137
135
135
134
132
131
127
127
132
139
144
141
132
128
131
137
142
139
128
119
115
121
132
141
141
133
125
116
113
119
130
133
128
120
116
115
113
110
125
129
129
124
116
108
104
105
112
119
125
134
142
143
135
124
115
114
116
118
121
127
136
141
142
140
137
135
135
131
128
121
117
121
129
133
135
134
133
129
126
127
134
139
132
114
101
101
110
118
134
136
134
128
118
109
107
110
117
120
123
128
134
134
127
118
114
115
117
120
123
124
123
122
123
127
133
132
129
128
126
122
117
116
121
129
133
133
134
136
135
132
132
133
126
114
104
111
127
138
128
129
130
131
128
121
115
117
122
124
124
119
116
112
114
119
129
131
129
128
131
132
122
107
99
107
119
127
127
125
126
125
120
115
118
127
134
135
133
128
125
122
121
120
120
117
120
127
141
146
124
120
127
134
140
136
125
120
123
127
125
118
106
100
107
119
132
135
132
131
132
132
127
117
107
108
113
120
126
130
133
131
124
116
115
124
132
134
126
116
110
110
114
117
120
121
123
127
131
134
125
123
128
135
143
145
138
128
125
127
127
122
115
111
114
119
124
128
128
126
121
120
125
133
130
123
118
122
135
143
138
126
116
112
114
120
125
127
127
125
120
115
118
122
125
122
116
114
117
126
125
129
131
135
141
145
146
138
127
124
127
133
135
130
123
119
121
124
125
119
109
107
116
129
135
130
125
132
146
149
135
113
106
112
122
126
122
123
132
141
142
133
128
127
126
122
116
115
123
131
123
130
133
133
134
137
140
133
124
120
128
139
142
134
122
118
122
126
124
116
107
106
115
123
125
127
130
136
139
137
126
117
117
129
141
141
130
125
130
138
144
138
129
125
124
123
124
128
132
133
120
126
131
130
128
126
126
123
119
120
129
135
130
120
112
115
124
128
124
116
113
117
125
125
124
122
123
122
121
121
123
127
131
138
143
143
135
123
115
116
122
124
122
118
117
120
122
126
123
120
121
122
124
127
129
124
118
119
126
134
133
124
114
108
111
120
126
131
127
118
113
122
132
139
134
122
108
107
113
122
128
128
126
126
128
128
123
114
107
105
110
113
115
117
119
119
114
108
103
106
123
124
122
125
127
125
125
128
138
145
138
121
110
111
120
129
136
137
131
117
111
115
129
141
136
118
105
106
119
128
127
118
112
114
114
111
105
104
112
119
123
120
120
125
131
129
116
103
97
104
126
132
126
122
121
123
128
134
142
143
135
125
119
121
128
134
137
131
123
112
110
116
126
132
130
120
112
111
119
124
122
116
114
117
117
109
100
104
120
135
138
135
127
126
130
130
122
114
113
119
131
136
125
112
106
113
126
134
136
132
129
128
129
130
130
128
123
114
107
109
119
128
126
123
124
127
124
114
108
111
120
126
131
132
128
120
113
113
119
128
137
137
133
124
116
112
112
118
128
132
128
127
119
109
105
113
127
135
134
126
123
127
133
135
132
127
118
112
111
118
129
131
124
118
123
132
130
117
107
109
121
132
134
134
133
133
128
125
119
121
124
129
131
123
113
103
106
116
129
133
116
117
119
120
121
126
132
136
133
128
124
126
132
135
133
127
125
130
135
137
132
123
115
115
125
132
131
123
119
121
128
133
129
128
131
133
135
134
132
130
125
121
122
123
122
117
114
121
129
131
113
119
129
135
135
132
130
131
134
134
134
133
132
129
122
116
122
135
148
146
132
120
116
121
131
134
128
122
121
129
133
134
131
127
126
126
128
135
145
146
132
119
113
121
127
133
130
131
130
127
112
121
134
140
135
123
116
120
133
144
146
142
135
126
120
117
120
123
129
128
124
120
121
126
132
131
123
116
115
122
131
135
133
130
124
120
120
129
138
142
130
120
114
120
127
134
137
139
134
126
111
114
124
131
127
117
110
117
132
143
143
138
133
130
134
133
127
115
105
103
109
117
123
127
130
131
125
118
113
115
119
124
125
125
121
118
117
121
124
126
126
126
127
124
119
120
129
136
133
125
111
107
113
121
125
121
118
121
126
127
121
119
122
130
140
140
131
118
107
103
107
114
119
123
128
133
132
126
119
114
113
113
113
113
114
117
121
121
119
121
125
132
133
122
109
104
112
125
128
123
112
112
115
118
122
125
125
121
116
109
107
110
116
124
128
129
128
128
126
125
120
116
116
121
129
136
133
126
116
112
112
113
111
109
110
116
123
125
123
121
124
127
126
117
105
101
110
124
128
122
111
119
122
118
116
117
118
119
114
113
118
122
123
120
117
118
124
131
137
138
132
122
117
123
131
135
126
114
107
111
118
119
115
114
114
120
126
125
122
118
115
117
116
115
110
110
118
129
130
123
111
117
121
118
114
110
113
118
124
130
135
137
133
122
115
113
120
125
131
134
133
126
123
125
131
131
123
112
112
120
128
126
119
117
122
127
128
123
118
113
113
114
118
118
116
116
119
127
131
125
119
115
117
119
119
116
116
124
132
136
134
136
133
125
115
109
111
116
123
124
125
125
124
123
123
122
123
126
131
136
134
125
119
119
126
130
126
120
117
119
124
126
126
125
118
116
118
124
130
129
128
121
116
119
121
119
118
122
127
124
119
121
125
124
115
107
110
120
125
119
116
118
119
115
111
112
124
137
141
136
129
122
120
122
125
125
119
113
117
129
138
136
127
118
116
119
123
126
130
131
127
136
135
122
106
105
119
131
130
116
107
110
116
119
121
123
123
118
117
127
141
145
131
114
113
121
134
134
126
118
114
117
126
138
141
133
122
110
107
109
112
115
120
125
126
123
118
117
118
122
129
138
138
133
125
121
118
111
105
108
119
129
130
122
117
121
124
120
115
120
133
142
137
125
120
123
131
134
135
130
125
121
124
134
138
135
123
115
112
114
116
116
120
125
125
120
114
116
121
127
127
126
127
130
130
129
119
111
108
115
126
134
133
125
118
118
122
124
120
117
119
129
138
142
136
125
120
122
130
136
136
126
120
121
128
132
130
128
127
124
120
118
121
126
125
118
113
112
119
126
124
120
120
123
126
128
127
127
127
127
125
125
125
126
122
118
121
126
127
120
115
121
133
142
138
125
115
112
120
131
138
133
124
123
127
132
132
130
129
124
121
122
126
129
126
119
117
121
127
133
123
122
124
125
124
122
127
136
139
131
119
115
120
127
123
117
118
124
128
127
127
126
125
123
122
123
124
122
121
125
131
135
135
134
135
132
131
123
117
113
118
129
138
137
128
119
127
138
143
144
117
124
130
125
115
111
118
129
130
118
110
116
128
131
123
115
113
120
126
132
134
130
116
105
105
121
134
136
130
124
125
130
132
132
131
130
126
120
110
106
116
132
139
132
120
118
129
141
143
136
116
127
134
126
110
104
112
121
118
109
109
121
135
136
127
119
117
121
125
131
131
124
110
101
107
123
137
141
134
128
122
120
117
114
116
119
120
117
112
109
119
129
128
117
110
115
126
133
128
121
125
131
134
125
117
115
121
124
125
123
123
127
130
130
129
129
124
122
125
128
126
116
108
110
121
130
135
132
130
128
125
116
112
115
121
121
117
113
115
121
128
126
117
106
105
112
121
124
121
121
133
128
125
123
126
129
131
133
140
145
142
130
122
120
126
126
122
122
126
129
125
116
113
118
130
134
129
121
121
127
128
126
127
132
136
131
120
113
118
129
132
123
115
110
111
113
113
117
121
124
128
115
112
119
128
130
128
130
139
149
147
131
115
111
113
112
111
119
127
132
131
126
126
130
132
129
124
119
118
121
126
131
135
137
137
132
125
123
128
130
126
120
119
126
127
118
111
111
120
124
119
113
111
120
127
124
116
111
116
127
131
123
115
111
111
108
112
118
126
132
134
138
142
139
130
126
128
125
119
114
117
124
126
123
119
120
127
135
135
129
117
114
122
137
139
130
119
116
120
122
119
117
117
123
128
124
114
104
101
107
114
117
117
118
118
118
117
120
119
122
129
139
145
139
128
124
130
133
128
119
118
124
125
120
115
119
129
137
134
124
113
112
124
138
139
133
129
126
124
124
122
120
118
121
126
125
124
115
108
107
114
125
131
132
129
125
123
121
116
114
123
136
139
130
119
118
126
136
137
135
136
139
140
135
131
130
131
129
122
115
116
123
134
137
135
128
128
130
131
129
123
122
118
108
110
124
135
135
126
118
123
138
146
141
131
125
123
123
121
122
129
139
138
127
116
113
118
125
130
136
142
147
145
140
137
136
133
126
115
112
120
137
147
144
132
121
117
122
128
126
124
128
119
106
108
122
138
141
131
121
124
139
149
142
129
121
126
133
135
137
138
140
137
129
123
118
114
108
109
118
129
133
128
122
121
128
134
128
118
113
123
139
147
143
132
125
116
114
117
116
125
130
124
120
122
130
134
129
122
118
123
132
138
133
127
123
132
144
145
139
131
129
130
132
132
125
111
99
100
108
120
123
115
107
110
124
134
133
123
118
127
134
132
128
131
133
130
123
115
111
126
122
121
127
136
139
132
124
118
122
128
132
126
119
116
121
134
144
144
129
116
114
122
132
132
122
111
108
113
123
129
129
122
116
119
128
135
134
127
123
128
132
124
116
116
126
134
130
122
116
126
118
114
121
131
138
135
127
125
130
135
135
129
116
106
110
124
136
133
119
108
109
119
130
126
118
113
117
129
137
139
136
132
133
134
135
134
133
126
124
128
131
126
117
108
111
122
128
124
120
121
123
122
122
126
133
138
138
132
132
136
139
136
120
105
103
114
123
123
117
111
114
122
129
128
123
117
118
125
130
130
128
131
135
137
134
130
125
121
122
125
127
126
122
114
112
118
123
121
121
115
124
130
130
128
131
139
141
135
129
129
134
134
123
112
110
114
118
118
119
119
121
124
130
131
127
121
115
114
116
118
117
119
125
127
126
124
123
124
127
125
120
116
118
122
125
126
122
119
122
112
116
126
132
130
128
129
132
131
128
127
126
126
124
123
124
124
120
117
121
126
131
131
129
129
127
124
121
121
121
119
119
119
120
117
119
127
136
138
134
126
118
113
115
124
133
133
124
117
119
113
112
123
134
133
127
120
122
127
127
127
127
124
126
132
139
136
127
119
121
129
133
131
127
126
126
127
131
131
130
130
131
126
120
114
118
130
140
137
126
121
122
124
126
132
139
138
125
109
105
120
124
130
136
138
136
131
124
121
124
128
131
130
133
141
149
145
132
119
120
125
128
128
127
133
136
133
128
124
124
130
135
131
123
116
117
123
125
120
115
117
127
135
137
139
140
135
119
101
93
133
141
135
129
136
149
151
137
121
115
121
128
129
133
142
147
144
132
120
118
121
125
128
138
146
146
132
111
103
108
122
134
133
126
120
117
113
109
111
118
126
130
131
129
129
129
127
118
105
101
137
141
127
118
128
149
159
147
127
115
113
116
119
125
136
144
142
133
122
119
122
128
135
140
144
139
126
110
103
108
121
129
130
127
121
118
112
109
116
129
136
133
124
113
113
120
124
125
120
115
122
126
125
119
126
139
146
143
134
124
116
115
117
123
128
136
139
134
126
122
124
131
136
130
124
123
126
129
125
121
122
127
127
124
122
121
122
123
126
131
135
134
128
116
114
118
129
133
126
117
111
122
127
128
125
125
126
129
130
125
119
123
126
129
127
124
124
127
127
124
123
121
119
114
114
123
135
141
137
127
124
126
125
122
121
125
132
134
129
123
123
129
132
130
125
122
125
127
123
118
120
128
132
127
121
115
116
118
118
116
117
125
135
136
128
118
117
124
131
130
123
112
106
109
120
135
143
139
129
124
125
127
124
120
120
126
133
134
128
118
115
120
131
136
133
125
117
115
118
122
131
134
128
120
117
117
118
118
117
114
115
118
123
128
129
129
129
133
138
138
131
122
113
114
123
136
141
135
126
123
125
126
122
119
122
129
132
128
124
120
117
120
125
134
136
127
114
108
115
127
133
126
118
117
120
123
121
120
119
119
116
109
106
110
123
135
143
141
138
137
136
134
128
120
116
120
127
130
127
122
120
119
120
122
129
133
130
125
123
124
128
128
129
133
135
128
116
109
113
121
124
117
115
120
128
128
124
120
124
126
123
113
105
106
118
127
132
130
127
126
127
129
125
120
112
109
115
123
126
120
112
110
118
130
137
134
128
124
125
130
132
134
134
134
135
126
115
108
113
119
120
120
124
129
130
129
127
127
128
127
125
125
124
121
118
115
113
116
118
119
116
112
114
119
122
119
115
120
127
126
116
110
118
131
138
133
124
123
130
136
132
126
127
134
134
124
111
107
115
128
121
131
137
131
122
121
127
132
128
124
125
133
137
132
120
112
109
113
120
121
115
109
113
126
133
129
123
121
127
132
125
119
118
127
131
127
119
123
133
138
127
115
116
128
134
125
113
108
117
130
127
140
142
130
118
114
119
124
123
119
124
130
132
125
115
113
118
123
122
121
122
124
127
127
128
127
123
120
120
125
127
125
120
121
122
123
119
120
125
128
125
117
117
127
132
132
126
119
116
119
127
131
131
127
122
120
118
116
118
120
123
123
118
112
110
116
125
126
122
118
123
130
132
123
116
113
111
109
108
113
121
124
121
117
120
124
123
117
110
111
119
124
128
128
130
131
131
128
119
109
126
119
116
124
132
135
129
123
125
127
126
117
109
109
114
124
131
130
123
115
113
119
124
124
115
104
101
104
108
114
118
117
114
115
122
126
124
114
104
102
112
124
130
130
128
125
123
125
122
121
125
121
118
124
135
141
138
134
136
137
128
117
110
113
123
131
138
139
130
112
101
106
121
130
124
111
104
112
122
124
116
107
107
117
123
123
118
114
113
113
114
118
123
130
132
125
113
110
118
128
128
134
129
122
124
128
130
128
132
131
126
120
117
118
125
131
137
134
125
109
101
108
121
133
132
124
121
127
132
126
116
108
111
121
122
118
114
116
126
126
119
117
121
129
130
121
109
106
116
131
129
138
131
119
113
115
117
115
113
115
120
127
128
128
127
125
122
114
108
108
110
117
118
119
123
128
131
130
127
123
120
118
122
124
121
117
117
124
128
127
122
121
125
126
120
110
107
113
122
133
120
124
120
117
115
119
121
115
111
111
120
130
134
136
131
124
113
105
105
113
120
120
110
104
112
124
129
125
120
123
127
128
123
122
120
123
127
131
127
121
117
120
125
124
113
106
109
120
129
129
107
108
116
123
131
135
132
126
119
118
124
130
137
137
132
122
116
114
118
125
129
124
116
110
115
122
122
120
120
126
131
132
123
116
116
121
128
133
130
122
116
111
113
114
114
112
114
123
127
123
106
111
123
134
139
140
134
126
118
113
119
130
136
134
125
118
115
115
121
127
132
134
133
130
130
129
124
120
120
126
133
135
128
119
112
111
117
127
135
133
120
109
103
111
116
119
119
124
127
125
113
119
130
135
133
128
124
117
110
107
111
122
129
130
124
118
114
111
110
114
123
131
135
136
135
136
131
122
119
122
132
138
138
129
121
113
113
121
129
132
122
114
111
117
119
122
125
132
135
134
114
117
125
127
124
115
114
117
120
117
112
113
119
126
131
130
124
115
106
104
108
114
118
122
132
136
133
123
117
121
131
137
138
134
132
129
126
124
119
118
118
122
128
131
127
124
132
139
141
133
115
112
116
122
121
116
117
124
131
130
119
112
114
122
129
132
133
126
120
114
110
107
108
114
128
136
131
121
113
116
127
132
130
128
129
131
132
126
118
113
116
125
133
132
126
123
130
136
133
122
118
118
122
126
125
121
118
120
123
124
125
124
121
119
122
129
135
139
135
129
121
117
117
120
128
134
129
119
109
109
114
121
122
119
115
115
122
125
127
125
124
121
120
115
115
121
132
135
127
114
122
132
135
133
126
120
114
106
103
112
128
137
133
123
122
130
141
142
135
130
127
127
126
125
126
129
126
120
110
105
108
112
116
115
111
108
112
122
132
137
133
119
106
98
103
118
133
141
134
120
127
133
134
127
121
118
113
106
103
109
125
138
139
132
129
132
137
133
124
123
127
131
127
120
119
123
124
123
123
119
115
112
109
112
116
117
119
121
126
131
131
125
114
106
105
116
131
142
139
127
138
131
120
115
115
118
122
123
120
117
119
129
137
137
132
128
123
119
116
121
127
130
122
117
115
121
129
132
135
135
129
118
109
111
122
130
129
123
115
113
119
126
129
126
118
116
123
135
139
130
145
128
116
112
114
121
128
132
129
118
114
122
134
138
131
120
115
114
115
119
124
128
124
119
121
131
140
142
138
134
130
124
116
115
123
130
132
125
110
102
109
123
130
129
120
117
124
135
139
134
124
127
128
123
114
111
119
134
141
136
129
125
126
127
134
139
138
132
129
131
136
134
119
105
104
112
120
120
117
114
115
119
125
129
127
122
118
113
108
104
108
118
127
127
123
116
116
120
121
120
125
128
131
128
123
117
116
118
120
124
129
135
131
124
119
125
130
131
128
127
128
123
113
108
113
122
128
129
125
119
111
109
112
120
122
116
108
106
110
112
115
118
123
124
120
113
112
116
119
121
116
120
125
127
124
122
118
115
111
111
119
131
133
125
115
115
125
132
128
117
107
110
119
127
130
127
128
134
140
137
128
115
113
122
129
127
120
117
118
119
116
120
124
125
122
119
122
125
126
121
116
122
127
131
133
133
130
124
115
107
111
124
135
135
126
121
130
135
126
104
91
103
127
141
135
121
116
124
139
143
134
122
123
132
139
135
126
117
115
113
115
121
127
129
127
130
136
139
132
122
124
130
140
147
147
142
135
129
120
114
115
125
137
141
136
130
134
135
124
105
97
111
128
135
125
113
109
115
123
127
124
121
124
133
135
128
115
105
102
107
115
123
126
125
123
129
136
137
131
126
129
129
130
135
136
132
124
118
118
121
127
134
138
136
131
128
130
132
130
123
119
121
122
121
117
114
117
120
121
121
121
120
121
122
123
118
111
106
106
114
124
129
123
114
112
119
127
129
129
132
129
118
107
103
107
110
111
109
113
122
133
137
133
127
121
120
122
127
132
137
136
127
118
113
117
122
123
125
129
133
132
125
116
113
115
120
121
123
123
127
133
131
119
106
104
114
122
128
129
135
119
112
98
92
99
108
112
110
115
127
138
135
122
114
116
121
123
125
130
135
137
127
118
116
121
123
123
124
133
141
138
126
117
117
123
129
129
126
125
127
130
126
118
113
113
117
123
127
129
131
115
113
111
114
121
125
124
121
126
141
146
133
114
106
113
123
127
126
128
129
128
123
121
126
129
129
124
127
133
134
126
116
116
125
135
133
127
121
118
119
120
122
126
130
132
127
122
120
123
123
116
115
124
135
139
131
124
122
133
148
150
133
115
108
113
117
122
126
130
130
122
119
124
136
138
134
129
129
127
121
110
107
115
125
132
131
125
121
120
119
117
120
130
142
143
132
122
118
121
120
120
117
125
134
134
122
111
109
120
134
135
125
116
114
115
113
116
126
133
131
119
116
125
138
138
131
127
126
123
113
106
107
115
120
120
121
123
130
133
128
121
119
126
136
137
130
125
124
123
123
129
123
120
123
122
115
106
102
106
114
115
114
116
123
125
120
120
128
133
127
116
115
127
137
134
125
123
128
130
126
118
114
115
114
109
111
121
132
135
130
123
121
125
129
124
123
125
130
128
124
139
130
119
113
116
121
123
120
114
111
109
113
121
129
131
129
130
134
133
125
117
119
129
134
130
124
128
141
149
145
132
120
115
115
111
113
118
124
124
125
124
128
133
128
119
112
115
124
130
128
139
133
117
104
105
120
136
142
135
125
120
126
136
135
129
127
129
136
138
132
126
126
131
130
126
126
133
144
151
144
131
119
121
126
127
128
126
125
124
126
129
132
132
124
113
103
105
117
128
130
129
127
115
98
96
110
131
142
140
131
129
138
144
138
127
120
126
136
140
137
130
128
127
125
122
121
122
124
127
124
121
120
124
132
138
141
139
135
133
135
134
130
119
110
109
108
111
116
122
123
122
125
114
107
105
111
120
126
124
123
125
134
141
137
126
122
124
133
133
126
119
117
118
122
123
118
110
105
107
114
121
124
126
128
133
137
137
135
134
137
139
130
116
108
115
125
126
115
105
107
125
126
121
120
122
124
120
113
110
111
118
124
127
126
124
121
123
124
120
111
105
106
115
125
127
121
113
112
117
127
131
133
129
126
122
121
121
123
128
136
142
138
128
119
123
131
130
117
100
100
132
128
123
125
128
134
130
123
116
119
121
124
123
117
111
110
114
119
116
108
102
107
121
133
132
129
129
132
135
136
135
135
136
131
120
109
107
114
123
133
140
141
136
127
124
126
127
121
110
109
125
125
124
125
129
137
142
141
136
133
133
134
130
121
111
107
111
114
114
110
108
116
129
138
136
131
130
133
130
121
117
125
136
135
121
108
105
113
121
126
126
127
126
124
125
127
127
123
119
117
109
114
124
129
133
138
142
145
142
136
136
141
143
136
125
116
112
111
113
114
115
120
132
140
138
128
120
116
112
107
107
116
129
131
120
113
117
125
128
123
116
115
119
122
126
130
128
124
119
119
109
111
121
127
129
128
131
131
129
124
128
139
146
144
135
125
117
112
114
117
119
123
130
140
140
128
116
108
109
112
116
123
128
127
122
124
136
143
137
123
116
119
126
128
127
127
127
123
117
119
121
120
122
121
116
114
117
119
118
118
127
138
142
136
128
127
123
118
116
118
122
124
127
134
139
137
127
122
122
123
124
126
126
125
125
133
145
147
134
117
115
127
136
132
127
127
130
127
119
117
129
132
131
121
115
115
117
119
121
126
137
141
134
124
123
130
131
124
118
119
123
125
124
130
138
143
141
135
126
118
114
117
123
127
128
134
138
136
124
113
117
126
129
124
120
127
136
135
125
118
129
136
133
128
129
133
132
129
127
131
135
133
121
119
126
137
140
133
122
118
116
118
122
127
138
145
144
133
117
104
104
116
126
130
127
126
124
124
126
128
127
125
115
107
108
119
131
133
126
121
122
127
129
130
139
143
138
129
126
124
121
115
110
116
127
138
141
134
124
113
109
113
122
132
139
144
140
128
111
103
111
128
137
135
124
116
115
120
129
138
137
125
112
104
106
114
122
124
124
124
119
122
127
130
135
133
128
126
124
118
112
105
104
110
117
124
129
129
124
115
111
113
122
131
138
141
140
129
114
109
121
137
145
136
121
114
114
118
125
130
129
125
120
115
117
120
124
125
126
126
117
125
128
127
124
124
126
128
126
119
111
110
112
114
112
111
118
127
131
128
122
114
111
116
127
138
137
125
112
108
121
136
138
126
117
114
117
117
117
117
120
123
124
124
127
127
131
133
132
132
121
128
127
123
121
126
134
139
132
123
117
116
120
124
120
118
120
127
137
138
130
113
103
106
121
132
130
115
104
107
122
134
132
121
115
116
120
119
117
115
120
121
123
125
130
133
132
129
127
128
128
131
125
117
117
123
133
135
132
124
118
116
118
124
130
132
128
126
128
132
132
122
115
115
122
127
125
114
111
118
131
137
131
125
123
126
128
122
119
121
124
122
121
125
133
136
126
112
107
113
137
131
121
115
116
119
121
120
119
120
118
113
113
122
130
135
129
117
113
117
125
129
128
127
124
122
123
124
128
130
130
129
129
129
132
130
128
121
125
131
136
132
127
129
134
136
126
110
100
102
135
129
123
121
121
120
115
112
112
116
117
119
122
126
128
125
119
114
113
115
117
119
124
121
120
118
123
131
134
127
114
110
120
132
136
129
119
118
126
138
145
139
132
130
133
132
125
119
116
112
127
128
128
126
122
118
119
120
119
116
118
126
136
135
125
116
112
116
123
122
115
106
105
111
119
121
123
126
125
119
107
107
121
137
140
127
113
112
126
138
139
130
126
129
131
126
119
120
126
127
122
126
128
123
113
109
116
126
127
122
120
129
136
134
123
117
118
124
130
129
122
113
109
115
123
126
124
121
120
122
121
121
129
134
132
120
111
113
124
131
124
114
114
123
129
123
111
108
117
123
120
121
122
119
111
107
113
121
124
123
121
125
126
125
123
124
127
126
127
129
133
134
130
124
121
123
123
122
122
128
134
133
124
116
110
112
115
118
121
121
116
113
116
125
129
124
115
108
106
108
118
110
113
120
124
123
119
118
120
121
121
120
122
126
131
131
129
124
120
124
137
143
134
118
109
114
123
128
127
130
133
131
117
104
102
114
125
125
116
113
118
131
137
137
130
126
127
126
118
112
116
107
111
126
140
142
134
125
126
126
120
118
125
135
138
132
123
118
119
125
132
131
123
109
102
112
124
132
131
127
126
125
119
116
121
134
139
129
113
108
120
140
148
140
129
125
132
139
138
130
117
117
120
130
141
143
137
133
133
132
123
117
121
129
131
123
119
119
122
124
122
119
119
115
113
114
125
133
135
129
123
123
128
138
145
147
140
130
116
110
112
123
132
132
127
122
122
130
138
139
120
128
128
128
131
131
128
123
122
124
121
119
116
118
118
117
121
127
129
124
121
123
127
129
124
121
127
135
139
132
123
120
128
140
142
139
134
130
125
117
106
105
114
123
123
116
110
114
123
135
121
126
126
125
130
130
120
108
103
109
121
125
122
120
119
121
125
130
130
128
126
125
126
126
124
124
128
136
138
132
123
115
116
121
120
119
123
130
133
124
110
106
114
123
120
114
110
113
119
129
114
115
117
123
131
131
119
106
102
111
125
130
130
129
130
130
127
126
124
125
125
122
119
119
123
127
129
132
134
131
122
113
108
108
110
115
124
130
128
123
115
117
123
124
121
115
114
119
122
122
113
113
117
122
130
130
123
117
115
120
127
131
133
135
134
132
126
116
110
111
117
123
124
123
124
126
129
133
132
126
119
112
109
113
117
119
124
125
125
121
117
118
123
125
122
118
117
121
123
120
124
123
124
125
127
130
131
124
114
109
114
123
132
136
134
128
120
109
102
105
120
133
136
128
120
121
128
134
130
120
112
113
118
126
124
120
119
119
122
122
118
117
120
126
126
122
118
120
125
124
130
131
128
127
128
131
132
125
109
98
101
114
126
131
125
122
119
112
109
113
127
137
134
121
112
117
128
133
128
120
115
119
125
131
129
125
122
124
126
125
118
114
119
126
127
124
119
122
127
130
126
127
126
127
127
128
130
127
120
110
107
112
116
117
115
116
120
124
125
124
125
123
116
111
113
121
127
125
124
127
136
140
136
129
124
126
129
135
130
123
115
112
120
128
129
127
123
124
125
122
119
119
120
124
124
124
126
129
134
130
123
118
114
109
108
114
123
129
131
125
117
111
109
114
125
131
127
117
115
128
148
154
141
121
109
113
123
133
129
119
110
111
122
131
136
136
132
126
119
111
123
123
123
121
119
121
123
126
128
129
128
128
121
114
109
116
126
131
125
116
113
116
120
123
128
132
129
121
116
119
134
143
138
120
102
100
111
123
126
123
117
118
123
131
134
136
133
128
119
109
135
137
132
125
119
120
122
116
112
115
127
134
131
123
121
128
136
132
120
112
116
127
130
125
119
124
131
132
122
110
108
115
125
125
117
109
111
117
128
131
132
130
126
122
124
128
132
131
127
120
137
140
136
127
122
125
125
118
107
107
117
129
131
128
130
136
138
131
120
118
126
134
131
121
116
119
131
133
126
113
100
102
112
126
133
130
123
120
121
128
134
136
128
120
117
121
130
132
127
124
132
132
129
124
123
125
127
128
121
115
114
119
124
127
131
133
133
126
121
124
131
132
125
121
122
129
132
128
123
117
113
112
112
117
127
130
128
120
113
110
117
125
131
127
124
124
129
130
125
116
133
130
125
120
117
120
127
133
133
125
120
120
124
126
127
126
126
120
119
122
127
127
122
122
132
143
141
128
118
118
124
129
123
114
113
119
127
127
111
98
99
114
129
134
131
128
128
128
123
117
122
115
120
129
132
126
119
122
132
141
144
141
137
131
133
136
137
136
132
130
122
112
105
107
116
120
116
114
115
119
121
120
116
115
117
121
126
126
124
123
127
132
130
119
113
116
129
140
134
125
118
116
119
125
129
129
131
134
136
138
134
131
129
124
125
132
138
139
139
133
122
106
94
99
115
126
127
121
119
118
116
113
114
120
125
123
118
111
110
113
119
126
129
122
116
117
126
130
128
122
121
121
119
116
118
126
134
137
130
120
116
121
123
120
115
119
130
137
134
124
112
106
107
114
122
125
127
128
132
131
125
115
115
125
132
132
127
119
116
114
119
126
130
127
120
119
128
134
129
119
126
126
121
119
124
130
131
123
108
103
110
122
127
121
114
117
129
134
122
102
96
108
127
134
125
115
114
124
134
135
126
115
111
121
131
132
128
125
124
124
121
125
128
125
122
120
127
131
123
110
129
127
129
138
146
143
126
108
98
103
118
129
130
127
124
129
136
134
117
96
92
110
131
139
124
109
104
116
127
128
119
110
109
118
124
122
114
114
121
129
131
126
121
117
115
119
117
112
107
107
136
125
123
136
151
148
126
108
106
119
132
133
128
127
128
130
134
132
124
112
105
111
122
131
126
116
111
116
125
128
124
119
120
124
125
119
109
108
119
134
140
131
116
108
111
115
113
106
107
119
143
122
103
107
126
134
123
110
113
125
133
129
119
116
117
120
122
129
132
130
122
116
118
126
129
125
119
119
125
129
132
129
129
128
129
127
120
118
124
133
139
131
120
112
112
115
118
116
122
134
133
119
98
92
105
120
120
111
109
118
126
122
110
105
110
114
120
127
131
134
129
124
123
128
132
127
119
117
123
127
126
118
114
114
120
125
126
127
125
125
125
124
123
124
123
123
122
124
128
132
118
117
111
109
115
122
120
112
110
119
127
123
113
107
113
123
129
129
128
126
123
122
127
133
136
130
121
121
125
124
111
98
94
100
110
115
119
121
120
117
117
123
131
137
137
130
122
121
122
122
115
117
125
130
130
128
123
122
128
137
138
128
118
118
124
129
132
131
130
123
112
109
118
135
139
134
129
132
134
125
108
98
98
107
113
115
114
114
117
120
122
123
132
138
136
129
123
121
122
120
125
120
125
128
122
118
119
130
146
151
141
124
117
120
126
126
126
131
133
124
104
95
107
126
135
131
128
132
133
127
117
116
121
128
131
126
120
117
120
123
123
124
125
126
125
123
123
125
123
123
137
129
123
117
111
108
114
129
144
144
130
115
114
122
129
126
124
131
135
126
105
95
106
124
128
122
122
128
134
131
122
118
122
126
126
124
120
119
122
122
120
119
122
121
118
113
117
122
121
120
141
136
129
122
117
116
121
130
132
127
114
107
113
125
133
132
131
132
133
124
111
107
117
125
124
118
122
136
144
136
118
103
101
105
107
109
111
117
119
120
116
119
121
123
115
110
110
114
117
119
137
139
138
134
128
125
128
135
133
123
109
106
113
123
129
129
131
132
131
121
116
119
126
126
121
117
125
140
146
133
109
94
95
103
109
111
111
117
122
127
125
122
116
110
108
108
115
121
128
132
127
133
135
132
126
122
127
136
139
132
119
112
114
116
117
117
119
122
121
117
118
124
125
120
114
115
122
131
133
124
112
107
114
126
132
129
122
121
127
136
139
128
110
98
102
115
127
133
135
138
122
128
124
119
114
114
117
125
128
126
121
118
118
118
118
115
112
112
110
110
114
119
117
116
115
119
121
123
124
125
124
125
129
137
141
137
128
122
126
136
142
136
121
110
117
128
134
125
114
116
130
130
123
115
113
117
118
114
111
111
116
121
126
129
128
125
117
111
107
109
114
115
112
117
124
131
131
129
128
128
130
130
124
122
121
121
119
120
126
135
141
140
136
134
137
139
132
115
98
100
144
139
126
120
122
128
128
120
113
109
114
121
129
131
132
127
123
119
118
118
117
116
118
126
132
139
144
143
134
126
121
120
119
112
103
99
106
120
130
136
139
139
137
138
140
139
131
118
107
108
143
136
129
126
128
131
132
130
126
123
124
124
131
134
133
127
121
119
120
120
117
120
127
133
134
134
139
143
132
117
110
117
127
122
106
97
104
121
132
133
129
125
124
126
130
133
130
124
118
116
127
124
127
128
126
124
124
127
130
133
134
134
137
140
135
126
119
116
119
118
114
118
129
138
135
125
121
121
119
112
112
125
139
138
122
110
113
123
126
122
119
120
122
123
125
126
128
124
120
117
118
121
126
124
121
117
117
119
121
125
133
144
149
142
129
119
116
118
122
118
110
109
123
140
142
128
109
101
104
111
117
130
140
139
130
125
125
124
117
112
117
129
138
132
122
117
118
121
120
120
124
129
129
121
112
113
120
121
117
116
128
143
144
127
110
106
114
121
123
118
110
108
116
134
143
136
119
108
107
113
115
119
123
126
126
126
127
124
114
107
116
131
139
127
112
108
119
125
128
130
130
135
132
119
109
112
122
127
124
120
126
132
124
105
93
98
113
121
122
119
113
110
112
120
130
135
135
133
127
116
108
105
109
114
119
123
127
126
121
115
118
124
119
107
100
107
120
131
135
133
118
124
125
121
118
117
121
125
126
126
125
122
113
104
100
106
116
123
123
120
116
112
109
106
111
123
139
148
144
127
112
106
110
115
117
123
129
133
132
129
126
118
107
101
102
111
119
127
132
132
105
107
118
128
131
120
109
108
117
125
123
119
117
118
119
118
120
124
125
123
117
113
110
107
108
118
133
145
144
134
125
122
123
125
127
131
132
133
132
130
125
116
111
112
117
119
118
115
122
126
107
107
117
129
132
119
102
99
108
118
120
119
121
123
123
120
121
126
129
126
122
120
122
122
122
124
127
128
127
126
127
127
132
133
134
134
132
125
122
122
119
115
115
122
129
124
117
112
118
126
120
118
118
119
122
119
115
113
115
117
117
116
119
119
117
119
125
130
134
132
130
127
126
129
132
131
121
109
105
109
120
127
126
124
125
126
123
121
122
126
127
122
116
117
124
126
121
117
119
127
126
126
117
109
113
123
133
134
127
121
117
113
112
114
119
125
127
127
128
130
130
126
122
124
130
130
116
99
94
107
122
128
123
114
113
118
122
124
133
142
144
133
119
114
120
128
124
118
114
119
125
128
117
108
110
119
130
133
130
125
119
114
111
114
122
127
121
111
107
112
118
119
120
124
129
127
113
101
104
119
133
134
123
112
110
118
127
132
136
143
145
135
125
120
125
130
127
117
108
109
125
128
123
119
117
118
117
118
119
122
120
119
119
121
124
121
111
99
95
100
109
118
125
129
129
125
118
115
122
133
139
137
126
115
112
118
128
132
132
131
131
127
122
120
126
130
130
123
117
114
125
128
130
129
126
122
117
113
112
110
114
123
130
131
126
117
112
109
108
110
114
119
126
129
126
123
120
122
126
128
127
128
125
120
115
115
118
123
127
129
126
118
113
114
120
127
132
135
133
127
126
127
126
124
124
121
122
119
114
107
107
120
132
134
126
120
121
124
127
126
123
121
121
118
117
118
120
122
119
116
115
119
125
126
119
111
105
108
121
132
131
122
114
114
119
123
126
132
133
129
126
117
115
116
118
120
122
122
118
110
109
119
128
131
126
126
129
132
131
127
123
123
120
117
114
115
120
124
123
120
118
122
127
126
122
111
104
104
118
129
131
128
123
124
124
119
116
115
118
120
122
107
107
119
125
127
122
121
121
120
119
123
126
126
127
128
129
126
122
119
123
128
127
120
115
117
125
135
139
139
134
126
120
116
114
115
118
117
116
116
117
123
127
127
123
116
111
108
112
118
111
99
108
127
135
130
121
120
123
127
126
124
127
131
132
128
122
121
120
122
131
137
132
122
117
124
134
142
143
140
135
126
115
105
107
122
135
132
117
106
109
121
127
123
115
114
115
120
121
124
103
101
114
128
133
126
118
121
131
132
124
122
128
138
137
127
116
118
125
135
141
139
130
120
117
124
134
134
127
123
127
129
122
114
116
131
142
137
118
108
112
124
126
117
112
113
124
133
134
130
110
113
119
123
125
123
122
126
132
130
122
117
124
136
135
124
115
115
125
135
140
136
130
120
118
121
124
120
114
114
125
137
139
136
134
138
138
132
120
112
115
122
123
117
114
116
123
132
133
126
120
117
116
121
132
138
134
126
122
122
121
120
122
128
129
124
117
118
123
129
131
133
131
127
120
116
114
114
115
118
125
136
142
144
139
135
131
127
123
120
116
119
122
125
125
121
118
122
126
127
120
110
107
120
143
154
142
122
111
115
124
126
125
124
129
128
128
127
129
129
128
129
130
130
123
117
115
118
122
122
121
122
126
131
131
126
124
124
125
123
120
120
125
129
128
123
118
116
121
129
117
110
110
122
141
144
131
115
112
122
129
128
123
125
130
133
131
130
129
127
124
125
128
133
132
127
124
128
133
126
115
108
113
125
129
127
122
120
122
123
125
123
125
125
122
121
121
121
122
127
120
121
121
124
125
123
117
115
122
129
130
125
120
124
131
132
130
125
120
115
115
120
127
132
132
129
130
136
137
126
109
102
109
126
134
130
122
116
118
125
130
132
129
125
122
121
120
122
123
123
123
129
126
124
122
122
122
122
122
125
126
126
126
128
128
129
128
125
117
111
114
123
127
122
115
117
127
137
135
121
105
102
111
127
134
131
123
119
122
129
133
133
136
135
129
124
121
123
124
122
122
126
126
126
131
135
134
124
116
116
125
136
137
132
124
125
127
128
124
121
124
126
122
111
102
108
122
133
131
121
113
111
117
124
127
128
127
128
132
132
131
129
132
136
134
125
118
115
117
120
120
123
124
128
136
137
133
124
116
118
127
141
140
129
119
117
122
128
129
128
127
124
116
109
110
116
124
125
124
126
131
131
126
118
112
119
128
136
137
131
120
113
118
126
130
127
118
113
115
118
122
123
124
129
134
133
128
122
119
120
127
134
133
124
114
112
117
120
121
121
121
120
116
115
119
125
126
120
116
125
139
143
130
109
97
105
122
137
138
127
115
110
114
124
130
127
118
114
116
122
133
131
125
124
125
128
128
125
123
119
120
124
124
120
113
113
115
117
113
111
116
124
125
119
118
123
126
123
118
116
125
132
127
110
97
103
121
134
134
124
118
120
130
136
135
125
118
115
124
129
142
139
128
117
116
124
129
130
128
123
122
125
121
117
114
116
122
122
117
114
122
131
130
121
113
117
127
130
123
110
107
113
121
120
118
119
128
129
126
122
123
134
143
144
133
120
112
114
121
129
132
134
129
122
118
122
129
131
131
127
128
126
122
117
116
118
122
124
125
126
129
131
128
123
121
123
127
128
122
113
108
110
121
130
135
133
128
121
116
113
118
128
134
134
129
120
115
114
116
125
107
118
127
129
127
127
128
132
132
130
129
127
122
118
117
118
122
124
125
128
130
125
122
123
130
133
127
117
114
115
121
125
129
131
131
127
122
118
111
106
108
115
119
122
127
127
127
117
107
112
103
114
125
128
125
123
127
132
135
134
131
130
125
119
117
118
121
123
124
127
126
120
113
114
124
132
126
113
109
115
126
136
134
124
116
116
119
125
119
110
107
111
119
125
130
136
131
118
104
101
121
116
119
126
129
123
115
110
118
126
128
123
116
115
116
119
121
122
124
124
120
114
114
124
133
132
122
117
121
126
123
119
118
122
126
130
130
128
126
129
137
143
139
123
114
118
130
138
135
125
117
119
122
126
130
128
130
132
134
129
119
113
114
118
128
134
134
132
132
136
131
119
110
114
129
140
136
127
124
126
125
122
120
125
132
137
139
132
127
126
132
140
137
127
117
119
128
131
127
122
128
127
123
119
118
125
134
136
130
121
113
110
114
117
125
134
137
135
132
132
130
125
117
117
125
137
136
127
118
118
119
118
115
115
122
132
142
144
139
131
131
131
130
123
114
117
124
131
129
121
134
127
115
108
110
119
123
117
111
112
119
124
121
112
113
120
130
129
123
119
119
123
127
128
129
130
126
120
115
113
114
109
103
103
110
123
138
149
151
146
134
128
121
117
111
109
114
123
127
118
130
116
108
111
123
126
117
104
101
113
129
133
125
115
112
117
122
123
120
115
112
118
127
133
133
128
122
119
121
121
119
111
107
111
116
121
127
134
142
145
138
128
120
117
112
105
101
105
112
115
129
114
107
121
139
141
125
111
114
124
131
126
119
120
122
123
124
126
125
122
114
113
120
127
131
127
124
126
130
131
128
124
125
132
134
129
119
115
119
127
131
128
123
122
121
113
103
101
110
121
136
124
114
122
140
146
135
126
127
129
124
114
110
118
126
127
127
129
132
128
120
115
117
126
129
128
126
128
128
126
124
126
134
139
137
128
116
108
106
110
119
124
126
128
126
123
117
115
121
130
138
133
121
117
127
135
135
130
128
125
117
112
110
118
127
130
130
130
131
125
122
122
127
133
132
126
122
120
118
114
111
113
118
121
120
117
117
116
113
111
114
119
123
126
126
127
125
124
123
127
127
126
121
116
117
123
127
128
124
120
117
117
120
126
131
134
134
130
128
122
118
121
129
138
136
125
115
114
118
116
111
106
103
104
106
110
116
120
122
120
116
115
114
115
119
121
121
120
120
122
121
116
116
115
116
117
124
128
130
126
123
118
123
132
141
142
137
130
125
119
113
112
122
133
135
123
115
117
128
131
126
117
111
112
115
119
120
121
121
120
117
113
111
112
115
118
117
119
120
121
124
119
117
118
118
117
124
132
139
135
123
114
117
126
135
135
128
125
123
120
111
106
114
123
126
121
117
121
130
132
129
125
123
128
132
133
127
121
116
117
116
115
117
119
120
118
118
118
120
121
126
128
126
124
119
117
121
129
134
127
118
110
113
121
123
121
116
116
121
123
118
116
117
120
118
115
118
123
126
124
120
120
123
126
128
131
129
124
118
115
112
115
122
128
127
122
117
115
117
118
116
127
135
135
125
115
109
113
116
111
105
104
111
121
123
120
116
116
120
125
129
132
130
122
112
107
112
122
125
120
112
111
111
113
111
116
124
127
126
119
112
110
117
124
126
121
116
111
113
119
109
121
138
145
133
115
107
112
118
114
105
99
107
120
127
128
124
117
118
121
129
140
139
127
112
105
110
121
123
117
111
109
109
107
107
109
117
127
128
125
118
112
109
109
115
122
124
122
122
130
110
121
135
144
134
117
110
121
134
134
120
107
106
116
124
128
125
116
107
107
117
131
132
123
114
114
120
124
125
122
119
117
117
116
116
114
115
115
116
121
124
124
115
104
108
122
133
136
135
136
121
127
129
130
125
118
115
124
137
141
135
123
114
113
119
125
124
115
105
104
112
119
118
113
115
126
132
132
131
133
134
130
123
122
124
123
115
107
104
112
125
134
129
119
116
120
126
127
125
126
129
130
124
118
119
124
124
123
122
126
133
134
127
122
120
125
126
124
120
122
122
117
108
105
114
127
133
132
131
135
136
128
118
115
118
121
121
115
110
113
125
134
137
134
126
119
116
114
113
116
136
131
123
120
124
132
132
123
113
112
120
127
129
129
129
127
129
132
138
142
136
121
109
105
110
119
127
129
127
125
124
122
114
109
110
116
124
131
129
127
126
128
131
133
129
123
117
115
114
116
135
129
124
125
128
129
126
118
113
115
117
117
120
127
133
130
124
122
129
135
131
121
117
114
113
112
120
126
126
120
117
119
124
120
112
114
122
132
138
134
129
125
123
126
128
127
124
120
117
114
126
125
126
127
124
117
111
111
118
127
129
123
121
125
128
125
118
115
117
119
116
117
123
125
120
113
114
123
128
122
119
123
134
135
126
116
115
118
124
128
129
131
129
125
123
125
125
125
120
115
117
124
129
131
124
115
112
117
127
137
143
142
133
123
116
116
120
126
125
119
113
113
125
134
132
122
113
116
121
120
118
120
128
134
128
119
112
108
111
119
129
140
139
127
117
114
122
128
128
123
119
130
136
132
124
123
128
132
129
130
137
145
137
120
103
105
122
137
137
125
114
112
122
133
137
130
119
116
116
119
116
113
117
122
121
115
111
111
113
117
128
139
139
125
111
108
114
121
125
129
125
135
136
129
120
122
133
138
127
117
118
128
130
115
98
99
115
129
130
123
115
114
117
122
128
128
127
126
124
121
118
115
115
113
110
110
114
119
119
118
122
129
130
125
117
114
114
113
114
119
123
125
125
118
112
112
120
125
120
112
110
117
123
119
107
102
106
117
122
121
119
118
118
115
113
116
124
132
137
137
131
121
113
107
107
112
117
119
117
114
118
121
126
127
129
126
119
114
114
115
110
108
113
118
118
112
108
111
117
121
120
124
130
131
124
111
107
113
122
127
128
126
122
115
107
103
111
126
139
142
135
120
109
106
116
126
127
119
111
110
116
121
128
134
138
129
120
118
121
122
111
108
114
126
130
122
113
110
117
126
131
133
137
134
128
120
117
121
125
129
128
127
125
118
107
101
107
121
132
135
125
111
108
117
132
141
136
125
121
125
125
123
122
130
134
129
120
116
122
125
124
123
122
125
131
132
127
120
118
121
126
130
128
123
123
123
125
125
122
122
124
125
125
120
115
110
114
121
128
128
118
110
111
124
139
142
137
138
144
149
139
121
107
112
123
128
122
115
114
117
134
132
121
113
116
126
129
124
118
117
120
118
113
109
114
123
126
122
114
113
117
121
120
119
119
122
120
121
123
127
124
120
115
121
128
133
135
140
151
155
143
122
106
109
122
130
126
118
111
110
127
126
116
108
109
116
119
118
118
120
121
117
110
106
110
116
118
115
110
111
116
118
119
122
129
128
118
112
113
124
129
124
115
109
112
121
128
132
133
132
133
129
123
125
127
129
126
121
119
117
114
116
117
119
118
116
113
117
124
127
126
122
117
110
108
111
112
113
113
116
117
119
123
129
132
129
115
105
105
116
128
131
118
107
107
117
127
129
119
111
114
123
129
130
126
123
122
124
129
130
107
114
124
129
127
122
121
124
126
125
123
121
123
119
116
115
119
120
119
122
125
128
129
128
126
125
119
110
103
109
124
136
130
117
108
114
125
128
123
114
112
113
112
113
117
118
122
126
132
132
115
118
121
124
122
123
126
127
126
117
114
119
124
127
126
127
127
124
120
121
127
135
133
124
115
116
120
118
109
107
116
130
134
125
111
110
117
125
129
130
126
117
109
107
112
120
125
125
126
125
129
119
114
115
121
125
128
125
119
113
113
119
126
129
127
129
127
121
113
113
121
132
135
125
115
113
120
125
121
114
113
120
127
123
114
110
114
119
126
131
130
126
119
115
119
120
122
121
118
118
135
117
116
126
134
135
129
122
118
115
119
123
126
125
121
119
120
116
110
108
112
123
134
136
126
120
122
130
133
126
116
113
114
117
118
121
124
124
119
115
117
122
123
122
120
117
113
112
116
121
124
116
122
136
136
126
118
120
125
126
122
119
118
116
112
111
114
118
121
116
114
118
132
140
139
130
125
125
125
120
115
111
112
115
119
129
136
130
116
104
102
111
115
113
111
109
110
112
119
127
112
117
126
128
118
104
103
119
132
133
121
111
110
115
115
114
118
125
130
128
124
123
132
138
139
134
123
112
103
102
111
119
121
116
115
125
133
130
119
109
110
113
111
106
104
108
114
120
123
129
118
122
124
117
109
104
108
120
127
127
119
114
116
124
129
128
122
122
122
124
126
129
133
136
134
130
118
102
91
98
120
135
134
120
112
114
119
122
122
125
129
129
122
114
109
109
116
123
131
129
130
122
115
115
123
131
129
121
115
116
119
121
125
132
136
131
121
108
104
108
120
130
134
132
127
122
114
102
98
108
126
139
136
125
113
111
114
118
122
130
138
139
135
129
124
117
116
121
127
128
131
117
107
115
136
149
139
122
111
115
122
124
124
126
130
125
113
102
98
105
115
125
128
128
121
115
114
114
114
116
120
124
128
127
126
121
118
115
118
124
131
134
131
129
128
126
122
119
120
125
129
120
112
119
132
137
127
117
118
126
127
119
113
119
124
123
114
110
112
117
120
123
125
126
121
116
117
125
128
122
112
111
121
133
138
132
120
112
112
120
128
126
117
113
120
127
128
123
121
126
127
128
127
127
127
122
116
117
126
134
130
118
110
116
124
125
123
125
129
129
123
122
124
127
125
119
120
129
133
127
115
109
115
129
136
130
119
111
114
126
134
128
115
106
112
122
127
125
125
126
115
123
126
128
130
126
121
121
124
131
130
124
119
121
126
129
131
135
134
127
119
117
121
126
126
122
122
126
130
130
123
113
111
113
119
121
119
120
127
137
141
135
127
121
118
118
120
120
123
124
106
113
118
125
132
133
127
122
117
124
131
137
134
129
126
127
132
134
126
115
109
110
116
122
124
123
121
123
126
129
129
122
113
111
113
118
122
127
134
138
136
133
134
134
129
122
113
111
114
118
115
117
119
125
131
131
121
113
111
119
132
145
145
137
128
125
126
124
116
111
109
112
116
117
119
121
122
122
121
124
125
125
123
122
121
125
128
131
132
129
125
120
121
127
129
125
116
110
113
122
130
128
127
132
136
132
120
110
108
114
126
138
144
139
129
123
120
117
115
118
125
127
123
115
110
116
124
123
117
112
112
118
123
124
125
131
136
138
134
126
121
114
113
115
121
123
118
118
124
137
136
133
132
136
140
134
124
115
112
115
119
125
131
132
126
121
119
119
120
125
135
138
130
115
108
114
121
122
114
106
105
109
111
110
113
126
138
143
138
130
124
119
119
119
118
113
113
118
131
144
133
132
130
130
127
122
117
117
123
124
120
118
118
121
123
120
119
119
121
125
130
131
127
118
114
116
120
120
116
112
110
109
106
102
103
114
128
135
133
124
119
123
129
129
123
111
105
111
124
136
122
127
128
123
114
106
107
119
130
130
126
120
119
121
121
117
115
116
117
116
114
113
117
122
125
123
120
117
119
124
124
122
118
114
113
112
118
121
120
115
112
114
123
128
124
118
111
111
116
127
105
115
125
126
117
108
110
121
130
129
126
128
131
130
123
115
112
113
116
114
108
104
110
121
129
127
119
116
120
127
132
131
132
132
131
125
121
119
117
114
110
110
111
116
123
126
124
115
111
119
99
109
120
126
123
120
123
129
130
127
128
131
135
131
124
118
115
116
118
120
118
114
111
113
118
119
117
116
120
125
127
128
132
134
134
130
130
130
128
123
119
117
112
113
121
129
130
118
104
107
114
116
114
110
108
107
113
119
125
126
122
113
109
108
112
114
113
114
119
124
129
129
132
136
142
137
128
123
125
126
122
118
123
131
136
133
129
121
116
114
120
130
133
128
122
118
115
114
119
123
119
125
124
118
111
109
114
120
123
122
116
109
109
116
125
128
125
120
122
132
139
134
127
128
138
146
142
131
125
122
122
122
123
125
129
133
137
136
129
124
126
130
129
121
116
118
120
121
121
123
129
132
129
120
112
110
114
116
117
118
117
114
114
121
133
143
142
135
133
139
143
134
119
112
122
136
140
128
114
111
117
122
120
112
111
118
131
138
139
135
128
121
114
108
111
120
129
135
134
129
137
130
122
113
111
114
117
117
117
123
129
130
127
124
126
133
134
133
135
139
138
124
111
107
118
130
132
120
109
110
118
123
116
107
104
110
122
135
140
138
129
119
111
110
111
115
124
135
139
131
135
123
113
111
116
124
129
130
128
130
134
134
131
124
119
116
114
119
127
133
126
112
108
114
128
133
128
118
115
123
129
125
118
115
117
120
122
126
129
128
125
120
123
126
120
110
109
120
130
128
125
116
111
115
124
132
133
135
136
133
127
121
117
120
123
117
115
118
124
127
120
112
112
122
132
132
124
119
120
127
129
125
123
125
129
130
126
120
112
107
110
122
133
138
128
112
105
113
123
122
122
120
120
128
136
138
136
136
138
131
116
105
108
121
130
133
130
130
128
126
120
119
123
125
122
120
121
123
123
121
121
123
127
129
126
124
121
114
103
96
102
119
133
137
131
123
117
119
122
121
122
129
134
137
138
139
136
138
139
131
119
111
115
125
132
134
132
130
127
123
121
125
128
126
119
116
122
128
127
119
118
123
130
129
121
115
115
112
108
105
112
119
127
129
130
129
128
125
122
121
123
126
130
131
128
126
128
135
138
131
121
117
122
131
134
128
123
122
126
126
127
127
128
127
123
115
114
119
123
126
128
131
132
129
123
118
117
119
118
115
115
116
114
116
122
130
129
125
121
122
122
116
117
118
116
114
115
122
126
121
113
112
121
131
135
130
122
119
125
129
129
126
126
126
124
115
105
106
117
127
132
132
130
126
126
127
127
122
119
115
109
106
108
113
122
128
125
121
120
121
124
119
119
119
116
116
113
112
110
106
106
111
120
128
131
128
119
114
116
122
127
127
124
123
120
114
109
109
116
123
125
122
117
116
120
127
127
122
116
112
108
108
117
126
132
127
119
116
118
120
124
130
133
133
127
124
117
111
101
96
104
115
122
123
121
118
112
107
107
115
125
131
128
119
111
112
119
121
122
121
121
122
118
114
116
121
126
122
117
114
113
116
126
133
132
124
114
113
118
123
111
125
136
135
127
119
116
113
106
100
102
111
120
122
119
113
108
105
109
120
131
139
133
119
109
112
121
126
122
121
128
137
137
127
119
122
129
134
129
121
117
116
121
122
122
117
114
114
121
130
98
110
126
131
121
109
106
113
119
114
107
106
115
123
126
121
115
109
110
120
131
138
134
122
115
118
124
126
121
119
128
139
139
129
121
126
139
145
138
125
120
118
115
113
115
119
120
120
120
125
98
105
119
128
122
109
105
114
130
134
126
116
117
123
129
130
127
118
110
110
118
124
122
118
120
128
131
126
121
119
126
129
124
117
119
129
137
136
127
120
122
125
122
116
115
116
120
119
117
119
110
114
119
124
123
114
109
115
128
138
140
133
122
119
120
130
132
124
112
104
109
111
108
106
114
128
132
126
121
127
130
123
111
109
118
125
123
115
106
107
121
134
133
121
107
101
105
111
120
124
120
122
120
119
121
121
119
118
123
130
135
133
122
114
112
119
128
129
124
121
120
114
106
101
107
115
117
115
120
128
134
125
112
113
120
126
121
107
98
103
119
133
134
120
102
89
94
110
126
132
122
122
121
121
124
127
127
121
120
122
123
121
116
113
114
118
124
129
135
137
134
124
114
108
108
105
104
104
113
124
130
125
120
120
127
130
127
119
112
112
119
128
130
124
112
102
104
115
127
129
122
122
124
125
129
128
121
114
117
120
119
112
109
114
124
127
122
121
128
133
131
121
114
112
111
106
106
110
115
122
121
123
124
128
129
130
128
127
125
125
126
128
130
132
129
122
119
120
119
117
121
124
128
132
129
124
112
109
116
127
127
116
109
113
126
132
125
117
116
119
121
118
116
115
116
116
120
124
127
124
119
116
120
125
124
123
121
120
123
127
129
131
130
130
128
124
123
122
121
118
120
127
133
134
131
124
118
119
125
133
133
123
112
110
118
128
132
129
123
121
122
125
126
128
126
126
127
133
134
127
119
112
112
118
122
123
118
114
117
121
128
130
126
118
115
115
123
129
134
131
122
129
137
135
130
125
128
132
129
125
122
122
120
116
115
122
132
138
134
127
125
128
132
131
127
127
129
131
131
127
120
118
118
123
124
123
124
123
124
125
127
129
126
122
117
117
124
129
131
133
129
137
138
132
124
122
129
131
122
112
109
121
132
131
124
120
129
133
131
124
120
122
123
123
122
124
126
124
120
121
124
129
132
127
125
125
128
132
130
125
124
129
135
136
135
132
126
121
116
116
138
139
131
122
113
112
118
122
119
111
111
124
135
136
128
120
116
120
121
121
120
117
118
121
123
122
116
107
105
115
129
135
131
121
117
119
123
121
117
116
120
126
134
137
140
135
125
115
109
107
138
131
121
114
112
114
119
121
124
121
122
127
130
127
121
115
113
115
119
122
123
124
124
126
126
119
108
98
101
115
129
128
118
112
114
118
116
108
102
108
117
124
127
128
129
125
120
118
119
117
133
128
119
118
124
131
132
130
126
125
125
124
121
116
114
116
116
118
120
122
125
128
128
126
122
115
113
114
119
123
124
119
117
117
122
123
117
112
114
121
122
120
118
125
127
126
121
124
129
126
133
135
129
126
132
139
138
131
124
120
124
123
120
114
115
119
124
121
116
117
121
125
124
115
109
113
126
139
143
135
122
119
126
134
136
131
124
127
136
137
122
108
103
117
132
137
134
130
129
124
137
140
132
126
126
128
128
121
118
120
125
126
122
115
115
120
124
120
114
116
122
124
119
111
108
115
129
141
143
135
125
122
132
140
140
132
125
128
133
130
115
101
101
117
132
141
139
134
129
121
133
131
126
121
118
114
112
113
119
128
134
132
124
113
109
109
115
117
122
126
128
124
118
116
119
123
119
115
116
119
120
120
124
131
136
134
125
115
112
111
113
116
121
126
127
126
126
128
130
128
122
120
123
125
121
111
105
112
124
134
135
131
120
108
101
103
111
121
130
136
133
125
119
119
126
129
119
106
99
107
118
123
123
123
127
130
125
114
103
102
113
127
133
129
121
112
111
116
126
132
114
118
127
131
125
112
106
115
127
133
130
123
115
108
108
112
118
122
124
129
131
128
120
114
119
130
136
127
111
107
119
130
132
123
117
121
125
124
116
112
115
121
122
119
117
114
111
112
117
123
116
121
126
125
121
114
114
120
127
131
130
123
118
116
118
125
125
117
110
113
123
131
124
113
111
126
143
145
128
116
120
132
136
124
110
111
123
132
132
128
123
116
110
111
117
122
122
118
115
117
123
122
117
114
112
116
121
125
126
129
130
128
125
123
126
127
124
113
105
107
118
129
133
124
117
120
129
136
128
117
116
126
131
122
112
112
124
136
138
133
126
118
113
112
117
121
122
118
115
116
130
124
117
114
112
115
120
125
124
123
124
125
125
125
122
118
115
113
114
114
117
122
135
143
138
127
119
119
119
114
112
117
124
125
121
123
132
139
135
125
118
118
119
117
119
117
113
109
110
114
129
127
128
127
117
113
116
124
127
123
115
112
115
114
113
110
109
114
120
117
109
110
126
147
153
141
124
117
114
110
109
113
125
133
132
132
134
133
125
116
116
122
124
127
123
120
113
105
106
115
124
131
136
133
117
109
113
124
131
127
115
106
106
112
114
112
111
113
118
113
106
104
119
138
151
149
137
125
115
109
111
121
132
136
132
126
121
117
116
118
127
135
136
130
127
122
117
114
118
127
128
135
137
127
115
110
114
122
125
121
118
114
115
119
122
120
114
111
109
112
114
118
125
133
139
141
136
125
115
114
123
131
133
125
116
110
105
105
111
127
141
146
141
131
122
117
116
122
129
137
135
135
124
113
110
114
117
118
114
115
119
121
123
122
123
122
116
110
107
112
125
134
135
130
127
128
126
121
115
118
127
131
123
109
102
102
106
109
117
128
138
140
135
126
118
112
114
121
129
130
136
130
114
103
106
113
117
116
114
117
121
122
118
114
116
117
115
110
108
117
128
135
133
127
118
118
121
122
119
119
119
116
112
106
104
109
117
120
119
121
122
122
118
118
119
120
119
119
118
117
137
131
116
109
111
116
116
117
122
128
126
118
112
113
116
117
114
112
116
122
127
127
123
118
114
115
120
127
127
123
114
112
115
118
120
122
121
117
114
115
115
113
105
107
118
129
129
121
113
115
136
132
126
124
126
125
120
118
125
133
130
120
114
121
124
123
117
114
121
128
127
122
118
120
122
120
120
125
129
130
127
122
121
122
124
122
116
110
112
117
122
115
104
103
115
129
133
124
120
125
127
129
128
129
130
127
122
120
125
129
127
120
117
124
132
129
122
117
120
122
120
118
122
130
134
129
119
115
122
135
139
128
117
111
112
115
116
118
122
127
126
118
111
110
115
121
125
123
123
128
121
125
125
123
120
120
120
122
122
121
118
115
115
119
125
128
126
120
113
107
105
109
122
133
136
128
116
110
116
129
134
127
116
110
111
116
121
125
130
130
126
121
120
124
125
121
119
119
122
126
131
130
126
121
116
115
119
121
121
121
117
118
119
118
120
123
126
123
114
104
102
109
121
125
124
120
117
116
118
117
119
119
123
129
132
131
126
125
125
126
124
125
126
127
127
124
121
119
120
125
134
130
129
131
131
126
119
117
117
121
124
128
129
126
121
120
124
126
123
118
119
124
124
118
114
117
123
127
121
111
107
113
126
140
145
144
134
125
121
122
125
122
117
114
119
123
122
121
122
129
121
118
126
141
145
133
117
110
113
120
123
125
128
128
128
124
124
125
126
129
134
133
126
116
112
119
128
127
122
115
112
113
116
121
128
133
132
124
122
123
122
113
105
103
110
119
120
121
124
130
109
110
123
136
134
119
105
105
115
119
114
110
116
128
134
131
123
119
117
118
120
121
118
115
117
120
120
118
118
122
123
115
107
102
104
111
117
121
123
122
116
108
105
109
117
117
115
118
121
123
112
118
125
124
112
96
95
108
120
117
105
101
114
129
134
128
118
111
106
101
98
101
108
118
122
120
114
115
120
126
125
115
111
110
111
110
110
117
122
122
116
111
114
122
124
120
116
118
122
120
122
128
131
122
105
94
98
116
123
115
107
110
127
137
132
120
112
109
106
99
93
95
108
120
124
123
121
124
130
127
119
113
117
129
133
127
121
122
125
125
122
119
119
123
123
121
121
121
122
124
119
121
125
124
117
110
112
117
120
114
112
118
130
134
128
118
116
117
115
109
107
110
115
119
123
125
128
131
132
127
119
114
120
131
138
138
135
130
129
126
125
121
117
112
115
122
128
123
117
120
113
121
120
112
102
104
112
119
124
127
130
131
127
121
118
118
117
116
118
124
129
131
134
138
146
147
141
134
131
126
118
116
124
131
134
131
122
118
111
104
103
108
117
124
126
120
111
106
112
121
127
133
128
114
105
106
113
119
123
127
129
125
118
113
113
116
121
120
123
126
128
126
124
130
140
146
140
130
121
115
114
118
125
130
129
125
120
116
111
107
108
111
112
115
119
122
120
115
113
117
136
138
130
123
114
113
116
117
121
127
129
125
117
114
115
121
129
132
140
143
140
127
112
104
107
117
123
122
117
115
117
124
128
128
123
116
110
109
111
116
119
113
106
104
112
122
128
125
118
116
133
132
129
124
121
122
125
127
129
131
134
134
128
125
122
119
123
131
144
151
144
123
102
91
92
102
112
119
123
126
128
130
130
127
122
112
103
102
112
120
123
115
109
109
113
119
125
128
125
120
122
124
127
124
121
126
136
141
138
132
131
133
132
129
124
116
112
119
132
138
129
112
101
104
111
115
114
115
122
132
136
130
124
123
122
116
111
110
115
120
118
117
123
126
121
113
115
126
132
123
113
117
120
118
115
123
135
141
138
128
118
113
115
115
115
115
113
116
119
120
113
108
112
125
130
125
112
105
111
123
127
123
116
113
114
119
124
127
124
116
112
118
127
129
119
109
111
125
130
121
114
118
118
117
117
121
126
130
129
121
110
101
98
102
107
113
119
120
118
114
111
116
124
129
126
119
112
109
112
117
120
121
118
112
112
118
127
131
124
114
113
121
127
122
112
110
115
122
123
114
118
123
127
129
131
128
125
126
127
122
115
108
107
109
110
113
113
117
119
119
120
125
123
117
110
114
123
131
130
127
125
130
132
128
122
120
123
122
118
115
121
127
129
122
115
117
120
120
118
118
117
118
127
135
135
127
121
122
126
125
117
113
116
122
122
115
111
114
122
130
132
128
117
108
105
112
124
134
135
130
131
137
143
141
130
122
118
118
118
119
124
128
127
125
125
128
126
123
123
127
112
110
117
126
126
116
112
113
124
124
118
113
116
125
128
125
120
120
127
135
136
128
119
110
109
112
112
112
114
117
123
130
135
133
126
121
118
120
122
124
124
123
122
126
131
131
128
125
125
128
118
119
120
119
117
115
111
114
117
118
121
128
130
129
127
128
129
126
125
127
130
127
122
116
114
113
112
107
108
112
117
123
125
121
116
113
116
119
124
125
123
119
120
127
133
129
121
118
119
122
133
133
129
118
113
118
125
125
118
117
128
142
145
133
124
124
125
123
115
115
120
125
123
115
111
114
119
120
121
123
127
131
127
120
115
112
110
110
114
119
121
120
121
122
121
116
113
114
119
123
135
136
129
117
111
120
136
140
129
118
120
132
139
133
124
118
117
114
112
114
120
124
120
113
109
114
123
128
128
130
137
143
140
130
121
116
114
109
107
110
121
123
123
116
109
107
112
119
127
130
123
124
121
119
118
124
133
137
130
120
112
115
122
126
124
120
116
114
117
120
122
121
115
110
113
121
127
127
121
119
126
134
135
128
124
129
131
125
116
116
121
127
127
119
115
115
116
121
123
119
112
115
120
127
130
126
122
122
122
119
117
117
118
120
121
122
124
123
122
124
125
120
109
105
113
125
132
127
115
107
107
111
114
117
125
135
141
139
130
127
131
137
136
130
124
117
112
109
108
107
113
112
119
126
130
126
120
117
119
124
125
122
118
115
116
120
125
125
122
123
126
120
107
99
106
122
130
124
115
109
107
104
104
113
126
134
133
128
123
130
139
143
138
130
118
106
100
101
109
116
119
114
116
117
118
116
120
126
129
127
122
116
110
112
114
117
120
120
118
120
127
128
122
114
115
120
120
116
116
120
119
111
107
116
129
134
122
110
109
120
134
139
133
121
106
95
99
112
126
133
120
118
116
113
111
110
117
128
137
132
118
106
104
111
120
123
121
118
118
122
128
134
136
137
133
123
117
113
116
121
120
114
113
122
131
134
123
113
109
114
122
128
129
121
110
105
112
126
135
133
119
122
124
123
119
115
116
124
135
139
130
115
109
117
130
137
136
130
128
128
127
125
126
132
135
130
121
115
116
119
118
115
116
124
131
134
130
125
121
118
119
125
130
132
125
119
120
123
126
124
122
126
129
131
127
124
118
118
126
135
135
126
115
117
132
145
145
136
131
129
124
116
109
111
123
132
129
123
116
116
118
117
118
122
129
134
129
126
123
123
121
123
126
129
128
122
115
116
119
122
130
127
126
125
124
123
121
117
116
116
117
113
111
115
122
135
136
128
120
119
122
121
114
112
121
131
132
126
120
120
120
120
119
120
126
131
128
123
119
120
118
114
112
117
117
116
117
120
127
131
131
129
125
122
118
117
120
118
110
100
94
96
106
115
121
125
126
120
116
115
120
125
125
120
119
123
130
131
125
121
120
121
122
123
126
127
128
124
122
117
115
109
108
111
115
119
126
131
135
134
130
130
129
124
120
117
119
118
110
100
97
103
117
126
127
126
127
126
123
120
120
123
121
116
116
122
128
127
120
113
115
121
125
124
124
126
132
133
130
122
118
116
116
117
120
124
128
131
129
129
132
133
129
127
124
124
122
119
117
118
120
123
126
128
129
129
127
127
125
122
121
117
113
114
123
127
125
112
101
103
114
123
125
123
124
129
133
132
127
125
126
124
123
118
119
120
121
118
117
117
140
133
123
120
124
130
129
125
123
127
129
128
122
117
119
125
125
124
122
123
123
120
118
125
135
136
122
102
92
104
123
129
128
123
124
130
131
122
117
118
123
126
123
118
114
112
110
110
111
115
139
131
118
112
119
127
131
125
121
119
121
117
110
106
111
119
123
119
121
124
127
131
131
132
134
133
126
114
111
115
126
134
132
126
121
121
119
116
112
110
112
116
121
122
121
114
111
113
116
118
127
129
120
113
113
119
122
119
116
115
115
115
111
111
115
122
126
121
122
126
136
140
137
130
123
120
127
131
128
122
120
127
133
129
117
107
108
114
117
112
104
108
120
129
131
124
119
121
122
121
122
127
126
120
114
112
112
115
118
123
124
125
124
126
129
127
124
120
123
130
137
139
131
120
114
113
120
127
125
117
114
117
128
130
122
109
107
113
120
121
115
115
123
129
129
125
124
128
129
126
120
123
128
129
119
109
106
114
125
129
129
129
131
134
130
124
116
114
122
132
135
128
118
115
116
115
111
109
110
110
113
116
124
131
136
129
120
114
119
127
132
129
124
119
115
115
122
129
133
132
120
122
129
133
123
108
101
109
121
127
125
122
126
126
121
114
111
113
120
131
130
120
110
111
119
125
121
113
112
117
120
120
123
131
139
138
126
115
116
125
132
128
118
108
108
112
118
123
126
124
120
122
130
134
123
108
96
100
113
121
123
121
116
112
111
114
116
114
117
123
126
122
111
106
115
129
142
144
136
129
124
122
123
123
126
127
122
120
116
117
120
119
112
110
114
119
120
117
112
110
115
120
126
128
120
109
101
101
112
123
128
122
111
106
109
120
122
115
109
112
119
122
115
106
111
128
151
161
150
133
124
123
123
118
113
113
120
123
121
118
117
116
116
117
120
122
120
115
112
113
114
117
118
114
110
109
113
117
120
128
130
124
113
108
113
123
121
114
110
113
119
121
121
117
119
127
138
144
138
127
121
124
126
121
114
115
126
135
132
127
123
124
124
123
121
120
117
113
116
122
115
119
115
108
101
106
115
124
128
129
126
120
115
116
119
119
115
113
118
123
121
117
120
128
134
132
124
120
118
116
117
125
133
131
122
124
133
142
139
130
125
127
127
126
122
119
114
109
112
119
118
123
124
117
107
105
116
126
127
123
115
112
115
120
124
119
111
110
119
125
120
109
112
128
141
139
129
122
117
113
114
123
138
141
133
129
131
136
134
126
125
127
129
128
126
123
117
109
105
112
117
125
132
131
122
119
122
126
124
118
113
108
114
120
125
119
108
104
111
119
114
104
103
114
129
138
138
135
129
117
114
118
132
142
138
130
118
115
117
119
127
131
132
129
127
127
121
116
113
116
119
126
130
126
120
120
124
128
125
119
116
115
115
119
118
114
110
108
115
122
120
109
102
100
110
123
135
136
131
123
116
116
122
129
132
122
107
97
102
116
129
135
134
130
126
122
122
122
125
126
124
127
119
107
102
109
122
131
130
124
120
122
119
113
110
114
122
130
134
136
132
124
112
104
105
114
124
126
122
117
117
113
110
110
115
116
113
108
109
116
123
128
128
125
121
119
120
124
127
128
127
125
113
98
97
107
124
131
132
127
124
124
121
112
111
122
135
144
143
137
134
131
123
117
115
120
123
122
116
111
112
110
107
102
106
115
124
127
123
115
112
114
119
123
122
122
121
121
120
119
127
122
110
104
110
121
126
125
124
125
126
127
120
115
116
123
132
133
128
125
124
122
120
119
121
126
127
123
116
112
115
117
118
114
111
116
122
124
120
112
109
112
115
120
125
129
124
119
117
118
127
120
113
114
122
131
127
118
114
120
128
127
121
117
122
121
115
106
106
112
117
116
115
116
122
127
126
119
116
120
126
129
129
124
122
118
113
108
106
105
109
112
113
118
125
131
131
124
121
126
127
127
120
118
121
123
121
117
116
120
123
120
115
118
123
120
108
98
101
114
124
123
119
121
124
125
117
107
109
124
132
131
128
125
125
121
114
108
105
106
109
110
112
116
124
131
133
132
130
132
136
138
131
120
110
112
119
125
126
124
116
111
110
114
121
120
117
113
113
118
125
131
133
132
128
119
108
103
108
118
123
122
121
124
126
125
120
119
118
117
115
116
118
122
125
128
132
134
132
130
140
140
135
124
112
111
120
131
131
122
114
111
111
114
116
119
127
130
126
118
117
126
138
138
126
114
110
113
118
116
114
114
122
132
131
124
120
122
128
129
128
130
130
128
126
125
130
132
130
127
135
129
130
130
126
120
119
123
125
123
121
120
119
117
116
122
131
136
126
113
109
117
129
132
125
122
123
127
127
121
121
123
128
134
129
123
115
113
120
129
135
134
129
124
123
126
127
128
126
126
117
111
119
131
135
127
118
115
120
122
119
117
120
123
126
128
129
127
118
111
110
112
115
118
122
129
129
126
124
129
134
133
125
122
122
121
114
105
106
117
123
121
114
113
121
126
126
123
122
122
100
98
110
123
130
125
123
124
125
120
109
105
113
124
131
130
122
115
110
111
113
112
108
107
114
121
121
117
117
126
131
126
115
114
121
123
116
105
105
112
111
106
104
111
121
125
121
119
119
118
107
108
114
118
116
117
126
138
137
120
102
98
112
124
127
120
116
116
116
114
112
111
110
112
112
112
112
116
118
120
116
108
109
122
133
129
118
111
114
118
115
111
112
119
123
119
115
117
121
119
126
126
126
120
112
108
119
136
138
121
105
103
115
123
117
109
115
126
126
118
110
112
115
118
117
114
118
125
127
120
106
100
110
128
137
128
119
118
123
125
123
121
121
122
120
116
118
123
125
125
124
123
127
128
120
111
110
119
124
119
110
109
114
113
108
109
119
129
128
119
113
113
114
115
119
125
130
132
129
122
115
111
113
118
122
121
119
123
126
124
122
120
118
114
115
120
129
129
126
124
127
135
133
125
116
112
110
104
104
112
127
136
136
127
124
127
128
125
121
123
127
127
129
131
139
142
138
131
123
118
111
109
114
124
127
122
114
110
108
105
103
104
108
115
123
126
126
122
123
123
142
143
135
125
123
123
124
119
115
119
127
127
120
113
109
116
126
131
130
123
120
119
125
135
138
135
126
121
118
116
114
114
121
132
135
125
112
102
99
103
109
112
112
114
122
129
128
118
107
107
146
140
129
123
126
132
134
131
130
130
130
126
116
104
98
102
114
127
134
133
129
126
125
122
115
109
109
114
122
121
116
117
124
136
141
133
118
109
107
114
122
123
119
115
116
121
118
106
97
99
127
125
123
123
123
125
128
128
128
131
133
132
126
116
107
102
109
122
136
143
142
134
125
112
98
93
104
121
132
130
120
117
122
134
138
129
117
112
117
121
121
119
116
116
114
113
109
105
103
109
105
116
126
124
115
111
114
118
119
123
128
131
132
127
121
117
118
125
132
138
137
129
123
117
109
104
109
121
132
133
123
117
120
126
123
116
110
115
124
123
114
107
111
116
114
114
115
120
124
122
101
118
129
119
105
103
112
118
119
118
120
121
117
112
109
115
119
123
122
118
113
112
119
127
129
120
110
109
116
124
122
120
118
117
110
105
109
121
132
129
116
108
111
112
112
113
125
135
133
122
116
124
121
111
103
107
118
124
120
118
117
112
103
94
90
98
109
114
113
108
106
108
117
128
132
126
116
109
111
118
121
121
119
116
111
111
118
129
134
130
125
119
114
107
102
110
123
133
128
118
128
124
118
113
115
120
124
122
118
114
113
110
106
101
98
99
103
109
112
114
120
121
117
116
118
125
129
131
129
124
121
123
123
122
121
121
127
130
127
126
128
126
119
106
102
106
115
120
121
121
120
115
115
121
128
127
118
113
115
115
112
110
112
116
121
117
112
108
112
119
126
126
115
105
104
116
130
139
135
128
122
124
127
128
124
122
123
125
126
127
132
132
123
113
105
110
116
120
124
129
109
109
117
127
131
123
113
115
123
127
122
116
114
119
125
131
128
120
114
117
120
120
114
106
105
111
118
124
123
119
119
126
134
134
122
112
114
123
135
142
140
134
125
116
115
116
124
128
130
130
116
119
124
126
123
118
119
128
136
139
139
136
127
120
118
126
134
132
125
118
118
120
122
121
119
116
113
112
112
114
118
130
137
135
122
109
109
122
139
145
139
127
120
116
117
118
123
125
124
122
133
133
125
115
109
120
134
143
142
137
141
147
142
128
115
117
127
133
131
126
125
127
130
127
122
118
115
114
117
121
126
132
136
132
121
111
107
111
121
130
130
122
116
115
115
116
118
120
121
121
141
134
118
104
107
125
145
150
139
126
127
136
140
130
122
117
121
125
127
127
127
128
126
120
112
108
108
112
119
125
130
130
126
121
118
113
106
97
100
110
121
125
121
116
113
116
119
124
127
121
136
130
119
115
120
133
141
137
122
114
116
122
127
125
121
118
119
122
125
126
126
122
117
110
103
101
104
112
117
120
119
116
115
113
115
117
111
100
97
108
120
128
128
121
117
117
121
129
129
118
131
128
127
131
138
140
135
124
114
111
114
120
121
116
114
115
118
121
125
130
132
126
114
102
100
104
113
119
118
113
107
105
110
117
123
123
117
111
111
117
126
131
130
126
125
122
120
120
121
115
127
122
123
131
137
139
135
130
126
121
118
118
118
116
114
113
115
119
126
136
142
135
116
101
102
114
128
130
122
115
109
107
113
123
130
128
120
112
116
127
134
134
130
128
126
120
114
111
114
118
124
114
114
117
122
125
133
142
143
131
113
106
111
121
123
120
114
113
117
128
139
140
129
118
117
123
131
131
126
122
115
107
107
117
128
128
121
112
116
126
135
135
130
125
121
118
116
114
119
122
119
114
115
114
111
111
120
138
145
135
115
102
108
121
129
130
124
117
116
115
121
130
137
140
135
129
125
125
125
122
116
103
98
104
116
126
125
122
119
119
124
126
128
121
114
114
121
127
126
122
116
122
125
122
114
108
113
127
141
142
131
119
114
120
128
133
138
132
128
120
114
116
123
131
135
132
127
121
120
122
118
108
101
104
115
126
129
129
124
115
113
117
121
120
112
110
116
125
126
122
117
123
128
126
119
116
117
123
133
139
141
135
124
119
121
132
138
137
133
128
120
107
98
102
119
134
133
123
117
120
124
121
118
119
125
132
130
129
124
121
119
117
118
121
119
115
116
116
118
122
126
123
121
118
116
117
121
120
119
119
124
127
126
121
118
120
123
121
120
121
118
108
96
95
112
129
133
125
115
117
124
129
127
126
128
131
127
122
125
130
128
122
115
118
124
123
117
114
115
115
127
120
115
111
111
115
116
112
105
100
101
109
117
119
117
115
112
111
112
113
114
116
113
112
115
122
127
124
116
114
118
121
123
120
119
118
118
119
123
125
122
113
109
113
117
120
118
117
115
114
119
117
115
116
118
117
114
109
105
103
106
108
116
118
117
115
116
119
118
117
118
126
130
129
124
123
125
125
120
115
112
112
112
111
110
111
117
119
118
115
111
108
107
110
114
114
116
118
119
120
116
116
117
124
131
130
122
115
115
118
122
118
117
118
122
125
124
119
119
119
124
129
133
134
133
132
129
123
117
115
114
111
111
113
120
127
128
120
114
113
116
120
120
120
116
115
115
116
118
124
117
117
118
127
134
138
131
122
120
123
122
121
117
120
129
133
127
117
112
117
125
130
129
130
133
133
129
121
116
118
122
122
119
122
135
147
144
129
115
115
124
132
131
125
118
116
117
114
114
118
118
117
118
121
125
128
122
116
114
116
118
117
115
118
127
134
129
117
111
118
127
133
131
128
126
124
121
116
117
120
126
125
123
124
132
144
146
134
120
112
116
128
133
129
120
111
109
112
113
114
114
115
116
113
110
108
106
106
110
117
121
118
115
117
126
133
130
122
118
121
128
133
134
129
123
115
114
113
112
112
114
117
118
114
114
121
132
134
124
113
112
125
136
137
120
106
101
107
115
115
110
112
114
113
107
101
101
107
116
120
121
118
118
127
134
133
125
120
120
123
128
129
129
127
124
119
114
112
110
107
105
108
112
112
108
111
119
125
128
127
128
136
142
137
123
109
106
111
118
122
109
111
116
121
118
112
112
119
123
118
108
107
120
138
144
132
116
110
114
122
123
116
114
118
125
125
118
114
113
116
115
112
112
117
123
123
122
121
129
140
143
139
131
122
120
121
125
127
127
126
110
112
118
123
124
122
122
126
123
112
101
104
119
136
140
129
111
106
109
118
120
115
108
111
121
122
117
115
121
129
129
120
117
121
132
132
126
121
127
137
137
124
109
104
113
127
134
135
131
120
110
112
117
122
125
124
122
120
116
113
112
114
118
120
122
121
116
111
110
115
121
122
117
114
115
112
111
116
126
133
127
120
116
118
127
128
122
118
121
124
120
109
102
103
111
120
128
129
124
113
109
112
118
124
126
125
119
110
107
113
118
116
110
104
108
116
120
116
113
117
123
128
124
119
114
113
115
122
128
126
117
110
109
115
123
124
123
121
119
116
114
114
116
114
113
111
118
122
123
120
110
117
125
129
127
125
117
111
110
113
118
115
106
101
106
113
116
114
115
118
119
119
116
119
124
127
130
130
127
119
112
111
114
119
121
123
124
125
121
119
121
128
130
125
117
115
117
121
124
129
116
126
132
126
117
115
116
120
121
122
121
118
111
107
111
113
112
110
112
117
116
107
105
114
129
138
136
130
123
117
116
122
129
126
117
114
119
127
129
125
125
128
127
123
119
123
124
121
121
127
114
125
128
121
110
109
115
122
128
129
127
122
115
114
120
122
115
109
113
122
122
111
105
114
128
133
127
121
118
117
116
124
133
128
116
110
117
129
134
125
118
113
111
112
118
124
125
122
117
119
108
115
121
117
111
111
116
121
122
125
123
116
111
114
126
130
120
113
121
134
133
120
111
112
119
118
116
116
117
117
114
114
121
124
123
120
123
127
130
122
113
104
102
107
113
120
125
123
119
115
105
108
112
112
110
113
117
122
125
124
115
108
105
112
121
123
121
121
130
138
131
114
102
101
108
112
115
118
120
119
112
106
109
121
132
132
126
119
118
118
115
111
110
111
115
121
125
126
122
116
110
110
110
108
108
113
124
135
136
129
118
113
113
113
113
116
124
134
139
134
120
106
97
98
107
119
124
124
120
117
111
107
108
120
131
134
128
119
116
118
120
123
125
125
125
125
127
125
123
121
117
111
111
113
115
122
132
136
133
126
123
126
127
120
115
123
137
145
139
126
115
110
110
112
121
129
129
123
112
108
110
115
117
121
123
124
125
127
125
120
120
125
132
133
127
125
122
122
125
128
115
109
107
113
123
134
136
123
112
112
123
135
132
121
119
129
141
139
128
118
117
119
121
123
125
128
122
111
101
101
111
123
129
126
119
113
115
122
124
121
119
124
129
129
124
118
120
124
129
131
109
104
102
106
122
134
130
110
96
102
123
131
125
116
119
126
130
121
113
115
119
119
114
114
119
124
117
104
97
103
116
128
133
131
126
116
109
108
110
113
117
123
124
121
118
119
126
131
132
130
112
112
107
106
112
123
123
112
105
112
125
129
122
116
120
123
120
113
112
118
124
120
112
111
119
125
120
108
103
110
121
128
132
134
135
124
111
101
98
104
114
122
124
121
122
125
132
135
131
123
119
121
120
115
113
117
121
122
123
125
127
128
127
123
122
122
121
123
124
127
128
129
125
123
122
121
120
118
116
118
119
122
129
135
136
127
116
112
111
114
116
122
127
127
126
125
130
133
130
122
121
122
124
124
120
118
121
125
128
126
125
125
127
127
125
123
131
137
135
127
123
129
138
137
125
115
116
124
128
124
119
118
125
132
128
119
115
122
131
131
129
128
131
130
127
124
127
132
130
124
126
121
123
127
125
119
117
119
120
119
117
116
120
124
126
132
139
138
127
114
109
120
132
135
125
116
115
120
125
128
128
126
124
122
112
108
110
120
133
139
137
133
131
129
128
126
128
129
128
124
129
122
118
119
121
122
121
120
118
115
112
112
115
120
128
133
134
126
116
108
109
114
116
118
121
124
121
114
116
125
135
134
123
111
109
111
113
112
116
128
132
132
128
128
130
132
128
122
120
122
117
114
108
108
117
131
141
140
129
114
108
109
119
124
124
122
120
118
119
121
126
122
111
108
117
128
127
116
110
118
128
124
114
112
122
127
120
109
105
113
123
124
123
127
129
127
118
113
117
122
111
105
103
104
116
135
152
156
142
121
112
115
124
123
112
108
114
127
137
140
137
130
120
115
115
119
120
118
116
116
115
111
113
123
134
132
120
111
112
116
117
118
119
121
122
117
110
112
121
128
114
106
105
109
112
124
138
148
144
127
115
114
119
113
104
103
119
138
147
141
131
127
122
117
112
112
115
118
120
118
113
110
117
126
129
121
116
116
122
122
116
113
115
117
117
114
116
123
128
128
113
107
111
118
117
116
120
130
133
125
112
107
110
108
104
110
123
136
137
131
123
118
112
108
109
115
118
119
118
119
121
119
116
116
114
112
115
122
125
121
114
111
113
116
119
123
129
130
125
122
130
126
124
125
122
120
110
101
100
108
117
124
122
120
124
132
136
131
127
129
134
129
119
111
108
112
112
113
115
117
118
112
109
114
118
117
113
113
114
117
115
114
109
106
110
116
123
127
132
129
132
128
124
127
132
132
123
111
107
110
116
119
116
114
118
126
130
128
125
120
123
128
129
130
123
115
108
111
119
125
126
120
119
124
127
124
117
115
116
121
127
123
116
111
115
123
127
123
118
117
129
119
113
119
130
135
133
127
121
123
123
120
116
113
111
113
116
117
114
112
117
128
140
144
136
123
114
116
122
123
119
116
121
130
135
137
135
133
131
130
133
131
128
120
117
120
118
111
108
115
120
113
109
113
119
124
124
119
120
125
128
128
124
119
116
113
113
114
116
120
126
137
145
143
130
121
121
125
127
119
107
105
113
124
131
134
137
140
136
130
121
115
117
119
117
114
109
106
108
122
117
122
124
121
111
106
106
105
108
117
127
133
132
129
126
124
122
122
126
131
135
135
134
129
119
114
120
129
131
122
109
105
114
122
121
119
122
130
132
122
103
96
102
114
118
115
115
114
117
123
117
133
137
124
107
99
102
105
108
116
126
133
131
124
120
122
124
127
128
127
122
116
116
118
116
113
112
120
126
123
117
118
124
128
120
109
108
120
129
123
108
100
106
117
121
124
127
128
124
122
120
134
131
117
105
107
117
120
117
118
124
128
124
115
109
112
119
124
124
119
113
108
111
120
125
123
115
113
118
120
119
121
128
131
123
113
110
120
127
124
120
118
120
119
121
124
130
132
127
122
123
127
119
110
112
121
128
126
119
114
114
118
117
116
116
116
119
119
119
121
122
124
124
127
131
129
125
122
121
121
115
113
115
119
121
120
121
124
125
124
123
123
121
117
114
118
124
127
124
124
124
122
115
116
124
129
125
120
120
120
118
115
115
122
128
129
121
111
108
114
126
133
132
126
122
122
125
130
132
126
119
114
112
113
118
124
129
129
126
124
126
126
121
113
113
118
126
126
123
121
126
125
124
128
130
126
116
117
125
132
131
123
116
117
122
123
119
107
99
101
113
125
131
124
117
112
115
123
130
130
125
123
123
122
119
121
127
134
134
131
129
127
122
115
114
121
131
133
125
118
130
133
133
132
129
121
116
119
125
129
129
124
115
107
101
105
111
113
111
111
115
124
132
133
125
115
109
112
119
121
123
127
131
129
118
113
118
129
134
132
127
123
121
118
116
122
130
134
127
121
128
131
129
128
126
125
126
127
121
114
114
117
116
108
101
101
110
121
129
133
134
136
138
137
132
122
113
109
111
114
119
125
126
122
113
108
111
119
127
129
125
120
118
118
121
123
125
126
126
123
122
120
117
118
125
133
135
129
119
111
110
116
120
120
117
116
119
122
129
136
139
137
134
128
123
117
113
112
116
120
122
121
118
112
108
109
109
111
116
121
124
121
117
118
121
124
124
124
125
123
123
119
115
118
127
133
130
122
113
114
120
126
128
126
126
129
126
120
118
122
126
128
126
118
110
104
108
115
122
126
126
123
117
111
108
112
112
110
112
117
121
120
117
114
118
121
123
125
126
123
130
126
121
121
126
130
128
122
115
118
124
130
129
124
122
121
120
117
115
118
124
125
123
114
108
106
112
122
128
129
126
123
122
120
118
116
112
109
106
108
109
109
110
112
114
116
119
125
130
124
129
124
120
122
125
131
134
132
129
125
124
125
127
125
122
117
114
112
115
124
132
131
122
112
109
116
127
132
132
130
126
123
123
126
124
119
112
101
99
103
107
109
111
117
120
118
115
117
121
123
119
117
117
124
130
133
134
135
134
127
119
118
124
129
128
121
115
113
117
124
129
129
121
112
110
116
124
126
126
125
124
119
115
116
121
121
115
108
107
110
116
121
127
129
127
124
116
112
111
113
116
119
126
132
131
125
121
123
126
125
120
116
119
125
123
119
119
122
121
115
110
112
114
114
111
106
106
110
115
120
122
114
104
101
107
118
125
123
119
119
123
130
133
130
124
120
117
113
111
109
115
123
132
132
125
113
110
113
120
123
123
119
115
112
109
111
118
124
122
111
100
100
106
111
111
107
107
109
117
126
128
119
107
101
105
116
126
127
123
119
118
123
123
119
113
113
118
121
121
118
110
119
128
128
116
109
113
121
126
126
127
124
119
112
105
106
113
120
122
118
112
106
98
100
109
121
128
129
130
132
131
127
118
113
116
118
119
120
122
123
122
119
115
110
112
117
123
125
122
119
106
114
122
124
120
118
123
128
129
128
130
133
130
122
114
110
113
118
123
128
126
116
103
99
109
125
137
136
131
128
126
124
122
120
122
121
120
122
128
138
138
129
118
115
120
128
128
122
112
105
109
116
121
123
124
124
123
123
122
124
130
135
132
125
117
113
114
120
125
126
124
124
124
124
122
124
124
124
120
119
119
119
118
116
116
116
120
125
132
136
133
125
119
122
126
129
124
113
101
95
116
119
120
119
119
119
116
114
115
120
127
128
126
120
114
110
113
120
123
118
116
128
144
150
141
125
115
113
115
119
118
118
116
114
112
112
115
116
115
114
111
110
117
124
127
125
116
110
105
105
117
119
119
117
116
116
115
114
117
119
120
118
118
120
120
115
111
109
110
110
115
126
142
148
140
126
118
116
119
121
120
116
115
118
122
122
113
102
96
101
109
118
124
127
128
125
121
117
116
118
112
117
121
125
123
121
120
121
122
119
116
113
118
128
133
128
118
107
103
109
116
124
126
125
122
120
118
120
122
124
121
115
113
122
135
139
126
108
102
113
127
133
129
126
122
123
127
127
127
124
111
121
131
134
131
124
120
117
117
117
116
115
118
127
136
138
128
114
109
111
116
119
116
113
112
112
111
114
118
121
121
116
114
121
135
147
144
131
121
123
132
135
130
120
112
111
119
127
130
121
114
120
127
131
128
122
115
109
112
117
122
120
116
118
125
132
129
121
113
111
108
110
115
121
120
114
109
108
113
115
116
116
116
120
127
139
146
142
130
119
121
128
132
126
115
107
110
118
125
121
116
111
113
119
121
120
114
110
113
118
119
117
114
117
122
121
118
115
112
109
105
105
113
125
128
124
119
116
115
115
114
115
116
119
123
129
134
130
121
114
117
128
134
135
127
120
116
116
117
121
119
110
106
111
120
125
125
122
115
110
105
106
115
125
127
119
108
106
111
114
110
104
107
117
126
129
125
123
123
124
119
117
115
118
123
125
122
116
114
119
126
128
127
127
129
131
127
121
116
119
121
115
108
110
121
134
140
136
123
111
104
107
118
130
130
121
109
106
110
116
117
110
107
112
120
119
114
113
123
130
129
120
113
115
121
122
115
110
117
130
135
127
118
114
119
126
130
126
124
121
120
118
112
112
123
135
143
140
129
120
116
118
122
124
124
122
117
110
111
114
119
120
118
119
117
108
95
94
109
125
126
117
110
112
120
119
114
116
125
132
132
124
117
113
111
112
119
130
133
125
119
119
121
122
126
133
134
128
119
114
114
118
119
118
119
119
120
116
115
117
123
127
126
124
121
108
95
93
104
114
113
106
105
114
123
125
123
122
126
126
122
120
119
115
110
108
117
132
136
128
123
128
135
136
133
129
123
116
108
103
105
112
117
117
116
115
116
117
118
120
121
118
115
118
123
121
116
113
113
113
109
107
112
120
124
123
121
121
120
119
118
118
116
112
111
117
127
131
128
121
126
136
142
138
128
122
119
115
112
111
116
118
118
113
108
111
113
112
113
112
110
105
103
110
124
134
134
128
122
120
118
122
129
127
117
108
105
112
117
119
119
116
108
106
113
123
130
130
121
118
121
130
133
126
117
113
117
121
124
131
138
131
116
106
110
119
120
115
111
113
114
111
112
119
128
129
123
119
120
122
124
128
132
121
105
96
99
113
123
122
116
109
105
107
116
126
131
132
126
126
111
116
119
114
109
109
114
119
128
138
139
123
106
105
119
134
132
121
121
126
127
125
127
135
135
122
109
106
115
123
123
120
118
112
109
110
116
126
130
124
116
109
108
112
118
124
131
136
136
131
106
109
112
113
110
107
107
115
126
132
124
108
100
109
125
133
127
121
124
128
126
121
125
135
137
127
115
112
120
125
123
113
109
116
124
131
134
131
129
125
119
112
112
115
118
122
128
131
132
126
111
111
119
123
119
108
104
112
123
124
115
105
108
117
121
120
116
117
119
119
111
108
113
122
132
135
130
128
128
128
124
117
118
123
132
135
130
126
126
125
122
121
120
118
118
120
119
118
116
117
114
112
121
129
125
115
107
109
115
117
117
118
121
118
114
114
119
120
118
112
109
110
113
116
121
127
128
127
126
124
124
124
127
127
124
118
118
122
126
127
125
127
126
124
119
116
117
114
114
118
115
111
116
122
125
124
116
108
103
109
121
131
126
116
113
123
132
130
121
117
120
124
122
115
114
115
112
110
110
112
117
125
128
125
117
111
111
120
129
129
128
127
125
119
112
111
119
124
125
124
116
111
107
110
119
130
126
110
99
107
126
136
129
119
122
136
144
136
125
123
127
127
119
115
117
119
115
105
100
105
115
123
124
124
120
116
114
118
126
130
128
126
120
111
105
109
124
134
133
122
118
113
108
107
115
127
128
116
107
114
132
137
132
127
132
141
142
133
125
119
117
113
107
111
122
133
131
119
109
110
116
120
123
125
125
123
117
115
116
121
126
126
123
113
109
110
123
130
127
116
114
112
110
115
121
126
123
119
118
126
133
136
135
132
132
131
132
132
126
118
109
103
104
111
124
134
137
135
126
121
119
119
123
126
126
122
117
116
117
120
122
123
125
124
119
112
112
116
120
116
107
103
112
124
129
125
120
118
123
128
130
128
128
128
126
126
128
131
131
121
112
108
110
115
117
118
124
130
131
127
120
118
121
125
121
114
116
122
129
129
122
119
123
123
122
114
111
115
119
115
113
109
112
123
127
123
117
117
119
122
121
116
116
116
121
124
126
126
125
119
117
117
118
117
115
111
109
115
119
125
126
123
119
114
111
109
113
124
135
137
127
118
119
122
125
126
124
124
116
107
129
125
118
115
118
122
122
119
116
116
115
114
114
116
120
122
123
118
116
118
124
123
119
117
120
124
120
112
110
119
127
127
117
110
109
113
115
121
127
131
131
126
120
124
131
139
138
125
113
104
132
129
116
106
110
123
132
127
116
108
111
120
126
125
121
115
114
117
123
129
134
131
121
117
124
135
135
124
114
115
120
122
115
110
114
120
119
114
115
120
128
129
127
127
133
135
130
119
113
115
119
115
106
102
110
125
134
130
118
107
109
124
134
129
119
111
114
127
136
138
136
130
122
118
123
131
133
127
117
116
114
117
117
118
121
120
118
114
114
117
120
124
125
125
123
121
116
115
120
128
112
103
101
102
110
121
128
131
122
112
110
118
126
127
119
115
121
131
137
132
127
124
122
117
116
118
117
117
116
118
119
122
121
124
123
119
117
118
122
121
116
113
115
118
116
114
116
122
125
127
115
105
103
106
111
115
124
130
126
114
107
109
119
127
128
127
127
129
124
122
121
120
117
116
116
117
115
110
113
120
125
123
118
118
121
122
121
122
122
117
113
111
116
120
121
123
126
126
120
113
107
98
101
113
119
120
114
115
119
123
122
116
114
114
120
126
124
121
121
125
131
126
111
96
94
99
104
112
122
135
140
130
118
110
117
125
131
133
128
123
121
117
110
104
97
97
103
116
128
133
102
98
104
119
127
122
112
109
115
123
124
122
118
116
118
119
114
107
105
110
120
124
120
112
110
111
111
114
123
134
139
132
121
116
119
122
129
134
137
135
129
119
109
104
107
115
120
125
129
132
103
100
106
117
125
124
117
115
120
124
127
122
118
116
119
120
115
107
100
102
111
121
128
132
131
129
125
123
123
123
123
123
124
126
124
123
129
136
139
137
132
125
119
115
115
121
127
130
131
133
114
111
112
115
123
128
128
126
124
122
121
119
118
121
126
125
118
110
105
107
112
120
129
133
135
133
130
128
120
112
107
110
117
122
121
123
130
136
138
131
125
121
122
120
118
119
120
122
124
129
125
126
125
123
124
130
133
129
122
116
114
115
120
128
131
126
118
115
117
120
120
119
121
123
121
119
120
122
119
112
104
104
112
117
120
124
131
136
135
125
116
113
115
120
120
116
111
107
108
115
125
131
132
126
124
122
123
119
113
111
115
120
126
128
127
123
121
124
129
127
120
112
115
119
115
109
107
113
120
120
111
113
121
128
127
126
131
136
132
119
108
111
123
128
124
117
112
107
106
112
118
125
126
122
116
114
115
114
112
112
117
121
123
122
121
122
128
134
136
129
120
114
118
127
125
114
105
110
118
120
115
116
127
137
135
127
125
129
124
115
107
116
133
140
133
121
116
116
116
120
119
123
123
117
116
118
119
119
116
114
113
112
114
117
124
131
136
137
134
130
127
127
131
135
131
122
112
114
119
120
115
112
119
127
128
124
122
123
120
112
109
120
133
140
135
125
121
120
119
122
129
131
125
123
125
128
126
126
127
128
122
116
114
119
127
132
130
124
121
124
130
137
137
133
128
122
115
119
125
126
119
112
110
114
121
130
133
128
117
108
110
120
129
135
136
136
133
122
111
113
137
132
127
128
130
128
121
121
128
135
135
128
122
121
122
119
113
110
113
120
128
133
133
130
123
115
112
117
129
133
127
116
108
108
119
134
143
136
117
105
106
119
129
134
136
140
137
124
111
107
134
130
124
123
122
118
110
109
115
120
119
120
119
120
112
105
102
108
118
124
127
127
130
129
122
111
104
108
119
125
123
118
111
107
110
121
132
130
117
106
108
119
131
132
129
128
130
126
122
118
122
120
120
122
121
117
110
107
104
102
99
104
112
120
116
111
108
112
120
128
127
126
125
124
122
118
113
112
112
114
116
118
114
108
101
103
111
116
116
109
112
121
127
125
121
120
121
124
125
125
119
118
123
130
131
128
120
115
112
108
105
106
113
124
133
132
123
115
113
121
124
124
121
120
123
131
134
129
118
113
118
124
123
111
101
102
108
113
116
117
117
118
117
117
120
121
119
116
119
125
124
125
126
132
133
130
126
123
123
123
120
119
119
126
139
145
137
120
113
113
117
122
121
122
125
131
135
131
122
119
123
130
125
112
102
108
118
123
123
121
117
115
112
113
119
120
116
113
118
125
127
127
123
119
117
119
126
130
130
127
122
121
121
126
134
141
137
124
114
112
116
121
125
127
127
125
124
122
121
119
123
123
119
110
104
111
122
126
123
118
113
111
113
116
119
114
109
111
119
125
125
124
116
109
108
115
124
128
127
124
120
119
121
124
128
130
126
118
113
113
115
120
123
125
127
124
122
119
119
118
119
115
114
111
112
119
122
117
111
107
109
112
120
124
122
114
106
108
118
122
124
125
120
121
123
125
121
115
116
121
126
126
126
123
123
119
118
116
115
113
112
112
114
116
119
121
119
116
115
117
119
118
115
116
121
126
124
116
108
105
110
119
126
132
130
121
110
105
108
113
128
132
135
139
140
130
112
100
101
115
128
132
128
121
112
109
116
123
126
118
106
102
108
114
113
110
106
105
108
118
127
130
127
122
123
125
125
119
114
113
119
127
132
133
131
126
118
110
108
112
123
128
134
134
130
117
104
98
99
107
115
119
120
115
108
106
114
124
128
119
108
105
110
114
111
106
104
106
113
121
128
133
130
123
119
117
118
118
117
118
123
129
129
123
121
123
123
118
117
119
105
113
121
122
114
108
110
114
114
108
105
106
112
116
115
112
113
118
123
123
121
119
117
113
109
108
116
123
127
123
122
122
122
123
117
113
112
113
116
120
124
127
122
114
112
121
127
128
122
119
94
105
119
123
119
119
123
131
129
122
117
116
119
124
123
121
119
118
122
128
134
133
126
116
110
115
126
134
132
124
117
114
115
117
118
120
120
120
118
120
123
123
118
112
114
123
130
127
117
111
102
117
129
131
130
130
131
132
132
130
130
126
123
123
121
120
120
125
127
127
129
132
136
132
126
121
121
124
124
123
120
117
114
112
115
121
128
126
122
114
112
113
116
118
120
129
130
123
109
101
119
130
133
127
122
122
124
127
128
128
125
123
120
118
115
112
117
125
126
119
115
121
136
143
137
121
112
111
114
120
121
120
115
114
114
118
118
116
113
110
107
108
113
119
127
131
128
121
111
104
121
128
127
118
109
107
116
127
130
126
119
115
117
120
117
111
113
122
126
117
107
107
116
125
122
114
109
107
112
118
120
118
116
119
122
117
106
100
106
116
120
117
112
117
122
126
125
122
115
112
118
126
127
119
108
106
116
127
132
127
119
118
123
128
125
118
114
122
128
125
115
103
98
100
103
107
109
110
112
117
120
117
118
121
126
121
108
102
112
130
137
126
111
105
109
115
119
123
123
120
119
128
134
130
120
114
116
119
123
121
119
121
125
128
126
121
123
124
130
132
120
108
101
102
108
112
111
110
112
119
123
124
122
120
121
122
118
116
122
130
132
123
113
104
100
105
112
124
131
125
122
127
131
129
125
124
121
116
113
115
116
116
117
117
116
119
121
124
129
123
114
109
113
121
124
120
114
112
113
116
123
127
125
120
116
119
120
120
118
116
115
114
115
113
108
109
115
125
131
126
124
116
114
115
123
128
125
117
112
112
114
113
110
109
110
112
114
120
120
115
109
108
118
126
124
119
116
118
119
117
118
122
124
121
118
116
115
111
107
106
110
114
116
118
118
121
123
122
122
120
128
115
104
106
117
128
125
116
111
113
117
118
115
116
114
111
111
115
118
115
109
107
110
114
112
112
116
122
125
124
118
117
116
119
118
115
110
105
107
117
126
125
117
109
112
119
121
117
112
117
136
127
112
108
115
121
121
115
111
116
124
129
129
127
123
117
112
114
115
115
111
105
104
107
111
114
117
121
126
129
125
117
110
111
114
112
106
106
117
136
148
141
125
112
109
111
112
113
116
120
138
136
125
115
112
116
120
119
118
117
123
129
130
129
127
124
119
114
112
112
112
108
107
113
124
126
121
119
124
130
128
117
109
110
112
109
104
110
123
140
149
145
137
128
117
110
113
124
131
130
134
136
130
118
112
113
119
124
122
115
110
116
124
131
130
126
121
116
113
115
117
116
114
119
125
126
120
115
120
126
126
117
112
115
118
115
111
114
123
129
130
130
132
129
123
118
124
136
140
129
129
130
130
124
113
112
117
123
120
107
102
110
123
129
126
120
118
119
120
121
123
121
117
115
114
115
114
115
119
123
124
123
125
126
124
119
114
116
120
119
113
110
111
113
115
120
128
133
127
117
126
130
131
126
119
116
117
119
113
107
110
118
123
118
113
111
115
119
119
119
120
118
116
111
110
114
116
119
121
122
124
130
137
133
123
110
106
111
116
117
112
106
101
102
112
121
126
123
113
109
121
128
131
127
122
121
121
120
117
120
126
125
116
106
108
116
120
118
114
111
112
114
116
117
119
119
118
119
122
124
124
128
131
127
116
104
101
105
112
116
117
117
114
116
124
128
131
126
122
120
115
125
129
126
123
120
122
121
125
132
133
122
107
104
116
126
126
117
110
111
111
111
118
128
131
125
118
117
123
127
125
120
118
119
117
113
109
106
110
115
121
128
131
133
134
135
138
140
139
136
115
122
128
128
124
117
111
114
124
131
126
112
107
115
127
133
123
113
112
113
113
113
120
132
137
126
118
117
124
129
127
119
117
120
123
125
120
115
112
114
119
125
128
126
125
125
130
132
134
130
115
119
128
134
126
109
97
103
117
124
116
107
111
120
126
122
115
111
113
115
114
117
121
124
123
117
114
117
125
132
130
126
125
124
124
124
121
120
117
115
115
116
119
117
114
115
117
117
116
117
113
116
126
134
125
106
94
102
116
123
118
111
110
111
114
114
113
115
114
115
117
119
116
110
102
103
107
117
127
134
132
130
127
121
117
117
118
122
121
117
113
116
119
119
115
113
114
110
105
109
114
114
123
128
123
113
108
113
122
128
126
120
111
105
107
115
120
119
115
115
121
123
116
107
101
103
112
121
127
132
131
123
119
116
115
115
118
123
125
121
116
118
120
120
115
114
119
117
109
108
124
120
121
121
123
126
124
123
123
127
132
128
117
112
117
126
130
122
116
117
124
126
118
112
114
122
126
127
125
124
123
118
111
112
116
120
123
125
128
127
123
119
116
113
112
113
123
123
119
110
132
126
121
122
129
135
131
124
120
125
129
128
122
122
129
134
132
123
117
117
122
122
117
115
122
131
135
131
121
117
117
115
110
111
114
121
123
126
129
131
127
119
114
110
111
111
116
121
121
121
125
121
121
127
134
134
126
115
114
120
123
121
120
124
131
132
128
123
120
118
115
110
108
111
117
125
129
126
120
114
115
115
112
110
111
113
117
123
127
130
127
120
115
115
114
110
108
112
120
126
114
111
116
129
135
128
119
112
115
123
122
119
117
119
122
119
116
118
121
119
111
102
101
108
115
120
118
117
118
119
118
116
114
111
110
109
111
116
122
127
125
119
117
117
116
113
109
109
115
116
112
111
117
125
130
125
118
115
118
125
127
120
115
111
108
106
104
107
115
118
112
104
102
111
123
123
117
111
115
122
126
123
120
118
116
111
108
111
118
125
123
115
109
112
118
123
123
120
111
100
123
123
120
120
120
121
118
116
119
124
128
126
120
112
108
104
101
103
111
116
119
115
114
116
124
128
123
116
116
122
125
125
123
122
122
116
113
112
116
122
122
114
107
111
122
135
139
126
109
95
127
129
122
117
113
115
115
114
113
116
121
126
129
125
119
111
108
107
114
120
124
123
117
115
118
124
128
127
122
118
117
120
122
123
122
121
118
116
117
120
120
118
115
118
126
137
139
125
109
103
122
124
122
118
114
114
112
110
108
108
111
119
127
130
129
121
114
114
118
122
121
120
117
113
112
117
125
128
123
115
112
116
122
124
121
120
118
117
117
116
118
121
123
122
122
122
122
116
112
114
119
118
120
119
121
121
120
116
112
108
108
113
122
129
130
126
121
118
118
117
117
118
119
117
116
117
118
120
117
116
118
121
124
125
123
120
118
116
114
114
118
123
125
123
115
110
111
114
115
115
120
120
118
118
119
123
126
127
120
114
112
116
121
127
132
132
128
120
116
116
120
123
124
126
126
126
120
113
115
122
127
126
121
121
123
123
118
113
113
115
119
125
128
125
118
114
117
120
118
112
97
91
99
113
122
123
121
126
131
130
122
117
115
116
117
115
111
105
102
103
107
114
112
112
118
123
119
119
124
133
137
130
118
115
122
131
135
132
127
117
111
110
112
113
112
107
106
108
117
123
100
101
107
117
119
114
114
120
128
131
128
126
121
119
116
110
106
101
99
104
113
115
112
111
117
128
128
125
125
127
127
121
114
113
115
121
128
130
127
119
111
105
106
108
114
117
117
118
122
125
112
118
121
119
114
108
112
120
127
130
128
125
119
114
112
113
117
117
117
117
117
115
111
110
113
124
132
135
134
127
120
118
121
125
123
117
112
114
119
122
119
116
113
112
115
120
127
133
132
126
113
124
125
121
117
120
127
131
127
120
113
109
109
112
115
119
121
125
127
123
117
112
109
111
113
117
123
129
129
122
115
115
121
127
126
116
111
111
118
127
134
135
128
118
114
118
127
131
128
120
104
112
119
124
130
140
145
142
128
111
100
97
105
116
120
119
116
116
121
122
116
113
118
124
121
114
108
110
112
113
108
110
111
114
119
124
125
123
125
130
136
138
129
119
112
113
117
115
111
110
100
102
113
126
137
142
141
134
125
117
110
106
110
117
118
112
110
115
122
122
117
119
133
145
137
116
102
102
108
111
107
108
110
117
123
132
137
136
128
117
113
119
123
121
116
107
102
103
104
108
109
106
114
126
128
124
118
118
123
125
123
116
111
109
107
109
115
123
129
123
120
124
141
150
139
119
107
109
118
119
110
111
120
131
135
133
138
138
127
106
95
105
124
131
120
106
100
104
113
116
125
122
124
123
118
111
109
116
123
125
118
109
103
102
107
114
125
131
129
123
121
125
134
135
127
117
112
118
124
122
115
113
124
134
136
134
134
132
123
107
98
108
128
138
129
114
107
111
118
120
130
128
127
126
123
118
115
119
124
123
111
101
99
107
116
124
128
129
129
124
122
119
116
116
118
117
115
118
123
123
119
115
116
121
129
135
138
133
119
106
101
108
121
130
130
126
116
109
110
116
121
118
118
123
129
127
120
119
124
125
118
109
112
122
130
131
126
127
131
132
123
113
108
111
119
120
115
115
120
125
122
115
107
107
120
136
142
132
113
101
101
108
116
126
129
129
118
106
104
116
116
109
103
109
119
120
116
117
123
123
119
118
126
136
139
130
123
126
133
133
123
112
108
115
120
118
113
113
120
125
120
112
104
104
113
125
130
124
111
103
109
118
124
126
125
120
112
107
108
119
122
110
103
106
110
111
112
116
120
119
116
119
129
138
136
126
119
118
119
119
116
112
112
116
119
118
120
122
123
119
114
113
114
114
114
115
115
114
110
111
120
131
133
127
120
114
113
112
114
123
131
123
121
121
120
116
113
118
122
121
116
116
120
127
130
128
120
111
105
106
110
114
115
116
119
127
134
132
122
112
114
121
125
123
114
112
112
112
111
113
120
124
123
119
118
118
116
114
116
123
128
127
131
131
125
118
120
128
133
127
115
106
108
119
130
134
130
119
113
112
115
118
117
117
123
131
135
128
117
111
117
127
126
113
103
107
117
122
118
115
117
117
113
113
120
122
115
111
116
125
122
126
123
116
107
108
120
136
140
129
110
100
102
116
131
142
140
132
126
123
123
120
121
123
125
125
124
119
113
110
114
120
114
102
93
104
118
124
126
123
121
120
121
124
129
123
113
109
117
128
124
124
112
99
94
99
113
124
130
126
113
105
104
117
131
140
137
127
121
118
115
116
121
125
127
125
122
117
113
109
106
107
107
104
105
114
120
121
123
122
123
125
129
134
134
126
114
111
117
126
135
127
114
106
108
111
109
106
109
118
125
123
117
119
123
127
124
120
115
109
107
107
114
124
131
132
127
121
114
111
109
111
114
119
124
127
124
117
112
112
116
119
124
128
132
129
121
114
116
121
139
133
125
125
132
127
112
97
97
113
129
133
128
122
119
116
118
123
126
119
110
106
113
125
134
134
127
119
114
113
119
123
125
125
125
126
124
116
110
107
110
111
112
116
122
127
124
117
115
119
127
128
126
129
129
125
115
107
103
108
115
120
125
126
123
117
118
126
133
129
119
114
120
125
128
122
116
112
110
109
112
119
122
120
118
118
118
115
111
111
118
122
119
114
114
122
123
118
117
123
113
116
119
116
113
115
116
117
114
108
104
106
118
128
133
127
121
122
123
125
124
124
126
122
112
105
106
111
111
103
100
104
112
117
118
117
119
117
111
113
124
136
135
123
112
115
119
118
118
122
111
114
114
113
111
112
117
122
122
117
114
114
119
127
133
128
121
116
112
117
122
127
127
117
106
103
111
121
121
111
103
105
112
116
118
123
127
123
110
105
114
132
136
124
112
113
116
118
115
116
118
121
122
120
118
118
123
126
129
127
125
120
118
121
124
125
121
117
115
117
120
121
123
120
115
114
119
124
125
122
120
118
113
111
112
120
127
123
109
98
102
114
119
118
113
118
123
120
114
110
118
127
130
125
120
120
129
136
137
130
119
113
112
117
117
117
120
125
128
124
119
117
120
122
122
120
121
120
121
123
125
120
113
107
107
109
113
113
111
113
109
106
105
108
116
127
130
125
115
107
111
121
125
123
119
121
132
141
140
130
118
111
113
118
118
117
121
131
137
131
121
114
111
113
113
115
117
116
116
120
123
122
114
111
115
112
109
112
123
134
130
114
103
108
119
128
127
121
111
108
110
113
118
119
119
121
127
130
130
128
126
126
128
126
121
115
117
129
138
137
123
111
102
101
105
112
116
114
115
119
125
125
122
120
121
120
118
121
133
143
136
117
108
111
118
119
116
112
114
115
117
115
117
116
114
114
116
117
117
119
125
131
135
130
119
111
112
122
135
137
125
110
103
106
113
117
117
114
113
120
130
135
128
119
114
116
122
128
129
126
117
110
109
114
115
109
110
113
123
124
120
122
121
115
110
111
115
116
114
110
109
113
118
121
117
112
114
123
131
131
123
118
117
121
122
121
120
118
114
114
120
129
127
114
103
104
113
119
116
106
101
101
109
112
111
110
115
123
129
125
122
124
120
112
111
111
116
118
116
112
103
99
103
113
118
120
123
127
126
121
118
121
128
126
118
113
120
124
119
110
109
114
117
111
103
102
106
109
110
110
111
110
108
102
102
112
122
127
123
117
125
124
116
112
112
113
112
111
114
118
118
113
113
119
126
131
133
130
122
111
109
116
123
118
107
103
115
129
130
122
114
112
112
111
110
109
108
109
117
131
139
130
110
95
96
111
121
121
115
113
132
129
120
115
114
109
103
99
104
117
128
131
130
128
129
132
133
129
119
109
106
108
112
112
110
114
123
133
135
132
125
118
113
113
114
116
110
110
123
143
153
143
122
108
107
113
118
114
111
114
134
134
128
122
114
107
103
102
105
112
119
125
128
126
126
127
125
122
116
112
110
108
110
114
125
134
137
133
131
130
128
123
120
120
122
117
110
110
120
135
142
138
133
128
126
121
119
119
120
117
133
132
129
123
115
108
112
119
121
117
112
114
122
124
121
118
115
116
114
116
117
118
117
121
130
138
137
131
128
129
130
129
127
128
126
119
111
110
114
119
119
120
126
130
127
123
124
126
126
120
129
125
123
119
116
115
121
130
132
124
116
117
124
124
118
111
110
112
114
117
123
130
127
122
119
121
124
125
126
129
130
131
132
130
125
117
112
112
115
113
108
105
112
115
117
119
122
125
122
119
122
123
121
121
121
122
121
124
122
119
117
123
125
123
115
111
113
113
114
117
125
131
129
117
108
106
113
118
121
122
121
122
125
123
118
114
113
114
115
115
112
108
108
111
116
120
120
117
114
113
115
123
129
129
127
123
120
117
113
110
113
118
118
115
114
115
119
117
115
116
119
121
118
112
107
108
114
119
120
115
110
111
115
119
120
119
118
114
114
114
118
120
120
120
124
129
128
120
114
110
111
123
130
131
129
126
122
119
117
114
113
112
112
113
118
123
123
117
116
117
113
108
106
109
112
115
118
121
122
117
112
111
116
124
129
130
123
112
105
107
119
127
129
126
127
132
134
128
118
112
114
121
127
130
130
127
123
120
121
121
117
113
113
119
122
122
118
115
116
116
113
107
105
109
112
113
115
118
122
119
121
121
124
128
131
130
122
112
102
103
115
125
130
124
120
123
126
125
121
116
115
119
122
129
131
127
119
119
122
125
120
115
116
121
123
118
112
113
116
116
116
117
117
114
107
101
102
108
113
119
122
124
125
124
123
123
120
115
108
103
109
118
126
124
119
116
116
117
119
121
109
111
120
129
130
122
115
119
128
129
123
115
115
116
116
115
113
116
117
117
120
124
125
117
104
97
97
103
111
117
122
121
119
116
117
120
123
121
112
104
106
115
125
127
124
118
116
118
117
122
108
111
120
129
129
120
114
121
132
133
125
116
112
112
114
114
115
115
117
118
121
124
120
114
108
108
112
118
123
125
123
115
109
111
120
129
130
123
114
106
107
115
124
128
125
119
117
116
116
117
116
113
120
129
129
125
122
124
130
130
125
115
110
109
113
114
114
112
115
119
125
125
118
110
110
120
132
137
136
131
124
114
107
112
122
132
130
122
117
113
115
117
121
125
123
117
114
112
115
118
117
115
121
130
137
135
130
124
123
120
114
106
100
105
112
115
112
110
114
126
138
137
125
111
107
115
129
135
132
126
123
116
111
112
118
123
122
121
124
126
124
119
118
121
124
120
112
109
116
127
114
114
121
131
139
138
129
119
115
113
107
101
99
106
115
117
112
111
117
128
139
140
131
119
110
110
114
117
117
118
121
120
116
112
110
112
114
118
125
132
130
122
118
119
126
125
118
112
118
127
113
116
122
129
131
129
120
112
111
113
113
112
113
119
121
117
112
112
117
124
125
123
123
126
127
119
110
105
108
119
126
126
121
113
110
109
109
110
117
125
129
125
119
119
124
126
121
118
119
121
119
121
122
122
122
120
114
111
110
116
122
126
126
122
118
113
109
110
116
118
111
107
114
129
140
132
116
107
111
122
129
128
124
123
122
116
110
105
108
116
122
123
119
116
114
115
118
120
118
116
120
123
123
121
116
114
113
112
115
121
127
131
128
122
115
110
107
108
113
116
112
108
115
127
133
128
118
116
121
124
122
120
124
130
130
123
115
112
113
118
121
121
118
114
112
112
117
118
116
115
115
122
125
122
115
109
107
112
119
125
127
126
125
125
121
113
107
107
112
117
117
118
122
121
116
109
112
123
129
123
113
109
119
128
128
122
119
119
124
124
122
121
119
116
116
117
117
115
111
111
111
119
126
129
122
114
107
111
118
123
122
117
119
122
124
118
112
108
112
116
118
123
124
119
105
98
109
125
131
121
110
112
118
125
122
119
120
123
123
119
120
124
126
123
120
116
115
111
106
107
111
116
124
130
133
128
120
114
115
118
119
115
113
114
120
120
118
114
114
116
120
122
123
118
111
108
116
125
125
120
118
120
124
124
122
118
118
116
113
114
120
130
134
125
114
109
108
109
110
109
114
117
122
129
133
134
130
123
119
121
127
122
116
113
116
123
125
123
120
121
123
125
121
120
122
123
122
120
119
121
124
123
123
122
121
120
117
113
113
116
127
134
134
124
112
107
110
116
118
118
120
115
111
113
118
123
125
126
122
116
110
113
119
123
121
119
116
110
101
96
101
116
129
138
142
137
123
112
105
107
111
112
113
117
125
124
120
114
112
112
112
114
117
126
134
132
120
106
102
107
130
127
117
109
108
116
126
132
125
114
108
114
122
127
127
124
120
116
110
108
114
122
127
130
132
133
127
121
117
113
107
102
103
112
123
127
121
114
109
107
106
108
113
119
122
120
112
106
107
108
135
143
134
116
101
104
121
129
123
113
111
117
122
121
116
116
123
127
129
126
121
119
115
113
114
118
126
136
140
131
114
106
113
124
131
124
113
105
106
109
112
115
114
110
107
108
114
121
121
111
120
137
136
119
102
101
112
118
115
111
111
115
115
110
106
106
116
127
133
128
118
113
112
111
109
108
115
130
139
132
119
114
119
125
126
118
105
102
106
119
129
132
123
110
105
110
122
132
127
114
100
111
119
121
115
112
113
115
115
114
112
110
106
105
103
102
107
117
123
122
116
117
123
128
121
110
105
110
117
119
115
112
112
111
110
110
108
106
113
124
133
132
124
116
117
123
126
123
119
116
98
97
111
125
131
127
120
121
125
128
123
112
106
108
109
107
108
111
114
113
114
122
136
143
133
116
107
107
111
111
111
111
111
108
107
109
113
116
116
118
116
115
114
118
123
124
119
112
111
114
111
106
117
130
134
125
118
122
134
141
135
124
117
116
115
113
114
115
114
111
112
123
138
142
133
121
118
124
125
119
111
113
120
124
119
115
119
123
120
111
102
105
115
123
123
115
111
112
114
116
123
121
125
127
120
108
108
121
135
139
132
124
119
117
116
118
119
118
114
110
110
119
126
127
122
122
125
132
130
122
113
116
125
129
124
120
125
134
129
115
103
106
120
125
116
108
107
115
124
119
121
121
121
118
109
101
103
115
126
127
116
107
105
111
120
124
124
120
116
113
109
108
108
111
118
123
126
125
120
117
115
116
116
118
116
121
129
134
130
122
110
104
107
111
109
105
103
108
118
119
116
113
111
115
117
112
109
116
126
124
109
94
98
112
130
132
127
123
123
118
109
97
94
104
119
126
124
117
115
116
115
112
108
106
114
121
125
125
126
122
114
101
94
99
107
108
102
96
105
121
118
109
107
113
122
124
123
126
132
128
116
108
113
126
135
130
124
123
125
121
109
97
99
113
126
128
124
122
124
124
114
109
108
116
124
123
118
112
117
124
121
111
105
108
116
116
105
97
104
123
125
112
107
114
122
126
126
129
130
127
127
129
134
134
125
114
114
121
123
118
109
109
117
126
128
125
124
130
132
124
111
106
116
129
136
131
118
113
118
126
130
128
122
120
123
122
116
112
115
125
127
113
110
118
121
120
119
122
124
123
124
130
132
123
108
102
109
119
119
114
110
118
126
129
122
116
119
127
126
120
110
111
118
129
133
130
125
123
123
127
131
129
121
117
120
124
125
122
121
123
118
113
114
117
112
108
110
120
126
121
113
110
111
111
106
107
112
118
118
115
113
116
121
119
113
110
113
118
119
119
118
122
122
118
117
121
125
124
121
120
121
118
112
110
118
125
125
121
119
121
109
113
113
109
99
96
107
124
132
123
106
97
99
112
120
122
120
118
117
117
116
115
113
113
111
110
113
117
119
119
125
131
128
119
110
112
116
115
114
117
121
118
115
116
125
129
125
119
119
123
115
114
110
100
93
94
104
117
126
124
112
103
103
116
125
130
123
118
116
118
119
119
119
118
119
119
120
121
119
117
118
125
129
126
120
114
109
107
111
118
124
125
124
126
132
132
127
124
126
129
122
115
107
104
106
107
106
104
108
117
123
121
116
119
125
128
124
119
117
118
119
119
123
128
132
133
130
127
120
116
113
119
126
128
127
121
116
113
116
121
125
124
122
122
126
130
127
125
126
127
121
114
112
117
126
128
119
107
107
116
125
127
126
127
126
124
120
121
124
124
119
114
120
128
138
139
133
125
120
116
116
116
115
114
119
125
126
121
117
117
118
117
112
108
111
119
122
122
123
124
118
120
122
124
133
138
135
126
121
120
122
122
126
128
127
120
117
120
129
127
122
113
118
126
130
125
118
112
113
111
109
106
100
99
107
121
128
122
110
107
115
121
118
109
106
111
116
118
120
125
124
128
125
121
125
133
133
130
126
124
123
122
124
127
125
118
110
113
120
122
119
115
118
119
115
107
106
109
111
107
101
97
97
100
108
118
125
120
108
104
119
137
138
122
109
106
111
115
117
125
134
130
120
116
117
119
117
113
115
124
131
130
125
123
122
117
110
106
106
109
110
111
113
110
104
103
111
121
122
113
105
106
110
111
111
117
122
119
108
106
121
142
145
127
109
101
105
111
113
117
132
127
121
116
109
106
105
109
117
128
133
129
123
120
119
116
112
107
107
110
110
110
107
105
106
113
123
130
126
121
117
119
119
115
110
110
115
116
110
110
119
130
131
119
106
104
111
113
112
111
120
124
127
121
111
105
112
124
131
131
121
117
116
118
118
116
114
115
119
122
121
119
114
112
114
120
126
125
122
122
124
124
119
114
111
108
109
111
113
120
120
119
115
113
113
116
120
119
113
109
112
117
123
123
122
122
127
132
130
122
113
108
111
117
120
119
115
115
120
123
127
131
129
125
120
120
121
118
118
123
129
127
119
115
117
117
116
117
122
129
126
117
113
121
127
127
123
115
109
109
112
106
111
119
131
137
132
122
114
111
114
117
120
121
124
122
116
109
110
116
126
133
132
127
122
118
119
118
123
129
137
135
124
118
123
127
131
130
128
129
121
117
123
134
135
127
115
110
109
110
113
104
105
116
126
130
125
113
107
110
117
125
128
128
128
123
114
109
110
116
120
123
124
119
115
117
122
124
125
129
135
138
131
120
120
127
136
133
124
113
108
115
126
134
130
118
112
114
119
117
115
115
118
116
114
112
114
116
116
113
111
113
119
129
130
124
118
116
119
119
119
122
120
117
113
117
126
128
119
112
117
129
130
123
119
124
129
129
115
101
98
107
118
121
117
112
115
122
125
118
122
131
132
122
110
104
109
119
125
120
106
99
107
122
131
131
127
124
120
116
116
122
128
123
115
118
130
134
120
105
102
114
124
124
120
123
126
124
113
107
108
110
110
106
106
113
123
128
123
114
129
136
133
123
114
107
109
117
125
124
115
106
107
119
130
137
139
131
118
108
110
122
130
126
118
119
131
138
131
119
111
114
115
118
121
125
126
122
119
123
126
121
108
99
104
117
129
129
120
111
126
127
126
124
119
113
111
113
117
119
119
115
114
115
122
134
138
133
117
107
108
120
128
126
121
120
126
130
130
124
122
118
114
115
120
125
127
122
122
129
131
123
111
108
114
122
124
118
112
108
120
118
124
127
126
120
116
113
111
110
112
113
114
111
110
117
124
125
119
113
114
121
126
126
125
123
121
116
112
113
119
122
121
121
121
123
121
119
118
120
117
111
108
114
121
122
117
109
108
108
119
117
122
129
133
130
125
122
118
115
114
116
119
113
108
106
112
118
120
117
118
122
126
127
128
126
121
113
107
110
118
127
130
125
123
120
118
117
115
111
104
99
103
111
115
116
112
110
110
109
123
117
118
126
135
136
129
125
126
128
130
130
130
125
116
108
108
112
113
113
115
122
126
126
126
123
123
119
116
119
123
124
122
118
116
116
117
116
113
113
108
105
108
110
116
117
119
117
117
115
118
116
116
123
131
131
121
117
121
126
130
133
132
130
124
116
112
111
108
109
115
122
125
122
118
117
118
119
121
122
120
111
105
102
107
116
120
118
117
118
119
120
121
121
124
126
124
121
118
114
110
115
118
122
123
118
114
111
112
113
115
119
124
126
125
124
121
119
116
117
121
124
122
118
114
112
114
117
117
117
112
106
100
102
111
125
131
127
121
117
122
126
127
124
125
129
128
119
111
104
107
114
120
122
120
116
114
116
114
109
106
109
116
121
124
124
123
124
124
125
125
123
119
114
110
111
115
117
119
115
112
112
112
116
125
136
142
133
119
112
117
122
122
119
118
124
126
119
106
98
110
113
118
119
123
124
124
122
117
113
111
114
119
121
120
118
116
117
122
123
120
117
112
109
109
109
116
120
121
116
117
119
121
122
127
134
136
128
115
108
113
121
124
119
117
119
120
117
109
106
112
112
114
119
126
130
128
121
117
118
120
123
125
122
117
111
109
111
114
115
117
119
120
118
110
109
111
116
114
114
115
118
120
120
120
123
122
118
111
109
115
124
128
124
120
118
116
116
119
123
114
112
114
124
128
125
117
114
116
122
124
124
125
123
117
110
108
112
116
117
124
130
134
130
119
111
108
106
103
103
107
112
113
113
117
119
119
115
110
111
118
122
123
120
116
115
117
120
130
132
115
113
120
130
130
118
108
108
116
121
124
122
124
122
118
113
111
119
126
128
130
133
133
126
118
112
113
111
106
105
107
107
106
113
119
127
125
115
111
114
119
120
120
116
111
109
117
126
133
133
114
113
121
130
132
123
113
111
117
119
117
114
118
120
116
112
111
120
128
130
132
128
119
110
105
110
121
125
123
120
116
109
107
114
125
133
126
115
112
116
121
119
119
117
114
109
111
118
130
133
103
105
114
127
133
132
128
122
119
115
109
103
104
108
111
110
110
113
121
128
133
129
118
104
99
108
120
128
128
124
123
118
115
118
124
123
117
113
115
122
124
120
120
126
129
120
109
106
117
132
97
104
113
123
128
132
133
127
120
113
107
102
102
107
112
114
111
112
116
126
133
135
129
120
111
110
111
116
120
124
127
128
122
119
115
113
111
111
116
125
127
121
120
126
135
132
118
108
113
124
106
115
121
120
120
122
124
122
117
112
112
111
112
118
122
123
122
121
122
126
130
132
134
134
128
117
109
107
114
124
129
130
122
116
110
109
111
112
113
117
122
120
120
124
130
132
128
121
119
122
120
123
124
119
114
113
116
114
111
110
114
120
124
125
127
127
128
128
128
126
123
123
128
134
134
122
114
113
118
124
123
121
119
117
116
118
118
113
107
105
110
119
125
125
122
121
119
122
126
129
119
122
124
119
112
109
109
109
110
111
116
121
125
125
121
121
124
126
126
124
117
118
124
132
131
123
117
122
128
124
113
107
111
119
124
124
121
118
112
109
111
120
127
125
118
106
104
113
124
134
105
115
122
121
114
106
104
109
116
122
122
121
119
118
117
113
115
118
123
122
115
116
127
133
127
115
113
126
134
126
110
104
110
118
122
121
122
125
127
125
122
122
126
124
116
106
104
110
116
125
96
103
116
121
120
113
107
108
116
121
123
117
113
113
115
112
112
118
122
120
117
121
130
133
121
107
110
124
135
131
120
113
112
116
114
116
122
129
133
129
124
123
126
124
121
118
116
115
114
115
99
99
108
120
128
127
119
110
107
110
116
116
112
108
109
113
116
119
121
120
121
125
129
124
113
108
114
126
133
129
124
120
120
116
113
116
123
127
126
118
118
123
126
124
121
120
117
117
116
116
112
108
113
122
131
133
127
116
109
111
117
118
112
105
107
115
119
121
120
121
126
126
121
114
111
116
123
126
123
119
117
117
117
116
117
123
126
125
118
115
118
123
123
115
112
111
115
117
119
121
134
123
108
101
107
116
121
119
113
107
111
118
124
121
119
119
123
125
122
118
119
124
129
128
124
122
116
111
106
105
106
109
111
114
115
110
104
105
113
121
125
125
126
132
136
126
109
94
94
103
135
127
109
101
109
126
137
134
115
104
102
112
124
128
127
126
126
123
119
116
116
123
127
127
122
117
113
111
112
110
105
103
105
117
126
125
120
115
114
117
122
124
124
124
119
110
103
99
102
106
128
135
126
114
110
121
132
128
114
102
105
118
129
130
125
119
115
111
107
105
107
113
119
121
120
115
115
117
120
117
111
109
114
124
129
126
121
114
112
113
115
118
116
108
99
99
109
117
116
109
124
135
135
120
106
103
104
106
109
114
124
131
127
119
109
103
102
100
99
100
103
111
117
120
119
116
117
119
119
115
113
115
120
121
116
113
110
111
111
110
112
115
114
107
104
109
119
127
122
111
130
132
129
120
105
94
87
93
109
129
139
132
115
102
97
98
102
104
107
110
113
120
121
119
112
112
117
119
117
114
115
118
116
108
100
97
101
108
114
117
115
113
114
119
130
133
127
121
115
113
134
127
125
123
116
105
96
101
117
132
132
120
107
106
111
116
117
117
112
113
114
116
114
107
104
108
117
120
119
115
115
119
115
105
92
88
94
106
118
126
124
117
117
128
142
142
127
114
111
114
124
123
126
128
124
116
110
117
125
127
119
115
118
129
138
138
132
123
113
106
105
107
108
105
104
113
123
127
122
117
114
122
122
113
97
87
92
108
123
128
126
123
123
128
133
131
121
115
114
115
113
121
124
124
115
110
114
122
131
130
124
126
134
143
145
142
131
119
110
106
106
111
114
113
118
126
133
131
122
113
113
122
126
117
100
94
101
117
126
128
123
121
124
123
120
116
114
118
123
118
119
121
118
113
104
100
108
124
136
139
131
124
122
128
133
132
123
114
108
109
115
118
119
122
126
134
134
127
116
109
111
116
115
109
102
103
112
124
131
130
123
114
115
117
117
111
111
115
121
118
134
127
119
113
109
108
112
125
137
139
124
108
101
109
120
121
113
107
109
113
116
117
116
120
125
130
127
123
119
114
110
107
108
108
111
112
113
119
129
131
124
110
103
109
117
116
112
112
116
120
136
125
119
121
125
128
127
131
133
129
119
108
108
112
114
110
106
106
113
116
115
112
114
120
125
124
124
125
128
122
110
104
111
126
133
125
112
110
119
129
123
108
102
110
123
125
117
113
117
129
126
115
118
124
133
133
128
125
121
119
121
127
131
121
110
102
109
121
127
121
112
114
122
130
126
119
119
128
133
124
110
102
114
131
138
126
113
112
118
127
122
110
104
109
121
125
124
123
125
133
117
105
109
122
127
123
115
114
113
115
122
132
133
118
101
102
120
139
138
120
108
115
129
135
125
110
110
122
131
124
110
102
108
118
121
120
119
125
131
131
123
113
105
106
114
124
127
130
127
124
111
104
108
115
115
110
106
110
113
111
112
118
121
111
102
104
120
133
129
112
103
108
120
123
116
104
105
115
125
124
119
113
114
115
118
122
127
130
129
127
122
114
110
108
114
121
126
124
119
108
108
107
110
113
110
106
106
112
114
110
105
108
114
115
111
107
109
112
112
107
104
104
111
113
110
106
109
115
121
123
127
132
133
134
132
130
127
118
112
109
114
116
114
113
115
119
123
121
115
108
106
110
116
116
111
107
106
109
111
112
111
113
116
119
114
112
107
107
110
114
117
117
117
116
115
116
117
118
118
119
125
136
145
143
136
126
116
106
101
104
114
119
120
115
113
115
118
122
124
123
103
112
119
119
113
105
101
103
108
116
122
121
119
117
117
118
117
116
117
122
128
130
128
124
123
124
124
121
118
119
124
129
135
132
126
121
115
110
110
116
124
128
125
116
110
108
114
122
130
130
101
111
119
121
116
111
107
108
114
122
124
121
116
116
118
121
123
120
121
124
127
125
124
123
123
125
122
119
117
122
127
124
116
113
118
125
125
122
119
123
130
133
131
122
112
109
113
121
127
129
107
113
116
116
119
124
127
128
131
133
128
121
117
116
118
116
114
116
123
123
120
114
113
118
122
119
112
109
114
124
128
122
109
102
113
126
131
123
111
107
116
127
129
123
114
115
117
120
123
128
120
119
112
112
121
133
136
134
134
136
137
129
121
115
113
109
108
113
119
121
115
109
111
118
120
115
109
108
116
123
125
121
113
107
110
119
121
113
99
94
107
121
122
115
110
113
118
120
120
123
127
122
115
116
123
128
123
116
119
130
139
133
120
112
112
111
110
110
112
113
111
110
114
119
118
116
118
122
123
120
118
120
122
118
112
109
109
107
102
105
118
124
122
108
100
105
113
119
117
115
124
127
125
122
116
107
101
102
111
124
132
129
119
113
112
112
111
110
110
109
112
112
114
114
113
116
123
128
124
117
114
121
129
129
120
109
107
108
113
122
130
131
124
111
97
98
107
117
118
114
122
130
134
124
106
94
97
107
116
121
118
116
117
117
115
109
108
107
109
111
114
114
114
114
113
115
118
119
115
114
116
123
130
132
131
120
113
110
116
124
127
128
125
120
111
104
107
116
119
119
121
126
128
121
109
106
109
112
113
109
105
105
110
116
117
110
105
100
103
109
116
121
124
124
118
117
114
111
112
116
123
122
124
127
130
127
118
111
115
118
119
119
124
130
127
118
113
113
116
120
123
116
114
116
124
127
121
113
106
103
103
102
104
114
121
123
114
100
96
103
117
130
136
133
122
116
115
117
120
126
125
122
117
116
120
121
116
109
106
110
115
121
127
130
130
123
116
112
113
114
124
114
113
119
127
130
124
117
111
113
112
109
110
119
130
134
125
111
101
104
118
133
138
130
116
112
118
125
126
125
123
125
121
116
112
113
112
105
100
102
113
124
130
127
120
115
115
116
118
113
124
123
122
122
122
118
116
120
123
123
121
118
120
128
132
133
124
115
111
111
118
127
130
121
112
112
122
126
119
111
114
126
132
126
113
109
109
106
100
101
109
121
125
120
112
110
113
119
121
114
126
132
131
123
116
110
112
118
125
126
121
117
123
128
129
122
118
115
114
114
118
124
127
120
116
119
129
126
113
102
108
123
135
133
122
117
116
115
109
106
110
114
115
114
113
115
120
125
120
114
126
131
130
124
116
112
113
118
122
122
118
114
111
113
114
117
120
120
113
111
116
124
127
126
123
127
130
126
115
108
111
118
122
123
123
126
128
125
120
114
113
112
109
110
115
122
127
127
120
116
121
123
127
126
122
119
118
118
118
117
113
110
104
98
103
114
125
124
114
108
114
124
131
127
122
123
124
121
116
113
115
116
113
109
114
125
133
130
125
119
115
108
106
109
118
123
123
120
118
119
114
116
124
128
128
125
122
118
113
109
110
113
111
105
104
112
121
123
116
110
110
120
127
125
117
113
112
111
108
109
116
119
113
103
101
114
125
130
127
120
109
99
99
108
116
117
110
105
108
117
113
113
117
124
129
129
121
113
107
108
113
120
125
123
114
110
108
119
121
116
110
109
117
119
114
110
109
106
105
109
118
122
116
104
100
108
123
129
126
120
109
99
97
105
114
117
110
105
108
113
116
109
105
113
127
128
118
106
104
111
120
127
131
132
124
112
108
117
122
117
110
106
111
118
119
115
109
108
109
116
122
122
113
105
108
116
125
125
123
120
116
112
107
110
116
123
120
115
111
111
114
107
100
106
119
125
115
106
107
115
123
126
126
127
125
121
117
119
120
117
112
109
113
120
123
119
112
108
114
123
125
120
109
104
111
123
126
122
118
120
124
127
124
121
123
127
126
118
114
112
112
108
108
112
118
117
113
112
115
117
119
118
117
120
123
126
126
122
119
117
117
120
122
123
120
117
110
109
115
123
126
119
110
105
109
119
124
121
118
120
124
130
129
125
123
125
122
118
115
113
112
114
119
123
120
115
114
117
118
116
114
113
118
121
123
124
124
122
120
121
123
127
127
122
115
110
109
112
117
121
121
118
112
106
107
112
122
123
119
117
118
122
124
120
118
119
119
116
114
114
112
116
122
125
123
119
118
119
117
115
114
117
123
124
123
118
117
117
120
122
125
127
123
115
107
104
110
117
122
120
117
114
111
108
110
115
122
123
118
114
114
118
121
120
119
120
116
115
114
114
112
116
118
119
119
115
114
110
111
114
119
124
126
125
123
117
113
114
116
119
124
127
122
115
108
109
116
121
122
118
115
112
111
111
115
119
122
120
118
118
121
121
117
115
117
118
116
113
113
118
121
118
117
116
114
106
98
97
105
117
123
123
121
121
119
116
115
115
117
120
125
128
126
119
114
116
121
122
117
114
114
115
115
115
116
117
115
115
118
129
135
126
111
101
105
112
117
118
120
124
129
124
123
124
121
107
96
96
108
120
124
122
120
118
115
112
116
121
123
123
125
128
126
119
112
115
120
121
115
112
113
115
116
115
115
113
112
112
118
132
137
125
108
93
92
105
119
132
133
128
126
123
125
130
129
121
112
111
117
121
122
122
124
120
115
111
113
121
126
125
122
121
118
111
107
109
115
118
116
114
115
115
113
115
118
118
114
112
116
124
127
119
108
99
98
105
119
133
138
130
116
119
120
124
125
127
126
123
119
118
118
120
125
125
120
114
113
117
119
117
112
111
112
110
110
111
111
113
115
119
122
120
117
119
122
120
113
112
117
123
121
115
109
113
114
113
112
116
126
133
111
119
120
117
114
118
125
125
121
117
116
117
121
123
123
121
119
118
116
113
111
111
115
120
121
116
109
106
112
120
126
126
122
119
118
116
113
114
119
123
121
116
113
117
123
120
112
108
116
130
113
122
125
118
109
110
118
124
122
119
116
114
113
114
118
121
122
121
120
119
119
120
123
124
121
115
113
113
115
119
119
121
119
114
109
110
115
117
119
117
118
116
115
119
123
126
122
118
119
126
114
121
121
117
109
108
113
119
120
117
115
112
109
108
110
114
119
121
122
123
125
127
124
119
114
115
123
130
128
119
108
109
113
113
110
111
116
118
112
105
103
108
115
120
124
128
125
123
122
126
108
113
117
116
112
111
112
113
113
116
115
113
108
104
104
109
118
122
124
124
122
121
121
119
115
117
129
139
136
122
106
103
110
114
117
116
118
118
112
104
99
105
113
121
124
121
121
121
124
129
99
109
118
120
117
112
107
108
111
117
121
118
109
103
103
108
119
129
132
125
114
111
118
126
127
122
123
129
133
125
115
107
110
113
117
118
120
123
121
115
109
106
110
114
117
118
119
121
124
129
99
107
115
120
119
115
109
106
107
113
120
117
112
107
107
112
120
131
133
125
115
114
122
131
129
121
114
119
125
126
122
114
111
110
111
116
122
127
128
124
114
108
109
114
119
123
125
124
123
123
110
107
110
114
119
124
121
113
105
102
109
113
114
113
112
114
118
122
124
122
120
121
124
124
118
112
114
120
124
122
120
116
111
108
109
117
125
127
126
117
112
109
110
115
122
126
127
123
119
117
123
117
113
114
119
125
127
117
105
99
102
112
118
118
116
114
116
116
118
121
125
127
122
113
109
112
121
127
124
115
110
108
107
106
113
122
127
125
118
111
111
111
110
112
117
121
119
116
117
119
115
106
97
97
108
116
116
112
112
120
131
134
124
110
102
105
118
126
129
128
122
113
103
96
99
112
124
129
123
116
115
116
114
108
105
104
108
116
121
121
122
124
129
133
127
111
95
90
99
116
117
111
108
112
127
135
132
121
113
118
128
131
124
111
102
105
115
122
122
118
112
105
100
99
106
112
114
115
115
114
112
113
112
113
114
116
123
126
126
122
121
123
127
129
122
112
105
102
108
117
116
119
119
125
133
137
129
116
109
112
122
127
125
121
117
113
106
98
96
98
100
103
107
112
119
118
111
104
97
98
104
111
116
118
116
120
124
126
125
119
120
121
121
116
113
112
116
117
115
110
122
125
124
126
124
120
111
106
111
126
136
133
124
121
123
117
103
88
83
93
107
117
118
118
120
122
118
106
95
90
102
115
123
121
116
116
120
122
118
112
110
112
114
109
109
113
122
125
115
105
139
134
124
119
113
108
102
104
120
142
149
135
115
108
113
117
111
101
99
111
127
132
124
112
111
119
125
118
105
99
109
122
124
119
112
111
117
120
119
115
112
112
112
113
117
120
123
121
114
107
142
135
124
117
111
109
105
109
121
133
131
120
107
106
113
121
123
120
117
123
130
129
116
102
101
112
120
118
109
105
115
124
122
108
96
94
102
113
124
131
128
122
116
114
119
121
118
117
114
112
123
125
121
116
113
113
114
117
115
109
102
102
108
118
126
129
127
122
117
118
117
113
106
99
103
112
117
111
102
104
115
126
124
106
87
81
90
107
124
135
136
129
120
114
113
114
113
112
113
115
109
115
116
115
114
118
124
124
120
109
100
103
113
127
132
132
128
120
115
116
114
111
107
106
114
123
123
114
103
104
114
127
127
116
98
91
96
107
120
124
126
123
121
117
115
112
110
111
114
115
117
117
115
114
117
123
130
133
133
127
119
112
112
118
124
126
123
116
113
118
123
124
120
117
123
129
131
125
115
109
112
118
123
119
113
110
111
113
118
121
119
120
123
126
125
118
114
117
122
120
134
126
120
119
125
131
135
135
135
133
127
118
111
113
118
119
114
108
111
120
132
134
130
125
122
123
126
126
124
118
112
109
113
119
125
122
116
113
116
120
121
121
124
128
128
124
122
128
132
126
134
128
122
123
128
132
131
128
125
123
123
123
123
121
118
113
106
105
111
122
132
134
130
124
117
114
116
120
124
122
113
108
114
126
132
126
118
111
114
118
120
121
121
121
121
119
121
128
131
130
120
121
123
123
122
117
115
114
112
114
119
125
129
126
119
116
117
121
122
121
121
124
124
123
116
111
112
119
123
120
113
109
116
122
122
116
112
112
113
115
110
107
107
106
106
109
114
122
128
130
115
115
119
121
114
103
99
103
109
112
115
118
118
115
115
122
138
146
139
123
111
114
122
124
117
110
111
118
123
118
111
106
109
107
104
101
107
116
119
115
107
100
99
99
102
107
114
123
126
124
118
114
115
119
115
108
103
104
108
109
108
109
111
107
105
116
137
150
144
123
108
108
118
122
115
107
108
117
121
117
108
104
106
107
104
107
116
122
122
115
110
109
111
111
109
107
115
121
123
114
119
116
115
119
122
121
116
112
107
103
105
113
119
114
105
106
118
133
134
122
110
106
112
117
116
109
108
112
114
115
113
113
116
120
123
125
127
123
114
107
109
118
124
120
111
107
113
119
120
111
117
119
122
124
124
122
119
113
107
106
112
124
130
122
110
105
113
120
123
121
116
114
114
113
116
116
115
113
113
115
121
123
124
124
127
128
126
116
102
97
107
119
122
112
99
95
105
117
122
118
114
129
135
128
112
102
101
106
111
116
120
122
120
115
108
111
115
115
114
116
122
122
116
111
112
116
116
114
114
118
125
125
121
117
120
121
117
108
99
100
109
119
121
111
98
93
101
117
128
127
110
128
133
118
95
83
87
102
116
122
120
112
104
101
106
113
114
111
108
114
122
123
114
106
104
109
111
108
112
120
127
123
114
112
117
120
115
107
104
108
117
123
122
122
113
107
109
117
126
129
108
112
108
95
85
86
96
110
122
128
123
112
105
103
107
111
112
112
114
116
118
115
109
107
110
111
106
103
107
121
132
128
120
116
119
123
117
110
106
108
114
116
119
123
125
124
119
119
122
126
108
97
86
84
93
106
116
121
127
132
132
123
116
113
118
120
120
119
119
118
114
110
112
119
122
119
108
103
108
122
132
135
128
121
120
120
116
110
106
104
106
104
103
108
117
128
129
123
118
116
110
101
95
97
109
119
122
123
126
132
135
127
120
118
126
131
129
122
118
114
113
117
123
129
126
117
110
111
114
120
127
133
134
128
121
116
113
109
108
109
109
106
101
99
105
119
128
127
117
106
111
119
122
118
111
109
113
115
119
124
126
121
117
119
125
129
126
121
115
113
115
121
127
126
117
111
111
115
117
117
119
125
133
137
131
120
112
109
113
120
119
118
114
107
100
102
112
121
122
109
111
127
132
121
105
99
103
112
114
112
112
114
117
120
119
114
113
113
116
116
114
114
114
115
111
111
113
118
118
115
113
117
129
140
141
127
113
109
117
125
124
121
122
119
111
100
102
114
121
122
108
117
121
114
105
103
108
113
111
107
105
109
115
118
115
108
107
111
115
116
113
108
111
115
115
114
115
118
119
115
107
106
116
126
131
123
113
108
116
121
121
118
120
123
120
111
106
109
117
124
110
113
114
113
110
112
116
117
116
115
110
107
105
108
113
115
116
113
113
112
114
117
122
123
117
115
117
120
118
112
102
99
102
110
114
109
101
99
105
112
118
117
115
115
119
121
118
114
115
119
126
127
123
114
109
113
119
122
126
126
121
112
105
106
113
120
122
116
111
111
116
128
134
128
115
110
115
119
116
107
100
101
104
103
98
94
92
91
95
106
117
123
117
111
111
115
119
121
120
119
135
135
127
114
108
108
116
122
126
128
129
126
122
119
117
117
115
111
111
111
117
127
130
123
113
110
115
116
111
103
106
115
115
104
87
80
84
91
101
113
122
125
119
111
106
108
111
117
119
121
127
124
116
109
107
111
114
114
114
117
123
130
131
127
117
108
105
107
112
114
118
119
121
119
116
117
116
113
107
106
115
123
119
106
88
80
84
100
115
125
124
120
114
113
114
112
112
112
117
118
112
109
109
109
114
116
113
106
101
103
112
118
117
111
105
105
107
111
113
116
120
123
123
120
121
120
116
110
106
110
117
121
118
108
99
95
98
110
124
128
124
115
110
114
120
123
122
119
117
118
105
108
115
119
122
122
115
106
101
103
109
112
107
101
102
112
119
118
112
110
116
124
125
119
113
112
115
115
115
115
118
119
115
107
105
108
115
123
129
131
124
112
109
112
125
126
124
120
118
122
106
114
122
125
126
121
116
110
109
111
116
121
121
118
116
117
118
117
111
105
105
112
118
112
105
105
116
126
127
123
121
121
114
103
98
109
124
134
135
132
124
113
110
115
124
125
119
115
118
125
114
115
115
115
114
114
111
109
110
111
114
122
131
134
125
110
103
108
114
111
103
100
107
111
109
107
116
126
127
124
122
121
113
101
98
111
127
135
136
131
124
115
111
116
124
126
120
114
117
125
121
113
100
96
103
107
107
105
106
111
109
113
119
128
121
105
97
109
122
125
114
104
107
115
117
113
110
112
116
122
123
121
114
109
113
122
129
130
126
123
124
117
112
115
123
128
122
115
114
119
121
112
99
96
104
111
111
107
109
113
114
110
105
110
111
112
114
119
128
128
120
112
112
117
121
115
106
101
107
116
121
120
117
116
123
127
126
118
116
118
122
120
114
114
120
123
118
112
112
118
122
118
114
116
119
119
117
116
120
123
122
114
107
104
110
118
124
124
123
121
119
116
114
115
116
112
105
101
107
114
119
120
118
115
111
109
107
107
113
121
124
123
120
116
114
113
111
112
115
124
123
126
132
137
134
124
117
118
121
124
121
119
117
115
113
114
117
116
115
116
118
119
116
113
108
106
106
110
114
117
117
117
115
107
98
89
91
103
115
122
124
120
117
115
114
113
113
115
125
132
122
126
135
140
134
122
116
116
118
117
116
119
123
125
121
113
109
109
114
120
124
124
119
113
105
104
107
114
120
120
117
111
110
109
104
98
98
105
116
121
117
110
106
111
117
118
116
119
124
125
120
121
126
126
120
113
109
110
114
115
117
117
119
124
125
123
117
115
117
120
125
125
119
111
105
106
114
121
126
125
120
114
111
112
116
118
118
116
118
121
117
110
104
108
118
123
120
115
115
118
121
120
117
111
107
105
104
108
115
121
122
116
112
115
121
131
130
126
117
113
114
114
112
106
106
115
128
134
131
125
124
122
118
115
117
119
122
124
126
131
130
121
111
107
116
122
122
116
114
116
124
121
116
112
111
109
109
114
124
128
124
116
109
107
111
120
126
123
116
107
106
110
112
110
110
121
135
137
130
123
124
125
123
116
110
111
113
119
125
132
133
127
113
104
106
115
125
129
122
113
128
123
120
119
120
122
124
125
127
127
124
120
116
110
107
109
113
117
116
112
111
115
119
118
118
121
125
125
122
121
124
127
126
119
113
108
106
111
118
126
126
120
111
102
100
110
125
135
130
116
127
126
123
120
122
125
126
123
121
118
121
124
128
124
120
115
114
115
115
115
114
115
117
122
122
115
108
106
111
120
127
129
126
122
119
114
110
112
119
124
123
116
107
104
105
111
120
127
129
127
125
128
127
121
115
112
113
112
113
116
120
124
128
129
128
122
119
116
115
113
111
110
113
120
120
114
102
99
106
116
124
126
124
122
120
119
118
121
123
125
124
117
112
110
111
115
116
118
122
131
119
127
129
123
110
102
102
108
115
120
121
119
116
115
116
113
111
110
110
111
109
111
114
118
119
118
116
112
109
108
109
117
123
122
119
117
119
122
124
126
126
122
113
109
113
120
122
118
117
124
111
114
119
117
110
104
107
114
122
125
121
113
104
99
98
99
101
102
106
110
116
118
117
112
111
118
130
133
122
106
97
111
124
128
120
111
112
117
124
127
124
117
109
106
113
124
125
120
116
118
109
103
106
112
112
114
115
118
121
124
122
114
102
94
93
99
105
110
114
118
123
124
116
110
107
115
130
137
128
112
103
110
123
128
121
113
111
116
123
126
119
106
98
99
111
124
127
122
119
122
109
107
109
115
119
119
117
113
114
121
122
115
103
96
98
111
122
127
128
126
122
117
114
111
112
115
118
121
123
119
115
115
118
118
120
116
115
116
119
117
113
104
96
98
109
118
125
123
122
123
119
123
122
121
120
120
117
113
113
118
120
116
109
106
110
119
125
129
128
124
117
111
112
114
117
116
112
109
111
116
116
113
113
115
119
120
121
117
114
111
109
106
105
106
111
117
123
123
122
120
124
130
125
117
113
117
123
125
121
116
116
117
120
121
121
120
119
119
117
116
115
113
113
112
114
114
114
111
109
108
108
108
110
113
118
121
121
116
114
113
113
108
107
112
117
121
121
117
113
112
122
122
118
110
108
116
127
132
125
114
110
118
127
130
125
120
118
118
117
116
116
116
114
109
107
111
116
120
116
112
109
107
108
112
117
121
118
115
114
117
117
112
108
110
118
124
121
115
112
114
108
106
109
114
122
118
110
107
112
123
133
128
116
107
107
116
124
126
122
118
114
111
104
100
103
115
125
127
117
112
114
119
119
115
114
118
129
133
123
107
102
110
119
123
116
108
106
107
112
119
122
121
123
125
128
120
109
102
107
119
126
121
108
97
98
109
121
127
127
120
113
107
104
110
118
125
125
121
116
112
112
115
112
106
106
116
130
137
129
116
108
113
122
130
132
126
118
111
109
115
130
123
119
123
129
123
111
102
107
120
127
120
108
104
110
116
118
116
118
121
120
116
114
117
122
124
120
114
109
107
108
110
109
108
109
115
123
127
126
119
117
118
121
128
134
135
128
119
111
109
126
113
107
114
123
124
114
107
115
130
134
123
111
114
127
132
123
111
110
121
132
131
123
116
115
118
119
113
107
103
106
114
120
124
127
127
125
122
116
115
118
120
116
110
111
119
125
125
118
112
120
110
106
112
120
123
118
113
122
134
138
125
112
114
126
134
125
111
111
123
138
139
126
113
110
117
118
112
103
102
109
124
132
135
134
132
130
122
115
115
119
120
112
94
87
95
116
129
129
114
112
116
116
115
116
117
116
116
122
126
127
120
113
110
114
117
115
112
114
126
137
138
126
116
114
115
114
104
95
102
115
128
130
121
116
116
122
122
119
118
122
121
110
92
80
88
108
126
128
115
108
115
120
116
114
113
117
119
117
112
112
112
111
110
107
104
106
110
117
126
133
131
124
116
115
116
109
98
93
103
117
128
125
110
100
101
110
116
120
120
120
117
109
96
92
97
109
116
117
115
109
112
114
115
118
124
125
123
116
108
103
103
106
110
110
112
113
116
118
123
126
120
113
110
113
119
113
105
101
106
117
127
127
120
112
108
108
111
114
114
113
112
109
106
107
108
110
113
117
119
114
111
113
121
134
141
137
125
116
110
108
104
103
108
115
121
124
120
117
119
119
116
112
110
112
118
119
119
116
114
115
120
126
130
126
118
112
106
106
107
110
112
114
114
110
109
113
119
126
126
118
116
118
127
139
145
138
122
113
111
117
119
115
114
115
119
120
116
112
115
119
121
120
118
115
114
117
120
123
120
117
116
118
122
123
120
112
106
105
108
115
123
124
119
109
106
113
126
133
125
119
123
124
124
125
127
124
115
110
114
126
131
128
125
122
118
113
108
107
116
123
127
126
119
115
112
114
114
117
118
122
122
117
115
113
116
117
112
107
108
120
132
133
120
106
102
113
124
125
116
119
126
124
116
106
103
105
108
114
119
124
127
127
126
128
125
118
111
110
117
123
126
121
115
113
112
113
113
110
113
123
127
124
116
111
116
121
120
109
104
111
122
125
115
101
98
107
115
118
115
120
125
125
117
104
95
99
109
120
122
117
112
110
113
121
129
131
127
121
118
118
117
117
115
112
111
113
113
111
109
113
120
121
117
109
113
118
119
111
102
99
107
112
107
98
96
106
116
122
126
124
123
123
118
113
108
108
115
120
120
114
109
105
103
106
116
130
138
136
126
118
115
117
117
113
108
109
113
113
107
103
106
109
111
105
105
113
119
116
106
104
108
113
108
99
95
107
123
133
130
126
123
118
118
119
122
122
121
117
112
115
123
122
113
101
103
119
137
141
132
119
115
118
119
118
113
110
112
114
111
107
103
103
103
103
107
116
121
120
115
116
120
122
112
102
102
115
128
133
126
125
123
119
119
121
125
125
122
115
111
116
129
134
124
111
107
115
125
128
124
118
113
115
118
123
123
115
110
112
118
121
113
105
102
108
117
124
123
117
112
116
120
121
112
105
105
115
126
129
123
123
126
127
120
113
110
113
116
114
112
115
119
122
120
116
115
113
110
106
110
113
112
108
107
115
118
112
107
110
120
126
120
110
109
118
126
123
113
107
110
110
111
111
110
108
108
112
117
121
119
121
127
126
114
98
90
94
105
112
114
110
107
105
105
109
111
109
100
97
103
114
115
106
98
100
107
105
102
107
116
121
115
110
113
122
123
114
106
106
111
112
106
104
109
112
110
108
112
118
117
119
118
109
98
91
88
93
102
111
115
113
109
105
104
109
112
113
107
103
107
114
117
111
105
106
107
108
105
107
113
114
111
106
110
117
118
112
109
113
119
114
105
102
109
116
115
110
111
116
120
119
109
97
90
93
101
108
112
115
119
121
119
117
118
126
130
128
119
113
110
113
119
121
120
119
116
111
110
110
115
118
113
108
107
110
115
117
120
122
121
115
106
102
109
120
124
120
117
115
115
116
112
105
99
101
110
119
122
123
124
125
124
124
131
140
141
135
124
116
113
115
121
126
124
118
111
109
113
118
122
125
124
120
115
116
119
124
123
124
122
116
109
105
111
118
124
126
122
114
107
111
117
118
110
104
108
116
121
122
122
121
122
124
132
137
134
126
121
119
118
119
120
120
114
106
101
106
115
122
125
127
127
128
127
128
125
123
123
124
123
117
112
113
115
115
113
113
114
111
100
104
112
116
113
108
109
113
114
114
114
117
122
126
129
125
119
115
119
125
127
122
114
110
107
105
105
111
120
126
126
122
117
119
126
128
123
117
116
125
127
121
116
114
118
114
105
100
100
101
100
94
101
109
113
112
114
115
113
113
115
119
124
127
126
121
114
113
119
126
125
117
111
110
112
112
112
115
122
126
122
110
103
105
112
115
113
109
116
127
134
127
115
112
114
120
113
104
95
93
101
94
103
112
114
115
118
122
121
121
121
122
124
122
119
114
113
116
119
120
116
113
115
120
122
116
112
113
119
119
112
102
99
103
108
109
110
110
118
126
131
125
114
106
109
119
126
122
112
102
106
109
123
123
115
108
112
122
128
126
123
124
124
118
109
104
107
115
118
118
112
112
118
126
124
114
109
112
115
111
103
100
106
110
111
111
113
120
121
122
121
120
114
109
108
114
125
130
127
122
118
125
133
125
112
102
106
119
125
123
121
122
124
121
113
104
104
110
114
117
116
113
114
117
120
117
118
119
116
111
106
106
112
111
108
105
110
117
121
121
119
118
116
114
114
114
118
121
126
129
130
124
123
115
106
104
111
118
117
110
109
112
120
122
120
113
107
107
108
115
119
117
113
113
117
123
125
122
117
116
117
117
114
110
106
99
97
101
112
123
128
124
116
115
117
122
120
112
112
119
126
112
108
106
108
113
119
118
109
99
97
102
109
113
115
117
115
108
104
108
115
120
122
120
119
119
115
112
109
116
122
125
120
116
112
105
94
89
102
123
132
126
113
109
117
127
127
116
104
103
111
101
103
107
116
123
127
120
109
102
100
106
110
110
112
115
114
110
105
105
111
121
128
125
116
106
101
107
114
119
122
121
122
123
121
112
100
96
104
122
133
130
114
107
113
124
127
120
107
101
103
100
104
114
122
128
128
123
119
116
118
119
121
122
121
116
108
103
104
108
110
115
119
121
113
104
103
119
132
131
121
115
115
118
117
112
111
110
113
123
132
133
120
111
111
117
122
120
116
113
112
110
114
116
118
121
119
117
121
126
126
121
119
124
127
117
98
92
99
112
115
110
110
115
116
115
117
130
139
135
121
112
111
111
111
112
115
118
117
122
129
131
123
113
113
118
122
120
117
121
126
123
123
117
111
108
110
114
122
127
126
117
110
113
119
115
100
93
101
116
120
116
110
115
120
122
122
126
129
126
120
111
110
111
111
115
116
116
116
115
120
122
118
112
116
124
127
120
114
117
127
130
128
117
107
106
110
115
122
126
128
122
113
107
108
112
112
112
115
118
121
119
115
113
114
117
117
116
114
115
113
111
112
114
116
117
114
111
110
113
117
117
113
111
116
121
123
117
109
110
119
131
129
123
117
116
114
114
115
124
130
130
125
115
109
111
117
121
121
119
120
119
114
110
108
111
112
114
113
111
111
110
112
115
115
112
107
105
112
121
124
122
116
114
114
115
114
112
110
113
120
130
129
130
133
128
117
108
111
118
125
128
126
124
118
114
110
108
112
114
118
118
116
113
115
117
118
119
118
117
114
110
113
116
117
111
104
103
112
126
132
129
120
113
110
110
110
112
116
126
128
130
128
133
137
131
118
110
111
118
118
117
118
124
125
119
106
97
99
109
116
118
118
120
125
126
123
120
120
123
121
118
116
118
120
117
108
103
110
121
130
124
113
105
105
112
115
116
120
129
130
126
125
125
125
123
119
119
118
119
118
115
116
119
125
124
115
108
108
111
114
116
118
119
123
124
121
119
120
124
125
122
118
117
119
119
116
112
113
119
119
115
107
105
111
121
121
118
118
124
126
116
116
113
108
111
118
123
127
125
122
121
117
115
116
118
123
126
124
117
111
109
110
113
115
118
120
124
124
123
121
120
116
112
109
111
117
123
124
121
117
114
114
119
125
126
124
120
116
118
120
114
114
107
103
107
118
127
130
128
125
121
117
112
107
107
116
124
123
116
107
104
108
114
118
122
129
133
129
120
116
117
118
117
112
110
113
120
125
122
118
118
123
130
127
121
120
122
123
117
113
119
114
109
106
111
122
130
132
127
122
119
116
111
107
105
108
111
114
113
111
114
117
122
125
128
132
129
124
117
116
120
125
128
124
116
110
109
116
120
121
125
127
127
121
114
116
126
129
120
112
121
114
111
113
119
127
128
126
121
119
118
117
116
115
117
117
114
113
114
121
126
127
122
120
119
117
114
113
116
120
124
127
128
125
119
112
109
112
118
124
127
126
123
117
114
120
127
130
124
118
119
116
115
120
124
123
116
111
113
119
121
119
117
120
123
123
117
113
115
122
125
120
115
112
109
108
107
110
115
122
124
125
123
122
121
118
118
116
117
120
124
124
119
114
115
123
126
126
121
120
118
119
125
127
123
113
104
103
112
121
124
121
115
115
115
115
112
111
113
114
112
108
110
113
118
118
117
117
115
114
115
122
125
125
123
120
119
117
117
122
125
124
114
109
112
120
125
121
118
114
123
122
123
123
119
112
108
112
119
124
124
120
115
112
111
111
111
111
113
114
113
110
112
117
120
123
125
122
114
107
108
118
131
135
126
117
112
116
125
136
139
125
109
97
103
115
120
116
111
113
130
118
111
110
115
119
121
121
122
124
123
119
115
112
115
119
119
117
118
123
124
123
118
114
113
114
116
117
113
110
111
120
129
135
127
114
109
115
131
145
143
125
106
95
103
113
116
112
112
116
128
115
103
103
112
122
123
120
116
119
120
115
110
111
117
124
122
117
117
121
127
125
117
108
106
106
109
109
114
118
120
122
125
127
126
118
113
115
120
129
129
121
110
106
108
113
115
114
113
117
124
119
108
105
109
113
115
115
115
119
119
116
109
112
120
124
120
110
105
107
113
114
110
109
109
113
112
111
112
115
116
119
122
126
128
127
122
114
109
109
113
120
121
118
115
114
115
116
115
116
120
122
117
107
102
104
112
119
124
126
121
118
119
121
123
124
120
111
102
99
100
103
107
111
116
120
119
115
110
109
109
115
121
130
134
130
120
112
108
110
115
120
123
120
119
117
118
117
115
114
111
115
113
108
102
104
115
126
130
126
121
122
126
126
124
124
124
121
111
101
98
104
110
114
116
117
117
114
110
110
109
111
117
125
128
122
114
112
115
123
125
120
113
114
118
120
120
117
114
114
113
118
124
126
123
114
108
108
112
113
112
106
106
116
130
138
135
123
110
105
114
123
127
123
113
107
107
110
108
112
118
124
127
125
126
132
137
135
119
104
101
105
107
102
99
106
118
120
114
105
128
130
126
118
107
99
99
105
111
110
102
93
93
107
124
132
131
123
117
113
116
124
130
133
129
121
118
117
118
119
119
117
118
114
117
122
131
134
123
111
106
109
116
121
125
127
126
119
112
106
134
122
109
104
104
103
104
108
112
114
108
99
97
106
117
125
129
129
129
129
127
126
128
131
128
123
122
128
134
130
118
111
111
115
118
117
115
115
115
111
109
110
115
126
137
138
133
122
117
119
124
106
93
97
107
116
116
110
112
118
122
117
111
112
119
126
128
130
133
132
129
123
119
117
116
116
118
128
133
129
116
111
115
125
128
122
113
106
107
110
113
112
110
108
114
118
121
125
129
132
107
103
100
107
118
125
120
111
112
117
122
120
113
114
122
126
125
122
121
121
121
116
110
106
109
109
110
113
116
114
115
117
121
126
130
129
125
116
110
109
116
121
113
97
86
89
105
119
130
132
100
111
121
124
121
117
113
111
113
114
115
114
112
112
115
115
116
115
115
118
120
115
108
104
107
109
110
108
107
112
116
120
118
118
121
130
135
127
116
109
114
122
119
104
91
92
105
117
119
118
102
117
129
126
118
108
107
111
116
116
118
117
117
116
113
112
114
117
120
121
123
121
115
110
113
116
116
114
115
118
119
120
117
112
117
125
129
125
114
107
107
112
115
111
111
116
119
119
118
113
109
115
121
122
118
114
110
112
115
117
122
126
126
124
120
120
122
118
118
116
117
118
117
117
119
120
118
117
117
119
119
119
121
119
119
117
113
111
111
106
105
108
108
110
115
121
123
121
121
124
112
113
116
122
126
124
118
110
106
112
123
129
128
125
121
124
125
120
112
102
99
104
111
117
117
113
109
109
112
112
114
118
122
122
119
111
102
103
107
108
110
110
107
104
103
107
115
120
124
125
115
115
119
124
126
125
117
106
103
110
123
130
126
116
111
115
120
121
111
99
92
95
105
112
111
106
102
103
106
111
113
116
116
113
110
107
105
106
107
107
112
118
116
105
99
100
110
117
117
111
118
122
120
116
114
111
108
102
103
115
126
128
120
109
107
111
117
121
117
112
105
104
107
110
110
111
108
104
104
110
121
126
118
105
100
109
118
118
110
106
111
120
123
114
106
108
117
118
109
99
119
120
115
108
105
105
105
106
112
121
127
124
117
112
116
119
119
119
118
119
119
117
114
112
112
116
115
104
100
108
126
136
127
111
106
118
129
128
112
102
107
120
125
120
115
118
125
122
113
106
118
119
116
113
112
112
113
116
120
124
123
118
114
112
119
121
117
112
111
114
119
119
117
113
112
112
109
104
98
102
117
129
129
120
116
124
130
127
113
104
109
120
125
119
112
115
123
126
124
120
117
120
119
118
118
120
122
124
124
125
122
119
118
112
107
106
107
109
110
111
112
113
115
114
111
108
107
105
102
100
104
111
115
116
113
114
119
122
119
115
116
121
116
107
98
104
120
130
130
124
117
119
119
116
114
118
125
129
125
122
121
126
125
113
103
96
100
109
114
112
111
112
116
118
119
116
112
111
110
109
108
106
106
103
101
102
109
118
122
125
126
121
112
100
98
108
124
130
126
120
113
110
111
113
116
121
127
127
122
116
117
125
130
124
114
107
104
108
113
114
113
113
118
126
135
131
117
108
111
120
127
119
108
103
104
108
109
113
118
123
125
121
114
111
117
126
129
126
117
116
102
98
102
112
120
122
123
124
120
114
112
116
126
128
126
118
110
108
111
113
112
111
113
123
136
132
113
102
110
128
140
131
119
118
123
125
118
112
113
120
121
116
114
119
128
130
125
117
114
112
101
96
101
112
120
120
117
117
117
115
113
115
119
121
119
118
114
110
110
110
110
109
111
116
122
120
110
104
112
126
131
122
115
120
130
134
125
116
115
121
119
112
111
116
120
116
109
110
114
112
116
111
109
114
121
120
117
114
114
115
115
116
115
112
114
119
123
120
112
109
110
115
118
119
119
117
117
116
119
117
111
100
96
105
119
125
123
120
120
123
120
112
109
113
111
105
101
108
116
116
129
126
121
118
120
121
122
117
111
111
113
116
116
117
121
126
128
123
114
108
114
127
131
126
119
117
119
125
123
115
105
96
91
96
105
114
120
121
124
124
121
115
115
116
116
110
106
110
117
118
125
133
129
120
116
121
123
118
113
108
109
115
120
125
125
123
118
114
114
115
119
126
127
120
111
110
119
128
128
123
118
112
107
104
107
112
120
124
126
125
121
115
116
121
122
119
114
112
113
115
113
123
123
119
115
114
116
115
112
111
113
118
123
127
122
111
103
108
116
123
121
115
109
104
101
106
117
127
129
128
128
125
119
114
113
117
121
124
127
125
120
114
114
118
121
118
113
110
109
103
111
111
114
116
117
115
110
107
111
120
125
128
127
126
120
109
104
110
119
126
120
108
100
99
102
106
114
120
124
127
128
123
115
111
111
114
118
124
128
127
122
114
113
116
120
116
110
102
97
99
115
107
109
116
120
118
111
107
111
121
131
135
134
129
123
116
113
114
120
120
118
112
110
109
108
105
103
109
118
123
124
118
110
105
106
111
117
124
132
136
130
118
114
116
121
122
113
102
95
97
114
112
115
119
122
125
121
114
110
111
121
132
134
128
120
117
117
117
114
112
114
120
126
122
113
102
97
103
111
118
120
121
118
112
112
117
125
133
139
139
134
123
116
118
124
128
124
112
100
99
106
115
120
121
122
126
131
123
109
101
107
120
123
118
108
108
115
118
115
111
111
118
125
126
117
112
111
109
109
109
116
124
128
127
126
131
139
142
138
134
130
125
121
120
122
126
126
123
115
111
106
116
123
123
121
126
128
124
109
100
101
108
110
107
101
105
112
116
119
119
113
111
112
118
124
128
128
122
116
109
112
118
125
128
134
140
143
138
126
118
117
122
122
123
122
121
121
124
127
127
113
118
123
122
119
120
124
123
115
106
102
104
109
113
115
115
110
109
118
122
118
109
104
112
123
129
127
122
121
118
115
112
116
127
135
138
131
123
117
111
109
112
119
125
127
121
114
112
121
133
120
119
119
116
114
118
123
125
122
114
108
108
118
130
134
124
107
97
104
114
118
113
109
112
114
113
111
112
118
121
119
114
117
129
133
125
111
109
114
117
110
104
107
118
126
120
109
101
106
120
120
118
116
112
115
120
123
127
126
123
118
118
124
133
131
116
99
96
103
113
120
119
117
113
107
102
106
110
113
112
111
113
123
132
130
115
100
97
109
119
119
109
105
108
115
114
109
102
100
103
113
114
116
122
125
125
121
123
126
127
124
121
121
119
111
99
96
105
117
122
121
120
120
116
112
109
117
122
115
102
97
104
117
124
123
112
98
92
102
120
130
123
111
105
106
112
114
113
107
103
108
113
123
131
132
125
118
118
124
126
121
116
114
112
105
95
98
110
124
124
116
113
115
117
117
119
127
127
118
103
95
98
108
116
115
110
99
95
103
121
134
129
117
110
112
118
118
115
115
112
115
120
127
129
127
123
121
123
125
123
117
112
112
116
116
109
108
112
116
114
111
109
112
114
116
119
123
126
121
114
107
105
109
113
112
105
100
101
112
126
128
122
117
119
125
126
119
113
114
118
128
127
122
116
116
121
127
130
127
124
120
119
116
118
121
122
120
115
109
109
111
112
113
112
112
117
123
126
125
120
113
113
114
116
110
104
103
109
119
122
120
113
112
119
127
127
118
112
111
115
132
126
115
108
109
116
122
125
126
125
125
127
123
121
119
119
120
117
116
116
118
118
117
116
117
120
124
127
124
118
112
112
114
114
114
115
118
124
122
119
113
110
112
114
116
115
114
114
113
111
123
119
116
114
113
107
108
113
121
124
124
125
128
127
119
112
109
114
118
121
120
117
119
126
129
128
124
121
120
115
112
111
113
117
121
126
130
131
125
120
116
115
117
115
109
109
112
117
121
116
118
119
120
123
119
110
106
112
123
125
122
123
129
132
126
113
105
110
117
118
113
112
118
128
133
129
121
116
116
118
116
116
117
120
123
124
123
122
121
120
122
123
124
121
116
113
113
119
127
127
119
121
122
124
123
120
120
124
128
127
123
122
126
129
127
115
110
112
116
115
112
112
118
125
125
120
114
111
114
118
118
117
118
121
122
117
113
111
115
118
118
122
128
133
126
116
112
117
127
130
118
123
121
120
122
127
130
130
127
125
123
123
123
121
116
112
115
119
121
118
114
116
120
123
124
119
110
106
108
110
110
110
112
115
117
115
113
113
114
110
111
116
129
134
128
115
110
114
121
123
114
121
119
114
116
125
132
129
120
116
118
122
121
114
105
105
111
117
119
114
110
113
119
125
127
123
112
104
100
101
106
109
113
117
118
116
118
118
117
111
110
118
127
126
119
114
115
119
118
114
113
118
116
113
116
125
133
130
119
112
113
117
117
112
107
108
110
111
111
110
112
113
118
123
128
126
117
106
101
100
105
110
119
125
121
116
114
118
121
121
120
121
123
119
115
118
123
123
117
110
115
111
109
114
122
131
134
130
123
119
116
115
112
113
116
118
116
112
113
119
126
126
120
115
118
119
119
117
113
108
105
110
118
124
122
118
116
118
120
121
122
120
119
117
119
125
126
122
114
111
115
108
109
119
130
134
128
122
122
123
122
114
107
109
117
122
119
116
117
124
131
127
119
111
111
117
124
129
126
120
112
113
117
121
121
120
120
118
114
113
116
119
117
115
121
126
127
121
113
110
119
116
117
125
131
128
118
111
113
121
122
118
110
110
116
120
122
122
122
122
119
115
113
118
121
124
127
129
130
129
125
123
121
120
119
119
119
116
112
111
117
118
116
112
114
121
123
121
115
109
131
128
123
122
122
120
115
112
115
119
121
121
119
121
124
127
129
129
128
121
111
105
111
123
130
128
118
116
124
130
132
128
123
120
118
115
112
115
120
124
127
122
114
107
108
113
118
118
115
113
140
130
116
108
113
119
123
121
118
118
120
122
125
129
132
134
130
128
125
122
114
107
108
118
126
122
108
104
113
128
131
125
120
120
121
113
111
116
122
131
128
122
114
109
110
112
112
111
112
116
131
115
99
96
107
121
126
121
117
117
119
121
121
124
128
126
119
110
108
112
113
108
105
108
115
115
109
106
110
119
121
120
118
122
125
122
120
117
117
118
116
117
119
119
119
116
116
113
112
117
114
103
94
97
108
116
116
112
112
117
119
119
115
115
118
119
112
103
100
101
105
107
106
110
115
119
119
116
115
116
116
117
122
125
127
126
122
118
110
107
108
117
126
127
122
119
120
123
121
119
106
105
106
112
113
109
105
106
113
120
120
117
113
113
117
120
120
113
105
100
102
109
118
124
128
127
124
122
118
115
114
117
123
127
128
124
118
115
110
109
112
119
129
129
122
118
121
126
128
123
112
114
119
121
117
109
104
108
117
122
121
118
117
115
118
121
126
122
110
100
102
116
129
135
131
125
119
115
115
115
112
111
116
125
126
120
114
111
113
117
119
119
120
118
117
118
121
126
125
122
108
113
116
113
108
104
104
107
112
110
104
101
110
127
136
133
122
110
104
105
115
122
125
119
106
98
101
111
121
127
124
120
117
116
114
115
114
111
110
111
116
115
108
99
98
108
121
122
111
99
109
112
110
102
97
97
108
120
123
113
98
94
107
127
136
126
112
103
102
106
114
122
126
121
111
101
103
113
120
123
117
116
119
122
123
120
117
114
111
109
113
115
113
110
109
113
118
121
117
109
114
110
103
95
99
107
118
124
122
114
106
105
110
118
119
115
116
120
121
117
113
113
124
127
122
113
114
124
129
121
112
111
119
131
129
121
110
105
104
105
102
104
108
117
121
122
120
122
128
130
117
113
102
101
110
124
130
122
113
114
119
124
123
116
109
111
121
132
132
120
105
103
113
124
124
120
121
126
128
119
109
108
117
124
120
110
102
101
103
102
101
103
108
115
121
119
114
118
130
141
113
113
112
113
120
131
131
122
112
112
118
123
122
114
109
111
122
128
128
117
103
95
98
106
110
112
117
120
120
116
108
105
104
106
107
110
113
114
109
103
106
115
121
123
119
112
104
105
118
137
113
119
125
124
120
117
116
116
115
114
110
107
106
109
112
117
125
129
126
119
106
96
89
91
99
109
118
124
121
117
109
101
95
98
108
124
134
128
112
102
103
116
127
130
127
117
105
97
102
117
116
123
128
124
114
103
100
106
115
118
112
107
105
110
118
127
134
134
126
114
105
101
98
100
107
117
126
130
130
123
114
101
98
105
117
129
134
126
112
102
100
107
117
126
129
127
118
104
99
106
119
123
122
115
106
98
96
102
111
116
123
129
131
128
125
128
131
126
112
98
95
102
115
121
122
121
122
124
128
124
118
113
112
114
116
115
112
111
109
106
108
108
109
113
121
127
126
117
110
111
120
121
118
109
103
101
105
107
108
113
128
143
146
136
121
117
118
116
105
90
88
100
115
124
118
112
106
109
114
117
117
118
121
121
113
104
101
104
109
113
115
115
113
109
111
117
122
120
113
114
121
121
116
110
104
104
107
108
108
112
121
129
128
117
104
106
116
125
120
106
93
94
103
108
106
101
99
103
105
108
110
115
118
119
115
112
113
114
113
111
111
113
114
112
112
114
116
113
106
107
120
116
112
108
106
106
104
103
105
112
114
111
103
96
96
108
125
140
140
125
107
96
96
99
102
108
107
106
101
103
110
116
115
111
112
121
129
127
115
103
99
102
108
114
120
123
120
114
107
105
119
108
104
108
114
113
104
98
104
115
119
112
102
97
103
116
128
140
139
129
117
109
107
110
113
116
112
103
96
104
119
125
117
104
104
116
130
129
116
104
101
104
110
120
127
133
134
125
118
112
116
107
104
109
119
120
114
109
111
120
125
122
115
109
110
115
118
121
121
120
118
118
118
119
117
114
104
94
93
105
123
129
119
105
103
113
123
125
118
114
118
123
124
123
124
132
138
134
125
114
114
114
114
113
117
121
125
124
119
117
119
120
117
111
107
105
103
103
105
107
110
112
114
115
114
109
103
97
97
106
116
119
115
109
110
115
120
120
119
123
128
130
123
113
113
120
131
130
118
109
111
117
117
112
111
119
127
129
121
112
108
110
112
111
105
102
99
101
104
105
104
104
106
112
116
117
113
108
107
110
113
112
112
111
114
115
116
113
115
120
124
121
111
102
106
118
124
116
101
100
108
110
111
111
113
118
125
128
125
115
108
110
116
120
115
109
106
108
112
113
109
104
107
118
129
130
118
108
111
120
127
122
116
113
113
111
105
102
104
110
115
115
110
111
118
124
121
109
99
105
100
96
102
113
119
120
122
127
129
124
119
118
124
126
123
116
114
117
123
122
112
106
111
129
141
135
114
104
113
130
140
133
122
119
118
116
109
101
102
107
112
116
120
125
129
126
118
111
110
113
96
89
101
118
126
123
120
124
131
131
124
121
121
121
118
116
122
130
132
121
110
106
116
132
139
129
113
110
119
131
133
125
121
123
128
130
123
114
107
107
111
116
124
131
127
119
113
115
120
120
99
95
102
116
125
124
121
121
124
125
120
116
112
111
113
120
133
139
134
120
108
108
119
128
128
119
116
117
119
120
116
113
113
121
129
133
129
121
111
109
112
117
124
126
118
110
109
114
121
119
108
108
109
113
119
123
123
118
113
108
107
108
110
110
113
117
126
133
128
118
114
119
126
126
119
117
119
122
120
111
107
110
115
119
121
122
121
117
113
112
115
116
121
120
117
111
110
113
116
116
113
120
119
115
116
120
122
117
108
99
98
104
110
112
107
102
104
113
118
119
120
124
127
122
116
116
123
127
122
113
111
113
117
117
113
112
110
110
113
113
116
114
114
116
118
117
114
112
114
116
116
121
121
120
118
119
119
115
111
105
103
107
112
112
106
93
90
99
111
117
118
116
116
117
115
118
127
130
124
119
120
120
116
109
104
108
109
112
112
112
113
111
111
115
118
118
114
113
114
116
120
112
114
121
124
120
114
112
115
119
119
117
116
115
110
104
102
106
112
115
112
106
105
107
112
118
121
120
120
123
128
126
114
103
102
110
118
118
113
111
113
113
115
116
118
118
114
113
116
118
131
116
110
115
121
117
110
109
113
118
122
124
125
123
121
119
116
117
119
117
114
110
107
107
110
110
108
106
111
124
134
133
119
109
109
119
123
119
114
113
117
118
119
118
119
121
120
119
119
119
135
121
111
112
116
118
114
110
104
105
110
121
127
128
125
120
120
122
122
121
120
120
119
117
113
111
107
105
108
118
129
133
127
119
118
120
122
120
118
120
125
125
122
119
119
122
123
121
118
116
121
114
113
119
124
128
125
115
102
94
99
109
119
120
119
118
120
120
120
120
121
122
123
123
123
124
121
115
108
108
115
123
126
122
119
117
120
121
122
127
128
128
123
119
117
116
116
113
112
113
102
103
116
129
135
134
128
117
104
97
98
102
105
107
110
116
117
115
115
118
120
119
117
118
123
129
128
120
113
108
107
112
118
122
122
120
119
119
119
121
125
125
123
119
115
110
107
105
108
115
102
105
119
128
129
126
123
120
116
112
108
106
108
113
118
118
111
107
111
118
119
110
104
107
114
117
118
116
115
116
112
110
113
123
130
130
124
116
114
112
113
117
122
120
116
110
107
104
113
126
119
120
120
115
108
111
119
128
132
126
120
118
125
134
135
122
108
100
108
114
112
102
98
101
108
110
109
113
114
117
111
109
113
124
132
129
123
116
111
109
107
110
115
119
116
110
108
113
124
133
135
134
123
107
99
101
114
128
136
134
125
123
132
138
133
116
104
106
117
120
114
106
105
110
113
113
115
114
111
108
104
109
117
127
130
124
112
106
105
108
111
113
118
120
115
110
111
120
130
133
136
135
127
119
109
102
104
115
126
129
125
120
119
118
112
107
108
122
132
130
121
115
115
117
118
117
118
114
109
103
104
111
122
129
126
118
104
93
95
107
118
126
128
123
117
113
113
119
124
121
122
123
129
132
125
112
103
104
110
117
119
115
112
109
105
109
118
126
133
129
121
114
113
113
113
112
110
107
108
110
114
116
121
124
123
115
103
94
99
115
128
133
130
124
121
118
115
114
111
109
114
116
123
129
131
127
120
112
104
103
108
115
117
116
116
119
122
124
121
116
114
111
111
109
108
107
105
107
114
120
123
119
119
119
119
112
105
104
114
126
130
127
123
122
124
124
118
112
106
107
125
116
112
113
123
135
139
129
113
103
104
111
119
121
121
122
122
120
114
114
115
119
121
119
116
115
115
118
122
123
120
118
118
118
117
110
109
116
121
124
123
115
112
113
115
115
117
115
113
112
129
117
106
105
116
130
138
136
125
112
106
111
117
117
115
114
116
121
121
122
121
125
129
130
128
126
124
124
121
117
112
114
116
118
118
119
122
123
121
114
110
109
112
108
104
104
111
117
120
114
116
115
111
111
112
115
120
126
128
121
113
113
118
120
117
113
116
127
133
131
121
117
119
125
127
124
119
117
113
110
110
112
113
115
119
127
132
128
116
107
109
118
124
117
107
102
110
118
122
114
100
111
118
118
112
104
105
115
129
127
119
114
121
129
129
124
124
131
137
131
121
109
108
110
113
112
109
106
106
108
111
113
112
113
118
121
127
123
116
114
117
130
141
137
125
113
113
117
121
119
105
117
124
124
117
108
106
117
129
129
120
115
122
134
138
130
124
125
128
126
121
115
112
109
110
108
106
105
107
110
114
115
118
119
120
119
115
114
115
114
119
130
144
148
139
124
113
114
119
122
118
127
130
131
127
122
121
125
128
127
120
117
122
132
133
123
116
112
115
118
120
121
121
119
116
111
104
104
107
111
114
117
121
128
129
120
110
108
112
114
114
121
133
141
137
121
112
112
116
118
119
128
132
133
132
131
130
127
121
117
115
119
122
125
122
115
110
108
108
107
110
113
119
122
122
114
103
97
101
108
111
113
120
127
128
118
109
108
114
116
113
112
117
121
122
118
116
116
114
113
109
120
130
131
130
132
133
126
115
110
113
120
120
116
113
114
114
113
110
108
106
106
111
117
123
117
105
98
100
105
106
108
115
120
121
114
109
113
119
120
112
106
103
106
113
120
123
119
110
110
109
117
119
122
126
131
131
124
116
113
116
117
112
108
108
114
118
116
116
118
120
120
117
116
117
118
116
114
109
104
100
103
112
120
121
118
117
119
119
117
108
101
97
102
114
124
122
111
102
106
119
119
117
118
126
130
127
119
116
117
119
114
107
105
109
116
117
117
119
123
131
132
127
123
120
122
127
129
122
110
105
107
116
121
123
122
124
122
118
112
108
103
103
108
119
124
122
111
104
108
123
121
118
119
124
126
120
113
112
116
118
116
111
109
113
119
119
117
116
118
119
120
123
127
129
126
124
124
126
124
122
121
120
118
113
114
119
121
120
116
112
115
116
116
118
120
121
120
117
114
122
121
117
115
117
118
115
111
111
116
120
119
117
117
120
121
120
118
115
111
104
101
109
127
137
129
114
108
121
138
143
133
120
109
105
106
112
119
121
119
115
119
121
121
118
114
117
121
122
118
119
117
111
105
109
117
120
118
117
120
124
126
121
118
119
119
117
115
113
110
102
93
97
117
137
133
112
102
115
135
141
128
111
106
106
110
113
118
119
114
110
114
121
124
122
117
117
120
117
117
116
110
102
102
112
123
127
122
118
122
131
133
126
117
111
110
109
112
114
115
108
97
95
110
131
134
120
109
111
118
121
113
108
106
113
120
122
120
117
109
107
111
119
126
126
126
125
123
118
117
112
106
106
115
127
129
124
115
114
121
130
134
125
114
109
108
110
117
124
127
120
113
110
116
123
124
122
117
116
113
111
110
109
107
110
115
122
122
118
110
106
110
118
125
126
128
129
131
127
123
110
111
120
132
136
126
111
104
110
120
128
126
119
113
108
109
117
122
128
129
129
131
132
129
122
115
114
119
122
120
115
114
114
111
106
108
115
120
118
109
105
110
118
122
120
119
123
130
132
127
114
121
128
136
135
122
109
106
112
120
124
122
116
112
109
111
118
121
121
120
124
134
140
135
123
113
109
114
118
120
114
111
112
117
118
115
113
111
110
108
109
112
119
121
118
116
121
128
124
117
105
104
101
98
95
94
93
94
98
102
104
108
116
127
127
117
108
108
113
117
116
112
113
114
110
107
110
116
123
121
113
104
100
100
98
92
89
93
107
120
122
116
111
114
123
129
129
122
115
111
95
95
95
97
102
103
105
107
112
116
118
120
126
132
124
105
93
96
109
119
117
114
109
105
101
99
105
114
115
109
103
104
112
119
118
114
111
110
110
111
113
112
111
109
108
109
110
115
118
119
105
108
108
108
113
118
118
114
113
116
122
126
126
120
111
103
104
112
119
118
114
113
117
117
110
106
109
115
111
99
93
104
119
129
129
126
122
118
113
109
107
110
110
109
108
105
108
118
125
124
116
125
121
118
120
131
134
125
115
113
125
[truncated: 204,981 more chars]
