# Supplementary material for: Evaluating flow modulating treatment response in intracranial aneurysms using black-blood MRI in vitro
Source: Commun Med (Lond). 2026 Mar 27;6:170. doi: 10.1038/s43856-026-01413-z (PMC13031954; doi:10.1038/s43856-026-01413-z)
Supplement: Supplementary file 7 — Supplementary Data 4 [file 43856_2026_1413_MOESM7_ESM.zip › Data_Figure_6c/pump flow rate 4.5 mls/BB2/without device/13_BB2/1_aneurysm_array.txt]

16
12
19
28
20
18
13
0
14
11
8
8
23
9
6
7
20
4
4
7
19
11
21
13
11
15
26
25
21
15
10
16
29
23
24
23
12
14
22
10
15
16
9
11
13
10
26
28
8
10
4
5
17
17
4
4
4
5
13
12
16
12
4
15
7
3
44
23
8
5
7
18
31
35
28
13
21
21
18
16
19
25
33
27
7
22
23
19
10
2
4
22
35
27
16
3
7
15
13
3
3
17
20
26
32
10
7
12
12
2
3
12
5
16
28
11
11
10
4
4
1
1
4
13
14
8
6
3
2
2
0
5
10
6
10
4
3
6
10
9
4
5
13
11
7
27
32
34
28
14
10
15
31
36
39
52
48
30
16
12
11
15
28
35
23
6
50
47
18
3
14
25
17
11
13
16
23
25
16
0
1
22
21
7
2
0
0
15
33
38
19
1
1
1
2
2
8
3
0
8
18
30
33
13
24
19
14
11
4
3
18
6
1
20
23
15
25
24
15
5
1
2
2
2
7
33
38
22
10
6
8
4
3
2
9
29
30
5
6
10
2
13
22
23
18
4
3
3
17
15
3
15
16
4
0
16
3
4
25
31
26
22
29
30
23
35
40
39
25
13
9
15
22
24
20
16
30
26
38
40
30
19
17
8
3
8
16
20
18
10
33
29
25
10
6
21
23
7
3
0
5
15
26
22
6
24
12
1
3
21
5
2
2
2
2
10
28
38
21
1
10
2
5
4
6
6
1
2
3
7
14
25
23
11
7
1
7
21
21
14
7
2
3
16
13
0
4
20
32
3
11
22
17
9
4
3
5
6
1
0
30
54
37
9
20
17
6
6
5
5
11
3
6
30
44
23
26
14
3
6
3
5
27
28
23
20
11
1
6
3
6
12
19
14
4
1
6
6
10
8
2
1
11
9
16
15
5
5
11
12
4
2
10
3
35
39
45
49
37
35
34
31
22
23
36
32
20
24
20
19
35
41
35
14
1
1
3
4
7
25
39
16
50
25
8
21
29
23
14
8
4
3
3
1
15
25
12
0
37
17
3
3
6
15
26
9
21
16
3
3
2
15
22
14
4
10
5
1
1
3
3
20
13
1
3
7
3
16
30
23
13
8
7
5
5
2
11
15
0
2
11
18
12
13
20
14
14
23
3
5
7
10
12
10
4
4
4
7
1
0
0
17
40
29
3
7
9
9
7
4
3
2
1
1
1
0
21
50
37
11
12
12
5
2
4
7
3
12
5
1
20
42
27
24
16
3
2
9
3
18
28
19
11
15
18
9
2
2
1
12
20
18
14
9
4
6
9
5
1
2
9
5
3
18
9
9
10
9
7
3
22
6
6
6
7
2
3
5
3
1
8
10
28
39
49
47
49
50
36
23
1
17
35
41
41
29
14
19
35
32
24
36
41
35
13
11
25
33
25
5
0
1
1
1
4
30
44
18
3
26
40
13
1
9
26
22
5
1
14
31
21
6
3
18
5
2
8
20
17
1
0
2
22
35
13
2
4
25
13
8
8
5
5
15
6
2
9
2
1
2
2
6
20
19
16
4
3
12
16
5
2
16
21
21
16
3
10
8
5
5
5
7
14
11
3
4
19
20
13
15
19
16
24
39
28
7
6
8
11
8
7
6
7
14
17
14
9
9
8
3
18
45
35
5
5
6
17
16
8
6
9
6
2
2
2
1
0
16
40
33
7
2
3
18
26
12
4
3
2
4
4
3
4
2
15
34
27
7
2
15
23
10
1
2
7
14
23
16
7
7
15
28
22
5
0
1
4
5
24
25
12
10
9
13
24
18
12
4
11
10
1
2
11
7
3
21
19
4
4
6
13
5
3
7
1
18
6
11
11
8
4
3
5
5
3
2
4
4
2
2
13
2
1
1
2
2
6
9
16
45
56
53
35
16
13
21
25
42
50
41
41
42
37
41
39
15
0
9
28
35
36
20
2
15
33
34
35
41
33
12
22
24
8
5
15
18
7
1
2
9
11
10
12
24
30
15
1
11
20
21
8
3
4
11
19
11
3
17
22
15
4
3
4
10
2
6
10
5
2
1
1
4
11
21
25
13
1
12
15
4
8
15
12
3
3
7
7
0
2
5
5
4
12
18
14
4
3
7
8
12
14
13
7
6
11
17
21
21
15
14
8
3
1
5
9
7
3
4
11
14
16
15
17
18
19
22
46
47
10
6
1
1
2
13
14
8
4
4
10
15
13
10
14
19
12
20
50
50
14
2
2
1
6
24
23
8
7
17
13
2
3
7
13
6
11
32
34
13
4
2
2
15
27
12
8
13
3
2
2
2
9
8
9
26
30
20
8
1
1
12
9
2
3
3
18
19
3
6
13
17
23
26
17
14
12
1
3
2
5
23
19
3
10
16
12
17
21
11
12
4
9
10
1
3
10
9
1
10
17
13
2
1
6
19
3
3
10
3
4
17
2
9
19
15
7
5
2
2
12
13
6
1
1
3
4
8
15
24
23
2
3
8
19
22
3
7
21
21
6
11
14
8
30
54
54
28
11
0
24
55
62
52
32
16
34
43
6
21
19
18
37
41
26
27
30
34
57
57
20
2
16
1
11
24
23
21
9
1
12
26
29
38
37
17
8
20
22
17
9
11
21
10
0
8
11
17
18
10
8
8
9
10
10
13
13
10
11
9
9
9
8
16
15
10
16
16
6
3
3
5
8
2
9
19
14
0
2
4
6
9
11
11
13
11
12
18
12
1
3
3
12
11
1
3
12
13
2
2
6
13
11
13
24
14
1
1
15
19
10
4
4
14
20
10
5
6
15
30
23
3
2
12
17
10
10
11
4
1
2
15
16
12
5
7
17
20
19
16
12
35
56
33
4
21
10
6
5
1
3
12
18
13
5
3
6
6
6
11
23
17
15
42
58
33
19
6
8
8
0
5
21
25
12
6
15
14
3
3
5
22
15
8
27
37
27
16
5
5
6
4
2
13
20
7
4
15
11
2
2
2
12
14
5
18
27
28
16
6
0
8
12
1
7
3
3
13
2
3
14
1
8
20
12
11
21
24
11
14
3
4
4
2
2
4
12
9
1
7
22
12
4
13
19
2
3
12
5
2
8
4
4
1
3
21
13
2
7
15
16
20
9
1
2
3
14
3
0
12
8
1
6
22
2
1
2
13
4
4
3
2
13
17
4
15
1
1
1
6
8
4
14
32
19
1
2
1
19
27
10
4
12
22
13
8
28
26
0
2
12
23
13
16
10
8
10
6
4
7
2
15
41
58
56
36
15
16
28
11
2
26
52
52
48
33
22
46
59
25
6
8
26
12
5
28
27
14
17
21
26
54
63
26
0
34
15
5
21
22
6
10
9
8
9
12
14
30
30
10
7
26
22
25
25
11
5
16
23
6
4
21
11
9
9
5
1
0
1
5
11
12
2
19
8
7
5
4
2
9
8
5
14
8
9
12
4
5
6
5
3
5
19
14
1
1
1
7
9
10
19
14
2
0
1
6
13
8
2
8
13
5
1
3
14
19
15
11
3
6
3
5
8
7
20
30
12
2
3
17
15
5
1
2
21
22
5
3
3
6
25
33
10
21
3
2
15
9
10
21
15
4
8
20
13
3
2
2
22
23
16
15
3
10
43
50
28
9
2
16
16
9
7
5
4
12
23
25
11
2
2
2
4
12
23
17
6
24
50
47
30
6
16
9
9
10
1
0
10
23
19
5
2
4
2
2
3
24
15
5
24
35
30
27
4
6
7
9
11
6
10
15
5
1
3
4
3
2
2
14
12
6
20
26
23
20
9
6
1
13
23
11
9
2
2
14
4
4
16
2
4
18
9
7
19
28
17
1
6
27
22
12
6
1
7
13
2
14
1
2
23
19
2
10
27
20
3
13
21
21
10
1
3
10
4
7
1
2
19
17
2
2
19
24
16
22
12
5
4
5
3
14
13
1
0
1
2
1
9
25
20
9
3
2
2
12
24
12
3
19
22
4
1
22
11
2
1
2
13
15
10
13
33
27
3
10
2
0
14
16
5
5
9
19
14
1
4
0
17
20
12
4
2
12
22
1
7
16
10
2
2
9
3
11
19
11
2
16
18
1
2
6
10
15
26
25
21
13
10
18
33
38
41
41
25
25
40
5
17
30
12
0
20
35
35
38
38
23
39
56
30
13
9
17
29
11
2
12
15
9
14
18
17
35
50
25
5
24
22
18
7
12
23
10
3
18
15
5
2
3
1
20
27
9
14
26
15
9
20
10
1
3
13
11
2
13
18
2
3
6
9
1
1
1
11
9
6
7
4
2
3
4
6
9
9
5
7
14
5
4
4
4
6
8
10
8
18
22
10
3
1
2
3
6
6
9
26
20
3
3
2
2
3
4
3
5
9
4
3
15
25
17
16
15
1
11
6
3
5
4
15
26
10
1
2
9
3
4
2
6
21
9
1
13
13
1
10
37
0
5
25
14
6
17
12
4
11
15
14
15
15
5
2
2
4
22
13
7
12
2
2
18
53
43
2
16
16
6
11
18
15
4
0
3
13
24
29
14
2
3
2
2
10
15
8
1
8
36
49
39
13
1
2
13
13
10
3
1
1
2
10
24
12
3
5
14
3
2
16
3
3
27
29
25
26
3
1
5
7
6
5
6
5
7
10
1
5
10
7
14
6
2
11
2
4
26
21
11
15
13
2
11
9
2
9
22
15
13
5
2
5
3
10
9
2
3
4
4
12
20
21
9
0
16
0
0
29
30
19
10
1
2
8
1
8
1
4
16
14
6
17
32
20
0
0
13
30
32
16
1
1
8
9
7
6
4
15
9
1
7
20
23
0
15
26
20
8
2
2
10
11
18
20
5
1
3
6
1
8
25
17
16
11
6
9
12
10
8
18
31
12
0
15
26
8
1
17
0
9
13
22
18
7
3
12
18
11
2
15
25
13
2
6
4
14
15
2
5
8
9
11
2
9
11
5
14
5
10
12
2
9
20
28
20
3
7
23
4
12
7
2
15
24
16
5
3
12
22
16
6
8
17
14
12
11
3
4
14
14
16
17
10
5
1
11
6
0
1
1
18
14
9
0
0
1
9
30
34
24
3
19
29
26
15
10
11
16
32
38
24
22
42
34
2
3
17
29
16
3
11
16
17
33
37
19
19
37
27
6
2
1
4
16
26
8
2
3
3
4
13
25
17
20
31
15
8
27
40
4
3
5
13
2
2
19
26
5
1
7
12
3
19
28
8
10
22
21
21
14
3
3
6
12
12
2
6
18
4
3
11
20
2
3
15
2
4
5
13
18
12
13
3
3
6
5
10
15
13
10
9
11
10
9
7
3
2
11
13
12
14
16
16
15
14
1
2
7
9
4
5
16
17
14
13
10
6
4
2
4
7
8
5
9
24
23
8
17
28
4
8
9
4
8
11
5
5
6
3
2
4
2
4
5
4
12
13
3
4
26
26
5
1
35
35
1
8
19
7
7
21
20
3
2
2
13
16
13
4
3
4
14
16
2
2
8
5
3
3
43
46
1
10
6
5
10
23
21
5
1
2
4
14
14
6
4
18
8
0
1
1
2
5
12
26
41
34
15
1
2
6
19
23
18
4
1
2
2
3
8
12
16
22
22
7
1
1
4
20
34
21
13
18
11
13
0
2
5
11
5
2
1
6
9
1
2
6
10
12
13
7
1
1
6
29
35
11
2
11
12
2
7
3
12
20
1
1
9
7
10
6
2
4
9
13
5
2
1
0
14
24
21
13
4
3
1
12
24
3
1
16
17
11
10
4
2
6
10
9
6
6
11
16
18
22
26
9
1
9
23
11
1
6
19
25
20
7
0
2
9
13
9
6
14
17
14
9
13
10
2
3
1
5
20
28
24
4
1
2
9
15
14
6
5
14
11
2
1
11
16
12
17
8
6
5
1
2
14
5
11
22
6
2
12
23
7
0
8
22
2
4
3
8
24
25
15
1
5
13
6
2
2
13
14
9
6
19
8
3
25
31
5
1
1
11
9
2
5
4
0
12
25
4
1
17
23
2
1
11
26
20
1
11
16
1
13
2
15
19
6
11
18
15
7
2
14
25
16
14
11
16
13
20
15
3
5
2
5
20
21
15
18
19
13
5
1
1
3
4
8
20
18
8
0
1
2
2
0
23
16
2
0
9
5
8
6
2
1
11
28
23
27
27
18
2
1
3
15
34
35
26
34
1
0
17
35
33
12
0
5
16
28
27
12
14
38
36
3
1
0
14
21
8
2
7
15
18
23
22
7
5
22
24
15
34
2
3
9
1
1
2
8
17
9
1
3
16
18
18
18
5
3
28
48
6
1
17
18
4
2
5
17
18
8
7
8
5
2
25
33
4
0
10
33
36
37
10
0
6
16
13
10
8
12
12
4
5
18
15
2
4
29
14
1
1
13
23
14
15
8
9
6
6
10
11
6
3
2
5
7
9
6
1
3
27
29
7
1
3
10
21
34
2
0
12
20
14
4
3
3
6
7
5
5
5
4
2
0
9
31
25
1
16
18
1
14
45
30
1
4
15
14
15
19
19
10
2
3
2
2
3
4
3
9
20
15
2
1
25
22
2
2
38
35
2
7
14
8
14
26
20
0
1
2
3
8
7
6
7
11
7
1
1
1
12
10
0
5
36
36
8
2
2
7
14
22
31
20
1
1
3
2
3
7
10
11
13
12
3
1
1
11
24
26
19
25
22
6
19
20
0
2
16
21
29
22
5
1
6
6
9
14
16
15
16
16
5
1
1
25
43
39
16
7
9
6
20
34
9
1
1
11
15
20
8
1
3
4
3
3
6
6
3
5
5
2
1
22
46
36
11
5
12
11
25
14
0
0
0
12
21
8
2
3
2
1
1
1
2
11
14
7
5
2
3
24
26
20
17
11
11
14
1
0
11
22
10
3
6
5
2
2
4
8
10
11
13
10
3
7
12
10
15
17
6
3
0
10
22
12
3
4
5
3
10
17
5
1
7
18
9
3
13
11
7
6
8
2
2
8
19
10
2
2
5
22
35
19
2
3
7
15
10
1
11
16
6
1
1
3
12
11
2
1
4
13
28
29
6
1
7
6
5
13
2
3
17
15
9
3
5
19
1
1
4
9
15
18
0
3
23
2
2
14
2
1
3
3
6
7
9
18
1
7
12
13
13
14
33
14
1
1
15
14
2
3
4
4
2
18
19
7
13
8
0
15
34
14
2
3
14
15
4
10
7
3
3
17
32
16
1
11
26
15
4
8
4
2
2
8
14
12
8
7
4
1
8
21
18
23
20
4
2
3
1
17
20
1
7
13
20
27
20
6
1
8
15
14
9
1
12
12
8
1
0
5
17
17
7
6
6
20
21
8
1
5
14
13
6
27
28
29
35
37
30
19
20
36
54
59
5
17
19
20
20
9
6
6
3
5
17
29
32
28
13
16
21
20
7
1
3
18
34
32
22
22
33
22
19
2
1
15
29
23
4
2
18
32
26
8
4
8
35
28
7
8
5
2
2
9
17
13
6
14
27
21
9
1
1
7
22
19
12
33
45
9
15
14
8
4
7
9
12
15
11
6
7
10
10
16
14
1
0
19
49
44
27
0
1
18
19
11
7
8
11
13
13
14
24
13
2
19
35
9
1
1
33
46
14
39
5
1
9
20
11
3
7
13
11
11
15
20
16
3
3
33
32
1
0
13
25
14
4
19
15
13
15
4
4
6
5
13
13
8
7
6
6
6
2
3
29
30
1
6
13
2
14
36
31
0
0
21
34
19
5
5
9
13
10
5
2
1
1
1
1
2
19
18
1
10
14
2
12
47
40
2
1
18
28
22
18
23
16
2
2
3
3
3
3
6
17
17
3
2
0
12
13
1
3
37
37
10
18
5
2
15
17
14
24
17
2
1
3
15
13
13
16
12
5
2
1
2
0
12
21
9
4
23
31
10
9
7
1
11
15
19
26
15
2
1
18
9
9
28
28
8
2
9
7
1
1
13
32
30
12
11
14
7
24
25
1
0
14
13
23
25
7
1
4
2
5
26
37
22
12
11
5
2
3
28
37
34
16
9
9
10
30
29
0
0
10
10
13
22
20
9
1
3
3
3
20
21
8
3
2
1
2
24
35
25
12
12
16
17
13
30
26
0
0
1
5
15
21
17
8
1
3
2
2
0
0
9
9
2
2
0
5
14
14
21
23
20
18
18
1
0
1
5
28
20
3
5
18
26
5
2
2
6
7
4
10
6
1
1
2
3
12
16
10
13
31
15
0
3
23
19
7
6
14
18
3
2
8
4
3
15
20
4
1
7
4
4
3
6
4
5
23
7
2
8
17
8
4
3
5
18
25
12
1
6
20
19
4
1
16
17
2
9
11
12
16
18
14
14
7
3
4
12
30
27
3
1
8
11
5
6
3
5
21
9
12
8
11
23
20
15
2
2
3
7
13
12
1
3
21
10
2
16
6
2
6
7
4
3
9
18
22
4
1
5
2
4
5
0
17
23
0
1
20
17
2
3
11
20
2
7
14
18
2
6
25
13
3
2
29
21
0
5
18
14
2
2
5
2
2
5
11
15
40
21
3
2
30
20
7
17
12
3
2
2
4
10
5
4
9
31
11
2
1
20
21
25
29
12
2
2
2
16
14
2
2
7
1
1
10
15
19
32
30
8
3
17
21
13
7
4
2
4
12
13
14
18
8
0
9
24
24
8
4
10
15
12
10
2
4
14
7
0
1
13
20
15
15
3
1
19
25
30
35
32
27
25
24
1
5
19
44
62
64
47
29
0
13
36
49
57
52
8
1
2
7
18
25
21
10
7
2
2
3
8
18
28
31
22
17
23
15
11
2
4
7
4
8
19
30
27
16
5
22
30
8
23
22
1
2
4
11
10
2
11
28
30
12
1
1
11
28
10
0
23
2
1
13
5
3
9
15
10
19
28
10
1
2
8
21
26
9
0
22
46
6
3
6
9
7
5
12
13
14
15
9
1
6
28
25
12
5
2
0
5
42
44
19
0
1
16
17
10
8
8
11
12
9
10
31
34
2
3
27
24
1
1
23
37
9
36
28
1
0
10
19
7
3
6
14
13
13
21
23
11
1
4
30
31
2
0
9
17
4
5
15
7
15
20
3
2
4
2
15
20
13
14
13
4
2
8
9
18
16
2
7
10
5
10
25
21
1
0
0
24
42
21
1
5
12
8
13
13
11
7
3
3
10
2
0
5
4
7
2
3
15
32
34
18
10
0
11
34
26
9
19
19
3
2
4
15
18
16
15
12
3
2
1
2
1
4
7
9
21
35
18
10
5
1
6
16
11
13
15
1
2
9
14
13
25
29
6
1
1
2
1
0
4
23
15
1
14
30
20
3
7
1
5
8
8
8
4
1
11
20
8
12
41
35
1
0
14
16
2
2
10
21
16
1
9
17
18
21
20
1
4
13
6
8
12
3
6
12
3
6
27
37
24
12
18
16
2
10
23
18
14
9
9
12
17
24
28
23
3
4
12
9
9
19
17
11
7
12
8
3
18
34
29
9
2
4
10
20
17
8
6
11
14
17
22
30
23
5
2
0
8
21
25
16
8
2
3
12
7
5
21
21
7
3
2
5
9
3
3
11
15
13
16
22
20
8
0
1
22
36
12
0
2
6
17
2
6
14
14
6
11
12
5
2
2
2
6
17
15
10
17
33
18
11
2
20
27
1
2
3
9
13
3
11
12
11
14
30
29
9
2
9
14
16
8
6
6
11
28
15
4
5
10
9
2
3
6
9
18
16
2
8
32
36
24
9
1
13
22
11
4
13
18
23
22
2
11
16
16
8
4
5
11
20
12
1
5
28
23
10
7
1
1
12
7
4
8
15
26
20
2
18
19
5
2
2
5
9
7
1
3
22
17
1
11
12
2
1
4
6
4
9
16
18
1
1
1
1
1
8
14
6
1
3
19
2
2
23
17
2
2
7
20
13
3
12
13
5
3
0
3
28
25
0
2
21
12
2
18
26
11
2
3
6
5
1
1
11
12
15
0
13
39
24
1
2
26
15
8
29
20
2
2
8
11
11
3
1
11
14
3
20
29
7
1
4
20
18
21
33
20
2
2
11
13
6
2
2
9
16
18
7
2
2
15
17
18
33
32
10
3
17
15
4
3
5
7
4
4
1
9
17
12
11
21
15
1
5
22
16
1
1
1
13
9
13
16
12
0
2
1
0
1
2
4
13
10
6
16
16
13
12
2
8
11
14
19
18
14
24
28
28
24
2
3
0
10
33
48
50
39
36
45
46
2
4
18
40
51
57
54
49
46
4
1
2
0
0
10
20
17
8
5
20
2
1
12
18
22
21
11
15
8
4
26
23
16
18
9
1
1
15
22
25
19
3
15
11
1
24
33
0
0
17
16
1
1
1
2
9
12
20
17
2
2
1
0
13
21
0
0
20
6
3
2
5
16
14
4
10
11
15
14
2
2
10
21
19
11
1
0
10
42
46
7
2
5
13
16
15
11
9
11
12
3
2
8
34
23
1
1
2
0
1
26
36
19
13
10
1
11
14
11
6
4
6
14
14
6
5
26
27
1
2
9
25
6
1
11
15
1
16
26
10
1
1
4
15
10
3
5
19
13
7
18
15
1
2
14
20
15
6
3
1
2
3
16
14
20
8
3
20
22
2
5
15
3
5
19
12
20
19
2
1
20
23
9
2
1
4
6
8
12
15
13
4
3
2
25
31
4
1
15
17
3
4
13
26
24
6
6
23
15
2
2
4
2
2
15
19
19
23
14
3
3
1
5
29
23
2
7
20
10
1
9
20
31
26
19
15
3
1
1
2
2
2
14
14
12
32
22
9
3
2
6
17
15
13
12
3
2
11
7
11
34
36
12
0
4
11
6
4
3
11
8
0
12
34
26
11
8
7
15
17
13
15
15
11
25
20
6
12
41
34
1
1
26
31
10
6
6
3
3
0
10
22
26
27
8
9
10
18
20
15
11
6
1
19
22
9
12
25
30
17
15
29
30
17
12
6
3
3
1
5
11
17
28
9
12
10
12
13
11
10
9
6
4
14
20
17
11
14
27
30
23
12
13
19
13
3
2
1
3
6
7
18
16
14
9
3
2
5
20
23
14
6
4
13
21
13
14
25
22
9
7
13
17
13
2
1
2
1
2
3
17
23
16
11
7
2
1
24
34
18
5
3
2
4
15
21
25
22
8
11
20
19
13
6
1
2
7
3
3
13
32
7
4
12
5
4
27
24
1
2
1
2
4
14
16
20
25
22
29
36
25
11
9
13
10
6
3
1
11
29
2
6
9
6
13
13
2
0
2
4
11
20
10
3
24
43
39
30
22
10
9
17
15
5
6
9
18
19
4
8
1
11
15
14
5
3
4
6
9
7
2
20
40
31
12
10
7
2
4
4
4
5
10
17
11
8
1
1
18
20
8
3
2
1
2
3
6
13
24
17
2
3
10
2
3
6
21
14
7
10
12
16
12
0
1
1
3
3
5
9
4
2
7
12
3
3
15
11
2
2
7
16
7
2
12
12
10
5
2
2
3
3
10
25
7
2
15
5
4
27
27
6
5
9
4
3
2
1
17
20
4
12
11
1
3
21
22
1
3
23
5
8
34
28
6
8
19
10
5
2
3
23
24
5
11
1
14
23
5
1
13
21
10
13
28
24
7
10
15
7
3
1
8
25
28
18
5
14
7
2
4
18
17
13
24
25
9
8
19
12
3
1
4
12
16
18
23
5
2
2
8
17
11
8
13
14
0
5
16
9
1
3
11
4
5
2
11
2
4
13
18
10
2
2
4
4
6
10
1
3
5
4
1
10
3
14
19
17
8
1
2
3
3
5
5
5
11
18
22
22
13
6
5
2
3
2
2
14
26
31
33
37
52
54
39
2
2
2
4
13
24
34
49
55
60
69
59
20
19
20
27
36
46
51
0
2
3
2
0
7
19
11
3
5
14
26
24
8
15
18
14
8
2
3
18
6
2
25
22
2
22
7
8
9
1
2
16
15
7
2
2
14
11
0
24
31
1
0
8
9
7
6
8
2
1
12
14
7
2
2
5
8
2
14
17
0
0
22
41
5
2
1
2
4
8
13
11
8
6
3
2
9
20
8
3
1
1
0
3
31
42
30
15
2
1
3
7
11
12
11
11
8
3
2
20
24
4
2
2
2
2
0
13
26
18
15
13
3
3
6
7
5
4
10
16
9
2
12
23
7
1
2
10
14
14
6
5
1
5
26
23
3
1
2
5
2
9
10
2
11
20
3
6
19
7
0
8
19
12
7
6
5
2
3
12
27
16
19
2
1
19
18
3
13
26
10
10
19
7
18
23
2
1
30
26
1
4
8
2
6
7
12
18
18
5
5
1
19
17
0
5
26
17
8
6
9
27
31
8
7
34
26
1
5
13
3
4
12
14
16
24
14
18
10
1
6
13
11
1
0
11
6
2
6
24
34
29
28
26
15
6
8
11
10
4
9
12
16
32
20
17
18
5
5
12
14
12
14
16
6
2
7
2
11
33
39
25
10
14
21
13
7
10
6
1
0
14
34
25
7
5
3
1
15
27
15
11
18
17
19
29
18
3
12
32
32
11
8
28
32
20
8
2
3
3
0
5
19
26
27
3
1
1
12
29
20
18
17
0
0
31
31
15
17
24
20
12
19
31
31
25
18
3
2
9
3
2
6
12
25
4
1
1
5
13
13
13
14
2
0
13
23
21
19
17
14
19
26
24
17
20
23
15
1
3
6
2
1
2
11
22
3
4
6
4
3
1
4
17
14
6
11
12
17
21
20
23
24
16
7
8
15
21
17
6
1
2
2
1
2
15
24
5
3
4
3
4
17
27
18
9
10
6
9
21
25
34
28
6
5
19
20
18
15
8
1
2
2
1
7
31
21
4
2
11
5
7
26
28
11
1
2
5
14
22
17
24
33
19
15
26
25
16
14
12
4
2
2
3
10
30
8
2
1
1
3
7
17
17
5
1
1
6
16
18
4
3
26
34
24
21
21
18
14
12
8
5
2
4
9
10
1
16
26
1
2
5
13
11
2
1
3
3
6
8
7
19
32
24
9
11
19
13
2
1
11
13
10
5
3
7
34
14
1
0
2
11
8
4
4
1
1
10
21
15
18
17
3
4
16
11
2
3
15
14
3
3
3
10
19
25
24
11
1
1
6
12
16
5
1
3
17
15
7
5
6
11
12
7
4
5
12
5
3
8
18
8
12
28
25
8
1
1
11
11
6
3
4
8
16
2
2
24
22
7
8
16
4
0
3
3
22
31
7
3
12
15
10
2
1
2
6
10
5
11
18
1
4
32
30
8
12
16
3
1
1
13
40
29
3
2
4
10
1
1
13
23
11
6
18
18
3
8
26
28
19
20
14
1
0
1
21
39
26
6
1
7
1
1
20
13
2
9
16
8
3
9
18
16
20
25
10
0
1
2
17
23
22
22
9
2
5
2
2
12
13
4
2
5
5
6
9
12
6
1
1
5
9
10
11
20
2
2
3
6
9
5
1
3
6
4
3
8
10
6
8
11
12
9
4
13
1
8
17
15
4
2
4
6
6
1
1
0
1
7
21
30
23
11
2
15
11
2
4
6
4
2
9
17
23
29
43
49
43
27
6
3
7
5
6
7
7
16
35
44
59
76
61
29
1
14
24
11
7
25
34
40
50
62
17
21
10
11
25
24
14
0
2
4
3
1
7
6
2
2
6
14
5
29
18
6
8
5
3
1
2
7
14
2
2
17
9
1
23
6
0
0
1
3
7
2
2
2
8
10
2
2
16
12
1
10
34
28
11
1
0
19
17
2
7
9
3
1
4
9
5
6
14
8
1
5
22
25
46
30
7
0
1
10
2
5
9
6
3
4
10
22
18
2
2
5
1
1
1
23
41
46
31
4
1
1
3
3
10
9
6
6
7
14
23
8
1
1
6
11
0
1
13
25
20
5
21
16
1
1
9
9
3
4
8
9
7
13
27
18
1
1
3
12
12
11
12
7
3
8
23
18
3
1
1
2
2
9
6
2
15
15
5
17
23
1
1
9
19
11
9
11
8
2
1
10
24
20
23
4
1
9
10
11
21
21
4
13
18
9
17
21
1
2
26
25
9
16
18
5
4
4
11
24
23
0
20
14
1
9
14
8
21
23
7
8
12
14
22
24
5
8
32
23
11
15
13
8
3
4
12
25
28
12
12
20
14
3
4
6
3
1
1
2
1
0
5
17
26
25
32
33
18
13
14
2
9
18
5
11
27
32
14
22
16
0
7
18
13
5
7
9
6
3
0
1
9
24
33
33
22
14
14
15
3
10
20
4
2
19
31
23
6
22
6
1
14
32
9
9
19
1
3
27
18
4
11
24
28
19
17
17
16
16
15
5
8
16
1
5
16
22
20
23
3
1
16
31
14
17
21
2
4
37
34
16
19
23
17
13
17
20
16
17
27
11
2
8
7
1
6
11
19
19
6
2
1
3
13
14
13
10
1
2
27
24
15
18
22
14
14
16
11
9
12
24
17
6
6
10
3
3
3
9
16
2
2
1
0
2
3
11
14
2
1
16
13
6
16
23
27
20
7
1
6
7
11
13
14
7
3
2
1
4
16
22
3
1
9
8
6
10
15
14
11
15
6
9
20
27
37
29
2
1
9
7
3
10
10
5
3
1
1
11
29
16
3
1
11
4
4
20
29
17
6
3
6
18
27
17
24
29
9
1
8
11
6
9
9
3
7
1
1
12
23
2
2
2
2
2
3
16
21
9
2
2
14
25
22
4
3
17
16
5
6
11
14
16
11
2
2
3
9
11
5
3
3
1
15
18
3
1
2
4
2
2
3
6
7
8
9
7
5
15
14
5
10
27
28
9
1
4
16
13
3
4
12
7
24
22
7
1
1
3
4
5
5
11
1
3
17
27
5
6
16
9
10
29
28
7
2
5
14
7
3
1
5
11
14
11
9
7
3
2
2
4
26
16
0
4
33
15
1
10
13
12
18
18
9
5
8
11
2
3
19
13
3
8
11
23
14
4
0
2
29
32
7
0
17
13
1
3
17
14
5
12
22
6
4
12
2
8
27
13
2
10
22
26
8
0
0
6
32
31
22
20
14
1
7
25
20
3
5
13
3
1
5
24
34
14
2
1
8
12
2
0
0
9
22
20
18
18
14
3
9
26
28
19
17
11
1
1
5
34
34
12
1
2
11
1
0
1
20
19
6
7
6
3
3
8
15
21
24
24
11
1
1
3
17
22
14
10
8
2
1
1
17
14
6
9
9
8
6
9
9
9
9
9
7
4
3
4
9
11
12
21
21
2
2
6
11
9
8
9
8
5
5
4
3
5
8
9
7
6
11
16
15
13
20
19
4
2
3
7
16
11
7
9
7
3
2
4
5
0
0
5
21
35
28
14
11
3
3
4
17
20
7
6
6
3
1
2
9
15
24
36
45
46
31
14
10
8
2
8
8
5
3
2
1
9
22
29
47
70
62
34
12
8
0
13
19
4
3
24
33
23
35
60
45
1
12
28
8
6
28
29
8
7
10
14
6
5
14
11
2
16
27
12
1
3
15
9
3
3
5
7
19
25
9
16
17
11
1
1
1
4
3
3
3
6
6
13
21
9
4
2
1
8
11
1
1
1
7
6
6
7
6
4
2
12
31
19
29
6
1
4
30
21
5
6
6
4
4
5
9
17
15
4
2
2
13
15
13
29
53
43
14
1
2
31
8
3
11
9
4
2
7
16
21
10
1
1
1
1
0
17
47
43
25
37
39
13
0
1
8
4
13
12
2
1
3
12
21
13
2
1
2
2
0
3
20
30
20
4
9
13
13
7
8
12
6
2
1
2
2
7
15
22
12
1
1
3
8
10
9
12
6
3
5
12
9
9
10
10
11
14
9
2
4
16
15
13
19
14
0
1
9
20
15
15
17
9
3
3
11
20
16
7
17
17
3
3
1
11
14
3
2
22
26
12
11
10
1
1
21
22
14
26
25
6
0
5
14
22
19
12
2
14
16
2
1
8
10
17
11
1
11
18
12
11
11
5
12
26
15
10
21
16
5
6
5
20
30
23
11
2
4
4
3
11
12
2
3
14
7
3
1
3
8
9
15
30
31
10
6
10
4
4
19
17
20
32
28
13
1
23
18
1
2
23
20
3
2
3
15
10
1
1
8
12
18
31
25
5
2
5
3
12
28
19
3
18
20
20
11
27
22
0
6
31
10
4
14
3
17
27
15
12
13
17
16
18
19
11
1
5
19
14
9
10
1
5
9
15
17
10
9
1
17
26
3
12
16
2
16
39
30
18
18
22
16
13
12
11
1
4
25
18
1
3
10
2
4
8
12
6
3
4
1
5
15
14
11
5
0
10
29
19
7
16
22
15
10
6
2
1
2
19
18
5
8
11
8
6
7
10
14
1
5
1
3
14
14
12
7
2
1
19
9
3
10
23
26
13
2
0
1
3
2
1
8
15
13
6
6
12
17
22
26
6
4
1
11
13
5
6
9
5
10
15
3
5
19
24
31
25
2
1
1
4
17
1
1
13
10
2
4
16
21
13
14
8
2
4
15
4
2
12
24
17
4
1
5
23
32
23
26
24
5
1
1
10
6
1
2
3
6
2
2
14
10
0
2
2
4
3
1
2
9
22
12
1
1
17
31
30
14
10
10
7
3
1
2
2
13
13
2
4
12
9
3
2
4
3
4
4
7
2
2
5
4
0
1
3
13
13
12
12
8
0
3
5
1
0
20
35
17
2
2
16
20
5
4
13
11
6
11
12
1
1
6
12
8
3
2
6
3
2
14
24
0
0
13
8
7
33
40
16
2
1
9
11
5
2
9
10
9
9
1
1
8
10
1
2
3
14
27
5
4
25
7
1
11
14
10
21
27
15
5
3
9
6
1
9
8
3
8
7
1
2
9
17
4
2
4
21
53
30
2
3
2
2
11
18
9
4
12
21
12
5
12
7
4
6
11
3
3
7
4
5
18
26
5
2
5
7
31
31
26
14
6
4
18
23
11
4
1
10
7
4
15
17
4
3
3
3
3
12
16
16
9
1
1
2
1
4
14
21
19
9
5
17
27
22
12
5
4
1
1
13
29
12
2
3
3
14
13
9
0
1
0
7
15
12
9
6
2
4
14
19
19
18
13
10
7
3
8
14
12
3
2
5
12
10
2
1
1
10
19
12
4
6
15
14
11
12
8
3
4
5
7
8
6
6
5
5
12
17
2
1
1
5
16
14
7
11
22
14
1
5
10
14
15
7
0
4
8
13
13
10
20
18
9
4
3
3
10
19
13
17
21
7
3
3
11
1
2
6
9
14
32
31
16
12
11
12
11
1
11
23
11
9
6
2
2
2
4
13
22
32
40
51
44
21
21
24
15
1
8
12
4
6
3
5
15
17
17
33
56
56
45
27
23
24
16
2
5
11
5
10
26
23
7
20
49
45
16
29
25
1
7
26
11
10
30
24
0
0
21
0
8
21
11
8
14
11
8
7
1
17
27
9
1
5
28
18
6
6
4
12
20
10
2
10
18
13
2
4
22
13
4
3
3
8
9
7
8
2
13
23
1
13
18
12
2
1
4
12
10
1
2
4
22
26
12
0
2
10
1
15
12
2
14
12
2
1
2
4
10
11
10
2
3
14
32
21
1
1
11
49
18
4
1
14
26
9
2
1
2
5
9
10
8
10
10
2
2
9
10
5
13
37
40
23
40
38
16
2
3
23
6
1
14
15
11
3
3
3
6
8
5
2
0
0
1
21
52
50
16
12
19
31
19
3
2
3
7
16
19
13
2
1
1
10
18
6
2
1
0
0
3
18
30
22
7
15
10
4
5
10
15
12
3
3
4
2
1
1
5
9
8
4
4
4
3
3
6
8
9
9
9
10
8
15
5
3
9
19
19
14
6
2
5
14
16
14
9
2
1
4
14
15
8
12
16
13
9
8
12
12
8
9
9
6
8
12
13
13
9
3
3
9
26
26
14
3
2
1
5
16
13
9
23
28
13
6
9
13
12
8
8
12
1
9
6
9
6
0
8
7
0
13
16
6
2
2
2
11
14
0
1
20
21
8
6
6
15
17
14
10
10
24
9
0
1
13
17
0
1
20
21
11
2
0
1
2
2
16
21
0
0
7
3
8
23
18
8
17
18
16
12
34
22
0
0
18
31
2
2
17
31
17
1
0
6
3
2
15
19
0
1
4
8
20
24
9
4
5
9
19
19
15
17
13
1
1
22
20
3
2
14
30
24
13
13
13
8
4
6
11
12
2
3
16
16
7
4
2
1
3
15
17
10
4
9
4
12
17
4
4
3
4
24
32
19
16
16
16
8
6
9
13
3
2
15
16
2
2
8
6
5
10
10
11
18
14
7
1
9
18
14
6
3
2
9
22
10
5
15
18
10
5
6
10
2
1
10
16
3
2
8
8
8
8
12
18
25
4
1
1
25
31
15
5
2
2
2
14
5
1
13
20
14
10
2
1
12
13
5
1
3
13
14
9
9
12
17
22
28
5
2
1
15
17
6
4
5
1
4
11
1
6
24
25
22
15
4
1
1
11
21
1
5
26
18
6
10
14
13
10
10
6
13
13
6
1
7
17
10
3
1
4
20
36
32
27
20
5
2
1
10
8
4
18
19
14
4
4
6
5
3
2
11
14
9
3
1
5
14
8
2
2
13
28
30
27
20
16
14
6
1
1
3
14
13
4
12
13
3
2
3
5
5
16
16
8
1
1
2
5
5
3
6
12
12
11
14
15
11
10
11
2
1
13
32
16
2
3
17
21
7
2
8
17
5
17
5
1
1
8
12
7
6
10
13
4
2
3
13
3
1
12
5
2
19
35
17
1
1
8
17
10
1
6
16
9
13
2
1
1
2
2
10
12
9
2
16
16
3
5
23
1
12
16
7
17
23
13
4
1
4
6
3
2
4
9
10
3
2
2
1
6
20
23
23
23
32
14
2
3
4
3
18
20
9
6
11
16
12
3
10
14
4
2
4
7
8
10
10
11
14
5
1
16
36
33
14
1
12
4
3
4
21
24
10
3
2
9
11
5
6
3
3
2
7
8
5
29
26
12
1
1
11
13
5
1
1
14
17
3
5
19
26
19
6
1
2
2
3
17
15
2
2
10
6
2
22
9
1
0
8
9
8
4
7
15
8
2
7
16
13
15
14
2
2
6
10
15
14
2
1
2
4
6
10
7
1
1
3
3
11
22
8
6
15
17
7
7
4
2
5
3
7
6
5
5
3
1
10
12
22
9
1
2
2
10
24
14
7
25
23
2
2
15
19
11
2
3
4
6
11
12
9
14
12
20
9
2
9
1
10
22
19
23
23
7
2
6
11
3
3
13
12
7
27
35
22
13
7
3
13
16
1
8
23
11
9
5
4
8
6
7
10
19
24
28
47
55
34
11
12
26
32
22
1
1
8
2
6
10
15
18
10
8
18
37
44
46
41
27
30
26
22
10
2
3
7
14
20
12
2
13
36
35
19
16
32
21
1
3
17
12
16
29
15
2
7
27
3
2
12
21
13
18
19
4
2
3
8
8
14
30
24
2
1
31
27
7
11
11
1
13
22
13
7
8
9
16
8
1
9
30
26
1
3
10
8
5
14
0
13
25
2
3
17
13
5
2
2
9
6
2
4
13
22
11
3
2
9
0
0
24
16
2
12
14
2
1
2
5
8
7
5
3
4
17
19
3
1
5
10
44
13
7
7
12
17
5
2
3
7
11
9
7
5
4
4
3
5
8
2
0
14
35
32
22
34
30
17
2
2
13
2
1
11
20
12
1
10
18
7
3
2
5
3
1
0
23
41
39
20
16
13
17
15
11
7
2
10
13
14
16
10
4
4
19
16
4
1
2
2
0
1
11
19
20
19
6
22
21
5
0
5
14
11
3
12
16
10
5
3
5
4
1
1
4
1
1
2
5
6
7
11
17
13
4
32
11
1
0
12
18
14
7
1
1
4
8
9
2
3
3
14
13
1
1
3
11
15
16
18
15
7
1
2
22
11
2
0
10
15
12
8
7
10
12
11
6
2
2
3
12
12
1
0
9
27
25
15
12
9
4
2
6
1
4
3
1
9
12
0
0
9
7
11
10
5
4
2
2
3
4
1
0
14
30
16
2
2
6
6
6
12
13
21
4
1
1
9
11
0
1
23
24
12
2
4
5
6
2
3
13
2
3
17
18
10
6
2
8
3
6
17
19
22
4
1
1
6
25
1
1
20
36
15
2
8
13
4
2
3
2
1
6
17
19
16
7
2
4
2
5
18
23
18
0
2
1
2
6
23
14
0
15
33
15
9
14
11
2
2
7
4
2
3
7
10
13
7
2
2
2
5
16
16
14
20
13
1
1
4
12
11
1
3
20
20
11
11
13
9
3
1
2
11
14
2
5
13
2
1
7
9
11
13
15
17
20
18
1
1
13
21
16
9
1
0
5
12
3
5
17
11
1
3
3
13
13
0
2
17
5
1
3
6
8
9
9
20
29
3
2
3
27
28
14
8
1
0
1
8
1
2
22
17
3
7
2
2
17
11
0
4
11
14
12
4
5
9
11
17
27
2
2
8
20
13
9
11
4
1
1
9
1
7
31
27
9
4
6
4
4
9
7
1
16
30
18
4
4
17
16
6
3
15
12
9
8
5
3
9
11
3
3
7
6
14
31
32
21
9
3
2
3
2
1
15
28
22
11
3
2
15
18
7
3
13
5
4
6
6
6
7
6
2
4
6
10
15
22
25
20
11
4
1
1
14
28
19
11
12
5
1
3
8
8
4
1
7
11
11
2
2
2
5
5
3
5
6
3
2
4
13
14
17
20
1
1
13
29
16
5
10
16
12
5
2
4
16
8
10
2
2
1
2
5
5
5
8
10
6
5
3
4
3
3
17
4
3
8
18
13
6
7
15
16
5
2
3
19
16
6
1
1
4
3
11
9
8
9
9
5
10
10
14
16
3
13
14
4
9
12
7
6
5
4
9
3
1
5
17
18
20
11
4
2
14
14
13
12
12
6
3
3
10
21
17
19
16
11
13
7
4
6
3
12
18
3
2
8
12
8
40
21
5
1
0
4
15
22
15
3
2
3
7
8
1
15
17
12
8
3
3
6
4
7
6
3
3
5
3
1
32
16
2
0
0
13
19
14
1
1
4
13
6
4
8
17
15
5
2
3
6
7
8
5
3
3
2
1
1
19
1
0
2
19
28
15
0
0
18
15
4
5
6
4
14
14
2
2
9
10
11
10
2
3
5
4
1
10
11
1
7
26
2
0
23
26
15
12
14
7
5
2
3
11
11
8
7
6
6
6
8
9
7
32
16
1
3
2
1
25
28
12
21
22
7
5
15
14
9
6
5
1
1
13
16
14
15
6
32
14
1
11
1
12
27
18
18
19
6
3
14
14
10
3
8
3
0
23
41
28
14
13
2
2
14
2
20
19
11
9
5
5
17
15
6
3
6
9
16
37
53
9
18
24
17
1
1
2
8
14
15
21
20
10
4
8
18
28
35
21
20
20
19
12
6
15
12
13
13
12
12
16
27
22
28
14
3
6
7
10
21
26
10
4
23
13
26
25
27
23
6
12
35
31
6
9
11
2
25
31
15
13
21
11
16
20
14
15
32
27
0
2
13
4
12
23
1
29
23
1
10
22
15
7
6
4
6
7
10
14
18
9
1
2
15
15
2
4
4
23
10
7
21
21
4
2
4
6
6
8
12
9
10
10
12
10
2
2
16
49
23
15
9
4
10
8
2
1
9
16
15
6
8
8
7
6
8
16
10
2
7
26
17
37
38
30
23
9
2
8
7
3
7
24
13
0
7
14
6
5
6
10
12
2
2
19
21
20
25
31
22
15
6
6
11
2
5
3
1
3
8
19
26
19
5
2
2
6
15
4
2
7
7
12
25
17
25
33
13
1
2
16
12
2
3
13
11
10
13
16
12
1
2
1
2
2
8
16
16
12
10
16
16
4
35
28
0
1
1
12
13
5
2
1
10
11
10
13
17
14
3
2
3
2
1
11
16
20
21
16
6
2
3
21
23
4
1
2
5
4
1
6
15
0
4
11
11
12
14
9
3
2
1
1
17
22
14
12
7
3
5
10
5
2
7
10
2
3
5
2
1
8
17
15
3
8
10
4
12
12
5
3
1
11
34
23
2
0
2
2
5
17
12
2
0
3
3
13
7
1
1
22
19
6
3
7
9
6
14
11
5
3
8
23
21
4
1
3
16
1
2
19
19
14
0
1
5
7
12
19
1
0
22
28
6
1
16
17
3
1
12
7
3
7
11
16
9
2
3
13
1
1
16
16
14
1
2
16
4
1
24
10
1
3
28
12
2
12
7
4
8
12
10
2
2
2
1
10
10
3
2
1
1
6
9
10
16
9
5
2
1
1
19
25
0
0
14
13
4
4
8
9
6
3
2
2
14
10
1
11
9
1
2
8
12
14
13
14
19
2
3
2
1
10
19
21
9
0
1
12
4
5
14
4
2
11
2
7
19
6
2
20
15
1
2
5
12
22
12
10
30
4
2
2
14
17
16
17
7
0
0
11
1
6
27
7
0
12
4
6
21
6
1
17
19
16
12
2
1
13
13
3
25
12
8
15
18
10
11
16
4
0
2
13
3
12
34
17
2
3
11
10
13
9
0
1
18
25
16
1
1
13
13
1
4
18
6
3
4
8
17
18
9
1
4
17
9
7
20
20
5
2
3
4
3
1
4
15
21
15
5
2
2
19
15
4
2
3
5
4
5
16
14
7
4
5
10
8
0
2
11
13
9
10
13
5
0
8
25
21
11
6
2
1
6
11
9
5
2
4
3
3
1
1
2
4
4
1
1
2
2
1
2
4
5
15
27
6
1
6
16
18
19
18
11
1
2
2
5
10
2
2
2
2
2
3
5
5
2
3
10
2
5
15
13
4
2
2
18
9
2
1
5
13
19
20
17
8
1
1
2
15
14
1
0
6
6
10
12
1
1
2
2
3
17
24
21
8
1
1
12
6
4
1
1
10
17
16
10
3
2
1
14
16
30
28
12
2
2
15
8
1
2
1
2
7
12
16
17
8
8
9
9
18
16
3
3
10
12
9
1
3
14
16
5
42
17
0
1
0
6
8
5
3
1
2
2
6
10
6
5
5
7
15
14
8
10
10
6
4
9
16
19
11
0
18
7
1
1
1
8
7
3
1
1
1
12
13
7
11
10
7
4
1
2
12
11
2
4
15
14
9
4
1
9
0
1
2
12
20
9
1
3
21
23
7
1
3
2
9
14
7
2
2
3
2
7
8
9
9
5
0
12
14
5
2
25
10
1
20
36
25
11
8
9
11
1
3
14
11
3
2
3
5
9
14
12
3
29
17
2
7
12
1
17
29
16
17
15
13
15
14
3
3
3
3
1
1
14
21
20
15
2
24
12
2
13
2
11
22
12
15
16
9
8
13
3
2
0
1
0
3
26
42
30
13
13
4
3
2
7
19
11
9
10
7
8
17
12
1
0
0
8
14
29
41
5
9
8
7
6
4
4
5
8
13
22
22
13
11
9
19
21
19
10
8
11
14
3
3
10
10
8
11
27
34
31
21
11
16
12
14
12
2
7
26
27
14
21
42
28
42
37
23
16
6
17
41
42
12
1
5
6
37
16
24
32
17
13
17
14
17
29
27
4
3
6
5
16
25
19
36
13
2
25
31
16
11
7
5
4
4
2
6
7
3
2
6
23
18
1
15
20
17
0
14
36
27
5
0
3
7
7
11
14
12
7
2
13
23
2
4
13
2
49
32
31
13
1
10
20
3
2
3
17
21
14
15
14
10
7
4
21
22
2
2
14
6
49
43
35
26
7
3
10
22
2
2
15
22
2
4
1
0
11
14
13
17
4
2
12
7
7
26
42
31
15
2
12
21
9
14
11
1
1
4
28
26
9
0
1
9
13
14
3
3
12
4
6
23
17
27
34
17
0
1
23
20
2
1
13
15
12
26
35
18
0
0
2
3
3
7
11
11
9
2
6
14
6
16
27
9
1
2
4
11
7
2
1
13
28
37
34
17
1
1
9
18
2
3
10
12
11
12
14
14
17
14
5
19
16
2
4
5
6
4
11
13
1
13
31
28
15
6
2
8
14
3
2
13
12
7
8
9
15
25
21
6
2
5
14
3
6
7
7
6
8
16
17
0
13
21
11
17
19
16
14
7
10
28
16
2
1
0
6
19
26
12
2
2
13
8
14
15
1
4
17
14
8
15
17
4
4
18
24
15
10
10
14
25
18
2
2
2
1
3
18
15
12
2
1
30
12
9
18
2
2
28
25
0
6
16
2
2
6
9
9
9
7
8
13
18
12
7
4
1
2
11
9
7
0
4
26
3
5
27
6
2
13
33
13
1
4
2
8
12
5
6
8
1
1
1
9
19
11
2
3
2
2
2
7
16
2
7
13
2
2
24
30
6
2
15
22
12
3
3
17
10
3
5
2
10
17
2
5
17
5
2
5
6
9
8
7
18
17
20
11
2
2
9
28
22
0
1
20
15
5
8
3
4
14
5
6
19
14
5
19
16
6
7
5
6
14
5
4
23
10
3
1
4
6
7
15
13
0
0
16
7
12
21
2
2
22
8
11
19
2
5
23
17
10
11
5
3
11
3
1
17
14
12
15
15
7
9
13
1
0
7
18
4
14
28
4
1
12
15
15
19
9
3
11
9
13
16
4
1
3
4
1
4
11
3
9
14
19
23
20
3
0
7
19
11
3
16
14
1
5
9
2
4
9
2
1
10
11
4
3
2
15
7
2
4
18
0
1
17
27
25
24
19
10
4
6
16
12
1
2
10
6
3
10
26
21
2
0
9
12
11
4
1
4
12
8
5
5
12
14
16
9
1
0
1
2
1
2
2
6
2
2
1
0
0
8
33
24
2
1
1
9
24
23
12
2
1
2
5
5
2
3
4
12
13
9
2
1
1
16
18
2
1
10
19
13
1
2
16
21
12
2
1
5
28
29
12
1
2
1
2
13
6
2
9
12
3
1
0
1
4
3
1
1
14
28
24
11
1
3
12
17
11
0
2
10
19
10
2
6
1
2
11
8
23
15
2
2
2
4
2
2
2
1
1
9
13
13
10
8
8
2
2
17
21
9
6
12
8
2
2
6
12
12
1
19
3
3
3
6
6
4
3
1
0
2
2
1
3
8
17
7
2
5
19
17
17
14
5
6
18
22
17
11
2
5
6
7
8
7
4
2
1
1
3
6
11
15
15
16
12
2
1
1
3
18
18
4
7
19
14
8
10
7
2
1
1
0
5
6
3
4
13
19
17
10
7
5
2
2
8
10
0
3
18
5
2
8
14
16
10
3
12
13
9
1
10
4
3
19
32
23
9
1
3
13
1
4
19
12
1
4
3
3
5
15
15
3
14
10
2
6
9
2
11
22
19
17
13
13
21
13
2
1
1
1
1
1
12
16
22
22
3
8
8
3
12
4
10
12
7
13
20
16
12
6
2
1
0
1
5
11
26
32
23
12
7
4
6
4
12
19
7
5
13
9
5
5
4
2
1
6
20
22
22
24
12
1
6
8
13
18
9
2
1
1
1
10
18
21
14
12
27
29
11
10
4
5
16
7
2
0
0
1
13
39
44
31
19
12
6
13
26
15
2
7
29
31
23
33
43
40
49
42
21
8
2
10
40
53
24
1
2
4
39
26
38
41
19
11
13
2
7
14
23
16
1
2
3
10
19
30
33
8
9
37
29
11
12
9
2
2
2
5
3
3
4
2
4
18
19
2
21
26
11
1
29
42
23
3
1
7
4
2
3
6
8
5
5
4
1
3
19
11
8
35
31
33
7
1
25
28
10
2
0
9
12
8
10
11
10
6
4
11
12
0
4
9
12
24
42
36
35
24
6
2
18
23
7
0
1
15
9
1
1
2
7
9
9
11
2
2
12
9
11
26
36
30
17
6
16
19
6
10
14
1
0
22
38
17
0
0
7
12
13
6
2
4
14
6
6
15
6
26
21
13
1
5
27
20
2
2
11
13
14
39
55
25
1
0
11
16
1
3
5
4
1
1
3
6
6
15
5
5
4
3
3
5
16
4
2
2
13
29
46
50
25
1
0
15
17
2
4
5
3
1
0
4
15
30
28
1
1
4
3
2
6
18
15
7
2
0
14
36
37
20
3
1
8
10
7
8
9
2
1
0
2
19
40
38
16
7
3
10
6
3
4
17
19
10
11
16
0
12
25
22
17
16
17
18
10
2
14
7
1
1
0
11
32
38
20
10
2
8
8
16
15
3
10
16
11
12
13
9
11
19
24
20
17
14
6
3
12
12
6
1
1
1
16
19
14
10
5
1
22
14
15
17
2
4
30
22
1
5
9
5
11
12
6
5
4
4
4
3
14
11
1
1
2
1
4
5
6
14
1
1
24
8
6
17
4
3
26
32
13
1
1
5
14
8
3
3
4
3
3
2
13
15
5
0
2
2
2
2
7
13
6
5
19
10
3
17
22
12
11
20
27
17
1
3
20
8
1
11
5
7
21
1
1
17
6
3
10
7
6
8
11
10
14
15
17
16
6
9
24
24
3
0
20
25
10
3
5
6
12
14
13
14
14
12
17
16
5
8
10
7
6
7
9
13
6
3
4
13
11
3
13
15
1
0
17
12
14
15
2
4
16
11
18
16
0
11
29
13
2
10
10
6
5
3
2
13
17
10
11
11
3
3
4
4
0
0
12
16
4
13
20
3
2
13
13
17
22
9
7
20
8
3
10
12
4
8
12
1
3
22
6
4
14
21
23
22
12
1
1
11
15
8
6
16
15
4
12
7
0
12
22
8
3
1
1
10
0
3
11
4
1
3
23
1
2
5
21
24
22
19
14
5
2
12
20
8
4
11
7
10
18
29
33
10
2
1
1
11
11
4
9
10
2
1
2
21
9
14
12
0
0
1
15
3
1
7
17
8
1
0
0
1
3
30
38
19
5
1
1
19
25
15
5
1
1
2
2
0
5
14
25
17
2
1
1
2
17
16
5
1
3
20
20
2
2
12
21
25
15
2
1
26
27
7
0
1
2
5
15
2
9
12
12
2
1
1
1
22
12
5
7
12
27
30
19
12
10
8
16
17
1
1
16
9
3
4
11
3
4
12
2
8
2
3
2
8
7
0
2
4
5
9
11
12
14
14
15
15
2
2
11
13
5
4
7
5
1
2
4
5
3
3
5
17
4
6
18
18
16
5
2
1
1
1
1
2
3
18
21
2
1
10
11
12
9
2
6
19
15
5
4
7
17
8
4
4
16
15
13
5
2
3
4
6
10
13
15
21
17
1
2
1
2
13
11
3
6
11
6
5
11
15
11
3
2
1
2
5
5
4
7
10
9
12
17
21
20
5
2
5
10
3
5
15
5
2
3
7
13
12
5
15
13
7
5
3
4
6
9
11
15
14
3
6
4
1
2
9
25
15
5
7
7
5
3
8
15
0
23
5
1
3
4
4
3
5
11
21
20
10
9
23
25
11
1
1
1
1
2
10
10
19
26
9
2
1
13
8
5
4
6
8
5
12
25
26
21
9
1
1
3
13
16
18
21
20
17
17
7
9
6
2
5
19
12
3
16
17
5
2
1
1
3
23
35
27
18
15
7
1
11
13
2
10
14
10
6
3
0
1
7
15
11
15
33
35
18
22
19
3
5
14
5
1
0
2
22
43
37
16
12
17
5
6
21
16
1
4
23
30
32
34
29
48
46
34
17
1
0
30
49
21
0
1
6
35
36
47
46
22
15
10
0
19
26
4
1
1
3
5
7
14
26
22
6
17
37
18
4
17
13
0
4
4
8
9
3
4
6
4
6
10
4
19
20
5
7
31
35
13
1
11
12
0
9
9
9
6
3
7
13
3
2
14
18
19
26
22
19
1
9
28
31
19
1
2
2
1
1
2
2
4
4
10
9
2
3
16
19
22
16
32
27
29
17
0
4
15
26
20
5
3
5
4
1
2
7
13
8
6
2
2
13
21
15
20
18
27
27
18
6
10
3
4
10
11
5
10
32
34
10
1
5
18
20
5
2
2
15
18
11
12
11
1
30
6
6
4
5
17
13
2
2
4
5
12
42
60
37
9
4
18
18
4
2
10
11
5
2
2
3
2
11
21
1
0
1
4
14
17
2
1
4
4
12
36
55
42
13
5
9
6
3
9
9
4
1
1
1
11
26
30
13
0
0
3
4
5
16
23
8
0
1
5
21
33
27
12
5
8
7
5
6
6
3
0
1
0
13
37
45
25
11
7
3
11
3
1
15
31
17
8
10
3
7
25
23
11
6
13
26
18
1
2
3
2
2
1
6
33
45
27
9
23
17
3
3
19
15
7
16
18
12
11
1
7
22
21
10
4
16
31
19
6
9
4
5
7
1
1
22
30
16
3
22
6
3
12
25
14
5
12
19
17
11
0
15
22
18
6
2
11
10
7
10
4
7
7
2
2
11
3
3
9
9
9
10
2
5
12
13
9
5
13
19
19
15
0
2
20
15
2
3
8
1
2
4
3
11
2
2
3
2
1
3
8
11
12
5
1
13
15
10
10
11
14
13
10
20
15
1
6
17
3
6
22
7
3
15
6
3
15
2
2
12
12
11
11
11
4
6
3
14
17
7
7
15
16
6
0
14
28
15
1
5
7
10
25
20
9
13
14
17
15
4
5
10
11
9
8
8
6
3
4
2
4
14
6
2
7
5
2
1
12
20
20
10
2
10
11
17
24
13
1
14
29
12
2
10
13
12
9
3
5
16
13
3
9
9
4
4
2
2
2
4
8
10
10
15
16
5
3
11
11
14
18
3
7
20
3
1
13
15
10
10
4
2
8
17
2
7
14
22
21
15
4
3
5
5
8
12
13
14
7
1
9
3
1
13
14
4
4
1
4
21
9
9
8
2
1
5
19
1
7
6
14
21
19
14
8
6
2
6
24
14
4
6
3
4
10
18
31
14
1
2
0
7
14
10
9
4
1
2
5
20
10
8
12
0
1
13
15
5
2
6
22
13
0
1
1
0
0
18
32
21
10
1
1
10
16
12
7
1
1
2
1
5
0
12
25
15
2
2
3
3
3
7
1
2
4
17
20
6
1
13
18
18
14
1
2
19
17
7
2
2
2
6
13
1
10
15
12
11
12
10
5
3
5
5
15
16
15
24
33
21
12
12
6
11
14
1
3
17
0
2
10
7
1
5
16
9
2
2
8
5
16
15
7
5
1
15
15
15
16
19
18
14
9
2
6
13
2
2
3
11
16
6
2
1
2
6
12
10
26
16
11
16
16
17
9
1
2
1
4
8
11
9
9
8
6
2
2
3
4
2
2
3
10
4
2
7
14
14
25
24
12
8
9
24
19
4
1
2
6
11
14
14
16
16
5
2
2
4
5
4
9
14
5
4
7
10
13
24
17
4
1
7
17
13
1
1
1
7
13
16
24
31
17
0
2
9
5
3
4
6
8
10
12
10
7
8
23
18
11
5
4
3
12
9
3
10
2
0
24
22
0
0
11
21
12
4
5
7
9
1
1
10
0
31
10
2
2
12
14
3
2
5
16
21
12
9
23
34
21
1
2
1
2
5
8
6
14
28
17
5
1
5
15
2
3
3
8
10
13
24
35
33
17
3
2
14
16
16
15
14
13
14
25
4
16
17
1
1
16
15
5
15
24
11
2
1
0
13
27
31
23
19
16
6
1
20
22
1
1
7
14
14
6
1
1
3
7
8
13
31
40
32
25
32
12
2
4
14
3
1
1
23
35
18
3
8
22
19
8
10
10
0
1
12
23
25
20
5
11
19
25
15
47
48
50
38
11
1
12
35
18
3
4
15
43
51
48
26
20
13
1
12
30
12
2
4
10
8
7
10
14
8
17
30
8
0
16
14
2
9
10
2
3
5
8
8
5
4
4
2
21
8
5
17
25
24
9
3
15
12
2
9
10
8
4
2
10
15
8
5
7
12
18
28
15
7
7
16
21
31
22
0
1
16
12
7
4
2
2
8
13
14
13
13
14
16
18
15
35
23
18
6
3
8
17
30
24
3
2
4
4
3
2
12
17
16
8
1
10
22
21
13
16
15
21
20
16
3
4
6
14
15
10
9
11
18
19
15
10
8
20
23
6
2
10
20
15
12
15
15
2
34
3
1
3
1
0
1
2
2
2
1
9
32
49
43
25
18
14
13
7
5
11
14
10
6
6
12
5
0
30
1
0
2
6
11
10
8
7
7
1
1
21
43
48
36
25
13
0
6
14
11
9
6
2
1
5
16
18
25
4
2
8
23
23
9
17
12
3
4
0
3
18
27
23
17
13
7
1
9
12
6
2
1
1
5
23
35
18
23
19
7
9
11
1
9
27
24
10
3
3
0
7
8
1
0
12
31
24
1
0
8
2
9
6
2
27
40
18
0
25
27
11
0
19
15
10
16
12
9
12
4
14
13
2
1
0
24
44
30
10
13
14
2
8
5
1
21
37
14
2
25
23
13
17
26
12
12
13
2
5
15
1
26
25
5
0
4
15
17
7
7
14
13
6
2
3
9
13
19
18
8
3
18
9
3
11
18
7
8
15
2
1
16
0
11
24
11
4
14
10
1
3
20
5
4
3
2
5
7
1
2
15
20
7
13
3
2
6
8
6
6
15
5
0
17
11
1
9
14
7
16
28
9
1
12
11
14
15
1
2
6
7
9
14
16
5
12
1
4
6
4
4
5
7
5
2
9
29
14
1
10
11
13
31
26
7
8
13
13
15
11
1
2
10
10
11
12
6
4
13
1
2
8
4
2
1
4
7
3
10
32
26
4
5
14
13
19
26
11
4
13
21
12
8
12
10
12
7
1
12
23
7
2
8
10
7
3
2
1
1
11
10
11
23
25
11
2
13
19
8
10
10
1
11
19
1
6
22
18
10
6
2
8
22
9
2
8
12
15
18
14
1
1
10
1
4
21
20
7
1
5
22
6
3
11
3
9
16
2
8
22
17
10
6
2
3
10
6
2
13
7
7
15
19
7
3
7
1
1
17
12
3
3
6
15
5
8
19
6
5
11
6
5
9
11
10
6
2
2
12
12
9
1
11
3
11
13
8
6
4
1
12
9
4
10
9
5
3
15
25
10
4
7
7
4
5
8
8
3
2
2
6
8
2
5
15
12
10
14
12
9
6
8
11
11
11
14
16
8
2
12
17
6
3
4
7
8
7
7
6
2
3
2
5
6
13
12
6
4
8
18
16
7
7
6
20
23
15
17
26
18
8
6
1
7
11
2
4
14
8
4
9
2
2
3
12
15
2
1
0
7
19
13
5
4
4
14
17
17
19
22
24
13
1
2
27
12
3
3
9
7
20
11
5
4
5
10
20
1
3
13
23
12
3
8
15
6
1
6
10
14
21
22
15
1
1
5
9
3
5
10
5
7
2
9
6
2
9
14
16
34
26
1
1
0
24
33
14
1
2
9
20
22
18
16
14
11
8
3
4
8
16
28
16
2
10
12
4
4
29
25
8
0
5
29
31
6
0
1
8
18
18
21
31
27
6
4
6
3
3
9
14
13
11
14
8
3
5
24
25
21
16
10
6
9
7
2
11
2
2
17
19
0
0
10
15
2
2
2
3
6
5
1
8
6
41
25
1
1
18
22
6
2
2
13
19
13
13
28
34
22
4
2
2
4
7
9
7
8
25
20
23
3
4
17
12
6
4
12
13
15
22
38
38
20
10
8
11
10
11
13
11
8
5
19
4
14
17
0
2
17
17
10
16
25
13
2
1
2
10
14
15
15
18
18
5
2
22
17
0
2
3
13
13
2
0
2
1
2
5
10
25
37
36
23
26
15
1
2
11
0
3
7
17
16
2
0
14
32
27
12
2
3
4
1
2
15
12
2
3
3
18
20
5
56
55
54
47
31
7
6
22
23
16
15
14
54
55
50
30
20
19
7
1
16
19
17
18
17
8
5
10
17
19
22
28
15
0
14
15
2
9
15
13
14
15
12
3
1
7
7
2
11
3
14
21
22
13
7
14
10
8
9
8
6
4
3
7
10
7
4
2
2
9
18
4
5
11
18
26
17
1
1
16
19
5
4
4
2
6
12
15
15
9
5
3
8
21
8
4
4
9
16
22
12
1
1
18
29
21
15
5
12
17
12
8
15
16
7
3
8
13
21
11
9
5
3
10
14
8
2
3
6
0
2
19
22
10
15
18
7
4
10
11
7
4
11
21
9
6
3
7
3
2
2
10
16
11
6
11
23
30
35
32
20
10
7
9
8
8
8
7
4
10
23
12
0
37
12
7
11
7
4
5
12
17
13
6
5
19
30
36
37
33
16
1
12
15
7
8
8
4
1
7
16
14
38
24
15
14
13
9
5
4
4
2
1
3
1
2
14
23
25
16
4
2
15
14
10
8
4
1
2
14
23
6
32
27
16
7
3
7
6
13
18
13
1
0
8
11
2
0
0
12
28
16
1
3
7
7
16
8
1
20
24
5
1
22
16
9
1
13
13
11
10
3
2
8
4
1
2
2
1
2
23
42
28
3
8
12
1
12
23
2
17
32
8
1
16
13
9
11
12
6
9
6
1
7
3
2
25
19
0
1
3
12
16
8
2
11
16
4
7
19
3
2
18
22
8
1
13
9
9
11
10
1
11
10
0
3
2
2
13
25
14
13
17
10
1
3
15
21
21
11
3
5
4
0
1
16
30
14
13
6
5
9
11
7
7
11
1
0
18
1
1
7
19
18
19
26
13
2
11
18
22
19
6
2
3
2
1
12
29
15
15
2
2
2
13
9
2
5
7
0
12
24
0
1
24
20
12
29
27
7
9
12
7
14
16
6
2
5
4
6
16
13
2
15
2
1
4
4
2
0
5
18
9
14
32
18
0
23
24
17
19
19
10
9
13
13
11
16
13
7
8
5
1
16
28
3
0
4
2
2
2
1
1
1
13
17
20
35
23
1
1
24
33
10
4
6
2
12
24
13
12
13
10
7
5
2
14
29
4
1
2
2
2
19
24
0
1
13
7
9
28
23
0
0
22
36
18
6
5
2
18
34
14
5
12
14
10
9
5
12
16
2
2
1
3
3
4
22
1
1
12
1
1
1
1
5
14
21
33
25
19
15
4
10
24
16
4
5
10
12
15
8
3
7
2
1
3
14
12
14
3
1
11
9
2
2
4
16
18
20
23
18
20
26
13
2
7
17
9
3
2
11
4
2
6
21
13
1
3
8
10
10
10
8
9
9
11
15
17
16
16
21
17
5
7
17
8
0
2
8
4
2
4
12
7
3
9
12
5
0
1
9
3
0
6
8
7
4
6
19
24
13
12
20
21
10
1
0
9
12
2
1
8
14
3
2
3
2
2
6
9
5
7
0
5
6
2
6
7
4
8
15
19
18
18
26
24
3
1
29
31
3
1
2
14
18
13
10
10
7
4
9
14
22
20
13
0
1
9
14
2
2
1
13
23
26
31
28
9
3
14
42
6
2
2
14
18
10
12
11
3
1
6
32
39
19
0
0
0
14
31
16
1
2
15
29
31
25
19
18
18
18
12
4
4
15
28
13
1
5
10
10
3
20
19
5
0
1
26
33
9
3
11
3
20
21
19
22
26
12
2
10
13
2
6
16
12
5
6
7
9
21
20
15
12
13
11
14
16
7
3
3
5
6
5
1
0
13
11
1
1
1
2
5
7
6
11
13
43
29
6
4
16
23
16
4
5
14
13
8
18
30
28
17
4
1
3
8
12
13
10
5
13
31
12
7
14
9
12
10
15
19
16
20
35
33
16
9
6
6
5
7
11
6
4
2
4
13
10
10
9
1
6
19
17
16
20
23
10
1
0
2
7
9
5
5
16
19
9
8
11
7
2
4
7
11
12
0
0
2
2
2
4
11
21
30
30
3
7
16
14
1
2
2
2
4
16
12
3
3
2
27
35
20
8
2
5
5
2
10
14
3
4
13
4
14
11
1
63
42
30
40
39
20
9
18
22
19
11
62
54
34
10
8
27
13
0
8
19
23
18
7
6
18
34
29
27
18
3
17
20
10
12
13
14
19
18
8
0
3
16
12
31
8
5
17
28
22
16
18
8
2
12
11
3
9
1
1
3
3
2
3
2
33
19
2
1
19
21
9
3
3
2
14
18
16
14
2
2
5
12
10
2
2
2
8
16
10
10
5
1
7
1
0
2
5
30
36
29
20
6
5
8
10
11
11
5
3
1
0
6
16
0
7
16
7
4
12
2
2
12
27
7
1
18
19
6
9
11
11
9
8
8
5
1
9
21
11
8
1
11
10
5
4
14
22
21
22
28
26
18
20
18
11
9
8
12
10
7
9
5
1
11
24
15
4
39
19
14
17
10
2
5
20
25
20
21
25
27
24
20
20
18
10
0
15
14
2
2
3
1
2
10
18
13
46
33
24
18
6
0
6
11
2
2
3
5
2
1
2
14
21
14
0
2
15
13
9
12
8
6
10
11
13
1
36
25
17
9
0
13
16
7
10
13
1
1
24
30
6
1
3
11
17
1
2
12
10
13
19
8
8
14
6
1
1
13
3
5
4
8
15
13
8
2
2
5
3
5
10
8
5
1
12
30
17
2
6
12
5
23
25
6
13
23
9
1
2
3
0
2
2
1
12
1
2
33
6
4
14
14
4
6
2
2
21
19
1
11
23
15
20
32
16
4
18
25
14
2
4
3
1
0
1
2
14
1
1
23
8
5
9
20
17
18
11
5
11
8
1
15
32
21
14
21
13
1
1
21
35
18
7
8
6
10
10
7
8
8
1
2
20
6
2
9
22
22
12
15
21
7
3
12
20
18
14
13
8
0
0
8
29
18
17
2
3
3
18
11
1
4
9
3
11
15
0
1
30
25
8
19
24
8
5
10
1
5
14
12
5
3
1
2
18
18
2
18
2
2
2
3
2
1
5
21
13
16
21
1
1
27
30
24
19
9
7
12
15
7
7
21
18
5
6
5
1
15
29
3
1
2
2
2
2
1
1
3
14
18
23
30
13
0
10
31
42
21
1
4
6
5
17
21
19
8
4
7
9
4
9
33
10
0
2
2
2
1
17
1
2
14
15
15
28
21
1
8
25
43
26
6
6
3
8
31
22
7
7
9
9
11
9
17
24
5
10
1
12
11
4
15
1
1
20
4
0
0
1
7
20
26
37
30
22
15
5
11
25
17
5
7
10
11
15
17
9
3
1
1
13
17
10
12
1
2
12
12
10
1
1
18
29
32
33
24
19
20
16
9
10
12
10
4
3
11
13
2
4
18
16
1
2
5
8
9
6
3
3
4
6
10
15
16
19
30
30
12
6
9
8
4
6
8
4
2
3
12
8
2
5
21
15
2
1
1
1
9
16
9
4
2
2
6
24
19
7
11
23
20
6
1
3
19
15
1
2
9
6
4
6
4
2
7
4
25
20
2
1
8
12
9
3
2
2
11
20
16
11
24
37
20
2
2
39
18
2
1
15
25
11
9
8
5
2
3
26
41
21
0
1
6
15
3
4
2
2
13
25
29
33
43
26
2
4
38
20
1
2
15
28
14
3
2
9
5
30
25
6
4
3
1
1
13
10
2
1
20
38
39
32
24
17
15
15
19
21
6
5
20
11
1
3
6
14
4
4
5
4
2
11
21
15
16
11
1
25
29
15
15
21
16
5
15
25
8
1
10
10
3
3
2
12
21
16
4
3
5
14
22
25
19
8
0
1
2
1
5
15
14
11
7
2
3
4
6
8
6
13
13
37
23
4
4
6
18
22
15
16
16
5
6
21
28
23
15
6
2
4
6
10
17
18
7
4
30
11
6
7
6
15
14
17
19
19
21
28
23
12
5
8
7
6
6
9
18
19
8
1
17
14
10
4
2
12
14
14
16
24
21
4
2
1
3
7
12
9
11
19
16
6
19
10
1
1
10
2
4
11
3
2
3
1
2
1
9
21
25
18
10
0
8
15
6
2
6
1
3
14
8
1
1
8
28
27
10
10
3
5
16
6
2
8
9
2
4
18
2
11
14
1
2
32
58
40
9
8
13
14
65
57
37
1
0
27
33
7
2
10
16
17
9
10
48
34
26
17
7
15
17
14
19
17
8
8
11
8
0
4
23
20
20
0
7
27
22
21
26
5
3
11
17
3
5
1
0
1
2
5
9
11
40
36
11
0
23
16
3
6
7
5
5
14
19
15
3
1
1
4
3
1
5
13
8
9
10
19
14
0
2
2
2
4
14
27
31
25
16
5
2
1
4
13
15
7
1
4
4
4
1
7
23
13
1
1
6
10
15
21
17
3
18
6
3
5
4
7
13
23
21
8
2
11
12
4
10
1
10
24
13
1
6
18
23
27
37
31
21
14
2
4
11
9
11
13
23
21
10
2
8
20
16
17
11
1
12
20
10
3
14
23
25
28
38
37
26
15
4
3
5
2
10
11
1
0
1
0
4
15
19
11
38
13
12
12
7
3
12
14
5
7
11
15
3
0
2
8
12
12
4
1
10
8
4
13
15
13
14
9
1
1
32
8
10
11
1
21
22
5
8
12
1
2
33
25
1
2
9
6
11
2
2
13
9
14
19
11
10
11
6
1
2
19
1
5
11
9
16
14
6
6
7
6
6
19
15
2
3
1
0
20
14
1
7
12
10
20
19
8
10
21
17
7
8
2
0
1
8
12
11
5
2
13
26
7
1
4
9
12
2
0
22
31
4
5
23
21
21
29
14
3
15
27
22
12
8
0
0
2
4
11
17
5
2
16
41
24
1
13
17
18
5
1
23
32
5
2
24
21
17
27
13
0
1
23
28
11
16
6
1
4
4
2
8
6
0
10
33
19
0
2
19
22
6
5
21
20
3
2
12
11
12
18
9
0
0
13
23
8
18
6
1
3
12
11
5
4
8
10
12
7
1
2
20
22
7
10
17
3
2
12
3
2
10
17
8
1
0
7
23
17
16
2
1
1
2
2
1
7
14
10
10
3
1
4
17
23
23
21
7
1
6
15
3
4
23
19
4
3
2
2
15
27
2
1
1
1
2
2
1
10
14
12
10
10
1
7
9
22
40
30
1
1
9
2
2
17
25
11
2
7
13
1
11
27
8
2
8
10
10
2
2
3
2
16
14
10
16
12
9
11
20
39
23
5
5
9
1
11
16
9
7
8
10
12
11
13
13
5
6
6
10
21
23
14
1
10
23
6
1
2
1
13
17
20
31
22
9
10
11
8
9
4
4
8
8
9
11
14
10
3
2
4
8
13
17
19
2
3
5
12
15
2
1
15
28
35
35
21
10
12
16
11
5
4
5
5
5
10
15
9
4
5
9
1
3
1
0
13
18
15
13
15
11
2
8
12
16
36
40
18
4
7
12
11
9
6
1
2
3
12
10
5
4
10
12
7
11
1
0
15
27
16
8
5
4
2
16
22
8
10
27
26
8
1
1
14
26
9
1
1
4
4
3
3
3
2
11
27
29
1
2
22
13
3
5
4
2
12
22
16
8
18
35
27
2
1
16
26
1
2
10
17
3
3
3
2
2
31
41
12
1
3
13
11
15
11
2
3
12
24
26
29
44
31
0
2
18
18
3
2
14
22
7
3
3
4
7
15
4
2
23
17
2
3
2
1
2
5
31
44
41
34
21
8
3
8
20
31
15
2
7
6
5
6
2
7
11
3
17
18
1
2
12
23
26
1
5
33
34
15
9
10
13
9
21
31
19
2
1
8
9
2
1
4
18
7
2
10
3
10
25
26
18
9
0
2
18
0
6
22
20
15
10
5
3
1
4
6
7
9
28
13
3
10
7
7
14
16
19
18
7
10
21
22
20
15
10
4
4
10
13
19
23
15
6
26
5
5
13
5
9
11
15
16
18
20
20
14
9
8
9
13
14
20
24
27
22
8
19
13
8
4
2
12
11
5
14
19
13
2
2
3
5
10
17
22
25
22
9
17
11
1
2
14
2
2
9
8
9
8
2
2
1
6
20
23
10
22
8
7
13
9
5
6
3
9
9
3
2
1
5
19
18
6
1
1
9
14
3
1
8
5
3
2
10
11
13
10
6
6
43
14
8
50
33
8
0
11
34
27
14
10
9
12
10
10
34
23
10
6
14
4
5
20
23
14
9
5
3
2
4
25
22
34
1
0
20
13
17
25
4
2
4
14
3
3
3
1
1
2
14
21
22
39
25
0
23
11
1
3
13
12
6
6
5
6
3
2
2
3
1
2
18
35
19
5
18
20
3
3
1
1
2
11
26
26
8
2
1
2
1
2
14
16
1
2
23
20
1
1
1
17
27
10
2
7
11
14
7
1
18
6
1
1
4
2
0
16
31
16
0
3
12
4
5
17
0
0
28
29
3
3
10
21
28
31
29
29
23
2
1
9
4
5
11
21
13
4
1
2
15
17
5
0
1
26
22
2
5
20
26
29
33
33
30
24
2
2
0
6
3
4
3
1
0
1
7
18
20
8
23
2
1
5
14
11
8
8
9
10
11
12
2
1
3
7
3
8
18
5
3
2
2
12
21
18
19
15
2
2
23
0
3
7
1
20
14
1
11
12
1
3
26
15
0
5
5
1
10
7
4
5
2
8
16
12
12
18
17
9
9
25
8
5
5
2
19
15
10
15
15
3
3
19
11
2
7
3
0
10
13
3
4
6
7
13
12
3
8
21
24
20
27
17
3
1
3
2
8
12
9
7
12
5
2
5
3
8
3
2
21
33
13
1
9
14
15
16
4
1
8
27
28
14
27
12
0
0
4
4
9
11
1
6
21
12
0
3
7
15
7
4
24
37
18
1
9
12
13
18
7
1
3
23
17
3
24
6
0
1
3
3
10
10
0
13
23
10
2
2
9
20
7
3
14
17
14
12
12
11
4
12
11
1
2
22
13
3
18
10
1
1
3
5
8
8
6
11
12
10
5
1
5
15
9
9
9
0
0
14
14
11
8
13
14
0
1
20
20
7
12
11
2
2
3
3
4
11
4
4
12
11
5
1
2
5
14
24
11
2
2
9
1
7
24
14
1
0
1
2
19
20
11
10
7
4
2
1
12
15
2
3
4
4
2
3
2
9
30
32
2
1
11
1
2
19
24
12
4
10
12
8
9
15
3
7
9
11
9
2
1
6
14
7
3
2
5
15
10
11
29
19
1
4
12
1
3
9
9
9
10
17
18
10
2
3
10
5
5
5
11
15
13
5
11
15
5
3
2
7
20
13
11
20
11
3
12
12
2
2
5
9
10
9
7
7
7
5
1
2
6
3
3
10
15
6
1
0
3
9
2
3
14
15
25
31
18
7
13
13
4
2
11
11
3
3
7
9
13
13
8
3
0
9
4
4
15
17
12
13
20
15
2
3
6
7
28
38
18
6
9
13
11
6
8
3
1
2
7
12
16
14
7
4
9
27
10
1
15
18
5
2
16
15
3
6
17
7
9
25
20
6
2
4
11
14
10
2
1
3
4
3
7
6
2
29
30
0
2
14
3
12
18
5
3
9
15
10
7
13
23
17
0
2
3
12
2
1
2
4
22
15
2
3
3
27
31
6
1
5
5
18
27
13
1
1
10
21
22
25
33
19
0
2
9
13
4
1
9
12
14
5
2
2
13
7
4
2
8
14
7
2
1
1
1
10
35
41
36
28
10
1
2
8
18
24
10
1
0
2
2
11
1
1
14
5
4
17
1
2
11
27
22
0
10
31
28
12
3
3
7
11
16
25
18
1
1
1
9
5
2
1
18
1
0
10
3
5
21
20
11
11
1
3
20
4
4
13
16
15
13
8
5
1
1
2
4
5
22
2
0
7
16
2
5
12
20
15
12
15
17
13
11
13
13
10
10
12
13
14
21
18
9
23
4
1
15
13
1
5
9
10
14
16
13
9
10
12
12
12
19
26
28
25
20
17
22
8
8
8
5
15
16
5
8
13
5
2
10
10
8
8
16
27
29
19
8
10
9
5
5
15
6
2
4
6
10
11
1
2
3
8
20
21
11
21
17
11
9
5
4
8
10
6
3
5
6
0
4
12
12
12
3
3
5
7
3
3
4
10
4
2
5
11
8
5
6
7
5
20
18
13
3
10
24
24
20
15
13
10
26
21
2
0
20
5
3
5
20
29
19
5
1
3
6
21
2
0
11
1
12
17
0
2
5
12
1
2
0
2
3
7
19
26
22
25
24
0
0
0
0
1
13
13
1
1
7
11
8
5
4
3
2
5
28
47
24
5
8
15
11
3
6
8
0
0
26
22
1
1
5
6
2
5
18
11
1
8
38
20
1
13
3
8
24
25
12
4
9
19
0
1
22
10
0
2
4
2
2
22
24
3
1
5
9
6
2
2
19
33
15
1
6
19
28
25
21
30
26
2
1
4
2
1
2
3
2
3
2
2
9
11
4
1
1
28
26
2
1
18
27
26
25
23
26
27
3
1
3
13
8
1
2
2
2
2
5
13
18
14
2
0
6
23
16
2
3
10
8
5
1
0
0
11
10
2
2
18
16
7
15
3
3
15
16
19
22
12
0
13
2
0
6
3
8
1
1
11
14
5
5
20
18
0
3
4
1
6
12
9
17
6
1
10
10
12
27
25
14
8
26
18
14
13
13
16
8
5
16
16
3
4
17
16
3
4
4
2
2
11
10
6
2
8
13
9
1
7
22
23
16
30
38
16
1
1
14
16
18
21
12
2
2
3
15
3
2
5
11
15
18
10
1
0
12
21
11
0
2
3
22
23
36
25
0
0
24
12
10
22
15
4
2
2
1
2
0
9
17
16
18
21
16
6
8
8
10
14
6
1
3
16
7
3
29
8
0
7
22
3
7
12
2
3
5
3
3
1
6
18
9
7
7
9
18
25
28
19
2
6
17
2
4
12
4
5
18
8
0
2
1
6
14
9
3
9
11
13
12
1
3
4
6
8
4
1
8
24
22
19
10
9
15
3
2
15
3
10
21
17
2
1
7
9
11
8
1
1
11
27
21
0
1
2
6
20
6
1
11
10
3
19
23
15
5
2
0
3
20
18
16
6
2
7
10
8
8
1
13
2
1
21
10
1
2
3
20
29
1
2
18
2
9
28
20
11
10
11
11
11
12
6
5
3
3
7
10
7
6
9
17
11
1
1
9
17
10
4
21
13
1
18
17
1
8
15
5
4
17
27
26
12
1
2
6
4
4
7
9
8
7
5
5
0
7
25
26
3
2
14
4
3
21
10
0
5
6
5
7
11
14
13
10
6
2
7
7
7
8
9
6
1
1
14
12
0
13
11
2
8
18
10
9
14
10
2
4
11
6
3
3
4
2
2
14
18
5
7
1
4
16
7
1
1
24
33
13
2
7
2
12
19
8
6
11
9
4
4
11
9
5
3
1
1
2
12
18
28
6
1
12
8
2
4
12
22
16
5
7
3
6
16
8
2
5
5
5
8
10
6
4
8
13
7
0
2
2
26
18
3
6
7
12
20
9
0
4
3
2
4
8
14
11
3
1
2
8
11
2
2
2
6
27
20
2
3
7
17
4
3
6
12
19
16
5
3
2
3
15
18
22
19
2
1
10
11
12
2
1
9
5
19
6
2
4
21
5
5
5
5
10
5
3
1
2
2
7
22
23
20
14
3
3
9
10
11
10
1
0
0
0
2
5
5
4
9
10
2
13
4
2
5
21
13
0
1
11
9
4
4
4
5
7
9
12
13
8
0
2
2
2
1
20
1
1
14
3
1
17
15
13
16
4
1
8
7
1
3
4
9
13
15
12
1
0
0
1
2
20
1
0
4
13
11
11
14
16
11
9
11
10
9
8
10
12
12
14
14
6
4
11
11
9
22
7
1
13
14
2
2
3
4
10
11
8
10
14
14
8
8
13
19
17
15
17
20
24
9
10
13
6
12
18
6
7
11
2
4
13
13
6
5
10
19
21
19
18
7
11
10
8
12
7
2
2
0
3
6
3
3
6
11
17
18
14
17
19
8
2
1
4
8
8
2
5
8
2
5
15
13
10
17
3
1
5
9
5
1
6
18
5
3
7
12
11
2
1
4
11
17
4
4
11
17
15
16
1
1
23
17
1
1
6
13
11
0
3
5
16
20
6
0
7
0
11
14
5
2
8
10
6
1
2
10
14
16
18
16
13
1
0
2
0
1
15
24
9
1
5
9
7
4
5
4
5
9
25
35
2
4
16
13
6
10
2
1
24
21
1
2
8
8
3
6
17
7
3
12
29
15
13
3
16
33
21
0
5
23
4
0
17
11
1
4
8
3
7
20
7
3
0
7
15
17
10
1
6
23
22
9
6
16
29
19
14
18
12
1
4
20
9
5
3
2
5
10
10
7
1
3
0
2
15
20
4
3
18
28
22
17
12
15
13
1
3
4
13
1
2
2
3
3
1
2
7
20
14
1
1
3
13
15
6
4
10
7
3
0
7
11
10
9
1
2
13
15
9
16
4
2
5
8
14
31
27
6
1
0
9
7
4
4
2
9
17
14
17
29
22
2
1
16
1
4
12
14
23
10
0
7
7
11
32
32
8
17
15
13
9
1
1
1
10
13
4
12
25
17
10
11
5
4
4
7
14
5
1
10
17
8
1
11
18
11
5
35
23
1
14
22
19
20
20
10
1
2
6
20
6
1
1
20
10
3
1
1
4
19
22
12
1
1
5
15
13
29
1
1
28
27
21
32
29
13
1
1
1
2
1
0
19
24
9
4
8
11
11
9
13
19
9
2
7
18
8
2
18
1
5
20
7
2
13
9
3
4
6
3
2
11
14
10
7
5
6
20
32
30
13
0
10
19
6
4
19
21
16
1
1
1
1
7
11
9
5
7
6
7
6
2
15
9
1
3
3
6
22
32
23
14
5
7
17
7
1
2
23
34
13
1
1
5
7
10
10
6
4
7
24
24
2
1
9
10
14
1
3
22
10
4
18
19
14
14
7
1
0
24
24
16
3
1
12
13
4
1
11
19
4
0
23
25
2
3
6
15
26
2
4
21
6
15
30
14
4
12
15
8
9
18
3
3
6
17
17
3
1
13
20
11
1
7
17
19
6
3
16
12
0
16
21
5
19
22
1
1
18
33
30
15
2
3
2
2
3
1
4
9
7
2
1
2
20
35
22
1
2
12
5
7
24
17
4
10
15
2
0
9
23
21
10
6
2
6
11
13
8
6
3
2
1
15
15
4
14
1
2
3
8
5
16
21
12
5
2
9
17
11
1
1
0
1
7
11
9
0
1
3
13
3
2
4
22
28
12
2
10
4
2
2
4
9
12
7
3
2
6
20
21
10
1
1
2
3
11
17
1
1
7
2
4
4
10
21
18
9
4
2
3
13
1
2
4
3
1
5
12
10
8
12
18
10
2
4
4
16
1
9
9
12
13
5
2
4
6
3
2
5
14
15
10
1
1
2
5
15
12
1
2
11
15
11
1
2
5
4
6
6
14
15
5
3
2
3
3
1
5
13
15
13
4
6
9
11
13
3
2
7
13
5
3
6
15
17
7
9
8
6
12
7
2
2
1
1
1
4
7
7
9
13
17
17
6
2
1
2
3
4
5
11
23
24
5
14
11
2
6
19
4
2
9
6
3
10
10
8
10
11
9
5
2
1
2
7
7
1
3
11
4
2
15
5
1
18
9
1
9
11
11
19
9
2
3
4
4
3
2
1
11
21
17
0
0
1
3
4
19
6
3
10
12
12
12
11
9
5
3
2
4
6
6
4
5
12
18
12
0
1
3
4
20
11
11
13
11
0
0
3
2
7
10
8
11
15
6
1
1
6
10
6
11
21
18
21
14
13
12
9
10
12
3
7
13
7
10
12
6
1
1
2
7
16
21
26
4
11
12
9
4
3
4
4
4
3
2
2
10
13
8
8
17
18
7
13
7
2
2
5
6
4
11
12
0
2
18
19
13
13
13
4
5
17
17
5
3
15
12
1
5
12
18
21
8
1
4
14
8
0
8
22
17
4
1
6
19
9
8
8
6
6
4
11
1
9
9
15
16
6
5
8
7
9
11
8
7
7
1
0
1
2
1
1
4
24
24
4
0
1
1
1
1
4
7
9
13
13
1
1
13
12
2
13
2
1
15
23
6
4
2
3
1
0
9
5
3
8
12
9
15
2
11
30
19
2
1
16
3
1
10
10
12
13
3
1
10
10
2
2
1
3
19
24
5
2
13
23
16
8
12
22
17
5
3
4
6
24
15
1
9
6
2
4
4
3
15
6
1
9
3
2
4
5
5
16
24
22
13
4
3
2
3
15
16
2
1
0
0
1
3
5
1
11
23
5
9
11
7
4
4
4
4
4
2
2
3
14
16
2
0
2
3
6
9
7
9
4
3
9
8
13
35
30
1
4
16
16
14
16
8
14
19
18
22
34
24
6
1
9
1
5
9
16
17
4
4
9
3
8
30
32
3
7
3
8
12
9
14
10
10
5
5
22
31
13
9
14
3
8
2
7
16
3
1
13
13
4
5
17
11
2
2
24
12
0
0
12
7
7
10
2
2
9
15
6
1
2
11
23
4
2
4
1
10
21
22
14
5
2
5
7
7
28
1
0
26
26
15
23
18
6
1
1
2
2
2
3
15
23
6
1
6
12
13
8
14
24
15
7
17
21
11
26
0
1
16
14
2
10
11
7
8
9
2
2
10
7
4
6
7
9
21
27
16
2
0
17
24
13
13
31
31
1
0
1
2
5
7
7
6
4
5
6
4
15
14
2
2
2
6
15
31
28
13
3
1
11
22
14
0
9
38
30
0
0
2
2
2
4
5
7
5
3
10
9
5
2
13
6
5
1
6
24
14
1
12
14
9
20
17
1
1
28
19
2
6
9
8
6
5
5
11
11
3
15
21
3
2
7
10
23
9
1
11
1
8
26
13
0
9
18
5
9
21
6
6
10
17
9
2
8
14
14
11
5
15
25
17
2
1
12
16
2
1
11
3
21
27
0
0
11
25
21
11
8
2
4
6
9
1
1
11
12
4
3
6
21
28
15
2
2
12
10
10
22
13
3
13
22
8
1
11
23
17
10
6
2
2
1
8
8
6
8
3
1
2
3
19
15
2
3
4
0
6
28
30
14
8
6
7
12
13
10
8
6
6
6
2
2
1
2
5
8
8
3
8
7
2
3
6
4
2
2
12
24
18
10
10
6
4
8
15
14
14
5
2
16
11
11
6
3
3
2
1
3
12
13
8
4
2
3
6
9
1
2
3
2
3
7
14
11
3
11
20
6
2
14
9
12
9
6
6
8
1
2
15
14
1
8
5
5
15
15
13
9
5
2
0
12
16
6
2
10
9
0
2
3
1
2
2
1
10
10
1
9
8
2
11
7
2
6
10
13
15
15
12
8
16
9
1
6
19
13
13
22
19
2
6
13
1
1
18
20
9
9
2
2
1
4
6
5
13
25
25
13
1
2
3
7
9
11
17
25
30
20
15
3
1
6
24
17
3
4
3
1
18
18
13
21
19
5
1
1
1
2
10
9
2
9
15
12
6
4
7
2
10
12
1
3
8
6
15
12
1
3
5
6
8
0
1
5
22
18
0
1
2
5
7
16
17
13
15
12
3
11
7
5
4
3
2
2
2
1
0
1
6
22
18
1
3
7
1
12
14
18
17
7
2
4
8
2
9
12
9
14
12
0
1
1
8
10
6
15
23
13
15
18
14
10
13
12
5
5
14
14
14
9
1
1
1
1
8
14
20
20
5
8
16
17
8
1
2
1
7
12
6
3
16
14
1
0
11
14
2
10
13
0
3
17
10
12
20
7
1
8
23
13
3
4
1
12
26
17
6
13
14
0
0
15
22
18
3
1
4
9
3
20
14
16
17
0
1
22
17
10
2
1
12
7
4
16
6
14
21
3
0
7
9
10
1
3
11
4
1
3
3
11
4
1
7
18
14
4
6
9
1
1
3
7
7
6
4
3
4
18
21
3
1
1
11
18
18
17
11
1
1
1
3
4
3
2
9
14
20
15
1
1
2
1
0
7
17
20
8
0
2
14
3
2
2
2
2
17
7
3
7
17
14
7
11
19
17
1
4
14
26
18
1
1
12
3
1
2
10
3
0
24
33
19
2
1
1
1
8
20
22
9
1
3
9
15
21
11
1
1
1
1
4
13
12
2
16
25
22
23
11
2
0
0
0
0
0
2
13
17
5
1
10
13
13
4
2
4
5
8
11
9
16
31
14
0
1
18
21
18
17
16
18
17
12
18
26
15
6
5
6
6
6
9
15
9
1
6
8
3
14
29
21
0
2
0
7
19
23
23
20
14
2
9
29
25
5
7
15
18
7
0
14
22
3
2
11
5
1
13
20
8
1
16
2
1
0
1
2
7
2
1
10
27
10
2
3
3
23
15
3
16
13
3
6
14
13
14
16
10
6
7
6
25
2
1
23
9
5
14
3
1
2
2
2
2
5
9
11
13
11
7
7
11
10
5
11
24
21
11
12
19
10
22
2
1
10
13
1
3
5
4
8
9
2
3
10
6
3
7
11
11
16
19
8
1
3
23
26
12
12
29
28
12
4
0
2
13
15
7
3
2
10
14
8
11
10
1
1
3
6
13
25
22
5
1
2
14
28
20
0
20
32
5
6
1
2
6
17
6
2
2
5
10
15
21
7
1
1
3
2
0
14
21
3
12
16
9
26
22
1
11
29
4
8
8
3
2
11
8
1
3
5
5
9
21
18
4
1
1
14
24
6
7
14
1
21
19
1
11
18
2
11
20
6
13
10
6
3
6
16
13
9
6
4
9
18
14
1
1
11
14
10
2
5
13
25
19
1
1
7
11
9
12
17
6
8
7
7
3
2
13
17
11
9
5
8
13
12
3
3
12
13
15
12
0
3
15
20
9
7
9
9
7
10
13
3
1
2
3
3
2
2
5
7
9
11
8
4
10
16
2
1
14
34
26
10
6
2
2
4
13
18
13
5
3
6
1
5
4
6
5
4
5
6
6
9
9
1
9
17
1
2
14
30
18
9
12
15
3
2
5
16
22
8
0
8
8
14
12
10
7
2
4
15
10
2
7
7
1
13
14
1
2
2
3
6
8
13
19
15
1
6
22
7
1
11
9
13
10
4
1
4
17
22
3
1
13
9
3
13
13
11
10
8
4
1
1
18
25
1
1
9
1
2
12
6
15
10
2
1
7
0
13
7
1
3
13
2
3
6
9
14
18
7
3
16
15
1
1
8
8
9
16
14
2
2
1
0
11
18
16
11
1
1
3
9
5
4
12
25
21
9
3
4
12
15
9
7
10
19
19
14
2
0
5
15
17
10
6
0
1
16
14
5
18
18
5
2
2
2
3
16
11
1
8
12
6
3
3
12
13
5
0
3
9
3
8
12
2
3
4
4
3
1
1
2
16
15
1
5
5
1
9
24
25
20
9
1
2
12
7
4
9
5
3
4
3
1
1
1
18
19
4
8
15
2
11
23
21
11
3
12
17
4
6
12
13
15
6
1
1
2
9
11
5
10
18
10
13
23
17
14
16
17
14
11
12
12
9
3
0
1
2
2
8
10
9
8
7
4
15
22
9
6
9
1
0
13
8
0
14
15
2
1
8
10
12
14
1
7
23
13
12
24
10
0
14
18
4
2
2
17
29
18
13
15
10
1
1
6
14
2
1
3
6
20
4
2
8
4
3
1
10
20
5
5
17
5
2
2
1
0
1
11
14
5
1
13
14
3
1
5
10
15
23
15
1
1
8
10
9
6
16
3
4
10
15
7
3
3
2
4
15
21
10
1
0
3
3
5
4
1
26
25
15
4
1
1
2
2
1
0
12
15
0
0
16
10
2
6
3
5
9
11
6
9
7
1
1
12
19
17
12
17
21
19
7
1
7
6
3
3
2
14
9
0
19
30
5
2
1
0
1
5
13
12
11
17
16
15
16
6
2
0
1
3
9
15
10
1
21
26
22
25
14
9
7
5
3
4
4
7
10
11
3
2
6
14
9
1
2
8
11
12
10
10
22
26
0
2
8
16
16
17
20
20
11
8
13
10
2
2
5
15
12
3
12
16
5
3
9
7
8
21
25
7
1
1
9
18
19
18
21
13
1
7
23
13
1
9
17
22
3
2
21
27
3
2
8
3
1
14
22
9
8
18
7
2
2
2
4
16
9
2
0
19
17
3
1
9
18
4
3
23
20
2
3
9
6
11
22
18
8
7
27
14
1
2
2
6
15
9
3
1
2
3
7
12
12
6
5
12
15
7
8
11
6
6
22
24
14
7
13
9
11
5
0
0
1
2
2
4
5
12
11
1
1
11
10
2
7
10
6
11
19
12
4
7
23
25
11
5
18
18
7
0
1
1
16
17
4
1
2
9
16
6
2
4
1
2
4
4
5
14
19
10
5
7
17
29
21
6
17
21
12
8
0
1
21
18
2
1
2
4
7
8
8
1
3
6
5
9
3
6
17
9
15
16
9
31
31
9
15
20
15
2
1
13
23
10
0
2
3
3
8
16
13
3
10
3
1
16
13
7
14
0
18
15
4
21
25
10
17
18
9
20
18
15
12
20
20
13
9
3
1
2
11
12
4
7
18
2
2
4
7
19
27
17
3
4
5
4
4
19
21
8
16
27
23
6
2
8
20
16
11
2
1
3
9
5
3
13
17
9
1
4
13
22
18
14
12
8
1
1
10
22
8
13
16
12
3
2
2
10
17
10
1
1
12
15
1
0
18
28
8
3
9
1
1
2
14
20
13
1
1
15
8
2
4
16
16
8
3
3
6
15
10
3
15
17
1
1
8
22
10
2
9
15
3
2
2
17
19
5
0
7
7
9
17
15
5
9
12
3
4
14
4
3
14
7
1
3
4
4
11
11
13
16
12
3
7
17
8
1
9
9
18
14
0
2
16
20
4
1
2
4
7
4
8
7
1
2
5
8
1
0
16
24
5
3
12
6
2
12
13
13
5
10
12
2
2
2
1
5
17
7
1
0
1
8
12
5
0
10
15
7
3
3
7
3
2
13
3
0
2
5
9
11
4
1
3
13
11
1
0
9
16
13
5
8
10
14
17
5
2
3
5
6
8
12
1
2
4
5
4
4
2
2
12
10
1
8
10
4
5
9
4
9
17
5
1
3
6
3
3
1
21
24
7
0
1
8
5
2
10
8
1
1
5
7
5
1
1
2
7
1
6
10
0
1
28
28
17
11
7
11
21
13
1
8
5
8
14
5
2
1
2
13
12
2
10
23
10
9
26
27
18
16
25
24
11
7
9
15
12
1
1
1
3
11
13
7
7
12
11
21
14
14
14
14
12
12
9
2
1
4
1
3
7
8
8
9
2
1
0
8
10
1
9
24
10
1
11
9
1
8
17
4
1
5
15
9
1
10
23
12
7
19
10
2
10
14
2
0
0
7
19
16
16
14
5
3
3
2
7
15
6
2
5
6
12
24
16
1
1
9
7
1
3
5
5
5
7
5
11
21
7
1
4
12
11
10
12
0
1
3
3
5
8
7
4
9
10
1
2
6
14
4
4
7
38
10
0
1
10
14
6
5
2
1
7
3
1
5
4
7
11
4
9
15
18
12
0
0
2
23
23
3
2
11
15
13
4
2
3
3
6
7
0
11
7
1
25
2
1
1
0
4
4
1
1
4
14
15
13
11
5
2
1
2
3
10
11
3
0
20
20
15
3
3
8
8
6
7
9
8
3
2
1
0
1
8
7
2
6
10
10
10
9
8
21
23
3
4
5
7
13
17
15
10
13
10
2
2
4
3
10
6
1
11
16
6
2
8
9
6
12
21
11
9
7
4
5
7
15
8
1
5
14
3
1
19
19
14
0
2
20
27
3
1
10
9
6
10
15
12
14
26
17
5
2
3
10
22
18
3
1
7
11
4
6
16
12
0
3
23
18
0
0
9
8
11
25
17
5
4
25
14
3
1
1
7
20
22
11
7
8
8
8
12
15
9
3
10
15
8
9
15
9
6
20
27
16
2
5
20
20
2
1
2
2
1
4
9
21
18
2
0
10
14
7
5
7
3
8
23
23
10
8
21
22
11
6
9
9
8
4
2
2
9
10
5
2
1
1
13
8
1
5
4
4
4
3
2
8
22
23
13
10
12
24
25
13
9
11
8
5
1
4
16
6
2
4
11
8
5
7
10
10
9
6
2
3
3
6
11
12
17
11
10
31
42
23
10
9
7
1
1
8
23
17
5
5
4
3
12
23
22
14
13
8
2
2
4
3
3
11
20
10
10
33
36
24
20
8
17
11
1
2
20
24
17
11
4
2
3
16
24
19
20
18
2
2
2
11
20
28
22
11
18
22
11
9
25
17
28
19
2
2
12
19
16
9
3
1
8
10
9
8
17
13
1
1
12
25
19
11
10
18
18
3
2
12
26
18
20
11
4
2
3
15
16
6
2
8
7
1
3
2
12
10
2
7
16
5
0
1
14
25
14
0
1
21
2
2
13
14
15
18
21
24
15
4
7
9
3
4
4
2
2
5
2
5
12
1
2
9
21
13
1
0
12
4
16
13
9
9
5
9
15
3
1
11
10
2
1
12
14
5
9
11
11
11
10
7
9
12
3
1
10
11
1
10
19
5
4
13
2
1
19
18
3
2
5
16
15
16
9
3
13
16
5
7
15
10
2
7
10
3
20
21
6
2
5
2
12
19
10
2
1
6
16
15
6
0
1
7
10
6
15
18
7
1
4
2
12
19
6
1
0
3
11
12
6
3
2
6
9
6
3
5
7
8
11
6
6
13
3
2
2
3
19
16
3
1
2
2
3
5
7
7
5
4
2
4
12
5
6
14
5
2
1
3
2
9
23
23
7
2
2
3
5
0
6
14
7
4
4
6
9
3
2
3
3
4
9
12
1
18
17
17
16
16
25
18
1
7
3
9
10
3
4
7
8
7
1
2
10
20
11
28
28
27
27
29
28
14
8
9
14
4
1
4
2
8
17
8
2
2
4
14
8
17
17
15
25
27
10
0
2
10
6
1
2
13
16
18
11
11
3
2
25
38
17
3
11
10
2
2
8
10
5
21
1
1
14
24
13
7
15
11
2
3
13
5
0
1
6
11
11
7
5
3
3
9
2
4
2
9
30
24
2
3
14
12
4
2
3
6
12
16
1
1
14
14
6
1
2
15
15
4
1
6
12
5
2
1
0
18
23
6
1
27
4
0
1
16
18
3
2
4
2
4
10
7
3
15
23
7
1
4
4
21
11
0
1
18
31
9
1
3
4
11
19
19
9
5
8
9
2
4
12
1
0
1
8
2
2
26
20
1
1
5
6
11
11
9
5
4
5
4
6
11
10
0
0
16
5
1
10
12
6
5
3
12
17
4
2
1
1
1
2
3
4
6
10
6
4
7
1
8
23
11
5
7
10
11
10
8
13
20
6
2
0
19
3
3
5
1
4
20
9
1
6
13
4
1
18
15
16
13
6
1
0
0
0
3
9
7
1
1
21
11
2
0
2
18
26
2
1
9
17
14
3
3
13
18
12
2
1
15
19
12
2
2
3
3
1
8
20
12
1
3
21
13
1
1
9
10
19
24
10
2
2
3
3
3
1
10
18
16
13
13
13
5
1
6
18
14
3
5
12
8
11
15
8
5
23
32
15
1
1
2
2
8
11
2
2
2
5
26
29
6
1
4
12
10
6
6
4
6
23
28
12
7
20
26
20
14
3
2
5
12
10
3
4
7
2
3
2
0
0
4
5
4
6
6
3
6
23
28
16
8
11
22
33
25
9
5
6
3
1
1
2
6
9
8
9
11
14
13
10
10
8
6
4
7
12
17
15
7
11
35
51
39
15
6
5
4
13
13
5
6
7
5
14
30
32
19
13
11
8
6
5
4
5
15
14
2
15
53
58
37
20
2
4
4
3
16
22
13
9
8
2
9
27
34
24
15
13
8
3
5
14
21
25
14
4
23
49
39
22
21
4
15
7
2
5
19
12
6
12
7
4
14
17
9
9
14
7
2
2
13
26
25
12
4
22
34
18
0
11
20
16
12
3
3
3
1
14
23
13
7
4
2
1
14
7
1
3
2
5
18
14
1
1
20
32
16
1
1
20
3
4
6
10
17
29
24
9
5
6
3
2
17
16
2
1
1
4
14
9
0
0
17
29
16
0
1
18
7
10
8
7
5
3
10
2
4
9
10
3
1
3
8
15
18
17
13
7
7
8
13
12
8
0
3
15
10
6
11
10
1
11
26
4
3
17
13
7
4
6
17
26
26
15
6
9
8
0
6
17
13
4
5
7
20
21
3
8
24
5
4
12
9
4
4
4
18
13
1
4
2
2
1
2
14
23
11
2
1
18
31
12
1
2
3
4
3
2
3
6
8
5
1
2
4
4
2
1
10
23
15
4
2
0
17
31
15
0
1
2
2
1
1
4
8
9
9
5
4
5
4
1
9
16
7
3
1
2
27
13
8
6
2
1
10
1
1
18
20
12
6
8
11
13
1
1
17
12
6
7
3
16
26
28
15
12
19
11
1
6
8
3
5
9
10
16
15
1
2
10
12
18
27
25
26
27
25
17
12
4
0
3
1
4
3
13
12
1
1
3
8
24
24
21
32
30
8
0
4
5
7
4
2
6
10
12
10
4
23
38
20
4
10
6
2
3
2
3
3
1
8
21
16
10
15
11
2
1
8
3
1
1
2
6
17
7
22
26
6
1
1
2
5
17
3
1
11
0
0
13
21
13
1
3
3
3
2
1
3
16
23
7
1
0
0
11
12
0
1
3
4
8
18
19
11
14
16
3
2
1
5
1
7
19
23
4
0
5
10
15
25
25
13
4
6
6
1
12
17
1
2
17
12
5
22
20
1
6
16
12
14
17
8
1
2
7
13
10
13
12
2
1
4
6
24
16
1
3
2
8
25
15
1
1
4
5
0
2
0
13
17
1
1
6
1
0
17
22
19
5
1
3
15
23
4
1
1
11
6
9
6
1
2
24
24
1
3
16
17
1
22
19
23
23
2
1
0
2
13
15
4
2
6
12
0
12
2
1
16
24
3
1
7
22
18
0
2
19
10
13
5
2
1
12
4
3
2
3
2
3
1
18
21
1
2
18
15
2
3
10
15
24
20
2
2
2
11
7
1
4
10
3
2
8
14
11
2
2
15
17
2
3
10
7
7
13
7
5
29
40
21
3
1
12
20
13
2
8
2
0
20
33
20
3
2
6
7
3
5
6
4
12
21
11
9
26
37
34
21
2
0
15
27
18
2
2
5
11
24
14
2
1
3
2
1
1
12
14
8
17
22
13
13
25
33
41
37
14
0
16
17
4
1
3
8
8
6
2
1
7
10
12
14
14
12
12
11
12
14
12
12
27
51
61
44
18
18
13
2
4
5
2
6
9
4
5
14
19
17
13
15
18
17
8
0
1
11
11
7
34
79
82
46
19
22
15
8
12
13
2
6
12
8
8
16
26
19
9
9
15
12
8
7
7
12
11
9
36
80
76
37
11
3
5
12
14
3
1
14
14
5
6
10
10
8
7
5
2
2
4
10
14
9
8
34
58
47
16
5
7
3
3
10
6
14
18
11
2
3
3
5
4
1
1
7
2
1
10
8
0
7
35
45
29
3
2
1
1
2
4
10
18
10
3
8
8
6
8
9
4
1
2
7
10
11
2
1
6
31
40
22
1
2
7
4
2
2
1
4
6
12
13
3
3
2
3
6
12
18
18
12
6
4
7
18
20
14
4
7
10
7
1
1
21
30
3
1
10
3
4
10
9
10
20
22
15
8
9
4
0
6
17
14
5
13
19
11
1
10
25
14
9
10
2
3
7
6
9
3
1
16
11
1
1
1
8
19
14
2
22
30
4
1
7
16
15
2
1
2
9
11
2
1
1
16
19
2
0
5
18
15
11
8
32
5
1
0
2
10
1
1
1
1
2
6
12
16
19
19
3
1
17
30
12
0
4
16
15
13
0
0
10
1
1
16
21
21
20
20
21
24
8
2
26
24
0
5
38
35
11
6
13
4
4
23
24
14
13
13
6
22
27
8
12
13
6
27
19
19
18
17
16
17
5
2
7
0
0
16
26
1
2
5
9
28
27
20
20
17
1
3
15
3
10
15
3
1
5
9
13
24
14
3
8
6
3
5
3
3
1
17
18
10
10
8
6
4
3
4
3
3
2
8
0
16
16
1
3
13
7
6
6
8
9
10
19
1
0
13
3
1
2
7
9
13
23
21
10
6
6
5
4
3
3
6
16
17
3
1
6
12
16
24
21
6
2
2
3
1
13
16
17
18
7
18
21
2
1
16
14
17
22
5
3
1
12
15
9
11
14
7
21
31
16
0
5
14
6
15
12
3
5
14
7
1
1
4
17
19
2
1
7
8
35
40
20
1
1
1
12
17
3
1
7
1
9
15
2
1
9
25
25
1
2
10
20
0
34
37
5
0
1
9
13
8
4
7
9
0
9
18
9
1
15
23
7
1
6
23
16
0
12
3
15
14
1
1
11
18
7
1
4
5
1
0
18
20
2
1
12
14
6
6
12
20
30
20
4
10
1
6
6
3
7
9
3
1
2
11
15
7
1
8
11
2
1
7
4
3
13
14
16
40
50
25
5
8
16
5
2
11
3
2
9
20
23
15
8
8
10
3
2
15
5
1
13
15
24
48
57
42
24
13
24
15
0
2
3
1
17
21
4
2
11
8
1
1
6
23
15
10
14
17
31
54
55
46
34
13
21
12
1
5
7
4
5
4
1
1
4
13
11
7
4
16
16
10
13
17
34
60
78
66
35
10
3
2
3
7
10
8
4
3
4
6
10
11
12
19
17
1
2
0
1
16
36
68
108
93
41
7
10
4
4
4
7
13
13
10
5
5
14
13
3
5
19
16
2
1
0
1
15
35
68
109
98
41
3
2
6
13
16
13
2
11
14
7
3
7
9
5
4
4
2
1
2
0
1
12
34
61
82
71
31
2
9
13
15
13
3
2
4
4
2
2
2
3
3
2
3
5
4
0
1
4
31
59
62
45
20
4
3
2
1
1
2
3
10
16
6
4
2
3
3
3
4
8
11
9
0
2
26
52
52
33
11
8
2
1
1
3
20
25
7
2
8
7
3
5
4
5
9
11
11
9
11
19
32
34
24
10
9
11
2
1
2
22
24
6
11
22
7
2
8
7
4
6
11
10
9
13
12
8
12
17
12
6
16
5
0
9
20
17
20
18
1
2
7
7
4
2
1
10
7
7
4
2
3
12
13
2
20
0
0
15
17
14
8
1
1
3
6
4
1
2
15
13
4
5
9
10
8
9
3
1
2
4
12
2
1
1
2
3
3
4
20
26
24
10
2
18
28
10
0
22
15
0
0
10
0
2
16
19
14
17
25
27
28
17
4
25
29
1
34
11
6
11
1
6
30
31
18
15
12
5
19
27
15
16
12
0
20
15
9
3
9
22
14
5
3
1
0
19
25
5
2
3
17
11
7
3
2
13
14
5
6
16
10
2
9
6
4
11
11
3
2
20
12
2
2
10
16
14
14
13
11
1
5
14
13
1
1
6
10
12
15
14
12
11
11
4
3
9
17
11
1
1
5
8
11
6
2
2
1
1
3
5
16
18
5
12
20
4
1
8
7
9
13
2
1
2
11
10
6
6
8
26
24
9
1
9
17
6
1
2
0
9
14
4
1
2
8
15
14
6
0
9
40
11
0
1
5
8
7
1
4
8
1
11
14
8
6
10
14
15
3
1
12
13
33
35
5
0
1
4
5
3
0
8
1
1
8
16
16
13
12
16
12
2
4
21
14
0
11
17
3
1
9
11
2
4
8
1
1
5
13
14
5
3
8
12
10
13
18
28
36
21
4
1
3
5
8
6
1
3
6
10
9
4
3
1
1
11
3
8
3
1
17
27
41
62
56
21
3
4
2
5
15
11
2
2
8
11
9
6
5
13
12
1
16
5
3
17
33
52
77
70
36
1
9
5
2
9
10
3
2
8
11
12
13
6
5
5
9
23
13
7
20
37
61
84
74
44
13
9
3
7
10
3
2
9
1
1
9
11
0
4
7
13
19
18
20
39
67
90
94
64
21
8
10
9
3
7
10
5
4
10
12
8
5
4
4
10
10
2
6
3
5
40
73
98
115
87
25
1
6
8
10
10
7
7
8
11
13
7
1
5
18
10
2
1
1
4
46
80
97
111
88
27
7
18
17
9
2
0
10
10
2
7
8
1
3
4
1
1
1
0
4
46
80
89
83
67
29
19
21
10
10
1
0
12
13
1
1
4
8
10
1
4
14
10
1
4
33
72
82
64
44
24
2
2
4
11
13
13
8
3
6
5
10
11
3
4
13
22
15
7
26
59
77
59
35
16
2
1
2
19
26
12
1
7
16
12
6
5
6
2
9
23
17
16
31
45
52
47
28
10
3
2
11
22
11
5
17
23
11
2
4
9
8
6
14
11
14
27
26
21
24
19
11
2
2
10
13
12
13
11
2
3
10
15
7
1
5
5
6
16
16
8
6
6
6
1
2
15
7
3
8
11
7
2
2
2
1
7
7
7
14
17
18
10
3
1
7
9
1
5
8
10
2
1
11
3
1
12
16
16
15
14
19
19
5
11
0
3
8
1
1
16
15
3
5
15
19
20
16
7
16
16
0
8
10
14
1
1
23
28
13
7
6
5
11
15
8
13
14
3
1
3
20
13
3
1
3
2
11
17
9
1
3
10
11
8
3
1
9
19
21
2
1
6
7
3
4
3
3
1
4
14
11
2
2
5
7
6
8
6
3
1
2
9
2
3
5
2
2
4
5
3
3
3
3
4
4
4
8
14
9
10
14
5
1
1
2
2
5
3
1
1
3
3
4
16
14
1
20
1
0
10
19
10
2
0
3
3
2
4
7
8
10
4
2
9
9
1
14
14
1
1
5
6
0
2
1
1
3
4
5
7
15
19
13
10
10
8
12
20
13
10
2
4
2
1
16
20
2
1
5
6
5
7
10
12
16
18
12
18
30
34
34
15
4
4
5
2
0
16
20
5
0
8
17
3
3
9
2
18
10
8
29
47
61
71
43
1
2
4
10
13
12
7
1
2
5
5
3
5
12
1
16
3
2
34
58
81
95
63
1
1
2
8
14
11
5
0
3
4
2
1
2
9
12
13
6
12
37
62
87
98
73
32
7
2
5
8
7
1
2
8
3
2
1
2
18
19
6
16
28
38
66
84
93
85
56
9
10
6
5
7
5
3
12
22
10
2
1
2
16
15
4
18
20
31
71
97
96
89
62
11
5
9
8
7
9
7
6
9
17
13
2
1
4
11
7
7
6
6
36
91
114
97
78
51
9
13
5
3
3
3
9
4
3
4
2
0
2
2
3
10
3
6
41
96
120
95
57
31
13
12
3
8
5
1
9
8
6
5
3
3
2
5
10
14
16
15
33
77
109
95
50
24
11
3
15
17
6
4
8
13
16
7
3
8
7
3
18
28
27
30
58
87
86
52
19
7
1
7
23
12
2
7
15
18
15
14
17
10
1
16
35
31
33
53
65
60
42
21
2
16
13
4
9
11
10
10
12
13
14
11
14
25
21
28
41
39
28
23
16
5
9
9
6
1
2
6
13
19
22
11
5
8
9
14
27
20
8
5
6
3
12
2
3
16
23
14
3
2
1
0
3
3
8
18
18
13
8
6
12
3
4
13
15
4
1
1
1
1
5
5
8
12
13
14
16
3
6
7
1
2
15
14
1
1
3
6
8
6
4
4
4
12
12
1
1
16
25
12
1
2
4
4
2
2
1
1
12
18
10
1
2
3
1
6
21
13
1
2
10
6
2
1
7
1
12
21
9
1
10
10
7
9
9
7
4
3
3
9
8
8
6
9
15
6
2
2
3
7
5
2
1
0
14
4
8
18
10
1
1
11
5
2
2
2
2
2
1
2
2
19
17
1
5
20
17
0
0
1
6
7
7
6
3
4
14
6
2
6
9
9
2
12
12
1
1
4
3
4
9
12
10
6
10
15
13
15
8
7
20
20
5
14
2
1
21
21
4
4
6
0
4
7
7
10
21
28
20
23
35
34
20
7
11
2
2
21
22
1
2
15
19
6
0
2
9
26
24
26
44
58
62
54
3
2
3
3
11
7
0
4
17
18
6
2
5
6
13
10
23
52
71
86
85
3
3
4
10
12
1
13
12
5
1
1
2
2
3
9
24
54
76
89
87
53
6
4
5
2
0
1
17
14
2
1
1
18
11
2
12
35
59
82
82
68
53
9
7
6
8
8
2
10
26
13
1
1
2
18
10
2
15
40
66
92
90
60
42
32
2
7
9
7
4
11
18
10
3
2
1
1
1
2
15
42
80
116
116
71
32
12
2
10
10
7
4
4
9
7
5
4
1
3
5
4
13
42
82
123
128
85
29
1
14
10
1
2
4
15
5
2
1
2
11
10
11
22
40
68
99
111
83
33
1
15
12
2
1
5
17
14
0
2
16
8
2
18
38
48
58
75
84
71
33
3
14
2
2
7
7
13
12
13
19
1
2
21
44
48
52
63
67
50
24
3
3
8
1
2
13
13
13
4
3
20
35
34
40
49
40
22
8
4
2
2
8
13
14
14
18
12
12
19
15
17
23
17
5
1
3
11
14
14
13
11
3
2
6
5
6
14
12
3
7
4
8
9
5
3
1
3
7
8
9
11
3
4
5
8
5
1
2
6
10
4
17
21
8
12
23
10
2
2
9
14
13
11
14
19
12
2
2
2
4
3
3
2
15
9
2
1
12
17
10
5
2
2
2
3
1
2
1
12
19
2
1
2
8
14
12
8
8
10
11
1
2
4
17
8
3
1
1
2
2
8
13
12
11
10
2
7
24
8
0
25
9
2
16
16
3
3
2
2
6
9
0
2
26
40
29
27
37
21
10
2
13
15
2
1
6
8
4
2
0
8
29
37
45
52
49
41
10
2
2
2
0
5
10
11
9
3
1
8
15
23
38
54
56
61
11
7
2
1
0
14
22
11
6
3
2
6
10
13
29
54
63
65
14
15
10
1
1
15
26
9
0
2
4
8
10
16
37
67
79
59
9
8
12
13
1
1
13
12
3
1
2
5
9
9
20
56
87
91
64
20
4
7
9
6
3
4
6
7
8
7
2
5
10
7
23
63
93
102
85
42
4
16
12
4
1
3
5
4
6
6
1
12
11
9
24
58
86
98
96
64
20
13
4
1
2
16
2
2
0
9
13
12
13
29
54
72
78
76
56
24
2
1
3
16
2
1
1
9
0
2
19
39
59
66
62
52
39
15
1
3
9
5
2
1
2
1
3
25
44
53
58
53
45
29
1
2
2
8
4
2
1
1
13
26
36
33
34
34
28
11
2
5
3
3
2
8
15
17
20
12
10
11
9
4
2
2
7
16
11
8
9
6
3
3
2
6
11
6
4
10
9
9
14
12
13
1
1
6
9
5
1
2
5
5
14
10
1
2
4
6
3
2
11
13
0
0
3
2
2
4
4
3
3
3
10
3
1
16
35
1
4
13
10
5
3
3
4
5
2
2
32
53
40
0
1
4
3
2
3
3
3
2
1
3
24
46
60
13
7
3
2
2
4
4
2
1
2
6
12
23
42
45
14
5
2
1
10
10
3
1
2
5
14
17
18
27
38
5
2
1
8
20
12
3
4
10
21
24
22
37
58
16
5
1
1
4
13
10
5
5
12
22
20
26
58
77
64
32
4
4
1
1
1
5
8
5
6
13
21
19
30
61
69
56
42
2
1
0
1
3
5
3
7
13
20
21
31
51
50
41
44
9
7
2
1
3
7
8
12
19
24
32
44
43
36
32
6
22
17
1
1
3
1
4
15
24
33
45
48
33
20
14
20
4
1
1
2
4
17
23
31
41
41
29
21
5
3
1
1
3
3
12
15
18
17
15
12
9
17
5
2
4
5
5
3
2
2
10
10
2
4
10
15
12
3
5
1
10
10
9
7
3
6
4
1
0
2
2
2
5
11
6
3
1
0
12
1
1
1
11
19
5
2
3
5
5
1
2
2
4
0
2
9
19
21
2
9
20
16
7
4
13
25
28
3
1
2
13
22
17
8
6
14
24
22
26
45
48
2
0
5
12
7
0
1
4
19
23
31
48
34
2
2
13
16
9
2
2
17
29
36
41
17
4
5
12
8
1
4
22
33
25
18
10
3
1
1
2
16
27
20
12
18
25
2
1
1
15
16
7
8
16
13
10
2
3
14
16
14
5
9
9
11
16
5
2
2
1
1
9
16
13
1
2
10
23
3
21
