# Supplementary material for: Evaluating flow modulating treatment response in intracranial aneurysms using black-blood MRI in vitro
Source: Commun Med (Lond). 2026 Mar 27;6:170. doi: 10.1038/s43856-026-01413-z (PMC13031954; doi:10.1038/s43856-026-01413-z)
Supplement: Supplementary file 7 — Supplementary Data 4 [file 43856_2026_1413_MOESM7_ESM.zip › Data_Figure_6c/pump flow rate 4.5 mls/BB2/without device/13_BB2/2_vessel_array.txt]

19
5
2
18
2
4
26
21
5
11
12
40
17
2
5
8
5
3
13
14
17
12
7
2
10
6
8
18
3
2
5
19
25
19
14
13
8
7
13
15
6
15
10
16
31
28
8
1
0
0
12
39
39
10
8
19
24
27
38
36
8
1
10
3
1
18
40
26
9
21
34
24
17
24
12
1
14
24
16
15
33
38
16
6
17
31
27
18
15
8
1
13
28
26
20
32
25
23
21
9
12
23
20
18
28
4
3
17
18
22
18
19
39
29
2
1
11
11
11
22
3
2
1
18
31
12
17
38
16
0
0
1
3
4
1
2
2
16
21
3
2
4
8
10
14
24
21
8
4
3
17
4
9
23
28
31
17
17
30
24
11
6
17
25
37
36
30
15
13
14
12
28
39
24
6
17
2
3
17
13
3
11
19
19
26
14
5
8
10
4
16
18
17
6
2
9
16
17
27
21
3
2
19
22
19
10
12
10
10
16
18
18
19
18
5
1
0
12
2
6
18
8
9
22
16
9
21
30
22
23
26
13
5
2
6
10
9
23
33
17
14
24
23
20
37
28
1
8
4
8
9
19
40
36
19
23
33
17
8
31
16
1
23
28
12
10
36
55
40
21
21
28
23
15
23
18
1
21
27
13
12
38
45
40
32
13
12
27
31
24
24
2
3
12
13
26
26
25
35
30
4
0
24
30
19
21
7
3
8
23
26
10
21
31
11
1
0
8
15
13
4
3
3
19
20
19
19
3
11
18
13
13
10
10
5
3
15
13
10
9
24
40
23
13
18
12
9
16
1
7
15
28
41
38
12
6
11
8
7
5
21
31
29
16
13
8
1
1
19
3
4
18
16
6
10
18
18
19
5
2
2
4
8
18
16
13
4
4
18
22
25
33
15
3
13
11
7
4
3
4
7
10
22
28
26
24
21
7
1
5
13
1
1
23
19
2
15
20
20
29
29
12
7
17
11
15
0
14
30
20
14
24
20
17
22
16
14
29
9
2
17
15
19
21
19
36
40
28
24
22
5
5
33
9
2
19
34
20
11
30
53
50
34
25
19
13
17
33
25
2
18
28
12
9
32
43
40
37
22
14
20
31
31
21
2
15
13
11
19
24
20
26
29
15
14
29
31
20
8
1
10
7
10
12
11
25
31
17
10
12
19
19
14
3
1
5
8
27
38
12
3
10
6
6
14
11
11
2
3
8
22
8
8
30
24
19
20
11
7
9
3
3
10
23
33
35
15
14
20
5
1
13
16
23
27
14
7
4
4
4
24
23
21
21
20
9
4
5
12
8
9
9
7
9
12
12
6
3
18
3
5
7
5
6
10
13
13
7
7
2
30
6
5
16
13
12
23
31
32
24
6
1
5
13
5
2
31
35
11
12
25
32
33
23
3
5
18
23
2
17
42
32
15
22
23
21
17
7
12
22
14
11
12
21
27
29
21
25
35
27
16
8
2
13
26
5
0
8
39
28
13
13
31
39
32
19
6
5
25
36
11
1
14
30
12
2
14
26
28
36
23
7
14
28
26
6
1
17
20
5
5
13
13
24
35
28
17
16
15
9
1
1
15
14
1
0
12
24
30
30
28
24
11
5
2
1
1
0
0
16
36
25
6
2
4
16
22
17
5
2
0
0
21
7
3
17
19
22
31
21
12
5
5
3
12
18
20
23
17
27
30
4
0
18
16
18
8
1
11
3
10
27
41
30
24
16
7
1
0
9
9
24
23
14
11
9
5
5
0
18
0
10
25
13
5
13
13
8
7
7
1
18
11
13
37
32
13
18
35
37
25
9
1
3
13
11
9
35
48
23
16
32
41
35
17
2
3
17
26
16
11
39
37
19
23
32
27
16
4
4
14
20
20
20
25
35
21
16
24
24
14
8
6
15
16
5
12
25
34
18
6
13
22
24
15
6
13
30
17
2
10
29
16
1
5
15
23
35
21
5
16
31
12
1
8
27
8
1
14
17
25
41
36
17
13
16
10
2
5
25
4
2
14
19
23
29
39
27
3
2
1
1
1
6
2
2
2
14
14
3
3
13
35
34
16
1
3
2
7
23
5
3
16
20
30
41
35
21
3
7
20
20
14
18
21
31
28
4
9
10
11
11
5
2
10
3
14
25
18
8
24
38
29
22
13
7
4
4
7
10
17
18
11
6
6
4
8
8
10
1
16
28
13
6
16
15
6
6
8
1
11
18
24
44
37
13
19
40
39
22
12
3
2
19
18
12
31
48
23
16
38
47
34
17
5
6
15
27
23
21
3
31
36
18
21
39
37
21
7
2
8
19
25
9
10
11
33
31
14
16
22
21
20
14
9
9
11
15
5
5
26
31
21
13
14
17
20
17
17
23
8
2
16
3
19
25
10
18
19
17
27
24
10
9
22
10
3
11
25
7
4
24
23
18
32
30
11
4
9
9
7
6
24
2
2
18
17
10
15
24
24
14
4
1
3
11
6
4
4
12
0
4
1
3
14
42
39
14
1
14
6
16
29
13
3
21
23
25
36
44
33
5
18
25
15
6
20
29
30
14
13
27
8
4
7
11
12
1
10
27
20
4
9
26
25
20
17
10
1
2
5
15
15
7
5
3
3
2
1
1
2
11
12
2
11
22
14
12
20
13
5
4
9
1
16
21
17
25
24
17
28
38
26
15
11
3
1
24
20
11
23
32
17
17
41
43
26
13
12
8
10
24
20
8
1
27
35
13
18
41
41
24
9
4
13
25
27
2
1
10
45
47
22
15
23
35
33
19
7
14
19
6
3
3
22
48
49
34
18
14
22
28
20
12
12
7
9
8
13
18
23
40
41
20
15
21
17
13
15
18
11
10
10
19
3
7
36
34
15
17
19
15
15
16
19
16
14
11
4
13
18
12
3
4
10
19
23
17
11
12
16
8
1
10
15
10
2
7
6
8
31
36
15
2
15
11
22
27
9
1
21
29
18
20
37
35
10
18
22
5
1
19
37
25
5
16
36
2
1
15
23
13
2
23
22
25
9
2
22
25
14
16
25
9
6
11
4
23
15
3
2
12
10
4
9
5
1
17
27
13
1
12
35
28
18
16
12
6
9
13
2
26
21
5
6
30
36
28
22
16
16
15
2
1
25
12
7
12
10
10
27
35
23
12
16
18
7
5
16
5
3
3
30
29
5
13
32
32
16
10
15
21
21
11
0
1
16
53
54
25
13
22
35
35
17
7
21
22
2
1
1
22
52
60
48
25
15
25
33
23
8
13
21
2
17
12
13
27
51
51
30
17
23
31
30
23
23
24
14
18
9
0
17
43
40
19
16
19
25
32
34
30
20
12
4
5
25
21
8
2
3
6
12
26
30
21
12
6
3
7
12
13
11
3
7
14
8
11
23
17
2
2
10
22
20
5
1
15
32
25
12
16
17
6
6
6
2
1
16
32
23
8
10
17
1
0
15
28
18
5
13
16
29
17
7
26
23
8
20
29
9
9
20
5
26
9
2
4
22
12
2
11
10
5
22
28
22
3
6
40
39
12
4
10
11
15
13
2
25
15
0
2
41
51
18
4
8
24
21
3
1
19
6
4
2
1
0
15
35
28
4
6
25
24
3
2
11
0
1
7
27
17
5
16
29
20
8
12
20
13
4
1
1
0
13
44
43
20
13
20
31
29
14
10
17
12
1
8
6
23
38
42
39
25
17
26
33
20
6
12
23
6
22
18
14
24
36
38
29
21
22
29
30
19
15
24
14
19
3
2
23
40
28
15
16
19
22
33
37
28
17
3
1
12
33
26
5
3
5
5
8
23
33
22
2
3
0
7
13
7
5
4
7
14
10
10
21
18
7
13
21
15
4
4
13
24
27
26
21
13
3
15
11
6
4
13
22
27
19
4
4
2
1
5
19
22
14
4
7
24
14
2
16
16
6
18
26
5
2
13
9
23
2
2
7
23
8
2
2
11
10
4
28
11
1
3
33
44
11
0
3
13
14
3
1
17
18
1
3
31
53
25
0
2
23
26
2
1
11
3
3
4
1
2
11
38
29
1
1
24
24
2
1
9
1
2
8
18
11
9
24
29
12
1
8
14
2
1
6
9
2
11
26
25
20
23
25
26
19
11
9
9
2
2
21
20
26
23
14
24
29
21
24
26
19
8
7
8
5
21
20
18
16
11
14
23
20
18
21
22
10
4
6
3
24
1
7
26
23
8
10
13
14
16
26
19
6
4
1
2
18
37
20
1
2
4
5
8
19
23
11
4
7
4
8
11
3
5
5
4
5
14
23
26
16
5
6
23
20
13
17
14
14
25
35
24
4
2
14
21
23
22
11
13
25
22
4
19
10
7
1
11
17
5
13
2
4
16
13
2
14
13
3
7
20
12
1
4
7
16
1
2
3
12
1
2
1
3
6
6
15
2
10
14
26
36
14
1
1
6
7
2
2
7
9
18
18
5
17
41
30
3
1
10
12
1
1
4
6
16
15
3
7
31
33
7
1
12
16
1
1
12
2
3
9
17
16
19
32
34
13
1
1
6
2
1
10
9
6
17
20
17
28
39
35
25
12
5
7
9
2
6
18
23
37
23
2
17
39
31
23
21
13
3
2
1
7
15
20
27
21
2
0
26
22
9
23
21
3
1
9
3
23
6
16
16
3
0
10
12
2
13
24
4
1
10
1
5
26
31
6
1
3
5
7
13
20
16
3
1
6
8
9
5
6
7
3
5
30
42
27
9
4
6
24
23
22
25
11
8
31
42
22
3
16
20
32
35
13
7
14
19
1
12
12
8
5
8
14
4
2
10
9
4
20
17
15
3
1
9
7
0
4
6
26
12
2
1
1
10
4
1
2
3
9
10
5
3
19
17
14
24
17
4
1
5
10
1
0
14
3
16
32
19
9
19
21
6
1
4
1
0
8
2
7
17
26
19
12
23
25
8
0
5
13
3
5
14
2
2
10
19
25
28
31
30
13
1
0
13
6
2
5
1
6
25
25
25
38
46
43
25
6
0
1
3
5
6
2
18
46
35
6
20
44
42
26
17
10
0
1
5
19
3
14
35
33
2
2
32
29
6
19
24
3
2
14
11
14
9
14
9
0
1
15
14
1
3
12
10
1
5
7
7
27
25
6
6
7
4
14
20
26
17
5
9
7
7
7
11
12
9
2
9
37
46
25
13
15
11
26
26
25
25
8
4
25
39
23
13
23
18
24
34
24
9
3
5
2
3
19
20
3
0
26
4
3
12
14
13
18
31
20
3
6
14
13
10
6
8
17
13
9
2
0
12
16
10
6
9
15
10
3
2
17
16
14
22
19
10
5
9
11
0
5
20
2
1
26
24
16
21
20
11
3
3
1
1
11
7
6
5
15
28
22
19
15
3
0
8
17
8
5
2
2
8
15
32
35
24
17
6
1
8
30
20
0
1
5
29
34
36
38
36
33
22
3
0
14
20
17
1
15
49
44
20
26
43
45
30
16
10
3
4
17
2
13
38
34
5
11
42
38
15
15
23
5
2
17
12
9
17
17
5
12
23
15
3
0
11
23
13
2
3
7
25
26
13
11
8
7
16
19
26
26
14
20
9
8
2
12
12
7
6
13
28
35
23
15
20
14
28
30
27
17
6
7
13
22
17
4
26
22
21
22
20
13
3
1
0
1
16
24
3
1
44
39
4
5
26
34
26
30
48
29
14
18
27
34
26
5
6
12
17
13
6
11
16
16
17
13
12
15
13
20
1
15
22
20
21
18
13
12
15
9
0
8
9
21
2
17
28
28
24
19
10
6
9
7
4
11
4
11
2
3
26
30
23
14
3
0
10
20
8
2
2
3
9
13
30
29
12
6
1
0
14
31
20
0
0
10
37
42
37
23
11
18
15
9
13
24
24
18
1
14
51
51
31
29
30
35
28
17
14
10
5
18
1
13
36
35
25
32
42
36
19
14
15
12
11
8
14
6
20
30
29
29
27
14
5
5
16
27
22
10
3
4
22
27
20
12
7
7
12
12
23
32
21
23
13
6
1
12
14
7
14
24
21
21
23
11
6
25
39
31
11
10
21
17
13
11
5
20
26
23
11
10
13
4
1
1
0
9
16
4
50
42
6
9
34
38
23
27
43
29
20
23
29
38
33
10
2
8
15
15
10
12
12
3
9
17
8
2
4
5
19
15
6
21
22
17
13
18
26
17
3
1
6
5
17
24
15
26
34
30
15
11
16
21
11
3
8
3
3
7
1
20
33
30
23
6
2
7
16
8
0
2
8
20
14
13
22
19
15
13
9
1
9
20
9
1
3
1
23
47
43
26
8
4
17
16
15
19
18
8
5
3
2
16
53
53
36
22
14
23
21
17
16
11
1
7
2
0
11
31
44
46
37
25
18
15
13
12
13
14
9
13
4
21
42
46
30
14
9
7
9
21
25
20
15
10
1
15
28
21
7
3
5
8
8
23
35
20
16
11
3
2
19
18
7
23
35
17
18
31
10
1
20
49
36
11
23
39
23
13
12
2
16
39
31
8
6
13
11
6
5
3
2
1
33
34
10
15
37
29
13
13
24
18
11
16
27
34
29
21
12
5
16
14
3
3
2
1
2
2
1
2
3
8
15
16
3
4
17
17
8
21
33
17
2
1
5
17
26
2
3
23
29
12
9
22
31
8
1
11
13
3
1
5
1
13
29
33
27
13
10
16
16
9
8
1
14
28
22
18
23
20
24
30
21
9
13
19
8
0
2
0
31
50
39
23
8
12
24
18
11
21
26
7
0
1
1
17
46
41
29
16
4
16
12
10
12
22
6
2
1
1
12
27
41
44
18
2
5
9
9
12
20
17
10
6
3
17
44
41
11
2
4
4
12
25
25
17
14
18
2
6
26
11
1
3
5
9
13
29
38
18
10
3
7
15
23
20
14
32
43
19
26
39
9
4
16
49
42
22
38
50
25
20
23
17
49
43
12
9
17
14
4
2
0
17
23
11
9
27
19
3
12
11
12
9
2
1
13
21
10
5
3
10
18
9
0
7
22
12
7
6
1
2
2
13
19
37
19
0
7
27
15
13
31
27
2
1
11
23
36
21
2
8
22
17
8
29
39
11
2
19
3
3
16
11
9
19
23
24
21
17
21
24
13
4
16
1
2
22
28
28
28
25
25
34
26
16
19
16
5
0
0
2
26
44
34
23
12
15
28
23
9
17
28
12
1
9
25
25
31
19
19
8
2
9
11
4
13
29
20
0
9
15
16
17
28
25
4
0
7
1
8
16
22
19
9
6
3
14
38
23
1
6
12
1
15
23
21
12
15
28
4
9
26
5
4
4
7
16
19
28
33
15
2
17
22
18
16
16
33
41
23
30
40
14
4
10
36
39
29
36
46
27
17
23
7
41
47
19
14
19
17
1
20
13
16
14
5
8
6
2
23
16
13
6
1
1
8
4
9
2
3
21
16
28
14
2
14
40
22
4
17
13
2
5
14
22
50
21
2
14
48
34
13
23
30
6
1
19
18
26
43
28
3
5
28
25
18
28
36
10
1
18
20
14
12
15
29
26
16
15
14
14
23
26
8
2
19
17
1
4
18
33
32
18
13
17
17
15
15
9
4
7
0
2
13
32
31
20
11
9
20
22
11
13
21
4
4
22
29
28
29
12
13
6
3
14
25
14
14
24
11
2
18
25
14
7
15
18
4
5
13
12
12
13
17
11
5
4
8
1
9
30
18
3
10
12
3
8
9
10
7
17
20
3
7
25
4
3
5
10
15
15
15
16
10
1
22
15
5
15
21
27
31
27
24
25
12
9
7
18
33
33
30
32
29
12
7
1
27
38
26
18
21
21
24
15
21
20
3
1
1
1
27
23
17
15
6
2
3
1
18
2
3
21
16
28
18
0
13
39
21
1
17
22
4
7
15
15
41
14
2
28
60
43
13
10
17
10
5
27
16
15
37
24
1
17
42
37
22
20
22
9
3
9
30
13
3
14
34
19
8
12
9
7
18
21
5
3
15
22
2
2
1
25
22
9
5
3
2
4
7
4
6
10
1
0
12
21
20
18
11
6
8
15
12
12
13
3
5
5
15
35
24
9
13
8
5
18
31
19
17
15
3
6
8
24
24
15
21
24
14
15
24
20
7
6
7
4
13
4
8
7
21
35
22
11
13
8
2
2
3
5
9
5
4
16
6
3
6
8
12
17
7
3
6
11
9
23
6
5
26
25
22
23
24
15
7
6
16
9
12
36
41
22
22
29
12
6
7
17
29
28
19
20
20
5
14
5
26
14
26
34
13
2
9
15
27
23
20
26
28
12
2
1
4
2
1
17
16
19
17
13
11
14
9
2
14
13
2
2
15
4
22
14
9
30
42
29
8
3
12
15
4
29
9
3
23
18
4
27
46
37
14
8
3
5
10
11
16
2
23
21
3
7
23
18
10
8
15
3
2
17
10
10
3
7
22
8
2
2
11
8
5
7
5
4
7
15
18
14
13
13
8
3
5
8
9
10
7
3
11
32
31
10
10
24
19
12
22
25
16
13
7
1
3
16
14
12
31
36
27
24
23
16
4
2
2
1
13
12
11
27
33
21
16
15
8
2
1
2
3
4
13
12
4
3
3
14
13
12
18
10
2
5
16
4
17
20
8
13
37
36
15
24
32
6
5
17
24
17
17
38
45
22
20
30
8
19
18
21
24
19
14
12
12
10
19
7
8
27
13
22
38
24
7
20
23
24
20
5
21
43
26
5
4
7
6
3
9
11
8
4
14
22
22
15
4
3
3
1
37
15
2
6
9
22
17
5
13
11
4
6
17
11
29
14
1
10
10
10
26
32
18
7
4
4
17
19
12
15
17
20
6
1
13
34
24
5
2
4
1
1
11
3
9
20
12
2
4
18
22
8
2
4
4
2
15
23
16
15
20
17
12
13
11
5
4
7
3
2
27
38
17
0
18
40
30
18
17
15
9
9
4
1
12
16
1
1
21
38
35
26
17
11
9
10
8
4
17
15
10
13
17
13
15
13
11
10
13
13
7
4
13
7
2
2
16
17
11
8
21
24
4
4
15
4
14
13
5
19
39
35
12
24
34
2
5
24
27
26
18
33
38
22
21
30
2
35
22
13
15
14
10
4
16
11
16
8
6
32
26
10
12
30
19
8
17
6
6
22
17
4
4
33
29
3
2
8
4
4
10
12
5
1
2
12
36
27
1
1
1
3
36
15
7
2
1
24
10
3
11
22
7
1
17
20
26
13
5
2
2
9
25
19
5
7
16
11
20
30
6
4
4
16
3
2
24
39
15
1
4
6
6
9
2
2
2
19
34
16
0
16
40
24
0
1
3
4
2
8
16
16
13
25
33
18
16
23
15
1
1
12
4
2
18
30
30
7
0
22
35
29
21
14
6
6
9
1
1
24
26
10
2
2
16
31
25
11
9
17
25
22
10
10
8
4
12
6
2
10
11
8
11
32
39
21
9
3
5
13
12
10
9
5
4
20
40
17
1
15
7
3
1
1
11
26
23
9
29
36
2
10
18
23
22
15
18
20
17
26
24
1
37
24
3
2
10
9
14
8
9
7
5
34
23
12
6
11
7
3
3
2
10
19
13
1
2
20
16
5
0
2
4
37
12
11
9
2
1
2
7
16
19
0
1
12
34
14
14
8
2
27
20
1
10
28
8
2
11
25
17
14
21
6
2
20
29
11
0
18
27
7
8
29
14
5
9
12
16
8
7
29
33
9
1
19
15
1
9
11
1
4
21
38
25
8
18
33
19
0
0
9
10
2
13
9
1
8
32
39
16
9
21
15
0
2
8
18
3
19
20
14
1
9
23
21
18
20
10
1
5
14
12
7
16
20
18
17
14
1
3
29
28
7
6
23
37
24
6
6
3
18
20
1
3
24
20
6
11
43
53
19
4
2
3
15
20
12
11
13
9
5
20
46
26
1
2
1
8
9
9
16
10
10
33
25
0
20
8
16
15
10
7
6
17
28
9
1
30
19
2
2
8
11
8
7
5
4
8
16
20
16
15
13
6
4
4
6
8
11
7
7
8
11
13
4
7
8
1
1
36
17
7
5
0
14
9
2
20
26
5
0
3
28
14
24
4
1
32
31
7
17
26
9
2
14
17
20
12
22
33
5
4
35
34
13
7
26
28
2
1
20
6
1
15
20
11
17
22
23
17
10
14
25
15
1
4
13
2
7
16
31
32
13
10
17
17
7
7
11
14
2
18
9
2
2
29
36
15
4
13
12
2
1
4
20
16
18
17
4
1
16
24
15
17
18
5
0
5
18
17
15
13
12
4
22
23
0
11
40
28
4
5
22
29
7
1
2
1
29
22
0
21
41
21
6
10
46
47
5
1
2
2
14
19
13
18
19
17
10
22
47
29
1
1
1
3
2
5
18
14
13
32
14
1
30
12
10
14
14
6
5
14
28
6
3
27
17
1
2
4
10
3
3
6
9
19
19
6
4
18
21
13
14
12
1
2
10
3
3
19
19
10
5
7
9
2
1
28
15
5
8
1
11
15
11
18
18
5
1
2
23
20
24
1
4
37
38
15
14
15
7
2
11
8
17
14
22
31
4
12
42
35
10
5
18
22
1
1
12
7
2
12
15
7
20
25
14
6
7
18
25
15
1
7
14
9
5
6
18
26
18
7
5
15
18
15
13
13
1
13
12
7
2
18
31
19
9
10
12
6
3
8
22
13
18
22
9
1
7
20
21
22
12
1
1
7
19
19
12
7
7
6
23
19
3
24
43
20
1
5
18
18
0
3
2
3
27
18
4
27
39
20
9
14
42
33
1
19
20
6
4
3
3
7
21
18
27
46
24
1
14
10
3
3
11
25
24
14
23
22
2
15
18
23
22
19
13
9
11
20
32
21
10
10
5
3
2
6
20
23
19
5
17
2
2
21
27
23
21
9
2
2
10
2
3
22
15
1
3
8
6
2
2
24
7
11
13
4
14
23
15
3
4
3
4
2
26
28
22
20
1
7
41
40
13
1
2
7
5
3
26
24
22
18
1
9
45
43
13
2
4
15
10
2
9
20
9
2
4
2
11
26
22
7
7
20
21
3
1
8
7
12
6
2
4
14
13
5
7
19
27
20
2
2
3
2
12
18
1
2
18
27
20
15
14
10
8
11
14
2
5
21
25
7
1
11
29
33
15
3
2
11
18
16
5
3
6
11
12
4
1
17
33
18
2
4
15
15
0
3
4
15
14
1
1
12
9
7
8
19
33
16
0
28
26
5
1
1
6
18
20
19
31
39
16
2
14
9
6
6
18
35
36
16
15
25
9
22
29
29
19
24
31
13
3
5
31
15
11
21
23
2
19
33
32
22
2
28
11
2
18
26
26
20
3
1
2
24
20
3
5
13
3
2
5
5
9
12
4
24
14
19
18
10
17
27
19
4
5
13
9
1
32
26
17
15
5
12
40
38
10
1
2
13
15
3
38
40
27
10
2
2
38
57
28
1
3
10
19
11
10
23
24
17
7
1
1
18
29
18
8
11
6
2
5
15
10
15
12
7
2
4
13
14
16
25
25
12
3
3
1
14
33
22
3
7
27
29
23
23
23
20
15
9
1
14
34
24
5
5
26
32
20
8
9
20
23
19
2
2
11
21
13
2
3
12
12
8
9
15
16
11
2
4
18
6
1
2
7
1
2
6
22
25
10
4
5
10
5
2
2
19
23
14
13
29
30
10
1
5
3
2
4
16
38
38
19
15
18
11
23
32
17
7
25
45
20
1
0
16
4
6
23
18
12
4
20
29
32
27
1
41
31
8
5
16
19
17
3
4
2
32
35
21
9
4
2
4
14
7
4
13
7
16
17
21
16
16
18
20
26
16
3
4
7
1
30
19
11
11
11
25
41
34
12
0
2
6
18
1
42
44
30
6
0
2
36
53
27
2
2
7
28
12
22
32
28
9
1
1
19
25
13
2
2
12
14
10
12
7
13
14
6
5
18
22
19
21
25
18
3
0
1
19
42
41
17
10
30
33
21
20
31
31
26
13
0
5
32
40
24
14
27
31
16
9
15
30
29
22
1
2
7
22
23
14
10
9
8
9
14
17
16
14
1
1
14
11
2
16
17
0
1
6
26
18
5
7
2
10
14
2
3
24
23
3
13
33
23
5
5
3
2
1
1
16
33
31
21
19
17
7
16
24
7
3
26
44
17
0
6
0
2
17
20
2
20
13
11
9
15
26
12
37
40
24
4
5
14
17
10
5
3
26
34
35
12
1
5
2
3
17
4
4
5
26
12
13
15
6
18
15
1
14
33
22
3
3
4
34
15
9
9
16
33
31
18
15
14
13
11
21
15
31
30
21
2
4
21
28
27
14
1
2
8
27
12
16
24
21
2
2
9
16
16
3
1
4
27
27
1
18
12
2
6
9
8
8
19
17
4
5
22
31
16
2
13
13
16
28
32
19
16
34
30
6
4
24
32
26
11
4
3
4
17
26
24
21
32
30
9
4
15
30
24
15
6
2
1
14
19
17
11
6
4
9
15
15
13
8
3
3
5
10
14
11
5
2
3
12
30
16
1
6
2
6
4
4
8
29
16
1
23
41
17
4
6
8
11
13
21
24
22
25
27
14
8
18
20
8
10
25
30
17
9
2
3
14
11
19
25
21
2
3
17
20
15
22
34
33
12
3
10
18
11
1
1
17
22
33
13
2
13
13
0
9
24
9
1
30
13
13
13
0
22
17
1
2
33
46
25
9
25
7
15
14
18
31
18
4
16
30
30
22
20
8
27
10
13
18
12
19
22
12
13
16
9
1
13
18
3
7
8
11
8
8
15
14
9
7
3
0
4
28
18
1
18
3
2
3
8
11
15
20
8
0
0
17
30
19
2
12
13
13
10
9
11
18
35
24
0
0
16
27
14
2
0
9
13
9
7
12
20
32
22
3
2
14
20
8
2
15
9
5
4
20
20
15
7
8
9
16
17
6
2
12
3
5
4
18
8
3
3
0
18
37
17
3
2
3
3
7
8
18
28
8
1
31
41
7
3
6
15
25
31
34
21
13
26
27
15
21
25
17
26
27
14
10
16
3
7
19
20
40
31
2
1
17
14
16
14
25
35
16
3
7
20
12
5
8
32
17
10
11
2
1
16
22
2
2
16
20
12
23
9
9
3
22
32
10
1
1
19
32
28
15
39
6
4
23
12
13
24
10
3
17
32
30
18
9
6
13
2
8
24
24
24
20
6
4
19
25
13
11
11
3
1
3
6
8
13
22
18
5
1
2
8
11
13
2
2
2
1
5
2
7
16
20
15
1
1
1
12
17
11
1
1
11
26
10
2
4
19
27
11
0
1
13
15
7
2
3
15
33
17
1
3
15
23
14
3
3
16
13
5
3
8
15
3
3
16
22
18
15
14
15
19
15
8
4
15
7
7
11
13
4
1
2
1
25
36
15
0
9
13
15
4
19
24
6
5
34
25
1
12
16
22
28
34
37
22
8
17
19
19
24
27
25
33
29
8
3
18
17
30
54
37
2
4
19
10
28
11
23
33
16
2
5
17
13
2
10
45
17
2
1
3
19
3
5
5
9
1
13
23
19
4
3
11
36
37
8
1
1
5
12
23
23
25
2
4
23
10
14
20
15
11
17
21
19
15
18
18
8
1
7
24
26
15
10
7
11
23
30
17
2
10
12
0
4
9
8
14
18
11
5
2
10
24
18
2
4
3
0
8
10
2
12
23
21
8
1
5
17
19
16
10
3
1
12
30
18
5
12
17
11
2
3
14
19
5
7
6
1
10
33
28
2
0
6
9
5
6
18
24
11
9
11
3
1
3
1
0
15
17
10
3
6
21
27
22
15
14
6
5
5
17
12
2
3
2
1
26
32
16
9
19
23
7
3
7
18
14
14
30
19
1
4
25
21
7
16
30
28
17
7
6
20
25
25
23
26
27
9
2
14
22
32
53
38
5
6
18
12
51
36
17
25
29
17
5
3
10
12
7
50
16
1
2
3
21
2
2
1
4
15
15
39
15
0
8
23
40
37
20
6
2
1
2
20
20
21
1
1
14
17
22
26
29
22
16
8
6
11
17
10
2
11
13
16
5
7
23
27
25
21
10
3
6
11
3
6
15
5
13
9
8
15
20
30
27
3
5
2
2
1
8
9
6
26
26
14
2
9
23
32
17
25
12
5
4
6
15
18
22
26
14
0
1
12
34
29
3
4
10
8
3
17
21
5
4
5
1
0
12
34
31
9
6
16
7
1
11
0
2
18
6
0
0
4
20
29
25
17
2
4
8
18
4
2
6
8
11
26
28
21
17
3
26
26
1
1
2
22
28
29
30
20
11
5
29
7
1
5
30
42
27
9
4
5
24
17
15
26
31
12
1
32
32
35
29
13
13
17
11
45
34
31
32
27
19
12
6
5
4
4
49
41
12
10
10
6
5
3
15
16
1
3
11
40
22
1
6
23
28
27
25
23
17
2
2
10
14
25
16
12
2
24
30
33
33
26
11
5
4
11
14
6
16
27
8
10
12
19
33
27
12
9
6
3
4
3
3
10
24
1
14
5
8
22
30
31
23
3
4
6
5
3
5
6
19
30
15
1
2
18
35
40
27
9
5
14
6
3
20
31
26
10
0
0
25
53
35
1
5
25
5
2
12
15
20
11
1
1
14
37
30
2
7
19
1
3
2
7
22
5
0
5
8
15
18
15
10
2
6
8
11
1
2
14
23
25
22
17
16
17
9
20
22
1
1
8
35
43
40
28
13
16
28
26
1
3
8
35
47
29
12
4
12
5
7
27
32
10
2
35
40
31
25
23
21
15
9
7
33
25
39
42
26
22
16
3
12
13
3
51
29
7
25
27
7
3
2
16
35
16
1
3
42
29
9
8
10
16
19
23
28
26
13
3
4
8
24
34
29
1
7
33
35
32
17
4
5
14
17
13
2
34
42
1
5
23
23
25
11
2
6
8
4
2
1
14
25
0
20
5
3
19
25
20
15
3
9
4
9
4
12
22
16
3
3
1
24
37
41
28
8
3
7
2
6
21
25
14
4
2
14
37
51
33
4
4
23
16
2
6
22
30
26
13
8
17
27
16
2
6
22
7
3
3
6
28
20
1
2
11
13
10
3
8
2
1
3
4
2
2
21
28
27
20
4
5
4
14
13
17
5
4
21
44
43
29
9
6
12
17
19
4
2
14
37
43
19
5
9
2
3
5
21
25
4
7
36
46
33
19
27
31
14
2
29
18
42
43
20
21
24
1
7
21
15
56
21
6
34
28
2
2
6
11
28
17
1
1
44
27
20
20
5
7
23
25
22
17
14
10
10
6
25
44
37
2
1
25
35
28
7
1
10
23
24
13
10
44
33
0
2
24
24
21
10
1
1
9
8
5
3
20
14
0
21
12
0
5
17
18
16
12
6
3
23
4
1
11
13
3
1
2
9
31
40
35
17
7
5
3
2
3
7
7
0
3
13
29
36
35
21
6
8
10
21
14
5
8
23
27
20
18
21
19
11
1
7
16
12
9
5
5
25
30
12
8
11
16
11
2
9
2
6
2
2
1
1
18
21
21
14
1
3
16
12
14
11
11
26
41
32
17
3
3
20
8
10
8
10
21
34
32
11
3
18
2
5
10
21
23
7
28
43
37
19
32
44
19
2
29
15
38
33
7
22
36
11
2
5
11
54
19
6
26
16
2
16
9
1
6
5
3
1
39
23
25
20
4
15
31
27
10
8
14
20
19
4
23
31
37
25
3
3
20
28
25
10
2
13
27
29
18
16
26
30
10
1
12
23
20
21
15
8
10
15
14
13
13
16
18
0
3
22
11
1
6
20
25
22
12
2
1
22
2
1
4
3
3
1
2
21
36
34
23
11
9
14
16
2
2
13
11
3
3
2
17
33
32
25
16
12
16
3
20
25
16
7
6
12
16
17
25
27
18
4
5
8
8
12
14
9
17
27
16
15
19
27
21
3
3
3
10
11
14
5
1
12
11
15
21
6
2
23
21
20
15
5
15
29
19
15
3
3
23
12
13
13
17
22
27
25
10
2
16
6
12
15
18
15
7
19
41
37
17
32
50
27
3
24
19
38
23
2
19
43
24
2
1
5
42
20
12
20
2
2
23
11
0
2
2
4
2
40
30
17
14
13
11
22
25
23
11
8
13
24
20
38
31
16
9
10
18
20
19
23
16
6
14
27
29
15
35
31
11
3
9
22
18
13
18
25
21
18
20
16
13
31
31
17
2
11
20
10
4
15
28
31
26
12
4
8
30
9
1
6
2
3
1
4
22
39
33
18
6
9
21
27
3
4
19
22
12
1
1
6
20
29
22
9
11
20
1
14
26
27
18
7
6
8
13
24
36
22
1
2
2
2
12
17
11
18
27
20
12
23
39
32
5
2
19
8
2
3
4
21
17
8
23
33
19
3
32
32
27
11
2
5
19
18
24
23
2
17
13
13
15
18
21
21
19
7
13
19
18
15
13
7
19
40
33
12
24
40
19
6
27
24
25
41
18
2
26
40
19
8
14
13
30
22
21
17
1
8
27
16
4
13
13
10
7
38
25
11
8
2
16
25
15
15
18
18
17
17
11
38
25
6
2
13
27
16
9
18
22
18
17
24
22
8
38
37
8
2
15
26
14
9
16
23
22
20
20
20
14
34
35
18
2
13
19
14
10
16
30
33
22
8
7
16
32
9
3
10
7
9
7
7
14
28
32
21
4
6
21
34
2
3
20
20
14
2
3
3
7
19
24
4
4
20
0
2
14
26
28
18
7
7
9
10
18
37
26
2
7
2
2
15
20
9
13
27
21
10
20
42
29
1
24
25
11
5
3
2
27
25
13
26
41
25
1
35
32
25
5
1
15
27
26
35
43
17
14
11
12
17
24
24
23
24
20
17
25
22
13
11
8
27
41
30
13
25
27
14
12
24
31
39
42
22
17
31
27
11
15
24
14
26
27
31
20
6
23
27
9
8
29
28
12
2
40
27
13
14
2
11
24
8
7
22
30
27
15
3
36
28
9
2
3
22
14
2
9
21
18
16
21
11
0
30
30
19
1
8
24
13
3
9
19
18
14
15
23
14
25
27
18
3
8
24
20
7
8
20
26
18
6
11
20
23
4
3
14
5
13
17
9
6
11
25
22
3
4
19
30
1
2
21
15
9
7
5
8
9
17
25
13
2
17
3
2
18
29
24
9
5
9
13
10
9
29
24
1
2
3
20
19
5
9
22
19
8
15
35
25
1
17
14
9
15
1
2
22
29
23
26
39
24
0
23
21
27
14
5
25
38
36
37
47
26
10
14
19
26
34
30
21
21
22
19
33
30
14
8
36
33
28
25
23
15
12
13
27
42
43
37
31
28
27
14
10
20
21
11
28
32
37
25
11
20
17
2
9
34
28
4
2
39
25
10
21
12
4
12
8
3
17
32
22
2
1
33
16
10
15
4
5
9
1
2
16
20
15
6
1
16
12
19
12
2
21
8
1
2
14
20
11
9
15
3
10
13
17
3
6
26
16
0
2
13
20
10
4
16
11
10
2
7
10
6
12
20
15
3
4
18
13
2
10
11
2
18
20
10
7
10
16
20
15
17
17
5
4
2
2
21
25
15
6
7
17
19
10
8
22
19
2
4
9
21
13
3
10
19
18
9
13
29
23
1
6
3
1
14
6
2
9
26
26
25
31
21
11
16
30
23
12
24
36
35
33
33
24
13
20
26
31
37
33
21
11
10
16
33
36
17
4
32
21
21
36
25
4
14
18
24
40
37
25
24
24
21
6
12
16
6
9
25
28
30
32
25
7
6
7
3
1
15
15
2
28
13
12
29
16
2
7
17
11
12
16
5
1
1
16
1
10
23
1
3
11
7
7
18
21
8
2
1
3
7
18
14
2
20
4
3
3
22
26
7
8
13
2
3
9
2
6
23
5
2
2
12
18
4
7
20
3
1
3
10
8
11
16
10
5
3
4
2
3
19
4
3
19
21
9
4
11
22
25
14
8
4
2
15
2
7
20
20
12
7
12
20
21
12
12
14
9
4
12
6
8
19
14
9
12
15
14
13
16
27
23
5
1
2
2
2
4
4
10
22
23
21
25
28
13
26
31
22
15
21
32
29
24
22
20
28
29
26
25
27
28
21
7
4
10
29
32
20
9
20
2
12
39
27
3
20
29
13
27
26
14
13
23
21
10
18
20
2
21
25
26
30
18
1
0
3
11
11
6
14
14
25
18
20
31
6
1
25
28
6
3
5
15
23
2
8
9
20
18
3
8
19
10
9
19
25
19
3
2
3
11
17
3
4
21
3
3
5
31
35
15
6
12
11
5
5
3
3
19
2
2
3
20
20
5
9
13
41
22
0
2
12
13
9
6
5
4
2
1
3
9
12
18
2
20
21
6
4
17
21
19
7
2
2
6
13
1
4
17
18
14
17
21
23
21
19
15
3
4
7
15
1
3
20
24
22
18
14
12
18
20
17
11
2
1
0
0
1
12
21
22
22
18
17
31
25
32
29
13
13
25
31
24
12
11
48
37
18
12
17
20
17
1
15
20
21
14
13
15
4
8
37
34
11
26
25
8
20
19
10
10
22
26
22
20
16
4
20
23
22
23
16
2
1
12
21
13
5
14
13
25
24
21
22
7
3
28
22
1
2
2
20
25
3
21
23
19
8
8
17
19
9
2
4
23
29
15
9
9
16
21
13
3
20
25
4
2
4
20
29
18
8
6
21
20
15
7
2
24
15
2
3
17
23
12
6
3
2
42
30
9
2
19
17
2
4
17
21
8
1
0
2
2
38
21
3
21
22
7
6
22
29
20
7
0
2
5
11
9
2
15
22
24
28
32
28
26
21
10
1
3
20
4
1
3
26
33
34
29
18
19
25
20
4
3
6
1
1
1
1
22
29
23
26
18
6
25
20
33
21
7
21
39
36
22
5
7
50
38
13
7
15
20
6
3
23
17
16
5
2
17
4
9
35
40
32
29
7
16
21
18
10
11
27
43
31
13
4
4
19
24
21
20
15
3
11
27
23
2
3
17
3
25
26
19
13
3
2
14
19
2
2
2
21
13
18
27
27
15
2
3
16
14
3
1
2
4
23
22
13
18
22
27
9
2
22
23
3
2
4
2
4
16
16
3
20
16
15
4
11
32
12
2
16
28
15
2
3
1
1
33
17
3
7
27
23
3
5
26
36
15
0
2
1
2
33
19
4
11
25
9
5
20
29
27
13
1
1
5
21
6
13
26
25
28
33
33
32
24
5
1
3
18
4
11
31
34
33
31
24
33
34
16
1
1
18
12
1
1
6
20
20
20
35
21
2
16
6
8
23
19
13
29
47
39
29
7
3
7
38
32
16
15
30
30
8
2
25
20
11
7
5
17
10
14
31
41
42
24
28
29
20
10
10
31
47
32
2
1
2
19
26
27
21
10
4
12
30
16
1
13
4
3
20
20
22
14
4
3
3
19
14
1
9
12
5
33
23
23
18
4
2
2
3
12
25
3
0
17
26
32
23
25
10
2
15
16
2
5
12
7
2
8
25
7
17
8
15
5
16
32
13
1
25
34
11
1
7
7
0
7
3
7
15
29
27
8
5
28
38
16
1
5
12
24
12
2
4
20
12
4
9
19
24
20
4
2
14
31
29
22
3
15
14
16
22
26
33
26
10
1
3
28
26
26
26
21
22
25
28
41
44
18
2
1
11
4
21
9
4
4
4
3
16
45
36
3
3
2
14
20
23
29
42
34
32
22
4
5
27
30
24
30
45
41
16
1
21
22
21
20
18
9
12
23
29
32
30
17
39
35
18
8
12
30
36
19
2
2
1
18
28
35
27
9
1
12
21
7
3
12
3
11
17
27
22
4
2
1
9
15
2
3
6
9
30
16
20
21
7
1
3
4
5
24
15
1
12
23
35
19
25
19
2
3
7
6
4
6
13
2
11
28
10
10
23
5
14
32
13
3
24
26
2
0
13
16
7
11
13
16
24
27
18
9
24
30
14
1
12
22
23
21
3
3
15
12
8
8
12
19
21
7
4
22
24
34
27
5
4
2
4
7
15
28
30
16
2
8
24
27
28
17
9
7
9
18
36
48
29
3
1
8
4
23
1
11
0
1
1
14
48
43
7
9
1
15
28
28
28
31
24
30
31
9
11
24
29
31
35
47
42
16
5
16
21
25
33
31
3
13
28
27
21
9
3
35
32
16
9
16
29
19
3
2
3
18
28
39
29
8
2
4
5
3
10
1
1
18
14
25
32
20
1
1
1
2
5
1
1
3
5
21
14
26
26
6
1
1
3
3
13
16
1
10
14
20
17
29
20
3
3
2
10
9
1
2
2
13
25
10
16
24
6
8
29
8
5
21
17
4
5
16
13
25
13
5
7
19
30
26
14
17
23
10
3
11
17
42
39
10
3
11
13
14
12
11
21
23
8
2
15
27
41
28
6
4
5
6
7
13
25
31
22
4
5
1
14
27
22
8
4
2
8
25
35
25
5
1
18
4
4
2
13
10
2
4
13
33
29
9
27
12
17
30
29
29
30
21
20
27
10
20
24
29
32
36
47
35
11
7
11
14
17
22
33
29
4
14
27
26
12
1
2
24
25
20
15
24
28
12
1
3
18
22
27
38
28
5
1
7
2
3
2
2
2
19
22
28
30
10
1
0
2
4
2
1
2
5
15
24
29
16
2
2
4
3
3
2
3
7
9
3
5
13
29
14
2
0
0
2
11
9
14
15
5
3
7
8
17
17
24
23
6
5
18
23
16
10
5
2
31
29
13
9
17
31
24
9
15
23
12
2
4
3
57
63
24
3
2
14
16
10
11
22
26
12
2
4
47
49
24
1
2
10
10
9
13
25
27
16
1
3
18
8
2
12
25
18
7
8
14
17
12
5
1
25
20
0
2
7
10
10
16
18
10
6
2
41
18
8
20
25
31
41
30
9
9
14
25
22
23
27
41
51
32
7
7
19
17
16
22
26
19
18
19
20
21
14
2
19
26
26
20
21
25
14
2
9
18
28
30
33
23
3
5
17
10
5
12
13
1
26
34
31
20
2
2
3
11
8
5
1
3
5
14
25
21
2
1
13
13
10
7
2
3
7
10
3
4
8
14
1
13
12
4
6
7
4
13
17
6
1
10
2
2
10
22
24
14
7
13
17
17
13
4
1
30
33
24
16
22
30
19
5
13
18
8
4
4
2
60
67
29
2
5
12
9
2
4
18
22
8
3
3
63
40
3
1
3
6
3
5
12
18
19
10
2
4
26
12
2
3
28
16
3
12
12
2
1
2
2
27
27
0
1
0
3
2
18
33
25
5
2
37
48
21
0
3
18
32
50
50
21
5
38
28
17
16
23
45
56
38
16
34
32
18
24
26
14
27
25
14
16
16
11
18
29
32
19
17
23
26
19
15
16
38
36
30
22
5
8
28
23
17
17
19
7
34
47
28
9
1
3
6
11
9
12
10
8
5
23
23
6
2
6
13
5
13
17
8
3
3
10
8
3
2
13
17
6
5
17
16
5
3
5
8
5
11
4
1
5
15
17
17
13
11
8
3
5
5
3
23
22
19
16
22
27
13
2
8
11
6
3
4
3
50
46
20
12
13
11
1
2
2
11
13
6
6
5
53
17
1
1
15
4
2
2
10
9
7
6
5
6
26
4
3
3
28
5
0
14
12
1
2
4
1
6
25
24
0
0
0
4
2
18
37
25
3
4
39
51
19
1
3
19
35
49
53
35
15
44
30
15
15
26
47
52
37
26
12
46
36
24
30
31
15
23
12
12
17
14
16
26
29
17
11
24
39
27
13
41
32
25
21
11
15
29
31
23
22
27
40
50
21
0
5
10
11
9
7
16
25
20
5
34
25
1
1
3
14
1
3
23
27
12
2
7
21
11
1
4
18
1
2
21
31
21
0
2
13
11
18
7
5
6
11
13
12
18
16
11
1
1
4
3
21
16
10
12
24
24
6
1
13
11
3
1
1
1
33
14
3
12
24
16
3
1
14
11
6
4
3
0
26
1
2
24
25
12
1
1
11
8
8
8
4
1
6
3
0
23
21
4
3
3
2
2
1
2
10
1
8
17
13
0
0
8
12
15
23
27
23
17
11
42
45
13
0
10
28
34
38
42
40
30
9
45
29
21
22
35
41
39
32
28
20
35
55
44
32
35
32
19
18
16
17
13
19
21
23
20
15
24
38
25
4
37
26
22
27
24
21
23
27
18
16
26
38
42
12
3
19
25
17
3
2
13
32
28
6
27
30
8
3
14
20
1
1
9
32
29
6
3
27
27
8
2
8
2
3
10
27
26
6
0
15
18
28
24
20
6
4
7
9
14
17
8
2
4
15
13
28
24
19
10
21
14
4
11
22
19
12
7
2
1
24
17
7
2
23
19
2
6
23
20
17
6
4
2
12
1
4
15
22
21
4
2
6
7
11
1
3
2
1
6
19
19
18
17
8
6
7
6
4
12
23
7
2
0
10
12
2
5
17
24
26
28
30
33
16
31
29
8
6
16
31
33
31
33
45
37
9
43
33
35
38
40
37
28
26
32
19
44
60
53
43
39
34
29
15
23
23
24
27
26
26
26
15
2
35
26
25
39
39
26
20
17
7
1
4
31
37
17
17
33
31
15
5
3
3
21
31
17
17
36
20
12
19
13
1
0
1
16
33
14
0
20
37
31
11
3
1
1
3
4
14
16
3
7
27
23
27
29
17
2
0
7
16
16
9
5
5
16
22
31
26
23
21
19
14
7
9
25
32
27
23
8
2
2
21
22
18
14
9
16
13
1
13
22
21
21
8
4
4
17
14
4
3
2
13
29
15
3
2
2
3
3
2
18
1
11
15
11
13
24
20
16
13
11
9
20
26
11
4
6
11
10
8
7
8
27
27
23
32
41
19
2
19
14
5
5
8
19
28
29
31
49
40
13
15
28
32
35
40
40
34
27
35
40
20
39
50
56
54
41
36
37
25
30
31
19
22
35
32
24
17
4
2
42
32
28
41
44
29
19
12
5
1
1
25
38
28
31
40
23
14
8
3
3
21
22
2
15
40
38
27
17
1
1
10
5
7
27
17
1
10
36
39
19
1
1
2
6
5
7
18
9
1
15
11
12
22
22
11
5
9
15
14
12
9
5
3
17
38
28
15
11
16
11
9
16
29
25
19
12
6
4
12
26
25
18
13
9
6
5
1
11
13
11
11
6
3
2
27
20
13
9
3
5
27
19
5
3
2
1
1
11
15
27
15
1
7
4
4
22
23
10
5
4
10
20
20
11
12
11
7
3
2
7
0
17
20
18
31
43
22
1
1
3
3
7
11
1
3
18
27
35
52
45
18
10
26
21
24
28
31
30
31
54
56
30
24
30
31
49
55
39
38
49
37
32
34
32
28
15
18
36
30
22
10
4
45
36
26
37
38
27
21
18
9
15
15
22
35
30
35
37
17
14
20
14
12
21
18
1
16
34
39
30
11
4
7
24
10
6
20
19
3
5
27
35
19
2
3
8
19
8
2
14
21
5
1
30
10
3
6
20
18
14
9
4
8
3
7
19
15
2
37
24
5
2
12
17
16
15
14
7
4
3
13
15
3
19
19
19
18
8
3
2
2
2
6
7
7
10
8
4
29
26
21
7
2
5
28
20
6
3
5
7
10
11
11
30
14
0
7
10
5
15
19
9
2
1
15
20
15
12
11
5
2
14
1
0
0
11
15
13
30
37
20
11
10
3
1
17
22
7
0
5
26
37
54
44
20
19
33
23
9
19
23
25
32
60
64
40
17
40
25
9
33
50
37
37
50
47
28
27
30
39
35
24
18
5
14
36
30
13
7
5
45
33
22
32
34
25
23
21
19
21
19
22
30
26
33
29
10
15
30
24
19
20
19
7
15
22
29
27
7
3
19
31
11
2
11
22
14
8
16
26
14
3
19
33
17
2
2
9
38
31
2
24
6
3
4
20
21
23
23
12
2
2
13
42
34
2
23
9
2
7
22
21
6
1
7
5
6
15
29
19
1
9
15
30
28
11
1
5
16
8
5
10
15
16
11
4
21
31
30
9
4
5
32
22
7
2
8
18
18
14
15
13
8
4
3
7
12
14
16
11
4
7
24
31
19
18
3
1
3
26
19
2
0
13
18
16
31
36
21
19
14
2
7
24
25
10
0
6
23
33
46
40
20
18
29
33
17
2
6
20
24
31
49
56
45
26
37
9
4
23
43
37
37
43
42
40
24
29
35
33
30
18
0
9
36
29
7
4
4
44
29
21
28
28
26
25
20
13
19
20
28
29
36
21
2
14
31
27
19
15
12
9
23
17
25
23
1
5
34
35
13
0
2
11
23
16
16
16
13
13
40
47
20
0
0
4
36
48
17
16
11
8
13
19
22
35
33
9
0
0
9
48
49
12
8
7
13
23
31
16
2
4
16
2
1
13
30
25
8
5
4
15
40
35
14
1
3
18
9
1
5
15
15
13
13
11
10
25
35
16
2
3
25
23
6
2
7
21
23
23
20
18
3
1
0
1
2
15
14
12
12
8
12
28
39
31
24
22
2
5
12
0
17
16
1
0
13
16
19
32
39
30
26
25
7
4
11
21
17
9
1
12
21
27
37
39
25
24
25
27
9
2
4
18
24
29
36
41
46
33
20
2
3
22
32
35
36
35
34
43
23
25
26
26
28
31
23
22
4
35
33
13
5
21
9
17
26
32
34
20
8
9
12
28
32
34
13
2
13
27
24
19
17
12
7
18
18
33
28
4
5
33
27
12
5
3
0
11
21
20
19
20
22
27
46
39
14
2
1
1
18
45
28
10
19
23
18
16
27
32
20
2
2
1
2
30
48
26
0
16
26
21
17
13
10
4
3
10
1
3
19
22
22
17
2
13
38
32
10
1
1
10
7
2
1
7
10
11
27
32
2
11
30
18
3
1
14
17
3
2
6
13
20
26
33
32
1
2
1
5
8
3
4
5
4
7
13
21
36
39
31
19
3
8
9
0
2
2
1
1
5
14
17
28
42
39
30
22
6
1
10
13
2
1
1
9
17
22
32
44
38
31
24
13
16
5
2
3
12
23
29
31
39
50
37
19
7
3
6
17
20
31
41
40
35
41
27
20
33
30
13
18
36
34
26
34
32
17
7
1
5
21
41
42
26
9
11
13
24
30
23
2
0
20
32
18
17
23
13
2
14
22
44
32
2
2
6
9
6
13
12
2
4
15
18
26
26
24
22
20
12
4
1
1
1
6
34
38
21
29
23
11
20
27
19
5
6
14
0
10
35
39
16
0
11
33
20
3
4
17
18
7
10
13
12
9
12
32
31
1
10
27
15
2
1
1
3
5
2
4
10
6
10
36
45
17
2
11
20
10
2
1
15
10
0
1
7
6
9
23
41
45
15
2
2
7
6
1
2
5
5
0
4
13
12
22
30
40
27
3
3
4
2
1
2
3
1
0
0
1
11
19
34
38
41
28
5
3
16
1
2
5
4
0
0
7
13
31
49
49
42
28
3
3
6
0
0
1
16
26
31
39
54
46
29
20
6
8
16
18
9
22
45
49
44
42
31
11
11
39
37
14
14
37
45
35
25
1
1
24
47
41
21
14
22
16
14
13
11
2
3
37
36
10
13
29
16
0
25
42
36
7
2
20
15
0
13
22
8
14
25
18
28
31
27
14
3
6
5
3
13
8
10
36
47
26
17
29
15
2
10
26
19
4
2
18
8
2
24
49
35
4
29
24
1
3
21
26
6
3
19
21
2
6
37
41
12
0
13
20
8
1
1
1
7
5
4
10
12
2
8
37
46
19
13
14
15
7
2
3
16
5
1
6
9
4
3
22
46
49
19
16
13
7
4
3
5
17
1
1
8
13
6
5
19
43
45
11
9
6
5
4
17
7
0
0
1
8
14
20
23
40
40
12
8
21
8
1
8
7
0
0
1
6
23
37
40
45
36
10
8
1
1
0
0
0
8
17
25
39
45
43
39
28
4
6
19
18
9
16
35
45
46
39
31
26
11
32
31
16
17
31
41
38
27
13
23
19
21
25
22
1
23
43
32
16
25
32
3
4
0
16
46
32
4
15
35
22
1
17
30
30
13
18
34
14
3
10
33
27
22
23
12
22
27
30
23
15
10
0
3
15
17
19
37
47
30
12
14
2
5
21
15
3
1
15
15
5
0
19
49
44
4
20
3
1
12
14
3
2
14
15
9
1
3
31
40
18
20
24
16
5
3
3
2
3
11
10
7
3
9
28
37
20
22
25
21
5
2
5
9
2
15
13
6
8
25
42
44
22
2
16
12
6
2
5
20
2
2
19
17
4
0
18
46
55
20
1
5
2
1
6
27
21
0
2
12
13
6
2
8
35
43
16
2
10
8
6
15
17
7
2
1
5
17
17
12
33
40
14
7
7
5
4
6
8
9
10
16
32
31
24
34
36
13
3
7
9
8
8
17
20
27
42
31
18
32
31
14
18
16
19
24
18
20
30
28
12
10
21
27
33
22
10
16
19
8
16
32
26
20
30
31
8
11
10
23
41
28
11
22
42
31
6
15
21
25
22
29
28
9
0
6
30
39
30
19
14
14
22
29
29
16
1
1
1
9
17
25
37
41
32
3
8
14
26
21
3
3
22
10
0
0
2
11
35
43
27
4
10
14
21
16
2
3
24
12
0
2
1
3
15
35
24
12
15
25
36
27
11
2
3
16
8
4
11
9
3
11
22
22
10
17
32
39
20
2
3
7
3
17
19
14
13
19
25
28
22
6
9
16
11
3
7
20
1
4
27
21
3
0
19
41
48
23
3
0
1
1
9
27
23
4
2
13
13
4
0
3
31
37
13
2
1
1
1
6
20
24
18
11
6
11
17
12
2
11
33
15
1
3
2
3
9
13
18
14
5
11
29
22
4
14
38
27
2
5
7
3
12
15
2
8
31
23
4
17
36
12
12
12
27
24
0
3
18
21
4
7
15
19
29
32
9
1
13
12
13
22
24
25
26
28
23
22
24
28
29
30
33
40
40
20
1
18
22
28
31
18
15
15
14
22
39
40
21
16
7
17
22
31
15
1
5
7
3
6
19
34
38
37
34
3
20
31
16
0
7
16
1
1
1
2
8
22
39
43
1
2
23
32
15
0
4
26
17
2
2
2
0
4
25
36
28
6
15
37
39
15
2
5
19
8
4
17
8
0
1
9
22
19
3
20
33
21
3
5
5
2
15
21
15
11
8
10
14
13
3
4
5
4
1
7
14
3
3
23
15
1
2
16
24
26
20
14
2
2
4
8
17
14
4
2
11
15
5
1
5
21
21
12
16
0
1
0
1
12
14
10
11
11
15
20
12
2
7
18
2
2
7
1
1
12
7
11
12
9
18
35
20
1
5
24
23
8
2
10
11
6
16
13
0
14
30
17
1
5
21
20
10
12
11
28
24
0
1
17
15
0
8
7
12
16
27
27
8
0
12
13
2
12
25
28
29
28
27
25
22
30
44
45
45
47
37
18
14
18
33
36
15
15
31
30
24
35
43
35
35
12
15
30
22
2
6
14
0
1
13
26
36
51
53
2
21
16
11
5
6
3
2
13
16
2
6
16
41
55
41
2
20
28
10
1
2
3
17
16
3
13
4
0
19
39
37
34
10
2
20
32
16
1
6
13
3
3
16
14
3
2
5
19
20
18
4
15
19
18
13
8
2
1
12
17
7
4
4
7
11
7
0
1
16
13
9
9
10
8
1
2
15
3
2
6
10
12
16
16
14
14
3
5
3
2
3
2
0
1
5
5
4
7
10
9
9
15
21
17
2
2
1
2
5
2
2
6
13
19
18
13
12
5
1
15
11
9
2
2
4
2
1
7
15
27
36
15
3
12
4
1
16
0
11
13
0
8
18
11
15
24
6
1
10
3
1
11
14
6
19
29
10
1
12
15
6
7
2
15
19
22
23
10
1
11
10
4
32
34
26
25
19
28
50
51
51
53
53
44
15
29
33
14
17
38
39
31
34
47
55
64
50
11
11
29
26
3
10
18
1
2
6
19
43
71
70
30
11
19
6
9
13
3
10
10
13
18
7
2
14
45
58
39
1
19
17
2
1
2
8
18
11
1
8
8
0
16
34
31
28
2
18
27
16
7
4
2
1
1
10
17
5
1
7
16
16
13
13
23
30
20
5
2
2
11
12
1
3
7
11
10
2
1
1
19
16
15
11
1
1
9
9
2
6
8
6
4
10
10
4
12
14
10
1
0
1
6
4
0
4
14
25
14
2
1
13
23
17
5
9
8
5
6
6
6
7
17
24
28
21
10
1
4
24
18
3
5
2
1
4
7
10
14
19
21
19
18
18
1
4
20
2
13
14
2
3
13
18
7
8
8
16
16
2
1
11
16
3
10
34
23
4
5
16
15
14
5
16
17
16
27
13
3
14
15
5
17
20
16
26
45
52
55
56
58
65
65
16
20
20
9
15
33
36
32
34
42
63
85
68
13
16
30
17
3
20
21
0
1
4
13
38
71
72
32
16
9
17
15
2
23
16
8
14
15
13
16
35
45
29
13
20
12
4
13
7
13
13
7
2
3
7
1
9
20
18
16
13
8
23
31
20
12
5
2
10
6
3
3
4
3
15
21
10
4
2
11
23
33
21
1
3
12
11
5
4
8
13
16
19
16
3
2
2
18
19
11
2
1
5
18
3
2
12
15
8
1
3
5
1
7
15
17
22
9
1
3
16
6
1
3
21
38
21
2
2
3
23
25
13
9
18
9
4
10
1
2
3
12
20
29
22
5
2
4
28
23
1
2
4
12
2
1
8
6
2
3
17
29
22
5
5
21
11
6
14
15
2
2
12
10
1
1
13
29
26
8
3
7
17
19
3
4
34
24
2
3
23
23
18
8
13
10
14
32
13
2
21
21
4
7
10
17
32
42
48
58
59
56
75
89
8
8
7
15
25
26
27
30
36
53
80
78
43
24
26
6
4
29
25
0
2
5
3
7
35
54
40
20
15
19
26
7
3
24
20
3
12
13
12
12
6
20
22
17
21
17
20
19
16
4
2
10
1
2
3
3
1
3
13
14
13
15
25
35
20
6
6
8
8
5
7
10
12
14
26
26
10
1
3
10
6
22
29
14
2
6
17
2
8
17
16
19
19
26
22
3
1
1
0
6
4
3
1
1
8
16
1
1
18
26
15
1
0
2
1
9
18
3
1
4
13
1
3
23
17
0
0
8
40
33
0
0
2
25
29
11
1
1
1
2
23
24
4
2
0
4
21
24
2
0
4
29
27
0
1
1
18
21
5
6
4
0
2
19
28
20
6
8
28
16
10
17
20
4
2
13
3
0
2
19
30
29
19
10
13
19
20
5
5
24
11
0
12
29
23
15
8
4
12
4
15
32
12
1
16
25
2
1
8
1
26
43
44
46
57
61
59
82
107
85
5
7
15
19
21
21
25
30
33
41
68
78
59
45
24
24
4
2
18
26
4
2
3
2
2
3
25
36
33
37
18
33
12
3
5
23
6
5
5
4
19
24
3
17
21
25
27
30
11
2
7
9
5
7
8
1
2
3
18
22
15
18
38
19
35
23
2
5
13
3
8
12
12
14
17
30
31
15
3
11
28
18
22
9
1
7
10
3
16
25
18
16
16
16
10
2
4
3
9
0
1
1
1
8
9
1
2
27
29
8
1
1
2
11
27
15
2
1
1
1
1
20
22
7
1
3
30
37
1
1
15
34
26
4
2
0
0
0
14
23
12
7
10
3
7
19
1
1
5
34
18
4
9
2
5
16
23
7
8
15
1
0
10
20
13
2
8
27
33
27
5
14
27
16
0
11
13
4
7
18
21
21
19
18
17
14
14
19
13
12
14
2
3
17
25
16
12
12
10
6
13
36
20
3
2
18
8
4
22
1
34
49
45
46
56
66
71
93
123
116
72
16
19
21
21
21
26
37
39
39
61
81
70
54
24
16
2
3
18
20
19
6
2
0
0
10
26
28
38
3
30
22
2
3
14
17
17
4
3
1
3
0
14
18
19
32
16
30
5
1
10
7
2
10
16
16
14
13
26
29
16
14
36
24
34
21
2
2
9
1
6
10
3
3
10
27
32
19
5
11
37
23
22
20
14
6
2
1
4
23
25
11
4
16
13
0
0
2
10
27
10
4
2
4
8
6
1
2
12
36
28
2
2
3
9
20
36
25
5
2
0
0
0
8
9
8
1
0
27
15
2
2
21
29
26
7
3
10
2
1
1
1
1
1
15
18
11
6
1
1
22
31
11
2
10
5
10
13
11
2
3
4
13
1
3
14
4
1
13
29
21
5
1
26
26
3
2
8
11
11
16
18
16
14
12
11
7
5
16
18
12
6
2
2
17
19
13
14
15
7
5
2
11
28
18
2
1
3
4
2
2
19
34
40
44
57
75
86
106
132
140
108
67
19
18
17
17
19
27
42
47
44
62
89
79
55
61
9
26
12
3
10
23
34
29
8
4
1
11
13
12
29
45
6
13
6
4
3
14
24
21
5
2
0
2
5
6
12
26
2
14
6
2
4
0
0
8
18
22
23
24
27
28
13
10
22
14
28
16
1
1
1
0
2
5
17
5
1
10
21
18
6
13
32
22
25
25
16
3
2
2
22
23
2
1
11
16
7
2
4
19
33
18
6
8
17
17
3
2
16
22
35
33
7
1
2
4
8
25
34
21
14
6
3
2
3
14
17
3
12
32
16
0
1
9
11
19
17
14
21
19
5
2
1
1
0
2
14
16
4
0
3
24
26
17
2
3
12
16
18
19
10
1
1
7
14
3
9
1
2
15
28
20
1
0
12
27
15
1
2
3
4
14
22
15
3
0
6
14
6
8
10
9
4
1
6
15
18
18
14
5
1
1
0
7
19
10
0
5
3
2
1
2
4
23
43
58
73
91
111
131
150
136
97
72
19
8
5
12
16
23
36
45
43
56
83
81
55
61
24
12
2
9
25
38
37
18
3
2
2
1
0
22
53
10
11
8
2
4
17
27
27
11
5
2
1
1
1
6
28
3
4
4
1
0
1
6
10
13
29
31
22
19
14
10
17
17
12
2
0
0
0
9
17
14
5
2
3
13
13
12
21
31
22
3
2
4
24
18
1
1
6
18
17
6
4
14
15
21
19
4
9
28
28
27
35
16
2
1
2
1
1
12
12
1
2
5
21
25
12
13
28
19
0
2
3
2
4
13
27
11
2
1
1
1
3
6
7
0
1
8
15
17
18
7
19
18
13
8
4
3
13
13
3
2
1
4
11
22
23
8
10
12
13
11
4
4
3
2
15
24
9
2
1
1
14
7
1
5
12
12
11
9
6
22
18
1
3
6
19
9
16
17
7
4
8
5
2
3
45
71
117
134
6
5
32
52
60
80
101
120
145
148
118
92
2
4
11
10
7
17
34
32
38
65
75
57
60
18
16
12
11
18
31
31
14
8
11
11
7
4
9
13
15
14
8
7
12
18
21
10
5
2
20
18
1
3
2
4
2
0
1
5
11
5
6
27
29
13
7
15
16
19
9
0
0
3
15
6
4
5
2
3
9
20
16
22
16
3
1
19
22
1
11
10
2
12
18
9
4
20
22
18
10
17
30
23
12
26
25
5
3
6
5
3
16
7
7
10
15
23
16
14
21
17
5
5
5
4
6
19
13
4
2
3
4
4
3
2
1
4
7
5
5
13
14
10
7
4
3
4
7
7
5
4
6
6
5
11
21
6
8
10
10
11
3
1
12
14
4
2
2
3
10
10
18
16
18
14
2
9
16
2
2
15
12
11
10
16
14
2
4
12
2
3
35
57
103
134
142
126
2
18
35
40
59
84
108
139
150
124
3
5
6
1
0
5
21
19
14
42
64
55
7
14
19
11
8
22
23
14
25
33
29
13
1
7
7
10
10
8
9
11
9
2
6
24
21
1
17
9
1
3
11
9
3
7
17
14
2
3
15
21
13
2
3
15
5
4
14
3
1
3
6
14
10
2
3
21
18
1
21
29
2
5
12
2
19
16
14
14
22
18
1
14
31
14
3
5
4
15
14
13
13
15
15
15
15
15
12
8
4
4
8
6
5
8
7
5
11
8
5
7
5
3
3
3
2
4
7
5
2
8
9
9
17
10
12
12
1
7
12
13
15
6
2
2
9
12
12
11
10
23
26
10
12
28
15
2
3
9
12
12
6
5
6
14
5
2
4
8
6
27
43
85
133
162
153
9
14
20
26
40
66
99
139
153
5
3
0
0
1
9
4
0
27
54
9
19
11
4
19
20
15
29
48
39
20
5
2
10
11
5
11
12
11
17
23
25
17
24
13
10
6
5
7
6
5
3
1
1
24
17
4
4
11
4
8
18
1
1
6
16
7
6
2
12
17
2
10
26
4
1
1
9
9
12
8
11
18
3
3
25
22
6
0
10
9
9
9
11
12
12
14
20
22
12
2
6
6
3
15
8
0
16
22
21
19
7
2
5
2
3
16
1
2
18
19
23
25
11
5
3
11
10
9
3
2
1
6
21
23
17
33
29
2
1
22
27
6
0
4
19
17
2
15
10
3
1
1
0
21
37
72
128
176
6
13
20
34
57
92
136
5
9
7
10
17
14
5
2
16
13
15
9
5
24
32
21
27
42
41
5
14
2
1
20
24
20
26
28
24
15
17
4
0
8
9
9
11
11
23
17
9
1
4
8
2
5
5
4
8
7
1
1
16
17
0
6
4
2
7
9
2
3
21
20
7
10
19
19
7
6
9
10
10
13
20
26
27
20
4
4
19
6
0
23
40
34
24
8
6
3
14
2
2
32
34
32
29
7
0
2
1
0
3
12
8
9
24
24
4
0
1
17
20
4
2
12
20
21
10
3
12
17
1
19
40
69
117
10
15
23
36
54
81
18
17
20
27
24
12
3
12
10
8
28
45
30
18
22
8
4
2
2
26
35
28
22
17
4
11
2
2
11
13
13
18
11
12
2
3
14
3
1
12
3
1
2
13
31
1
1
10
12
10
1
1
21
31
15
1
4
9
6
5
10
10
18
27
20
16
6
3
18
10
1
25
41
23
13
9
3
17
2
3
36
33
19
14
2
2
2
1
21
18
13
19
1
1
11
20
15
12
21
14
4
10
19
44
70
16
24
40
52
19
17
18
25
26
12
11
11
2
16
38
27
6
5
2
0
10
33
30
9
2
2
0
1
11
18
6
7
2
3
14
1
1
7
4
2
7
21
1
1
11
4
2
5
19
14
2
4
5
6
2
13
27
14
3
5
11
1
20
25
2
2
8
12
2
20
11
1
12
12
1
2
9
21
11
7
2
2
15
24
19
11
7
15
23
37
15
9
13
18
15
9
2
12
21
8
4
3
2
10
26
2
2
2
0
10
6
2
3
5
7
8
3
3
5
3
14
13
5
2
3
6
8
9
7
2
4
19
10
1
5
5
8
12
5
3
5
10
12
9
8
13
8
14
17
8
1
11
20
14
6
3
15
19
2
1
12
9
2
11
5
5
2
9
8
7
2
8
13
10
2
18
14
3
2
19
14
2
1
7
11
7
3
1
2
18
24
1
4
20
33
11
17
17
8
1
10
8
1
2
1
6
6
11
11
15
5
15
4
13
3
3
16
4
11
