# Supplementary material for: Evaluating flow modulating treatment response in intracranial aneurysms using black-blood MRI in vitro
Source: Commun Med (Lond). 2026 Mar 27;6:170. doi: 10.1038/s43856-026-01413-z (PMC13031954; doi:10.1038/s43856-026-01413-z)
Supplement: Supplementary file 7 — Supplementary Data 4 [file 43856_2026_1413_MOESM7_ESM.zip › Data_Figure_6c/pump flow rate 4.5 mls/BB2/without device/13_BB2/3_agar_left_array.txt]

144
140
130
126
125
122
116
110
110
115
121
121
125
130
130
135
136
132
122
106
108
132
154
157
142
126
125
134
139
140
138
134
131
128
130
135
141
142
142
146
148
142
130
121
121
129
138
137
128
123
147
137
126
121
124
122
115
108
106
113
122
130
139
136
128
122
126
131
126
117
118
137
153
151
133
119
119
131
135
133
130
132
136
140
140
136
134
133
140
148
151
142
128
120
119
129
143
153
150
141
134
131
127
124
124
122
119
119
122
124
125
128
129
128
124
121
127
133
136
133
132
133
135
133
126
123
125
130
132
131
129
128
129
131
139
139
135
133
136
146
151
141
131
125
128
137
148
155
155
147
127
132
130
123
115
114
122
135
144
140
127
116
113
123
132
135
135
132
132
132
131
127
123
130
137
144
144
138
136
136
136
132
125
125
131
140
141
135
134
138
142
137
130
128
132
139
140
137
135
132
132
134
129
119
111
113
124
141
150
144
125
112
112
129
146
148
139
125
120
118
118
120
124
136
149
156
152
142
135
136
139
143
142
137
133
134
137
136
134
134
134
132
130
129
131
131
130
124
121
122
129
126
121
119
124
130
134
137
141
137
127
119
122
140
148
147
135
127
122
116
114
115
124
132
140
142
139
133
125
124
135
152
163
158
141
130
130
136
137
134
131
131
131
131
130
131
133
134
131
129
115
109
114
126
137
138
135
131
132
134
132
130
134
139
141
135
130
130
132
130
121
119
125
130
128
126
124
124
123
121
130
146
157
154
140
128
129
136
138
133
130
131
133
131
129
132
139
146
143
132
107
108
122
133
132
127
125
130
137
134
126
123
127
131
134
130
126
129
136
140
137
131
132
134
136
134
130
130
130
129
130
132
132
130
125
125
129
134
134
131
130
130
126
122
121
130
137
136
128
117
120
125
132
132
120
115
121
138
142
132
115
109
112
123
134
134
130
131
136
145
145
138
134
139
148
149
141
132
129
132
134
132
128
121
121
123
127
130
131
134
135
131
117
110
116
124
124
113
105
105
138
139
136
126
119
117
128
139
140
128
114
110
114
125
134
141
139
135
136
139
136
128
125
131
146
150
140
128
122
129
134
139
139
133
129
127
128
132
138
145
146
134
116
111
125
134
126
113
108
119
139
136
131
125
127
130
132
133
131
132
132
133
130
126
130
136
140
138
131
124
117
115
115
124
133
139
137
130
126
126
131
134
137
138
139
138
135
138
140
145
144
134
122
124
139
148
137
125
122
131
131
131
132
134
138
139
134
131
134
143
150
146
134
123
117
122
131
131
126
117
112
115
123
127
131
134
135
139
140
135
129
122
123
128
136
139
136
132
133
135
134
131
126
129
142
149
139
126
119
121
134
134
137
139
139
136
134
138
146
149
145
131
121
115
114
116
119
125
126
126
128
135
140
140
135
132
133
140
143
141
132
121
119
124
127
128
122
120
124
130
131
126
121
123
129
132
126
114
104
103
146
140
138
138
132
129
133
140
144
138
124
116
114
118
122
118
113
118
127
139
149
153
154
150
138
131
127
132
139
139
132
126
124
126
125
123
122
127
135
138
131
121
113
115
118
122
119
110
102
104
145
137
131
130
131
131
132
131
129
126
121
120
125
129
125
118
110
110
124
140
150
157
155
147
134
121
117
124
134
137
130
126
124
124
130
135
143
148
150
143
131
118
114
120
127
130
123
114
114
122
130
128
128
130
133
135
133
124
118
119
125
132
134
131
127
120
113
113
120
125
134
143
148
141
125
114
115
127
137
138
129
118
113
120
133
150
159
156
145
134
125
121
126
134
141
142
131
122
119
128
117
124
129
132
134
138
133
122
113
110
114
120
128
132
130
126
129
133
132
124
116
121
131
133
124
120
127
141
147
140
126
115
113
119
132
146
150
144
135
125
123
121
126
133
138
135
126
122
126
131
117
127
133
134
132
132
132
125
112
99
96
104
121
132
133
131
137
148
153
136
112
101
111
125
130
132
141
150
149
136
122
114
116
121
127
129
128
132
135
134
123
118
116
120
121
119
118
125
136
135
123
129
135
135
130
125
125
122
117
109
102
107
120
129
129
120
121
136
149
144
120
100
103
118
130
139
143
143
135
123
114
113
117
121
122
121
123
131
139
138
130
121
117
120
119
116
121
136
143
131
135
136
136
135
131
129
126
127
128
128
124
120
120
122
119
111
104
112
126
136
135
122
114
117
127
136
140
133
123
117
117
116
117
114
117
124
132
133
134
132
129
130
130
128
128
131
136
141
139
121
145
143
136
134
136
140
136
133
133
133
127
118
114
120
127
125
113
104
112
129
140
139
129
118
122
134
140
134
123
124
131
131
119
110
117
131
138
131
125
124
129
131
129
126
133
141
143
134
126
119
142
141
134
134
140
143
140
132
127
124
120
114
116
129
142
145
134
118
114
122
136
138
128
118
121
135
143
139
132
135
144
146
135
124
128
138
138
130
125
125
128
124
118
118
127
134
130
121
115
120
128
129
125
128
134
136
132
125
118
120
121
124
129
137
142
144
139
129
122
121
128
127
124
119
128
136
141
137
130
134
140
145
142
144
144
142
137
131
128
130
129
121
116
116
121
123
120
117
118
126
117
122
123
122
123
126
130
125
119
121
127
134
136
130
125
122
122
123
125
125
126
126
125
127
127
130
129
126
125
124
123
130
138
147
144
133
124
124
128
133
132
126
119
119
120
122
124
127
131
131
117
123
124
123
122
124
128
131
132
129
129
129
128
124
116
113
115
121
126
127
127
128
131
131
125
121
122
124
125
124
120
121
129
133
128
118
108
114
127
135
137
131
123
121
122
125
132
138
137
134
124
125
132
133
130
124
127
135
138
132
123
116
121
128
132
128
127
127
129
127
123
124
127
126
123
120
122
127
131
130
127
123
124
120
117
112
113
120
131
137
137
127
118
117
120
124
131
136
136
133
123
126
133
140
139
130
126
129
132
128
116
113
128
147
154
147
137
132
130
127
119
115
116
121
123
121
122
125
128
132
131
124
119
113
116
123
130
133
137
136
126
122
117
118
120
123
125
128
126
121
119
124
130
137
137
130
124
119
118
114
112
118
134
151
153
146
138
134
131
126
118
115
117
125
127
128
122
118
119
128
129
121
108
105
113
128
143
149
144
134
120
118
120
122
124
126
132
135
130
118
117
122
122
124
124
124
121
116
107
104
111
121
131
132
128
131
137
141
135
125
117
119
127
136
141
136
129
121
118
124
125
119
110
103
108
122
143
155
150
135
121
117
123
128
129
133
140
146
143
127
122
124
122
118
115
118
124
124
115
112
114
123
121
114
108
117
134
145
138
124
117
121
133
140
143
141
138
133
126
123
125
128
125
116
111
115
136
149
148
133
118
116
124
130
132
133
139
145
138
126
127
128
128
126
123
126
132
136
132
129
130
130
124
112
104
109
122
133
133
125
118
118
127
130
135
138
137
134
128
124
128
136
137
131
126
127
131
133
128
120
115
121
133
138
135
128
121
120
117
109
134
130
131
132
129
132
133
131
129
129
133
133
127
118
112
111
112
115
119
122
119
116
112
115
124
126
125
122
122
126
129
130
129
131
135
138
133
125
118
119
124
136
145
143
136
124
110
102
100
103
135
130
127
123
125
128
125
119
114
117
124
127
123
116
118
122
117
111
111
117
120
116
110
112
119
120
112
111
120
129
129
117
110
114
126
134
134
130
127
133
141
144
145
141
134
123
112
108
112
122
125
123
118
113
116
122
124
117
111
113
123
124
119
116
122
132
131
118
111
115
121
121
119
122
124
118
109
111
124
135
130
112
97
101
112
123
127
128
132
137
141
139
136
133
129
123
117
120
127
131
115
116
115
111
115
123
126
123
121
123
128
127
121
122
129
135
131
120
116
118
125
129
132
134
128
119
109
114
128
140
134
114
102
106
116
120
121
120
120
124
126
126
127
127
126
125
125
128
130
127
115
116
116
120
125
131
126
123
124
132
134
131
124
125
127
127
121
117
120
127
132
133
136
138
133
124
115
116
127
133
130
126
124
128
133
129
120
113
110
114
119
123
125
126
128
131
133
134
130
125
119
116
118
126
134
133
124
120
123
131
134
126
117
117
123
124
117
116
122
130
134
131
133
135
136
132
123
120
119
119
122
130
137
141
144
137
128
118
117
120
130
132
127
125
130
139
143
138
129
129
123
119
120
125
131
129
123
121
122
127
123
116
109
114
123
129
124
120
124
129
135
128
123
127
133
138
137
130
123
119
121
127
133
136
135
134
131
128
127
131
139
135
125
120
128
143
150
139
128
130
127
126
122
118
119
123
126
127
120
111
107
111
118
126
133
136
133
128
130
135
136
127
115
112
124
137
146
146
138
131
125
121
119
120
123
123
123
123
123
125
128
126
120
115
120
132
141
136
125
121
132
129
122
118
117
120
129
129
117
102
100
116
133
143
143
142
143
141
140
139
135
124
110
106
120
136
142
139
135
132
129
121
114
112
116
120
117
114
108
110
114
119
119
116
113
116
123
124
120
111
138
131
122
118
119
122
125
121
113
106
111
124
135
140
139
144
151
151
143
136
132
122
116
117
130
135
126
114
109
116
124
122
113
111
121
127
125
116
108
107
114
123
128
121
114
108
116
120
117
110
143
132
120
118
121
118
110
104
109
121
130
130
125
121
123
132
142
142
134
130
130
127
129
130
133
131
119
102
96
108
121
121
113
111
122
137
138
127
115
115
123
130
129
123
122
123
127
123
116
111
144
130
120
120
123
117
104
102
115
135
142
130
117
110
113
120
124
125
125
127
130
133
134
131
122
118
117
116
117
122
126
122
114
112
121
137
138
127
118
118
124
128
124
120
126
136
140
134
121
113
132
124
123
126
130
127
115
113
123
135
134
126
118
116
120
122
122
124
127
129
131
134
132
119
106
105
117
131
142
143
137
133
126
124
126
129
128
124
119
119
120
121
120
120
124
130
135
136
129
121
119
120
125
134
137
136
126
120
117
119
121
122
122
124
125
127
132
136
136
132
128
129
124
112
101
105
122
133
139
137
135
136
138
138
135
129
121
113
111
110
114
119
124
129
122
118
116
127
133
128
114
118
123
132
136
133
123
111
100
99
110
124
128
123
119
122
132
137
134
129
129
130
121
110
107
119
129
127
119
115
118
126
131
135
137
132
121
109
104
106
110
122
133
140
131
119
114
124
133
130
117
117
120
127
128
124
116
105
96
97
113
129
134
123
113
114
124
131
130
126
128
130
127
119
122
130
136
127
111
104
106
108
112
118
123
125
121
111
108
111
116
123
133
141
143
140
137
138
134
126
120
116
118
126
127
122
114
114
115
120
126
129
131
125
119
117
125
132
130
125
121
126
127
128
129
131
132
129
121
114
108
104
101
102
109
116
119
121
121
121
121
124
126
134
143
157
161
153
136
123
119
114
120
129
132
121
116
124
140
146
137
124
120
122
129
134
135
137
133
126
117
122
130
135
131
123
122
129
130
127
117
110
110
106
110
117
127
133
126
120
119
124
125
128
132
144
153
151
136
125
111
113
119
122
122
117
117
127
147
152
138
118
109
119
132
141
140
136
132
127
124
128
134
139
131
119
115
124
130
127
117
111
112
118
123
130
135
133
120
108
110
124
132
126
120
119
125
132
135
132
129
134
129
119
115
119
119
117
111
106
106
115
131
146
152
151
147
140
134
130
136
146
155
150
136
125
124
131
134
134
136
135
139
142
144
142
138
131
127
128
133
137
134
132
131
135
132
124
116
113
131
130
128
127
127
123
116
106
100
102
108
121
137
147
150
147
143
137
130
125
131
143
151
145
129
120
124
133
136
136
138
139
140
139
138
134
130
126
125
127
132
133
128
126
128
131
131
126
124
123
130
130
132
139
138
126
119
112
110
111
112
118
126
132
136
139
137
133
127
122
127
133
138
139
138
137
137
135
133
134
136
135
129
125
125
132
131
128
128
135
140
136
128
125
128
132
133
133
136
135
128
132
137
139
132
124
123
130
138
135
124
115
115
122
132
135
135
129
123
114
113
118
126
139
149
154
150
140
132
133
137
135
128
120
121
130
132
131
132
140
145
140
131
127
128
129
127
129
135
134
130
134
134
130
124
121
126
140
152
150
135
122
121
128
129
131
128
124
117
105
101
109
123
140
149
153
151
143
136
135
140
146
145
138
129
128
129
132
135
141
142
140
135
133
132
129
126
125
124
126
139
133
127
124
125
127
128
131
135
136
133
134
135
135
125
116
112
112
114
107
103
111
129
144
146
141
139
138
137
136
140
152
161
156
139
127
126
135
145
143
141
140
141
141
136
134
131
128
125
124
136
124
120
122
127
129
124
113
106
110
120
132
140
135
122
106
101
107
115
116
117
125
135
146
143
136
131
133
137
138
138
146
151
149
137
128
133
144
148
144
139
140
145
144
137
133
138
139
133
121
119
118
120
124
123
121
116
110
103
100
106
122
133
131
122
109
104
110
123
131
134
133
133
138
141
135
130
131
136
141
140
134
128
124
123
127
137
144
143
137
136
140
142
134
126
127
132
134
128
117
113
122
130
129
120
115
118
126
125
116
112
114
122
123
121
121
120
126
134
143
144
134
125
125
132
136
131
128
128
130
133
130
124
115
115
123
130
132
130
131
136
138
132
122
123
124
127
126
120
116
122
132
137
133
125
121
127
138
140
133
124
122
122
120
120
123
128
130
129
133
135
132
124
118
122
128
131
127
121
122
129
135
136
130
126
126
127
128
129
132
136
133
121
118
129
136
130
121
118
123
126
133
135
131
124
123
127
131
133
132
132
132
127
121
117
120
125
119
109
106
113
125
128
124
120
123
131
133
130
127
130
135
139
139
138
137
134
131
129
130
129
121
114
118
135
143
134
121
119
129
119
130
134
130
122
118
119
122
124
125
127
127
124
119
116
118
122
117
106
98
107
125
135
129
119
122
134
146
147
139
133
127
125
128
135
139
135
129
126
126
125
119
115
118
131
137
130
123
121
125
117
128
134
132
122
115
117
125
128
124
118
115
117
119
118
120
124
126
123
121
126
133
135
127
121
124
137
148
147
136
123
114
112
117
123
126
123
121
123
126
129
126
120
117
123
127
126
124
123
124
128
127
133
136
130
124
126
132
132
126
117
117
120
123
125
122
125
127
131
138
141
143
139
129
124
128
134
136
131
120
116
115
119
122
123
125
123
125
130
135
139
135
124
118
118
121
124
124
124
124
140
128
131
140
145
143
135
129
126
127
130
133
130
128
125
121
118
120
126
131
136
140
138
131
127
128
127
126
122
119
122
130
136
139
142
145
147
145
140
135
132
128
124
118
116
117
118
120
122
123
133
126
130
142
152
150
132
117
116
130
143
145
133
123
117
118
120
123
125
124
123
126
131
130
123
118
118
127
133
135
138
142
146
149
155
160
161
151
135
120
115
115
116
117
117
116
115
112
115
119
117
124
132
140
143
136
121
110
115
131
142
135
122
113
112
118
128
138
139
129
116
116
125
128
119
110
119
136
150
148
143
142
142
143
141
138
138
134
124
112
106
106
112
117
119
119
117
113
112
114
112
125
136
138
128
117
111
112
122
130
129
119
114
113
115
118
127
142
148
135
121
118
130
133
124
116
126
143
152
144
134
133
138
129
115
103
106
118
125
124
115
109
113
120
121
122
124
125
124
122
121
128
139
137
125
115
112
120
126
128
121
117
120
126
123
116
116
127
138
135
128
127
136
138
130
125
131
140
140
132
125
132
137
127
110
100
106
122
133
133
127
123
124
123
121
119
125
131
133
132
130
134
136
134
131
126
126
127
126
123
117
117
125
130
128
119
111
116
126
132
133
136
137
135
130
129
134
135
127
122
123
131
134
127
121
121
126
130
131
131
131
133
131
126
121
118
124
131
134
133
134
133
128
129
133
138
137
129
121
113
110
111
119
128
133
131
126
123
125
129
133
133
132
128
128
134
138
133
122
118
121
125
124
121
125
131
130
125
120
121
131
130
128
125
125
128
131
133
133
134
126
126
124
128
135
139
137
126
116
110
108
111
119
132
143
149
144
134
126
123
125
125
124
124
130
139
140
132
121
117
117
113
109
112
123
129
126
119
118
125
133
128
119
118
126
133
132
128
128
133
119
122
126
131
138
136
127
117
111
112
119
125
134
146
151
151
143
133
124
120
122
122
121
122
129
138
138
130
121
119
116
112
108
113
123
128
127
121
122
130
137
129
118
115
121
125
122
118
120
133
120
123
126
132
133
127
120
115
114
121
132
141
146
147
143
135
124
120
121
125
127
125
119
116
123
129
130
128
125
124
119
115
111
115
119
119
117
119
121
131
139
138
127
118
118
118
116
118
125
135
121
121
123
123
122
122
121
123
124
128
131
136
138
137
132
122
117
117
123
130
133
129
123
118
120
123
126
128
130
129
127
121
117
113
110
105
105
109
118
126
134
136
132
123
120
119
123
130
132
133
112
115
121
124
124
123
127
134
134
127
119
116
122
132
134
126
123
122
127
131
130
131
133
132
130
126
120
123
129
135
136
131
121
111
105
107
112
120
122
124
121
121
124
122
122
123
126
132
132
123
106
116
131
138
137
133
135
139
137
122
104
100
117
136
141
131
124
122
126
128
127
129
136
142
133
120
106
105
119
138
147
137
122
111
111
124
136
140
134
125
116
114
116
117
118
119
121
120
117
110
113
127
140
146
141
133
136
138
132
115
98
98
117
135
137
127
119
121
127
129
128
127
128
128
121
108
94
96
115
137
149
142
124
114
119
134
146
144
136
129
126
123
119
117
115
116
120
121
117
109
128
132
134
133
124
123
128
135
130
116
106
108
119
123
120
119
121
129
134
133
130
125
120
114
111
110
108
111
119
131
143
143
131
120
117
122
131
135
134
133
133
131
125
121
121
127
134
136
132
124
131
126
122
114
106
111
121
132
131
122
121
123
122
115
108
113
128
139
141
136
132
128
121
116
118
131
138
137
128
125
130
140
139
129
115
113
118
125
130
132
127
122
122
124
131
141
152
153
141
128
123
120
119
113
107
113
126
134
132
127
130
136
134
121
107
107
120
135
137
137
136
133
131
130
134
143
150
145
132
123
128
135
137
134
127
123
123
127
126
123
116
112
117
124
131
139
142
139
130
113
121
121
124
121
118
123
134
138
131
125
130
139
141
127
110
101
104
115
128
137
139
136
132
132
135
140
138
136
133
132
130
126
125
128
135
137
136
130
127
121
116
117
122
124
124
115
113
114
114
110
122
125
126
124
126
133
137
133
125
120
127
136
137
124
115
107
103
106
120
135
141
135
126
124
125
125
120
123
131
140
135
121
110
115
129
139
136
130
126
124
124
130
136
134
122
101
94
103
120
125
122
124
124
125
128
132
133
125
120
120
128
133
129
123
122
122
120
117
123
133
140
135
126
121
120
119
110
115
126
137
134
119
110
112
123
132
132
127
123
121
123
130
139
137
125
104
96
111
129
134
120
118
122
127
131
134
128
122
118
122
130
132
126
121
125
132
131
128
127
131
136
135
131
126
125
121
115
117
124
130
127
119
116
121
130
133
129
123
119
115
115
118
128
131
124
108
103
113
128
127
120
118
124
131
135
136
129
121
118
122
130
129
123
118
116
123
125
128
129
129
130
134
137
139
139
131
128
128
129
127
122
120
123
133
140
137
125
118
117
118
120
119
121
123
120
112
107
113
123
126
125
127
132
136
138
137
128
121
117
119
122
122
118
114
114
115
119
121
124
126
129
135
145
151
148
140
134
132
130
128
122
123
128
133
136
129
119
113
118
126
136
134
126
121
121
119
116
115
124
136
135
138
136
136
132
126
122
117
117
117
118
118
116
115
118
122
122
121
122
126
131
139
148
150
144
137
133
132
128
125
123
126
128
126
123
120
116
115
120
129
141
143
134
129
131
135
136
130
127
140
141
139
134
127
119
115
117
118
120
118
118
120
125
127
127
128
127
124
124
128
132
137
135
128
123
124
128
129
126
123
120
120
121
122
120
120
118
117
122
130
139
140
135
130
132
140
141
133
127
130
139
130
125
123
120
119
121
126
126
121
119
122
131
135
132
128
129
130
134
138
135
124
110
104
111
121
125
123
116
117
117
115
117
122
127
128
124
122
126
133
138
139
135
128
123
122
121
118
112
108
132
121
121
127
133
130
127
125
124
121
121
124
127
127
127
129
131
137
143
144
135
118
100
99
114
129
125
112
105
110
117
118
120
124
131
132
127
125
129
137
142
142
137
125
113
106
105
106
102
102
130
120
118
126
132
127
114
105
106
119
127
126
119
117
119
124
130
134
138
140
132
119
108
108
120
128
120
105
99
107
121
126
124
124
128
131
129
129
132
141
151
150
138
121
110
108
115
120
116
113
131
122
118
119
121
115
98
90
99
118
131
128
118
113
118
124
129
130
129
129
124
120
113
109
110
115
116
115
113
115
124
126
124
117
119
124
127
127
129
139
148
146
130
115
110
122
135
141
137
128
133
126
119
115
118
116
108
103
107
117
124
124
117
115
119
130
136
137
132
125
117
112
107
100
98
103
118
129
130
127
125
125
123
116
113
114
116
118
123
129
134
131
122
113
114
128
142
149
142
133
130
128
123
121
123
127
132
126
116
112
113
115
117
116
119
126
134
138
133
126
120
115
111
103
102
110
123
130
130
127
122
123
123
122
120
116
113
114
118
120
121
121
124
124
123
123
129
134
138
139
129
128
126
127
131
136
137
129
113
104
108
120
124
119
113
118
125
129
128
126
128
132
127
123
123
127
127
119
114
115
122
124
124
127
129
130
126
120
119
118
117
122
134
140
137
123
116
122
136
147
127
125
127
132
133
132
126
119
110
106
116
129
133
125
116
115
121
125
122
123
127
133
137
137
137
136
125
112
109
118
129
132
125
120
123
132
134
129
122
120
120
127
136
143
140
127
119
124
137
148
126
120
121
130
131
125
120
119
122
123
125
127
129
126
126
126
127
126
121
117
117
122
128
134
136
132
124
119
124
135
144
137
123
113
112
119
128
128
124
122
126
132
134
132
131
129
130
131
136
140
124
115
117
126
129
125
122
130
138
140
128
114
110
119
129
134
132
125
119
115
115
121
125
130
127
122
123
128
139
146
143
132
121
115
113
118
121
118
116
120
131
137
131
125
123
124
131
132
133
132
116
114
115
120
126
129
132
133
141
139
126
109
102
116
131
135
129
120
117
118
123
129
131
128
119
110
115
124
135
138
128
118
118
123
127
127
121
112
108
115
131
139
134
124
117
118
124
127
128
129
120
129
128
123
120
126
133
133
126
118
116
124
138
148
149
146
139
138
137
139
141
143
141
134
125
120
124
128
128
128
130
135
142
151
155
147
137
124
116
114
123
132
140
143
144
141
138
136
130
125
115
118
125
133
134
134
133
130
125
120
120
124
132
139
145
146
142
136
130
129
135
143
146
137
127
121
122
125
126
132
137
143
143
142
142
140
136
127
119
114
118
127
134
139
141
135
128
120
120
127
116
117
125
137
145
142
133
127
121
120
119
120
124
133
144
149
147
133
123
118
123
132
138
140
141
138
129
122
121
128
138
143
137
129
125
132
133
131
128
128
127
126
128
134
137
131
122
120
129
133
118
121
128
137
141
138
132
127
127
124
118
113
117
126
133
140
142
137
127
118
117
119
126
133
141
142
135
125
120
125
134
134
128
121
122
126
127
125
128
136
138
134
129
133
136
132
123
122
134
136
123
130
134
136
132
125
124
129
136
136
127
119
118
119
117
118
125
132
131
125
120
118
122
126
125
127
131
130
130
128
128
130
129
128
127
125
121
119
126
133
138
138
135
135
136
135
129
126
127
128
131
133
135
132
127
120
118
122
131
137
136
132
127
117
106
102
107
122
131
128
125
124
129
129
123
123
126
131
137
134
129
128
132
135
134
127
123
123
126
128
133
138
143
142
138
135
132
126
121
120
132
130
126
125
125
123
119
112
111
117
125
133
132
125
114
107
108
115
122
126
123
123
128
130
128
121
119
127
136
141
134
128
126
130
133
130
132
132
127
122
125
138
150
149
139
131
130
128
121
116
125
125
120
121
125
127
122
112
103
103
111
126
132
131
126
124
120
118
123
123
121
114
112
118
123
118
113
116
127
139
139
127
120
120
125
131
135
134
127
120
124
139
154
152
138
126
125
127
126
118
121
119
121
124
127
128
128
124
120
118
123
130
131
126
125
127
125
124
126
128
127
118
106
104
108
114
113
113
118
124
129
127
123
124
127
130
132
131
127
126
133
142
148
144
139
135
134
136
133
125
121
123
129
129
126
123
126
133
139
138
136
134
128
121
118
120
124
123
120
126
133
134
126
112
107
112
116
118
115
115
121
130
135
137
134
132
130
129
130
135
139
136
129
128
138
146
148
142
134
130
123
126
128
124
113
109
116
128
134
131
125
123
124
121
119
119
122
118
109
112
128
145
150
136
119
113
119
124
121
121
127
135
140
140
136
133
131
128
128
130
126
118
111
114
129
139
140
132
131
130
114
124
125
113
98
95
106
118
119
111
103
110
120
128
130
128
127
123
116
115
127
145
154
142
122
116
122
130
131
130
130
128
125
125
125
129
131
127
124
118
112
106
105
111
121
128
126
127
129
128
101
114
122
112
97
93
105
116
114
106
104
115
129
135
132
129
134
137
135
132
134
141
141
129
122
119
129
133
130
122
117
114
114
115
120
125
125
124
123
122
120
119
118
117
121
123
125
130
134
137
100
111
123
123
115
109
116
124
124
121
123
133
138
131
125
127
135
138
135
130
130
131
132
129
126
133
139
133
116
102
99
106
115
119
122
124
124
123
123
132
139
139
134
123
120
122
127
132
138
140
114
113
124
133
135
133
130
127
125
131
140
145
134
122
117
126
136
137
127
113
111
117
126
129
136
140
140
130
111
98
103
118
129
130
126
125
125
125
125
130
140
143
135
122
114
114
120
126
131
130
126
122
125
136
146
143
129
115
115
129
142
140
126
115
118
129
139
139
128
112
104
107
119
126
132
131
130
126
121
118
124
135
137
131
124
121
123
123
119
115
121
126
124
119
110
107
112
116
119
119
127
124
126
132
136
131
114
100
106
128
142
135
121
116
119
130
138
140
135
123
115
117
126
128
123
119
124
128
134
134
136
139
138
127
113
110
117
121
114
108
107
114
122
120
115
117
120
123
118
115
121
126
128
130
125
114
103
101
115
135
142
133
121
117
118
121
124
130
130
124
124
134
145
140
124
115
121
132
135
132
132
139
137
124
111
109
119
123
119
111
112
120
127
125
124
131
137
136
130
126
123
130
136
133
124
114
107
112
124
134
132
125
122
120
118
117
117
121
124
126
129
143
153
143
124
114
123
132
132
128
130
139
140
130
122
124
131
130
122
114
117
128
132
126
120
122
127
129
129
133
128
130
131
129
124
120
119
121
123
119
117
117
124
127
124
123
123
127
131
129
129
134
138
130
116
116
124
131
131
127
130
136
135
128
126
128
132
127
120
115
118
127
129
123
110
103
105
114
125
135
123
118
112
112
116
123
123
121
116
111
111
117
129
134
130
128
132
138
137
129
121
119
121
119
117
122
127
128
120
115
115
117
117
117
116
117
118
118
115
118
122
125
123
117
108
105
109
118
129
135
115
108
105
109
117
124
124
119
114
109
111
121
132
135
131
128
132
135
131
123
115
114
120
127
129
132
128
116
102
95
96
101
104
109
113
114
115
114
118
124
130
127
120
116
121
126
129
131
133
135
121
114
116
124
130
128
126
119
115
112
117
123
128
129
124
123
125
126
125
119
118
119
124
132
136
135
126
110
96
94
99
103
106
113
120
126
126
122
120
126
135
133
120
117
123
132
134
131
130
134
139
129
126
132
135
134
130
125
122
120
122
123
124
125
122
119
118
121
123
126
127
123
120
119
125
129
125
119
114
117
120
119
118
116
122
126
127
122
118
119
132
134
129
122
121
121
121
118
120
130
145
130
122
121
127
130
132
130
126
122
122
122
123
125
123
120
120
122
127
132
131
121
114
112
120
127
130
130
131
136
134
134
125
118
113
113
117
120
116
113
119
130
134
130
123
113
109
112
117
120
128
120
114
113
119
126
132
132
126
116
112
115
122
127
125
121
120
121
124
126
122
122
122
127
132
132
128
126
127
134
143
141
133
120
111
112
120
124
118
112
110
122
137
137
127
114
109
112
115
112
108
114
120
121
119
123
132
136
130
113
103
107
120
129
126
118
111
110
109
111
117
125
135
143
140
129
117
109
115
127
141
145
138
132
127
130
135
132
122
116
117
126
135
137
129
117
112
113
113
108
106
121
133
135
124
121
130
140
139
125
109
107
118
125
124
113
104
102
108
112
119
125
130
130
124
116
109
107
115
127
140
143
138
135
137
139
133
122
116
121
132
135
132
124
121
118
118
115
112
108
119
125
133
132
121
115
124
140
148
141
125
117
118
120
116
113
111
113
116
119
122
122
114
106
103
112
115
121
124
126
133
133
127
125
123
122
114
106
110
125
138
138
127
119
119
126
127
124
119
119
124
122
123
117
108
106
119
132
140
137
133
129
124
118
116
121
128
135
132
126
124
119
111
103
104
116
128
130
123
118
118
123
121
117
109
104
103
108
118
129
133
130
123
119
126
133
138
135
132
129
115
120
120
111
102
103
120
126
125
117
122
131
133
123
116
121
132
139
134
128
128
130
131
126
120
121
126
125
119
113
113
121
126
125
119
114
118
127
133
131
122
117
121
123
127
128
131
133
135
130
111
121
126
118
109
114
129
133
122
110
117
133
139
128
115
111
120
128
129
130
134
140
143
140
132
122
121
125
126
123
120
122
132
140
142
135
135
138
139
128
114
107
116
126
126
114
110
120
128
126
114
126
128
126
124
128
138
138
129
122
129
140
140
128
115
106
109
117
127
133
137
137
134
133
126
119
119
128
137
136
126
123
132
146
155
149
139
132
130
122
110
107
117
127
125
107
99
110
125
124
118
122
127
130
133
135
133
130
130
135
141
141
136
127
121
119
119
120
129
134
135
127
121
118
120
120
119
124
129
131
128
125
132
144
156
153
139
128
121
117
112
113
123
132
127
110
103
112
127
123
119
118
124
130
131
132
127
125
129
134
137
137
132
129
129
132
131
128
125
124
121
114
111
113
119
122
122
118
118
120
122
125
130
139
150
152
145
128
120
118
117
122
128
132
126
113
108
113
125
125
124
122
125
125
124
127
129
131
128
126
125
125
129
130
133
134
129
124
119
115
110
109
112
116
124
127
125
121
122
124
122
120
120
126
138
140
138
129
126
126
129
130
130
125
120
110
105
110
121
127
134
136
135
129
123
125
128
130
125
117
117
119
128
130
129
124
121
119
119
117
115
118
128
133
131
126
124
125
130
134
131
124
120
121
125
125
122
119
121
128
134
134
127
122
117
108
104
106
118
126
136
140
139
134
125
118
119
117
118
118
120
125
129
129
126
120
120
121
122
122
127
134
145
144
130
116
111
116
126
134
138
134
128
122
118
116
113
113
118
125
134
136
130
125
125
119
114
111
116
126
127
130
136
137
130
117
109
115
125
132
132
128
129
128
127
124
124
123
122
123
126
135
141
133
120
108
102
107
117
128
134
135
130
126
123
124
123
122
123
129
136
138
133
130
133
134
122
116
117
128
119
118
129
135
131
120
115
126
140
143
134
124
120
125
127
125
124
124
125
126
125
121
117
114
112
111
112
114
117
123
124
125
129
132
133
131
131
134
142
147
147
139
133
129
132
128
120
118
121
129
118
115
122
131
131
124
124
135
144
142
127
115
112
117
122
123
124
129
136
137
127
113
102
103
113
126
127
125
122
120
121
123
127
134
133
126
125
135
149
157
150
139
132
124
122
119
120
123
127
129
117
115
117
121
124
124
128
130
132
130
126
118
115
116
121
125
130
136
141
137
125
110
104
108
119
126
127
125
120
118
118
122
129
133
130
121
118
126
141
148
147
137
129
120
115
114
119
131
134
132
116
116
114
111
114
122
123
119
117
120
127
127
123
121
126
134
141
142
133
122
110
105
108
115
118
117
117
116
114
111
113
119
124
123
122
117
118
121
125
128
132
132
127
119
113
115
121
134
137
134
124
120
113
108
112
123
124
119
114
118
124
127
124
120
124
134
141
137
123
106
98
101
109
115
118
118
118
118
116
113
111
108
109
111
111
115
115
116
115
118
122
125
121
117
116
123
128
128
125
128
132
127
117
112
115
124
130
129
123
119
122
124
119
116
117
123
128
122
115
107
107
112
116
117
123
126
129
127
122
117
111
106
105
108
113
116
117
122
122
123
120
118
119
124
131
134
131
122
120
130
133
128
122
118
119
126
132
137
131
127
126
128
125
120
117
119
118
113
112
117
129
135
133
132
130
130
130
124
121
120
122
121
119
121
123
126
130
131
133
127
119
116
123
135
144
139
129
118
120
135
126
123
128
130
130
129
133
134
134
130
132
135
134
131
128
126
122
118
115
124
136
143
143
137
134
130
122
118
120
133
144
144
134
125
123
129
131
130
125
117
110
115
124
136
140
130
117
110
118
136
123
121
127
132
133
130
130
132
134
129
125
127
130
134
136
135
131
126
123
121
126
131
134
138
138
131
122
117
126
144
159
154
135
118
115
119
121
118
112
109
110
116
123
126
127
120
108
106
116
132
130
123
121
120
122
127
130
131
129
124
117
114
114
123
130
133
129
124
119
116
116
121
131
139
139
132
124
120
128
141
146
139
124
116
114
117
118
115
115
121
128
127
124
123
124
121
114
112
119
130
132
124
113
107
115
127
133
132
128
124
120
109
104
111
122
128
126
117
113
113
116
123
130
133
128
121
116
115
118
123
124
121
121
121
126
127
125
125
130
139
146
139
129
125
128
130
126
119
122
130
129
130
131
129
129
132
134
132
129
125
128
133
131
122
115
118
127
138
141
137
136
133
128
123
120
125
134
136
133
127
125
129
138
148
153
145
133
122
114
116
125
131
137
135
133
128
126
130
133
132
117
118
122
127
126
127
129
132
138
142
142
134
122
109
112
123
135
136
131
126
129
132
131
125
121
124
129
133
131
131
134
137
140
145
145
140
135
125
117
117
122
130
136
138
135
127
119
119
130
136
115
110
111
119
126
128
128
130
134
140
140
131
120
120
129
139
139
130
120
118
119
123
128
126
130
131
127
126
127
132
138
140
138
137
137
138
137
134
130
126
122
122
130
137
141
133
120
116
126
137
118
114
113
121
129
130
127
125
123
121
118
118
120
129
139
139
133
123
119
125
129
132
126
124
128
131
128
123
124
128
134
134
132
131
132
134
135
133
131
130
123
119
122
134
143
139
128
122
131
133
120
125
128
134
134
130
125
122
117
111
106
109
118
127
130
126
122
125
132
142
150
145
134
123
120
125
128
127
126
125
123
120
121
127
131
131
125
121
121
123
124
121
118
119
129
135
134
133
132
126
118
130
138
140
134
128
123
123
124
118
114
112
116
122
123
124
128
138
146
152
153
144
132
122
122
125
127
129
130
127
120
116
119
126
130
129
124
117
117
116
122
121
122
116
117
124
134
135
130
122
121
131
134
132
130
129
128
130
130
128
123
115
114
118
130
141
146
150
148
142
135
122
116
119
122
123
122
121
128
135
133
124
121
125
129
130
131
127
118
110
110
120
130
131
123
121
125
126
121
118
132
130
126
123
125
130
132
132
133
130
123
115
111
119
138
155
157
150
139
130
120
106
101
106
117
118
109
112
126
142
145
134
125
126
129
133
135
132
121
107
104
118
135
143
136
124
117
114
113
116
134
124
118
120
125
129
129
132
136
138
131
123
116
121
135
149
149
139
129
128
128
121
111
107
111
114
114
118
127
137
140
135
131
132
133
132
130
128
125
123
120
124
130
138
137
132
128
123
120
122
128
118
116
119
123
120
118
128
136
140
135
126
120
121
132
138
137
131
124
129
140
143
135
123
117
120
122
125
124
122
122
124
130
135
134
128
121
125
133
142
140
128
118
118
127
139
145
144
139
134
123
118
115
115
110
105
108
124
133
130
120
115
121
128
134
136
137
133
130
132
138
147
148
138
127
119
118
116
113
110
112
116
124
128
127
125
123
127
137
143
139
123
109
108
119
130
141
146
143
133
120
118
114
103
94
95
107
124
127
116
108
113
129
139
140
135
137
142
140
134
134
139
144
140
127
112
105
106
109
116
121
121
118
121
123
128
134
137
138
133
125
115
112
114
121
125
128
129
129
124
115
118
115
102
92
96
114
127
126
117
117
130
143
144
136
129
137
144
144
137
135
138
142
138
128
117
111
110
115
123
130
128
123
122
123
131
138
139
136
130
123
122
123
124
125
125
123
124
126
124
102
111
118
114
106
109
122
131
132
131
136
145
147
133
122
125
137
144
138
129
131
138
141
140
138
135
133
127
115
113
119
127
130
125
124
124
125
124
126
132
138
141
138
130
126
124
124
126
129
134
99
110
120
124
123
124
125
128
131
134
140
139
130
117
117
131
146
146
134
121
121
128
134
139
143
148
147
133
114
103
107
119
125
122
114
110
109
110
115
124
140
146
142
130
123
121
123
126
132
136
112
116
120
126
130
129
121
115
116
125
130
126
117
114
123
141
150
148
133
121
116
117
123
127
133
139
139
130
115
108
110
117
115
107
100
102
109
112
112
111
123
131
134
128
119
117
119
123
127
128
128
125
121
123
128
127
117
105
107
119
129
129
125
126
134
141
146
141
131
122
120
123
128
127
130
129
129
123
116
113
119
126
118
106
101
116
133
135
122
112
115
125
131
125
118
118
122
123
119
115
131
129
125
125
127
127
119
110
115
129
139
140
138
136
135
135
132
128
121
120
124
137
146
142
131
127
126
120
110
111
122
135
131
120
120
138
157
154
132
121
123
131
132
124
118
123
129
124
113
107
128
129
129
127
129
127
123
123
126
134
136
133
129
126
124
126
129
129
125
122
125
133
141
134
126
124
125
120
112
113
125
136
135
127
131
146
155
144
123
113
119
127
130
123
119
121
124
119
112
106
128
126
125
123
124
124
125
127
127
127
121
120
117
115
116
119
128
139
138
129
121
118
119
115
110
114
122
126
125
125
126
129
127
124
123
128
131
122
110
102
104
114
122
122
114
111
112
116
112
112
127
121
115
114
114
117
120
123
123
120
118
122
127
125
116
112
122
136
137
129
118
112
112
110
109
113
121
125
123
121
119
120
120
118
113
112
113
115
114
108
107
113
120
120
114
109
111
120
124
122
124
117
115
119
118
117
118
120
120
117
118
131
142
136
116
104
111
125
131
123
119
120
125
126
124
122
120
113
102
100
110
123
129
122
116
114
121
123
125
122
123
124
122
119
120
123
129
131
131
129
122
118
120
130
131
127
124
125
121
117
120
132
140
132
116
104
110
122
126
122
121
125
131
133
133
129
120
104
92
94
113
134
140
135
130
129
134
134
126
123
127
128
121
118
124
135
140
134
129
130
130
121
120
128
133
133
132
130
127
121
121
124
126
123
116
108
115
122
125
124
124
124
124
125
128
127
121
114
109
114
128
138
140
135
132
133
135
133
123
114
117
120
118
119
123
132
135
124
119
120
140
127
116
115
123
130
133
131
125
119
119
119
120
119
118
119
120
122
123
124
121
116
112
116
122
128
127
127
127
131
137
141
138
131
124
120
125
126
119
110
107
114
120
123
121
118
116
120
118
117
138
130
118
109
113
125
131
129
117
107
107
114
119
121
121
123
123
120
116
113
114
114
113
115
124
131
132
129
125
127
132
140
138
131
120
114
117
118
113
109
109
120
131
129
121
108
109
121
130
128
127
128
126
118
115
119
129
130
119
108
106
114
122
125
125
123
122
117
108
106
112
118
122
123
127
132
132
126
117
118
127
138
141
134
128
123
117
112
110
111
122
133
136
133
123
112
113
122
134
134
113
122
133
130
122
119
125
131
132
128
123
123
127
128
126
123
119
114
110
111
118
124
125
125
125
130
135
130
122
122
125
132
132
133
133
134
124
111
108
121
134
138
133
125
124
119
118
118
122
130
109
120
132
135
129
119
121
128
139
145
142
135
128
126
125
123
120
121
120
123
123
122
122
119
120
125
130
131
129
126
122
118
114
119
128
135
130
119
117
125
137
134
127
123
123
125
123
115
114
122
114
123
132
133
127
118
118
123
129
138
139
137
129
123
123
125
131
134
133
125
118
120
121
120
117
114
116
119
120
118
112
112
110
114
118
126
131
130
130
132
135
134
130
126
125
127
123
121
121
124
120
129
132
125
114
114
120
122
117
115
122
130
128
124
121
129
142
141
129
112
111
122
129
126
114
102
102
107
110
108
106
110
121
125
122
117
124
135
140
137
131
129
134
132
128
124
122
130
131
130
122
131
130
118
107
111
122
123
115
106
113
126
131
127
122
127
137
134
118
101
107
127
142
140
121
103
103
115
120
111
103
108
129
142
137
119
116
129
141
138
122
114
121
130
131
125
124
130
130
127
121
126
124
118
113
117
122
121
115
113
123
132
135
128
119
119
124
125
115
104
107
124
144
148
136
122
121
135
138
125
106
105
125
146
151
135
122
125
136
135
119
102
104
124
137
137
126
124
123
113
117
118
117
121
126
128
123
116
117
124
134
139
136
128
119
119
119
123
121
109
107
117
134
145
144
137
133
139
142
131
116
109
122
141
153
152
138
130
128
129
120
108
109
125
140
143
138
127
120
109
108
109
115
123
130
132
129
124
124
126
131
133
132
130
127
130
128
124
118
111
107
111
119
129
132
128
125
124
129
131
129
123
121
126
143
154
147
133
121
122
126
126
128
131
138
144
141
131
124
115
106
110
116
117
120
127
136
142
138
129
119
120
128
138
143
142
130
119
113
110
108
109
112
113
115
109
107
109
119
133
140
133
123
120
126
138
139
128
119
119
128
133
133
131
130
130
131
130
127
124
114
118
120
117
112
118
129
141
142
129
118
116
128
140
147
138
126
114
113
114
114
114
114
114
107
101
100
105
121
137
145
138
126
120
119
123
123
121
120
123
126
130
128
124
119
115
112
117
123
124
116
120
125
126
122
117
118
125
131
128
123
122
129
137
136
125
118
116
120
124
123
123
123
123
116
108
104
110
123
136
143
139
129
123
122
124
123
124
125
127
128
126
124
121
116
108
105
107
117
121
110
113
127
138
137
124
115
118
125
130
124
124
128
131
125
117
114
116
121
121
121
122
128
128
124
117
115
116
124
133
137
136
129
124
122
127
129
131
131
133
131
126
124
123
123
119
110
110
117
126
111
115
127
139
137
123
116
122
130
131
123
117
119
125
124
120
119
120
121
119
119
121
128
130
127
123
123
125
127
132
131
128
126
122
117
121
124
131
137
138
132
124
121
124
133
135
132
126
129
132
119
124
129
127
121
115
119
129
139
134
123
113
114
121
124
124
126
128
126
123
120
122
129
132
129
125
127
135
138
131
123
121
124
124
116
110
113
128
143
142
130
114
115
124
136
142
145
141
134
129
121
129
126
114
108
112
126
137
142
137
127
121
118
121
126
132
136
140
135
125
119
120
128
133
130
123
124
136
139
131
121
119
127
130
125
115
115
127
136
131
118
112
117
129
138
139
136
133
129
123
120
129
125
112
108
120
132
138
135
133
132
130
126
122
125
133
142
144
138
121
110
114
127
133
129
119
118
126
134
130
121
118
125
129
129
129
129
129
123
113
108
113
129
140
137
126
116
113
117
118
122
129
125
115
115
121
126
126
123
127
132
131
123
117
121
130
138
137
130
117
109
112
126
132
128
121
115
117
124
126
120
115
113
120
124
133
134
129
119
110
109
114
124
132
130
124
114
109
113
117
131
128
122
116
112
111
111
115
123
131
136
132
121
116
120
130
132
124
117
116
119
124
126
128
126
121
117
117
120
120
116
111
109
114
120
124
126
128
126
123
116
110
107
113
122
130
131
122
115
117
128
122
119
116
112
105
106
117
132
145
147
139
128
126
129
133
130
119
114
119
131
136
128
118
114
114
118
121
120
116
112
111
114
119
120
119
118
123
127
125
116
108
103
106
122
136
142
131
116
115
118
116
119
125
122
116
118
128
137
142
141
138
136
136
137
135
129
123
123
128
138
136
125
113
107
112
119
122
122
116
113
114
118
122
121
119
118
119
118
116
114
110
108
113
125
133
130
119
110
112
120
125
132
135
132
129
131
131
129
122
120
126
134
137
132
124
119
122
125
132
131
126
120
114
117
120
123
121
119
117
118
119
118
119
119
119
119
118
115
113
113
111
111
118
129
131
118
106
105
112
136
142
137
129
123
127
129
130
119
109
109
117
130
133
124
116
112
117
121
121
116
117
120
127
134
133
124
115
112
116
122
122
118
116
115
118
123
126
128
127
121
112
113
124
137
135
120
108
109
118
147
142
123
108
106
118
127
127
123
118
116
121
122
124
124
125
122
119
115
110
110
117
127
135
138
132
119
107
104
112
123
126
121
118
116
120
127
131
137
135
126
114
118
131
143
138
124
114
117
124
130
124
124
128
131
131
125
121
119
122
128
130
124
113
108
117
137
147
143
131
126
124
125
127
132
143
149
147
135
125
121
125
134
141
143
135
124
118
119
126
133
134
130
120
113
109
110
113
115
115
124
118
118
118
116
111
109
114
123
136
143
136
120
103
107
127
147
152
140
123
117
118
123
125
130
138
145
150
146
136
131
132
135
140
138
130
119
109
108
116
126
135
137
130
119
113
110
110
112
118
124
118
110
106
106
104
106
114
129
145
151
142
126
118
124
134
138
132
126
122
123
121
122
123
129
135
139
145
147
143
138
137
136
137
135
129
127
124
121
121
123
128
132
134
135
127
119
116
119
122
130
122
113
111
111
115
116
122
127
134
136
132
132
138
142
135
121
110
114
130
143
140
130
122
129
135
136
134
135
137
136
138
135
136
136
138
138
137
136
129
122
116
118
123
129
131
129
129
130
126
127
126
124
125
129
131
130
127
122
114
111
115
129
141
144
133
115
107
116
138
157
158
139
131
131
138
137
131
126
126
130
130
131
133
136
137
136
136
133
130
124
116
110
108
113
122
134
143
146
133
119
128
135
137
139
137
136
132
122
108
103
108
125
137
141
135
128
126
131
142
153
150
136
131
138
146
143
133
126
126
127
129
130
130
129
127
126
127
129
128
129
127
120
111
111
121
137
152
151
142
123
133
138
136
131
129
131
134
134
126
115
110
116
126
139
146
146
145
141
140
136
127
122
125
137
144
140
131
130
136
136
133
129
127
127
125
128
130
129
124
123
126
131
130
129
129
136
139
137
137
137
136
133
127
120
117
123
133
144
141
128
110
103
116
138
154
154
145
136
131
131
122
118
121
129
133
129
130
137
151
151
140
129
129
130
132
133
134
130
120
111
112
125
137
139
133
126
118
114
121
139
130
124
123
122
118
120
129
144
144
130
108
97
111
136
151
144
128
120
126
137
139
130
123
125
129
129
133
143
153
150
138
129
132
135
134
131
129
129
125
117
109
113
122
130
128
123
118
116
122
125
113
114
123
129
124
118
123
134
136
124
107
101
114
134
142
135
120
116
128
144
148
140
129
126
128
133
137
138
136
128
121
123
131
134
127
120
121
131
138
134
122
113
113
118
123
128
135
137
135
117
110
112
120
125
121
116
120
127
130
122
113
116
124
133
136
134
133
131
134
136
137
133
128
127
126
125
125
122
119
111
106
114
125
131
127
123
126
136
145
143
133
123
118
119
125
134
144
144
134
127
119
113
110
110
111
114
123
128
128
127
126
133
134
130
126
131
138
142
135
123
118
122
127
125
115
107
106
113
120
121
117
118
124
131
137
137
139
141
143
140
136
133
128
128
129
135
135
130
122
134
127
117
106
102
107
117
126
129
127
129
135
140
134
123
120
127
137
139
130
122
117
122
128
124
110
100
102
115
134
144
144
137
135
132
136
139
138
136
135
136
137
136
133
131
131
131
127
122
119
123
126
122
118
115
118
124
127
125
123
125
130
133
127
121
123
129
134
133
126
126
129
130
129
128
121
116
114
119
134
148
155
150
137
130
125
121
120
121
126
134
139
139
134
131
130
128
125
126
128
108
119
125
128
128
127
124
122
118
118
120
122
119
117
125
134
142
140
132
129
129
129
128
127
128
135
136
129
120
122
130
138
138
132
127
119
111
108
110
115
126
134
138
135
132
129
125
127
129
133
111
122
124
124
127
127
121
117
118
123
125
120
117
119
127
139
144
140
132
128
127
126
123
121
124
131
137
130
118
112
111
118
122
126
126
127
125
116
108
107
114
124
129
132
129
126
123
124
125
126
128
129
124
119
120
122
121
118
122
130
131
131
129
130
133
136
136
133
127
123
124
126
126
122
122
129
130
122
108
101
108
119
121
123
127
140
144
134
118
109
115
122
126
124
121
120
118
112
109
109
132
130
124
119
121
126
130
128
128
132
136
138
140
140
135
134
133
132
128
123
125
127
129
128
128
130
128
113
97
98
114
128
129
123
125
139
147
139
124
121
126
128
124
119
115
114
112
103
94
93
125
124
120
117
122
131
138
139
136
133
133
133
133
133
132
131
137
140
139
132
124
120
120
125
129
131
126
113
100
105
120
132
129
122
120
127
133
127
119
119
122
123
121
119
117
117
118
111
106
97
122
120
114
112
118
129
137
140
138
134
127
124
121
121
121
125
133
140
140
131
120
113
113
117
123
124
124
122
118
122
125
128
126
123
121
122
119
115
111
109
108
111
119
122
125
125
130
131
124
113
130
126
120
118
120
122
126
131
135
131
127
126
128
124
118
111
115
123
125
121
118
118
122
122
120
120
123
125
128
128
128
129
130
128
125
121
117
118
117
111
108
114
121
124
125
126
132
136
133
120
136
137
140
139
132
125
123
127
127
126
125
135
143
139
120
107
108
116
117
118
120
125
129
125
120
120
124
126
122
122
130
141
143
133
123
118
121
127
125
121
120
124
127
122
120
124
129
131
124
121
125
135
143
148
140
128
123
125
125
121
125
139
150
147
130
114
116
123
126
122
122
126
130
127
123
123
123
122
118
120
133
146
145
130
116
115
127
135
131
123
122
123
122
117
121
130
131
127
118
117
112
118
127
132
131
123
121
124
126
127
128
136
142
142
132
123
120
123
124
122
122
125
128
130
129
125
120
118
119
124
133
142
140
128
117
117
130
138
138
126
117
111
105
109
120
132
135
129
121
117
114
116
114
112
112
115
118
122
125
127
127
128
128
130
130
126
122
116
112
113
119
126
129
127
125
121
118
118
124
127
128
131
128
125
121
120
125
131
133
126
116
105
100
103
113
125
135
140
133
124
128
128
122
111
107
113
121
124
122
118
119
120
120
120
123
128
125
116
108
109
119
127
126
118
115
116
120
123
123
123
122
123
123
121
116
112
113
110
116
118
121
118
109
103
105
114
131
146
152
143
131
133
131
121
113
118
126
129
125
119
118
118
118
118
121
126
129
121
112
113
122
128
121
110
107
115
127
127
120
117
121
125
121
117
112
110
102
94
96
111
130
132
120
106
104
109
122
141
152
152
123
124
129
127
123
123
126
129
132
132
131
128
123
122
122
122
121
119
121
124
127
128
121
115
117
124
132
128
122
122
127
131
124
120
123
124
116
100
100
113
131
132
120
112
114
115
117
124
136
147
119
120
125
128
130
127
123
122
128
138
142
136
128
125
122
118
116
119
130
135
130
124
126
131
134
134
126
121
120
125
129
130
128
130
139
147
141
127
118
117
123
123
121
125
126
126
123
122
125
129
126
128
128
128
131
130
125
121
122
131
138
138
131
127
124
122
124
131
137
135
124
120
128
139
138
126
113
113
118
125
126
127
130
136
143
151
153
146
133
122
121
125
130
130
129
129
129
126
122
120
136
137
131
124
122
127
132
130
122
122
125
131
130
127
127
133
140
142
135
121
113
117
131
131
122
110
107
115
123
122
120
122
130
136
133
128
135
139
137
129
126
128
132
128
125
125
131
132
125
118
134
131
122
113
110
117
127
129
121
113
116
123
130
129
131
137
145
139
121
105
107
122
136
133
118
105
108
125
131
124
111
112
124
129
124
109
108
120
134
137
132
123
118
118
123
128
136
134
128
118
130
120
111
110
111
114
117
114
112
108
113
123
130
128
124
126
130
129
117
102
107
125
149
152
137
119
120
134
142
127
107
98
111
125
127
112
104
113
133
143
136
118
105
113
130
144
144
134
126
118
126
114
109
114
125
128
123
110
105
109
117
125
128
121
111
111
120
127
126
114
111
126
148
161
153
135
131
139
146
138
113
99
104
117
128
131
125
125
134
142
137
123
112
121
137
151
148
133
121
116
119
114
115
122
131
140
137
124
114
113
119
122
123
119
111
111
120
128
129
126
122
128
143
150
142
128
123
132
142
141
131
116
106
111
125
142
143
136
129
127
131
131
128
132
141
150
145
132
120
114
105
110
116
123
128
135
138
136
131
126
119
117
119
123
128
130
128
125
126
128
131
137
139
133
121
108
105
113
131
142
144
134
120
114
121
137
144
134
121
114
120
128
133
135
137
141
137
129
122
115
97
103
115
120
119
118
127
138
145
138
124
113
118
130
141
138
128
119
121
128
134
138
134
124
112
104
101
109
126
138
144
137
125
121
123
130
132
128
120
115
115
121
126
127
127
126
125
126
124
119
102
104
115
121
120
117
121
137
144
137
122
114
121
132
135
126
117
114
122
127
129
125
122
122
122
123
122
122
126
131
133
129
125
121
123
126
129
128
126
124
121
120
121
120
119
113
113
120
126
125
118
116
120
126
127
125
128
133
130
120
111
114
126
130
124
109
105
112
121
123
119
117
120
125
134
137
137
132
126
126
125
121
118
115
118
124
126
127
126
125
123
119
119
120
120
116
114
119
127
129
136
134
130
127
125
125
127
125
118
109
108
117
127
129
121
112
111
114
119
115
115
120
130
137
137
133
130
127
125
124
123
120
117
111
108
111
115
120
125
124
121
115
114
119
125
130
130
127
126
127
142
147
136
123
111
114
119
122
119
118
121
124
127
128
126
127
127
126
119
114
115
130
145
147
136
123
118
122
126
125
123
122
123
117
109
105
107
119
127
126
119
111
110
118
133
142
144
135
123
116
137
146
135
116
108
113
121
128
131
134
134
129
126
125
127
133
136
132
125
118
119
130
144
144
131
120
120
130
138
137
128
129
129
127
116
109
113
125
131
126
117
111
119
130
140
140
133
124
116
111
128
140
136
121
114
121
131
134
134
132
129
125
120
117
120
124
130
133
135
130
127
129
132
131
126
120
125
137
147
144
137
130
130
127
125
124
129
134
134
125
115
120
132
145
143
128
115
108
113
116
126
138
138
131
122
121
125
128
127
124
122
118
112
112
115
121
129
137
141
141
133
129
128
128
124
118
116
122
133
139
134
128
125
126
128
133
136
139
135
127
122
122
128
135
132
123
113
112
118
125
130
135
140
136
125
112
108
114
123
129
130
122
118
118
124
132
136
138
140
139
135
132
128
127
121
109
103
105
115
123
125
124
122
122
122
122
123
128
132
130
125
118
111
108
110
121
131
134
131
122
127
126
130
133
128
112
104
112
128
141
143
136
128
130
136
143
143
135
129
127
131
130
125
116
108
106
105
112
117
117
116
115
118
118
112
107
106
114
125
130
128
118
101
89
96
121
145
147
131
117
121
119
123
132
131
122
116
120
130
136
134
132
131
133
132
132
127
122
120
124
125
123
111
102
100
108
121
129
124
111
100
101
113
120
117
110
107
111
121
133
138
130
112
98
103
124
139
138
127
116
118
124
133
138
133
130
130
131
125
113
108
116
127
133
124
113
107
111
121
123
120
109
97
94
102
116
128
132
121
105
91
94
110
124
130
125
119
120
130
140
145
137
123
118
123
129
127
120
116
118
128
140
144
138
130
128
132
132
119
103
97
111
131
137
125
110
104
110
119
121
114
104
98
100
108
115
122
117
110
105
104
107
114
122
127
126
124
127
134
137
132
122
122
128
139
135
126
118
116
116
135
140
134
125
118
120
123
124
118
112
112
121
132
137
134
127
119
116
114
112
113
116
120
120
118
114
110
106
104
113
121
125
122
117
115
116
115
116
119
114
108
108
122
134
142
134
123
119
119
112
117
111
116
123
129
131
129
127
126
123
124
128
130
132
132
135
139
141
131
121
114
117
125
134
143
151
149
138
124
122
122
125
129
132
131
131
128
130
138
143
142
138
132
124
121
120
126
126
118
110
123
119
118
121
121
120
119
118
121
123
126
129
130
128
130
140
152
152
140
123
115
118
128
137
142
143
144
142
137
134
130
131
133
133
129
125
120
118
120
127
136
140
137
130
123
124
127
122
105
96
130
128
124
119
117
112
111
114
120
131
137
138
132
127
131
138
145
147
140
134
129
128
131
135
139
140
141
145
144
141
137
135
135
132
127
122
120
120
120
123
129
133
131
122
122
126
130
125
113
99
132
131
124
118
116
114
115
121
128
136
141
137
132
129
132
134
135
132
134
138
145
141
133
130
133
137
136
132
131
132
138
140
138
133
126
124
128
133
133
130
127
128
120
112
112
121
131
138
131
117
129
125
119
117
120
126
130
134
134
131
131
129
130
131
132
132
131
126
125
137
148
147
136
127
130
135
131
123
119
125
136
141
142
136
129
126
131
135
138
135
134
131
125
116
114
122
136
146
146
137
122
124
125
126
127
131
137
140
136
125
120
122
129
133
130
127
123
121
122
131
142
145
135
128
130
136
137
132
124
127
133
140
139
136
127
122
123
126
130
133
136
139
139
136
132
132
138
144
145
140
119
126
133
131
125
119
124
135
137
128
122
123
129
132
127
124
118
117
119
128
135
138
134
130
133
139
145
140
137
135
135
134
133
132
127
120
118
122
126
129
131
137
143
147
145
141
140
137
134
136
121
127
133
128
116
105
109
124
137
137
128
123
120
124
126
126
119
113
114
124
132
139
135
130
132
136
137
137
138
140
137
129
128
130
133
132
129
127
128
126
124
123
128
136
138
140
135
128
122
126
125
124
127
127
122
114
111
121
133
135
129
114
108
115
126
129
120
104
101
114
132
140
136
126
127
128
126
124
127
135
136
127
125
129
137
141
139
136
132
128
122
117
117
122
125
127
128
127
125
127
125
120
121
132
138
132
122
119
125
131
126
114
107
116
126
130
122
106
103
115
131
136
130
121
122
125
124
119
122
128
129
124
122
129
138
142
139
135
134
133
127
123
124
125
125
122
122
130
133
129
127
121
122
132
141
138
123
115
120
130
133
127
120
120
125
127
124
123
124
129
131
129
126
123
130
133
130
128
125
125
121
118
120
127
138
139
134
130
131
133
136
136
139
135
130
123
123
130
131
126
130
123
120
122
126
122
115
113
118
130
138
136
128
121
119
118
124
135
138
133
127
120
122
125
130
130
127
126
127
128
124
121
125
132
138
135
128
122
123
130
139
144
142
136
131
129
130
131
128
122
128
122
116
116
115
114
110
110
116
120
125
126
123
119
116
117
123
130
132
127
116
112
114
121
123
116
110
114
123
133
136
137
137
137
135
129
120
115
117
125
134
138
136
131
129
133
136
134
128
123
126
122
119
121
124
122
115
107
102
100
105
111
117
121
123
122
122
123
123
122
115
109
108
110
113
111
109
112
123
137
143
145
138
135
129
123
117
114
115
119
125
129
130
128
128
131
133
134
127
126
125
126
125
130
136
135
123
108
100
101
108
115
120
125
130
128
123
118
119
121
120
112
109
110
117
122
124
123
124
135
138
138
134
133
130
128
125
123
119
117
118
121
127
129
129
129
127
125
124
123
128
129
122
122
127
130
124
117
118
124
129
130
130
131
129
127
122
118
118
119
122
122
120
118
122
129
133
130
123
121
120
125
131
138
142
139
129
121
118
118
121
122
124
128
131
128
121
116
115
116
133
129
120
113
114
117
122
128
135
138
135
132
129
126
119
117
119
120
120
121
125
127
124
117
114
124
130
128
114
104
107
117
130
141
143
134
118
106
107
117
125
125
122
123
126
125
118
106
108
113
127
125
117
109
107
110
122
131
135
131
126
121
120
120
115
112
116
124
130
130
128
124
118
110
109
120
127
124
112
102
107
119
127
131
128
118
103
94
98
114
122
125
120
120
118
116
108
105
111
118
121
118
112
108
110
118
126
132
131
128
122
118
120
118
116
116
123
134
141
137
127
119
113
113
116
123
126
121
114
115
121
127
126
122
118
113
103
99
101
113
118
120
119
118
115
110
107
116
129
134
120
117
111
111
117
125
129
131
130
130
129
127
129
130
128
125
125
131
134
130
123
119
121
126
128
128
125
122
124
129
131
130
128
126
125
120
118
117
118
121
116
115
116
116
115
113
120
134
140
135
126
125
121
123
130
133
135
131
128
129
131
134
139
137
132
125
122
119
115
114
117
123
127
129
127
124
125
127
130
131
129
130
130
131
128
122
120
122
128
125
122
116
116
115
116
122
134
138
133
121
137
140
142
143
144
141
137
130
127
122
122
129
137
137
130
124
121
121
115
111
116
124
126
121
116
117
125
132
133
131
129
130
129
125
115
109
111
118
124
123
120
120
117
116
118
125
131
129
120
107
136
143
149
152
149
139
130
129
126
121
115
118
125
131
127
125
125
129
127
123
121
125
125
121
118
118
123
130
133
132
132
130
125
112
102
101
108
117
121
119
118
119
117
117
122
127
129
127
119
113
125
134
139
139
132
123
116
121
127
128
123
118
119
127
128
127
125
127
126
126
126
129
133
136
132
125
119
121
127
131
130
129
122
115
111
112
120
127
130
126
119
113
111
112
120
126
131
130
130
124
125
131
129
121
111
103
105
116
128
134
134
124
120
123
128
128
124
116
113
117
126
136
143
143
133
121
113
117
124
127
123
120
117
121
124
128
131
134
137
136
130
115
105
104
114
126
134
134
129
123
126
135
131
115
103
100
108
119
129
136
138
133
124
119
123
128
125
116
108
112
124
136
140
128
115
107
109
118
123
122
119
113
112
117
125
130
128
125
126
132
135
125
107
99
108
124
134
134
125
119
123
129
128
118
108
109
118
126
131
136
137
133
125
119
120
123
124
117
113
116
125
131
123
110
103
106
117
120
118
116
117
115
114
116
124
129
118
104
103
119
134
131
113
103
107
119
128
129
125
122
117
112
112
114
114
121
123
125
130
135
135
129
123
120
119
117
113
113
120
125
127
123
117
112
118
126
131
120
108
108
117
125
129
133
134
132
114
97
95
110
127
127
119
111
111
115
123
126
131
134
121
111
103
108
118
127
123
120
124
133
132
125
119
121
120
114
108
114
127
132
124
113
115
129
143
144
133
118
106
108
121
134
143
148
144
137
121
108
103
104
110
114
117
119
124
125
128
132
135
134
139
125
111
109
119
126
127
123
126
130
129
124
121
123
122
117
115
123
136
133
117
108
116
137
148
143
130
121
121
124
127
132
136
141
139
136
135
128
118
105
100
105
115
121
125
131
134
135
128
121
144
134
121
116
118
126
131
137
135
131
127
125
127
129
128
125
129
135
136
128
117
110
118
128
136
130
126
131
137
139
131
126
124
125
128
134
141
140
125
113
112
115
118
115
116
125
132
132
121
114
132
125
120
119
121
121
129
137
135
125
120
124
130
135
135
134
135
135
133
127
120
120
121
124
123
117
120
130
137
137
130
122
119
124
127
130
133
129
122
124
127
129
121
112
108
117
131
132
125
120
125
116
116
120
124
125
126
128
124
115
111
114
125
131
131
128
129
134
133
129
124
122
123
123
119
112
113
121
128
129
124
121
123
129
129
124
117
115
121
132
139
136
123
113
115
121
130
131
132
139
132
120
116
120
129
135
135
130
121
112
109
113
119
119
115
114
123
136
142
135
126
122
124
124
119
111
113
123
130
130
121
118
120
124
122
119
115
120
128
136
140
134
127
123
124
124
125
126
131
143
137
129
121
121
129
140
141
134
123
116
115
117
118
114
108
108
122
137
143
137
128
124
125
125
117
112
119
133
140
134
121
110
108
110
115
124
129
137
137
131
131
130
133
132
131
125
119
114
120
130
123
126
124
125
126
128
129
127
125
126
127
125
122
120
117
120
126
130
131
133
131
136
136
129
118
112
119
132
140
134
122
112
107
110
120
135
146
147
136
123
118
122
129
133
132
128
119
114
115
115
109
113
123
128
125
119
117
123
131
133
128
121
119
125
130
133
131
128
127
128
132
139
138
131
121
115
118
126
133
131
125
119
118
121
128
137
142
138
128
119
114
115
121
125
129
130
128
125
121
114
113
115
121
124
121
117
123
135
134
127
115
111
117
126
131
133
129
127
127
127
127
128
128
126
124
122
122
123
127
127
128
124
123
123
125
126
124
122
122
120
116
113
114
118
124
127
126
124
126
125
131
128
121
116
115
124
137
140
131
111
102
109
120
127
123
118
119
126
127
126
121
120
120
123
125
126
125
123
123
121
124
124
122
120
120
120
118
116
118
121
121
116
116
120
124
124
120
118
124
128
145
145
131
116
113
127
138
134
118
104
105
119
128
127
120
115
120
125
124
121
115
117
121
125
127
127
123
118
113
118
122
124
124
121
119
118
116
114
114
122
126
127
123
121
123
123
120
116
119
125
148
151
138
122
119
124
127
123
115
117
124
128
128
124
125
126
130
127
119
116
114
121
127
129
130
123
116
111
111
117
127
135
134
127
119
116
114
116
118
126
133
132
124
117
119
124
128
124
120
122
138
142
134
124
123
125
122
121
123
133
134
126
118
119
127
131
127
118
116
121
128
134
132
129
123
123
122
121
121
127
133
139
137
128
116
110
112
120
126
130
130
127
119
115
116
122
129
127
122
123
125
131
130
123
122
126
129
128
127
130
125
114
110
116
125
124
116
112
121
137
145
139
129
120
120
122
127
131
129
127
130
134
130
123
113
111
119
129
134
133
128
123
117
118
119
120
119
120
123
128
122
130
134
130
124
125
128
130
125
117
109
106
113
120
125
121
116
122
134
145
145
134
127
123
123
122
118
119
121
124
123
123
122
121
120
120
125
131
136
134
129
124
123
125
125
124
117
118
125
130
122
132
143
145
136
126
124
125
122
113
108
110
121
129
129
126
126
136
142
140
130
125
129
138
136
124
107
103
112
121
124
125
122
121
119
119
122
128
131
132
130
128
127
124
122
122
125
126
125
123
124
129
142
151
148
135
126
124
123
121
119
120
126
130
131
128
129
132
130
125
121
124
131
139
136
127
117
114
122
132
135
133
124
116
111
109
113
119
126
130
131
130
125
113
110
119
128
128
123
113
125
125
133
144
144
137
130
129
127
123
119
119
121
124
124
122
118
118
118
121
123
126
129
128
129
130
135
138
137
133
131
127
125
120
115
110
109
112
123
133
140
137
126
113
109
118
125
127
123
122
121
121
130
136
134
130
132
134
130
120
109
111
119
125
124
119
115
114
118
121
123
122
117
114
117
127
138
142
133
119
110
113
126
136
132
123
111
109
122
137
148
141
129
120
118
121
124
124
126
135
114
120
130
136
133
130
132
135
127
113
103
109
124
132
133
129
125
124
124
124
122
117
111
108
106
113
121
124
118
110
102
108
124
138
139
125
112
107
119
133
139
137
131
126
122
123
125
127
129
131
114
119
127
134
134
130
124
120
116
112
111
119
130
136
137
133
128
123
122
123
126
125
119
110
105
104
111
113
112
112
112
114
120
123
123
117
112
107
110
115
119
124
129
129
122
119
125
133
132
117
122
120
123
127
128
126
127
132
134
127
120
120
128
137
136
128
125
129
133
133
129
126
124
129
136
139
135
126
122
123
125
126
125
124
125
131
140
151
155
153
145
139
135
133
131
135
145
148
136
123
129
130
130
130
129
130
134
136
130
118
111
118
129
138
132
124
124
131
140
137
132
130
133
137
136
131
126
127
127
130
129
129
128
128
131
139
146
152
153
150
145
142
134
126
124
136
145
145
125
107
130
132
132
130
129
130
130
126
117
111
111
119
124
123
119
122
128
135
136
131
128
129
134
139
138
133
132
133
134
134
134
135
134
130
127
129
135
139
137
134
135
135
123
109
110
123
142
141
122
107
125
126
126
127
125
123
121
117
116
114
118
118
112
103
108
125
144
149
138
127
125
128
134
135
137
136
132
131
131
134
142
145
139
130
118
116
121
126
127
126
129
130
121
110
111
125
139
140
124
111
121
123
122
124
122
119
117
122
124
124
122
118
110
102
109
132
155
157
140
131
130
137
134
128
128
128
128
128
128
135
144
150
144
133
122
118
121
126
128
129
130
132
129
126
131
139
144
136
122
113
118
120
124
125
120
117
121
133
135
127
121
117
114
114
113
126
139
143
137
134
139
144
135
125
120
126
136
138
134
133
135
140
141
139
130
124
123
125
128
127
127
129
134
139
139
141
137
123
111
110
109
117
126
126
115
111
121
136
139
130
122
121
125
122
116
113
116
119
123
129
139
145
139
129
125
134
144
149
140
130
126
129
136
139
139
130
124
121
124
124
123
122
125
131
132
128
123
117
109
106
103
110
118
120
111
106
114
128
132
129
127
128
130
124
116
112
112
112
112
119
132
144
142
135
133
134
138
134
127
124
125
127
131
134
139
138
129
123
122
124
123
121
118
122
124
125
121
120
114
110
113
112
114
118
117
115
113
118
121
125
131
135
134
126
119
119
123
118
112
115
127
133
133
129
129
129
120
107
103
116
130
132
130
127
134
140
142
137
131
128
123
119
122
126
127
127
130
126
124
116
130
123
121
124
130
129
121
114
114
123
134
141
137
129
126
127
130
127
122
121
125
123
121
120
126
128
118
101
97
113
132
139
131
121
124
138
147
148
140
130
123
122
131
137
135
126
126
126
124
119
137
131
125
127
133
134
123
114
114
125
137
143
138
129
124
128
131
132
132
129
127
124
123
127
136
141
136
123
113
118
130
138
131
124
122
128
135
138
135
131
129
130
140
140
134
121
115
114
119
120
127
124
124
127
129
128
122
113
115
125
136
139
131
126
123
126
131
135
133
132
130
133
135
139
144
147
145
139
130
125
123
128
132
130
126
122
118
116
119
125
133
136
136
130
125
119
117
114
117
119
115
112
118
123
125
123
113
111
114
121
127
126
124
124
126
129
131
131
130
129
130
131
132
135
136
134
136
138
134
126
119
118
125
132
131
123
115
112
116
122
129
129
126
120
119
123
128
127
120
118
121
113
113
121
128
125
114
106
106
113
119
122
124
127
129
127
122
123
127
129
127
122
118
120
123
122
123
128
136
134
121
112
112
120
129
130
130
131
131
124
120
119
120
118
119
122
129
130
122
116
136
123
112
117
128
133
125
113
109
115
123
129
132
134
130
122
113
112
120
125
124
118
116
119
123
124
123
129
133
137
123
113
110
115
125
132
139
147
146
136
124
120
121
124
121
118
118
120
118
114
137
125
109
111
126
138
136
130
124
126
131
135
138
138
130
119
112
111
115
121
123
126
130
131
131
129
128
129
130
127
120
116
120
126
126
125
127
133
144
146
141
129
123
125
124
121
114
111
113
116
127
117
108
107
116
127
130
132
131
128
128
128
129
128
121
115
113
117
121
122
127
131
134
129
120
121
128
133
129
120
113
116
128
138
136
121
105
106
123
144
145
133
122
122
128
126
116
111
116
122
119
114
109
108
109
112
116
123
129
127
120
114
111
109
105
105
112
121
131
132
130
128
121
111
103
110
126
136
137
125
117
117
128
138
137
121
101
93
106
125
131
127
121
120
123
120
114
116
128
137
121
119
117
113
112
110
109
113
120
126
123
115
108
105
104
104
111
119
128
130
128
122
116
109
108
114
124
131
137
135
130
127
128
134
136
128
112
103
105
115
120
122
121
119
112
102
105
120
140
147
123
121
119
118
124
123
118
114
116
124
130
128
121
118
116
113
113
116
119
121
123
122
122
122
124
125
124
124
127
132
133
132
129
129
131
126
119
118
121
124
123
121
120
113
102
95
106
123
136
135
121
119
114
122
135
139
132
118
114
116
124
131
134
131
125
122
122
122
122
122
125
126
125
122
121
123
125
126
124
119
118
123
128
126
120
111
111
121
132
134
125
116
109
108
106
112
122
126
121
108
124
118
115
126
142
149
142
128
115
112
113
119
123
124
122
123
128
133
133
131
129
128
124
117
110
112
120
127
125
119
113
113
116
119
109
100
100
112
124
125
116
105
104
110
120
129
134
131
119
104
132
122
121
132
145
146
138
129
126
121
112
103
105
111
118
124
128
133
134
132
130
128
126
121
117
114
113
122
129
131
122
115
112
113
111
103
98
101
108
110
106
106
112
122
128
129
131
132
134
126
139
133
132
137
139
132
122
122
128
132
122
105
101
110
123
127
128
129
129
128
126
124
127
133
133
124
117
119
128
134
129
117
112
116
119
114
106
101
104
111
116
122
124
124
122
119
117
126
133
138
139
141
138
131
122
113
106
113
126
135
134
123
117
119
126
130
129
127
124
122
121
121
127
136
135
129
120
121
127
129
123
114
111
120
128
132
124
117
115
123
131
129
122
119
123
120
115
109
110
117
131
139
133
117
105
100
104
112
122
133
138
139
132
128
124
127
129
128
123
117
116
119
125
130
125
121
120
122
125
123
116
112
111
123
137
149
144
132
126
127
129
120
112
116
127
135
127
105
89
92
119
122
119
112
105
108
113
116
122
130
137
142
138
130
126
125
127
127
124
118
116
118
120
118
119
122
128
125
115
109
109
115
124
135
150
157
149
133
124
125
126
119
113
117
128
138
130
113
99
96
111
109
107
115
122
126
123
121
122
130
133
129
125
129
129
126
123
121
125
125
120
113
112
115
127
139
142
128
107
95
103
120
140
150
151
145
131
121
119
125
131
127
122
117
121
124
126
129
127
121
117
111
111
120
130
133
125
120
124
133
128
116
115
121
129
127
120
120
127
126
116
104
107
120
136
146
146
131
112
99
106
125
141
144
134
119
110
110
118
123
124
121
116
112
112
116
125
134
139
130
130
124
120
122
126
127
123
123
129
134
128
115
112
119
121
119
115
117
123
119
106
98
108
126
140
143
137
132
128
120
119
121
123
123
115
110
114
120
120
115
109
106
107
109
111
119
125
129
126
120
133
130
127
123
121
119
123
135
141
137
126
122
122
126
122
115
114
116
119
115
107
101
110
129
141
139
132
129
132
133
127
116
106
109
116
134
143
138
120
107
108
114
117
114
116
121
124
122
116
115
124
125
130
133
126
119
125
138
142
134
121
122
128
134
130
123
116
116
119
117
111
105
109
123
136
137
129
120
122
128
125
118
113
120
139
157
159
140
117
110
120
133
135
125
117
117
122
123
121
122
119
120
129
135
133
127
129
139
137
124
112
112
124
133
135
130
125
124
123
123
116
105
97
106
122
131
126
115
112
118
127
131
132
138
143
148
141
126
115
115
129
143
141
129
117
113
119
121
127
136
122
124
126
129
130
132
138
142
136
119
107
105
114
125
129
128
124
126
127
125
116
104
96
94
102
111
114
115
115
121
129
137
142
139
128
121
115
115
119
122
130
137
137
129
117
111
107
114
127
142
130
129
125
119
121
129
140
141
136
124
119
118
121
125
122
119
121
125
126
121
111
104
99
95
98
103
113
124
128
125
124
127
132
127
118
108
110
121
126
127
123
126
130
130
123
112
103
109
123
139
130
132
128
123
119
124
129
131
130
129
135
138
136
130
122
117
120
123
122
116
108
105
105
109
110
112
120
131
131
123
113
111
118
125
122
119
123
127
129
123
117
119
123
127
125
119
113
116
123
132
129
132
132
131
126
122
120
122
124
128
132
135
133
127
124
125
129
127
123
114
109
110
119
121
120
118
119
123
122
118
111
113
121
129
131
129
126
128
129
122
115
113
113
118
123
125
126
124
124
127
131
134
134
131
127
126
125
127
123
118
116
117
117
121
125
133
139
137
127
117
114
121
126
123
117
110
108
112
117
117
120
127
133
133
130
125
120
125
129
130
123
112
106
112
123
129
125
122
120
125
130
136
134
128
124
129
138
137
123
109
105
111
118
122
124
129
135
135
130
128
128
130
125
119
111
109
109
111
114
119
128
132
135
131
126
121
119
120
129
134
134
126
118
121
128
130
120
112
113
125
123
137
136
126
122
130
140
138
124
113
114
121
125
122
120
121
127
131
131
131
128
120
114
110
114
119
119
114
114
122
131
135
134
129
127
124
120
118
120
132
141
143
139
134
132
125
117
112
115
125
123
137
137
130
127
130
131
128
124
126
128
126
118
114
116
121
125
127
126
127
120
110
104
110
123
130
124
113
111
123
135
139
135
129
128
126
122
117
115
126
138
142
137
126
120
121
124
123
121
126
123
128
127
124
126
127
122
119
125
135
134
118
107
108
120
126
117
109
115
127
131
124
116
114
126
131
126
113
108
116
131
138
133
125
124
124
123
120
120
123
124
123
112
106
108
120
131
132
125
124
123
121
115
113
116
120
119
119
126
134
129
115
110
119
131
126
109
97
108
129
146
145
133
124
126
128
123
113
108
110
118
123
121
119
120
124
126
126
128
125
119
108
99
101
111
126
134
129
121
120
122
122
120
118
117
120
124
125
124
123
119
117
127
136
135
126
112
108
118
129
136
136
133
134
131
126
117
112
110
109
109
109
111
115
119
125
128
129
128
125
122
117
114
119
126
129
124
119
115
116
121
128
134
137
134
130
130
128
121
110
107
117
133
139
132
121
118
126
130
124
116
114
129
142
146
133
117
110
113
117
119
113
110
111
118
124
131
131
127
123
124
127
133
136
134
124
116
109
106
111
122
129
141
147
145
139
133
127
119
106
102
109
123
128
123
118
118
128
127
122
114
117
129
146
152
143
127
116
118
126
132
129
116
110
113
123
131
134
128
119
117
124
132
135
130
119
109
103
101
107
126
128
133
137
133
127
125
125
122
114
107
107
112
116
121
119
118
118
119
123
131
140
143
143
143
142
135
127
122
126
135
136
126
118
115
121
125
125
122
116
114
113
119
124
125
120
112
103
103
111
124
122
123
125
119
114
115
122
124
123
119
117
116
118
125
129
127
123
119
127
142
150
146
135
128
128
128
128
122
118
121
126
131
135
129
120
107
104
108
114
115
114
117
120
122
122
120
115
118
125
116
112
118
125
128
125
121
119
120
122
123
125
124
125
130
136
138
133
129
129
136
139
136
128
120
118
120
124
120
110
105
111
128
142
140
120
101
92
101
114
125
125
123
121
115
118
122
127
127
129
117
110
117
132
141
139
127
115
112
115
123
127
127
126
130
133
134
130
125
124
126
127
124
121
120
121
125
125
119
111
104
106
116
124
125
118
110
105
110
121
128
132
128
119
107
109
123
133
132
123
134
135
136
135
128
119
116
121
127
126
119
116
123
127
126
119
123
138
154
155
145
130
122
124
127
128
127
130
133
136
133
127
125
127
127
132
137
143
141
135
128
129
133
133
129
130
136
141
136
126
136
135
133
129
127
126
128
128
121
109
102
110
127
132
122
105
105
123
141
149
141
128
123
123
123
122
125
131
133
130
124
121
123
129
136
141
143
143
141
136
133
129
125
120
118
122
130
133
132
126
125
123
118
119
124
127
133
128
115
101
99
107
115
114
107
104
109
118
120
116
116
121
127
129
129
128
129
133
136
135
132
131
129
131
134
136
138
134
133
134
137
132
123
113
113
119
127
130
125
125
117
113
114
118
125
127
130
124
112
104
106
107
101
92
96
116
134
134
114
97
101
120
133
138
136
133
132
138
143
146
149
146
135
128
123
122
123
125
126
127
134
132
124
116
120
131
139
132
118
116
113
115
123
129
127
124
119
118
113
109
108
109
102
95
103
126
151
150
129
111
114
131
136
136
134
135
137
140
147
151
152
146
135
126
118
119
123
127
129
129
131
130
125
124
135
151
152
135
111
105
109
117
130
134
124
115
113
116
116
112
110
112
116
116
118
129
142
146
137
131
136
139
136
126
127
136
148
151
146
140
135
134
134
132
130
128
131
134
136
133
129
121
118
122
137
147
148
129
108
100
107
114
121
122
114
107
114
124
124
118
113
118
125
127
122
124
128
130
129
131
139
143
135
126
127
138
152
150
137
127
125
130
137
141
144
140
135
134
135
137
129
120
117
122
129
130
123
116
108
101
109
107
109
108
108
112
122
131
130
123
125
129
132
127
120
121
127
126
124
122
133
141
138
134
135
139
138
130
122
125
134
142
141
139
139
139
133
129
128
131
129
123
123
128
129
123
116
112
109
105
122
114
108
107
112
119
125
126
122
123
133
144
144
128
118
121
134
141
135
126
129
135
137
136
139
141
131
115
111
125
148
155
142
127
122
127
131
132
127
127
126
124
131
138
141
135
127
120
116
111
136
128
117
112
116
124
127
120
112
115
131
147
146
131
118
121
136
149
147
135
128
127
127
131
140
145
138
118
108
121
146
156
140
117
106
115
129
137
137
128
124
122
131
141
144
143
137
128
123
121
135
135
126
117
119
127
128
121
109
110
122
135
137
129
121
122
133
141
140
133
126
124
126
133
143
151
147
129
112
115
131
145
138
120
106
114
129
139
139
132
127
125
128
131
132
130
126
124
124
128
123
128
128
126
127
133
130
124
116
114
122
128
129
128
127
131
132
131
127
123
126
131
135
140
143
147
145
136
122
117
120
128
129
126
121
123
130
136
137
133
131
127
124
120
121
120
117
119
122
129
113
119
126
130
133
132
129
125
123
126
133
134
132
132
133
135
132
126
124
126
134
140
140
139
136
133
135
137
136
127
115
112
118
128
133
135
134
136
136
133
129
123
119
118
119
120
120
120
119
118
119
117
118
123
127
127
129
130
134
138
140
136
133
132
133
131
128
127
130
139
139
136
132
129
130
125
127
137
145
137
117
104
111
124
137
138
138
141
143
134
124
119
120
122
121
118
121
120
119
116
128
119
110
111
119
128
134
138
139
138
134
131
131
131
127
121
117
120
131
136
134
127
127
126
127
124
124
136
143
135
118
107
112
123
129
131
137
143
145
136
126
125
130
130
122
114
112
118
120
120
127
116
108
110
126
140
146
144
134
126
121
123
129
132
128
122
116
120
123
124
126
127
130
131
127
125
126
134
136
130
119
112
118
124
125
126
128
137
142
140
136
133
134
133
126
118
115
117
123
126
118
114
110
117
132
142
141
133
123
114
116
124
131
135
129
124
124
126
126
125
127
132
134
132
123
120
127
136
138
131
121
116
122
128
131
129
127
132
141
143
138
132
129
130
133
134
129
125
128
129
117
114
114
119
125
127
121
117
118
120
126
127
129
130
128
125
126
130
133
132
131
132
131
124
115
115
125
137
146
142
131
120
125
132
141
139
133
131
138
141
135
124
119
124
132
135
133
131
132
129
119
120
118
119
117
115
110
108
119
134
138
129
123
121
125
124
122
121
124
126
127
124
122
119
116
116
121
128
137
143
140
130
129
132
139
136
130
126
127
128
129
125
121
122
118
120
122
127
132
127
120
122
121
122
124
122
116
112
119
133
136
128
117
113
116
119
119
116
118
120
123
123
120
120
124
126
124
120
119
125
133
134
132
130
126
123
116
116
118
123
127
130
130
122
112
108
113
120
121
119
118
116
113
120
128
132
126
116
112
118
123
122
116
110
108
112
120
125
130
132
131
127
121
120
125
136
138
127
114
107
112
125
130
127
116
106
108
118
126
130
125
123
126
125
120
119
121
123
118
109
120
106
98
109
126
134
129
118
111
112
114
117
115
111
105
110
120
134
140
141
138
130
124
121
123
129
134
131
122
112
107
114
123
126
117
107
108
122
134
132
115
107
114
126
131
132
129
128
127
119
125
107
98
111
129
134
126
119
121
123
122
117
115
114
115
117
121
126
128
126
124
123
123
123
120
115
115
121
128
128
120
113
113
120
120
110
107
113
121
121
111
107
114
126
129
124
119
125
135
138
124
116
116
128
140
136
124
117
123
132
130
123
118
124
128
130
125
120
116
112
107
105
109
117
119
115
111
118
129
135
128
112
106
111
113
108
99
97
105
116
124
124
127
125
120
113
107
115
133
141
119
122
127
132
134
131
119
112
115
125
131
130
129
129
132
131
129
128
122
114
103
97
103
116
125
127
124
124
128
129
123
113
106
109
114
113
104
98
104
119
130
130
126
122
119
116
111
111
116
125
115
119
119
118
116
119
117
111
107
112
122
132
135
129
123
124
130
139
137
123
109
102
112
126
134
136
136
132
127
120
118
117
118
123
127
129
125
117
117
118
114
106
106
119
134
137
128
111
105
111
118
116
111
109
113
122
123
117
112
113
120
127
131
128
121
121
131
143
143
131
119
119
126
133
134
136
138
134
127
117
116
123
134
138
139
140
140
137
131
118
103
93
100
120
138
145
134
122
113
114
122
122
123
131
138
139
133
122
121
127
127
123
122
125
127
127
130
134
133
129
124
124
130
129
128
129
136
136
128
116
117
127
139
137
129
126
130
138
139
132
119
112
115
121
126
123
122
127
128
124
122
129
140
152
156
148
128
120
127
136
133
122
116
120
127
126
122
120
122
122
123
124
129
124
120
122
132
137
135
124
122
127
131
121
107
103
115
132
142
141
134
126
120
116
110
108
115
123
128
124
120
128
140
149
146
136
123
120
127
133
128
122
118
120
118
115
111
111
113
114
114
120
127
127
120
119
121
127
133
130
125
125
120
109
103
104
116
130
138
133
126
119
114
111
108
109
114
117
118
117
120
126
132
132
127
120
122
128
131
129
123
120
121
124
117
110
106
107
110
110
113
116
121
130
130
123
118
115
120
124
124
120
115
117
122
130
133
130
121
118
116
117
118
116
116
115
116
116
115
115
121
125
131
129
120
113
122
136
139
130
120
120
123
125
121
119
115
114
112
113
113
113
114
126
137
140
128
113
110
117
120
117
113
122
137
148
144
130
116
111
119
131
135
130
122
119
119
117
120
122
122
123
129
129
122
114
120
133
140
135
123
120
122
125
128
128
126
118
113
112
113
110
108
117
135
147
138
121
113
119
121
120
117
122
134
142
139
128
118
116
128
142
141
133
123
119
120
119
121
127
119
124
128
128
122
119
122
131
132
129
123
119
119
124
130
129
122
112
105
108
110
109
107
112
123
130
126
118
115
122
131
133
131
130
129
129
125
124
120
124
130
136
132
126
119
117
117
117
117
124
121
128
129
124
120
124
128
132
129
124
121
122
125
126
126
118
112
106
104
107
105
107
107
112
116
113
110
108
115
124
133
140
143
142
133
121
113
110
113
118
121
125
123
120
118
116
115
116
118
126
129
135
130
124
122
129
134
133
129
125
127
131
134
128
117
111
111
115
117
111
103
99
105
114
119
116
111
111
114
121
126
134
142
143
134
115
104
102
107
111
115
117
117
119
119
118
117
119
124
132
136
137
133
128
126
127
128
127
127
127
131
130
126
117
112
114
121
128
125
115
104
102
107
117
122
121
116
115
113
113
116
126
138
140
129
111
104
108
116
119
114
111
109
114
119
121
122
119
124
133
133
134
134
132
129
126
121
121
124
125
125
119
115
110
113
122
127
126
121
117
115
120
121
120
116
116
117
116
111
108
113
126
135
136
126
118
118
127
135
135
124
111
103
108
119
125
120
111
114
128
120
129
134
134
131
128
124
123
123
123
121
120
117
119
122
123
122
117
117
123
133
136
127
118
114
115
119
117
112
110
117
126
132
131
128
126
132
139
144
144
139
126
119
119
123
123
115
106
107
122
110
127
135
134
130
130
134
133
128
125
126
124
125
124
121
118
114
116
126
132
138
130
119
112
118
124
122
117
115
120
126
126
124
126
129
134
136
134
133
135
139
139
137
133
127
119
113
111
113
121
108
125
134
130
127
128
132
134
133
134
131
125
119
116
115
114
116
120
131
132
125
107
102
110
127
132
123
111
114
127
131
125
118
120
129
135
133
124
119
121
123
125
128
128
125
120
120
120
121
123
114
123
123
118
118
120
121
122
128
135
134
124
111
110
117
120
118
119
123
123
117
105
103
116
133
134
118
102
105
121
130
123
116
119
130
137
134
125
118
114
110
106
109
113
123
130
132
129
123
115
126
121
112
108
113
115
111
111
122
132
133
125
118
119
127
125
117
108
106
112
117
120
122
127
132
126
114
104
104
113
118
118
115
120
130
138
137
130
123
121
113
106
101
112
128
140
141
128
116
104
134
124
114
113
117
119
116
113
117
126
131
131
130
133
130
124
115
108
107
112
115
120
125
126
127
120
114
110
112
115
115
111
112
117
128
138
139
132
126
124
124
122
118
119
126
133
132
125
109
102
134
129
126
126
130
129
126
123
119
119
119
126
131
129
123
119
118
122
121
115
110
108
115
123
126
122
119
114
115
118
118
113
110
113
122
134
138
132
126
124
126
130
129
125
122
119
119
114
109
107
128
131
133
132
130
128
128
126
120
114
107
109
114
119
119
119
124
128
126
120
110
108
113
120
126
128
124
111
108
115
121
122
115
112
117
129
138
137
129
120
116
119
123
124
121
114
111
111
109
109
124
127
127
123
114
110
113
118
118
114
108
106
107
112
120
127
131
129
123
122
124
126
123
119
120
124
121
106
99
107
120
127
122
113
116
126
136
139
131
119
108
106
114
123
124
121
118
113
110
109
123
121
119
114
108
104
105
109
113
118
122
119
114
113
120
129
132
124
118
124
134
138
131
118
111
111
111
107
104
109
116
122
122
121
123
122
124
125
123
117
109
106
114
124
128
126
121
117
113
112
122
120
118
123
130
129
120
110
109
118
131
134
124
117
118
123
124
119
116
123
132
134
128
118
110
108
111
117
121
119
114
114
118
126
125
118
110
107
109
114
116
117
123
124
124
120
118
118
116
115
129
123
121
130
146
151
139
120
110
117
128
130
124
118
120
121
119
118
119
120
121
118
118
120
121
121
123
128
130
125
115
109
111
118
118
111
105
103
104
113
119
124
126
122
114
111
115
118
118
116
122
121
126
134
132
125
115
115
122
129
125
119
120
125
127
125
129
137
144
138
127
119
123
132
133
125
122
126
132
136
134
129
127
128
127
125
122
120
113
106
106
117
130
136
132
128
125
121
120
118
121
116
118
124
126
121
117
113
114
113
115
119
130
135
131
122
119
126
136
132
123
115
119
124
126
125
125
129
131
128
121
118
123
130
134
129
118
107
101
104
107
114
126
136
135
123
113
113
124
136
121
108
102
106
114
120
123
122
120
117
118
120
123
125
123
122
123
123
119
115
115
119
124
124
127
127
127
130
130
126
122
120
125
133
138
133
118
107
109
118
131
131
134
136
130
120
113
115
126
140
118
105
98
104
115
126
133
134
128
123
121
120
113
106
111
123
133
125
109
101
110
124
129
131
130
130
130
133
135
137
136
131
126
131
134
133
127
122
126
132
139
140
132
123
122
122
126
127
127
133
109
108
114
121
126
127
130
129
124
119
121
121
118
111
112
122
130
126
114
106
114
126
128
128
128
132
136
141
144
145
141
131
125
123
126
129
131
130
131
134
136
128
119
112
119
136
143
137
127
124
107
115
125
130
124
116
114
116
113
117
123
133
137
132
125
124
125
125
126
125
130
131
125
121
126
135
142
143
140
136
132
128
126
127
128
125
127
128
133
136
134
126
117
121
134
150
152
144
128
123
110
114
120
121
115
111
111
112
115
119
128
138
145
140
133
128
127
126
128
134
139
137
127
121
126
135
139
132
124
125
129
131
133
134
135
129
124
125
133
143
144
139
137
143
150
148
141
131
126
123
120
113
107
108
113
121
124
125
125
127
132
137
135
130
127
127
131
130
127
130
137
140
133
128
130
135
131
120
116
127
141
146
140
135
136
130
124
122
130
141
146
147
149
155
152
137
118
109
114
123
134
124
113
111
118
130
136
133
129
128
131
134
132
121
115
121
130
135
133
133
136
138
134
132
135
138
138
129
128
138
153
156
145
135
129
126
121
120
125
134
137
140
145
151
149
137
122
113
116
124
139
137
130
121
119
125
131
129
124
119
123
129
130
121
112
113
125
135
137
135
134
135
134
133
138
147
151
144
135
136
145
152
146
136
125
119
117
118
122
126
127
127
130
136
143
146
143
135
130
131
133
139
135
124
117
119
128
125
113
107
111
119
125
120
114
113
122
130
129
129
128
130
131
133
137
146
150
143
130
122
127
139
141
134
126
122
125
125
125
126
125
124
121
125
130
141
148
146
142
140
122
131
134
127
123
126
130
125
112
107
111
118
121
121
119
120
121
119
119
120
123
127
130
129
129
132
133
129
122
119
119
125
128
130
132
138
141
139
136
131
127
123
118
119
122
128
132
134
139
142
115
126
133
135
134
135
132
128
122
122
125
129
128
124
124
122
120
117
119
123
124
122
120
122
122
120
120
124
127
130
126
120
120
128
138
143
144
142
139
133
128
122
119
120
121
121
122
127
133
139
113
122
130
132
130
129
132
136
140
138
135
131
129
126
125
122
119
119
129
132
127
117
111
112
117
117
118
125
137
138
132
124
129
139
142
136
131
130
134
132
126
123
123
126
126
122
121
124
130
133
111
122
128
127
122
122
134
144
146
139
127
120
120
124
126
123
120
123
130
134
124
112
107
110
113
119
122
129
138
136
129
127
137
143
139
128
119
120
122
121
122
127
134
134
128
121
121
125
128
127
113
123
127
127
126
129
138
144
136
125
111
109
116
123
126
125
123
124
125
123
116
111
109
109
111
115
125
138
140
133
121
120
127
131
130
129
127
124
117
109
113
129
142
141
131
122
123
128
126
125
124
126
126
129
135
140
138
132
120
111
109
114
124
129
129
126
125
127
127
123
118
116
115
113
114
119
129
140
142
136
124
116
114
116
121
131
141
140
128
115
113
126
139
141
137
131
127
128
126
124
132
127
124
126
131
134
127
117
112
115
120
129
134
138
138
131
129
133
136
136
129
122
119
121
122
125
127
136
140
138
133
121
114
114
120
129
141
146
142
133
125
123
127
135
139
138
131
125
121
119
125
122
117
119
120
122
117
114
120
130
135
132
134
140
145
141
133
129
133
133
130
121
118
120
123
123
119
119
126
137
139
130
121
118
121
125
128
132
137
133
130
123
123
129
133
136
131
121
114
112
117
120
117
118
118
118
118
120
129
136
135
124
121
129
140
141
132
122
120
123
124
119
116
118
124
126
121
112
111
123
134
134
128
124
124
122
120
117
116
119
125
126
127
128
128
129
127
119
112
109
121
123
122
120
120
121
121
124
128
130
126
119
115
115
120
124
124
122
120
119
119
117
116
121
133
143
141
126
112
111
121
131
134
133
127
123
119
118
115
114
118
126
132
131
126
122
120
120
116
117
131
124
115
114
115
118
119
119
121
123
124
122
118
113
109
112
119
123
122
116
114
114
120
126
139
149
148
136
122
114
115
124
132
139
132
125
126
131
130
123
112
116
126
132
124
116
115
119
127
131
131
121
108
109
114
119
118
117
118
123
127
128
125
121
116
115
119
119
115
109
107
111
120
125
128
128
128
129
127
126
120
119
121
129
129
124
124
133
138
130
115
110
117
123
121
112
107
116
127
132
119
117
117
122
130
133
125
118
115
123
129
130
128
125
125
124
120
113
106
103
105
107
113
115
114
112
112
119
127
133
128
119
112
113
114
112
111
118
129
132
128
123
118
121
119
115
113
117
124
127
105
111
120
131
140
146
136
121
113
114
121
125
127
126
124
122
120
120
118
113
109
106
110
113
117
119
121
122
126
129
127
123
117
113
108
104
101
104
117
129
131
126
119
120
123
125
126
126
127
123
104
107
111
120
134
143
137
124
110
106
110
121
127
123
115
112
120
131
136
128
116
111
115
123
131
135
135
130
126
123
127
130
132
126
114
105
102
106
116
120
114
106
107
118
126
132
132
130
132
126
120
114
111
116
126
136
135
127
117
110
110
115
121
118
111
109
120
139
146
133
122
122
130
134
131
129
131
133
135
133
133
134
135
127
113
106
109
119
123
114
99
91
102
118
125
124
122
127
130
130
132
130
130
132
135
136
130
125
127
127
120
115
115
114
111
109
116
128
134
127
125
133
144
137
116
106
113
132
146
148
142
134
126
110
99
104
117
131
130
116
100
99
111
121
121
112
112
119
124
124
129
135
141
145
143
135
123
120
126
133
132
124
118
116
113
111
111
112
117
118
128
142
151
133
109
95
107
128
145
147
142
133
118
104
95
103
124
135
133
120
113
115
122
122
118
111
112
116
117
117
119
129
135
139
138
132
123
117
116
121
125
130
129
123
116
112
109
108
113
118
131
141
140
124
107
102
108
120
127
132
132
134
128
117
112
114
125
130
128
121
117
116
117
115
112
112
115
115
116
115
118
123
125
123
123
125
128
122
113
107
114
125
130
125
118
117
118
121
125
130
135
134
122
112
107
108
111
111
112
118
127
134
136
134
129
121
116
116
117
121
119
116
113
111
108
109
114
118
120
118
123
123
121
116
111
114
123
127
123
118
122
128
129
121
115
123
129
133
136
137
138
133
117
108
108
112
111
108
112
123
128
129
127
127
124
115
108
107
116
124
128
127
123
117
110
110
117
122
126
125
123
122
119
116
109
105
111
123
133
141
145
141
128
115
113
122
129
130
127
131
137
133
126
121
121
123
117
113
118
128
129
120
112
114
116
117
112
113
118
129
139
142
137
125
116
118
125
126
126
125
121
120
119
118
115
110
110
119
130
143
147
141
128
117
117
119
119
114
110
115
124
130
129
130
132
125
115
111
119
129
130
120
109
117
131
138
130
122
118
128
140
141
130
117
114
122
131
128
118
113
127
128
122
122
123
124
125
124
123
126
128
129
127
124
120
117
116
114
112
116
120
121
126
130
132
124
108
104
114
129
130
123
122
133
148
150
137
120
112
118
128
129
118
109
112
123
130
125
114
110
139
141
133
125
124
131
134
130
123
115
115
117
122
121
119
120
123
129
134
132
122
116
117
126
130
123
114
108
117
129
131
128
129
138
140
134
124
113
111
113
117
119
116
119
123
126
128
124
121
122
138
140
134
126
122
121
122
124
126
126
121
115
111
111
116
121
128
135
138
135
124
116
115
120
125
126
124
124
125
127
128
130
132
128
119
109
111
118
122
116
110
113
117
125
130
128
125
121
124
131
124
122
121
123
118
109
101
109
126
137
133
119
107
108
115
121
120
118
119
123
126
123
119
118
121
128
135
134
125
118
119
127
132
123
110
107
121
136
137
125
113
112
116
122
122
122
119
116
117
126
115
110
116
120
119
110
102
109
126
137
135
122
116
120
124
119
108
100
105
119
129
132
124
119
121
129
134
130
117
108
112
121
127
121
119
123
138
144
139
126
121
122
122
118
114
112
111
111
112
118
120
117
117
119
120
124
124
128
132
134
128
124
127
132
129
118
106
103
113
127
135
134
126
122
124
127
122
115
113
115
116
113
113
118
128
137
142
139
132
124
122
124
130
125
116
107
106
110
116
118
125
126
124
117
117
126
137
142
137
128
123
124
128
129
123
117
117
121
129
132
127
120
119
124
129
123
112
107
119
130
127
111
104
115
130
137
137
129
126
119
112
114
127
133
128
116
110
115
123
125
127
128
123
115
116
123
132
132
126
123
123
125
122
118
115
120
129
137
133
121
107
100
109
123
130
122
108
107
121
137
132
116
107
117
127
130
125
123
122
119
111
105
114
130
135
129
120
119
125
127
129
121
114
113
121
125
120
112
111
119
129
130
123
115
114
120
130
135
128
116
102
97
105
119
127
122
113
111
119
128
128
121
118
121
128
129
125
120
119
122
121
118
118
124
133
137
131
124
121
118
137
122
111
115
124
127
116
105
105
118
132
133
128
119
116
118
121
122
123
118
111
105
105
106
113
120
121
120
116
116
116
120
121
122
126
128
125
121
120
125
132
131
124
118
122
128
130
124
114
109
140
129
121
121
127
128
122
115
116
123
127
127
125
119
115
116
115
120
123
122
120
113
104
102
105
116
125
122
116
114
118
123
124
122
122
125
125
122
122
126
133
136
126
116
109
116
122
124
115
106
131
132
129
127
126
126
125
126
126
122
119
114
114
115
118
118
122
126
125
121
116
110
105
102
107
116
123
117
112
116
128
134
130
123
118
121
124
124
125
128
130
130
125
116
108
113
120
127
124
111
120
123
122
121
120
121
124
126
126
121
116
110
112
114
120
128
135
131
124
115
109
107
107
105
108
113
114
106
104
117
131
136
127
117
116
121
129
135
137
134
129
126
126
124
121
118
121
126
126
116
113
113
116
118
121
126
128
126
119
119
120
120
116
115
120
129
133
126
118
111
111
112
109
105
108
108
108
106
109
121
128
124
116
110
114
123
136
141
143
137
129
125
128
129
127
122
119
121
121
116
120
122
122
126
136
145
141
128
118
118
123
124
121
116
117
118
114
110
112
116
121
116
111
105
104
105
109
121
133
137
130
117
107
107
113
122
130
132
132
129
126
125
127
128
124
120
115
111
112
114
130
133
128
128
139
149
144
131
121
120
122
122
121
119
118
115
107
107
115
124
125
118
112
109
109
109
114
130
144
143
131
119
114
118
120
119
115
113
113
111
113
118
124
124
122
117
113
111
112
115
106
105
113
122
127
126
122
120
124
129
126
121
120
126
129
124
121
121
120
117
114
119
132
141
136
124
112
114
122
126
127
127
125
124
119
122
123
123
112
106
107
117
129
138
137
132
126
121
124
130
107
104
108
118
124
123
119
121
130
139
140
135
134
136
139
135
129
125
123
118
115
120
131
138
134
124
114
115
121
125
123
122
124
128
130
127
120
110
108
105
105
114
129
144
150
139
127
125
131
143
119
108
106
112
119
121
121
124
134
145
149
141
135
133
137
142
140
133
129
128
130
132
132
132
130
128
124
119
119
117
117
119
125
133
138
130
118
108
109
118
123
127
133
140
142
136
127
131
146
146
122
111
105
110
116
121
122
126
131
135
135
130
125
124
127
136
135
129
125
127
131
130
123
119
124
129
132
128
122
119
119
120
125
134
140
136
127
119
122
127
131
131
128
122
120
119
126
136
147
145
120
116
113
116
117
119
120
123
123
123
124
127
122
120
119
122
122
119
119
121
124
122
114
112
119
127
132
133
127
126
122
122
125
134
140
138
130
126
124
125
126
124
117
109
109
118
129
138
142
140
121
124
125
123
117
117
115
118
122
127
136
141
136
126
117
115
117
119
124
126
130
127
119
119
123
125
124
123
124
126
125
124
126
136
139
130
118
111
114
124
127
125
124
124
135
141
143
137
134
134
123
125
123
122
118
115
116
117
124
138
149
149
138
125
120
121
126
128
131
139
144
138
132
127
126
125
119
112
114
122
124
123
125
133
136
125
109
103
113
129
138
138
139
147
157
154
144
131
126
130
122
117
113
117
122
124
123
122
126
137
141
134
123
115
120
129
133
133
134
140
145
141
130
124
125
125
119
111
113
125
129
127
126
130
136
131
119
115
125
139
142
138
140
145
149
138
123
112
119
130
122
118
119
122
127
127
128
126
128
131
129
123
117
116
122
129
130
130
131
134
139
135
127
121
122
126
129
126
125
129
132
132
132
139
146
140
126
120
127
137
140
135
132
133
133
126
118
113
123
134
126
132
134
131
125
123
123
126
127
128
126
125
126
125
125
126
124
121
125
128
132
134
130
123
121
126
136
141
136
132
128
132
141
150
151
140
123
110
112
123
133
133
130
129
132
134
135
134
137
137
128
137
139
129
121
116
121
122
122
124
126
127
129
129
127
123
120
117
119
124
130
134
133
124
118
124
134
141
136
125
122
125
137
146
146
137
120
107
105
114
126
129
130
129
131
137
144
142
139
137
124
128
129
123
120
118
121
119
117
121
125
126
125
123
121
120
116
114
117
123
127
129
126
120
117
120
123
128
128
126
122
121
124
130
135
136
129
119
113
116
123
124
123
122
124
125
128
129
133
136
116
120
123
126
126
124
120
119
118
122
125
126
124
121
118
113
112
116
122
127
124
114
105
109
117
121
120
121
125
131
132
126
123
128
135
136
131
124
125
126
126
123
121
122
121
119
116
119
129
137
112
123
135
139
129
122
118
121
125
126
128
129
129
125
122
115
115
123
131
135
123
106
98
108
122
127
120
118
123
133
135
134
135
139
141
133
121
120
126
132
130
126
124
126
128
126
123
125
128
137
109
131
146
141
125
112
116
125
130
130
126
128
130
130
129
126
125
126
133
134
120
107
101
107
119
122
121
120
125
132
132
134
139
141
135
125
119
118
120
124
124
128
128
129
130
133
136
136
127
122
116
131
137
130
119
113
120
131
133
126
119
117
121
129
129
127
126
124
123
120
113
107
103
105
106
113
120
131
134
132
131
130
127
120
116
119
126
125
116
106
110
124
132
130
124
123
131
134
124
113
131
132
130
128
126
128
130
130
127
119
111
111
116
122
121
116
118
121
123
121
114
108
105
103
107
116
127
135
134
130
127
124
115
104
99
111
129
134
118
102
103
123
136
135
119
107
108
117
118
117
141
132
126
130
136
137
133
124
119
114
111
113
118
123
120
113
115
123
136
139
129
116
107
113
122
130
135
134
130
129
126
124
115
106
100
108
121
129
125
116
114
125
138
138
128
108
97
100
110
124
134
128
123
127
129
130
126
122
120
119
115
113
120
131
132
124
118
123
136
147
135
120
110
115
124
131
127
122
125
132
133
125
115
112
113
116
119
122
124
125
124
123
128
132
130
125
110
98
102
117
121
121
120
120
120
120
123
128
130
128
119
111
118
132
144
137
122
116
120
129
128
118
112
114
117
119
115
113
123
137
140
130
118
118
127
130
127
118
113
115
121
120
117
118
125
127
121
108
99
105
122
124
128
126
120
120
125
132
137
132
122
114
116
129
137
135
124
110
108
110
112
114
114
117
121
122
118
112
117
128
135
131
126
127
134
137
128
115
101
100
108
117
118
115
109
111
117
111
104
108
131
133
132
127
122
123
127
132
133
128
126
126
127
127
127
130
128
122
113
107
108
113
116
121
129
133
131
122
116
116
121
127
134
138
138
134
126
116
107
101
104
115
120
117
108
100
107
114
115
118
134
135
126
119
122
128
129
129
122
123
129
134
132
127
125
130
135
135
124
116
113
115
119
123
128
132
133
130
123
118
119
125
136
142
140
133
126
125
124
116
110
111
117
120
117
114
114
116
113
115
129
130
124
117
124
133
137
130
119
117
124
126
124
117
118
125
131
130
123
120
122
127
127
124
120
120
123
123
124
128
130
133
137
137
135
130
124
124
126
124
119
115
116
122
130
135
130
119
110
102
123
126
124
124
131
142
144
132
120
114
116
119
117
115
115
117
119
119
120
125
126
129
127
123
119
120
121
120
121
128
140
144
141
134
127
122
115
113
117
122
122
119
119
123
132
134
131
122
110
102
122
124
124
129
136
143
142
130
118
110
112
117
125
124
116
112
114
120
128
128
125
122
120
120
123
128
131
126
122
123
134
140
138
131
121
112
107
106
112
120
121
119
121
123
124
120
120
123
124
116
124
123
125
129
135
136
133
127
120
111
109
116
125
126
116
107
114
130
138
128
116
111
116
122
121
122
127
130
131
130
130
127
124
120
114
110
107
111
118
121
117
116
121
122
117
108
109
118
126
126
124
123
124
124
124
123
121
124
124
119
112
112
117
117
112
105
112
128
131
121
111
115
128
128
116
105
109
126
139
141
130
122
112
108
110
115
120
122
119
115
113
116
122
122
117
111
109
115
120
122
120
122
119
116
113
113
115
118
120
121
119
116
117
116
114
112
114
120
118
117
120
133
140
133
114
101
105
120
130
134
129
122
113
109
113
124
129
122
112
102
106
117
124
125
122
121
119
114
113
115
121
125
120
114
111
114
116
111
108
113
122
130
131
125
125
124
123
119
118
125
134
137
131
118
111
112
118
119
116
115
120
126
126
124
124
126
125
117
108
101
106
116
121
122
121
122
122
119
116
115
126
130
124
116
115
123
126
114
102
104
122
139
141
132
125
127
131
131
130
137
139
128
107
93
99
115
125
119
111
112
121
130
134
132
127
117
112
110
112
114
115
117
119
115
110
110
118
124
126
120
125
130
126
119
118
123
126
119
112
114
129
143
140
125
115
120
130
134
136
139
140
128
106
93
98
109
115
111
110
120
128
131
132
127
121
105
98
106
117
128
130
126
124
117
109
106
116
129
132
126
118
118
115
118
119
120
119
122
125
134
144
145
132
116
106
110
120
126
128
133
138
137
125
116
109
106
103
101
110
123
129
127
124
122
118
110
102
105
115
128
137
140
135
127
117
117
122
130
128
123
111
102
104
111
119
120
120
123
130
141
144
140
128
115
108
110
116
117
119
125
133
135
130
125
120
112
106
106
116
129
126
115
111
118
129
133
125
112
111
120
136
140
130
121
117
126
133
131
118
111
119
108
104
110
121
127
132
132
131
129
131
128
127
124
124
125
126
128
129
131
130
126
120
122
121
119
115
120
129
134
123
105
100
116
141
152
143
123
113
119
130
133
119
112
116
129
139
131
116
109
133
129
121
120
123
131
135
135
131
124
122
123
126
134
141
143
142
141
142
140
133
123
117
118
120
120
121
127
137
137
123
106
100
114
133
141
141
133
125
122
125
124
120
119
125
131
135
131
125
121
139
139
132
127
122
119
119
125
129
131
125
119
120
129
141
144
141
138
136
135
129
121
118
117
119
122
126
134
138
136
128
119
114
115
116
122
135
141
138
123
115
117
126
131
130
129
129
130
129
127
131
126
123
124
119
106
97
107
127
141
135
120
112
120
132
133
128
122
120
121
121
117
116
117
120
126
133
135
133
129
127
131
130
119
109
112
133
146
137
116
105
113
126
129
122
116
122
126
124
121
121
109
106
114
116
106
98
107
127
138
134
119
114
121
128
129
123
116
115
119
116
116
117
119
121
128
129
125
119
117
122
129
128
120
112
116
131
137
125
106
102
116
129
130
115
109
115
120
119
115
130
116
107
110
115
117
119
124
128
127
121
116
122
130
133
127
123
121
122
126
128
130
127
125
121
119
113
113
116
118
120
118
117
118
120
123
125
122
117
107
106
117
132
134
122
109
108
115
119
117
145
134
122
114
116
125
138
139
127
113
106
114
123
131
129
124
124
127
130
133
137
138
138
129
119
107
105
111
127
135
126
114
109
118
129
127
121
118
121
120
117
118
131
139
135
118
109
114
122
130
141
134
125
119
121
130
137
134
120
109
106
114
120
116
111
113
125
135
139
136
134
132
133
126
117
107
108
120
135
145
135
122
118
123
128
122
114
114
121
123
121
119
128
137
139
125
114
116
128
142
125
119
116
117
126
131
129
121
113
114
121
123
118
106
100
110
126
142
144
139
131
121
116
115
115
118
121
127
131
132
130
127
124
122
119
112
110
109
113
119
122
123
126
129
131
126
119
120
127
141
121
112
108
114
121
126
121
113
113
122
132
131
121
112
105
112
125
139
145
142
136
122
111
106
113
124
133
130
119
113
114
119
123
118
112
110
109
109
108
115
122
128
128
124
121
124
125
123
121
122
129
125
119
117
116
119
118
115
119
124
129
129
130
124
118
113
117
126
136
142
140
128
115
105
111
124
135
130
116
106
106
116
121
118
113
110
109
110
111
117
124
129
127
121
118
122
125
121
111
109
128
131
127
122
121
123
123
124
124
123
121
125
129
130
120
113
114
124
132
135
131
124
117
112
113
122
126
122
115
116
120
125
126
121
116
112
111
112
117
123
126
129
128
124
120
119
118
115
108
106
118
118
119
122
127
132
133
134
128
122
118
121
128
127
120
116
120
128
127
120
113
113
117
120
122
120
115
109
111
122
133
136
129
121
115
116
116
119
124
126
126
127
128
127
124
117
111
111
110
113
112
109
108
119
129
139
142
138
130
123
121
121
124
122
121
124
128
125
120
111
111
113
118
121
122
121
115
111
115
127
134
130
118
110
113
122
129
131
130
128
125
124
125
126
124
118
112
111
115
117
118
121
120
118
124
134
140
139
132
125
121
119
119
119
123
123
120
115
112
117
122
121
118
119
119
120
122
128
135
137
131
118
109
108
116
127
136
140
137
133
126
121
116
117
120
119
116
113
117
119
128
135
129
116
114
120
130
135
134
128
122
118
118
121
122
117
108
107
113
125
128
122
117
113
112
115
124
137
145
140
128
120
119
126
131
130
133
135
135
131
126
121
115
113
118
121
121
120
119
120
113
114
116
115
113
115
118
124
127
126
124
121
126
133
130
118
114
118
132
139
137
133
134
137
133
127
123
124
126
129
128
128
127
126
128
133
137
136
127
123
124
125
126
122
121
123
127
132
141
145
113
114
116
120
121
124
131
141
148
151
145
133
127
126
128
127
127
127
134
138
138
135
133
134
132
129
124
123
126
130
130
128
125
125
129
132
137
137
135
130
125
119
124
125
132
134
135
138
141
137
119
117
121
127
131
131
131
134
144
152
150
139
129
127
132
138
136
132
132
137
140
137
130
122
126
130
130
128
127
129
132
133
129
129
129
128
127
126
128
128
122
117
121
128
136
138
138
140
141
130
121
119
121
127
130
127
118
116
121
127
131
130
129
132
135
136
129
124
126
132
136
133
121
116
124
132
137
134
128
128
131
135
136
134
131
129
126
125
125
121
118
116
120
124
129
130
133
138
141
132
126
124
123
120
118
118
114
110
109
112
118
124
125
126
127
123
117
117
120
122
127
127
123
122
127
133
136
135
131
128
126
129
135
140
141
135
128
125
123
122
119
120
121
123
126
127
129
133
139
136
134
136
128
119
115
112
114
116
120
124
128
127
120
114
113
115
118
122
124
125
129
130
133
138
137
132
129
129
129
126
116
117
129
146
152
139
125
117
121
125
125
126
126
127
133
135
132
130
127
131
136
136
132
124
119
116
117
122
131
141
141
130
115
103
106
119
129
132
133
132
133
134
136
139
138
131
123
121
125
124
113
108
120
139
149
139
122
114
121
129
128
121
116
120
134
143
142
129
122
124
123
125
128
131
130
124
119
120
129
140
139
128
113
106
117
129
136
136
133
132
132
128
126
127
130
130
122
119
122
125
119
109
110
123
138
139
133
130
136
136
125
108
101
110
126
140
142
132
124
124
109
116
124
132
134
128
120
120
125
132
135
127
120
122
130
138
136
132
128
129
128
123
120
120
126
127
122
119
122
127
123
117
114
122
135
140
138
136
138
138
128
114
109
116
126
131
133
133
133
131
111
119
125
130
132
129
123
121
126
133
135
132
131
134
140
138
132
124
122
124
127
125
124
122
122
122
122
122
123
124
123
121
123
130
135
137
129
124
125
130
134
135
135
135
133
128
125
127
135
134
124
125
125
125
128
128
125
123
124
133
136
134
133
135
137
133
127
118
117
124
128
132
132
123
116
116
120
124
125
123
121
119
123
128
133
126
119
112
111
119
129
140
143
142
132
127
122
122
126
130
125
120
117
119
124
126
122
121
122
130
134
131
126
127
129
128
122
116
118
125
131
132
125
115
112
117
122
127
126
124
121
119
121
125
125
123
118
113
112
118
122
126
132
131
128
123
116
111
109
117
117
112
114
122
125
122
116
117
121
125
127
127
126
125
127
126
123
124
130
137
135
125
116
113
119
127
129
127
125
126
124
122
123
127
128
123
119
118
125
128
126
124
124
126
126
120
112
105
104
111
114
122
132
136
128
117
112
114
118
121
123
127
129
128
129
129
131
135
143
145
135
124
115
124
136
139
131
122
121
124
124
124
126
133
137
130
122
122
129
136
136
130
126
126
130
129
120
111
107
114
121
134
144
139
124
113
113
116
119
119
123
129
133
131
130
130
132
135
136
134
128
122
123
132
137
132
122
116
118
124
126
126
126
127
131
130
126
126
128
133
134
128
123
124
130
136
136
129
121
117
125
132
133
125
117
113
118
126
127
125
122
126
129
130
127
124
123
122
121
117
112
112
119
123
121
115
108
108
114
124
134
135
124
113
109
118
128
133
127
120
117
119
119
119
119
128
135
136
125
117
125
121
119
123
126
126
128
129
132
128
124
124
126
126
123
115
110
111
117
116
112
111
115
115
114
113
110
108
109
117
132
140
130
109
94
101
123
133
124
111
105
115
122
119
109
103
110
123
125
122
128
121
124
137
143
138
131
129
131
131
126
123
123
125
120
110
105
115
127
135
130
123
117
117
122
126
124
115
108
111
125
137
133
120
102
100
112
121
119
111
109
120
132
129
112
92
87
102
120
134
127
123
128
139
142
136
128
129
132
129
123
114
117
121
121
113
109
116
134
144
139
126
118
121
128
132
130
125
126
129
131
131
126
124
119
115
113
115
115
115
119
124
128
128
116
107
100
101
113
129
125
118
122
125
124
123
127
130
134
127
115
105
108
120
125
120
110
111
120
133
133
122
115
118
121
120
118
123
139
152
146
128
115
117
126
130
122
112
110
115
122
120
116
114
115
119
120
111
106
113
116
112
115
119
119
122
129
133
133
127
116
111
115
123
132
129
114
106
110
120
126
121
115
113
113
112
109
115
130
145
142
126
116
119
127
129
120
108
103
105
116
119
114
110
108
113
118
113
105
106
117
117
120
124
127
131
134
133
129
125
128
130
130
131
134
133
127
120
118
122
126
121
112
106
111
116
120
118
119
121
121
122
125
130
130
123
110
103
100
105
114
120
121
117
113
111
115
115
106
106
127
132
129
127
130
137
137
133
124
124
135
143
142
132
128
135
141
142
132
127
124
118
110
106
113
128
136
133
123
117
115
125
134
142
137
124
108
102
106
111
118
121
124
124
130
132
129
117
105
101
134
136
126
118
124
134
138
133
122
121
131
137
134
125
125
133
142
143
133
124
120
118
114
114
120
129
135
132
125
127
130
137
142
143
139
131
117
109
108
114
118
121
123
126
136
140
133
115
96
91
134
133
123
115
117
127
134
130
120
116
122
129
131
127
126
128
128
125
119
120
121
125
126
123
125
128
128
122
120
128
142
147
142
134
131
128
120
109
106
110
116
120
124
125
128
128
120
111
98
95
131
131
128
125
124
128
129
126
119
117
120
128
137
138
131
121
115
115
117
120
123
127
125
121
124
129
130
123
115
119
130
133
128
121
119
118
115
109
107
111
117
120
125
124
117
112
111
114
116
116
125
127
129
132
131
128
127
128
124
122
120
126
135
135
124
111
111
120
127
126
119
112
115
118
124
129
132
127
118
114
112
111
112
114
115
116
111
110
114
122
127
127
125
121
116
111
113
119
125
126
119
116
118
122
124
125
127
130
131
124
119
117
119
119
113
107
114
127
132
123
109
104
114
124
127
127
124
122
119
115
111
108
109
118
124
127
120
112
115
126
134
133
126
120
119
122
120
116
118
123
116
113
112
113
112
114
118
120
123
123
121
116
116
116
118
121
124
125
126
122
119
119
125
130
128
124
119
117
115
113
112
116
121
126
134
133
124
111
104
115
131
139
134
127
126
127
123
112
108
115
121
124
120
114
111
111
109
106
109
122
131
131
125
122
127
134
129
121
115
124
134
135
128
121
125
131
131
122
113
109
113
120
127
130
135
134
125
109
100
107
124
139
140
132
129
127
122
114
110
113
130
138
131
122
118
117
115
109
110
121
138
143
133
122
124
127
128
119
115
121
132
127
114
108
123
139
144
133
118
114
117
122
123
128
131
127
122
116
111
115
121
130
136
134
127
124
123
124
121
115
131
138
134
129
128
129
127
120
120
123
134
140
133
120
113
116
120
118
115
115
115
114
108
111
124
137
139
125
116
116
121
124
124
125
122
117
116
119
123
120
117
117
126
130
126
120
123
129
130
116
123
124
124
128
131
132
133
129
125
120
121
124
124
119
112
109
114
114
115
112
111
116
120
123
126
125
118
109
107
116
121
126
128
124
119
112
113
119
121
118
114
114
123
129
127
122
125
129
127
116
115
110
112
121
125
129
128
128
124
118
115
114
117
118
114
109
110
112
116
117
121
123
124
123
118
114
113
114
118
121
122
121
123
123
123
122
121
119
117
114
118
122
127
128
127
128
129
126
118
115
112
107
111
115
119
121
124
125
127
123
120
118
119
122
124
119
115
115
118
124
130
126
120
113
109
115
120
131
137
134
121
113
111
120
127
133
127
119
115
120
129
132
128
123
124
130
131
128
122
119
118
115
115
118
120
124
126
130
133
133
132
128
128
135
140
136
125
117
118
124
130
125
119
113
112
117
124
134
139
133
120
112
110
119
130
134
129
121
117
123
131
133
126
118
117
120
127
129
127
125
131
129
126
128
128
126
124
131
135
139
135
129
130
137
143
140
128
118
114
118
121
121
119
117
117
119
122
125
125
121
118
118
126
132
135
135
132
131
126
120
118
120
122
117
112
113
122
129
129
123
137
132
127
131
130
126
117
122
130
136
131
122
118
123
129
130
128
123
118
114
111
112
117
119
120
121
119
118
118
116
120
131
141
139
135
132
139
141
131
114
106
113
122
120
112
111
119
128
125
117
134
125
118
121
126
122
116
119
127
131
126
115
110
109
116
126
136
141
133
119
106
104
113
120
121
118
115
115
118
117
124
132
136
133
122
119
126
130
121
105
100
113
124
126
119
116
120
126
122
116
134
123
115
114
118
118
119
122
122
121
115
111
109
110
116
124
138
145
139
126
116
115
118
121
119
115
111
115
120
125
124
123
120
122
118
113
109
109
110
105
105
116
127
132
127
121
120
122
120
116
140
132
124
120
120
122
123
123
118
109
105
108
111
117
118
121
128
131
131
132
134
135
132
122
109
105
109
117
124
128
123
119
121
128
129
121
110
104
110
115
119
121
128
134
133
122
119
117
117
116
130
131
128
128
128
128
124
119
113
108
107
110
112
111
109
111
116
121
127
135
148
151
141
122
107
104
111
117
120
121
122
125
130
134
134
125
119
114
117
120
124
125
130
134
133
124
117
114
117
118
117
117
122
126
131
131
126
123
121
121
121
117
108
97
95
107
118
127
131
137
144
148
135
119
107
108
116
122
118
116
122
128
128
124
120
121
121
122
117
115
121
128
132
131
129
126
121
119
124
130
113
118
121
121
122
125
128
131
133
132
127
118
106
98
98
107
120
131
135
138
139
134
127
116
113
117
123
126
119
111
114
117
117
109
105
109
117
119
111
106
113
124
130
129
126
126
126
124
125
130
124
130
126
117
112
116
125
133
136
128
122
119
120
117
113
108
114
126
138
141
137
128
120
116
114
119
125
126
118
107
100
99
103
107
106
109
113
114
111
110
112
117
122
124
127
129
125
120
113
118
126
131
127
118
112
115
124
132
131
124
118
123
134
135
121
106
106
124
140
144
136
125
118
115
114
116
117
117
114
105
100
98
104
113
117
118
115
113
113
113
112
112
116
123
127
126
115
99
95
109
119
119
118
118
120
123
128
132
129
122
120
126
138
136
120
106
109
125
138
138
131
126
121
119
116
113
111
109
107
107
109
113
116
120
122
123
121
116
114
112
111
110
114
122
128
124
108
93
94
110
115
113
111
118
124
129
131
134
133
125
122
125
126
124
118
116
119
123
121
122
125
127
126
121
117
115
116
114
112
110
116
123
122
120
120
123
124
119
115
112
111
109
109
117
124
124
115
108
109
116
121
120
121
120
118
120
128
135
137
132
124
117
111
112
116
119
119
114
110
113
121
127
127
121
119
122
126
129
121
112
113
117
118
118
118
122
129
132
133
131
124
113
103
104
116
125
127
120
118
119
124
132
130
122
112
110
119
133
139
133
124
114
112
114
119
119
116
110
109
111
118
121
122
119
119
123
129
130
122
110
102
108
116
121
120
122
130
142
150
151
141
123
106
102
114
123
128
123
119
121
121
123
124
122
119
121
129
134
133
127
122
122
129
134
131
122
120
131
148
154
144
131
120
120
128
133
138
138
135
130
126
126
129
136
141
141
135
128
122
126
131
133
128
122
119
121
124
132
141
145
114
122
125
124
123
127
137
142
140
131
122
118
116
117
120
121
127
137
149
153
142
129
116
117
126
133
136
136
133
132
129
127
125
125
126
129
130
129
127
128
130
129
126
124
122
124
124
123
124
124
115
121
127
129
130
133
136
138
135
130
125
122
119
119
123
126
129
132
134
137
137
128
119
117
124
130
134
134
132
136
143
144
137
128
120
120
125
129
127
123
119
116
120
126
131
133
128
121
107
100
121
123
126
131
134
134
134
128
125
126
128
131
132
133
131
126
121
118
119
124
133
137
135
130
127
129
133
135
138
142
152
155
145
132
119
119
124
130
130
122
116
116
123
133
141
143
135
122
109
101
125
124
122
124
127
131
131
126
120
119
123
129
133
134
128
118
115
115
118
122
129
139
146
144
137
132
136
140
145
144
141
141
137
132
123
122
127
132
133
131
127
128
133
138
141
141
134
124
122
125
127
126
120
114
116
121
126
125
121
116
116
119
122
122
120
117
121
124
124
123
123
129
139
142
137
132
135
144
146
136
123
117
123
135
138
132
127
131
134
137
137
134
127
123
121
123
124
122
122
129
129
129
128
122
115
115
119
122
121
119
117
118
118
119
121
126
130
130
123
117
114
114
123
128
130
132
131
139
138
130
113
105
114
133
140
133
128
127
133
135
129
117
106
102
109
120
126
122
120
120
128
131
137
135
128
117
117
121
124
126
127
128
127
128
131
135
134
128
119
113
110
110
116
125
131
133
130
129
130
129
120
109
109
117
125
130
130
134
135
130
118
102
96
107
124
140
144
136
126
121
118
124
130
136
134
128
124
123
128
129
129
129
130
132
135
135
133
126
123
116
113
112
119
128
139
137
129
122
124
131
133
124
109
102
106
119
132
138
140
134
124
115
118
132
143
146
141
135
130
127
116
118
117
124
133
139
136
130
129
127
127
126
123
123
126
126
128
128
128
124
119
116
122
131
139
136
125
119
122
130
135
126
113
102
105
118
131
138
139
136
134
136
141
146
140
128
116
114
123
128
124
120
113
116
131
142
137
127
121
124
125
123
118
119
121
124
125
128
126
124
121
120
122
127
127
125
119
117
121
124
126
124
119
114
115
121
129
133
133
127
128
131
135
137
129
120
111
109
113
121
126
121
116
123
132
138
133
125
119
122
123
123
122
125
129
132
130
126
120
120
123
126
122
119
117
116
118
121
122
121
120
120
123
126
126
124
127
130
131
125
118
115
120
126
129
129
125
116
108
108
117
118
123
129
133
132
130
126
122
121
120
122
124
133
142
146
141
132
122
123
129
134
127
121
118
119
125
125
124
121
118
120
125
131
130
126
125
129
134
133
127
122
124
130
132
134
128
116
103
97
115
121
129
133
129
126
128
129
127
120
116
117
121
129
141
148
148
139
131
128
134
141
137
132
128
128
126
126
123
121
118
119
125
132
134
130
125
127
134
140
139
132
130
131
131
125
116
106
105
106
123
130
131
127
123
124
128
129
124
117
113
114
118
119
124
132
138
137
130
126
125
127
132
134
132
128
121
118
119
121
124
123
127
131
135
132
128
127
129
132
134
128
126
128
129
122
113
109
116
126
129
127
123
118
120
125
128
127
121
118
119
122
122
118
113
114
122
125
122
114
108
109
118
124
125
117
108
103
108
120
132
137
132
130
129
130
129
129
125
119
117
118
121
127
132
133
130
124
126
128
120
112
117
126
133
131
125
123
126
131
135
137
136
132
125
117
114
115
113
107
107
108
116
119
118
112
105
100
99
111
131
147
144
131
120
119
128
132
126
114
108
113
121
127
131
131
133
132
128
126
109
107
119
138
145
135
121
121
134
145
146
141
139
140
138
130
120
115
114
114
119
124
124
124
118
114
111
103
99
103
121
142
146
132
117
113
122
128
124
115
110
115
122
125
118
116
120
128
129
127
115
112
123
138
140
128
118
121
136
144
138
126
123
125
130
127
121
116
116
119
125
127
130
130
127
124
121
118
116
116
123
131
134
130
120
115
118
121
121
117
115
118
118
115
112
113
119
128
127
126
119
113
118
123
125
121
119
121
128
130
124
116
110
115
119
120
117
114
118
122
124
120
121
126
130
130
129
131
136
140
135
125
123
122
125
123
119
119
120
119
120
120
116
114
113
124
130
131
127
124
115
105
106
110
118
122
123
121
119
119
120
119
117
121
125
124
116
114
119
130
133
123
112
112
121
129
134
136
141
142
134
119
113
121
127
125
120
118
121
125
126
123
121
118
118
125
130
130
125
124
118
115
114
117
122
127
125
120
116
116
121
126
127
127
131
132
126
120
125
136
141
127
106
98
108
126
137
138
134
127
119
112
112
122
127
122
115
116
123
131
133
127
124
126
128
130
129
124
120
120
134
136
131
125
123
126
125
120
114
114
122
128
127
124
126
132
134
131
127
129
128
119
102
95
104
124
136
137
131
121
112
111
119
126
129
120
110
109
121
133
137
130
125
126
136
139
132
119
107
108
138
139
130
119
116
119
123
120
112
113
120
128
129
125
125
132
137
133
121
111
104
104
105
108
116
126
132
130
127
128
127
127
129
129
131
122
111
108
114
128
135
131
125
123
131
133
128
117
106
105
126
125
119
113
113
116
119
118
112
113
121
133
140
139
135
133
130
122
108
101
100
110
120
122
126
128
129
125
123
129
138
139
134
124
122
121
115
108
107
115
123
128
125
120
114
115
119
117
113
116
115
118
118
116
115
116
117
119
121
124
129
137
144
144
138
130
121
111
104
105
117
128
130
129
126
129
129
122
116
120
130
133
126
114
111
113
113
109
104
108
114
118
120
115
108
109
115
121
126
126
118
118
118
120
118
119
122
130
136
139
136
134
133
128
123
116
113
112
113
119
123
128
128
125
126
129
129
121
112
116
121
123
116
112
110
110
109
107
107
113
115
113
106
108
115
121
123
121
122
123
124
118
118
120
122
124
129
138
144
144
137
128
119
112
110
109
112
118
124
124
119
112
113
121
127
130
125
118
115
120
124
125
120
118
117
114
111
108
111
123
129
119
106
108
121
131
127
116
111
118
121
118
119
123
127
128
128
128
132
137
136
127
116
115
119
120
117
115
120
124
121
113
110
117
125
128
121
119
120
124
127
130
128
126
127
123
117
110
112
124
136
137
125
121
123
129
123
110
104
115
117
120
125
129
130
127
120
116
122
134
138
129
118
118
128
131
119
105
106
121
131
130
121
117
123
127
128
127
126
127
126
128
126
127
131
130
121
113
113
124
138
148
143
134
129
125
119
111
107
115
121
123
125
127
126
123
118
119
127
137
140
129
114
110
117
122
118
106
105
113
126
131
125
122
123
133
139
137
132
129
126
119
119
124
131
131
125
122
121
126
130
133
135
134
131
126
122
117
116
115
127
123
122
123
122
122
124
128
132
133
128
118
113
109
113
115
117
117
111
106
107
112
120
128
132
134
137
135
131
129
125
121
120
122
124
123
123
126
131
127
112
104
109
122
130
129
126
126
123
118
131
128
124
125
123
124
126
126
122
116
110
110
116
119
117
116
119
120
115
105
98
104
118
128
130
127
126
126
128
127
124
126
125
122
112
109
117
132
139
126
104
93
102
121
129
128
127
131
130
127
134
135
134
129
124
122
118
115
110
105
104
108
116
121
119
113
113
114
115
111
110
113
121
123
119
115
117
126
128
125
123
127
128
123
112
109
120
135
143
135
122
116
121
129
129
127
125
129
132
133
129
134
136
131
123
115
111
109
111
113
113
113
115
118
117
113
107
106
112
118
125
124
123
120
114
115
120
129
131
127
122
126
130
127
123
121
123
131
136
139
140
141
136
129
124
122
124
128
130
133
118
122
128
130
124
118
114
117
123
126
125
120
117
119
121
118
109
103
107
117
127
128
123
121
120
123
123
123
121
119
120
127
137
139
139
129
121
114
116
126
135
137
128
119
114
118
122
126
127
127
114
117
123
129
129
127
128
130
134
131
127
123
119
122
126
124
113
105
106
113
123
126
123
121
122
121
119
115
106
104
112
127
143
151
148
133
120
112
106
112
117
120
117
113
112
117
125
124
121
120
122
123
125
129
134
137
137
135
133
130
125
122
119
118
118
121
122
121
118
115
117
119
121
120
115
114
113
113
105
99
106
121
139
148
143
131
124
120
116
112
109
112
116
117
120
126
128
124
120
117
135
130
124
123
130
133
134
133
128
125
126
121
116
108
106
118
134
144
135
119
107
107
114
118
115
111
114
118
119
115
111
115
123
127
125
120
121
126
126
120
118
116
118
119
121
125
127
125
123
119
138
131
122
120
122
125
122
122
122
124
125
121
113
105
104
117
132
146
140
122
105
100
108
117
120
121
120
123
127
126
121
115
116
121
118
114
112
116
125
125
123
119
118
117
117
119
123
125
124
121
126
124
123
125
126
121
114
110
115
121
124
121
114
108
109
114
122
128
127
121
116
113
116
121
123
125
122
117
115
116
120
122
123
126
128
121
115
112
115
123
126
122
118
116
117
119
121
123
119
111
113
117
126
136
137
129
113
107
113
120
125
122
114
110
111
116
120
117
113
116
125
133
131
126
123
123
119
106
96
97
111
126
132
132
131
131
125
118
115
118
124
128
127
124
123
123
122
118
111
101
111
116
128
141
145
136
124
116
117
123
125
120
112
105
109
118
122
117
109
108
120
134
138
129
118
114
111
106
100
98
111
125
129
125
124
128
136
130
118
113
122
133
134
129
124
124
123
117
112
110
118
125
130
137
136
135
133
134
130
125
116
106
99
99
108
116
121
117
108
103
106
119
127
124
115
107
109
116
119
118
119
119
118
115
116
122
129
128
117
111
117
128
129
123
119
121
124
122
122
124
124
132
130
123
119
125
136
143
141
127
111
103
103
108
112
114
113
115
112
108
106
108
113
116
113
109
111
119
126
126
120
112
111
115
118
123
122
119
114
112
113
113
113
113
115
118
120
120
121
124
127
132
127
115
109
115
128
140
140
127
118
117
123
128
123
115
112
121
130
129
121
110
108
111
112
113
112
116
115
116
111
110
112
120
127
128
125
121
119
115
111
105
104
113
123
125
117
109
112
117
125
125
121
116
110
110
119
128
131
126
123
127
134
136
129
120
120
126
134
136
130
124
115
106
107
113
121
117
109
103
106
114
119
124
128
130
130
127
123
119
115
108
111
119
130
132
120
106
106
114
120
119
122
123
121
115
116
120
123
123
121
121
122
124
127
129
127
122
115
118
127
129
122
107
102
112
127
128
113
101
104
116
123
122
118
123
129
131
127
122
121
118
113
117
126
131
126
117
114
118
117
117
124
131
131
124
117
121
124
123
118
113
110
111
119
128
125
113
99
101
117
130
127
113
106
114
127
130
115
100
100
112
117
115
111
115
126
134
136
133
129
119
111
109
116
127
128
124
119
119
114
121
130
140
137
130
126
128
131
131
126
120
117
114
118
125
124
113
105
105
117
127
127
119
118
120
124
121
108
98
97
105
112
108
103
107
120
132
139
140
131
119
106
103
114
122
121
117
116
119
123
121
124
132
139
144
143
139
134
128
122
118
119
125
129
130
129
133
140
139
129
117
108
114
126
133
136
134
132
129
125
118
116
124
131
132
124
115
114
120
129
133
134
135
133
124
114
110
116
124
112
120
125
125
125
128
130
129
123
116
113
117
120
122
126
127
131
138
145
139
126
111
105
114
128
132
132
126
124
125
126
126
126
127
128
124
120
115
112
111
116
121
130
133
132
124
114
104
103
117
120
124
124
117
115
119
129
130
123
116
117
124
129
129
127
126
129
134
135
132
124
123
123
128
129
127
124
123
119
123
131
142
142
137
128
125
125
125
119
114
112
115
122
129
133
132
122
105
96
102
128
129
123
118
120
130
139
141
133
127
126
130
133
130
122
119
123
131
130
129
134
140
147
140
129
121
122
126
128
131
139
146
145
137
128
126
131
135
130
126
122
122
125
131
138
143
136
117
103
103
128
122
115
117
127
141
148
146
139
130
128
131
133
128
118
116
124
134
137
135
135
144
148
139
125
119
127
137
142
140
136
134
128
123
116
121
130
137
135
134
135
135
134
132
135
139
136
126
114
111
117
112
107
111
119
132
140
139
128
120
120
125
132
134
129
126
131
137
137
130
126
127
127
121
114
118
130
140
144
138
129
121
118
116
112
113
119
126
129
132
136
135
128
121
114
115
117
113
110
115
117
115
115
113
112
116
123
126
119
111
111
124
139
146
145
137
134
131
125
118
114
113
115
113
114
121
130
135
132
128
124
122
119
119
114
112
110
112
117
122
126
123
119
111
106
104
103
102
106
116
125
126
129
125
117
115
118
126
122
112
111
123
139
146
143
136
130
123
116
110
114
117
123
124
125
129
130
128
128
127
127
126
122
117
113
112
112
111
115
121
124
120
122
127
131
128
119
111
113
123
125
125
126
126
123
124
131
137
133
120
112
119
125
128
127
124
124
123
120
119
120
121
125
129
133
134
132
130
128
130
134
131
122
113
110
114
120
124
123
127
127
128
134
143
148
141
124
113
120
129
122
118
113
114
123
131
138
138
132
120
113
112
112
112
111
115
124
133
134
128
121
116
119
123
129
130
130
129
130
133
137
133
123
114
112
121
131
136
133
130
130
130
129
132
133
126
114
111
117
124
124
120
112
111
120
132
131
126
118
113
115
116
116
114
112
119
132
140
141
128
115
112
115
121
124
121
120
120
126
131
131
128
125
121
125
131
135
137
132
126
120
115
114
114
117
120
114
111
112
118
124
126
123
124
127
133
128
118
108
112
118
127
130
130
128
132
137
138
127
116
111
118
124
129
124
116
115
117
122
125
125
124
127
134
137
135
131
132
131
127
118
112
111
113
121
131
134
132
118
113
117
126
130
134
133
133
134
128
121
118
119
126
131
136
142
146
142
126
109
102
113
127
137
132
121
116
117
120
122
123
120
122
127
134
136
132
127
128
132
134
131
127
126
128
128
134
141
137
128
115
116
123
127
127
127
131
138
141
136
124
118
118
122
131
141
148
142
124
105
102
119
134
136
124
114
114
117
121
122
123
122
125
128
131
132
128
126
128
134
137
136
134
135
135
130
120
119
122
129
126
123
125
120
114
116
125
133
136
130
122
115
116
117
120
126
133
134
125
115
113
120
125
122
113
110
111
116
121
122
124
126
128
129
131
131
130
128
126
128
126
124
125
131
137
132
115
102
106
125
138
129
123
115
112
118
123
122
118
115
114
118
120
118
113
111
113
121
125
124
114
110
106
107
108
112
117
120
124
125
126
128
131
132
134
135
133
127
119
116
115
115
119
131
141
144
131
113
107
119
130
120
116
117
123
128
125
115
111
114
121
125
125
123
120
117
117
121
122
117
110
104
105
110
114
116
119
125
128
128
125
128
133
135
135
135
130
127
120
115
116
119
125
131
142
147
144
133
121
114
116
108
108
119
130
132
122
111
110
123
134
133
125
123
129
135
136
130
118
107
99
105
114
124
121
115
113
119
122
121
118
122
131
136
133
126
124
127
128
125
119
119
122
126
126
128
131
133
124
113
109
109
112
122
130
126
117
107
109
123
133
130
122
116
122
132
135
129
116
103
98
105
116
126
123
116
115
115
115
110
107
114
126
133
131
124
122
126
131
127
118
111
114
115
114
114
122
130
128
115
110
115
117
120
124
125
122
112
108
111
119
123
122
118
117
119
121
120
116
114
111
112
112
113
115
119
126
128
123
117
111
113
121
130
132
127
124
126
127
124
115
110
111
114
116
118
126
133
134
127
117
122
120
120
121
130
132
124
109
102
105
116
123
125
123
125
125
119
120
125
131
129
115
102
102
119
136
146
142
134
125
118
116
120
132
135
130
127
128
126
123
119
117
121
123
125
128
133
139
135
128
129
129
123
121
125
129
126
118
106
102
105
111
118
126
135
137
129
121
125
136
141
127
111
105
117
130
140
142
141
132
120
111
111
124
133
130
129
131
137
138
130
120
123
127
130
131
129
129
132
130
142
143
130
117
111
115
121
120
114
102
93
93
101
116
130
134
129
121
118
123
132
133
130
123
119
119
120
125
132
132
119
107
109
118
126
128
126
130
139
142
132
121
117
125
134
133
127
123
126
128
138
139
129
115
106
105
116
121
116
104
93
93
102
114
122
127
126
121
113
107
111
123
135
137
126
117
111
116
127
128
124
117
116
122
126
125
122
123
130
136
132
123
117
121
127
129
126
124
127
129
118
120
120
118
114
111
115
120
118
111
106
110
119
124
124
125
124
122
108
99
100
114
129
132
125
118
120
123
125
127
128
130
132
131
129
124
119
115
117
124
130
131
125
118
111
115
122
130
133
131
104
108
118
120
118
116
117
123
128
129
126
125
126
128
129
131
127
118
104
97
103
119
128
123
115
117
120
123
121
123
131
139
138
131
126
122
117
109
105
113
122
127
119
107
100
108
118
126
128
126
112
115
117
118
114
114
116
124
135
143
141
132
123
120
123
126
122
114
104
105
114
124
126
120
115
115
118
117
115
123
135
139
131
121
116
118
117
112
107
110
112
108
98
96
104
114
120
119
113
113
124
121
118
116
114
116
116
121
130
140
143
131
118
113
114
118
114
110
113
120
119
114
111
116
119
123
118
115
117
131
139
138
125
112
109
113
119
121
117
115
110
99
91
97
114
125
123
115
107
112
122
120
121
124
126
128
126
118
120
126
130
125
115
118
121
120
111
105
112
127
124
109
98
102
116
125
124
123
130
135
139
133
120
108
104
110
119
125
124
120
115
112
110
115
121
124
120
115
113
123
114
113
121
127
137
140
133
126
121
122
120
114
112
120
129
126
112
102
109
122
127
112
98
98
106
115
125
131
136
135
130
122
116
111
107
111
117
124
127
128
127
127
126
124
123
120
118
116
120
126
112
109
115
121
128
132
132
133
134
130
120
113
109
118
124
123
115
106
110
115
118
114
111
107
105
107
117
129
137
135
123
115
114
116
118
116
115
121
130
134
133
126
121
119
122
121
119
115
120
126
117
111
111
114
115
115
119
127
133
135
125
116
112
116
118
117
120
121
119
109
105
110
117
117
107
103
112
128
139
138
127
119
118
121
120
114
111
121
136
141
130
110
103
112
123
126
122
118
123
130
123
119
115
115
113
112
109
112
119
124
125
123
123
123
120
119
125
129
124
109
100
105
117
118
108
104
113
130
141
142
134
130
126
123
112
103
109
125
145
148
130
108
103
115
125
127
126
129
138
146
132
132
128
124
121
119
113
106
105
113
121
125
125
123
121
121
125
129
127
117
110
111
117
117
109
107
116
130
136
131
126
128
130
125
110
100
110
129
149
152
141
124
118
118
122
124
127
137
148
151
134
135
132
127
124
123
120
111
106
111
119
121
121
120
120
124
125
125
126
124
122
118
118
118
116
115
117
121
120
118
118
125
130
128
118
112
118
129
142
148
145
136
124
119
121
125
131
139
144
143
121
129
133
129
124
123
120
116
114
114
117
116
115
118
125
130
127
123
123
124
124
123
120
120
121
122
117
112
108
108
116
125
131
130
130
126
124
125
125
128
130
126
118
118
123
134
139
136
128
126
105
118
127
127
124
122
126
127
125
120
115
112
112
118
127
133
130
123
119
122
126
129
123
118
117
118
117
114
108
109
116
125
129
129
130
125
121
116
113
114
114
114
116
121
136
148
144
132
120
118
107
118
124
124
124
130
138
139
131
122
117
114
116
118
124
130
130
126
119
120
125
129
125
113
104
108
116
124
119
112
109
113
119
121
119
118
115
115
114
115
118
117
119
125
138
147
142
129
121
124
132
130
126
124
125
133
140
136
127
120
122
126
127
122
119
121
130
131
125
120
117
116
116
111
106
109
119
129
130
119
108
103
108
113
114
113
112
116
123
126
128
123
120
120
125
129
130
127
128
132
141
134
125
123
126
130
128
123
118
122
132
135
130
122
113
116
122
130
128
119
107
101
105
116
121
122
121
121
126
124
121
111
111
113
115
115
114
118
126
129
129
119
113
107
108
111
119
125
130
132
127
122
122
128
133
130
120
112
117
130
137
135
124
115
113
116
120
124
125
116
107
102
111
124
137
135
120
109
110
121
127
126
122
120
119
119
117
118
120
122
121
118
113
108
106
110
117
122
127
124
110
108
117
132
141
133
119
113
120
134
138
132
122
115
116
122
125
124
118
110
106
114
126
137
141
134
118
104
100
108
120
126
125
121
120
122
121
116
111
112
119
122
120
116
117
119
120
120
118
116
111
106
116
134
144
138
125
117
118
125
129
126
120
121
125
129
130
124
112
102
103
116
134
142
136
123
115
109
108
107
110
117
119
120
122
126
124
115
108
111
123
132
129
122
118
120
122
119
115
115
116
111
115
131
139
137
130
120
115
115
114
114
117
121
129
132
129
121
108
100
100
112
128
131
123
112
109
114
122
123
119
117
118
124
126
129
126
118
111
114
126
134
130
117
108
109
114
119
118
118
122
120
117
119
127
129
128
124
120
117
115
112
112
121
130
131
124
113
106
102
102
107
113
121
121
113
109
115
125
134
135
132
129
129
130
131
128
121
117
119
123
127
124
117
108
106
114
119
124
121
130
129
122
116
113
117
122
126
129
129
126
119
115
121
130
132
124
114
108
107
107
108
109
117
122
125
118
115
117
128
138
143
138
132
128
129
130
129
126
122
121
122
123
123
124
119
117
120
123
122
131
136
130
120
112
109
114
122
127
129
126
123
119
123
134
139
134
121
111
109
113
115
114
114
123
133
136
128
117
113
124
135
135
126
118
121
129
135
133
128
125
124
126
126
129
127
123
119
117
118
127
130
132
130
118
111
109
110
114
114
114
114
115
124
136
146
137
120
105
106
118
125
119
113
114
127
140
138
121
107
109
119
122
114
107
113
125
134
132
127
129
132
129
124
121
122
121
114
112
113
119
121
129
135
133
125
114
110
108
108
112
117
118
124
135
143
135
115
101
105
122
131
127
115
111
119
130
132
122
111
108
115
115
107
103
110
121
125
121
118
123
131
128
119
113
115
116
117
117
116
117
118
126
138
143
136
125
120
120
127
133
136
132
127
129
129
123
115
109
115
128
132
128
120
118
119
120
117
113
113
119
118
115
110
109
111
111
108
105
107
114
119
117
116
114
116
117
115
117
120
129
122
125
132
140
137
126
118
120
125
122
114
111
119
130
137
136
135
137
136
131
124
118
121
129
133
132
130
130
131
127
117
110
111
122
128
126
119
117
119
121
123
124
125
126
121
112
105
106
114
124
125
126
126
126
122
119
116
119
123
125
128
130
134
138
137
136
135
135
129
121
115
120
127
131
130
124
124
126
129
130
130
130
132
132
134
133
128
119
110
107
110
116
120
124
122
116
108
110
121
126
128
124
115
112
117
122
126
124
123
127
132
139
138
135
130
128
133
133
129
123
125
130
134
130
123
121
124
125
123
124
132
141
147
143
136
133
131
125
118
114
114
117
122
126
128
126
120
120
124
131
130
120
114
114
121
128
129
128
124
125
129
130
127
120
120
127
136
140
136
134
136
136
129
121
117
122
130
128
120
116
123
134
142
142
134
131
129
130
130
131
128
125
124
130
137
136
130
122
124
130
123
117
115
120
126
127
127
127
126
126
126
124
118
116
121
135
148
147
138
135
134
129
117
110
116
129
135
129
120
116
118
124
128
128
129
129
126
126
129
134
134
128
126
128
134
135
129
120
115
126
122
116
116
118
121
123
125
125
126
127
128
128
128
127
132
142
147
142
132
128
126
120
111
109
120
132
133
125
121
125
127
124
115
113
116
120
121
119
120
124
127
128
127
124
123
121
114
106
105
123
121
119
114
112
115
121
127
124
122
125
131
137
140
137
136
136
134
126
122
127
128
127
122
121
128
134
131
123
123
133
139
132
118
111
112
111
111
114
119
123
124
125
124
125
121
112
103
103
108
121
121
122
119
116
117
126
132
129
119
115
125
136
137
131
126
126
122
115
120
130
141
141
133
128
131
136
133
126
124
132
139
137
133
124
117
110
107
112
121
128
125
124
125
130
125
115
106
112
126
117
116
123
124
121
124
133
142
136
119
111
115
122
124
119
120
124
125
122
127
134
142
137
127
118
121
132
136
130
125
126
134
138
139
139
133
122
117
115
122
127
124
119
122
129
131
127
119
122
131
117
116
120
122
121
124
132
139
135
120
112
115
122
123
122
122
130
137
137
132
129
127
122
110
102
106
121
132
131
127
124
128
135
139
142
139
134
130
119
121
120
114
109
110
121
128
129
121
119
123
120
122
124
122
119
117
119
121
119
117
122
131
137
135
129
128
135
144
142
130
120
116
117
116
107
101
109
121
128
130
128
127
129
135
140
140
134
126
118
121
121
116
110
108
117
123
125
119
113
114
122
127
130
124
120
117
114
110
107
117
128
140
143
137
129
127
132
133
129
116
111
116
127
132
126
113
109
116
124
129
129
125
126
133
138
135
123
114
116
125
135
134
124
115
115
120
124
122
119
119
118
126
128
129
124
125
121
117
114
120
128
135
135
130
123
124
124
119
111
105
111
120
131
135
131
124
117
117
121
125
127
126
127
132
137
132
121
113
116
128
142
144
135
123
117
117
126
135
137
131
118
122
121
123
122
125
129
129
128
126
127
130
130
130
129
129
126
115
107
106
116
126
122
119
116
117
118
119
120
125
129
128
127
128
128
129
128
127
127
126
131
133
135
131
125
117
121
135
144
139
123
120
113
112
118
121
125
126
125
122
124
127
130
132
134
130
127
116
113
116
123
129
120
108
105
111
117
121
123
127
130
128
123
121
122
127
131
131
127
118
114
117
129
136
133
121
113
117
128
132
126
119
113
111
117
118
113
109
109
110
115
119
123
124
123
119
115
112
113
116
124
128
123
115
114
119
127
133
135
132
126
120
120
122
125
129
125
119
115
114
113
116
127
135
134
122
106
104
112
122
121
120
119
118
120
115
107
102
105
110
112
111
111
113
114
116
112
110
110
112
118
125
129
126
122
125
135
144
145
137
127
121
121
127
130
128
120
113
113
116
121
125
128
131
129
121
110
102
103
112
116
122
128
128
122
112
105
108
116
123
120
112
107
113
120
123
123
118
111
109
113
121
129
126
118
118
127
137
141
138
131
130
131
129
127
126
125
124
123
120
122
125
127
126
124
121
115
105
99
104
117
125
132
133
125
118
111
110
118
124
123
116
113
114
118
123
124
123
118
114
113
116
122
118
113
113
115
120
122
121
123
130
134
132
126
125
129
131
127
118
111
114
119
122
124
123
119
110
101
105
121
126
131
136
137
134
124
112
105
109
117
120
120
115
109
108
112
120
125
125
118
114
108
106
110
115
118
117
109
103
108
121
135
137
132
124
123
120
114
106
105
110
116
118
123
123
122
120
117
116
125
127
126
131
141
148
139
118
101
98
108
119
120
116
108
103
104
112
123
133
127
113
102
100
110
122
129
125
119
109
107
115
129
137
135
124
116
107
103
104
107
114
119
121
122
122
123
127
128
128
125
123
116
118
129
141
142
133
115
103
101
108
119
125
124
120
113
109
113
124
128
127
118
117
118
117
119
125
130
131
121
115
118
126
127
124
117
113
112
111
110
115
121
126
126
122
122
126
132
128
124
121
113
107
109
122
137
140
132
112
97
97
115
133
137
135
123
112
109
111
125
139
149
145
129
110
101
112
132
141
131
114
109
114
120
125
126
128
129
121
112
112
120
128
133
127
122
123
131
129
120
118
113
108
106
110
125
138
137
118
98
94
109
126
132
130
124
119
112
108
119
137
153
152
131
108
100
113
130
134
127
114
112
118
122
126
128
131
131
122
115
114
119
126
128
126
125
127
134
133
113
115
118
118
116
117
124
136
137
124
104
96
102
112
119
120
122
123
118
111
112
122
132
130
119
110
117
126
129
124
118
117
127
133
133
128
124
116
116
118
123
124
122
117
112
116
124
133
138
135
112
115
122
126
124
123
124
134
136
131
117
106
103
110
120
125
127
124
116
109
106
110
113
110
105
109
120
129
128
123
120
124
130
133
133
129
121
108
103
110
123
129
120
105
99
107
119
126
130
129
115
121
125
123
120
118
120
123
130
136
134
123
113
114
122
127
126
118
113
107
105
108
111
110
109
111
117
120
122
126
128
125
124
118
125
128
129
117
108
109
119
120
110
103
101
107
114
116
117
123
122
123
124
121
116
113
110
107
112
125
132
127
119
118
122
125
117
113
114
118
115
110
108
117
127
128
121
116
116
125
127
123
113
105
110
123
132
134
125
115
109
106
107
110
113
114
114
116
118
124
120
121
121
121
119
117
113
103
99
104
109
108
110
118
125
123
116
113
123
131
126
111
103
113
129
137
132
124
120
120
121
118
111
104
97
106
124
138
134
118
105
105
113
119
118
118
118
122
126
128
119
118
117
118
120
127
124
117
104
95
90
93
105
121
131
128
116
114
123
134
127
109
101
105
117
126
127
125
121
116
110
113
114
109
98
98
112
127
129
121
109
110
121
123
123
120
121
125
128
130
126
120
112
111
115
125
129
129
120
110
102
105
117
132
134
123
115
114
116
118
112
107
104
108
110
107
110
117
122
117
109
110
116
119
113
106
109
116
126
126
123
120
119
122
124
124
121
118
122
130
130
123
116
112
111
115
119
125
129
129
126
128
132
134
127
118
115
114
113
106
100
106
114
114
107
100
102
116
126
127
123
116
121
126
128
121
111
116
129
141
138
124
117
121
128
127
118
111
119
133
126
122
116
115
118
118
114
115
121
133
137
136
130
127
121
119
120
122
119
112
108
110
117
116
107
106
114
127
134
134
129
123
126
130
129
120
112
117
133
147
143
125
115
119
127
127
118
114
124
135
119
113
108
114
124
130
124
114
113
122
130
133
125
120
120
122
126
129
127
122
119
116
116
113
109
113
121
128
128
121
118
120
126
128
121
109
102
108
125
139
134
122
113
116
124
128
125
128
137
136
119
112
107
109
121
134
133
120
110
113
125
130
125
121
123
128
131
132
131
128
122
115
113
113
111
113
115
116
112
109
109
116
123
125
117
105
99
103
112
122
121
115
109
114
123
134
140
140
135
129
120
122
118
112
113
123
127
120
113
113
121
125
123
123
130
134
134
133
129
126
120
116
114
115
112
111
106
106
107
110
115
118
117
113
113
112
111
111
112
114
112
109
108
117
133
146
148
138
124
114
118
129
127
116
111
115
121
121
120
116
116
114
114
118
128
136
135
131
124
123
124
125
122
116
112
111
112
114
118
122
123
121
114
107
108
118
125
128
124
118
116
114
115
121
134
145
142
130
119
117
125
132
129
121
115
121
128
130
124
115
108
105
106
113
122
132
132
125
121
122
128
133
129
118
112
113
123
130
130
125
120
117
113
106
108
116
126
130
127
125
121
120
116
120
127
129
126
126
127
130
135
132
127
124
125
132
133
129
116
109
109
112
117
118
119
120
120
119
120
122
127
128
124
118
116
118
124
128
127
120
114
114
114
116
114
117
119
120
121
119
119
115
113
115
120
122
123
124
130
136
140
132
127
128
132
134
130
119
111
113
122
131
131
126
121
117
116
118
123
124
123
119
116
118
121
118
112
110
114
119
121
122
121
121
119
116
116
117
114
111
108
105
109
114
118
120
119
120
126
131
131
125
125
129
134
132
125
120
121
129
132
133
128
126
123
120
120
122
126
124
119
115
114
121
125
116
103
99
111
125
132
128
124
119
117
117
117
117
113
109
106
105
110
116
119
117
115
115
121
126
124
114
115
121
125
126
125
131
138
140
133
125
122
124
127
126
125
125
125
121
117
116
122
128
126
113
104
108
121
132
132
123
117
114
115
119
119
115
112
110
109
110
113
117
120
120
118
118
124
128
121
106
104
112
122
126
128
134
138
135
126
120
121
130
132
130
127
126
126
121
116
121
128
135
125
112
108
119
130
131
119
108
107
115
122
125
120
113
109
114
118
120
119
118
121
123
125
124
124
128
118
105
102
111
126
131
128
121
121
123
122
122
125
132
135
133
128
126
127
129
127
126
130
132
124
113
109
118
125
123
111
105
108
118
127
131
125
116
114
120
128
131
128
123
122
122
123
123
120
115
121
114
112
118
128
130
121
108
110
120
127
126
122
127
134
135
130
124
125
129
130
129
127
126
125
118
111
109
114
119
122
123
121
121
126
130
131
130
128
126
129
133
139
135
125
115
113
118
119
114
132
132
128
123
124
120
116
109
115
128
131
123
109
111
124
135
128
117
111
114
118
120
119
123
127
129
120
110
109
119
132
139
133
122
117
121
131
138
136
128
125
130
139
138
128
115
111
119
128
125
139
144
143
131
120
114
115
117
125
130
129
116
102
102
115
126
124
111
103
105
111
112
117
121
126
132
128
119
111
112
124
133
131
116
104
108
122
133
132
123
117
123
130
131
123
115
112
119
121
121
135
142
145
135
122
119
119
118
121
121
120
116
110
109
115
124
122
113
107
109
115
116
115
118
123
127
126
121
114
108
112
120
119
110
101
102
113
119
117
113
117
126
127
120
113
110
111
111
106
100
131
133
133
131
128
127
124
117
112
114
122
127
125
123
122
122
120
117
120
124
124
121
116
117
121
120
115
113
114
116
121
121
117
115
112
111
110
104
97
100
118
133
135
119
107
105
112
112
106
100
131
130
125
124
127
128
125
118
117
123
131
135
132
124
121
118
117
117
121
130
129
123
116
117
121
119
113
107
115
128
136
130
122
123
128
127
112
94
87
99
121
134
133
120
111
111
115
122
121
117
141
135
129
130
127
117
104
100
109
123
126
122
118
122
129
135
134
133
136
142
140
132
125
125
130
134
132
128
127
126
126
125
122
123
131
139
138
131
125
121
125
125
119
111
111
121
131
134
129
119
138
135
129
127
129
123
116
113
118
125
126
123
123
129
132
132
129
130
133
135
134
132
131
131
131
129
129
132
135
134
129
129
133
138
141
141
139
133
126
121
126
128
124
114
112
120
131
136
132
125
123
124
122
124
128
130
126
123
121
123
124
123
125
129
129
125
125
127
132
135
133
130
130
128
122
119
125
140
147
138
125
121
130
142
138
128
120
121
125
131
136
135
131
125
124
127
133
133
130
126
115
119
120
126
130
129
124
120
119
122
123
124
127
128
127
127
127
129
131
133
133
130
125
116
113
115
128
139
140
127
115
115
128
138
133
117
106
111
124
134
138
136
130
126
128
132
132
129
126
125
126
126
127
128
128
119
109
106
114
120
124
125
124
124
128
132
133
131
127
125
130
129
120
109
111
121
131
130
118
111
113
121
130
136
132
122
113
112
121
129
132
129
125
125
126
130
130
125
123
124
140
140
132
124
118
109
102
105
116
124
127
124
118
115
120
130
133
129
120
117
126
128
120
110
114
129
135
125
107
106
121
134
134
131
128
126
125
122
123
126
125
125
125
128
136
137
134
127
124
124
139
138
128
117
113
112
114
117
123
128
131
127
120
114
117
124
127
123
112
111
123
131
127
121
122
134
142
133
116
118
132
140
136
126
124
125
125
122
124
129
128
125
125
131
141
143
138
129
126
126
121
121
121
119
119
122
127
130
130
129
131
134
131
122
118
121
125
121
110
110
123
136
139
131
127
132
142
141
132
127
133
140
138
134
131
129
124
119
124
130
131
123
115
119
130
141
140
132
127
128
108
112
122
129
129
128
133
140
135
127
128
133
136
129
124
123
128
126
118
116
125
136
136
127
117
119
132
137
130
123
122
130
139
143
145
139
130
123
123
126
125
116
103
104
121
138
146
138
128
122
108
115
130
138
131
126
130
138
133
124
120
130
138
136
128
126
129
130
127
123
125
131
126
116
104
103
115
126
124
115
111
120
134
144
146
144
137
131
122
119
118
112
106
105
121
140
150
141
123
112
118
123
134
137
131
125
127
129
126
120
120
129
137
138
132
128
125
127
125
122
122
123
123
117
108
104
112
123
126
123
120
121
126
131
136
138
134
126
118
117
120
121
118
117
123
134
136
125
116
111
120
124
129
130
130
127
124
120
119
121
127
130
133
131
129
125
121
117
120
120
117
117
123
126
125
122
121
122
126
129
128
126
124
128
133
130
122
113
109
120
132
135
129
118
117
117
114
114
118
123
119
120
122
128
129
126
121
116
118
126
130
129
124
120
119
118
120
122
125
124
120
117
118
126
132
132
124
119
121
126
131
129
126
128
133
131
121
109
109
120
134
138
131
119
112
106
110
120
130
136
118
118
118
126
129
127
120
119
121
127
128
126
123
118
116
118
127
134
136
132
125
119
115
119
128
130
125
118
120
127
132
130
126
128
133
134
130
123
119
118
126
128
126
122
120
119
121
128
132
130
118
118
120
125
130
129
126
122
119
118
118
120
126
129
126
122
123
125
126
128
129
128
123
122
125
128
126
123
125
130
133
126
120
121
130
137
135
130
122
117
115
117
121
124
128
127
126
123
118
118
119
120
121
126
131
131
126
120
116
110
111
115
127
134
133
122
111
100
103
114
130
143
142
135
131
129
128
126
126
127
124
118
116
121
131
135
130
120
114
112
113
114
116
119
121
119
114
113
114
115
119
126
128
129
128
124
118
117
116
117
117
116
123
130
130
120
104
94
98
113
132
144
147
141
134
130
129
128
127
127
125
122
120
125
130
131
123
116
112
113
112
113
115
115
113
109
109
111
115
119
119
133
137
133
125
115
111
117
125
133
132
126
123
122
121
120
119
120
125
129
131
133
138
135
126
121
121
125
136
143
142
136
129
124
123
126
125
125
124
120
114
114
121
127
126
120
115
112
115
118
120
133
139
135
125
119
120
122
126
134
134
130
126
123
117
118
127
141
146
141
128
123
123
124
121
115
112
121
136
145
144
139
129
123
119
120
126
130
129
125
116
115
121
130
134
127
119
113
115
121
123
130
133
132
131
134
135
129
124
121
124
128
127
122
111
106
115
130
139
134
123
116
117
120
119
115
114
118
122
124
123
124
127
126
122
115
112
112
114
118
117
118
117
119
123
123
118
115
120
129
123
122
119
119
129
139
143
137
123
115
116
123
124
116
102
95
97
109
116
118
116
114
115
118
118
117
116
117
116
109
105
113
126
131
123
111
97
90
92
102
113
118
117
115
114
114
117
120
126
133
113
108
105
110
122
135
143
140
131
122
121
128
132
126
109
100
98
102
107
107
107
112
117
119
114
109
108
115
119
116
112
113
122
125
119
109
99
93
92
97
105
117
123
125
121
119
119
122
128
127
106
100
100
111
122
131
139
139
137
129
127
136
146
144
128
118
115
113
112
109
108
115
121
121
111
99
99
113
127
133
127
118
114
114
113
111
115
114
113
107
107
118
131
138
133
124
122
123
125
118
107
102
106
117
124
127
128
136
138
130
123
125
134
139
134
125
122
123
121
118
119
121
124
121
111
101
106
120
131
134
127
116
110
113
114
119
122
125
121
112
109
118
126
131
128
124
126
130
131
122
115
113
117
121
125
123
125
132
135
128
111
103
106
116
121
119
119
122
124
128
127
127
123
119
113
114
122
130
132
125
116
113
114
116
117
119
119
114
108
107
111
116
118
115
113
119
126
134
137
134
121
121
120
122
121
124
124
129
130
125
111
100
100
107
116
113
114
117
126
130
125
121
118
118
118
120
128
134
135
124
115
112
112
112
115
117
115
106
99
102
112
118
117
112
113
118
120
125
130
138
124
125
122
118
117
121
123
124
125
129
124
118
115
118
119
114
112
116
125
122
113
108
111
120
122
123
125
128
130
129
123
114
111
108
112
115
116
111
107
104
113
123
126
127
126
120
114
114
118
133
124
126
123
119
117
117
118
118
121
125
126
123
120
122
124
119
115
118
124
122
110
103
109
124
135
134
128
124
122
122
118
115
116
114
114
115
118
120
118
113
112
119
129
134
128
120
116
117
119
127
120
123
123
120
116
115
114
115
119
120
113
106
107
117
127
128
122
121
127
129
123
113
117
134
144
144
133
122
115
104
104
112
123
125
115
109
117
127
126
114
105
110
122
126
123
119
122
127
126
122
119
119
115
113
112
116
116
117
117
111
102
95
102
116
128
129
123
123
128
134
131
126
128
135
142
136
126
117
107
99
101
115
129
130
117
106
110
121
122
108
100
104
115
121
121
121
127
129
124
120
133
122
110
102
108
117
123
122
117
114
109
111
118
127
127
122
117
117
124
126
123
123
128
134
129
120
111
112
112
113
116
124
131
132
122
113
112
115
116
110
109
113
120
126
127
128
125
121
118
120
147
131
111
102
107
118
125
125
125
125
126
130
134
134
126
118
114
114
117
115
117
118
123
125
122
115
110
114
119
126
128
126
128
131
134
132
125
117
117
121
124
124
127
131
136
130
117
107
107
117
143
128
114
110
117
123
126
126
129
132
131
130
127
127
125
119
116
114
116
117
120
118
118
117
119
124
124
123
123
121
119
115
119
127
138
141
133
122
121
127
130
124
120
128
134
130
114
99
105
112
125
112
106
111
122
130
127
123
121
124
126
125
119
118
121
120
118
115
116
119
121
119
116
114
120
127
130
125
116
108
104
104
112
123
133
131
122
114
113
119
119
111
112
122
133
132
122
111
109
110
110
104
99
102
118
129
129
120
113
116
125
128
122
117
116
117
116
115
118
119
118
115
117
117
120
119
117
115
111
110
105
107
115
123
124
115
105
100
100
104
104
106
110
122
132
139
132
122
113
109
115
118
108
102
106
121
127
119
113
116
126
129
124
116
113
114
116
119
122
119
115
113
121
125
122
111
105
106
112
117
116
118
122
123
119
112
104
103
102
103
105
109
116
122
131
133
129
120
115
110
132
133
124
109
106
115
120
120
118
118
123
123
116
113
112
115
118
122
125
121
119
119
127
130
125
114
111
112
116
121
125
127
125
119
113
114
117
123
123
118
115
115
116
118
116
112
107
112
117
115
144
138
128
121
119
119
121
121
117
116
112
110
108
110
114
118
120
120
121
122
124
127
133
132
129
125
121
118
116
115
121
129
128
119
113
119
134
140
138
127
121
117
112
109
104
101
100
109
117
123
137
128
124
126
129
130
126
119
112
110
111
111
110
111
114
116
116
116
118
122
126
130
130
130
130
126
123
117
111
109
116
126
129
125
121
126
135
140
135
123
114
106
106
109
116
117
116
112
115
119
124
119
120
125
131
131
129
121
117
116
119
124
121
119
118
117
116
117
120
124
127
124
120
121
123
119
113
109
110
113
121
126
127
130
127
127
128
129
124
114
108
104
109
118
130
134
126
114
106
108
120
118
120
124
125
125
129
132
134
131
125
123
124
126
127
125
122
121
125
128
127
121
116
115
115
111
104
109
121
128
129
124
120
122
124
123
122
125
122
115
109
110
114
123
130
130
121
110
104
107
129
127
126
121
115
116
127
144
151
139
119
109
114
130
136
131
123
123
126
128
125
118
116
117
112
103
101
112
130
138
130
119
111
113
117
120
124
125
122
117
111
110
112
118
125
126
122
116
118
122
134
129
125
118
114
115
128
145
151
138
115
103
109
125
135
131
122
121
125
129
125
119
121
121
113
102
100
113
128
132
120
109
107
113
120
127
127
126
123
118
110
105
105
112
125
134
134
130
126
126
133
127
118
115
119
123
127
131
134
132
124
113
114
121
125
124
122
123
128
132
131
129
126
123
113
106
105
110
116
118
108
105
108
115
125
130
130
129
126
121
113
107
108
116
127
133
131
125
119
111
128
125
116
115
120
125
122
114
117
128
133
127
119
117
120
124
124
125
129
135
138
136
129
119
113
111
112
111
109
109
107
108
110
115
120
126
130
134
132
125
117
116
124
130
127
118
112
116
117
110
130
128
122
116
117
118
115
108
116
127
131
125
114
110
115
122
124
124
126
131
135
132
124
116
111
112
114
117
114
114
112
113
112
110
109
115
124
135
136
127
116
118
128
132
123
110
106
118
130
129
130
132
130
121
116
113
116
119
123
129
129
117
105
101
105
113
116
117
125
127
123
116
112
111
111
110
111
114
116
116
114
114
114
111
101
103
114
129
132
122
113
110
118
120
118
112
112
122
132
133
128
134
133
123
119
121
128
128
128
130
131
122
109
99
96
102
108
118
128
130
120
106
101
108
110
108
100
103
108
111
112
116
121
119
111
107
109
113
115
113
112
113
117
116
114
115
124
124
118
110
129
133
130
124
125
133
137
127
121
125
133
135
121
107
98
100
108
121
133
135
121
106
101
109
115
109
96
93
103
116
123
128
131
134
132
125
113
106
105
112
126
131
130
117
110
114
124
124
113
100
130
132
125
120
124
130
131
124
115
116
121
125
120
108
103
103
110
121
133
132
121
108
103
111
122
116
103
96
109
126
133
130
126
134
146
144
129
113
110
122
139
142
132
115
104
107
115
123
122
115
139
138
133
128
124
121
118
118
122
132
133
132
127
125
126
125
124
124
128
131
133
131
128
127
129
131
130
125
117
114
120
128
133
136
139
141
141
133
126
124
136
140
135
121
120
129
146
149
141
122
135
134
127
126
125
126
122
119
121
124
121
116
115
120
124
124
122
122
128
133
137
135
132
128
125
123
126
131
128
121
118
122
131
138
140
139
133
129
127
133
150
159
153
135
123
127
138
147
139
124
116
118
122
127
132
132
124
119
121
124
120
114
113
119
125
126
124
123
129
134
133
131
126
122
117
115
121
133
141
134
121
115
123
131
131
123
116
117
127
139
150
155
150
139
133
132
135
131
123
112
108
113
122
135
142
134
124
119
121
126
128
128
127
131
134
132
127
121
120
125
130
126
122
118
117
115
119
126
134
135
127
122
126
131
127
114
106
114
126
134
135
133
130
129
128
131
131
124
113
109
120
122
128
134
136
130
121
118
121
127
130
131
132
135
137
133
125
114
110
117
126
129
122
114
118
122
125
119
114
120
127
132
136
135
130
119
111
114
127
132
129
121
114
116
120
122
124
121
121
124
133
129
124
121
121
121
120
119
121
124
125
121
120
121
122
124
124
117
112
118
129
131
122
110
112
126
134
124
110
109
122
133
137
133
129
123
119
121
129
138
136
126
119
121
123
128
127
130
135
138
131
125
115
111
116
121
124
123
124
126
124
120
113
108
114
122
125
121
113
116
126
129
124
110
112
129
143
138
124
118
123
132
129
125
123
121
120
119
127
137
138
133
127
129
134
133
131
130
135
135
119
116
115
115
122
127
130
126
125
128
135
134
127
121
124
130
131
123
110
105
114
125
126
122
122
132
144
144
135
128
130
133
131
124
121
120
116
116
122
129
134
128
124
121
124
130
130
128
123
122
108
111
122
126
126
126
127
126
123
126
134
142
140
131
126
130
132
126
111
105
109
123
133
129
127
129
134
135
131
126
129
133
133
130
127
126
127
123
121
121
123
122
119
115
119
128
133
131
122
113
107
116
131
134
128
124
127
127
122
118
122
129
130
122
119
121
125
122
115
110
112
120
126
127
125
128
128
129
125
121
122
127
131
130
130
135
139
136
127
118
117
118
119
118
123
132
143
143
128
113
112
119
133
136
132
132
137
137
130
120
114
113
114
116
118
119
117
111
112
115
117
117
116
118
124
131
135
136
129
126
124
124
123
123
127
134
142
137
125
114
111
113
118
121
127
135
139
136
128
118
115
119
126
134
140
144
144
141
135
128
119
111
110
118
129
128
117
106
111
119
122
116
110
113
125
136
143
138
130
128
129
127
121
119
120
126
132
127
118
112
109
113
116
121
124
123
118
116
120
124
117
118
121
132
138
140
135
133
135
135
127
114
112
122
132
131
126
122
126
130
125
116
111
116
126
135
135
127
123
126
129
130
125
123
122
123
122
121
118
116
117
118
119
121
121
117
110
109
118
127
117
119
123
132
135
130
126
130
133
131
126
117
115
116
117
118
129
141
143
133
122
114
114
120
127
128
126
125
125
129
132
128
126
127
133
130
127
122
120
126
129
124
121
120
122
123
120
116
117
124
117
124
131
135
133
129
129
132
132
125
116
117
119
118
113
111
123
134
133
125
119
114
119
124
130
130
128
127
132
137
133
125
120
128
140
143
132
122
120
125
130
126
119
118
124
133
135
126
117
119
117
127
134
137
138
137
138
139
132
120
112
116
127
134
133
123
115
110
110
115
119
123
123
126
134
139
135
127
123
126
125
121
118
127
142
145
132
118
111
116
125
123
118
117
123
131
134
128
122
120
117
127
133
134
136
133
136
135
133
126
120
120
130
141
143
131
116
106
108
119
127
126
123
125
135
141
135
124
113
115
120
119
120
126
136
141
132
120
114
114
114
117
117
117
118
120
125
128
127
124
117
124
125
124
124
124
127
132
134
133
130
128
130
134
132
128
124
125
131
134
125
121
120
125
132
132
129
124
123
127
129
122
118
120
127
132
133
132
127
121
113
113
116
122
122
119
116
125
129
127
119
124
121
113
110
116
126
132
136
136
135
136
139
136
132
128
131
140
140
130
119
114
121
128
127
119
116
122
136
147
141
126
116
113
117
123
126
131
134
131
122
115
116
121
124
122
118
121
127
129
123
124
119
109
105
114
130
139
139
137
134
137
143
145
140
132
130
129
121
111
104
112
127
139
132
118
114
122
137
143
138
126
118
117
116
115
113
118
126
132
130
122
117
117
121
124
121
119
126
133
122
122
118
109
104
111
125
138
141
137
134
134
136
137
130
123
120
115
108
98
97
111
130
140
133
120
118
123
126
123
119
121
126
127
119
111
107
109
116
121
126
121
116
114
118
122
121
120
125
134
116
114
117
118
115
114
120
129
137
137
136
136
133
122
109
104
113
117
116
103
98
106
119
124
121
119
120
124
118
108
106
119
131
132
121
110
109
113
116
116
116
119
119
118
121
122
121
120
121
126
114
110
116
131
134
127
118
116
125
134
140
145
136
118
102
101
116
129
129
118
109
105
103
102
103
110
119
122
116
109
109
115
127
127
119
113
113
116
117
115
116
121
125
125
123
122
125
124
121
116
120
111
117
134
143
134
118
113
120
129
136
135
128
119
114
115
119
127
129
126
122
115
105
98
103
111
120
120
115
111
111
114
115
116
114
114
115
114
113
113
117
125
127
124
121
123
131
136
132
118
125
118
117
130
137
131
117
111
114
123
123
116
114
118
124
122
116
115
119
128
132
126
120
117
120
126
127
123
119
114
112
113
108
107
109
113
115
112
109
110
114
118
121
121
120
126
133
139
138
128
123
118
114
116
123
124
115
108
109
115
115
113
112
118
119
111
104
107
121
128
128
126
127
133
134
131
128
129
128
125
120
115
111
108
107
109
111
113
109
109
110
114
118
125
131
132
127
124
126
130
123
118
111
108
112
117
114
108
107
112
115
118
121
122
117
108
106
118
128
125
115
108
118
130
130
123
124
130
134
130
123
119
122
120
110
105
107
111
115
113
112
117
125
137
143
135
122
113
112
123
125
120
113
109
110
114
115
117
120
124
124
121
123
125
125
120
122
128
130
121
108
101
111
122
124
119
119
124
129
124
115
120
129
134
122
109
104
111
119
118
115
120
127
135
140
132
124
118
114
111
122
120
116
118
118
116
118
128
140
146
134
121
117
123
129
131
129
128
126
122
117
116
123
129
127
119
116
119
119
110
106
114
130
137
130
115
112
119
123
119
114
113
116
120
120
124
130
129
119
108
113
112
112
116
119
122
122
131
145
152
142
122
113
116
128
130
127
125
125
127
129
135
141
141
133
120
113
117
117
111
109
117
129
133
129
122
123
127
123
114
106
105
108
108
110
118
129
130
120
111
116
108
99
104
116
124
126
125
131
138
134
125
117
116
121
123
123
124
127
130
134
138
141
139
129
116
109
112
118
125
128
129
128
126
120
122
123
122
114
106
105
110
113
112
113
119
123
121
117
113
129
114
98
98
109
120
124
124
123
122
122
125
122
121
119
119
122
126
129
129
129
126
123
120
116
114
112
112
118
128
137
131
124
118
119
121
120
114
109
108
115
123
123
123
125
124
117
112
111
113
138
121
108
102
110
115
122
124
124
122
119
120
123
124
124
121
120
120
121
123
123
119
112
107
112
117
121
116
115
120
126
120
109
110
119
127
126
116
110
115
124
123
124
127
132
129
118
108
105
109
126
117
110
113
118
120
122
122
124
124
123
122
122
125
125
122
116
112
111
114
117
118
114
111
115
120
121
117
113
115
113
106
104
109
127
141
138
128
121
118
118
113
116
126
134
132
123
110
105
105
113
110
108
112
120
128
125
121
118
120
124
123
120
116
117
116
114
112
111
112
111
115
119
122
121
118
116
119
121
120
113
105
108
120
134
142
140
133
122
114
108
106
113
124
128
127
119
112
109
105
115
117
111
112
119
129
128
121
115
118
123
122
114
108
105
106
112
119
123
116
106
109
119
130
127
116
113
117
124
123
117
115
122
130
132
130
127
127
122
112
104
107
116
123
120
114
107
111
116
118
127
127
123
118
121
126
125
119
116
118
122
121
116
113
107
106
110
120
125
120
109
107
122
133
132
123
115
113
114
115
118
127
131
126
115
111
114
123
123
117
111
111
117
121
115
104
101
109
119
127
130
127
128
129
128
125
119
117
116
120
124
124
123
122
120
114
113
116
119
118
114
116
125
133
133
126
117
108
102
105
117
132
130
120
104
105
117
130
132
125
119
116
115
114
115
112
110
110
116
120
122
118
123
128
130
125
118
116
118
124
128
128
124
122
123
125
122
119
117
118
120
125
128
130
125
121
114
107
106
108
118
127
126
118
110
116
129
139
141
134
124
116
111
110
118
124
123
111
100
98
113
110
113
119
122
122
124
127
129
130
130
129
124
119
120
126
129
125
121
121
122
124
121
119
116
113
113
116
120
122
122
122
119
119
124
128
133
138
137
131
125
119
113
114
121
128
128
112
95
86
110
113
118
119
118
120
129
140
140
136
129
125
125
124
121
121
120
122
124
125
122
118
115
115
116
116
117
122
131
134
127
116
113
117
123
126
127
128
126
124
122
121
121
119
121
125
122
111
98
97
117
125
133
131
123
122
128
141
143
133
117
111
115
123
123
121
118
119
124
125
121
115
115
118
123
119
113
113
123
129
127
120
113
112
113
117
122
128
127
120
116
113
113
115
118
123
121
115
111
114
130
140
144
139
129
123
126
134
139
131
113
101
101
114
123
123
121
121
123
122
120
118
118
122
124
117
108
105
108
114
118
122
122
116
113
116
123
131
130
120
108
98
97
103
113
122
125
120
117
116
139
142
135
128
124
123
125
129
133
132
123
111
104
106
115
121
122
120
120
119
119
120
122
120
114
114
113
110
103
102
105
115
123
123
122
123
126
131
130
120
106
97
95
102
111
118
122
121
116
107
137
131
118
109
112
120
126
126
127
129
129
125
119
114
113
115
119
119
120
120
123
124
121
111
106
110
120
126
118
107
102
106
114
120
124
123
122
123
124
118
108
100
105
108
111
110
112
116
117
110
125
119
107
101
106
116
121
121
118
120
123
123
126
124
119
115
116
122
129
131
128
127
121
112
106
106
117
131
134
127
113
106
108
112
113
114
116
118
124
122
114
111
111
114
113
109
109
118
127
125
115
111
106
102
104
111
116
118
121
120
118
116
118
119
120
120
121
127
133
132
125
118
115
112
108
104
106
122
132
131
121
110
110
113
112
111
112
124
133
128
121
114
115
117
119
117
120
126
132
130
116
113
109
105
108
114
118
120
123
128
127
119
110
108
114
121
127
130
133
130
120
112
112
114
112
107
104
109
116
122
119
121
125
131
129
121
119
126
131
129
122
117
118
120
123
127
131
133
132
128
119
124
120
117
121
128
129
122
120
125
129
127
117
107
108
117
124
129
132
129
120
114
114
120
121
117
109
109
112
116
122
128
137
145
144
136
128
125
126
125
121
117
121
121
123
126
132
134
129
122
119
128
131
129
130
131
127
117
107
107
115
123
122
116
110
112
121
128
131
128
120
115
116
123
126
124
117
115
120
122
122
121
125
133
141
141
133
127
126
124
121
116
116
116
115
115
119
121
123
120
125
129
126
123
123
130
137
139
139
138
136
132
127
125
123
121
119
116
118
119
128
136
135
129
123
121
121
120
117
112
115
124
131
134
132
132
134
130
126
122
132
141
143
138
135
131
130
128
125
123
123
123
119
115
116
123
130
137
138
139
136
131
126
124
125
123
120
118
121
129
134
136
132
127
121
118
119
118
115
109
108
115
123
128
129
130
131
130
129
132
141
148
147
140
137
134
133
132
127
125
124
126
125
124
124
123
121
125
133
136
135
130
126
125
127
127
126
122
123
127
129
127
127
128
129
123
115
113
115
120
120
119
121
126
131
137
139
137
133
132
133
136
138
136
138
143
143
138
127
118
123
126
130
133
132
128
122
122
128
132
132
131
129
130
132
133
131
124
119
118
119
122
124
129
131
124
113
107
114
126
130
128
123
128
135
138
140
136
133
130
125
121
119
121
126
131
139
135
124
114
115
115
120
126
131
133
131
128
127
127
128
130
133
134
134
132
129
123
119
120
124
125
123
123
125
122
117
113
115
123
129
130
128
131
134
134
131
132
132
132
127
119
110
107
108
114
121
127
124
120
106
101
103
111
123
134
142
139
130
125
124
126
129
129
127
127
128
131
133
137
138
133
123
113
112
122
131
131
123
121
120
122
126
130
128
122
118
122
130
134
133
124
115
110
107
109
114
120
124
125
105
98
99
106
120
134
143
141
133
126
123
119
118
120
127
130
134
133
137
142
145
141
126
113
113
123
139
143
134
122
120
123
125
121
116
113
113
118
125
130
131
130
127
124
119
112
112
114
118
120
109
107
108
114
123
132
134
127
123
124
122
120
117
119
128
135
136
131
126
130
137
141
135
125
121
127
137
140
132
125
125
127
125
116
109
107
112
116
118
120
127
134
138
132
119
109
109
112
114
114
109
113
119
121
121
122
119
112
109
116
123
123
118
116
124
131
132
127
121
119
124
131
133
130
127
129
130
129
126
126
128
130
126
119
112
113
120
120
119
118
123
134
140
131
114
106
108
118
122
120
108
118
126
122
117
118
118
112
108
114
122
123
115
107
112
121
126
123
120
120
121
117
117
119
127
133
130
128
126
128
129
128
124
119
120
125
128
129
124
115
117
122
129
125
117
111
120
133
138
135
111
121
127
121
117
123
130
130
126
123
121
116
108
105
115
122
123
117
116
122
122
113
107
111
125
137
140
137
132
130
130
126
121
115
119
130
138
134
122
109
100
104
111
119
124
127
128
135
139
135
115
122
124
123
125
133
141
143
140
133
119
109
104
115
129
132
122
110
112
121
126
122
111
113
123
137
142
137
132
130
130
128
120
112
110
122
132
131
120
106
97
99
109
122
129
129
122
117
119
123
120
122
121
125
127
132
135
140
139
132
119
110
112
126
135
132
120
110
114
120
126
125
122
118
119
125
131
132
128
127
128
129
123
114
109
112
122
127
125
119
114
114
121
128
131
123
112
103
107
120
124
128
128
127
122
120
123
133
138
133
125
122
124
125
120
115
115
121
124
118
118
120
123
120
119
118
122
128
129
127
126
125
122
122
118
115
119
124
127
133
131
126
125
126
128
125
115
106
110
124
125
137
139
129
118
112
121
134
137
132
128
130
132
126
113
107
115
127
128
117
110
108
112
119
121
122
123
127
132
134
130
121
118
121
126
128
123
122
124
130
131
125
120
121
128
135
132
120
117
127
121
134
137
128
119
115
125
135
136
127
123
127
131
131
125
121
123
126
124
119
112
104
101
109
125
137
134
125
123
130
133
122
114
116
127
132
128
121
120
126
130
127
123
123
131
141
142
132
123
124
115
121
123
121
120
126
133
136
129
117
111
115
123
132
136
132
128
125
123
121
115
104
98
106
127
143
140
125
115
119
121
118
112
115
126
133
130
124
122
126
129
128
124
121
121
125
130
130
127
124
113
108
104
105
116
130
137
137
128
114
108
109
117
125
131
131
127
124
122
117
110
103
100
109
127
138
137
126
117
112
109
105
109
117
131
134
129
125
126
127
127
120
114
108
105
105
114
124
129
127
117
110
102
97
103
121
133
137
132
124
122
124
129
135
136
133
128
120
112
105
102
105
113
123
127
124
125
124
124
122
110
105
110
120
128
127
123
120
124
128
127
119
111
106
104
103
109
120
128
129
121
121
114
103
100
108
123
133
136
136
133
135
143
153
155
148
132
114
100
92
96
111
125
135
128
119
117
124
131
133
125
121
121
123
120
118
117
120
126
130
127
122
119
119
121
120
117
118
125
124
122
128
130
117
103
99
108
125
136
135
131
128
136
147
151
147
134
118
103
91
97
116
131
137
129
119
121
126
132
131
131
137
139
130
116
112
121
133
137
133
126
122
119
123
127
127
123
118
120
122
121
125
133
132
118
102
100
113
127
134
130
123
115
114
116
122
131
126
116
104
105
119
129
132
126
127
132
133
125
116
120
137
150
141
124
116
126
139
143
132
123
115
112
113
119
124
124
120
119
123
122
122
129
137
133
117
103
108
124
135
134
126
109
92
92
105
124
130
123
116
116
122
123
118
122
129
137
131
112
100
106
127
141
141
128
118
119
126
129
128
122
116
109
107
111
120
127
128
124
124
128
121
124
135
139
128
113
107
120
135
140
128
109
99
104
116
125
125
121
119
124
126
120
113
120
129
130
118
102
97
105
115
119
119
119
116
112
109
112
119
122
121
117
111
112
120
133
139
134
124
125
118
119
131
140
135
115
106
114
128
135
125
116
119
128
133
126
117
112
116
123
124
120
119
125
129
123
113
105
106
108
110
108
110
114
116
113
111
113
118
122
124
123
122
122
125
132
138
135
121
112
111
114
127
137
132
113
98
100
114
122
121
120
122
129
127
121
116
113
113
111
113
120
128
131
127
122
120
118
115
112
114
120
124
123
119
119
122
126
126
122
119
120
125
131
128
127
122
119
113
109
105
111
122
132
126
111
94
93
103
113
117
121
123
121
117
121
128
126
116
105
107
120
128
122
115
118
127
127
118
110
116
132
138
130
119
116
123
130
131
123
117
116
121
126
128
125
116
108
103
119
112
111
117
123
121
111
102
105
111
117
120
125
126
122
122
128
137
134
121
111
112
121
118
105
96
106
123
128
119
109
113
128
137
124
109
105
115
128
132
126
119
113
114
119
125
127
121
110
100
128
119
113
117
121
119
115
117
126
136
135
132
128
129
129
127
127
128
125
122
120
122
125
117
100
92
101
119
129
125
113
112
117
122
120
114
110
117
127
130
126
120
111
109
113
122
129
127
113
105
122
116
112
119
124
122
120
125
138
151
148
135
127
124
128
127
125
119
120
121
123
125
124
118
109
103
106
118
126
125
121
112
112
115
119
123
126
129
127
123
118
116
111
108
108
117
122
121
116
112
110
108
110
118
126
127
122
124
131
140
139
128
118
115
119
125
126
126
122
118
117
116
119
117
115
113
112
115
119
121
120
114
107
107
111
121
127
127
122
116
116
115
110
105
103
106
113
116
118
117
109
109
111
117
120
119
119
120
120
121
120
118
116
116
117
121
127
131
125
117
112
109
108
109
112
116
118
112
111
114
120
119
108
100
98
104
109
112
112
118
124
124
118
110
105
107
113
118
121
121
112
115
117
118
116
112
114
117
119
114
112
117
122
124
122
120
121
122
119
115
114
113
109
103
107
113
115
113
110
117
127
126
112
101
99
102
104
105
110
122
134
133
125
117
117
120
122
122
122
125
114
113
115
124
127
120
114
117
119
119
118
122
128
131
127
122
117
114
114
115
121
122
117
111
108
109
110
115
120
127
130
122
112
112
121
127
127
121
121
124
128
124
120
117
119
125
127
124
123
123
115
108
110
123
131
132
124
116
118
120
122
121
121
126
128
124
120
119
121
122
122
120
121
120
113
109
111
118
129
131
122
111
110
118
132
145
150
146
136
122
111
107
111
114
115
115
118
121
123
119
121
116
113
119
131
135
125
117
116
117
116
112
112
117
123
122
123
128
131
125
114
107
110
117
118
115
115
121
129
123
114
107
111
114
122
131
142
147
139
119
103
99
108
114
113
107
106
116
121
122
118
122
122
125
130
129
125
119
117
118
114
110
113
119
122
117
115
119
125
119
105
94
101
115
121
122
120
121
121
117
114
118
118
111
104
107
119
130
130
118
108
109
116
124
125
118
112
115
120
126
106
119
132
137
131
123
118
120
123
125
122
120
124
127
126
119
114
114
115
111
104
104
112
120
122
122
118
112
110
110
119
128
122
109
98
101
112
118
120
119
117
119
123
126
131
133
129
124
117
121
107
119
134
136
129
117
115
121
128
132
132
129
128
127
128
129
129
123
115
114
115
122
125
124
117
113
108
107
108
116
124
125
117
109
108
114
118
119
118
120
123
124
120
115
118
127
132
125
111
106
118
121
127
126
119
115
119
124
131
132
133
132
129
124
124
129
132
130
122
118
119
124
123
119
111
103
102
109
120
128
126
117
106
107
117
127
127
121
116
116
121
120
116
110
108
115
124
119
106
96
118
118
119
118
119
121
126
129
128
127
130
135
133
125
114
113
116
119
121
119
116
115
115
116
115
109
106
111
127
134
126
112
103
106
117
126
127
122
115
112
112
117
116
113
109
113
117
113
107
102
111
112
119
126
129
129
127
125
121
124
126
128
125
116
107
103
107
115
120
119
115
113
116
124
129
121
111
110
115
125
124
118
112
109
107
112
119
122
119
113
112
114
114
110
108
109
113
113
109
116
116
117
122
129
132
130
124
121
123
128
127
123
111
103
105
112
121
124
123
120
119
121
125
129
132
128
120
109
101
103
115
125
126
116
107
103
115
127
128
121
115
112
110
105
102
105
113
117
115
118
129
127
122
121
123
124
124
126
131
135
132
124
109
102
106
117
127
128
123
121
122
125
125
120
121
128
132
121
103
92
102
119
131
127
117
111
117
124
126
122
116
112
110
104
101
105
114
121
120
118
138
129
118
110
113
123
129
131
128
126
125
124
121
118
114
112
116
119
122
120
121
123
119
113
112
121
133
133
119
105
103
112
121
124
123
119
115
116
117
117
115
112
109
106
106
110
115
119
120
113
130
119
108
107
113
122
129
126
117
111
111
118
129
132
122
111
110
117
123
122
117
116
117
114
112
111
118
128
131
128
122
115
113
113
115
116
113
111
114
115
116
113
107
106
109
114
117
116
113
106
123
110
104
106
113
118
119
116
113
113
111
115
120
127
128
123
121
123
122
119
114
116
120
122
114
108
108
118
130
138
134
125
117
113
115
117
116
118
121
124
122
116
112
113
114
117
118
116
112
107
124
118
109
107
111
112
112
114
120
126
124
115
111
116
129
139
139
130
121
115
117
126
133
130
123
118
120
122
123
125
125
127
127
126
125
127
125
129
127
123
116
115
121
127
123
120
117
118
122
120
126
130
125
118
115
115
114
118
125
128
127
118
113
116
128
139
140
129
119
116
124
138
144
141
135
136
139
136
124
118
114
119
124
128
129
130
132
131
127
112
98
98
114
131
129
120
115
119
130
131
125
137
140
134
124
117
114
111
110
113
118
125
126
127
126
128
129
127
123
124
127
137
141
141
136
137
139
136
128
117
112
110
112
114
115
118
124
129
127
111
96
91
105
121
127
121
115
117
121
123
113
118
119
118
117
122
131
136
136
133
130
127
125
126
130
131
128
123
123
128
137
142
138
128
117
112
117
124
124
116
110
116
124
130
132
131
131
130
125
120
121
123
126
132
130
123
108
103
112
127
121
122
119
113
113
122
135
146
148
145
140
138
133
128
127
125
122
121
122
128
134
134
129
128
129
129
129
122
118
115
113
117
121
125
127
128
130
130
125
117
109
107
114
128
138
138
130
119
120
129
134
135
130
123
120
125
133
142
144
141
137
133
130
126
125
126
125
121
122
124
128
127
128
137
146
145
132
119
114
120
130
130
123
123
128
135
142
138
129
120
111
109
116
127
139
145
145
138
133
130
131
134
133
131
130
128
130
127
125
123
123
124
124
125
128
132
135
132
124
120
119
123
130
140
146
141
125
113
114
126
135
130
122
123
133
141
145
140
133
131
129
129
126
123
126
130
136
137
134
128
111
113
121
127
131
131
131
124
119
117
120
125
128
129
131
134
139
140
133
125
119
119
123
127
129
126
124
124
126
124
121
118
121
128
135
139
136
131
131
133
136
136
128
118
109
110
114
118
121
122
94
100
113
124
130
133
134
131
125
123
126
133
137
135
130
129
133
138
139
135
124
121
118
116
114
121
133
141
136
124
115
116
124
132
135
133
132
130
125
123
121
121
118
113
109
105
106
108
115
117
94
102
116
123
128
132
136
135
133
128
129
131
131
131
127
124
125
130
137
139
137
131
124
117
116
120
134
142
136
125
120
123
129
132
128
126
130
134
126
115
109
113
120
122
119
116
118
117
115
112
102
109
118
124
127
130
130
127
125
125
124
119
116
118
123
124
123
125
132
142
147
145
136
125
117
119
122
126
123
119
120
124
126
122
116
117
129
137
134
119
115
122
134
134
124
118
122
130
123
116
107
113
119
123
128
128
122
113
111
120
125
119
111
112
119
124
123
122
128
140
149
148
134
123
118
118
118
117
117
117
118
121
122
120
113
114
124
134
135
127
124
132
142
137
122
110
117
131
136
131
116
122
122
121
122
125
122
114
115
125
133
128
117
112
120
125
124
121
126
137
142
133
120
116
118
122
122
122
122
122
121
119
120
120
120
120
119
122
124
122
121
120
126
125
116
109
113
126
142
149
131
137
128
116
111
120
127
128
127
133
133
127
116
115
123
130
127
121
123
133
133
125
112
114
121
125
122
123
125
128
128
124
120
119
121
125
123
118
116
113
108
103
104
110
116
118
116
120
132
142
137
139
127
113
107
116
126
132
130
129
121
115
113
118
128
132
127
120
119
124
129
126
121
118
118
118
119
123
129
132
132
130
121
117
117
122
127
123
118
113
110
107
104
109
119
124
122
113
114
122
135
133
124
112
109
113
121
124
122
117
109
107
113
124
127
124
117
112
114
120
128
133
132
124
116
112
117
126
130
130
130
129
123
117
111
114
122
127
127
123
123
122
121
120
122
120
114
107
107
115
131
131
126
119
111
110
116
122
121
116
112
115
123
128
121
112
107
110
115
119
126
131
133
126
119
117
121
126
127
123
121
121
121
117
112
115
122
129
129
126
124
125
125
127
124
117
110
105
109
123
127
131
130
120
108
107
114
123
128
126
123
125
131
130
118
109
111
118
122
120
122
123
123
124
125
124
120
118
118
120
124
121
116
113
113
118
125
132
130
125
118
116
120
125
128
124
115
110
113
125
119
126
125
117
106
105
115
125
127
125
125
130
132
127
121
118
121
124
121
117
116
116
118
121
127
127
118
107
111
128
139
132
115
102
105
118
127
133
132
127
119
114
116
122
129
132
126
119
116
121
114
114
111
106
107
114
123
125
119
113
114
122
127
124
125
125
127
124
117
110
113
115
116
119
124
122
115
107
111
129
138
131
116
107
108
118
124
128
129
129
129
121
112
111
117
124
126
122
120
121
116
111
105
104
111
126
132
127
117
109
110
115
121
125
125
127
127
121
112
107
111
115
118
119
120
118
117
113
111
114
114
116
118
121
127
125
117
113
119
126
128
121
108
99
99
105
117
122
125
126
124
121
115
114
121
127
131
125
121
116
116
116
117
124
126
127
122
114
109
108
113
116
119
119
119
120
122
120
111
101
94
102
120
135
139
129
113
107
111
122
125
121
113
105
102
104
111
119
126
130
129
130
131
128
124
123
117
118
121
123
122
116
117
127
133
131
123
111
107
108
114
116
115
115
117
122
128
124
113
102
103
116
129
134
128
119
116
118
121
122
123
123
123
122
118
114
110
115
121
123
127
129
135
135
126
113
107
109
118
122
120
116
119
130
140
137
125
112
105
105
112
118
117
114
116
122
131
130
122
117
122
137
143
130
112
106
117
132
135
128
121
121
122
122
118
115
114
114
116
120
119
121
130
135
127
112
104
108
119
123
120
116
113
119
128
132
125
112
101
97
109
120
122
117
117
124
134
135
125
119
130
146
150
132
110
104
117
132
135
126
118
113
110
108
108
115
120
119
118
121
118
117
119
124
123
115
112
117
127
133
130
118
107
104
111
120
124
113
99
97
112
124
128
119
117
125
133
131
122
117
123
137
140
130
116
111
115
121
124
123
117
110
104
104
106
118
126
130
126
123
117
114
113
115
120
118
117
121
132
138
135
121
106
102
110
121
125
117
105
106
120
126
124
118
116
121
122
118
113
115
120
125
121
117
115
113
112
112
115
121
120
116
111
110
111
116
125
129
128
122
114
111
113
120
127
126
121
120
126
133
131
121
114
113
123
131
132
123
114
111
119
121
118
114
115
116
115
114
115
115
117
113
113
114
117
116
113
113
117
123
124
123
122
119
116
114
116
119
119
116
107
109
122
137
143
136
123
113
115
122
124
120
119
120
126
130
130
127
121
112
108
111
115
117
116
116
121
123
122
115
107
107
116
129
131
125
119
117
121
125
125
122
122
120
116
111
115
115
111
103
105
109
123
141
150
142
125
114
112
116
122
122
123
121
119
121
127
129
123
111
106
110
119
120
117
114
122
129
128
114
103
104
118
132
133
124
117
117
120
125
124
120
114
107
105
108
117
120
110
98
117
112
116
128
138
138
127
116
114
119
126
130
128
122
114
114
122
128
124
120
116
121
124
120
108
101
113
124
129
120
112
108
113
118
114
108
107
111
118
124
125
120
110
97
95
107
119
122
111
101
130
123
114
115
123
125
121
116
112
117
127
132
131
123
112
107
111
118
123
124
123
125
120
108
98
95
103
118
126
127
122
116
113
111
105
104
108
113
118
123
125
122
116
107
105
111
116
114
111
110
132
128
120
116
118
120
118
114
113
119
124
129
127
122
113
108
109
112
116
118
116
112
106
104
102
104
110
114
118
118
117
113
111
112
115
119
120
122
125
125
125
123
120
120
118
117
114
112
113
119
122
128
130
129
125
121
117
115
119
120
120
117
116
115
115
118
119
119
114
105
97
94
99
106
118
123
120
113
104
98
100
103
108
112
117
123
129
131
131
130
126
121
113
112
112
114
113
116
118
122
118
128
136
136
127
118
116
122
124
120
114
112
113
115
118
121
126
124
114
100
93
97
105
112
123
128
126
113
97
92
98
107
108
111
110
113
118
125
129
133
131
121
110
101
100
105
112
119
122
122
118
126
135
135
126
113
113
119
121
113
106
110
118
123
122
120
120
120
116
112
114
118
121
120
122
126
126
116
106
104
112
120
122
114
109
105
106
111
120
131
133
127
115
105
100
107
116
122
123
126
117
115
121
132
131
118
109
110
112
109
107
112
124
130
128
120
114
113
118
125
135
139
136
129
121
122
123
120
118
117
120
125
124
123
120
116
111
109
112
122
127
127
118
109
107
113
122
127
129
133
118
104
110
126
134
123
106
99
108
117
116
115
120
130
132
123
114
114
123
135
140
135
130
128
120
117
117
120
122
122
117
116
119
121
121
122
122
121
119
117
114
113
114
113
112
114
122
130
134
132
122
109
106
119
126
121
106
101
113
126
124
115
114
124
131
125
115
115
128
137
130
115
110
112
116
115
116
116
121
120
117
114
114
110
110
113
124
130
128
116
107
107
113
116
114
113
114
121
124
119
120
118
118
119
119
117
111
113
119
126
120
111
110
118
124
120
115
114
124
128
118
103
99
102
112
118
120
122
123
124
124
121
114
106
104
114
127
131
126
114
109
111
117
119
118
115
115
117
118
115
111
124
131
127
118
113
116
126
129
124
114
108
109
114
117
116
116
115
116
117
114
110
109
109
114
121
125
122
120
123
126
125
116
110
117
129
131
123
109
105
112
120
122
121
118
122
126
127
122
122
111
125
135
129
118
110
117
129
133
126
116
110
111
112
113
118
122
120
114
112
116
123
124
120
116
118
117
112
109
115
122
121
114
113
125
133
129
110
96
100
112
122
123
117
114
117
129
130
126
123
120
122
126
125
118
114
118
126
126
125
123
122
121
120
118
120
121
120
115
113
116
122
124
122
115
108
104
103
103
113
116
112
107
112
123
129
124
109
97
98
105
115
119
115
111
113
120
124
121
115
125
116
114
116
121
123
123
120
116
119
123
129
132
130
122
119
118
116
115
113
113
113
115
117
113
107
103
107
116
120
116
109
103
109
120
126
125
119
109
103
104
111
116
115
112
112
115
115
111
109
118
106
101
110
123
129
125
115
108
115
124
133
134
126
120
117
118
117
116
113
112
113
116
119
114
109
107
115
123
126
121
111
107
108
113
119
125
125
121
115
113
114
117
114
110
110
113
115
112
115
110
102
101
108
119
126
123
115
113
120
132
134
126
114
109
114
123
124
119
115
118
124
126
123
117
115
118
120
118
115
115
117
114
109
104
105
117
123
123
120
120
126
123
113
106
106
114
121
126
126
117
113
110
110
114
119
122
123
123
129
133
131
121
109
105
111
120
123
122
124
131
133
129
120
118
124
131
127
110
100
105
118
121
115
105
103
111
117
118
116
120
128
133
123
111
109
115
124
131
131
126
121
116
113
113
118
124
126
124
121
121
121
120
114
109
108
112
119
124
128
130
126
120
113
115
127
133
126
111
103
108
118
120
115
110
112
114
113
113
111
118
125
129
124
118
115
117
119
120
119
126
119
117
117
120
124
124
119
115
111
110
113
118
120
115
109
112
118
125
124
117
115
114
113
114
118
119
115
114
117
124
125
117
110
111
117
119
116
110
114
117
116
112
108
110
116
116
112
105
102
127
118
116
120
128
127
121
114
114
115
118
116
117
117
115
114
115
118
119
114
112
114
117
115
109
109
111
113
117
126
133
128
115
107
111
120
122
114
108
111
115
112
106
104
107
111
113
107
99
98
135
128
123
122
125
124
120
119
127
132
130
121
114
117
117
118
119
118
113
111
116
127
130
120
111
113
123
124
119
119
122
120
111
104
109
120
125
119
110
106
104
105
110
117
115
107
103
105
108
108
136
136
129
124
120
119
120
128
137
138
129
118
114
118
120
121
122
120
116
117
128
140
142
133
125
129
136
131
120
111
109
108
105
101
104
118
127
129
122
109
94
94
107
122
121
107
99
105
114
117
129
134
131
125
118
117
119
126
129
128
125
119
120
122
122
123
125
125
126
127
130
137
138
133
127
129
132
129
120
112
109
109
105
100
100
108
121
133
136
123
106
98
105
118
120
113
106
108
111
110
107
110
118
126
129
128
124
120
119
123
124
123
122
126
132
138
133
131
133
137
138
137
132
127
122
119
119
122
124
124
119
120
128
137
142
138
129
125
128
128
123
116
111
119
127
124
114
110
117
128
120
120
120
119
120
126
133
133
127
123
124
129
127
125
125
127
126
129
133
135
135
128
123
127
135
142
139
132
127
127
129
130
131
135
139
135
127
122
117
112
104
98
102
123
136
140
130
116
116
129
130
130
125
121
119
125
134
135
128
122
122
127
127
125
122
122
124
124
125
128
133
131
126
130
142
148
142
130
125
131
141
140
132
126
127
126
125
122
118
117
114
112
117
129
139
143
133
121
120
129
121
123
123
126
129
132
134
132
125
118
120
126
128
127
126
130
134
132
127
127
130
137
137
136
138
138
135
132
127
130
135
131
127
124
123
124
125
124
130
134
140
142
140
138
135
128
118
116
120
130
109
112
123
133
140
138
132
123
116
114
119
126
131
131
131
137
143
143
137
130
128
131
132
134
130
133
139
141
137
124
117
118
125
129
134
131
127
125
128
132
142
147
145
136
124
113
103
103
116
128
106
115
130
140
139
132
123
115
111
110
118
126
131
132
129
127
130
134
134
126
118
115
120
125
127
131
142
147
140
124
113
118
135
143
143
139
133
126
121
114
116
123
126
123
114
109
105
109
117
128
107
121
133
137
128
122
117
114
113
115
122
130
133
132
125
118
118
123
129
125
113
109
113
118
122
126
130
136
133
126
124
131
139
144
141
138
141
137
124
106
98
104
115
117
114
115
123
130
129
127
106
113
122
125
124
122
121
117
121
126
132
134
132
129
125
121
121
122
128
128
126
123
121
119
117
116
117
121
123
124
126
131
137
136
131
130
140
149
143
122
106
108
122
128
124
125
136
144
137
123
108
108
112
122
130
132
128
124
128
138
141
136
127
126
127
127
123
122
128
138
141
138
130
123
120
117
119
117
118
119
123
128
135
135
128
122
129
142
147
135
122
117
128
136
131
125
131
134
137
124
122
117
116
121
131
135
132
129
134
142
141
130
121
123
128
128
122
121
126
136
139
133
122
123
123
125
126
123
120
120
123
129
135
136
127
116
116
125
135
135
125
116
118
126
125
121
118
122
128
133
144
137
124
118
119
129
133
135
137
140
133
125
118
122
128
129
124
122
124
124
120
115
113
117
121
123
121
122
124
127
130
132
135
134
128
120
115
119
129
132
127
111
103
105
115
120
118
116
119
130
154
143
124
109
109
121
129
132
129
128
125
124
124
125
128
132
130
127
123
117
114
112
116
118
115
110
111
121
130
135
136
133
131
128
125
122
123
123
128
131
129
119
99
93
103
121
128
123
115
120
145
133
117
109
109
117
123
123
118
114
113
116
123
130
131
130
126
125
124
121
123
126
129
125
117
113
115
125
132
133
131
128
126
124
122
126
128
130
127
127
128
124
110
97
100
113
125
125
120
119
130
122
115
111
111
115
116
116
112
106
102
105
116
130
134
127
121
119
125
133
136
136
134
131
128
128
125
125
124
122
124
125
124
122
123
128
132
133
129
124
123
123
121
115
107
105
113
122
122
124
121
116
113
112
112
113
114
119
118
114
105
102
110
122
126
122
117
118
124
131
135
134
134
134
137
136
125
114
109
117
128
130
125
117
120
127
134
138
133
124
118
118
120
124
121
111
108
112
118
122
117
113
112
112
114
117
125
129
128
125
122
121
120
119
115
117
120
121
118
116
120
131
136
136
132
125
110
101
107
126
142
141
126
113
110
120
132
140
135
126
116
111
113
121
127
125
114
110
113
117
118
116
113
113
118
124
131
133
131
130
135
141
140
129
120
122
127
124
114
107
113
131
141
137
121
105
96
101
116
135
145
143
128
116
111
119
125
131
130
123
116
109
107
112
120
126
122
115
113
117
125
125
122
122
123
127
127
124
123
127
133
139
139
134
129
129
130
125
117
110
116
131
141
133
114
96
97
109
118
128
129
130
131
131
129
125
123
119
118
118
117
114
109
110
114
120
120
119
118
122
127
128
133
134
133
125
115
109
112
119
121
116
114
116
120
123
121
119
121
124
126
127
123
116
112
112
115
120
117
110
108
119
131
140
140
131
123
120
118
118
119
120
120
116
113
115
116
119
120
125
122
125
134
140
138
126
108
102
109
116
116
104
94
99
107
111
110
111
120
128
127
114
102
99
111
129
136
127
108
98
103
118
135
139
133
126
123
127
126
122
121
122
123
118
112
108
111
114
118
122
115
115
126
137
138
128
115
107
111
120
120
113
107
111
118
116
111
107
112
119
122
111
96
94
109
131
140
128
108
99
110
127
137
132
117
109
114
122
122
119
116
117
119
112
103
99
105
110
114
118
114
109
114
126
133
128
124
118
120
122
125
124
126
130
135
129
119
106
101
105
117
116
107
99
107
122
134
128
116
112
121
132
132
120
106
100
105
110
109
106
105
109
110
105
100
101
111
113
113
115
117
110
108
112
118
125
125
128
125
121
119
120
124
129
131
127
118
107
99
104
115
122
117
106
104
111
120
122
122
124
130
132
123
115
106
104
108
110
108
105
104
107
108
111
112
115
119
118
116
113
117
111
103
101
106
114
125
131
128
120
111
111
111
111
110
109
111
112
111
113
118
122
119
107
101
103
107
116
121
126
131
132
121
113
107
109
115
116
118
115
114
112
114
117
118
117
118
115
115
115
116
113
112
109
109
115
124
131
129
120
111
109
109
105
101
101
112
120
120
118
118
118
114
106
100
103
110
117
120
125
126
122
118
116
114
113
114
117
121
123
122
121
121
119
116
111
107
110
111
114
115
119
124
126
124
124
127
131
128
121
115
114
116
114
111
110
117
125
123
117
115
113
113
109
109
114
123
130
128
124
116
110
113
118
120
116
112
110
113
115
120
121
122
119
112
106
106
108
111
109
116
119
126
130
132
131
133
134
134
129
126
123
121
116
117
116
120
125
121
115
113
114
115
115
116
123
129
135
133
126
117
109
109
114
118
116
110
105
101
104
110
117
116
109
105
103
110
116
111
103
118
120
119
119
125
133
137
136
133
129
130
128
122
114
109
113
119
122
121
119
117
117
116
116
119
120
121
124
127
127
126
119
113
109
108
111
109
105
101
102
109
114
112
103
97
101
111
117
112
106
124
127
122
117
123
134
139
134
122
117
121
126
121
112
102
103
111
121
125
124
121
115
110
107
109
114
113
112
113
117
121
121
118
114
112
110
112
112
109
109
112
117
116
108
105
105
111
115
116
117
125
132
133
130
133
137
135
124
112
111
117
123
121
115
105
104
112
122
126
123
116
109
103
103
106
113
115
111
105
103
106
112
120
126
124
122
120
120
121
124
124
120
119
120
122
120
117
117
121
126
123
129
137
142
139
134
128
122
117
116
119
119
121
117
115
116
121
123
122
116
109
105
104
106
113
119
121
112
100
94
99
111
122
129
132
130
130
133
138
139
129
117
112
117
124
125
123
120
124
123
129
128
131
134
131
122
121
123
127
124
118
115
117
119
120
120
124
123
120
115
112
115
117
119
121
126
125
113
97
92
100
113
124
129
127
126
129
138
144
140
123
105
97
103
112
119
120
118
114
110
133
127
124
122
116
113
115
124
130
123
112
110
116
123
122
119
119
121
121
124
129
130
131
127
126
131
129
118
101
93
99
115
125
128
122
114
115
123
128
124
112
101
97
99
107
108
111
109
106
106
125
118
118
123
119
110
108
117
123
119
109
107
118
129
128
119
113
115
122
130
137
138
135
131
130
133
136
128
114
102
100
110
123
124
118
109
105
108
111
114
113
114
114
112
111
112
112
113
114
120
113
103
111
125
129
113
100
104
119
129
124
117
119
130
134
124
108
107
118
131
135
131
126
127
130
131
130
127
122
113
110
116
122
122
116
108
101
102
109
114
119
127
128
125
116
114
120
127
133
133
115
102
107
122
129
117
99
98
119
140
142
128
120
127
134
126
109
103
117
131
131
117
109
112
119
119
116
114
120
125
131
133
128
120
114
110
109
110
115
113
120
127
129
124
117
113
117
128
135
129
127
117
111
117
123
118
108
105
117
131
134
124
115
120
124
123
114
112
122
133
132
117
103
100
107
115
114
113
120
133
141
138
125
116
119
127
131
126
114
109
110
114
117
115
109
110
116
126
129
122
131
128
122
118
117
117
118
120
118
115
112
108
106
108
112
116
117
118
123
130
132
125
111
101
107
118
125
123
121
125
128
122
111
112
127
144
146
129
111
103
106
110
113
110
108
110
120
125
127
122
122
123
123
118
114
113
120
125
122
112
105
105
106
106
104
108
115
118
117
118
125
126
122
115
116
124
127
122
107
104
108
108
109
113
127
140
136
121
106
102
110
118
122
118
112
112
118
125
126
125
114
112
115
116
115
115
118
125
124
119
113
109
114
117
115
113
114
114
114
114
117
121
124
122
121
123
123
114
102
96
101
107
112
118
123
125
122
113
107
111
115
122
125
125
120
115
116
119
120
122
117
108
106
113
122
124
121
120
119
117
114
115
123
131
135
129
120
117
114
113
115
116
118
119
118
119
122
122
120
117
113
110
114
121
127
126
120
115
117
116
116
118
121
121
121
118
117
116
113
108
121
109
103
110
123
128
122
113
107
109
115
120
132
141
143
139
130
119
114
112
113
114
116
117
114
112
120
129
138
137
125
114
109
115
123
126
126
123
119
117
114
116
118
116
114
117
121
119
114
106
117
111
105
108
116
122
120
113
106
109
117
130
135
137
133
130
124
117
110
110
113
118
119
118
112
111
114
123
129
133
127
117
109
106
108
114
118
119
111
107
110
118
119
115
110
113
119
123
124
117
117
117
114
112
111
114
117
118
114
113
118
126
128
123
119
115
114
113
110
113
120
126
122
117
113
115
116
114
112
112
118
120
114
103
96
101
107
108
102
99
107
121
131
127
115
112
115
119
125
127
122
122
123
117
112
111
117
122
120
116
115
115
116
113
112
113
115
116
122
126
128
125
117
113
115
122
125
116
108
104
112
120
118
108
101
102
108
107
102
100
109
123
132
128
122
117
113
110
114
125
122
122
125
122
118
115
116
116
117
118
117
113
110
111
114
118
123
126
128
125
124
117
114
111
112
122
126
122
114
110
114
119
116
109
114
118
119
114
108
111
118
122
122
119
117
117
113
108
108
116
121
120
123
129
132
129
120
114
114
119
119
118
117
117
113
115
120
123
121
113
111
115
115
111
108
115
123
123
115
111
112
110
106
106
117
125
123
113
106
112
118
118
108
105
107
110
110
109
110
114
119
117
120
132
140
138
125
117
117
119
121
123
125
121
109
100
104
113
115
111
112
119
121
113
105
110
120
117
111
108
108
107
100
96
107
119
119
112
106
111
115
108
103
103
104
105
106
109
111
113
118
114
116
127
136
133
125
120
120
120
119
120
124
122
108
95
100
115
126
126
125
122
123
114
108
110
115
115
111
111
114
110
100
95
103
116
118
117
118
120
116
107
101
103
106
105
106
110
111
108
117
112
112
118
124
129
126
125
125
123
119
115
114
115
110
106
112
124
135
136
130
123
118
113
108
109
112
113
118
122
122
117
110
108
110
117
119
121
127
126
122
110
104
105
108
112
114
114
111
102
104
103
114
128
139
137
126
113
111
119
124
124
122
122
124
126
129
132
136
134
126
124
129
136
139
131
122
121
130
140
137
131
130
136
136
129
120
121
130
138
133
118
111
119
131
137
132
124
124
128
114
114
120
127
128
123
113
102
99
107
119
125
123
120
120
126
133
138
140
135
126
117
118
126
136
137
129
123
129
141
145
139
131
134
136
135
126
122
121
127
125
115
111
118
129
139
132
122
117
118
119
121
121
119
117
114
112
108
107
113
122
133
132
125
121
124
127
130
129
130
132
126
121
118
119
123
122
123
128
137
143
137
130
127
130
132
130
126
126
127
128
125
122
125
131
130
127
116
114
119
115
113
114
117
121
126
127
127
125
126
133
141
141
135
127
125
126
127
126
131
140
142
135
124
116
119
125
132
132
130
129
129
129
127
126
129
132
132
132
133
132
132
136
138
137
126
114
109
116
128
112
108
114
125
134
138
136
131
126
123
126
133
138
136
131
126
127
130
135
139
145
148
142
137
131
134
142
146
134
120
113
118
130
134
134
131
131
131
130
127
126
130
134
139
136
126
108
104
120
137
118
117
125
133
137
136
129
119
111
107
109
117
126
131
128
125
125
132
138
140
134
131
131
135
139
143
144
142
131
117
111
119
133
139
139
134
129
124
119
116
117
124
127
126
122
118
111
117
133
144
120
123
125
125
125
126
121
113
107
106
113
124
131
131
128
125
127
133
135
128
115
110
117
124
131
130
128
128
128
127
126
130
137
139
138
130
126
121
118
115
116
120
124
117
112
113
123
136
141
143
116
113
111
111
115
119
122
124
124
128
136
143
143
141
137
136
138
136
132
122
107
103
110
120
121
117
116
121
131
139
140
137
140
139
132
124
123
127
128
124
116
118
123
123
117
116
128
141
140
132
113
104
104
109
116
123
131
137
143
147
146
141
139
140
139
138
139
136
130
122
111
110
117
124
125
124
121
123
129
134
139
142
145
139
126
116
118
131
138
132
118
116
124
131
128
124
126
130
128
122
121
110
107
114
123
126
130
136
143
142
134
120
120
127
130
128
127
129
129
123
112
110
115
125
131
133
131
124
119
121
128
142
147
139
121
110
116
130
142
138
126
117
120
128
130
126
124
120
120
120
132
120
111
114
121
126
126
128
131
128
120
112
115
121
126
126
125
128
128
120
108
102
111
118
123
126
127
125
122
121
126
135
142
134
118
110
117
130
142
145
138
125
117
117
125
130
129
122
121
125
140
125
111
112
120
128
129
127
125
123
124
124
128
130
129
128
129
132
128
119
108
106
113
119
117
116
121
128
131
129
126
126
129
129
121
118
121
128
138
142
139
128
115
107
113
124
132
133
130
132
139
123
111
111
119
130
131
128
125
124
126
128
136
142
141
136
129
128
129
125
120
119
124
126
124
122
123
130
134
132
126
123
124
127
129
127
125
124
124
126
127
125
114
104
101
111
126
134
136
134
129
117
110
111
117
120
121
121
121
119
114
112
123
137
145
138
123
119
126
133
133
125
126
128
135
137
130
126
127
129
131
129
126
125
128
128
124
121
121
122
123
121
114
106
101
104
113
129
134
130
120
111
108
111
114
113
115
118
120
118
106
99
105
120
129
127
119
116
121
128
126
123
123
126
133
138
130
122
120
127
137
138
129
124
123
123
121
120
123
128
129
123
117
113
113
113
117
122
125
123
121
114
108
112
117
121
125
128
130
126
119
112
109
108
111
115
120
122
119
114
116
123
124
127
124
123
122
119
120
126
133
135
129
123
119
121
122
123
124
128
127
122
116
118
122
128
124
116
116
120
131
123
118
121
129
133
137
137
138
134
133
134
127
118
114
118
129
133
122
110
112
124
135
130
115
108
111
122
127
127
127
127
128
126
125
127
129
129
122
117
115
118
121
123
127
127
121
114
114
121
131
128
125
128
133
129
127
126
129
130
130
132
133
129
128
127
131
130
124
115
115
124
134
129
113
104
110
125
131
130
124
125
128
131
133
133
136
133
122
111
112
119
124
125
122
121
118
114
116
124
115
112
118
127
126
117
107
104
112
118
115
111
114
122
125
122
117
118
120
119
118
117
118
116
114
113
120
128
131
128
124
126
128
130
128
130
133
135
127
116
112
119
121
119
115
114
115
116
119
122
94
94
106
120
124
115
105
102
110
118
114
105
101
105
110
109
107
108
117
122
121
112
104
104
114
125
130
128
123
123
124
126
127
128
123
123
122
126
125
119
114
117
117
114
112
111
116
120
120
118
92
94
106
119
126
126
122
119
121
125
125
119
111
109
111
109
107
108
113
121
123
114
104
102
114
128
132
124
113
112
117
121
125
126
124
118
113
109
108
107
110
113
116
114
109
108
113
116
116
113
106
105
109
119
128
134
133
129
123
124
125
126
128
129
126
119
113
111
114
122
125
122
114
109
113
121
125
119
110
110
117
119
120
121
122
117
110
99
93
95
102
111
119
116
110
107
109
112
111
111
119
116
112
116
120
127
130
129
120
110
107
119
130
135
129
115
109
111
116
122
124
123
118
112
112
116
116
114
114
116
120
119
117
115
117
117
113
106
97
97
102
109
113
116
113
111
111
111
111
111
129
120
113
108
107
115
125
130
119
103
96
107
120
123
112
99
99
110
120
123
121
118
115
111
109
112
113
114
116
118
122
126
121
115
114
115
116
116
111
108
109
109
111
115
116
115
116
113
114
115
127
123
116
108
106
112
125
131
125
111
104
109
119
115
102
92
100
116
124
122
117
114
110
104
102
111
117
120
118
120
122
124
121
119
114
114
117
117
118
114
112
113
114
116
116
114
115
115
116
119
124
122
117
111
108
113
126
133
128
120
113
117
122
117
105
102
110
122
125
121
116
112
105
101
104
116
126
128
125
123
123
121
114
113
111
113
115
116
116
112
111
113
116
116
111
110
110
114
116
119
120
122
117
111
107
112
121
128
126
121
119
120
120
117
113
114
119
123
123
120
117
112
109
108
117
127
127
125
124
129
132
123
113
108
108
113
115
115
112
108
108
111
113
115
109
109
112
114
115
117
120
124
121
113
107
114
124
127
124
118
117
116
113
110
112
117
122
125
124
121
118
114
111
120
132
134
123
113
114
125
133
130
118
113
113
115
117
115
112
106
106
110
113
113
110
110
115
119
119
118
116
132
133
128
126
134
138
133
122
115
115
114
111
110
112
121
129
130
128
124
118
115
112
120
130
129
120
110
108
111
117
120
120
121
121
120
118
115
109
105
108
114
117
115
113
116
120
127
128
123
114
128
140
146
151
152
146
130
118
114
120
122
120
119
119
125
132
134
131
126
118
114
111
111
113
116
119
120
115
108
104
110
119
125
127
123
117
113
111
112
114
118
120
119
121
122
125
130
131
125
113
114
128
145
155
149
132
116
113
121
131
133
128
123
121
124
129
131
128
124
119
116
112
106
105
110
120
125
121
114
114
116
124
126
124
119
117
120
124
126
121
117
116
121
127
127
126
124
123
119
121
106
108
125
136
132
118
110
117
127
134
132
127
122
119
118
121
125
126
126
123
122
118
111
110
114
119
117
112
112
116
125
129
127
120
112
113
123
132
129
112
101
103
116
126
126
122
116
113
109
126
109
105
109
117
119
119
124
131
131
128
125
125
125
120
116
116
122
127
129
128
124
120
117
115
118
121
116
105
98
102
114
125
125
115
105
108
120
127
121
103
92
98
110
118
115
113
112
107
107
120
115
113
113
114
117
123
136
142
136
125
118
123
130
128
120
116
120
125
128
128
122
117
116
117
120
124
124
115
100
93
99
111
116
114
105
107
116
123
117
108
103
108
113
113
111
110
112
114
112
113
112
115
122
123
120
120
130
141
142
133
120
121
131
135
128
118
114
119
125
122
116
113
115
118
120
123
125
127
120
111
109
110
116
115
114
114
116
118
119
121
124
125
122
116
111
110
115
121
120
116
109
113
124
132
129
113
112
129
144
144
129
121
129
137
136
120
110
115
123
123
116
112
115
120
120
114
114
122
132
135
132
125
119
122
124
124
118
115
116
123
129
130
125
118
113
112
117
124
125
127
114
113
125
138
132
114
103
112
130
137
129
120
124
135
135
122
113
116
127
133
124
112
111
118
117
114
110
119
133
142
138
126
118
124
131
131
123
114
109
111
115
118
120
118
116
115
119
122
122
131
120
119
125
136
133
119
107
105
111
120
122
120
121
125
127
121
118
120
129
135
129
114
107
109
119
123
120
120
125
128
123
113
112
117
128
132
124
116
109
106
104
108
113
116
117
118
119
119
117
120
117
119
122
124
121
118
112
109
108
111
116
120
121
118
116
118
120
120
121
124
125
119
113
111
120
127
127
118
112
111
109
108
110
115
119
121
119
116
114
111
109
111
115
118
117
117
117
115
114
110
110
114
120
120
117
115
114
116
115
111
113
120
122
116
112
116
119
118
117
116
122
123
120
117
121
128
129
118
109
107
109
115
116
118
115
113
111
113
118
119
120
119
121
120
116
114
114
113
113
112
112
113
119
124
121
116
114
116
115
114
115
122
128
127
121
119
119
120
119
119
120
121
120
121
123
128
132
130
124
117
114
116
122
125
124
116
112
114
118
119
119
119
119
120
118
116
116
114
109
113
113
113
119
125
125
118
112
110
111
113
119
130
139
138
130
121
119
119
120
117
114
115
117
122
123
125
127
133
136
128
118
112
118
125
127
125
119
116
114
112
109
110
113
114
116
119
119
114
104
112
112
113
118
122
124
120
115
109
108
110
122
134
141
140
128
122
118
116
116
113
110
110
116
122
122
115
110
116
129
130
121
110
107
113
122
123
121
114
107
104
106
107
108
109
114
120
120
115
105
114
118
119
118
118
119
122
123
115
108
109
115
125
128
130
128
124
120
117
116
116
113
112
114
117
115
106
99
103
114
124
122
113
107
103
108
113
113
106
99
101
107
110
110
111
115
117
117
115
115
123
131
132
122
115
114
121
123
120
117
115
112
112
114
121
129
128
125
122
123
123
120
113
110
108
108
110
111
111
112
116
118
117
114
109
105
103
99
97
95
102
111
116
118
119
119
115
112
114
122
131
139
137
125
114
114
120
121
122
121
122
116
113
116
123
129
130
127
123
120
118
119
117
112
106
112
121
131
128
116
110
110
117
120
123
116
107
99
98
102
110
117
120
124
125
120
112
109
113
121
122
126
128
128
129
126
121
116
115
116
118
119
123
127
127
128
128
125
118
109
107
113
123
125
121
124
133
133
125
111
103
104
112
120
127
124
112
103
106
117
124
121
116
115
115
112
108
108
114
119
106
104
114
133
146
140
123
111
106
105
109
116
128
133
125
116
117
123
120
107
100
108
121
128
125
124
126
121
112
108
107
110
113
118
125
122
112
104
110
128
136
124
112
103
104
104
106
111
115
117
100
97
112
138
150
141
117
103
101
104
109
117
126
126
113
101
106
121
127
120
110
109
115
117
112
108
111
113
116
123
125
121
116
117
122
121
111
100
109
126
138
129
114
102
102
107
116
119
117
114
109
106
115
129
137
130
116
106
105
111
117
118
119
116
107
100
105
119
130
129
121
114
111
107
103
99
104
114
127
134
129
120
116
122
130
126
112
98
96
107
120
122
116
112
113
117
125
123
117
112
108
100
101
110
120
122
115
107
107
119
127
129
124
118
113
112
120
131
137
131
119
118
130
145
147
133
121
122
135
147
147
136
128
126
124
120
116
121
133
142
138
127
123
129
138
139
136
130
130
131
108
111
118
126
122
110
95
88
96
115
128
130
121
115
115
124
131
140
136
129
116
112
120
133
136
125
111
111
126
145
146
134
120
117
124
128
128
125
128
132
133
126
119
119
121
127
132
133
127
116
113
122
131
129
121
108
98
99
108
122
134
138
132
126
124
128
131
133
130
126
122
120
120
118
114
105
103
111
126
139
139
128
118
116
123
135
141
135
128
126
127
126
123
120
117
123
127
128
125
117
115
121
124
122
116
116
119
124
126
128
133
141
142
139
129
122
118
120
126
129
134
135
130
121
109
106
114
125
132
131
125
122
119
118
122
132
144
144
134
123
115
118
124
128
127
124
120
122
127
131
115
113
115
119
118
124
127
131
130
125
126
133
139
138
129
115
109
117
129
141
146
145
138
131
125
128
133
136
128
118
112
117
121
120
121
128
138
141
132
117
110
114
123
132
132
126
119
118
129
142
117
114
116
120
122
125
126
122
121
119
120
127
133
132
126
116
112
119
132
142
142
139
136
138
139
138
133
127
117
110
110
118
121
122
123
126
128
126
122
118
118
124
125
125
127
127
123
124
133
138
124
120
118
118
121
125
125
120
119
121
129
135
136
134
129
128
128
130
133
133
126
123
126
132
133
128
119
119
120
123
123
120
122
124
127
122
115
109
116
124
133
133
126
120
117
120
128
137
137
130
124
121
116
114
116
123
131
133
130
131
138
145
145
142
137
137
139
138
132
121
107
107
115
123
122
116
112
120
133
141
138
129
125
125
123
116
107
107
119
129
133
130
125
118
114
115
126
137
136
126
118
115
114
114
114
121
131
142
143
138
135
136
139
141
136
133
134
136
130
117
101
99
110
119
121
116
114
120
129
136
139
137
131
123
113
106
107
118
129
130
121
121
122
121
117
117
122
127
125
122
117
114
114
116
116
115
121
131
135
130
123
118
124
131
125
119
120
129
130
120
103
100
110
119
122
122
120
116
116
118
127
135
133
119
102
101
116
130
134
127
121
118
123
125
122
122
123
121
118
119
124
115
113
117
118
113
107
109
115
115
112
112
118
122
119
116
118
129
133
126
115
111
115
121
121
119
121
121
114
110
116
125
127
116
102
102
117
129
133
127
124
127
127
127
126
127
127
124
121
124
130
119
113
116
120
116
108
102
105
110
116
119
122
123
121
118
118
129
135
132
126
123
124
123
119
116
121
127
129
119
112
114
123
125
119
114
118
123
126
124
126
130
133
129
126
124
124
124
133
137
126
121
115
118
123
124
119
113
115
120
124
124
128
131
129
121
116
120
128
131
129
124
123
125
123
120
123
129
131
127
118
119
125
132
134
126
118
116
117
121
122
126
131
128
121
111
110
120
133
142
119
119
118
121
121
122
120
122
127
129
127
125
128
137
136
122
108
105
114
123
123
116
114
120
125
129
126
126
128
128
129
127
127
130
130
121
109
104
112
121
123
119
115
115
116
109
108
116
127
134
120
117
117
118
116
113
115
121
128
128
124
121
124
131
128
120
109
106
109
113
114
111
110
113
121
128
130
126
126
128
130
130
125
122
117
112
102
100
111
125
125
116
103
103
114
124
121
120
122
125
128
119
113
112
115
112
114
119
121
120
116
116
116
115
112
113
118
120
118
111
110
112
114
115
114
117
124
126
124
119
119
120
122
122
121
118
110
104
109
117
125
120
107
102
116
130
129
121
116
121
134
120
112
114
121
121
119
118
119
117
112
111
110
108
108
114
125
132
125
114
112
114
119
118
112
113
121
128
123
111
108
115
125
128
131
130
128
120
110
110
122
129
124
115
115
122
121
116
115
125
124
114
110
118
128
126
119
118
120
117
110
106
110
116
118
117
120
125
125
118
114
115
120
121
115
115
123
128
126
115
113
122
127
126
125
127
133
131
120
112
119
132
134
121
111
107
109
114
120
133
104
96
100
113
121
119
116
116
121
117
109
104
112
123
126
118
110
111
115
118
118
117
121
124
119
119
121
128
131
130
128
128
124
113
106
110
120
129
124
117
112
116
120
118
111
109
114
120
127
131
90
86
91
102
109
116
120
121
123
117
112
107
115
121
122
116
110
110
114
119
122
127
130
124
118
116
117
125
134
139
135
124
114
108
103
105
108
114
116
111
106
102
107
115
117
122
128
134
133
125
96
98
99
104
109
118
128
130
126
122
120
118
118
118
116
115
115
117
119
123
126
129
129
124
117
113
112
119
128
137
132
119
112
116
123
119
111
103
102
106
105
111
118
126
128
130
132
134
130
124
108
117
117
115
115
119
128
129
124
121
122
126
127
123
116
108
110
115
119
121
124
125
124
123
119
116
112
114
119
126
124
117
114
124
138
135
121
106
102
107
119
127
132
130
125
119
119
120
124
123
120
127
127
123
117
115
117
122
118
114
113
120
132
132
119
103
98
104
114
117
116
117
118
124
129
127
121
115
116
122
122
120
119
125
136
135
123
114
110
115
123
127
122
117
108
104
104
110
120
123
124
127
128
122
115
112
116
121
118
113
108
115
128
134
126
111
103
108
114
115
111
111
115
123
128
130
128
123
118
118
121
123
122
124
126
126
122
114
109
111
115
114
110
103
104
109
112
115
120
121
123
121
121
120
117
116
118
123
123
117
112
118
128
131
126
122
121
123
121
117
111
111
110
109
112
119
125
123
118
117
120
123
122
121
121
121
121
114
108
105
108
111
108
103
105
112
123
125
122
120
115
111
115
118
118
119
120
123
122
120
121
127
132
128
123
121
126
128
125
120
115
111
103
99
103
111
117
117
114
117
122
122
115
112
111
116
123
125
121
114
111
113
110
108
105
109
117
121
121
120
114
112
116
119
117
114
115
117
118
120
122
128
131
124
116
113
116
122
124
122
118
112
108
110
117
119
114
107
107
117
124
123
113
109
107
113
121
133
135
129
122
116
113
113
109
108
112
115
117
118
117
124
128
123
117
115
117
117
115
114
114
116
120
120
117
115
117
120
122
121
118
115
121
131
139
131
113
102
105
117
123
122
117
115
113
113
117
126
131
129
123
118
117
118
120
118
117
118
120
117
120
133
139
134
128
127
127
121
114
109
107
108
111
119
127
130
128
121
120
118
117
119
127
139
141
129
115
109
113
116
117
116
119
121
119
115
113
111
111
113
115
118
121
121
122
122
125
130
127
119
119
127
131
137
138
135
125
111
106
110
115
114
114
121
129
134
131
122
117
115
116
119
123
124
120
116
118
125
128
124
115
112
114
117
117
114
110
104
99
102
107
119
124
122
119
117
122
127
129
120
116
110
115
128
137
129
109
94
100
118
129
129
122
121
119
121
122
120
116
113
111
113
114
111
109
114
123
132
133
126
120
116
115
112
109
109
108
107
103
105
110
119
125
124
120
112
111
116
118
114
115
101
107
124
137
128
108
96
106
125
137
135
128
121
112
108
111
117
118
114
110
109
113
112
115
121
127
131
126
125
122
123
122
115
109
104
105
111
116
117
115
116
122
125
122
113
109
111
114
114
119
112
115
127
136
137
127
121
122
125
131
132
131
126
118
108
111
118
122
117
111
110
116
117
118
118
121
123
123
119
118
121
126
123
112
102
103
115
129
128
117
111
115
121
120
113
112
119
124
124
126
127
124
125
129
137
140
140
133
124
120
122
129
131
124
117
116
120
123
119
113
112
116
113
107
104
110
120
125
119
112
113
119
119
114
107
110
122
132
130
118
109
110
114
115
112
114
120
125
122
131
130
124
119
118
126
131
134
130
124
121
119
123
128
129
128
122
119
119
120
120
118
117
116
109
104
110
120
127
122
113
107
108
112
115
120
124
125
126
121
118
112
112
113
116
114
112
109
110
112
129
124
120
120
122
122
117
117
122
127
126
119
115
124
134
136
126
116
115
122
129
130
130
131
130
123
118
114
117
118
116
111
107
110
117
130
129
122
113
112
114
118
121
122
122
118
109
103
104
110
121
115
117
126
134
126
114
109
120
131
133
122
116
124
136
139
125
115
114
122
133
133
132
134
138
133
119
108
106
111
118
119
116
115
119
123
121
114
108
107
111
115
120
125
128
122
112
103
104
110
114
111
116
129
137
129
118
111
118
127
132
125
124
129
135
132
122
115
115
119
126
124
121
120
120
120
115
110
109
113
119
121
119
116
114
110
109
111
112
111
108
104
108
116
124
123
117
111
105
105
110
109
118
129
134
128
118
112
115
118
121
124
126
128
123
120
119
119
117
114
115
114
113
109
108
110
116
121
122
121
121
119
117
114
112
109
108
110
115
116
108
101
100
111
120
122
119
115
109
104
112
114
121
128
127
122
114
110
112
114
118
124
126
121
113
112
117
122
120
114
110
114
119
115
111
111
118
124
129
128
123
115
111
112
117
118
114
109
106
108
108
105
106
113
120
120
118
115
113
112
115
121
124
124
124
118
112
108
111
114
121
128
127
124
114
112
119
123
123
119
119
120
122
118
115
113
117
119
124
126
122
113
107
110
123
131
124
110
103
103
106
107
111
117
119
117
114
117
119
121
112
116
118
121
122
119
117
114
116
116
120
123
128
127
123
116
118
123
127
126
121
116
113
116
120
121
116
110
112
120
120
111
104
108
122
130
127
118
112
108
107
105
108
112
113
112
111
116
119
120
103
106
113
120
123
124
124
124
122
115
108
108
116
126
128
124
120
125
131
130
120
108
101
112
124
126
119
104
104
114
117
112
107
109
117
125
128
128
127
123
114
104
98
101
106
111
115
116
116
113
107
110
116
123
125
127
130
130
125
115
104
100
106
116
124
126
128
128
132
128
119
110
107
113
120
118
109
105
109
118
119
115
111
116
119
123
126
127
129
125
116
105
97
94
101
114
120
120
116
109
121
127
128
123
120
123
128
128
123
119
115
111
110
112
120
126
127
126
123
120
120
120
119
116
108
99
98
109
123
128
120
115
114
120
124
120
113
109
109
108
107
104
103
106
112
120
124
122
115
114
135
139
130
117
113
115
120
123
122
122
126
126
122
119
122
125
125
117
110
109
112
118
123
119
105
96
102
121
134
129
117
110
117
122
124
111
100
93
93
95
95
102
110
122
127
124
119
114
115
116
129
128
121
117
117
117
120
121
122
123
121
120
125
130
132
130
126
122
114
101
97
106
120
126
122
118
121
127
126
118
112
113
122
127
126
113
99
94
100
105
105
107
116
125
126
118
109
108
114
117
116
111
115
127
134
130
121
121
124
123
116
112
119
130
134
134
133
130
122
104
93
99
116
130
135
134
130
127
119
113
115
122
130
129
126
116
108
105
112
122
128
127
122
119
112
107
107
111
115
117
111
112
124
142
146
132
119
118
126
131
125
118
120
124
124
122
123
126
124
109
101
103
113
122
123
120
122
122
122
122
123
123
123
124
124
118
108
102
105
118
134
142
135
120
106
105
112
118
117
116
117
123
132
139
135
124
114
115
124
130
133
127
122
118
115
111
111
112
112
110
113
115
116
114
108
102
105
115
125
125
116
109
109
120
126
121
109
93
90
98
116
131
134
125
114
111
112
116
114
114
120
113
104
103
103
108
111
114
119
126
128
127
122
117
110
108
113
125
131
128
123
122
129
135
133
125
118
119
124
132
132
129
128
128
128
126
125
129
136
143
140
134
131
131
130
126
125
127
130
132
113
114
115
119
115
107
102
106
118
130
134
127
118
113
113
115
119
125
126
122
117
118
126
134
133
123
116
115
123
132
133
130
124
123
124
125
123
120
120
128
132
131
130
127
124
124
128
135
134
127
114
124
130
129
121
114
111
115
120
126
128
126
125
128
130
128
127
124
125
122
117
118
126
128
122
114
114
119
130
137
132
126
119
116
118
121
122
115
109
110
118
126
127
124
121
125
134
140
136
123
120
133
135
129
119
116
121
127
123
116
112
119
130
140
140
131
123
121
123
125
124
124
124
119
113
109
115
128
137
137
130
123
116
109
106
116
127
130
121
109
111
120
126
126
123
125
133
136
133
132
119
131
132
122
110
109
119
127
125
116
112
118
131
137
133
119
109
110
119
124
127
128
127
122
117
116
121
129
132
127
125
124
117
106
101
115
134
143
134
116
112
121
126
126
124
125
128
126
129
132
117
126
126
120
109
105
110
120
125
129
130
130
133
130
127
115
105
103
109
120
125
127
129
128
124
123
119
121
119
118
119
121
117
112
111
118
129
131
127
121
120
125
125
125
126
128
128
120
118
121
122
129
128
121
113
108
109
114
122
132
141
143
138
131
124
120
115
110
110
117
119
125
128
128
126
122
116
117
116
117
114
116
118
122
124
120
113
112
118
124
130
125
123
122
126
129
129
124
117
107
126
132
131
125
119
120
118
117
116
121
133
141
141
134
125
118
118
117
120
118
115
118
123
125
121
116
113
116
122
124
119
116
120
125
127
118
107
107
119
130
135
127
119
117
120
124
126
129
121
114
118
129
131
128
121
122
124
123
117
115
121
133
142
138
123
110
107
114
121
119
111
110
114
119
118
114
112
117
123
128
127
125
122
120
118
116
117
121
128
132
132
126
121
117
114
118
124
126
122
119
111
122
127
127
120
119
121
124
122
120
120
128
137
136
120
103
97
107
120
122
115
110
113
118
117
115
116
117
119
124
129
132
126
114
108
117
128
131
127
118
118
122
123
121
118
120
123
122
120
119
119
121
122
121
117
111
109
114
120
122
123
124
129
127
119
106
105
113
124
126
122
120
120
121
119
116
119
123
124
123
123
125
122
115
111
117
125
126
114
104
104
116
124
124
122
122
121
116
116
120
127
122
116
115
115
110
103
104
112
119
120
117
118
120
117
111
115
126
131
129
124
123
124
123
118
115
118
126
129
124
119
117
124
130
131
125
120
114
109
105
107
116
125
127
124
116
109
109
118
128
119
120
117
118
119
115
110
108
114
119
119
113
113
115
115
111
113
121
127
126
121
115
116
117
116
114
114
120
126
125
120
121
131
144
144
132
117
110
115
118
121
123
127
129
125
112
102
104
120
136
110
119
125
129
126
121
120
123
126
127
126
123
125
125
117
109
103
106
115
116
114
111
108
112
114
116
116
117
122
125
126
126
129
133
133
124
114
111
115
124
126
123
122
126
127
120
107
106
121
137
115
121
128
128
123
118
121
125
128
128
128
133
137
135
124
111
105
105
109
112
111
113
112
112
114
118
125
125
123
123
120
119
119
119
118
119
113
110
112
116
118
113
107
114
123
127
121
116
120
129
125
120
116
114
112
112
112
117
117
117
120
130
136
134
127
119
115
115
111
112
113
117
118
118
115
118
125
127
122
115
110
113
116
119
123
128
123
111
101
102
112
110
102
98
107
121
126
121
117
122
124
113
105
109
112
113
111
110
113
113
112
113
119
122
121
118
118
119
118
115
114
117
120
118
114
114
118
120
116
110
115
122
125
125
126
130
128
115
102
103
117
124
111
98
95
109
121
119
117
120
116
105
104
115
125
124
118
118
122
120
112
108
109
114
115
114
112
112
117
118
116
118
120
118
114
113
114
115
113
114
126
138
134
121
109
110
117
118
112
115
124
130
123
110
105
109
119
123
124
128
113
106
108
117
124
126
130
133
131
122
111
105
110
115
115
111
109
110
116
119
121
126
129
124
116
113
113
116
120
123
132
137
128
110
96
95
108
116
122
116
113
113
115
118
120
123
126
127
129
132
119
116
113
112
113
122
134
139
130
114
105
106
115
119
117
115
117
121
120
122
127
136
139
131
117
109
110
121
129
134
131
123
115
110
105
105
111
116
121
114
103
97
104
118
130
131
129
129
132
132
125
127
118
110
106
117
130
135
124
111
106
111
120
121
118
116
123
129
126
125
125
131
134
128
115
107
107
118
132
137
131
118
113
118
126
125
121
115
116
113
109
107
114
122
127
123
125
128
132
133
124
131
126
114
108
112
119
124
121
120
121
125
129
126
115
107
111
118
121
119
118
117
117
120
117
111
106
113
122
135
132
121
114
123
135
132
123
118
120
125
129
131
127
122
114
104
105
115
128
135
114
127
127
122
112
108
108
116
122
127
129
131
133
128
116
105
102
104
106
104
106
107
113
121
125
122
116
113
119
132
132
124
117
121
129
130
123
118
122
132
139
134
125
113
102
93
92
104
122
132
111
119
124
124
117
109
106
111
117
120
119
115
120
125
127
123
117
108
101
98
100
108
115
121
127
126
121
121
122
129
129
124
118
120
127
130
124
115
112
119
125
126
115
106
102
101
104
111
118
121
108
111
121
126
122
114
108
108
112
114
110
107
110
122
131
141
137
121
106
99
104
113
116
118
117
116
118
120
124
126
124
120
117
118
126
129
124
114
100
103
114
121
114
104
102
108
120
124
120
115
107
109
123
132
132
119
110
109
115
120
121
124
124
127
130
133
131
123
113
110
110
113
114
112
108
108
107
111
116
120
119
117
113
112
116
120
122
116
108
106
115
121
117
106
101
107
119
126
122
112
110
114
127
136
133
122
116
117
125
130
134
140
141
136
127
116
114
115
116
115
112
111
113
116
118
112
102
98
105
115
116
115
112
111
111
112
115
118
122
122
122
121
117
109
105
105
112
116
118
109
116
121
128
134
131
126
125
126
127
125
123
129
136
137
128
114
108
110
115
115
113
114
121
131
130
115
101
98
107
115
116
115
115
117
115
112
110
115
121
124
122
120
118
116
117
114
113
114
113
107
122
125
127
126
129
129
128
124
115
111
108
108
116
125
127
121
111
106
111
114
116
122
131
137
130
114
102
103
113
118
116
117
120
124
119
113
110
111
114
115
117
119
120
119
119
116
117
118
116
110
127
125
120
120
122
123
118
109
107
109
110
106
107
114
122
121
111
107
108
113
118
125
130
129
119
111
106
111
117
117
116
116
118
118
116
115
114
115
109
106
109
118
121
117
107
107
113
120
121
115
127
124
121
120
119
113
104
99
108
119
124
118
115
114
113
111
111
111
112
112
115
119
121
121
117
115
118
120
119
118
115
112
109
106
108
117
124
120
112
103
106
117
121
116
103
100
105
113
118
117
120
122
125
129
126
117
108
106
114
123
126
125
126
120
113
108
110
116
116
112
108
111
117
124
125
125
126
125
123
121
118
115
111
110
114
119
124
122
117
113
113
119
123
118
106
101
103
113
119
122
119
124
129
136
136
133
125
120
116
113
113
119
126
126
116
109
112
117
116
108
101
108
119
128
125
121
122
125
131
133
127
125
125
125
124
120
118
121
126
126
125
123
127
123
113
110
112
121
127
126
127
131
128
127
131
134
132
124
110
102
104
115
123
126
116
113
113
115
112
106
101
109
117
119
112
105
110
122
130
133
129
127
128
129
121
111
109
118
127
129
128
124
122
121
118
117
118
120
123
122
136
135
126
117
116
123
125
121
111
105
108
114
117
118
117
119
117
114
110
109
107
114
117
118
114
112
115
117
116
116
117
118
118
113
111
112
112
115
116
119
119
117
117
118
123
123
121
116
113
117
131
132
124
117
114
114
116
118
120
119
116
114
113
116
124
127
124
117
114
115
120
126
128
131
134
133
128
115
101
96
104
109
110
109
110
116
115
110
104
105
110
115
115
116
121
123
121
115
115
118
121
123
121
119
116
112
113
122
133
135
127
115
114
121
130
132
124
118
116
119
126
130
132
135
136
133
120
103
88
86
95
109
113
114
115
116
113
106
97
98
106
111
113
115
118
119
117
115
117
120
113
114
115
119
119
118
120
128
139
138
128
116
116
122
127
122
118
114
115
116
117
120
120
120
116
111
103
97
94
95
100
112
118
117
114
111
109
107
110
110
108
105
108
112
117
119
115
112
111
112
110
109
115
123
126
126
124
127
129
126
120
118
117
119
117
114
114
115
114
112
108
108
108
106
103
103
105
110
114
116
115
115
115
116
116
114
111
114
119
119
112
105
104
112
120
122
119
113
105
103
112
112
119
123
127
129
124
118
116
115
119
121
121
116
111
114
120
119
115
109
108
110
112
109
108
111
115
118
122
126
124
115
108
111
118
125
123
115
114
117
113
108
106
112
121
124
121
116
112
111
120
122
121
119
120
120
116
115
112
117
124
129
125
117
116
123
131
126
117
112
116
120
121
117
114
114
111
106
109
118
122
113
104
108
121
131
126
111
104
106
112
110
110
114
118
117
116
120
127
128
121
125
121
117
113
112
115
121
122
120
121
119
117
119
124
130
133
129
122
119
120
119
117
114
116
114
109
102
102
110
112
108
104
110
122
123
116
109
107
111
112
110
108
112
112
110
110
117
132
140
116
119
122
122
117
113
116
127
131
123
108
98
101
113
124
128
127
127
129
128
120
112
106
110
117
118
117
118
118
117
109
105
106
115
122
118
112
115
124
129
124
110
103
104
107
110
109
114
121
129
109
111
120
126
123
115
115
123
128
123
108
95
96
106
115
118
117
120
126
125
119
112
112
118
122
120
118
126
135
134
118
106
105
118
127
124
120
124
133
138
132
117
104
100
102
110
113
114
111
112
109
112
116
122
119
116
112
113
118
121
120
114
109
110
114
116
114
112
113
115
116
119
125
128
120
109
105
119
137
141
124
108
106
115
125
125
122
122
122
123
120
115
109
106
108
112
117
116
110
107
117
117
113
108
110
110
110
111
113
121
126
127
123
121
120
117
114
110
108
106
111
117
123
124
112
100
100
114
127
129
119
109
109
112
114
111
109
108
107
101
98
104
114
124
125
123
121
116
112
110
124
118
110
106
107
110
111
113
119
123
122
118
118
125
126
126
122
116
115
110
109
107
112
113
110
110
116
121
120
114
110
112
117
117
109
102
102
107
106
98
94
102
119
132
134
128
120
117
114
112
125
118
115
117
117
113
114
122
134
134
122
110
110
119
126
127
127
127
125
121
112
107
105
112
119
127
131
128
117
107
109
119
125
120
108
104
112
117
114
106
106
116
129
131
126
119
117
116
114
110
122
121
123
124
119
114
118
131
143
143
133
118
113
119
125
126
126
126
124
120
114
111
112
116
121
125
126
123
114
108
111
117
117
107
100
104
115
117
113
105
110
126
133
125
112
107
109
113
111
108
118
124
125
120
114
114
121
133
140
138
131
125
121
121
124
125
123
115
111
109
113
116
118
120
120
116
110
109
111
112
115
112
107
103
100
105
111
115
108
101
109
120
127
121
111
102
102
104
106
109
125
125
124
119
114
111
115
128
137
138
132
123
119
117
114
113
114
116
122
124
127
127
122
119
118
122
124
120
117
114
117
120
123
123
124
124
124
128
135
142
141
134
127
118
114
111
113
119
123
124
119
118
116
116
116
119
126
132
138
137
131
122
119
117
116
113
112
114
118
121
121
122
121
119
122
129
134
133
127
122
120
127
134
137
130
121
112
110
118
129
135
136
132
130
130
126
125
125
130
135
121
118
116
113
116
122
129
131
128
122
116
118
124
131
133
126
120
117
120
120
117
114
115
116
119
124
133
137
135
127
122
126
133
135
126
117
108
103
105
111
120
125
128
130
136
140
140
137
133
133
128
130
124
117
115
119
127
128
121
110
104
110
126
141
146
137
127
123
121
120
115
115
116
117
112
112
121
132
138
132
125
126
128
123
116
116
123
125
119
110
114
121
126
124
127
138
144
141
131
128
127
134
131
120
112
114
123
129
126
116
107
108
120
135
142
136
127
119
118
115
116
120
124
121
112
108
116
131
137
133
125
124
123
118
112
122
141
149
138
122
120
128
128
120
119
126
139
136
127
123
118
127
128
118
105
105
114
127
133
128
120
114
119
127
134
131
124
114
107
110
115
121
126
124
117
115
121
131
132
124
120
122
124
119
114
120
133
141
134
123
121
128
128
123
120
123
126
123
116
119
116
126
126
117
106
106
112
120
124
126
126
125
124
127
127
127
119
110
106
107
114
120
124
125
125
126
130
130
127
117
112
120
129
131
124
118
114
117
121
122
122
123
124
124
125
127
122
116
111
114
121
131
132
125
118
113
110
105
103
109
122
132
134
129
123
116
112
108
111
115
114
118
123
128
128
129
128
127
124
116
115
123
134
142
137
124
112
110
119
128
128
123
120
120
126
128
125
120
114
115
122
133
139
136
128
121
112
100
95
102
119
135
139
133
120
103
98
104
117
122
119
118
120
127
128
127
124
124
124
125
128
133
133
137
138
137
131
125
127
130
132
128
122
118
123
128
127
125
124
126
117
130
137
135
128
122
118
112
109
112
122
130
138
133
120
100
94
102
119
126
123
116
117
124
126
126
123
124
129
133
137
134
128
124
130
140
145
134
124
120
125
129
127
123
123
125
126
125
123
130
117
124
125
123
120
120
123
127
129
127
123
123
126
128
121
110
107
112
122
125
121
114
117
122
125
125
125
128
132
137
133
125
120
121
130
138
137
127
114
107
109
117
122
124
123
123
120
112
114
123
118
118
115
114
115
120
124
129
135
131
122
116
116
120
121
119
123
126
125
119
110
109
114
122
124
123
121
123
129
130
129
123
124
130
137
134
124
115
111
108
110
112
112
115
120
119
114
107
112
121
116
116
116
117
118
121
123
127
129
127
121
114
113
116
117
119
124
128
125
117
107
105
112
120
121
118
114
114
120
124
126
128
131
140
138
130
116
110
113
121
122
120
114
115
118
119
113
109
117
126
110
117
123
122
120
119
122
126
126
122
120
121
121
118
113
109
114
121
121
115
111
110
114
117
118
118
117
116
119
120
124
128
130
130
127
122
116
114
114
119
127
130
129
128
128
124
117
114
121
133
112
120
126
121
115
115
121
127
125
118
118
127
132
128
117
109
110
113
116
116
116
118
117
117
118
123
128
130
125
120
119
119
120
119
118
123
125
121
112
108
121
131
136
133
129
124
119
117
121
131
120
119
117
111
107
110
120
127
126
119
119
125
131
134
125
118
112
111
112
115
117
119
120
119
121
127
137
138
131
123
117
116
116
118
125
136
137
124
108
104
117
127
126
113
111
114
120
121
122
123
122
115
111
112
115
120
122
127
129
127
123
121
124
129
128
120
112
108
108
111
116
118
119
120
122
127
128
127
124
123
124
125
123
119
125
130
130
119
107
107
117
122
112
97
96
111
124
130
126
119
116
113
111
117
122
125
127
130
133
133
127
120
117
119
120
117
110
106
107
109
116
121
122
121
118
118
118
115
114
120
132
136
126
115
107
109
113
111
107
112
117
115
107
104
110
124
133
133
126
117
123
122
122
119
120
123
130
134
131
125
120
118
118
114
115
115
118
114
112
111
117
123
126
120
115
113
114
112
111
117
128
133
125
111
104
105
112
113
116
116
112
107
110
118
129
133
129
119
115
117
134
134
127
117
108
114
128
134
126
114
109
113
118
116
113
116
125
127
121
116
116
121
124
120
114
113
116
121
120
120
122
124
125
125
123
123
125
126
124
119
110
104
110
120
128
124
114
106
110
117
135
137
126
114
109
113
124
129
123
112
108
113
119
119
114
113
120
128
125
118
115
115
119
119
116
117
119
123
124
123
124
124
127
132
134
129
126
127
128
122
112
107
107
109
109
103
98
102
112
122
128
130
122
117
115
116
118
121
123
123
123
126
125
121
113
105
111
118
121
120
117
115
117
121
122
121
117
117
118
124
125
124
122
122
120
115
112
116
119
121
115
109
107
105
99
87
86
98
114
126
120
120
118
117
117
116
114
113
119
127
131
130
125
118
113
109
112
114
112
114
116
120
120
123
123
120
113
110
113
125
127
120
110
105
105
107
107
111
114
117
116
112
113
113
106
93
85
90
109
124
114
111
110
112
116
115
111
108
112
116
118
114
107
106
116
125
125
113
102
100
107
120
123
124
121
115
110
110
119
129
127
116
105
103
112
119
120
115
112
113
118
122
123
120
115
105
99
98
108
119
110
107
111
115
117
116
111
110
111
112
109
101
96
103
121
134
132
112
93
91
98
113
120
123
119
114
111
118
128
131
125
116
108
112
121
127
124
115
108
110
121
128
125
118
110
108
114
117
117
117
110
115
125
130
127
116
111
114
121
121
120
114
114
119
125
127
121
109
97
94
100
110
117
124
122
115
112
118
126
127
120
113
110
113
119
118
115
103
96
99
114
123
120
107
104
109
121
129
125
116
113
121
134
139
129
117
114
122
130
130
127
130
137
137
129
116
111
108
111
108
105
108
115
126
127
118
110
112
118
119
114
110
112
117
118
111
102
93
89
94
104
111
111
104
104
109
119
126
122
113
116
121
125
128
125
119
118
124
126
123
119
123
135
137
127
111
105
108
115
116
111
113
120
128
127
116
107
107
112
115
113
111
117
124
125
117
106
97
94
98
104
108
109
107
108
110
113
115
115
112
120
115
112
114
120
123
121
119
114
110
108
110
116
119
117
106
101
104
113
119
118
121
125
127
122
112
104
106
110
113
114
117
122
127
128
122
117
113
112
112
112
114
112
111
109
109
111
113
115
114
125
122
116
114
118
122
119
114
111
116
115
109
108
112
111
107
103
104
113
123
128
128
129
124
116
110
106
106
107
109
113
118
122
122
118
121
125
127
125
116
112
114
114
110
105
105
110
117
118
118
128
132
129
125
119
117
116
117
120
123
123
119
119
119
117
117
117
119
125
127
130
129
128
124
113
111
109
110
108
108
111
113
111
111
113
122
132
134
125
114
109
107
105
100
98
105
115
123
123
122
122
131
134
129
118
112
113
120
124
120
115
117
126
130
127
123
127
133
130
124
118
121
126
127
118
111
110
111
112
112
111
108
103
107
119
131
135
129
119
113
111
109
107
101
100
110
120
126
126
125
116
122
125
124
117
115
116
118
116
108
102
109
122
126
124
120
124
129
125
113
108
116
125
130
122
111
108
111
115
118
115
110
109
114
126
132
127
120
114
114
119
123
121
116
113
117
122
126
126
125
120
123
124
120
119
121
123
121
112
106
105
109
113
115
115
114
117
117
113
107
104
112
119
123
120
114
111
113
115
119
119
116
113
116
119
120
115
112
111
115
125
130
132
126
121
120
120
119
117
118
124
130
128
122
121
126
126
122
117
116
117
116
113
112
114
118
120
116
111
107
103
105
106
108
114
122
120
115
107
109
119
124
121
111
108
109
110
109
108
114
124
128
128
122
121
120
121
121
120
119
124
129
128
123
121
121
123
126
126
121
119
116
115
118
124
127
126
122
115
109
103
100
97
99
111
125
127
115
100
98
113
126
124
112
108
111
113
111
107
112
120
124
117
111
109
117
129
138
143
139
125
125
122
117
112
114
121
129
130
120
109
109
117
123
127
126
124
122
118
112
105
102
101
102
108
116
119
113
97
93
104
120
122
115
113
118
121
115
108
109
115
118
114
105
105
111
123
137
146
145
125
121
115
110
108
113
125
132
129
118
108
107
116
123
123
118
115
116
117
117
115
114
114
110
107
108
111
113
108
102
103
110
116
115
114
117
120
119
116
112
111
111
113
112
111
110
108
114
121
122
120
115
113
113
118
125
133
133
125
116
110
112
116
118
118
116
115
114
116
122
127
125
117
110
108
111
116
119
120
116
112
110
112
114
114
115
117
120
123
124
119
113
112
116
121
115
108
101
103
105
112
109
112
114
124
133
136
128
120
117
120
121
117
116
123
129
126
115
111
118
128
129
118
110
111
119
120
115
114
120
123
118
112
111
114
114
113
114
121
129
128
118
110
112
118
118
117
113
111
109
115
112
112
114
120
125
125
121
121
121
125
123
117
115
126
138
135
118
106
110
122
127
123
117
117
120
115
102
100
110
122
121
116
113
117
115
109
103
111
123
129
120
110
106
109
114
118
122
128
125
123
122
124
120
116
110
110
118
126
130
126
119
112
113
124
137
136
120
109
109
117
124
125
122
118
113
108
104
105
111
115
118
120
124
121
112
98
94
106
122
129
121
112
109
110
112
115
119
130
135
124
128
138
134
117
100
98
114
130
135
127
116
110
111
120
123
123
119
118
115
116
118
122
122
118
111
111
121
130
127
114
111
120
130
126
109
94
95
112
128
132
123
116
116
118
115
111
111
118
127
115
122
135
136
120
101
96
109
127
135
128
117
113
113
114
114
113
116
120
121
116
113
118
122
120
113
115
129
143
138
117
105
108
122
127
116
104
103
114
126
129
125
119
118
116
113
107
104
106
111
107
111
120
125
120
108
101
106
118
126
126
120
116
118
120
118
116
115
116
117
114
112
116
122
122
119
115
121
132
133
118
104
102
111
120
121
118
114
115
119
122
123
121
117
109
108
105
104
104
107
108
109
111
116
119
115
108
106
111
116
120
119
118
122
128
129
124
116
114
116
116
114
113
117
120
119
116
120
119
116
110
105
104
108
111
115
120
124
124
118
117
120
123
121
113
112
113
109
108
104
114
110
111
117
121
118
111
107
111
116
116
113
113
120
127
125
120
114
118
125
129
124
113
109
111
118
127
124
114
102
98
104
109
112
104
105
114
125
125
117
112
117
126
128
127
125
126
123
112
101
116
111
115
120
121
119
113
109
111
114
116
115
114
116
116
112
109
114
125
138
140
128
113
105
110
120
128
126
110
96
95
106
116
110
98
97
111
122
117
108
104
114
125
128
129
128
131
127
114
99
115
113
115
119
119
118
117
115
111
112
112
115
117
119
116
112
111
118
130
139
137
124
112
109
116
125
125
116
105
101
110
121
120
108
94
96
112
121
113
100
97
109
119
120
119
119
120
116
109
98
114
116
119
117
115
117
122
119
110
99
98
107
116
120
123
124
124
126
127
126
119
112
108
116
127
126
115
106
105
114
129
135
125
109
96
100
112
118
112
102
100
107
113
113
114
114
114
108
104
106
120
128
130
129
123
118
114
121
130
135
132
124
120
122
124
126
125
122
120
123
127
126
117
112
117
124
127
123
118
118
119
118
113
112
112
115
118
122
126
130
129
127
123
118
119
124
129
131
129
126
125
127
122
119
122
130
138
137
132
126
123
122
120
120
119
119
120
120
120
123
124
120
112
107
113
127
136
134
127
118
116
119
125
127
128
123
119
120
126
135
137
132
130
128
132
134
129
122
125
133
132
121
111
108
119
132
141
137
126
118
116
120
123
123
120
116
117
120
123
122
117
109
105
105
113
126
136
137
128
117
112
121
132
136
132
125
121
122
125
127
128
125
121
124
132
136
132
122
121
131
137
121
108
108
117
128
130
128
124
119
118
119
124
128
128
126
124
126
128
123
115
111
113
116
115
117
125
133
130
118
111
119
132
137
135
133
133
135
132
124
119
119
113
114
120
133
135
128
123
125
134
123
116
115
117
124
127
128
126
126
119
117
121
131
139
139
139
136
131
123
117
117
123
124
118
114
120
134
133
120
110
116
129
135
135
136
144
149
137
123
119
121
118
110
110
122
135
134
125
122
120
122
120
118
117
123
131
136
132
127
116
110
117
129
142
145
142
134
129
122
117
118
123
126
121
119
126
137
135
120
111
117
129
132
125
125
134
140
134
122
120
127
128
119
110
116
125
129
125
125
111
121
122
118
117
123
133
136
127
119
112
112
117
127
135
137
133
129
124
119
115
118
122
125
126
127
132
138
134
123
118
126
135
134
123
116
118
126
126
122
124
127
129
125
121
119
119
119
121
128
118
124
126
122
122
123
123
118
113
114
118
121
123
125
126
123
120
119
121
120
117
118
122
128
129
127
128
130
129
128
128
134
136
136
132
128
124
122
123
128
129
127
123
122
124
123
119
116
121
130
128
133
135
133
127
120
107
100
102
113
124
129
126
125
122
118
117
119
125
128
123
120
123
129
132
127
121
121
125
130
131
132
128
128
133
138
135
127
124
127
130
126
119
115
121
123
120
119
122
132
126
132
135
133
124
116
107
100
104
113
120
122
123
126
122
118
117
120
129
133
126
120
121
128
132
128
122
119
124
129
129
124
115
116
125
136
138
128
121
121
125
127
122
115
119
119
118
116
120
132
115
118
123
123
119
118
118
117
118
114
113
114
117
125
123
120
119
121
127
129
123
118
120
128
133
129
123
119
124
129
131
122
114
115
124
134
135
127
121
119
122
125
122
119
121
123
118
112
113
125
113
113
115
118
121
125
131
133
129
122
115
115
119
125
124
122
123
123
124
119
118
117
122
130
133
129
121
116
119
128
131
126
122
123
127
134
132
126
121
120
121
121
116
118
124
125
121
113
112
119
116
115
116
119
123
125
130
133
131
127
122
124
126
125
121
121
125
124
121
115
114
117
123
130
131
126
117
110
111
119
126
128
126
126
128
130
123
115
113
115
119
117
114
113
118
123
119
115
116
119
116
118
118
119
115
115
120
123
123
122
122
126
128
125
118
118
123
125
121
115
113
116
120
122
124
124
120
114
110
112
120
127
127
124
118
117
115
108
103
106
116
125
126
118
115
117
117
116
118
120
114
117
116
108
100
102
113
122
121
116
113
117
122
124
117
114
114
119
120
116
114
114
116
117
121
125
129
126
119
115
117
125
127
122
116
114
115
111
105
106
122
140
145
131
119
113
116
117
118
120
117
118
114
106
100
105
115
126
127
116
108
106
112
120
119
114
110
112
116
119
119
117
116
119
123
129
136
136
130
121
121
124
127
127
126
126
125
121
116
119
132
142
140
125
114
113
120
126
128
127
124
122
117
113
112
118
124
129
130
126
115
106
108
116
119
116
109
106
110
116
120
119
120
122
128
136
138
136
130
125
124
124
123
124
128
130
126
120
118
123
126
121
111
104
110
119
128
138
139
131
127
125
120
117
117
121
125
129
130
127
121
116
112
115
119
118
115
110
108
111
117
121
121
123
128
135
134
127
123
122
123
120
112
113
117
120
116
109
110
114
112
101
96
103
114
126
132
134
130
121
126
127
123
115
108
111
117
122
121
121
122
123
121
117
119
124
129
126
113
109
110
115
117
118
120
126
129
123
117
116
116
114
108
108
111
118
116
110
111
112
111
106
106
114
122
124
120
113
110
111
124
128
123
111
102
103
113
120
120
117
121
124
125
119
118
123
131
131
119
106
101
103
109
112
115
124
126
123
117
113
113
113
115
119
122
126
125
122
119
120
122
122
121
118
114
109
103
102
106
113
122
123
123
117
113
112
113
118
120
121
122
120
120
113
109
110
118
119
113
106
100
101
108
112
118
126
132
127
118
111
112
121
127
129
124
120
121
123
125
124
122
118
113
108
102
94
98
104
116
124
122
119
118
121
125
122
116
113
118
122
123
119
113
106
102
103
106
109
110
111
113
114
117
120
125
131
132
124
115
110
112
121
124
123
116
108
108
112
116
112
103
98
100
104
105
100
100
106
117
124
125
114
112
119
124
125
117
108
108
115
119
117
110
104
105
111
118
116
114
116
125
129
125
121
123
123
122
115
110
109
113
111
112
107
106
107
107
109
108
100
91
93
106
118
122
114
105
104
111
119
126
114
108
111
119
126
123
112
107
112
118
116
110
104
112
126
133
124
114
113
118
125
123
118
117
116
115
113
114
115
115
109
102
102
108
113
118
117
110
107
102
109
121
128
127
114
106
104
111
120
125
116
111
113
119
127
129
126
120
121
122
118
112
110
119
131
134
122
111
104
105
110
111
116
118
116
116
121
125
127
121
113
109
111
113
115
119
119
118
117
119
122
124
121
115
113
110
114
121
128
122
121
121
121
121
123
126
130
131
127
123
120
120
120
123
126
124
119
112
106
103
103
108
118
122
123
123
127
132
131
123
118
119
118
118
112
109
109
111
115
119
120
115
108
110
114
122
127
126
125
119
122
124
125
118
112
111
119
124
119
115
117
125
126
123
117
115
118
122
119
110
108
114
123
127
126
122
125
128
125
119
118
123
127
123
112
99
93
96
104
111
110
104
101
106
116
124
127
123
118
119
120
121
118
114
105
102
105
108
104
106
113
122
122
115
107
107
117
124
125
120
115
120
126
127
124
119
116
117
117
115
118
125
133
132
121
104
93
96
103
110
109
103
100
106
112
118
117
117
118
120
119
113
110
109
108
105
104
105
108
111
115
118
115
107
100
101
107
114
117
120
120
122
124
122
120
114
109
109
112
114
119
125
132
133
124
116
109
108
109
109
110
107
105
106
107
108
112
117
122
118
118
114
112
116
118
117
113
114
119
126
124
119
114
112
109
107
108
111
115
119
122
122
117
114
113
113
112
109
110
114
121
125
128
125
123
121
122
120
113
107
107
108
109
107
107
109
115
119
121
115
118
123
125
124
123
118
117
117
121
122
123
122
124
125
125
126
126
123
120
120
123
122
115
107
107
114
116
114
112
114
118
120
120
120
123
124
124
122
118
112
106
101
101
106
112
118
122
121
121
112
117
125
129
124
116
112
112
112
109
109
115
126
130
129
129
135
138
133
123
119
121
123
119
110
107
109
114
113
112
109
108
107
111
119
125
123
119
118
123
125
117
107
102
109
121
128
127
123
122
113
118
124
123
116
111
112
114
114
109
107
113
120
124
123
122
126
129
127
120
117
120
125
126
124
118
111
106
105
105
104
96
97
105
119
127
123
113
110
116
126
129
123
117
117
122
129
126
123
123
119
125
127
123
119
119
120
121
122
123
121
118
114
112
112
116
119
119
120
120
119
120
125
129
133
128
118
108
102
105
104
98
93
102
116
127
124
112
103
103
113
124
128
124
120
117
120
123
124
123
124
130
132
131
130
129
128
127
129
129
126
118
111
111
115
121
122
120
120
121
121
118
114
110
118
126
124
114
104
106
114
113
106
103
109
122
125
116
106
104
112
122
125
118
110
108
116
126
129
124
123
128
131
132
132
129
125
124
123
119
114
113
115
119
124
123
123
122
119
118
110
102
92
87
96
113
123
118
111
111
121
127
119
107
106
117
126
124
122
125
132
132
124
111
105
106
116
128
134
128
125
126
127
127
123
121
122
121
113
105
101
107
118
125
124
118
118
119
117
111
101
96
91
89
94
112
125
128
120
114
118
125
119
111
110
118
126
125
128
132
139
137
126
115
110
108
110
120
127
126
127
127
122
117
116
119
125
123
113
104
105
114
124
125
122
117
116
116
116
114
112
114
113
111
112
122
132
136
127
116
110
113
115
114
113
118
123
123
120
116
120
123
126
126
122
110
100
100
106
114
126
122
116
111
116
126
135
130
119
114
119
126
129
128
128
129
123
116
117
124
135
137
130
124
124
129
132
132
128
123
117
115
115
114
114
115
114
112
112
111
111
112
119
125
124
112
100
97
105
111
119
114
110
111
120
134
138
131
121
121
127
128
123
122
130
136
131
115
114
127
143
141
126
118
122
125
122
117
117
121
126
125
117
113
111
106
104
107
114
122
120
115
111
112
114
113
110
113
115
118
110
105
108
116
123
129
126
121
120
124
129
121
112
110
121
127
123
110
108
118
127
128
122
117
120
121
114
108
109
117
124
124
119
113
109
107
104
108
120
130
133
121
110
104
105
112
118
120
123
116
107
107
117
127
124
114
107
109
122
134
132
123
111
106
110
116
114
108
106
109
115
122
125
127
125
118
112
110
113
115
117
120
122
122
118
112
105
108
122
134
136
126
114
108
109
115
119
117
112
108
109
120
135
141
124
103
95
107
125
140
143
138
128
117
113
111
113
115
116
114
116
119
127
131
125
114
108
112
121
117
112
115
124
133
129
116
106
106
115
124
127
125
119
119
120
122
118
110
102
105
114
128
141
142
125
107
103
113
127
138
141
140
136
127
121
117
118
125
131
128
120
117
118
123
121
113
106
111
118
115
107
107
116
125
127
117
106
97
99
103
109
113
116
119
123
123
118
111
105
107
116
124
133
134
126
119
117
119
124
127
125
123
125
126
129
129
129
130
134
131
122
112
108
111
116
115
113
111
112
111
108
106
111
114
120
119
111
103
100
101
104
109
112
113
113
116
115
112
110
107
117
120
123
128
129
126
121
119
119
117
114
111
113
121
130
134
132
130
127
127
122
114
110
111
116
123
124
119
112
108
108
110
113
113
115
116
119
120
121
119
118
116
113
110
108
107
109
111
106
102
114
113
118
127
131
128
118
111
111
114
117
117
116
120
124
125
121
117
117
124
126
127
124
120
118
122
127
126
115
108
105
111
118
117
112
105
110
118
125
130
128
121
115
111
111
112
115
114
107
98
112
110
117
129
133
129
117
103
100
108
120
130
130
122
115
108
106
109
117
126
131
131
125
118
115
116
121
122
115
106
103
110
121
121
110
95
93
99
110
120
121
119
114
113
118
124
128
124
112
101
113
115
123
131
134
130
119
104
91
93
109
128
133
124
114
106
107
117
129
136
132
119
109
109
114
119
118
114
108
106
110
122
128
127
116
103
96
98
101
108
109
109
109
112
119
126
129
121
111
105
117
123
128
132
131
127
121
106
91
86
95
110
119
120
116
114
119
126
135
136
123
106
97
104
118
123
117
106
106
113
127
134
131
128
122
119
116
114
110
110
111
111
109
111
116
122
119
109
101
105
121
123
124
124
123
119
111
106
107
114
123
129
128
129
132
136
137
133
130
126
125
122
118
116
118
118
118
116
119
125
126
126
124
125
127
129
129
125
121
118
118
123
125
130
132
135
138
140
138
134
131
132
127
121
123
130
132
124
113
111
118
126
127
125
124
127
130
131
129
126
124
119
115
114
117
119
119
115
116
117
118
116
113
118
129
138
141
135
126
124
124
128
131
131
129
129
127
125
126
128
134
130
121
116
122
134
141
133
122
116
118
122
121
115
111
114
122
130
133
130
126
119
117
117
121
127
123
118
115
113
112
114
114
118
126
134
135
133
129
130
131
127
123
120
118
115
111
110
116
125
136
122
114
115
123
129
130
125
123
127
127
122
118
113
112
117
124
133
138
133
125
119
121
127
130
130
125
123
118
111
107
112
119
122
125
121
121
125
129
129
128
123
114
107
108
110
110
110
113
123
135
123
118
121
126
125
116
115
124
134
133
127
123
125
127
127
130
137
140
132
119
115
122
130
130
125
124
127
124
112
104
110
125
132
125
118
118
123
122
120
120
121
118
109
107
114
121
123
118
121
130
130
130
132
130
125
120
119
124
131
128
125
129
134
137
133
131
135
138
130
114
112
119
128
126
116
120
127
128
119
112
117
130
133
124
117
119
124
120
114
115
123
127
121
118
122
131
131
124
123
122
131
135
133
131
130
129
127
122
121
116
121
128
135
136
129
126
129
134
129
117
114
119
125
120
110
109
121
130
129
125
125
128
126
122
123
129
135
128
122
123
128
131
129
124
124
127
127
126
127
118
126
128
127
128
128
128
125
119
117
116
118
122
126
126
123
122
125
131
130
126
122
121
123
117
107
105
114
128
134
131
121
112
110
119
133
140
138
131
129
131
130
126
123
123
122
121
121
124
129
118
120
123
123
122
118
113
115
118
125
124
119
115
119
121
122
123
125
129
130
126
122
123
123
118
109
106
112
124
131
126
113
100
102
114
131
135
128
123
126
128
122
112
105
110
115
117
118
121
128
114
116
120
120
116
109
104
110
119
126
124
116
115
119
120
122
124
124
125
124
121
121
124
125
125
119
115
115
121
127
125
118
106
103
111
119
121
115
110
112
117
116
107
100
104
112
116
117
119
124
110
110
115
117
115
110
110
113
114
116
115
114
118
121
121
122
116
112
112
116
120
125
130
133
127
121
119
116
122
129
133
130
121
115
112
117
121
116
113
111
115
120
119
116
120
122
124
119
118
121
112
113
118
120
121
121
120
117
113
110
113
117
122
123
120
115
110
105
105
113
128
139
140
134
126
122
119
114
117
126
132
132
125
120
121
130
133
127
119
112
115
121
127
130
128
127
124
119
119
121
122
121
124
126
125
123
119
117
116
117
121
126
125
122
117
115
114
111
108
114
128
138
136
128
123
121
117
110
104
108
114
120
121
122
126
131
136
127
116
105
108
116
122
123
120
118
117
116
119
121
123
125
124
119
115
111
112
116
119
122
123
126
124
124
120
123
124
122
117
114
115
119
122
120
121
120
117
106
98
97
106
118
127
125
123
122
119
114
106
102
106
114
117
111
109
109
114
117
118
117
117
119
115
108
101
100
107
116
119
118
113
114
121
128
129
126
125
124
123
116
112
112
115
118
121
119
113
106
102
103
114
129
139
135
121
110
104
106
110
118
123
124
118
108
106
111
117
120
117
114
116
115
111
103
99
102
109
116
117
111
102
103
111
123
126
123
117
120
125
126
122
118
119
123
125
118
113
109
112
115
122
133
140
137
125
113
107
113
128
139
139
129
117
109
113
118
124
125
124
125
121
117
110
106
106
112
113
116
116
112
105
100
104
113
116
115
113
118
126
133
134
128
122
125
129
128
124
119
120
123
123
124
125
128
128
124
117
118
132
141
133
116
103
105
116
123
124
125
124
129
124
121
114
111
110
114
115
115
116
116
114
109
104
105
111
117
120
122
126
128
127
121
117
121
130
137
137
128
123
122
118
114
110
116
126
128
121
118
122
125
115
100
95
106
117
121
119
117
120
118
121
123
122
116
110
110
111
113
116
120
121
118
109
105
111
123
131
132
126
120
112
109
108
112
124
134
135
128
122
119
113
106
103
108
119
125
122
116
113
113
109
105
107
111
116
116
117
117
119
115
118
123
127
121
113
107
108
111
117
121
124
124
114
107
109
122
131
132
123
112
105
102
105
109
114
120
125
124
119
113
110
106
104
108
115
120
122
115
115
117
122
123
120
114
110
109
114
121
126
125
119
121
126
127
122
114
108
110
118
122
125
124
115
106
105
109
117
119
112
106
101
103
107
108
111
119
125
124
120
111
109
112
115
115
112
114
118
117
120
122
127
124
119
111
111
108
115
122
127
131
121
119
121
125
124
117
110
107
110
115
119
118
113
105
102
104
113
110
106
103
105
111
110
105
108
118
131
130
120
110
109
115
121
121
115
114
115
119
123
122
119
114
113
113
115
118
120
121
123
120
123
120
119
122
121
118
112
104
103
106
114
116
112
106
108
114
122
117
109
107
114
117
111
103
106
118
129
128
120
109
109
113
116
121
119
117
119
122
122
119
112
109
115
120
125
124
124
122
118
115
131
128
127
124
123
121
117
112
107
110
118
122
119
114
117
126
132
125
117
116
119
119
110
103
106
116
124
124
114
107
108
110
111
115
116
116
118
121
123
119
112
112
120
126
124
119
120
119
118
118
138
134
130
127
127
129
128
124
120
123
129
132
126
120
120
129
134
133
129
123
119
113
108
106
110
117
122
121
116
114
113
114
115
115
112
111
115
122
124
122
117
117
119
121
117
113
108
109
118
124
136
127
123
123
126
131
130
128
126
127
130
132
127
124
121
125
131
134
133
127
119
110
108
110
114
118
121
123
125
124
121
124
127
125
119
114
116
124
133
135
128
118
111
111
114
114
109
106
108
114
129
117
112
116
120
122
120
116
112
112
117
123
123
119
116
119
126
132
135
130
122
115
113
114
116
116
118
124
129
127
123
127
130
132
126
115
112
120
133
137
135
120
106
103
112
118
113
105
99
100
124
118
112
110
112
111
109
105
103
103
108
118
121
117
112
112
116
125
127
127
124
120
119
120
117
115
115
117
120
121
120
121
123
125
121
111
103
108
121
134
132
118
105
102
109
113
112
107
101
104
122
122
116
109
108
108
110
113
113
114
121
123
121
116
111
110
113
115
114
112
113
118
120
122
120
113
111
109
110
114
118
119
118
119
116
112
106
109
117
119
114
109
106
107
109
108
107
110
113
119
113
118
117
114
114
117
121
123
127
129
129
128
122
116
113
115
116
112
103
97
98
107
117
118
114
110
111
110
109
113
118
121
122
121
118
117
117
119
117
112
105
104
108
111
111
108
106
110
116
121
102
104
114
123
125
125
121
119
120
121
122
122
121
116
115
118
121
119
108
100
101
109
114
111
106
109
116
118
118
116
118
121
123
124
123
121
120
119
119
119
117
114
112
113
113
111
110
109
111
113
102
101
114
128
132
124
113
106
103
103
109
115
119
116
113
111
115
117
116
115
116
116
116
110
109
114
123
125
122
118
116
115
116
118
120
119
113
113
119
131
135
127
122
117
118
119
117
110
107
110
115
116
124
126
125
117
111
105
104
107
109
115
117
114
110
108
109
113
116
120
122
120
118
120
126
130
127
123
119
116
113
107
103
110
115
119
114
113
117
125
128
125
125
123
124
125
123
114
111
117
126
132
131
129
122
118
117
117
119
122
122
118
114
111
111
112
113
113
116
121
126
125
124
130
137
139
129
117
111
113
112
106
100
106
118
130
128
117
109
103
104
108
118
122
122
122
122
124
126
126
126
132
135
134
130
125
121
123
124
127
122
115
110
111
115
117
117
114
116
122
127
127
125
124
128
130
126
117
111
112
112
106
100
104
119
134
135
124
109
100
98
104
114
115
112
111
116
124
127
122
122
127
132
137
136
127
119
118
119
116
112
108
111
116
117
115
112
112
116
123
127
123
117
110
111
118
125
125
120
116
111
105
99
101
109
121
126
123
120
122
124
122
117
113
109
106
107
110
113
108
122
128
133
138
134
124
116
114
114
113
112
112
117
119
117
110
106
109
115
120
121
117
110
105
109
120
128
130
126
117
108
103
99
100
103
108
113
116
122
133
136
132
125
120
118
111
106
102
103
105
124
131
133
130
124
120
118
118
118
123
127
130
126
122
120
118
116
116
115
116
116
115
115
117
123
129
128
127
120
112
106
103
103
107
109
112
111
109
110
114
117
121
123
127
127
120
109
107
111
118
126
128
122
115
115
123
126
123
118
125
137
142
137
126
126
132
131
125
120
118
120
122
127
131
135
132
123
115
110
110
109
112
115
114
116
115
113
106
99
97
100
109
117
124
124
116
112
115
122
131
124
119
113
111
117
130
133
123
115
118
131
132
127
120
120
126
127
125
124
124
123
123
126
133
133
125
114
108
111
114
116
114
115
113
112
113
115
112
110
107
104
107
112
113
112
109
107
115
124
127
115
106
107
115
124
129
126
117
113
116
119
118
113
107
107
106
109
115
123
125
120
116
118
123
126
122
115
117
122
123
119
111
105
104
105
111
119
126
127
124
119
113
110
108
108
110
111
113
109
108
106
101
109
121
124
118
111
109
114
120
121
118
115
108
104
100
102
111
123
124
116
112
115
120
125
123
122
126
128
121
112
107
106
107
110
119
129
133
134
127
122
116
113
111
114
118
119
110
99
93
107
108
118
125
121
111
108
112
117
123
129
132
131
125
118
114
114
118
125
125
119
116
116
121
124
124
122
123
119
109
102
106
113
120
123
127
130
128
120
113
111
114
114
115
119
123
123
112
100
92
117
122
130
127
121
118
120
121
120
121
125
133
137
135
131
128
127
128
130
130
126
119
115
116
121
123
119
113
107
99
101
108
116
123
127
125
122
113
104
98
98
102
106
112
118
123
123
117
108
102
123
129
131
126
123
127
130
128
121
115
114
118
122
125
126
128
129
130
134
136
130
120
112
108
112
118
115
110
103
100
104
110
115
118
120
118
116
111
105
99
98
100
104
108
113
118
119
115
109
106
120
121
122
121
121
124
125
123
120
116
113
113
114
114
115
119
124
128
130
127
124
118
112
110
111
114
113
110
109
108
115
116
118
114
115
113
113
111
111
110
111
109
106
107
109
111
106
102
105
109
113
112
114
117
118
117
117
115
116
118
123
128
125
118
113
115
120
125
119
110
108
114
121
123
118
112
112
115
117
119
120
121
121
119
114
107
101
99
108
122
126
119
109
106
108
107
103
100
104
113
114
113
117
117
119
119
117
114
113
118
130
141
141
128
116
113
119
120
116
105
100
108
120
127
121
114
113
118
123
121
116
116
122
127
124
106
88
84
101
123
130
119
107
105
112
112
107
103
108
117
119
122
123
123
120
121
121
117
113
117
128
139
140
128
117
113
117
120
120
116
107
105
107
111
114
115
119
122
121
115
107
108
121
135
136
120
97
92
105
125
129
118
106
105
113
114
111
106
110
116
121
126
124
122
118
119
122
124
123
125
128
130
125
118
115
114
116
120
127
129
123
110
100
99
108
115
119
119
114
109
103
106
114
126
135
131
121
117
121
126
128
121
108
103
107
110
109
101
98
99
123
123
124
124
125
126
121
112
108
112
126
140
143
138
132
133
134
135
135
131
129
127
126
127
122
114
110
111
118
124
130
136
141
145
143
138
134
131
125
120
119
124
128
128
125
122
118
121
124
126
123
129
125
116
114
121
125
121
112
114
128
144
150
142
133
131
132
135
137
135
130
125
123
124
125
122
116
112
116
123
128
126
125
128
136
142
145
133
115
104
110
126
136
131
121
114
114
122
129
124
124
128
123
115
114
120
130
130
124
117
122
129
136
135
132
128
131
136
140
139
136
126
123
125
133
131
122
113
112
118
122
118
112
115
123
130
131
121
114
112
120
129
132
123
109
103
108
117
124
122
124
126
123
118
116
116
120
123
126
125
123
121
124
125
125
124
129
134
140
140
132
124
123
129
137
136
125
113
112
115
117
114
112
113
112
108
104
104
113
125
131
131
124
114
108
104
107
113
116
120
125
126
126
126
120
112
103
110
125
134
133
127
123
124
123
118
120
129
137
132
122
115
120
131
134
128
120
118
117
116
113
115
118
118
110
98
95
101
112
121
125
125
122
122
122
122
121
116
114
116
125
128
134
134
125
111
102
108
124
136
135
127
129
131
126
118
115
123
132
126
110
106
118
129
128
115
109
114
123
124
121
121
127
127
117
108
107
112
111
109
111
118
126
133
137
139
135
126
117
116
122
128
134
133
127
120
116
118
122
125
121
124
128
134
130
119
114
119
128
125
113
110
118
127
123
109
103
110
123
128
126
123
123
122
123
124
128
128
120
113
114
122
129
132
139
140
135
128
121
119
118
120
121
120
122
121
125
126
121
116
112
115
123
129
125
118
113
118
126
126
122
116
118
122
118
108
102
108
122
127
120
110
104
110
123
136
139
135
129
127
131
131
128
125
127
129
127
123
121
123
112
110
109
110
112
118
124
128
127
121
115
115
119
119
116
113
114
118
123
123
121
117
117
116
112
110
110
115
123
125
120
108
104
111
124
134
134
126
124
129
135
129
122
117
120
128
128
124
123
122
111
108
108
110
110
114
121
129
133
131
125
119
117
116
112
112
114
115
115
111
113
117
118
114
109
111
119
127
131
131
131
128
124
123
124
125
121
115
111
112
117
117
114
114
121
131
140
137
128
121
113
113
115
117
116
116
120
126
130
129
125
121
117
113
114
117
112
104
96
97
111
122
126
116
108
111
122
132
136
139
143
143
136
125
117
114
117
113
104
98
103
110
116
120
124
132
138
136
128
120
118
117
120
120
120
118
118
115
116
116
116
117
113
111
112
114
109
95
85
94
116
135
135
119
109
112
121
129
130
128
132
132
126
116
113
117
123
123
112
101
101
111
125
128
125
121
119
118
121
121
121
119
120
117
116
112
111
109
111
112
114
114
109
104
107
111
111
103
93
99
120
135
132
119
112
113
119
116
113
109
111
117
118
120
120
125
131
129
121
107
106
115
123
125
120
111
105
107
116
119
123
122
120
116
112
107
107
112
117
119
115
113
110
110
114
120
122
120
113
111
115
121
122
119
117
115
112
108
103
102
107
118
129
134
130
123
122
124
125
117
114
112
112
111
110
112
116
119
119
120
124
123
121
116
111
107
109
115
120
120
115
112
119
125
130
129
128
130
128
124
116
114
118
122
123
114
105
102
105
113
123
132
141
138
127
115
110
116
129
132
125
112
100
99
109
122
131
134
127
119
124
118
112
111
112
113
112
113
114
111
109
111
122
131
131
126
122
126
131
133
126
121
123
126
125
114
107
106
113
122
128
129
128
123
114
108
109
122
139
144
135
114
100
102
115
125
125
121
116
117
119
107
100
104
113
117
113
110
106
106
108
111
114
118
119
116
115
124
131
134
133
127
125
124
125
121
116
115
119
122
121
115
108
108
110
113
122
133
143
144
131
113
106
111
120
120
108
99
101
113
110
100
97
105
114
118
114
112
113
117
117
111
106
105
110
118
123
126
128
128
125
119
115
118
124
128
125
122
126
124
118
110
107
111
117
123
130
135
137
130
115
107
109
117
122
118
108
101
106
114
107
107
112
114
117
116
113
114
123
128
125
114
103
101
108
122
129
127
125
122
112
109
108
111
117
122
123
124
125
124
120
116
117
121
127
129
131
129
123
115
107
104
109
117
121
121
120
123
124
123
113
121
126
129
123
115
112
113
121
127
126
120
110
102
104
114
121
124
123
118
111
109
109
109
108
111
115
121
125
124
121
120
122
126
128
128
127
120
114
113
111
109
109
113
118
124
127
130
128
125
122
125
131
130
123
116
111
109
113
118
122
125
117
105
98
102
112
120
121
117
115
114
112
107
103
107
115
122
123
123
122
123
121
121
122
121
121
116
116
119
122
119
113
111
113
115
114
112
111
113
124
127
128
122
117
114
112
112
106
108
115
125
127
115
103
106
113
119
116
111
114
117
113
104
99
108
121
128
125
122
122
123
121
117
114
114
116
119
125
130
132
126
116
111
110
109
109
104
103
107
125
128
128
120
114
112
114
116
110
107
113
123
129
124
119
121
124
120
111
106
114
118
114
103
99
110
123
129
123
119
119
121
118
118
114
113
117
122
129
131
130
126
118
114
109
111
112
113
112
107
128
136
137
128
116
112
114
117
118
116
117
122
127
124
122
124
124
117
112
110
119
122
116
105
102
113
120
120
111
108
110
114
116
115
114
113
115
120
123
124
122
119
119
118
118
116
117
116
114
111
136
138
138
131
123
117
116
115
119
123
124
124
121
117
117
116
116
116
114
116
122
124
119
113
112
116
118
112
104
102
106
115
120
120
119
117
118
119
121
123
120
115
115
119
119
115
108
102
103
109
137
127
123
124
128
126
122
117
118
123
129
127
121
114
114
115
116
115
116
117
119
120
116
113
112
114
116
115
112
110
113
123
128
127
125
125
127
130
130
126
121
115
111
113
116
112
98
89
91
99
128
111
104
111
126
135
131
118
112
113
119
126
121
116
117
122
123
119
118
117
118
118
113
107
104
106
111
118
122
120
119
122
124
123
121
121
127
135
139
135
126
114
108
109
115
113
103
95
93
97
120
108
102
108
120
132
131
121
109
104
111
118
119
117
119
123
126
126
122
121
122
120
117
109
101
101
107
115
123
121
116
111
111
111
107
107
114
127
137
134
122
110
107
112
118
117
115
112
106
104
120
121
115
110
110
120
126
125
117
112
111
114
115
116
116
121
127
130
127
122
119
119
119
117
111
104
104
107
113
116
115
109
103
99
98
99
108
122
131
128
117
106
110
118
121
119
118
118
118
118
118
127
126
117
110
112
122
127
128
123
118
115
114
114
113
117
124
127
118
109
105
110
121
122
119
112
108
104
107
113
117
117
111
107
108
112
117
121
123
121
116
112
118
123
121
115
114
117
118
118
110
116
120
121
118
118
121
125
125
122
120
119
117
114
110
110
112
115
107
102
105
113
118
117
116
113
112
109
109
114
118
119
119
120
122
124
121
117
114
116
118
123
126
126
120
111
110
111
112
111
106
105
112
122
125
124
123
117
113
111
113
117
119
114
109
102
99
100
106
114
121
122
114
106
107
113
119
120
118
118
118
118
117
118
118
118
114
111
113
115
118
122
126
126
123
115
111
107
107
109
116
112
112
119
122
123
120
114
108
106
110
113
115
113
109
103
100
102
111
122
129
123
111
102
108
118
126
127
126
124
122
117
113
111
110
110
112
116
122
120
114
108
116
125
128
124
117
108
109
115
125
125
121
120
116
115
115
115
115
114
112
110
108
111
116
119
118
115
114
119
121
117
113
111
117
125
126
123
121
124
125
119
112
109
112
115
120
124
125
117
107
99
108
119
127
126
120
114
114
120
125
127
128
125
119
115
113
115
121
121
114
108
108
112
121
129
130
120
113
110
111
114
117
120
124
126
124
121
118
119
117
113
110
112
119
125
125
124
120
113
106
103
107
115
120
118
116
113
112
112
119
124
131
134
130
121
111
112
117
118
114
110
110
115
121
126
121
115
113
114
115
118
119
120
121
122
123
121
119
117
107
99
98
107
115
117
114
112
113
113
114
108
109
112
115
112
111
108
107
107
118
124
131
136
130
120
108
109
115
121
121
118
115
117
119
116
109
107
113
119
124
120
112
112
118
121
122
122
120
117
107
95
94
97
104
104
100
101
109
114
114
111
110
113
116
115
114
115
117
119
122
129
130
127
119
112
107
109
117
127
133
128
122
118
118
119
115
113
117
119
120
114
109
113
121
121
117
113
111
112
106
101
98
99
100
101
102
104
108
111
112
111
111
114
117
120
127
133
135
131
126
130
126
116
110
111
112
112
113
122
132
134
125
118
116
122
128
129
126
117
110
110
117
128
127
119
103
96
94
97
100
101
103
105
107
110
114
112
108
106
107
111
114
116
113
114
119
127
130
129
127
126
121
113
115
121
122
114
106
110
120
129
126
119
111
115
124
133
132
120
107
109
125
138
132
116
98
96
95
94
94
97
103
106
107
112
118
119
112
106
105
110
114
115
111
105
101
104
108
112
125
121
118
118
121
126
124
114
105
102
108
118
126
120
108
101
109
124
131
124
110
108
121
132
130
118
112
117
119
110
97
95
101
103
104
110
119
122
119
109
104
106
112
115
115
110
103
99
100
105
122
115
112
113
115
118
118
117
113
107
108
115
123
122
114
106
106
116
127
124
115
110
112
116
119
121
128
136
135
122
108
101
104
104
103
111
120
123
118
109
103
105
111
116
119
119
116
110
104
106
120
111
107
104
106
112
118
121
116
109
109
114
119
124
126
126
123
120
121
122
119
114
109
107
114
125
134
137
129
117
107
109
112
113
113
117
122
122
114
107
105
109
113
115
117
119
118
113
107
104
120
116
110
105
109
118
124
122
113
107
108
113
117
124
132
137
133
124
118
120
121
119
112
108
114
126
134
129
117
106
105
112
116
120
121
123
124
121
114
111
110
114
115
112
110
108
106
104
102
102
117
118
116
115
117
121
124
118
109
104
107
112
115
120
125
128
126
119
117
120
123
121
115
111
113
123
125
118
109
105
105
110
113
116
118
123
122
120
115
112
115
117
116
111
107
102
95
91
99
106
111
114
117
117
118
119
119
115
111
111
113
117
120
116
112
109
112
116
119
120
121
119
115
112
110
110
109
107
107
109
113
111
108
107
112
120
119
112
107
109
114
120
119
116
111
104
93
89
101
116
111
113
116
118
117
118
120
117
117
114
117
123
126
118
110
106
114
123
122
115
107
109
116
118
112
105
99
102
107
115
118
114
108
109
115
123
118
105
101
113
122
122
118
115
116
107
92
88
101
121
117
120
120
115
115
117
123
126
120
116
116
122
127
121
114
112
122
127
122
107
97
100
115
123
120
111
107
111
116
117
115
111
110
120
129
131
119
106
110
126
134
123
109
108
111
106
91
87
99
117
123
124
120
108
103
113
124
130
128
122
118
120
119
117
115
116
121
121
118
109
105
109
113
117
120
118
122
128
129
118
106
99
109
123
133
133
121
116
126
138
136
120
105
103
106
103
92
88
99
109
122
121
111
100
98
110
122
132
134
132
128
122
118
115
116
118
121
118
118
123
125
123
114
108
109
117
129
135
131
118
102
95
101
111
120
122
120
122
129
133
130
119
107
102
101
103
104
101
101
100
114
120
124
123
125
127
129
127
125
127
133
141
141
133
127
129
132
138
139
136
130
130
135
136
130
118
113
114
118
120
124
129
134
131
122
115
117
121
122
122
124
125
123
118
117
118
116
113
111
112
113
120
120
112
107
112
122
124
125
126
132
145
150
145
138
131
132
137
143
141
134
127
125
128
133
131
131
127
124
124
127
129
131
124
119
117
121
118
111
103
110
124
132
127
116
112
115
121
124
122
112
120
119
111
104
109
119
125
125
123
124
130
141
144
138
131
129
130
138
139
136
125
115
117
131
140
139
131
126
127
129
127
127
129
131
128
121
113
107
107
112
122
128
125
115
112
119
129
132
125
111
119
121
119
113
110
116
122
126
122
119
119
129
135
136
127
121
124
132
136
134
123
115
116
128
136
135
128
123
126
125
121
123
129
135
128
116
110
115
124
126
124
124
123
121
119
124
127
127
122
113
119
123
123
117
110
111
121
128
127
120
115
121
127
125
119
115
120
129
132
127
120
118
122
126
124
120
117
119
123
121
117
116
122
125
120
114
112
118
126
128
125
125
130
134
131
125
121
118
117
113
118
123
124
116
111
112
123
133
131
120
112
116
123
124
117
114
118
125
124
118
114
119
127
127
119
113
114
118
123
122
121
119
117
116
116
117
117
117
117
116
118
125
133
137
135
126
118
116
116
113
115
120
120
115
113
119
130
135
129
113
108
114
122
124
118
113
114
118
116
110
110
119
128
131
122
116
116
120
124
124
123
123
123
119
121
122
122
118
113
112
113
120
126
133
131
125
118
117
117
115
112
108
106
107
113
126
134
131
119
109
111
119
121
117
111
109
110
114
111
109
110
117
124
129
127
122
119
121
122
121
122
126
129
128
125
121
121
123
125
125
121
120
123
128
130
124
119
117
116
118
110
102
95
100
113
125
131
126
114
114
119
124
117
106
102
107
115
116
113
111
113
115
118
119
121
120
120
120
118
119
122
130
138
139
131
124
124
128
132
134
130
127
128
131
133
133
125
119
116
123
117
109
102
105
115
124
128
125
121
121
123
122
113
103
108
116
124
122
116
114
114
110
104
103
109
118
122
121
120
121
127
133
137
136
131
126
123
124
126
128
125
127
131
136
143
142
133
126
119
125
123
120
118
118
119
122
124
124
126
125
121
114
109
109
119
125
123
117
112
113
114
108
97
96
110
124
132
128
124
124
127
125
121
117
118
121
120
117
110
110
110
115
122
128
132
130
123
120
120
122
121
120
122
121
118
116
118
121
123
121
113
103
100
110
121
122
113
100
100
109
117
113
103
102
114
129
136
132
126
122
120
116
111
104
108
117
120
116
107
102
105
111
114
119
116
108
100
103
113
113
112
110
109
108
109
109
112
115
116
113
106
99
96
103
111
114
107
96
95
108
120
125
121
118
116
121
126
125
122
120
120
120
118
115
113
119
127
126
114
108
107
113
119
120
111
103
96
97
107
115
110
107
104
103
104
107
114
118
117
113
107
104
104
105
108
111
114
113
110
113
121
130
132
126
117
109
110
117
121
122
126
130
132
126
120
121
126
130
125
115
114
114
120
119
120
120
119
116
111
125
119
114
112
111
112
113
117
121
120
117
116
117
117
113
107
110
121
127
125
118
118
122
128
127
119
113
113
121
125
126
127
127
125
123
118
117
119
129
128
124
114
111
112
116
123
131
134
128
116
132
122
116
117
122
123
119
116
116
117
117
118
120
119
112
107
109
117
126
126
121
117
114
117
122
126
129
129
128
127
124
117
110
104
107
114
119
124
129
128
123
114
109
111
117
120
120
118
117
117
127
113
106
114
125
128
121
115
110
113
115
115
114
112
112
112
112
114
114
115
116
116
114
111
117
124
133
135
131
127
119
110
96
91
95
110
126
135
134
127
118
113
117
122
122
114
102
95
101
116
116
102
99
109
123
127
121
117
115
116
115
110
108
112
120
127
124
115
109
108
112
117
117
115
114
117
122
128
132
126
119
110
104
101
100
112
126
137
136
123
113
110
120
124
123
114
104
100
110
127
109
103
104
111
121
123
121
121
123
125
118
112
112
122
131
136
128
115
108
105
108
113
118
114
111
109
115
127
134
131
121
117
119
118
116
116
124
128
126
117
107
105
112
117
121
120
119
121
125
127
110
113
117
121
122
119
119
119
120
121
118
117
122
125
126
123
117
113
110
112
112
112
113
112
110
110
117
128
136
133
129
125
125
129
128
127
122
118
114
113
111
108
108
109
116
122
121
122
121
117
116
122
127
123
118
116
116
112
109
108
115
123
128
119
106
102
107
114
120
121
119
118
114
111
111
113
119
125
128
131
131
129
125
125
125
127
123
113
110
115
122
121
113
110
110
111
110
102
104
111
124
129
129
122
115
116
118
116
108
100
111
125
133
120
101
98
107
117
120
118
120
124
122
118
114
115
116
116
117
125
132
133
121
114
113
116
119
116
112
116
125
127
119
110
106
99
95
95
102
111
129
131
128
118
113
118
129
133
120
109
111
125
136
130
117
110
114
116
113
108
116
126
130
125
117
115
114
111
110
118
129
130
118
104
98
103
111
114
113
114
118
118
116
110
105
103
101
102
108
113
128
128
123
114
111
118
130
139
134
121
114
119
127
130
124
117
114
112
110
108
117
125
130
125
118
117
117
110
105
110
119
125
120
111
104
105
108
110
111
113
113
112
109
113
115
115
110
105
106
110
125
122
117
112
111
113
120
128
131
125
118
115
113
116
114
111
107
106
107
110
118
122
121
118
117
119
120
113
105
105
114
122
125
122
120
117
112
108
109
112
112
110
110
115
118
118
111
101
99
106
121
116
115
116
119
118
116
116
119
122
120
114
109
107
112
112
105
98
98
106
115
117
113
112
114
120
121
117
106
105
112
120
124
122
122
122
121
116
112
110
109
107
109
112
115
115
111
105
105
110
113
111
112
120
130
134
127
118
112
114
118
115
113
113
119
120
111
99
97
103
113
115
111
107
108
112
117
116
113
110
111
115
116
113
110
116
124
130
121
109
99
100
108
113
115
115
116
120
123
118
111
108
111
120
131
141
137
122
111
106
110
114
117
121
125
123
119
112
110
114
117
117
111
106
104
102
108
115
119
112
108
107
109
110
105
109
122
134
131
112
95
96
111
124
130
129
130
134
131
120
123
122
117
116
118
124
126
121
112
105
103
110
117
122
123
120
123
129
127
124
120
116
115
110
106
105
110
114
115
111
108
106
111
115
113
112
119
126
127
113
104
105
117
131
134
132
135
136
131
119
134
135
129
115
104
102
108
115
116
113
109
110
117
120
117
116
124
133
132
125
118
116
121
120
119
117
113
112
110
110
111
112
115
118
122
122
118
111
108
109
112
119
127
131
129
129
130
132
128
119
131
135
129
118
105
101
108
117
122
122
118
118
120
121
119
117
119
117
116
116
119
125
127
125
121
118
113
107
107
111
117
117
117
119
125
128
121
105
93
96
110
124
133
131
124
117
120
125
125
120
119
117
117
117
116
120
124
126
124
120
120
120
122
126
126
120
112
104
105
115
124
127
122
115
110
111
113
110
110
114
119
119
115
113
115
118
118
111
102
99
103
112
125
129
122
113
111
118
123
124
116
108
107
111
122
127
130
128
123
117
113
113
120
123
126
121
112
107
110
120
128
122
111
101
104
112
117
120
120
120
119
118
112
106
100
104
111
121
124
117
107
100
110
121
122
115
111
112
120
125
123
112
109
109
111
115
117
122
123
121
115
111
111
120
127
129
127
122
119
119
119
115
109
104
108
117
124
124
124
124
122
118
110
100
94
97
110
125
136
133
121
107
106
114
120
119
114
108
105
114
125
122
120
114
109
105
106
112
121
124
120
114
112
120
129
139
142
133
122
113
111
112
115
118
120
121
121
121
122
125
121
116
111
104
104
107
111
118
126
128
126
118
113
113
118
119
115
106
100
105
121
123
123
120
116
111
105
107
114
119
122
121
121
123
130
139
140
131
121
114
111
111
117
124
125
121
115
113
119
122
120
117
115
119
120
116
110
107
110
113
117
119
120
120
118
115
112
109
108
109
118
118
117
118
117
113
105
102
105
112
121
125
123
125
129
128
123
116
116
118
114
110
110
117
124
122
117
115
120
128
125
120
117
119
117
111
105
106
110
111
111
113
120
121
116
111
111
118
123
120
122
117
112
110
109
109
105
103
108
115
121
121
121
123
125
119
112
108
114
119
116
110
108
115
123
122
118
117
124
130
128
121
114
107
104
101
107
115
120
118
113
114
121
118
111
104
108
119
123
116
125
122
115
109
108
110
110
113
114
118
120
121
119
122
121
117
116
116
120
119
114
111
117
120
118
113
109
112
114
112
110
111
109
105
99
102
109
118
119
119
119
122
122
118
109
100
101
104
104
99
128
131
127
119
117
120
122
119
115
113
118
125
129
126
120
114
118
123
123
116
109
113
126
130
118
107
105
110
104
94
87
94
107
109
107
106
108
110
109
111
116
122
122
120
114
105
97
91
91
92
128
136
135
128
122
125
125
123
117
112
116
128
139
134
120
111
111
119
120
113
107
112
124
130
121
115
115
118
111
96
87
93
109
113
108
106
104
101
103
106
109
112
117
120
122
115
102
93
95
104
126
131
129
125
120
121
124
125
121
114
114
123
131
128
119
113
111
115
115
111
108
111
116
118
118
116
122
126
122
115
108
109
115
114
105
97
96
99
104
109
110
110
114
119
122
117
106
104
110
116
122
116
114
113
112
117
121
125
124
117
114
111
112
113
120
126
125
119
112
109
111
113
114
108
108
112
116
119
120
120
122
121
120
115
106
99
97
102
109
116
119
120
118
116
113
106
104
104
110
114
114
111
105
107
112
118
117
117
116
115
114
109
106
111
123
138
136
122
109
106
111
117
117
114
108
113
115
114
112
111
114
119
118
119
115
111
106
105
111
117
122
123
120
112
104
96
91
93
102
106
111
110
108
110
116
120
114
107
107
112
117
118
117
120
129
134
127
115
106
105
112
120
119
116
112
115
115
113
109
105
107
110
113
115
116
115
111
106
106
109
117
121
117
110
102
93
88
92
100
111
108
112
117
123
127
122
115
110
110
111
117
121
127
130
128
121
112
107
112
116
120
119
115
109
108
112
114
113
110
112
114
112
107
104
109
118
117
107
100
102
112
118
115
109
106
103
96
94
108
121
107
115
123
130
128
124
122
121
116
109
106
112
122
125
119
109
109
115
124
128
122
116
110
105
106
109
107
105
107
114
119
115
107
104
113
130
131
116
105
109
117
120
113
109
110
107
98
96
107
119
112
118
122
126
126
123
125
124
116
105
96
98
108
113
111
110
115
124
130
129
121
114
111
112
113
114
111
108
106
108
113
111
108
113
126
143
142
128
120
125
129
122
111
107
109
105
95
91
96
103
122
122
117
112
113
119
122
123
115
104
100
100
104
109
112
116
118
121
120
121
123
122
119
118
117
120
125
123
117
111
105
105
109
114
123
134
135
132
131
134
130
120
110
105
104
102
92
90
94
100
128
122
110
102
105
115
118
114
107
104
106
111
114
117
120
122
120
115
113
119
128
131
125
113
112
119
129
131
128
119
113
109
110
109
109
113
117
121
123
120
115
110
108
108
106
105
104
105
106
108
110
109
112
112
117
117
116
119
124
130
129
125
122
121
126
131
138
140
136
127
120
121
129
136
133
127
119
116
118
117
121
127
126
118
107
106
111
115
113
119
126
127
126
123
126
129
130
126
121
121
110
110
112
112
114
114
118
122
127
131
130
126
122
121
123
127
133
138
137
130
124
121
124
128
131
134
133
129
120
115
117
126
130
119
108
106
112
118
117
114
119
125
126
125
124
122
118
120
120
122
105
109
115
117
114
114
116
120
125
129
128
123
122
121
121
119
120
122
124
127
128
122
116
112
121
133
143
141
132
125
124
128
133
134
133
123
121
119
119
118
114
118
125
128
126
124
122
123
123
124
104
110
117
120
121
118
117
120
123
124
123
124
123
122
119
113
109
110
119
125
128
122
111
103
112
127
139
141
137
133
129
128
134
145
150
140
127
119
121
127
124
120
125
131
132
128
124
125
128
126
111
115
121
121
121
120
121
123
123
117
115
117
122
122
119
115
112
115
120
127
130
123
114
110
113
124
133
129
125
125
124
123
124
130
140
138
126
118
121
131
133
130
130
132
131
123
120
122
129
129
120
122
124
120
115
119
122
128
125
119
110
108
115
120
123
121
117
118
122
126
126
124
121
122
124
127
127
121
116
113
114
114
113
115
121
123
124
116
120
127
132
128
125
124
117
110
108
116
126
128
119
122
122
115
110
111
122
133
134
123
112
107
110
113
116
115
114
111
114
117
120
124
124
125
125
127
125
122
118
117
117
117
114
113
110
112
115
120
121
124
119
115
113
110
109
106
108
114
121
122
119
121
114
106
101
110
123
135
133
124
116
115
112
106
102
102
108
112
111
110
114
121
122
121
117
114
117
123
127
129
126
126
126
123
113
107
114
124
132
125
111
105
106
107
109
108
111
115
116
114
123
121
112
102
99
109
120
124
119
114
116
122
118
104
93
98
114
123
120
114
113
117
118
115
108
105
106
113
121
125
126
127
131
129
123
113
116
127
136
129
115
107
112
117
115
114
113
114
113
111
129
123
114
106
106
112
115
110
105
107
115
123
120
109
102
110
125
136
135
128
119
114
113
110
111
110
109
105
105
109
113
118
124
128
127
120
119
123
131
130
123
120
121
123
121
118
113
108
108
114
124
122
119
119
121
119
115
107
105
110
118
119
117
113
114
121
131
138
137
133
122
110
103
107
119
128
125
113
103
102
109
112
114
116
118
117
117
118
126
130
129
122
115
114
119
118
110
99
101
114
116
118
121
123
124
120
114
111
113
118
120
116
113
112
117
122
125
126
126
122
115
109
105
112
126
133
131
123
117
117
120
118
115
110
109
113
115
120
127
128
125
115
107
109
118
121
109
93
93
111
111
115
119
119
116
112
112
114
117
118
118
115
112
110
111
113
116
115
115
108
108
112
121
131
131
123
119
120
124
127
127
124
120
116
114
114
122
129
130
123
114
106
110
115
122
122
114
98
94
104
113
109
107
107
106
106
109
115
119
118
117
115
115
110
104
100
105
112
117
112
110
117
131
140
132
118
109
110
117
124
122
120
119
120
120
120
123
128
125
115
107
110
120
123
123
122
121
120
115
108
118
107
101
101
107
110
113
117
119
118
116
115
114
108
99
92
98
112
123
121
116
115
120
126
128
124
118
114
111
112
112
113
115
117
121
121
119
116
109
108
113
118
124
125
121
120
126
132
130
118
126
116
107
109
113
117
118
117
118
118
116
114
110
104
98
96
103
112
120
120
116
113
110
108
118
131
137
132
119
114
113
115
114
113
114
117
117
111
106
108
116
121
124
125
121
118
118
121
124
122
134
129
121
121
125
125
121
118
117
115
115
111
106
103
106
111
114
113
109
108
112
115
110
103
106
119
136
138
132
121
120
121
117
112
108
112
117
121
117
114
114
118
123
127
122
112
102
102
113
126
137
132
125
126
129
129
124
120
117
114
110
109
111
114
124
128
125
114
106
104
112
120
122
112
104
105
121
137
139
132
121
120
116
112
106
107
117
128
129
121
116
115
118
119
112
107
101
100
113
127
131
124
118
119
126
129
127
123
119
111
105
109
120
134
142
137
124
110
105
107
113
119
124
120
111
109
121
140
147
135
118
109
112
113
108
105
109
120
123
120
115
111
109
105
104
105
106
109
115
123
118
113
111
114
120
124
126
124
117
109
106
112
126
140
141
129
116
108
107
110
112
114
115
118
120
123
133
145
148
135
119
108
109
114
115
115
110
107
109
115
120
116
110
104
103
106
111
117
120
122
111
113
116
117
117
120
123
121
112
107
108
118
127
130
124
116
109
109
110
112
113
112
112
114
122
127
130
130
129
127
122
116
112
115
123
128
121
110
104
112
125
130
124
113
108
107
110
118
127
133
115
121
123
120
117
118
121
120
110
106
111
122
125
116
106
103
108
113
111
109
112
115
120
122
125
125
116
106
104
114
125
127
115
109
114
129
131
119
107
110
122
131
130
120
112
107
108
114
127
137
122
123
120
116
116
122
131
129
118
109
111
120
124
115
103
100
108
115
110
105
107
116
129
132
132
124
112
97
94
109
126
131
117
104
103
115
121
118
109
107
110
116
119
118
115
110
105
106
114
124
127
116
106
105
112
126
140
142
131
117
111
117
123
120
112
108
111
116
112
105
104
112
122
126
125
122
117
108
103
113
128
134
126
113
103
104
108
107
108
110
109
107
108
113
116
115
107
100
101
111
123
114
100
99
106
119
131
136
132
123
114
113
116
118
116
112
113
116
115
111
109
108
107
109
114
121
124
119
113
116
125
134
132
122
111
103
99
98
106
113
118
110
107
110
116
117
112
104
104
111
113
114
110
107
106
108
112
116
120
121
116
110
106
111
117
115
111
109
114
119
119
109
101
101
112
124
128
121
110
108
116
123
120
114
106
102
101
104
107
113
114
111
109
110
114
118
120
120
121
122
110
119
124
123
117
111
108
107
113
118
117
111
109
113
119
116
106
101
111
120
122
112
104
106
115
123
124
119
109
107
112
118
113
106
97
99
111
118
116
104
99
104
113
118
118
118
124
130
130
121
114
122
129
133
130
126
119
116
116
118
119
119
121
124
123
116
106
103
111
117
118
111
108
109
113
117
122
122
117
111
111
118
122
119
107
105
116
126
122
104
94
100
116
123
121
119
124
128
126
118
128
125
125
127
127
123
120
119
118
117
117
121
130
132
125
114
109
114
117
116
112
110
109
107
106
113
123
129
125
112
106
111
125
135
131
121
117
115
111
101
100
106
117
122
120
118
124
129
126
119
140
131
124
118
110
106
108
111
115
117
116
119
126
129
125
117
117
121
120
117
114
114
115
112
111
116
123
128
120
108
100
102
115
131
141
136
119
102
93
96
104
114
115
112
108
115
123
130
128
123
136
134
125
113
104
101
104
111
116
118
117
117
121
124
127
124
124
119
115
114
119
125
128
125
121
120
120
116
112
110
105
105
105
114
128
133
124
107
93
92
103
112
114
112
109
110
119
127
127
123
123
123
122
118
116
117
118
119
121
121
120
119
121
125
130
133
126
115
109
113
121
127
130
128
126
123
118
111
112
117
120
117
108
103
110
119
122
118
108
103
104
111
117
120
112
108
107
114
123
124
118
113
115
120
125
126
127
126
126
127
124
121
122
126
130
130
120
112
112
116
119
120
120
124
127
127
124
120
120
125
128
125
115
103
99
102
109
117
120
118
117
115
120
122
114
108
104
109
119
124
122
109
109
113
118
115
115
118
127
129
126
124
123
124
125
120
115
112
117
120
120
117
118
124
127
128
128
128
128
130
129
124
113
102
92
93
98
107
118
126
127
121
114
111
109
111
109
108
107
111
127
119
112
108
105
104
105
108
116
123
126
127
126
122
120
119
118
120
122
120
121
124
128
129
128
125
122
122
127
129
127
121
112
104
102
100
99
101
106
117
124
123
113
107
109
116
118
110
104
104
128
124
114
108
107
108
107
104
103
111
125
134
131
123
120
121
128
128
124
119
120
124
130
134
130
123
115
114
119
126
125
121
123
122
121
115
108
102
103
108
115
123
123
121
118
116
118
113
108
108
125
120
113
106
109
115
112
103
99
108
123
133
131
122
120
122
126
126
123
121
120
119
123
128
131
123
116
114
119
125
125
129
132
132
125
116
111
113
112
109
112
122
134
131
118
110
107
108
112
114
123
112
103
103
110
115
114
109
111
117
122
122
120
120
119
114
112
113
117
122
120
117
116
122
124
124
119
121
122
124
126
129
128
122
114
108
112
119
119
113
112
122
133
129
113
98
93
97
102
102
123
113
107
108
115
117
118
121
124
125
120
115
113
118
117
110
104
102
110
118
119
118
118
115
111
114
121
128
124
119
118
120
124
120
111
108
112
115
114
110
113
121
127
123
112
100
95
95
96
97
121
122
121
124
124
124
126
125
127
126
122
119
117
120
117
111
105
103
106
110
114
119
122
116
106
110
122
130
123
111
107
114
123
122
121
117
110
101
99
107
116
122
123
122
119
116
107
97
97
98
118
128
133
135
129
126
126
125
123
122
123
127
128
124
118
113
112
110
106
106
110
117
122
119
116
119
126
128
121
112
111
116
122
123
123
117
106
95
97
111
124
125
122
122
126
121
109
99
100
108
115
125
136
138
131
124
123
124
122
120
121
124
126
122
117
118
119
118
109
104
106
112
118
121
121
120
118
115
117
120
125
125
121
118
114
105
95
94
107
123
131
127
122
120
119
112
99
97
103
109
115
121
128
135
131
123
119
122
122
121
119
117
115
113
116
124
127
121
110
102
104
111
117
123
121
110
97
95
107
123
130
127
117
113
107
101
93
94
110
126
133
128
121
116
109
100
96
98
107
108
116
114
117
124
128
123
117
115
119
123
122
117
110
111
118
128
129
121
107
100
103
116
127
131
121
107
92
91
101
114
119
117
115
113
111
104
95
94
103
116
124
123
119
113
105
99
101
107
112
110
118
115
114
122
126
124
117
112
115
123
126
121
117
119
125
130
125
113
106
103
113
121
130
129
119
109
104
104
109
111
114
115
116
116
114
108
99
94
95
101
111
113
108
106
106
109
115
118
118
117
118
116
120
124
126
124
117
116
119
120
119
118
121
126
129
122
114
109
111
119
125
122
117
113
110
113
118
118
119
118
123
126
119
110
107
110
108
102
96
98
104
103
96
94
104
113
117
119
120
123
107
113
122
127
125
117
113
116
118
113
105
103
115
123
122
113
108
112
122
131
128
117
107
101
107
118
124
120
115
119
127
130
122
110
109
118
121
111
100
100
104
101
93
93
102
111
115
114
115
116
104
110
120
124
119
112
109
112
114
110
102
101
107
113
115
112
115
120
127
130
127
115
107
104
110
122
126
118
108
105
113
120
120
115
121
128
126
114
103
102
105
107
102
99
105
108
109
105
100
102
114
112
113
117
121
116
110
106
106
110
114
114
114
116
121
121
121
120
122
126
129
124
118
109
110
119
124
118
106
99
101
108
115
116
120
124
124
117
106
102
104
107
106
106
106
105
101
98
94
95
125
115
109
115
123
123
111
102
99
108
117
126
128
129
130
127
122
114
113
122
133
137
127
113
109
113
120
117
107
102
104
110
114
114
112
115
120
117
108
98
94
99
107
111
108
105
101
96
95
105
111
100
100
111
119
117
108
101
108
118
121
116
112
115
120
123
124
125
123
117
109
107
114
123
129
127
122
121
122
127
133
136
134
127
126
133
132
121
112
113
124
131
132
129
131
130
127
123
127
134
106
101
107
117
124
122
116
115
121
131
128
117
108
109
115
122
125
124
118
112
111
117
126
128
122
120
120
122
120
117
120
128
132
129
123
124
127
127
122
121
125
129
131
130
127
125
116
112
117
126
101
102
110
118
122
119
116
117
124
136
135
124
114
109
111
117
120
117
113
112
120
125
127
120
111
112
121
126
123
118
119
126
129
128
122
118
121
126
130
129
126
127
131
132
129
122
114
108
111
122
103
105
113
116
117
115
114
117
121
129
131
125
117
109
109
110
111
112
110
113
123
124
117
107
105
115
129
132
128
126
128
129
130
129
125
119
116
119
129
133
130
129
132
134
130
121
115
117
122
127
115
117
118
116
114
113
113
112
111
113
118
121
118
111
108
108
110
110
111
117
124
124
117
106
112
125
136
133
127
126
130
132
132
132
131
124
114
111
122
134
141
140
134
129
123
113
114
124
136
139
129
129
123
117
112
112
112
109
108
109
114
119
119
113
113
112
111
110
112
122
133
136
127
120
121
129
134
127
118
115
121
125
126
127
124
121
113
108
115
131
142
139
130
117
110
107
111
125
138
140
131
134
125
117
110
111
113
111
110
112
117
120
119
113
110
112
114
112
116
123
135
142
135
121
114
115
118
123
119
118
119
117
112
112
112
113
116
120
121
127
126
121
116
111
108
107
113
123
128
123
125
131
127
118
112
113
119
119
117
115
119
121
114
100
96
105
115
121
119
121
129
136
126
111
95
89
99
116
128
132
128
118
112
106
100
103
119
136
136
122
104
100
108
113
110
110
115
121
119
112
125
130
128
122
117
116
118
117
113
113
116
119
109
95
92
106
123
129
123
118
117
121
120
111
98
91
95
110
126
137
133
127
119
112
106
105
119
137
138
116
93
93
109
118
112
108
111
116
113
108
124
126
126
125
122
119
112
106
102
108
114
116
112
105
105
114
123
127
125
120
120
117
119
123
127
122
112
107
112
122
129
127
125
125
122
116
116
120
120
115
109
109
114
117
110
103
107
109
109
110
117
114
115
120
124
120
113
104
102
106
113
117
119
122
121
119
116
120
125
128
123
115
115
131
149
147
127
106
101
110
120
124
124
127
129
122
111
103
113
126
136
131
117
110
111
113
110
107
106
114
110
112
117
120
122
121
117
112
112
115
116
119
125
130
129
120
114
118
125
129
119
110
112
130
144
141
123
108
104
115
123
124
121
121
124
124
117
110
118
134
144
136
117
108
115
123
124
111
106
115
111
117
124
125
123
120
120
120
120
119
118
119
125
127
126
118
117
118
124
117
109
107
115
129
133
124
113
109
114
121
127
125
121
117
117
124
128
129
128
122
121
118
114
113
118
124
123
116
111
115
114
115
116
117
116
115
118
119
121
116
115
115
116
116
112
109
111
115
117
113
107
109
118
126
128
121
114
113
115
118
120
120
119
117
118
124
131
131
121
105
98
102
113
117
118
119
120
122
120
116
117
108
102
102
105
109
113
117
116
112
106
105
107
106
104
101
107
116
119
118
114
112
114
118
123
127
127
121
112
106
109
115
118
121
121
122
122
117
107
102
100
109
118
123
120
118
122
131
131
120
124
112
103
100
101
108
111
116
115
111
106
104
105
104
105
108
116
123
123
120
117
116
114
108
111
120
126
122
113
107
111
119
125
127
124
117
110
105
105
111
116
121
126
128
125
121
120
125
128
123
131
130
121
113
111
112
116
118
118
116
115
112
111
110
114
122
129
130
123
118
117
120
119
108
99
99
110
119
119
119
121
128
133
131
123
113
108
111
117
125
127
125
125
126
125
120
114
111
115
119
133
140
133
126
122
123
120
120
118
118
118
119
119
117
121
125
126
126
120
115
116
123
124
116
103
96
106
122
132
130
122
124
131
131
124
114
111
120
127
129
127
120
115
113
111
110
108
101
104
110
128
132
127
124
122
122
122
121
116
110
108
112
119
121
121
116
113
113
117
118
118
122
124
123
117
115
121
134
139
127
113
111
121
127
125
117
111
114
119
120
118
114
105
101
103
108
106
106
104
107
121
118
116
115
116
119
121
122
116
108
103
108
116
123
122
113
108
109
115
121
120
119
118
121
125
129
135
139
135
123
110
105
110
120
124
121
112
108
105
110
114
113
109
104
104
108
111
113
115
117
114
112
112
116
118
118
120
122
122
118
112
114
116
121
124
120
112
111
111
115
115
115
114
115
120
125
127
125
123
118
113
109
109
113
122
129
123
111
102
106
117
123
122
113
106
108
110
118
127
129
108
110
114
119
120
119
120
120
124
124
124
121
116
115
117
119
119
114
109
109
111
114
116
115
117
116
112
104
106
111
116
114
110
110
121
136
137
123
112
110
119
128
130
118
110
106
107
114
125
128
107
111
114
119
121
121
122
119
117
117
121
120
115
107
104
109
118
117
110
106
107
112
118
117
117
116
111
103
100
107
117
119
115
114
121
132
135
129
118
116
120
122
123
118
113
109
105
103
108
115
119
113
112
114
117
122
123
118
110
107
111
118
119
112
104
108
116
117
111
103
101
109
114
114
115
117
120
116
112
115
124
131
127
122
118
121
121
119
119
121
119
113
109
109
112
110
105
100
102
111
125
119
108
106
110
117
119
115
111
108
111
115
120
120
115
112
114
117
114
107
105
106
106
105
110
117
124
123
116
116
124
131
130
120
111
106
106
111
118
123
120
110
105
106
109
108
108
108
110
114
124
119
108
100
98
100
103
107
113
117
116
113
114
118
119
115
112
116
123
125
119
108
102
104
112
120
123
116
108
107
113
118
115
108
98
99
104
111
116
118
117
112
110
109
108
108
112
117
118
117
122
124
120
108
98
92
96
104
116
123
122
115
109
115
119
115
109
116
129
138
129
111
106
112
123
126
122
114
107
106
109
113
110
103
93
96
107
116
116
112
107
109
114
112
108
106
112
115
113
107
123
131
133
126
114
103
102
111
120
127
126
122
121
123
121
115
110
116
129
130
119
111
111
119
125
126
125
126
123
121
118
120
120
113
102
101
110
120
117
111
107
108
114
112
106
101
103
104
105
103
126
129
132
134
129
118
115
116
121
124
123
124
131
132
125
117
115
119
119
116
110
108
111
115
114
118
128
138
136
124
114
113
119
123
122
117
114
115
114
113
114
114
111
102
93
96
103
106
110
116
124
120
122
125
126
123
119
118
119
119
118
120
126
129
126
121
120
120
116
111
109
112
113
110
107
113
126
135
130
115
99
93
102
116
130
134
125
115
112
114
116
111
100
89
88
96
106
117
121
121
121
118
116
114
119
121
119
118
117
116
115
112
113
116
120
123
124
120
114
113
116
122
125
123
117
117
122
122
120
114
101
91
87
100
120
133
134
124
118
113
108
100
91
89
91
100
107
114
117
115
119
119
120
118
120
120
119
118
117
118
115
112
110
112
118
122
123
118
115
116
120
124
130
135
134
129
121
115
119
125
123
114
102
99
108
120
124
122
118
114
108
103
102
107
108
106
103
104
107
109
119
117
122
126
125
119
115
116
120
123
122
119
116
116
117
118
115
116
117
120
120
119
122
133
137
133
123
118
121
130
140
138
123
113
108
107
107
107
111
118
120
121
123
122
116
106
100
103
109
111
119
111
116
122
122
117
111
113
119
125
124
122
119
116
112
104
99
105
115
122
118
113
115
124
130
129
121
117
119
128
136
137
130
120
110
102
95
94
101
116
124
127
124
119
112
108
107
109
111
113
120
111
109
111
116
116
113
112
112
115
122
125
123
114
104
96
95
102
111
117
115
116
120
126
129
123
117
116
118
120
121
121
118
118
115
109
100
94
99
108
116
115
108
104
107
114
121
121
114
110
125
120
111
108
114
122
124
117
109
108
119
127
125
114
105
103
107
110
110
111
116
124
133
136
129
121
117
120
121
117
108
106
113
118
120
116
110
104
102
105
106
107
102
100
105
116
129
126
117
110
129
126
117
110
116
123
126
119
111
112
120
127
123
113
107
112
118
123
122
121
124
129
135
137
130
120
117
119
119
113
105
107
116
123
122
117
113
111
107
104
106
110
113
111
110
113
119
120
116
114
130
123
118
116
120
122
117
117
119
122
121
117
111
107
106
110
114
122
128
132
132
129
128
126
121
116
114
112
108
103
104
110
121
124
122
116
115
113
108
104
105
112
122
120
113
110
112
113
115
118
122
116
115
122
126
121
114
111
119
126
121
109
101
101
103
101
99
107
118
125
125
122
117
113
109
112
115
112
107
104
106
118
124
123
123
121
117
112
105
102
105
110
114
116
113
111
113
113
115
122
111
109
113
123
129
122
113
108
112
118
118
108
100
100
102
101
99
98
103
112
115
119
117
111
108
116
123
126
122
120
121
127
124
122
125
126
119
108
102
105
109
110
110
111
115
116
117
113
115
120
105
108
114
122
122
118
113
109
107
110
114
112
106
103
108
113
115
109
105
109
119
121
120
118
121
126
129
130
129
133
136
129
119
118
126
129
119
105
102
112
124
122
115
112
116
119
115
110
111
113
106
110
120
124
122
116
114
113
111
113
114
116
116
115
120
124
128
124
120
120
121
121
121
127
133
130
120
113
117
132
138
128
111
111
122
126
117
105
108
119
128
124
117
115
114
110
105
104
107
107
115
119
124
130
127
119
116
117
121
120
118
120
123
124
126
127
128
125
123
122
118
117
120
131
136
128
106
93
102
121
128
117
104
105
115
121
114
107
110
119
126
122
118
115
108
103
104
107
112
106
122
120
123
127
129
125
119
118
120
122
120
119
119
121
121
120
117
116
114
112
112
116
122
132
134
120
103
98
106
120
120
111
102
104
113
117
112
106
107
114
120
121
118
114
108
107
114
119
116
107
127
122
120
124
127
127
121
116
116
118
117
114
111
112
114
114
114
112
112
110
113
117
123
129
123
118
113
115
121
124
122
115
110
111
114
116
112
107
105
110
118
121
117
113
116
120
124
121
114
110
126
124
121
122
123
121
119
119
119
117
111
107
108
111
114
116
116
118
120
118
114
113
117
119
119
119
123
125
126
124
124
125
121
117
115
116
113
108
105
108
113
112
107
108
116
122
119
110
107
112
118
119
123
123
117
110
108
115
119
116
108
106
109
115
117
115
116
119
121
116
109
104
108
114
120
124
127
124
117
115
118
125
126
122
117
114
111
107
102
102
102
99
98
102
111
114
113
106
103
112
110
111
117
121
115
104
101
110
119
122
119
115
118
120
122
119
118
116
112
107
103
102
109
112
118
126
128
121
109
103
105
114
123
121
118
112
104
96
89
88
91
96
99
101
106
110
113
111
101
104
112
106
108
117
118
111
104
106
118
130
132
126
124
125
129
129
123
116
111
112
118
120
115
108
108
115
123
117
107
98
99
109
117
119
116
112
106
98
88
84
87
95
103
106
105
107
110
104
97
96
113
105
107
118
128
123
107
104
112
126
131
127
125
128
133
130
122
115
116
125
139
139
126
111
104
111
117
114
107
100
102
109
113
115
114
115
116
112
99
87
86
93
105
110
106
103
97
90
91
100
115
109
111
120
126
119
101
93
97
108
114
114
113
114
109
100
95
100
110
120
119
116
115
119
122
123
129
130
134
137
138
134
129
126
130
138
136
125
115
115
121
123
125
127
130
121
110
108
121
135
112
109
111
120
126
121
109
103
108
118
118
114
112
113
116
112
107
106
107
112
117
127
131
128
116
113
122
131
135
135
134
133
132
127
126
129
131
129
125
126
123
125
126
128
128
123
116
117
126
134
114
114
112
111
115
118
118
116
116
120
119
115
112
112
118
122
124
118
110
110
116
128
133
126
115
108
115
123
125
124
123
124
122
116
112
114
119
130
135
133
127
123
124
125
123
120
117
120
125
125
117
118
114
107
105
108
115
118
117
116
116
112
111
110
112
117
122
119
111
111
117
125
124
119
114
115
121
121
119
118
121
123
120
113
107
107
114
128
138
136
129
124
123
123
120
118
119
124
126
124
117
119
115
109
105
103
105
107
108
109
111
111
106
102
103
107
110
108
107
113
121
126
121
117
116
125
132
128
119
120
127
132
129
125
119
115
113
119
131
134
131
125
121
121
122
121
123
130
135
130
120
119
115
112
110
108
103
97
96
103
111
114
110
104
102
104
104
102
105
116
131
136
130
121
116
123
130
127
122
124
131
137
138
136
133
125
119
117
122
128
130
126
121
119
123
125
127
131
132
128
124
121
117
115
116
117
112
100
95
102
113
120
120
114
111
109
113
114
115
120
131
134
129
120
112
110
114
120
124
128
134
133
135
133
131
129
125
122
122
123
125
125
124
124
126
128
128
127
122
118
126
125
121
122
123
128
125
112
103
104
113
120
120
113
112
118
124
128
123
119
117
117
115
113
109
106
108
115
124
131
134
130
124
121
119
120
127
133
129
118
112
119
129
134
129
126
127
125
118
112
122
124
130
132
130
127
121
114
107
109
113
115
111
109
111
118
124
125
120
116
113
114
115
118
120
117
114
115
122
130
132
129
124
121
116
116
124
133
122
109
100
112
130
136
127
120
123
124
116
111
121
122
128
132
127
119
110
107
109
112
115
112
109
110
114
117
114
111
110
117
122
125
125
131
136
131
122
115
118
124
129
129
125
125
124
122
122
119
112
103
103
113
126
121
113
110
121
125
118
110
122
118
117
119
116
114
109
109
113
115
112
110
113
120
122
116
108
105
112
121
126
128
130
133
137
130
119
113
115
121
126
123
123
126
131
132
121
106
102
111
126
129
122
110
109
114
124
125
118
111
119
115
110
111
113
116
118
119
121
115
109
109
117
129
129
118
110
111
115
121
120
117
119
124
127
122
111
108
113
121
126
123
121
124
129
133
122
107
106
119
139
139
121
108
109
117
125
122
115
114
113
113
111
113
117
122
126
127
123
114
106
107
117
127
128
121
116
113
115
114
109
106
113
120
125
123
117
112
115
122
129
131
129
124
124
127
126
119
114
115
122
124
119
111
110
114
119
118
115
115
115
114
115
115
117
120
122
123
118
112
105
104
108
115
119
115
113
112
112
112
109
108
113
115
123
131
135
131
125
123
129
137
134
127
122
123
128
128
117
103
97
102
109
112
112
112
116
118
118
117
124
120
114
110
108
111
114
115
112
108
104
104
107
112
112
110
112
113
114
115
117
118
115
111
114
127
139
141
132
126
125
127
130
126
122
121
125
125
117
104
93
94
104
114
116
115
118
125
127
121
133
124
111
103
101
106
112
114
112
107
104
108
112
114
113
113
122
126
124
120
118
120
119
108
101
103
115
129
133
128
121
114
114
118
120
118
115
115
118
117
111
106
111
117
120
119
119
124
127
122
127
121
110
103
104
110
116
118
116
112
113
117
119
118
116
122
127
129
124
115
111
117
122
116
97
84
89
109
126
129
120
108
111
115
119
115
109
108
118
127
127
123
120
121
121
120
118
117
117
116
115
119
115
112
111
114
118
118
118
118
120
121
120
118
117
119
121
118
115
109
108
116
124
126
112
93
89
101
119
124
117
109
115
125
128
121
112
109
115
123
127
125
120
118
120
121
119
112
108
107
115
122
121
116
111
107
107
109
113
113
116
117
116
114
113
112
109
112
118
117
117
119
122
126
124
115
107
106
109
108
107
113
127
136
138
129
118
109
108
111
116
117
115
114
121
125
122
112
106
103
123
125
121
115
106
98
96
101
110
111
109
110
112
112
111
109
107
112
122
126
125
120
117
119
121
122
118
111
105
102
106
116
128
135
135
128
119
112
108
108
107
109
107
112
122
125
119
112
105
104
122
120
117
114
110
102
99
104
113
115
113
112
114
116
118
115
113
114
119
121
124
120
115
111
107
110
112
114
114
112
113
116
121
122
120
122
117
115
110
107
106
104
103
104
109
111
108
104
103
105
111
113
116
121
120
118
110
111
117
123
124
120
117
116
120
126
122
115
111
113
119
122
117
111
103
102
106
115
122
124
119
115
114
116
121
127
127
121
113
110
110
108
104
100
101
100
97
96
102
106
107
115
124
131
128
122
114
112
114
119
126
126
121
117
121
126
126
117
110
109
119
124
120
112
105
105
113
120
124
123
117
114
114
122
136
141
137
125
117
114
116
111
106
102
105
104
102
101
104
109
114
122
129
131
126
120
113
104
102
107
118
124
127
124
122
124
122
115
106
104
114
124
124
115
109
113
122
126
124
119
115
114
118
125
136
142
138
128
121
117
113
108
104
105
106
106
108
108
110
114
122
119
118
117
118
115
111
104
102
106
114
122
128
129
125
122
119
113
105
102
110
120
123
117
112
114
122
121
118
113
111
112
114
114
121
126
130
127
121
115
107
102
103
105
104
102
107
114
117
117
122
113
104
104
108
112
112
112
114
118
120
120
122
125
125
120
117
117
116
114
114
116
122
121
118
113
112
111
106
104
102
103
104
106
110
116
120
122
117
110
103
103
107
106
101
95
103
116
118
116
122
115
109
104
107
110
111
113
122
127
124
118
116
119
121
119
117
123
131
127
118
113
121
129
129
119
108
102
102
102
100
99
103
106
110
116
119
116
112
106
105
107
111
107
100
94
99
112
114
114
124
129
126
120
110
108
109
111
116
120
119
117
117
118
120
118
120
127
132
126
113
112
122
134
135
125
113
112
114
115
110
106
105
107
112
117
120
119
117
111
108
109
110
106
101
97
99
106
111
115
121
127
131
127
119
110
108
109
111
113
114
115
118
120
120
120
124
128
126
115
109
111
121
130
128
125
122
127
128
126
118
111
105
105
109
115
122
124
128
126
122
115
109
104
101
100
102
108
113
116
113
117
118
119
118
118
118
117
115
114
113
115
119
120
120
122
126
128
121
113
110
111
118
119
117
117
123
130
131
127
116
105
99
99
110
119
125
127
132
134
128
119
108
104
103
105
107
111
115
116
113
109
106
106
115
121
126
124
119
114
112
114
115
118
119
121
123
124
121
116
115
115
118
118
115
113
119
120
126
126
117
100
91
97
112
125
127
127
128
126
120
110
106
107
109
111
111
112
114
111
116
117
109
107
114
120
124
121
115
107
103
108
113
118
120
119
120
119
121
121
121
119
121
122
121
116
113
114
120
125
120
108
100
103
114
124
121
118
118
117
113
107
106
112
115
114
108
109
110
108
120
124
122
118
117
117
117
115
108
102
100
103
110
117
119
116
113
117
123
126
123
118
117
121
120
116
108
105
113
120
123
120
117
118
117
115
111
111
117
121
119
115
116
119
116
107
99
105
113
115
119
122
126
126
121
117
117
115
111
108
106
105
107
110
112
111
111
118
126
127
119
110
106
110
116
113
104
98
99
106
115
122
128
127
120
111
105
110
120
125
123
119
122
120
112
104
99
108
120
126
114
113
116
118
119
123
125
125
123
117
115
110
107
107
105
107
112
117
122
118
109
102
103
110
115
111
104
102
101
103
103
108
118
122
122
115
113
117
122
124
117
111
108
110
109
109
112
119
126
125
113
111
110
112
117
124
132
134
127
118
113
111
112
114
111
113
115
114
110
106
103
109
116
121
116
112
114
119
120
111
100
97
105
115
119
118
117
119
121
121
112
101
91
91
104
116
125
128
125
119
120
120
117
115
119
123
128
131
126
116
108
106
110
118
122
121
117
114
110
110
115
124
131
129
120
114
117
128
127
117
106
102
106
115
119
117
116
115
117
118
112
103
92
92
103
117
125
125
120
115
126
127
127
129
127
120
115
118
121
117
109
103
105
114
122
120
118
122
126
129
129
128
129
127
121
116
116
116
114
110
110
117
120
122
119
117
114
113
113
116
115
112
107
104
108
114
120
119
117
118
123
121
125
132
131
120
106
103
110
117
115
106
102
106
113
113
116
124
131
132
124
117
117
120
120
119
114
108
104
105
112
118
121
119
116
117
116
113
113
115
116
114
111
106
109
112
114
114
116
121
110
108
113
119
123
117
106
99
104
115
118
111
103
100
105
112
116
119
120
120
116
112
114
117
122
122
119
112
111
114
117
116
108
104
112
119
119
114
112
115
115
109
104
105
109
114
114
113
115
117
107
105
104
108
111
113
110
106
107
113
118
114
107
103
108
117
121
118
115
117
120
121
121
123
126
125
119
116
117
125
123
113
100
102
112
123
123
113
109
110
110
104
100
104
110
114
115
114
113
110
115
114
113
111
109
113
115
119
121
121
119
115
112
115
122
129
128
126
126
134
140
134
124
124
129
128
117
108
108
119
123
110
97
102
120
131
127
115
108
107
107
103
103
107
110
111
111
113
112
107
123
122
121
120
118
117
119
125
131
128
121
119
121
124
129
129
128
128
136
146
147
133
120
121
131
131
116
101
101
111
116
107
94
100
119
132
129
119
111
110
107
106
107
110
107
107
109
113
112
107
122
120
119
118
119
119
120
121
124
123
120
120
123
125
125
122
120
124
130
135
131
118
108
113
126
130
124
115
114
119
118
106
92
94
111
125
129
120
113
114
117
118
116
112
107
108
110
112
107
103
118
116
112
111
111
116
117
115
114
114
115
117
118
118
118
118
118
121
123
117
108
101
105
111
120
127
129
128
130
129
120
110
101
102
113
126
128
121
115
117
123
130
127
119
114
111
108
98
91
94
119
121
118
112
111
113
115
114
110
109
111
115
118
116
117
118
125
128
121
109
95
94
107
117
123
121
125
124
124
121
116
112
116
123
129
132
128
120
116
119
125
127
128
125
124
113
96
81
80
96
122
122
122
121
118
116
118
120
120
116
116
118
120
121
118
118
123
126
116
99
86
92
111
126
126
117
109
108
109
104
100
105
117
126
129
124
116
115
115
116
118
116
119
122
122
111
94
83
88
106
120
114
118
121
125
125
126
131
133
130
125
123
122
122
120
118
116
111
100
89
86
99
115
125
122
112
105
101
104
101
99
103
112
115
115
107
101
103
105
108
107
110
112
112
111
110
108
105
103
107
118
108
108
118
126
127
125
130
134
135
128
119
115
116
121
120
111
102
96
96
105
113
119
113
108
107
107
109
110
109
111
114
116
116
110
104
103
105
102
99
102
108
114
112
108
108
113
115
104
101
118
108
110
119
127
124
116
115
118
120
115
106
104
114
122
123
118
110
111
120
130
128
119
109
103
110
117
118
117
115
120
124
124
120
114
113
114
110
104
99
100
105
114
113
106
103
101
103
101
98
121
126
129
130
122
112
104
106
109
110
106
106
109
112
106
98
96
106
116
127
132
128
123
118
119
126
131
132
127
122
118
114
111
111
113
116
117
122
127
129
122
112
112
122
130
126
116
114
120
128
128
127
123
119
116
112
108
107
107
107
103
103
108
115
118
114
109
107
113
119
125
129
131
127
119
119
126
134
137
133
126
121
119
116
114
114
117
124
131
131
119
109
111
123
132
131
131
133
136
135
140
135
120
107
108
118
121
117
109
102
100
102
109
116
120
122
121
117
112
111
113
121
127
129
124
119
121
130
135
134
129
123
121
119
116
116
119
128
136
133
118
108
109
118
123
126
130
139
140
131
138
135
120
108
109
119
127
120
109
101
100
102
109
115
118
121
121
118
112
111
111
117
122
125
126
127
125
122
122
121
120
117
117
118
116
117
120
131
138
133
116
104
105
113
118
122
126
130
129
125
122
123
119
114
112
114
115
109
105
102
103
104
108
112
114
114
113
110
111
113
115
117
119
121
125
130
132
126
118
110
110
111
116
117
117
119
123
134
137
129
112
101
103
115
124
126
127
126
123
118
114
113
114
114
114
111
107
102
101
103
106
107
109
111
110
105
106
108
112
114
116
117
118
121
122
124
128
127
123
118
115
119
122
123
126
130
135
137
135
124
109
102
106
119
131
136
129
122
115
114
122
114
112
114
121
121
113
104
100
101
106
111
115
114
113
110
112
119
120
115
107
105
112
122
123
123
123
123
125
129
134
137
138
137
136
139
140
135
128
121
116
116
118
123
127
130
126
116
109
113
124
116
116
121
131
133
126
111
101
100
106
114
119
123
124
122
124
128
124
117
104
96
106
122
135
136
125
117
120
128
138
144
141
138
136
131
128
123
119
118
121
128
132
125
118
116
115
113
110
115
116
114
117
126
130
127
120
110
105
108
111
114
119
124
128
127
123
121
119
116
115
109
113
124
138
140
128
115
110
115
126
132
133
133
126
120
122
118
112
111
119
129
134
124
111
106
112
115
117
115
112
112
118
123
120
111
106
107
114
121
119
113
112
118
125
123
114
107
107
116
124
128
126
123
123
122
121
119
116
112
114
115
119
119
123
123
129
126
117
111
111
119
127
119
109
106
115
124
120
112
122
116
117
115
111
103
105
116
124
126
118
109
109
115
118
117
109
106
110
117
128
133
131
117
106
101
110
122
128
123
115
110
110
116
124
135
138
132
118
111
112
118
118
111
109
111
117
121
118
109
123
115
110
108
107
111
116
124
125
118
109
104
107
114
116
113
110
112
113
118
124
126
123
115
105
102
110
123
131
132
126
121
118
119
125
136
136
124
114
113
122
125
119
111
110
112
114
114
112
110
115
110
104
103
108
113
120
121
117
108
103
102
109
112
115
112
110
110
112
116
119
119
117
113
115
121
122
124
123
128
132
137
133
125
123
125
125
118
111
113
122
128
123
115
112
112
111
110
108
112
118
116
112
108
109
111
113
111
108
106
107
108
109
114
114
112
108
103
107
114
122
120
115
112
117
130
135
129
121
120
130
140
139
128
121
121
123
122
116
111
111
117
118
117
115
113
112
112
112
114
131
129
123
116
106
107
107
109
107
108
114
118
120
119
117
112
109
106
108
113
121
122
117
109
108
118
132
137
131
124
124
126
127
124
119
119
124
126
119
108
96
97
105
113
116
113
113
117
119
119
132
128
120
113
108
109
112
114
110
109
115
123
129
127
117
110
108
110
111
111
113
117
119
113
100
99
115
136
145
137
121
110
107
112
117
119
119
117
115
104
92
91
99
108
112
111
113
118
123
123
119
113
109
107
109
113
116
117
114
109
108
114
120
121
115
109
107
108
107
106
105
114
122
121
105
92
97
120
142
143
122
101
95
105
117
119
111
105
103
101
100
102
106
109
109
109
113
118
122
121
112
107
106
106
109
112
114
115
115
110
108
105
106
110
113
111
107
101
104
104
107
115
123
128
118
101
91
102
121
131
121
106
102
111
120
122
113
103
99
103
110
117
117
116
114
113
115
117
118
117
122
121
117
113
109
103
103
105
112
113
110
108
108
111
119
121
115
109
110
115
118
117
118
121
122
112
98
93
99
108
111
112
115
119
123
124
118
112
109
113
120
122
121
117
119
120
118
115
114
113
133
133
127
120
111
103
99
98
104
109
112
117
122
123
126
124
123
122
121
123
121
115
111
110
112
113
108
101
96
96
105
117
124
122
120
116
118
122
124
126
122
117
109
113
118
121
116
109
109
112
131
130
126
121
115
108
101
98
102
105
111
118
125
126
124
123
122
123
120
116
115
115
111
107
103
105
111
115
113
111
112
121
128
121
111
108
115
123
129
127
118
105
97
99
111
117
112
106
106
113
126
127
126
125
122
117
110
104
104
108
113
117
117
116
121
122
120
114
111
110
113
118
117
111
104
103
112
124
132
131
126
124
126
126
120
117
118
119
120
119
113
105
96
97
107
115
111
106
107
115
124
132
134
130
122
119
113
111
112
115
118
120
116
113
120
125
121
110
106
109
118
123
120
113
108
111
119
129
137
136
127
121
119
126
135
135
128
119
113
111
110
106
100
102
111
117
116
111
111
117
122
126
128
126
119
115
114
113
113
117
120
122
121
121
123
126
121
109
104
107
118
126
123
115
112
120
128
132
130
122
114
106
108
117
131
137
134
122
113
107
106
106
110
114
116
116
116
115
116
119
114
110
110
115
117
119
118
116
115
116
119
123
127
130
129
125
120
112
104
103
113
125
128
120
115
119
126
127
119
111
102
100
102
107
115
123
127
122
113
105
103
106
116
119
114
110
110
116
119
119
108
102
103
114
127
133
128
119
116
118
119
120
126
132
129
124
120
115
109
104
109
121
132
132
120
111
111
114
111
106
100
98
103
109
114
118
118
113
109
105
104
111
121
120
109
96
103
115
122
119
111
111
110
119
131
136
131
119
115
116
117
116
117
121
121
121
119
120
116
109
107
116
133
140
127
111
99
99
103
103
100
99
106
118
126
128
119
110
105
104
107
114
119
117
107
97
102
114
121
118
115
120
119
120
123
127
126
118
113
112
112
109
106
106
108
114
118
121
118
112
107
113
130
142
137
120
103
98
100
103
102
100
107
116
130
133
127
118
111
108
106
106
110
113
112
108
106
113
118
117
117
122
118
114
111
115
118
118
113
111
110
107
103
100
105
112
118
121
118
113
108
111
122
133
135
128
115
106
104
109
112
109
106
109
115
123
124
122
122
117
111
107
109
114
118
113
111
113
117
116
119
116
110
104
102
108
117
120
119
117
115
114
112
109
110
115
119
122
119
115
112
112
114
118
126
127
122
116
114
119
120
115
107
103
106
109
116
119
122
121
118
116
121
126
124
118
115
117
119
116
121
116
104
98
101
110
118
121
119
114
115
119
121
123
123
122
122
122
121
119
118
113
111
112
114
117
119
119
119
120
117
110
104
106
111
113
111
110
115
120
122
124
130
132
128
123
119
120
120
114
121
118
108
100
103
113
121
118
106
96
99
112
125
134
133
126
121
119
121
122
121
117
113
112
110
108
109
115
116
115
107
102
103
114
124
120
114
110
116
121
123
122
124
124
122
119
117
119
121
115
121
127
119
107
105
114
120
115
99
87
87
101
118
131
134
126
119
116
121
124
122
119
117
111
109
106
104
107
108
105
102
101
113
123
125
120
116
119
128
129
121
114
112
114
111
105
106
114
124
120
123
135
129
115
106
112
121
122
113
104
101
104
111
118
122
124
122
122
124
125
119
115
113
110
109
107
105
104
103
101
102
108
120
126
122
115
114
122
133
130
117
109
112
116
109
95
98
112
129
132
120
128
127
114
105
109
121
133
134
129
121
113
109
111
113
121
124
128
127
119
110
104
103
107
109
108
108
109
107
103
102
107
116
122
120
113
115
123
131
127
113
107
115
120
118
106
101
111
130
133
108
112
113
112
106
109
120
135
141
131
116
109
109
115
116
120
122
121
119
110
102
101
105
109
109
109
111
115
118
114
109
108
108
114
117
115
116
122
128
127
116
107
108
118
121
116
106
106
115
119
101
105
110
114
114
112
119
131
135
121
101
96
109
125
131
124
116
112
110
106
105
108
115
118
114
111
111
114
118
122
124
122
118
115
115
113
114
117
125
129
121
109
103
107
118
119
106
97
97
105
109
111
117
125
125
120
118
125
130
121
102
96
109
130
138
129
118
116
116
117
115
114
122
126
124
120
116
113
113
121
130
136
131
119
112
109
107
111
122
128
126
117
106
109
115
115
104
93
93
102
117
117
119
124
126
121
118
120
125
125
116
106
109
122
134
133
133
132
134
129
120
115
121
128
131
129
122
118
114
115
119
124
122
116
110
108
109
113
121
128
129
125
118
113
114
112
106
97
97
102
120
118
114
114
117
118
119
120
124
129
127
117
110
113
124
134
138
140
136
126
115
111
114
123
129
127
122
120
116
111
103
101
100
104
109
110
112
116
123
126
125
119
117
114
114
113
112
109
104
101
123
121
114
108
108
115
121
125
129
132
129
121
111
111
121
131
136
130
124
122
113
109
109
113
115
115
114
113
113
109
103
96
95
104
109
112
113
116
119
117
109
104
103
110
113
114
114
114
109
98
126
129
124
117
114
116
121
128
134
135
129
116
107
107
118
128
129
127
124
124
123
116
106
103
108
111
109
105
105
109
108
106
103
105
109
112
113
114
112
108
96
92
99
108
112
111
112
110
107
98
126
128
126
122
119
118
120
125
132
136
129
116
107
106
116
126
129
127
128
135
135
122
106
101
111
118
116
110
106
111
112
106
101
102
107
111
114
113
109
106
98
97
102
109
111
110
110
105
101
98
118
118
114
112
113
117
119
120
124
128
127
121
114
112
118
126
128
126
127
133
133
121
106
104
116
126
126
119
117
119
115
104
91
88
99
111
116
115
112
110
108
106
109
110
110
110
108
102
95
96
115
114
110
102
101
111
116
116
112
116
125
127
125
124
122
125
125
123
120
117
116
111
110
115
122
127
125
121
122
121
116
105
93
93
103
118
124
119
114
115
118
118
114
111
112
111
104
96
92
96
116
120
117
108
104
113
117
114
109
110
122
130
134
126
122
121
122
122
115
104
99
101
114
125
127
120
111
111
113
116
113
107
106
113
119
126
124
118
116
118
121
120
119
116
115
110
99
91
92
100
120
121
120
117
120
125
128
126
119
116
121
126
127
124
118
115
119
121
116
101
91
101
119
132
127
109
96
97
105
109
109
106
110
115
117
114
111
115
119
124
125
123
121
118
114
108
98
95
101
108
122
113
110
117
127
135
138
139
134
127
122
118
117
115
113
111
113
117
112
101
97
107
122
130
123
105
90
94
105
112
111
106
105
103
102
100
103
114
120
125
124
122
121
116
110
108
110
113
114
112
126
111
107
115
126
134
136
136
133
128
120
113
113
113
112
109
108
107
109
106
108
112
118
119
115
108
100
102
108
116
121
117
111
108
107
109
113
117
118
116
118
121
123
116
110
110
116
122
116
107
136
126
118
118
124
126
125
122
119
115
110
109
111
114
114
111
109
110
112
112
113
111
110
107
111
114
115
112
111
113
121
126
126
124
123
123
124
120
116
111
113
118
124
117
109
106
112
118
115
103
120
126
128
122
111
111
119
127
124
111
100
104
111
116
118
118
119
122
122
125
125
127
120
116
119
122
124
121
112
102
101
106
114
119
117
109
106
118
134
144
132
112
105
113
125
128
125
119
118
121
132
129
122
115
109
110
114
119
116
109
102
103
106
113
116
119
119
120
119
118
118
120
120
120
120
118
119
121
120
115
109
107
114
120
119
114
110
119
131
130
117
105
107
120
131
131
128
124
122
124
138
130
120
111
111
117
120
117
111
108
107
106
108
111
114
114
116
118
118
114
112
115
120
124
122
115
112
119
130
133
126
117
121
129
131
122
115
120
130
127
116
106
111
128
138
132
128
127
128
129
135
130
122
119
125
130
125
116
107
107
111
115
119
119
119
117
118
119
120
117
112
112
117
123
124
116
111
118
126
132
125
116
119
128
130
120
116
123
134
132
120
107
111
125
133
128
125
124
126
129
122
126
124
126
129
128
121
111
106
107
113
117
122
127
126
122
119
122
123
118
109
107
113
123
126
125
122
122
120
114
105
102
108
115
117
116
120
128
136
129
115
104
108
118
126
126
123
121
120
122
119
118
118
119
118
114
112
111
114
116
115
116
120
123
119
113
114
122
124
113
97
94
110
123
128
126
125
124
119
108
101
101
105
110
112
120
133
136
130
115
101
101
108
116
124
126
124
118
115
118
122
117
116
116
117
112
110
111
115
116
113
113
117
118
109
104
109
122
126
112
94
92
110
126
129
126
123
122
121
118
118
117
115
114
117
129
138
133
116
101
99
104
111
115
118
123
123
116
113
117
123
119
119
122
126
121
113
108
107
108
108
110
114
116
114
110
113
123
125
121
109
104
112
123
128
125
120
116
117
124
129
130
125
118
120
126
127
117
107
104
110
115
113
107
103
106
111
115
115
119
115
115
116
122
126
122
112
107
106
110
110
109
109
115
123
122
119
116
119
123
125
118
116
116
119
123
119
115
113
115
119
123
120
117
118
119
119
117
115
116
120
119
113
102
94
98
108
116
121
120
106
105
110
117
117
114
112
114
121
123
119
109
105
112
122
124
116
109
106
111
120
125
123
115
108
111
119
122
118
111
107
110
113
115
116
120
127
130
128
123
119
117
112
105
98
100
108
118
123
121
107
106
111
116
115
112
116
126
135
133
121
110
105
108
113
115
112
108
105
105
117
127
131
121
108
107
116
126
129
121
112
110
111
114
117
123
132
136
128
117
107
105
110
111
111
107
105
109
118
121
112
109
113
115
114
114
118
124
127
122
116
111
108
105
102
103
109
111
113
114
122
130
132
124
115
112
118
126
131
129
123
121
117
114
116
122
128
124
116
111
108
109
111
115
116
111
102
101
110
121
116
113
113
111
111
110
109
106
105
105
110
112
110
103
100
101
108
112
115
121
128
129
125
119
117
120
123
123
120
120
123
123
117
111
113
118
119
116
111
113
119
122
121
118
117
114
108
104
109
117
124
123
118
110
106
105
102
96
94
100
111
116
112
105
104
110
110
110
112
118
126
124
119
116
118
122
121
112
104
105
114
119
116
111
111
116
119
117
118
121
126
128
123
120
116
115
113
113
110
112
125
127
123
115
111
109
105
102
100
105
116
122
121
117
115
112
111
108
108
110
112
117
119
118
119
119
119
112
104
104
111
116
118
117
115
119
120
121
119
117
115
115
115
114
113
114
115
116
110
110
113
119
124
123
119
117
115
111
106
107
115
124
130
130
120
111
104
104
106
107
107
113
120
123
121
119
121
124
122
116
114
117
121
124
122
119
117
113
107
99
95
98
104
109
109
110
112
114
113
111
107
112
120
121
119
115
114
113
111
109
109
113
121
123
117
105
95
98
107
113
116
118
122
127
122
116
118
128
133
132
123
118
119
123
121
118
112
104
98
92
93
98
104
108
107
107
110
113
114
113
119
117
118
117
112
110
109
114
116
113
108
102
99
104
109
105
98
98
109
122
126
123
120
121
118
112
108
114
126
136
130
119
113
113
116
116
115
109
105
104
107
110
115
111
106
105
109
113
115
113
131
125
118
115
114
115
114
115
116
115
112
105
101
102
111
114
110
107
112
120
123
117
112
110
114
111
106
105
114
125
123
114
104
101
105
113
118
120
121
119
117
114
110
106
103
103
105
110
111
112
131
124
119
121
126
131
131
123
116
112
114
119
121
120
123
123
123
119
114
111
109
107
106
104
108
114
118
116
115
113
112
112
107
102
101
109
118
124
126
123
120
112
105
101
101
103
103
107
110
116
126
122
120
122
127
133
133
124
115
108
112
120
127
127
125
125
128
125
117
107
102
105
108
109
110
115
121
127
122
115
113
120
125
121
111
110
115
121
126
124
123
117
109
104
110
114
112
109
114
122
128
128
124
120
118
120
119
116
113
109
112
113
113
111
113
120
125
123
116
109
106
110
116
116
113
115
120
127
126
123
123
127
132
130
122
115
114
116
118
123
125
119
114
115
121
126
124
115
113
120
134
134
127
116
107
107
111
115
115
116
116
110
98
92
98
112
119
117
115
111
114
113
115
115
116
119
119
122
124
124
126
124
122
124
122
120
117
115
114
116
117
117
114
115
121
125
124
115
112
116
125
120
112
105
101
106
113
117
118
118
117
110
98
93
98
111
116
113
111
111
115
114
113
113
117
123
125
121
117
116
116
114
110
111
112
115
115
115
115
114
114
113
113
117
118
117
116
114
112
115
110
101
98
102
109
117
122
122
121
117
115
113
114
114
114
113
114
111
108
108
112
117
116
114
115
120
125
121
114
110
112
111
110
110
109
109
109
112
114
114
114
116
122
121
116
109
109
112
114
116
105
100
101
113
127
131
127
121
116
113
112
115
125
130
126
119
114
111
107
104
109
118
127
122
112
108
113
120
117
113
113
118
122
123
117
109
106
106
110
113
115
120
125
124
114
105
106
112
114
115
110
112
111
119
129
132
127
118
113
113
112
113
117
121
120
116
114
112
108
105
107
116
125
123
113
104
106
112
116
113
112
116
122
128
130
121
110
105
107
110
113
119
123
120
116
110
110
113
112
111
115
118
112
110
116
125
128
124
119
117
115
108
102
99
103
110
112
112
110
108
108
111
118
120
119
115
111
109
108
109
110
107
110
122
131
130
119
111
108
109
110
109
109
115
118
116
113
113
111
108
119
118
106
101
104
119
128
131
128
123
116
106
94
91
97
105
109
108
110
115
115
113
111
115
124
126
118
108
103
106
110
109
107
112
118
122
119
113
111
108
103
101
106
113
117
116
114
114
115
113
122
115
107
101
104
116
126
129
127
123
117
111
103
100
105
109
109
107
111
119
121
116
109
110
120
128
121
109
103
105
109
114
112
111
109
106
106
106
107
106
103
104
109
116
116
115
117
120
122
119
123
117
109
107
108
115
117
117
115
116
117
119
117
115
116
116
113
111
114
121
124
118
109
105
112
120
122
118
111
105
104
107
113
116
110
100
96
96
103
106
108
113
117
119
117
119
123
129
126
115
119
117
111
107
109
114
116
113
108
108
115
121
122
121
121
121
120
119
117
120
121
116
110
106
106
111
116
119
116
106
101
104
112
122
118
105
98
105
115
120
119
116
117
117
118
122
127
132
126
113
115
121
115
107
105
112
120
118
111
109
113
120
123
123
124
123
120
116
115
115
117
119
116
112
107
105
109
115
115
110
105
108
120
126
122
114
109
118
129
129
119
109
110
113
112
116
122
130
127
115
119
129
124
108
100
109
120
123
119
117
120
121
124
123
123
121
116
111
110
112
116
122
121
117
112
108
110
115
117
114
110
111
119
124
121
114
111
116
122
115
105
104
111
116
111
107
114
126
129
119
122
134
128
110
98
100
113
124
127
126
123
122
120
120
119
117
114
111
111
112
115
120
121
118
115
114
114
116
117
114
113
112
116
119
117
113
109
106
107
101
99
105
117
129
123
109
107
116
120
117
112
118
117
111
101
100
112
125
132
127
117
111
112
115
118
115
115
117
119
114
113
111
112
116
117
117
115
112
109
113
118
119
117
114
113
111
106
106
108
110
106
106
118
132
135
120
104
95
101
109
103
103
109
112
109
107
114
128
136
129
113
107
112
119
121
116
117
123
125
120
113
110
112
116
117
114
107
98
99
113
131
136
125
113
107
103
103
108
117
122
115
107
110
129
136
124
102
86
89
105
106
104
110
116
117
115
119
128
135
130
116
108
113
124
127
121
119
124
127
121
117
115
117
120
120
115
107
101
102
115
132
138
129
114
103
98
101
107
115
119
115
107
110
124
132
121
103
88
92
107
119
114
114
116
119
120
121
125
130
129
120
110
111
119
128
131
128
127
128
123
120
119
124
126
124
120
120
120
117
113
112
117
119
116
106
100
102
107
112
117
116
115
119
123
125
119
109
102
104
107
129
124
115
111
114
119
124
126
128
129
121
111
108
114
126
133
134
129
127
121
117
116
119
123
121
121
125
131
125
109
95
98
112
117
115
108
105
111
117
119
118
120
122
122
121
117
114
111
108
103
130
127
116
108
109
117
124
130
132
130
123
114
109
113
122
131
131
127
121
117
107
102
103
106
109
113
116
120
116
108
100
105
116
118
111
104
104
114
125
124
117
113
116
119
118
116
115
113
107
100
127
128
123
116
113
115
118
127
132
130
124
115
107
106
113
121
123
119
114
107
100
90
88
90
97
103
110
112
115
115
115
117
118
116
103
93
94
110
120
116
107
104
112
120
121
117
113
109
102
96
120
121
121
118
115
115
113
117
123
126
124
114
101
98
106
118
122
118
110
104
101
97
93
91
96
104
111
118
121
120
117
114
112
108
101
94
94
103
110
108
103
103
112
121
127
123
113
103
96
95
120
115
112
110
113
118
117
116
113
118
123
117
107
101
107
118
122
117
110
108
113
118
114
109
107
108
111
116
119
120
114
104
100
100
102
104
103
107
110
111
108
103
105
115
125
125
116
103
95
98
123
120
113
109
113
125
129
119
109
112
122
126
120
113
113
119
121
115
110
111
123
127
130
127
121
110
102
99
107
113
112
103
94
93
100
107
110
110
115
117
114
103
96
98
111
118
115
112
107
109
124
128
124
118
121
129
132
121
108
109
120
126
123
116
114
116
114
111
109
109
116
126
132
135
128
112
98
94
104
114
116
111
100
94
96
99
106
108
113
118
117
107
97
96
102
109
114
115
119
116
120
119
119
118
123
126
125
120
113
114
118
117
115
112
110
111
113
112
112
109
111
119
128
133
129
117
105
106
116
126
127
116
105
96
93
95
99
104
109
116
118
116
110
103
103
106
112
116
119
116
118
105
101
108
115
118
117
118
117
117
117
114
113
111
109
108
113
123
126
120
114
115
121
126
126
119
114
116
123
129
127
116
105
99
100
103
105
106
109
111
115
118
116
111
108
108
113
115
115
111
120
108
102
106
114
117
116
117
119
119
120
121
123
118
111
105
111
123
130
128
118
113
113
113
116
116
113
110
111
114
115
108
105
106
112
119
119
117
112
110
112
116
119
114
111
111
114
116
114
108
130
126
117
112
113
119
123
123
122
123
128
134
135
127
117
108
111
119
125
122
115
108
104
103
107
110
110
106
101
101
103
106
108
114
123
126
126
121
117
114
113
116
119
116
112
110
116
121
116
106
118
115
114
109
109
119
130
133
120
108
106
115
120
120
119
120
125
123
120
118
121
122
118
113
110
112
111
111
111
111
115
124
132
137
135
123
115
120
133
141
137
123
111
108
112
117
120
119
116
115
117
116
117
114
112
112
119
120
117
111
110
114
116
114
112
112
115
118
119
118
116
118
116
115
113
110
108
108
112
115
117
118
124
134
137
130
120
118
120
122
119
118
119
124
124
118
113
103
104
115
113
115
119
120
117
111
106
110
116
124
127
123
116
109
107
106
112
118
124
127
124
120
118
120
115
106
98
105
120
127
123
117
119
130
136
127
114
114
117
120
119
120
131
141
141
128
116
107
109
121
110
115
121
128
128
119
109
106
116
126
131
123
117
112
111
113
117
128
135
136
130
120
121
122
115
104
97
107
127
135
127
117
118
126
129
116
109
115
127
136
135
131
131
139
139
128
121
119
122
127
112
115
120
125
128
123
116
113
117
125
123
119
118
121
119
120
124
132
137
129
116
113
119
124
119
107
102
111
128
132
125
118
118
122
118
112
109
120
133
139
136
131
127
123
120
118
121
123
125
124
115
114
116
119
118
115
117
123
129
127
122
116
119
121
118
114
120
132
128
112
93
97
119
130
125
111
107
114
122
123
121
118
117
114
109
113
119
119
120
115
117
121
122
117
115
115
122
127
126
123
119
114
115
118
115
109
112
121
129
128
120
115
117
116
109
103
111
122
123
109
96
102
122
128
121
110
108
113
116
116
117
116
112
107
109
119
123
116
99
91
100
112
119
118
118
124
127
129
126
121
122
117
117
121
119
114
110
111
115
116
110
106
107
106
105
101
107
115
120
121
120
122
124
118
106
104
109
115
115
115
114
111
107
105
111
123
125
113
100
95
101
110
114
115
118
125
128
128
125
119
122
118
115
117
120
118
111
109
110
111
108
98
94
99
105
110
113
112
115
122
128
131
124
112
104
106
118
124
123
116
111
108
106
108
115
123
124
118
115
116
115
112
110
111
115
122
127
128
125
120
116
111
111
114
118
118
118
119
121
121
111
98
90
96
106
115
116
111
108
109
116
123
126
122
117
117
123
129
127
122
114
112
113
114
116
119
121
122
125
123
119
113
110
111
116
120
123
124
125
126
112
108
110
114
119
120
121
126
128
123
112
103
97
100
105
113
114
111
107
102
106
119
132
134
130
123
119
123
123
121
121
121
120
117
115
114
112
113
116
115
109
107
109
115
119
118
110
112
119
130
115
112
116
120
120
118
115
116
115
113
109
108
108
104
103
107
111
113
111
110
116
124
132
133
131
125
120
118
117
118
120
120
118
115
113
112
109
104
105
107
106
106
109
116
120
116
103
100
111
128
121
119
119
118
114
109
104
98
98
102
109
113
110
103
100
106
111
115
116
117
124
127
128
126
126
127
123
116
111
110
110
108
104
106
112
115
111
105
105
111
114
113
112
115
117
114
106
105
112
121
121
122
119
114
112
110
106
97
92
97
109
112
107
99
100
110
118
118
115
116
118
121
123
126
128
130
121
111
102
104
107
105
103
106
113
118
116
112
114
122
128
124
117
112
113
115
118
117
114
113
111
116
120
119
120
121
118
107
98
99
106
110
109
106
109
113
118
115
112
111
108
112
120
132
139
134
121
108
98
102
111
116
118
116
117
118
117
112
117
123
129
126
118
111
111
117
121
119
112
105
103
113
122
129
128
127
120
111
103
103
107
112
118
119
118
113
107
106
110
109
107
110
120
136
143
141
129
114
102
103
112
124
129
127
120
118
114
109
111
116
121
121
115
108
108
112
114
111
104
99
109
118
130
132
123
118
111
109
111
113
117
119
123
125
120
111
103
105
113
119
120
116
120
131
139
138
130
120
110
108
115
125
130
126
119
115
112
110
113
116
119
119
115
110
108
108
109
108
102
101
119
123
126
123
117
110
105
110
117
125
126
121
116
111
109
107
104
107
117
127
129
120
118
118
122
123
119
115
115
120
124
126
127
122
114
112
115
118
121
121
118
116
115
112
109
108
110
112
111
106
118
113
110
111
116
119
118
115
117
122
125
121
109
98
96
102
103
108
114
121
122
117
110
110
116
119
117
116
120
128
130
126
118
112
109
112
118
124
123
114
105
102
106
107
109
109
110
112
111
107
108
96
93
102
117
134
136
129
119
113
116
118
112
102
99
103
108
108
108
109
109
110
110
108
114
119
125
126
128
128
127
125
121
114
111
116
121
122
111
99
92
93
100
104
109
110
107
106
105
105
108
98
94
101
115
129
137
132
121
115
112
114
114
113
112
115
119
117
111
106
107
113
116
116
116
120
130
132
125
120
118
124
128
125
120
119
120
115
106
99
102
109
111
116
116
116
110
103
100
104
119
114
111
108
108
114
122
124
122
118
115
113
108
106
110
119
127
128
119
113
113
116
120
119
117
118
122
124
118
110
110
121
128
127
119
116
113
112
106
110
120
127
127
120
122
122
118
110
105
110
120
122
121
110
108
108
112
114
115
117
119
111
97
87
94
111
125
132
128
121
117
117
118
118
118
116
113
110
106
106
109
116
118
112
108
107
111
114
115
118
121
124
119
115
115
117
118
113
111
112
115
112
110
106
108
111
114
115
115
117
118
110
96
87
91
107
118
123
121
117
116
115
115
115
117
116
112
106
103
108
116
119
112
107
103
105
113
121
125
124
118
110
104
103
106
110
112
112
112
112
107
101
100
105
111
117
121
122
118
116
112
110
109
109
106
110
113
115
114
111
113
115
116
113
112
111
111
109
109
115
124
128
124
117
110
110
117
124
128
126
116
107
102
102
103
107
108
108
110
110
111
106
103
108
115
121
124
124
120
114
110
112
122
127
123
112
110
110
110
110
111
115
114
110
102
104
110
116
117
120
125
131
133
130
124
119
117
121
124
122
114
106
103
104
107
109
109
109
108
110
118
116
108
107
109
114
118
120
120
117
113
115
123
126
120
111
110
111
113
113
110
109
107
98
97
103
114
124
124
122
121
122
124
128
126
123
117
116
117
115
111
106
105
108
114
116
115
112
107
108
125
120
109
101
98
104
111
116
119
122
120
116
114
116
115
111
111
111
115
118
113
108
101
96
101
114
123
127
125
121
117
110
108
113
122
124
119
115
115
114
112
108
107
110
116
121
120
113
105
106
125
119
109
99
97
106
111
114
117
119
119
113
108
109
115
117
111
107
114
122
123
114
102
102
111
122
123
123
120
119
115
111
108
111
116
120
118
116
115
114
111
108
104
106
113
118
120
115
108
107
120
114
109
109
112
116
117
114
112
115
115
110
105
108
117
119
111
103
110
123
133
124
110
104
113
121
119
114
109
109
112
114
117
118
115
108
107
109
112
111
107
102
99
100
102
110
120
122
115
108
112
108
110
119
126
127
122
116
115
118
120
115
105
102
111
118
114
106
110
120
126
121
107
102
109
118
122
117
108
102
105
116
125
124
111
97
93
100
108
108
101
96
96
98
103
112
124
129
122
109
110
107
111
118
126
127
125
125
130
135
136
122
106
94
100
112
119
116
114
115
114
110
104
101
106
114
121
120
113
105
107
118
127
125
109
95
93
105
115
114
103
98
99
105
114
121
129
131
122
110
111
112
116
117
118
123
124
129
134
141
139
126
108
96
99
109
118
119
115
111
109
109
110
109
107
107
114
118
117
117
118
122
125
121
111
105
110
120
126
120
111
107
110
116
121
124
130
130
121
112
114
122
123
119
117
120
121
120
118
122
125
121
115
111
110
112
113
110
106
108
113
121
122
119
112
107
109
114
116
119
118
114
114
114
112
116
118
117
117
111
108
110
115
118
118
120
125
127
119
108
118
127
127
120
116
119
119
114
106
105
106
111
116
120
122
119
113
105
102
108
118
129
131
127
118
114
112
112
112
111
110
107
107
109
112
113
110
102
98
99
105
107
112
117
117
117
121
123
113
100
121
124
120
116
113
116
119
122
117
108
106
108
115
119
121
120
118
114
112
113
120
126
129
127
125
123
116
108
104
110
118
116
112
110
108
105
99
94
98
102
105
104
108
116
121
120
119
116
110
103
124
119
113
109
108
112
119
126
128
123
117
116
116
117
117
119
124
132
132
126
120
122
123
123
124
122
114
105
103
114
128
128
118
109
102
101
102
102
107
109
107
103
104
117
127
125
117
112
112
114
126
119
114
111
110
110
112
114
119
123
124
123
118
116
115
118
125
133
135
129
123
122
122
121
116
112
110
108
111
117
123
122
115
109
104
106
109
109
107
106
101
100
106
118
126
124
115
113
120
127
124
118
114
115
115
114
109
103
103
110
118
119
117
116
118
119
118
118
118
119
121
125
124
121
111
109
112
118
117
111
107
109
110
111
110
109
110
107
101
98
100
105
112
118
121
118
113
112
116
122
122
116
113
112
115
118
116
107
104
107
110
112
116
117
121
119
110
102
105
112
120
123
122
120
113
111
116
119
115
105
99
107
116
116
109
104
103
108
107
107
107
110
115
118
117
115
112
110
108
107
119
113
106
105
112
120
124
124
120
113
111
114
118
122
120
114
106
102
106
112
115
113
114
114
114
115
116
115
113
107
109
119
125
119
105
95
100
113
122
119
114
113
117
120
117
116
115
112
107
99
115
112
107
105
110
116
124
128
128
119
114
116
119
119
114
108
104
105
107
108
105
101
102
108
112
114
116
116
115
114
115
120
123
119
105
97
101
116
126
122
111
108
115
123
126
123
120
117
110
104
113
111
110
110
111
115
117
118
117
115
114
116
117
113
106
106
106
108
106
100
96
98
103
105
104
104
109
118
119
117
111
110
118
120
117
110
105
112
117
114
106
104
112
121
131
131
123
114
107
108
117
115
113
112
115
121
122
115
105
105
111
118
114
105
103
107
115
113
107
100
100
107
112
110
101
94
97
109
118
115
109
106
112
122
126
115
107
108
114
116
111
103
101
110
126
128
117
102
99
109
121
119
116
115
123
136
136
120
104
101
110
117
112
105
107
114
120
116
110
109
114
121
124
119
106
92
87
92
105
112
112
108
105
109
110
106
100
106
116
125
120
105
93
97
110
115
111
102
101
110
119
122
122
120
130
140
138
121
107
104
113
116
111
107
112
118
120
113
110
112
123
129
130
125
116
105
99
101
106
114
117
110
99
92
92
92
98
104
114
122
122
111
98
94
100
107
109
107
108
111
115
117
119
123
129
128
121
114
110
113
117
116
113
111
113
117
115
113
111
115
122
126
128
126
126
126
124
120
122
125
122
113
103
94
97
101
103
103
104
111
117
115
109
101
102
105
107
107
108
110
111
107
111
118
118
112
104
105
111
116
118
119
119
117
110
107
110
116
121
122
123
120
120
120
126
133
137
136
131
127
122
115
108
110
116
118
113
101
95
97
107
114
115
111
108
107
104
97
99
108
108
106
108
113
114
109
105
106
112
115
116
121
127
123
109
101
107
121
132
134
125
117
111
107
113
119
126
126
121
117
111
107
106
110
117
118
111
103
98
101
106
109
113
113
114
110
105
98
99
107
107
113
114
113
112
115
117
117
117
119
123
130
131
123
111
105
111
121
130
131
124
113
102
93
96
104
111
112
109
105
101
96
95
99
103
104
105
107
112
114
112
109
109
112
113
112
111
111
110
107
126
118
112
111
118
126
130
121
109
108
114
123
119
112
107
110
112
112
113
120
128
131
124
114
108
106
107
111
119
127
133
133
129
128
129
130
131
129
128
128
132
136
131
126
120
123
131
131
127
121
119
118
121
120
119
118
121
120
115
110
112
118
118
114
109
108
106
109
114
120
127
125
116
111
111
110
109
110
116
127
135
136
129
128
132
135
136
127
119
117
125
134
135
127
119
118
117
116
115
118
103
113
123
128
120
108
106
115
125
129
124
116
116
114
111
108
108
117
128
134
130
123
115
116
122
124
114
110
114
121
126
124
121
123
124
125
120
116
112
114
121
131
132
127
121
119
119
116
114
117
100
112
122
128
120
107
103
113
127
134
125
113
105
107
110
110
113
121
130
135
131
123
121
124
127
125
117
118
123
129
127
122
120
121
119
113
109
113
118
124
127
130
130
126
121
119
123
122
119
117
109
114
120
122
119
112
112
116
125
124
115
103
102
107
111
112
117
122
126
123
118
120
127
130
122
110
109
119
139
145
140
131
125
122
116
113
111
117
127
131
136
138
134
124
113
114
120
127
125
120
113
114
118
121
119
114
115
122
124
120
108
102
104
111
113
114
120
123
121
109
103
115
129
131
116
100
101
118
136
145
143
138
129
122
116
115
116
117
121
127
136
141
134
120
109
109
119
127
127
123
117
113
116
120
118
115
114
119
121
115
106
103
110
115
114
112
117
120
118
109
104
118
128
127
113
103
106
115
120
124
126
129
125
121
116
117
116
112
111
116
127
134
127
116
113
114
121
124
124
122
122
115
112
115
116
116
113
113
113
112
106
102
105
110
109
107
109
112
115
117
120
128
128
116
111
115
123
124
115
106
108
113
120
122
124
123
119
113
111
115
121
122
119
120
124
127
126
123
119
117
124
117
110
110
114
115
113
110
111
111
108
103
99
97
100
106
108
110
113
119
128
134
130
121
118
123
133
132
121
109
105
108
116
123
127
127
122
116
113
115
118
117
117
125
132
133
129
124
120
115
124
116
109
107
111
114
112
110
111
116
114
105
97
94
100
109
115
115
113
117
121
127
131
131
126
123
126
129
128
123
115
112
114
119
124
123
120
115
112
115
118
116
118
126
132
133
129
125
122
117
123
115
109
109
111
113
110
108
110
113
112
106
101
101
107
113
116
117
116
116
116
117
124
126
124
120
117
119
126
131
124
118
113
113
115
116
111
105
108
114
119
118
117
121
128
130
125
120
118
118
123
116
111
110
112
111
107
106
104
105
107
106
107
110
113
115
117
114
114
114
115
115
114
113
116
119
119
118
121
123
123
117
113
115
118
118
111
103
106
116
121
117
114
117
123
123
115
108
113
117
122
116
112
110
112
111
108
106
104
104
107
110
110
109
111
114
114
112
111
113
117
119
116
114
117
123
126
123
117
115
114
116
118
127
133
128
116
105
107
116
120
117
111
115
117
115
110
108
113
116
112
114
112
111
115
121
120
113
106
106
111
114
112
107
105
108
111
112
113
115
120
124
124
127
129
128
125
119
113
114
116
118
122
128
132
127
117
106
107
115
121
118
113
113
113
114
117
118
116
115
109
112
113
116
123
130
126
114
107
108
114
117
113
107
106
108
110
113
116
118
118
117
123
132
136
132
121
109
108
115
121
124
120
118
120
119
113
106
107
115
123
122
115
110
111
117
122
119
114
113
113
116
117
121
125
128
122
110
104
110
116
118
114
114
113
113
112
113
115
113
108
106
116
130
139
134
121
108
107
114
121
123
117
114
115
119
115
110
111
122
130
125
115
108
108
115
117
113
108
111
119
120
120
123
123
122
114
107
107
115
121
121
119
120
120
117
115
115
113
109
102
104
114
127
135
132
122
114
109
113
118
121
118
116
118
118
118
116
117
122
129
125
116
108
105
108
110
109
108
112
111
111
115
118
120
120
113
110
110
118
124
127
124
120
119
116
117
116
116
112
108
109
116
124
129
127
120
115
112
114
119
123
125
122
117
115
117
120
121
121
119
118
116
114
110
110
111
113
114
114
100
96
98
105
117
123
120
111
107
111
120
123
117
109
106
106
110
113
114
115
115
115
116
120
123
122
118
115
117
123
129
135
133
128
118
114
119
125
121
109
100
102
114
120
126
123
123
118
113
108
103
94
88
93
108
118
119
111
105
103
108
113
111
106
103
105
106
108
109
112
117
117
115
116
119
120
120
120
122
127
134
138
138
130
121
119
122
124
117
101
90
91
105
121
130
132
125
116
104
100
113
103
95
93
99
109
115
112
107
106
109
112
112
110
112
113
115
110
108
109
114
118
118
117
117
119
123
124
122
120
121
128
131
126
120
117
118
119
112
103
94
94
106
117
126
126
120
107
101
101
114
113
111
109
108
112
115
113
110
111
117
117
116
113
113
117
121
118
114
113
114
119
122
121
117
117
121
123
117
109
107
113
117
116
108
107
108
111
110
107
106
108
109
112
113
114
112
109
109
113
107
112
120
122
124
122
117
112
110
114
122
125
118
110
109
114
122
125
121
117
117
121
123
120
116
112
115
116
113
105
104
109
111
106
102
104
110
114
115
112
110
111
109
106
107
109
109
112
114
119
107
109
116
120
124
122
117
113
113
118
122
122
116
109
108
115
119
121
118
116
118
120
121
117
112
108
109
113
113
114
114
114
110
102
101
110
121
127
125
118
111
104
101
101
105
108
111
112
112
112
116
113
112
113
116
116
117
119
119
118
116
116
115
113
113
114
116
119
116
115
116
118
118
113
107
107
108
113
118
124
125
120
112
105
109
120
129
132
129
120
109
100
95
97
103
109
110
108
108
107
122
119
114
116
116
119
120
121
120
115
111
112
117
120
115
110
113
119
120
117
114
112
111
108
106
106
112
117
123
127
125
120
113
109
114
121
127
129
126
117
106
97
93
95
102
108
109
108
108
107
121
121
120
119
117
118
119
119
117
115
112
116
124
125
115
108
110
118
126
123
114
108
105
105
107
111
119
122
122
122
119
116
112
111
116
122
125
122
117
113
105
98
96
101
106
111
112
110
109
109
120
123
121
119
114
109
107
110
112
115
119
122
127
129
123
114
111
115
124
124
118
109
104
106
110
119
122
122
120
117
115
112
109
111
117
122
124
121
117
113
112
111
109
109
113
118
119
112
105
107
119
121
119
116
110
106
103
100
105
114
119
121
125
128
129
123
114
113
118
124
121
112
106
107
115
121
120
118
116
115
115
114
115
114
118
121
122
121
118
116
115
112
111
109
113
121
123
114
102
102
116
114
116
117
116
115
111
106
107
114
119
116
115
121
131
132
121
113
116
121
121
113
106
108
115
118
112
110
112
115
117
120
124
124
119
114
114
117
119
118
114
110
104
105
108
114
121
115
105
101
109
107
113
121
126
127
125
122
124
126
123
116
107
111
123
132
125
116
114
119
117
110
104
105
112
114
111
109
110
113
118
125
131
126
114
105
104
112
118
115
111
107
105
105
106
110
113
112
111
108
110
106
112
121
127
128
128
132
138
141
134
120
106
104
113
122
121
116
113
113
111
106
102
104
111
115
116
113
110
115
121
128
130
122
110
104
107
115
118
112
109
108
110
117
117
113
109
109
113
121
112
108
114
122
124
123
122
127
135
138
132
118
107
105
107
111
114
112
111
109
108
107
106
110
115
119
122
119
115
118
122
125
120
111
108
113
121
124
123
116
112
113
116
120
120
116
111
108
112
122
112
111
117
125
129
124
119
117
116
117
115
110
108
107
108
110
111
110
108
109
111
112
113
115
116
118
122
120
118
119
116
113
106
105
109
120
127
127
124
120
120
118
115
112
112
113
114
111
110
114
113
116
121
126
131
130
125
115
108
104
103
106
109
115
118
116
113
108
105
108
117
123
123
119
115
115
117
117
117
117
115
107
102
102
106
113
114
115
115
118
120
116
109
99
99
110
119
118
111
104
124
125
122
119
122
128
128
124
117
112
108
108
111
117
121
122
117
108
101
105
117
126
127
121
115
114
113
113
117
120
122
114
106
103
101
102
99
101
107
113
115
107
100
96
100
112
124
128
118
107
136
131
118
109
110
117
124
123
117
115
118
119
119
119
119
122
122
114
106
108
116
123
125
122
118
119
117
119
121
126
126
116
108
105
106
108
105
101
103
107
109
104
96
96
102
113
123
128
126
118
134
128
115
108
107
111
113
108
102
108
118
126
127
123
121
123
123
117
111
111
117
120
121
120
118
120
121
121
123
123
118
110
107
109
120
128
124
112
102
103
106
106
102
99
103
110
116
120
122
121
118
117
114
113
112
113
109
99
92
99
112
124
127
127
127
124
118
111
110
113
119
120
119
114
111
112
113
113
113
111
112
112
111
112
119
128
125
113
103
101
106
110
109
105
105
107
109
106
107
109
104
107
111
113
115
119
119
112
102
100
109
116
126
129
129
120
105
97
100
112
123
124
119
111
107
107
105
102
102
106
115
122
118
109
104
109
112
111
107
103
104
108
111
114
111
109
104
101
98
98
105
103
103
108
116
125
133
131
120
109
107
114
125
129
124
111
99
94
102
115
123
124
120
117
117
116
113
105
103
107
118
124
117
105
94
99
108
115
116
107
101
103
110
116
117
113
109
106
104
98
108
104
104
109
116
125
134
135
124
108
106
116
126
127
117
107
102
105
113
117
118
118
118
121
125
125
123
115
107
104
106
110
112
110
105
109
118
123
123
114
104
100
105
113
118
118
118
117
112
110
113
114
117
119
120
124
126
125
114
103
105
117
126
124
112
106
107
115
117
113
104
105
114
120
123
120
117
116
109
100
95
101
113
123
126
121
119
120
122
119
111
102
100
105
113
119
120
116
112
114
115
120
125
123
123
123
124
116
104
100
106
119
125
117
108
106
111
117
115
109
98
101
110
117
112
105
103
108
110
107
104
109
123
135
130
117
107
107
116
122
118
105
98
99
107
113
107
101
99
111
115
120
123
121
122
125
125
115
104
104
112
124
124
117
110
111
112
113
111
109
105
109
111
110
103
98
100
106
115
117
114
117
121
125
117
104
99
104
115
123
122
107
98
97
103
106
101
93
91
101
109
116
118
116
121
126
125
118
109
112
122
129
127
120
118
119
119
113
111
114
118
119
115
107
101
103
111
117
119
117
115
113
110
110
107
105
106
111
117
120
119
111
101
98
102
106
103
97
95
99
109
115
118
121
123
122
119
114
116
121
130
134
132
125
121
118
120
119
117
118
123
123
118
111
109
115
122
123
118
111
107
105
109
113
117
120
120
117
115
115
117
114
109
104
106
108
105
99
96
103
112
117
122
126
125
117
114
114
118
122
127
133
133
127
113
108
111
118
121
120
123
123
123
117
117
120
123
123
117
111
108
110
116
124
129
126
118
107
105
110
114
113
112
111
112
110
101
90
94
107
114
116
117
121
119
116
115
118
118
115
115
121
127
123
109
97
99
111
118
122
123
122
119
116
114
116
119
120
116
114
113
112
116
120
120
111
102
98
104
112
113
108
110
112
116
112
99
90
94
107
107
109
115
118
116
116
115
117
116
115
113
115
115
112
107
103
103
110
116
121
123
118
111
103
103
108
112
116
114
112
110
107
102
100
96
93
94
100
109
113
109
102
101
108
113
112
108
104
103
106
134
126
121
123
127
128
124
117
111
113
115
110
105
102
106
112
112
109
111
118
126
131
125
117
113
112
118
120
124
128
129
123
114
111
113
123
135
134
126
120
124
134
141
141
136
137
137
138
136
130
129
125
123
122
119
122
128
132
128
117
106
104
105
109
109
108
107
108
111
118
122
119
112
107
110
116
118
118
118
127
133
132
119
110
112
123
135
133
124
120
128
139
137
128
122
126
134
136
133
128
115
117
123
121
114
109
120
133
135
122
105
101
108
115
113
109
106
109
114
116
115
108
103
111
123
136
131
118
110
115
124
130
124
113
111
117
123
123
114
111
119
125
119
109
108
119
131
132
123
116
112
116
123
122
113
106
111
122
128
120
107
102
109
116
115
109
105
107
110
109
108
108
111
122
135
143
137
126
116
114
121
128
124
119
113
112
114
116
110
108
110
116
116
111
110
118
128
129
120
116
119
122
126
126
121
112
111
115
118
115
109
106
108
112
111
108
103
100
102
102
104
113
123
128
128
125
128
129
133
130
129
127
126
121
117
115
119
122
117
112
115
124
130
126
119
117
121
126
126
123
120
124
129
130
127
120
115
113
114
112
108
106
107
110
110
109
110
108
106
105
109
118
126
126
115
111
118
130
138
138
131
126
123
121
119
121
122
122
123
125
130
135
134
124
114
110
112
118
124
128
119
121
126
127
125
119
116
115
113
110
106
104
106
111
113
116
120
122
119
116
117
118
117
115
113
116
124
131
128
125
123
122
124
122
123
122
119
116
123
132
138
134
122
113
109
108
109
111
116
124
121
119
116
117
117
117
116
115
114
111
107
106
108
110
113
116
119
120
118
118
118
117
112
110
119
134
140
132
118
108
109
117
126
132
128
121
112
113
120
131
133
123
112
112
113
114
113
110
114
120
124
120
115
115
115
116
114
111
109
112
116
117
113
110
111
114
115
114
113
115
119
121
118
118
125
132
136
130
118
107
105
112
126
133
131
124
115
113
116
118
118
113
114
116
118
117
115
115
117
119
122
120
115
114
117
115
109
100
100
110
119
120
115
110
111
112
113
113
115
120
125
126
126
123
121
117
116
119
120
119
113
110
113
119
125
125
120
115
114
112
114
114
115
116
119
120
119
119
118
118
118
113
108
111
114
113
104
95
96
107
114
115
113
112
114
115
114
113
121
131
130
124
114
110
108
107
109
116
127
130
121
111
102
107
118
124
122
115
115
119
123
119
115
114
119
124
127
123
118
114
117
109
105
108
112
111
106
102
103
106
108
107
106
112
118
117
113
111
120
130
130
117
101
95
101
110
118
124
130
132
124
115
112
115
122
126
120
114
117
129
134
125
116
114
121
126
127
121
116
113
119
114
108
109
114
119
118
118
117
116
112
109
108
110
114
113
109
108
115
125
128
118
108
98
103
114
125
132
128
125
123
125
127
132
134
125
116
111
116
125
127
122
117
117
119
118
115
111
114
114
120
116
111
111
116
123
128
126
123
121
120
120
117
113
109
105
103
108
115
124
129
128
122
115
113
114
121
124
124
124
126
128
133
133
127
117
112
106
108
110
113
115
116
117
115
111
108
108
113
116
121
117
111
111
115
122
123
119
119
120
122
122
117
111
106
105
107
112
118
125
128
126
126
124
118
114
110
110
116
127
133
131
122
115
112
111
109
105
104
107
111
114
113
112
113
114
114
114
114
119
124
118
109
110
115
121
118
111
109
116
120
115
107
105
107
113
118
121
119
118
114
111
115
119
119
113
106
104
115
129
135
128
112
106
110
119
116
108
104
108
117
116
113
110
114
119
120
115
114
121
117
112
105
110
117
123
118
110
106
109
112
110
106
105
113
121
126
124
118
107
96
98
106
116
118
114
109
110
121
129
129
120
108
109
120
129
127
115
107
108
115
115
114
112
115
116
114
110
113
120
103
99
101
110
122
129
125
113
106
107
109
112
114
116
119
120
123
123
117
108
100
101
108
115
117
116
114
119
124
127
120
115
111
111
119
127
127
121
110
102
102
108
115
117
116
111
108
107
111
113
102
98
99
109
121
129
126
116
107
104
106
111
117
121
121
119
117
116
116
116
113
111
111
114
117
118
118
121
124
125
121
117
118
115
115
115
122
127
121
108
100
104
115
120
119
114
112
113
107
104
120
115
107
108
114
120
120
115
107
104
105
110
114
119
121
119
113
109
111
116
117
115
112
113
117
118
119
119
121
125
124
125
123
119
112
110
120
130
133
124
110
104
111
117
122
126
126
118
107
100
132
129
118
108
108
114
116
112
106
105
111
114
117
118
118
118
115
110
110
113
115
116
115
116
116
116
117
116
117
118
118
122
123
121
111
104
109
121
132
128
113
101
101
110
119
124
123
118
112
107
121
122
121
116
115
118
117
111
106
109
118
125
125
119
114
114
116
113
113
112
113
116
119
120
117
114
115
118
116
111
109
111
116
118
108
102
103
111
122
118
105
94
97
104
108
108
108
107
114
120
107
109
115
118
122
123
120
115
111
115
121
127
128
120
115
113
112
114
114
114
115
119
122
121
116
113
117
123
122
114
110
110
112
110
106
105
108
112
112
109
104
97
99
104
107
105
100
103
112
119
110
108
109
112
114
116
117
119
120
120
121
122
122
121
119
114
113
112
115
116
121
123
122
116
111
110
118
125
126
121
117
112
108
101
103
109
116
116
112
109
108
109
110
112
115
112
108
103
104
109
122
118
114
110
108
109
112
117
121
121
119
116
116
115
115
114
112
115
118
120
120
121
119
112
108
110
118
126
131
129
122
110
102
97
101
108
115
115
111
111
112
113
112
112
116
119
113
104
101
103
124
125
123
120
116
112
112
113
113
113
112
111
113
112
106
106
112
123
127
124
117
111
115
114
113
114
118
126
132
131
122
108
100
96
100
106
107
107
109
110
112
111
108
107
108
109
108
105
103
103
114
122
130
134
130
124
118
114
111
108
110
111
115
111
105
102
112
124
132
126
116
111
116
122
123
120
119
120
123
123
118
113
104
99
99
104
105
106
107
108
108
108
107
104
102
103
104
106
106
107
105
115
127
135
133
127
120
115
113
113
111
113
118
119
115
108
111
119
127
125
118
113
117
123
126
124
119
113
109
113
116
118
115
106
103
106
111
113
110
108
107
109
109
106
104
107
113
111
106
107
107
114
124
127
128
125
120
116
116
116
117
117
120
123
123
116
112
115
120
120
114
110
113
122
128
127
118
112
107
108
115
118
118
112
109
110
115
117
113
109
109
111
111
108
109
113
120
114
105
105
113
121
126
126
121
119
119
118
121
122
123
120
120
124
126
124
117
116
118
117
110
105
109
119
125
122
114
111
116
119
119
117
116
112
112
113
115
116
115
113
112
112
111
110
110
111
112
107
102
107
118
127
129
126
119
113
115
121
128
128
126
121
120
125
133
132
123
118
120
120
113
106
109
115
117
111
105
109
121
128
125
117
110
107
108
111
113
115
115
114
114
115
116
116
114
108
96
93
102
115
118
125
128
124
116
110
113
119
126
126
123
121
128
137
140
131
120
115
117
122
122
117
112
111
111
106
101
106
115
122
124
115
107
103
105
112
116
114
112
111
114
117
120
120
116
106
92
90
105
125
116
114
118
120
117
111
113
113
117
118
118
122
130
140
138
125
112
108
114
120
122
117
112
113
116
118
116
110
107
109
113
113
108
105
109
118
120
115
110
110
114
119
117
117
111
105
97
97
109
127
112
106
111
118
119
118
114
114
116
119
119
123
129
133
129
119
112
111
115
119
118
113
109
112
118
129
131
122
115
110
112
116
118
117
118
122
122
118
115
115
118
119
116
111
104
104
104
107
113
123
113
111
113
119
119
116
115
119
124
127
126
120
119
118
117
115
115
115
115
116
117
114
111
107
110
118
125
128
126
125
126
126
123
118
116
114
117
122
121
120
120
118
116
108
103
105
108
112
114
115
122
126
122
116
113
113
114
118
123
126
122
118
113
112
115
115
115
109
107
110
116
118
115
107
99
100
109
120
131
137
135
128
118
109
104
102
109
113
115
116
114
111
109
105
103
108
112
114
111
110
129
130
119
109
107
110
114
113
111
111
116
117
116
117
119
121
113
103
97
102
112
118
118
110
102
102
109
118
128
129
124
115
111
107
107
108
106
103
101
106
109
105
98
96
99
108
113
113
108
108
121
121
113
106
108
117
122
115
106
104
111
118
122
123
125
124
116
103
99
106
111
114
112
111
116
120
120
119
117
116
113
111
110
115
123
125
115
101
97
104
111
107
98
91
96
106
112
111
105
105
106
110
111
109
110
118
126
125
116
110
111
117
122
124
125
122
113
107
110
117
118
112
106
106
114
121
116
108
105
110
118
120
117
116
123
127
119
107
101
105
114
112
107
103
104
107
110
108
103
101
101
110
115
112
110
114
126
132
128
117
110
111
115
121
122
118
111
107
112
122
126
120
108
104
108
112
106
98
101
117
131
131
118
106
104
114
119
114
106
102
103
107
112
116
115
111
108
107
104
101
106
113
117
116
114
116
124
131
123
114
107
108
113
117
118
117
113
109
115
122
128
128
121
114
114
117
115
110
112
120
130
125
110
97
96
107
116
116
108
98
92
96
107
115
116
111
106
104
108
108
112
113
117
120
120
122
124
121
111
100
100
109
114
117
116
118
121
120
118
117
118
120
121
123
128
131
128
122
116
112
114
111
106
103
102
108
112
112
110
107
104
101
103
108
111
110
107
105
108
110
113
116
121
126
127
126
122
115
104
98
100
111
117
118
115
117
123
126
121
112
104
105
113
124
131
131
125
116
108
103
104
109
113
115
110
104
102
105
112
122
126
118
108
102
103
108
108
106
108
110
114
124
133
135
127
121
116
112
108
106
109
117
123
122
117
114
114
117
115
109
101
102
112
123
126
122
113
108
107
104
107
115
119
122
112
103
100
103
112
121
126
121
107
98
99
106
109
108
108
108
114
128
135
133
122
112
110
110
113
115
120
124
127
127
121
112
107
106
111
112
111
109
112
116
113
113
111
113
115
113
114
119
124
122
113
106
108
113
114
110
107
102
97
95
100
106
112
112
109
107
109
120
126
122
117
111
107
108
111
121
130
139
138
130
123
114
110
111
112
116
116
111
107
101
101
107
116
121
119
114
114
119
125
124
117
114
119
123
120
109
97
91
92
97
103
110
115
114
108
101
106
115
118
117
115
112
109
110
111
121
135
144
142
130
117
115
121
127
123
118
116
111
106
99
97
102
113
115
111
104
106
115
124
125
118
113
117
122
123
118
107
99
98
104
110
114
113
110
104
99
115
116
115
116
114
115
117
119
119
120
127
136
138
127
111
111
125
135
128
116
112
113
114
109
105
102
102
103
99
98
103
112
122
123
116
109
104
110
118
122
116
109
106
110
114
114
108
103
100
102
130
121
116
115
115
116
120
127
126
118
113
117
123
120
110
107
112
120
119
114
114
119
123
122
114
106
103
102
101
106
112
116
120
121
117
108
101
103
110
113
112
106
103
110
115
114
109
102
100
103
131
119
115
115
118
118
118
120
121
116
110
108
110
111
109
105
102
108
112
117
120
120
119
119
119
117
113
109
109
112
116
117
117
118
118
115
112
109
107
105
99
92
92
100
109
112
112
108
105
104
124
120
122
128
131
127
121
117
117
116
112
104
102
106
110
114
113
113
115
119
121
118
114
115
117
123
129
131
131
127
123
122
119
116
115
120
126
130
124
116
117
124
132
134
130
129
126
126
127
132
121
118
121
122
123
125
131
135
130
118
106
101
101
105
107
107
109
113
115
116
115
110
106
105
109
116
126
127
125
125
123
122
114
110
112
122
131
130
124
119
122
127
127
124
123
126
128
126
124
125
115
116
116
114
111
113
122
130
122
106
94
96
104
107
109
108
111
113
114
112
109
108
106
108
112
119
123
119
114
113
121
124
118
112
110
119
129
130
122
117
116
117
113
107
112
121
127
125
116
115
117
116
116
115
111
107
111
114
109
102
98
105
113
116
112
108
109
110
110
106
104
107
112
120
122
123
123
117
108
108
117
125
124
116
109
113
119
124
119
111
108
109
111
109
111
118
124
123
119
118
123
122
123
123
121
117
112
111
109
111
116
122
123
118
111
109
109
109
108
103
102
110
119
124
125
124
124
121
115
111
115
122
125
120
113
111
116
120
116
107
106
113
121
122
121
117
117
120
125
134
123
125
126
131
131
127
119
113
112
117
122
124
118
111
109
110
111
111
111
114
116
116
120
121
122
123
125
123
120
115
114
115
118
119
119
120
120
119
114
109
110
118
126
127
122
116
114
115
123
132
119
121
123
126
125
123
118
115
117
121
122
116
106
101
106
114
120
120
120
124
121
118
113
113
117
125
128
125
122
117
113
109
111
117
123
125
121
114
112
113
114
116
118
121
120
116
113
113
118
126
118
119
120
117
116
115
115
117
121
122
121
114
103
99
106
117
120
122
120
119
119
108
102
105
117
129
131
127
122
117
111
107
109
117
122
121
114
112
114
116
114
112
110
115
117
116
114
114
120
126
119
123
126
123
119
116
115
116
118
120
120
116
111
110
115
119
120
116
113
112
109
105
100
105
114
122
127
126
123
117
112
108
112
118
120
117
115
118
119
118
111
109
110
114
113
112
111
115
122
128
118
122
127
129
128
123
115
111
106
109
114
116
118
119
119
119
113
108
110
113
114
114
111
111
112
111
113
116
120
120
116
110
114
119
122
124
126
127
125
119
113
111
109
109
107
107
112
113
119
123
111
114
117
124
128
125
114
103
100
105
109
110
112
116
120
114
105
102
114
127
129
122
114
111
112
112
112
114
116
118
117
114
115
118
123
126
129
126
126
125
123
115
106
100
104
114
121
119
116
115
109
110
113
121
126
125
114
106
106
111
110
106
105
110
115
111
101
101
117
135
135
122
107
104
110
116
118
115
115
114
113
114
118
121
124
124
120
121
124
128
129
118
108
105
113
121
125
121
114
114
115
116
117
120
125
126
124
121
119
119
114
107
106
109
112
109
103
104
116
130
129
119
107
104
108
114
120
118
116
112
112
117
123
124
121
112
111
116
120
124
121
117
114
116
116
116
114
111
109
111
122
119
116
119
122
125
125
124
121
115
111
108
108
112
113
109
105
107
114
120
124
120
117
111
108
109
113
115
116
118
122
125
124
118
110
107
111
115
117
114
111
112
115
116
113
107
104
104
106
109
123
117
111
110
115
120
123
120
114
109
104
103
104
105
108
107
110
112
115
119
123
127
126
122
111
106
104
108
116
125
135
133
122
112
104
105
111
115
113
111
107
107
107
108
108
109
109
108
107
109
123
116
108
107
114
122
122
115
110
106
101
97
93
95
104
111
116
118
118
121
122
124
119
117
109
104
101
103
113
126
135
132
120
111
106
109
109
107
105
106
105
105
105
108
117
121
119
113
109
110
118
113
106
107
119
126
123
114
109
107
104
100
97
99
106
114
119
123
122
124
118
111
106
104
105
104
103
108
116
126
125
119
113
110
115
119
114
106
99
98
100
104
112
121
130
128
117
107
106
110
114
111
107
114
124
129
125
117
110
109
107
109
112
116
114
114
114
118
122
125
116
104
99
98
103
107
114
120
128
128
118
104
100
103
114
123
124
117
106
94
95
103
116
124
125
116
107
101
101
105
119
117
113
116
122
127
127
122
119
113
109
110
116
122
121
113
106
109
117
122
117
107
100
100
108
116
121
130
135
131
119
102
95
96
108
120
129
128
118
108
106
110
115
112
104
102
106
104
101
98
130
127
119
116
117
125
128
126
122
115
110
109
111
115
118
114
108
107
113
117
117
110
106
107
113
116
117
120
125
126
120
107
98
100
105
112
122
128
128
127
125
121
112
103
95
101
112
115
106
99
130
128
120
114
116
125
129
124
116
113
114
113
113
111
111
114
115
112
113
114
115
114
115
116
113
111
105
108
114
115
113
108
110
115
113
110
110
117
127
129
125
117
110
105
104
105
108
112
108
104
122
121
117
112
115
123
125
118
110
110
117
123
120
113
112
112
116
117
116
114
114
115
119
119
114
106
100
105
111
112
110
111
120
124
120
110
104
107
116
118
110
101
106
111
112
105
100
101
110
113
114
113
111
109
110
115
120
119
117
115
116
120
120
120
116
112
112
114
118
118
117
116
119
119
115
108
107
110
114
116
114
118
123
123
121
110
104
105
111
110
105
99
102
108
112
108
100
100
107
113
118
110
106
103
103
106
116
121
124
119
110
108
115
122
121
113
108
109
118
126
127
124
120
115
111
109
111
114
117
118
119
121
121
117
114
110
105
104
107
112
115
114
111
110
112
116
113
107
106
109
123
114
109
104
101
106
114
121
123
118
108
105
114
121
121
114
110
112
122
129
131
127
122
115
110
109
112
117
119
120
119
116
115
114
112
107
104
100
106
116
128
130
121
114
114
120
119
109
105
108
120
120
117
113
109
108
111
113
114
114
110
110
114
116
117
115
117
123
125
126
122
122
123
123
116
110
113
121
126
123
116
109
110
111
110
103
96
97
106
119
129
128
120
113
113
113
111
107
106
110
115
119
123
119
115
112
111
111
113
114
111
109
110
110
111
114
120
128
128
122
116
117
123
125
117
110
113
121
126
123
115
110
108
105
98
94
95
99
110
117
119
115
111
107
105
104
104
107
109
111
112
115
119
122
120
118
119
119
119
115
109
104
105
108
112
114
119
124
125
122
117
115
116
116
112
111
113
114
116
114
115
116
110
100
89
92
100
111
113
112
110
109
108
103
99
103
109
114
112
109
110
113
119
124
124
124
122
121
119
115
109
107
109
115
117
118
116
118
123
122
118
115
116
116
115
114
114
112
111
112
116
117
113
102
94
100
110
113
112
107
106
107
105
100
97
103
113
117
113
109
115
123
131
130
124
121
120
119
120
119
118
119
122
126
126
119
115
117
123
125
120
116
119
126
125
120
114
117
122
125
121
116
111
105
108
113
115
114
111
105
105
104
104
102
101
103
107
108
108
112
123
139
141
131
116
107
108
114
121
123
124
124
129
132
129
120
114
116
126
131
126
120
121
125
121
112
111
119
136
137
124
106
98
103
111
117
116
112
109
107
107
106
104
104
105
103
97
92
101
114
127
140
139
123
109
102
104
110
116
118
122
125
131
135
132
121
113
115
125
135
133
126
121
117
111
103
105
114
126
125
113
96
89
94
105
115
114
109
107
109
112
109
105
103
103
101
94
91
100
115
124
126
124
118
113
110
112
111
110
112
118
125
133
138
133
121
113
113
124
134
134
126
117
111
108
109
109
108
106
101
97
95
97
101
107
112
110
106
106
109
114
113
107
104
99
98
100
104
112
118
117
116
116
117
115
116
114
114
115
117
122
127
133
136
131
121
115
117
125
131
130
121
114
113
117
120
119
110
103
99
105
113
121
122
119
113
108
108
108
108
111
115
119
111
103
101
105
114
117
115
116
118
119
117
112
105
104
114
124
132
131
128
126
124
120
118
119
125
127
127
122
114
113
115
118
119
120
118
114
118
124
132
137
130
121
116
117
119
114
107
107
116
129
131
121
108
108
112
111
108
119
123
121
114
103
95
96
105
120
129
129
126
121
120
119
117
121
124
125
120
115
114
116
113
107
105
109
119
123
128
129
131
128
119
114
113
118
122
118
108
106
114
126
132
125
115
107
98
95
99
117
118
115
109
104
104
104
104
107
112
116
118
116
119
121
123
121
120
119
116
114
114
114
108
104
103
109
118
119
119
119
118
119
115
108
104
107
110
111
109
108
108
108
112
115
112
105
93
88
97
109
110
109
108
110
118
121
116
105
104
107
110
112
115
121
121
116
113
115
116
115
110
106
104
111
119
119
116
112
108
111
116
118
117
110
102
93
92
102
111
114
107
100
100
105
110
108
98
99
104
105
110
114
113
110
115
125
129
124
116
110
108
107
106
108
109
106
108
115
119
118
108
97
102
114
123
119
110
105
111
120
123
119
116
109
103
96
97
105
113
115
109
106
106
109
113
115
116
116
114
108
121
127
120
105
98
111
128
135
129
117
108
104
100
99
103
104
110
116
124
125
117
109
111
116
120
115
108
111
121
127
121
112
106
103
108
113
114
113
110
107
107
111
118
117
116
118
123
124
118
113
125
132
123
107
94
99
112
123
123
120
112
107
102
105
112
116
119
119
123
130
130
125
123
122
121
119
117
119
123
123
114
104
101
104
111
115
115
111
107
102
103
110
113
114
112
109
113
117
116
114
115
120
119
114
108
102
102
103
106
114
115
111
106
110
121
126
126
119
116
120
124
124
123
121
121
120
120
120
121
121
112
108
103
104
103
100
98
102
108
113
113
110
111
110
109
106
102
102
110
112
110
111
116
121
122
115
107
102
105
113
116
114
112
113
120
124
121
116
112
111
112
112
116
120
119
116
112
111
118
121
119
113
108
104
98
92
90
96
110
127
131
122
111
108
110
108
104
102
105
113
113
119
125
125
121
113
112
116
120
120
116
116
122
123
120
115
114
116
115
111
107
111
118
120
117
108
104
106
111
117
117
113
110
107
104
104
102
99
106
119
126
120
109
104
109
119
121
119
114
113
121
132
134
126
112
102
107
118
127
123
116
117
123
127
121
111
109
113
120
120
116
117
120
120
117
111
108
105
103
108
113
115
114
112
115
119
116
105
94
93
101
105
99
99
107
120
129
130
121
109
117
126
130
122
110
98
97
106
116
119
117
119
120
120
116
112
112
115
118
117
114
112
112
114
117
118
117
109
104
110
117
123
117
112
112
118
123
113
94
81
82
91
98
102
107
115
123
119
110
102
103
111
118
116
110
102
99
98
105
116
123
123
116
109
112
120
126
119
106
101
99
102
101
104
113
119
118
111
107
111
118
122
113
99
94
104
117
118
107
92
87
92
103
109
111
111
110
107
98
105
102
105
109
111
109
110
111
109
108
114
124
124
115
107
112
128
135
120
101
92
96
102
100
100
104
109
110
109
108
110
111
109
100
88
86
95
109
115
111
104
99
100
105
111
112
109
110
107
99
123
117
114
114
112
111
115
123
124
117
109
110
113
112
112
117
126
131
123
109
104
106
109
108
105
102
102
105
109
111
110
109
108
101
100
101
103
106
106
105
103
100
98
102
107
110
112
113
111
104
133
123
119
122
121
117
116
118
119
115
106
100
102
109
112
113
114
118
120
120
118
116
115
116
117
115
109
108
112
116
117
114
110
114
120
121
117
110
102
99
97
98
95
94
100
107
113
116
112
106
117
115
118
123
125
123
117
113
111
111
112
114
116
111
106
102
105
116
123
121
117
113
112
114
120
126
132
137
134
127
122
122
124
122
117
118
123
126
123
116
115
121
129
131
126
114
109
112
122
131
115
117
122
125
127
125
120
113
105
101
106
114
116
109
102
103
111
119
120
118
114
113
114
113
112
115
127
134
133
125
119
113
113
114
120
124
124
123
119
116
116
120
125
127
127
124
115
111
114
122
115
118
121
122
119
117
113
103
92
90
98
108
109
104
101
107
116
122
121
118
123
129
127
118
109
106
113
119
121
119
117
114
112
113
119
127
129
128
123
118
115
116
116
120
125
124
118
112
111
115
112
116
118
116
112
110
106
100
93
95
102
110
110
105
104
110
121
126
126
126
126
130
129
121
114
107
110
112
112
114
116
117
118
115
111
117
124
129
128
118
113
111
110
113
115
118
115
114
117
120
117
117
118
116
115
114
110
108
107
111
113
117
114
110
108
114
123
130
132
129
123
118
120
121
120
116
111
112
111
113
116
121
123
119
111
108
114
120
120
114
110
110
112
112
113
114
114
117
122
129
124
120
118
119
121
122
118
113
111
116
121
121
115
108
109
117
123
128
127
125
119
114
117
122
123
119
113
111
112
114
117
120
122
121
118
113
112
112
110
106
106
112
119
121
121
120
121
121
123
126
124
120
118
117
121
122
118
113
112
119
122
118
106
99
105
114
120
116
116
119
120
119
121
123
123
119
113
112
115
118
118
115
114
118
122
123
119
113
105
101
104
115
124
128
127
126
125
125
122
123
118
119
118
116
114
112
113
115
118
122
121
110
98
91
100
109
114
112
109
114
119
120
115
114
117
116
114
116
124
127
119
105
101
108
120
125
124
119
114
105
104
110
123
130
126
120
118
121
124
121
110
115
120
119
113
111
116
123
128
123
113
105
99
100
105
111
113
112
112
112
113
107
102
104
111
113
115
120
127
130
121
108
103
108
118
123
128
132
128
116
110
111
121
127
123
113
109
112
118
119
112
117
123
122
122
122
127
130
128
119
107
103
106
111
114
111
108
109
112
114
111
103
101
104
111
114
115
117
121
124
123
120
118
118
121
126
133
140
138
126
116
113
117
120
120
116
110
108
109
113
117
119
121
123
125
127
128
127
123
118
110
108
108
115
116
108
97
98
109
120
116
110
107
113
120
120
115
110
107
112
116
122
125
127
125
127
133
135
135
128
122
114
107
106
113
118
122
115
107
110
119
122
121
123
125
126
120
115
116
120
119
112
110
114
114
106
92
90
104
119
120
113
111
116
123
125
117
106
96
93
101
112
122
126
125
124
121
122
124
123
121
113
106
101
109
119
125
120
109
108
116
120
121
121
122
123
116
111
110
116
116
112
112
116
119
112
101
96
103
112
112
110
110
118
124
125
117
104
93
88
95
106
120
124
122
117
115
118
119
118
115
114
115
113
111
113
114
110
103
103
110
111
114
117
120
122
120
112
105
99
99
103
110
117
120
117
110
107
109
108
107
109
115
122
124
121
114
107
103
104
111
119
122
119
116
115
119
122
122
119
114
112
117
115
112
109
107
105
99
98
110
107
109
114
118
123
123
117
103
91
86
94
105
113
115
115
115
115
114
114
116
121
126
129
123
116
110
107
112
118
125
128
121
115
108
111
118
123
123
119
112
108
103
102
107
111
111
105
101
101
118
114
110
113
118
124
124
119
109
98
94
95
103
109
111
112
113
116
118
124
129
128
127
124
118
114
109
106
107
112
118
121
116
111
102
100
102
107
112
114
109
99
92
93
107
116
115
107
102
104
127
125
119
117
121
126
123
118
112
110
108
107
110
111
112
108
105
108
117
127
129
123
115
109
110
114
113
109
106
104
109
110
113
109
102
95
92
97
104
109
107
101
100
103
111
115
111
102
100
104
131
127
121
122
126
126
120
111
110
111
112
116
118
120
113
103
96
101
115
127
126
115
103
102
107
115
119
117
116
116
116
112
109
108
109
106
107
107
109
111
112
112
114
113
111
109
106
101
100
102
132
128
121
121
124
121
114
111
111
113
113
114
116
115
111
101
96
104
116
124
122
113
105
105
111
116
120
123
127
130
126
111
102
102
112
121
122
119
113
115
124
126
117
106
97
103
109
114
106
103
129
125
118
116
117
118
117
114
114
115
113
110
107
104
105
105
108
110
114
120
120
117
117
114
114
115
115
116
123
125
120
107
97
96
110
122
125
116
110
114
127
130
117
100
88
99
113
119
110
102
121
117
109
107
114
124
126
118
112
111
114
111
106
102
107
114
117
116
113
114
117
120
122
119
112
106
103
106
112
114
110
102
97
103
115
123
119
110
107
112
120
125
121
110
102
102
105
108
105
101
114
114
109
108
115
123
127
117
109
108
112
115
116
115
116
117
117
114
113
111
114
118
120
118
110
102
100
104
111
112
108
104
108
116
125
121
111
105
106
112
114
118
123
127
122
109
100
98
101
105
114
116
117
116
116
118
119
116
110
109
109
115
122
126
126
117
110
108
115
118
118
115
115
115
111
105
103
107
114
118
115
114
119
126
126
118
107
103
108
113
114
114
115
121
123
116
111
110
111
112
120
120
119
118
116
113
116
118
117
110
104
106
118
131
132
119
108
108
119
128
127
119
114
112
110
105
103
107
113
119
119
122
124
128
126
117
108
104
109
115
117
115
112
107
111
117
124
124
121
116
123
120
120
119
117
118
121
123
120
111
102
103
115
129
133
124
117
115
121
128
132
129
123
116
109
103
101
106
110
111
115
121
125
131
128
119
112
109
112
117
123
120
112
105
105
113
121
125
119
119
126
125
122
120
118
119
121
121
119
115
110
109
116
126
132
131
126
122
121
122
123
127
130
125
112
102
101
108
111
110
106
112
126
132
129
120
113
113
120
126
128
122
113
107
106
108
113
115
118
119
127
126
121
117
112
109
110
113
116
118
118
116
116
121
127
129
129
125
119
116
116
121
124
123
110
102
107
117
117
110
102
106
116
126
124
117
112
116
122
127
126
118
112
107
104
105
109
116
118
117
127
120
116
112
106
103
102
106
113
117
118
116
115
118
121
126
126
123
119
117
116
117
114
104
98
101
109
118
117
111
105
106
109
109
108
108
112
115
119
118
115
113
109
104
100
103
110
118
120
113
119
112
114
114
114
111
109
105
105
107
110
116
118
121
124
124
123
121
121
122
122
120
115
104
99
101
109
115
117
116
116
115
112
107
104
107
112
113
110
108
107
108
107
102
98
101
110
119
120
113
115
115
118
122
122
122
120
112
107
107
111
119
124
128
126
121
118
120
124
126
126
126
125
123
115
110
109
115
122
125
122
118
115
115
113
113
112
110
107
106
106
105
103
101
101
105
111
116
117
114
124
125
123
120
118
120
119
113
112
115
120
121
121
121
117
112
114
120
126
128
123
124
127
130
122
115
117
123
128
125
118
110
112
118
123
119
113
109
109
110
109
103
98
100
106
112
112
111
111
114
136
132
123
114
113
117
116
111
111
115
119
117
107
103
102
108
113
119
124
127
122
115
116
117
115
115
121
126
126
113
102
97
107
116
122
118
112
110
114
119
115
107
96
98
103
108
110
108
110
113
137
132
122
114
114
117
114
106
102
105
109
104
97
94
100
109
114
118
123
127
124
117
112
107
109
112
117
117
114
102
96
97
107
113
111
110
108
112
115
118
114
107
104
99
98
99
104
110
113
114
128
130
127
121
116
114
111
107
105
105
106
103
99
102
107
111
114
118
125
131
129
120
116
114
115
111
109
106
103
102
105
109
113
112
106
101
106
113
113
107
103
106
114
113
103
99
105
112
112
106
115
123
125
122
114
109
107
111
119
120
117
113
115
116
117
113
114
121
129
131
123
120
122
127
126
117
107
104
104
107
109
114
118
114
107
104
109
114
110
98
94
106
121
128
120
111
113
112
106
95
108
109
111
115
113
108
107
113
122
128
127
124
125
126
121
117
118
126
128
121
110
110
120
130
128
119
113
114
111
107
108
114
120
117
113
113
118
119
112
103
97
109
121
127
123
117
114
107
100
92
107
101
102
110
115
118
117
113
111
114
117
119
122
125
124
125
128
128
124
114
104
106
114
120
120
119
120
119
113
105
104
113
122
120
114
112
114
119
117
114
111
112
115
116
116
112
106
100
100
103
107
106
109
113
117
121
122
114
104
100
101
107
111
116
123
128
128
124
119
114
109
107
109
111
118
121
122
119
112
107
110
119
123
121
111
99
98
109
121
125
118
111
107
107
108
106
100
99
111
119
110
114
122
121
115
111
114
115
112
108
103
105
106
106
109
115
114
115
115
115
112
109
108
112
120
123
121
117
114
111
112
116
118
116
105
92
93
109
125
127
118
108
105
108
107
106
106
110
120
124
113
120
129
127
112
96
98
112
124
129
123
117
110
105
103
106
108
113
117
118
117
116
118
123
123
122
118
114
113
111
105
102
107
111
107
103
104
116
126
126
116
107
108
109
107
108
112
117
118
116
114
120
127
125
113
97
95
109
125
135
136
130
119
110
106
109
112
118
120
124
128
129
128
127
121
115
111
109
109
105
97
95
103
115
120
117
113
117
124
121
115
109
109
109
109
109
112
112
107
104
114
111
112
115
115
112
109
110
118
125
131
130
122
114
110
111
113
117
120
126
131
132
125
117
112
105
102
102
107
109
107
105
108
117
123
120
115
112
112
115
115
112
111
109
111
111
110
102
96
96
113
106
103
110
119
123
122
118
117
123
130
129
124
119
114
109
106
108
117
126
128
119
109
106
107
104
99
100
110
123
124
118
110
112
117
118
114
105
99
103
110
115
113
109
110
113
113
104
97
97
115
108
108
116
123
123
120
118
124
132
132
127
122
122
119
113
109
111
118
125
125
113
109
109
111
108
103
103
112
121
122
116
109
106
111
115
114
103
93
92
101
116
115
108
104
109
117
118
114
112
112
108
112
123
128
121
109
109
121
133
130
115
110
115
121
123
120
121
122
126
126
121
119
120
121
116
110
105
105
106
108
108
109
109
111
114
114
107
96
90
97
112
117
109
101
104
112
119
117
114
102
96
106
122
128
120
105
101
108
116
112
102
98
103
114
121
124
122
119
120
122
122
121
121
122
122
118
109
102
99
103
108
111
111
109
111
116
115
107
96
94
105
115
111
106
101
100
102
102
104
96
91
102
119
124
118
106
99
99
101
102
101
100
101
106
113
117
114
105
103
106
111
114
113
117
123
127
122
113
107
111
112
109
104
100
106
117
121
111
97
92
99
110
112
109
101
97
97
99
99
100
100
112
120
117
110
104
105
108
107
107
111
112
108
106
109
113
110
101
94
95
101
102
100
106
117
130
133
129
124
120
112
104
91
88
99
113
117
106
95
93
99
108
110
106
103
105
108
111
107
107
114
124
126
116
105
104
111
120
119
114
112
112
113
114
118
119
118
111
108
106
105
102
99
102
109
118
125
130
128
120
111
100
89
89
99
107
108
102
96
98
107
110
109
105
104
110
114
114
108
110
116
123
129
123
114
108
111
118
118
110
103
104
110
117
119
119
120
120
121
120
117
113
113
112
109
107
107
116
121
118
108
100
99
100
103
105
102
100
101
107
113
113
108
103
103
108
111
109
105
125
120
116
112
111
114
114
111
107
106
111
118
120
111
102
96
106
116
121
117
113
112
115
121
124
127
129
130
125
119
113
110
108
106
107
116
125
128
123
116
116
125
134
136
129
119
114
118
129
133
124
123
122
119
118
121
115
103
92
96
110
123
124
115
107
108
114
117
117
112
111
113
117
120
118
120
121
123
123
120
115
110
109
109
112
115
115
113
114
115
118
123
129
132
131
125
119
120
125
126
119
121
123
122
124
124
118
102
92
98
114
127
124
116
112
115
116
114
110
111
119
127
127
122
116
114
114
114
114
116
115
112
112
114
117
120
118
115
116
118
118
120
123
127
131
127
122
122
123
121
113
119
121
120
116
115
113
110
106
110
115
118
113
109
113
117
118
117
121
127
131
130
126
121
117
114
112
110
112
114
116
115
115
118
119
121
123
123
121
118
115
114
115
118
120
119
118
119
121
122
117
119
119
113
106
104
107
111
113
116
112
105
103
108
113
118
122
127
135
136
128
116
113
116
120
116
113
114
118
120
120
120
121
121
119
118
118
119
118
114
111
110
109
108
109
112
115
119
121
121
127
126
120
113
108
107
108
109
110
112
111
108
104
109
115
120
124
126
124
121
113
108
112
120
122
116
112
117
124
128
124
123
123
123
119
115
114
114
112
112
112
113
111
108
110
117
123
123
121
118
134
129
121
117
117
117
113
107
103
110
119
120
114
110
115
122
121
113
102
101
107
115
124
126
123
114
110
116
126
130
126
122
120
121
121
118
118
116
115
113
113
117
121
119
116
121
126
127
123
117
126
122
120
120
121
120
116
112
106
110
118
120
113
107
108
110
111
103
100
106
117
124
127
125
119
111
108
115
125
131
128
122
118
118
120
122
127
128
124
116
112
117
125
125
117
112
113
116
117
114
116
115
118
119
120
119
122
125
120
111
108
108
107
105
100
100
101
108
113
120
122
119
113
112
114
113
111
114
122
130
131
126
119
117
121
126
135
140
134
121
112
112
122
126
119
107
98
97
103
107
120
118
120
118
118
122
131
138
134
120
105
102
105
104
101
97
99
113
124
125
116
105
99
104
112
114
112
113
119
127
131
129
121
117
120
128
139
143
136
123
114
112
118
124
124
116
105
95
92
99
133
131
123
116
114
121
130
136
136
130
119
110
109
110
106
100
100
109
118
122
113
103
104
108
114
114
112
111
112
117
118
118
115
114
118
127
136
136
130
121
116
114
115
119
124
129
122
114
104
105
134
134
122
111
109
113
118
119
125
131
131
122
116
117
116
109
99
96
104
110
113
110
112
118
120
119
115
110
104
100
101
103
110
115
121
125
127
124
119
114
115
117
117
115
117
123
128
127
118
113
123
122
113
107
104
108
109
106
108
116
119
121
123
125
123
116
100
91
97
107
113
112
115
122
131
130
123
110
100
93
94
105
116
124
127
125
123
119
115
113
114
120
120
116
112
113
119
120
115
109
109
109
111
109
112
114
114
107
100
97
103
113
123
126
124
117
110
108
113
115
114
113
116
126
135
131
121
110
104
104
109
116
122
127
129
126
122
118
116
117
120
122
123
119
115
113
111
107
102
102
110
109
113
116
117
117
118
115
107
99
101
113
123
126
122
120
123
129
131
127
121
119
123
133
135
129
118
110
114
119
121
119
118
119
123
123
119
117
116
120
123
119
114
113
117
118
113
104
97
99
122
120
119
116
113
111
115
118
117
113
111
115
123
126
122
120
122
127
128
126
121
122
126
131
132
127
118
115
113
113
112
110
111
110
110
111
109
111
114
120
121
109
99
94
104
115
115
105
98
101
125
121
117
117
114
113
113
115
115
115
114
116
123
125
122
115
106
103
105
110
118
120
121
123
126
126
122
117
111
106
105
109
112
111
108
101
99
105
114
122
120
109
94
86
89
101
107
104
100
103
124
118
115
120
125
124
114
107
103
105
109
114
116
118
114
104
93
89
95
106
118
120
118
118
120
123
120
115
109
112
117
121
123
119
113
103
100
105
115
124
131
123
108
92
87
95
103
107
106
106
123
115
113
120
128
125
114
102
100
105
111
114
114
111
108
104
104
106
111
119
123
123
121
119
117
118
117
113
113
120
126
128
123
117
115
113
107
107
111
122
131
129
116
100
95
104
114
119
113
109
123
113
109
113
118
119
112
106
108
114
116
116
113
108
108
114
123
127
124
123
126
129
130
123
116
115
114
112
112
119
121
118
108
104
111
118
116
106
100
109
119
122
114
104
103
114
125
125
117
110
117
108
101
101
112
119
120
115
111
112
115
112
109
110
116
123
124
118
111
110
118
128
132
125
115
112
113
114
113
114
113
105
97
98
108
118
118
108
99
104
114
119
114
110
112
114
116
112
107
107
112
106
102
104
115
125
123
115
108
105
108
112
115
121
123
120
110
100
98
105
115
122
124
119
113
113
116
120
121
119
112
103
99
104
112
117
117
111
109
112
115
118
122
124
121
115
106
103
105
107
111
111
114
117
121
121
117
112
106
105
107
115
125
132
128
117
103
97
104
114
119
117
113
111
112
116
122
128
132
127
116
106
107
114
118
117
113
112
113
114
115
116
122
127
124
116
111
110
112
110
120
118
121
123
121
117
113
111
109
109
112
119
127
132
128
119
112
111
116
119
117
113
109
109
112
117
126
132
133
127
116
111
114
120
122
118
114
112
111
107
106
112
118
122
118
111
111
116
116
112
128
126
127
127
123
118
117
116
116
113
113
115
118
121
125
121
123
122
116
110
108
111
114
116
115
115
118
123
122
118
112
113
119
124
124
120
118
115
111
104
98
104
113
113
106
101
106
113
116
113
128
132
134
131
127
123
121
117
115
115
113
111
110
113
117
121
123
118
112
107
106
113
124
127
119
112
108
109
109
104
105
112
123
129
127
123
120
118
115
107
103
107
112
108
102
99
103
112
117
116
125
127
130
131
127
121
116
112
112
116
117
115
114
114
117
120
118
115
112
109
111
116
122
125
121
114
109
109
106
101
102
110
124
135
135
129
121
116
115
112
113
113
112
109
105
101
106
114
120
117
115
111
114
118
117
112
106
102
107
115
124
125
124
120
119
120
120
115
112
112
115
116
116
117
118
116
119
117
113
109
105
111
121
134
136
130
117
108
105
109
113
114
114
111
105
102
107
115
120
115
112
102
104
111
115
114
109
102
106
112
123
125
123
117
117
120
120
114
108
108
113
117
116
114
113
114
119
120
119
118
117
116
118
122
123
117
110
104
102
105
108
111
115
114
108
104
108
114
119
115
115
105
104
112
120
125
120
109
104
108
115
118
112
106
105
110
115
113
108
106
108
115
122
120
114
112
110
113
117
118
119
119
119
118
108
105
102
104
107
110
110
108
112
115
116
114
113
116
120
118
122
112
105
110
121
129
123
109
101
104
113
113
102
94
93
103
114
120
116
108
102
110
119
124
119
113
111
112
110
109
111
116
123
121
113
105
104
107
115
120
117
109
108
114
120
124
123
119
119
119
133
118
106
108
120
129
118
101
94
102
111
108
93
85
90
105
119
124
121
109
100
100
108
114
117
116
119
119
112
105
105
116
127
133
125
115
107
110
117
121
117
110
109
113
118
120
122
117
116
114
135
123
110
111
118
122
113
100
94
101
106
100
86
84
96
113
120
121
116
110
105
101
102
103
108
114
120
122
120
114
112
118
128
130
121
113
108
112
115
112
110
110
113
113
109
108
110
113
112
109
123
124
121
118
118
119
114
109
106
105
102
94
90
95
108
115
113
114
117
121
121
111
105
104
106
106
108
114
118
121
118
118
117
113
107
101
106
113
113
106
99
101
109
110
103
103
108
112
110
101
106
115
122
123
121
119
117
120
121
119
110
103
105
111
110
107
102
109
120
126
122
114
113
117
115
108
105
108
113
116
115
110
108
102
96
97
104
110
109
102
96
99
105
105
103
108
116
119
110
96
97
98
108
120
126
129
126
125
125
126
123
119
119
115
108
98
100
110
117
111
103
105
116
128
127
119
113
113
110
105
104
109
111
110
106
105
107
107
103
98
100
105
105
104
103
112
121
124
115
102
101
95
102
115
127
131
129
124
118
118
118
119
118
113
106
106
112
116
112
98
91
101
115
127
125
123
123
119
109
97
98
110
121
122
120
117
118
114
108
105
112
114
113
106
103
107
114
119
120
116
110
108
113
117
124
129
129
121
112
104
103
106
110
115
118
123
126
120
112
100
97
107
116
121
122
122
123
119
109
96
97
110
123
124
121
119
122
125
124
118
115
114
114
111
103
98
100
105
120
124
116
119
122
121
120
119
120
120
113
106
100
104
110
118
126
130
129
123
116
109
109
113
119
122
121
120
119
119
111
102
94
103
113
120
114
109
113
125
128
123
113
109
110
109
102
93
93
101
112
118
117
119
122
124
122
116
116
120
123
119
115
114
117
119
124
127
125
122
120
120
117
118
121
123
118
113
112
115
112
102
91
94
109
122
118
106
105
116
126
122
112
106
108
107
103
99
100
103
103
102
116
110
113
122
125
123
117
121
126
130
127
122
119
119
119
118
116
120
123
126
125
121
117
113
108
102
100
105
107
101
93
99
117
135
137
120
111
115
121
119
111
106
108
109
109
108
107
105
97
91
112
104
104
115
124
125
125
123
124
122
120
119
119
119
116
109
107
112
120
128
127
116
106
103
104
101
97
97
103
105
105
108
117
132
138
132
125
121
118
113
107
103
105
108
111
111
110
102
92
88
111
106
104
111
120
125
124
122
121
120
118
118
120
119
116
106
101
106
117
126
122
109
101
106
115
113
105
103
111
122
121
113
108
112
118
123
125
120
115
107
102
100
100
101
106
108
109
100
92
90
115
110
106
113
122
126
121
118
121
129
131
126
119
114
109
105
106
112
118
123
120
109
109
117
126
123
115
115
123
130
125
114
105
100
100
103
107
108
106
105
103
105
101
99
100
104
110
105
96
93
115
107
106
117
129
130
119
115
120
133
136
125
112
105
106
111
119
123
122
123
122
120
120
123
126
120
115
112
115
119
118
112
107
105
101
101
100
104
105
106
114
118
117
109
103
105
109
105
97
96
107
95
100
118
132
131
118
113
117
122
121
110
100
102
110
121
127
124
119
122
127
131
126
122
120
118
111
103
97
101
107
111
111
111
112
115
115
112
108
108
114
123
129
123
113
108
105
101
97
98
107
100
108
121
129
124
117
112
111
111
103
97
97
103
113
121
118
111
106
114
124
128
121
115
116
120
119
108
100
103
111
114
114
111
115
126
133
125
108
99
101
115
126
125
117
109
105
101
100
102
113
114
123
127
121
110
106
110
114
113
109
104
105
109
116
115
109
100
98
107
120
124
117
112
117
127
131
127
120
120
124
125
117
109
111
124
131
124
104
90
93
107
117
120
114
110
109
110
109
106
114
120
127
127
113
100
98
108
118
123
122
118
116
118
120
117
109
101
101
111
121
123
118
115
119
125
128
125
122
125
127
127
119
107
102
109
116
115
105
97
99
110
118
119
116
113
110
110
105
100
103
111
116
118
112
106
103
110
117
123
124
120
117
118
121
118
115
108
108
118
122
122
119
118
117
111
104
100
103
113
119
119
113
104
100
101
107
112
110
107
108
112
118
120
118
112
105
100
93
90
135
132
122
112
109
112
115
117
115
114
111
107
105
105
108
109
111
114
115
113
113
117
117
121
121
121
120
119
116
115
115
113
107
102
105
116
126
127
121
114
110
116
124
129
127
124
123
127
130
127
134
131
120
109
107
116
121
119
115
117
116
115
108
108
115
119
117
113
110
109
109
112
111
113
117
121
120
115
114
115
117
117
115
111
111
113
113
112
112
114
120
125
129
130
128
125
125
129
130
124
121
121
116
111
115
124
128
122
117
119
125
125
119
118
124
125
118
109
106
110
113
112
110
114
119
121
115
109
105
112
119
123
122
119
116
113
110
112
116
121
125
126
127
128
127
127
128
129
128
123
113
114
116
112
114
120
123
122
118
118
116
116
116
120
126
124
116
109
116
126
123
112
108
115
125
125
116
108
109
118
124
126
124
122
120
116
118
119
120
121
119
117
116
118
119
121
123
126
125
122
116
119
119
112
104
106
112
115
116
113
104
97
102
111
117
118
113
115
126
133
124
108
104
113
122
124
119
117
122
129
127
122
120
122
123
123
120
120
118
115
113
110
109
107
109
114
118
122
121
118
125
128
122
113
105
105
109
113
114
114
110
104
102
109
115
120
118
118
121
120
111
105
108
116
119
116
116
127
136
135
124
117
120
124
125
122
119
115
113
112
111
111
107
105
107
114
120
120
116
114
127
129
123
116
116
118
117
113
110
114
120
122
118
116
117
122
123
116
106
101
104
113
123
123
115
109
112
126
136
132
121
117
123
127
124
119
117
116
116
114
112
113
112
112
113
117
120
118
113
111
125
121
119
119
123
126
123
112
105
107
117
130
130
124
117
118
118
112
104
107
115
124
126
122
115
111
114
123
126
127
124
128
129
129
122
117
120
125
126
119
112
112
114
115
114
113
111
110
109
111
127
116
114
118
121
123
123
116
106
101
106
118
125
119
108
102
102
108
112
118
120
120
116
115
118
123
121
121
120
124
129
133
130
123
119
119
126
133
131
118
110
109
112
114
112
105
100
100
105
111
137
125
119
117
117
117
120
119
113
106
105
110
111
108
100
95
100
111
121
123
117
110
106
112
120
125
123
119
119
122
128
125
117
114
116
123
129
130
122
113
107
109
112
114
113
111
103
99
102
109
140
135
125
117
113
113
116
117
117
119
115
112
110
105
104
105
111
121
124
122
116
109
109
112
114
115
115
117
119
118
115
109
103
105
116
125
127
121
109
103
106
111
115
117
118
119
119
115
113
111
132
132
122
109
105
109
113
113
115
121
123
120
113
112
115
116
115
116
118
121
122
119
114
110
109
111
112
116
116
112
105
101
102
110
119
124
123
115
104
100
108
115
119
119
115
121
128
132
130
122
121
121
113
104
101
108
111
111
110
114
119
118
116
116
120
116
107
103
111
123
129
122
113
110
111
115
119
117
113
108
107
107
111
118
124
123
119
112
110
112
116
120
123
118
113
113
121
131
132
126
121
118
112
106
106
109
114
113
110
109
110
115
115
116
114
110
106
108
117
127
128
118
111
112
123
125
118
113
113
115
115
115
114
120
124
124
119
115
115
119
123
124
123
120
117
114
112
114
115
112
123
120
119
114
110
110
112
116
117
116
115
115
115
115
112
112
118
126
130
126
117
109
112
123
132
127
116
111
118
125
122
114
112
117
125
127
121
116
115
118
125
124
121
120
125
122
114
102
97
98
124
119
118
114
106
102
106
116
122
124
118
116
116
116
117
117
121
124
121
111
102
103
114
131
135
127
117
115
122
125
120
112
113
119
126
129
124
115
113
118
124
124
116
115
120
123
119
105
95
94
116
110
108
109
107
103
105
111
116
117
115
114
115
118
117
114
107
101
97
94
97
104
116
127
130
125
119
120
122
121
117
115
117
121
125
127
122
117
115
120
124
120
109
99
102
115
121
116
102
98
110
103
105
113
122
121
114
110
107
107
109
112
112
111
109
107
101
95
90
93
103
115
118
120
117
120
119
118
115
115
116
117
119
119
119
115
113
114
115
120
122
115
103
97
98
109
116
117
108
103
111
104
106
120
132
134
124
114
107
108
112
114
113
110
109
112
114
113
109
109
116
122
123
118
113
115
117
114
109
108
112
114
113
109
109
105
104
104
110
116
114
110
103
103
109
112
113
112
108
106
114
104
106
115
127
130
124
119
117
117
117
117
116
116
116
122
127
128
120
115
118
124
127
120
114
114
118
115
110
107
110
112
107
104
103
105
103
98
99
106
109
107
105
110
118
121
115
108
105
107
114
103
98
102
113
119
120
119
118
118
116
113
113
117
119
121
121
116
110
106
113
121
126
123
116
115
120
120
119
117
116
115
107
100
102
106
105
101
98
104
109
107
105
107
117
117
113
106
105
109
114
104
98
101
107
115
117
115
112
109
107
108
109
114
114
111
106
102
106
110
116
118
117
114
114
117
123
126
128
128
123
116
108
104
107
111
114
111
110
111
110
107
105
105
106
109
107
105
106
110
117
110
109
110
113
113
114
111
110
110
110
113
115
115
109
108
106
110
120
126
125
117
108
106
110
120
127
132
132
127
117
110
106
110
113
115
117
119
118
111
106
104
108
109
107
104
103
105
107
108
121
115
114
113
113
112
112
112
114
118
124
126
122
113
107
110
119
123
122
121
118
113
108
108
114
124
134
137
133
121
110
107
109
114
115
115
116
119
113
100
91
100
114
122
115
101
97
100
105
104
119
117
116
114
112
112
114
115
117
122
129
130
120
108
103
111
124
127
119
106
102
109
115
121
124
127
134
135
129
118
109
110
112
114
112
111
112
112
106
91
85
97
116
124
116
100
93
99
106
107
112
115
118
117
115
115
117
114
114
115
117
116
108
99
100
109
120
124
119
108
103
110
119
128
129
126
122
119
117
114
113
114
116
114
108
107
109
109
103
95
91
99
114
118
110
99
95
103
113
112
106
109
116
120
123
122
118
113
109
109
108
107
104
99
101
108
114
120
122
119
115
113
118
125
130
124
114
106
108
112
118
121
121
119
117
114
109
106
102
101
104
108
113
113
105
99
100
110
118
115
105
102
108
119
122
121
118
114
116
116
117
114
109
107
108
110
113
112
111
115
115
114
115
119
126
124
116
110
110
117
120
123
126
132
131
124
110
102
100
105
111
112
114
113
105
100
102
112
118
116
111
106
110
117
119
118
115
114
121
128
131
123
112
105
106
109
112
104
96
97
104
114
116
115
119
121
119
116
112
115
118
120
124
130
128
120
109
105
106
107
109
110
114
116
111
105
104
109
116
117
116
114
115
117
118
115
112
112
117
126
131
124
110
96
95
106
114
109
98
95
102
112
117
115
110
110
111
112
108
108
111
117
120
116
112
106
108
113
117
116
108
105
110
117
121
116
109
107
112
116
118
115
113
116
120
117
110
101
102
112
123
121
106
94
92
105
119
124
117
110
103
109
116
113
107
103
102
102
100
103
110
117
120
115
104
103
107
114
121
118
107
99
105
116
123
121
113
108
108
112
120
114
111
116
122
125
112
99
95
108
121
120
106
96
99
113
127
132
129
115
106
107
111
110
109
105
103
104
108
110
116
125
124
119
112
107
107
110
113
112
107
105
108
116
121
119
115
110
106
106
121
114
110
115
122
128
120
110
105
114
120
118
110
106
114
123
127
124
121
118
111
108
107
106
107
108
112
117
123
126
127
127
125
122
117
110
107
106
107
107
109
112
116
115
114
112
115
113
108
103
114
113
112
114
120
126
125
123
120
120
118
114
114
121
128
126
117
113
118
121
121
111
105
102
104
107
112
120
128
131
128
125
121
117
114
110
108
109
109
110
115
117
116
110
106
107
115
117
111
102
104
110
116
118
121
124
124
126
125
122
117
113
117
124
126
115
105
109
120
129
123
112
106
104
106
106
109
114
120
124
124
123
118
112
106
105
107
109
111
115
118
119
114
104
101
108
117
122
113
105
101
107
116
124
126
123
117
117
121
125
123
116
115
113
104
98
101
113
123
124
115
108
110
116
115
110
110
109
112
116
119
122
119
111
105
103
103
102
104
109
117
118
113
104
102
110
120
123
115
104
108
108
116
123
127
124
118
114
119
124
125
118
110
100
93
94
104
116
120
112
103
104
113
120
121
121
116
111
103
101
110
120
119
111
106
107
108
103
97
95
106
117
117
108
103
108
115
120
116
105
115
116
118
119
120
124
127
125
121
118
116
113
109
105
104
107
113
115
116
111
106
109
115
119
120
123
122
115
100
91
93
107
112
109
106
113
118
114
101
94
101
113
118
111
102
98
102
107
111
107
123
122
119
115
117
124
132
132
124
113
105
106
111
116
121
123
121
118
118
118
117
116
117
116
116
116
119
119
109
96
89
96
105
108
108
110
115
115
104
97
100
109
118
114
104
95
94
100
105
107
127
120
115
116
123
132
135
131
124
117
107
106
111
118
125
127
122
121
123
125
124
118
114
110
106
103
109
118
122
115
102
103
112
120
113
104
99
100
103
99
100
107
116
118
112
104
98
100
103
106
125
113
108
119
132
135
133
126
122
118
111
108
109
116
123
124
123
122
124
126
121
112
105
103
102
100
101
111
122
124
119
120
126
131
124
105
95
95
101
101
101
104
112
118
118
110
105
104
105
104
113
104
103
116
129
132
126
120
116
109
101
98
105
114
120
120
117
117
120
120
112
99
97
105
112
111
105
103
111
120
120
120
120
123
119
104
98
100
103
102
101
102
107
113
112
109
105
103
102
103
102
99
104
113
120
119
117
116
113
104
96
95
103
113
118
116
114
113
115
112
105
97
101
116
127
127
114
106
110
117
113
108
104
102
100
100
101
108
114
109
104
101
102
102
104
103
101
98
96
98
106
104
106
114
120
120
117
114
112
111
111
108
105
103
105
106
112
117
116
111
105
106
111
124
132
128
118
117
120
121
116
107
100
96
90
92
100
112
117
116
109
102
98
98
99
102
104
101
96
95
114
108
109
117
127
130
120
115
114
120
126
122
113
102
102
110
120
123
117
111
110
113
116
118
120
116
117
119
123
125
122
115
109
103
98
97
101
111
116
115
110
107
103
100
103
110
112
109
100
97
116
111
112
122
131
130
122
118
117
119
120
118
113
115
121
127
130
124
116
114
117
118
113
106
109
115
115
112
108
112
118
117
113
108
107
108
110
110
106
105
107
110
113
113
114
116
119
115
105
99
116
113
117
122
124
121
118
118
119
118
111
107
108
119
132
138
132
119
111
116
122
120
111
105
113
119
117
101
92
98
111
119
115
109
107
111
114
110
102
97
103
113
120
118
116
118
119
115
108
103
119
117
118
118
115
111
110
115
118
119
113
105
104
113
125
126
118
108
107
116
123
120
113
116
126
130
119
100
88
95
113
126
125
114
107
109
113
110
101
97
101
112
117
115
114
118
117
111
103
99
125
120
114
110
105
104
107
112
118
123
121
114
108
111
115
113
105
98
102
113
120
119
115
119
127
127
115
98
90
100
119
134
134
120
109
109
112
111
107
103
101
101
103
106
111
116
114
104
92
86
123
116
107
102
100
105
109
113
116
123
128
123
116
110
110
110
106
100
101
107
113
113
111
111
113
110
101
93
93
105
118
129
127
116
110
108
111
117
116
110
103
96
94
101
109
111
107
97
88
82
135
133
125
119
118
119
118
120
122
124
115
103
99
107
117
120
113
112
120
129
132
126
116
109
106
107
109
113
117
122
127
127
122
114
113
117
124
124
118
113
112
113
113
116
121
125
125
124
121
115
135
134
125
115
112
116
121
126
131
133
121
105
96
105
119
125
119
114
121
130
129
121
112
109
110
114
117
120
119
120
118
120
121
120
123
124
122
115
113
116
123
127
127
124
124
126
126
123
117
113
120
121
118
113
112
118
122
124
123
122
118
108
102
105
116
122
121
121
125
130
124
113
109
111
118
119
116
115
117
119
121
121
123
123
122
121
120
120
120
124
126
124
124
124
124
125
125
121
116
115
107
108
111
113
115
121
123
118
111
107
106
107
105
109
116
117
116
119
127
131
121
108
106
113
123
123
115
110
117
129
133
131
123
116
113
114
120
127
131
128
121
115
113
116
119
123
123
122
118
117
109
112
114
115
117
121
122
119
112
106
101
100
104
111
118
117
113
115
124
130
121
108
104
114
123
123
116
115
123
134
137
129
120
114
112
114
119
124
127
124
119
111
111
112
115
119
122
122
118
116
117
120
120
118
118
121
122
121
121
118
112
105
106
111
117
119
117
117
121
122
120
114
115
118
119
114
112
119
128
132
123
117
118
120
121
118
116
116
116
116
114
113
114
114
117
117
119
115
111
111
118
120
119
116
119
123
122
123
123
122
120
116
112
111
118
122
125
124
120
118
117
123
126
123
114
104
110
123
129
122
108
108
118
128
127
120
116
114
114
112
111
112
115
118
119
117
111
105
105
110
117
113
110
112
117
119
119
117
114
114
114
119
120
118
117
118
121
122
116
115
118
124
125
120
110
110
118
127
126
116
107
109
119
126
123
117
115
119
119
114
110
110
114
119
120
116
110
105
108
115
125
111
103
104
108
111
112
111
104
103
107
117
120
118
111
109
111
111
110
111
118
121
118
114
117
125
133
131
123
113
110
113
118
116
113
112
115
118
122
116
110
109
114
117
118
119
117
117
120
121
133
118
111
108
108
111
109
106
101
101
108
115
116
110
105
106
110
112
109
109
113
114
113
115
124
135
139
132
120
112
110
113
115
114
113
115
115
114
109
106
108
111
114
114
114
116
121
124
123
121
131
126
124
122
119
115
112
106
102
104
110
114
113
108
108
115
121
123
116
111
111
112
114
115
122
127
131
129
121
113
109
110
114
119
124
121
115
104
95
95
102
111
115
112
110
112
117
120
120
114
119
124
130
130
124
118
116
109
104
106
111
113
114
112
115
120
125
126
123
120
119
118
114
111
111
114
120
122
120
115
110
110
113
121
127
124
115
105
100
102
108
114
116
114
110
108
112
118
121
118
112
119
123
123
119
116
116
113
110
110
110
109
107
110
117
117
118
114
117
124
130
123
111
101
102
109
112
113
115
117
117
112
109
113
119
119
116
114
118
124
124
119
117
117
113
112
115
124
130
129
117
117
115
113
110
110
111
112
113
112
108
101
95
101
111
113
109
103
110
121
128
120
109
105
108
110
105
105
109
118
120
112
107
104
110
116
118
123
130
131
125
119
117
119
121
118
116
121
129
127
118
114
112
112
108
108
108
110
114
114
108
99
92
99
106
109
107
101
104
110
110
108
110
117
120
114
103
103
112
121
120
115
110
109
113
119
121
120
117
114
114
116
117
120
124
121
115
113
112
109
110
104
109
114
113
110
108
111
115
115
110
104
101
102
103
103
99
98
99
99
97
98
109
121
126
117
110
110
119
124
123
119
119
120
123
122
120
113
102
102
109
116
117
118
122
122
118
113
103
96
108
102
108
114
116
112
112
112
116
115
113
111
112
107
102
96
94
96
101
103
100
101
109
115
118
115
113
116
121
124
121
122
121
122
124
122
118
110
103
103
108
116
117
115
120
126
126
117
103
98
115
111
110
116
120
119
115
115
117
116
115
114
114
109
102
99
101
105
106
106
111
115
115
112
106
106
112
116
118
116
113
114
113
114
116
118
119
117
114
110
107
104
108
115
123
127
126
116
107
102
117
113
115
122
130
130
124
120
118
115
113
113
114
112
108
108
112
112
108
106
111
119
118
111
102
102
111
114
109
103
101
101
103
106
109
114
114
115
115
110
106
100
105
118
129
123
114
103
102
104
112
111
113
121
129
130
127
123
118
111
108
111
116
117
116
112
114
115
110
105
103
110
115
111
108
107
113
116
111
104
100
101
104
106
108
108
106
105
108
110
108
108
113
124
128
120
102
92
97
106
113
109
108
110
114
116
115
116
114
109
106
109
114
118
117
110
111
115
115
108
102
100
105
108
109
110
115
119
121
117
114
113
111
111
111
107
103
100
104
111
118
118
116
117
118
112
102
95
101
110
121
117
113
109
105
101
103
109
112
111
107
106
108
109
109
107
111
121
128
123
110
101
99
103
106
110
114
119
125
126
125
119
114
112
112
109
106
103
107
112
118
116
106
103
101
106
105
105
107
112
127
128
126
121
112
104
104
107
112
114
112
110
108
104
101
104
116
128
133
130
120
108
102
100
104
110
114
115
116
117
116
114
111
112
113
112
112
112
110
109
108
105
102
93
90
99
106
110
111
112
121
124
125
123
121
116
113
115
117
119
122
121
116
104
98
106
118
125
123
120
122
123
116
108
107
112
115
113
110
106
108
110
112
114
113
111
114
115
111
105
100
102
105
102
100
99
105
111
116
116
106
107
110
112
115
119
121
121
120
121
125
128
120
107
101
108
119
123
119
118
122
127
128
123
118
120
120
119
112
110
111
112
113
112
110
107
110
114
113
107
102
104
113
118
116
109
105
109
116
118
99
97
98
100
105
115
121
122
117
114
116
118
117
109
108
115
126
132
133
129
125
124
125
126
126
123
121
120
118
117
117
115
111
107
102
104
107
110
113
111
106
107
114
124
121
113
106
106
111
115
105
100
99
102
106
113
119
121
118
109
103
102
104
108
114
119
124
129
133
131
124
117
115
119
123
118
112
111
115
121
121
117
109
103
101
102
105
108
112
114
111
107
109
113
114
108
106
110
114
114
117
113
114
115
115
113
117
121
124
117
106
99
102
108
116
119
115
111
111
114
115
113
112
111
111
107
101
102
109
118
123
120
114
109
107
105
106
107
112
116
113
106
104
104
104
105
110
120
124
121
121
125
130
125
115
110
111
118
127
130
125
113
110
110
117
120
115
106
99
103
114
117
114
109
103
101
103
104
107
112
118
121
122
118
114
110
110
116
120
116
108
102
100
105
107
109
112
119
121
118
117
127
134
125
111
100
104
116
126
133
134
127
120
116
118
124
126
118
111
112
119
123
117
108
102
105
111
112
107
106
112
120
122
121
116
114
121
128
126
116
101
94
99
109
113
114
109
106
104
102
111
121
128
121
108
100
106
116
123
128
128
126
120
116
119
125
129
130
127
126
124
123
118
110
108
111
115
112
107
104
110
118
119
116
114
115
122
125
122
110
98
94
100
109
114
113
104
96
89
92
115
119
121
118
112
110
113
118
123
125
126
124
118
115
116
121
126
129
130
127
124
122
120
120
117
114
112
111
112
118
121
120
114
111
111
114
113
113
108
106
104
104
104
107
108
108
104
96
92
91
120
120
118
117
117
122
124
128
126
126
125
123
117
114
113
115
118
120
124
125
124
123
123
124
121
117
112
115
122
130
128
122
114
111
113
115
113
105
103
108
115
119
115
108
106
107
108
106
101
100
123
121
117
114
118
125
129
131
129
126
122
119
118
121
120
116
111
112
121
125
125
123
121
121
120
120
121
122
124
129
127
123
117
115
117
121
115
109
104
112
123
130
124
112
107
108
111
110
107
107
118
119
118
115
117
119
119
123
125
124
118
113
115
124
125
120
115
116
123
127
126
118
113
111
113
117
121
119
118
119
123
124
120
116
117
119
117
111
109
115
125
132
127
117
109
109
112
111
108
106
113
116
119
120
117
109
103
107
118
124
120
112
109
116
122
121
121
124
126
126
120
111
108
108
108
111
111
110
107
114
123
126
119
111
105
105
107
109
109
114
122
129
126
118
112
110
113
113
106
101
113
117
120
123
119
108
99
99
113
125
124
116
109
108
111
114
118
125
126
124
114
105
107
111
114
115
111
106
103
108
120
124
113
96
87
90
98
101
101
101
109
116
120
113
109
108
113
112
105
95
118
119
119
120
118
115
113
112
116
121
122
118
111
108
104
101
105
117
124
125
116
108
107
111
117
122
120
110
102
100
106
112
106
92
84
88
99
100
92
86
95
107
115
111
104
104
109
108
105
101
124
122
119
116
118
123
127
126
122
119
117
114
113
111
106
99
100
109
120
124
120
111
108
107
108
113
117
114
108
103
101
104
104
93
89
96
101
99
91
83
93
107
116
115
110
106
102
101
105
110
129
123
115
114
119
126
128
126
122
120
118
115
112
112
111
107
106
110
119
123
119
114
109
105
103
104
106
114
120
120
118
114
109
105
100
98
100
96
93
94
102
110
116
119
117
110
101
100
107
114
130
120
111
113
123
126
123
115
117
121
120
115
111
113
116
119
119
120
119
117
113
111
110
110
111
108
105
111
123
133
135
125
113
105
100
95
91
93
96
99
103
107
112
115
115
110
104
104
111
117
121
113
109
115
122
121
114
112
112
114
111
107
108
114
120
124
125
122
119
112
107
107
109
117
122
116
105
101
110
122
127
119
109
103
98
93
90
91
98
102
103
103
107
111
110
108
105
105
109
114
107
104
108
115
119
117
113
113
112
105
97
98
106
112
117
119
119
117
117
110
106
107
110
119
122
116
102
93
95
101
107
107
104
102
101
95
93
99
102
103
101
103
107
110
110
106
103
101
103
111
100
102
109
116
118
117
115
115
111
101
98
101
106
109
107
107
114
117
115
108
105
108
112
118
117
110
104
101
100
99
101
106
110
113
111
108
108
111
112
106
101
101
103
108
108
106
103
101
102
109
104
103
111
118
119
117
116
115
111
106
107
111
114
111
110
111
120
121
114
105
103
108
112
112
109
111
115
120
121
118
114
113
114
115
111
110
113
117
116
106
99
96
97
99
102
105
107
108
108
107
110
112
116
120
120
117
115
115
113
110
110
114
117
123
130
135
133
124
111
106
106
108
106
104
109
119
127
130
125
122
120
116
109
102
99
102
110
113
107
102
96
94
97
98
100
104
112
113
110
105
110
115
117
119
115
112
110
113
115
116
112
110
114
126
139
142
133
120
111
111
112
109
103
103
113
121
123
113
106
108
113
115
106
95
88
90
99
105
103
101
100
103
103
99
97
103
112
112
107
104
110
107
106
110
113
114
112
113
116
120
118
110
106
112
123
125
118
111
112
117
117
108
102
107
118
121
111
93
83
90
106
116
115
102
91
88
95
101
103
106
109
109
104
98
94
101
107
106
99
103
119
110
103
102
112
122
123
117
115
119
120
113
102
99
104
105
104
103
109
116
113
105
100
106
117
118
106
93
85
93
110
121
118
112
104
99
100
99
106
111
113
104
92
82
88
97
103
99
94
101
132
126
114
107
111
122
126
120
115
116
118
116
107
100
99
104
108
107
108
110
108
103
99
100
107
114
111
106
104
111
114
116
112
108
108
108
103
98
104
113
115
104
86
78
84
96
104
105
102
103
126
120
114
118
122
122
118
114
119
127
122
112
109
117
124
122
113
114
126
142
142
129
119
111
108
105
106
113
121
126
128
126
121
116
115
120
123
125
124
126
126
124
117
113
118
125
126
121
115
115
132
131
126
122
118
116
113
113
120
126
121
110
107
115
121
122
118
124
136
145
143
134
122
119
112
110
115
126
131
127
116
109
110
116
121
122
120
117
116
120
127
129
126
122
121
125
125
119
112
114
121
130
129
125
116
113
112
112
112
112
112
110
106
104
104
110
119
131
137
136
126
117
118
119
116
113
114
125
131
127
114
106
108
114
120
122
121
118
115
115
116
119
121
121
123
122
120
112
109
114
111
120
126
127
122
121
118
113
108
106
109
112
109
105
100
103
113
121
125
120
111
108
110
117
120
116
113
117
123
128
125
117
113
114
116
119
122
125
123
115
107
104
111
119
124
124
120
113
111
113
113
118
122
127
130
131
127
120
114
110
114
115
118
117
119
115
112
110
111
113
113
110
109
117
123
122
116
115
121
129
132
126
118
114
113
115
119
122
122
119
111
108
112
119
125
126
125
122
114
112
123
119
120
125
127
128
125
122
122
120
115
113
119
124
131
127
118
113
116
119
121
119
118
121
122
120
117
118
121
125
124
119
117
118
116
113
112
114
119
123
123
121
121
120
122
122
122
119
113
112
122
118
120
123
122
119
117
121
127
124
115
108
111
121
127
124
122
121
122
122
122
123
126
124
118
113
116
123
128
120
108
105
112
120
121
116
112
113
120
124
125
124
123
121
119
114
109
105
109
115
115
118
120
121
118
111
110
115
123
121
111
108
109
112
116
116
118
120
121
121
121
124
125
120
113
111
119
128
129
115
98
96
107
121
123
118
114
116
121
122
120
119
122
124
121
113
107
104
110
121
116
116
116
117
115
111
109
111
113
115
115
113
109
107
108
111
115
115
114
117
122
124
120
110
106
110
124
130
124
109
98
97
107
117
117
114
113
115
120
117
114
115
121
126
126
121
120
121
122
123
120
115
114
115
116
118
117
114
111
112
118
121
115
109
108
116
122
116
110
111
116
[truncated: 205,166 more chars]
