# Supplementary material for: Evaluating flow modulating treatment response in intracranial aneurysms using black-blood MRI in vitro
Source: Commun Med (Lond). 2026 Mar 27;6:170. doi: 10.1038/s43856-026-01413-z (PMC13031954; doi:10.1038/s43856-026-01413-z)
Supplement: Supplementary file 7 — Supplementary Data 4 [file 43856_2026_1413_MOESM7_ESM.zip › Data_Figure_6c/pump flow rate 4.5 mls/BB3/with derivo (FD1)/19_BB3/1_aneurysm_array.txt]

275
314
324
304
240
300
332
338
320
286
250
298
327
338
327
304
284
264
237
283
322
338
317
291
279
272
212
255
295
306
275
245
242
246
199
226
236
218
279
331
336
295
284
349
388
381
342
317
312
258
335
396
430
431
413
392
371
341
321
311
203
291
373
433
467
477
464
431
393
367
354
347
330
296
207
317
410
461
485
494
480
448
419
400
382
362
347
326
279
208
327
422
466
488
503
495
470
451
432
405
364
337
323
290
215
321
404
449
487
513
499
468
451
441
418
372
332
309
280
213
301
367
414
460
480
457
428
419
417
403
378
344
308
264
184
254
304
346
385
400
386
372
367
363
360
354
332
290
235
138
195
231
256
283
310
318
306
290
287
298
297
270
149
177
179
192
223
244
231
210
216
234
227
293
309
261
338
396
423
401
346
301
289
257
352
432
487
500
465
417
384
372
378
377
354
311
240
348
440
508
542
535
505
483
466
448
436
437
423
386
324
205
315
414
493
546
567
565
554
546
528
496
477
472
464
442
389
283
251
367
463
529
566
585
595
590
572
543
525
514
507
501
485
440
339
255
384
495
563
591
602
608
600
579
560
553
539
523
513
508
472
377
236
250
377
493
568
596
607
617
613
596
583
571
554
519
496
493
472
389
244
245
368
476
545
578
603
624
622
603
585
573
558
528
492
472
456
387
246
220
354
460
519
551
579
595
591
582
572
560
551
540
510
475
446
377
242
171
311
414
468
501
526
537
535
539
538
527
516
514
494
459
420
344
212
39
112
232
337
391
418
447
475
482
477
471
463
458
450
424
397
368
62
151
258
317
329
349
390
405
391
376
379
388
376
347
323
293
40
98
181
235
243
251
276
292
292
290
300
305
295
278
252
102
135
155
169
179
188
196
205
210
207
200
310
344
346
327
311
256
347
414
453
461
441
410
390
376
363
345
327
299
233
337
429
493
535
558
546
506
470
462
464
451
421
385
218
319
427
511
564
596
611
598
565
534
524
538
546
520
467
405
282
399
500
577
623
639
631
614
600
587
576
579
587
568
530
482
209
356
472
550
606
642
649
643
637
634
623
611
604
600
591
579
552
461
242
407
530
596
626
641
649
655
657
646
635
630
627
625
622
622
604
525
362
238
416
557
625
647
654
657
662
659
648
639
643
642
638
636
640
627
560
406
221
405
544
613
642
657
665
669
665
656
650
644
639
624
613
613
613
562
414
204
203
377
513
585
620
641
654
664
668
665
648
640
635
630
607
591
596
563
421
207
159
321
483
579
621
633
633
637
648
660
652
633
636
647
631
604
600
568
425
200
101
249
431
553
605
618
615
612
617
637
641
624
618
628
620
599
586
539
390
177
38
64
171
336
478
544
563
579
596
597
597
595
588
581
576
562
547
530
467
321
46
46
96
225
379
466
486
507
541
547
530
524
528
533
524
504
486
453
372
35
50
135
265
363
398
412
431
440
439
442
455
461
454
440
419
366
271
30
41
75
144
225
285
311
317
322
329
343
349
348
340
331
313
267
47
70
119
177
209
213
216
222
226
226
221
212
200
184
302
348
377
377
362
350
333
323
405
465
489
482
470
466
454
424
408
410
411
371
303
410
506
565
583
578
563
550
541
532
523
511
495
473
297
401
505
577
609
619
633
637
625
602
596
600
591
568
543
500
262
379
487
574
625
640
644
656
663
655
635
630
645
654
632
592
555
162
308
447
542
605
652
677
678
668
659
658
656
657
670
674
649
612
596
554
170
348
504
586
623
655
681
684
675
666
666
667
673
678
671
653
640
640
610
177
369
540
628
650
658
663
671
679
681
675
672
679
686
685
681
679
681
658
536
167
357
550
655
675
668
667
675
683
681
674
671
677
689
691
696
698
698
682
570
149
334
537
647
662
656
669
684
686
676
670
667
670
671
670
669
668
678
679
576
338
134
307
498
609
632
637
656
668
670
672
673
667
661
661
663
657
646
663
678
584
348
115
256
434
571
632
655
661
650
642
656
676
674
661
666
682
682
666
676
688
587
343
89
193
359
526
629
669
670
649
637
643
661
665
658
662
679
682
672
678
672
556
312
39
70
143
276
444
578
635
642
643
648
645
642
641
641
645
650
649
640
639
616
492
33
60
100
182
327
484
574
596
608
627
626
612
612
617
624
627
621
610
593
540
406
45
64
109
212
358
482
541
555
557
560
564
570
579
583
580
572
564
536
450
292
32
51
75
122
213
334
435
472
468
464
480
495
494
486
476
466
461
435
337
50
67
74
105
187
288
346
355
352
362
374
368
351
340
324
312
287
54
53
67
113
171
205
216
213
222
233
228
221
214
201
180
333
391
422
413
373
338
323
275
379
449
492
509
507
498
491
476
445
423
422
416
366
260
363
458
537
583
590
582
580
587
579
557
548
558
557
519
257
362
452
538
615
654
652
641
639
636
630
626
632
629
618
603
564
177
329
456
545
614
658
663
654
662
676
676
658
653
661
663
654
648
636
222
397
528
605
651
674
670
659
665
684
688
679
676
685
692
681
660
653
629
112
268
454
578
630
653
679
697
694
681
673
680
688
696
707
705
682
649
652
663
125
293
489
608
640
646
670
695
701
694
682
685
692
704
708
700
682
659
662
687
628
133
303
499
622
654
653
662
675
683
694
698
697
695
700
705
706
708
696
690
709
662
141
291
486
627
675
673
669
677
690
698
696
691
688
695
702
708
719
713
707
726
681
468
141
271
461
620
680
669
659
679
702
701
685
677
680
685
685
685
688
687
693
724
685
480
130
256
436
590
654
646
639
662
680
680
673
675
679
680
670
664
668
667
678
715
686
493
225
114
236
400
544
623
644
656
665
658
652
663
677
677
677
676
679
685
685
691
717
680
486
223
88
194
342
489
597
652
675
674
657
652
656
664
663
667
678
687
694
691
698
715
656
449
191
23
57
142
273
418
546
628
659
657
654
660
660
651
646
654
671
679
684
680
685
695
622
405
36
95
198
321
451
564
628
641
644
652
652
649
647
652
667
675
679
675
676
666
561
334
32
60
126
217
332
461
572
630
637
626
621
635
642
646
650
651
649
650
656
608
446
41
85
146
221
320
446
554
593
580
569
588
604
599
585
578
568
570
571
487
292
32
71
111
140
183
278
401
477
490
483
499
513
500
481
476
463
450
424
322
53
81
89
101
154
244
316
341
344
357
369
363
354
356
352
325
268
50
56
67
97
136
168
186
192
204
215
221
221
220
226
208
331
398
428
418
378
338
321
277
398
486
538
557
540
498
466
463
463
449
414
368
307
285
415
517
575
600
605
600
593
586
583
575
563
552
533
493
293
413
504
573
622
643
641
639
645
655
651
646
646
652
643
617
569
230
400
514
569
613
659
679
675
674
676
675
662
661
680
689
679
669
661
120
287
471
581
623
651
675
677
670
677
692
692
674
669
677
683
685
688
703
676
164
349
529
626
656
670
682
680
674
679
686
697
696
693
693
695
697
691
697
701
209
405
574
654
667
672
692
707
709
698
686
690
704
715
716
712
707
680
672
704
673
95
240
437
597
659
662
663
685
707
714
712
703
705
710
714
715
714
717
688
670
703
702
107
252
449
605
658
654
659
679
693
698
708
719
722
714
708
705
710
731
717
688
709
711
558
116
255
444
598
659
663
667
684
702
709
715
714
709
706
707
708
716
735
730
707
723
723
580
115
248
422
573
655
675
668
675
700
721
719
700
688
694
708
704
696
709
708
701
725
732
597
324
102
238
410
557
644
670
661
656
676
695
699
689
689
697
704
688
671
687
693
687
708
725
611
344
83
220
400
546
631
658
654
660
670
671
674
681
690
694
700
689
676
692
700
691
701
707
598
344
61
179
348
503
602
648
661
671
674
666
670
678
678
672
689
698
691
694
698
697
706
692
559
308
7
39
118
256
421
549
623
654
662
655
653
670
677
668
658
675
687
691
696
696
696
712
684
519
32
69
171
326
465
563
623
649
650
649
658
663
664
665
670
678
688
702
703
705
717
658
451
34
47
108
227
357
474
566
630
659
660
650
645
655
664
669
673
677
678
679
703
699
571
320
32
65
142
253
364
458
541
609
640
634
620
631
649
647
645
642
624
622
646
603
419
24
43
90
172
250
306
379
481
560
582
577
590
605
593
583
585
574
558
538
443
257
30
60
110
148
172
231
336
431
474
481
493
504
495
490
500
503
481
413
280
38
62
80
98
140
208
273
310
325
337
350
355
355
353
365
358
287
44
55
77
102
127
152
172
186
207
215
206
191
205
218
299
366
398
410
404
375
331
246
366
469
524
540
534
515
496
476
459
444
417
356
289
410
522
600
636
639
618
588
573
574
579
573
544
496
439
292
433
545
618
655
663
659
650
641
638
649
653
650
635
610
590
556
239
414
543
612
647
666
669
666
672
675
682
680
680
693
697
679
665
656
154
336
516
612
637
652
672
681
688
697
701
698
679
677
698
712
695
682
701
675
226
420
579
646
654
659
673
682
690
703
706
705
691
689
691
698
697
696
717
718
131
294
486
622
670
674
675
686
695
699
702
697
702
708
712
706
703
713
710
707
717
652
167
346
533
649
684
688
693
707
720
726
719
702
697
708
725
728
730
741
718
689
706
696
202
387
560
655
681
687
697
709
719
722
724
720
716
714
714
715
728
751
732
693
704
715
578
219
406
577
666
679
674
686
707
714
710
715
728
733
724
710
694
708
746
745
708
705
714
614
217
403
577
668
676
668
681
708
727
726
722
720
719
716
715
709
715
740
744
719
712
723
647
421
203
392
557
643
668
673
681
697
718
730
729
714
702
708
722
723
715
732
733
713
713
735
672
442
184
378
546
627
662
682
680
675
685
701
710
708
705
713
723
708
694
713
726
708
699
727
681
452
159
151
357
545
639
671
682
678
675
681
683
691
700
701
709
720
707
688
704
721
707
693
708
666
456
168
120
305
495
614
662
677
678
682
685
686
687
696
693
692
713
720
701
698
710
709
703
701
636
423
16
87
224
391
538
625
662
671
671
667
669
685
697
688
684
699
707
701
706
714
708
707
698
599
26
61
145
291
456
571
632
657
661
652
655
672
681
682
680
681
685
690
716
722
711
714
690
541
44
94
210
360
489
586
641
658
654
655
662
659
662
667
674
678
683
688
690
707
722
646
428
31
61
126
236
378
509
581
603
616
634
647
640
644
657
663
668
667
646
639
675
677
536
277
39
63
128
256
383
443
475
528
591
624
625
636
646
641
642
648
634
619
619
558
376
32
41
71
150
231
279
336
433
524
569
579
591
600
590
587
601
606
593
542
404
215
48
81
120
161
228
317
391
431
452
468
482
487
479
480
494
496
421
249
50
64
86
124
169
206
238
265
294
320
332
324
316
333
341
269
83
103
124
149
170
176
168
172
192
188
294
375
412
412
391
357
317
344
444
505
525
527
523
507
471
428
400
371
321
287
388
495
576
609
608
603
606
609
590
559
549
536
485
419
325
438
529
604
662
682
670
648
639
644
644
642
645
634
598
562
542
251
423
554
626
666
691
698
686
669
657
660
672
682
690
683
661
654
658
175
340
509
618
667
688
697
692
689
693
695
695
692
690
706
713
691
681
701
648
122
267
446
585
650
671
680
687
693
704
722
724
720
704
695
713
726
703
686
716
708
185
365
534
634
667
673
675
682
696
715
727
723
723
723
721
718
719
711
704
723
730
607
97
249
437
588
666
687
690
686
696
714
728
722
705
707
726
738
733
726
736
727
714
717
656
138
304
488
620
680
698
707
711
718
729
739
731
709
698
707
730
740
747
764
749
710
710
697
542
158
352
533
639
677
693
712
722
724
726
728
731
726
713
705
712
721
738
765
760
724
719
715
599
164
370
552
655
688
696
707
718
726
727
717
715
723
726
717
708
696
705
739
755
733
715
709
639
442
162
356
544
658
697
696
696
704
727
738
730
720
716
716
714
715
714
716
734
742
730
709
713
682
514
150
339
530
642
671
674
688
697
707
722
731
732
724
713
712
725
733
734
739
738
718
704
722
706
536
256
128
314
515
629
648
664
696
697
684
686
702
720
724
721
720
725
722
719
732
736
717
698
715
706
539
256
97
268
491
632
666
679
700
699
687
690
694
699
703
707
716
726
717
702
710
732
731
707
708
698
544
262
66
222
442
600
658
676
694
699
702
705
705
702
698
692
704
726
731
709
703
721
732
717
712
687
524
242
0
44
174
359
516
605
647
676
690
692
690
694
704
705
697
695
713
717
709
715
729
724
704
700
659
470
36
117
262
432
559
622
655
675
674
665
672
695
702
692
687
690
689
694
729
740
714
693
689
608
389
38
71
182
351
498
585
642
677
672
654
660
685
685
674
674
680
681
682
699
705
704
714
682
520
33
46
112
227
367
499
607
653
640
617
631
660
663
661
667
675
680
673
657
653
687
715
626
387
39
60
105
207
361
498
553
552
565
605
640
648
658
664
664
665
668
653
644
668
648
493
45
52
104
214
330
397
450
521
588
620
627
638
647
636
636
648
650
646
625
517
318
45
65
114
181
253
340
432
494
521
534
554
570
574
568
572
585
588
523
348
44
65
92
132
194
252
290
319
351
393
427
442
443
450
470
465
370
195
70
94
112
135
173
217
250
265
274
291
313
293
205
78
100
120
129
132
141
150
346
384
388
363
335
305
331
445
525
543
515
480
457
433
402
353
305
273
383
489
574
614
612
591
578
571
553
516
496
475
433
388
322
433
527
601
648
655
640
633
646
658
640
610
610
617
585
537
291
459
564
611
644
682
694
677
660
658
674
674
671
681
686
661
646
650
204
374
539
630
658
677
706
718
701
675
671
677
687
693
706
704
686
689
712
631
157
300
459
580
649
686
707
720
715
704
702
705
709
707
695
712
720
695
690
724
672
227
406
547
619
659
691
708
710
709
716
731
734
736
722
711
725
736
708
695
736
727
529
123
315
496
606
650
675
697
697
699
712
730
731
722
729
743
743
740
737
723
711
736
743
607
195
392
551
634
674
699
708
700
704
727
738
721
696
707
735
751
744
739
744
733
720
721
659
454
253
454
593
655
686
708
717
712
717
733
742
726
705
696
707
733
741
749
763
752
722
719
701
557
277
502
635
674
684
699
716
722
725
728
729
728
723
710
706
718
730
737
754
758
742
734
718
614
395
80
280
514
650
685
691
704
720
727
730
729
719
712
714
712
713
717
716
713
724
740
741
726
708
652
503
84
276
500
641
687
700
711
719
719
727
733
727
713
710
710
706
715
722
721
719
720
719
707
707
695
574
336
85
268
488
631
674
677
689
707
706
707
716
725
731
731
717
704
715
735
741
730
712
705
699
712
714
596
350
71
245
463
614
657
648
667
703
702
684
685
704
725
732
727
716
718
723
724
722
719
714
700
704
704
595
363
197
406
588
658
661
675
705
704
691
696
704
706
703
707
715
721
715
704
706
723
737
718
705
701
603
371
145
352
553
651
664
674
700
710
712
719
720
705
692
687
702
721
723
707
701
723
744
728
713
709
598
343
10
101
291
491
606
633
648
681
703
707
706
708
713
701
689
690
707
715
710
718
735
732
705
700
695
556
2
60
200
394
552
619
635
659
684
685
676
684
708
708
690
681
690
690
696
728
748
721
686
687
654
474
37
119
293
486
600
633
654
678
679
666
676
705
707
689
684
692
689
683
705
721
710
707
700
594
359
31
74
187
349
494
585
642
669
660
639
648
679
689
685
686
693
690
673
672
677
696
726
683
486
56
91
177
313
460
569
610
606
606
627
650
660
669
676
673
670
669
665
661
686
695
582
334
34
53
78
163
296
423
498
542
588
627
640
635
646
655
647
649
660
661
661
664
599
416
39
59
93
162
260
354
442
519
563
575
576
595
612
614
613
624
632
634
593
445
239
39
57
85
130
191
266
328
361
385
421
469
506
525
539
558
575
562
462
274
47
56
75
101
128
145
173
225
281
328
365
390
415
428
394
283
69
96
126
161
196
210
213
202
171
319
353
353
289
398
469
497
492
471
448
420
375
325
288
338
458
568
624
616
564
518
505
503
477
440
410
386
369
288
405
514
602
659
673
650
605
577
574
569
547
545
550
529
488
278
437
558
629
667
685
674
650
639
652
664
648
627
642
662
639
608
596
215
398
566
647
659
666
690
697
679
667
677
692
691
691
707
708
687
687
703
170
326
499
625
671
672
680
713
728
702
678
677
696
706
714
728
721
696
705
735
637
263
441
572
635
667
695
716
731
729
706
693
702
717
718
710
727
733
702
703
746
680
157
354
535
623
645
672
710
726
725
720
713
713
719
729
726
718
734
742
711
706
764
749
523
235
452
597
644
658
687
718
715
713
726
734
712
696
715
738
741
743
747
729
715
751
764
617
312
114
327
531
626
646
676
712
723
709
714
739
739
701
669
691
731
747
739
739
743
727
720
730
670
468
148
388
580
650
663
689
717
718
706
715
737
740
712
686
690
713
737
736
734
747
744
725
723
702
575
337
166
412
610
681
684
693
700
703
708
720
727
730
727
716
708
712
734
741
734
739
746
742
733
712
630
452
173
412
615
688
688
694
701
710
717
724
725
720
717
714
708
711
729
738
729
719
723
730
721
702
664
554
360
174
407
607
680
686
701
721
724
719
720
724
720
714
711
703
697
712
733
734
714
700
705
703
704
698
605
402
165
402
605
677
679
687
710
719
709
706
714
721
729
727
710
693
706
729
734
712
693
695
703
711
711
621
418
196
144
380
585
663
660
659
687
706
701
690
696
716
729
730
718
707
712
722
717
702
697
706
707
703
695
626
453
231
115
325
533
638
656
663
685
703
699
698
707
717
714
705
703
711
719
716
704
699
712
731
717
697
688
636
469
238
80
259
483
627
668
669
682
703
709
716
724
725
710
695
695
706
715
714
706
707
722
740
720
698
704
640
436
190
36
186
416
594
656
648
655
690
711
712
709
708
707
701
691
689
701
708
708
714
730
735
703
692
705
613
8
104
302
509
624
640
642
672
694
691
682
686
704
703
687
682
691
701
702
717
737
727
693
689
681
538
8
52
192
403
578
648
650
657
677
685
683
689
710
711
695
692
706
704
693
708
727
718
708
710
645
435
31
119
275
457
584
631
645
661
672
670
678
695
701
701
703
707
697
684
694
704
701
717
707
565
302
29
74
138
267
419
538
602
630
639
644
653
659
663
677
683
683
674
677
687
685
687
700
632
417
38
63
122
243
384
503
568
601
628
649
648
634
645
657
652
655
664
669
666
676
646
496
47
81
135
231
351
448
517
570
603
611
604
615
632
632
632
641
644
648
640
533
333
53
76
116
180
257
330
385
417
446
485
530
560
581
597
615
627
616
539
362
42
46
70
102
142
167
185
222
284
344
397
449
486
502
502
465
352
189
64
90
121
156
204
264
292
279
250
210
136
66
88
114
115
93
319
397
444
465
464
440
387
330
300
274
397
509
569
577
558
538
524
499
456
418
396
378
360
346
450
550
632
662
635
569
514
508
510
493
480
483
474
460
251
397
517
595
652
688
684
641
582
545
550
552
542
556
583
573
537
519
201
374
538
634
671
688
696
675
638
623
640
662
654
638
657
677
656
637
626
161
319
498
632
685
686
685
700
694
664
658
687
712
714
715
725
717
688
701
723
595
274
452
590
664
688
690
691
714
720
687
660
676
707
723
734
749
735
703
717
749
628
179
380
558
643
662
681
704
714
724
724
691
662
674
708
722
723
742
748
713
717
764
685
405
254
471
620
666
666
688
716
722
722
721
698
673
673
705
722
719
735
746
716
715
780
762
526
149
362
567
658
663
671
704
725
721
724
740
725
674
649
684
726
735
736
744
726
714
751
770
628
331
205
463
637
670
654
680
725
731
714
721
746
737
673
624
659
721
742
732
732
735
717
714
727
676
486
250
514
659
676
666
697
722
715
703
713
732
735
694
650
662
710
740
728
718
733
737
722
713
692
585
373
282
529
665
687
683
697
696
689
697
711
718
730
727
702
687
703
737
743
727
732
744
737
715
692
635
505
322
296
532
665
683
682
696
696
690
705
713
712
719
729
716
696
696
725
745
741
727
719
713
697
684
664
586
428
297
529
664
678
679
705
721
714
710
711
711
712
718
714
699
689
705
731
737
719
697
692
693
694
687
606
435
244
277
520
666
684
681
704
725
720
708
706
710
717
723
718
701
686
697
715
716
700
688
694
706
710
698
616
448
256
244
500
654
675
664
685
706
705
701
703
713
724
726
718
702
696
705
712
703
689
693
705
710
703
686
636
509
312
208
452
620
656
654
681
700
698
694
707
722
727
720
708
706
709
715
714
708
703
709
719
708
683
673
648
535
325
155
383
585
662
670
683
696
697
702
717
725
721
715
713
714
714
714
712
711
712
722
727
704
679
682
656
510
273
8
87
289
524
654
672
660
670
698
712
714
708
703
705
709
711
703
702
705
707
709
720
728
701
677
692
643
448
32
175
406
587
648
641
652
688
703
695
684
684
690
694
693
692
699
705
703
705
719
725
700
686
685
585
355
7
90
284
495
620
652
655
671
683
687
690
694
697
696
694
695
711
712
700
706
721
719
706
707
669
499
2
45
181
366
535
626
647
648
659
678
691
694
694
695
696
700
706
699
696
712
718
700
699
706
615
383
26
94
199
355
502
588
619
638
656
665
665
661
660
671
682
684
684
690
714
706
682
684
650
480
43
83
184
329
470
566
613
631
642
652
647
634
646
664
663
665
674
682
675
678
664
546
314
27
57
108
194
315
441
524
562
589
618
634
629
636
649
643
640
643
639
646
665
597
407
74
103
162
247
329
385
424
457
501
545
575
598
611
622
629
628
629
587
436
236
48
62
96
139
183
207
229
274
341
400
451
507
539
541
529
496
396
231
78
87
115
149
188
246
316
346
324
286
243
161
66
75
104
137
143
119
91
319
362
372
373
359
317
335
446
524
553
557
554
539
498
445
414
394
361
295
405
514
600
637
633
605
577
559
536
503
488
477
462
448
334
457
543
608
658
671
637
568
506
488
486
478
484
500
495
491
512
343
499
591
625
652
678
670
617
548
513
526
539
535
553
582
573
544
533
291
476
617
671
679
686
699
674
613
578
609
664
678
662
668
678
658
653
651
518
251
430
574
660
699
711
712
717
695
637
620
671
728
742
735
736
722
694
720
751
601
184
394
560
635
665
693
712
709
718
712
667
631
657
706
729
735
751
748
717
732
767
635
331
270
494
633
668
667
688
709
705
714
720
676
625
632
688
720
723
746
764
735
732
772
690
411
164
365
560
658
675
680
701
716
712
724
729
689
632
622
679
724
724
735
751
732
724
781
761
539
209
249
485
641
681
673
686
717
728
722
738
755
725
642
597
651
724
739
736
744
733
716
744
762
638
368
316
576
696
694
671
693
730
734
718
729
756
741
647
568
612
713
751
736
735
735
717
710
719
677
512
273
102
359
601
692
688
680
704
721
721
709
710
730
740
681
596
601
687
745
734
715
729
740
728
706
680
594
413
132
396
608
681
677
684
700
694
693
704
706
710
738
728
662
625
661
722
734
721
729
748
736
703
675
634
543
390
146
419
624
685
668
679
697
689
688
703
707
702
720
737
704
662
660
699
732
738
731
720
703
682
670
655
595
471
150
417
624
687
668
678
707
714
706
706
705
695
702
718
712
689
673
687
715
730
722
703
690
681
679
666
592
448
293
143
394
607
684
683
690
715
724
716
711
709
707
708
717
711
693
679
684
695
702
704
703
704
702
698
679
603
464
314
210
119
360
586
677
679
683
705
713
706
707
717
722
727
720
701
686
686
696
699
699
700
706
711
708
700
682
637
539
384
240
93
314
553
665
664
665
700
708
695
696
717
726
727
720
705
701
705
712
716
716
716
716
714
702
683
669
648
569
400
226
249
494
650
673
671
698
704
691
697
719
723
717
717
725
728
721
715
716
719
719
718
718
699
670
667
657
559
357
168
35
165
394
600
674
672
675
686
695
707
715
707
698
703
725
730
716
703
705
706
706
711
720
700
669
676
659
523
6
80
269
498
628
650
647
671
698
704
698
693
687
688
697
705
703
706
704
700
697
706
718
702
680
680
621
438
26
158
381
566
637
647
666
693
694
689
697
698
693
690
692
700
706
706
703
703
709
713
701
698
678
550
318
3
76
256
453
587
639
654
663
673
684
694
696
693
689
688
691
696
697
700
717
719
698
690
701
643
449
3
26
123
268
433
559
617
638
654
667
668
660
658
661
673
683
687
689
702
727
716
681
674
657
526
291
10
43
116
253
414
541
613
641
647
643
643
642
642
658
678
678
679
686
695
684
677
667
571
358
28
73
146
263
398
518
578
592
599
621
644
648
653
660
652
650
648
636
642
672
626
448
50
91
134
214
314
395
433
455
485
542
585
609
618
624
630
626
615
621
604
478
275
54
81
126
181
225
247
272
323
392
448
494
537
557
548
532
506
418
259
85
99
116
143
180
225
287
349
368
344
315
272
182
69
90
125
154
156
139
122
336
414
453
464
468
461
428
381
344
313
361
465
557
612
622
616
611
606
582
541
513
489
460
406
278
422
539
614
664
684
675
642
604
576
549
530
517
507
494
494
521
266
426
551
610
642
666
678
651
589
518
477
462
457
471
483
475
481
517
262
445
583
632
630
639
668
669
611
531
488
505
529
535
554
573
558
544
543
447
210
400
570
666
686
681
686
706
683
596
527
551
640
696
692
689
688
670
678
690
538
161
354
529
624
669
708
735
735
737
707
625
570
617
710
758
748
739
727
707
740
784
631
300
271
506
637
654
654
697
727
721
726
723
665
602
617
689
726
723
735
752
728
738
775
656
354
154
377
586
673
670
665
689
700
692
711
731
680
602
590
665
720
719
739
775
757
738
766
698
443
150
253
476
618
665
669
684
704
711
707
731
744
694
602
570
656
740
739
735
760
752
733
768
754
561
254
108
357
584
675
681
678
700
723
727
726
749
769
726
609
539
624
742
760
736
745
744
725
740
750
642
403
167
138
424
645
712
701
692
704
726
732
720
729
761
745
622
507
563
707
765
745
737
737
722
717
713
668
531
318
177
456
643
692
692
697
706
715
723
715
706
729
751
669
531
525
651
745
739
718
729
744
736
706
675
602
458
272
207
488
649
675
672
694
699
696
704
718
706
708
752
725
605
541
604
700
728
711
722
743
737
705
674
633
554
433
218
515
682
693
667
681
696
691
696
714
707
698
726
738
670
598
603
668
718
725
720
716
703
683
669
643
588
488
357
224
517
688
698
669
681
700
703
705
708
702
687
697
717
700
659
637
663
702
721
719
708
690
676
666
644
575
461
343
230
500
661
685
684
700
706
704
711
714
711
698
699
709
705
680
663
665
681
698
716
721
709
688
675
657
594
486
375
295
207
468
638
678
684
701
706
703
705
713
718
718
720
715
693
677
678
684
688
697
717
722
712
695
684
672
634
558
448
338
153
415
618
681
673
682
706
707
699
703
714
720
721
716
695
693
703
710
715
719
724
719
709
697
687
669
641
579
456
317
106
337
574
678
672
675
705
708
694
699
713
710
707
713
719
719
716
716
721
724
718
711
711
700
675
658
644
581
427
255
162
63
244
486
643
671
670
692
700
690
696
708
703
692
702
723
725
706
697
703
708
705
703
711
698
668
661
658
576
388
20
142
364
567
647
654
668
689
697
693
698
699
694
692
699
708
703
691
692
697
696
697
707
695
671
668
639
507
0
62
242
469
613
648
652
679
702
697
695
706
708
696
692
697
698
690
688
695
699
699
703
692
685
673
581
384
17
125
328
521
618
639
657
682
692
691
694
695
696
694
690
689
684
684
692
706
707
694
688
694
654
491
258
0
37
156
333
495
593
632
655
671
673
661
655
661
672
684
689
689
690
697
718
709
681
671
660
555
341
3
49
153
317
481
588
637
651
652
642
635
640
650
674
685
685
686
691
694
679
668
659
580
389
32
90
183
324
460
560
602
607
605
620
642
652
654
653
652
656
655
638
634
657
621
460
60
102
163
256
361
438
467
482
508
563
601
614
616
624
634
626
608
608
594
480
286
57
95
151
214
257
282
310
364
429
481
520
551
557
544
531
505
418
265
60
74
96
119
143
172
211
267
323
364
368
350
332
290
197
78
106
142
160
162
155
143
338
357
336
340
420
483
519
538
546
540
515
485
454
421
370
302
375
488
569
624
652
655
646
641
642
635
611
585
557
526
486
457
204
376
539
636
674
693
706
701
672
632
597
567
545
529
515
498
503
538
213
365
514
617
653
661
677
695
681
629
557
497
455
447
460
467
453
461
493
446
199
377
546
640
651
639
645
681
691
639
548
482
482
508
529
559
578
562
560
563
446
305
508
641
687
694
693
697
721
710
621
508
483
573
673
705
714
713
694
713
736
580
266
235
457
607
657
674
720
753
748
749
736
651
546
538
646
744
757
744
735
716
750
806
669
338
373
593
683
671
665
710
735
723
732
747
692
592
564
649
723
720
720
743
728
732
774
683
404
135
244
484
647
692
679
682
700
697
688
716
749
702
595
548
636
725
723
728
773
769
737
757
717
500
204
112
358
571
653
662
671
695
713
709
708
737
757
707
582
522
629
757
758
733
764
766
736
757
755
597
307
67
163
459
650
685
672
680
706
726
730
725
745
769
725
579
484
592
753
776
733
741
747
730
741
747
649
436
209
215
514
683
708
700
702
707
720
726
712
718
760
749
600
455
521
701
772
741
731
739
729
727
715
664
549
367
188
271
539
664
683
697
713
707
709
721
711
700
736
767
657
478
470
630
745
742
718
729
746
739
706
673
611
493
335
303
562
673
670
678
704
702
695
715
726
710
721
770
717
552
475
568
695
730
708
717
743
738
708
681
633
556
457
334
308
590
714
694
677
694
702
692
709
724
713
709
741
731
622
527
550
657
720
717
708
715
712
696
675
634
574
497
396
311
596
724
703
680
692
696
691
706
721
713
695
698
712
676
604
579
638
708
725
715
709
698
677
655
627
573
491
395
309
320
586
695
685
690
706
692
684
705
720
716
697
693
710
707
664
624
635
677
709
725
729
708
676
652
637
601
529
446
369
291
558
674
679
693
713
698
686
706
716
716
713
715
717
703
683
670
667
674
696
724
733
712
685
673
663
634
579
504
419
214
496
660
687
684
701
708
706
710
709
708
712
717
712
694
694
710
715
706
709
719
720
708
696
687
669
633
580
495
393
311
143
413
629
689
674
684
710
716
705
703
702
695
699
710
706
704
707
720
724
720
711
703
707
705
682
651
627
584
478
337
231
87
317
559
669
669
676
710
710
691
693
698
687
685
703
714
706
687
687
707
714
705
697
702
698
665
647
644
602
464
287
33
204
451
618
658
664
693
704
689
686
697
699
698
698
702
705
689
673
680
699
701
693
696
683
661
655
640
552
376
1
100
321
535
640
654
665
688
701
698
700
713
715
703
698
704
698
677
672
689
697
692
692
682
673
663
595
435
37
176
388
562
633
641
657
693
705
699
699
701
704
704
701
692
679
674
680
692
696
694
686
686
655
524
311
3
54
195
383
537
613
642
667
681
678
664
662
672
690
698
696
690
685
686
699
696
677
668
660
579
390
6
63
189
367
527
615
645
650
653
650
640
647
660
682
686
685
685
687
685
666
653
647
588
422
37
101
209
363
492
573
604
614
616
627
641
645
644
640
644
659
661
640
625
633
603
462
256
71
110
182
279
383
454
487
506
532
577
603
607
607
621
635
628
608
597
571
461
278
50
65
107
167
230
279
311
346
399
455
503
538
559
556
541
527
496
403
254
61
79
104
137
165
196
243
301
349
370
363
348
335
289
199
67
90
121
149
159
161
158
147
338
388
421
441
422
376
345
323
356
428
487
535
573
597
599
586
570
557
538
502
448
383
327
468
571
621
645
657
665
663
654
652
653
648
628
600
566
531
509
303
477
616
674
682
689
706
707
689
661
631
597
561
541
525
498
489
511
484
317
474
594
652
670
668
689
713
710
670
610
542
480
447
457
466
454
453
470
404
284
493
628
666
659
656
672
705
723
684
594
503
464
472
499
549
584
585
590
594
469
226
200
417
597
680
687
694
707
716
734
742
677
541
441
478
591
672
716
729
715
739
771
627
312
333
549
661
673
678
725
756
747
747
761
705
562
465
540
685
750
753
741
715
745
808
699
390
113
231
473
649
701
686
693
727
738
720
730
761
729
597
502
577
705
731
718
727
717
723
773
713
467
179
113
352
575
677
696
698
715
724
709
694
717
754
727
595
498
584
718
736
722
757
761
739
759
742
564
272
62
178
461
638
670
663
681
706
723
719
711
725
753
715
569
470
579
744
767
732
755
761
731
744
757
637
371
124
240
539
686
684
670
682
696
720
727
712
722
756
724
558
432
541
734
774
724
725
737
719
728
741
664
476
259
115
300
583
700
697
697
706
697
715
723
698
697
752
749
582
410
479
681
760
721
715
729
728
726
711
667
570
419
251
362
607
685
679
699
717
702
701
720
709
697
740
775
645
442
439
619
740
731
711
732
747
728
696
674
624
521
389
255
402
631
689
667
687
717
707
696
716
727
713
733
780
703
512
436
558
706
738
707
719
745
727
698
681
637
558
475
375
407
649
720
689
689
713
710
693
710
725
717
721
751
718
577
461
508
660
742
718
700
717
715
696
676
626
569
510
423
315
403
654
731
699
691
708
697
686
704
722
720
710
708
709
645
535
504
610
719
730
707
707
705
682
648
616
585
534
444
345
400
648
714
686
694
709
685
672
700
720
720
704
693
712
705
631
562
589
666
713
723
719
703
671
639
625
613
574
500
414
359
619
700
682
697
721
698
684
703
715
713
709
709
716
713
689
653
635
648
683
719
726
703
678
663
656
636
597
540
464
387
267
553
686
689
692
714
712
709
714
709
701
706
716
709
695
701
717
710
687
683
703
713
703
689
680
664
628
582
519
443
369
179
470
662
692
679
694
714
716
713
704
696
687
699
709
694
690
702
721
722
709
700
698
702
695
674
641
615
582
512
403
303
236
3
111
379
611
685
673
686
718
713
694
692
690
676
684
706
709
687
669
681
708
715
702
693
693
687
658
633
626
605
512
365
237
51
261
519
651
667
675
711
711
689
683
693
693
695
703
706
700
680
665
678
698
700
688
684
675
655
643
631
571
433
271
167
1
139
380
570
643
653
672
693
695
695
703
711
712
701
698
704
695
673
665
682
691
684
683
675
664
652
602
475
296
8
57
216
423
577
634
643
659
690
706
706
704
704
703
702
701
693
679
670
674
681
685
688
677
668
649
551
367
7
76
231
421
565
628
649
668
682
683
674
675
684
694
699
696
688
681
679
685
682
666
655
649
594
437
238
17
87
222
401
552
626
643
644
651
657
654
659
668
679
681
679
678
679
675
652
635
634
595
457
257
49
101
218
375
501
570
599
617
630
633
643
641
638
632
637
655
659
639
615
612
588
470
273
75
109
190
287
387
457
500
526
553
587
606
606
606
620
635
628
607
587
547
439
270
65
79
119
175
236
288
336
379
427
475
517
548
562
553
534
515
475
380
236
51
65
86
113
150
182
214
263
318
359
370
357
342
320
269
187
70
100
129
145
151
155
154
141
330
408
466
496
508
499
465
427
395
353
297
345
445
505
544
579
618
642
635
610
596
600
594
562
513
451
394
252
408
536
610
638
647
656
670
676
666
655
652
657
652
628
591
550
523
245
409
565
652
671
663
677
700
705
695
685
671
638
590
559
539
503
472
471
438
238
424
568
647
668
670
671
698
726
724
698
659
607
533
467
459
472
462
454
461
389
390
582
677
677
670
682
703
729
744
723
650
552
480
444
454
511
572
591
613
630
516
270
301
525
661
695
683
691
718
730
740
756
728
606
456
413
487
588
673
718
718
745
786
672
373
100
204
443
628
692
681
687
721
742
736
736
763
747
603
434
440
589
704
744
740
712
731
795
722
450
151
103
330
565
683
702
697
719
742
737
715
716
754
751
609
446
484
649
732
729
718
705
722
778
745
531
238
63
186
457
644
689
689
710
740
746
728
703
707
743
739
599
444
498
674
744
728
735
744
746
773
767
619
345
118
266
549
681
677
671
693
711
727
727
707
705
739
725
569
419
496
690
763
737
739
744
727
735
747
664
446
208
89
331
598
700
682
679
688
689
710
726
699
694
739
727
554
386
465
677
759
722
712
719
711
713
722
675
530
331
172
390
638
711
693
702
706
693
708
726
695
683
740
750
576
377
425
636
739
710
696
718
726
715
701
674
601
470
317
187
154
447
669
711
686
704
716
699
704
727
715
692
735
770
635
421
410
595
727
723
699
728
746
714
680
673
639
551
439
321
178
489
688
708
676
696
722
707
699
720
724
706
726
770
685
489
410
541
710
749
711
721
744
712
676
673
639
569
497
411
301
184
498
694
713
682
697
727
718
699
712
720
708
721
748
706
549
415
468
655
757
723
700
720
715
687
662
620
576
528
445
337
173
485
691
721
686
696
718
705
689
704
716
717
716
717
710
626
481
439
573
711
725
697
706
707
683
642
611
599
565
474
365
152
459
683
722
684
693
713
693
677
698
712
721
712
699
714
700
601
506
535
633
695
706
705
699
674
641
624
621
596
523
431
359
404
656
718
683
693
720
709
695
704
705
711
713
704
708
711
688
630
595
612
661
700
707
696
676
661
653
637
603
548
480
414
313
593
701
685
689
717
716
712
712
703
702
710
713
701
692
706
711
690
661
661
689
702
695
680
671
660
631
588
535
474
416
362
220
517
680
689
679
697
708
706
708
704
699
694
706
709
696
690
700
712
710
695
690
694
692
682
664
637
613
585
537
461
377
314
6
142
435
648
696
681
696
714
703
697
698
693
677
690
717
715
690
672
684
707
709
696
686
683
677
657
628
614
598
540
430
312
235
74
317
568
673
675
683
715
711
693
689
692
688
692
709
712
705
688
675
683
694
691
680
676
672
658
640
622
578
474
330
214
148
14
181
422
589
640
651
678
696
693
693
700
705
703
692
691
702
700
683
673
681
683
677
679
674
658
642
607
513
357
200
114
7
74
245
443
580
634
647
663
686
698
705
706
701
691
688
689
689
681
674
675
679
682
683
664
643
633
574
428
246
17
101
264
453
590
644
655
666
677
682
684
685
686
686
687
688
683
679
678
680
676
657
636
627
596
477
290
30
114
249
428
570
634
642
641
651
661
665
667
668
672
674
673
671
672
667
642
623
623
598
483
292
38
55
94
222
378
506
567
599
622
637
640
642
645
643
635
636
648
653
637
610
597
578
481
298
68
103
194
290
390
464
515
542
568
595
617
618
613
619
627
620
602
576
526
421
266
80
93
127
182
247
303
352
399
448
493
527
548
556
543
520
493
446
352
218
58
71
95
125
159
194
228
272
321
354
359
348
329
295
237
166
60
76
104
132
142
143
144
146
127
325
345
393
465
527
552
558
557
542
507
463
417
368
309
307
428
518
567
594
618
647
669
658
628
611
622
625
601
559
503
442
337
490
587
628
653
664
668
679
688
680
664
649
653
655
637
604
556
520
481
331
498
622
663
661
655
678
700
707
702
704
707
677
621
580
552
512
465
446
410
324
511
626
670
676
676
682
706
729
728
714
697
670
598
507
470
472
463
454
465
407
257
258
488
638
693
685
685
706
724
735
742
733
696
620
537
458
421
459
527
564
607
654
575
338
411
611
694
698
694
699
719
732
737
747
744
671
527
424
416
485
591
671
692
729
788
718
448
145
286
537
680
702
689
701
714
718
722
725
746
757
647
462
393
481
610
700
731
715
726
781
747
522
215
156
421
635
701
694
698
728
739
727
711
703
737
751
629
430
396
548
686
728
720
710
731
784
773
600
314
99
266
549
693
695
682
710
740
748
735
709
696
729
742
610
409
401
580
718
735
720
729
752
786
779
660
422
195
88
353
617
706
679
678
701
709
718
726
704
693
729
736
581
384
397
595
735
743
724
726
728
729
726
672
518
310
155
142
422
646
698
675
690
703
689
701
719
694
679
728
735
567
358
378
585
729
731
706
711
715
704
695
673
584
424
253
128
177
478
684
712
688
707
713
692
708
733
699
676
725
750
590
362
357
558
708
710
688
709
734
719
694
678
629
524
391
258
203
521
717
729
697
710
715
697
706
740
725
692
723
760
639
414
363
533
698
721
692
713
738
714
677
672
642
575
493
390
268
223
552
723
719
685
705
719
703
702
727
726
695
708
748
676
484
381
490
679
750
715
711
730
699
664
661
630
573
521
445
339
240
562
716
703
680
704
729
715
700
717
711
693
703
733
703
553
398
424
616
744
726
699
717
708
675
648
610
579
544
461
355
227
548
712
708
678
698
722
708
694
702
704
704
712
720
716
635
475
408
527
669
699
688
703
708
682
640
612
604
577
490
383
322
187
502
705
725
681
688
713
700
686
695
698
710
715
705
714
698
597
490
495
584
654
685
695
694
676
648
628
623
596
524
440
385
439
682
730
680
679
710
713
705
700
693
705
715
705
698
704
680
616
569
582
636
682
695
688
672
658
651
636
602
546
487
436
388
358
626
707
672
671
704
713
710
706
694
703
716
709
694
689
702
694
666
645
657
683
692
684
670
660
657
639
602
552
503
457
420
267
556
685
674
668
695
696
689
696
702
706
704
705
707
699
694
691
693
690
686
686
682
678
670
659
642
619
593
561
510
453
400
343
5
178
479
667
694
683
698
698
686
687
703
702
684
694
719
721
699
679
682
695
694
683
675
671
668
657
634
612
593
558
484
392
314
99
364
600
685
683
689
711
707
693
695
695
684
691
708
712
709
697
689
685
683
679
670
666
666
662
643
617
583
509
387
265
182
38
218
453
604
642
654
684
704
695
685
691
697
693
683
683
696
699
692
683
679
675
671
674
672
655
634
608
545
416
257
136
74
0
91
272
468
593
641
654
668
681
687
696
702
696
678
671
675
680
678
677
677
678
678
677
653
620
612
585
480
310
23
125
304
489
613
652
656
663
673
680
685
686
680
673
672
673
674
672
672
677
671
651
620
600
584
502
339
47
141
283
456
583
637
641
643
652
659
664
664
663
665
666
665
662
661
657
636
617
611
592
497
323
38
54
94
229
388
510
569
604
629
638
637
643
646
648
643
638
639
640
631
605
585
564
483
320
51
99
195
290
391
475
531
553
573
602
627
631
621
615
613
606
594
564
502
397
261
82
96
123
185
263
323
366
411
464
507
530
538
537
523
498
468
416
321
195
57
75
105
136
168
202
236
277
315
339
341
329
306
265
205
143
70
79
105
133
141
138
133
129
360
384
394
413
417
376
310
396
412
444
501
560
586
592
598
598
574
530
486
442
383
313
392
503
569
612
632
642
658
675
669
645
629
638
639
617
583
536
479
422
420
560
622
649
673
691
689
688
693
691
675
659
652
647
630
606
568
526
483
413
560
648
667
665
671
694
711
716
711
712
721
700
649
599
568
529
480
448
409
321
414
571
650
671
683
690
696
706
726
734
724
717
706
651
559
499
480
458
449
469
434
298
355
567
669
691
695
709
721
726
726
723
727
718
680
612
513
435
430
476
508
565
649
621
409
161
252
506
668
703
701
715
718
719
726
731
727
730
701
612
502
421
416
500
599
645
695
775
755
529
210
123
371
607
703
700
698
716
710
699
712
726
731
742
677
531
419
413
501
621
704
724
729
768
767
603
305
81
226
503
679
709
690
702
725
723
716
713
706
728
751
664
471
366
441
595
697
727
729
740
774
781
667
412
166
344
621
725
701
683
705
725
732
734
715
700
723
749
643
430
341
467
652
730
721
721
751
782
776
697
509
284
127
136
432
669
719
680
683
706
703
706
720
712
700
730
741
609
395
331
484
677
744
724
718
736
733
715
679
584
418
235
198
501
685
691
662
695
717
697
697
714
698
687
727
741
599
373
316
480
675
736
716
714
732
722
691
675
626
509
348
198
244
560
718
703
679
709
724
703
711
733
710
682
722
757
627
386
308
465
659
717
694
705
742
737
704
683
645
575
473
348
226
260
587
743
731
699
713
715
700
708
740
729
692
715
757
659
438
324
446
644
719
692
694
723
716
691
678
645
597
543
456
332
267
595
735
719
694
709
714
698
702
732
726
691
695
729
680
506
361
416
611
731
719
700
708
690
669
660
622
577
540
472
369
276
598
725
697
681
710
725
708
701
724
713
686
691
717
706
588
419
388
544
696
718
703
707
701
678
649
606
578
548
473
376
308
265
586
725
703
678
704
721
703
696
704
695
691
707
721
727
668
519
418
478
599
657
678
701
709
688
654
619
605
573
495
409
362
222
540
724
726
681
684
702
694
687
689
685
696
712
715
718
706
622
516
485
534
603
660
689
691
681
658
639
622
588
522
458
419
378
168
475
705
734
676
665
694
702
704
701
685
696
714
707
697
696
676
624
575
576
622
672
689
683
665
651
646
636
602
547
498
460
424
401
655
709
660
655
689
703
706
706
696
705
717
709
693
690
693
681
659
655
669
683
684
677
662
651
651
645
615
568
524
495
468
443
309
588
687
658
656
689
687
677
690
703
714
711
701
702
703
696
688
682
685
683
675
667
668
663
655
645
625
601
577
548
512
474
421
7
212
512
674
683
679
698
690
671
681
706
709
689
688
708
715
703
689
685
682
678
670
664
660
661
656
640
611
587
568
530
463
391
315
127
397
616
688
686
693
705
700
694
700
699
685
688
704
708
706
700
693
685
678
671
665
659
660
660
646
615
584
533
441
327
232
166
56
243
478
624
656
661
688
705
694
680
685
694
696
688
686
690
692
690
686
679
673
667
666
669
655
631
603
560
464
321
181
91
54
10
105
299
501
617
648
656
669
676
677
685
700
698
681
671
671
672
672
674
677
675
673
670
651
614
598
583
513
368
204
94
30
147
339
521
625
651
652
661
671
678
682
682
678
670
668
667
666
664
665
666
663
647
613
583
569
515
382
216
58
164
314
481
594
637
644
651
656
654
656
658
657
661
665
661
653
646
641
627
610
598
574
498
347
178
31
55
111
251
411
520
572
610
634
638
634
638
641
647
648
642
633
628
622
599
569
536
466
330
162
43
109
202
293
388
479
542
566
583
606
627
631
622
610
600
592
584
549
472
363
246
76
90
108
178
268
339
377
420
473
513
527
522
511
495
473
441
385
289
168
45
70
108
143
173
203
243
279
311
321
316
300
276
232
176
78
83
101
129
143
133
120
324
389
430
446
461
466
440
392
352
393
450
467
487
528
578
607
617
625
629
616
584
549
508
449
375
300
472
561
605
635
651
653
656
669
673
665
654
652
642
620
593
557
512
459
322
494
610
648
670
692
707
700
691
693
694
688
676
659
639
617
607
582
548
502
417
310
487
606
657
672
682
694
707
720
728
722
713
713
702
666
628
594
563
516
475
427
340
274
493
619
662
668
690
702
703
706
723
741
737
719
707
674
610
554
515
469
444
460
447
335
186
449
630
690
689
701
720
725
717
710
709
717
721
705
665
585
496
455
454
454
498
603
632
472
222
107
334
578
696
701
704
730
729
715
719
729
716
710
700
666
591
488
418
443
522
583
646
743
776
613
303
83
194
456
650
701
690
707
728
711
694
714
735
734
728
695
605
494
413
423
522
643
714
733
757
778
681
420
159
314
577
701
702
688
709
719
711
710
717
719
731
755
708
555
407
381
489
624
708
744
747
751
767
720
530
272
95
136
422
674
737
704
691
711
713
714
727
722
708
727
755
695
512
358
383
553
688
720
724
741
758
763
730
605
398
199
183
499
700
719
680
691
711
702
696
718
721
711
726
737
649
463
331
390
579
711
728
722
736
741
724
702
643
514
336
181
251
563
707
684
654
692
725
710
699
712
708
700
724
738
639
439
313
388
581
708
727
728
744
739
713
692
650
570
449
308
314
626
735
691
668
704
729
717
713
723
706
688
721
761
676
459
313
384
577
698
706
707
735
742
721
695
652
604
547
447
322
331
647
750
715
691
710
715
703
706
726
714
692
716
758
694
499
335
375
560
689
695
684
702
711
704
688
647
608
579
512
395
316
632
735
703
692
711
712
696
698
727
722
696
697
718
689
554
385
363
519
674
711
697
692
686
680
664
623
583
552
493
401
305
623
729
697
689
712
718
696
702
728
721
697
693
706
710
634
472
377
464
615
690
705
707
700
685
656
610
582
553
490
406
347
291
611
738
708
686
708
716
693
694
711
699
690
705
715
730
699
579
454
445
524
602
658
694
706
697
668
631
607
575
509
444
404
371
257
572
737
725
683
689
699
682
683
690
682
688
707
717
720
711
650
561
502
505
555
625
673
687
680
668
649
624
588
532
484
455
418
198
511
719
729
673
664
682
684
692
700
689
691
709
713
702
693
675
641
605
593
616
657
682
680
663
646
641
635
605
556
513
487
457
432
435
677
712
659
656
688
695
698
705
704
706
714
710
701
696
691
682
674
676
681
681
680
677
662
641
640
642
623
579
542
522
502
480
337
613
694
657
659
696
691
678
691
704
712
706
694
696
700
699
695
690
688
682
666
661
668
664
649
637
624
605
586
568
549
521
477
387
21
236
532
678
677
675
699
690
670
683
705
706
686
677
694
700
701
696
688
679
669
664
662
660
654
645
635
614
589
577
557
511
455
383
139
413
622
685
682
689
697
691
692
700
700
686
687
700
703
699
694
689
682
678
674
668
659
652
654
644
617
584
548
488
393
298
222
59
253
495
642
668
663
685
697
688
676
682
696
702
703
697
689
681
680
683
682
673
662
658
668
666
638
598
561
494
382
250
144
86
13
111
322
532
636
650
653
666
672
671
678
698
701
695
685
675
667
663
673
674
667
658
659
651
627
600
577
527
411
256
132
66
35
162
361
536
623
640
644
661
673
677
676
676
676
676
673
668
662
656
654
650
648
637
611
581
563
522
417
259
63
177
333
493
597
634
648
661
662
647
642
647
652
660
668
661
643
630
621
611
599
581
553
491
369
214
28
61
133
278
433
529
574
612
638
642
635
629
626
636
650
649
632
616
606
585
546
502
437
326
179
52
123
215
297
381
469
542
579
596
607
613
618
617
608
591
577
567
525
435
324
223
138
74
78
96
160
258
339
387
427
475
511
520
506
485
465
441
409
350
254
143
31
58
101
142
172
201
243
285
303
302
287
267
240
196
147
80
84
98
121
135
125
329
364
417
466
488
499
498
481
448
420
391
458
500
509
525
558
598
622
637
647
644
629
609
588
558
505
432
355
407
536
602
629
641
654
661
656
664
673
679
673
659
640
617
595
569
539
495
438
416
561
639
664
684
697
705
698
688
689
692
693
687
670
641
615
607
597
572
527
447
389
553
644
665
678
697
706
710
719
732
730
713
700
692
676
652
632
607
562
507
448
360
232
348
552
656
674
672
687
705
704
704
722
747
743
713
695
674
646
615
574
508
449
439
437
365
231
271
522
674
706
694
703
712
711
705
707
714
720
715
700
686
645
575
514
469
424
429
523
602
526
311
134
161
417
633
707
698
705
731
729
712
714
732
723
707
692
679
652
578
482
433
454
508
576
687
771
690
428
164
276
538
676
687
679
709
729
717
704
719
742
741
728
707
659
578
477
415
439
540
655
716
748
781
742
545
276
106
131
400
641
707
686
688
720
720
712
715
720
724
736
757
747
650
504
401
415
515
632
723
750
737
743
745
637
409
193
188
497
704
728
697
705
723
714
708
726
723
714
720
750
740
621
449
369
451
591
681
724
738
737
742
748
687
523
316
170
239
557
711
707
679
700
719
701
694
718
725
717
718
723
687
562
402
349
461
622
706
727
733
739
741
734
691
589
447
299
306
609
712
676
658
694
720
711
702
712
712
708
718
725
677
536
376
337
460
626
715
733
731
734
735
717
661
602
535
432
311
371
666
737
683
665
698
722
722
715
713
694
688
719
755
713
556
382
344
467
623
700
712
713
719
724
706
654
614
593
532
417
397
690
747
694
685
706
716
709
708
708
694
688
719
753
721
580
409
356
465
611
682
694
690
691
696
693
651
614
593
545
448
368
669
734
690
687
710
711
693
698
716
712
703
707
714
700
613
457
368
439
582
675
704
701
686
681
665
630
594
563
508
429
363
327
643
734
695
690
712
712
693
701
731
727
714
708
703
707
670
542
413
417
528
636
697
715
706
687
658
620
596
570
511
437
391
306
624
747
716
693
711
711
689
697
718
707
706
710
712
720
709
626
507
449
478
548
620
672
696
695
675
644
618
592
538
478
443
416
282
595
741
720
686
697
701
679
680
696
689
690
705
712
709
701
665
600
542
514
531
582
637
669
677
675
653
626
597
554
510
485
460
225
539
722
717
674
677
690
675
679
701
700
698
706
710
708
695
677
658
641
627
624
638
660
671
669
650
639
631
611
568
531
514
493
472
456
687
717
669
674
703
696
692
706
709
707
709
709
708
707
699
692
695
698
690
674
674
681
667
642
633
636
625
584
553
543
529
506
484
349
628
713
677
680
716
706
692
695
701
704
698
693
695
703
708
709
704
696
677
660
663
675
666
639
625
622
610
588
573
564
544
508
434
30
243
542
688
681
677
701
696
683
690
700
699
683
677
684
690
701
708
700
678
669
665
674
671
647
625
621
618
601
585
562
534
494
435
322
143
416
622
676
668
675
686
689
689
695
697
692
691
698
701
699
693
687
682
682
682
678
660
649
647
643
621
591
559
514
449
369
285
181
55
252
502
648
667
657
674
692
684
679
687
698
706
711
707
690
668
671
684
686
671
651
648
671
682
651
599
559
511
429
322
216
133
79
7
110
334
549
644
648
648
662
671
672
677
693
699
702
696
680
662
661
675
676
659
640
641
653
645
613
576
531
438
301
176
93
38
169
366
532
614
632
637
659
676
677
663
662
675
683
684
674
663
654
649
642
634
625
607
585
565
527
441
295
67
66
173
333
493
597
630
646
666
666
643
628
636
652
667
671
661
638
621
607
601
589
567
538
482
379
243
28
66
148
296
445
533
572
608
639
647
637
623
614
628
649
653
632
608
593
569
525
474
411
316
187
64
134
224
302
373
449
529
586
609
605
596
600
609
605
583
561
544
493
397
292
205
132
69
78
94
147
236
323
383
427
469
500
507
489
459
434
406
371
309
218
28
43
87
135
160
189
236
283
294
278
255
233
204
160
80
88
96
103
111
382
402
451
495
522
533
528
509
476
452
426
378
432
526
548
546
560
593
621
640
654
664
653
630
612
604
587
545
484
407
345
478
587
633
648
645
658
668
666
666
677
687
679
659
640
621
600
578
559
524
477
506
621
658
675
692
697
695
695
688
689
693
696
693
680
652
624
611
603
587
549
484
378
465
615
677
674
687
709
714
708
715
731
734
717
700
687
683
671
660
644
602
537
472
397
284
418
600
686
691
684
692
704
707
710
725
746
741
712
693
678
666
652
626
565
479
429
419
391
296
178
345
584
702
718
705
707
706
702
705
716
724
730
713
695
696
683
637
572
508
433
393
445
545
560
423
227
214
493
673
712
698
708
726
723
712
718
736
738
721
691
679
684
650
563
466
421
440
504
617
736
743
567
303
126
351
608
697
680
674
708
725
722
721
723
738
741
729
711
687
644
564
466
400
432
553
666
730
775
777
658
425
212
169
474
685
707
676
694
726
724
721
725
722
719
724
742
752
712
604
479
406
415
511
652
737
740
730
745
707
546
330
177
248
562
712
707
689
719
737
718
710
728
724
713
716
735
749
697
562
424
389
462
588
695
741
735
728
745
732
625
451
287
311
609
706
683
681
714
721
701
695
716
723
720
715
714
707
645
507
376
369
489
630
708
726
731
745
748
712
642
545
423
295
365
647
710
670
669
699
712
701
701
712
712
712
715
717
702
626
476
348
359
499
648
711
707
712
736
729
670
620
594
533
421
412
689
735
685
681
701
710
713
715
711
690
691
716
738
723
637
487
360
371
505
649
708
694
684
707
708
658
617
614
586
494
436
711
744
690
687
706
710
708
709
706
685
689
716
736
720
647
514
394
389
499
629
702
699
675
679
686
656
615
598
564
495
416
404
692
733
680
688
710
709
695
699
709
704
702
713
710
701
660
552
431
401
480
602
695
717
692
669
657
634
609
578
529
469
422
347
657
738
696
692
711
711
696
703
723
723
718
716
708
703
687
608
489
431
466
557
653
706
706
680
648
627
616
601
545
478
438
425
312
628
746
718
695
710
712
697
705
722
714
714
718
709
703
698
654
572
504
481
503
563
631
674
685
671
644
631
618
572
514
478
458
286
600
733
711
686
704
709
689
692
709
702
699
707
707
698
689
668
636
600
561
533
544
587
637
673
674
652
630
615
579
536
515
499
479
233
547
713
701
669
690
706
684
679
704
708
702
703
704
706
698
683
670
672
663
642
626
630
652
671
662
645
632
617
583
550
542
534
517
461
683
718
682
696
722
705
689
700
706
706
707
706
713
715
706
695
699
702
690
669
668
680
676
655
642
638
624
586
563
569
558
531
515
347
628
732
706
705
729
719
700
698
695
695
698
699
698
699
709
713
707
689
668
657
666
682
668
634
624
629
617
596
577
574
555
524
471
33
236
540
701
698
681
698
701
696
695
693
691
691
691
690
688
700
713
705
679
667
670
680
675
643
612
614
630
622
598
568
541
514
467
368
137
409
621
671
652
656
680
693
690
693
695
696
696
699
701
702
694
687
681
682
683
677
665
652
646
643
630
609
575
532
483
421
335
211
49
242
499
645
660
646
671
690
687
685
690
695
700
704
703
690
670
671
682
683
663
639
639
673
689
656
602
566
527
461
379
279
173
83
1
104
334
552
647
651
651
662
675
678
679
682
690
696
691
676
666
667
680
677
655
627
623
643
649
616
573
535
461
336
211
119
60
39
167
357
524
614
636
636
654
674
671
651
651
670
683
683
674
664
656
652
646
631
613
596
584
564
524
448
316
69
63
159
321
489
597
624
633
656
663
636
619
629
656
669
665
650
631
615
611
603
586
559
529
473
378
252
64
146
294
442
527
559
595
632
648
635
617
613
623
637
640
624
602
585
557
512
456
393
301
186
68
130
223
306
365
428
507
575
604
596
581
583
591
588
566
541
516
458
362
268
192
127
63
81
102
143
214
295
362
411
453
482
486
463
429
395
365
330
267
181
38
77
120
146
175
224
271
276
249
220
198
169
128
82
90
89
84
423
416
431
476
522
548
557
553
534
494
459
433
397
338
492
576
588
577
587
619
640
658
667
672
656
629
614
612
602
573
526
453
385
393
543
628
653
659
654
664
673
678
677
683
685
671
655
646
638
614
586
573
546
508
478
387
577
665
670
679
698
701
691
691
692
696
698
697
695
689
673
640
615
601
592
569
525
452
310
536
664
691
680
696
721
721
709
713
727
732
725
712
701
699
684
667
661
629
569
507
449
359
242
490
645
700
697
694
703
709
712
716
724
738
734
721
709
696
678
664
650
616
535
452
420
417
364
248
161
416
628
710
717
713
713
708
705
709
725
732
734
719
705
709
706
665
609
553
485
414
405
477
552
510
347
182
269
553
697
708
698
716
724
721
717
724
741
746
735
713
692
700
694
631
525
438
413
450
539
660
738
674
472
252
122
411
658
715
680
678
710
719
722
725
725
729
735
731
716
703
682
639
552
436
380
448
580
684
751
785
740
579
359
184
206
531
709
711
676
698
723
718
720
731
717
706
711
724
732
722
669
573
466
387
412
545
682
739
738
746
741
650
472
288
301
607
708
686
684
726
736
714
712
727
721
709
713
723
731
718
644
516
400
377
472
621
721
746
735
736
734
677
557
409
274
377
650
695
660
685
725
722
696
695
713
719
723
727
720
713
688
602
459
353
375
510
644
709
730
741
739
711
666
608
521
405
424
684
711
667
685
711
705
691
697
711
713
716
721
716
706
675
578
422
328
382
533
652
688
698
721
718
674
639
627
590
503
445
709
739
694
697
709
700
699
712
715
702
700
715
714
706
678
584
432
336
393
550
671
692
680
687
691
660
633
628
610
546
467
453
717
743
697
701
712
702
698
712
713
696
695
711
713
705
684
607
475
374
401
538
672
710
685
672
671
651
619
604
584
536
479
423
699
731
683
693
714
709
695
698
710
699
696
710
711
703
688
631
525
428
416
504
636
708
701
670
652
633
613
594
561
513
478
472
367
667
737
693
691
712
714
699
700
712
709
710
718
711
701
692
655
582
502
455
476
571
665
696
677
649
632
633
623
579
518
483
476
322
631
742
711
689
707
715
705
712
722
713
714
722
709
690
683
671
640
591
528
486
508
581
649
674
665
646
642
636
598
544
510
495
482
289
599
725
701
681
703
717
702
705
720
710
707
709
700
688
683
676
671
662
624
564
529
552
610
661
671
651
636
628
603
559
536
533
525
232
544
700
689
664
696
718
696
685
704
706
703
700
698
702
702
688
680
686
691
668
630
614
631
663
675
663
645
629
595
566
565
571
559
559
455
668
713
686
702
724
706
687
695
699
699
701
703
707
712
703
688
683
693
687
673
664
670
678
672
666
655
627
586
574
594
587
557
544
337
615
738
721
710
724
716
700
697
693
696
702
704
701
695
696
696
690
678
666
660
668
682
670
642
639
640
622
595
587
590
567
537
502
408
39
222
525
706
711
683
693
702
704
695
690
696
701
704
699
694
695
703
696
679
673
670
679
676
648
618
623
639
635
610
581
552
525
488
405
124
389
614
671
645
647
683
698
688
686
698
697
696
698
703
705
695
684
677
679
678
671
664
661
655
648
639
625
594
549
504
453
369
238
41
224
486
641
655
643
674
695
691
687
690
687
685
687
692
690
679
674
678
673
652
629
637
670
683
649
604
580
550
490
414
316
197
86
2
95
323
550
650
657
657
667
680
682
677
673
679
687
678
670
670
679
683
675
652
624
616
630
634
605
569
543
482
366
238
135
65
36
159
349
522
622
646
638
649
666
658
644
651
677
681
675
669
662
658
656
657
640
611
590
577
555
512
443
324
183
73
58
145
309
485
597
617
617
637
650
632
621
639
661
666
652
632
623
619
623
614
590
558
520
459
363
245
55
134
281
428
510
539
575
619
642
630
618
618
621
618
619
610
597
583
552
502
441
370
280
177
60
118
209
293
350
408
482
553
586
587
577
570
565
558
540
516
485
423
329
239
176
52
75
103
140
197
267
333
388
434
462
460
432
392
353
322
286
225
144
37
70
107
134
164
211
251
251
222
190
165
135
102
468
447
451
491
541
568
574
572
561
525
477
440
409
368
533
597
608
603
611
628
649
669
677
671
651
636
636
634
616
592
559
494
418
444
596
658
663
664
667
674
678
682
690
692
682
663
656
667
666
638
605
590
568
536
520
444
622
685
676
685
706
707
694
695
698
704
705
701
700
706
694
660
626
608
604
592
569
529
391
607
698
687
681
707
733
723
709
711
725
729
727
722
725
723
697
669
665
653
614
562
517
450
339
325
561
687
706
693
699
716
720
711
711
715
728
730
727
724
717
698
671
664
661
611
521
463
452
423
325
205
203
478
656
703
706
716
723
719
715
717
722
729
733
730
725
724
713
681
638
606
569
494
425
434
508
541
455
297
324
597
705
695
693
725
734
726
726
730
739
747
747
738
723
718
708
673
596
510
452
441
476
560
665
708
619
426
223
154
460
691
727
687
690
716
719
720
724
722
726
733
735
728
715
701
685
639
533
421
402
484
598
691
757
780
709
531
308
243
572
727
719
687
704
716
705
714
726
711
701
708
713
712
707
690
649
567
456
393
447
579
692
742
759
762
720
600
422
257
339
634
708
677
687
726
724
702
711
728
718
712
720
722
709
700
680
608
487
388
399
518
651
734
754
747
733
698
631
522
399
423
679
691
650
688
730
721
696
698
714
718
728
745
736
708
694
661
563
424
349
404
540
661
728
743
732
708
681
645
585
510
467
717
718
666
695
726
713
690
694
710
715
723
733
720
703
693
648
528
388
337
417
556
660
704
710
702
689
675
656
618
571
524
476
731
749
702
710
714
695
688
707
722
717
714
714
700
690
691
651
529
386
344
441
591
683
699
688
677
669
658
652
632
594
549
468
718
746
706
712
716
695
688
708
724
712
705
706
702
695
695
665
565
429
369
443
589
688
705
683
665
644
627
627
621
589
542
513
433
697
730
687
704
723
713
691
695
707
701
695
705
714
709
701
677
612
508
420
425
534
648
695
686
661
630
614
615
606
570
534
526
381
672
733
684
683
715
721
705
697
699
697
699
714
716
706
693
681
653
592
498
441
485
590
668
683
664
644
640
641
612
564
530
528
531
336
640
738
696
676
701
720
712
712
714
707
709
719
711
690
681
682
683
662
592
504
480
539
619
665
666
650
649
645
617
570
541
536
533
289
599
720
690
671
701
720
707
709
723
709
706
709
704
693
689
686
691
698
673
606
551
549
590
643
665
656
647
644
619
579
560
563
564
569
532
683
682
664
698
718
701
691
704
700
695
695
698
704
702
691
682
691
700
682
646
616
617
646
676
680
668
647
609
581
590
599
590
588
435
642
700
680
694
713
700
689
694
693
693
693
696
701
701
693
673
671
681
685
677
660
659
668
682
692
676
635
591
589
619
612
576
564
524
317
584
720
715
698
705
703
698
701
703
705
704
701
697
690
684
679
675
673
670
667
668
672
666
656
659
650
620
597
603
612
584
551
526
439
49
201
492
691
712
680
682
697
699
697
699
708
708
705
703
699
695
690
685
682
680
678
675
672
656
639
641
643
633
615
595
573
544
510
437
292
105
357
598
676
649
648
686
697
681
680
694
693
690
690
705
708
693
677
675
678
673
667
663
669
664
653
640
629
605
565
526
480
396
265
121
30
201
464
640
659
643
674
697
689
686
686
679
673
672
681
689
683
677
671
662
643
630
638
663
664
633
604
594
573
514
438
336
213
97
2
80
303
543
650
659
655
665
680
687
675
670
680
685
671
665
673
682
676
664
646
628
618
620
613
588
565
552
501
389
256
143
68
29
149
340
517
618
642
635
645
655
648
642
666
691
681
665
660
655
652
651
656
642
617
590
568
542
498
433
326
195
82
23
55
143
299
472
582
608
607
620
631
626
632
652
664
656
633
619
613
620
624
615
589
550
499
429
337
232
126
50
125
264
404
485
519
555
601
629
626
623
625
617
604
594
596
587
569
535
482
410
326
240
160
49
106
188
266
326
384
458
526
566
577
572
557
538
523
504
479
443
377
287
200
142
63
89
123
176
241
307
365
411
434
428
396
350
304
274
239
180
106
33
63
95
125
156
193
220
220
198
162
127
101
504
484
471
488
542
577
580
578
585
566
513
459
421
384
332
555
593
610
624
631
629
642
671
682
663
641
644
662
656
631
602
581
528
448
378
483
630
674
665
666
677
680
677
679
694
700
681
658
659
682
688
660
630
613
590
561
545
497
641
681
678
695
714
710
695
696
700
706
708
706
708
716
705
673
643
628
623
611
600
591
549
476
669
711
673
679
717
736
716
703
709
723
724
722
723
738
742
712
676
669
674
653
615
578
534
444
380
617
715
707
688
703
725
725
706
696
704
722
725
723
724
726
713
689
682
695
672
604
533
498
468
390
280
247
523
666
687
690
716
729
731
728
719
714
714
728
735
735
732
719
690
665
661
649
584
489
435
461
513
504
409
374
626
701
680
689
729
737
735
738
738
740
745
749
752
745
729
710
693
658
601
537
479
446
468
551
651
680
580
378
188
500
710
732
694
697
720
718
717
721
723
732
743
744
738
729
713
705
698
636
521
432
430
495
587
678
753
769
673
470
262
275
600
739
724
695
705
711
698
707
719
708
709
720
722
708
697
694
691
663
570
451
404
467
588
691
747
768
759
696
559
394
360
652
715
679
689
720
713
697
709
734
721
714
729
729
703
686
687
672
599
481
400
426
535
661
738
755
741
719
684
617
524
436
691
697
651
692
735
724
698
704
720
721
727
747
741
710
693
685
646
540
416
364
432
568
687
736
735
721
703
675
635
598
559
484
732
722
668
701
735
722
695
701
713
716
724
733
722
704
697
682
616
500
382
355
449
591
687
708
704
711
713
684
644
627
621
497
743
749
699
710
718
698
688
702
724
722
718
715
701
690
696
682
613
488
380
375
484
618
692
696
688
691
695
686
662
642
620
585
477
718
742
703
713
717
692
681
702
727
725
714
713
709
702
702
689
632
527
415
391
480
607
685
699
677
652
644
654
664
646
600
567
432
687
726
684
705
727
713
687
690
708
709
701
710
721
719
708
694
666
597
485
406
441
554
652
692
681
640
621
636
650
629
588
573
572
378
669
728
675
671
713
728
707
689
694
695
700
714
719
713
697
688
685
656
567
465
445
520
618
680
686
663
648
650
637
603
576
579
586
342
643
734
682
661
696
723
710
705
707
699
701
715
714
697
690
691
697
693
644
559
509
528
588
649
675
665
653
649
626
590
573
580
590
585
279
589
713
687
671
703
718
703
704
719
704
696
709
712
707
701
697
700
705
689
647
598
573
579
619
655
662
656
651
626
592
586
596
601
605
503
664
683
669
701
713
697
692
706
694
682
694
708
715
704
691
683
684
690
689
668
631
605
623
662
685
683
664
625
600
614
618
605
604
591
394
608
682
673
683
701
695
692
701
697
692
691
694
698
696
684
669
667
679
686
680
663
650
652
676
697
686
646
609
609
639
625
584
573
531
283
538
688
694
677
688
693
696
710
722
722
703
689
691
692
686
676
673
682
686
680
670
664
663
664
670
656
622
607
615
626
596
564
540
447
247
173
446
662
702
673
670
688
692
695
712
718
702
691
697
706
702
688
682
689
693
688
676
665
662
660
657
643
625
612
602
589
567
535
460
307
81
320
572
677
655
645
681
692
674
674
685
684
680
689
702
706
689
675
674
680
676
667
662
670
668
655
637
622
604
575
546
505
423
289
138
22
172
435
627
658
641
665
690
684
678
680
676
672
670
676
685
681
673
665
654
643
635
642
654
645
621
600
596
580
528
451
347
228
115
64
271
513
632
647
641
654
673
684
679
680
686
688
673
665
675
671
662
647
636
628
628
620
602
580
566
553
504
398
267
148
73
21
132
322
495
594
621
625
640
651
647
651
676
695
679
658
651
645
640
638
640
634
621
598
566
532
483
419
318
198
93
31
53
148
285
440
548
595
607
612
616
624
639
658
660
646
626
614
614
616
612
600
577
533
465
385
304
217
125
54
122
242
369
458
504
540
577
610
622
627
625
611
593
586
586
570
540
499
444
361
264
183
131
45
101
170
231
290
354
431
500
546
565
560
540
513
490
465
435
389
322
237
156
97
53
67
93
148
217
286
344
382
396
390
358
306
254
224
192
138
50
85
117
146
167
179
189
174
132
92
354
383
388
387
525
525
499
492
532
573
580
579
598
594
544
479
426
384
341
573
584
608
643
656
634
633
667
687
660
633
651
680
670
639
608
588
547
470
379
512
645
678
666
671
689
691
676
674
697
705
686
662
665
686
692
676
655
636
613
584
555
524
540
639
661
676
703
716
706
696
696
699
703
707
712
716
715
702
681
668
658
645
627
622
630
613
541
706
705
663
684
722
726
702
698
713
722
718
716
719
737
740
722
695
686
687
678
654
629
601
538
436
419
648
720
706
695
713
725
714
694
690
701
721
725
717
717
722
719
711
711
714
698
663
613
565
521
454
367
279
550
668
673
685
719
729
731
733
724
709
705
720
737
738
730
719
698
691
704
698
646
564
490
466
488
511
480
379
411
647
697
675
690
727
729
734
749
749
744
741
742
748
750
738
715
699
690
673
625
549
471
431
463
558
650
650
521
213
528
720
732
697
705
726
719
718
723
728
743
755
748
738
733
723
712
717
696
618
520
451
439
484
571
671
742
730
609
431
297
618
746
723
691
706
714
705
710
717
710
717
735
735
717
707
702
712
715
661
545
442
417
478
583
678
735
757
740
663
542
369
664
729
688
686
712
712
703
718
740
723
713
728
733
715
696
697
706
683
594
471
403
437
547
657
719
737
735
722
684
624
428
693
714
670
699
735
725
703
712
733
722
719
732
733
714
703
695
690
644
532
412
381
466
597
687
721
727
722
703
675
657
641
468
723
725
677
705
740
728
703
706
714
717
716
724
721
712
704
692
667
606
490
381
381
489
613
683
710
726
728
702
669
666
674
650
490
735
740
692
706
719
704
697
706
721
717
715
717
716
710
705
689
658
592
480
387
400
506
615
675
698
710
713
701
685
679
667
637
473
712
733
691
704
714
695
682
704
730
726
717
720
726
722
712
696
672
618
515
414
407
494
603
668
684
668
662
675
689
684
646
610
583
418
676
721
680
697
721
714
686
689
714
718
714
720
727
728
717
699
688
660
573
459
416
473
576
656
673
651
637
657
680
671
635
615
606
358
654
723
672
665
711
728
705
687
695
702
710
719
722
717
705
692
689
683
632
538
479
492
559
634
672
669
655
660
658
637
622
627
629
615
320
624
726
681
657
693
721
706
696
701
697
702
715
716
705
701
695
694
694
675
624
572
542
557
611
662
668
657
652
635
610
609
630
633
621
253
558
702
695
676
704
715
692
693
712
700
693
706
723
721
709
701
697
692
688
672
642
600
574
596
640
660
657
652
632
610
619
631
628
624
619
455
645
690
683
704
709
688
691
708
698
684
697
722
729
709
691
684
682
683
684
679
646
608
608
647
678
683
672
645
634
644
634
611
609
587
338
569
670
672
679
699
696
696
705
705
698
696
703
709
702
686
673
673
680
688
684
664
645
646
668
688
684
661
641
639
650
620
586
575
523
341
233
485
655
678
667
682
694
700
710
729
729
701
685
691
702
701
688
680
690
699
692
674
662
661
668
674
662
640
627
622
619
593
573
543
432
229
135
397
628
691
665
661
682
688
694
714
717
690
680
696
713
715
697
688
689
703
702
683
664
660
667
667
648
627
610
597
589
580
553
464
296
59
281
547
673
657
633
666
684
674
670
674
674
682
691
699
698
689
678
677
684
684
675
665
660
662
650
628
608
596
578
559
522
439
298
140
14
143
399
601
650
631
650
677
678
671
676
680
683
679
675
678
675
670
662
653
647
644
644
642
628
610
591
586
574
531
456
350
235
127
45
230
462
599
631
630
639
659
676
687
692
692
686
672
668
665
658
646
633
626
622
628
620
600
581
566
539
485
388
265
148
76
15
110
283
453
557
594
610
631
647
655
662
673
680
669
657
646
636
628
623
619
612
612
596
561
518
469
396
296
188
95
38
50
140
259
391
500
572
605
608
605
621
636
649
647
636
625
614
613
607
589
567
546
499
420
335
267
199
119
59
119
217
327
426
487
516
546
584
610
621
613
598
584
578
564
536
491
445
391
304
201
127
49
103
154
204
254
314
389
463
514
533
525
505
478
448
415
372
323
259
187
113
53
64
110
185
257
309
333
337
333
306
253
204
177
150
29
67
104
126
133
136
150
139
100
326
366
387
389
528
555
535
508
519
558
573
578
593
587
543
484
426
373
328
589
588
614
658
675
646
633
663
686
662
634
650
676
665
638
609
588
549
473
367
524
641
674
668
678
696
697
680
676
697
706
690
668
670
684
684
680
669
655
634
602
554
504
559
626
641
666
697
704
698
697
699
698
699
702
714
714
710
694
686
689
680
660
642
641
647
639
602
566
705
688
657
687
713
703
691
703
718
721
710
710
723
726
724
720
716
708
693
680
674
666
648
609
541
439
653
707
698
705
723
716
697
691
701
712
724
725
721
719
717
713
721
730
718
695
685
676
641
587
525
461
382
297
569
670
667
686
723
721
719
726
728
715
710
720
737
736
734
721
708
707
719
705
670
623
577
533
512
514
510
453
435
665
702
680
699
722
708
718
753
757
745
731
730
736
741
736
719
702
700
703
678
619
537
470
457
503
576
619
576
455
218
539
721
725
693
712
730
716
715
731
733
746
754
742
729
731
727
716
714
707
676
620
541
465
443
493
573
643
677
650
564
299
616
741
710
676
702
730
727
723
723
707
716
739
739
728
723
718
718
725
698
625
538
463
437
482
575
653
691
701
687
646
365
662
740
691
676
705
721
715
727
740
718
701
715
727
726
721
715
715
715
670
568
468
426
460
545
629
683
705
710
700
680
650
405
684
732
690
700
729
720
700
711
733
716
705
712
721
725
720
706
702
695
633
516
424
423
502
596
658
686
695
698
688
681
680
431
698
728
691
712
736
722
703
705
715
712
708
714
721
723
717
698
687
674
598
471
395
420
512
607
668
687
687
682
676
681
689
673
453
705
728
688
700
717
709
702
713
723
711
707
716
724
724
715
695
683
668
593
465
388
412
503
602
663
679
676
676
679
689
690
666
441
689
723
683
692
712
701
695
713
734
722
712
720
727
727
719
700
690
680
617
501
413
419
500
590
637
645
650
667
686
693
678
653
622
387
655
717
679
686
709
711
691
698
721
723
717
721
724
726
722
704
696
691
649
554
471
456
506
573
614
624
633
661
682
687
671
655
633
622
322
622
718
678
667
705
723
703
691
701
710
717
722
722
719
716
700
692
691
675
620
554
514
518
562
614
637
644
659
668
663
662
661
648
631
278
580
714
693
664
694
717
703
693
702
702
708
718
721
713
703
697
692
691
688
671
632
576
544
569
621
646
645
648
640
635
653
662
647
628
619
505
685
707
684
700
710
690
692
714
711
702
710
723
721
705
696
693
688
686
686
675
628
581
588
633
652
649
647
641
639
660
657
635
624
604
399
625
699
691
698
704
685
687
714
713
701
701
721
727
709
693
689
688
684
687
685
658
624
620
646
666
670
670
667
667
673
645
611
608
571
409
281
533
662
675
680
699
700
699
705
709
705
699
707
718
710
698
686
684
689
696
685
666
654
654
666
673
675
675
671
662
646
608
586
578
501
305
178
434
630
676
667
684
704
703
701
713
718
698
686
698
712
717
701
689
691
702
695
673
661
662
666
671
669
663
648
619
594
577
574
531
392
189
91
344
599
688
663
656
682
694
690
699
702
685
681
694
707
717
710
691
685
693
697
684
661
657
666
665
653
634
610
584
571
572
545
433
250
240
516
662
653
621
650
682
683
670
668
672
689
697
686
686
687
684
679
678
686
677
657
648
649
638
616
601
591
577
556
513
420
273
117
116
355
561
633
625
641
668
678
670
672
685
697
689
672
667
670
668
663
658
654
646
636
626
612
597
579
574
567
529
447
333
219
119
28
181
398
558
620
628
632
648
666
687
696
688
674
669
665
658
647
638
631
623
614
614
608
591
580
559
520
459
367
250
137
67
3
78
231
398
518
571
594
616
639
658
666
660
656
656
654
644
629
619
617
605
591
588
574
541
499
446
365
265
166
90
41
40
117
221
338
445
534
583
592
595
612
628
636
634
630
622
612
602
586
561
533
505
453
372
292
229
174
52
107
186
281
380
449
476
501
543
586
601
590
577
565
549
520
477
430
387
335
254
158
91
104
144
178
218
267
331
404
457
475
466
445
423
387
343
296
249
198
143
51
46
78
146
212
250
260
262
257
237
195
159
138
116
47
82
93
89
92
104
333
364
367
514
561
563
535
520
536
560
573
575
555
517
476
422
361
588
601
625
661
678
658
646
665
681
665
644
650
663
654
635
609
578
532
446
332
513
626
662
664
677
696
699
686
686
703
705
688
676
679
688
681
676
673
666
649
610
541
467
413
547
618
632
651
673
684
693
703
704
700
696
698
710
713
712
701
695
699
688
671
659
662
652
626
589
552
681
672
656
683
694
684
691
718
727
715
704
709
726
725
719
719
731
728
699
684
686
691
676
645
609
544
443
644
688
683
704
726
709
689
697
722
729
730
730
731
734
723
709
720
737
725
695
696
715
700
648
590
548
494
304
579
679
670
685
720
714
705
717
727
726
723
729
742
743
743
727
715
712
717
703
678
667
660
630
586
550
529
491
420
444
678
712
690
708
721
690
701
744
755
740
724
724
730
734
730
720
711
710
709
703
673
617
562
532
529
543
556
548
504
532
713
717
689
717
734
712
712
735
735
737
741
731
724
725
722
716
715
711
704
693
644
557
492
490
528
558
582
605
608
282
591
722
692
661
703
744
741
731
728
708
713
733
736
728
725
724
721
722
708
678
640
573
496
467
506
564
596
616
647
678
671
342
638
735
688
666
704
731
726
731
735
712
701
712
726
728
732
726
720
719
706
654
583
507
466
481
540
595
626
649
671
694
705
373
661
738
701
698
721
715
694
702
723
713
703
709
719
729
733
720
705
711
693
626
539
477
469
516
571
601
620
650
674
686
692
681
385
663
728
701
710
724
711
692
696
714
711
706
713
722
729
727
709
702
709
676
577
487
445
459
518
580
600
606
633
664
684
690
672
395
662
722
693
697
711
708
703
713
725
712
706
716
724
727
721
704
700
712
673
562
455
412
440
511
572
594
605
632
662
687
701
682
647
384
652
720
688
686
704
706
701
720
737
719
708
715
720
723
720
705
702
709
684
599
490
435
453
505
545
573
603
636
665
688
701
682
653
341
623
719
686
680
701
708
698
704
726
721
713
715
715
720
729
719
701
700
690
640
565
508
493
503
525
559
602
641
668
686
696
679
648
645
279
575
710
695
674
699
719
701
695
708
713
715
718
719
721
722
712
699
698
695
674
628
573
527
517
544
583
618
646
666
680
690
674
644
634
513
691
705
677
696
718
704
695
706
710
714
721
721
715
702
696
697
699
699
694
672
619
563
555
591
617
632
644
652
663
685
672
639
626
606
437
658
711
687
692
709
696
694
718
724
719
716
716
709
694
691
699
698
693
695
691
659
614
605
631
649
646
651
656
667
686
665
630
618
577
417
342
598
697
686
685
699
687
687
717
732
717
701
708
716
706
697
698
697
692
690
690
678
656
648
657
666
668
671
678
686
683
644
613
607
542
347
498
655
678
675
693
701
696
698
706
706
697
702
717
718
707
694
691
694
700
691
679
669
669
668
669
671
681
682
664
633
600
593
573
460
251
384
609
681
672
686
713
709
687
687
698
697
695
701
714
716
702
686
689
697
694
676
666
666
666
669
672
673
652
603
568
564
567
496
324
135
56
289
561
683
666
651
684
703
689
682
692
690
691
690
692
704
705
688
674
678
686
678
660
655
663
660
651
637
611
572
553
549
505
368
180
195
467
636
649
620
644
682
690
678
672
679
699
696
676
672
686
683
677
673
679
672
650
641
637
625
605
596
594
577
541
473
362
216
76
90
302
511
615
630
641
664
678
672
669
681
697
692
669
664
666
669
669
668
664
646
622
608
598
585
568
567
565
520
422
291
175
92
17
137
337
515
612
634
634
641
656
672
683
673
664
663
663
655
645
639
642
632
611
590
581
574
567
540
496
433
341
224
114
51
51
179
339
476
551
582
600
623
648
661
647
638
642
650
641
628
617
614
598
574
555
534
502
465
409
326
230
142
76
80
173
283
392
484
538
558
575
601
619
623
618
615
610
596
575
552
525
496
460
400
323
251
194
142
84
156
234
320
385
416
441
491
543
563
550
534
520
492
445
397
363
331
284
210
131
127
148
178
212
262
324
374
393
386
367
343
304
257
212
179
148
114
39
57
105
154
176
183
184
177
161
139
120
545
578
562
524
512
533
557
552
517
486
464
418
340
592
620
645
663
661
660
666
665
659
653
650
652
646
633
605
567
497
392
276
596
639
648
669
688
693
687
694
706
702
683
681
693
699
685
670
666
668
653
597
503
413
332
512
616
639
640
647
668
690
705
705
701
697
697
699
712
723
720
705
697
687
678
680
678
643
584
521
440
512
654
667
655
671
678
681
698
724
726
710
699
708
729
732
727
726
738
739
716
694
697
701
679
644
620
578
425
628
679
669
685
717
711
692
703
729
738
734
729
733
749
740
715
715
737
738
719
713
726
719
679
634
613
581
494
291
570
686
679
680
707
709
703
708
713
726
733
742
747
749
749
736
718
715
720
710
693
696
708
697
659
609
568
528
477
429
670
719
700
712
717
684
688
729
742
731
719
723
736
735
726
718
719
723
717
710
695
672
649
629
612
582
547
519
505
505
697
711
687
717
732
704
702
735
737
731
728
724
722
717
712
715
726
722
714
716
703
649
591
564
565
557
550
560
590
603
549
699
683
656
706
745
734
725
728
717
719
730
730
717
714
714
723
726
716
700
694
666
604
544
529
541
552
568
611
668
697
595
716
685
662
709
737
721
721
727
712
707
717
720
721
724
722
717
717
718
706
674
614
553
517
521
542
559
591
643
693
718
698
614
724
699
692
714
713
689
694
719
713
710
715
720
727
737
725
710
713
718
697
650
581
522
505
523
538
556
598
653
690
697
673
615
717
702
697
709
700
679
690
717
715
712
717
724
731
732
726
720
729
707
648
591
536
488
483
511
529
549
597
651
690
696
662
635
609
714
702
693
700
699
692
706
722
715
711
716
721
720
716
709
715
729
705
630
551
494
465
470
495
522
554
602
652
692
714
690
654
598
718
702
686
696
704
699
712
727
716
708
711
710
711
711
706
701
711
710
663
584
519
491
483
484
511
563
616
656
692
715
696
666
671
572
714
705
680
694
708
700
702
722
716
708
705
703
714
731
725
704
701
703
684
641
592
547
505
486
514
571
622
659
691
705
674
643
655
513
693
708
679
695
714
702
696
709
715
712
708
712
725
731
724
709
706
703
690
670
633
583
538
528
552
590
631
661
689
699
665
630
639
632
434
657
707
684
696
723
710
696
708
714
716
718
719
716
702
698
702
707
705
700
690
660
613
587
592
609
624
646
665
683
692
665
633
627
579
358
612
698
682
688
712
705
697
712
728
727
717
709
699
687
688
703
704
702
705
706
687
653
636
644
652
659
665
673
681
684
655
627
610
531
331
549
675
675
671
690
689
689
709
730
724
700
694
697
697
699
708
708
698
696
702
697
680
662
661
673
677
675
676
678
668
635
615
591
482
270
449
630
673
665
680
697
695
692
694
694
689
695
706
707
705
701
699
701
701
700
691
680
669
667
671
673
674
669
646
620
601
597
542
389
181
329
572
675
671
677
708
710
681
669
685
694
700
699
700
701
695
685
685
695
696
684
667
664
665
667
666
660
638
595
566
563
544
434
242
75
225
496
655
667
654
680
699
685
682
694
700
698
685
681
691
693
680
667
671
679
673
661
655
660
654
640
626
605
573
545
512
435
283
110
138
384
578
640
633
646
671
684
685
687
691
697
691
671
670
682
679
672
666
671
661
646
636
634
619
598
593
592
564
504
402
275
146
64
236
442
581
633
643
653
667
668
661
666
683
686
672
666
666
667
668
670
668
647
613
596
593
581
563
558
545
483
366
225
120
57
105
278
455
581
627
635
635
640
649
656
655
656
659
661
654
646
640
647
640
611
576
555
550
541
507
457
390
297
181
85
36
40
134
270
414
515
565
582
601
626
645
636
626
629
637
631
620
611
602
585
555
523
486
449
409
349
270
188
58
47
120
221
335
423
477
508
542
580
600
597
585
577
571
558
534
500
475
447
408
339
265
203
155
107
122
182
246
303
341
377
429
476
495
482
464
441
412
358
312
290
271
229
164
102
108
132
163
195
239
278
293
293
278
250
215
171
137
119
112
47
75
100
113
119
121
110
94
522
579
580
531
489
496
525
524
490
462
451
404
312
589
619
643
659
666
659
648
650
651
648
644
642
630
596
545
451
326
543
599
622
655
678
682
682
695
705
699
682
682
695
704
688
667
660
665
636
551
441
345
254
602
646
635
638
665
693
699
698
702
703
700
697
708
729
730
711
692
683
689
693
674
612
520
424
324
621
670
662
662
675
692
706
717
715
706
704
708
729
741
739
737
740
742
727
710
707
703
669
621
582
534
430
595
673
666
670
701
712
703
700
720
735
732
722
728
753
754
729
719
739
757
748
735
726
710
682
656
647
620
534
249
526
674
688
677
693
709
710
702
701
720
738
745
745
746
748
739
720
721
730
729
721
717
723
716
696
666
630
582
522
377
631
715
707
705
711
692
695
721
731
724
722
727
741
739
725
717
724
738
734
718
700
694
697
698
691
664
611
550
513
510
453
669
709
688
706
720
698
701
733
743
731
722
724
724
718
709
721
741
739
723
710
706
693
672
658
652
639
613
581
575
595
494
676
686
661
701
734
714
706
729
730
727
729
727
715
704
707
728
740
727
706
705
705
688
651
619
604
601
606
626
653
676
675
530
690
688
668
714
740
714
703
721
720
720
724
723
716
714
712
713
720
726
722
713
689
658
620
590
579
577
601
651
695
706
685
544
692
694
684
713
723
699
696
718
717
716
721
723
728
735
727
715
721
727
723
706
670
619
576
562
564
572
603
658
703
704
664
652
545
689
698
685
697
700
686
694
716
716
715
719
724
730
735
736
739
741
716
678
659
631
575
527
522
544
568
606
661
705
708
661
634
537
695
704
685
691
694
687
697
716
715
714
719
719
715
713
713
725
734
709
660
627
597
552
512
505
532
571
622
668
709
722
686
656
675
524
704
717
685
687
700
697
700
715
712
713
715
710
708
707
703
697
702
706
688
648
614
582
542
512
527
577
631
674
708
718
685
660
669
495
690
718
681
686
706
703
700
712
713
710
704
702
715
730
725
705
699
701
694
679
660
630
579
534
539
579
627
671
702
700
658
630
645
605
432
657
709
682
689
714
709
699
709
715
710
698
703
725
736
729
720
715
708
693
690
679
650
610
579
578
596
627
667
693
691
651
627
636
581
349
604
695
687
694
723
713
699
705
715
715
712
716
719
712
706
706
710
714
711
710
690
663
641
630
627
634
655
677
683
679
657
639
621
522
307
540
668
679
683
712
710
697
703
715
724
719
712
704
693
694
699
701
704
716
723
709
683
664
658
666
674
681
680
671
660
642
628
587
452
233
468
630
665
667
684
699
694
702
716
716
701
696
692
690
698
713
710
696
697
709
711
689
663
660
683
689
677
664
653
640
622
605
541
385
180
372
578
656
656
666
691
699
692
691
688
687
691
693
691
695
706
709
698
694
705
704
680
657
657
677
675
656
640
630
616
602
572
468
289
111
261
504
645
663
661
690
704
687
678
685
697
698
693
690
692
694
689
688
696
707
694
668
653
657
663
653
635
621
603
584
556
488
344
159
35
157
400
594
656
656
668
680
683
689
705
709
700
687
688
691
687
678
672
676
683
674
660
650
651
643
627
612
601
575
531
455
343
199
79
275
486
609
644
644
647
665
687
693
691
689
687
683
681
680
677
670
663
662
658
647
632
623
615
600
587
567
520
432
307
183
89
166
349
518
612
631
632
647
659
656
655
661
678
676
670
667
664
661
659
663
649
620
593
579
572
556
530
483
398
278
152
70
84
210
367
508
584
615
623
627
629
633
638
646
656
657
649
639
631
634
636
615
577
543
521
493
450
389
314
224
129
57
97
193
325
448
524
553
572
600
621
617
609
608
612
604
595
583
568
550
527
493
447
389
332
268
199
136
71
156
266
351
404
448
501
543
555
544
528
515
505
492
470
430
404
382
345
276
202
145
105
131
175
218
271
321
363
391
399
392
368
346
319
276
236
219
203
171
114
92
123
149
172
188
206
208
194
168
137
104
84
567
581
538
480
463
482
494
469
440
422
367
588
627
650
659
650
634
633
638
635
632
631
615
574
505
394
586
639
665
670
672
686
697
691
679
675
678
687
683
668
660
655
595
476
355
270
622
629
648
681
697
688
685
700
708
704
699
700
713
714
707
693
687
692
684
639
556
443
331
224
560
653
664
664
680
701
708
703
703
706
709
715
731
739
738
736
737
736
723
709
705
697
656
587
514
441
342
526
645
666
665
689
704
700
696
712
726
726
717
724
750
756
738
728
743
762
756
737
720
703
684
661
641
596
498
445
629
684
677
688
711
714
697
695
719
738
742
734
736
741
738
726
728
743
749
740
732
725
714
704
695
673
621
537
439
292
557
691
705
692
702
707
713
721
726
726
724
730
737
737
731
725
730
745
748
730
707
702
712
723
727
719
684
616
546
511
371
620
700
684
682
700
697
710
735
746
734
721
727
732
725
723
739
751
746
727
707
699
698
704
713
721
722
703
649
598
590
591
422
642
689
663
685
714
703
699
724
737
732
728
727
724
711
717
739
750
733
707
699
709
718
713
699
692
689
687
677
661
658
656
447
653
691
675
710
737
713
696
715
723
725
724
724
722
718
714
716
725
731
723
715
719
720
706
677
666
660
662
682
699
695
677
661
452
648
695
683
711
734
718
707
713
713
717
720
724
731
737
731
723
731
737
727
719
714
694
662
641
647
652
657
684
713
711
675
655
451
645
694
679
689
709
711
711
715
711
713
718
723
729
737
744
754
754
727
694
687
689
659
612
599
625
647
659
685
716
715
670
645
644
447
653
700
677
677
695
698
703
707
708
713
721
723
718
718
722
733
730
708
680
673
667
642
603
587
607
636
666
695
720
717
680
658
655
431
655
709
679
677
697
700
701
705
708
717
724
723
717
711
702
693
687
693
694
687
676
660
631
600
603
632
671
706
719
707
669
650
634
526
390
628
706
679
677
702
707
704
707
713
718
713
711
721
725
720
703
696
695
696
694
696
690
656
619
610
629
659
692
708
687
644
621
603
498
585
691
684
681
708
712
703
708
718
713
692
696
720
733
732
728
723
717
702
700
703
688
665
641
632
632
654
675
686
674
645
624
592
473
261
523
666
687
686
707
711
702
703
709
712
706
709
723
724
719
714
713
726
732
728
709
686
673
661
652
653
669
681
669
660
655
638
572
414
198
445
622
677
680
698
710
705
699
703
717
725
722
716
709
707
701
695
706
730
735
713
689
675
663
665
675
682
673
652
636
631
610
515
334
135
359
563
656
668
679
699
705
700
699
708
711
710
696
689
698
711
705
689
691
707
708
686
659
658
679
683
665
644
630
620
602
559
443
260
90
272
492
623
651
657
682
700
700
695
693
693
693
685
673
686
707
710
689
682
702
710
678
642
648
674
669
634
617
621
615
576
497
350
175
47
402
581
639
643
663
686
695
691
693
696
696
693
691
696
699
694
687
692
711
705
668
634
637
650
639
618
609
607
577
501
383
230
88
89
284
500
616
644
647
658
675
692
703
703
700
700
704
706
694
684
679
678
681
678
660
631
614
615
615
604
585
548
474
358
234
118
166
376
544
623
628
625
646
678
689
683
683
688
689
685
682
679
672
653
649
657
652
611
574
581
593
567
508
429
324
202
105
102
250
417
543
588
598
622
649
654
647
651
666
667
662
662
660
653
643
645
655
636
578
528
524
519
468
377
277
176
92
149
260
398
496
554
588
612
622
621
623
631
642
641
634
623
613
606
614
612
584
525
463
418
367
297
214
137
75
121
230
352
444
493
532
569
588
582
577
577
572
559
545
529
511
494
482
460
403
322
244
181
130
102
196
269
324
382
445
480
482
467
455
431
416
403
385
347
315
299
273
215
138
88
120
155
212
267
289
297
298
291
270
244
224
203
172
154
138
107
97
120
121
121
129
138
130
104
566
545
488
445
443
455
441
405
370
307
607
635
647
644
631
619
613
611
612
606
583
532
448
328
614
647
658
664
677
686
685
676
667
662
662
671
671
660
631
535
390
269
600
650
689
692
679
683
696
707
707
702
697
691
693
698
699
696
689
657
585
479
362
254
590
641
655
676
696
699
696
700
708
718
727
737
736
729
726
730
727
706
691
691
685
634
538
430
332
237
577
648
667
677
677
679
690
712
721
724
725
731
750
752
737
736
742
749
735
719
709
708
691
651
590
509
397
550
652
675
687
707
702
691
698
726
736
735
731
732
735
733
730
733
747
754
747
739
727
716
707
694
665
601
497
376
459
641
689
679
689
713
724
728
731
733
729
730
734
734
734
733
734
745
752
746
726
720
724
729
725
720
705
651
568
490
400
538
669
674
660
680
706
721
739
742
730
722
731
736
733
739
756
755
746
732
723
708
701
713
731
740
744
739
696
634
589
532
573
670
659
667
696
702
702
720
731
728
722
729
736
728
734
751
750
732
714
708
713
719
727
735
741
740
733
708
678
653
617
537
588
685
681
697
723
715
699
706
719
722
719
725
734
734
725
722
726
728
723
719
722
734
732
729
736
730
712
702
700
689
665
614
589
698
699
704
725
730
720
715
710
713
718
725
732
736
733
730
735
737
729
723
726
725
706
700
724
732
714
705
714
713
685
636
539
584
692
690
685
710
730
732
718
705
709
719
725
728
733
748
760
758
735
714
710
712
705
680
677
705
718
711
705
714
714
679
631
560
581
683
676
672
699
719
721
714
704
711
721
726
724
727
735
738
732
716
707
707
700
692
680
674
684
697
703
708
713
703
674
638
574
417
567
678
674
670
695
715
718
713
705
716
726
734
728
722
714
697
688
695
710
708
703
699
692
677
672
683
700
717
710
689
661
631
554
387
525
667
679
673
693
712
714
713
715
717
716
720
724
721
713
706
700
699
703
706
709
709
694
674
670
677
693
706
699
676
642
601
515
353
475
647
684
676
690
708
710
710
717
715
695
696
715
722
728
731
730
726
714
711
710
700
684
674
670
673
683
687
676
664
642
595
490
324
145
417
613
679
673
680
700
707
704
706
709
705
706
720
731
730
720
719
736
744
735
708
687
680
672
664
668
682
676
657
648
642
588
457
270
106
336
556
668
676
675
697
708
704
698
713
729
729
726
725
722
702
696
715
739
734
706
688
679
670
660
663
670
662
639
623
604
537
391
204
246
478
635
675
673
685
705
709
706
714
721
719
701
695
699
704
698
689
693
704
702
687
670
662
669
663
642
630
627
606
554
460
311
143
387
570
644
653
666
691
707
706
702
702
700
684
674
686
707
702
681
675
698
711
679
640
640
665
657
621
608
617
588
500
373
219
82
289
487
599
629
643
666
688
692
692
695
698
700
705
710
705
693
678
681
704
706
666
617
606
624
628
609
595
577
514
394
254
123
179
389
544
614
628
642
663
680
687
690
694
710
723
719
699
688
679
671
669
677
661
601
551
563
597
588
538
467
369
243
128
90
268
440
558
598
613
637
663
673
673
677
684
685
675
675
686
677
644
633
661
662
575
485
501
552
519
416
307
208
119
160
293
429
509
555
599
639
654
650
649
651
645
638
650
665
655
628
628
660
649
540
430
422
440
377
258
161
97
162
275
377
460
527
584
613
615
609
613
617
616
612
606
593
577
578
591
569
478
371
311
270
202
120
150
244
330
402
469
520
537
534
534
538
527
503
486
466
441
421
417
404
341
246
167
117
133
188
242
306
368
397
397
392
381
350
323
311
295
257
224
212
200
157
91
113
159
206
225
221
217
206
186
161
150
139
118
101
82
504
444
409
407
390
352
304
605
628
640
634
610
588
578
579
565
531
466
372
607
637
658
671
677
675
668
660
651
647
656
660
647
590
466
310
607
659
669
672
682
692
698
701
703
696
685
682
694
704
700
681
623
518
388
272
573
615
642
667
682
691
700
708
719
734
744
738
717
714
723
716
692
675
676
655
580
456
332
227
587
645
656
644
651
680
708
716
722
731
742
749
743
736
734
735
731
707
692
695
704
683
606
493
378
265
580
646
677
689
682
684
700
723
728
731
732
731
728
728
730
736
743
746
740
734
727
722
710
670
602
509
398
556
647
662
672
699
717
726
729
729
727
730
732
726
728
734
738
743
751
752
743
737
734
729
713
692
669
614
526
425
302
423
600
654
653
669
697
721
731
732
724
726
733
736
730
741
758
754
742
740
738
724
718
721
731
725
715
713
686
627
550
433
457
611
650
661
685
701
702
711
718
720
717
729
740
739
742
751
747
732
725
722
720
720
726
737
737
727
719
704
673
621
532
404
478
645
682
682
694
704
702
706
714
715
713
721
736
740
731
726
723
724
724
724
725
729
731
733
746
740
719
703
691
664
606
506
492
675
712
690
689
711
725
720
710
712
715
721
726
731
731
729
728
729
729
729
728
726
713
718
747
757
733
712
707
696
646
547
389
489
665
706
684
688
717
734
725
710
711
717
719
721
726
744
755
749
740
733
730
724
714
703
710
735
742
724
709
705
698
648
548
408
476
639
681
674
688
718
732
723
708
710
717
722
725
733
747
748
736
733
731
726
710
704
707
711
712
708
708
705
698
684
645
563
427
247
452
620
669
666
684
715
730
721
706
709
715
730
735
734
729
716
703
708
725
723
707
703
706
699
692
693
703
709
694
675
642
567
423
235
398
599
671
671
678
708
724
719
713
706
707
721
725
713
710
709
706
707
713
716
716
710
700
687
686
697
704
700
687
669
629
540
387
207
344
566
666
670
669
694
706
708
709
707
697
700
705
707
711
724
728
725
718
715
714
701
683
677
681
692
695
686
671
659
617
513
346
178
292
521
646
658
655
679
698
697
699
704
705
706
710
722
723
722
724
736
737
723
703
685
676
670
667
676
683
672
651
636
593
479
303
139
456
625
663
653
668
696
702
700
710
722
721
720
723
722
705
703
720
733
720
696
689
682
671
654
650
657
652
636
603
535
412
247
104
374
583
666
661
661
686
710
714
717
720
713
698
697
697
699
696
693
699
706
702
694
682
669
659
645
624
624
621
568
460
326
186
280
488
615
644
646
666
698
707
703
703
698
688
688
691
699
690
675
676
698
709
683
643
633
652
641
609
597
585
511
377
235
116
375
532
606
628
648
669
676
677
683
692
708
720
719
704
683
666
665
686
696
663
600
568
590
607
588
545
490
397
264
136
48
102
273
441
556
606
632
648
655
657
670
682
710
725
712
690
683
674
654
651
674
665
571
481
494
549
531
438
336
241
145
169
315
450
538
591
622
641
652
660
666
673
670
653
660
684
678
635
624
670
674
536
385
390
464
427
294
183
117
174
291
397
485
558
609
637
646
640
632
617
612
635
665
656
616
612
656
641
480
307
288
326
271
158
161
248
344
438
519
569
583
581
581
582
580
588
588
572
544
533
543
513
390
248
191
178
150
215
293
376
432
455
466
480
483
467
441
425
406
371
347
335
315
249
162
169
227
270
298
313
320
309
273
243
228
212
176
150
137
129
146
163
167
159
141
120
108
448
382
343
318
288
595
627
633
604
564
541
526
502
460
388
288
595
645
669
670
665
662
657
650
641
632
626
602
527
389
583
625
659
685
692
688
687
697
704
697
691
690
696
692
667
586
447
295
585
625
661
687
697
702
711
723
739
737
720
715
720
713
694
681
665
606
487
337
576
616
621
639
669
693
703
713
734
743
742
737
735
733
730
720
702
686
685
681
631
509
355
230
571
635
663
672
681
694
700
710
726
740
734
721
722
735
741
740
738
730
722
715
717
696
618
494
365
260
565
625
649
677
703
719
716
712
719
733
736
724
724
735
742
747
752
752
744
735
732
730
710
669
602
509
403
487
608
653
670
684
702
715
718
720
728
738
736
727
736
752
750
747
748
746
737
730
730
727
713
693
669
619
535
428
293
506
622
668
684
691
691
700
711
720
726
733
739
739
741
744
742
737
733
730
727
731
733
729
717
700
691
670
614
517
383
245
551
659
675
672
684
693
706
717
722
719
723
731
735
733
726
721
722
724
724
724
730
734
730
722
710
698
690
656
581
467
337
587
693
680
655
675
712
728
724
721
718
718
718
722
725
723
718
719
730
734
731
725
719
719
730
732
719
705
684
633
528
380
220
577
693
688
663
680
715
734
727
721
718
715
712
718
737
741
739
738
743
745
733
720
716
722
728
724
713
703
690
651
550
392
226
551
666
681
677
693
714
722
722
719
714
716
725
733
748
751
749
747
746
735
715
706
712
715
703
693
698
702
687
648
561
418
249
532
650
668
673
696
717
720
716
710
709
723
734
735
733
732
732
731
730
720
705
704
707
696
679
679
697
703
687
647
569
433
262
502
640
666
665
690
717
725
713
704
706
723
725
709
706
711
715
717
719
721
723
722
710
688
680
687
696
695
683
649
564
416
241
449
614
661
663
678
696
703
705
705
706
711
709
700
703
712
722
724
720
723
727
720
702
683
683
691
690
679
665
632
539
381
202
388
571
641
652
663
676
682
692
705
709
708
709
714
716
719
725
730
723
713
706
699
686
674
671
676
677
666
639
592
491
335
166
325
535
635
649
650
667
686
697
706
710
709
709
714
715
714
715
720
720
706
695
692
686
672
657
648
648
641
611
538
416
269
133
484
621
648
638
656
693
709
709
706
697
695
697
701
701
702
703
706
709
705
697
683
672
659
632
609
603
574
476
329
195
101
379
542
614
627
644
677
690
689
689
693
696
697
698
696
689
676
681
702
706
678
638
628
637
619
578
549
501
390
241
124
259
429
552
607
632
651
652
654
664
684
708
720
713
694
677
663
660
676
688
657
586
541
555
565
523
447
364
264
153
64
167
320
465
558
606
628
632
637
650
668
697
712
693
671
671
669
650
646
676
669
553
433
428
470
426
302
197
141
199
326
441
528
582
609
631
647
651
658
658
641
641
669
674
637
627
677
677
506
314
292
350
302
173
94
171
270
383
479
544
591
619
617
608
601
601
621
649
640
599
591
631
604
414
208
171
215
142
229
331
417
480
516
528
532
536
538
551
555
532
493
473
471
426
284
136
95
130
195
270
319
353
382
407
408
393
376
364
345
308
273
249
212
150
151
176
200
231
251
239
202
177
169
153
119
93
583
609
592
544
494
453
417
375
306
603
645
655
654
654
651
638
615
586
561
527
443
302
553
627
674
687
680
673
684
700
702
689
672
665
657
627
525
364
572
627
668
689
694
698
705
717
721
721
719
714
707
700
691
646
533
369
549
600
635
655
669
683
703
723
730
723
725
733
734
724
716
710
703
682
636
535
373
207
552
623
669
687
677
671
686
716
735
731
718
723
743
747
734
725
716
705
702
698
649
527
361
220
546
606
650
690
711
699
690
704
728
736
728
727
737
747
751
751
743
721
707
710
718
703
634
516
373
248
514
620
660
671
686
701
704
709
723
736
736
730
735
741
745
748
752
750
735
722
715
717
716
691
624
509
375
550
652
684
682
678
687
703
722
732
736
738
737
735
735
737
739
735
730
729
742
739
722
708
695
668
599
485
349
584
651
659
669
682
699
714
731
730
728
730
731
730
726
724
724
722
713
717
742
750
728
698
688
683
652
565
432
286
613
659
641
653
693
728
732
726
721
715
714
717
722
721
716
715
724
726
727
736
739
729
713
701
698
676
614
505
352
197
426
616
680
660
653
690
730
739
727
713
709
708
715
725
731
731
731
740
742
736
731
731
730
718
701
694
682
640
546
390
219
416
601
675
672
662
675
704
726
725
715
714
722
729
738
747
754
753
743
727
713
711
720
716
694
680
693
698
659
564
410
241
410
585
653
664
668
679
700
719
720
716
722
730
729
729
741
748
745
725
708
703
711
714
693
671
671
697
709
670
572
423
255
378
562
641
658
672
698
714
714
712
716
725
722
707
706
713
721
722
719
721
734
745
731
698
682
681
690
689
656
571
424
250
314
512
626
662
671
683
696
705
715
720
718
714
704
702
706
712
720
724
734
746
749
728
702
689
683
674
659
625
542
396
230
448
596
657
660
655
665
687
706
715
711
712
714
715
716
719
721
715
714
716
714
696
678
669
670
663
640
584
483
341
196
399
570
643
645
642
660
682
695
699
697
701
708
713
717
719
716
703
700
696
691
676
663
651
640
629
600
530
411
269
150
345
524
611
626
637
665
683
683
686
688
693
693
699
707
709
703
700
706
699
683
669
666
649
608
565
531
462
335
193
101
421
543
600
630
655
663
660
667
685
696
692
693
697
692
681
679
695
695
658
625
622
618
570
500
442
368
249
122
302
452
553
607
633
637
634
645
670
696
700
687
679
672
663
658
672
679
643
570
522
513
487
411
315
229
152
76
201
345
461
540
589
614
626
633
647
677
691
672
651
654
664
656
652
673
653
531
399
363
363
291
169
114
210
313
414
499
558
600
622
625
641
656
642
627
644
653
631
621
656
639
468
270
217
236
180
159
259
365
443
510
559
570
574
586
592
597
604
587
548
541
568
527
342
147
101
138
221
296
362
418
444
456
468
480
487
481
451
415
394
384
324
186
60
171
214
248
276
306
314
307
291
282
268
244
206
169
125
144
167
167
141
119
553
566
525
451
380
329
285
577
611
634
647
641
615
565
511
473
430
343
560
627
655
663
665
674
685
684
664
635
609
589
541
425
269
576
631
666
682
688
689
692
696
705
709
699
687
681
662
584
433
263
603
631
648
672
696
711
713
705
710
727
728
715
706
710
709
666
571
424
246
543
633
672
665
659
678
708
721
720
722
730
750
747
724
708
695
694
692
665
570
405
228
522
606
672
702
689
677
690
715
727
729
737
746
753
751
744
727
695
677
684
699
667
555
395
238
519
609
652
681
697
693
689
701
721
731
736
737
736
737
740
748
745
728
703
689
700
713
668
540
364
216
566
648
674
675
680
689
710
723
730
737
739
733
727
731
736
735
733
741
746
728
711
714
701
624
479
314
450
575
638
665
674
684
703
726
738
732
730
732
731
730
731
733
722
709
719
750
757
729
702
692
662
567
417
262
473
596
636
655
685
715
723
721
717
715
715
720
726
729
727
725
722
720
723
744
756
741
712
694
674
608
484
333
483
626
659
655
680
721
730
717
701
704
711
717
723
727
730
732
734
735
736
740
746
740
720
696
676
628
534
393
221
477
621
662
653
651
682
714
722
715
719
725
725
724
736
750
750
733
718
718
722
724
717
698
686
689
671
583
424
241
462
592
647
654
651
671
705
726
731
732
728
722
721
736
750
743
718
703
707
720
717
696
678
680
702
692
603
436
250
434
572
641
667
683
699
711
724
730
727
716
712
717
721
723
720
719
725
741
751
737
707
690
684
682
655
572
426
247
379
548
643
671
682
694
706
719
728
723
714
714
717
715
714
718
731
748
754
754
735
709
693
676
647
606
525
389
229
310
503
627
657
651
660
679
702
713
714
716
721
724
722
718
716
718
723
724
713
693
674
662
649
624
574
473
327
184
453
591
635
636
648
665
676
684
696
706
710
715
720
720
706
692
694
694
680
665
653
634
604
571
510
399
260
141
386
528
601
629
648
657
659
667
684
693
688
692
708
711
695
684
688
683
664
657
656
622
546
470
402
312
196
98
283
429
542
609
638
641
640
654
681
689
677
675
689
693
676
669
681
677
641
614
608
578
481
370
291
224
135
322
453
548
603
623
627
640
659
675
670
663
664
666
661
656
668
666
619
544
490
451
378
275
185
127
81
117
222
329
431
522
585
614
618
626
652
667
655
639
646
655
648
643
640
598
481
353
289
250
172
125
188
281
389
480
543
573
584
614
645
640
616
610
609
594
577
579
539
392
227
161
155
246
325
400
464
496
520
551
560
548
529
497
466
458
464
411
260
113
136
187
247
308
341
360
380
397
393
375
343
321
309
293
230
167
179
196
215
218
202
193
193
182
584
620
617
578
505
423
370
322
249
578
616
643
657
659
651
622
575
528
482
412
299
556
611
651
673
679
672
670
679
684
667
640
612
568
462
312
566
616
656
686
702
704
698
699
708
710
698
683
680
664
599
474
319
528
603
633
655
681
699
707
712
720
736
745
734
705
684
674
677
665
602
464
276
514
614
670
676
672
683
699
709
718
734
749
750
738
724
707
678
663
668
658
575
414
245
494
595
661
690
682
668
670
693
715
730
732
726
724
725
734
739
725
697
669
671
661
567
388
213
546
632
663
669
670
686
697
708
725
734
727
713
716
725
728
736
745
739
706
694
701
658
512
316
560
637
657
662
681
714
730
722
719
727
728
728
735
739
727
716
725
743
740
721
708
681
589
425
245
471
581
643
675
693
701
707
709
709
713
719
727
732
738
739
730
719
720
735
743
735
714
684
616
485
316
505
610
652
680
706
707
692
687
697
714
718
719
725
734
736
730
728
728
733
733
728
716
687
626
520
375
498
609
647
652
670
688
701
707
718
728
722
715
721
734
738
728
721
719
717
712
704
695
679
648
575
438
260
471
591
642
645
652
680
713
729
731
724
717
716
726
734
729
715
709
712
713
703
684
676
674
663
601
458
268
453
582
649
673
683
692
711
725
714
702
711
725
730
721
714
713
723
728
726
711
693
682
668
633
555
421
254
422
567
642
673
687
691
703
714
707
700
715
730
727
715
712
726
741
736
723
705
690
677
641
578
494
371
222
361
523
610
643
660
670
683
696
706
711
718
725
723
709
702
714
726
716
694
675
662
641
593
533
451
325
178
467
574
622
646
654
659
667
690
703
704
706
710
703
689
682
691
686
668
656
640
595
524
457
376
257
138
391
521
599
634
641
644
656
678
688
677
677
691
695
679
663
666
665
649
643
628
556
437
331
251
177
104
294
434
543
600
620
631
651
674
677
658
654
667
678
664
651
656
649
617
585
559
489
351
217
145
318
438
531
587
615
633
647
652
642
641
650
657
645
633
637
621
564
487
421
350
251
146
199
300
417
515
569
584
594
614
632
637
632
626
615
597
576
547
487
382
271
198
171
274
371
443
485
514
555
595
602
581
557
535
503
468
435
380
273
162
153
209
270
343
395
436
470
477
456
423
386
356
343
326
266
147
204
238
262
280
287
276
254
235
229
231
564
532
450
346
270
582
612
624
621
583
510
428
356
277
581
631
654
654
651
658
659
629
574
507
423
306
183
604
651
685
700
697
689
686
689
680
657
617
562
469
345
220
556
620
660
681
694
706
720
729
726
710
690
673
657
634
588
492
338
589
632
654
670
685
695
702
719
736
735
719
702
689
671
656
635
574
441
258
586
647
656
650
653
674
696
710
711
708
706
704
704
716
717
695
656
618
548
403
217
529
608
639
651
667
677
685
702
717
711
694
695
703
709
725
741
732
692
660
635
535
346
547
607
631
662
702
716
704
701
714
716
713
719
725
724
721
726
727
713
696
674
603
452
259
562
627
664
682
697
703
700
702
712
715
723
731
734
727
720
713
712
710
706
689
629
503
328
480
584
652
689
689
678
679
697
711
712
710
713
721
724
723
720
716
710
703
701
691
637
524
367
212
484
589
642
666
675
681
693
709
721
712
701
700
709
718
720
718
713
707
697
690
675
630
544
413
260
473
583
629
646
668
691
706
712
710
708
705
704
704
709
713
714
708
700
689
676
653
618
553
437
277
461
571
634
661
668
686
699
692
686
699
718
718
705
700
708
709
704
695
682
665
644
599
521
399
250
427
541
620
659
667
679
690
685
682
697
718
720
706
701
708
716
704
688
675
658
627
556
453
339
217
364
494
585
639
657
667
676
688
695
702
708
707
695
689
701
716
701
676
659
642
590
495
392
295
189
445
555
621
646
650
655
676
692
691
689
689
681
672
676
689
682
659
642
611
528
411
314
236
383
507
585
619
633
648
666
674
666
664
667
674
667
659
658
648
625
601
553
450
307
195
134
292
421
513
569
610
643
659
659
647
645
649
660
652
636
628
609
565
509
450
356
215
92
300
412
502
569
610
624
623
625
632
640
636
610
584
569
538
473
387
306
230
139
183
291
400
478
517
535
555
580
603
608
583
540
496
455
408
344
259
173
250
315
366
413
460
497
513
501
466
421
373
323
270
215
112
151
215
282
332
354
352
329
298
266
244
227
155
177
189
188
167
562
581
542
440
324
240
580
604
621
637
634
589
501
390
275
166
561
623
664
676
668
662
670
669
629
542
428
307
205
579
622
658
687
706
708
695
686
685
679
631
549
451
340
215
532
586
627
660
674
682
696
712
712
701
691
687
666
622
547
436
287
543
588
614
643
667
680
687
690
690
691
687
681
689
697
681
614
513
388
235
485
560
608
648
668
669
681
695
693
678
675
681
681
698
722
722
667
587
500
365
191
499
570
629
681
698
685
683
698
700
688
692
698
703
709
718
714
684
637
573
457
290
519
601
650
678
686
687
696
702
702
703
706
711
713
710
701
691
678
655
606
502
347
183
550
631
663
667
673
690
704
703
697
697
701
706
708
703
696
689
683
667
620
520
370
210
563
631
661
671
678
693
703
697
685
680
683
700
712
710
696
696
697
679
620
517
381
234
450
553
618
653
671
680
688
689
687
684
678
680
698
713
711
695
691
693
670
601
503
387
254
420
531
607
643
665
677
672
668
676
690
691
691
696
699
695
684
680
673
637
569
474
365
241
496
588
635
663
675
672
667
674
689
693
693
692
692
689
679
670
651
610
533
420
300
195
458
563
626
654
664
675
681
683
685
682
678
678
685
696
686
662
634
589
496
358
233
156
417
531
605
635
644
660
675
676
673
666
661
659
670
682
666
630
590
532
423
281
175
356
469
549
600
626
641
651
652
649
646
651
656
653
642
609
558
498
424
317
186
377
464
542
600
623
629
635
634
629
632
627
606
579
533
462
378
297
213
272
368
466
537
565
577
596
613
611
589
548
504
465
418
347
257
179
171
264
351
410
443
468
500
533
539
498
431
368
313
263
210
145
193
241
295
344
368
381
375
339
289
238
190
112
181
229
237
219
197
177
549
584
583
531
423
287
564
605
614
618
636
641
589
459
295
166
569
623
660
665
653
658
683
674
582
432
288
189
530
588
625
645
666
681
684
684
690
687
640
540
405
268
533
598
638
652
661
668
676
682
680
671
669
665
629
517
362
224
514
592
643
653
661
673
681
672
670
668
658
666
693
695
611
466
329
207
546
618
655
659
669
688
692
678
674
677
679
688
707
708
648
538
415
287
483
564
613
643
667
688
700
698
688
687
691
697
696
694
688
653
575
464
334
202
507
583
623
649
675
696
699
694
689
688
694
698
687
676
683
673
611
495
352
216
527
602
642
658
673
686
686
682
673
675
695
708
695
678
690
699
646
517
355
211
528
603
644
659
666
672
668
665
665
672
696
712
701
679
684
692
639
507
351
221
504
588
638
660
662
655
655
660
670
683
694
693
678
664
666
653
583
457
325
221
472
573
637
664
662
656
658
665
674
684
684
675
663
655
647
609
523
397
265
172
436
552
619
644
654
667
673
670
667
665
661
659
661
651
620
563
475
350
208
384
505
579
609
630
653
661
655
643
639
637
640
638
608
550
480
397
282
310
421
511
568
597
612
619
616
610
611
615
608
580
519
436
350
270
185
318
417
502
548
572
589
590
579
570
559
529
483
411
321
225
152
322
410
461
495
531
549
537
502
450
391
339
284
218
225
282
323
359
396
425
424
377
309
244
141
187
227
243
248
240
214
551
562
507
558
580
579
597
631
614
493
309
559
597
620
629
640
658
650
569
420
251
554
584
600
618
638
654
658
651
636
606
531
379
205
557
594
612
631
645
652
658
652
632
628
648
633
508
316
173
490
561
601
632
659
669
664
660
654
646
651
677
675
575
400
246
484
550
608
652
676
679
671
667
670
673
671
672
666
597
452
293
514
575
621
657
675
679
671
668
681
688
668
651
657
624
501
325
180
552
599
629
651
663
666
659
659
682
694
672
646
654
641
539
358
186
482
563
606
629
638
641
644
646
658
676
684
666
640
637
619
528
363
202
474
562
613
627
624
620
630
648
662
665
655
635
617
604
568
465
317
196
456
554
606
618
618
625
637
651
656
647
626
610
593
566
500
384
244
420
517
567
594
621
640
643
638
628
613
595
583
561
511
427
315
189
356
458
518
561
596
610
604
592
583
571
553
530
484
413
328
238
373
455
509
535
539
533
527
526
517
491
446
375
288
207
265
358
426
466
486
483
469
456
433
391
337
266
256
319
370
411
425
407
369
316
257
208
202
238
274
293
285
517
533
548
533
502
533
562
574
566
546
499
395
530
549
572
590
585
559
546
551
510
366
486
535
567
585
597
602
591
570
568
588
571
446
490
548
583
599
601
600
605
605
596
592
575
478
303
508
555
588
604
599
598
620
633
607
579
566
501
341
478
523
564
592
601
591
593
619
632
604
567
549
497
361
485
531
563
578
580
581
588
598
596
576
544
514
460
350
489
527
539
545
561
580
583
570
551
533
507
468
408
308
469
505
519
535
560
576
568
541
516
497
465
414
339
421
471
511
539
554
550
530
501
475
452
413
348
261
375
436
478
494
491
481
467
445
412
375
325
379
408
407
396
390
388
369
329
282
324
338
331
318
308
457
486
494
464
446
452
457
446
425
439
438
416
391
376
428
412
