# Supplementary material for: Evaluating flow modulating treatment response in intracranial aneurysms using black-blood MRI in vitro
Source: Commun Med (Lond). 2026 Mar 27;6:170. doi: 10.1038/s43856-026-01413-z (PMC13031954; doi:10.1038/s43856-026-01413-z)
Supplement: Supplementary file 7 — Supplementary Data 4 [file 43856_2026_1413_MOESM7_ESM.zip › Data_Figure_6c/pump flow rate 4.5 mls/BB3/with derivo (FD1)/19_BB3/2_vessel_array.txt]

21
19
27
34
33
37
17
22
13
6
9
20
36
42
24
24
10
8
9
20
38
47
34
29
15
18
17
17
25
35
40
30
17
23
26
23
37
31
16
17
16
26
45
37
26
28
32
34
33
37
38
18
42
52
55
56
56
54
51
50
52
49
28
15
18
25
29
30
35
51
66
61
48
48
57
46
22
5
2
14
19
11
9
2
13
44
65
58
46
49
51
43
27
22
22
6
5
9
14
17
8
19
43
61
57
53
57
56
47
33
3
4
25
15
5
10
19
26
24
28
30
39
53
65
65
54
43
1
1
9
7
3
13
24
30
28
26
23
30
51
63
56
39
22
6
3
6
18
25
27
19
16
25
42
53
55
45
28
13
16
5
17
21
22
24
21
19
29
44
44
34
5
7
5
14
21
26
33
37
32
4
7
25
28
25
21
26
23
17
13
1
1
16
18
2
3
22
33
29
26
37
37
22
6
2
9
30
35
29
30
38
49
46
32
35
51
55
33
23
15
7
8
24
39
41
42
49
61
72
69
60
50
48
43
35
20
8
3
13
10
11
18
23
26
26
20
21
38
65
73
66
64
62
51
35
32
31
18
2
11
18
4
7
18
18
16
18
6
6
33
63
64
56
61
68
55
39
34
41
36
14
2
6
15
14
8
4
5
18
29
20
22
40
61
65
63
70
80
72
43
17
12
23
22
4
2
14
23
9
4
10
26
36
38
40
37
42
60
75
86
86
75
39
3
5
6
17
19
6
3
18
33
35
34
32
24
29
54
73
80
72
52
24
11
22
14
3
8
26
31
25
15
13
22
40
58
66
67
56
33
15
8
12
26
25
20
21
21
19
35
51
57
58
53
36
4
7
12
13
16
20
5
20
20
10
14
32
52
59
58
49
50
49
32
9
13
16
14
4
2
11
12
20
30
37
57
71
61
31
12
14
12
7
4
15
28
41
38
21
24
15
6
32
31
18
30
23
32
34
27
24
27
31
21
21
29
36
38
36
36
32
21
7
14
1
2
6
19
19
7
10
35
47
41
38
47
51
31
15
18
25
11
11
8
7
13
20
22
22
25
38
52
45
32
36
55
59
38
17
21
19
14
16
14
12
13
18
21
25
27
28
32
43
59
61
52
40
42
46
49
35
14
6
2
2
2
14
16
1
10
11
10
24
26
20
19
17
14
19
36
48
54
57
57
50
42
39
35
25
9
6
13
15
14
16
19
1
3
5
3
11
17
14
19
28
20
4
11
33
46
47
50
60
55
42
30
33
39
28
19
17
16
11
4
5
1
2
8
13
11
3
2
23
40
33
24
27
48
60
57
55
66
68
43
16
15
37
44
29
18
8
9
7
6
3
2
2
3
5
6
11
1
4
9
13
9
2
8
26
41
46
47
38
42
57
67
70
74
69
42
14
8
32
50
33
10
8
2
4
5
4
10
16
20
18
19
23
23
15
10
11
29
35
35
31
16
2
7
3
10
14
4
2
14
31
35
40
44
30
23
44
63
72
73
62
36
16
17
27
35
12
2
4
5
12
20
21
15
10
6
6
11
18
18
18
20
24
23
21
10
3
3
15
17
13
18
27
7
19
15
3
7
28
30
24
24
23
24
29
43
58
69
68
51
27
17
2
3
14
25
15
5
4
4
5
6
11
16
20
16
3
1
5
8
7
13
19
17
12
16
26
19
12
21
34
27
17
21
27
31
35
41
48
57
64
57
38
15
9
7
5
5
6
9
14
14
8
7
5
7
11
12
10
11
16
20
17
12
13
15
13
32
28
3
5
32
60
69
58
48
51
57
51
29
4
5
12
15
7
3
4
17
17
10
8
11
17
18
14
13
10
6
23
6
5
27
47
67
72
56
53
53
50
25
5
5
3
8
20
19
10
8
12
15
13
9
12
11
4
18
20
35
43
37
34
36
38
10
16
11
8
11
10
9
5
10
14
4
28
38
37
26
19
7
2
3
3
6
11
4
34
38
31
4
2
20
32
34
22
34
40
35
23
26
35
44
52
40
24
29
26
27
30
29
33
42
40
33
35
50
59
40
15
6
10
8
3
8
8
8
14
19
19
16
21
38
46
38
38
47
47
29
13
12
24
29
25
20
19
4
15
16
11
14
19
21
20
22
31
39
34
30
33
43
41
27
15
18
19
17
20
23
16
4
16
15
18
16
13
28
27
13
14
21
27
28
30
35
37
35
31
34
37
36
28
19
18
12
1
1
18
17
3
2
2
16
14
6
7
3
3
8
7
12
28
26
13
12
19
20
17
16
21
27
42
46
40
31
28
26
24
22
15
13
14
18
20
17
10
5
3
1
3
7
7
6
2
1
2
11
21
24
2
2
2
3
5
18
16
12
18
30
27
8
3
7
16
26
34
43
42
31
14
13
27
29
18
10
15
16
11
9
15
19
16
5
3
5
4
1
2
5
2
2
10
15
12
9
13
17
6
2
8
20
19
0
0
2
7
15
12
3
5
23
42
34
13
10
25
42
40
27
30
42
33
10
8
30
37
19
5
5
12
11
3
1
13
15
11
5
6
9
11
12
7
5
2
2
2
4
8
12
11
4
3
8
8
3
11
32
40
27
10
7
19
29
29
29
30
0
2
2
3
5
1
4
22
34
39
38
31
35
51
46
39
37
43
38
24
25
35
40
21
4
4
6
15
10
2
2
2
3
4
5
20
26
11
9
10
7
5
3
6
13
17
17
16
16
17
17
16
14
18
34
36
29
25
21
7
7
14
21
27
32
27
1
2
2
2
2
2
19
29
41
53
39
26
32
44
46
51
50
38
35
35
33
27
8
4
15
3
6
5
4
3
2
2
2
2
15
17
3
9
10
10
8
6
14
22
24
19
13
10
13
17
19
15
12
14
19
24
26
16
3
3
6
9
12
22
29
3
6
5
3
4
12
21
27
40
42
34
25
32
45
54
63
59
47
38
27
15
9
17
2
2
3
7
11
7
6
6
9
15
14
16
16
12
6
2
3
10
15
13
6
1
2
11
8
3
13
23
18
3
4
16
18
11
15
27
28
21
28
37
39
36
30
34
51
68
72
56
34
20
11
11
3
2
7
16
8
1
2
13
14
4
3
5
13
14
7
1
10
15
12
8
14
27
30
17
3
2
3
13
33
31
5
9
34
54
56
44
35
40
59
72
63
37
5
11
8
2
1
4
3
3
3
8
16
13
2
4
23
28
15
8
14
22
17
10
15
12
5
19
3
1
18
42
57
53
42
45
57
64
53
38
1
13
6
5
11
21
6
9
5
7
28
33
21
12
15
16
11
6
13
17
11
14
13
19
36
42
37
30
33
54
64
47
3
6
16
3
3
5
23
31
24
15
12
9
11
10
10
21
17
19
28
42
43
33
31
35
2
4
5
19
20
14
12
3
9
12
11
15
16
37
52
56
50
9
6
3
1
2
1
2
4
4
51
44
1
1
0
1
22
22
36
36
36
35
27
15
11
18
23
27
41
40
30
24
30
53
73
62
32
9
7
2
21
25
24
27
27
26
39
48
35
20
24
50
66
52
21
4
12
16
2
1
11
4
13
15
17
18
19
17
15
25
38
35
21
30
38
32
16
5
8
18
24
21
17
19
29
24
10
0
20
11
31
28
14
16
19
22
20
15
20
27
20
18
27
28
14
2
6
15
13
6
11
21
18
13
17
15
13
9
16
10
5
16
23
21
22
37
26
9
9
20
31
33
23
19
22
18
19
24
22
12
6
14
19
13
1
0
18
18
0
1
2
16
12
10
10
16
19
15
7
2
2
6
11
8
5
10
3
3
2
13
24
19
6
4
18
28
28
18
13
17
29
34
26
15
10
9
17
26
22
12
12
16
18
15
2
2
9
1
3
3
13
9
6
5
3
5
18
16
7
12
21
15
11
15
15
14
12
11
1
2
2
4
17
16
12
10
14
18
23
16
8
5
2
11
26
27
27
16
3
4
8
17
15
8
10
15
12
11
13
15
17
12
3
1
2
1
6
11
7
5
7
12
15
17
17
13
8
7
12
15
13
11
13
16
22
27
25
24
33
31
15
3
2
1
2
9
13
5
6
15
28
21
5
3
7
19
22
12
2
17
20
6
4
7
8
4
3
4
8
5
2
2
8
16
18
17
6
6
7
9
11
10
7
4
7
12
11
8
7
5
1
1
3
5
11
27
37
33
20
17
21
24
23
23
24
23
21
21
25
7
1
2
2
2
3
5
13
18
16
14
13
25
42
34
14
10
15
25
23
25
22
14
6
3
3
5
8
3
2
3
4
4
9
12
18
20
17
14
11
11
8
4
7
12
13
13
15
12
7
10
16
19
19
20
20
20
22
25
16
9
10
15
27
37
24
2
3
3
3
2
3
3
8
13
24
35
34
33
39
35
27
29
35
35
36
34
24
12
2
4
3
4
7
4
2
2
7
4
4
3
7
12
10
18
12
8
8
7
7
12
17
15
12
9
9
16
19
14
4
0
3
9
24
21
7
2
2
3
14
25
20
5
4
2
2
2
3
11
22
37
43
38
31
32
36
38
46
49
47
42
29
13
3
3
3
3
4
6
6
4
2
27
24
24
5
2
2
2
14
13
8
9
10
4
2
11
17
12
8
4
3
6
7
3
2
1
2
12
7
2
3
15
14
0
2
5
13
4
4
9
16
23
29
37
39
32
26
25
40
58
65
55
43
32
12
4
3
3
2
3
2
12
7
4
6
19
20
5
2
2
19
27
9
2
2
5
8
3
1
11
12
9
4
7
21
29
16
1
2
2
14
19
26
28
29
31
36
36
30
24
26
51
81
86
51
17
2
9
16
12
1
12
17
17
4
1
6
14
9
3
4
6
6
2
5
22
26
12
6
11
14
10
9
16
9
3
15
13
13
18
33
37
30
25
38
56
69
79
75
45
1
0
0
0
1
0
5
1
6
4
6
5
4
4
19
25
28
21
12
12
6
5
5
16
23
13
12
11
9
14
26
33
26
33
63
82
69
45
2
2
9
8
4
2
4
6
3
3
12
25
30
26
13
3
4
7
8
8
23
27
8
10
25
42
46
42
42
49
2
2
2
2
3
2
15
19
17
13
9
4
8
10
7
15
25
25
50
68
68
53
31
1
9
11
3
5
6
5
5
7
7
3
6
6
65
67
53
0
1
2
2
1
1
1
1
2
2
1
18
22
23
22
30
25
27
40
40
38
36
33
22
15
13
10
22
19
13
29
39
38
29
27
42
63
66
49
27
15
2
2
5
8
15
23
28
22
18
26
44
33
10
9
34
52
48
31
17
14
14
7
13
20
26
24
15
4
19
16
17
18
13
7
3
7
21
21
6
15
26
18
7
3
11
13
14
8
7
16
31
31
16
2
10
13
8
4
20
19
35
23
13
18
14
12
9
5
3
7
9
6
19
20
2
2
2
10
7
2
4
10
14
10
8
9
11
5
14
10
8
11
9
14
1
2
3
1
0
16
15
24
24
11
2
5
12
23
33
27
18
13
8
2
14
14
2
3
5
17
13
3
4
13
18
3
3
3
14
12
3
4
17
22
8
3
3
4
11
6
1
1
12
1
19
23
12
10
18
3
2
4
4
7
10
6
3
8
23
36
32
25
20
18
13
13
9
3
4
4
19
23
6
8
10
19
16
1
2
7
5
2
4
16
16
11
7
6
11
12
4
1
14
19
4
7
19
21
22
13
18
21
17
25
29
23
18
5
4
2
3
16
12
8
11
9
5
7
14
14
13
10
10
21
22
17
10
5
7
6
10
10
3
7
10
11
12
2
4
8
7
2
2
2
3
10
18
22
18
8
12
20
26
21
3
2
11
20
19
9
8
15
29
43
43
28
21
19
18
15
13
13
13
16
22
2
2
2
2
4
11
7
10
11
6
7
5
2
0
2
8
10
7
11
16
9
5
5
2
3
2
4
4
3
2
2
3
8
20
19
5
2
4
6
8
19
19
15
15
18
16
10
4
1
4
4
3
6
5
13
21
27
31
24
11
10
11
13
14
14
16
19
23
3
1
4
5
2
2
9
9
5
3
3
6
11
25
28
16
8
12
18
19
13
9
5
4
4
2
4
4
2
2
4
4
5
15
7
5
9
17
9
0
4
6
4
2
4
11
15
18
12
3
7
17
15
9
2
2
14
21
20
17
9
3
8
16
22
14
0
10
23
22
1
2
4
5
3
6
12
22
37
44
35
21
21
29
26
19
19
16
12
9
4
3
8
17
2
2
18
18
7
7
8
5
6
15
20
5
2
2
3
3
2
9
14
12
6
5
13
19
15
3
1
1
1
12
21
18
6
2
1
14
17
5
1
9
7
3
2
2
2
5
12
21
27
34
38
38
29
19
23
31
39
27
19
14
7
3
2
2
3
3
2
2
21
34
24
22
19
11
3
0
16
18
15
12
7
2
1
4
12
7
3
5
4
6
8
2
3
2
2
7
8
6
2
3
4
1
1
0
8
2
3
4
9
19
25
29
30
28
16
13
22
30
35
32
37
36
15
7
2
1
1
3
2
1
2
2
4
5
4
21
12
11
5
16
19
17
11
3
1
1
15
26
16
2
2
3
4
3
5
16
8
6
3
3
8
14
8
2
1
1
16
17
22
34
39
31
23
25
21
10
2
28
61
73
47
20
23
11
5
3
2
2
1
16
15
2
1
1
14
19
1
1
13
23
17
4
2
2
2
2
5
9
11
6
4
2
15
14
6
11
6
1
13
18
36
35
23
22
23
18
29
41
59
82
92
60
1
3
10
9
5
5
2
2
2
1
1
8
16
6
2
3
3
8
20
11
9
8
8
3
12
3
5
17
20
11
13
19
21
8
10
23
23
30
63
92
90
71
60
6
6
2
2
1
10
8
9
3
2
2
3
18
19
23
21
18
10
4
5
4
3
5
18
24
17
6
5
24
38
38
43
61
72
65
2
9
10
2
1
0
1
1
3
1
20
22
19
5
3
3
3
4
2
12
29
16
34
58
62
49
33
17
14
3
2
4
4
4
3
2
2
4
4
8
2
3
10
60
75
64
38
1
0
0
1
3
3
3
2
1
1
1
61
53
4
3
3
2
1
1
11
14
16
32
36
32
11
3
20
19
16
21
26
40
45
33
30
32
41
38
20
3
3
10
24
22
6
14
31
36
35
25
25
37
51
56
49
31
8
1
35
37
20
2
2
11
26
33
22
8
10
24
26
9
1
15
30
29
27
25
21
17
12
21
32
35
27
2
6
3
16
3
4
19
20
12
2
1
1
2
4
6
2
6
19
16
2
2
11
12
14
22
1
6
21
23
7
9
3
15
10
1
1
1
2
2
1
1
8
9
6
6
10
13
5
3
3
6
6
3
2
3
10
21
7
3
2
4
6
5
16
2
5
3
2
2
11
11
10
0
3
6
2
4
3
3
6
2
2
3
2
24
39
3
8
23
4
8
8
8
7
19
32
37
36
18
3
3
8
15
4
15
16
2
14
1
7
5
12
2
2
3
6
12
10
12
23
20
4
2
3
8
7
1
1
2
3
1
16
16
11
12
10
23
28
24
20
3
2
7
2
3
11
9
4
8
26
36
33
29
21
6
3
4
9
9
13
12
6
17
2
4
4
16
13
2
1
1
1
2
13
18
16
12
9
11
9
2
0
0
2
4
1
2
11
19
16
8
20
29
33
33
26
16
14
19
21
19
18
18
17
3
4
10
6
8
15
9
3
9
24
16
4
8
8
7
8
10
10
9
6
4
5
3
2
2
4
8
5
2
2
2
2
1
1
1
1
6
20
25
20
6
6
18
23
10
2
2
7
22
16
5
9
22
30
44
42
20
11
6
11
14
14
17
18
17
14
3
4
5
0
4
11
12
16
13
3
9
11
7
3
3
4
10
12
14
16
16
12
8
3
2
2
2
3
3
2
2
2
4
15
15
2
1
1
1
0
12
22
20
15
19
21
6
2
1
4
6
3
4
1
8
12
18
29
21
1
2
4
7
7
9
10
14
17
2
13
12
6
3
2
19
24
3
4
3
14
3
5
22
25
21
16
17
18
19
13
5
6
7
4
6
4
5
8
9
2
7
8
4
2
4
9
4
2
2
5
4
2
1
5
20
20
8
2
4
11
9
10
0
0
6
9
4
3
3
3
4
4
4
2
2
15
33
30
5
1
15
19
2
4
3
19
36
39
37
31
32
33
16
2
11
13
15
17
6
3
6
12
13
19
30
27
12
12
13
10
5
10
15
2
2
2
2
2
1
4
16
14
1
2
5
8
9
7
2
1
1
2
9
16
8
3
4
7
4
1
1
25
20
8
2
2
3
7
10
9
14
26
45
43
23
19
20
23
20
6
5
13
12
5
2
2
3
1
2
1
21
32
21
18
28
29
8
2
9
23
20
7
2
1
0
0
1
1
2
3
3
3
7
5
10
2
3
2
14
23
13
5
8
12
6
1
0
4
1
5
7
10
16
19
20
21
21
14
6
7
10
7
4
20
19
3
8
9
2
1
1
1
2
2
1
2
2
5
4
5
18
12
10
8
21
20
3
3
2
0
2
6
8
7
4
2
2
4
6
5
6
7
5
13
23
16
8
9
8
4
3
11
18
14
23
33
27
22
24
21
0
0
1
27
37
27
19
23
12
2
12
7
3
3
5
3
1
6
19
15
5
3
6
9
18
13
9
12
13
12
6
2
2
2
3
2
2
2
2
2
24
31
19
7
4
3
4
20
4
8
35
44
23
21
27
23
10
14
31
56
76
58
19
5
3
5
6
7
8
8
10
7
8
11
8
9
11
13
7
2
2
3
3
4
3
2
4
2
12
21
12
7
14
15
11
9
22
33
23
8
16
24
27
51
86
96
80
66
0
1
3
5
3
2
1
4
6
8
10
2
2
2
3
5
9
11
12
15
8
2
5
4
6
4
20
21
31
21
4
5
13
21
33
65
96
89
4
1
1
2
5
4
2
1
7
7
6
6
5
18
34
35
19
3
3
5
4
3
7
24
20
19
27
36
33
36
42
2
4
14
14
10
7
3
1
21
21
12
2
6
7
3
2
2
7
22
38
61
62
48
0
0
0
1
2
1
2
6
4
2
2
2
1
54
65
49
5
5
9
8
4
2
1
2
11
14
18
21
28
46
49
35
14
24
17
20
18
6
11
24
40
45
33
20
22
50
54
33
4
3
47
13
23
25
10
8
13
25
29
20
13
12
24
42
47
40
21
2
50
55
29
4
3
3
20
19
20
30
27
11
8
7
10
7
2
4
7
10
14
19
21
26
27
21
35
34
17
6
6
9
25
29
22
1
2
4
10
21
19
5
2
1
4
5
2
1
1
1
13
10
1
3
5
7
11
15
1
2
3
3
8
12
11
23
11
0
5
2
5
6
7
2
1
4
8
10
5
2
8
14
3
2
0
17
36
22
0
2
6
18
6
5
4
3
4
3
2
1
1
2
5
11
14
22
22
8
0
8
3
7
12
13
4
1
5
5
10
26
30
27
15
16
2
5
22
4
11
18
19
20
23
24
41
45
29
6
7
5
8
6
21
31
2
11
6
6
7
8
7
9
2
1
17
22
23
17
5
7
7
11
5
2
1
3
5
9
6
3
3
8
14
18
20
18
18
11
12
14
2
2
11
12
2
21
23
14
17
29
28
15
7
6
10
9
7
10
12
20
26
17
16
18
14
11
9
11
8
3
2
2
5
17
16
3
6
17
14
1
1
1
2
11
12
1
1
2
12
12
11
18
23
31
26
11
13
22
25
29
28
26
25
27
31
23
25
4
2
10
1
13
19
8
2
12
29
22
3
4
12
10
7
13
13
8
2
3
6
8
18
14
11
11
8
9
8
6
3
2
2
2
1
2
4
17
17
16
1
15
28
13
1
1
2
9
6
2
9
24
27
31
23
12
8
7
17
18
16
17
17
15
7
21
16
10
3
14
6
12
13
4
2
17
25
21
19
22
14
5
9
18
19
13
7
4
3
5
4
7
15
14
3
2
7
11
11
9
4
3
2
2
1
2
21
21
2
15
24
6
2
1
1
3
2
2
6
20
7
11
22
16
7
2
3
6
7
8
7
5
4
1
14
20
17
11
4
17
22
4
11
7
18
4
4
3
7
7
11
17
23
19
6
5
14
4
7
12
16
6
13
18
15
10
6
3
3
8
17
13
1
2
3
1
1
1
3
5
8
2
2
2
3
13
16
2
3
12
22
10
3
2
4
5
5
6
2
3
0
17
37
19
10
3
18
21
4
6
5
10
9
8
10
17
29
25
8
3
2
4
16
13
6
6
8
12
17
22
34
33
16
14
17
20
18
16
15
9
2
2
5
4
2
6
12
11
3
6
5
4
8
8
2
2
7
20
11
8
9
12
11
11
13
16
16
31
23
6
6
8
7
13
20
15
9
24
45
33
14
15
29
31
5
1
1
4
14
9
3
3
6
5
3
2
14
23
17
13
29
35
18
4
13
23
16
0
10
6
2
1
1
1
1
5
7
8
6
3
4
5
2
5
8
16
12
12
17
22
14
12
21
2
2
8
14
11
20
24
18
16
17
21
18
6
9
5
3
5
8
2
4
12
5
2
3
5
7
4
2
2
1
1
2
2
11
10
12
14
17
6
11
1
2
4
3
2
2
2
3
3
4
3
5
7
7
3
3
5
22
16
6
19
23
14
6
4
9
7
14
26
24
21
28
21
3
4
3
5
7
6
12
22
8
5
6
7
15
9
3
4
9
6
2
5
11
10
6
2
12
1
14
15
6
3
3
3
2
2
2
2
6
8
4
3
3
3
32
32
19
12
8
4
6
16
2
2
23
32
24
25
39
28
3
4
7
20
43
41
25
2
5
7
9
11
8
5
4
7
7
2
14
3
4
3
4
5
3
3
8
5
7
7
3
3
3
3
19
20
14
3
4
6
5
8
19
33
27
20
21
26
23
29
56
75
69
55
2
2
3
3
3
2
1
1
2
6
4
2
3
3
3
4
11
12
4
2
4
4
2
2
3
2
12
16
26
22
33
29
20
8
1
2
18
58
97
98
5
3
1
2
5
4
1
1
2
7
9
17
15
2
3
30
28
10
1
4
14
8
4
6
24
24
15
4
8
16
39
60
1
1
1
2
12
13
13
12
1
2
27
29
13
6
24
21
1
4
2
2
14
13
29
50
56
54
0
0
0
0
1
12
13
9
8
21
19
5
2
2
1
32
62
59
6
8
18
19
10
5
3
2
1
6
3
2
26
33
44
53
50
33
18
36
35
11
9
8
13
30
35
36
31
17
15
37
48
32
8
12
32
12
1
9
13
18
17
10
8
13
13
9
5
4
8
15
28
30
26
23
41
40
15
4
4
12
8
16
32
19
10
18
20
14
6
2
2
1
2
2
2
2
3
6
13
18
17
18
27
24
5
4
5
16
22
20
6
21
7
2
1
3
25
20
15
12
7
2
6
10
15
10
1
2
3
5
3
3
7
4
2
3
3
3
4
3
8
5
0
19
25
12
3
17
3
4
10
10
5
3
7
7
7
2
21
18
1
4
6
5
6
12
32
45
33
9
1
5
3
3
4
7
6
2
1
3
7
7
6
19
22
18
25
31
18
1
11
2
18
23
17
10
5
8
6
8
10
5
3
2
6
16
15
3
7
23
2
8
21
25
27
27
28
33
38
36
15
7
6
5
12
23
26
13
4
10
17
18
6
10
11
7
8
21
26
23
11
8
3
19
20
6
11
4
7
11
14
9
2
3
2
12
18
17
9
3
3
7
21
32
29
2
4
24
20
6
32
35
29
26
24
11
4
11
21
18
13
10
10
18
24
28
25
10
27
29
16
2
13
8
2
2
3
4
6
8
7
3
14
11
1
18
7
9
21
22
11
5
7
2
3
8
13
11
5
4
3
13
30
43
39
36
33
20
20
36
34
19
19
2
24
23
7
17
32
21
5
2
13
12
13
20
26
19
14
16
13
9
5
7
13
15
26
21
15
2
13
12
10
7
5
6
8
10
7
3
3
8
14
24
11
12
27
25
12
2
11
7
2
2
10
18
17
5
5
5
14
22
28
29
17
4
2
19
19
7
4
2
14
17
12
18
14
3
2
6
20
24
33
34
20
14
23
35
22
10
4
3
2
13
5
12
15
4
1
2
11
15
15
12
9
6
7
9
7
8
23
18
17
15
30
22
11
12
15
18
17
3
15
22
15
10
9
13
3
2
3
20
11
4
5
7
6
13
2
10
19
22
11
4
4
4
8
14
17
6
5
4
4
17
21
20
12
4
4
5
8
1
10
13
10
6
14
25
22
14
6
2
3
14
24
24
12
5
6
19
25
29
19
7
8
16
16
16
1
25
20
3
15
26
34
18
3
22
28
13
7
18
21
7
1
9
14
18
20
8
6
7
10
12
9
4
3
4
4
3
8
5
8
2
2
4
6
4
5
8
11
11
14
24
37
36
21
18
19
21
20
17
16
11
3
2
17
20
14
15
2
3
4
12
14
20
26
11
3
3
22
36
20
9
24
29
18
21
33
37
29
19
11
5
11
8
6
13
27
19
10
21
21
20
6
11
25
23
4
1
4
6
5
3
3
5
12
11
3
7
12
14
13
14
22
30
22
12
17
19
9
2
17
11
8
16
11
2
2
5
12
19
16
2
10
4
11
14
6
5
8
18
26
34
36
37
41
2
2
4
5
7
20
30
19
16
20
26
22
12
20
19
7
2
10
11
5
5
6
3
2
14
18
5
3
1
0
0
1
1
11
11
11
20
19
5
2
5
3
6
15
13
1
1
1
3
3
2
3
11
15
6
2
4
5
4
5
23
36
29
22
33
2
2
2
5
23
22
19
29
25
5
4
4
4
4
4
14
21
10
3
8
5
4
6
11
7
4
7
11
6
3
4
5
4
5
4
2
2
3
3
3
8
1
1
2
2
2
3
12
7
5
2
3
6
20
18
9
12
12
4
10
13
4
1
17
23
17
29
41
26
4
2
1
4
23
34
31
6
6
10
10
7
6
6
3
2
1
1
1
3
2
2
2
1
2
1
3
7
5
14
11
2
3
3
22
21
16
10
5
3
3
3
17
22
28
20
25
28
25
8
5
18
41
51
45
3
2
3
14
12
2
1
1
4
10
6
2
2
2
2
5
8
16
17
8
1
2
2
1
3
2
6
6
10
26
13
32
26
26
22
3
4
7
37
71
82
7
6
3
2
6
8
4
2
2
1
4
5
20
14
4
3
18
7
2
4
15
17
10
4
5
23
20
19
2
1
6
45
67
2
2
2
2
1
5
8
8
5
1
5
31
20
5
8
27
20
1
2
2
3
5
1
4
28
56
63
2
0
0
0
10
22
16
7
11
25
21
0
4
5
2
1
45
59
48
10
7
11
19
20
13
8
7
3
2
10
2
1
1
25
32
38
40
37
29
23
40
39
15
4
5
19
23
23
23
21
18
17
29
32
24
18
19
14
2
3
2
1
13
14
9
9
6
2
1
1
3
6
9
11
13
15
15
12
9
5
3
4
22
17
9
6
2
12
1
10
10
6
1
0
0
1
1
1
1
1
1
2
5
7
5
5
9
5
3
3
12
16
11
6
2
27
17
5
6
7
7
10
17
6
7
10
11
12
12
12
12
11
12
14
11
0
0
1
3
5
5
2
6
11
8
16
4
2
16
21
10
1
5
3
3
6
9
11
11
12
11
11
14
13
29
15
3
4
5
8
15
33
39
40
36
22
20
17
18
18
7
1
13
12
4
5
17
15
11
25
26
17
23
35
22
4
3
3
20
21
8
6
5
9
11
10
11
0
4
6
7
9
8
22
17
20
7
17
21
24
29
34
35
33
29
32
19
4
6
23
30
27
16
14
10
6
19
21
0
10
10
9
14
18
18
7
5
14
6
26
25
12
4
3
6
13
20
6
2
1
1
12
9
20
19
4
3
4
24
26
21
22
9
19
31
23
25
37
38
38
37
27
8
4
7
25
19
6
6
15
27
27
23
18
14
18
24
13
3
15
11
1
1
1
0
2
18
17
8
12
3
2
6
5
5
10
22
2
5
6
3
2
2
12
9
4
4
3
14
32
47
39
43
32
15
7
14
23
13
9
21
25
26
42
45
33
18
9
6
4
7
23
27
20
10
9
9
10
11
12
14
18
21
14
8
8
18
14
12
12
12
13
26
33
19
4
2
2
11
21
4
2
3
3
2
1
14
17
7
4
8
13
8
3
3
10
33
35
36
35
15
7
1
10
26
3
5
9
9
24
38
30
7
1
1
6
15
32
27
14
14
27
32
20
8
4
3
5
14
8
7
10
4
8
8
12
17
15
18
22
19
15
12
11
17
22
19
18
22
27
27
26
24
24
37
33
4
21
22
20
16
8
12
15
3
35
35
14
1
2
12
18
4
9
17
19
29
24
8
1
1
3
7
11
8
6
5
9
30
32
23
8
3
3
7
12
3
10
7
8
8
12
20
22
12
8
5
6
9
22
27
23
11
13
30
45
42
30
31
40
33
27
24
18
39
26
27
32
34
39
34
39
54
50
31
17
20
25
22
9
16
25
25
21
8
1
2
4
6
5
3
3
5
7
8
8
7
11
14
2
3
8
9
5
6
9
13
15
22
37
37
25
20
15
11
10
9
10
10
7
8
22
24
23
20
18
18
15
11
13
32
31
14
7
13
37
51
38
39
43
46
42
41
44
45
41
19
21
16
9
0
1
9
23
18
11
10
8
7
4
8
11
8
5
2
2
3
4
4
3
3
19
18
9
15
18
19
18
19
24
25
13
6
7
10
7
3
4
3
8
19
5
2
1
3
9
20
4
4
8
10
29
31
22
19
18
23
38
53
54
53
55
9
3
2
2
2
17
28
17
18
22
25
23
21
20
17
12
7
4
2
2
3
6
3
1
17
19
6
3
2
4
5
3
6
15
11
8
14
18
11
2
1
2
9
16
4
1
1
1
1
1
2
4
17
29
25
5
3
2
2
6
20
38
40
42
43
4
2
3
2
19
19
14
25
26
25
29
22
9
8
13
20
12
3
3
4
7
6
1
2
4
6
4
2
5
10
8
3
2
5
5
1
15
14
2
1
2
5
10
11
1
2
3
2
2
3
7
6
18
6
4
4
4
4
4
8
8
8
13
26
15
14
3
16
18
12
26
36
20
7
5
9
18
25
33
24
6
6
9
11
6
3
5
5
3
2
2
1
2
5
6
7
7
11
4
4
3
4
4
20
15
5
9
31
39
23
8
7
5
3
4
4
27
37
33
17
21
35
22
2
3
3
35
59
53
9
6
4
5
8
8
2
1
2
9
10
3
2
13
7
4
3
7
7
16
7
4
14
18
22
24
13
13
7
8
42
12
36
20
23
27
14
4
4
21
43
60
14
16
3
1
1
5
3
1
1
3
3
2
7
8
6
3
2
20
5
3
6
19
17
18
4
8
18
16
25
3
3
5
46
68
4
2
1
2
2
2
4
5
2
1
15
31
17
2
7
14
6
2
1
3
3
12
2
3
8
33
57
50
2
2
0
2
17
19
9
4
9
13
6
2
3
8
4
2
33
46
35
5
3
5
8
12
8
2
2
5
4
2
12
4
1
2
2
17
16
15
18
22
24
40
43
31
1
1
20
22
19
16
17
20
22
33
32
24
20
21
19
15
5
9
7
6
5
2
4
8
10
1
2
4
9
16
19
12
4
3
4
5
4
6
6
8
24
23
13
3
3
4
2
7
2
0
1
1
1
1
2
3
3
6
5
2
1
1
1
2
3
6
3
4
11
11
1
4
3
5
23
17
13
16
18
16
4
5
14
17
10
4
4
6
20
23
23
21
8
3
1
3
7
4
3
2
4
9
12
4
3
9
13
11
2
1
5
13
9
4
4
10
14
14
16
23
30
44
16
12
11
11
15
22
34
36
35
36
36
37
23
25
27
12
2
5
25
22
7
4
3
9
24
24
10
15
26
20
6
3
1
16
14
4
3
3
2
5
12
15
35
41
23
9
16
5
34
27
18
10
17
28
26
24
25
29
35
36
30
25
21
8
8
32
38
27
14
8
18
17
17
13
2
11
14
11
10
8
4
1
3
12
7
20
21
21
15
4
7
9
14
4
6
6
2
14
4
14
32
15
11
14
18
11
9
33
16
27
21
22
39
37
29
31
33
29
10
5
3
12
14
6
6
13
25
30
23
11
12
16
19
19
17
18
17
12
12
9
6
8
21
18
10
9
3
3
8
14
14
9
3
3
6
6
2
1
1
3
18
7
19
13
9
9
13
31
35
32
12
2
2
1
9
5
13
18
34
54
42
22
17
14
13
8
3
4
14
18
9
3
2
7
17
20
17
14
15
14
14
18
24
23
22
22
22
24
43
48
28
9
1
2
6
13
10
6
7
7
5
6
8
7
4
4
8
15
4
1
1
2
7
2
5
20
13
3
1
10
12
7
2
2
1
24
44
33
9
1
2
10
20
6
5
7
13
16
12
11
5
4
10
13
13
8
5
8
11
14
15
15
16
17
23
38
34
15
14
15
20
25
16
14
20
34
35
26
26
28
40
31
17
29
30
29
18
9
14
17
22
27
27
13
3
1
18
22
2
12
13
11
16
18
9
0
0
2
6
7
4
5
4
7
19
16
24
20
5
2
13
10
5
5
5
9
9
9
11
11
10
11
11
8
4
14
29
28
16
15
30
47
39
32
38
53
43
29
29
32
50
41
44
47
46
47
47
59
61
56
49
39
29
25
25
1
25
35
27
12
2
1
0
2
2
2
3
3
14
13
3
9
4
19
31
20
2
14
9
5
3
14
15
12
14
21
23
20
13
6
2
1
2
10
14
15
16
28
32
21
18
30
46
33
7
12
33
31
21
22
29
48
61
58
55
56
62
67
65
48
44
43
31
38
18
2
2
2
6
16
10
6
4
14
16
14
16
8
3
1
3
3
2
3
4
3
2
20
24
14
19
24
24
20
18
20
18
10
3
4
10
11
10
7
6
10
11
11
13
10
4
9
22
2
4
6
13
35
51
51
39
26
30
48
60
57
53
53
24
6
4
2
3
15
19
12
19
28
35
35
23
11
5
7
5
2
1
1
2
6
7
2
4
14
9
6
9
13
12
8
18
25
19
8
3
10
14
3
2
2
5
4
2
1
2
2
19
21
1
4
18
27
28
16
16
16
14
13
19
35
40
42
40
10
3
1
1
19
18
14
29
34
33
39
25
1
3
20
20
1
2
2
1
11
12
2
2
3
5
5
3
3
6
4
2
0
9
11
1
10
14
9
3
2
6
5
2
1
0
14
18
6
2
5
11
19
8
0
2
3
5
6
4
3
5
16
19
17
23
20
29
27
23
30
31
17
0
5
28
38
36
30
13
3
2
2
4
6
3
1
8
6
2
3
1
10
4
3
9
11
2
12
8
13
5
3
3
17
13
1
4
6
7
6
4
5
2
3
4
3
35
47
35
21
29
42
25
2
1
3
48
79
20
23
20
8
4
3
12
4
1
1
3
3
1
3
13
9
7
2
2
3
9
7
10
22
34
38
42
24
16
8
15
63
31
32
21
23
26
20
7
4
20
41
9
26
22
5
1
1
0
0
0
2
4
5
2
2
3
3
2
6
17
9
6
10
11
9
4
3
22
22
30
7
4
3
39
67
46
4
1
0
1
2
1
1
2
1
3
14
16
7
4
4
3
3
1
2
1
3
6
15
2
4
14
46
48
3
2
2
1
6
14
9
3
5
6
5
2
0
0
2
4
2
31
30
13
0
1
3
4
4
1
0
0
1
2
1
2
2
1
1
1
3
6
11
17
22
39
47
43
9
19
22
21
19
22
28
40
43
23
11
14
5
5
10
12
12
16
2
2
2
9
15
6
3
4
7
23
29
22
0
0
2
19
15
7
12
17
20
19
22
17
11
2
5
12
8
2
1
1
1
1
1
2
4
5
8
10
7
2
1
1
11
9
10
10
9
12
9
6
6
5
2
18
30
19
11
16
18
19
6
2
18
20
4
1
0
2
16
20
22
24
14
2
2
2
5
2
0
2
3
6
7
6
3
2
3
5
3
2
1
24
19
1
2
15
16
6
9
22
28
39
17
13
15
18
22
21
22
21
9
30
42
38
23
24
25
12
2
2
25
20
8
4
1
5
12
11
5
1
4
7
6
5
2
9
13
12
11
7
3
3
6
17
32
40
31
5
2
27
46
33
2
22
37
24
20
18
14
22
25
24
23
22
12
15
31
35
24
10
3
20
31
27
21
10
11
14
13
8
5
3
1
2
11
7
6
10
11
12
3
7
13
10
9
8
8
9
14
3
4
38
25
24
23
23
19
13
28
27
3
26
37
27
6
14
20
21
18
7
18
3
9
12
15
17
23
29
24
7
7
26
32
31
26
25
26
25
24
24
22
20
19
18
11
4
1
3
6
18
28
19
4
1
3
4
4
5
2
2
16
15
19
14
13
2
3
7
13
19
7
6
1
1
5
11
23
3
30
45
19
3
7
14
30
28
2
11
11
27
20
5
4
4
21
24
17
7
18
26
27
29
34
38
36
33
31
32
47
50
32
14
8
13
18
24
24
12
18
20
13
8
7
4
3
10
16
17
4
2
1
4
4
2
0
0
1
1
2
12
9
4
2
3
6
6
25
12
2
2
6
22
23
3
3
5
14
15
2
5
5
7
14
15
6
7
10
12
15
21
26
22
18
18
25
44
38
18
18
25
29
33
32
16
17
35
39
37
28
32
30
14
34
40
39
25
11
17
24
28
25
8
3
10
19
12
19
22
1
3
4
6
3
2
1
3
2
5
7
5
2
8
5
5
7
3
29
28
6
6
15
5
3
2
3
3
2
3
4
5
8
15
19
14
3
11
30
30
21
23
28
36
28
27
43
59
51
23
21
38
56
54
55
54
53
52
55
57
48
45
56
56
33
24
27
0
23
26
17
2
1
1
1
1
1
2
3
8
26
22
5
3
1
27
33
21
19
19
13
3
2
16
16
3
2
3
6
9
7
5
4
3
2
14
20
20
22
28
31
15
7
35
59
43
4
4
30
35
33
34
39
46
56
60
54
49
61
78
72
41
30
34
37
38
14
2
1
1
5
8
6
4
4
24
27
28
24
3
2
1
1
2
2
4
5
3
2
17
21
18
17
20
19
12
7
6
7
4
2
2
11
13
11
10
11
10
4
15
23
20
2
6
23
0
2
1
1
14
43
57
46
31
35
51
53
42
38
41
27
7
2
2
7
16
9
8
25
36
33
31
13
3
1
3
2
1
1
2
2
6
7
2
3
5
6
10
19
20
9
7
17
31
23
4
3
5
6
3
2
2
4
2
1
2
3
3
29
33
1
3
5
5
5
14
23
26
17
16
21
28
29
29
30
16
3
4
17
19
18
20
40
43
18
21
7
1
1
17
16
1
2
2
3
9
19
9
3
3
5
2
1
2
5
5
2
3
16
20
2
4
4
3
5
7
3
1
1
2
0
22
32
17
0
2
6
9
4
1
1
2
4
5
4
4
5
13
13
16
29
32
35
37
40
41
34
11
0
6
36
43
34
23
7
2
2
2
4
2
1
7
8
3
1
2
3
12
9
1
1
2
3
5
17
10
1
2
10
12
9
4
3
3
4
6
3
2
3
4
4
8
24
34
35
35
41
42
19
2
0
23
61
10
22
20
9
4
1
7
7
2
3
3
3
2
1
4
9
8
0
1
3
12
12
9
7
20
43
50
35
18
6
40
68
41
29
26
18
15
7
7
41
55
36
32
22
5
3
2
2
1
0
2
5
4
0
1
5
10
9
5
3
4
12
16
7
3
4
13
30
25
18
34
6
2
8
44
69
3
1
1
1
1
1
1
2
6
7
4
2
2
7
5
1
2
2
1
1
2
3
20
15
12
13
42
3
1
1
1
3
2
1
2
4
7
3
1
1
1
2
4
6
36
30
8
0
1
2
4
2
0
0
0
1
2
6
0
0
0
0
2
15
19
26
36
45
46
2
22
29
30
29
31
39
46
29
9
3
2
8
9
8
10
8
1
5
10
13
16
14
4
5
8
24
26
8
4
3
13
13
3
19
23
19
10
19
23
23
6
11
2
0
2
2
2
3
2
2
4
5
4
7
9
7
11
11
12
9
3
20
22
17
5
8
14
15
3
4
36
28
9
10
21
21
5
19
17
3
3
3
3
6
8
13
27
31
21
17
5
7
2
4
5
3
2
7
11
12
0
0
9
4
1
0
19
26
11
9
23
20
2
3
8
17
28
6
5
19
25
18
14
8
5
18
37
28
22
26
30
24
14
5
13
9
10
8
4
1
1
2
1
2
2
2
3
8
0
2
7
12
15
16
2
3
5
11
14
17
28
14
3
27
36
27
0
18
27
7
15
12
0
13
22
9
19
19
18
20
29
28
22
14
3
20
33
30
19
15
12
12
8
3
21
22
10
8
9
9
5
3
1
1
2
4
16
5
22
18
1
12
21
19
29
31
22
25
24
22
22
22
22
1
22
27
3
4
10
10
14
29
9
7
2
14
22
26
22
20
21
15
3
5
28
34
32
33
34
33
30
27
37
40
38
23
22
20
18
14
9
7
10
31
25
1
2
3
5
13
19
12
0
15
13
13
5
6
8
7
4
5
19
18
9
2
2
22
27
2
27
27
3
6
9
14
33
33
6
14
25
31
25
9
5
6
16
15
6
2
17
32
32
32
42
53
44
31
29
33
43
40
35
30
30
31
36
38
38
28
30
26
6
3
4
12
3
27
26
17
4
5
2
4
17
10
5
21
3
18
7
6
11
5
4
8
8
5
3
3
5
10
14
24
14
4
7
17
20
6
3
3
3
8
12
12
3
8
15
14
12
24
34
30
15
13
18
35
34
23
25
31
38
42
43
25
22
40
52
42
30
31
20
3
37
48
36
18
3
18
37
40
23
4
4
11
35
15
12
16
5
1
3
2
1
2
2
13
11
10
10
7
4
3
2
4
3
5
11
11
4
9
17
5
6
7
3
1
1
1
3
3
5
10
17
14
5
16
29
28
26
27
28
27
25
35
48
60
50
11
3
38
55
53
52
53
54
52
46
42
23
18
46
55
30
18
18
2
2
3
3
2
1
2
24
11
2
2
3
5
7
4
3
3
20
28
18
3
21
22
7
7
7
10
10
4
1
1
2
6
6
3
3
3
6
22
22
13
15
24
23
4
5
31
55
40
5
1
27
40
42
42
40
36
34
34
36
38
44
59
53
29
28
24
3
27
21
1
1
1
3
4
3
3
5
21
24
7
11
13
1
3
3
2
2
5
3
2
3
9
18
21
17
15
13
8
3
2
3
2
2
7
7
4
1
2
4
1
0
12
21
17
4
2
15
12
11
7
3
4
9
30
31
18
32
35
36
23
26
28
13
6
1
9
25
17
8
10
25
26
11
5
3
12
2
1
3
5
2
1
1
2
3
2
2
1
2
5
19
17
6
4
3
7
7
1
1
1
1
1
1
2
3
1
0
2
2
3
24
21
1
1
1
2
3
1
12
14
9
12
16
20
12
14
17
14
12
27
32
22
23
32
48
32
4
2
2
2
1
13
12
3
2
2
19
18
4
2
2
1
1
2
3
5
3
17
18
14
8
2
1
1
4
10
1
1
1
1
0
23
34
15
0
2
2
4
4
3
2
1
1
3
4
4
2
7
9
19
24
31
35
40
53
46
23
1
1
10
25
24
21
16
5
2
3
4
3
2
4
20
16
1
2
2
15
18
6
2
2
1
3
15
8
2
3
11
9
6
29
15
15
32
37
14
1
6
21
26
10
9
18
35
44
43
28
2
2
14
41
60
5
5
3
1
2
1
5
3
3
4
17
1
1
1
6
4
1
2
2
16
15
3
2
4
35
49
36
10
5
47
61
43
24
21
36
24
4
2
9
27
58
57
23
13
5
3
1
1
1
0
1
5
3
1
2
5
14
15
1
2
1
15
19
2
4
3
20
28
24
17
37
21
7
10
27
55
59
2
0
1
2
2
1
1
2
7
7
1
2
1
11
9
0
4
2
1
1
0
3
16
34
43
39
39
0
0
0
1
0
0
1
1
8
8
4
5
3
2
2
2
7
49
42
1
1
5
8
4
1
1
1
1
3
9
2
0
0
1
5
3
26
31
33
28
9
40
31
11
2
3
15
7
6
9
10
16
2
13
25
21
6
3
4
25
15
6
6
4
13
3
16
20
13
8
9
25
29
16
12
2
1
5
5
3
2
3
4
3
5
8
12
11
10
10
8
3
2
15
21
16
7
5
16
16
13
7
30
32
17
15
19
13
16
5
1
1
2
2
3
7
27
34
40
39
17
13
3
7
11
2
2
2
16
16
11
1
3
2
1
1
14
26
23
20
27
21
2
3
5
3
18
7
11
16
15
7
6
8
15
21
22
23
29
36
37
37
31
25
18
16
13
2
0
1
4
8
7
2
1
2
6
4
2
3
6
17
20
3
1
7
10
14
12
28
29
24
20
18
15
13
9
9
4
3
8
19
16
15
18
25
28
27
25
27
31
28
26
33
28
13
14
15
10
6
4
23
33
27
15
13
11
9
6
1
1
1
1
10
3
32
30
6
14
30
31
30
18
17
22
11
11
13
22
12
16
6
10
11
4
6
26
26
13
15
21
26
26
20
18
21
21
11
8
23
25
23
37
48
38
24
21
30
52
53
31
29
30
31
27
12
9
6
22
24
0
0
10
2
10
16
16
15
13
11
10
5
5
23
16
3
6
32
49
29
8
20
21
0
20
20
10
21
17
6
18
21
13
24
34
25
14
13
13
11
8
5
2
2
10
26
32
37
49
54
37
25
15
27
39
36
34
45
46
41
38
37
37
38
38
25
1
3
6
12
3
15
28
13
7
2
3
3
23
17
2
19
14
34
9
8
17
2
7
10
10
9
3
2
3
5
4
16
7
4
14
24
13
0
3
9
6
2
3
3
2
7
22
21
11
17
34
31
16
5
4
20
24
26
32
36
38
42
44
32
32
54
57
34
26
32
18
3
30
35
26
14
15
26
27
24
21
11
8
13
32
11
5
13
10
1
4
17
5
2
2
5
4
2
18
16
2
2
11
14
8
7
7
6
2
3
6
3
16
21
3
2
2
3
5
7
8
4
9
11
11
15
19
20
22
24
28
29
31
43
46
49
41
8
4
25
30
33
37
40
39
37
11
22
23
5
30
31
23
2
1
9
0
3
18
6
2
1
30
3
1
2
7
2
3
9
14
15
20
15
18
1
14
20
8
21
12
2
9
7
4
2
5
14
7
3
2
3
7
17
13
2
6
22
19
2
4
22
42
29
4
3
20
27
32
38
24
11
8
5
14
12
27
27
24
23
14
16
1
28
22
6
8
5
4
4
3
3
2
3
3
9
10
8
6
10
22
6
2
4
7
5
3
5
19
32
23
9
13
11
5
2
3
4
9
11
4
1
2
1
1
1
1
2
8
4
2
3
13
16
17
15
3
5
3
3
14
4
19
10
14
9
23
20
2
3
8
31
32
16
15
24
16
5
3
2
14
15
10
8
4
14
2
2
2
2
3
6
5
2
3
3
5
17
6
5
4
9
14
6
3
3
3
19
0
2
2
1
1
1
1
3
4
3
2
4
2
5
8
6
6
4
1
3
6
11
3
11
8
8
12
20
31
34
23
26
35
28
7
2
2
3
5
18
25
17
4
15
11
4
2
2
2
3
5
6
5
24
22
12
11
5
6
7
2
5
5
2
1
2
8
12
6
3
4
4
3
28
49
41
14
2
11
6
5
6
4
7
7
18
12
16
23
36
47
28
5
4
5
10
9
11
23
18
11
9
4
2
16
14
15
16
3
2
2
3
16
8
2
1
2
5
7
2
2
4
10
8
1
4
17
24
33
38
15
7
11
27
24
6
8
8
26
32
29
14
3
6
22
34
2
2
1
1
2
2
2
3
4
2
11
2
1
1
2
2
1
2
2
12
19
5
1
2
19
38
24
11
13
28
45
41
24
21
21
9
2
10
27
40
42
37
9
4
5
8
5
1
2
1
3
3
2
2
3
1
7
21
7
2
2
7
12
3
6
13
16
20
22
18
6
19
18
23
37
50
49
2
1
2
4
5
2
2
1
2
6
5
2
1
6
4
1
9
14
5
1
1
2
34
59
67
51
0
1
0
0
2
5
2
2
10
6
3
10
16
9
3
2
3
59
48
3
1
15
13
6
6
14
11
1
2
5
11
2
1
9
16
22
28
24
13
15
14
13
3
13
16
6
4
5
12
2
2
23
24
8
5
3
4
7
5
4
5
13
7
4
7
11
13
19
26
32
30
13
4
11
5
1
2
7
8
1
4
7
5
4
3
3
2
4
3
3
8
10
14
13
12
14
16
13
11
21
29
27
14
6
10
9
11
2
1
1
3
19
25
37
34
14
15
13
12
9
4
2
3
8
10
10
4
2
2
3
4
6
13
18
24
24
3
3
14
5
18
4
2
11
9
13
15
12
15
17
20
26
33
38
38
37
38
32
27
19
3
1
2
7
11
2
1
1
3
5
5
2
1
2
6
15
1
2
3
14
23
30
35
34
24
17
7
7
3
3
6
17
18
18
24
29
28
17
18
32
46
48
41
33
24
11
10
16
12
13
11
15
31
31
17
11
8
9
11
11
6
2
1
3
3
23
22
21
27
31
30
19
15
18
23
6
22
15
6
7
19
15
5
5
18
28
24
24
24
20
17
15
15
27
32
28
17
17
13
13
35
49
37
21
12
20
45
50
33
30
32
33
27
12
8
5
13
20
0
16
12
9
10
12
13
12
15
19
21
3
18
32
21
4
8
43
53
30
12
1
7
13
33
37
20
4
7
20
24
32
31
12
0
13
19
14
9
5
4
1
2
10
25
43
48
44
25
15
8
15
32
33
36
51
53
32
16
16
22
38
40
22
1
11
8
5
3
2
5
1
9
9
9
3
26
21
2
7
23
29
14
12
26
5
9
12
14
14
13
7
3
6
6
3
23
18
3
6
13
21
10
2
1
2
3
5
19
27
14
11
24
22
17
7
3
8
20
22
28
34
33
36
36
22
35
54
54
28
21
13
10
8
5
4
5
4
14
9
4
6
18
13
13
5
6
6
14
23
5
2
1
30
17
3
2
1
2
3
5
22
6
5
16
20
25
13
13
5
2
2
4
11
19
28
11
0
1
2
12
16
17
3
4
9
3
3
10
17
24
30
23
26
36
37
33
31
21
5
9
7
6
11
20
28
18
4
3
16
26
9
4
3
11
23
20
9
1
0
22
20
2
3
5
2
3
4
7
8
7
13
17
16
15
12
14
2
4
9
18
28
19
3
9
23
6
7
12
27
20
9
6
2
2
3
3
4
6
24
21
2
0
14
30
16
2
4
11
11
9
21
16
9
3
2
14
19
1
2
1
15
20
6
16
3
8
19
20
5
3
13
18
5
4
9
12
3
2
1
2
11
18
3
3
5
10
7
4
4
20
35
24
15
18
23
22
16
12
9
8
6
2
1
3
5
4
1
1
2
4
2
2
2
8
11
5
11
1
1
1
10
11
3
2
2
2
1
2
1
2
0
15
29
28
25
27
36
23
7
3
9
12
13
13
9
3
12
1
1
2
2
3
6
7
3
3
2
14
16
13
13
19
26
23
12
5
2
3
4
1
1
2
2
1
1
1
2
2
5
8
7
6
13
21
23
19
7
3
8
16
8
3
2
3
16
16
13
11
12
19
24
18
7
4
10
6
15
25
33
13
4
3
2
2
2
4
1
13
29
25
8
6
4
6
11
1
3
7
7
4
3
15
3
2
5
19
10
8
25
40
29
16
11
8
9
3
13
12
9
9
12
5
6
10
29
31
9
4
4
26
25
11
6
2
0
15
14
1
3
3
4
2
3
9
11
10
5
3
17
16
2
3
5
9
9
8
3
4
10
25
25
7
2
15
29
15
9
22
18
20
24
25
12
9
15
31
0
2
1
1
2
3
3
3
5
10
11
7
3
2
2
2
1
2
2
6
23
16
1
2
3
15
9
5
10
13
25
30
18
12
22
22
23
32
41
35
29
4
6
18
16
6
3
6
4
2
2
1
3
2
3
24
25
7
1
1
1
1
3
12
7
5
23
20
2
39
47
51
60
59
3
18
16
9
19
11
2
2
1
9
7
1
1
1
1
1
5
16
8
2
1
3
65
68
63
1
0
0
1
1
2
0
4
3
2
8
19
11
2
2
2
8
19
17
7
9
20
15
1
2
2
8
3
9
6
9
15
14
9
4
4
4
17
17
7
3
3
5
9
10
7
5
2
1
2
2
4
8
14
10
4
3
8
17
22
27
32
37
2
2
6
8
0
2
2
1
1
1
2
6
7
5
5
5
5
11
13
13
16
20
23
19
4
34
37
16
12
1
1
1
3
13
15
19
7
4
9
14
13
9
2
2
6
12
3
6
4
5
10
14
10
9
5
17
22
21
5
17
28
4
11
16
16
11
15
16
16
18
20
21
11
22
37
34
29
15
4
4
8
18
16
13
3
3
8
10
8
5
1
2
4
4
9
23
23
26
46
52
49
25
5
3
3
1
9
16
19
29
29
20
8
10
24
30
46
46
35
23
11
9
5
15
22
16
19
19
17
5
3
3
13
11
13
9
4
4
16
8
15
37
41
37
33
27
14
18
28
30
5
4
18
16
12
16
21
24
26
23
14
5
5
15
27
31
31
24
18
10
10
24
27
26
20
12
14
25
28
26
24
32
31
17
26
26
14
3
6
5
9
11
9
5
14
21
17
20
34
35
4
37
37
22
12
13
42
3
14
33
28
10
13
21
24
29
23
4
2
7
21
19
12
10
6
1
2
4
18
36
35
27
15
11
5
11
25
31
36
37
35
16
0
3
21
26
27
15
8
2
1
1
2
5
6
6
10
17
5
24
31
14
1
10
33
28
10
10
27
19
10
17
39
42
16
2
2
3
6
20
14
3
14
19
23
6
2
1
3
3
1
4
20
19
9
13
15
14
7
2
14
19
16
10
20
19
16
15
7
21
31
32
18
9
2
1
2
3
2
3
1
10
12
16
8
10
7
17
20
12
7
10
23
1
21
22
6
10
7
2
0
2
5
4
9
12
18
23
11
7
2
2
2
6
11
11
17
17
3
2
2
16
21
18
6
9
13
2
1
3
20
26
26
4
6
19
18
19
20
11
2
2
5
9
3
3
9
28
14
2
10
22
19
6
6
15
24
28
21
0
17
22
3
3
2
1
12
10
4
6
6
5
4
5
6
4
3
2
1
10
16
19
20
4
5
21
4
15
22
26
21
18
14
3
2
2
9
6
18
18
9
3
2
9
27
16
1
3
8
20
12
4
6
24
13
3
15
19
6
2
2
8
23
14
21
3
6
20
16
3
4
24
36
28
13
9
5
2
2
2
2
4
2
2
2
12
8
3
3
3
13
27
17
11
19
28
28
26
25
16
2
3
3
3
7
12
8
3
2
2
8
5
2
3
10
10
3
3
1
3
7
13
14
8
3
5
2
2
4
3
4
9
17
17
21
25
28
27
20
14
6
8
18
20
12
4
2
1
2
3
5
5
4
3
3
9
19
23
21
22
28
20
5
3
4
4
2
4
4
3
2
2
2
3
2
3
12
8
4
5
7
5
6
15
9
3
17
19
16
1
6
11
20
10
9
12
17
13
7
5
15
15
13
3
6
10
8
4
5
9
14
13
4
4
8
8
4
3
5
7
2
2
9
5
3
3
7
17
12
9
22
25
7
3
12
15
19
18
31
28
23
21
24
11
16
21
31
24
8
4
18
40
16
2
0
0
0
8
4
3
5
7
6
3
14
23
12
2
2
16
8
3
3
7
9
11
20
13
4
3
16
22
11
12
23
24
27
16
26
26
32
36
35
27
17
19
4
5
4
4
6
5
4
20
31
24
9
1
2
1
4
3
3
4
20
25
15
3
2
2
2
5
12
4
2
21
15
10
46
48
43
46
41
4
16
23
15
15
27
11
3
9
9
5
1
1
18
29
17
11
2
2
2
2
12
3
1
11
16
0
74
76
62
57
26
14
16
12
3
1
0
10
15
11
6
1
1
1
2
10
6
2
1
4
2
74
50
0
0
3
2
1
2
1
1
6
10
6
2
1
2
19
15
10
13
10
2
2
2
2
4
5
8
9
2
2
1
10
15
7
2
14
10
9
15
22
24
2
8
8
7
9
10
2
2
12
12
12
10
3
6
5
6
12
15
17
22
27
26
9
26
0
2
8
12
10
7
11
12
2
4
11
16
9
15
5
4
4
5
4
14
24
26
20
20
18
20
21
8
6
27
4
10
15
15
18
16
6
5
9
3
12
15
9
11
8
14
13
13
15
17
5
9
20
21
17
16
13
3
4
3
16
34
34
38
44
57
2
3
10
19
28
26
22
9
2
4
4
6
32
31
7
8
9
9
13
17
17
17
15
6
2
1
11
20
6
6
8
3
2
15
18
21
37
37
30
29
17
14
16
20
15
11
9
13
17
19
16
9
1
2
5
6
15
27
25
9
4
9
11
16
19
15
11
9
7
11
12
13
16
3
23
35
23
2
2
4
6
5
1
1
22
23
22
24
38
42
26
29
30
13
23
13
12
22
20
16
12
5
1
1
2
2
9
7
4
6
5
2
4
8
13
16
13
12
7
8
13
27
32
13
3
3
0
11
20
3
3
4
5
2
1
3
4
19
18
13
12
19
24
29
21
2
3
8
26
15
2
5
15
39
18
3
3
5
8
10
8
3
3
3
4
7
12
4
3
2
2
2
4
7
7
5
13
13
11
13
21
24
12
1
3
9
14
11
3
16
3
7
8
1
1
1
1
13
10
4
4
1
22
22
5
4
6
16
25
16
2
2
10
12
14
26
22
7
6
7
2
3
6
7
5
4
5
7
18
4
3
6
5
4
6
10
7
4
3
17
26
19
14
19
14
1
4
2
23
29
15
3
6
6
5
9
19
16
11
3
7
13
4
3
6
30
18
3
7
22
25
16
14
16
13
19
12
19
9
2
2
18
30
24
11
7
6
4
2
4
3
7
14
2
4
13
10
7
8
12
4
7
5
19
29
24
20
19
17
17
15
3
18
11
11
8
4
5
3
7
20
15
6
13
9
21
18
13
4
18
15
2
5
17
15
4
3
10
19
21
2
17
25
12
4
13
32
35
22
11
10
10
2
6
7
3
18
16
2
3
3
2
4
12
10
5
15
22
19
17
18
18
14
2
2
2
11
13
5
3
5
4
9
14
3
14
14
13
7
3
1
1
1
3
2
2
4
4
1
1
20
22
14
28
29
18
16
21
21
17
12
13
10
12
3
2
2
2
7
7
16
21
18
7
5
4
2
2
3
9
7
10
12
3
3
4
3
5
7
9
13
7
3
5
7
3
2
3
3
9
14
18
21
19
23
25
7
22
27
19
18
16
13
9
14
19
15
24
15
16
16
11
3
3
3
4
21
20
2
6
13
16
1
2
7
5
6
4
8
11
9
10
26
19
3
3
3
17
17
23
42
31
29
26
26
18
19
24
30
26
19
16
0
1
2
4
5
2
3
12
7
5
4
12
23
13
2
2
5
7
10
9
10
8
12
22
18
3
3
4
4
7
23
24
12
16
19
31
20
35
45
42
32
3
3
6
5
3
12
28
26
11
1
5
6
12
8
2
4
11
20
15
5
3
3
3
6
16
4
2
3
15
17
62
60
48
24
18
20
29
11
6
8
11
7
1
1
6
17
12
6
12
3
2
4
10
2
3
4
7
5
90
80
7
5
3
1
0
2
11
9
3
1
1
1
2
4
4
3
2
3
2
7
6
2
0
0
0
0
1
2
2
1
1
1
2
2
2
2
4
2
11
3
7
14
3
12
21
14
6
9
15
8
7
5
4
15
15
10
13
6
4
16
10
4
8
12
15
21
22
22
9
7
13
14
16
13
8
4
8
21
21
13
16
5
12
13
5
6
22
32
31
20
16
12
14
19
2
19
14
7
15
18
8
3
2
13
18
11
23
10
8
14
15
3
17
21
19
18
19
15
10
1
2
3
24
29
17
34
31
9
0
1
3
1
5
2
1
3
7
19
8
4
5
10
10
6
2
2
4
18
12
4
15
5
2
8
16
19
21
21
18
19
19
26
20
0
0
1
2
3
12
12
0
1
7
11
8
5
5
5
4
3
3
5
3
4
5
5
29
28
2
2
5
9
8
6
4
17
22
18
16
21
34
37
12
3
0
0
1
4
4
2
11
15
5
7
3
5
11
17
11
6
2
3
21
33
18
3
3
6
13
12
2
3
4
4
4
5
3
5
18
19
14
10
15
28
25
4
1
1
4
21
13
1
1
4
13
11
3
4
4
2
3
4
3
3
7
13
12
14
16
20
20
11
2
1
4
11
11
2
28
23
3
2
8
20
7
2
11
14
2
3
0
20
10
1
11
9
10
11
9
4
1
1
14
13
13
15
18
1
1
8
3
3
3
7
8
5
7
14
22
24
24
22
11
3
2
2
21
21
7
1
18
21
5
2
10
21
15
1
6
15
4
4
11
23
14
6
19
31
27
16
17
23
20
15
15
1
15
13
3
4
6
9
9
7
8
15
25
26
22
16
9
13
12
4
16
6
3
2
2
4
5
3
4
4
10
16
12
21
20
17
10
13
15
12
10
13
17
7
6
26
42
31
4
3
4
6
6
6
9
6
11
20
11
6
5
16
14
3
2
3
3
11
6
3
3
3
2
3
2
21
17
11
7
4
4
0
10
15
6
3
5
5
1
16
40
33
7
2
5
12
11
8
18
11
4
3
2
9
6
3
3
5
17
19
7
4
3
2
5
7
14
14
4
3
3
15
4
3
10
20
20
12
13
18
17
17
25
9
15
3
15
21
21
18
6
7
18
16
16
6
8
12
16
6
4
6
17
22
14
10
6
7
14
25
18
2
5
22
23
14
18
32
21
8
13
23
3
3
1
1
2
1
1
2
5
9
4
3
6
11
20
17
9
8
9
9
11
7
3
3
4
8
11
18
23
10
4
13
26
0
2
2
4
8
6
3
4
7
8
14
7
5
5
4
3
3
2
3
2
2
12
16
7
2
2
10
23
7
2
2
3
6
4
2
3
2
2
3
2
2
2
3
10
9
7
15
12
5
14
1
1
2
5
7
2
1
2
4
3
3
5
17
12
1
3
1
1
1
2
1
1
1
13
14
13
12
5
10
18
12
2
3
4
16
17
16
3
3
4
15
22
24
14
4
7
22
23
7
8
30
37
25
15
14
11
11
5
13
11
4
3
10
17
9
2
3
14
30
28
10
7
19
19
10
14
25
23
15
9
3
1
1
2
5
3
1
1
1
2
2
14
4
4
5
6
6
3
2
2
2
22
17
3
9
14
1
3
7
14
7
9
2
2
2
1
2
2
1
3
16
14
1
1
2
2
5
2
2
4
5
11
10
2
8
11
2
2
2
10
20
21
19
15
15
12
5
6
3
2
3
6
11
12
6
3
12
12
7
5
4
2
15
35
30
12
6
3
8
6
5
5
2
1
16
26
19
8
7
9
7
9
19
24
16
11
4
4
4
10
7
2
3
3
10
12
12
13
11
10
14
25
23
9
6
2
10
7
16
22
5
2
11
21
10
0
8
10
2
3
8
17
1
1
18
16
9
4
6
8
2
3
6
6
8
9
9
11
15
20
21
15
6
1
1
2
11
12
6
6
5
21
18
5
10
20
11
1
12
20
14
9
11
18
15
17
31
36
23
10
15
26
29
22
3
3
12
15
12
11
12
13
13
15
17
16
12
13
12
2
9
15
2
2
2
8
20
16
8
8
13
17
20
25
26
22
12
13
23
26
21
16
20
14
18
39
56
43
14
12
7
5
9
8
8
14
14
7
10
15
17
4
3
3
2
15
15
7
6
4
2
1
0
19
20
7
4
5
10
8
19
26
14
10
12
13
13
26
41
37
16
6
4
2
17
16
2
3
3
14
15
2
2
2
18
22
11
5
3
1
3
5
14
12
2
1
8
22
17
12
22
30
26
15
9
10
7
7
11
15
17
18
17
12
20
16
1
2
1
6
9
12
8
3
15
28
28
15
7
4
9
17
18
12
6
16
33
31
17
9
12
14
3
3
14
1
1
1
2
2
5
8
4
5
18
26
15
5
5
9
8
4
3
2
7
17
20
16
10
12
17
15
10
16
2
3
4
4
4
7
8
2
3
5
3
3
2
1
3
6
13
16
12
9
14
16
10
20
1
1
2
2
2
2
1
1
2
5
11
7
6
24
24
4
17
1
2
2
4
20
19
0
9
10
4
13
18
14
14
29
36
23
9
12
18
14
1
2
1
16
33
31
16
11
15
15
8
14
34
33
20
13
3
1
0
0
1
3
8
18
16
5
3
1
2
2
11
36
26
5
1
2
2
3
2
1
1
10
11
6
3
2
2
2
11
9
1
3
15
26
19
5
0
4
5
2
3
8
12
14
21
1
3
15
15
9
4
5
5
3
5
10
6
11
34
36
21
12
15
8
7
2
2
2
3
18
33
35
19
5
1
2
2
10
13
4
1
4
7
9
13
17
14
3
11
33
33
12
5
10
6
3
3
12
7
3
7
18
18
9
13
10
1
3
20
22
6
8
13
11
12
12
10
6
8
16
13
3
3
7
7
3
1
5
3
4
4
25
27
11
12
16
8
2
17
31
26
16
12
18
24
30
41
36
22
12
8
15
11
3
4
5
13
19
18
11
2
4
14
6
8
9
20
34
29
20
17
13
13
23
35
36
25
12
8
21
28
24
20
23
27
30
34
45
42
24
14
6
5
16
17
18
17
13
7
3
11
10
11
15
13
14
13
5
1
2
14
15
11
9
10
15
12
16
20
18
14
17
22
24
26
31
35
36
24
12
9
6
13
16
2
2
4
5
17
12
2
2
0
1
2
10
9
3
2
13
28
26
22
21
27
28
18
5
2
2
2
14
27
2
1
2
3
9
8
5
2
11
26
25
12
3
2
8
20
23
18
14
18
26
28
17
3
2
6
9
9
12
20
10
8
18
22
12
1
2
6
11
8
4
10
18
22
23
15
2
3
21
27
13
7
2
2
3
3
7
17
19
17
10
2
3
12
23
12
9
10
7
8
3
2
21
39
31
4
2
1
11
21
10
2
15
27
23
17
17
17
15
4
4
1
0
11
14
15
23
23
15
11
17
17
7
2
3
6
10
12
20
2
7
15
21
18
5
9
28
26
9
2
2
1
2
2
4
5
8
10
15
24
17
17
15
21
13
4
5
13
11
2
2
2
2
3
16
20
19
11
13
11
7
8
24
34
30
24
18
2
2
7
21
16
9
5
4
4
7
12
17
25
32
31
27
20
9
11
24
38
41
33
16
2
6
18
11
10
11
13
10
11
12
15
22
26
14
2
4
13
17
17
18
20
23
16
8
11
18
3
15
14
3
2
1
2
6
13
10
5
5
19
33
35
27
21
21
