# Supplementary material for: Evaluating flow modulating treatment response in intracranial aneurysms using black-blood MRI in vitro
Source: Commun Med (Lond). 2026 Mar 27;6:170. doi: 10.1038/s43856-026-01413-z (PMC13031954; doi:10.1038/s43856-026-01413-z)
Supplement: Supplementary file 7 — Supplementary Data 4 [file 43856_2026_1413_MOESM7_ESM.zip › Data_Figure_6c/pump flow rate 4.5 mls/BB3/with derivo (FD1)/19_BB3/3_agar_left_array.txt]

197
193
180
179
197
210
207
198
192
194
198
195
186
192
221
239
225
200
189
196
197
190
188
191
202
207
208
205
205
207
208
208
207
208
210
211
215
221
223
224
228
234
235
232
225
211
197
205
229
247
189
186
176
178
194
200
198
197
201
208
213
202
186
186
207
227
224
207
196
197
198
196
194
190
187
193
199
200
197
200
205
204
191
194
207
206
201
203
215
218
217
215
213
213
213
211
198
201
227
253
172
164
164
172
185
187
185
192
211
219
217
204
194
191
193
199
212
214
204
195
195
203
207
195
180
181
196
200
200
203
212
200
178
184
206
204
189
194
214
221
209
200
203
204
203
204
205
209
228
242
156
151
157
171
176
177
179
193
215
217
202
200
205
200
185
180
195
210
208
194
195
213
216
202
184
184
196
207
211
218
217
198
176
185
209
207
195
206
228
226
205
200
217
217
200
199
209
222
225
225
162
161
172
182
181
175
179
196
207
200
185
189
208
211
191
170
177
198
203
195
197
210
213
204
195
196
201
210
222
227
221
200
186
197
215
213
209
220
238
229
204
206
233
234
208
196
212
226
225
220
179
185
195
194
188
183
185
189
189
179
177
188
203
211
201
181
180
192
203
199
192
195
203
208
209
203
199
204
214
216
210
202
201
205
214
215
215
218
228
223
205
207
232
235
215
204
211
225
227
223
187
203
209
200
193
190
189
176
163
162
178
193
195
198
199
197
195
196
200
196
182
178
193
213
215
203
192
190
192
193
196
207
211
210
209
211
211
210
212
215
206
203
214
225
221
216
216
220
226
227
185
203
204
193
191
194
188
169
151
156
183
199
189
183
191
207
210
205
199
190
182
180
194
208
207
196
187
180
177
180
192
208
212
204
201
209
212
207
207
210
203
191
192
208
225
226
218
217
227
238
181
197
195
189
189
190
183
170
159
168
192
205
191
173
175
196
209
206
196
193
194
197
198
197
193
192
189
183
178
187
198
202
201
192
196
211
219
216
209
205
201
190
187
198
220
229
220
217
228
240
182
200
194
186
186
185
177
177
182
189
197
202
194
178
169
180
196
201
194
196
206
208
200
183
183
197
200
190
191
208
209
197
187
183
194
214
229
225
210
199
200
197
195
199
219
226
222
216
225
234
197
209
199
187
180
173
170
183
202
203
198
200
202
192
170
166
180
193
195
196
203
206
195
180
184
202
204
191
194
215
214
195
184
184
195
212
229
222
205
195
203
208
205
207
217
223
223
220
219
224
207
212
200
182
173
168
174
192
207
205
201
203
210
202
181
168
180
193
192
183
184
194
194
186
187
205
207
191
189
207
211
204
196
192
195
209
223
219
200
196
210
224
215
209
214
221
227
227
219
218
207
207
194
179
168
168
182
200
205
199
200
211
211
199
183
181
193
199
191
174
173
189
200
197
191
202
210
198
189
197
210
214
213
200
192
203
219
218
200
200
217
228
215
204
212
221
226
232
225
218
200
199
187
175
172
177
190
199
199
191
200
209
203
189
186
194
206
208
196
181
182
195
209
201
190
196
213
211
199
200
213
218
219
206
199
203
217
219
206
200
214
221
209
203
208
215
223
229
230
225
198
191
179
171
176
182
191
192
189
192
202
204
188
177
187
206
215
212
206
200
198
201
206
196
185
194
213
218
213
211
213
216
215
211
208
208
213
216
207
200
209
210
206
202
206
210
213
221
230
229
194
187
172
167
178
188
188
182
178
189
203
196
177
172
191
209
210
208
210
213
210
203
199
191
181
185
200
213
213
210
210
211
213
213
209
204
205
209
209
205
204
205
205
206
207
207
207
211
225
228
185
180
169
168
182
195
192
181
177
190
200
193
175
176
193
202
194
188
201
214
208
195
191
190
182
178
189
205
207
199
198
207
217
214
206
198
198
207
213
211
209
210
212
212
215
215
213
213
220
224
173
170
168
172
188
204
200
187
182
189
195
192
184
184
187
188
175
172
192
207
200
188
189
193
186
177
186
203
203
191
188
205
218
213
199
196
202
209
212
215
218
220
218
215
217
227
227
222
220
222
170
170
173
187
205
208
198
190
190
190
191
190
190
188
183
170
160
167
191
205
192
180
189
200
194
187
197
212
210
193
185
202
217
206
197
202
211
209
203
212
223
224
217
211
216
234
239
230
216
216
180
183
185
197
208
205
186
184
193
194
185
182
192
194
181
164
161
175
200
204
185
174
189
205
203
198
205
218
214
201
188
195
210
207
202
209
215
205
200
207
217
215
208
208
214
227
233
228
211
202
190
196
193
194
200
195
179
178
192
196
185
176
187
192
188
179
179
189
201
198
181
176
195
209
207
203
205
212
213
203
187
189
207
213
210
213
212
202
201
207
207
199
200
206
210
209
217
226
213
194
193
203
193
184
186
185
178
181
196
206
193
178
177
187
192
198
201
193
185
179
181
191
204
211
207
202
201
204
206
197
183
185
206
216
212
208
208
204
211
215
203
187
188
206
210
200
212
235
229
202
194
197
188
177
178
182
187
193
207
211
201
183
178
179
190
208
213
189
163
164
189
209
215
204
196
192
195
198
200
194
186
190
206
214
209
200
203
212
222
221
207
189
187
205
212
209
221
248
247
222
195
195
184
179
179
185
191
199
205
204
199
190
183
178
183
207
217
189
156
163
199
223
214
196
189
189
197
200
203
199
198
198
204
210
204
196
201
212
220
218
213
206
202
207
220
230
245
259
253
235
201
193
189
188
188
187
189
192
191
191
192
198
196
181
176
198
212
197
174
180
204
215
203
190
185
190
196
206
211
210
210
204
201
205
206
202
200
206
209
208
212
225
227
220
224
243
261
254
234
226
203
191
193
196
195
187
186
181
177
180
192
205
208
194
183
193
206
204
194
195
203
205
194
190
192
192
196
206
216
216
211
204
200
210
215
210
205
205
203
197
202
229
243
228
218
242
262
243
212
203
191
181
194
205
200
189
185
180
179
187
200
212
212
202
193
197
205
205
199
198
200
199
194
197
199
197
195
203
212
210
204
199
199
213
226
223
212
207
204
195
194
217
238
227
211
231
251
234
203
195
174
174
191
207
200
193
190
187
188
203
208
208
204
200
198
201
205
199
191
190
197
201
199
202
208
204
200
202
204
201
197
195
203
218
231
233
221
208
205
201
198
204
218
218
210
222
233
223
210
208
171
176
193
200
196
196
197
190
193
207
211
200
191
191
197
201
202
194
187
188
200
204
197
199
211
213
203
200
200
201
201
198
201
217
231
235
220
205
210
216
216
206
202
205
214
220
213
205
215
226
182
189
195
191
189
199
202
188
181
192
201
195
187
186
191
199
202
198
191
196
201
200
188
190
207
217
206
194
197
211
213
202
199
208
223
225
212
203
216
239
240
216
196
201
219
217
197
190
212
236
196
198
192
180
185
203
208
187
168
175
194
200
192
187
189
198
205
206
205
207
205
194
182
183
200
212
203
190
194
216
222
208
197
200
211
212
206
209
228
246
247
224
202
205
221
215
195
188
210
235
195
193
185
179
187
204
207
189
170
175
196
206
200
193
194
202
207
208
206
204
199
195
193
193
198
202
201
187
188
206
218
213
202
200
200
199
202
217
229
232
231
223
214
217
220
217
205
205
219
237
179
178
178
184
195
202
199
190
184
187
199
207
204
196
196
201
204
204
200
195
191
200
209
208
200
199
198
188
182
191
206
212
211
207
201
196
202
214
217
212
213
217
226
228
224
217
215
218
231
240
170
174
179
190
199
197
193
192
193
194
195
197
199
199
196
194
197
198
193
188
185
197
217
218
204
197
196
189
185
187
197
210
214
214
211
206
203
202
202
201
206
221
236
237
225
214
212
221
234
240
172
178
185
190
192
190
188
191
191
190
186
190
196
198
191
185
190
195
197
192
186
192
208
215
204
195
192
194
198
202
204
204
205
213
217
215
200
189
191
201
217
230
238
236
222
208
200
207
221
229
179
185
188
186
184
184
186
188
186
182
180
188
193
196
187
183
189
199
206
206
191
185
194
204
199
191
190
200
214
225
216
200
191
197
211
211
197
185
189
208
228
235
230
222
214
209
202
200
210
213
182
184
187
186
186
185
186
187
184
180
182
192
194
191
190
195
199
208
212
212
196
186
190
194
194
189
192
206
222
232
222
197
180
184
195
196
195
195
198
206
222
230
220
206
206
209
210
203
205
210
180
179
186
194
200
197
192
188
183
181
185
197
195
188
191
206
214
210
207
206
197
187
190
193
194
192
196
204
213
216
210
194
182
183
186
190
196
204
207
207
213
217
209
196
197
213
218
208
203
216
184
177
186
203
214
208
195
187
180
177
189
202
200
188
190
209
216
197
186
195
198
187
183
192
194
194
193
196
199
199
193
190
189
191
192
190
196
209
217
217
211
206
201
193
196
210
216
206
203
215
195
181
185
198
209
208
200
188
175
171
188
205
203
182
179
195
200
180
172
188
199
186
176
185
197
196
188
188
196
195
187
186
190
199
202
198
194
204
219
225
215
201
197
199
202
207
206
204
204
215
199
186
184
187
190
195
198
189
176
173
188
205
201
178
166
178
184
173
172
188
198
189
180
191
205
205
196
193
198
198
191
186
188
201
208
204
194
196
213
224
217
203
197
207
214
212
205
206
212
217
190
187
184
178
174
175
187
192
185
182
190
202
198
179
165
169
181
183
185
191
196
195
200
209
214
215
210
203
200
198
194
189
189
196
205
200
195
195
204
212
213
203
202
210
216
216
209
214
220
220
177
183
184
180
168
164
175
190
197
191
191
196
198
189
179
180
187
193
193
193
194
206
220
223
221
218
217
209
199
195
194
194
193
196
200
202
201
198
198
204
211
211
206
207
210
213
216
220
221
217
169
184
189
189
177
164
166
186
200
196
188
192
202
204
197
196
197
197
195
189
193
211
226
226
213
206
205
207
199
190
192
200
200
201
203
207
207
200
198
206
216
219
212
203
201
209
220
223
219
210
178
190
194
196
193
176
171
183
196
195
187
191
206
212
209
205
204
200
191
186
196
209
214
210
197
186
193
208
208
194
195
207
212
208
208
211
208
200
202
214
219
218
215
210
209
213
221
220
214
209
186
197
201
202
199
190
182
184
190
189
187
190
203
208
207
207
211
206
196
191
198
205
203
198
189
179
190
214
215
195
198
220
223
213
208
209
209
200
203
218
216
211
220
223
226
228
228
220
216
212
185
197
207
206
197
194
193
189
185
185
186
189
199
201
201
204
211
210
206
203
203
202
197
197
195
187
198
222
216
192
201
230
234
216
205
208
209
203
206
214
209
207
221
232
234
234
232
224
218
218
173
186
203
199
186
189
196
192
185
188
189
189
194
201
204
203
202
200
202
209
209
202
199
207
208
199
203
224
217
196
206
234
236
215
206
211
215
211
211
213
208
209
221
222
217
220
229
227
214
214
165
173
191
190
179
181
191
188
189
198
198
191
195
212
215
203
186
176
186
205
210
204
200
210
214
205
206
221
223
211
214
227
226
214
213
215
218
216
214
215
213
215
217
202
188
196
217
224
209
202
168
169
185
189
185
187
191
189
194
210
210
199
201
218
222
202
171
156
171
198
212
207
201
204
212
209
210
224
231
225
217
215
214
216
220
222
220
216
212
211
215
219
210
191
178
186
206
215
201
196
193
197
178
175
202
221
202
171
164
179
193
189
177
189
215
220
203
188
183
192
198
203
205
206
204
199
194
195
209
220
220
221
230
225
203
187
198
216
219
212
215
223
224
222
222
222
219
212
211
206
189
190
175
174
197
213
200
176
167
177
191
190
180
185
205
211
203
198
202
198
197
198
204
202
193
191
194
197
199
202
205
211
216
216
203
187
186
204
218
221
216
217
221
221
219
218
219
214
219
220
181
179
174
172
183
191
191
186
182
183
186
187
188
191
196
196
197
210
215
204
194
198
204
197
183
184
197
200
189
188
200
207
204
205
207
191
177
194
226
233
213
207
221
222
219
220
231
229
225
225
175
176
178
175
174
179
189
197
199
191
180
182
197
206
200
184
186
209
219
206
194
198
202
195
189
191
201
203
192
193
209
211
199
200
208
196
180
200
236
241
208
200
228
232
218
222
243
245
230
221
176
188
193
187
177
177
186
195
201
197
183
182
205
226
214
186
176
194
210
205
195
195
203
209
208
204
201
202
205
212
220
213
198
201
210
201
189
207
239
240
204
202
232
237
214
215
239
243
227
218
181
200
208
196
186
187
189
188
190
193
191
187
203
228
228
198
179
188
203
201
186
180
196
223
232
212
196
201
211
214
213
205
198
203
206
204
196
208
228
227
203
204
228
232
211
206
224
231
223
214
185
205
207
193
188
198
198
181
171
180
192
192
195
211
220
215
196
194
197
193
170
162
191
232
239
207
188
199
214
209
194
194
198
203
205
203
200
204
209
209
204
207
218
220
210
203
212
221
223
220
186
194
191
174
177
197
205
184
165
175
193
195
185
186
205
218
215
206
198
187
168
166
193
224
224
198
185
201
212
199
180
183
197
201
202
204
207
205
199
199
204
209
212
214
213
208
208
213
229
233
187
189
174
160
167
191
201
188
174
179
194
201
185
176
185
209
218
209
201
194
188
188
198
211
208
192
191
203
210
199
181
183
190
195
199
209
219
213
197
191
208
217
213
212
218
215
208
215
236
245
189
190
172
159
166
183
187
186
187
191
198
199
190
179
179
193
203
204
205
208
208
205
204
205
204
205
206
210
212
207
190
183
186
192
198
214
228
221
198
196
216
228
217
209
213
218
211
214
234
247
190
194
179
170
174
174
171
174
186
193
196
196
193
185
180
178
184
195
211
220
216
209
207
209
211
215
218
212
208
204
193
187
188
194
204
225
234
219
196
201
225
234
217
203
207
214
214
212
227
240
190
194
183
177
176
172
164
166
179
188
193
195
195
191
182
175
178
189
209
213
202
200
204
209
211
219
226
219
201
191
189
193
198
202
210
229
233
212
193
201
232
238
214
195
203
221
218
211
217
230
190
191
180
179
183
178
166
168
182
190
196
199
196
188
182
181
186
194
200
199
188
190
200
204
201
211
228
224
200
182
184
200
204
205
209
226
230
209
191
203
233
237
212
193
204
225
224
216
220
231
196
190
176
180
197
191
173
173
191
203
207
206
194
187
183
190
202
201
195
190
186
194
199
194
185
199
220
221
200
184
187
203
207
201
203
214
220
209
197
205
225
226
209
196
207
220
220
217
228
233
202
191
172
181
207
205
179
174
194
215
215
207
193
187
188
202
213
210
196
194
196
199
196
184
179
190
207
211
202
193
196
200
201
197
195
201
208
208
205
207
212
213
207
202
204
207
209
215
231
235
197
188
170
179
209
211
183
169
187
210
212
200
191
191
195
206
214
212
202
203
205
203
194
184
179
183
190
197
198
196
196
197
198
198
198
199
205
209
210
208
207
208
209
206
200
196
200
214
227
230
185
183
171
173
194
203
189
174
180
194
200
191
190
194
198
202
205
203
203
206
206
201
195
188
183
182
186
196
198
194
191
193
198
204
209
209
210
210
210
207
209
213
219
216
202
199
208
217
218
221
171
173
171
167
173
189
194
186
182
186
190
188
188
193
193
192
190
194
205
208
203
200
197
195
185
185
199
210
204
193
185
188
196
205
220
227
226
213
203
204
217
232
232
220
212
217
226
221
207
211
167
173
176
172
171
178
190
191
191
192
190
188
186
188
188
180
176
188
205
212
201
198
202
200
189
195
213
224
214
200
189
186
190
200
225
241
234
209
192
200
223
240
238
219
218
235
240
219
196
205
176
182
185
185
182
181
182
188
200
204
194
182
181
186
187
176
170
186
207
211
200
198
206
205
196
200
214
220
216
208
199
191
190
198
220
237
231
207
190
198
219
233
227
214
215
232
237
217
196
202
185
191
192
194
194
183
174
179
201
211
192
175
174
188
193
186
181
187
200
201
196
198
209
210
202
197
201
203
205
207
203
199
199
203
216
227
227
211
199
198
205
209
208
206
206
213
224
223
207
198
190
193
194
198
200
186
173
180
203
212
194
174
175
187
197
197
192
186
184
183
189
203
215
217
204
190
184
184
188
194
198
203
207
208
208
218
227
225
215
204
196
189
189
194
196
197
213
238
232
206
191
191
196
199
196
185
185
194
210
213
201
188
184
187
193
205
205
187
170
171
188
205
215
215
202
190
175
173
178
186
194
207
211
202
197
206
225
232
227
217
198
181
181
196
201
198
216
251
252
223
189
188
200
203
191
182
192
206
208
205
204
206
195
182
185
207
215
192
170
175
192
205
207
209
208
200
184
180
181
191
205
210
207
195
190
198
211
223
228
227
213
194
192
208
219
218
227
253
257
237
187
189
201
204
189
179
194
206
197
192
203
219
204
177
180
207
219
200
185
194
204
198
191
199
209
207
194
191
195
206
215
216
205
193
188
188
192
205
222
230
222
215
217
223
227
227
229
240
244
235
188
189
200
198
185
178
191
196
184
180
199
215
201
182
189
214
222
207
201
211
212
196
187
194
206
204
199
201
208
215
218
217
212
204
195
181
180
198
221
226
220
224
235
234
221
218
225
228
228
225
182
184
192
190
179
179
184
185
178
182
197
202
192
186
202
220
215
203
203
214
212
194
188
196
199
197
196
209
214
212
210
214
221
222
204
187
186
205
224
222
211
220
241
232
205
202
217
226
227
221
177
178
187
186
182
181
181
178
181
196
201
188
177
188
208
214
201
190
197
210
208
198
192
197
197
194
198
215
219
204
196
207
225
230
212
200
202
213
224
218
205
213
232
225
198
195
212
231
235
224
174
178
190
191
189
187
182
174
186
207
205
181
168
184
200
200
186
180
192
205
207
198
195
199
202
203
207
218
220
207
197
201
215
221
216
213
213
212
215
216
210
209
217
215
204
201
208
226
238
228
180
185
196
198
193
191
187
177
180
196
201
186
171
180
191
192
183
186
199
210
209
198
192
199
212
217
217
218
220
221
207
197
196
202
212
214
207
204
208
217
218
208
203
209
214
212
208
219
230
225
187
193
199
193
185
189
192
180
172
184
197
197
182
179
189
196
198
202
213
218
209
196
189
199
214
221
217
212
219
230
217
193
178
187
205
209
202
201
205
212
212
203
195
205
221
221
213
212
214
213
193
193
188
179
175
184
192
181
170
179
200
207
192
185
194
203
211
218
222
220
204
195
195
200
207
211
207
200
206
220
215
192
181
186
199
200
202
205
206
203
200
199
200
217
227
224
219
216
211
211
189
185
176
170
175
185
187
180
174
185
200
203
197
193
197
205
212
219
223
216
196
189
197
203
203
201
197
192
193
202
202
196
198
201
202
203
208
212
212
202
198
201
218
233
233
227
224
224
217
217
186
183
175
177
192
197
189
178
182
191
194
193
196
199
197
194
197
209
215
207
191
187
198
204
202
197
192
190
191
193
193
198
211
222
223
219
219
220
218
209
205
217
236
244
236
226
223
228
229
226
184
188
185
191
205
210
196
187
190
190
181
179
194
201
192
180
184
196
208
200
190
185
194
201
200
195
193
196
200
201
195
199
215
233
238
234
229
223
220
220
222
231
241
242
230
218
215
224
234
232
181
192
194
196
205
209
207
202
196
187
174
175
191
200
190
175
183
196
204
202
189
189
192
194
193
191
196
204
210
209
200
200
210
226
233
233
230
225
223
226
231
235
234
226
218
213
215
220
230
233
172
188
192
191
191
201
208
206
201
189
183
182
191
196
194
189
194
201
203
198
191
192
195
192
183
188
204
211
209
204
200
201
203
207
211
215
226
229
224
220
226
233
225
211
206
210
214
217
219
223
162
181
191
183
182
192
200
198
194
193
195
195
192
194
198
204
205
201
198
197
193
196
198
194
186
193
210
210
196
187
194
204
204
195
196
201
221
233
224
210
214
224
220
204
200
210
217
214
206
213
162
180
189
188
189
192
191
183
177
186
202
207
200
198
204
210
203
187
187
196
198
195
197
199
200
205
209
204
185
175
187
202
203
194
192
200
217
230
225
215
211
216
216
207
204
213
218
211
201
212
179
187
196
195
195
196
191
176
166
174
197
211
206
193
195
201
192
172
178
198
203
191
190
202
213
211
201
194
187
185
191
196
199
200
202
207
213
220
223
218
209
210
212
212
213
215
216
210
208
222
194
199
199
199
196
198
192
179
169
169
187
203
201
184
180
183
184
177
183
199
203
190
191
207
218
211
196
194
198
201
200
195
195
200
209
211
207
206
212
211
204
205
213
217
219
220
217
215
218
237
196
196
198
198
197
191
187
186
183
181
185
192
186
172
167
177
192
196
199
202
203
199
201
209
209
202
195
197
206
211
206
195
193
198
205
207
204
198
195
198
201
208
216
218
221
222
220
217
220
239
182
184
187
190
191
185
180
184
191
193
188
183
178
172
171
180
200
210
207
204
208
214
216
207
201
195
194
195
203
210
205
199
196
197
200
205
204
197
187
190
201
213
220
215
212
219
222
221
218
226
168
172
177
184
188
184
177
179
191
198
194
187
187
188
187
188
198
206
202
200
209
221
214
202
197
193
186
185
192
201
202
200
200
200
200
207
212
203
194
198
208
219
222
211
203
209
222
222
212
211
171
173
176
182
188
191
186
179
185
195
196
195
201
209
207
194
194
194
195
197
208
213
200
193
199
195
180
176
187
199
201
201
204
206
207
212
215
212
211
212
210
208
214
212
202
201
212
215
210
208
184
186
184
182
191
207
206
188
180
191
195
194
206
220
215
200
190
193
198
198
200
196
187
195
208
199
178
174
187
197
199
200
204
208
210
218
221
221
223
220
200
193
206
213
205
202
202
205
208
215
195
201
194
185
194
219
221
195
183
190
192
186
195
212
212
199
192
198
204
200
189
182
188
205
214
199
179
179
190
194
196
200
204
208
213
222
227
227
227
214
191
186
207
216
210
202
201
202
207
221
196
201
194
184
194
218
219
195
183
194
192
177
179
197
204
198
193
196
203
196
180
178
195
217
217
195
180
184
194
195
197
201
204
206
213
225
230
229
223
210
196
202
219
219
203
201
209
213
212
217
188
189
184
182
191
206
202
183
182
199
198
179
179
193
199
196
189
186
189
191
184
184
197
213
209
190
180
191
201
202
204
204
204
204
214
226
230
225
216
209
210
226
237
221
194
192
212
225
215
210
181
179
180
186
193
196
186
174
181
200
201
190
193
198
197
192
186
178
182
195
199
196
193
199
202
193
187
199
211
211
210
208
206
204
212
225
228
220
208
203
214
237
247
228
196
186
208
224
215
204
184
198
201
190
184
183
182
177
174
179
184
184
180
182
187
184
174
178
189
203
210
208
208
211
211
199
183
185
205
215
206
209
224
223
206
201
213
218
216
214
216
221
223
218
209
202
209
219
207
168
188
196
194
188
184
186
188
178
163
164
178
186
182
182
186
187
179
182
198
206
201
195
201
213
215
203
195
201
209
204
195
198
217
224
216
204
202
208
220
225
221
221
228
224
203
190
195
213
215
187
196
194
189
180
180
189
193
186
163
158
171
186
187
187
192
191
186
187
202
209
199
188
191
200
206
206
205
205
202
192
191
198
209
223
229
215
197
199
224
234
219
215
230
231
211
204
215
222
215
199
198
195
183
178
179
189
197
193
174
167
170
183
187
196
203
199
186
183
192
202
202
192
190
191
199
203
205
201
190
190
203
206
206
218
233
224
200
200
229
238
216
210
227
230
224
229
244
236
212
202
192
194
190
181
181
189
194
186
184
184
185
183
192
207
215
209
188
177
184
200
206
197
193
197
205
203
198
191
190
199
212
211
200
205
223
221
205
206
231
235
215
207
222
226
224
241
257
238
208
200
180
198
197
187
184
190
191
183
183
193
195
189
194
210
214
208
193
185
187
201
202
196
198
213
218
205
194
196
204
208
210
202
193
199
210
213
207
208
222
224
212
207
215
219
220
231
244
233
209
196
173
190
196
183
179
192
199
184
179
191
201
197
197
199
201
203
202
197
197
199
190
184
198
222
227
206
198
213
220
207
191
188
189
193
203
210
211
205
205
206
209
212
215
219
217
216
221
223
212
199
170
178
179
168
168
192
210
201
184
187
199
200
196
185
184
198
212
209
205
199
185
179
196
221
224
208
208
229
229
200
178
181
192
197
202
215
219
205
188
193
210
219
222
225
222
210
209
222
223
207
176
171
166
161
165
190
214
213
196
192
197
204
197
182
180
197
211
208
204
202
193
184
195
211
216
211
215
227
220
190
172
183
201
203
204
216
221
209
187
189
213
226
227
228
226
212
208
220
228
213
181
172
167
167
173
189
205
208
200
198
200
203
195
187
191
200
201
197
200
210
207
194
197
216
220
217
215
215
207
184
177
190
208
210
209
215
222
211
195
198
219
229
225
221
220
216
211
216
224
217
175
172
175
182
187
187
186
187
187
189
194
193
185
186
199
202
187
177
195
219
217
202
206
225
228
217
210
203
196
184
186
200
214
217
219
217
216
205
198
208
227
229
217
206
209
215
215
209
212
214
170
169
180
198
202
189
171
167
172
179
183
182
178
185
204
203
179
165
189
217
216
203
209
228
227
211
206
205
201
191
195
209
218
226
232
231
213
197
196
213
229
227
212
199
204
223
219
200
200
209
170
169
178
201
211
189
165
162
173
176
178
180
181
185
201
200
179
165
181
205
206
198
205
218
217
205
207
210
205
194
199
206
213
225
242
240
219
196
196
215
228
226
215
204
210
229
222
200
199
214
177
176
179
202
218
198
171
171
189
193
191
190
191
193
194
193
184
176
180
193
197
195
197
203
205
201
203
205
197
189
196
202
205
210
228
234
217
202
206
221
226
220
216
215
219
224
216
203
208
221
192
193
186
200
221
208
178
177
200
212
201
196
204
202
188
186
189
190
187
192
196
196
189
194
205
203
195
188
183
184
193
194
194
194
205
210
208
207
216
227
224
212
213
215
216
213
210
210
220
225
193
204
194
196
213
207
183
176
196
210
200
193
205
205
184
179
196
203
198
193
197
197
190
194
207
206
187
176
177
184
189
189
188
188
192
199
203
208
221
228
219
210
213
217
213
204
209
220
224
220
188
206
201
188
189
193
187
180
185
193
187
188
200
203
183
180
199
211
208
203
202
200
196
198
209
207
193
185
190
194
192
187
188
193
204
207
208
210
217
221
214
212
218
222
214
206
214
222
216
204
183
201
199
177
162
172
190
186
180
181
182
186
193
194
185
182
195
209
212
206
202
202
202
203
207
209
207
204
206
209
199
186
187
204
228
231
220
210
211
211
214
222
230
229
223
220
223
217
198
192
182
194
196
175
152
160
187
193
186
183
185
186
187
187
188
188
191
203
211
208
201
200
204
205
207
213
218
216
214
213
205
190
187
212
244
247
227
207
203
208
218
234
239
233
230
235
228
205
186
193
183
188
193
184
166
167
185
193
191
188
188
185
182
183
194
194
187
193
206
205
200
203
208
204
203
210
214
207
203
210
214
203
193
210
235
238
223
208
203
209
221
235
236
233
232
237
225
199
187
205
183
185
192
193
185
180
185
189
188
185
180
177
177
184
195
196
186
187
196
201
200
207
213
205
197
198
202
192
191
206
222
219
205
205
217
220
218
215
213
212
215
225
227
224
221
221
217
204
201
219
183
184
195
204
197
187
186
187
182
174
169
171
180
190
198
194
186
186
188
194
200
208
215
205
192
186
189
181
183
202
225
228
213
203
204
211
220
226
226
214
209
207
214
215
214
210
208
214
222
231
185
185
200
208
196
186
188
190
183
175
173
178
189
195
192
189
190
191
195
195
194
200
205
204
196
193
189
181
183
199
221
225
208
195
197
210
220
228
231
222
207
198
200
215
216
201
197
214
230
236
186
187
204
206
188
180
192
203
196
184
185
199
203
197
188
188
194
199
199
194
188
187
195
204
212
213
203
188
184
194
213
215
197
185
194
209
216
216
223
228
214
193
193
213
220
202
186
201
226
238
183
188
202
202
180
177
198
215
208
194
201
210
205
189
186
195
203
204
199
197
192
187
190
204
223
228
215
194
185
190
205
204
190
185
194
200
199
199
216
229
217
196
194
212
220
201
180
185
212
229
178
185
193
185
169
176
205
222
212
199
201
208
197
185
196
210
210
202
199
202
203
198
196
204
216
223
214
197
182
186
200
202
199
195
194
190
188
194
215
226
214
197
200
208
210
196
180
181
202
218
178
182
180
166
160
179
208
216
204
193
194
193
183
183
204
220
213
199
197
206
215
211
205
198
199
200
202
199
190
189
198
211
214
210
193
184
187
203
222
223
207
198
204
208
204
196
190
192
207
213
179
181
176
162
164
183
200
198
194
190
189
181
171
185
207
216
204
195
197
211
217
216
212
200
189
184
193
200
201
194
199
218
230
219
195
183
194
213
224
217
203
201
212
213
204
203
207
213
217
216
179
180
180
179
180
185
188
184
187
192
191
179
172
184
201
203
193
193
204
210
213
211
211
206
194
184
189
205
208
199
202
214
227
217
196
192
203
212
212
207
203
206
212
212
210
212
223
228
226
217
181
186
194
195
190
186
183
181
184
194
195
185
180
186
192
195
194
196
204
208
206
205
209
215
210
198
196
208
210
204
199
203
210
205
198
198
201
199
196
197
201
206
207
207
212
218
231
234
226
215
185
190
202
197
186
179
180
181
184
190
197
193
183
184
192
197
201
205
208
207
202
197
205
215
217
208
204
205
207
206
192
186
188
195
198
197
193
190
187
188
198
202
199
198
204
215
225
230
218
208
190
193
193
186
174
173
177
180
182
189
199
198
186
186
195
204
210
213
215
214
201
194
197
204
208
205
203
203
205
202
186
177
180
192
194
191
190
191
192
195
199
202
200
199
201
204
216
222
213
202
198
193
180
171
173
174
173
172
182
193
200
194
187
189
197
205
209
215
219
218
204
192
186
190
198
199
196
199
203
198
183
177
186
196
197
193
194
202
206
209
210
210
209
208
203
199
204
214
213
201
200
193
175
175
192
194
175
165
182
201
196
186
186
195
199
196
198
204
212
215
207
189
177
182
196
196
195
200
206
198
185
185
198
209
208
208
210
215
221
226
226
223
222
220
212
202
202
215
216
211
199
193
182
191
212
212
187
174
191
204
192
179
187
200
197
191
188
191
200
202
201
191
179
184
197
197
195
201
205
199
188
191
207
218
220
223
225
225
227
231
233
226
222
222
217
209
207
220
228
221
192
194
194
198
212
213
198
193
201
202
187
177
191
204
202
192
190
188
188
189
192
191
188
188
189
191
193
199
200
193
188
197
216
222
225
228
230
226
223
224
227
220
215
217
224
217
211
219
228
225
183
192
192
192
195
199
200
200
201
201
190
183
188
196
201
201
199
196
187
184
189
199
198
188
181
183
195
199
191
182
183
202
221
224
219
220
228
228
216
212
214
214
209
217
228
222
208
208
213
214
171
184
187
182
180
185
190
191
192
194
195
192
184
186
201
208
206
198
191
186
193
202
207
193
181
188
206
205
189
178
184
207
224
222
210
210
223
229
217
205
205
211
215
224
233
223
204
194
192
196
168
182
186
180
181
182
182
176
175
185
200
200
186
182
196
207
206
192
190
198
201
201
204
202
201
205
214
209
192
185
191
208
217
215
209
206
220
228
220
205
203
210
221
230
232
223
210
196
187
188
177
184
186
186
190
189
181
173
172
178
196
203
193
186
195
203
193
185
195
208
208
197
197
211
221
221
216
209
200
199
203
207
207
207
209
215
221
221
215
207
202
209
220
228
227
223
218
214
207
206
193
190
190
195
201
194
182
183
184
180
188
198
190
187
196
201
193
186
198
216
208
192
194
217
229
220
208
207
208
209
208
205
199
198
208
221
221
211
202
200
202
211
220
219
219
223
226
224
224
233
201
192
191
204
212
201
187
189
194
188
187
185
180
181
194
201
199
195
204
217
209
195
197
209
211
199
194
203
212
211
206
202
200
199
207
223
223
203
186
190
206
218
218
208
208
222
228
225
228
245
195
186
189
206
214
205
191
187
195
197
191
174
163
170
193
204
201
197
203
213
213
203
200
198
192
183
185
198
209
210
205
204
207
205
205
217
218
200
178
187
213
230
221
205
204
221
226
220
220
236
184
178
187
203
213
211
199
182
184
197
194
175
158
168
191
201
194
187
192
207
216
208
192
187
188
186
182
187
202
207
204
202
208
207
204
210
214
202
184
191
215
233
226
210
204
217
223
217
210
219
182
180
188
196
204
214
208
184
174
193
201
186
173
178
193
196
185
177
184
200
213
200
178
179
198
204
188
176
190
208
205
198
199
202
202
206
208
205
197
199
208
216
221
214
208
209
212
211
207
211
190
192
191
189
193
214
218
191
175
191
204
198
192
194
194
192
180
176
182
196
199
186
172
184
211
217
189
168
185
212
210
187
182
192
200
203
206
209
209
197
187
196
213
217
207
201
202
203
204
212
204
205
193
179
184
211
220
198
185
197
208
203
199
197
193
188
186
187
188
190
182
179
184
198
215
212
187
169
186
213
210
181
170
186
204
206
209
213
212
195
178
189
213
218
206
201
200
201
202
214
210
206
185
174
184
208
211
194
187
201
209
201
195
191
187
187
191
196
195
184
172
176
196
209
205
193
180
176
191
208
204
179
171
190
212
214
207
211
214
207
195
202
217
219
207
207
214
215
211
213
207
191
170
170
187
202
195
181
181
195
201
197
190
184
180
187
199
204
199
184
174
178
197
206
193
177
175
183
196
200
198
186
185
200
218
218
205
203
213
221
222
224
229
224
210
211
227
236
226
214
199
178
163
169
188
192
180
170
174
184
186
187
188
180
175
190
211
212
203
194
188
186
188
191
190
177
175
188
200
199
197
198
201
207
215
216
205
198
210
226
231
231
234
229
213
207
225
242
238
221
174
189
212
206
177
163
175
193
202
203
194
192
193
197
192
183
178
186
199
210
210
200
196
208
219
209
196
203
216
212
196
192
201
202
207
230
241
226
214
215
218
219
224
232
213
182
179
207
207
148
183
190
206
204
183
171
180
192
195
195
195
194
195
197
196
192
186
187
198
209
202
191
191
215
230
211
198
211
228
217
195
186
193
201
208
222
226
211
209
214
216
214
221
225
202
164
160
194
209
165
193
189
192
192
185
186
191
193
189
187
191
195
195
194
198
201
196
185
189
201
197
185
184
202
217
212
204
209
218
213
196
189
189
204
223
231
217
202
203
209
211
208
214
217
203
182
177
191
198
174
198
183
180
182
188
196
197
195
189
186
189
192
187
187
197
211
201
181
176
192
200
191
181
185
198
203
201
199
199
203
206
199
195
207
229
232
215
202
207
209
209
209
211
211
212
214
211
200
188
181
189
183
181
182
188
194
194
193
190
190
192
189
182
181
194
213
207
180
172
196
208
202
191
183
188
194
196
186
184
196
212
211
203
205
219
220
216
215
215
213
213
214
209
204
213
233
233
208
187
190
177
186
192
188
185
186
186
188
191
192
193
190
185
177
180
199
205
190
185
205
220
215
202
194
191
194
199
195
190
195
210
220
211
202
202
209
214
217
214
214
220
222
210
199
210
231
232
209
192
198
163
184
197
195
182
178
182
188
188
187
190
194
193
177
168
183
199
199
197
214
220
216
212
204
198
198
210
215
206
199
208
222
219
202
195
206
216
213
203
205
220
226
217
207
212
219
220
209
198
202
160
175
198
198
184
177
187
196
192
182
186
201
201
183
165
177
195
198
204
209
211
209
208
206
204
206
223
229
215
198
202
223
225
209
207
218
222
206
191
196
216
226
226
222
221
214
211
211
206
203
171
177
196
200
189
187
200
207
196
182
188
205
206
191
179
184
194
194
195
198
200
197
197
198
200
204
217
221
205
185
191
217
226
216
215
221
221
207
191
194
212
224
231
233
232
220
214
212
207
199
183
184
198
202
199
199
208
211
197
187
195
206
206
199
199
201
196
186
187
188
191
192
194
197
198
199
201
201
185
175
186
210
224
222
215
211
210
210
205
205
212
221
228
233
234
231
224
214
205
200
186
186
199
204
205
204
204
202
188
184
194
199
193
194
209
213
196
178
178
186
191
194
198
202
200
192
186
183
182
182
194
213
222
222
213
200
199
210
217
212
209
215
223
227
233
239
237
217
201
199
180
181
194
208
209
201
195
189
180
180
187
190
183
188
209
214
193
177
177
193
200
203
206
210
206
191
181
183
192
204
218
225
225
224
222
207
197
208
217
212
203
211
224
225
228
247
245
215
192
200
173
172
187
204
204
193
185
184
181
178
180
183
184
188
202
204
191
180
184
197
203
205
210
215
214
200
187
187
196
216
231
232
222
226
236
226
206
206
210
203
199
211
229
228
229
245
244
214
194
205
174
172
180
198
200
184
179
188
194
186
184
188
196
197
195
192
190
191
194
197
199
202
207
216
221
208
193
185
190
207
225
227
215
220
235
231
211
205
210
207
204
215
231
230
228
231
232
214
203
213
179
177
183
194
194
184
180
193
206
201
188
192
205
204
189
180
189
199
198
193
193
195
199
213
227
221
196
178
176
191
210
212
203
205
214
215
206
206
215
217
216
216
227
228
219
218
221
221
217
217
179
187
190
191
190
185
184
193
203
201
190
191
206
204
181
175
193
206
199
192
190
192
193
209
228
223
200
180
179
190
201
201
197
192
193
198
201
207
218
222
219
216
219
223
217
211
222
235
231
219
179
195
200
192
182
186
191
188
188
189
188
189
200
197
180
178
195
205
203
199
196
194
195
209
226
222
202
199
203
208
207
203
198
195
193
196
201
211
217
217
211
204
211
223
223
218
224
238
231
212
182
200
208
193
177
182
194
186
175
179
186
190
193
192
185
185
195
201
204
205
200
194
194
209
223
221
206
207
219
222
215
207
205
208
210
209
209
214
217
212
199
197
205
223
229
224
224
230
224
211
188
200
209
195
175
179
192
184
171
179
196
202
195
193
194
199
194
194
202
208
202
190
193
208
220
216
205
207
216
217
213
205
208
221
225
220
214
213
217
213
201
198
205
221
230
225
215
212
214
214
190
194
204
197
181
181
191
186
172
180
203
208
198
195
204
204
190
185
195
203
198
193
196
208
210
207
203
203
203
203
203
205
208
217
219
212
207
211
219
220
217
213
214
217
220
217
205
198
208
224
187
190
201
200
187
187
194
185
169
172
191
201
194
196
207
202
187
179
189
196
199
201
205
204
196
197
202
204
201
200
204
208
207
204
203
202
202
212
224
230
232
230
225
218
215
212
201
198
204
227
188
193
202
200
188
193
198
183
161
159
171
183
190
197
207
197
186
187
194
201
204
209
209
198
185
187
205
215
214
211
213
213
204
196
195
198
203
211
225
236
237
235
231
227
221
211
200
198
205
228
192
198
204
201
189
193
201
183
162
160
165
172
186
201
203
191
189
201
213
209
200
203
203
197
183
187
204
224
227
220
216
209
194
192
200
204
205
208
225
237
235
225
226
234
231
213
195
197
209
229
196
200
207
201
188
192
200
192
181
179
174
173
187
205
200
189
193
215
219
203
188
190
196
196
195
193
201
217
219
211
204
196
187
193
207
214
208
202
215
228
224
208
211
229
231
210
188
190
209
231
189
191
201
201
190
190
202
207
208
204
189
179
187
200
201
194
200
210
205
192
184
191
197
202
204
203
201
202
198
193
187
182
181
190
209
219
209
199
206
216
209
193
197
218
225
207
184
184
206
226
179
182
193
197
188
191
209
225
227
215
196
186
184
194
203
206
206
200
188
183
193
205
204
202
203
204
198
187
179
176
178
181
185
190
205
213
211
201
200
202
197
188
191
210
222
209
187
184
201
218
178
179
183
186
187
194
215
228
222
204
194
189
185
191
206
215
209
194
182
188
207
217
208
196
197
200
197
183
181
181
186
192
198
201
202
203
210
208
204
198
193
189
193
211
225
219
200
190
199
212
187
185
183
184
187
198
210
212
202
190
185
188
185
190
207
216
211
197
193
200
214
215
202
193
193
192
189
187
191
195
199
207
214
213
199
196
206
216
210
201
198
200
203
216
231
231
215
203
202
213
195
193
185
187
192
198
200
197
189
185
184
188
186
190
202
208
206
204
203
204
205
202
198
197
197
190
181
182
194
204
207
211
219
214
197
191
202
212
209
204
206
209
211
215
227
233
227
211
205
216
196
193
188
191
195
196
194
194
195
193
189
186
187
192
198
200
197
198
199
197
195
194
201
211
210
192
177
179
189
195
197
203
212
211
199
192
196
205
206
207
211
214
211
207
212
226
228
218
210
218
190
190
190
192
195
193
192
197
202
200
191
186
184
191
198
197
189
186
188
189
190
192
206
216
211
194
182
182
183
182
181
190
202
207
201
191
190
200
205
210
215
219
211
197
194
207
219
218
211
215
184
187
188
190
190
188
186
195
205
203
191
184
183
191
200
197
188
181
185
190
193
196
202
208
204
193
192
193
190
178
177
186
201
206
203
191
188
198
214
222
226
226
215
196
183
188
204
215
213
212
185
186
182
186
189
186
176
182
198
201
193
183
183
191
200
202
193
186
189
201
204
200
196
194
194
194
197
204
203
192
190
194
203
204
202
191
189
200
219
233
236
232
222
204
183
176
189
209
212
207
186
186
182
188
196
184
162
168
192
204
195
184
186
193
201
205
199
189
192
208
215
204
190
190
193
195
201
212
214
209
206
206
206
197
197
199
202
202
215
236
243
236
225
213
195
181
186
205
214
204
185
184
183
192
201
185
164
168
193
205
195
187
191
198
204
212
205
191
188
202
217
210
196
195
199
198
198
206
211
211
210
210
203
188
188
201
209
205
206
222
233
224
212
210
212
204
197
205
212
205
184
183
184
195
197
186
173
175
194
199
191
190
197
205
208
210
206
192
186
194
208
210
202
200
201
195
192
196
201
203
205
209
207
194
187
201
210
206
202
210
218
207
192
205
224
222
205
201
204
206
184
181
184
188
190
186
183
185
187
189
188
193
195
197
198
201
202
198
188
189
199
208
206
200
194
186
186
189
193
197
200
208
217
210
196
197
208
211
206
207
208
196
183
204
238
234
206
186
188
199
180
183
185
186
189
188
185
181
180
181
186
190
186
177
177
187
201
203
197
192
196
205
205
196
191
186
187
193
202
208
208
216
228
227
209
197
204
220
219
211
206
199
193
215
244
235
202
177
173
183
183
182
184
189
193
191
179
176
176
179
183
188
177
162
161
176
195
205
205
200
198
199
197
196
195
195
196
201
213
222
220
221
226
228
215
203
207
224
226
216
207
203
207
224
238
230
209
191
180
178
185
183
180
190
198
185
172
176
187
180
183
186
183
168
166
176
192
203
207
206
199
193
193
199
208
207
205
205
219
224
224
216
213
212
212
214
218
223
222
212
205
207
214
222
223
222
221
218
204
187
195
187
181
193
197
179
168
187
204
193
182
186
188
187
188
190
193
197
203
205
196
186
193
205
214
208
203
205
214
214
212
208
202
198
205
219
226
221
211
206
205
207
213
210
206
213
225
228
221
206
199
187
185
195
196
178
171
191
210
201
186
184
189
197
206
203
195
194
198
201
193
188
196
205
205
193
194
206
212
204
199
203
204
200
204
221
230
218
201
201
207
210
208
195
192
205
217
220
220
218
192
189
194
201
199
186
180
188
200
201
193
180
176
189
210
214
200
190
193
196
196
194
197
198
194
182
192
213
220
205
190
199
216
216
210
217
223
214
195
198
212
219
205
190
190
203
207
209
211
214
185
187
202
209
202
199
197
188
186
196
196
178
160
170
199
214
200
184
184
194
200
196
194
192
190
188
197
215
223
209
190
198
222
227
215
209
212
208
196
197
213
219
208
195
197
204
206
205
205
207
180
189
208
208
197
201
207
188
174
187
196
184
161
162
186
204
200
183
183
195
200
192
183
187
200
205
208
212
217
215
197
194
210
221
212
201
200
200
198
198
201
210
209
206
206
207
211
210
207
205
184
194
207
199
183
190
204
192
176
185
201
198
180
168
176
192
193
185
184
196
198
189
181
186
203
218
215
204
211
220
209
188
188
201
202
192
192
200
201
190
186
196
211
214
208
208
213
214
209
208
192
200
201
188
173
179
194
192
186
195
212
216
201
179
174
181
189
189
190
198
199
197
194
193
202
216
214
201
207
226
216
186
172
185
197
190
187
201
207
192
182
195
213
217
211
211
215
216
211
210
196
195
190
182
175
179
187
190
194
205
219
223
210
189
177
181
190
195
199
202
204
208
210
202
195
203
207
204
207
222
216
188
174
188
202
192
185
199
214
209
199
202
214
218
217
221
225
222
216
212
196
183
178
185
190
189
187
189
196
204
211
210
203
190
186
188
198
207
209
208
207
210
214
206
196
196
201
202
206
213
209
194
192
206
213
198
183
194
220
231
223
212
212
219
223
228
233
232
226
216
193
179
174
185
194
196
193
192
194
195
189
188
189
190
192
202
214
218
215
210
206
203
201
202
202
201
197
198
201
202
202
204
215
220
217
201
185
191
219
241
233
209
205
213
223
227
229
233
233
228
173
175
190
196
188
182
181
183
199
208
198
188
195
208
204
189
187
196
202
199
201
204
201
204
208
208
207
217
222
216
204
201
200
196
199
221
235
224
213
217
216
216
228
239
231
205
191
186
160
94
176
179
191
197
192
182
179
182
201
215
205
195
197
208
205
199
195
193
193
197
202
204
202
210
217
207
199
210
224
218
204
197
193
187
190
211
224
213
204
210
212
210
209
216
218
201
189
191
172
111
177
179
185
193
195
189
185
188
204
215
212
201
198
199
201
203
205
194
185
189
199
199
199
204
209
203
199
208
217
212
205
197
190
187
194
210
214
204
196
203
206
204
200
203
206
202
195
193
180
128
175
177
179
185
194
195
194
197
204
208
206
199
192
185
190
206
211
196
184
191
200
196
193
193
200
203
202
202
202
201
204
202
196
194
203
210
212
205
197
197
206
209
205
201
202
203
199
194
189
157
177
181
181
183
190
191
194
198
201
198
195
192
186
177
180
199
209
197
192
201
207
201
194
192
194
199
203
198
187
188
200
211
208
202
198
201
206
211
203
200
210
222
218
198
196
202
199
193
199
191
176
187
191
188
183
181
185
195
201
191
187
186
184
173
174
188
196
197
202
218
220
211
205
201
198
202
203
199
184
187
205
226
225
207
191
191
205
213
208
203
216
231
223
195
191
206
205
194
201
219
174
189
199
198
182
166
170
189
195
181
181
184
185
180
177
180
185
187
201
222
225
222
216
210
204
203
206
203
193
196
217
239
237
214
193
194
206
209
202
204
219
229
218
194
192
211
213
197
196
223
169
186
208
210
187
164
165
185
189
177
175
188
195
190
186
183
181
184
193
209
217
219
218
211
202
200
204
208
207
208
225
240
238
220
207
209
210
204
198
205
216
225
221
204
200
216
221
203
192
216
171
189
212
215
194
172
170
180
181
173
177
190
200
201
197
193
185
184
187
190
196
206
208
200
188
188
195
208
212
211
216
223
225
222
218
215
210
203
205
211
215
222
226
221
217
225
229
214
197
207
181
198
212
209
194
185
185
181
177
177
187
196
203
207
208
199
190
189
186
176
177
193
199
191
175
173
187
206
209
205
198
201
212
216
212
207
206
211
218
215
213
219
232
232
230
231
236
228
209
211
191
202
205
195
193
196
198
186
174
179
194
201
202
202
203
198
196
200
194
174
171
185
195
185
170
168
183
202
210
203
193
195
202
208
200
192
200
219
223
213
207
218
234
235
235
238
243
235
219
218
194
197
196
186
186
198
205
191
178
182
198
201
198
195
193
195
201
210
204
187
186
195
197
188
178
176
185
196
207
211
209
209
208
205
196
192
204
221
218
200
197
216
231
231
233
240
246
234
218
220
190
188
185
183
182
187
196
195
187
189
193
197
197
190
187
190
206
221
218
200
200
205
206
198
196
194
193
193
199
215
223
226
218
213
208
205
206
215
206
188
185
208
226
223
221
233
239
226
211
219
188
177
177
183
181
178
187
197
199
196
192
195
198
196
190
190
208
226
223
201
198
205
207
207
206
205
198
187
190
207
224
229
224
224
222
212
208
210
203
187
185
206
224
217
208
214
225
221
207
212
185
176
179
183
179
175
184
200
210
204
190
191
199
200
194
193
206
219
211
192
187
194
205
209
209
208
203
191
189
199
213
220
220
218
217
210
207
206
203
199
199
213
225
216
204
206
220
222
212
213
180
177
185
186
182
181
191
203
208
203
192
189
194
200
199
200
203
203
196
182
177
184
199
204
207
207
208
204
202
203
208
212
209
204
200
200
204
206
207
205
207
213
220
220
216
214
225
230
221
219
176
181
193
192
185
189
199
199
196
193
191
190
192
197
199
203
202
192
186
185
184
185
191
203
207
207
209
221
223
220
216
215
210
198
195
197
205
212
211
206
201
200
212
228
231
227
228
237
231
221
179
186
199
199
193
198
204
194
179
183
192
196
196
194
200
205
199
187
190
201
200
190
190
202
210
204
203
218
228
225
223
222
219
208
201
201
206
211
211
203
186
178
196
224
235
227
225
238
239
230
185
190
201
201
196
197
199
188
177
184
201
206
205
203
206
209
199
192
200
211
207
192
191
206
213
198
190
203
218
215
212
216
222
218
212
206
207
211
213
208
187
175
187
213
224
213
214
231
243
239
191
190
192
195
194
193
191
184
180
191
209
216
209
207
209
207
194
190
198
205
203
193
196
206
204
186
184
201
207
198
194
205
210
213
207
205
204
209
215
215
209
197
197
200
200
193
197
215
230
232
191
184
182
186
190
193
190
183
181
192
207
209
207
206
208
202
190
186
194
201
198
200
203
202
194
183
194
215
214
197
188
194
199
198
199
204
207
209
214
221
234
231
217
202
193
191
200
212
211
211
191
186
181
181
187
196
197
181
176
187
196
195
193
203
208
199
190
192
201
201
202
204
206
198
187
186
207
233
233
211
193
191
192
192
198
205
208
207
210
227
247
250
234
214
202
203
217
218
202
196
196
198
188
180
186
203
201
180
173
186
186
173
178
200
207
199
196
207
216
211
204
200
199
197
188
187
205
236
242
223
200
192
196
200
205
206
206
206
210
226
241
243
239
226
219
222
232
232
212
204
202
203
196
188
189
202
197
179
180
194
180
157
170
200
208
201
204
219
225
217
203
193
191
194
194
184
189
215
232
218
196
192
201
209
212
209
205
206
212
219
223
226
229
228
225
227
235
239
230
226
196
198
200
199
198
199
192
183
194
204
180
156
172
201
207
205
208
215
215
208
197
194
189
193
194
179
175
195
211
203
189
190
204
208
208
208
209
209
208
209
208
212
220
229
226
225
229
237
243
243
183
185
199
210
205
193
189
191
204
204
186
172
181
200
205
205
205
201
195
195
201
198
194
193
193
181
176
187
199
190
182
187
201
202
202
208
217
212
201
197
200
210
221
231
235
225
220
228
242
241
180
182
202
219
211
191
187
196
197
192
189
194
196
197
202
209
205
192
182
191
206
203
187
187
198
197
189
193
201
197
186
188
201
203
202
209
218
215
196
192
204
214
221
237
247
233
215
216
229
229
189
189
203
218
214
192
187
186
184
181
192
208
205
194
198
210
206
194
190
198
204
190
176
186
204
206
196
196
209
210
198
195
208
211
205
209
220
217
201
199
214
222
225
235
250
238
215
210
218
223
199
197
198
205
207
194
185
183
181
180
192
206
203
192
195
203
202
198
197
201
198
178
170
187
208
207
190
187
206
215
205
198
205
211
205
205
213
213
205
208
224
230
223
224
234
231
212
203
211
224
200
192
184
189
199
196
187
188
192
191
193
195
195
193
194
194
191
190
194
195
190
179
181
200
210
203
183
177
193
206
204
200
204
206
200
200
209
211
208
211
224
231
220
209
211
218
212
201
207
222
189
184
172
178
195
200
193
198
203
202
193
186
187
195
200
187
173
172
182
187
188
189
198
209
209
198
184
180
185
193
200
205
208
203
196
196
205
212
211
210
220
230
227
202
194
207
216
207
205
219
179
179
173
178
196
199
197
200
206
200
190
182
186
197
202
186
167
164
178
187
192
198
209
212
204
194
192
191
190
192
202
213
217
209
203
200
207
214
216
214
219
234
237
212
192
202
217
217
210
214
180
184
182
185
193
193
188
194
198
192
182
182
186
198
201
194
181
177
181
194
201
205
210
209
198
193
198
206
204
205
211
225
226
220
213
209
209
214
213
211
218
237
245
224
196
199
220
226
218
213
182
187
187
189
189
180
174
183
190
186
181
183
191
194
198
202
204
193
191
202
210
213
213
208
197
195
202
213
216
218
222
227
225
213
212
214
213
202
199
204
216
234
243
227
204
203
220
228
221
208
182
184
184
186
184
168
165
180
189
184
179
187
195
194
191
208
218
206
193
202
219
224
218
210
203
197
200
210
215
217
219
219
208
195
198
212
213
198
189
197
212
223
225
217
212
213
216
218
214
208
179
174
177
181
180
169
169
184
188
182
180
194
204
196
187
199
214
206
190
196
215
227
221
215
209
199
197
204
210
211
210
207
196
184
183
196
204
199
196
199
209
209
200
203
221
223
214
204
205
211
176
170
176
183
185
183
183
185
185
179
183
200
209
194
177
182
201
200
188
190
208
220
219
214
209
200
193
197
211
213
209
205
203
197
185
186
198
208
210
211
213
203
185
194
222
230
207
190
197
218
177
175
184
192
198
193
189
185
181
180
184
198
199
186
166
167
186
197
193
190
199
211
212
210
206
194
186
196
215
224
217
213
222
222
201
184
197
220
232
225
217
206
190
196
218
223
208
194
196
218
182
183
189
201
209
197
184
182
184
186
186
191
192
180
163
164
183
197
195
192
196
200
201
200
198
191
183
193
217
230
223
222
232
234
216
198
202
223
236
227
218
210
206
205
212
214
215
212
209
214
193
192
192
201
204
187
175
183
195
192
183
185
193
190
175
174
188
198
196
190
193
197
195
193
191
187
184
189
209
220
218
218
221
222
214
209
211
221
230
223
216
212
219
218
208
211
222
229
220
207
199
190
185
194
195
177
166
183
199
196
182
191
207
209
193
188
196
199
192
185
190
198
196
189
188
183
182
190
204
207
208
208
208
203
203
211
220
223
224
221
212
210
217
217
208
207
219
227
221
205
196
188
183
188
187
172
167
182
197
193
186
201
221
221
206
200
204
202
190
180
190
202
200
189
185
181
186
201
210
206
201
205
206
200
199
210
223
228
225
220
210
208
208
209
206
202
204
210
213
203
188
184
184
186
184
178
177
185
193
196
197
206
218
218
208
207
213
209
190
180
189
204
203
195
186
182
194
215
225
213
198
203
220
219
208
210
223
229
224
217
210
203
197
199
201
199
196
197
202
204
177
180
188
188
182
182
190
191
192
198
200
201
202
204
206
215
222
212
192
182
187
200
203
201
195
191
201
224
233
217
196
204
232
240
224
213
219
226
224
217
210
200
188
187
197
200
200
200
203
204
173
180
191
188
176
178
194
197
193
193
195
189
189
195
204
219
223
213
197
189
188
192
198
201
202
202
207
224
227
213
194
202
230
244
231
215
212
220
222
221
209
198
190
190
197
204
208
210
211
208
173
180
191
186
169
169
187
195
191
186
186
187
188
193
199
211
211
205
199
197
195
194
195
199
205
212
217
216
214
207
198
199
217
227
224
212
210
218
225
222
207
197
194
195
200
205
213
215
218
216
172
178
188
185
170
165
178
188
186
183
188
196
197
193
193
194
196
197
201
207
211
211
203
196
203
219
224
213
208
211
211
202
202
207
209
208
209
221
227
220
205
199
199
201
203
207
208
211
220
225
174
177
188
190
182
174
177
186
187
188
197
205
201
194
189
185
185
192
206
219
229
229
215
196
200
223
231
212
204
218
223
208
198
200
203
206
210
224
229
214
203
203
205
204
206
208
207
205
216
228
179
180
192
200
197
190
189
191
195
200
202
199
195
195
200
191
185
196
215
230
237
234
220
201
204
225
229
207
198
216
224
212
204
208
207
202
207
223
226
214
206
207
206
205
209
216
212
203
214
228
186
187
196
201
202
202
201
201
201
202
197
186
186
202
215
206
193
200
217
227
228
225
214
206
210
225
221
200
192
205
214
215
216
216
206
195
201
217
224
215
208
206
204
203
210
222
217
202
207
223
185
178
175
178
193
201
187
178
182
187
176
164
178
197
195
180
180
198
203
197
201
214
212
205
204
207
204
203
206
213
215
216
216
203
193
199
210
212
214
222
224
229
230
221
217
230
220
164
84
32
188
184
174
176
195
200
183
173
187
199
190
179
186
190
187
182
187
192
188
188
206
221
214
206
206
203
196
197
205
209
213
214
212
196
188
200
214
213
213
222
227
222
207
196
211
236
239
195
118
45
184
183
173
178
197
199
184
179
195
209
204
196
192
186
181
185
198
194
184
187
205
218
209
204
205
204
204
209
213
207
208
208
205
193
192
204
214
213
213
221
226
219
200
194
205
225
234
217
158
80
180
182
176
181
193
199
190
187
198
205
205
199
194
186
176
189
203
201
188
192
203
207
201
199
204
208
212
215
212
204
203
204
201
198
202
210
215
211
209
214
219
218
215
210
207
204
211
221
200
131
184
189
179
179
189
194
194
193
196
197
195
192
190
185
180
185
194
199
202
204
206
201
198
199
207
208
211
212
207
197
197
200
201
203
209
214
214
208
203
204
212
221
231
226
208
192
190
211
226
185
197
195
180
173
180
187
190
193
193
194
191
189
189
189
189
185
185
192
211
219
211
199
199
207
209
206
202
200
197
195
194
198
202
206
210
214
213
203
196
198
208
222
233
225
211
202
199
202
224
215
202
196
183
172
175
178
184
192
192
192
191
189
189
193
196
187
179
188
206
215
215
206
204
210
209
205
191
189
195
201
201
201
203
207
211
212
207
200
198
203
208
214
215
211
213
226
222
203
205
218
189
189
185
180
175
172
174
180
185
189
190
190
189
195
201
193
183
187
200
204
206
206
206
206
206
200
187
188
205
217
215
202
201
208
213
212
205
200
206
215
212
209
204
200
213
240
242
217
199
209
173
185
189
185
176
170
166
169
174
181
186
186
189
196
200
192
189
195
198
194
192
197
202
200
198
195
194
202
219
227
215
198
197
208
213
209
202
204
214
224
218
209
205
203
212
233
245
234
211
203
169
186
189
183
176
174
168
163
163
177
185
188
193
198
198
187
187
204
206
191
180
184
194
195
188
190
203
225
234
222
199
187
194
207
208
205
203
207
215
222
220
216
214
213
212
215
233
246
233
210
178
189
181
171
172
182
178
161
160
177
191
194
196
199
192
178
183
204
213
193
174
176
189
192
184
185
208
236
236
206
181
181
196
200
201
202
207
210
208
213
222
220
215
212
209
205
217
243
242
220
188
187
171
161
172
190
188
170
166
184
197
199
200
199
188
176
181
204
213
200
184
185
188
189
186
185
204
227
222
194
179
191
204
201
198
200
212
213
203
204
214
213
201
200
201
202
206
228
229
223
194
185
168
164
175
188
189
181
182
195
200
201
201
198
187
182
191
206
208
203
197
196
194
191
189
189
198
212
209
190
188
205
220
214
203
203
212
211
205
203
201
195
184
187
193
199
200
208
212
217
200
186
176
178
181
185
185
188
194
199
198
197
199
197
190
190
201
205
204
200
199
199
195
191
189
189
196
199
201
195
199
215
229
225
214
207
210
212
211
204
196
185
182
185
192
197
196
196
201
208
204
193
188
187
184
183
184
194
201
204
199
192
196
197
195
198
201
199
193
188
188
192
194
188
187
187
198
203
205
204
205
213
223
220
212
209
213
215
215
211
201
196
196
199
202
203
199
195
199
206
201
196
193
189
185
188
194
198
200
199
198
192
192
196
200
202
200
187
180
178
180
185
191
191
185
189
203
213
212
210
210
210
206
203
203
210
214
216
213
209
208
209
212
216
221
217
209
204
203
203
192
192
192
189
186
194
204
200
195
194
196
195
194
198
204
208
196
178
172
181
187
192
195
195
192
196
208
215
218
217
215
208
197
194
200
213
214
212
209
206
205
207
216
230
236
229
219
215
211
204
179
182
187
188
190
198
203
200
190
185
193
199
200
204
208
211
199
182
180
196
207
205
202
201
202
202
201
204
209
215
217
213
202
201
211
211
204
202
205
206
195
190
210
234
240
227
224
226
224
214
179
174
177
188
194
194
194
194
195
190
188
199
208
209
210
211
207
198
198
207
216
213
204
203
203
198
187
188
198
209
215
211
210
214
219
210
194
193
207
208
192
183
203
229
228
213
214
232
238
228
185
164
161
180
195
190
181
190
203
198
190
195
205
204
201
202
206
210
208
206
206
206
204
201
195
186
180
184
197
206
210
205
207
214
220
207
193
194
207
210
199
198
209
220
210
196
203
229
236
226
186
157
149
172
193
189
175
184
203
206
196
196
197
196
188
189
201
211
205
194
189
196
200
197
187
183
186
196
203
206
205
198
196
201
212
212
206
206
206
209
215
222
225
215
201
198
210
225
221
206
183
163
152
168
192
194
182
179
194
204
202
193
192
190
181
183
195
206
200
191
185
188
192
189
190
195
201
208
210
209
202
195
193
199
210
213
215
213
203
203
218
235
229
209
201
214
233
235
214
187
181
183
170
170
187
200
192
180
183
199
199
190
190
192
189
191
198
203
203
200
195
188
183
187
204
214
212
205
207
207
203
201
209
216
214
212
213
216
205
196
209
227
226
207
207
231
256
253
224
196
190
204
191
177
185
198
196
177
179
192
190
180
187
198
200
201
204
207
210
219
214
190
171
182
210
219
206
193
197
207
209
211
223
228
216
203
206
216
208
195
199
215
217
203
205
233
261
263
243
228
197
210
200
185
184
188
185
174
174
181
179
177
190
205
206
206
208
208
214
225
221
194
171
180
204
208
196
190
199
209
212
217
227
224
209
198
208
217
210
198
199
210
214
208
210
227
246
252
253
251
192
199
201
197
191
185
178
173
171
172
176
188
200
204
201
204
204
200
203
216
217
198
184
187
199
195
193
198
209
209
211
216
221
213
201
200
214
220
213
204
206
214
214
217
220
223
227
233
247
247
183
186
202
211
203
186
178
176
167
163
184
211
217
203
192
198
200
193
194
206
210
197
193
200
201
197
196
210
219
210
203
207
216
207
199
206
220
222
212
211
215
212
214
224
234
228
215
221
231
226
176
180
200
219
212
190
181
178
168
163
191
228
227
202
189
194
196
189
189
199
201
191
191
205
210
200
196
209
216
208
197
204
214
211
205
210
219
218
214
216
223
217
209
219
235
227
212
217
225
212
174
178
193
209
209
191
179
180
178
175
197
224
224
204
190
191
192
190
192
202
201
189
189
202
211
204
191
197
208
205
199
204
212
209
205
208
216
213
208
216
227
222
207
207
219
220
210
214
223
217
176
174
177
190
199
191
178
182
189
194
200
212
211
206
199
191
189
191
200
206
205
198
195
200
207
201
187
187
196
202
207
210
207
199
194
202
212
210
200
204
219
224
212
198
201
210
210
209
218
223
175
170
166
176
194
194
179
180
193
199
201
201
203
207
205
192
183
188
203
208
209
208
205
202
204
201
197
192
192
204
217
219
208
188
181
195
212
212
195
190
209
233
229
204
195
210
217
211
214
224
177
177
170
173
192
197
188
180
184
192
194
195
199
206
207
193
183
187
200
205
208
211
212
205
199
204
205
202
196
205
218
225
215
194
185
196
215
216
195
178
197
235
246
217
198
217
235
224
213
221
183
188
182
180
190
199
196
185
176
178
184
195
199
201
201
196
194
195
197
200
204
209
211
207
200
203
208
208
203
205
214
221
220
209
204
209
220
217
193
171
189
235
256
228
206
225
252
245
224
222
190
196
189
185
188
194
197
193
180
171
177
192
203
197
189
197
206
207
199
198
201
207
211
206
198
199
207
213
207
204
207
212
215
216
219
224
224
210
185
173
192
232
251
229
209
225
253
253
230
224
191
189
186
185
187
189
192
195
187
172
175
196
207
193
177
192
218
215
195
192
200
209
210
204
197
197
202
211
208
200
198
197
199
209
223
229
220
200
182
181
200
225
237
221
210
221
238
238
227
226
186
179
177
182
186
187
191
196
194
181
182
203
214
195
171
184
214
213
191
185
197
211
212
206
201
199
202
212
212
204
195
190
189
196
210
214
206
196
191
195
207
219
219
212
213
218
216
215
223
232
177
172
176
184
188
188
190
193
194
190
193
207
215
197
176
181
201
201
186
179
194
212
214
212
208
205
205
212
217
212
200
193
194
202
202
198
196
202
205
205
213
216
209
203
207
210
203
200
220
243
174
178
187
192
189
187
186
190
196
201
204
205
206
201
190
189
192
193
184
183
194
209
214
215
214
204
197
204
217
216
204
201
214
218
208
191
195
212
215
211
212
217
209
201
198
201
199
205
223
246
181
188
198
199
189
183
181
187
204
214
211
199
198
208
210
204
194
191
189
191
201
209
210
210
208
200
192
197
210
210
202
207
227
235
218
199
201
211
216
214
215
221
220
206
195
195
207
220
227
241
193
200
203
199
190
182
180
190
205
215
205
192
199
217
223
217
204
194
193
197
210
215
205
199
196
191
190
195
199
197
194
203
223
230
221
209
205
206
214
220
223
223
229
223
207
201
212
227
227
226
201
199
195
194
195
192
188
188
198
200
194
194
211
225
222
216
212
202
193
197
216
220
203
186
185
187
191
197
199
195
196
201
212
213
211
211
208
206
216
228
228
225
232
234
222
209
213
222
220
218
197
192
186
190
200
202
194
188
186
187
186
204
226
228
211
207
214
209
191
192
214
224
202
182
182
190
197
206
208
206
208
210
207
200
199
208
213
216
223
229
228
224
223
231
230
217
211
211
213
218
188
184
181
186
198
199
193
189
188
191
192
212
234
228
202
200
216
213
191
187
207
220
205
189
187
196
202
210
215
218
219
223
218
204
200
210
222
224
224
225
225
218
212
213
225
224
212
208
211
224
184
181
180
182
185
186
188
193
204
206
199
207
228
230
211
208
220
215
193
182
194
210
208
203
201
198
202
206
210
213
219
229
232
220
210
216
226
224
221
227
227
213
196
197
214
225
219
214
214
224
188
184
182
178
174
171
180
199
218
213
193
191
215
233
226
218
219
214
196
183
186
198
205
210
207
199
197
198
197
193
203
226
239
232
223
224
223
220
222
236
235
213
193
194
211
220
222
220
220
223
188
185
182
179
174
167
176
198
212
201
178
178
205
230
232
219
210
206
199
190
189
197
204
208
209
203
200
196
188
179
191
218
236
233
225
225
224
219
228
243
238
212
195
197
211
216
212
213
222
228
180
178
182
187
184
176
178
191
192
179
170
181
203
218
219
207
199
199
200
200
202
203
200
199
208
215
211
198
187
187
198
214
225
224
220
222
225
225
227
234
228
207
196
197
209
210
198
197
220
238
172
175
187
194
192
187
186
187
180
172
176
192
201
205
203
194
190
198
207
210
212
210
196
190
207
228
223
202
192
203
213
214
215
215
217
223
235
232
218
205
207
207
197
191
201
206
192
185
213
244
176
184
196
201
200
197
194
189
184
184
193
199
197
200
203
193
187
201
218
220
216
207
193
187
204
229
227
201
196
216
224
214
205
210
215
226
238
235
205
182
192
208
200
185
192
209
201
188
208
240
187
196
199
200
201
203
200
189
187
196
203
200
198
209
217
202
188
204
225
224
210
203
199
194
199
216
220
200
195
213
217
207
200
206
212
219
230
228
202
177
190
211
208
186
191
215
216
197
200
223
194
186
178
181
195
195
187
184
186
182
167
162
178
198
198
184
184
203
213
208
198
199
203
208
216
209
196
185
194
205
207
208
212
209
201
203
207
207
208
219
232
239
224
192
186
212
202
124
32
6
205
188
171
177
199
201
186
180
191
189
179
179
189
191
178
170
181
195
200
202
209
211
207
207
215
216
204
198
197
199
200
205
213
212
204
208
213
211
210
224
238
239
214
185
190
223
225
162
69
18
198
185
173
178
199
201
185
183
193
194
192
193
197
186
167
167
184
195
190
195
209
214
205
204
210
220
223
220
213
204
200
204
210
208
209
212
219
221
224
236
241
234
217
199
205
220
229
197
127
44
190
185
177
181
194
197
184
182
192
195
195
195
198
188
173
173
186
189
190
194
207
211
202
199
204
215
228
231
224
214
208
207
206
207
213
221
226
225
229
235
234
229
227
227
223
209
212
215
182
88
193
187
176
178
189
193
184
182
190
196
193
191
191
193
186
180
179
184
191
199
205
206
202
198
199
206
213
222
225
221
214
207
204
207
223
234
231
221
220
221
220
219
238
254
242
207
197
217
212
139
207
195
175
169
180
192
189
184
191
202
203
190
187
196
198
187
175
181
194
200
204
207
201
197
195
194
194
200
215
218
207
194
195
210
229
241
232
214
206
208
207
213
237
259
255
224
201
210
218
175
214
196
169
159
173
191
194
187
193
210
211
200
187
194
198
192
185
189
193
196
202
207
199
192
192
190
183
184
203
214
200
182
189
213
230
230
225
209
204
207
207
207
220
243
257
245
221
208
215
191
201
188
168
160
171
186
193
189
191
204
208
203
190
187
192
194
198
202
200
193
200
204
194
183
194
200
192
183
198
212
200
183
192
211
218
216
213
213
218
220
212
202
205
224
247
251
236
219
217
196
179
179
174
169
172
180
185
186
187
191
195
193
188
183
183
188
203
217
211
199
200
201
189
181
198
220
217
200
202
213
210
198
200
209
210
206
206
215
227
230
221
205
200
211
230
237
232
233
229
200
165
175
177
176
178
182
179
179
180
181
179
181
183
182
181
184
200
218
220
211
200
194
189
192
206
228
236
224
212
208
208
208
209
208
207
205
207
213
219
223
225
215
201
208
217
214
217
237
239
206
170
173
174
175
183
183
171
169
174
178
176
177
181
186
184
181
186
203
213
211
194
185
190
205
212
219
233
234
215
193
196
209
212
209
208
210
211
207
205
214
226
219
197
199
204
196
200
226
233
206
178
172
167
170
184
185
171
165
175
181
183
184
189
195
193
185
180
182
196
201
190
181
191
209
212
206
212
224
208
184
186
206
214
211
211
215
214
202
201
216
226
207
181
185
199
192
193
208
209
198
184
174
168
172
183
183
172
171
181
189
193
194
198
198
198
193
181
171
176
192
192
183
187
205
208
195
195
206
202
183
186
208
221
214
212
215
212
205
209
223
221
191
168
180
201
202
192
189
190
194
189
184
181
183
185
180
175
176
183
190
196
199
201
198
196
195
185
170
172
193
196
188
187
198
203
194
188
197
201
196
198
214
224
215
206
208
211
213
222
231
217
187
173
189
214
215
194
182
188
201
196
197
195
190
185
180
179
180
183
190
197
202
201
197
193
192
188
178
179
195
199
192
190
194
198
195
189
195
207
212
212
214
214
204
198
207
218
223
226
228
224
205
196
208
229
228
200
183
195
210
199
202
198
191
185
187
186
182
179
183
197
203
202
192
189
188
187
182
183
197
200
199
197
197
197
195
194
196
205
216
215
206
193
185
191
209
225
225
219
224
227
227
216
217
232
231
208
192
202
212
191
193
192
187
188
192
193
183
174
179
196
204
205
198
194
193
187
180
180
195
211
215
211
204
199
202
201
194
196
212
214
197
178
177
196
215
223
214
206
212
230
233
223
221
229
230
217
207
207
204
177
176
182
188
191
194
194
189
180
183
192
202
207
207
206
203
191
181
178
197
223
233
219
206
207
216
208
188
187
203
207
192
179
192
212
215
207
202
201
209
222
225
222
223
226
224
222
221
213
205
175
165
174
190
196
189
185
194
196
191
185
194
207
211
212
208
201
191
182
195
220
231
216
204
213
226
211
186
186
206
209
191
188
212
225
211
188
188
204
208
209
212
219
227
224
215
216
224
224
219
180
160
170
193
197
179
172
194
209
198
178
183
200
204
198
197
204
206
195
191
200
209
204
200
207
219
207
188
191
213
214
195
194
218
225
204
179
188
208
210
203
210
221
229
223
211
206
217
227
230
182
164
168
192
196
175
168
189
206
196
178
181
192
190
178
183
203
214
201
182
176
187
194
197
201
207
201
189
198
217
215
197
195
212
217
199
185
198
210
209
207
210
217
226
224
214
202
208
222
231
177
174
174
187
190
181
179
188
191
188
186
195
196
181
167
174
197
208
199
181
171
176
188
193
200
209
204
189
192
208
209
195
196
208
209
196
194
206
209
200
201
206
207
211
222
226
215
213
219
222
176
190
188
182
182
188
193
190
181
178
194
211
210
190
177
182
196
200
196
192
188
186
184
190
212
226
215
185
181
199
203
201
205
214
211
198
198
208
205
189
194
200
199
199
215
232
233
227
224
221
188
205
200
178
175
189
200
193
178
174
196
217
217
202
193
197
197
192
193
208
216
201
181
184
215
239
222
185
178
199
211
210
212
221
219
206
206
211
201
188
192
202
196
189
203
230
239
236
232
228
197
212
201
181
174
189
199
192
173
171
191
212
216
207
204
205
202
194
200
217
226
209
187
185
210
233
223
194
191
211
223
216
213
215
216
214
216
216
205
197
203
211
200
190
198
222
229
229
226
233
198
202
194
184
182
191
198
188
170
168
187
205
206
200
198
203
201
199
202
213
216
211
205
201
202
213
215
207
207
222
227
219
206
203
210
217
224
223
216
210
212
211
200
197
202
214
216
216
216
220
184
187
189
191
194
198
197
191
171
168
187
206
207
196
195
196
195
193
197
203
206
211
220
217
202
197
208
214
215
216
216
214
205
198
203
213
222
226
228
225
213
198
192
199
213
215
214
210
205
201
166
175
187
199
204
204
202
197
180
174
189
211
213
202
196
192
187
184
190
196
201
207
223
223
204
190
197
210
209
199
198
206
209
204
203
207
213
222
233
231
212
187
181
195
213
217
217
215
209
194
159
168
186
199
204
202
199
197
194
191
195
212
219
218
205
194
182
179
187
200
206
210
214
213
201
189
189
199
196
186
190
208
213
207
206
205
206
210
223
226
211
190
182
190
207
216
219
221
218
206
164
171
185
193
196
190
184
190
199
204
207
211
221
223
217
201
190
191
201
212
218
215
205
200
195
190
190
194
188
186
198
212
211
204
204
201
199
201
211
219
216
208
201
198
201
214
217
218
222
222
172
176
181
185
186
183
171
171
187
208
211
210
212
216
215
206
198
205
214
221
225
221
205
193
193
198
201
199
193
193
210
219
207
196
198
199
197
197
200
208
219
224
223
208
203
215
215
210
217
232
178
182
183
182
184
185
174
162
172
198
212
205
200
202
204
205
208
211
213
216
220
221
209
196
195
205
213
208
196
197
213
217
202
191
194
200
205
204
201
200
213
233
235
219
211
220
221
210
214
233
184
190
188
181
187
196
188
171
169
187
202
201
193
191
193
200
206
206
204
205
209
212
209
200
199
208
216
209
196
194
208
211
200
194
203
211
218
216
202
197
208
229
236
221
214
228
233
220
216
230
190
193
187
183
195
205
199
186
177
183
195
203
196
186
185
191
203
202
197
197
201
202
201
199
202
207
211
207
196
189
196
200
199
200
214
226
227
217
202
197
208
223
227
216
214
226
234
229
223
230
192
187
182
187
198
210
208
197
186
183
191
202
204
190
181
188
200
199
194
193
194
192
194
197
200
202
208
208
198
191
193
196
196
204
225
233
222
205
198
202
215
222
221
218
217
220
222
222
224
236
189
182
179
186
196
203
200
197
189
181
191
206
209
194
184
191
201
200
195
191
186
183
189
196
199
199
204
209
205
199
197
196
196
207
222
222
205
194
193
205
216
222
220
217
216
213
205
206
222
239
181
180
181
185
188
189
190
186
184
187
196
204
203
195
190
197
201
200
193
190
183
183
189
199
201
200
202
208
211
211
208
201
199
208
215
208
195
190
192
199
212
221
221
216
210
203
193
195
220
241
177
184
191
187
172
168
174
177
188
197
202
197
190
193
205
209
201
198
196
195
188
188
194
201
203
200
198
202
211
216
208
203
206
209
210
202
197
199
196
195
208
223
222
212
200
195
191
198
218
232
182
192
199
185
162
157
167
181
201
217
213
190
179
196
218
221
207
199
204
207
202
195
193
201
203
203
200
201
206
205
199
200
211
217
215
208
204
206
202
201
211
222
223
211
197
193
196
206
217
220
190
203
203
189
168
167
180
193
213
225
211
185
179
201
223
224
208
206
214
223
217
201
193
196
202
203
204
203
201
191
190
194
211
221
223
214
204
203
208
218
221
226
227
222
205
198
201
209
211
210
194
200
198
194
187
192
198
201
209
211
197
180
186
204
216
215
209
209
214
226
222
203
189
189
198
205
211
211
197
187
189
201
206
214
220
216
201
197
212
228
231
228
230
232
221
209
207
210
209
206
191
194
193
195
207
216
213
204
197
191
184
182
197
206
206
205
207
206
208
216
215
204
190
186
197
213
219
211
197
190
206
212
205
200
211
214
206
197
209
227
230
228
228
230
229
220
213
211
210
210
187
189
190
194
207
213
205
193
189
187
181
187
205
211
200
198
203
201
194
198
204
204
194
190
201
217
221
206
189
195
221
227
204
185
196
216
216
205
204
216
227
225
217
219
228
229
224
214
209
213
192
195
191
190
194
192
186
187
197
200
190
191
208
213
202
199
201
196
184
183
193
202
202
202
207
214
214
198
180
186
218
233
209
183
192
218
224
209
199
212
227
224
209
209
224
235
232
221
211
212
207
207
193
187
183
177
173
187
210
211
195
189
203
213
211
203
201
197
182
173
184
200
209
207
205
204
203
195
176
175
202
225
214
192
195
219
225
210
206
220
231
221
208
211
225
230
229
222
214
210
216
212
196
188
185
178
178
193
209
204
188
185
197
209
210
204
203
198
186
176
185
201
209
208
201
197
197
196
182
171
187
214
220
205
200
214
218
212
212
229
230
215
211
218
226
225
218
217
216
215
203
201
198
196
193
190
189
195
195
185
183
190
199
199
199
200
202
201
192
184
189
200
200
200
204
202
198
197
191
185
188
206
218
211
203
208
218
214
214
219
218
209
207
213
220
219
210
208
216
224
186
191
197
199
197
197
194
192
186
179
187
201
202
192
190
193
202
206
201
192
191
190
187
195
210
214
203
197
200
203
201
202
211
211
211
215
223
220
205
196
201
203
200
197
208
219
212
204
213
231
181
188
198
200
198
194
193
191
188
189
201
210
201
191
191
194
201
211
211
198
182
176
179
194
212
218
206
196
205
215
209
198
200
210
222
228
230
219
192
177
190
202
194
184
197
221
223
207
210
229
189
195
195
194
195
195
190
188
195
202
208
206
198
198
199
197
199
214
221
204
178
171
185
200
206
206
200
198
207
215
207
192
189
206
228
235
229
215
192
182
196
207
197
184
197
223
230
216
209
220
194
189
185
194
199
195
191
193
195
191
186
189
198
209
213
208
208
215
221
212
195
187
193
206
211
204
195
196
203
204
200
198
203
212
220
222
218
207
203
207
220
225
214
196
198
202
166
77
9
9
196
186
181
193
205
200
189
192
196
194
192
197
208
208
196
189
192
211
220
214
200
195
201
210
214
213
210
207
205
194
181
183
204
222
224
217
211
208
201
207
221
233
226
211
210
215
186
114
36
8
184
179
179
189
198
189
182
187
192
192
191
198
207
201
185
177
186
199
209
206
198
199
203
207
209
213
222
220
210
196
184
187
205
219
217
208
207
218
222
223
228
234
233
228
225
220
199
152
79
22
175
178
181
185
184
179
176
182
190
190
187
192
200
200
187
176
179
191
195
196
197
200
204
200
198
210
222
222
212
208
206
207
210
211
208
205
213
230
239
237
230
225
226
236
237
220
205
181
129
49
179
182
183
183
181
175
174
183
196
197
189
185
191
196
193
186
184
186
187
188
192
204
207
200
193
200
214
218
219
222
224
223
217
209
204
207
218
231
237
231
223
218
224
242
243
217
204
196
167
85
192
191
183
181
181
180
177
187
207
215
203
190
185
189
197
195
191
189
181
180
186
206
210
199
189
193
206
211
215
221
221
220
218
214
210
214
221
224
217
216
214
214
224
242
243
219
201
204
192
128
200
191
179
176
178
182
189
196
210
219
214
197
183
184
195
199
200
195
178
170
186
208
209
191
186
194
203
204
209
213
204
202
215
222
219
217
219
219
214
207
209
216
225
237
239
223
205
207
209
168
191
185
178
174
173
183
194
203
205
207
207
203
189
183
189
200
207
200
181
172
194
211
200
180
183
207
214
200
197
201
199
195
211
225
218
214
217
223
220
208
211
218
222
230
235
227
210
212
219
192
180
181
182
178
175
179
193
208
201
190
189
192
189
181
185
199
209
206
188
187
206
216
198
175
188
226
236
206
190
204
208
207
213
218
213
207
215
228
225
215
217
218
218
221
231
228
212
208
223
206
174
180
187
189
182
180
190
206
202
181
172
178
182
182
183
196
208
208
205
206
217
216
199
182
196
237
249
217
193
206
223
221
211
210
211
210
214
220
220
215
220
223
215
216
228
227
216
208
215
210
181
182
187
196
194
183
183
198
200
182
169
173
178
183
187
194
202
203
205
210
211
207
203
196
203
228
240
220
197
206
228
227
207
201
212
217
213
210
208
215
226
224
211
209
221
224
219
212
203
206
182
179
186
197
197
183
179
188
193
186
177
180
185
189
192
196
196
194
194
198
198
196
205
206
207
211
217
209
195
201
222
224
204
197
214
225
214
203
204
219
227
218
206
206
216
220
223
217
194
196
179
176
186
194
191
176
174
183
187
186
186
194
197
196
195
195
192
180
182
187
188
186
197
210
212
204
197
195
191
200
217
221
206
198
213
221
212
203
209
224
224
211
207
212
218
223
226
217
191
192
175
178
190
194
185
170
171
178
183
183
187
197
203
199
194
190
187
182
185
190
192
185
193
210
222
210
191
186
193
207
222
224
212
204
206
212
210
206
210
222
220
214
216
224
231
229
226
215
197
198
175
180
193
194
184
168
168
176
180
181
186
199
206
202
191
186
187
193
199
204
198
193
194
210
221
210
189
182
198
219
231
226
212
199
197
203
210
210
211
215
225
226
227
232
239
239
227
213
211
212
178
182
188
192
184
175
173
174
175
178
184
199
205
203
189
184
189
204
211
211
207
204
203
204
207
199
186
183
201
222
228
219
202
194
192
201
213
212
204
210
235
240
229
222
233
239
225
213
221
222
177
174
184
187
187
185
180
173
169
175
186
197
207
204
195
189
191
202
207
210
215
219
215
198
191
190
187
188
200
214
215
202
193
192
198
209
215
213
201
209
236
250
228
210
220
230
226
220
226
224
173
169
181
192
193
194
193
182
176
183
190
197
205
209
206
197
189
188
187
198
219
228
216
193
189
201
203
196
198
202
199
188
190
202
213
213
212
212
201
203
231
249
231
209
210
221
224
222
222
219
175
172
188
201
197
192
196
194
191
192
193
194
203
212
211
202
189
177
175
189
211
220
208
194
205
225
224
207
201
204
193
180
190
213
224
216
212
212
204
201
220
238
230
215
212
215
218
218
218
219
184
186
199
206
194
184
192
202
205
199
189
188
199
206
203
195
188
185
183
184
194
199
197
197
219
238
230
207
204
209
195
182
195
220
225
206
202
209
208
201
210
223
227
222
221
216
208
205
214
225
193
197
209
205
186
175
185
199
203
190
179
185
195
196
192
187
194
201
197
183
177
185
194
205
217
225
215
200
203
210
197
186
198
215
209
191
189
205
209
207
208
210
210
221
229
217
198
190
212
237
192
205
209
201
182
177
189
199
189
174
180
195
200
193
184
186
198
208
199
184
179
189
204
210
210
205
200
197
202
206
195
188
198
209
196
178
178
197
206
205
203
199
196
211
229
220
192
189
216
240
192
204
206
193
182
188
203
201
178
166
188
216
214
198
191
194
200
199
194
190
195
210
217
214
203
199
196
193
197
200
191
190
200
206
192
176
177
195
200
201
199
194
193
207
225
220
200
201
222
233
194
201
200
189
185
200
214
205
179
172
200
227
220
203
201
203
197
189
187
197
214
228
227
214
204
202
202
194
195
201
199
198
202
207
202
195
196
199
199
200
205
205
200
204
215
218
213
215
219
221
197
195
191
187
192
204
213
202
183
184
207
221
213
203
205
205
199
190
191
201
218
229
228
214
204
207
207
198
196
209
209
202
202
205
210
215
217
210
201
204
218
224
212
206
208
216
220
219
213
207
193
188
185
189
195
202
202
194
189
193
203
204
191
191
201
203
199
196
197
199
204
218
229
217
202
205
207
205
203
214
217
206
199
200
211
226
229
219
208
211
224
229
216
204
204
212
218
216
203
197
181
183
185
190
195
199
196
193
193
198
199
185
174
183
198
198
192
193
198
194
191
206
225
217
200
199
210
210
210
212
212
206
195
193
205
218
225
223
217
215
215
216
211
206
205
209
214
213
198
192
171
180
186
190
192
196
197
196
198
202
194
177
174
190
202
195
183
182
188
189
188
198
212
211
195
198
210
213
209
205
208
204
192
190
202
209
217
221
222
215
200
195
198
203
205
208
212
214
201
195
173
186
190
189
189
194
200
200
202
204
195
184
190
208
211
197
179
176
185
192
194
195
196
197
192
197
203
207
205
203
204
202
193
196
208
209
206
215
224
215
196
189
199
209
210
212
216
215
210
206
184
195
196
187
180
186
192
197
203
207
206
199
204
214
211
199
192
190
193
200
201
196
190
190
192
196
198
201
200
199
209
209
198
206
222
215
198
202
219
221
208
203
214
218
219
218
217
215
214
218
187
199
199
187
177
179
182
184
191
208
212
207
204
201
197
200
206
207
204
204
204
201
195
190
191
192
196
199
195
198
212
214
203
212
232
220
194
196
215
228
224
222
224
225
223
222
215
207
210
223
181
194
199
189
179
178
176
175
184
207
217
204
188
182
183
196
208
209
200
201
206
209
208
199
192
195
198
199
193
197
212
214
204
211
227
223
203
202
218
230
228
225
225
226
226
224
210
197
204
221
178
187
196
194
188
187
185
177
187
207
212
195
175
170
176
192
197
195
189
193
207
214
213
205
199
202
203
201
192
194
208
211
203
205
220
225
217
214
223
228
224
215
213
218
223
224
209
195
198
215
181
184
191
196
198
201
190
184
193
208
208
191
173
172
182
191
191
183
185
197
208
211
209
208
209
210
210
204
193
192
206
214
207
203
214
227
230
225
224
224
220
203
200
210
223
220
207
198
199
212
190
187
191
198
203
204
196
188
190
199
200
191
180
181
195
197
186
181
191
207
207
199
202
208
213
212
211
205
195
193
206
216
216
211
215
224
224
218
217
219
217
206
201
213
222
217
201
200
204
217
193
192
194
198
200
201
192
183
176
182
193
193
187
189
204
205
191
186
200
213
200
188
192
207
209
207
207
205
201
200
209
217
219
217
215
209
200
198
202
212
218
214
211
217
220
211
197
195
209
223
188
192
195
196
193
191
185
170
159
164
183
190
185
189
203
207
194
192
206
213
195
181
190
201
201
198
199
201
205
211
214
213
211
211
210
196
186
187
192
200
215
223
219
216
214
206
196
198
213
225
185
189
198
193
186
179
170
160
154
162
181
184
178
180
198
203
197
196
209
212
199
184
186
195
194
193
192
194
206
216
219
204
196
198
201
197
193
194
194
197
217
228
218
206
204
203
206
209
217
220
186
191
191
188
180
173
167
165
171
182
188
184
174
176
188
196
199
201
213
217
205
186
183
188
193
194
192
192
204
217
215
199
188
191
203
204
203
206
206
208
219
223
211
198
196
206
213
217
219
214
190
199
195
187
180
174
174
183
196
204
196
183
176
177
180
187
199
210
221
222
203
183
179
189
198
202
198
198
200
210
211
199
193
198
210
210
203
206
215
220
221
215
208
202
199
204
211
216
217
212
190
198
196
189
185
186
192
203
211
208
191
176
178
184
184
186
197
213
223
221
197
176
176
189
201
207
207
199
193
197
208
208
202
207
217
212
196
197
215
226
222
211
211
211
210
208
208
211
216
214
184
195
195
191
193
200
209
213
208
197
178
169
180
194
196
192
199
209
217
212
190
172
176
190
206
216
215
198
184
188
210
215
204
204
215
213
194
192
207
220
218
212
213
216
218
217
207
206
211
213
182
192
192
189
196
204
204
197
191
188
180
173
184
198
200
198
198
201
205
202
186
177
181
194
210
225
223
199
176
184
212
217
200
191
208
215
205
198
200
209
213
211
211
214
218
219
213
205
206
203
188
198
191
183
194
200
192
178
178
189
193
187
186
191
196
198
199
197
196
193
187
187
192
197
209
225
227
204
180
185
209
211
189
180
201
220
220
206
201
204
212
212
210
211
215
220
217
211
203
197
205
209
194
183
190
196
185
174
179
198
208
200
183
175
178
191
201
199
189
185
189
196
204
201
203
212
221
213
194
193
205
205
191
182
197
219
225
215
206
205
206
209
212
213
211
212
217
221
211
198
216
218
200
187
193
201
195
185
185
198
209
203
180
162
163
184
203
202
188
180
189
204
209
202
193
196
207
214
207
200
202
204
199
192
196
212
222
219
208
201
200
208
220
218
204
201
217
230
221
207
208
210
203
195
195
203
204
198
191
193
202
201
183
163
163
181
201
202
191
184
191
202
207
202
196
187
192
208
213
210
204
204
205
200
196
205
216
216
207
195
194
207
222
213
195
199
221
236
225
214
192
195
202
200
195
198
203
201
195
193
201
201
189
173
173
185
197
198
192
189
191
197
202
211
210
195
187
197
212
213
205
204
204
204
201
203
211
216
206
194
194
208
218
206
193
206
230
235
221
214
185
190
197
199
194
189
192
198
200
201
203
201
189
184
184
191
193
193
192
188
185
185
200
220
225
206
189
194
207
214
208
198
197
203
209
210
210
209
206
199
197
206
213
206
203
216
233
229
211
207
193
194
196
199
195
187
186
197
212
211
201
189
182
182
189
192
193
193
192
190
179
179
200
226
230
210
192
193
202
207
201
190
190
204
220
220
207
202
208
211
208
208
212
217
218
221
224
220
206
203
204
197
192
194
205
206
205
202
196
191
190
193
197
206
214
213
210
211
216
213
205
203
203
200
195
195
199
203
208
210
209
204
203
214
225
223
215
215
210
203
201
204
208
220
231
217
153
67
16
26
189
189
191
196
201
198
191
194
198
196
197
199
201
207
210
204
199
204
215
213
202
201
210
212
200
193
195
199
202
200
188
186
203
225
229
214
207
210
204
193
195
213
232
240
243
229
182
99
23
19
171
179
186
187
184
179
180
187
190
191
194
198
202
206
205
198
189
196
207
205
194
197
212
213
197
187
185
189
193
195
186
185
204
220
217
201
200
215
216
201
200
220
237
241
240
227
195
135
55
11
163
178
179
177
166
166
171
179
184
185
187
194
201
204
201
194
193
195
199
196
187
191
209
212
198
190
188
189
191
196
200
204
208
208
197
183
194
221
231
221
216
219
221
224
225
220
203
164
89
33
170
182
180
174
170
169
171
182
193
194
189
191
196
197
197
199
202
204
202
192
185
190
206
213
202
201
208
203
200
202
216
220
216
199
178
173
190
218
231
229
225
219
206
202
201
207
204
184
123
58
183
188
183
182
182
180
179
191
207
209
201
192
187
187
191
203
213
213
198
185
182
192
211
213
208
213
224
219
205
204
212
221
218
201
180
176
190
211
219
220
221
219
210
192
188
191
203
197
163
89
188
189
187
188
187
186
188
202
212
211
202
193
184
180
187
202
209
204
186
176
180
196
210
207
206
213
228
221
207
201
201
205
213
211
196
190
196
209
210
203
209
221
217
195
181
186
202
210
195
135
183
184
187
187
178
178
193
207
205
196
194
191
185
183
193
202
198
183
171
171
183
198
203
197
194
208
220
211
202
200
197
194
201
211
208
205
209
217
208
192
201
221
223
200
188
195
206
208
207
175
179
181
189
183
168
170
195
211
200
182
183
191
191
189
199
202
188
170
166
174
192
203
199
187
187
210
221
209
202
208
207
193
192
207
214
213
216
222
211
193
201
221
221
203
203
221
216
201
199
198
182
183
190
185
168
168
192
211
203
184
184
190
195
197
202
203
188
177
177
189
205
209
201
180
183
214
232
216
207
220
222
200
181
193
214
216
215
217
213
203
212
224
218
205
215
234
224
193
192
210
190
188
194
192
183
179
192
209
208
193
192
196
198
200
201
202
197
194
193
197
208
211
207
184
179
211
237
223
211
224
232
207
177
185
213
220
211
208
210
216
226
229
221
209
218
236
233
205
201
222
194
192
196
197
193
190
195
203
205
194
194
198
200
198
196
198
201
202
200
199
201
210
210
191
180
200
221
213
200
213
228
212
182
184
214
225
210
202
208
222
230
234
230
219
213
222
231
230
218
227
189
189
195
197
194
191
192
196
196
187
189
201
205
198
188
187
196
202
199
195
196
203
209
199
191
198
206
200
192
205
222
214
193
193
214
223
212
203
208
217
225
232
239
230
210
205
229
245
229
217
181
181
190
194
191
184
184
194
195
184
181
196
204
201
189
182
191
203
203
199
197
197
204
206
207
207
196
188
190
208
222
220
205
206
215
217
209
200
201
204
209
223
238
237
214
203
225
246
225
201
177
176
186
192
186
172
174
191
198
187
177
186
205
206
192
184
193
206
210
203
198
195
197
206
216
209
192
184
200
220
228
221
216
216
215
209
199
197
196
197
200
212
228
232
220
213
225
238
221
196
174
173
181
189
182
168
169
186
199
191
174
180
202
208
197
191
202
217
217
205
195
194
196
200
203
197
186
191
212
229
228
218
218
221
216
200
192
194
199
202
205
210
216
220
221
219
224
229
223
207
173
170
176
180
180
179
179
184
189
189
177
179
196
207
201
197
204
216
215
200
196
195
194
182
177
177
182
199
220
230
220
206
213
219
216
200
193
200
207
211
217
222
220
215
217
220
226
231
232
227
173
173
179
181
182
193
195
189
184
187
188
188
194
206
203
195
196
205
202
192
194
195
190
174
168
175
192
208
220
218
203
198
208
218
214
209
210
217
215
215
227
238
231
218
211
217
223
226
231
232
177
187
188
181
185
202
210
195
188
196
197
191
195
204
199
187
188
193
191
190
194
196
187
178
184
200
207
210
209
205
189
187
205
218
218
223
232
234
216
207
227
246
240
220
210
214
215
216
218
222
187
197
195
186
186
199
208
201
196
204
201
191
197
204
195
184
185
191
191
190
193
196
190
191
207
221
214
205
199
194
182
187
208
219
217
222
236
234
209
198
218
238
235
222
218
214
208
201
203
212
195
200
200
191
187
191
195
197
200
202
194
187
198
203
196
190
195
202
197
188
190
196
194
199
213
215
205
198
194
192
186
195
213
216
208
209
220
219
204
197
210
220
218
218
222
213
197
196
203
215
196
197
197
197
193
188
188
190
194
191
186
190
199
205
203
200
204
205
197
188
194
204
209
207
201
195
194
198
202
196
193
202
216
210
192
187
195
199
200
203
204
204
208
220
222
206
191
201
220
228
194
186
189
198
200
194
192
191
188
183
187
196
199
202
204
206
206
198
191
190
206
223
230
217
193
176
187
209
216
203
200
211
219
204
181
174
183
190
202
205
201
198
205
223
222
200
193
210
229
228
193
178
181
197
207
207
200
194
184
184
195
203
201
199
201
209
203
190
183
193
214
235
241
224
194
174
185
210
217
202
200
214
222
204
183
182
192
197
204
208
207
201
211
224
222
207
207
221
225
215
192
176
180
196
208
208
201
193
188
188
201
207
199
192
199
204
200
188
188
199
214
227
236
229
203
181
185
201
206
196
197
213
221
208
197
202
209
205
202
210
217
216
218
220
218
217
219
222
218
200
186
179
185
195
201
193
189
187
192
198
201
199
188
188
193
198
197
195
199
203
205
211
224
223
205
192
191
191
191
191
194
210
216
208
207
217
218
203
195
208
223
225
220
215
214
217
221
223
213
199
179
182
187
189
185
177
174
182
197
202
199
186
177
181
192
194
192
195
201
205
198
196
204
207
202
203
203
199
197
199
203
206
205
202
207
220
220
202
192
199
218
225
223
216
211
210
213
216
213
207
182
186
187
181
175
173
177
184
198
204
196
179
170
179
192
196
190
192
197
199
195
189
188
193
202
213
216
209
208
215
218
206
191
189
205
219
220
208
195
194
203
218
223
223
212
203
203
212
215
215
194
195
189
175
173
183
193
195
196
199
196
183
177
181
189
197
198
194
193
194
192
178
174
183
201
218
218
214
216
231
232
207
178
183
208
225
223
215
204
197
196
211
227
232
219
204
203
210
216
218
203
201
189
177
176
194
207
204
194
195
196
195
190
182
180
195
210
204
193
191
187
178
174
185
201
211
208
207
213
230
232
209
182
190
218
228
220
214
209
202
201
215
230
233
221
212
211
213
214
216
196
197
194
184
183
193
209
207
194
190
196
203
202
184
171
188
210
210
194
186
183
182
187
193
197
194
192
197
207
215
223
209
194
203
225
223
209
207
211
207
208
219
230
228
223
219
219
215
210
211
182
187
198
201
190
189
197
200
200
196
196
200
199
184
170
184
205
204
188
182
183
195
205
206
197
185
184
194
200
209
210
207
204
212
223
220
207
207
209
208
211
217
222
221
220
221
222
212
204
207
172
182
203
213
203
188
186
192
205
208
196
186
187
184
181
185
190
189
179
182
192
207
214
209
201
191
190
195
199
201
205
208
209
212
217
219
219
217
213
208
206
208
209
212
215
221
219
208
201
204
180
185
207
220
211
191
176
182
203
215
201
179
178
189
192
192
188
184
184
189
202
211
212
212
211
208
203
200
198
196
204
212
217
213
213
221
230
230
222
212
200
198
202
210
217
216
210
206
204
202
195
201
216
221
210
192
174
173
191
212
205
182
178
195
205
203
192
191
195
202
207
209
209
210
215
214
208
200
194
192
202
217
228
221
212
215
226
226
220
214
204
196
202
214
221
213
203
205
206
201
204
213
220
218
207
196
179
167
174
195
201
188
185
198
210
207
198
198
207
208
207
206
207
209
210
207
204
199
196
194
200
217
233
228
209
200
204
208
209
208
209
208
207
217
220
210
204
208
211
206
201
208
214
216
212
202
183
159
156
176
192
192
192
196
207
206
198
200
207
209
207
205
205
204
201
199
197
197
197
199
201
206
221
222
204
186
185
195
198
204
217
221
213
209
210
211
213
216
219
212
193
191
197
211
223
215
184
154
146
164
188
194
195
195
197
201
199
198
199
205
207
206
203
199
196
196
195
194
202
211
205
196
198
202
200
190
189
196
199
207
224
230
212
195
202
217
230
231
224
218
194
181
180
203
227
218
181
155
156
173
189
201
199
189
185
191
201
197
196
199
207
205
199
195
197
200
197
195
206
221
216
196
187
193
201
200
199
206
210
215
224
223
204
186
196
222
240
239
233
228
199
183
176
193
215
207
181
171
180
189
194
202
200
187
176
188
204
206
193
193
201
202
194
192
200
205
200
197
211
228
226
206
192
197
206
206
202
209
218
219
216
207
196
190
204
223
233
236
239
240
199
195
185
187
194
192
188
195
205
202
192
193
196
193
182
188
204
210
195
189
191
193
191
193
201
204
198
195
205
222
226
215
206
211
214
208
197
203
217
218
209
200
199
202
210
221
222
223
239
249
197
196
194
188
184
190
201
213
214
201
184
181
192
198
197
195
203
209
202
191
188
188
188
190
197
201
195
190
198
214
222
216
209
214
216
205
195
201
215
214
208
204
206
209
215
219
217
213
231
245
188
193
192
185
188
198
208
206
204
198
189
183
191
202
208
203
203
207
209
206
195
192
190
190
200
206
201
192
197
211
217
208
203
211
216
212
202
207
214
216
213
211
210
208
210
218
216
208
220
231
189
192
184
183
198
210
203
187
187
201
207
200
192
195
203
204
205
209
217
218
208
197
192
195
206
216
213
203
207
218
216
202
195
204
216
217
214
217
220
219
217
215
213
202
198
208
216
213
214
215
195
196
185
185
204
215
198
176
179
204
221
209
190
181
184
195
204
210
214
216
211
200
199
201
206
213
213
211
216
228
224
204
195
202
214
221
223
222
218
209
207
213
215
199
185
194
214
220
213
211
197
200
193
191
204
214
203
187
186
203
218
210
188
169
170
185
200
206
207
205
202
199
202
203
200
199
200
206
218
230
229
214
203
204
215
225
228
219
206
194
196
213
218
195
171
183
215
228
218
211
191
196
197
197
199
208
209
205
199
200
204
200
187
176
174
182
193
196
198
197
192
197
207
210
200
185
183
196
213
225
229
224
210
206
215
228
230
217
199
190
195
217
220
193
167
182
219
235
222
211
184
188
196
197
194
201
212
212
204
197
193
191
190
190
188
185
182
183
189
193
194
198
211
220
208
183
175
192
208
218
227
226
212
203
211
222
224
215
206
200
205
221
224
202
180
190
221
232
218
208
185
184
194
198
193
195
202
206
203
197
190
188
191
199
197
189
178
176
183
193
195
198
216
227
218
193
183
194
208
214
219
217
204
199
205
208
210
213
220
218
213
219
229
222
202
200
215
220
210
203
193
188
196
203
200
190
191
197
201
198
188
184
186
193
193
191
181
180
182
193
194
196
211
226
223
206
195
200
205
207
207
202
194
194
202
201
198
210
224
223
210
213
238
246
225
202
203
209
204
202
219
205
191
190
193
193
193
199
200
190
180
176
180
199
212
202
184
187
208
217
211
207
206
205
206
209
209
199
197
203
209
209
208
207
205
206
212
220
218
211
200
197
201
215
224
205
134
55
19
36
193
195
196
197
192
183
186
196
201
197
190
185
182
193
210
206
184
182
198
208
204
205
214
215
205
196
190
187
194
205
205
203
208
211
204
202
212
220
211
197
193
206
219
228
232
223
175
100
27
22
177
187
192
189
179
176
182
191
194
194
195
196
190
193
209
208
189
179
188
198
201
207
219
224
206
180
168
171
189
205
204
202
204
206
199
198
210
217
210
194
196
216
228
225
222
223
201
138
54
4
177
185
186
177
176
177
178
179
180
184
198
205
201
199
202
204
195
187
192
199
201
204
217
225
210
186
170
173
191
204
203
202
202
199
193
191
202
218
218
213
216
221
221
209
205
215
215
164
82
26
188
190
179
178
187
188
179
170
174
187
197
205
204
199
196
198
201
203
206
210
208
206
212
219
214
203
197
196
199
202
204
204
200
195
189
184
190
208
225
231
230
224
211
190
185
204
212
180
107
45
197
191
183
188
202
200
184
175
184
195
199
200
198
192
187
191
202
208
215
219
213
206
209
212
214
217
219
216
206
202
203
204
200
196
190
183
183
203
225
236
233
227
208
185
174
193
212
195
134
73
198
192
191
195
204
203
192
189
193
195
193
188
187
187
184
187
190
195
207
213
207
202
204
204
204
210
217
217
209
203
201
202
200
198
196
186
187
206
221
221
220
221
215
189
174
192
215
209
170
106
194
193
193
191
191
194
200
202
194
189
187
186
185
187
189
186
177
174
189
197
194
189
193
196
193
192
198
204
207
205
202
197
196
198
199
194
200
214
214
206
204
214
213
190
184
201
220
214
196
148
190
193
194
182
171
180
200
204
190
184
190
194
191
194
199
192
170
164
179
185
183
180
185
191
189
187
191
198
209
211
206
195
191
197
203
204
205
213
210
198
199
206
207
192
197
219
223
202
197
183
190
198
193
173
158
170
195
203
195
194
207
212
202
203
209
200
177
170
183
187
183
180
184
190
189
194
204
210
214
216
208
196
188
197
212
209
204
205
207
208
211
212
204
191
203
227
219
194
199
212
192
199
194
175
167
176
193
201
203
206
219
222
211
210
216
209
191
187
190
191
190
191
194
191
190
204
221
222
213
210
208
197
187
196
214
212
200
197
206
217
228
226
213
198
205
218
213
200
216
239
197
200
193
180
178
188
195
202
203
205
215
217
209
210
214
210
201
197
196
195
197
209
211
195
184
198
218
216
202
194
201
202
196
200
215
217
208
200
206
222
238
240
233
211
204
201
206
214
239
256
197
198
189
185
189
194
197
198
195
194
201
207
205
204
205
203
202
200
198
198
203
212
216
200
186
192
205
203
191
188
195
202
203
207
214
219
215
208
209
217
232
240
239
227
201
184
198
228
249
246
197
191
186
188
192
192
193
196
194
189
190
198
202
199
195
198
201
203
201
203
206
209
209
204
194
194
195
194
194
194
198
202
205
213
216
216
214
211
208
204
209
219
229
227
205
182
196
228
235
213
196
186
184
191
191
181
179
192
197
192
188
194
201
198
193
197
205
203
200
201
202
199
197
200
204
203
195
197
209
216
207
199
205
219
220
209
204
206
210
201
190
191
209
221
210
193
202
225
214
187
189
186
187
194
186
171
172
190
201
195
187
191
200
201
200
205
210
206
198
197
196
191
185
193
206
208
201
206
223
228
216
198
203
221
221
202
189
198
215
212
189
179
195
213
213
206
210
222
211
189
181
185
189
188
178
174
177
191
194
192
187
191
198
201
201
206
210
207
196
191
188
184
179
180
196
202
205
213
229
235
220
203
203
218
217
197
184
199
225
224
205
194
206
216
215
211
220
228
225
216
176
190
193
180
176
185
195
190
186
190
190
191
193
195
196
198
203
207
196
186
185
183
179
178
191
201
206
212
223
224
214
205
208
212
211
205
202
214
230
235
228
221
227
222
211
212
218
224
226
230
176
192
191
178
182
200
206
190
184
194
198
191
189
187
184
184
198
207
197
187
188
190
183
182
196
206
205
205
206
204
201
201
206
209
208
218
228
231
230
231
235
238
233
220
210
207
208
210
213
221
184
194
186
183
197
210
202
185
190
206
203
191
191
192
182
180
195
206
197
191
195
198
188
187
204
209
202
194
192
190
192
202
212
208
207
225
242
236
219
216
230
233
224
218
211
204
199
197
197
202
187
187
185
194
210
208
189
181
199
215
198
187
195
200
192
190
202
206
197
191
199
200
189
187
200
205
198
191
187
187
195
210
217
211
209
225
239
224
207
208
217
217
215
215
213
202
198
202
203
200
187
181
185
207
221
201
172
177
205
214
191
180
192
206
205
205
207
201
192
190
202
205
192
188
191
195
195
199
197
196
210
228
227
210
204
215
219
210
203
205
206
207
213
221
213
198
200
218
225
217
185
176
187
213
219
194
170
181
207
208
186
176
186
200
206
211
211
196
183
190
204
209
201
193
189
185
197
214
215
208
222
240
231
205
197
204
205
205
207
208
203
201
217
226
214
195
204
227
239
228
183
179
191
209
211
190
176
188
204
198
182
180
183
189
199
210
210
193
182
194
208
212
207
200
192
184
195
218
221
210
216
233
226
203
196
203
205
206
211
212
202
197
216
227
217
207
214
227
232
223
185
184
194
205
202
185
181
194
199
190
181
185
187
187
189
202
205
192
189
205
217
209
206
206
202
187
187
204
207
196
200
216
217
205
202
208
211
205
208
215
205
198
210
221
222
219
223
223
217
212
186
188
197
200
190
178
180
194
198
188
182
191
197
193
190
194
198
196
202
219
222
207
201
208
208
191
180
184
188
187
188
201
207
208
210
216
214
198
198
209
209
203
206
217
226
229
228
222
212
209
185
188
195
193
181
170
175
193
201
192
186
194
200
195
191
193
196
197
207
227
225
204
197
204
210
200
184
181
187
193
197
201
204
205
214
221
215
193
188
202
213
208
210
220
227
225
223
221
220
219
194
191
188
185
180
176
181
193
199
197
195
195
192
186
186
198
202
203
207
222
220
200
191
202
214
213
198
190
197
213
217
208
200
201
214
228
221
203
193
203
214
217
219
226
228
217
212
220
232
231
200
192
181
181
187
194
196
195
195
194
196
195
184
173
182
208
220
210
205
211
209
192
184
197
215
220
207
199
205
225
231
214
192
190
208
230
230
215
204
206
216
219
224
227
224
209
206
221
234
232
203
189
177
180
195
207
208
205
192
184
189
198
190
173
178
211
234
221
202
201
200
187
183
194
211
216
208
204
209
226
227
211
192
187
204
224
230
219
208
209
215
219
220
218
212
208
212
224
229
223
190
179
177
188
201
207
209
210
197
176
175
198
204
188
182
206
230
223
203
195
190
186
187
198
203
204
203
206
213
212
210
204
196
193
196
209
218
212
203
202
212
220
215
203
200
206
219
224
218
212
174
170
182
202
206
193
193
206
205
180
169
191
215
208
190
197
213
213
199
191
189
190
194
203
202
198
198
210
212
206
194
195
197
196
194
198
210
210
199
192
204
216
212
195
194
209
222
222
214
215
170
169
189
214
211
187
175
191
205
193
177
188
213
215
198
191
196
198
194
190
188
192
197
207
208
200
199
210
212
198
188
192
199
199
196
202
215
215
205
192
199
212
212
201
197
212
222
221
221
224
181
183
200
220
214
188
165
173
198
209
198
190
204
213
200
190
195
198
195
191
192
192
194
201
215
210
202
203
204
197
192
198
204
203
202
214
226
223
212
202
198
208
216
214
211
213
220
225
227
225
198
204
212
216
208
189
165
159
187
217
215
198
200
209
203
195
204
208
200
194
195
195
187
193
211
211
196
191
193
195
197
207
213
210
208
216
226
225
215
205
203
205
216
223
220
214
215
225
232
219
206
214
217
211
203
197
176
156
177
218
223
202
202
207
200
197
207
213
206
196
198
200
190
189
201
202
190
185
189
194
199
210
220
216
208
208
213
213
210
208
207
208
215
222
222
213
213
222
225
209
206
209
210
209
209
204
184
160
173
209
216
204
202
206
198
195
204
208
204
196
200
202
193
190
196
197
193
187
190
195
199
207
220
220
207
197
200
206
206
211
216
218
214
211
214
217
219
222
219
203
201
193
191
204
224
221
190
161
170
199
207
202
204
205
195
196
200
199
194
193
201
201
197
193
202
206
202
197
199
202
200
202
215
218
208
199
200
208
209
216
225
225
210
199
207
220
229
227
217
206
200
180
173
201
233
226
188
164
173
195
202
205
204
201
192
196
201
193
182
186
200
201
196
197
209
219
216
207
208
211
206
205
213
216
214
206
209
214
217
220
222
219
207
197
208
226
237
232
220
217
199
175
167
195
221
213
183
172
184
195
202
205
205
194
188
199
207
191
173
177
199
208
200
196
208
221
218
213
217
222
218
211
212
215
215
211
213
218
220
217
210
205
204
205
214
231
236
231
228
227
196
181
180
189
195
191
183
192
202
200
195
200
202
193
188
200
209
193
167
169
198
216
208
198
202
205
205
207
220
225
223
212
212
215
215
209
210
219
220
211
197
196
206
212
218
225
226
226
229
239
195
192
193
190
184
180
192
208
214
202
189
192
195
195
193
198
206
195
173
173
202
223
213
195
190
187
187
196
218
229
220
208
209
215
214
206
205
217
222
213
202
204
211
212
212
220
221
221
231
246
193
194
196
196
188
189
202
213
218
206
192
190
194
197
197
198
199
198
189
192
213
224
213
196
188
182
178
193
219
231
217
202
205
217
216
204
203
218
225
220
216
221
220
205
196
208
220
220
232
247
195
193
195
198
203
202
201
202
206
207
203
200
201
203
203
198
197
200
207
217
224
221
206
201
200
193
185
196
223
234
217
199
203
214
215
204
205
220
229
227
227
232
221
193
180
198
218
221
226
236
195
196
190
201
211
208
194
189
197
206
207
204
205
209
210
202
194
200
213
225
223
210
200
203
208
203
193
198
219
233
223
206
204
210
213
209
212
218
220
219
222
229
217
187
178
202
222
218
213
220
193
196
195
201
208
204
192
191
197
200
199
201
204
213
214
206
195
196
208
213
206
197
200
210
211
200
191
195
209
221
222
217
205
204
214
223
225
215
205
204
214
220
208
184
183
210
223
209
197
204
187
193
198
201
201
199
200
206
205
195
188
191
202
213
216
206
193
192
198
199
191
188
206
218
210
192
185
192
199
206
221
225
213
205
221
242
238
213
196
204
218
217
199
188
197
219
224
207
195
199
185
189
196
198
195
201
214
221
211
194
184
189
199
209
209
200
191
191
192
192
185
189
211
221
208
187
185
197
200
205
222
232
216
205
223
245
239
214
206
219
227
214
197
198
213
225
221
209
205
209
187
187
193
197
193
201
216
219
206
192
186
191
203
206
201
195
193
193
194
195
190
192
207
215
207
192
192
206
213
215
226
228
214
205
215
224
223
220
225
234
230
212
205
214
221
219
210
211
220
221
193
192
197
199
198
199
202
202
195
193
192
197
205
205
197
196
198
200
202
202
195
194
195
200
202
199
203
210
218
222
223
218
206
201
200
199
202
217
231
228
215
210
219
228
223
205
201
213
225
227
210
190
187
190
183
164
166
191
207
197
184
179
180
196
208
192
173
181
207
217
205
196
203
210
210
210
210
200
197
198
201
207
212
210
200
203
215
222
221
221
218
210
201
206
209
166
86
15
19
8
194
190
198
200
184
170
181
206
213
198
188
184
176
182
200
200
183
179
195
206
203
202
212
215
206
204
204
199
199
202
205
208
211
201
189
195
214
219
212
210
214
219
215
213
215
197
144
70
15
5
182
188
201
202
190
187
196
210
207
194
193
195
184
181
196
205
193
180
184
196
204
211
219
222
210
197
193
196
202
204
203
205
206
196
184
196
214
219
209
207
213
226
225
219
216
218
190
129
48
2
183
189
198
202
203
202
199
195
185
183
196
204
198
187
193
200
197
187
191
202
215
218
222
226
219
199
189
193
206
205
198
197
201
202
197
205
216
218
217
218
221
225
224
218
217
225
218
161
79
26
190
191
195
203
215
211
191
173
168
178
192
204
203
199
194
191
189
190
201
221
227
227
219
219
217
204
195
200
209
204
194
192
198
211
216
215
214
217
229
234
229
223
221
218
218
226
228
180
104
39
195
191
192
205
220
212
186
164
169
185
190
194
202
206
196
181
175
183
205
228
237
232
215
207
204
202
204
211
212
205
199
196
200
217
223
215
208
221
239
244
234
227
221
218
219
226
221
192
127
69
195
194
194
199
212
210
193
178
181
191
189
186
194
206
200
181
170
177
199
225
231
222
208
193
188
190
200
212
212
206
202
202
206
210
210
203
206
226
240
238
228
225
224
223
222
226
218
204
163
108
193
195
194
194
200
207
206
194
188
188
189
189
193
197
196
183
179
181
196
208
207
197
192
190
187
182
189
205
211
207
205
209
211
209
198
193
205
229
233
223
219
220
222
221
222
223
219
212
200
152
189
199
196
186
188
202
208
201
188
189
195
200
198
195
192
190
190
189
198
201
188
174
177
194
198
188
186
201
210
208
205
210
213
211
199
195
203
216
218
213
212
214
213
213
217
218
213
216
224
191
185
202
200
184
179
188
197
195
194
196
209
213
202
195
194
199
198
196
198
199
183
166
176
202
215
205
195
204
208
205
202
209
215
214
209
203
200
202
206
212
215
214
207
205
209
210
204
211
229
212
182
204
202
185
175
179
186
194
200
206
211
210
200
200
208
208
195
189
192
194
184
181
190
213
221
214
205
205
200
195
194
204
215
219
220
213
200
195
200
213
223
220
212
207
206
205
202
208
225
231
183
202
197
182
176
178
184
193
205
209
206
196
191
200
219
217
196
182
184
189
195
201
213
217
212
206
204
203
196
185
188
204
215
217
219
217
209
200
202
213
228
232
227
216
209
204
203
211
229
242
189
198
189
180
179
182
187
195
201
203
200
189
184
197
216
218
202
187
188
194
203
213
221
217
200
190
194
203
197
186
187
201
215
214
213
215
219
214
207
212
227
234
233
224
214
206
205
215
230
241
194
190
185
186
186
186
187
189
194
194
195
195
189
188
201
212
210
202
203
205
208
209
211
207
192
180
188
203
210
197
190
198
211
211
208
213
224
222
210
207
214
221
222
222
217
209
206
212
222
222
194
188
190
196
194
188
182
183
184
185
193
205
198
187
190
207
215
209
205
214
215
202
197
198
195
190
193
207
219
211
197
194
204
207
204
207
217
216
212
206
204
203
204
213
218
214
207
208
210
205
188
186
200
208
200
185
181
182
178
175
192
213
210
195
193
207
213
202
199
212
214
200
189
193
208
211
207
208
218
217
205
198
199
204
205
207
209
211
213
209
200
195
197
211
217
220
217
210
204
202
178
187
208
210
196
183
185
185
176
172
189
210
212
199
197
204
203
193
189
199
209
204
190
193
218
229
220
208
209
215
216
207
202
205
208
210
209
211
216
216
206
203
210
214
218
223
227
219
209
211
170
190
208
203
187
183
193
190
178
177
190
203
204
194
194
197
197
192
187
190
203
204
196
198
222
236
226
208
205
215
220
215
211
207
210
215
218
218
222
224
216
215
224
222
214
218
224
219
211
215
174
193
207
198
190
193
194
188
181
189
197
197
192
186
183
187
192
196
190
189
200
204
198
199
217
230
223
209
206
214
215
216
213
210
209
222
229
228
227
226
222
219
222
218
210
210
211
210
202
208
182
198
204
203
205
203
194
184
187
197
199
193
188
183
181
181
192
198
196
196
199
201
194
195
207
214
211
206
206
208
211
213
215
208
208
223
235
228
222
221
220
209
207
208
207
203
200
198
194
195
189
198
204
210
217
211
193
185
195
199
195
189
192
195
191
189
191
194
197
202
206
199
189
191
202
204
198
195
200
205
211
215
213
209
210
225
232
221
208
212
215
204
197
200
203
202
205
208
204
192
192
199
204
212
217
206
189
190
202
202
187
182
192
203
204
201
195
191
196
207
207
195
188
191
199
197
195
196
197
205
215
224
221
211
212
225
225
212
205
208
211
205
202
201
202
205
218
228
223
202
190
199
203
205
202
191
182
194
207
200
180
175
188
200
206
208
203
192
194
204
205
195
188
192
202
200
201
203
203
203
221
229
219
210
216
224
223
211
209
210
212
216
215
208
198
206
225
240
233
216
188
197
201
199
187
173
177
196
209
198
176
172
187
195
201
209
212
197
192
198
203
195
184
187
198
207
207
208
208
208
217
219
209
205
217
225
223
214
213
211
212
218
224
216
203
209
225
231
226
218
186
195
203
200
182
166
173
197
209
193
172
174
192
195
194
206
216
207
192
199
207
196
179
181
198
209
206
205
207
207
209
201
193
199
212
221
220
216
209
208
208
214
224
221
214
217
225
223
216
214
188
193
204
204
186
167
175
198
207
192
173
182
202
204
197
201
212
207
199
205
212
200
183
183
200
203
194
196
206
209
201
187
186
191
204
215
216
212
205
202
202
211
225
229
227
227
228
224
214
210
188
189
201
207
193
174
179
198
206
195
183
191
204
207
199
201
206
207
207
215
216
205
197
200
205
199
187
191
207
212
203
195
194
196
202
211
214
212
205
200
202
213
230
236
235
233
233
232
222
217
194
190
194
205
204
192
187
196
202
199
195
195
198
196
196
206
209
208
209
215
212
203
206
215
216
202
191
195
209
212
209
208
211
206
203
207
214
213
211
210
215
221
232
236
235
235
238
240
234
226
198
188
188
201
211
205
192
193
198
197
199
198
192
185
196
215
220
208
206
208
207
201
203
217
221
210
202
203
207
209
212
220
219
211
204
209
215
214
215
223
226
226
224
225
225
227
237
242
237
226
195
187
182
197
216
207
189
190
197
193
194
197
196
191
203
224
229
213
201
204
204
200
197
208
214
213
212
208
205
203
208
221
221
210
202
207
214
212
212
224
233
225
209
203
208
217
229
235
226
217
190
181
177
195
211
196
181
192
200
182
175
195
208
207
206
217
226
216
205
206
206
198
194
197
206
215
218
215
207
196
200
213
217
207
198
205
210
207
203
216
229
220
198
184
193
212
224
224
215
210
186
175
175
195
205
185
173
193
203
178
167
192
216
214
199
201
213
214
211
209
206
196
196
198
209
215
225
225
208
192
193
209
215
206
198
201
210
206
200
208
219
214
192
181
190
208
220
218
211
214
186
176
177
194
202
184
173
189
199
186
176
192
212
205
188
185
199
209
210
208
198
189
191
204
216
219
224
228
214
193
192
207
212
208
205
208
212
207
203
205
213
214
205
196
197
206
215
219
222
225
193
187
184
193
199
191
179
179
194
202
198
202
203
195
179
180
197
207
205
201
193
183
183
201
219
220
218
217
212
200
202
207
208
207
212
220
216
207
202
206
208
215
222
219
208
210
217
228
237
236
200
198
192
188
194
201
190
174
187
215
222
208
201
197
185
189
204
208
200
196
193
182
174
188
208
209
200
203
206
208
211
211
200
200
213
221
212
206
204
204
202
214
234
239
223
213
217
230
243
234
199
203
192
181
189
202
196
175
186
221
226
205
199
200
194
196
207
207
198
196
196
192
176
179
196
196
185
190
204
212
217
210
194
191
204
210
210
206
206
204
202
207
228
237
225
215
214
221
228
223
201
203
192
181
187
202
197
180
190
216
211
193
194
202
196
196
200
203
199
198
196
193
182
182
191
190
182
188
201
210
211
208
198
193
197
204
205
209
213
214
207
205
216
225
222
217
213
213
214
212
204
199
191
188
196
203
198
187
194
207
198
183
187
197
194
192
193
197
197
197
193
185
184
191
199
200
198
196
200
202
204
208
207
205
202
203
207
214
221
223
215
209
212
214
216
216
213
210
206
208
197
187
184
194
202
200
191
187
196
200
189
180
184
189
190
190
189
189
193
196
190
180
184
200
212
216
215
209
201
198
201
212
217
217
211
209
211
218
224
224
218
212
215
215
216
215
216
211
205
207
183
178
184
196
201
191
184
188
198
197
192
189
188
187
190
195
192
183
185
192
192
189
192
202
215
222
223
215
203
199
200
211
220
220
215
213
212
216
218
214
206
206
216
221
221
218
217
211
206
205
172
174
187
197
194
177
175
190
201
198
195
196
194
188
191
198
196
184
179
185
199
206
208
207
208
209
210
210
206
201
202
206
215
217
215
212
209
211
212
208
198
202
215
226
222
216
214
211
208
208
172
180
197
200
184
171
179
196
206
198
193
196
195
188
188
192
194
189
176
179
202
222
226
214
199
192
191
197
202
202
200
200
210
216
214
208
202
204
208
208
201
203
214
218
213
208
206
210
215
219
184
193
205
203
187
180
190
206
208
197
193
194
194
189
181
186
190
191
183
186
208
230
230
215
198
182
178
188
201
205
199
198
207
218
215
204
197
199
210
215
213
212
213
208
196
195
199
210
227
233
194
200
207
204
194
191
199
206
204
192
188
193
199
198
189
186
187
189
192
202
217
223
215
206
200
186
181
191
205
207
201
200
209
217
216
203
195
198
209
217
222
220
211
194
186
192
200
210
228
239
199
201
202
202
199
197
198
201
195
184
181
190
206
214
210
197
189
190
200
212
214
209
200
200
199
193
194
203
208
205
202
202
207
209
209
208
206
206
208
213
220
219
204
190
195
209
208
205
216
228
196
197
197
198
199
197
198
200
192
176
173
189
211
228
230
215
197
194
202
208
204
196
196
198
198
194
203
212
208
193
194
205
205
200
207
219
221
210
203
210
220
210
191
191
217
238
223
198
199
216
194
194
194
196
197
199
202
208
198
178
175
190
208
222
229
223
207
202
201
199
191
195
205
212
201
192
206
218
205
184
186
203
205
199
212
235
235
212
202
217
227
206
183
197
240
259
233
201
200
215
195
194
193
194
195
203
214
219
206
189
186
196
200
202
206
214
215
211
203
193
187
197
215
219
206
196
207
219
207
188
191
209
212
205
218
237
235
212
207
230
234
203
180
203
248
261
234
211
216
226
197
196
192
190
193
205
219
220
210
203
202
202
198
187
187
203
217
217
205
197
195
203
210
212
207
202
206
214
214
208
210
220
221
214
213
219
219
215
221
239
235
205
184
202
236
243
226
220
235
238
196
195
192
189
191
200
210
209
208
209
210
208
200
190
190
203
217
220
211
204
205
204
195
194
203
207
204
208
217
224
228
231
230
218
201
194
200
214
229
236
229
206
189
196
217
222
218
223
238
241
187
178
178
179
174
168
172
190
200
199
196
196
193
195
196
185
176
187
206
203
193
198
213
210
189
185
199
213
213
210
199
198
205
211
212
211
210
214
217
224
232
226
217
211
202
151
71
13
13
3
183
182
183
183
180
179
191
205
203
190
190
193
189
187
191
194
189
190
196
196
196
201
209
202
187
189
206
215
212
208
198
197
202
201
198
198
203
211
211
215
231
236
228
216
210
184
122
44
5
3
177
182
189
192
193
196
209
215
198
182
188
197
192
183
188
200
201
196
192
193
198
203
205
202
195
197
209
216
215
202
189
191
201
201
192
193
204
210
210
212
222
232
228
219
219
211
172
104
39
2
172
184
198
206
206
209
211
209
187
176
185
201
198
187
187
199
203
200
196
199
203
207
208
211
211
204
206
210
211
201
185
188
203
213
209
209
214
214
213
215
218
222
222
220
227
230
212
153
70
8
171
182
202
215
211
206
201
190
178
173
183
193
200
198
196
193
192
194
197
206
212
212
211
211
214
203
196
201
210
201
188
189
208
225
230
227
223
221
218
217
216
215
215
218
231
237
228
180
103
36
174
183
200
212
207
198
192
183
182
186
186
186
193
207
206
192
177
177
189
204
219
222
210
204
199
195
194
203
210
205
194
198
211
228
233
231
229
226
220
217
217
216
215
217
231
234
224
193
135
67
178
184
191
197
198
197
194
191
193
198
192
184
193
212
214
199
181
174
182
200
217
220
208
194
187
187
194
205
212
206
200
202
211
216
216
219
227
233
220
211
221
223
223
224
233
230
217
201
166
111
180
183
185
190
196
201
202
199
199
200
196
194
198
203
205
205
203
191
184
193
205
204
197
194
192
192
199
209
213
206
200
201
212
211
200
202
219
233
221
208
221
231
228
229
229
222
206
208
204
153
177
182
188
194
199
202
201
199
196
193
195
200
203
192
187
205
223
212
197
198
199
191
190
198
209
205
202
207
212
207
196
199
212
212
202
200
211
220
213
208
218
228
224
223
223
210
200
215
232
188
171
188
200
203
204
194
188
191
190
187
188
195
199
187
178
198
218
215
202
202
200
188
190
210
228
215
196
198
207
207
198
198
210
216
215
208
205
206
207
210
216
218
215
216
213
203
201
217
233
206
168
191
204
204
199
186
181
187
192
190
181
182
184
185
186
190
194
191
190
197
202
200
202
219
231
216
191
190
200
201
197
197
204
221
224
215
204
199
203
207
209
210
210
209
208
207
210
216
219
201
172
190
199
196
189
182
182
188
203
202
183
166
169
188
201
196
178
169
176
190
203
212
219
223
220
204
192
194
204
203
199
199
206
215
219
218
210
204
202
204
207
210
211
210
209
216
224
222
204
198
180
188
187
181
180
185
189
195
204
207
191
168
165
187
205
202
187
179
184
193
201
214
223
220
201
191
194
211
216
210
197
201
210
210
208
212
215
210
205
206
211
214
215
214
216
224
232
225
210
206
184
183
183
181
184
188
192
194
197
200
195
185
178
187
196
204
206
207
207
205
200
203
211
208
189
177
196
226
231
210
197
205
216
208
197
203
214
209
202
208
217
219
213
211
214
223
224
221
218
219
185
182
187
193
199
197
195
189
183
184
190
195
193
188
189
201
218
225
225
219
207
198
199
199
186
182
200
223
225
205
194
207
218
205
194
198
209
205
199
208
219
218
208
205
214
218
213
208
217
229
183
182
195
207
209
202
197
188
171
165
181
204
210
198
193
198
210
218
222
222
215
208
200
197
197
197
202
204
200
193
194
208
214
205
199
205
208
206
197
202
212
213
210
207
215
221
211
201
211
230
180
182
200
210
208
201
199
191
172
163
180
204
215
207
199
197
196
200
208
215
219
218
208
205
206
210
207
191
179
181
199
213
215
208
208
215
218
210
201
201
203
211
219
219
221
229
221
202
204
224
177
184
201
207
198
194
196
193
182
175
189
202
206
206
203
195
189
191
200
207
215
221
217
212
213
218
215
194
183
190
209
218
220
218
216
225
227
219
210
204
198
207
226
232
230
232
226
213
206
217
177
191
205
206
191
189
192
192
187
189
198
201
198
198
197
193
187
192
198
202
207
212
214
212
212
218
217
211
206
209
215
221
224
220
217
224
229
223
217
211
198
199
220
232
229
224
222
219
213
211
185
200
214
209
194
191
194
193
188
190
198
198
192
192
194
191
183
189
200
203
200
200
202
206
208
208
210
214
221
222
219
217
220
215
206
214
223
219
214
210
200
196
206
220
218
215
217
222
219
206
193
212
217
208
197
200
207
199
184
181
191
195
194
194
198
191
178
184
202
211
203
192
197
206
204
194
188
202
219
221
212
211
212
207
200
206
215
211
206
206
205
201
199
203
209
215
223
231
223
203
202
214
210
194
191
207
218
205
181
172
183
196
196
201
206
198
179
180
202
219
208
193
199
211
204
187
178
192
205
207
203
206
211
207
203
203
207
210
204
205
213
214
203
192
202
220
239
240
222
199
200
208
193
176
178
197
211
204
183
175
183
193
196
200
205
206
191
188
204
215
207
196
200
208
206
192
185
189
193
193
196
203
213
215
211
208
212
215
212
209
220
227
214
194
195
221
241
237
217
199
195
197
184
172
172
180
193
195
191
185
187
192
196
198
204
207
205
200
198
197
199
195
192
194
197
206
208
200
197
197
196
198
209
220
217
212
217
226
221
210
220
234
224
204
198
209
227
227
216
202
191
191
188
184
176
170
175
190
201
195
188
191
199
201
200
206
216
211
193
183
191
192
179
169
186
214
223
211
207
208
201
195
202
214
214
209
219
232
220
206
210
233
236
218
202
199
211
223
219
208
188
187
195
202
189
169
169
191
206
197
185
190
206
208
203
205
220
218
196
179
185
193
179
166
182
208
219
219
222
225
210
193
197
203
200
201
219
236
221
195
203
232
246
234
211
197
208
226
224
209
187
187
200
210
198
177
175
192
205
197
185
191
204
206
202
204
216
221
205
185
186
196
196
189
194
203
213
222
234
234
214
199
202
204
193
192
215
236
222
193
198
232
254
241
214
208
222
232
223
206
191
188
197
210
203
185
181
191
199
195
191
194
198
199
200
203
210
214
209
193
186
197
213
216
206
201
209
225
234
228
212
207
214
212
194
189
209
229
222
200
202
233
253
238
216
218
239
238
215
205
189
191
195
206
206
191
181
186
195
195
195
197
196
195
200
204
204
205
201
194
191
203
216
221
212
204
214
223
224
216
210
213
223
219
203
191
201
217
218
206
208
230
242
228
215
226
245
236
207
202
193
196
195
201
205
190
175
182
195
194
194
201
205
206
209
208
199
193
190
193
204
210
212
211
208
211
216
213
207
204
210
220
223
220
209
201
203
209
211
211
214
221
220
215
217
228
240
229
203
198
198
200
192
196
200
184
170
181
193
186
186
202
218
217
212
204
198
193
192
198
213
221
214
200
199
210
216
206
193
196
211
224
225
217
210
208
206
206
207
213
217
211
199
202
219
231
231
223
205
195
205
202
189
189
193
184
176
189
191
179
180
199
215
211
198
193
197
200
201
205
213
220
219
206
203
211
218
208
190
191
211
229
232
221
214
211
209
206
208
216
219
205
189
193
214
222
221
218
208
199
211
206
189
181
184
188
190
194
187
175
181
196
200
186
176
181
198
209
209
207
205
210
215
214
211
212
222
221
204
197
210
231
234
224
218
213
208
204
207
217
220
211
200
199
206
210
213
215
214
206
213
210
193
179
182
198
207
199
189
187
194
198
187
171
167
181
199
209
209
202
193
193
204
211
210
211
222
228
220
211
215
227
227
222
218
214
202
199
202
209
213
219
221
219
205
197
208
222
225
216
206
210
193
176
184
208
216
201
191
200
207
201
186
182
184
197
206
203
202
198
193
190
195
203
203
204
211
227
229
222
219
215
207
201
209
209
200
196
196
198
199
216
239
238
212
197
206
224
227
222
196
203
189
174
184
208
213
199
197
208
208
198
192
199
206
210
207
199
198
200
202
201
201
201
196
189
195
216
229
229
221
205
182
178
193
202
204
204
203
198
194
206
231
239
221
203
205
217
219
219
194
202
191
179
182
201
205
199
200
204
197
186
191
208
216
214
204
200
200
202
206
209
211
211
197
183
185
203
221
223
215
198
173
170
185
201
208
213
219
213
199
200
216
227
222
212
208
209
212
220
195
205
199
188
187
193
201
201
202
198
184
180
184
203
210
207
197
197
201
204
202
202
214
218
203
187
187
200
212
211
210
200
183
180
192
205
210
216
225
223
211
203
210
215
214
212
211
207
208
218
190
202
203
199
194
192
194
203
204
195
182
179
181
193
200
197
188
189
205
209
198
195
206
213
206
195
197
207
207
206
206
207
197
197
207
213
210
209
220
225
217
212
212
209
207
210
215
211
209
214
177
186
196
200
201
191
189
198
204
196
189
188
189
194
198
196
185
187
205
212
200
192
197
205
203
203
208
212
209
200
204
209
209
208
213
215
208
202
207
216
214
212
217
213
205
211
220
217
207
207
170
174
187
196
196
188
183
191
201
198
197
197
196
198
203
200
191
192
206
210
203
201
207
209
207
206
208
211
202
196
200
208
212
215
217
215
206
195
199
211
211
212
215
216
213
217
219
213
205
203
174
177
184
188
190
185
182
185
193
195
197
199
196
196
199
199
198
199
202
203
202
211
220
223
216
207
202
198
190
188
194
208
214
218
218
214
199
187
195
211
213
205
207
217
221
217
209
207
208
207
187
195
197
188
185
188
190
192
193
194
196
197
193
190
189
192
197
201
202
199
205
215
225
227
222
210
196
185
179
183
191
204
214
221
223
215
196
183
194
213
216
203
201
216
225
213
197
202
217
218
197
211
207
193
184
191
201
203
195
192
191
196
196
190
181
182
192
198
201
204
207
208
210
211
217
213
200
188
183
186
195
204
213
221
225
217
200
184
194
213
217
203
199
211
220
210
196
204
225
225
200
207
204
192
187
193
206
209
198
184
183
194
204
201
191
186
189
197
204
209
209
199
189
191
202
208
208
204
198
195
198
207
211
215
219
219
208
199
202
213
218
205
196
205
218
218
205
208
226
229
195
197
195
189
189
197
207
208
196
175
176
195
211
215
208
200
194
199
205
206
201
194
186
184
191
203
214
222
211
195
194
204
208
210
214
219
214
209
210
216
217
203
191
201
222
230
219
213
224
233
194
190
183
185
194
203
207
207
192
175
180
199
210
215
214
211
208
206
205
201
196
197
202
199
194
199
217
230
217
192
187
198
208
209
212
219
217
208
207
218
221
206
193
203
228
237
227
218
223
235
198
193
182
183
194
205
208
204
193
188
195
205
204
199
202
210
213
212
206
197
198
210
218
214
203
202
216
226
214
193
187
199
212
213
209
211
209
201
202
216
221
211
201
208
226
233
225
220
223
233
206
198
183
182
192
204
207
202
199
205
212
211
196
185
187
200
212
213
203
199
210
221
220
211
206
208
211
214
211
201
199
209
218
215
200
198
199
198
202
217
224
217
208
208
217
220
220
220
220
222
206
195
181
179
190
199
201
202
204
216
219
210
193
183
190
199
209
209
200
202
220
226
210
199
208
211
205
199
205
210
212
219
228
216
191
182
193
205
217
228
232
223
206
198
205
218
221
217
211
211
182
181
174
168
174
189
191
182
179
184
191
196
197
197
193
183
182
184
191
188
194
210
219
208
189
188
202
210
212
215
211
197
191
200
210
206
200
210
220
225
226
224
220
209
190
146
83
29
6
5
183
181
165
162
177
192
188
176
174
181
190
197
200
201
197
191
189
188
190
189
195
204
203
192
186
190
198
202
207
211
204
191
188
199
203
200
199
210
215
218
222
230
229
215
203
177
116
45
3
14
177
174
169
170
180
192
190
182
177
180
191
200
203
202
198
197
197
196
192
189
192
192
191
190
194
198
200
203
208
208
193
183
192
203
207
200
203
210
212
210
216
228
227
218
213
200
154
83
20
21
170
175
186
188
185
189
198
195
185
179
187
201
203
200
198
199
200
199
195
191
188
186
188
196
206
205
200
200
210
209
192
187
203
217
217
212
211
209
207
206
214
220
218
210
213
211
191
136
59
7
168
180
201
204
188
188
203
204
192
183
188
196
198
197
197
197
196
196
196
193
188
186
189
202
208
202
193
199
211
212
200
198
211
224
224
220
217
208
197
198
210
212
205
201
208
218
212
180
103
27
174
190
205
204
187
188
204
205
201
198
195
190
187
193
202
200
194
192
191
191
192
195
198
200
199
195
192
196
207
209
206
206
214
217
217
219
221
206
188
189
204
208
200
198
208
215
222
198
137
56
186
189
195
194
185
189
200
204
207
208
202
189
180
189
202
209
202
193
185
190
198
203
203
197
194
195
195
199
206
208
206
204
206
204
202
210
220
210
188
185
201
211
208
206
210
213
217
204
160
89
192
183
183
187
187
190
195
201
206
208
201
192
186
186
193
212
219
204
189
192
204
207
200
196
196
201
206
205
207
207
202
197
196
196
194
204
218
214
199
189
203
217
217
213
212
208
204
204
181
123
185
176
179
192
191
182
184
195
197
193
191
192
192
184
184
207
229
218
196
197
207
207
196
196
206
211
206
203
207
207
201
191
191
196
199
204
215
217
208
196
205
216
219
214
211
205
199
206
199
158
176
176
189
203
198
180
177
187
188
177
174
184
195
185
179
198
218
214
199
201
213
209
196
195
208
209
199
195
204
208
201
189
192
204
210
208
209
215
213
204
204
209
210
208
206
204
203
208
205
188
175
181
195
204
199
186
183
187
184
177
172
177
189
189
188
189
192
191
189
197
215
217
204
199
201
201
190
189
202
207
200
187
193
208
215
210
205
210
213
209
203
199
198
201
206
212
215
208
198
195
180
185
192
193
196
198
198
195
192
192
186
179
182
193
195
190
178
173
178
193
212
222
215
202
199
195
196
200
208
209
198
189
195
205
209
207
204
206
212
213
202
193
193
199
210
221
225
214
198
191
186
185
181
179
187
207
213
200
199
207
203
185
182
193
203
195
185
183
185
193
205
218
218
206
200
199
211
223
223
210
197
196
202
203
203
204
204
203
208
215
212
199
198
205
213
217
222
224
208
195
188
181
173
174
187
209
214
203
201
209
206
192
187
192
197
200
205
207
206
201
199
205
210
208
204
204
223
239
233
205
194
202
209
205
197
197
196
194
204
220
219
209
204
207
208
206
213
225
222
211
188
182
175
178
194
206
209
203
198
197
194
191
191
192
193
199
214
223
221
207
199
200
207
208
207
206
221
235
221
199
192
206
212
204
194
191
189
190
199
213
218
212
209
207
202
194
199
213
225
228
192
184
178
184
198
207
205
199
193
189
187
189
194
197
196
197
207
218
221
214
203
203
205
206
205
204
207
208
193
182
190
205
208
205
200
193
189
190
202
207
208
207
212
211
205
201
198
199
213
232
197
187
179
184
200
206
202
197
193
190
190
192
197
203
204
200
197
208
214
214
212
213
214
211
197
195
194
186
172
171
186
201
206
208
207
201
196
198
208
207
199
201
217
221
218
219
209
195
200
225
196
188
179
184
198
201
195
190
192
198
202
201
196
206
211
204
195
199
212
213
213
219
223
209
192
190
191
186
174
176
189
201
211
217
216
209
206
207
216
212
197
199
219
231
231
231
224
209
205
219
191
191
188
191
194
191
189
187
193
203
209
204
197
204
216
210
199
200
210
208
205
210
216
210
193
192
200
200
196
192
193
203
218
220
213
209
209
212
217
216
202
201
218
233
231
228
227
226
225
221
186
193
199
199
189
184
184
185
189
201
209
202
195
201
216
212
196
195
203
199
194
195
205
206
197
190
197
210
215
210
200
204
217
214
201
198
208
210
213
213
210
208
218
224
223
222
227
244
244
226
186
199
204
200
186
187
192
189
183
188
203
203
191
198
213
209
191
189
197
196
188
188
199
207
198
182
184
205
220
212
198
200
209
203
185
187
202
206
206
207
214
220
220
216
212
218
234
249
247
225
188
193
194
189
183
193
204
193
177
181
201
204
187
189
209
210
191
187
197
197
190
190
201
211
202
178
176
197
213
205
191
195
205
200
181
182
199
209
204
201
214
228
222
208
208
224
241
240
229
218
190
187
181
177
181
197
206
193
177
181
204
207
185
180
201
211
199
195
200
201
195
196
204
209
200
186
187
201
205
194
186
193
212
211
194
186
202
218
214
206
216
228
221
205
207
222
234
225
210
208
191
182
173
177
183
196
199
191
183
188
209
210
188
177
193
208
206
203
200
197
197
199
199
195
193
204
213
214
202
192
187
199
222
226
207
192
207
229
226
213
214
218
214
204
202
210
214
213
210
208
189
186
184
188
191
192
193
193
192
194
210
214
200
186
191
201
205
203
193
188
193
200
189
173
180
210
229
221
206
197
194
204
231
236
216
195
207
233
232
212
207
214
210
206
200
192
197
215
223
215
188
189
196
200
193
189
194
200
197
193
202
212
210
201
198
199
203
205
194
184
193
204
191
169
173
203
221
217
212
210
208
210
228
234
214
198
209
236
230
208
204
213
212
208
197
185
192
221
235
220
186
189
198
200
189
185
198
206
195
184
189
204
211
206
201
200
206
213
205
191
194
208
206
188
181
193
209
214
219
224
215
207
215
226
215
199
210
234
227
204
200
217
221
210
194
188
200
219
225
215
185
187
194
192
184
183
198
204
195
179
181
195
202
203
201
199
203
213
213
199
198
212
217
206
189
193
206
216
225
230
216
204
204
217
216
202
207
229
225
200
196
219
232
215
192
195
212
213
202
202
189
190
189
186
184
183
194
197
192
182
183
192
197
198
198
192
195
205
208
202
203
213
220
209
199
201
212
216
220
223
217
202
199
213
218
204
203
219
219
192
185
212
238
223
201
204
219
209
190
193
191
196
193
190
187
186
189
194
193
189
189
198
203
204
201
189
185
189
193
199
211
223
221
203
196
207
212
206
204
213
219
208
199
209
219
206
202
213
213
190
181
204
229
232
221
218
225
217
197
194
198
201
198
194
189
186
186
190
190
190
193
206
214
214
208
192
182
180
183
195
218
235
227
201
194
204
204
189
187
204
220
212
205
209
215
207
201
208
211
199
191
197
211
231
236
232
227
225
213
201
202
208
201
191
188
191
192
190
179
179
193
209
215
215
212
200
191
192
191
197
215
237
236
212
196
196
193
182
183
201
217
219
216
213
209
201
199
208
215
214
208
198
198
217
234
233
226
226
222
208
204
209
199
186
180
190
199
190
168
164
182
200
204
206
207
205
203
205
202
197
202
222
232
219
197
192
193
196
199
207
215
221
223
217
204
199
199
205
214
225
225
210
197
202
213
215
215
219
219
209
201
203
199
181
178
194
205
195
172
167
182
193
194
197
203
207
208
212
209
197
190
199
217
214
197
188
199
214
220
219
217
219
220
213
198
197
200
203
206
216
222
220
210
204
197
197
207
219
217
209
192
199
194
181
181
193
201
197
185
183
188
193
195
197
208
211
208
208
207
197
187
192
208
209
197
189
202
220
229
226
217
211
206
197
189
195
207
207
206
206
210
217
222
218
201
190
200
216
216
208
187
195
188
184
185
189
190
193
196
199
198
199
201
210
218
216
209
207
205
202
196
204
219
218
203
191
198
215
223
223
211
200
190
181
184
200
217
219
215
207
198
204
221
227
216
202
204
212
213
212
187
198
194
189
190
187
184
188
201
205
204
204
207
219
223
221
211
205
203
203
206
221
237
234
214
193
191
204
214
216
211
196
181
178
190
208
219
226
222
214
202
199
212
225
223
213
208
208
212
216
189
207
206
199
194
188
185
190
203
208
208
208
210
215
220
217
209
201
200
206
212
226
239
237
218
194
192
202
211
214
213
201
187
186
202
217
218
217
220
216
206
202
207
212
213
214
214
210
210
219
190
206
210
205
201
194
190
196
207
210
210
207
207
209
212
210
201
195
201
209
217
222
224
220
204
192
195
209
220
222
222
211
195
196
213
222
215
208
209
213
210
210
210
197
191
210
226
222
212
216
188
195
197
201
204
201
194
197
206
210
209
204
203
205
208
206
198
198
207
215
218
217
211
202
190
190
200
216
226
227
226
217
205
207
218
224
215
205
202
209
213
215
214
190
180
210
237
230
210
212
192
183
176
184
201
207
197
194
203
209
203
197
197
204
212
208
206
208
213
216
216
213
208
199
195
196
207
213
218
220
219
215
213
214
219
222
219
209
208
211
215
217
214
195
192
219
241
229
208
212
200
186
165
170
196
207
198
190
199
204
199
192
194
203
210
212
213
214
214
212
209
212
213
211
211
210
207
201
200
205
207
212
217
218
220
222
219
212
210
214
219
218
211
207
219
231
233
220
208
213
209
200
178
172
190
203
196
193
199
206
201
195
192
199
204
209
213
215
209
206
204
207
213
218
226
224
210
192
185
193
202
210
214
216
219
223
218
207
204
214
219
218
210
219
235
236
224
213
212
215
208
214
199
184
187
192
193
194
205
213
207
198
197
195
194
195
207
211
208
203
202
201
201
211
230
232
214
191
185
194
204
206
206
206
215
222
215
202
202
214
222
216
214
223
235
233
219
215
218
213
200
210
208
197
188
184
187
197
209
213
208
204
202
197
186
187
200
206
207
205
201
192
187
198
220
227
211
197
197
206
209
207
204
204
209
213
211
207
213
220
221
216
213
214
217
219
220
221
224
216
190
200
204
198
189
182
181
192
203
205
203
205
206
202
193
188
197
206
207
202
195
187
184
194
214
222
210
203
209
216
214
209
208
210
212
206
202
211
223
230
222
216
210
206
202
210
220
224
223
222
191
195
195
193
190
187
187
190
194
195
196
203
207
208
202
196
196
203
204
198
191
189
193
201
212
216
210
207
212
219
217
211
214
219
213
201
194
203
216
222
217
216
217
206
195
199
213
218
219
222
199
200
192
185
189
194
193
190
189
193
199
206
208
209
208
198
195
200
200
196
194
198
201
204
209
214
213
210
210
217
215
214
216
220
215
200
191
191
198
199
204
217
229
217
196
192
202
208
208
210
209
202
188
183
190
197
195
191
192
198
205
210
212
210
207
196
193
196
198
199
202
206
204
197
202
211
213
212
212
215
211
207
210
211
207
201
196
190
187
189
201
223
240
228
200
192
200
203
197
194
213
199
186
187
193
195
194
193
196
206
209
210
212
211
203
195
194
199
200
201
211
215
202
191
197
206
208
211
214
213
200
195
202
204
201
200
205
206
202
203
211
229
239
226
204
204
213
209
192
186
187
187
174
174
189
202
197
185
178
179
182
186
191
193
196
201
205
196
187
193
208
216
209
201
206
219
214
195
186
200
218
214
200
198
205
201
199
210
227
226
214
204
199
200
184
148
80
18
4
21
187
176
164
176
196
197
177
164
170
186
190
193
198
202
197
197
199
195
190
194
208
208
200
196
205
213
202
181
180
199
212
206
197
202
208
205
204
218
226
221
210
208
208
210
205
179
114
39
5
21
178
167
166
182
193
187
169
163
176
191
197
198
202
203
198
193
193
190
189
193
197
197
194
194
206
208
197
184
188
203
205
196
199
208
216
213
211
221
223
213
211
213
214
213
211
194
143
72
14
18
172
170
183
190
186
181
179
182
186
193
196
201
203
202
197
191
188
188
188
189
188
188
191
199
207
205
197
196
205
211
204
199
205
218
221
216
214
216
216
214
212
216
217
217
213
201
178
127
60
9
171
180
196
198
185
184
197
202
196
191
193
199
199
196
194
193
191
191
190
186
185
187
193
201
204
201
197
202
213
216
212
211
217
221
217
210
206
206
211
215
215
213
213
212
209
206
207
180
107
30
182
192
202
196
186
193
208
209
199
195
196
194
190
188
192
196
196
196
194
188
187
194
200
204
204
201
199
201
206
212
215
218
219
212
203
200
200
195
202
209
209
208
210
212
211
212
222
207
140
55
199
194
193
190
188
196
204
199
195
196
197
192
181
180
186
193
200
203
200
192
196
206
207
204
204
205
202
196
198
207
217
217
212
200
195
198
199
196
200
203
201
202
209
214
211
210
220
212
160
75
207
191
182
184
187
190
192
189
190
194
196
189
181
178
183
193
205
208
203
202
207
211
206
198
201
209
207
197
192
205
217
215
200
190
191
202
209
205
201
198
195
200
214
217
208
204
212
207
165
100
201
183
178
181
180
179
181
185
187
189
188
187
186
183
186
197
209
209
205
204
213
212
197
184
193
209
211
200
196
207
217
212
198
190
197
209
218
217
206
197
194
204
217
214
206
203
209
203
177
137
192
181
182
183
178
174
181
190
188
181
179
186
193
194
197
204
211
205
197
201
212
209
185
168
179
202
214
206
202
207
211
211
202
199
200
207
215
219
212
202
202
211
214
210
207
209
211
202
190
179
187
182
184
185
183
184
192
196
192
185
185
193
200
203
206
208
206
197
192
194
207
205
183
167
173
196
210
209
201
201
203
206
206
204
198
199
207
214
213
208
210
211
209
207
212
220
215
203
197
207
191
184
182
183
190
204
209
205
194
195
198
202
203
206
209
210
206
196
189
193
205
208
192
178
181
198
212
210
200
194
194
199
204
201
199
197
201
207
212
217
218
214
205
207
220
226
217
202
199
212
194
185
179
181
197
217
223
205
194
202
211
207
204
203
206
208
207
203
199
199
209
214
206
197
199
211
216
213
199
189
191
196
198
200
202
202
200
201
211
226
228
216
209
215
225
220
209
210
210
207
192
182
175
180
196
217
221
203
198
209
212
204
198
198
200
205
208
209
205
203
208
213
216
217
221
226
227
215
199
193
198
199
194
196
206
207
196
194
207
223
229
217
214
221
219
204
202
219
219
206
190
187
179
180
192
206
209
204
204
206
206
195
192
194
197
200
202
206
205
203
205
210
216
223
229
232
230
215
201
198
207
202
192
194
205
204
191
192
208
216
217
212
218
222
211
195
201
217
221
207
194
191
181
181
188
197
198
200
206
209
205
191
189
194
198
199
196
195
197
199
201
205
211
216
220
222
220
207
199
203
209
202
190
194
203
197
185
195
210
210
199
204
215
216
206
206
210
212
206
206
199
193
179
179
191
196
193
193
208
213
210
196
190
194
204
204
195
193
195
199
201
205
207
205
202
205
206
200
194
197
201
193
191
201
205
193
185
199
215
211
197
200
214
213
210
221
226
207
194
203
200
190
177
179
196
200
192
190
201
214
213
200
190
196
209
212
201
195
198
202
203
207
207
196
184
188
200
196
193
191
189
189
198
209
209
198
192
203
218
218
209
207
210
206
209
229
234
211
190
199
191
183
174
183
199
200
188
186
201
209
211
199
192
200
220
220
209
200
201
201
201
203
205
195
184
189
204
204
198
190
181
187
207
216
209
199
201
209
219
223
224
220
212
202
202
220
230
221
204
205
183
181
180
187
192
192
184
186
199
209
208
196
191
204
224
223
209
196
195
192
191
194
199
197
190
196
209
212
208
195
185
192
212
214
201
200
206
211
215
222
228
231
220
203
198
209
226
229
224
216
180
180
185
188
185
179
179
186
201
211
208
196
190
201
220
220
207
196
189
182
181
188
197
198
195
197
204
216
215
204
190
195
204
201
191
194
211
216
210
209
224
238
233
214
200
206
223
231
232
227
179
176
184
185
181
176
179
187
202
212
211
197
182
189
209
219
213
206
195
185
179
187
199
203
202
199
204
215
217
207
196
193
192
190
191
199
214
218
207
199
212
235
242
222
209
212
219
220
224
234
178
174
180
188
187
185
188
193
198
208
211
199
176
174
198
218
221
218
212
198
188
193
202
208
205
204
215
219
215
203
197
195
194
195
200
206
215
219
211
200
204
223
233
222
214
217
214
207
211
229
182
175
180
192
197
200
201
201
198
200
211
204
174
162
185
207
219
220
218
210
202
200
202
204
205
215
227
224
205
190
194
205
208
210
211
209
210
220
215
205
202
208
212
212
213
214
210
205
210
226
186
184
190
199
204
210
219
214
198
195
210
211
189
172
184
200
205
203
207
211
211
208
202
197
200
214
224
215
194
182
194
215
227
229
220
206
200
211
218
214
203
194
191
199
210
213
212
214
221
226
188
191
198
199
199
211
228
222
198
192
206
217
204
195
196
195
191
186
193
209
219
218
208
193
189
199
204
194
183
184
199
218
233
235
222
200
194
208
223
221
207
189
180
191
208
213
213
221
233
231
185
189
196
191
187
203
228
224
198
185
194
209
213
213
210
202
191
187
193
208
219
223
215
199
185
182
183
179
182
196
207
212
218
228
224
206
195
209
226
226
214
195
186
193
206
209
211
218
231
232
178
181
183
181
179
196
218
218
199
183
184
196
206
214
213
204
196
198
206
210
213
216
215
201
185
182
183
185
192
209
213
202
201
216
225
213
203
213
226
222
209
202
203
201
201
202
204
208
219
223
181
178
179
180
182
192
204
209
202
191
185
188
194
200
200
197
197
207
212
210
206
208
207
197
191
196
199
199
201
213
213
199
193
211
226
216
205
219
222
206
196
207
220
216
201
197
201
206
211
212
190
186
188
190
189
188
193
201
205
202
196
192
189
189
188
186
190
204
210
207
203
203
201
195
195
205
210
205
202
210
208
197
195
212
224
211
203
216
216
197
188
205
226
228
214
204
210
219
219
210
197
199
204
203
191
184
187
193
203
209
209
202
195
194
193
191
191
196
199
201
204
210
207
197
196
203
204
198
195
202
203
197
201
216
219
204
197
209
213
202
196
204
220
231
230
220
218
228
229
217
193
202
210
203
191
188
192
190
192
203
208
208
206
210
213
210
201
198
194
193
204
214
213
205
199
197
191
188
194
202
202
199
206
216
211
195
190
199
212
216
213
205
205
218
231
228
224
225
233
231
180
190
200
196
186
190
194
188
178
182
195
202
207
221
232
227
210
205
199
192
198
211
212
208
202
192
184
186
201
213
210
203
206
205
200
194
191
197
211
229
229
213
195
202
217
222
217
217
225
232
171
176
185
185
181
185
193
189
175
172
184
194
201
216
229
226
214
211
204
194
191
198
199
200
202
194
184
190
213
222
218
207
204
197
191
196
201
203
212
231
233
214
193
196
208
214
214
214
217
224
169
170
179
180
180
179
183
186
183
178
180
191
196
202
210
211
208
209
206
195
192
189
190
196
207
200
188
189
207
221
217
209
201
192
188
203
216
216
218
228
224
206
196
202
211
211
211
214
216
219
176
178
182
184
183
171
171
183
192
191
192
194
196
197
199
201
201
207
205
200
196
195
196
205
215
210
193
186
193
206
207
204
202
196
197
214
227
229
227
225
211
200
202
218
224
216
209
214
215
215
185
195
197
197
189
175
168
181
198
202
201
201
201
202
200
198
198
200
201
202
204
207
211
217
223
215
199
190
188
193
203
205
206
205
209
219
227
228
224
216
204
200
209
223
229
219
208
209
213
217
190
207
211
206
197
185
174
182
202
213
211
207
208
209
203
198
196
194
194
202
209
213
215
218
224
218
207
197
193
196
205
212
211
212
214
219
218
217
213
207
201
206
214
216
215
215
212
207
209
218
193
212
214
210
203
195
185
187
206
220
216
207
209
210
205
198
195
194
198
206
218
219
210
207
210
211
209
206
207
209
219
221
216
213
216
217
215
214
206
197
196
210
219
205
195
211
222
211
204
215
194
201
204
204
205
202
194
193
205
218
214
200
201
204
201
197
199
203
205
212
221
222
207
195
197
201
203
204
208
220
226
226
219
214
214
214
218
222
214
200
196
213
218
197
185
210
234
219
203
213
196
194
184
189
203
209
199
195
204
213
203
193
194
202
200
201
206
211
212
214
218
219
206
191
190
200
199
196
199
216
223
223
221
217
213
215
226
233
224
206
203
217
218
197
190
214
232
219
207
217
204
192
174
180
203
215
206
199
206
208
198
188
194
205
207
208
213
216
212
207
209
211
205
193
194
201
199
191
191
206
214
216
219
217
210
217
231
236
222
208
210
220
218
206
204
217
223
212
206
223
209
197
179
183
204
213
204
200
207
209
199
193
202
215
216
216
219
219
208
197
199
201
199
197
200
204
203
195
192
201
206
210
208
203
203
216
231
227
208
201
214
225
222
211
212
219
218
209
208
225
204
200
192
197
207
206
193
193
206
215
206
202
209
216
212
213
222
221
205
191
190
194
196
200
206
209
207
206
205
205
203
201
191
184
189
209
223
219
203
201
215
230
229
214
211
216
218
213
209
221
194
198
205
209
206
191
176
181
202
216
210
204
206
204
199
202
220
222
206
190
187
189
194
207
214
211
203
208
215
213
205
194
184
181
185
199
211
216
217
217
219
227
228
210
196
206
220
219
209
216
185
198
207
210
201
181
168
172
192
207
206
201
197
193
188
199
217
222
205
189
182
187
198
215
224
217
203
203
214
218
207
193
191
194
196
194
200
217
232
232
223
226
230
208
186
198
220
217
207
215
186
201
209
203
192
183
178
178
186
194
196
195
193
191
192
198
208
211
200
186
181
187
197
213
223
220
205
196
206
218
216
201
200
211
212
198
195
211
227
224
216
221
231
214
190
196
214
213
205
211
194
209
207
193
185
190
195
194
189
188
192
195
198
201
203
202
200
200
197
188
183
185
189
196
209
219
212
200
203
221
224
212
207
217
224
213
203
205
209
201
199
214
234
226
204
198
206
207
206
205
204
210
203
191
189
194
205
205
199
193
194
201
212
215
212
202
197
198
198
194
191
187
183
182
197
214
218
213
212
222
226
214
204
211
227
228
217
208
198
186
188
209
236
239
217
202
204
210
212
204
211
205
199
196
196
197
199
207
208
199
195
206
221
221
209
200
202
210
210
202
196
193
191
187
195
208
218
221
220
219
214
201
195
209
228
234
227
218
208
198
194
210
235
239
222
210
210
221
222
211
187
182
182
192
200
199
192
192
192
190
188
189
187
181
187
218
239
223
202
206
216
209
198
194
207
216
210
191
180
191
212
217
205
203
211
211
203
203
213
222
212
195
189
204
205
161
84
20
6
22
182
170
179
204
211
195
179
180
192
195
189
189
191
188
185
202
226
222
203
202
211
209
202
201
209
213
202
182
171
183
202
212
202
204
215
216
207
207
212
217
212
195
190
203
216
191
123
50
9
6
177
164
181
210
212
190
176
180
194
198
191
188
189
186
184
191
207
206
200
199
202
204
203
203
205
206
199
186
183
189
203
204
208
213
223
221
215
214
216
214
206
199
197
205
211
194
153
95
38
10
174
168
183
203
201
187
184
190
197
197
192
189
188
185
183
186
191
194
194
195
199
202
202
201
199
200
201
202
201
200
203
206
213
219
220
216
213
216
225
220
209
205
212
216
209
197
185
149
82
25
173
175
184
191
192
193
196
198
199
194
192
192
191
190
188
188
192
193
190
190
195
203
205
202
201
202
206
211
211
208
207
211
217
219
215
206
202
211
230
231
213
208
222
228
213
205
211
192
121
46
177
184
185
183
189
201
203
197
191
188
191
194
195
196
191
192
196
200
194
185
191
207
213
212
211
212
210
207
205
207
209
213
217
219
212
201
193
203
229
237
216
204
222
232
218
212
226
212
146
70
188
193
186
182
192
205
200
183
179
184
191
193
197
200
196
190
193
204
200
190
194
213
221
219
218
217
211
196
193
202
213
212
212
211
211
208
197
197
219
232
213
202
216
227
213
211
223
219
168
95
199
197
186
181
193
204
193
173
172
187
194
191
195
201
199
186
187
201
205
203
205
215
217
212
211
211
206
192
190
203
219
218
206
202
213
220
210
198
207
218
208
204
214
219
206
201
213
218
185
121
205
198
183
180
189
193
190
180
182
189
191
190
193
199
201
191
189
194
205
208
209
210
200
191
193
205
210
200
198
208
225
224
205
199
212
225
219
205
200
206
210
213
218
216
204
199
209
217
198
152
203
194
181
180
183
187
189
192
193
194
193
193
195
200
206
207
200
192
194
203
203
195
178
171
178
200
216
215
207
209
226
229
216
202
203
217
220
211
199
200
212
225
225
214
207
207
211
213
205
182
196
188
180
181
185
188
194
201
204
200
197
200
203
204
209
216
214
199
190
193
191
179
165
163
176
201
218
222
209
206
219
230
223
203
196
203
211
212
203
203
218
230
227
217
218
219
214
207
203
204
195
185
180
185
194
196
198
202
204
201
199
203
205
204
205
217
219
212
199
194
187
179
173
174
185
200
208
206
197
199
215
225
219
202
197
199
204
205
204
210
225
230
220
216
224
225
213
202
200
210
190
183
181
190
203
207
200
195
196
198
199
200
201
202
202
205
216
216
212
205
198
194
192
192
194
194
192
180
179
194
216
217
203
199
207
208
205
201
204
216
231
229
215
215
223
218
206
203
205
208
185
185
187
192
203
207
202
186
184
195
199
197
196
198
198
198
202
211
214
212
211
210
208
205
202
200
188
169
168
196
220
215
195
197
218
222
209
200
206
220
231
225
212
215
217
207
203
210
216
206
185
192
194
194
196
201
199
185
183
196
199
196
194
196
197
193
191
198
205
210
213
215
211
207
204
204
196
181
181
205
223
214
197
201
219
221
209
203
208
217
222
220
214
213
215
211
208
217
218
204
186
195
196
192
186
191
192
189
189
201
206
199
194
195
197
194
185
185
190
198
204
207
203
197
198
204
205
203
200
211
219
211
201
203
212
210
208
208
208
207
210
214
213
211
215
222
223
221
214
203
185
191
193
190
187
188
191
193
196
206
209
206
197
195
198
198
188
183
183
190
195
196
192
186
187
199
211
212
214
216
213
204
203
205
206
201
202
212
210
202
206
212
213
208
213
230
235
220
202
200
183
179
181
187
192
194
195
199
202
203
204
202
194
189
196
201
198
192
189
189
190
190
187
182
182
195
208
212
215
215
204
198
202
207
204
201
205
209
208
207
211
219
214
203
207
227
233
211
191
196
180
171
170
179
196
202
203
205
204
197
194
192
189
188
194
203
206
199
196
193
192
190
188
186
189
201
210
210
209
208
198
196
207
213
206
205
211
217
213
212
221
225
219
201
198
211
220
204
187
192
180
172
167
171
188
198
202
208
209
194
187
187
188
191
195
202
205
200
195
193
190
191
190
189
198
212
218
211
206
204
196
198
213
215
206
205
213
221
217
213
216
227
228
209
196
198
208
205
195
197
187
184
173
171
175
181
189
203
208
203
191
188
194
199
200
201
202
203
196
191
190
192
194
195
201
215
219
212
207
204
200
202
207
209
204
203
215
225
219
205
205
224
237
225
203
199
201
204
206
212
189
187
183
175
171
171
181
198
212
209
195
192
198
204
203
204
208
211
206
194
191
197
201
201
204
212
214
207
204
205
205
196
195
199
209
213
219
225
213
194
194
219
244
236
220
208
202
199
212
226
185
185
186
184
180
178
184
200
206
206
195
191
196
202
204
206
219
228
223
206
197
203
212
212
213
212
211
201
198
201
205
196
183
194
218
225
222
220
206
187
190
216
238
231
221
216
208
197
210
229
182
181
190
196
196
196
200
202
200
196
191
188
188
191
196
205
220
231
230
218
203
205
218
223
220
215
209
197
188
192
203
199
190
199
222
227
217
212
200
188
195
211
221
215
215
224
219
207
205
221
185
186
195
201
205
211
215
211
195
191
191
191
186
184
192
202
207
211
215
216
213
211
217
222
219
211
204
193
182
183
199
209
209
212
219
214
206
201
201
199
201
204
205
203
211
232
236
218
204
209
185
190
198
200
201
214
223
215
195
191
196
196
194
194
200
202
197
190
193
206
211
213
217
215
210
200
195
188
183
183
198
215
224
221
211
197
191
197
209
218
209
198
195
200
219
239
240
226
210
210
177
185
194
193
194
207
221
215
200
198
199
200
202
208
213
210
198
180
179
193
207
213
214
209
198
188
185
184
186
189
201
213
224
220
204
190
190
201
222
232
222
199
192
206
227
234
227
218
218
220
168
170
182
187
189
198
210
209
204
201
197
195
199
212
216
212
203
192
190
192
198
205
209
205
197
191
189
191
195
200
205
210
217
213
198
191
197
211
227
236
226
206
198
208
224
225
213
213
224
227
170
164
177
191
193
193
194
199
205
204
196
191
193
198
202
204
206
209
208
200
193
193
198
200
201
201
203
205
208
207
201
206
214
213
200
196
209
223
227
226
223
214
205
207
214
212
209
216
226
225
181
176
187
202
200
188
182
191
207
209
206
193
185
184
185
192
206
218
219
204
188
186
189
198
202
205
209
214
213
203
193
198
216
218
205
198
213
226
220
213
215
221
215
208
209
211
213
222
224
221
195
197
206
215
205
184
174
186
207
217
215
202
187
181
181
189
202
216
215
201
188
186
189
196
201
202
206
214
213
198
184
194
215
224
212
203
211
221
214
204
213
221
217
209
211
215
218
219
220
220
193
204
215
217
203
189
182
191
206
216
215
205
196
195
196
198
203
208
205
196
193
194
194
194
202
199
197
204
209
199
190
194
210
219
214
206
207
208
204
206
218
225
216
209
215
221
216
209
214
232
180
193
208
210
199
193
195
197
202
205
204
202
201
207
211
210
207
204
198
194
199
201
194
195
207
204
193
197
207
211
208
206
206
209
211
210
205
199
202
214
224
218
209
207
217
224
213
202
214
237
173
177
192
196
194
192
198
200
197
197
197
197
198
201
213
215
210
203
197
196
207
206
191
192
212
211
193
190
203
216
221
216
206
203
211
215
208
202
210
224
218
204
203
209
221
224
216
209
219
234
171
172
187
190
189
188
192
194
193
191
192
191
187
185
199
208
208
202
196
198
212
209
191
192
213
215
193
186
196
213
222
220
210
209
218
222
214
211
223
231
212
191
197
214
222
221
218
217
221
223
179
181
194
197
190
183
186
189
190
191
190
187
179
174
183
198
202
199
195
202
212
208
193
197
215
214
197
188
192
200
208
214
216
219
225
229
219
218
229
230
209
190
201
219
221
216
214
218
219
217
187
196
208
208
198
187
187
192
194
191
186
184
183
183
186
190
193
191
192
203
209
204
196
203
216
216
206
199
193
191
195
207
215
223
227
226
218
218
223
219
206
201
212
220
216
209
210
211
214
216
190
203
213
211
202
193
192
195
197
194
184
183
192
195
194
188
187
188
194
200
203
198
198
208
215
217
215
211
200
188
193
205
217
220
218
214
214
216
212
202
198
209
219
218
212
211
211
206
207
217
189
202
209
209
205
199
196
194
197
198
187
185
196
205
201
191
190
193
199
204
203
203
204
210
218
218
218
214
202
190
198
214
220
217
209
206
213
218
212
196
193
209
223
221
215
218
219
208
204
214
183
195
201
206
203
201
193
188
193
198
195
187
193
203
200
193
196
202
206
208
210
214
214
215
216
216
212
201
190
191
207
224
227
217
205
201
212
227
223
205
197
208
219
222
224
228
224
211
204
213
185
190
198
204
203
200
194
187
190
200
198
191
191
200
200
197
200
210
211
210
212
219
216
213
213
216
204
183
176
191
214
228
233
224
209
201
213
227
229
215
207
208
214
221
227
227
216
208
211
215
188
193
199
205
206
204
199
194
195
199
197
193
195
205
207
201
203
211
208
205
206
210
207
199
201
205
202
183
181
196
214
223
229
222
209
204
211
220
217
209
211
212
209
216
223
217
203
202
214
221
193
193
198
209
211
208
204
201
201
201
198
198
207
217
217
209
209
210
206
195
195
199
198
187
185
192
203
204
203
206
211
218
218
209
203
204
212
212
198
196
208
214
207
206
212
207
196
198
213
229
190
190
196
208
213
209
202
203
206
204
198
200
211
214
214
213
214
213
200
186
184
194
197
190
179
183
208
230
228
212
204
205
202
192
191
202
213
208
193
187
200
210
210
201
200
200
200
203
212
229
187
184
191
205
208
200
192
194
201
201
198
199
200
199
200
206
220
218
200
183
181
196
209
208
192
187
208
238
236
210
193
191
191
187
189
201
213
216
204
198
198
213
220
206
192
198
209
210
211
227
181
184
193
201
201
192
185
186
191
193
193
191
188
179
183
203
222
219
198
183
182
200
218
224
211
197
204
224
226
205
185
185
191
195
198
201
211
221
219
208
204
217
229
211
190
199
219
217
210
223
182
192
197
195
191
190
191
187
183
183
186
188
186
179
183
201
217
213
195
184
187
200
212
220
216
206
203
207
209
201
190
187
195
208
212
211
212
220
220
213
207
220
232
217
198
206
223
223
215
220
188
198
199
192
188
196
204
197
186
180
186
191
192
193
196
206
209
207
196
193
195
198
198
200
207
210
209
204
203
204
203
201
201
210
224
225
221
219
215
207
202
212
222
219
207
211
224
228
226
220
195
196
196
191
191
200
209
210
200
187
187
193
200
201
205
207
206
203
201
204
205
200
190
187
198
211
218
211
209
211
218
214
206
210
228
237
230
222
214
203
197
198
207
215
215
213
217
230
237
226
197
194
193
195
196
197
204
213
213
198
187
190
200
203
202
204
209
211
212
214
211
204
199
198
207
217
221
217
211
214
223
220
208
212
231
239
232
223
219
210
199
193
198
211
215
208
208
224
240
234
186
187
195
198
194
190
189
192
193
193
197
200
201
189
189
213
235
228
207
199
203
206
202
198
194
191
191
195
193
195
198
198
197
201
214
218
207
195
196
209
212
205
205
224
234
193
114
43
7
10
181
176
192
205
197
184
186
193
195
190
186
194
202
197
189
200
227
230
210
199
197
206
209
203
196
191
190
193
189
189
195
201
200
202
215
218
208
192
189
201
213
207
196
201
218
206
156
84
30
7
179
169
184
200
196
186
186
193
197
192
185
188
191
190
179
188
211
220
208
201
200
205
206
202
193
191
194
197
193
190
201
207
210
210
214
216
205
197
194
200
208
204
192
187
193
197
183
132
66
16
181
171
173
182
187
187
189
193
197
197
191
187
184
177
171
181
200
210
204
203
204
204
201
196
193
197
202
203
200
198
204
212
216
216
212
208
205
203
206
208
206
205
202
192
185
194
203
172
101
31
182
176
165
167
181
187
190
191
196
199
195
191
186
180
173
184
202
209
200
197
202
206
202
198
200
206
209
206
202
201
202
206
210
214
209
202
200
207
221
221
210
209
214
207
193
205
218
199
124
54
181
184
168
164
181
193
190
185
188
195
197
197
197
192
186
189
207
211
197
185
192
209
213
212
213
216
214
200
198
198
196
194
203
215
215
206
199
209
227
228
216
211
218
213
204
213
229
213
150
82
185
195
182
176
191
199
188
177
184
196
196
197
202
206
197
190
202
208
196
178
190
213
227
225
220
215
206
193
193
199
197
186
194
214
226
220
205
204
217
222
217
212
212
209
205
213
226
220
176
121
192
203
193
189
200
205
192
177
184
198
201
195
198
207
204
192
190
198
199
193
196
215
229
226
211
202
194
191
195
202
201
191
195
215
236
235
215
193
200
214
216
211
208
206
202
202
213
219
205
162
199
206
198
196
201
205
196
185
188
200
204
194
191
197
200
195
183
185
194
204
206
209
217
216
203
194
196
198
201
205
205
203
199
212
234
238
217
190
189
207
221
216
210
209
205
196
199
218
222
192
197
202
192
193
198
200
196
194
197
203
205
200
191
190
194
198
190
181
191
204
205
199
202
203
200
197
204
209
210
209
211
212
208
207
219
226
217
200
195
208
222
223
216
214
208
197
196
213
220
201
195
192
184
187
196
194
191
196
202
203
202
205
200
192
192
197
198
189
190
199
194
183
186
200
202
203
208
211
213
214
218
222
212
202
203
209
212
208
205
207
213
219
220
217
210
203
201
208
208
198
188
182
180
186
198
193
182
192
203
199
196
201
204
197
191
194
199
199
198
195
182
176
184
199
201
198
196
197
203
216
229
230
213
201
200
203
208
212
210
203
203
208
215
215
207
204
204
205
200
198
182
181
182
189
201
194
180
182
194
193
186
188
200
201
191
188
195
207
209
202
186
182
190
192
189
181
173
168
184
214
235
227
208
205
210
210
209
210
208
204
202
203
205
205
203
202
204
208
206
202
179
187
191
193
199
197
185
175
178
182
183
183
188
198
196
188
190
204
214
209
197
193
191
183
176
170
164
158
172
203
227
223
211
213
223
224
214
208
208
210
214
211
199
200
204
202
202
214
217
210
182
194
197
193
193
196
189
173
169
180
188
187
188
195
200
193
188
197
207
210
206
200
188
171
169
171
175
177
181
196
208
214
219
224
227
225
217
209
209
217
227
217
196
197
213
213
206
218
227
216
187
196
201
192
183
189
194
184
173
182
194
196
194
196
200
196
190
194
199
201
202
198
182
169
171
180
197
205
204
195
193
206
224
226
217
216
216
213
210
216
228
216
195
201
222
222
209
214
227
219
183
189
195
192
179
182
195
196
188
188
198
203
202
199
198
197
195
196
195
194
194
192
181
176
181
191
205
220
222
209
197
201
214
210
203
204
215
213
208
212
220
212
200
209
229
225
208
208
221
224
176
175
184
188
182
184
198
206
202
190
190
199
202
192
188
191
202
205
201
190
186
185
184
188
195
199
203
210
222
221
211
203
202
198
197
205
218
212
206
207
209
209
209
219
227
219
204
205
213
224
175
168
173
182
188
191
203
214
202
182
178
188
192
181
175
184
202
213
209
197
186
183
185
197
210
210
200
198
211
225
222
211
202
196
201
210
220
215
209
204
204
207
219
224
221
207
201
200
207
217
185
178
170
174
187
196
205
210
198
174
169
184
188
177
169
177
198
210
212
202
191
183
186
196
212
220
208
194
201
217
221
217
215
210
207
209
212
215
210
204
201
204
220
227
217
203
200
203
207
211
198
197
180
176
182
190
198
200
192
177
175
190
198
191
176
176
190
205
210
204
193
191
189
195
207
217
211
197
196
207
214
219
225
227
212
201
202
214
216
205
195
201
218
228
221
210
201
204
212
210
202
206
194
180
179
182
188
193
192
182
180
194
211
210
192
182
188
202
206
202
199
200
200
198
201
203
199
188
189
199
205
213
221
226
214
199
198
211
214
201
195
200
214
224
228
217
205
204
220
220
189
199
199
190
186
183
184
188
189
187
183
193
216
223
206
191
194
205
206
202
198
207
214
211
202
194
185
181
183
198
202
203
206
212
213
205
206
209
203
195
200
208
210
214
220
223
213
211
221
224
182
188
199
199
194
192
190
188
187
185
184
189
206
218
208
199
203
206
205
199
197
209
225
225
211
191
179
179
191
201
204
200
197
201
207
210
211
210
199
193
206
217
211
202
208
221
225
218
212
212
186
188
198
203
200
197
194
189
186
188
188
188
195
202
201
206
210
206
203
193
193
203
221
226
212
195
189
192
204
206
204
200
200
202
204
206
208
208
198
197
209
222
213
198
201
220
232
220
198
195
192
193
199
199
196
197
197
193
189
195
196
191
188
190
197
203
207
203
192
185
186
200
213
216
208
202
201
210
213
210
201
203
211
211
200
195
199
203
206
212
217
221
214
205
208
220
224
210
190
190
189
192
195
191
189
194
200
198
198
203
203
196
190
192
198
204
207
198
185
178
186
202
210
207
204
205
209
215
216
207
199
205
220
215
195
189
193
203
217
229
226
212
207
212
223
223
209
197
196
201
181
183
187
187
188
194
201
203
203
202
199
196
194
196
199
203
205
203
190
180
190
206
208
205
206
210
213
215
214
205
197
208
225
214
187
183
195
208
222
236
230
208
199
212
230
227
204
195
208
218
176
173
182
191
196
194
197
197
197
192
192
193
197
198
196
199
208
208
198
192
196
209
210
208
210
212
212
215
212
203
196
207
227
212
181
183
210
222
225
231
228
209
193
202
228
229
211
202
212
221
181
176
185
202
205
198
189
187
188
187
188
198
201
196
190
194
208
217
209
198
200
208
210
210
208
204
207
212
214
202
190
202
223
210
183
192
223
235
222
218
219
215
199
199
217
228
219
207
206
216
189
189
199
212
210
195
183
185
187
186
189
201
205
197
186
190
204
217
211
199
198
204
208
206
202
192
194
207
215
202
186
197
212
206
190
205
235
240
216
202
214
224
210
201
210
221
217
201
192
209
191
200
209
214
210
195
189
194
195
191
190
201
206
200
190
186
198
207
204
196
196
201
203
201
198
187
188
205
213
205
196
198
204
198
198
216
238
234
206
192
211
232
226
212
211
216
207
189
189
215
186
202
212
212
204
198
200
205
206
201
197
198
202
203
192
189
191
201
200
195
198
202
203
200
197
191
193
206
213
210
209
209
204
198
207
223
233
223
200
192
206
225
230
220
216
216
204
191
201
224
186
202
212
208
198
198
204
207
210
210
206
197
196
196
197
197
198
196
196
198
208
213
210
203
201
198
197
209
210
211
218
223
214
209
217
223
220
210
203
201
203
213
225
226
223
219
209
207
222
229
189
202
213
210
199
197
197
197
202
214
213
201
187
185
196
207
208
201
197
203
219
225
218
207
203
200
201
210
210
209
220
225
225
226
228
227
211
206
215
218
203
198
215
227
221
215
215
220
230
224
190
203
219
217
205
197
191
189
195
208
210
199
182
179
193
209
212
205
203
208
218
224
222
214
204
195
198
211
211
207
213
220
225
230
234
225
210
209
223
226
206
198
213
220
212
205
212
222
223
216
189
199
215
221
211
201
197
193
192
195
196
194
189
187
194
200
204
203
205
208
205
211
217
215
203
191
198
214
214
202
202
207
214
221
226
221
212
213
222
221
209
207
214
214
200
199
211
219
215
212
182
187
201
211
208
205
204
199
190
181
182
192
195
196
196
192
192
199
206
203
191
196
210
216
205
192
203
220
218
200
192
199
206
209
212
213
214
217
217
212
209
212
216
209
202
207
218
218
209
208
177
174
181
195
204
205
206
198
187
178
180
191
198
202
203
196
190
192
201
199
189
192
212
223
212
201
209
224
217
198
190
201
207
207
206
208
215
219
216
212
209
210
212
215
219
225
227
221
212
212
176
168
173
188
198
202
200
191
182
180
184
192
194
200
212
209
196
192
196
197
199
204
220
228
224
213
215
217
212
197
194
209
220
217
210
208
208
213
218
222
218
208
208
224
241
242
229
221
216
211
181
178
184
194
199
201
196
187
181
186
194
193
190
199
218
218
201
194
196
201
207
214
221
225
224
221
214
209
206
204
206
217
228
228
218
205
197
202
216
229
228
209
205
228
251
242
220
218
221
210
189
192
203
206
200
197
195
190
187
189
197
193
191
203
220
215
197
194
201
205
207
210
211
211
214
216
214
212
212
216
219
222
229
231
220
200
187
192
208
225
228
211
200
220
245
231
210
212
222
210
195
201
212
212
198
194
200
202
199
195
196
195
194
202
214
207
193
195
204
206
206
205
204
198
195
202
215
220
221
221
221
221
223
222
215
200
191
195
203
212
214
204
197
214
233
223
208
212
222
211
194
200
207
205
192
187
200
213
211
203
196
196
193
194
201
199
192
194
201
202
202
205
207
197
184
191
216
233
230
216
212
213
215
213
208
203
203
205
201
195
194
194
197
209
221
217
212
215
219
213
192
192
196
194
183
178
192
215
219
207
198
197
185
184
188
193
193
191
191
197
200
210
220
211
194
191
214
233
226
205
194
202
208
206
204
206
217
220
206
188
184
197
212
216
214
215
218
221
218
215
192
191
192
189
179
173
188
213
219
207
196
194
184
177
182
193
195
189
186
192
200
213
222
223
210
198
206
219
212
195
186
197
208
209
207
212
222
222
206
188
187
206
226
219
206
210
224
228
219
213
197
194
191
190
182
175
186
204
207
194
191
197
196
188
189
195
196
192
188
195
202
208
213
219
217
205
199
204
205
196
193
200
210
210
209
214
222
218
205
195
198
216
228
217
200
208
227
235
221
211
200
193
190
193
189
187
190
194
193
188
188
200
203
203
202
201
199
198
200
207
208
202
200
207
213
207
199
202
205
204
204
207
209
209
210
217
220
218
210
207
207
210
210
202
196
205
227
237
225
210
196
187
185
194
200
199
195
190
186
184
185
190
196
205
207
203
200
200
211
223
221
207
197
202
209
209
204
207
210
211
211
211
211
207
211
219
223
220
220
217
209
198
188
188
191
198
215
229
224
209
193
182
184
194
204
203
194
190
192
193
185
177
183
198
204
202
200
201
214
228
226
214
206
209
216
217
213
211
211
212
215
215
209
207
214
222
224
223
222
220
210
192
178
181
191
193
199
213
218
211
184
198
199
189
179
185
196
193
187
188
193
200
208
213
211
206
206
203
196
191
193
202
208
208
197
187
188
196
201
202
201
199
199
201
205
208
210
207
198
201
208
212
215
227
242
217
143
56
11
5
181
191
196
185
171
178
195
194
184
181
185
196
216
224
210
197
200
206
204
193
192
204
214
211
199
191
193
202
203
202
201
201
202
201
204
208
212
201
187
190
212
219
209
201
214
217
177
97
37
9
182
186
186
177
169
178
191
190
185
186
187
197
213
215
200
189
196
207
209
201
197
203
211
209
203
194
198
204
204
203
207
213
211
205
202
205
206
192
180
188
212
221
201
178
186
206
197
146
76
21
191
187
175
167
169
179
183
184
188
195
199
202
201
193
177
176
195
210
213
207
200
199
201
204
206
203
201
204
202
202
208
217
215
207
200
200
199
190
184
200
221
223
201
176
177
199
213
183
109
40
199
192
168
160
171
176
177
178
191
201
205
205
197
176
158
170
200
217
213
202
200
199
197
199
208
209
203
197
198
200
200
203
206
205
200
198
199
199
201
213
226
227
207
184
188
209
224
197
128
64
202
195
170
166
180
182
176
181
196
202
202
202
197
176
159
176
211
222
202
188
194
205
202
199
203
207
203
192
194
199
192
187
198
211
205
199
205
215
220
218
225
227
211
195
202
226
233
203
146
95
198
195
182
185
191
187
181
187
201
207
199
196
193
181
173
189
215
217
191
173
186
211
215
201
197
199
198
193
195
199
190
181
197
215
214
204
208
220
219
210
213
215
208
200
211
231
228
205
172
134
192
195
198
200
199
192
187
192
204
206
199
191
185
183
185
194
207
205
186
174
190
215
223
207
190
191
197
197
197
198
188
186
202
220
221
213
209
214
208
200
204
207
206
208
216
221
213
204
199
180
185
195
207
208
198
196
195
196
197
201
203
194
180
176
187
196
195
189
186
191
200
214
224
217
196
191
200
202
198
191
187
193
207
219
223
221
212
204
199
203
208
210
208
212
216
208
197
200
215
213
178
193
202
201
197
197
197
194
190
195
207
205
187
175
183
192
189
183
189
201
207
212
224
224
209
201
206
208
197
185
183
190
205
213
219
221
214
206
207
215
217
213
213
214
212
200
189
195
212
221
181
190
194
192
192
195
196
193
184
188
207
217
204
186
181
184
185
186
194
205
209
210
221
225
218
210
211
207
196
188
187
193
201
207
211
212
213
216
220
221
210
207
217
216
204
195
193
194
203
212
180
187
187
185
191
195
194
190
187
188
198
211
214
200
188
182
187
191
197
201
203
205
214
216
213
207
202
197
197
199
199
202
204
206
207
206
209
221
228
214
191
194
216
219
204
196
203
204
200
204
175
186
188
188
190
191
190
191
192
189
190
197
204
202
193
187
189
197
201
200
197
197
200
201
199
195
192
190
196
206
210
204
206
209
210
207
208
220
222
205
182
187
213
221
207
202
212
216
212
206
172
189
195
191
189
187
188
190
190
186
182
183
186
191
195
196
192
197
201
204
194
189
188
188
189
189
189
190
197
202
202
203
210
218
220
216
213
212
211
209
197
197
210
218
217
213
215
226
224
213
177
192
199
194
186
187
190
191
189
184
181
178
177
183
196
203
199
197
203
206
198
182
175
179
189
194
199
205
206
192
184
196
221
230
226
221
217
210
209
216
220
211
199
212
222
219
215
224
230
217
187
191
197
194
183
183
194
196
191
184
184
185
185
186
197
204
202
197
200
204
200
183
172
181
199
206
211
223
218
194
175
194
225
228
214
214
215
213
213
226
231
211
192
206
225
220
204
214
227
218
190
190
194
195
184
182
193
203
200
190
188
195
199
200
200
203
205
204
203
202
200
194
186
195
210
212
213
223
225
206
188
197
211
206
195
203
214
214
215
225
224
203
191
211
229
213
193
204
221
219
189
186
190
195
193
185
190
202
203
191
186
195
207
208
200
199
207
211
210
205
201
200
200
210
219
214
203
207
216
219
213
203
190
177
181
201
216
215
213
215
210
195
197
220
228
205
188
203
220
220
190
184
188
202
202
188
187
196
197
185
180
191
204
204
195
193
205
217
218
210
197
196
200
214
224
214
196
191
203
224
229
212
185
172
186
209
219
214
209
209
205
195
203
222
223
205
197
208
220
221
197
191
191
204
206
193
184
185
184
174
175
189
193
191
188
187
199
217
222
210
192
184
192
207
219
215
198
185
192
213
226
219
205
197
206
216
213
205
203
208
210
200
201
212
217
213
209
217
220
217
203
200
198
202
206
197
182
180
177
174
179
191
192
189
187
189
194
207
215
207
192
181
185
199
210
210
202
193
193
200
211
222
229
228
219
211
200
192
199
213
218
202
188
199
217
219
217
221
222
216
199
201
200
201
202
195
186
185
184
183
185
192
194
194
194
192
190
194
202
201
191
186
190
196
200
198
197
197
196
195
199
215
238
236
214
197
191
188
198
217
225
200
176
189
218
223
218
224
229
216
188
193
199
201
199
195
191
190
191
192
190
191
195
203
207
202
189
185
186
190
193
195
202
206
197
187
184
195
205
202
197
208
225
219
198
188
191
195
200
216
226
204
177
187
214
217
217
228
236
223
181
187
200
203
196
194
193
191
193
196
196
190
193
209
214
209
195
183
182
189
192
197
208
211
199
181
179
197
220
220
206
201
204
199
186
188
202
203
200
209
222
213
192
193
207
209
212
232
234
222
189
192
201
201
195
192
191
189
189
200
202
194
191
200
211
213
206
195
191
191
192
196
204
210
202
189
191
211
233
232
212
196
191
189
189
194
209
209
201
203
216
219
208
201
202
199
209
225
226
216
204
202
200
195
187
187
189
188
191
203
208
199
190
193
205
208
207
205
201
195
191
193
198
202
200
201
208
220
232
228
208
189
189
195
198
205
207
204
201
204
217
220
215
210
206
199
200
209
211
212
210
207
197
186
180
184
189
190
197
208
209
200
190
190
193
197
204
210
207
196
195
200
198
195
197
210
220
219
216
212
199
189
193
200
207
209
203
195
199
213
218
216
212
215
215
208
195
194
205
218
207
207
193
180
178
189
197
201
201
203
201
198
195
192
189
187
197
207
205
198
206
215
206
194
198
215
222
214
201
197
195
196
201
204
203
203
196
192
200
218
218
206
202
214
226
222
202
194
210
229
202
201
192
185
188
200
205
203
195
189
186
194
200
198
188
187
193
201
199
197
213
227
215
199
203
215
219
207
194
192
196
204
211
208
196
196
197
198
205
217
213
197
198
214
232
232
214
202
214
232
198
198
192
193
201
208
208
202
185
173
176
195
208
206
193
193
201
203
195
195
216
234
227
210
202
206
208
204
199
198
199
205
211
204
192
199
212
216
216
213
207
197
200
214
231
229
216
207
209
225
195
196
196
199
206
210
208
197
180
167
172
192
209
207
198
199
206
207
196
194
209
228
229
213
201
196
200
207
209
204
203
203
202
193
191
207
231
233
218
204
202
206
210
215
221
219
211
200
198
211
189
195
197
197
198
201
205
204
188
173
173
188
205
206
197
195
201
202
199
195
200
212
221
215
198
189
195
210
217
213
207
203
194
184
193
219
242
236
211
196
205
217
221
219
214
211
204
196
193
204
179
193
197
190
184
188
202
210
204
189
183
189
199
201
195
189
190
195
201
200
197
200
213
213
197
184
195
216
224
215
211
205
195
185
195
221
236
225
201
193
209
224
224
221
218
215
205
203
206
210
183
198
203
192
178
181
198
210
215
209
197
191
195
198
195
189
188
194
203
205
197
198
212
214
199
183
197
220
224
216
211
210
206
197
202
216
220
207
194
200
212
223
223
224
224
220
211
217
226
221
191
205
213
203
185
180
190
202
216
223
211
196
192
197
198
194
194
200
210
212
200
202
217
219
201
183
191
215
222
214
210
214
215
213
211
212
208
199
198
211
219
217
219
224
225
215
212
222
233
224
194
206
217
216
202
189
185
195
210
225
219
199
190
195
196
196
202
214
222
216
200
201
218
220
203
183
187
204
210
210
211
215
218
216
212
211
206
202
211
221
221
215
216
220
216
206
207
220
225
220
193
198
209
218
214
198
187
187
198
213
213
204
193
192
192
188
197
218
229
217
194
193
211
215
200
186
185
196
201
205
209
213
213
210
209
209
211
216
220
222
220
215
213
211
203
199
208
217
215
210
189
184
191
203
208
202
191
185
189
195
204
207
198
191
189
182
186
207
223
210
189
188
200
211
199
188
192
197
201
202
205
207
206
203
203
209
216
223
223
221
219
215
211
204
201
205
216
220
212
206
186
169
168
184
199
201
196
186
181
181
198
210
202
195
196
189
180
186
200
202
190
189
200
205
196
194
203
212
213
205
201
202
205
205
206
208
216
219
217
218
219
215
207
201
207
216
224
225
217
211
186
166
158
172
193
200
199
194
183
180
193
205
196
196
209
208
184
168
177
190
196
200
203
204
201
199
213
229
231
214
197
198
207
214
214
211
209
205
207
218
223
216
206
207
217
222
225
225
222
217
193
176
167
176
195
205
206
202
190
181
189
195
192
198
220
221
192
168
172
191
203
206
205
205
205
204
215
234
243
227
205
199
211
223
222
210
195
190
200
218
225
218
208
214
223
223
223
223
223
216
198
192
190
194
200
205
209
209
194
180
181
187
188
200
220
218
195
183
190
200
204
204
202
202
204
207
213
227
237
234
215
205
214
225
220
201
187
190
206
219
222
214
211
218
226
226
225
226
224
211
201
203
206
205
196
195
204
209
198
182
181
187
190
198
208
204
195
197
209
213
208
205
203
200
201
209
215
218
221
224
218
211
216
222
216
199
194
206
217
216
213
209
210
220
231
233
234
234
223
205
195
203
215
206
183
176
194
206
202
189
189
191
191
194
196
195
189
196
212
218
216
215
213
204
201
210
219
211
202
206
208
210
214
215
214
206
209
225
225
211
202
204
210
218
230
232
235
234
220
203
194
202
211
199
171
163
187
211
216
205
199
196
192
192
194
194
185
186
200
215
222
223
220
212
205
214
217
205
191
192
199
206
209
209
209
211
222
232
223
203
199
208
214
216
219
224
228
228
216
204
204
209
209
195
167
156
181
217
228
215
203
201
194
192
197
197
185
176
185
205
219
219
212
210
215
217
212
200
192
192
197
208
213
210
205
212
225
226
212
198
202
214
216
208
206
216
224
223
211
202
217
215
208
193
173
163
182
214
225
212
201
201
201
200
201
201
190
180
187
203
210
201
195
208
223
219
204
201
204
207
208
217
221
212
200
205
219
220
207
203
209
214
211
202
200
211
225
223
207
198
222
214
203
197
188
181
186
200
206
198
194
199
203
205
206
201
194
194
205
212
202
185
183
206
226
219
203
206
219
221
221
224
226
214
199
202
213
219
216
211
208
204
200
197
198
207
221
225
208
191
212
202
194
196
201
198
190
186
187
190
190
189
195
206
206
197
195
204
222
222
202
181
188
210
224
215
204
211
223
224
219
219
221
215
206
206
213
222
225
220
207
196
196
197
197
198
214
224
206
184
200
191
185
193
206
210
195
178
181
192
191
182
186
204
205
194
189
206
226
225
204
192
200
215
218
211
208
213
219
217
209
207
209
211
211
215
220
223
222
218
206
199
202
203
195
192
206
220
206
182
183
193
192
184
180
197
215
208
192
186
186
184
187
206
221
212
197
194
196
197
198
200
201
203
205
200
194
193
202
206
205
204
215
216
203
200
212
218
210
207
212
216
208
209
227
217
147
55
11
7
180
192
196
187
178
193
211
205
187
181
181
186
199
217
223
209
195
198
203
202
200
203
204
205
204
199
198
202
211
211
204
203
208
209
204
205
213
213
200
196
211
221
213
205
218
223
179
103
42
16
181
195
201
189
180
190
205
203
187
183
186
193
203
216
217
203
195
206
214
210
197
198
208
211
209
197
199
213
217
211
204
205
209
203
201
206
210
200
187
194
214
222
212
200
208
216
207
160
93
33
187
204
203
189
183
187
197
196
192
189
194
201
203
201
193
190
196
209
219
211
197
192
203
216
214
198
197
209
216
205
198
203
207
202
202
207
206
189
181
203
227
225
208
201
205
214
217
197
137
64
199
208
197
185
183
186
189
194
196
196
197
206
203
185
170
177
199
215
217
207
197
191
196
206
208
198
192
199
207
200
191
194
204
206
207
210
209
197
197
216
238
229
208
200
209
219
223
208
163
95
207
201
189
186
186
185
184
196
203
199
195
201
199
181
166
179
208
217
202
193
196
196
187
185
192
193
192
193
198
198
191
193
207
212
206
205
211
217
215
221
232
227
209
204
220
228
223
207
176
126
199
184
181
189
191
183
183
200
209
200
190
193
195
185
177
192
214
211
185
172
188
203
186
169
175
193
199
197
198
199
198
201
214
213
197
191
214
235
226
211
211
214
211
212
229
234
223
203
186
155
182
169
182
196
192
182
187
200
208
201
190
189
189
188
189
204
211
200
176
168
188
203
190
169
173
199
215
210
199
198
201
209
217
208
188
186
213
240
226
197
192
204
213
222
235
234
214
197
197
188
166
166
189
199
187
184
188
193
194
195
197
193
188
186
194
201
200
190
178
176
188
200
197
185
188
209
223
217
197
185
191
205
211
203
192
195
216
232
219
198
193
206
215
222
230
227
206
191
200
215
160
176
196
197
185
185
191
184
177
187
203
204
193
189
192
193
191
188
188
191
198
203
202
200
202
215
223
210
185
169
174
191
203
206
208
212
219
222
220
215
213
215
219
214
213
214
200
185
195
224
170
189
201
193
184
194
198
181
167
181
205
214
208
199
192
186
185
189
198
205
209
211
210
203
205
215
218
204
180
163
166
182
202
211
217
216
215
217
228
229
227
226
227
216
202
208
205
190
191
217
183
199
203
192
188
197
204
190
177
185
202
210
211
206
196
189
188
193
199
209
216
217
210
199
199
206
210
206
187
172
174
186
205
213
215
209
206
215
228
229
217
220
235
225
207
210
212
202
198
208
184
199
203
194
188
191
202
204
194
191
193
200
204
200
196
196
196
194
197
209
213
210
205
199
195
199
208
211
203
190
186
192
205
211
209
204
202
209
219
217
205
211
234
235
221
221
222
217
211
210
176
189
199
198
186
184
197
211
208
190
187
189
189
187
192
199
199
193
197
207
205
199
198
205
204
201
206
216
216
201
189
193
202
209
212
210
207
206
208
208
205
208
226
233
233
232
231
226
220
213
170
182
195
196
186
178
192
214
210
189
184
182
178
176
186
202
201
193
197
207
202
184
187
212
219
209
209
221
225
206
190
194
208
216
220
219
214
206
206
212
213
209
212
221
229
233
231
227
221
215
176
179
190
197
192
185
194
210
208
190
185
185
183
181
188
201
202
196
199
206
200
181
189
217
230
219
211
222
226
209
193
198
215
217
213
214
215
210
209
215
216
208
204
210
221
222
220
220
213
201
185
183
189
198
200
197
198
203
207
198
189
192
198
199
200
203
203
202
202
207
205
197
199
219
229
220
213
218
220
212
205
207
210
206
197
200
211
214
215
216
212
206
206
212
215
207
208
213
205
188
192
191
195
201
205
202
198
197
201
202
194
197
213
220
212
207
205
205
206
210
212
212
213
215
216
213
205
204
208
213
213
209
198
184
181
196
212
217
216
212
207
206
215
221
212
199
201
211
202
184
196
197
202
208
207
202
190
188
192
196
196
200
214
225
221
206
204
207
210
212
211
212
212
210
207
205
198
193
196
208
217
207
188
175
184
205
218
217
208
206
206
210
218
219
213
203
208
216
205
189
196
198
203
212
210
198
182
179
180
191
195
199
204
211
214
208
201
206
211
208
202
200
202
203
204
203
196
187
187
198
206
204
195
193
205
221
225
208
196
201
211
214
208
208
213
213
216
220
208
197
193
192
196
208
209
198
183
178
180
194
200
195
186
191
208
210
202
202
209
205
192
185
194
205
209
204
198
195
194
195
198
202
208
213
221
230
219
193
183
202
220
212
194
196
211
218
221
223
212
201
185
183
186
202
205
203
193
188
191
203
207
191
171
178
203
212
201
198
202
202
188
183
192
207
212
204
199
203
206
200
195
202
217
220
217
220
207
186
184
210
224
206
184
190
210
217
221
226
217
204
179
178
184
193
200
204
204
202
203
208
205
188
170
180
206
218
205
192
195
199
196
189
192
209
213
201
193
205
218
211
199
201
212
212
204
203
199
191
197
218
224
202
186
198
212
211
215
233
228
206
179
182
190
194
195
201
206
205
203
203
200
190
182
193
214
222
205
188
191
204
204
192
189
203
210
198
191
208
227
223
206
201
203
200
196
199
203
204
208
216
216
204
200
213
217
206
212
239
240
212
190
193
199
196
190
193
200
200
195
199
200
198
198
208
222
223
207
191
198
213
212
192
182
191
203
201
198
208
224
225
209
196
194
196
198
205
211
210
206
204
206
207
212
224
223
206
211
239
246
220
200
198
197
194
190
188
188
190
193
203
207
206
206
210
218
216
203
200
211
220
211
189
179
186
200
206
206
208
211
212
206
193
190
193
207
218
220
210
196
193
202
213
221
227
225
211
212
229
238
227
203
198
189
187
187
184
180
181
198
212
214
206
202
204
206
200
198
207
221
221
207
190
182
182
193
209
213
201
198
200
201
193
185
192
213
224
217
200
184
186
200
218
225
227
224
220
217
224
232
233
205
199
185
181
185
184
181
187
203
216
212
200
197
198
195
185
187
206
218
214
204
198
192
185
189
206
217
203
187
192
203
201
190
194
211
215
201
185
183
189
202
217
226
227
227
227
227
226
230
239
208
207
191
188
189
192
195
196
204
204
200
194
195
195
190
182
186
200
206
201
201
205
204
189
187
207
223
211
189
191
205
208
200
198
206
203
188
186
191
198
200
209
226
231
229
228
229
230
233
237
213
214
201
194
196
202
205
203
199
195
192
192
194
194
192
192
197
197
193
191
201
217
218
201
192
208
229
221
200
196
207
213
205
203
206
200
191
196
209
208
198
202
221
233
229
220
220
229
233
235
211
211
200
197
199
208
210
205
196
190
189
190
191
193
197
202
205
201
191
190
204
221
226
211
199
212
231
230
211
204
207
210
205
203
207
205
201
210
220
215
201
200
214
227
221
211
212
223
225
219
200
198
193
191
193
202
206
204
197
194
192
188
186
189
198
204
203
197
192
195
205
217
221
215
207
212
227
231
219
211
206
205
200
198
206
213
213
214
215
213
206
203
208
215
214
210
212
218
216
202
183
181
182
181
181
186
199
203
200
197
192
188
188
192
196
196
192
189
197
207
207
202
208
211
209
208
214
225
222
212
204
199
197
193
201
213
213
204
199
209
217
213
204
205
214
218
219
224
216
199
179
176
183
183
175
176
192
205
206
196
188
188
196
199
196
188
180
184
202
212
200
186
197
214
213
200
203
219
223
209
198
197
197
195
200
208
205
190
184
203
222
219
205
206
219
224
223
228
223
206
184
185
195
195
182
177
194
210
211
197
184
188
201
206
194
182
181
190
209
213
192
176
193
217
216
197
191
205
214
204
194
195
198
199
198
205
200
183
180
205
226
220
211
214
223
217
215
220
224
218
193
193
202
207
198
188
196
208
213
202
185
184
196
200
190
182
190
206
221
214
188
174
192
215
215
198
185
190
199
197
197
200
202
202
202
204
204
196
196
208
219
219
216
218
219
209
204
209
219
222
199
196
199
206
205
197
192
194
202
204
194
189
189
191
189
185
197
215
224
212
191
182
191
204
209
202
192
183
185
194
199
204
206
205
204
206
212
216
216
215
215
214
214
213
211
203
200
208
212
213
205
195
191
197
203
199
183
175
185
199
207
198
188
185
186
190
194
203
213
208
200
195
192
193
198
207
206
189
184
192
203
206
207
207
205
204
215
228
227
215
213
214
212
207
203
204
208
211
210
207
203
196
184
186
196
198
180
168
175
194
211
209
193
188
195
196
188
181
190
202
208
207
195
188
192
208
217
208
197
198
201
202
205
207
206
204
214
224
221
210
211
218
214
202
200
205
212
213
214
215
201
195
178
176
190
198
190
184
184
190
203
209
196
194
205
206
185
169
175
195
211
211
200
190
190
203
217
221
216
207
199
197
202
206
207
208
212
213
203
199
211
221
216
203
198
204
210
215
222
227
200
194
179
174
191
205
208
208
202
191
193
197
198
196
205
207
192
178
180
194
207
207
200
196
193
197
209
223
225
213
199
200
205
207
206
207
208
205
193
192
208
220
217
205
204
208
213
218
224
236
199
195
186
187
197
210
217
219
207
187
177
186
196
201
201
201
202
203
202
200
199
200
200
198
198
198
203
211
213
209
204
206
212
211
205
203
206
206
199
195
201
214
217
213
213
219
225
228
229
232
192
192
195
199
200
203
207
208
199
180
171
185
204
208
200
194
207
220
220
210
200
199
200
202
204
209
208
204
200
201
206
214
220
219
212
208
210
218
216
205
203
210
215
216
221
229
236
235
230
227
181
188
205
210
198
188
192
193
186
177
178
192
212
216
205
196
204
220
223
214
208
208
206
203
205
218
222
205
189
190
203
214
219
220
217
216
219
229
227
215
213
213
213
215
221
228
231
228
225
224
176
188
210
211
192
182
189
193
191
187
189
200
215
220
215
200
198
204
210
215
219
221
213
201
203
220
228
212
192
189
197
205
211
214
215
217
224
230
227
223
227
225
207
200
210
218
215
212
216
226
187
195
208
203
186
183
199
208
205
202
201
202
209
216
214
209
199
196
199
208
220
222
208
194
198
215
224
218
204
195
193
201
211
211
208
213
224
226
221
222
236
226
196
184
200
213
206
201
212
226
204
206
205
195
183
190
210
220
214
207
203
201
200
201
209
211
207
200
199
203
208
207
195
193
203
212
218
223
222
209
200
206
220
214
200
204
219
221
216
222
232
219
189
181
201
215
210
205
210
222
214
211
205
193
187
196
212
214
207
205
203
197
190
189
199
206
210
208
207
202
191
186
187
200
214
217
218
225
230
221
212
219
232
225
203
200
212
220
219
220
216
205
195
198
212
219
220
218
212
209
207
204
198
194
195
202
205
200
194
198
199
196
189
191
194
194
200
211
218
202
182
176
193
215
223
219
218
221
223
222
219
225
235
231
212
203
209
220
225
218
203
202
215
224
220
216
223
229
214
196
196
193
189
192
196
204
200
188
188
199
203
197
194
197
195
181
185
209
223
203
178
183
209
225
220
213
214
214
215
216
217
219
226
226
217
209
211
219
223
212
200
211
238
240
218
211
228
238
218
191
188
182
182
187
193
201
205
202
196
191
183
177
178
189
202
202
201
205
204
198
195
192
183
187
205
210
199
189
194
198
196
194
209
214
201
193
202
214
212
210
214
217
207
202
210
204
157
85
39
30
184
181
192
200
202
202
203
200
192
184
177
176
184
200
209
206
198
204
211
202
196
189
184
183
193
197
197
197
203
206
195
191
203
208
204
201
209
216
212
203
205
215
219
218
219
215
188
137
81
37
181
188
203
210
209
206
207
206
196
182
175
177
186
200
212
209
202
206
216
209
194
189
188
188
187
188
192
209
213
209
195
193
198
202
203
208
212
211
205
202
200
211
224
226
225
220
215
189
131
57
183
199
211
211
207
206
210
212
201
184
179
180
183
193
205
205
197
203
216
212
196
188
196
199
191
182
191
210
216
204
192
194
199
202
208
218
215
203
198
206
208
208
218
228
225
215
217
212
170
93
185
201
206
203
198
199
209
213
204
189
184
184
186
190
199
199
194
197
207
209
200
191
194
198
195
183
186
201
208
198
192
198
205
212
219
231
219
202
200
214
218
208
208
223
223
206
202
212
194
137
188
191
194
192
188
189
197
206
206
193
184
186
194
197
198
198
195
191
194
200
202
196
185
187
190
190
189
193
198
196
196
206
216
219
220
223
222
212
210
218
220
208
205
217
221
205
195
207
207
171
181
176
181
188
187
183
186
200
206
197
188
191
202
205
203
200
195
186
181
189
202
195
175
173
190
199
199
197
198
199
205
214
222
213
200
203
217
223
218
210
209
208
207
214
224
214
198
203
211
198
175
163
169
185
187
184
184
192
199
198
191
192
202
208
207
202
196
186
178
183
194
191
174
174
195
215
215
209
204
204
209
215
213
196
180
187
215
232
221
201
197
202
207
213
225
225
208
201
210
213
171
163
168
183
186
183
180
182
189
193
193
192
196
206
206
197
190
186
186
186
187
184
180
183
206
219
220
214
204
199
205
206
200
184
181
190
217
232
220
202
199
205
205
207
220
228
214
197
204
221
176
176
179
185
189
186
178
171
177
193
194
187
192
203
203
191
188
191
196
193
188
184
185
189
206
215
213
205
197
193
194
197
194
196
201
208
216
223
223
214
213
215
209
202
210
222
216
195
197
219
188
191
192
191
192
192
182
168
178
195
194
184
188
201
200
189
188
196
203
203
192
188
187
192
198
204
205
200
189
185
190
199
205
212
219
216
213
216
221
224
225
225
221
206
203
216
214
198
194
212
198
200
201
199
196
196
191
181
188
201
195
183
187
199
197
191
191
195
202
205
201
195
191
190
193
197
206
206
193
183
192
210
216
220
218
210
201
204
217
222
227
232
233
220
210
213
215
205
200
207
198
197
201
201
194
192
197
199
202
203
197
191
192
194
193
194
197
195
197
209
208
203
199
197
192
192
205
218
208
192
198
213
213
208
207
202
194
199
209
218
222
230
236
230
220
218
218
215
212
209
183
185
195
199
191
187
198
206
204
199
197
195
194
189
188
195
199
195
197
208
209
205
207
210
199
189
201
222
220
200
199
207
201
198
203
205
202
200
205
214
217
219
222
224
224
224
221
218
218
216
174
175
186
193
190
187
192
199
198
194
194
196
195
186
184
193
200
195
198
208
204
199
210
221
209
190
194
217
221
208
201
204
196
197
210
219
211
203
204
211
212
207
208
212
217
220
220
219
219
220
172
179
182
190
196
199
192
191
191
193
195
194
194
191
189
194
201
198
202
204
197
193
207
223
215
195
194
208
213
208
203
205
203
205
214
219
214
207
207
210
208
205
205
209
209
212
215
216
213
211
179
190
188
187
201
211
201
188
191
199
198
193
197
200
197
196
199
201
203
203
196
195
205
209
210
202
200
203
205
207
206
208
211
211
210
209
211
212
211
208
205
211
217
214
203
201
208
212
203
196
184
199
197
187
199
213
209
194
195
204
200
196
202
209
201
197
198
200
201
201
202
203
202
199
199
204
207
202
200
204
207
207
210
208
201
197
207
215
213
202
205
219
231
222
205
194
203
211
197
183
184
205
206
190
188
205
210
199
198
200
201
200
204
208
204
198
196
197
197
200
206
210
202
188
189
201
206
199
195
201
202
199
202
204
199
201
214
218
208
195
203
221
234
226
210
200
209
212
197
187
180
200
205
190
181
194
207
199
195
202
205
199
197
200
201
199
196
195
195
198
204
206
202
191
191
200
203
197
194
197
195
192
195
204
212
218
220
212
196
185
195
213
226
224
214
210
213
215
202
200
177
188
196
190
184
195
203
195
193
208
215
197
181
184
202
206
198
196
197
199
200
201
201
203
202
200
197
197
198
200
197
190
191
205
223
231
220
198
183
180
186
203
218
221
214
213
214
214
206
211
180
181
183
186
189
202
204
191
193
212
219
191
168
176
200
211
202
200
203
204
201
200
204
212
215
203
193
195
204
207
201
190
187
204
226
231
212
191
186
190
189
194
212
220
214
211
214
213
206
209
181
180
180
181
189
205
208
197
192
207
208
188
169
179
202
216
207
205
209
213
210
203
201
212
218
205
190
192
207
209
201
190
190
208
224
224
206
197
207
213
200
195
213
222
217
210
214
215
203
198
189
189
184
181
186
199
208
202
192
192
195
192
190
196
207
211
207
203
206
219
220
204
192
199
214
204
192
193
204
206
198
192
199
219
225
221
208
210
226
228
211
202
215
228
223
214
217
220
208
190
194
197
193
187
186
193
201
200
192
185
187
197
208
214
211
209
203
194
201
219
221
199
177
186
206
209
198
194
196
195
192
196
211
227
230
220
220
224
229
228
213
210
220
232
230
220
221
226
219
194
195
196
192
195
195
192
189
190
193
193
194
202
216
217
211
206
202
199
203
215
214
192
174
183
203
209
201
196
193
190
190
204
221
229
229
227
226
226
223
212
212
217
229
234
231
226
225
228
223
204
190
183
187
197
206
193
175
179
198
209
205
203
206
208
206
202
200
202
212
214
200
181
179
190
203
206
199
198
196
197
200
210
217
221
224
226
227
222
205
197
205
226
235
233
231
229
229
229
217
209
186
176
180
198
209
192
172
178
201
215
210
196
194
199
201
200
201
209
217
211
188
178
188
197
196
195
204
206
204
203
208
212
210
210
213
217
218
214
201
192
205
233
242
234
226
229
236
230
212
208
192
186
187
199
203
192
179
183
201
208
203
192
190
193
197
198
200
208
213
202
182
179
197
201
191
191
209
219
211
207
210
209
201
201
205
205
205
207
208
205
207
226
240
235
225
227
234
229
214
210
203
201
199
200
198
193
188
194
203
201
197
190
188
189
193
197
201
203
202
192
182
188
208
203
191
197
223
230
217
205
204
203
200
202
206
200
195
211
223
218
209
215
230
231
221
218
220
223
221
219
213
208
198
197
201
197
194
196
205
205
200
190
181
182
192
198
201
198
190
186
189
203
213
206
193
206
229
233
217
202
198
196
198
204
207
199
195
212
232
227
211
205
213
222
216
210
211
220
224
219
214
199
190
196
203
200
191
191
206
216
211
192
177
179
189
200
199
192
187
191
202
211
214
204
200
212
229
230
214
203
199
199
202
205
206
197
196
210
224
225
213
202
201
205
209
210
212
218
219
210
204
186
182
195
200
196
186
187
199
211
208
192
185
185
195
196
193
186
188
201
207
205
205
203
204
215
219
220
208
201
201
205
208
205
204
202
198
199
207
214
213
206
197
196
203
214
222
225
213
198
193
181
189
200
199
193
190
191
190
189
189
195
197
201
200
193
185
184
195
207
202
195
196
203
213
212
212
211
205
196
200
206
207
203
202
203
196
186
186
204
216
214
204
200
206
218
226
225
209
196
187
186
199
206
197
195
203
205
189
169
170
193
209
207
197
187
186
191
199
202
194
187
193
209
217
212
206
205
198
191
194
202
204
203
204
205
201
183
180
196
213
217
214
211
212
215
217
218
207
205
192
191
201
203
195
200
216
214
192
166
166
187
206
200
191
193
202
203
201
198
193
191
196
207
211
206
202
200
193
186
188
196
203
206
209
209
206
194
192
196
207
215
218
217
215
209
209
207
206
212
199
196
196
196
196
204
212
207
192
179
179
187
192
191
192
208
218
209
193
191
201
206
203
200
197
201
206
204
193
187
188
194
204
213
215
212
211
211
209
199
200
210
215
214
212
207
207
205
202
211
204
200
194
190
195
201
199
188
186
192
198
194
186
187
203
222
223
201
184
189
212
222
209
189
186
205
219
211
199
193
193
197
206
218
219
211
213
224
222
203
199
209
213
208
204
206
210
209
204
211
206
208
199
189
194
198
188
176
179
198
209
203
191
195
211
224
215
192
182
195
218
227
213
192
190
210
226
217
205
201
201
201
204
212
213
211
216
228
223
205
208
217
214
203
198
204
211
212
210
213
202
218
204
186
189
198
191
183
186
200
210
207
198
199
205
209
207
197
194
202
212
219
215
203
200
211
219
212
206
204
205
204
204
205
205
210
222
227
216
204
213
223
216
202
201
206
209
211
216
222
201
217
202
181
187
201
204
198
198
201
203
205
202
197
192
196
208
211
209
206
206
209
213
212
206
202
199
201
201
200
203
211
210
199
195
208
226
225
209
202
215
221
215
207
209
211
211
212
225
229
199
204
195
183
189
199
203
205
206
202
195
195
201
197
183
187
213
227
218
200
195
199
208
212
208
196
194
197
196
193
201
216
220
206
195
206
225
223
206
203
210
212
212
214
218
220
219
220
228
227
191
192
194
196
196
195
193
197
204
199
186
188
203
204
186
185
211
225
213
195
190
196
202
206
208
205
204
205
201
195
202
220
229
215
208
213
223
220
209
205
208
209
211
215
219
220
221
224
226
223
180
180
199
212
205
190
182
184
191
192
181
187
210
218
199
188
200
213
207
192
193
202
205
204
208
215
222
224
213
202
204
216
224
221
219
220
221
219
215
214
215
212
210
214
219
216
212
214
223
222
171
173
197
213
205
196
191
187
188
188
184
191
217
229
211
190
193
204
206
199
202
215
215
204
201
213
229
235
224
206
199
203
210
214
217
221
223
218
215
222
229
219
203
205
215
211
199
202
218
230
170
170
189
200
200
205
209
199
190
194
196
200
215
223
214
200
199
209
210
204
211
226
224
205
193
199
220
235
229
204
186
186
200
206
209
217
222
217
213
224
235
219
193
193
212
212
195
196
219
237
180
175
180
187
191
210
222
209
195
198
208
207
205
205
209
212
215
217
211
205
212
224
223
207
192
191
209
230
229
201
175
179
202
209
206
210
218
213
210
223
232
214
191
192
212
217
205
205
223
238
191
183
182
184
191
208
216
204
192
201
215
211
194
189
202
217
221
216
205
201
202
214
216
211
201
198
206
221
223
203
180
186
211
219
209
207
210
209
209
218
219
211
203
208
218
219
218
219
223
229
194
186
189
192
193
197
201
195
189
200
213
211
194
187
196
203
203
201
199
192
194
203
213
217
214
211
209
212
213
206
197
202
220
224
212
203
206
208
212
214
207
211
225
228
220
220
228
228
217
217
190
186
192
195
193
189
186
186
190
195
206
210
202
194
189
183
179
189
195
192
192
204
218
223
217
213
208
202
202
208
213
214
222
221
209
199
199
210
219
213
205
217
238
235
219
220
234
229
211
210
193
187
180
184
192
183
168
173
195
192
181
181
198
199
182
173
187
201
199
186
183
185
184
185
197
206
200
190
185
186
187
190
196
201
196
194
201
213
211
206
205
211
215
214
212
207
185
138
87
50
190
180
178
192
204
187
168
173
194
190
179
183
200
202
188
176
182
199
198
183
178
181
178
176
180
195
201
192
188
191
191
192
196
199
199
199
208
217
215
207
202
207
217
219
218
217
208
177
122
63
191
176
177
197
210
195
176
179
193
190
181
184
190
195
196
188
187
195
196
190
186
184
179
174
174
188
194
195
194
194
195
194
195
197
198
201
209
217
216
208
197
203
217
223
221
221
221
203
153
89
187
175
178
195
204
199
188
188
191
188
184
180
178
187
200
198
190
189
195
198
196
194
191
180
178
182
194
198
197
198
199
199
198
198
202
209
214
215
213
206
195
195
213
225
219
211
207
202
175
125
177
178
184
190
192
193
192
191
190
190
186
181
176
184
200
202
190
183
192
202
206
202
198
193
190
189
193
196
196
198
201
204
204
205
209
221
222
214
206
206
194
190
209
224
216
196
187
192
191
163
173
178
189
188
183
182
185
189
191
191
189
185
185
190
200
198
185
180
187
201
206
203
198
198
198
196
193
193
194
197
201
206
209
211
216
225
224
210
204
203
198
194
204
218
213
193
183
193
202
196
171
184
193
189
184
182
182
186
192
195
192
192
194
196
196
192
183
179
187
201
205
196
192
199
209
204
195
192
195
198
198
201
204
207
210
215
216
205
200
204
206
204
204
207
208
200
195
205
216
215
183
187
186
187
188
187
184
186
192
194
194
194
197
197
193
186
180
181
191
204
202
192
190
203
213
208
196
195
203
202
196
193
194
195
197
200
205
203
201
208
216
211
198
195
203
208
209
216
222
225
196
192
179
180
191
192
181
182
191
193
191
192
193
194
192
187
185
188
202
207
199
189
193
205
211
201
194
198
208
210
199
187
185
189
193
196
202
204
206
213
219
211
191
187
202
212
213
212
219
227
204
192
178
182
190
188
177
177
192
195
186
182
183
189
192
190
191
199
208
207
193
187
197
207
206
191
189
193
208
213
206
193
190
198
204
205
205
206
208
210
214
209
190
189
205
211
206
203
215
223
204
192
181
188
191
185
172
179
199
204
185
170
172
186
192
192
195
201
204
199
185
182
194
206
202
192
189
196
204
209
211
211
211
214
217
215
209
208
205
204
206
207
205
205
209
206
201
203
214
218
199
185
183
194
196
187
178
187
212
215
192
170
172
185
189
191
194
196
198
195
182
182
193
207
207
200
202
205
204
204
213
225
225
220
216
211
208
207
201
198
206
217
221
222
215
205
200
210
217
212
190
179
181
193
195
191
192
198
213
217
201
183
184
186
185
188
193
194
194
194
192
193
198
209
208
205
211
215
209
198
209
224
221
211
206
202
201
204
201
203
212
222
227
227
222
206
203
217
221
212
182
174
178
186
194
199
201
196
200
208
204
198
193
192
185
189
198
197
195
199
205
206
206
206
201
197
207
220
211
196
198
211
209
200
203
203
202
203
207
213
215
215
217
220
220
211
207
214
220
215
182
181
177
179
194
203
194
180
182
200
203
201
200
199
190
193
203
205
200
200
206
210
211
199
186
184
197
212
209
196
197
201
195
195
208
214
207
204
214
220
212
203
205
212
217
211
204
211
217
223
186
199
185
181
199
205
183
161
171
197
199
192
194
198
197
196
205
209
206
198
199
203
204
192
182
181
194
200
201
197
200
200
194
199
213
217
209
205
215
218
205
195
204
210
208
203
200
202
216
228
189
211
195
184
199
205
179
160
176
201
197
182
184
197
196
194
200
207
203
196
191
193
193
190
188
193
197
199
198
201
203
203
201
206
211
210
208
208
213
213
203
202
213
214
202
195
194
198
212
225
186
213
198
181
185
195
188
179
191
201
193
181
185
188
186
185
194
199
197
193
190
191
190
189
195
205
206
201
201
205
205
204
207
211
209
199
200
208
213
210
206
210
220
215
202
193
199
202
209
216
179
208
205
178
171
185
198
201
201
200
191
188
189
188
179
179
190
191
191
192
193
193
191
188
193
208
213
205
203
206
206
204
208
217
210
199
197
206
209
204
202
212
219
213
202
204
211
213
213
216
173
200
204
181
167
181
203
210
206
201
197
194
191
187
183
184
187
186
185
190
195
195
194
189
189
200
206
204
203
206
204
201
205
215
218
206
198
201
201
191
187
199
214
214
208
210
217
221
224
226
178
196
205
190
179
187
203
203
203
207
205
191
182
183
189
191
189
188
188
190
193
197
199
196
190
193
200
201
202
206
205
196
195
212
224
217
201
196
193
180
174
190
215
219
209
208
213
218
231
241
185
199
203
195
193
198
200
189
193
211
213
188
171
179
196
197
192
192
199
199
197
198
201
203
195
192
194
200
202
207
206
194
188
205
226
220
201
197
196
184
172
186
217
222
206
202
205
206
224
243
196
198
197
190
193
205
200
186
187
205
207
187
176
182
193
194
195
202
209
210
207
204
203
202
199
194
192
194
199
205
204
193
189
207
226
217
201
203
216
208
191
198
218
218
205
205
203
196
208
231
202
202
187
178
183
196
200
193
188
193
196
194
193
191
187
187
193
200
206
211
214
211
201
196
199
201
196
194
196
194
191
191
201
221
228
214
203
214
234
233
214
211
217
215
208
209
207
192
196
215
207
202
186
177
180
192
200
200
194
187
189
202
209
201
182
181
192
193
194
201
214
213
197
190
201
203
200
197
193
183
180
193
219
235
230
211
208
221
239
241
228
218
217
214
212
213
212
201
199
205
202
196
189
187
194
196
198
201
201
194
190
202
215
206
185
184
195
193
185
191
205
208
199
199
206
199
194
199
197
183
179
201
233
240
225
211
211
222
232
232
229
224
219
216
214
213
211
208
202
199
195
190
189
201
212
207
195
195
199
198
192
195
204
202
194
196
203
199
194
195
199
202
205
210
209
193
188
202
209
197
193
208
231
234
222
215
219
220
220
219
219
221
220
217
215
213
213
210
193
189
186
181
191
211
223
210
192
186
192
192
190
189
195
201
204
208
209
209
209
207
200
198
208
219
209
188
186
204
216
210
203
207
217
218
218
218
222
223
220
211
211
217
220
218
217
218
219
207
182
177
183
183
194
210
217
205
192
185
184
179
180
185
192
200
207
211
211
212
214
212
199
195
206
216
205
190
191
206
217
212
203
200
199
205
211
215
220
226
227
215
207
211
216
218
219
223
223
206
180
174
185
189
194
204
207
198
188
187
185
175
175
187
195
196
201
204
204
205
206
204
194
193
203
206
201
190
193
205
212
210
199
190
188
196
205
206
212
230
234
221
210
210
214
217
219
222
218
206
194
193
195
194
193
197
203
194
183
189
195
188
185
190
194
191
191
193
196
196
191
187
188
197
203
200
191
185
190
202
207
208
196
186
186
195
197
197
206
225
232
223
212
211
211
212
213
214
212
208
210
213
207
194
186
193
204
196
181
188
208
211
199
191
188
189
189
192
193
192
186
180
188
200
208
200
187
186
191
199
203
203
202
198
198
197
192
188
197
216
224
218
213
209
207
204
205
209
210
213
218
216
212
194
183
194
206
198
183
185
205
215
206
190
186
195
198
196
194
194
191
186
190
202
206
199
191
194
198
199
198
200
210
216
212
205
195
192
197
208
214
212
209
208
207
201
199
207
217
222
214
208
207
198
196
199
202
201
191
186
187
197
197
193
195
202
206
198
196
199
201
193
192
202
208
202
202
208
212
204
191
196
216
229
220
204
200
201
203
206
208
211
211
210
211
206
203
213
223
222
208
197
197
199
201
199
197
201
202
190
173
174
187
203
205
205
202
198
199
206
207
199
196
206
210
205
205
214
222
209
188
189
214
230
219
202
203
209
208
206
208
212
211
211
215
214
212
218
225
218
206
201
191
194
197
192
189
200
211
201
177
167
185
205
207
197
193
200
209
211
202
197
203
216
215
200
194
207
219
214
190
185
204
220
212
203
207
211
210
207
207
209
207
209
215
218
218
222
224
216
206
207
186
187
187
186
188
199
209
206
189
184
194
205
202
191
193
210
221
208
188
188
209
225
215
192
180
193
216
219
204
193
198
208
208
207
208
208
205
203
203
202
201
204
212
214
213
217
222
215
205
212
185
185
186
187
192
197
203
204
202
199
200
199
197
194
203
219
221
199
179
186
211
225
213
187
175
191
213
221
212
203
202
200
202
210
213
210
200
200
201
199
200
206
210
205
202
206
217
217
207
212
185
193
194
193
195
199
201
202
203
206
203
196
194
202
211
218
214
198
188
194
207
210
207
195
190
200
213
214
214
214
211
202
202
211
218
213
204
204
205
206
207
213
210
200
194
202
212
214
208
207
191
209
206
192
193
200
201
197
196
201
201
199
199
202
204
205
207
211
212
209
199
197
202
208
210
207
206
201
206
218
219
209
206
209
212
214
213
212
214
217
223
219
206
198
199
204
209
210
208
204
198
217
206
185
186
198
202
195
189
199
203
204
202
198
191
194
208
223
225
212
195
193
205
217
217
204
191
193
204
213
213
213
210
206
206
212
221
221
219
227
231
218
205
200
210
211
209
206
203
198
200
210
200
184
186
192
192
185
190
203
205
202
199
190
180
187
208
218
215
204
196
196
205
215
212
195
185
198
211
210
204
209
213
204
199
208
222
221
219
226
226
213
202
203
211
212
209
205
200
194
198
201
200
198
195
185
181
183
199
212
202
190
188
186
181
184
196
198
191
191
196
200
203
209
209
200
198
213
225
214
200
202
208
206
203
212
216
215
212
217
215
207
206
207
206
204
204
204
203
194
194
192
202
212
204
182
173
185
208
215
195
181
186
193
184
178
177
179
181
187
199
204
207
209
211
207
209
224
231
219
204
201
202
205
210
216
215
208
206
207
205
204
212
215
208
199
200
207
206
197
190
184
200
213
204
185
182
193
208
210
190
181
192
199
187
172
170
182
191
197
202
210
215
218
213
211
212
220
220
216
206
201
198
203
213
219
215
208
205
201
197
199
215
226
219
207
205
210
210
203
187
178
187
195
192
189
192
196
200
201
198
196
202
204
194
183
185
198
207
207
207
216
227
226
215
203
203
208
207
202
194
191
194
200
212
218
215
207
203
200
193
195
214
231
231
218
211
212
214
213
189
178
180
183
186
192
197
190
187
198
210
213
206
205
206
207
209
210
210
209
209
215
225
225
212
195
193
202
205
195
181
180
193
202
207
210
211
204
203
202
200
202
215
229
230
220
214
214
218
221
195
181
180
187
190
192
191
181
179
197
220
223
207
201
216
227
221
207
202
203
206
209
212
216
210
197
190
200
210
203
180
175
191
203
204
206
206
203
203
207
208
211
223
226
219
213
211
214
219
225
202
186
191
200
200
190
182
178
183
196
214
220
208
205
216
222
210
192
190
199
208
206
201
206
211
203
192
198
216
216
196
183
193
204
202
202
204
206
209
212
212
216
225
221
209
209
211
212
212
227
203
193
195
207
202
183
174
185
191
192
200
214
212
203
201
199
191
184
187
204
216
214
202
202
208
204
192
195
213
219
206
194
199
203
200
197
204
211
215
215
210
212
215
213
210
216
217
208
205
224
195
200
184
171
176
173
168
179
195
192
182
187
203
200
176
163
180
196
190
181
186
200
203
195
190
194
203
202
190
189
201
212
210
200
197
206
217
219
213
208
201
201
211
218
221
213
202
175
121
61
194
192
177
175
185
179
162
170
194
198
191
194
205
198
175
163
178
192
183
171
179
200
205
195
193
204
207
198
185
188
201
207
207
201
198
201
210
217
218
213
208
206
207
210
215
219
213
192
149
92
193
179
165
176
193
184
160
164
191
202
202
200
197
192
182
178
187
191
183
176
186
200
201
196
200
211
210
193
184
189
198
200
201
198
193
192
200
212
218
217
213
211
207
206
209
218
212
192
167
130
186
167
158
173
189
184
164
161
181
200
207
203
189
183
188
193
195
193
189
186
196
205
201
198
202
207
207
193
191
195
198
198
200
198
187
186
198
213
217
213
208
209
211
209
210
210
201
184
176
163
178
166
168
176
182
180
166
164
172
191
205
201
187
181
187
199
201
193
188
190
200
205
203
201
202
204
203
195
195
198
198
196
196
194
187
194
212
218
213
204
198
201
217
220
215
207
191
181
184
186
171
180
188
186
180
176
171
168
171
187
199
199
189
186
186
193
198
194
187
187
193
199
203
203
204
204
201
197
197
198
195
193
193
192
193
208
222
218
208
200
195
201
215
221
215
207
202
197
194
194
175
197
204
192
183
181
181
179
182
189
193
195
194
189
184
185
193
192
188
187
188
191
200
209
210
205
197
194
196
198
188
184
188
197
203
212
215
206
202
203
206
208
212
212
209
208
213
217
204
194
188
206
205
193
191
190
189
190
190
191
192
194
194
189
182
184
188
191
193
196
193
191
200
212
211
201
192
191
200
201
188
181
189
201
208
209
202
192
195
211
220
218
208
204
202
205
216
226
215
201
201
202
192
189
191
193
195
196
195
187
189
197
195
184
184
190
195
196
199
203
201
199
202
206
198
188
188
192
202
204
193
189
192
206
210
206
193
184
191
213
225
218
202
199
202
204
206
217
216
208
204
191
182
185
187
185
188
199
198
187
189
198
195
184
188
202
204
202
203
205
202
202
205
202
187
181
187
195
199
205
204
202
203
208
212
210
197
189
189
203
216
213
202
206
211
203
194
204
218
215
199
180
180
188
185
173
176
196
201
189
189
193
191
184
191
205
206
201
197
195
193
196
204
203
191
187
194
200
201
203
208
212
213
212
214
217
211
199
186
189
206
210
210
217
221
206
191
204
218
220
192
175
179
192
187
174
178
199
205
198
190
190
186
184
189
196
196
193
190
188
188
192
203
208
207
204
203
203
201
202
205
212
215
214
214
218
220
207
187
182
203
216
218
222
227
212
201
211
219
218
186
173
176
187
190
188
192
204
208
204
192
187
186
184
185
188
191
190
187
189
192
196
204
211
217
214
210
205
202
200
200
205
213
217
213
212
214
208
195
191
208
220
219
221
224
220
217
217
215
212
187
177
174
179
196
207
208
204
205
202
195
189
190
191
186
186
196
196
192
195
204
206
202
201
207
209
206
203
201
195
195
197
211
217
216
209
204
204
203
206
212
214
212
210
221
230
226
216
206
204
189
187
174
176
201
218
207
191
193
205
194
183
192
196
194
193
203
205
197
195
206
210
197
182
186
198
202
202
199
196
194
197
205
214
216
208
200
201
210
214
211
204
203
210
219
231
224
207
204
208
193
201
185
184
205
211
187
170
188
203
190
173
182
199
199
198
208
208
199
195
200
205
190
172
174
189
201
204
202
201
201
202
202
207
212
208
198
199
210
213
205
199
206
210
214
218
211
200
209
219
193
207
192
188
201
195
167
163
187
203
187
168
177
194
194
194
198
200
196
191
194
196
192
182
183
191
201
204
206
208
210
208
203
201
202
200
199
200
206
210
204
201
210
210
210
208
202
196
212
230
186
197
191
186
189
179
164
170
194
198
187
178
184
189
187
186
187
191
193
193
192
194
197
197
195
192
197
202
207
213
215
212
207
202
197
195
195
201
207
211
209
205
206
204
206
210
209
200
213
230
178
184
183
180
177
169
171
186
198
193
187
191
196
193
186
183
185
186
188
192
193
193
203
204
197
192
196
201
206
213
215
213
211
211
206
198
196
206
212
213
210
206
199
197
207
223
223
215
218
223
173
178
182
182
178
172
177
195
200
192
189
197
204
201
191
188
186
184
185
187
186
187
200
202
188
187
198
201
203
206
209
209
211
216
219
207
198
205
211
209
206
202
198
194
208
222
228
224
224
225
177
183
194
197
194
184
185
192
198
198
191
191
197
200
197
190
185
186
188
187
175
178
197
197
180
182
201
204
202
202
205
204
203
213
225
218
207
206
205
203
201
202
202
201
204
212
217
221
235
238
186
194
204
212
208
198
186
188
196
201
192
182
185
194
194
185
180
189
199
193
174
174
193
196
181
183
202
209
201
199
203
204
201
205
222
219
207
205
202
198
199
205
209
203
199
200
200
207
234
249
192
195
200
206
207
202
193
187
194
199
195
183
179
183
182
175
178
196
208
202
184
184
197
198
186
193
208
210
198
195
203
206
201
202
211
212
206
208
206
200
202
213
215
203
196
196
193
196
225
250
192
189
186
186
192
199
198
196
196
197
198
194
189
181
174
172
179
197
204
198
197
199
204
197
192
197
209
208
194
188
197
207
205
200
201
200
207
209
209
208
212
218
213
200
197
201
199
196
217
243
193
186
176
173
182
195
202
201
196
195
198
201
199
188
175
175
188
192
191
190
197
210
211
200
194
195
204
206
193
181
190
205
209
201
195
195
200
203
204
208
218
221
212
200
201
207
208
208
219
233
195
189
181
180
188
198
205
205
201
195
196
200
206
198
184
184
193
190
180
180
197
217
219
209
198
191
194
201
198
186
187
201
206
199
192
194
196
195
196
208
220
217
207
201
203
207
210
214
217
223
194
192
191
193
200
206
208
205
195
191
190
194
201
203
196
195
195
190
185
188
205
221
224
218
205
189
184
197
204
196
192
196
199
199
199
199
197
194
195
208
211
208
199
199
201
207
210
212
209
208
189
191
201
206
208
209
208
199
185
179
180
188
196
202
204
203
199
196
196
206
218
222
220
216
212
196
188
197
205
201
196
193
195
201
204
205
203
201
205
209
200
194
194
197
202
211
215
212
195
191
184
189
201
207
209
207
205
194
176
164
169
187
198
201
203
202
199
196
202
217
223
219
209
208
211
206
195
196
200
202
200
196
196
200
209
209
209
211
214
209
196
188
195
201
206
215
224
213
191
182
180
188
196
203
204
202
198
195
177
160
169
192
202
197
195
195
195
194
198
209
211
209
199
200
202
202
197
193
194
203
204
202
198
200
204
206
209
216
216
206
198
203
208
208
209
217
223
217
202
194
182
188
191
196
200
195
192
193
190
173
175
194
205
196
187
188
193
194
190
190
194
198
199
195
192
186
184
187
192
202
209
212
208
199
194
196
205
212
207
200
205
215
221
212
208
211
215
219
217
211
188
189
187
189
197
193
189
197
202
192
182
192
205
201
191
189
196
198
190
182
184
198
204
198
186
176
177
185
197
202
211
218
216
201
191
190
201
210
205
200
208
221
222
209
201
203
209
219
222
217
194
190
180
182
193
194
190
196
205
201
189
189
198
207
204
199
197
204
201
188
186
199
206
205
192
184
186
192
198
203
209
216
216
206
195
193
203
212
212
207
207
210
210
205
200
201
208
216
220
213
194
190
179
179
190
197
195
192
194
196
194
189
193
205
211
202
198
208
212
204
196
202
208
207
204
205
205
201
197
201
212
215
213
204
201
202
208
221
227
224
210
200
201
204
207
210
214
218
218
207
191
189
179
178
186
198
196
184
179
189
199
199
191
196
204
199
196
208
219
212
205
206
207
204
207
218
221
206
193
200
216
220
209
199
201
208
215
223
236
237
217
196
194
206
219
226
225
219
214
209
185
184
180
179
186
192
192
186
181
190
205
208
198
191
192
192
194
208
214
214
212
212
204
196
202
216
220
208
196
204
221
224
207
193
195
206
212
215
227
233
219
200
198
210
226
235
231
220
216
217
178
178
180
185
188
191
191
194
198
201
206
208
202
192
187
188
195
204
207
209
211
211
201
192
194
206
213
210
203
208
219
220
205
191
189
196
198
199
203
214
215
204
204
208
218
225
222
219
219
224
171
174
182
192
195
193
194
207
217
212
200
198
200
199
193
190
194
199
204
207
204
200
195
191
193
200
206
207
207
210
211
208
202
196
194
190
184
181
185
200
205
208
208
204
201
206
212
216
219
222
172
177
186
196
199
201
202
216
219
209
192
186
197
204
201
192
192
202
210
207
195
186
190
198
203
203
202
199
204
211
211
202
201
206
208
200
184
181
184
197
204
209
209
202
192
194
208
215
216
213
181
187
191
193
198
205
209
207
202
197
189
186
196
201
202
193
192
204
217
213
193
177
186
205
212
207
196
192
199
211
212
205
203
213
220
212
195
191
197
208
211
210
206
202
201
203
208
211
209
201
187
193
190
183
189
206
212
196
182
183
194
199
198
197
198
194
196
204
216
215
198
185
191
205
214
206
193
190
199
209
208
202
207
214
218
212
202
202
210
217
217
207
201
204
215
218
214
203
196
196
188
193
190
184
189
204
205
188
176
184
202
206
200
193
193
194
195
195
202
214
210
200
197
203
210
202
194
199
210
210
198
195
198
207
208
204
202
206
214
220
219
208
200
200
213
218
212
195
186
192
188
194
197
198
198
199
197
190
188
196
203
201
192
189
190
190
184
177
185
209
220
210
198
201
209
202
197
207
220
215
196
183
185
196
198
196
196
202
213
217
214
209
204
200
200
202
203
198
189
197
193
193
204
212
205
193
188
197
205
207
199
188
185
185
184
182
173
170
185
210
221
209
198
205
212
207
199
201
211
214
203
189
185
193
203
200
194
199
206
207
200
203
213
207
191
191
205
208
199
203
201
199
207
212
202
186
184
198
212
211
197
187
180
179
178
177
176
178
196
213
212
204
201
210
219
213
198
185
186
200
209
206
199
204
214
211
201
202
207
198
184
195
223
225
204
202
217
219
207
201
208
202
201
200
188
177
183
197
205
203
199
191
184
179
180
186
189
192
202
211
205
198
201
213
219
215
199
177
168
185
209
217
213
215
218
213
205
206
207
190
173
189
227
241
226
218
224
224
211
204
206
202
198
192
182
179
182
189
192
196
200
203
192
186
195
205
204
198
198
200
194
186
193
207
214
213
202
186
180
191
207
212
213
215
214
206
202
207
208
194
182
198
230
243
230
221
220
216
210
210
203
199
196
195
191
187
184
185
184
191
204
209
199
197
210
221
212
194
190
190
187
176
178
196
209
209
202
201
211
218
213
202
201
203
202
199
201
209
210
204
200
213
232
232
218
210
208
206
210
221
202
196
193
202
204
195
186
187
189
190
200
210
206
205
213
222
214
198
195
196
193
178
173
188
205
205
198
208
231
240
220
199
195
195
194
197
208
216
213
211
212
222
228
219
209
205
202
203
216
236
204
193
193
204
207
194
186
195
201
191
194
209
216
209
204
210
213
212
210
216
215
199
186
190
201
198
191
204
228
235
218
200
200
199
197
203
218
218
213
213
215
214
213
211
212
213
206
205
221
238
189
198
189
171
168
181
197
200
193
187
185
192
201
196
182
185
197
199
194
198
204
209
207
201
197
198
207
210
206
203
213
223
217
202
200
213
227
227
224
218
211
201
201
209
212
203
203
197
162
101
189
199
193
181
181
184
188
191
194
192
190
191
194
189
184
189
204
203
187
184
199
214
216
214
214
214
210
204
201
203
209
213
211
205
202
203
209
214
219
219
217
212
207
204
206
206
204
199
181
141
187
189
185
185
186
184
179
182
195
199
196
190
186
182
187
196
206
203
189
187
199
211
213
217
228
227
209
195
199
204
200
198
205
210
203
190
192
204
212
218
222
222
212
203
203
206
202
195
194
177
180
176
177
182
185
180
173
175
189
201
202
195
183
180
188
201
207
204
194
192
201
204
205
210
221
219
202
195
206
209
197
192
203
208
195
183
190
207
213
215
219
222
220
210
209
208
202
194
202
202
178
177
179
182
181
177
173
174
182
194
201
200
188
181
187
197
204
203
193
190
191
195
197
201
205
204
201
203
208
210
196
195
201
199
185
187
206
216
213
209
211
216
220
216
214
214
208
201
206
205
180
187
189
186
182
178
177
178
181
189
195
198
196
190
190
193
202
201
189
181
182
189
195
199
201
202
203
206
207
205
196
196
196
191
182
196
217
224
215
206
205
212
219
219
217
215
214
212
205
197
184
198
199
192
186
183
184
184
187
190
192
194
199
199
193
191
199
200
186
175
176
189
201
207
207
205
203
200
203
202
198
194
193
194
197
206
217
215
212
207
205
206
216
216
211
209
217
218
202
184
186
195
198
194
190
188
190
193
195
195
191
191
200
201
195
192
199
199
188
182
183
195
206
213
209
204
199
196
199
202
203
200
200
203
208
212
208
205
207
210
207
208
212
215
209
206
212
215
199
179
184
184
189
190
189
188
191
198
199
197
196
199
202
200
198
199
208
204
195
189
192
199
205
205
199
196
194
193
197
204
211
210
209
211
216
215
203
192
198
211
210
208
212
217
216
208
207
209
198
183
182
173
182
188
185
180
188
197
196
193
197
208
208
199
198
209
215
211
198
192
195
200
203
194
189
190
195
197
197
200
217
221
213
209
213
218
205
190
193
207
212
211
214
221
224
216
210
207
202
193
185
171
182
191
183
170
178
188
185
180
191
209
208
196
198
210
213
206
195
189
193
199
200
191
187
192
199
201
197
198
210
216
209
203
209
219
212
196
189
205
218
216
214
218
227
223
212
211
210
204
188
181
190
193
184
171
177
182
179
173
183
199
201
194
196
204
199
193
187
188
196
200
200
198
199
201
200
198
197
198
201
203
203
202
208
220
219
201
189
203
221
218
206
206
218
221
219
213
211
213
195
191
192
192
188
185
187
188
184
176
176
186
192
193
195
197
193
187
184
190
204
205
201
203
213
209
192
182
193
200
198
193
199
209
211
213
213
204
195
202
217
215
195
189
207
227
225
208
200
212
194
195
192
190
195
201
204
203
198
191
180
180
188
194
195
196
196
192
188
193
205
207
199
199
211
209
189
175
190
205
198
192
203
220
218
206
203
201
198
201
212
211
191
178
203
235
232
199
183
201
191
195
189
186
202
216
215
212
212
206
187
178
190
197
197
199
202
198
189
188
202
205
192
189
203
209
196
186
194
206
201
196
210
223
219
201
196
194
195
198
211
213
198
184
205
240
236
199
182
201
189
196
188
189
207
216
212
211
214
212
189
177
185
197
196
196
197
197
188
184
194
197
191
185
191
200
205
202
204
205
203
203
212
217
209
198
190
188
189
197
210
218
207
194
207
233
229
201
196
208
187
190
189
190
204
207
201
202
206
206
189
180
184
192
192
190
189
187
186
185
192
198
199
193
188
187
199
208
211
207
204
208
212
209
197
191
188
188
190
196
212
220
213
204
209
225
223
206
208
221
182
179
178
186
196
196
193
194
196
193
191
191
191
191
191
189
185
183
187
191
195
202
210
204
184
172
180
201
209
206
205
210
215
207
195
190
192
196
200
204
211
213
212
206
214
227
224
207
210
225
180
166
166
178
185
186
188
190
189
185
190
199
200
196
196
196
190
187
189
194
197
202
214
211
188
169
173
192
203
203
204
212
215
210
202
197
201
207
210
209
208
207
205
206
222
238
228
209
205
219
180
163
164
181
183
181
182
188
189
185
190
204
206
203
203
202
196
190
190
191
190
192
208
207
188
176
183
190
194
197
203
209
212
213
213
214
215
216
216
214
212
205
200
207
227
238
225
205
201
211
181
168
177
194
192
180
178
191
196
188
186
195
203
204
203
199
193
190
190
190
179
179
196
201
188
187
199
201
194
192
203
207
206
210
220
229
227
219
215
218
220
214
202
206
222
226
214
202
204
209
179
174
189
205
203
183
178
192
200
191
180
185
194
196
193
187
183
187
195
193
177
174
192
198
193
196
210
209
195
189
201
206
203
202
215
230
228
210
201
213
225
220
205
204
212
211
201
199
207
209
175
177
191
205
204
188
183
196
202
193
183
182
186
186
183
177
176
186
201
200
185
181
195
199
198
200
210
208
191
186
201
211
205
197
204
218
223
209
197
202
218
218
206
204
207
206
204
208
214
210
174
177
183
193
196
194
193
196
196
192
188
189
187
184
182
179
180
189
198
200
192
192
201
200
194
196
207
202
186
185
202
217
208
193
192
207
217
207
191
192
210
214
208
205
209
213
216
220
221
209
177
175
177
182
190
196
197
194
192
191
194
196
192
191
194
192
191
193
195
194
192
197
202
199
189
191
202
198
185
186
202
216
207
188
187
204
214
202
183
185
205
212
209
206
211
218
225
231
229
213
181
179
181
184
190
195
196
192
189
192
195
197
198
201
205
204
194
190
188
189
190
196
202
200
191
191
196
196
191
191
201
206
195
184
188
207
210
194
181
191
210
213
204
203
209
216
224
231
232
220
186
185
188
188
189
192
195
193
189
190
192
193
198
204
209
203
190
184
186
191
195
197
201
204
202
197
195
196
198
200
199
193
183
183
195
207
204
188
187
203
212
207
195
195
205
212
216
226
228
220
188
187
190
191
184
188
198
196
191
187
188
191
196
199
200
195
185
182
187
200
204
202
200
204
214
213
208
201
201
200
194
186
183
189
201
201
197
192
201
212
209
195
191
193
199
208
216
224
224
217
185
184
189
190
184
187
202
202
191
185
186
190
191
190
189
188
186
184
189
204
215
211
198
198
211
223
221
207
197
196
196
194
196
199
201
198
194
196
207
213
204
196
196
198
200
206
218
226
221
212
185
186
189
189
187
189
200
205
193
184
186
194
193
184
184
189
191
189
188
200
211
210
200
192
200
215
223
212
192
189
203
215
217
208
198
195
196
200
203
205
207
210
213
210
199
204
219
227
222
212
185
189
191
192
190
190
194
203
195
183
182
196
202
193
188
192
199
195
189
193
198
202
200
192
185
194
209
210
191
184
207
236
237
212
193
195
202
199
191
193
212
226
226
212
196
199
213
222
220
212
182
187
190
192
191
188
190
197
194
179
178
194
211
209
199
200
202
199
193
194
196
199
203
197
185
182
197
205
196
183
200
230
237
213
192
195
206
202
188
192
214
228
224
209
197
199
206
213
216
215
178
182
183
185
187
188
188
190
190
179
178
193
213
217
209
204
202
200
200
203
202
200
203
204
200
191
192
203
201
186
185
203
216
210
197
198
208
211
202
201
207
212
209
203
200
200
202
206
213
216
178
177
175
178
188
189
188
186
184
183
186
193
200
209
210
207
196
195
201
212
211
203
199
207
211
205
200
200
206
197
179
180
197
208
203
202
211
222
224
217
205
198
195
198
204
206
203
203
214
219
186
178
171
176
190
196
192
183
181
189
197
197
191
192
201
201
191
188
198
211
213
204
194
202
216
214
198
196
210
211
191
179
192
209
208
206
211
225
231
228
213
195
190
196
210
215
211
207
217
221
193
180
175
183
194
196
193
188
189
195
205
203
193
187
191
193
191
192
199
205
207
198
191
199
214
210
196
196
214
223
208
194
200
206
204
205
209
217
221
223
220
206
197
200
214
219
215
212
220
222
188
183
182
193
199
195
195
198
201
203
204
205
201
194
187
186
191
200
204
202
198
190
191
204
212
206
195
201
221
226
215
205
206
202
197
197
201
203
205
210
218
215
206
205
209
212
211
210
219
220
179
180
188
200
203
196
196
206
211
205
199
199
203
200
191
186
195
208
212
204
191
186
195
209
214
203
197
206
219
218
205
203
203
200
194
193
194
195
195
198
209
211
211
207
205
204
206
210
215
216
176
179
187
198
201
201
202
206
207
201
189
193
199
200
196
191
199
209
214
206
192
188
199
214
214
203
200
206
210
203
195
198
201
202
202
202
202
201
197
193
196
205
211
212
208
207
208
210
214
215
182
180
182
189
197
204
205
200
193
188
187
191
193
195
200
201
199
202
205
205
197
194
201
210
209
203
201
203
199
193
192
196
201
207
214
214
210
209
206
196
193
202
214
220
222
222
219
215
214
216
186
181
177
182
190
206
211
196
180
176
190
198
195
193
198
203
196
188
192
204
207
205
202
201
203
207
206
200
190
187
190
196
203
210
218
216
208
209
207
202
199
203
211
227
242
245
230
216
214
222
182
182
182
183
189
206
213
199
177
173
192
207
204
197
200
202
189
179
185
206
219
214
202
199
205
211
210
201
195
189
190
193
201
206
206
200
197
201
206
210
211
209
211
222
242
247
230
212
211
227
179
185
190
192
195
204
209
201
188
182
194
205
204
201
201
199
185
175
186
211
224
214
199
202
211
212
207
203
203
201
196
190
190
193
192
182
181
191
209
220
220
217
216
216
224
224
219
212
213
232
186
191
198
202
202
199
199
200
198
195
197
201
198
198
199
199
191
184
195
215
219
205
196
203
212
210
198
192
199
206
203
196
193
195
194
180
175
190
215
223
223
221
221
213
203
201
210
215
219
231
201
197
197
201
200
187
185
195
203
204
202
197
190
185
193
203
203
195
197
209
208
198
196
202
207
203
193
181
181
195
208
210
208
212
209
196
186
199
219
222
214
216
225
217
199
198
211
219
220
224
213
203
196
195
195
185
179
191
199
202
202
196
181
175
187
206
209
197
191
198
197
194
193
194
196
203
200
181
166
178
205
221
223
225
224
207
196
204
217
213
201
207
222
222
209
207
218
219
217
218
208
205
195
192
192
187
186
190
192
192
192
192
182
176
189
203
202
186
178
186
187
187
186
185
191
208
214
194
174
181
205
218
220
222
219
208
200
208
215
207
200
208
219
218
213
216
217
215
210
215
197
201
195
196
198
195
193
193
189
182
186
190
186
187
192
197
194
180
178
181
181
179
179
182
191
210
219
209
200
204
212
211
205
204
203
198
199
211
213
206
207
217
221
214
211
215
216
206
208
217
192
193
192
196
205
205
197
191
187
183
186
191
195
197
198
198
197
195
193
191
186
181
182
188
198
210
213
213
217
225
224
211
200
194
191
192
204
216
212
207
214
227
223
213
209
216
213
208
217
226
191
184
184
194
206
203
192
188
189
190
192
201
205
203
200
203
215
218
217
209
202
197
198
202
207
208
206
206
213
220
221
215
208
199
197
201
211
214
208
207
216
225
220
215
215
217
215
215
229
231
184
189
193
184
174
186
205
201
183
182
187
196
200
193
187
201
214
206
198
202
212
209
195
195
200
205
204
202
203
210
217
218
209
203
203
209
215
218
222
225
221
214
206
200
194
192
203
214
202
165
184
196
204
194
184
189
204
199
184
178
178
181
184
186
192
209
220
206
193
198
211
212
199
199
211
212
199
195
204
215
216
208
203
206
210
210
207
210
213
216
219
218
214
207
198
197
207
215
213
191
177
189
200
198
187
187
196
196
191
182
168
164
167
182
200
210
212
201
194
198
209
206
197
200
213
211
194
192
209
222
211
198
200
216
220
210
204
205
207
207
211
214
216
209
206
206
208
213
216
209
175
180
190
192
184
183
189
196
195
186
171
158
160
179
197
203
197
194
196
200
201
194
191
195
199
199
190
196
214
222
212
201
206
217
217
212
208
207
207
206
207
208
211
216
213
213
213
213
219
216
181
181
184
186
184
184
189
196
197
191
179
172
170
180
194
197
189
188
192
195
189
185
184
184
185
189
196
205
211
213
215
216
216
211
207
208
211
210
209
207
206
206
207
211
214
214
216
217
218
212
193
190
184
184
185
187
190
194
195
193
190
188
189
191
194
193
188
185
187
188
185
185
189
188
186
191
209
214
204
199
210
222
219
203
197
202
208
211
209
209
209
206
204
205
208
211
213
214
213
208
196
195
188
188
189
187
186
187
192
197
195
194
201
204
198
192
190
189
188
186
187
194
204
203
195
202
216
213
199
194
204
212
210
201
201
201
203
206
210
209
204
201
201
202
204
205
207
207
205
205
188
187
187
192
191
186
176
180
196
209
199
191
202
212
202
191
194
199
197
187
188
203
212
213
207
206
208
206
199
199
203
204
201
203
209
208
202
206
213
209
194
191
201
204
205
205
208
202
199
202
177
176
185
192
191
182
170
176
201
217
201
186
199
212
200
188
199
209
204
189
189
200
209
210
208
203
199
199
201
204
207
206
203
207
212
211
202
207
215
208
189
185
200
211
213
216
217
207
197
198
172
169
180
189
187
180
173
177
195
208
195
185
199
210
195
185
202
216
205
185
183
194
197
198
200
199
197
199
201
205
210
213
209
207
210
209
204
205
214
214
198
193
204
214
220
228
232
221
203
197
177
176
181
188
187
183
179
178
183
187
183
185
201
207
191
186
198
210
199
184
184
191
189
187
195
199
199
201
200
200
209
215
210
203
204
207
203
201
209
220
216
206
205
208
212
225
231
230
218
204
181
185
188
189
188
185
181
176
171
169
171
182
199
207
196
187
191
196
191
187
195
199
190
186
198
202
199
198
199
202
206
208
204
199
201
204
204
199
205
221
222
211
201
198
200
210
215
219
218
213
181
196
199
191
186
185
183
178
172
167
166
178
194
201
199
191
190
190
190
193
204
205
198
194
203
205
194
188
195
206
207
202
197
196
198
201
204
203
205
213
216
208
190
185
194
197
198
199
209
221
178
202
208
196
187
184
186
189
189
183
180
183
190
196
197
196
195
190
188
191
202
204
202
201
207
207
193
179
188
206
207
197
196
197
197
199
205
208
204
201
207
204
188
180
193
203
193
180
192
215
178
202
210
196
188
190
196
201
203
199
192
191
192
194
194
196
196
193
182
180
191
200
204
205
207
209
204
188
191
202
201
195
199
201
198
195
204
209
198
195
205
212
196
185
200
216
203
184
187
208
185
200
203
190
190
201
207
210
209
206
202
197
192
188
187
190
190
185
174
172
180
195
204
203
204
208
210
205
201
197
192
190
203
208
200
196
200
203
195
194
212
222
207
191
201
218
215
198
194
203
193
195
191
185
190
210
220
215
201
200
201
196
186
182
185
185
183
179
174
172
181
199
205
201
194
195
203
209
207
195
184
187
205
214
204
194
194
195
194
196
214
225
213
198
200
215
219
210
203
205
199
190
182
179
191
216
230
211
188
186
194
194
181
178
188
188
184
183
183
185
193
203
205
197
186
180
184
200
209
202
188
192
209
217
207
194
192
196
198
200
206
212
210
206
207
214
217
215
206
208
199
186
180
179
186
209
226
210
183
180
192
195
181
178
193
197
193
191
194
197
201
203
199
192
188
181
181
193
205
205
199
201
214
219
212
199
196
201
204
200
197
198
204
213
219
220
216
209
203
212
197
185
183
183
183
194
210
207
187
182
189
195
186
184
195
204
202
199
200
202
203
200
195
192
197
197
196
199
202
204
206
210
214
216
215
212
209
208
206
204
199
192
199
218
231
226
212
199
195
208
191
184
188
189
181
178
191
201
196
187
188
194
193
190
193
202
200
196
196
201
203
197
190
197
207
214
215
210
207
205
206
209
210
207
211
223
221
206
203
212
212
199
199
216
232
223
208
197
194
203
184
184
189
192
181
170
177
195
199
189
184
194
197
191
190
193
192
187
188
202
206
198
196
199
211
218
219
215
203
197
202
208
205
200
207
224
221
200
197
215
222
208
200
210
222
219
208
203
198
194
182
185
187
185
180
169
173
191
199
188
183
194
194
190
188
188
186
183
188
201
207
203
202
204
207
208
210
206
195
189
199
207
204
196
198
211
211
199
197
212
217
206
201
209
213
215
216
219
205
182
182
185
184
182
181
179
178
189
191
188
187
192
194
191
191
192
191
191
195
202
203
203
203
203
198
195
197
197
190
188
195
207
205
193
194
200
204
203
202
205
206
202
205
211
213
213
224
229
210
178
186
188
182
183
190
189
184
185
189
189
191
193
192
195
199
198
196
198
202
202
194
192
196
197
189
189
194
198
192
192
201
208
207
198
195
201
209
212
204
200
201
204
208
213
213
212
220
230
216
187
190
188
185
187
194
193
186
186
189
193
194
194
194
199
204
201
197
197
202
200
182
173
184
193
192
193
197
201
204
206
207
206
205
204
204
210
217
214
205
200
208
210
207
208
211
207
210
220
220
203
188
186
187
190
190
189
187
188
192
196
195
194
194
200
201
197
191
191
196
195
177
163
175
198
207
206
203
205
214
218
208
203
205
208
209
213
216
213
206
210
218
211
202
204
208
205
202
214
226
216
186
184
184
184
183
183
187
192
196
199
197
194
193
194
192
190
188
189
192
193
181
171
180
204
222
221
213
210
217
217
202
196
206
209
207
205
207
208
211
221
221
209
198
203
209
202
200
215
229
221
188
181
180
179
177
179
190
200
202
202
197
192
188
185
187
190
191
191
192
193
191
189
195
209
218
222
220
217
213
208
197
198
211
212
199
195
197
202
212
224
221
208
204
208
211
203
203
219
229
217
192
184
184
184
180
180
192
204
205
203
197
190
185
184
189
197
200
197
194
193
196
201
207
203
198
205
221
222
206
191
196
211
221
209
194
191
194
198
206
222
224
218
213
213
211
204
206
217
220
211
192
189
191
193
186
181
189
199
202
197
189
188
189
191
197
203
205
201
196
195
196
201
207
197
183
187
216
225
201
181
197
227
231
207
191
197
204
200
200
213
226
224
215
212
210
208
208
210
209
208
187
189
198
201
190
179
181
189
193
188
185
190
198
203
204
205
204
199
196
196
198
200
204
200
185
190
211
221
198
179
195
226
228
202
192
201
212
206
196
202
220
224
216
210
210
212
209
200
198
206
179
188
198
200
191
179
176
178
180
181
183
194
204
206
205
204
201
193
194
204
205
202
201
203
201
201
209
210
200
185
187
204
213
200
195
200
213
212
200
197
205
214
213
209
211
214
206
194
194
211
181
187
193
195
193
185
181
178
179
181
187
194
197
198
200
202
194
182
186
204
213
207
200
207
214
209
199
201
207
198
182
183
200
204
199
199
209
217
206
192
195
210
214
210
207
207
202
194
199
218
191
191
189
192
195
197
195
189
185
185
193
195
190
190
195
202
193
178
177
194
207
206
202
206
215
204
188
195
212
210
186
177
196
212
207
202
207
212
204
192
197
217
223
213
200
197
196
199
204
218
202
195
190
189
197
206
210
206
196
191
194
196
192
186
194
201
198
184
178
184
195
198
200
205
207
194
182
195
218
219
195
187
206
221
213
205
206
208
198
195
207
225
227
215
199
193
196
204
211
212
199
192
191
192
199
209
217
214
199
193
194
202
201
197
194
198
200
200
190
183
183
192
204
208
205
191
186
202
221
219
200
197
212
216
211
207
207
206
203
199
212
224
223
213
202
198
198
203
204
203
187
187
192
194
197
205
212
210
194
189
197
205
207
201
196
196
207
213
209
194
187
195
207
215
209
195
195
212
222
211
198
199
206
206
203
206
212
216
208
204
205
209
209
208
206
205
204
201
197
198
183
188
193
195
194
199
203
197
183
184
195
206
201
197
195
200
208
214
213
203
196
204
213
216
209
198
202
217
219
203
194
197
197
197
199
207
223
227
219
205
198
197
202
208
214
217
211
198
194
198
191
190
190
191
193
199
200
188
175
179
193
201
191
190
194
204
205
202
201
200
206
214
214
208
202
198
204
215
213
197
193
198
198
197
205
218
230
231
222
207
200
198
203
215
226
229
220
210
203
213
197
193
189
188
190
197
200
194
181
179
189
194
188
187
196
201
198
187
186
192
211
221
215
202
198
199
207
212
203
192
193
202
205
203
208
219
223
222
212
211
209
207
211
224
237
239
228
221
220
224
194
192
189
187
189
196
201
203
195
181
183
192
192
193
195
197
190
182
181
192
211
222
212
201
200
205
208
206
200
195
195
204
208
206
202
203
206
206
209
215
220
217
218
230
242
238
228
229
231
231
187
191
194
192
191
193
198
206
204
190
184
192
201
200
199
197
193
190
188
195
208
212
208
205
209
208
204
204
207
205
200
201
208
203
188
184
188
196
206
222
229
225
224
233
238
226
214
220
232
229
186
190
197
198
195
187
186
196
205
199
196
199
204
204
204
205
207
205
198
197
199
202
204
209
209
198
191
200
216
216
204
201
205
200
183
176
184
195
211
227
232
229
227
229
225
207
198
210
224
223
199
192
190
196
197
184
173
184
200
205
206
206
202
198
202
216
221
212
199
195
194
198
203
204
200
190
188
201
211
210
201
203
207
205
194
190
195
202
212
224
227
225
219
218
212
197
192
206
218
217
210
193
181
188
196
184
170
178
193
198
201
205
198
192
200
216
220
209
194
192
197
201
204
197
186
187
200
203
197
190
193
203
209
207
206
210
210
207
206
216
223
217
207
205
204
201
199
208
218
218
207
191
178
185
196
192
182
183
186
184
186
195
195
192
196
203
204
196
194
197
206
208
207
192
182
197
215
206
181
172
186
202
205
204
210
217
213
207
203
209
216
211
195
192
201
209
212
214
217
219
196
191
184
188
200
203
197
188
180
171
174
186
193
195
193
189
186
189
199
208
211
212
208
193
188
205
219
205
177
173
189
199
196
195
201
206
205
205
204
206
212
213
198
193
202
217
221
214
211
212
192
193
190
194
204
209
200
185
176
176
179
185
193
199
200
190
187
195
206
208
208
207
208
204
202
208
211
198
182
185
202
206
197
190
194
194
197
208
210
205
211
217
213
205
208
221
223
213
206
204
193
192
192
195
203
207
195
179
176
187
191
191
193
201
204
202
203
207
208
203
195
201
209
214
213
211
206
196
191
197
213
216
206
197
198
196
197
206
210
209
213
220
219
212
215
222
221
211
206
204
182
187
191
184
178
187
202
201
186
183
187
191
192
188
187
199
210
203
191
193
201
200
194
192
195
197
195
192
194
203
214
215
209
206
210
211
205
194
195
209
224
224
217
204
200
212
220
216
214
208
181
190
197
193
185
190
202
201
187
178
176
179
184
188
191
203
210
205
192
194
202
202
190
188
191
195
193
189
195
210
212
204
202
206
215
218
208
194
191
201
218
224
216
205
205
217
221
214
217
219
173
181
189
191
184
185
193
194
186
175
161
160
172
185
192
201
203
200
197
198
199
196
188
185
187
190
190
191
204
216
211
197
195
204
221
225
214
201
194
202
208
209
203
206
217
222
214
211
214
218
172
174
179
181
182
182
186
189
188
175
159
153
160
181
194
193
193
198
203
201
194
188
186
183
181
184
191
197
205
218
217
206
199
204
222
228
217
203
202
204
200
189
191
206
218
219
213
209
207
211
182
174
173
177
181
184
189
193
193
182
170
166
168
181
191
189
187
192
203
201
186
182
183
182
174
181
199
204
200
207
225
228
213
208
217
221
209
199
201
206
200
187
188
202
211
212
212
209
205
204
195
180
171
177
185
191
196
197
194
186
187
192
190
190
192
190
186
188
200
200
188
186
193
191
180
191
213
211
189
191
218
235
220
209
211
209
192
189
198
207
204
199
198
199
200
204
211
212
208
208
195
183
175
185
190
193
192
190
189
190
199
210
206
197
195
192
188
191
197
200
194
196
205
201
189
202
220
212
185
182
206
218
210
207
211
201
183
184
200
206
207
204
203
198
195
200
209
209
208
213
187
182
184
192
192
186
174
173
183
198
202
203
202
200
193
188
190
196
202
200
199
205
209
204
196
201
210
206
189
185
191
196
197
202
208
198
185
197
210
209
200
202
205
200
195
203
211
210
212
223
183
186
191
194
190
176
159
161
187
204
195
181
186
197
189
180
187
201
203
196
194
200
200
197
196
196
197
198
196
191
189
189
193
204
206
197
194
210
223
213
194
193
201
199
196
208
217
215
213
223
185
189
190
191
188
180
168
170
192
204
182
163
180
198
184
170
182
201
201
188
190
194
186
184
193
195
193
195
197
195
193
198
207
209
206
196
201
216
229
219
197
194
201
200
197
209
222
219
215
213
185
186
184
182
187
190
188
187
197
200
177
163
187
204
186
164
175
196
196
187
190
193
179
177
193
200
195
198
201
199
201
209
216
213
202
192
197
210
223
221
207
202
205
202
197
198
212
218
217
207
174
179
178
177
188
198
198
197
195
191
174
173
197
209
189
166
174
192
195
193
199
199
186
181
195
201
201
201
203
205
208
212
213
208
198
195
197
202
213
217
212
206
207
207
199
188
190
207
218
214
160
180
183
181
182
189
195
195
192
186
176
179
196
201
189
172
177
192
200
201
202
201
196
193
195
198
202
202
203
209
211
209
204
196
193
197
202
204
208
209
207
203
204
211
207
185
176
197
220
220
154
185
199
189
176
174
181
188
190
186
183
184
188
187
182
180
185
196
202
202
199
200
203
199
194
196
202
198
198
204
209
205
196
187
187
199
211
215
211
205
201
197
202
214
215
192
176
191
216
224
163
197
209
191
170
163
170
180
185
186
187
187
182
178
178
183
190
195
196
196
195
199
208
204
195
198
207
200
193
198
202
201
193
188
188
200
215
225
219
204
198
199
204
214
215
201
188
196
213
218
185
201
203
187
170
169
173
178
181
185
196
194
180
172
177
185
189
187
185
186
192
203
206
203
201
206
212
204
194
193
192
191
192
193
196
200
214
224
222
207
203
204
207
208
206
200
199
205
206
206
202
201
192
180
177
183
189
181
177
186
197
193
179
176
185
190
189
184
182
182
193
203
198
194
199
210
209
204
200
201
195
187
189
201
203
202
205
215
215
206
203
205
203
199
194
195
204
212
202
192
210
200
186
181
181
200
206
190
174
181
190
184
175
181
194
195
187
187
187
189
196
199
185
182
198
207
203
198
207
216
204
187
192
208
211
200
196
201
206
202
199
198
196
193
191
193
207
213
199
188
207
203
193
185
188
204
214
199
179
180
185
180
176
186
198
196
188
193
197
199
200
196
178
177
198
212
205
203
213
221
212
199
201
214
212
197
190
195
200
201
196
191
192
197
200
201
210
215
202
197
203
206
206
197
189
199
212
207
190
184
184
183
183
189
196
192
191
197
204
207
207
198
180
179
202
220
219
215
215
215
215
214
215
215
211
201
190
190
200
203
198
189
193
205
216
215
212
215
207
204
201
207
210
198
186
188
201
204
193
188
189
193
194
190
191
192
193
196
199
206
212
205
189
186
207
230
235
231
219
211
212
216
218
214
209
206
198
191
197
210
205
194
196
212
222
217
211
212
211
213
198
204
203
190
179
178
188
194
191
190
195
201
200
191
188
194
197
192
189
198
212
212
198
195
211
224
231
231
218
201
204
211
212
203
204
206
201
188
195
211
209
197
199
211
214
211
210
212
213
212
199
202
191
174
171
173
179
185
188
190
198
205
204
191
186
193
201
193
186
192
206
209
208
206
208
210
213
216
210
199
199
206
202
195
196
199
194
189
198
210
204
197
203
211
204
200
205
212
213
206
197
197
182
169
172
175
179
183
189
192
196
203
201
192
186
190
200
201
197
196
199
205
209
208
203
196
197
203
203
198
197
196
193
190
189
187
186
192
206
208
198
198
209
213
197
192
200
207
206
202
194
192
180
174
182
185
184
188
197
197
196
199
199
190
183
184
198
205
207
201
195
196
206
208
199
194
194
202
208
207
201
195
195
194
192
185
188
202
212
204
196
203
216
216
199
190
194
198
201
202
191
189
182
186
195
193
188
193
205
202
197
196
195
188
183
183
194
207
209
203
188
185
195
201
201
198
197
204
218
220
209
202
204
206
202
196
201
212
210
197
194
207
215
213
203
191
189
192
203
208
187
186
185
191
201
199
190
193
203
201
197
195
195
190
184
187
195
200
201
199
186
176
181
200
210
205
202
206
223
229
216
211
219
219
207
205
215
216
200
187
197
208
210
209
208
198
190
196
209
210
186
187
188
193
198
197
189
189
193
197
196
195
195
192
190
193
200
200
198
196
186
178
184
204
217
214
201
204
220
226
216
214
226
223
206
207
216
210
193
191
201
204
204
209
213
203
194
205
217
211
190
191
190
191
191
191
188
186
188
193
194
195
196
196
197
201
204
205
203
201
191
189
199
213
216
209
203
205
214
213
207
211
222
216
200
200
207
199
195
202
206
203
201
212
221
207
198
211
220
209
195
194
194
193
189
187
188
188
191
195
195
193
194
199
202
206
207
209
208
202
193
198
211
214
202
195
201
208
206
199
198
208
212
205
196
198
198
192
202
218
219
204
201
214
222
208
201
209
216
208
196
194
196
197
189
186
187
190
196
200
198
190
189
196
202
204
206
206
207
198
192
198
210
208
192
188
202
211
201
193
195
205
205
197
199
201
201
198
210
225
222
206
200
212
217
211
205
206
206
206
191
191
195
198
189
184
185
190
196
201
199
188
185
189
195
199
199
200
198
195
192
198
204
203
197
198
206
207
199
199
204
209
203
198
201
205
207
210
215
219
213
204
204
207
216
216
215
208
200
204
188
191
195
194
188
186
187
190
194
196
195
186
180
181
186
192
195
195
197
199
200
200
201
204
213
214
209
202
201
207
215
213
204
198
202
204
207
211
208
200
199
205
211
213
216
219
218
206
194
203
189
195
196
193
190
193
196
196
194
192
189
179
178
178
183
190
193
193
197
207
210
208
208
212
223
220
206
197
202
212
215
214
204
203
203
200
203
205
195
185
191
211
225
221
212
212
212
200
191
201
194
201
197
190
192
203
210
208
201
195
184
176
177
182
189
194
194
194
197
202
206
209
212
217
217
210
203
198
203
209
210
208
204
203
205
201
201
200
190
183
197
220
236
226
210
197
195
197
196
202
201
201
193
186
193
210
222
219
205
193
182
176
180
190
196
196
196
197
196
194
192
199
212
215
206
200
199
199
199
201
202
203
204
205
205
204
202
200
197
195
205
223
234
226
203
187
189
202
204
205
197
193
187
183
189
209
221
216
201
190
184
182
190
198
199
196
197
201
200
188
180
190
204
208
201
199
200
199
193
193
198
201
202
202
205
205
204
205
210
210
210
213
217
216
203
190
193
206
209
203
187
188
188
184
186
202
211
199
185
184
190
192
199
202
199
192
193
205
208
196
186
192
201
201
203
205
205
198
190
192
200
201
198
197
202
205
209
214
221
220
208
200
196
201
204
203
202
205
203
202
185
191
194
189
188
196
198
185
174
178
193
198
197
197
194
188
191
204
212
204
199
201
200
201
203
204
205
199
197
200
204
202
192
188
195
206
214
219
223
225
214
192
183
189
205
211
210
201
192
195
195
199
200
197
194
197
195
186
176
180
190
192
191
191
191
188
189
200
210
209
207
208
204
199
199
200
202
206
209
210
208
204
195
188
195
210
221
221
221
226
222
202
184
185
199
213
215
206
191
195
205
206
202
200
199
200
198
195
191
188
184
183
185
188
190
186
186
197
204
204
205
209
208
202
197
195
199
210
216
213
208
204
203
200
201
213
222
218
215
227
230
216
196
190
197
207
217
220
205
201
203
202
198
199
201
199
201
204
206
196
182
176
182
189
188
186
189
201
203
196
197
209
209
203
198
195
196
207
214
213
205
206
213
209
201
207
215
214
212
223
230
221
205
203
205
208
214
226
222
206
191
194
196
200
200
193
194
205
212
204
189
184
190
192
189
186
199
209
205
194
196
206
205
203
200
195
192
202
215
213
205
205
216
213
199
200
208
208
208
214
219
214
212
218
221
209
204
218
221
204
184
189
198
203
197
188
185
197
208
208
200
198
197
194
191
193
209
217
207
194
194
202
202
202
201
191
187
201
221
218
201
200
209
205
192
196
208
206
199
204
212
210
210
225
230
209
189
199
210
197
187
184
193
204
197
185
177
189
201
204
206
210
206
195
192
201
217
217
207
195
196
199
201
200
195
189
192
212
225
215
197
197
202
195
190
205
218
208
192
195
208
208
200
214
225
209
187
191
204
195
194
182
184
196
196
184
180
185
188
188
197
209
209
198
196
204
215
215
208
204
201
201
201
199
192
191
205
221
218
203
197
201
200
187
193
220
229
208
187
197
215
207
189
196
212
205
193
199
210
204
198
181
176
187
196
193
189
188
180
172
178
196
206
202
200
199
206
212
218
220
214
211
207
200
194
202
218
218
200
188
197
208
202
190
200
225
228
206
193
204
217
204
182
183
199
202
203
213
221
216
195
186
182
188
200
204
200
192
179
166
168
184
198
203
202
196
198
213
228
231
222
218
214
204
198
205
217
207
184
180
199
213
205
196
205
216
215
205
204
209
214
202
189
189
197
202
206
214
215
213
194
194
191
194
203
210
208
194
182
177
177
182
193
203
205
199
199
210
223
223
214
213
214
213
203
202
204
198
184
184
200
212
208
203
203
204
204
210
216
215
208
206
207
207
205
203
205
206
198
195
199
203
201
196
201
211
211
198
190
192
193
187
189
199
207
205
205
207
207
200
190
194
211
217
207
195
193
199
198
196
202
211
206
204
202
198
200
211
222
219
210
212
218
220
213
210
206
201
187
185
183
185
183
178
178
184
193
204
200
186
178
179
183
185
190
198
203
199
189
186
185
193
202
202
190
182
191
203
201
194
197
213
222
216
211
207
200
181
174
190
212
220
217
207
217
235
227
203
201
216
179
182
184
185
186
188
192
199
197
185
180
186
189
185
183
193
204
201
191
186
187
190
195
195
192
191
195
200
198
195
196
206
212
207
204
205
199
181
176
195
222
224
210
206
224
239
224
198
201
222
171
172
176
183
185
181
179
183
185
182
182
190
194
187
177
186
206
212
203
193
190
188
191
194
196
196
197
199
200
199
196
193
193
192
196
202
203
192
192
212
223
211
197
203
224
234
215
194
199
222
169
165
168
176
180
175
167
171
180
180
181
188
194
188
177
187
209
225
219
202
190
185
191
195
196
195
193
195
200
204
201
192
185
186
199
206
207
201
204
218
216
196
185
198
217
222
206
194
192
209
176
166
164
176
181
178
176
181
184
182
182
192
195
191
183
189
208
225
225
205
186
184
195
198
196
193
196
196
196
206
211
205
193
194
208
210
206
204
207
208
200
190
188
196
205
208
207
199
189
195
184
167
165
177
185
186
192
196
193
182
190
207
207
194
190
192
203
215
218
206
191
187
200
201
199
200
202
196
190
202
217
215
203
205
217
212
197
195
203
199
194
196
207
206
196
200
212
210
192
190
182
167
170
183
188
192
198
201
187
177
195
220
211
196
192
193
193
200
205
205
194
193
201
204
203
205
208
199
186
195
212
212
202
206
217
209
190
188
196
195
195
209
224
214
195
199
215
218
205
199
180
175
180
192
190
186
186
184
174
173
195
214
201
186
188
195
191
192
198
202
199
196
197
197
199
202
206
197
186
189
202
204
197
200
207
205
193
191
196
202
207
219
227
215
196
201
213
221
216
213
184
188
195
196
188
175
170
169
169
174
187
191
180
175
186
195
190
187
193
201
203
197
189
188
193
196
195
192
187
188
195
200
199
198
201
201
201
204
207
212
216
221
222
210
195
194
206
213
218
218
198
204
204
195
184
172
169
171
179
186
180
174
170
176
189
191
185
186
188
198
206
200
181
178
189
192
190
188
189
190
195
204
207
206
199
201
207
213
217
218
217
217
215
208
191
186
189
203
209
211
200
203
198
188
184
183
184
189
197
201
188
176
180
191
192
184
183
187
192
198
209
205
184
181
192
194
191
190
196
199
200
204
213
211
202
202
208
210
212
213
211
210
212
211
200
183
180
191
198
200
192
187
182
181
186
194
201
205
209
211
200
191
194
200
190
178
180
191
201
206
207
205
193
192
194
195
194
197
205
208
207
206
209
209
205
205
206
203
202
206
208
205
209
217
214
197
186
190
196
198
176
175
176
178
182
193
201
206
208
206
200
195
194
192
184
173
177
197
212
212
203
198
199
197
193
190
192
200
208
213
209
203
202
203
205
209
208
200
195
203
206
203
204
218
223
213
203
207
210
207
168
175
178
177
173
178
188
195
195
192
188
183
180
177
174
173
180
198
220
220
202
196
199
198
187
184
190
197
202
206
207
204
203
202
205
210
211
205
202
208
207
198
198
212
220
218
218
222
224
218
175
185
189
179
167
163
172
180
182
178
176
173
170
169
172
177
185
200
217
223
211
197
197
192
187
187
190
193
195
200
205
208
206
204
204
207
209
211
214
216
205
196
198
208
211
212
217
228
230
221
186
189
189
184
169
158
163
172
176
176
176
175
172
171
183
190
194
199
209
219
218
203
191
188
192
197
198
193
194
204
209
205
201
200
201
203
207
214
217
212
198
194
202
207
202
194
203
220
221
214
195
187
186
188
179
165
163
170
178
182
184
183
180
185
198
205
204
201
202
208
212
200
182
182
199
210
204
193
200
219
221
204
190
190
197
201
204
210
211
202
193
195
203
204
194
187
195
207
209
202
192
184
184
193
186
172
167
170
183
187
186
185
188
197
209
208
203
198
197
197
198
194
179
178
202
218
206
195
205
224
226
202
185
186
196
198
199
203
203
198
196
197
199
197
195
193
198
202
199
194
187
187
190
199
193
178
172
175
186
189
185
183
192
207
210
198
189
194
197
195
193
190
183
183
201
213
212
201
202
216
219
207
194
195
195
193
190
196
203
205
206
205
197
199
203
208
209
209
201
191
184
196
201
201
197
184
179
182
190
188
184
184
195
207
201
187
178
188
198
196
195
197
195
189
194
209
216
211
200
201
206
210
210
209
203
191
186
198
209
214
214
209
199
204
215
217
217
216
206
198
189
205
207
202
197
191
186
185
189
190
189
190
197
202
195
181
178
189
194
195
197
206
205
192
191
205
222
220
201
193
198
210
216
211
205
199
195
199
208
212
212
206
203
208
214
217
213
212
211
207
196
207
203
198
196
195
189
182
185
191
196
199
198
194
190
187
189
192
190
188
191
203
203
195
192
203
220
219
203
197
203
212
211
203
205
207
205
201
203
205
203
200
204
207
205
200
199
204
213
216
199
204
196
191
191
194
189
180
182
189
197
200
197
190
186
186
196
197
188
181
183
195
197
197
198
205
211
211
203
204
213
212
200
195
206
211
206
196
196
197
195
199
209
207
197
185
185
196
213
224
194
193
188
186
188
189
186
183
185
187
193
200
198
187
180
184
195
199
195
185
185
191
198
203
206
205
203
199
200
209
216
208
193
192
205
204
194
191
196
198
196
202
218
212
192
181
183
189
205
224
184
182
180
185
189
186
186
192
195
191
192
197
197
186
177
180
193
198
199
197
197
200
205
210
211
207
200
194
198
209
213
203
194
197
205
198
186
191
199
196
195
210
227
218
198
193
191
190
200
220
180
176
181
188
197
192
189
201
205
194
189
196
195
184
178
184
195
195
195
199
205
206
206
205
207
205
198
195
203
213
212
203
200
206
206
199
197
198
195
185
189
208
225
217
204
202
200
197
198
215
178
181
183
192
201
198
196
200
201
191
188
192
192
184
183
195
202
193
187
199
210
207
195
194
201
202
197
195
206
218
215
211
209
209
208
208
212
204
184
169
179
202
213
212
210
209
209
208
207
209
183
192
191
193
199
202
198
192
187
183
184
191
193
190
191
201
205
194
189
200
210
204
191
189
198
202
197
196
205
218
222
221
218
207
205
213
220
202
173
163
178
196
203
207
210
211
213
215
214
210
191
203
199
191
193
199
197
186
176
176
186
193
199
200
200
201
203
202
202
206
209
203
193
193
198
201
200
199
199
204
215
219
216
202
201
213
212
192
172
176
188
193
198
205
211
209
208
212
216
213
194
206
200
191
190
197
198
185
179
181
191
197
202
203
201
199
202
206
209
208
205
201
200
201
203
203
202
202
195
194
199
205
205
199
202
206
198
187
189
201
201
195
198
208
208
204
201
209
216
216
195
196
192
185
188
197
200
192
189
193
198
200
199
198
198
197
200
203
203
201
196
200
204
207
206
204
200
198
194
191
189
190
192
201
208
203
193
196
211
219
207
194
197
206
202
193
197
212
217
216
193
188
178
178
184
199
205
202
197
198
200
200
191
189
192
196
198
197
194
190
189
198
202
206
210
208
197
192
194
197
196
189
194
214
221
206
193
205
225
223
204
195
202
206
197
191
202
218
220
214
191
180
171
172
181
200
213
208
197
194
194
194
185
183
184
193
197
195
194
196
200
200
198
204
216
214
196
184
194
209
210
199
199
220
226
206
192
204
218
214
199
199
207
206
202
201
209
217
210
203
190
185
179
176
181
200
215
212
197
189
185
186
184
183
184
193
197
200
206
213
214
205
203
207
219
218
201
192
197
214
216
208
207
216
219
205
192
194
203
203
203
204
207
208
210
211
206
202
193
192
191
190
185
180
186
199
211
211
201
187
179
177
180
185
189
192
196
206
220
223
213
203
205
215
217
215
209
202
203
207
210
207
200
202
205
203
193
191
196
206
212
207
206
208
214
210
198
190
187
193
195
192
185
181
187
197
201
204
203
196
178
170
175
191
195
195
196
208
219
215
192
185
201
216
214
211
210
206
201
201
203
200
190
190
200
201
198
200
212
217
215
204
199
203
210
200
191
195
202
208
193
189
181
182
186
188
189
191
200
198
181
170
179
195
199
193
193
204
212
198
177
173
194
210
210
210
207
197
189
193
201
199
190
191
200
199
200
211
228
230
215
196
190
199
202
193
191
207
225
226
188
186
182
183
185
184
178
180
192
197
187
177
185
198
201
191
191
202
206
195
181
178
189
199
205
210
202
183
178
192
203
199
196
198
202
199
199
214
232
230
213
194
186
195
199
195
197
217
234
233
187
188
186
186
187
186
183
180
189
194
191
187
193
200
198
189
188
199
206
203
196
190
194
194
203
205
195
179
178
195
201
200
199
202
203
200
199
208
221
223
216
198
187
188
197
202
205
214
220
221
192
196
190
190
193
195
193
191
194
196
193
191
193
197
196
186
187
201
212
211
203
199
198
197
198
198
196
194
196
200
200
197
199
201
200
204
207
210
211
218
220
210
189
184
192
203
211
213
206
203
201
200
187
187
199
204
201
199
201
201
197
188
190
194
194
186
189
207
218
209
197
197
202
203
196
194
197
204
209
210
200
199
203
202
197
205
215
215
215
217
225
218
195
183
189
204
218
220
206
198
200
197
184
184
200
209
205
200
204
207
197
186
186
189
189
185
194
211
217
204
193
195
204
203
198
196
199
205
210
211
207
206
210
208
200
204
217
222
217
219
222
216
199
188
194
205
219
224
216
202
190
193
188
191
198
203
202
199
202
207
204
191
187
187
185
184
196
210
211
200
197
200
201
200
201
201
199
198
203
209
210
212
216
214
205
206
215
219
214
211
212
208
197
201
208
210
211
217
219
209
174
187
199
202
197
198
200
199
199
206
208
201
193
184
179
183
193
201
203
202
203
202
194
193
202
204
201
195
197
202
205
209
211
209
206
210
214
210
199
197
200
198
195
208
221
214
197
200
212
210
173
186
204
207
196
192
201
202
197
197
207
209
197
181
175
182
189
192
198
206
211
203
192
190
197
204
204
204
203
202
202
204
201
198
203
215
218
201
185
188
199
198
192
208
225
215
195
194
207
205
181
183
197
205
195
193
202
203
190
186
196
206
197
180
177
186
191
194
200
209
207
199
191
190
194
200
209
215
212
208
209
211
200
189
201
221
223
200
183
192
208
203
191
198
213
211
200
202
213
206
189
182
187
196
197
198
204
202
189
177
184
194
192
186
185
190
196
203
207
209
201
197
195
193
192
198
212
220
214
214
222
223
208
196
206
221
219
202
196
206
215
207
197
196
199
202
205
214
221
213
190
182
183
192
201
205
204
199
190
182
181
183
187
190
192
194
202
212
214
205
195
195
203
200
195
200
211
214
211
218
230
230
218
212
214
216
211
210
214
218
214
208
206
204
196
191
200
214
216
214
187
185
187
196
205
210
209
202
196
192
188
183
187
193
196
195
201
209
210
197
186
196
211
211
200
198
207
211
210
213
217
221
221
220
216
206
204
213
225
221
206
205
218
221
203
184
191
205
204
203
188
190
192
197
204
213
213
206
202
200
196
190
189
196
198
196
199
204
202
187
178
193
216
219
201
190
200
214
213
200
194
201
213
217
209
200
203
220
226
218
205
209
227
231
211
189
190
201
195
194
185
176
166
170
177
179
180
193
199
186
175
178
184
189
196
198
197
192
186
180
181
190
201
198
182
173
192
214
210
191
193
214
230
215
199
198
197
192
187
187
189
194
204
212
222
228
213
191
190
209
180
171
167
181
194
188
182
192
198
189
185
193
193
186
182
190
199
197
187
179
179
185
192
196
194
193
199
207
205
193
194
209
217
203
189
189
192
191
193
201
205
202
202
212
228
238
219
194
197
218
172
168
172
187
199
189
176
180
187
191
196
212
207
185
168
183
203
205
194
189
186
183
185
201
214
209
197
197
198
196
195
195
197
189
181
186
193
199
205
216
223
211
197
204
225
236
217
198
203
223
170
171
175
190
195
184
168
171
185
192
200
216
213
186
171
183
207
212
204
200
191
185
186
203
218
212
193
189
197
201
191
185
186
188
188
191
203
212
215
219
221
211
193
195
214
226
216
202
201
213
173
174
178
189
189
179
172
178
190
193
196
208
209
195
182
188
205
209
207
205
200
190
192
204
210
201
190
189
201
207
193
184
190
203
205
202
212
225
223
206
198
198
193
192
202
214
215
206
193
199
176
169
176
185
185
180
186
194
193
190
191
203
209
201
192
191
196
199
200
201
200
198
198
200
200
197
192
193
205
210
199
192
201
217
216
210
213
224
216
193
181
194
203
202
200
208
217
210
189
189
172
162
171
185
185
186
195
201
186
179
189
205
208
200
194
193
190
189
191
197
197
195
198
202
203
202
199
200
205
210
207
202
206
214
216
211
210
209
202
186
182
197
214
212
205
210
216
213
196
192
171
163
174
185
188
188
197
193
172
165
189
208
198
183
191
195
191
188
192
198
198
193
193
202
212
211
208
202
200
202
207
209
204
201
205
211
207
195
188
194
202
211
217
216
209
206
210
211
206
204
176
178
183
188
183
184
189
179
159
160
186
197
178
167
186
205
200
192
197
204
200
192
191
202
215
215
209
202
193
192
203
213
203
193
198
217
216
194
185
203
220
221
217
215
207
198
198
205
210
209
189
195
197
193
179
178
179
173
164
170
189
191
170
166
188
208
208
199
204
209
206
197
196
204
210
210
207
200
194
193
200
205
202
194
201
222
223
201
192
209
222
221
218
215
208
190
187
197
207
206
200
203
203
197
184
181
179
178
178
191
201
196
179
177
195
208
208
208
210
212
209
204
203
205
207
206
204
201
200
200
199
198
198
196
204
223
222
206
196
202
208
212
219
223
218
199
190
193
196
198
202
196
195
195
190
185
183
184
188
205
213
207
189
186
193
201
204
208
211
210
205
204
206
208
207
205
203
204
208
207
199
193
192
197
208
220
218
201
190
193
201
204
213
227
229
219
210
205
195
194
199
186
184
187
187
186
185
187
191
207
210
206
191
183
186
188
192
204
210
208
198
197
202
205
204
201
200
203
207
207
199
194
196
202
210
217
212
193
184
194
204
204
205
212
225
234
234
223
205
198
197
182
177
175
176
180
184
187
189
194
196
191
182
178
179
179
182
194
208
210
202
196
197
198
198
194
193
196
199
201
198
200
207
213
213
212
206
191
186
200
214
211
200
191
206
229
242
238
220
211
192
187
178
172
166
170
181
188
189
186
182
181
180
180
182
183
179
188
208
220
215
197
189
190
192
191
189
190
196
199
200
207
217
219
213
208
203
192
193
209
219
213
197
185
189
212
232
237
226
216
186
186
186
184
176
168
175
193
198
186
180
182
185
190
195
195
193
196
212
224
222
202
184
184
194
196
192
190
200
208
207
206
208
211
207
203
201
197
197
204
210
210
207
197
188
196
210
220
223
219
180
179
191
202
192
174
174
194
205
194
187
189
193
198
203
208
209
209
211
214
213
198
183
185
200
205
199
197
208
220
213
200
193
196
200
202
202
199
195
196
200
211
214
210
196
191
191
203
213
218
170
174
194
211
203
177
171
188
202
197
192
192
193
196
202
209
212
209
203
198
196
193
191
196
205
208
206
202
207
216
211
197
185
189
194
198
200
201
194
194
200
212
215
213
207
200
192
195
208
213
170
176
192
204
200
177
164
179
195
193
190
190
190
192
194
197
198
198
195
191
189
194
205
205
201
204
203
198
194
198
202
198
195
196
196
192
197
204
206
205
210
215
214
212
212
211
204
202
205
205
171
183
189
192
191
178
163
172
188
190
186
186
189
192
192
183
178
185
193
193
191
205
222
214
195
192
197
191
179
183
195
202
208
206
201
189
194
210
216
212
214
214
210
208
212
215
210
206
205
201
181
191
186
185
190
186
170
172
188
193
190
185
189
197
194
177
169
181
193
195
196
209
222
209
190
187
195
188
176
181
197
204
204
206
203
201
206
216
216
210
207
206
204
205
208
207
204
203
204
203
187
190
188
186
198
196
178
174
186
195
192
186
187
196
195
182
174
183
193
193
191
199
205
195
182
188
196
191
183
196
211
208
195
195
204
215
217
214
206
199
195
198
201
204
201
192
188
194
204
209
187
191
192
193
201
199
186
180
184
189
188
187
187
191
190
184
181
185
190
190
185
183
183
184
186
199
203
192
190
208
225
215
197
193
210
225
219
207
196
193
193
196
202
206
197
186
181
192
208
216
184
188
193
200
201
192
186
184
184
183
184
188
188
187
186
185
184
185
188
193
189
178
178
182
197
208
205
193
188
207
225
222
207
207
220
221
208
197
196
199
200
202
208
209
206
197
195
199
212
219
180
180
191
203
198
186
183
188
188
180
182
193
192
186
189
192
189
181
185
199
201
189
188
195
209
212
204
190
187
196
210
215
218
223
224
213
197
196
203
207
209
212
215
216
214
214
214
213
214
217
181
177
184
200
198
188
185
195
193
183
183
192
190
185
195
201
193
175
178
198
211
203
198
203
212
210
198
191
192
197
200
203
213
223
220
208
197
204
210
209
204
207
213
215
216
221
225
223
218
214
188
181
183
192
197
193
193
197
193
183
184
189
186
185
196
206
196
175
173
192
207
204
194
195
203
201
194
192
201
205
203
202
205
209
212
210
209
214
211
199
192
199
207
209
210
214
226
229
221
215
193
191
187
186
189
195
200
199
191
181
182
187
188
189
195
202
194
179
177
191
204
201
186
185
195
198
196
195
202
213
215
209
199
197
204
214
219
212
200
191
190
195
201
203
204
209
217
224
223
217
194
201
191
178
179
195
204
202
189
181
182
190
194
192
190
188
187
187
190
196
202
199
186
182
191
202
204
198
196
202
215
212
201
192
202
214
213
199
187
189
194
197
199
199
203
207
209
212
214
217
192
202
190
176
179
195
208
204
193
185
185
193
198
197
187
184
186
192
195
197
202
202
195
192
201
210
212
202
191
188
199
204
199
196
205
211
205
193
187
197
201
201
201
203
205
204
203
204
208
213
191
191
182
176
187
199
209
203
196
190
191
197
201
200
193
189
190
191
188
185
193
201
204
204
208
210
208
199
190
180
182
188
195
204
209
208
203
201
206
206
200
198
204
205
197
193
195
201
213
214
192
181
168
172
193
206
208
202
193
191
191
201
205
206
198
196
197
193
177
171
184
198
205
206
208
202
195
192
189
184
179
184
201
218
220
205
200
212
224
215
201
200
209
209
193
180
186
207
222
212
192
174
165
174
189
203
206
199
184
182
187
202
212
210
202
201
200
192
177
176
191
200
200
199
198
196
186
185
189
189
186
191
209
227
224
205
195
207
218
216
207
205
209
209
198
184
185
205
224
213
192
178
176
178
184
194
199
195
181
177
186
206
215
211
201
201
200
197
189
193
201
201
191
192
193
193
191
190
193
193
192
195
211
223
219
204
193
193
203
213
215
211
204
207
210
204
190
196
210
208
191
186
183
183
181
184
189
189
186
181
188
203
207
199
197
198
201
202
205
207
204
193
192
194
195
196
199
202
202
197
192
193
202
206
204
201
195
190
194
209
219
208
192
197
217
217
198
189
200
210
194
190
184
184
183
179
181
186
191
191
188
190
190
191
192
197
201
205
207
206
190
181
193
205
202
198
199
211
213
204
196
192
195
197
197
198
200
206
210
212
213
199
181
185
207
214
201
194
206
221
199
189
182
184
185
175
169
179
195
197
187
178
178
186
196
201
202
202
201
194
177
173
195
210
205
191
191
203
214
213
201
198
200
202
199
194
204
223
227
216
204
193
182
182
193
197
200
205
222
235
194
188
185
187
187
174
166
179
197
198
184
178
182
193
201
204
203
200
197
192
184
182
195
204
197
185
181
191
204
208
202
201
214
218
206
195
201
223
227
212
200
199
196
192
190
189
195
213
234
241
186
184
185
186
186
182
179
189
200
200
192
190
195
200
204
205
203
200
198
200
200
196
195
192
188
184
182
185
191
195
194
199
221
227
213
199
200
212
210
198
199
206
210
206
199
195
196
211
229
233
183
185
183
184
188
192
194
199
204
205
204
204
203
201
201
202
202
202
205
209
209
203
195
188
184
187
189
191
190
186
183
195
214
218
204
198
203
207
197
187
196
212
216
213
209
206
207
211
218
218
187
189
178
174
187
200
204
202
202
205
208
207
202
198
195
199
204
207
208
206
203
196
199
194
189
192
197
199
195
191
189
198
205
204
195
194
208
213
202
190
199
214
215
212
212
215
216
218
215
213
194
195
180
170
184
202
204
196
193
202
208
202
197
194
194
196
202
205
205
200
195
195
201
201
198
198
201
200
196
201
206
209
207
198
191
190
207
221
215
205
207
216
211
207
209
215
218
221
220
218
190
196
190
179
182
197
200
189
185
196
204
200
196
195
195
194
194
196
197
197
197
200
203
205
208
210
205
194
190
204
218
220
212
202
196
195
204
217
218
215
215
215
208
204
206
209
209
217
228
229
181
197
204
194
185
192
201
193
182
188
201
204
197
193
191
188
181
180
190
206
212
207
200
201
212
220
211
189
178
190
211
218
209
201
201
201
200
204
208
211
215
216
209
207
206
203
200
210
226
233
175
192
205
200
187
192
205
199
184
185
199
206
196
186
182
181
174
172
188
215
226
212
198
197
209
214
209
192
179
183
200
210
201
198
202
204
198
193
195
203
210
213
212
213
211
206
199
208
220
222
181
187
196
195
191
195
207
203
187
184
195
203
190
175
175
181
181
178
192
214
222
209
197
194
197
201
198
193
186
188
202
205
195
193
202
206
200
192
192
201
205
211
214
215
210
212
215
216
213
208
192
184
185
190
196
202
205
201
191
188
192
195
183
171
175
188
193
194
194
202
203
200
197
193
185
186
190
192
195
207
215
209
197
197
206
205
198
198
204
207
206
214
222
218
208
214
226
224
212
204
193
183
182
192
203
205
200
196
196
196
195
191
182
180
183
192
200
204
197
187
185
192
201
196
185
188
193
193
199
221
227
213
205
211
213
206
199
207
217
213
207
213
224
220
204
208
224
226
213
207
183
180
184
199
207
204
195
193
199
201
197
192
188
189
190
191
194
201
198
182
176
192
209
207
198
204
207
201
201
215
218
208
209
218
215
204
199
212
221
210
197
205
220
221
205
200
211
221
213
208
177
176
185
198
203
199
191
190
198
198
194
192
194
197
194
184
185
197
201
188
182
199
220
219
210
213
218
213
200
198
195
199
210
217
208
199
202
211
215
201
190
198
216
224
208
194
202
217
217
207
187
170
155
166
178
176
170
178
193
198
192
189
192
197
201
197
192
186
179
174
183
198
196
181
172
176
194
210
207
200
202
211
212
206
201
201
204
208
208
196
179
180
203
221
222
214
202
191
193
204
188
169
162
180
195
188
181
188
199
198
195
196
195
194
195
196
194
186
178
178
183
187
187
185
188
189
191
199
206
207
208
208
203
199
199
200
202
205
209
203
188
185
202
219
223
222
217
207
201
208
183
175
176
195
208
201
189
193
198
201
203
207
199
187
183
191
191
181
180
190
193
185
183
196
209
206
192
187
197
206
208
203
198
197
199
202
203
204
204
206
205
201
200
205
219
230
232
218
213
212
183
188
191
199
204
201
191
193
197
202
208
211
197
181
179
187
188
175
178
196
202
187
185
201
216
209
191
186
198
203
201
198
201
204
204
205
210
210
202
201
212
213
198
193
210
230
235
224
213
209
184
189
194
193
191
187
187
189
193
198
201
200
193
185
186
189
183
169
172
196
206
199
191
196
201
199
192
193
205
206
191
189
209
219
207
203
215
224
209
196
204
209
196
187
203
225
231
218
208
202
182
183
186
184
179
178
184
187
189
191
192
193
195
198
197
192
179
166
167
190
207
207
193
188
187
189
193
203
212
208
188
190
217
229
210
196
211
228
215
193
193
197
195
191
204
219
221
213
204
200
175
171
175
178
177
179
184
184
180
179
185
191
199
202
198
191
182
172
173
188
202
206
197
189
190
194
198
204
211
207
192
194
215
222
200
191
207
218
213
196
194
196
196
196
208
214
215
208
200
201
166
163
169
176
182
187
190
182
172
176
187
193
194
190
191
190
190
188
190
194
199
200
198
200
208
209
205
203
203
201
197
199
207
203
192
196
206
206
198
200
204
203
198
198
208
212
209
203
202
204
168
168
172
176
184
193
197
183
170
176
193
195
182
177
184
190
197
203
205
202
195
194
198
212
222
220
209
204
198
196
199
202
201
193
192
204
213
199
189
201
213
209
197
197
207
212
206
201
201
204
172
177
180
179
180
192
195
184
174
179
194
193
176
170
181
194
203
213
218
212
192
186
201
217
221
218
213
207
199
199
202
201
197
194
201
216
216
200
194
203
206
205
202
203
207
211
210
205
203
204
180
185
188
188
184
185
189
182
178
181
194
193
180
179
188
198
206
214
217
213
192
189
203
213
212
211
214
212
203
202
201
197
193
196
209
214
210
200
197
196
196
198
211
216
217
217
216
212
207
206
185
186
195
197
188
184
181
178
175
178
193
196
187
185
190
198
204
208
208
203
191
192
205
207
208
211
216
215
206
203
200
197
195
198
207
204
198
195
195
190
189
200
220
227
225
222
222
220
211
209
192
189
191
192
184
180
178
175
171
178
193
199
192
185
187
192
196
197
194
193
194
197
200
202
204
211
215
213
200
197
199
203
205
202
199
193
189
189
189
187
197
211
222
223
220
220
222
221
212
209
190
188
185
177
172
173
177
178
177
185
195
199
192
184
184
186
183
182
183
189
196
199
197
196
199
206
209
207
195
192
197
211
217
211
195
192
193
193
189
193
208
220
218
206
206
213
217
215
211
209
187
190
184
172
163
169
179
184
188
195
199
199
197
195
192
185
177
177
184
194
202
203
194
191
194
199
201
201
198
195
196
211
221
212
196
196
199
199
193
201
217
223
212
196
198
208
213
211
210
211
184
187
187
182
174
173
180
192
201
203
200
198
201
206
204
193
182
185
193
200
205
203
194
191
194
197
199
203
206
206
196
196
208
209
200
200
202
200
199
209
222
223
211
200
200
204
204
206
209
217
180
184
196
201
198
190
189
201
204
200
191
192
196
200
202
197
197
199
200
201
201
200
198
198
200
200
203
211
219
213
195
186
196
203
203
200
200
199
200
209
218
221
216
211
206
203
200
202
214
219
178
184
200
211
210
201
199
200
198
190
186
185
185
180
186
195
202
204
201
196
195
198
204
208
206
205
206
211
217
209
190
183
193
206
204
195
192
198
205
211
215
221
220
215
208
199
197
206
219
223
182
189
196
199
199
196
194
193
190
185
183
182
170
164
170
187
195
197
198
194
192
198
214
219
208
202
202
198
200
197
188
191
205
216
204
186
185
201
215
212
210
214
218
216
208
200
200
210
221
218
184
193
187
180
183
186
183
184
188
189
189
183
168
167
176
180
178
185
198
203
202
206
222
224
207
196
190
186
184
188
191
199
211
218
201
185
188
210
221
208
198
202
214
213
205
200
204
208
214
209
187
191
178
171
181
184
176
176
189
200
197
184
177
185
191
178
169
179
201
212
205
205
218
218
202
192
184
178
178
193
199
202
205
205
200
196
203
216
213
198
189
194
207
210
204
198
198
203
205
204
184
185
172
172
186
190
177
176
188
200
195
183
184
196
198
183
170
180
200
209
201
197
204
202
193
190
187
183
185
201
210
203
190
189
197
204
212
211
202
191
185
193
203
208
205
194
192
196
201
203
182
180
176
180
191
193
185
179
187
190
187
183
186
195
194
185
179
184
196
200
192
187
185
185
186
189
192
189
192
205
216
207
194
189
199
211
215
204
195
190
193
197
201
207
207
200
193
197
204
207
181
181
183
189
192
190
185
182
183
183
184
186
188
188
187
185
181
183
191
196
191
181
180
182
186
192
195
194
194
198
206
211
210
209
207
206
203
199
198
200
206
202
199
205
212
209
205
207
211
208
186
180
188
194
194
186
182
180
180
181
187
190
188
186
188
189
183
181
186
198
194
184
188
196
198
197
198
199
196
191
194
209
226
228
215
197
193
200
207
210
209
199
199
203
215
216
215
217
218
211
194
179
184
198
197
188
182
180
183
186
193
191
186
187
196
195
182
174
186
200
193
186
199
214
214
201
195
202
205
196
189
199
221
228
212
191
192
213
224
217
201
193
196
202
207
210
214
220
223
214
205
184
183
192
196
192
187
188
191
194
194
189
185
190
201
195
178
173
187
192
186
184
203
222
219
200
193
202
216
212
196
192
203
214
206
193
198
221
231
215
195
190
194
196
195
192
203
222
228
219
205
190
183
185
186
189
194
198
199
195
191
187
187
193
200
189
176
178
189
187
182
185
202
215
213
196
189
198
217
223
208
191
189
199
201
199
205
219
222
210
196
198
199
198
190
187
197
214
220
219
195
192
188
179
177
182
198
206
205
195
187
187
192
194
194
182
181
186
190
186
185
193
200
200
199
195
191
194
207
214
210
198
192
199
206
208
210
209
205
198
201
206
203
198
196
200
205
206
207
212
187
190
189
184
180
184
198
210
208
196
184
183
193
196
190
184
186
191
189
182
188
202
204
201
198
198
197
198
199
200
200
199
197
204
209
214
215
208
193
188
199
209
206
200
204
217
215
203
195
203
184
185
188
192
194
194
196
201
203
196
183
179
191
196
193
190
193
196
185
173
182
203
211
207
202
199
199
199
195
192
192
195
201
205
207
214
222
218
198
186
192
204
206
203
208
219
218
203
200
200
187
184
186
200
205
200
190
187
193
192
182
181
196
204
199
193
197
195
178
162
172
197
209
205
201
195
194
197
197
194
192
197
203
206
205
210
224
227
213
196
192
200
207
210
209
206
204
206
215
209
193
185
189
201
203
193
182
176
178
184
186
190
208
213
202
197
197
192
173
162
170
191
201
198
194
189
189
192
194
193
193
202
211
211
202
205
215
223
215
206
203
204
209
218
214
198
189
207
229
221
193
191
193
196
192
182
178
174
174
181
192
207
220
219
204
197
195
190
175
172
175
188
190
188
188
190
191
191
190
189
192
204
216
214
203
204
209
206
203
207
211
210
209
219
221
205
190
207
234
231
193
194
194
191
182
178
182
183
179
183
198
213
218
209
200
198
195
192
184
185
188
190
189
187
187
191
195
194
190
186
189
203
213
211
201
205
207
200
192
200
210
207
201
210
223
215
203
212
230
232
195
194
189
182
174
181
192
191
187
186
193
202
202
195
196
200
199
194
193
193
192
193
194
195
187
185
189
200
199
194
191
201
211
207
198
202
212
209
195
193
200
199
191
195
209
216
216
218
221
225
199
195
186
181
176
185
197
199
192
183
184
189
186
188
196
201
200
199
200
199
194
194
199
199
186
172
182
200
210
206
201
204
210
205
197
201
216
221
208
193
191
193
190
189
193
204
212
217
214
217
196
193
192
188
183
184
195
201
194
181
177
182
185
188
197
202
202
199
201
203
201
199
199
195
181
169
179
200
212
211
205
209
213
211
201
201
210
218
206
191
189
200
204
196
190
193
206
210
209
212
185
188
197
198
187
183
192
203
198
184
182
193
197
197
199
203
202
200
202
212
211
206
191
184
180
180
186
199
204
203
202
207
213
213
204
202
206
204
192
183
192
211
220
212
198
196
201
204
207
210
176
185
198
199
191
187
193
202
201
192
194
204
205
198
199
203
203
200
200
211
217
204
186
178
184
192
196
195
194
194
196
202
207
206
202
202
202
194
178
175
189
210
223
221
210
206
207
209
208
211
175
189
194
193
190
190
197
202
201
199
201
204
203
194
195
203
206
202
199
206
210
202
188
184
190
199
198
194
192
195
200
202
201
198
197
199
201
199
183
178
190
209
216
215
214
213
214
216
214
213
184
195
196
192
190
197
198
197
195
197
197
197
196
195
196
200
202
199
194
195
201
203
200
196
196
199
197
188
192
205
212
207
199
194
194
197
205
210
202
197
202
212
211
208
208
210
213
220
218
215
189
200
204
195
192
193
194
192
188
189
190
192
197
201
200
197
194
192
192
193
198
205
212
207
201
200
197
189
190
204
214
210
200
196
196
199
204
213
212
211
215
218
212
202
198
199
207
216
221
219
186
200
209
203
192
190
194
192
183
180
183
194
204
209
202
190
183
184
189
199
206
211
214
212
209
208
204
194
185
189
201
204
200
198
199
199
200
207
211
216
220
222
216
204
193
191
199
213
220
217
186
195
203
199
189
190
194
194
181
176
182
198
209
208
196
187
179
180
194
211
217
214
211
211
212
211
209
198
181
172
182
197
200
197
200
199
196
197
204
210
212
215
215
211
199
198
208
214
212
207
192
193
188
185
187
190
193
192
183
174
183
199
205
196
188
187
187
187
199
219
224
215
210
209
207
204
196
188
175
170
178
191
194
196
197
195
192
194
201
205
202
205
214
214
206
212
223
220
202
195
202
195
183
182
192
194
192
190
186
182
186
199
196
185
184
193
198
197
204
215
217
213
208
203
197
192
184
177
177
183
188
190
192
196
198
195
192
198
206
207
202
208
216
213
208
226
240
224
197
191
204
197
190
193
202
200
193
190
190
191
193
198
193
188
190
199
202
203
203
205
208
210
206
198
192
192
187
176
180
199
203
193
191
199
203
199
195
203
213
213
210
214
219
209
208
227
240
223
198
197
196
196
199
205
206
200
193
192
192
195
198
199
198
198
199
199
199
201
204
200
201
208
209
203
203
211
204
185
186
204
208
196
194
203
206
201
198
207
215
213
210
210
211
207
207
220
228
219
206
207
185
190
201
204
199
191
188
188
192
192
193
197
202
205
203
192
189
199
205
202
200
208
211
211
221
229
218
197
191
203
204
198
203
206
203
195
200
207
210
204
198
198
201
207
211
212
212
213
213
215
185
175
171
176
181
182
182
183
195
207
207
198
199
204
204
197
190
183
177
176
186
196
192
186
190
195
196
196
202
207
205
195
190
197
207
210
213
227
230
214
194
195
216
229
221
211
207
206
206
207
190
178
177
189
190
184
183
192
206
209
204
198
198
204
210
206
193
187
186
190
193
191
186
187
194
193
189
189
200
211
212
201
191
197
210
210
210
215
221
215
196
195
212
219
214
209
214
215
210
208
188
187
187
198
198
193
193
201
208
209
204
197
190
192
201
205
196
188
195
206
204
187
184
195
206
202
189
185
195
211
213
206
201
201
209
211
202
197
202
205
205
204
208
211
206
210
217
218
214
209
192
194
195
195
194
197
200
203
203
201
198
194
183
182
190
198
195
188
193
207
200
185
185
201
209
204
194
194
198
205
207
208
207
208
209
209
203
192
186
196
208
211
208
206
206
211
213
212
211
208
191
193
190
180
177
187
197
196
188
188
190
188
183
183
190
196
189
180
185
197
198
187
190
198
198
198
198
204
206
205
199
200
212
213
204
201
201
198
192
194
206
214
210
207
208
209
206
205
214
210
187
187
182
169
166
176
187
186
176
177
182
186
189
194
197
194
186
178
178
186
193
195
193
190
188
190
197
203
211
208
192
191
211
215
197
186
198
211
211
203
208
211
211
209
208
208
205
210
218
215
176
179
175
167
167
172
177
176
174
176
179
186
197
202
199
193
188
183
181
186
199
204
196
190
189
190
189
191
203
207
192
188
208
210
187
175
195
218
223
216
213
213
210
206
207
209
214
218
219
211
164
173
174
174
176
179
179
178
182
188
184
186
194
200
190
187
191
193
191
191
201
207
199
196
203
201
185
180
194
202
193
189
201
202
181
175
196
218
220
217
214
214
205
198
203
211
220
220
213
207
162
174
174
175
181
189
189
189
194
199
193
185
186
187
180
181
188
196
197
195
195
197
197
199
209
205
189
180
190
200
198
193
197
196
186
184
202
216
217
209
208
205
195
187
197
214
225
217
202
200
167
173
174
174
180
191
194
196
199
201
191
181
178
181
180
179
184
192
197
194
187
186
190
198
205
203
196
191
195
203
204
200
197
197
194
193
199
213
214
206
198
193
187
185
196
216
227
215
201
203
177
176
175
176
181
188
193
196
194
187
181
178
179
185
186
185
184
186
189
190
184
181
185
191
195
199
201
201
203
208
212
208
203
204
206
191
188
202
213
201
191
189
192
194
197
214
221
214
209
212
182
177
181
182
183
186
191
192
181
169
170
178
186
188
191
193
189
186
187
189
188
186
188
189
191
197
205
206
206
208
217
214
210
208
204
183
173
191
208
199
191
197
208
207
204
207
211
213
215
216
182
184
186
186
183
185
192
190
175
163
172
188
193
188
189
194
194
187
183
187
191
192
192
191
193
199
205
206
204
204
217
222
216
205
193
173
170
188
200
193
196
211
223
220
209
202
200
202
212
213
180
190
189
182
179
185
190
190
178
177
189
195
194
188
187
189
188
183
179
182
192
196
195
193
194
198
203
205
203
202
213
225
216
198
183
177
189
200
198
191
199
214
223
222
217
205
192
190
201
209
183
192
189
177
176
182
186
184
185
198
203
200
197
196
195
190
182
178
179
183
190
197
194
192
192
194
199
203
205
206
212
221
214
195
182
193
207
207
195
193
204
213
212
215
222
213
198
192
195
205
183
188
186
180
182
184
184
174
184
203
204
191
191
205
206
194
181
181
184
187
190
198
196
191
193
194
196
202
207
210
211
209
206
197
194
202
212
206
199
204
211
210
201
203
217
218
209
205
204
209
183
182
183
186
195
194
188
176
177
186
184
178
183
200
205
196
186
189
190
190
193
198
199
197
199
202
199
201
205
210
207
201
200
203
204
203
198
194
201
216
223
213
202
200
207
210
213
216
216
215
182
179
184
190
198
200
197
184
172
169
169
172
177
185
188
187
190
192
193
192
193
197
200
204
207
209
202
197
199
204
200
196
203
211
207
192
181
189
208
224
224
216
207
201
196
197
210
224
227
217
183
188
185
184
186
197
201
191
176
170
172
175
173
171
173
178
186
192
195
195
194
194
200
208
214
208
199
193
194
199
197
200
213
219
203
180
173
195
220
224
213
209
212
208
198
196
208
224
228
215
184
192
187
177
176
187
194
192
185
187
190
186
176
172
174
174
176
187
199
201
193
193
200
212
212
202
193
189
190
193
196
205
216
216
197
177
183
207
223
215
198
199
210
213
204
200
205
215
217
208
187
193
187
177
179
187
187
186
191
203
204
191
181
185
188
179
174
189
207
207
193
189
204
216
213
199
193
191
192
196
200
205
208
205
195
192
202
213
211
201
192
197
210
215
210
208
208
207
206
203
187
186
181
181
187
191
187
179
187
200
198
186
185
195
199
183
179
194
207
200
186
192
207
211
203
194
193
194
195
197
198
202
199
190
193
203
211
207
196
191
198
207
213
212
210
210
207
200
197
199
183
178
174
179
193
198
189
178
178
186
186
184
188
196
193
184
186
200
202
186
180
192
207
206
192
189
191
195
193
192
196
200
194
187
189
206
213
202
187
193
209
217
214
207
207
209
206
197
196
201
178
174
172
179
192
199
191
178
173
179
183
186
189
190
183
177
187
200
196
179
177
193
205
201
185
183
187
195
193
191
195
196
195
193
192
198
203
197
190
198
212
218
208
200
201
204
203
199
199
205
174
174
175
182
192
196
186
175
175
185
190
189
189
187
178
175
184
195
195
183
180
193
207
205
191
183
188
199
199
194
194
199
201
200
195
192
192
194
194
197
203
206
201
197
197
199
199
200
204
212
181
178
181
187
196
196
184
175
182
198
201
190
185
188
186
176
176
189
198
192
184
192
210
216
202
191
194
203
207
205
196
195
200
201
196
187
187
194
195
191
190
193
195
195
194
192
194
201
210
215
192
184
183
190
195
192
183
179
191
205
201
188
184
194
197
181
172
187
203
195
183
190
214
226
215
198
194
205
216
215
201
191
192
200
199
187
186
197
198
188
183
191
198
197
184
179
187
201
209
214
196
189
186
188
187
184
182
186
197
200
193
187
190
203
205
188
178
192
204
193
183
192
214
223
216
198
194
200
215
220
202
185
189
201
202
192
192
201
200
189
191
204
210
198
182
178
189
199
203
207
191
192
191
189
180
177
184
193
200
194
186
187
194
208
208
196
193
201
201
188
186
199
210
209
201
191
189
193
207
212
198
189
197
211
211
202
202
206
198
189
198
216
217
197
185
196
205
202
195
200
186
193
198
196
184
180
186
196
200
191
183
182
194
204
204
204
205
207
197
184
189
204
206
198
193
191
189
191
201
204
195
192
203
216
214
210
211
213
195
180
195
218
214
196
194
215
226
210
196
202
183
191
202
204
198
192
189
191
194
192
181
175
186
195
196
198
208
209
193
182
190
202
204
197
192
189
191
196
199
204
195
194
204
211
210
211
221
219
195
176
187
207
206
193
200
227
236
219
208
211
188
192
201
208
208
199
186
182
189
191
182
171
181
186
187
189
200
205
193
181
185
195
201
200
196
193
191
196
203
207
200
197
198
199
200
209
225
222
200
181
188
201
202
198
207
226
229
222
220
219
190
193
202
207
204
193
180
174
181
190
184
178
184
188
184
181
191
196
190
182
182
186
193
200
205
203
194
193
200
206
203
200
197
195
195
209
223
219
205
196
198
201
202
205
210
213
217
221
227
224
188
193
199
199
190
184
180
177
181
187
188
191
200
203
192
184
185
188
188
185
183
184
185
197
214
215
203
191
192
200
203
206
205
198
198
211
219
213
205
205
210
205
202
207
210
209
211
217
226
222
184
191
194
189
182
185
193
191
186
185
190
201
209
211
203
192
185
186
190
192
192
189
185
193
212
219
209
189
183
190
202
210
213
205
203
212
217
207
203
205
209
203
198
206
211
210
211
221
223
220
183
191
187
175
177
195
214
207
188
183
190
198
204
207
205
196
188
191
200
203
202
196
192
192
198
204
205
193
185
188
202
213
214
204
201
210
215
207
199
201
199
194
193
203
211
214
217
224
221
212
186
189
184
173
177
203
225
216
191
176
183
189
193
194
197
194
190
199
210
211
204
200
197
189
181
185
196
198
192
194
204
210
206
194
193
207
212
207
198
197
195
193
199
206
211
214
218
222
211
200
192
195
195
188
183
197
215
214
192
174
174
183
185
187
190
191
193
199
210
209
201
199
198
189
178
180
195
203
199
200
204
205
195
186
190
205
209
199
193
196
201
205
210
211
210
212
217
216
201
192
188
197
208
202
189
185
197
203
194
178
178
184
188
188
191
193
193
196
200
202
199
194
188
186
189
198
203
203
200
201
204
204
190
184
193
205
206
193
184
193
208
220
221
213
208
210
219
216
199
193
184
195
212
212
192
182
188
199
200
188
183
187
190
193
196
200
196
192
192
196
198
194
182
185
203
216
211
198
195
202
207
202
191
190
200
210
206
188
179
190
210
223
221
208
202
209
223
221
206
200
182
190
203
208
199
188
187
197
201
198
188
185
187
192
201
205
200
193
190
194
202
200
187
187
207
219
207
191
193
207
210
200
196
197
206
210
207
192
184
192
208
216
207
197
197
208
221
224
212
205
182
185
194
205
206
196
193
196
204
202
190
183
183
192
197
200
199
195
192
194
204
211
200
192
196
201
195
187
193
206
209
198
196
203
208
211
211
202
196
199
210
210
199
195
198
206
213
218
213
205
185
185
193
206
210
203
195
196
201
200
187
182
186
190
189
189
193
198
196
192
200
214
212
197
184
185
188
191
195
198
195
190
193
203
210
213
211
208
204
204
208
208
196
196
202
204
207
211
209
200
186
189
198
209
211
202
195
197
198
192
183
187
197
197
188
180
188
199
197
187
189
207
215
204
186
183
193
200
195
186
180
182
194
205
210
211
210
207
205
207
209
206
198
198
207
206
206
208
206
197
189
196
200
201
200
192
193
195
195
184
180
193
208
206
192
183
188
196
196
187
187
200
212
209
198
195
202
204
194
179
174
186
201
208
208
206
203
200
203
206
205
200
196
198
207
211
214
213
204
200
193
199
195
192
188
187
189
194
192
179
177
195
211
208
198
189
189
193
196
198
200
203
211
212
209
206
202
199
191
182
182
193
206
208
205
201
197
195
203
209
204
193
191
192
202
215
222
216
201
199
199
203
196
189
187
185
186
189
190
181
182
195
206
207
201
196
193
190
196
207
216
215
213
210
209
206
200
194
192
193
195
198
206
206
203
198
194
195
204
215
212
199
191
189
200
217
223
211
195
199
199
206
204
200
196
192
191
190
189
187
190
199
204
203
202
200
192
189
193
211
228
229
214
201
201
203
200
195
197
202
203
200
199
199
201
201
198
197
206
222
225
216
202
197
200
214
215
199
189
199
197
207
214
213
207
204
200
192
187
191
200
203
203
202
202
200
195
191
195
210
230
231
212
198
201
209
204
198
202
209
203
195
195
198
199
200
202
200
210
224
231
225
214
210
209
210
203
190
190
204
193
205
215
214
210
209
208
198
186
190
199
206
205
201
199
199
199
200
201
207
223
224
206
199
215
220
206
195
204
211
202
193
196
203
201
200
198
201
209
220
224
221
218
216
215
211
198
188
192
209
179
182
184
182
180
187
196
194
190
192
195
198
204
207
200
191
187
185
183
181
183
188
192
205
218
217
201
193
197
204
203
192
187
187
196
206
216
232
235
228
214
210
211
215
217
216
218
222
222
216
177
178
184
188
181
180
186
192
195
197
196
196
201
208
205
199
195
193
196
197
193
185
185
199
215
212
193
183
190
203
208
201
196
196
196
198
202
216
229
230
218
213
213
210
202
204
213
220
219
216
177
177
181
187
180
178
180
188
195
197
188
185
189
195
199
200
204
208
211
211
201
184
182
193
206
203
190
181
187
199
207
209
206
204
200
196
188
191
208
221
219
213
212
212
201
197
202
210
213
214
179
179
180
180
179
180
184
187
189
187
184
180
183
187
188
194
207
212
215
211
191
177
181
195
203
202
197
195
195
198
202
204
205
204
202
197
185
182
194
209
211
207
214
216
206
192
185
187
204
213
182
182
179
174
173
183
189
189
181
177
178
182
185
184
184
188
201
205
205
195
179
171
182
197
201
200
201
204
204
202
199
197
194
197
200
198
192
189
196
204
203
203
216
222
212
189
173
177
202
215
181
181
179
169
168
179
189
187
178
174
176
184
190
189
186
185
194
198
196
186
175
175
187
199
200
198
198
203
210
206
194
186
187
194
198
196
198
205
211
208
204
204
217
221
211
193
181
192
213
219
174
178
178
174
173
177
181
184
184
179
176
181
194
196
186
184
189
196
191
187
189
192
194
198
201
199
187
188
204
209
194
183
189
196
194
190
199
216
223
218
208
210
218
216
203
197
204
217
223
218
163
173
180
182
181
178
178
186
195
188
177
178
189
192
182
179
186
194
191
191
201
206
197
195
202
202
184
180
194
205
193
185
194
201
190
186
197
214
219
215
210
212
216
208
198
204
222
234
225
212
161
172
180
183
186
183
179
189
203
201
183
174
178
182
176
175
182
185
186
187
198
205
195
193
203
205
189
183
193
201
196
192
196
199
190
184
196
212
215
207
201
203
205
202
196
206
225
232
217
207
173
174
176
179
185
184
181
189
202
202
185
174
174
177
178
178
177
177
176
178
190
191
187
190
198
203
198
195
198
205
205
201
200
198
192
187
192
208
211
200
190
190
194
194
194
203
219
221
216
211
189
176
172
176
181
182
182
187
193
192
183
174
174
180
185
188
184
171
169
177
181
181
180
183
191
198
201
202
205
210
213
211
205
203
199
190
190
203
210
199
188
188
189
190
192
199
207
212
216
217
196
177
172
178
183
183
184
188
189
180
177
178
182
186
192
199
195
181
177
185
186
183
183
187
192
196
199
202
207
214
218
217
205
204
204
194
190
202
205
201
196
198
195
192
190
191
195
203
216
220
194
183
181
184
188
190
192
194
189
178
177
186
190
190
194
202
203
191
187
189
189
187
187
192
195
194
194
200
207
214
217
215
203
197
199
196
193
202
204
199
200
208
208
203
198
193
190
192
206
213
185
189
187
188
194
199
199
197
192
189
191
190
190
189
192
198
200
196
191
190
187
187
191
196
196
194
192
196
208
212
215
212
195
185
191
196
200
201
198
194
197
205
211
216
212
203
187
183
190
202
184
192
190
189
196
204
201
187
188
200
202
192
183
186
195
196
196
195
192
187
184
184
188
193
195
192
190
196
203
211
215
210
191
181
189
204
208
200
190
187
192
196
203
215
219
208
195
190
192
199
186
190
187
186
197
201
190
171
178
197
199
183
175
189
199
200
195
193
190
185
183
183
185
190
195
195
191
188
191
205
217
214
194
188
200
213
206
188
177
184
191
196
198
201
206
206
206
206
205
205
186
181
182
186
193
195
182
161
161
176
178
170
178
195
203
196
194
191
188
185
186
186
185
187
200
205
194
176
175
196
217
216
201
194
206
215
198
176
174
192
208
209
200
191
191
194
211
218
215
210
176
172
178
182
183
182
180
166
160
160
164
172
187
196
193
190
190
190
187
185
186
187
186
188
205
214
196
171
167
191
214
216
203
198
205
205
190
177
185
207
217
216
205
194
182
190
209
223
222
209
166
173
182
179
172
174
185
183
172
167
173
186
196
192
179
177
184
189
189
185
184
184
185
192
206
209
195
179
176
191
210
212
205
196
196
193
189
190
203
217
219
210
207
202
195
196
206
219
218
210
167
183
187
178
169
174
189
192
189
189
195
199
196
185
172
172
179
189
195
189
179
180
186
198
202
202
197
192
192
193
204
214
207
197
191
194
201
204
213
218
210
201
203
207
208
208
207
211
214
209
179
191
193
184
179
183
189
193
196
203
207
201
190
183
178
175
179
193
204
194
178
182
197
206
202
198
201
205
198
194
200
210
209
196
195
207
215
208
201
207
208
201
199
205
213
216
213
205
205
206
189
190
190
190
192
194
193
190
190
196
195
191
185
188
187
181
184
200
207
192
180
189
208
212
203
200
203
207
196
188
195
206
205
196
200
215
220
205
191
198
212
215
207
200
204
216
215
203
199
202
188
182
181
189
198
203
198
186
181
180
181
182
185
190
189
183
188
202
202
185
181
197
212
211
203
199
200
198
192
189
193
198
196
190
197
211
214
201
190
197
219
226
217
198
195
208
212
204
195
201
177
174
175
185
195
204
198
184
176
175
177
180
187
192
186
181
189
202
196
177
181
203
209
200
197
196
195
191
190
192
197
195
188
185
192
201
205
202
195
200
214
226
218
201
190
201
207
201
196
203
168
171
175
184
193
201
194
180
178
187
188
185
187
190
187
185
190
198
191
180
185
204
203
191
189
193
194
191
191
201
205
200
185
183
192
197
198
199
200
198
204
216
218
205
195
199
202
200
201
210
171
175
180
187
194
196
189
178
185
198
196
186
183
189
189
187
190
195
192
187
192
203
199
186
185
194
201
198
196
204
211
205
190
187
197
203
195
190
190
189
193
207
215
211
202
201
202
197
202
215
181
183
186
189
192
190
184
181
190
202
197
186
181
191
196
191
191
197
197
194
195
198
197
187
188
201
206
203
198
200
210
205
192
189
199
205
198
185
181
181
190
206
217
215
202
199
197
193
195
208
188
191
189
188
186
183
183
188
195
196
191
186
188
195
198
195
196
202
199
193
191
196
192
190
192
205
209
205
196
197
200
202
195
196
202
206
203
192
183
184
196
212
221
211
197
196
197
194
188
193
191
193
193
187
181
180
185
192
195
191
185
189
198
201
201
201
203
204
196
187
189
191
188
186
191
203
206
203
193
191
189
195
204
207
205
201
202
203
197
194
203
215
216
202
192
197
201
198
188
188
188
195
196
187
183
186
191
194
193
187
184
192
202
204
201
202
205
205
191
185
189
192
183
183
188
202
204
202
198
189
186
192
210
213
204
197
201
206
204
203
208
214
209
195
193
202
209
207
202
204
187
196
194
186
189
198
197
192
189
187
187
190
196
196
193
193
203
202
192
190
194
196
187
182
187
195
201
203
200
189
184
190
205
208
200
197
199
202
201
201
206
211
204
194
198
209
216
217
220
226
188
192
192
185
190
201
199
192
189
189
187
186
186
183
179
183
196
197
196
199
201
197
188
186
191
192
195
199
199
191
184
184
191
195
198
200
202
198
190
192
204
209
205
197
200
214
219
221
224
234
184
189
188
185
186
190
192
190
190
190
187
183
183
180
172
175
187
190
197
204
204
193
187
191
200
199
195
195
194
190
184
182
182
185
195
209
214
199
189
193
206
213
205
193
194
209
217
214
211
214
179
183
188
187
183
182
186
188
189
186
183
183
192
193
182
179
182
187
192
204
203
188
184
196
214
215
205
198
195
193
190
188
186
188
201
214
218
205
194
200
210
214
200
185
184
201
212
203
187
192
173
177
188
188
186
188
191
193
188
185
184
190
202
207
197
185
183
186
197
207
204
190
183
196
218
227
220
207
202
202
203
202
198
196
201
208
211
207
206
209
214
210
195
184
186
199
205
197
181
183
170
176
179
183
193
202
206
200
191
186
187
192
205
208
201
190
185
194
204
212
203
193
188
195
206
218
221
211
208
209
214
211
204
197
195
198
201
204
207
212
209
202
198
199
202
205
204
201
191
192
173
181
181
184
198
209
211
205
196
191
190
192
194
195
192
188
189
200
208
206
198
195
195
192
189
197
209
212
207
207
210
207
199
192
189
188
192
198
205
209
206
205
208
220
222
213
207
207
205
203
184
190
194
193
195
198
201
203
201
195
192
188
185
184
187
189
194
198
198
189
186
193
201
197
187
187
201
207
201
198
197
196
193
191
192
194
194
195
199
205
210
214
222
228
226
219
213
212
210
204
193
200
205
201
191
185
187
199
203
198
190
185
183
185
191
195
193
190
177
170
171
186
201
204
197
194
200
202
198
188
187
189
191
193
198
206
206
201
199
207
218
224
226
219
215
217
221
220
210
201
197
200
203
201
188
179
184
194
201
199
189
185
186
196
206
207
196
182
169
165
172
184
195
206
212
210
206
201
195
191
188
191
197
200
205
212
215
210
205
209
221
229
219
200
198
210
226
225
209
203
196
191
189
191
189
186
187
194
199
199
190
182
186
203
216
211
196
184
177
178
190
195
193
198
213
216
208
198
198
199
196
196
201
205
207
210
214
213
210
211
221
223
207
193
192
206
220
224
212
205
191
179
173
179
190
195
193
193
198
201
192
181
181
193
203
202
195
192
192
194
204
209
198
192
196
202
200
198
199
203
199
195
199
205
206
207
207
206
206
209
213
212
201
198
204
207
207
208
206
204
187
179
173
180
194
199
193
192
196
199
196
184
175
176
182
187
193
198
199
197
202
212
207
192
180
185
193
197
198
197
188
186
195
204
207
205
202
200
201
205
208
205
200
210
221
215
200
197
202
203
187
188
188
191
199
197
194
193
196
197
195
189
177
169
172
180
191
202
198
185
185
203
211
199
178
174
189
201
201
193
181
180
195
207
210
206
200
195
194
201
208
203
199
211
229
224
203
196
203
206
192
201
201
198
194
191
192
195
197
195
193
193
189
186
185
187
193
198
193
174
170
188
208
206
190
182
189
199
202
198
193
192
203
211
211
206
200
195
193
202
210
204
194
202
220
223
212
209
211
213
193
205
200
189
184
185
192
201
202
198
190
192
198
206
207
198
192
192
188
180
178
188
201
206
200
196
194
197
205
210
209
208
211
213
211
207
199
193
196
209
213
203
189
190
204
214
216
218
217
218
189
197
191
181
179
185
191
198
204
203
192
187
200
216
216
201
185
182
185
195
204
205
202
200
202
206
202
201
205
218
220
212
210
208
207
205
199
194
200
211
213
203
187
186
193
201
207
212
213
215
185
190
187
184
186
190
192
191
198
205
198
190
200
211
208
193
180
175
183
206
229
230
207
191
198
208
209
208
210
215
213
206
201
200
202
201
196
193
198
211
215
207
199
197
197
190
190
194
199
206
188
190
193
194
200
204
194
184
189
201
205
200
201
201
192
184
182
180
184
207
237
238
208
187
196
208
210
212
211
207
197
194
195
197
197
196
191
191
197
211
216
220
223
221
208
190
178
179
189
200
196
198
201
203
212
217
206
186
181
192
204
207
203
194
181
182
191
192
189
205
230
230
203
189
201
211
206
206
210
202
190
184
191
201
199
192
188
191
197
208
215
226
239
235
215
192
180
179
186
201
174
178
180
176
176
188
205
201
183
174
177
184
195
200
192
188
189
190
187
182
181
187
201
208
207
203
199
194
191
196
199
198
187
180
184
200
208
209
208
209
211
203
192
196
211
218
223
226
223
209
170
171
169
168
171
183
193
190
180
180
181
184
191
198
193
193
196
194
190
184
179
181
188
200
210
209
194
181
181
191
201
202
199
196
191
193
195
200
206
216
217
212
197
194
199
213
224
227
222
214
163
163
162
163
170
177
178
177
179
181
179
179
186
195
190
193
198
197
191
185
182
180
181
191
203
204
190
176
178
191
198
202
206
209
206
193
182
184
202
221
222
209
197
195
198
212
218
219
213
212
163
164
164
165
176
180
173
172
177
183
180
179
185
191
186
187
192
192
186
181
179
178
178
184
193
198
193
188
188
193
194
192
200
212
217
202
181
179
197
218
214
201
194
197
203
208
206
203
203
207
170
174
175
176
183
187
181
176
180
187
187
186
188
189
180
177
184
185
180
176
172
174
179
183
190
196
201
203
203
199
191
187
189
202
214
208
192
189
201
210
201
187
187
196
206
206
193
189
194
206
176
179
183
188
191
192
185
182
188
195
195
191
189
184
176
173
176
182
183
180
176
177
181
185
190
199
203
211
210
202
192
182
184
198
211
210
201
202
207
207
196
186
188
193
199
199
193
191
200
213
174
177
185
191
193
188
182
185
192
196
194
189
186
183
177
171
173
183
191
190
188
187
186
188
194
200
205
209
208
200
190
186
189
202
206
206
202
205
207
205
200
195
194
193
194
198
201
205
210
214
167
171
180
191
193
183
177
181
189
193
185
182
184
185
181
172
171
184
193
195
196
195
190
187
198
206
209
210
207
195
189
189
201
205
204
199
192
191
196
202
205
204
203
199
195
200
210
219
218
216
165
168
176
187
190
183
176
177
179
180
177
179
183
184
182
173
173
186
191
192
196
199
192
189
197
210
215
216
206
191
188
195
204
203
198
190
183
181
186
194
199
203
209
208
202
200
211
225
221
216
172
173
178
184
185
183
178
174
173
176
179
183
184
182
179
178
179
184
185
185
189
193
191
189
194
209
220
222
209
190
190
201
203
198
192
189
185
183
186
188
190
195
210
215
206
197
206
220
223
217
186
180
180
184
184
181
176
174
175
180
185
188
187
182
183
188
189
185
181
182
185
188
188
187
195
204
217
222
208
194
196
207
204
196
193
200
201
197
191
188
188
195
208
210
200
190
195
212
225
219
194
182
179
183
184
173
170
179
184
184
186
190
191
189
192
198
199
190
187
189
190
188
189
192
197
203
210
212
202
195
199
202
199
195
203
215
216
208
198
193
196
201
204
203
192
186
188
202
218
219
194
182
179
183
183
170
168
182
194
187
179
186
194
194
198
201
201
191
189
193
193
188
188
196
198
201
203
203
198
196
197
196
192
196
208
218
218
212
202
198
201
206
208
205
198
192
188
192
203
211
188
184
179
180
182
178
174
184
196
190
182
184
191
193
198
197
196
193
193
195
192
188
192
197
198
198
197
201
196
195
193
187
184
190
202
207
204
201
200
198
196
200
210
216
209
195
184
183
191
203
188
189
182
181
185
186
179
181
192
195
192
184
182
186
192
193
193
193
195
195
186
186
191
196
194
191
194
197
198
195
191
184
179
189
203
203
190
187
192
193
188
193
211
218
209
194
186
184
191
203
190
191
187
183
184
187
179
173
181
194
197
186
175
177
186
192
194
194
194
193
184
184
189
195
195
192
191
192
190
191
191
189
182
192
206
203
184
174
180
184
188
196
213
211
194
184
186
191
195
199
190
188
189
187
184
181
175
168
172
182
187
183
179
181
188
191
194
193
192
190
187
184
186
191
198
195
191
185
182
184
197
199
190
193
205
206
186
170
171
183
199
210
217
203
184
178
188
195
197
196
179
179
186
185
180
173
171
170
170
171
178
187
193
192
188
187
190
190
187
188
188
187
186
190
198
199
193
184
178
184
201
208
193
187
198
208
196
177
173
189
210
217
216
198
183
183
193
197
198
196
169
174
183
182
177
173
174
179
178
176
182
198
208
199
182
180
187
188
187
185
186
187
188
189
192
194
196
195
188
189
205
213
196
181
192
208
206
187
181
196
212
213
206
200
197
197
198
200
203
201
168
176
182
179
177
176
179
188
191
192
197
209
207
191
176
176
182
189
190
189
187
189
191
190
186
187
201
208
198
194
204
213
201
186
193
215
215
195
187
200
210
202
196
202
208
206
197
200
213
214
178
184
184
182
182
184
186
192
198
200
203
206
195
181
173
176
184
191
199
201
196
194
196
194
186
188
204
214
203
194
200
210
207
196
204
217
215
196
187
199
204
197
191
201
211
208
198
202
219
222
189
189
188
188
190
190
192
196
198
195
192
192
185
176
175
178
183
190
204
209
207
198
194
193
194
197
203
206
196
192
195
204
209
206
210
214
205
195
188
195
199
198
196
199
203
201
200
206
218
218
187
187
187
191
192
192
196
200
198
188
180
180
180
179
180
181
182
186
198
211
214
201
186
189
202
205
200
195
192
191
193
195
197
200
200
193
191
200
204
197
193
198
204
204
199
200
205
210
211
207
179
180
185
192
191
193
197
198
195
186
177
175
178
183
187
187
186
184
189
202
212
200
182
183
203
212
197
190
192
198
195
189
189
192
188
176
183
211
224
205
185
190
210
214
203
205
214
213
204
201
176
180
186
190
189
191
195
193
191
189
184
178
178
183
194
197
195
186
180
192
205
200
181
178
197
207
202
194
198
203
202
193
190
190
187
176
185
218
235
211
182
187
212
218
213
213
214
208
201
207
181
186
189
190
185
188
191
188
187
191
190
183
176
179
193
204
203
191
182
185
198
198
183
174
184
199
201
200
198
200
209
208
199
194
194
194
200
217
222
206
186
191
214
220
218
216
212
203
199
213
188
192
191
188
185
186
191
189
187
190
194
187
176
172
185
200
207
197
185
186
193
195
183
173
176
187
198
200
192
192
208
217
206
189
194
207
214
210
204
197
191
196
215
221
218
212
204
196
197
208
193
192
189
186
184
187
193
193
190
191
193
191
179
169
173
192
203
200
187
185
188
187
181
176
179
185
193
198
189
186
203
220
206
183
188
213
223
204
195
198
201
199
206
213
212
207
198
194
193
196
192
193
186
182
185
192
198
195
193
193
197
195
187
174
172
182
194
193
186
182
182
181
178
179
187
191
197
200
192
185
197
213
206
185
184
207
216
203
199
210
209
193
191
203
210
203
193
193
191
187
190
192
183
177
186
199
201
195
191
196
201
201
196
185
176
178
181
183
182
181
182
181
180
183
195
201
206
209
199
188
192
206
209
192
185
197
203
200
210
226
216
188
180
201
216
204
190
196
201
197
190
193
180
171
185
199
202
193
191
195
201
204
200
190
180
177
177
178
182
188
191
189
187
188
193
201
213
216
202
187
188
204
208
196
189
192
193
194
206
225
216
193
189
210
223
207
190
199
214
213
189
193
179
170
179
192
198
197
194
195
198
200
198
187
182
180
180
181
186
198
199
196
194
191
188
190
204
211
197
181
183
198
199
191
192
197
195
187
191
207
212
206
206
219
222
206
194
200
216
220
186
190
184
176
173
184
193
196
195
193
193
196
192
183
179
181
184
185
192
203
202
197
196
193
182
180
194
204
193
175
175
188
187
184
194
208
207
189
180
192
207
213
215
211
206
201
198
198
199
205
181
186
187
184
181
182
187
191
192
189
188
190
189
183
178
183
189
188
192
201
200
194
194
195
185
181
193
207
199
180
175
183
184
183
195
211
214
200
184
186
201
213
209
192
184
193
198
187
176
184
177
178
188
193
194
190
187
187
188
186
186
189
192
189
184
184
190
192
195
202
199
190
193
196
194
193
204
219
216
200
189
190
186
185
191
200
207
205
195
193
201
209
201
180
174
191
197
186
170
179
174
176
183
197
209
205
191
185
187
190
190
192
195
193
187
186
192
199
201
203
199
193
195
197
197
200
211
225
228
217
204
196
191
186
183
184
193
204
207
201
201
207
204
194
188
193
197
187
185
193
174
177
182
197
213
208
190
186
193
196
195
194
192
189
186
188
196
201
202
199
196
197
201
200
194
195
206
221
224
219
207
200
195
191
183
177
182
201
207
202
200
210
216
214
208
201
196
194
203
212
181
184
187
198
203
196
184
187
200
204
199
192
188
185
187
191
197
199
192
189
190
201
211
209
198
189
197
208
209
201
197
197
200
201
198
191
192
201
204
201
200
207
220
221
216
201
195
198
211
216
189
191
193
194
193
183
181
188
200
205
199
195
194
195
196
196
196
192
177
173
177
197
216
218
204
188
188
198
194
182
181
193
207
210
209
208
209
211
209
203
201
203
207
208
205
200
200
205
210
211
195
192
190
188
181
179
184
190
195
199
199
200
204
210
211
202
196
186
174
169
173
190
208
214
205
188
185
194
193
180
181
196
210
210
210
215
220
222
218
210
204
199
197
195
193
195
202
208
209
206
196
192
182
174
173
185
197
195
192
195
198
201
208
218
218
206
191
186
183
180
181
189
195
201
200
193
190
197
198
191
191
200
204
202
202
207
214
220
220
214
207
200
196
194
192
193
198
203
205
205
193
190
177
164
168
186
201
197
190
192
196
198
200
205
208
202
194
193
195
194
194
195
191
191
193
195
198
200
203
201
200
199
198
197
196
196
199
206
211
211
206
203
205
207
205
193
186
191
198
202
193
194
182
169
170
183
193
191
187
189
198
195
184
182
191
194
194
195
197
199
201
204
197
191
190
194
199
203
206
205
201
195
194
200
201
192
188
192
199
203
208
210
213
222
217
199
179
179
195
205
196
202
197
184
177
179
186
187
185
188
197
195
179
170
179
191
195
194
193
192
195
202
207
200
192
191
198
205
208
208
198
193
197
207
206
196
185
185
188
199
213
218
220
221
218
205
185
183
198
209
199
207
201
187
180
185
188
188
187
190
197
198
187
184
189
194
196
195
191
184
183
190
204
205
196
192
194
199
208
210
207
202
204
209
208
201
194
191
190
199
217
224
217
211
209
205
202
203
210
210
199
200
190
177
180
191
198
196
197
197
196
194
195
202
204
202
199
198
194
188
180
182
188
193
194
194
192
193
205
218
218
208
206
207
206
204
202
199
193
198
214
223
213
202
200
200
211
223
224
212
190
183
167
161
177
195
201
200
205
208
197
186
197
212
211
200
198
200
202
199
194
186
178
178
191
203
200
194
199
218
221
210
199
198
204
204
204
202
198
196
202
209
206
201
197
198
210
228
225
208
179
171
156
157
177
191
192
192
205
213
198
184
196
208
198
187
191
201
204
209
209
198
178
171
189
210
211
197
196
208
211
202
192
194
200
199
197
197
196
190
189
192
201
204
202
196
200
216
217
203
177
176
166
165
180
188
181
180
196
208
201
190
197
197
183
175
188
198
201
206
211
205
185
176
194
212
213
203
196
197
197
193
191
192
191
187
186
191
195
188
184
191
208
215
205
191
190
202
207
202
187
192
185
182
190
193
184
176
182
194
197
197
199
190
174
173
189
194
196
198
201
200
189
187
199
209
206
202
197
193
193
193
194
195
186
177
178
190
196
192
187
200
221
222
202
184
184
196
203
201
173
173
177
176
176
187
199
197
188
180
177
176
180
190
199
200
199
198
194
186
181
187
198
195
178
179
196
202
187
177
184
193
194
185
183
194
199
193
180
176
181
198
204
203
201
207
211
210
206
202
177
174
165
164
173
188
196
190
184
181
177
173
175
191
202
204
200
194
186
176
169
180
192
195
187
188
195
192
182
182
188
195
199
199
197
193
192
191
181
179
189
204
204
194
193
204
216
215
209
205
171
170
156
154
169
183
185
179
181
183
179
173
181
196
204
198
191
182
174
167
169
182
194
196
192
193
192
190
191
194
192
193
199
216
220
204
188
181
184
192
204
207
195
188
193
210
223
221
210
205
168
168
159
159
175
181
179
176
182
187
184
180
186
198
200
190
177
169
162
162
176
196
202
194
191
191
193
196
199
201
195
189
196
220
232
215
187
178
189
206
212
202
185
182
197
217
226
221
204
198
171
173
174
175
186
190
182
178
185
198
198
189
188
192
192
181
169
167
167
170
184
201
205
194
185
190
199
206
208
203
197
191
196
213
224
214
196
188
196
207
212
199
178
179
200
217
221
214
198
194
176
179
182
187
193
194
183
179
189
205
209
196
183
181
181
175
170
173
180
185
190
195
197
186
182
191
205
213
211
202
196
194
198
205
211
212
206
200
200
205
208
200
183
180
194
209
211
205
195
199
178
178
181
187
191
189
179
175
184
202
209
196
181
181
182
178
171
179
195
195
192
189
185
181
182
193
210
214
206
196
196
198
200
202
205
209
207
203
197
199
209
209
195
190
191
203
203
199
195
205
178
172
174
179
183
182
173
166
172
187
196
193
187
191
192
181
171
188
204
204
192
186
182
180
187
200
212
212
200
189
193
201
203
203
203
204
199
192
189
195
205
213
207
199
198
202
203
202
203
205
174
170
172
176
177
178
175
164
163
169
185
192
196
200
197
182
173
190
206
201
192
188
187
187
191
199
211
212
199
186
190
202
203
200
198
194
187
182
184
191
200
205
208
210
208
207
205
207
205
202
172
176
182
181
180
183
182
171
160
164
183
199
201
197
188
181
181
193
204
200
191
192
194
194
190
193
206
213
202
185
188
200
202
195
191
190
187
184
185
189
193
200
208
213
212
208
207
209
208
200
171
184
190
189
183
183
185
181
169
169
186
204
204
190
181
180
186
193
198
196
193
194
196
193
186
184
197
212
202
184
186
199
200
189
186
197
201
196
190
188
192
199
206
210
208
202
202
208
208
202
176
186
190
191
180
171
174
183
179
173
181
194
200
191
181
183
187
190
193
195
194
192
192
190
185
185
196
202
192
181
185
198
196
185
193
208
217
207
193
189
195
202
205
205
202
198
198
201
204
205
181
179
180
181
172
158
160
179
182
169
164
184
197
198
189
184
183
185
189
195
197
193
191
185
183
187
197
196
182
179
183
195
194
190
200
210
212
203
194
189
197
203
207
207
204
200
196
196
200
208
187
177
169
166
163
151
153
175
184
170
161
178
197
201
194
183
178
180
186
196
197
196
193
186
183
190
199
194
184
180
182
186
193
200
202
198
193
193
196
196
194
198
208
216
208
198
192
195
202
209
191
181
164
159
157
155
158
175
186
180
177
181
187
190
190
184
177
178
190
195
197
197
198
191
180
185
196
197
193
188
179
177
190
206
207
186
170
184
203
204
191
192
211
219
207
192
187
191
201
209
195
192
175
164
162
163
167
181
192
194
194
190
182
177
180
181
178
181
193
196
196
197
200
197
182
178
190
203
206
195
179
175
186
206
207
183
165
182
207
210
197
198
214
216
198
184
181
183
194
199
198
195
184
174
173
173
174
182
190
196
200
192
181
176
181
182
180
181
192
196
195
195
199
200
185
175
186
207
211
198
185
181
186
195
202
190
177
188
204
209
206
211
218
209
192
184
181
178
181
186
196
192
179
180
183
181
177
177
188
191
191
191
186
186
188
187
180
180
189
196
195
195
199
199
186
179
190
209
209
198
194
194
189
186
194
197
193
189
191
198
206
211
213
202
196
197
192
178
176
180
190
179
172
179
195
193
178
176
185
186
188
189
192
196
197
191
181
180
184
195
197
199
200
195
181
182
200
215
207
194
201
204
194
182
192
205
202
183
174
182
199
203
202
199
202
205
198
190
189
189
185
172
164
176
198
199
180
177
186
190
190
190
190
193
195
193
183
183
187
195
200
201
201
190
179
184
205
215
204
193
201
207
201
192
199
211
203
181
169
179
192
194
194
198
207
205
195
199
210
210
183
179
173
180
196
196
181
181
186
192
192
190
184
181
186
189
186
182
187
200
206
201
194
185
182
186
199
203
199
194
199
204
204
205
211
209
196
182
179
186
192
192
193
202
207
198
188
201
222
222
187
187
186
187
190
190
184
187
192
191
188
184
179
172
177
184
182
179
186
207
213
198
178
178
189
192
190
189
190
193
196
196
204
213
212
199
184
186
196
195
193
190
199
211
210
196
185
199
221
220
187
190
192
191
188
184
185
197
199
192
182
180
176
172
173
178
178
173
182
209
220
195
168
171
195
200
184
179
189
195
194
189
195
208
205
179
168
191
214
205
185
183
201
217
215
201
193
198
209
209
183
186
191
189
183
182
187
199
200
191
180
177
174
173
175
179
178
167
173
202
216
196
168
176
201
208
195
186
193
197
191
184
190
205
198
167
161
199
226
208
176
172
194
212
217
211
204
199
195
194
181
186
189
187
179
180
189
194
193
187
182
177
173
171
178
189
187
172
170
192
206
197
180
186
203
210
204
199
201
199
191
188
194
206
195
170
172
209
231
208
173
168
183
200
212
215
209
196
184
192
185
187
188
185
179
183
189
188
181
181
185
184
175
171
178
195
196
180
177
186
196
194
195
196
198
200
202
206
204
199
198
201
204
201
191
181
192
219
224
205
181
176
183
192
205
212
205
190
186
200
187
188
188
185
182
187
192
186
174
178
190
192
178
169
176
194
200
189
185
187
189
192
197
201
192
179
184
197
202
200
202
212
207
189
180
189
208
220
214
201
191
188
192
198
203
202
195
192
195
205
187
186
186
186
188
195
197
187
177
186
199
196
180
168
174
191
199
193
189
189
188
187
196
199
185
163
162
188
200
198
205
214
202
177
173
197
217
212
201
200
200
194
194
203
208
202
191
193
202
205
186
184
183
187
194
200
198
189
185
196
208
199
180
170
175
186
188
187
186
187
186
188
194
198
186
162
163
190
204
198
201
207
195
173
177
204
216
202
195
205
206
188
183
200
213
206
193
194
202
200
187
185
181
185
196
200
195
187
188
201
209
201
184
176
179
181
181
179
182
186
187
188
197
199
190
180
187
206
208
197
200
205
198
181
184
205
210
195
194
211
207
181
172
198
222
213
195
196
200
193
190
190
182
182
191
194
190
186
189
194
203
203
190
184
184
181
177
176
187
189
189
189
200
202
195
195
209
221
211
198
201
211
207
193
192
204
205
193
196
212
207
181
176
206
229
216
195
196
198
195
191
193
187
183
184
186
188
190
191
192
197
201
192
187
189
189
181
182
195
198
188
187
199
205
196
196
210
219
210
199
208
219
214
196
193
202
201
193
196
208
203
190
194
218
230
213
193
196
202
203
189
199
193
186
182
183
188
194
194
193
196
199
189
183
188
193
191
191
196
200
187
181
194
202
193
184
194
209
208
199
202
212
210
200
201
204
201
192
195
198
195
193
204
218
218
206
194
196
206
210
188
200
199
192
188
189
191
192
193
195
198
197
183
178
184
195
195
190
191
194
185
181
192
198
189
177
183
203
207
194
187
195
200
204
207
207
202
197
193
191
187
188
198
201
200
199
199
200
205
210
191
194
196
194
197
198
194
187
188
197
202
196
179
172
179
192
198
191
187
187
187
186
190
195
185
176
182
204
212
197
178
177
192
205
205
202
201
203
194
186
185
187
188
184
184
196
203
205
207
208
190
189
189
192
205
208
199
183
185
196
201
196
182
177
180
189
197
195
189
190
194
194
194
192
189
187
189
204
212
201
181
176
188
197
197
195
203
209
201
188
187
196
197
182
181
193
206
207
210
212
188
186
183
189
204
205
192
183
187
194
196
193
188
184
183
189
197
199
196
196
198
202
200
197
195
196
197
203
208
207
197
194
197
198
194
193
204
211
204
192
195
204
205
194
186
191
200
203
210
214
187
185
184
188
195
192
183
182
191
195
192
191
190
188
186
188
197
202
202
203
205
208
209
208
206
203
199
198
198
203
206
209
209
206
203
204
208
210
206
200
198
200
200
199
194
191
191
198
208
215
187
187
188
187
186
179
177
183
190
193
190
192
199
199
190
185
188
200
204
202
203
208
215
217
213
200
194
192
191
191
202
217
218
210
207
210
210
207
207
206
195
184
185
195
195
189
187
199
209
212
185
187
189
185
179
179
185
186
186
191
194
197
209
211
198
183
185
198
205
200
191
197
209
214
206
188
181
186
186
183
195
212
214
203
203
208
209
206
208
211
194
172
173
190
195
188
190
204
211
211
182
189
191
183
176
187
200
195
187
193
198
204
209
214
202
188
187
199
203
193
183
186
196
199
194
180
176
187
190
190
194
202
201
193
195
199
200
200
208
210
193
176
180
193
195
187
190
204
208
208
181
191
194
185
178
191
207
204
195
196
200
202
204
207
203
197
196
199
200
193
188
187
188
189
189
186
185
190
197
199
199
195
191
192
193
192
191
195
206
206
195
192
201
204
196
186
187
193
199
204
185
194
200
196
185
187
201
202
198
196
198
198
196
197
199
200
199
197
196
197
198
197
191
186
192
198
201
202
205
206
201
190
190
198
200
191
186
195
205
204
201
206
218
213
197
186
184
186
192
201
189
198
204
203
191
186
188
192
189
189
196
200
196
192
193
198
198
193
192
199
207
204
195
192
200
210
213
212
210
207
198
190
197
208
204
192
186
197
202
200
204
219
226
213
193
188
187
187
192
196
193
195
195
194
192
189
188
185
183
185
194
202
201
192
189
195
198
194
191
197
202
200
193
192
200
211
215
213
208
203
198
196
204
206
199
192
192
199
198
198
210
224
226
210
193
192
199
203
201
197
196
187
178
179
190
199
198
188
181
183
191
199
203
197
188
193
205
205
199
196
193
185
180
181
192
204
208
205
202
200
200
201
203
201
194
193
199
202
198
198
209
223
224
211
199
195
207
218
211
194
195
176
161
166
190
202
203
195
191
188
186
188
198
196
187
192
213
221
212
199
186
177
169
171
185
202
204
196
192
197
201
203
201
199
196
195
201
204
202
196
199
210
216
216
208
202
211
226
219
198
189
174
162
166
182
191
192
197
200
195
183
182
193
193
185
191
215
229
221
203
189
177
168
171
189
208
208
191
183
195
204
202
200
202
201
197
196
204
205
195
189
192
204
214
215
212
213
220
219
205
182
183
176
174
174
175
178
189
199
197
188
186
194
192
183
190
211
225
219
203
188
178
176
184
200
213
209
190
182
194
203
201
200
201
200
195
195
204
207
197
187
188
198
208
214
212
211
212
214
215
180
199
195
178
171
173
175
183
189
193
193
195
196
190
185
191
203
208
206
195
182
177
186
198
206
208
202
192
192
198
206
207
203
199
191
189
196
205
206
199
193
197
200
202
201
204
203
205
210
217
171
170
179
187
183
179
178
183
190
190
190
181
180
190
204
203
199
201
204
201
189
185
187
184
182
190
204
202
183
169
180
200
211
204
188
179
189
203
197
169
165
193
221
216
197
197
207
204
200
208
180
177
181
188
181
173
175
182
188
188
184
175
175
191
213
209
199
200
201
194
180
182
193
194
186
189
205
207
191
179
180
191
200
199
190
182
190
201
189
166
170
199
220
210
191
187
196
202
205
207
181
178
179
183
175
169
174
184
187
185
181
176
181
197
214
204
190
192
193
187
178
190
207
209
195
194
207
211
209
193
189
187
191
196
196
194
192
195
186
179
189
202
209
204
192
185
190
205
208
204
178
175
175
177
167
167
178
189
189
184
180
182
186
198
208
198
183
184
187
185
186
205
222
219
199
195
204
213
212
206
196
191
190
197
203
202
193
187
188
194
203
204
201
201
201
195
197
208
206
200
176
175
175
174
169
171
183
195
190
182
183
185
186
189
197
193
183
187
191
193
196
213
225
218
198
191
201
208
210
208
204
200
196
196
200
203
198
190
192
203
211
210
205
202
203
204
209
213
200
192
176
176
176
174
173
177
190
190
188
185
189
188
182
183
191
190
188
192
198
199
199
204
210
207
193
189
195
199
201
206
208
202
193
192
197
206
204
198
197
202
214
219
218
214
203
204
209
207
190
186
179
177
172
170
172
178
183
181
180
184
191
190
184
185
194
192
191
197
204
200
191
191
196
196
193
192
190
189
189
202
204
199
186
184
194
206
211
207
197
196
209
227
232
221
205
204
204
198
183
188
186
180
169
163
168
174
174
170
172
179
188
191
191
197
200
194
191
199
205
198
183
183
191
196
198
195
185
180
182
197
203
196
182
183
195
206
208
208
199
192
200
218
229
221
209
206
203
189
186
189
185
184
169
161
165
171
173
171
172
179
186
191
197
205
205
191
187
197
205
198
185
187
198
202
200
189
179
178
183
194
199
196
187
188
193
197
200
203
201
193
193
204
210
211
214
213
206
194
191
190
177
184
179
172
172
179
181
179
178
182
188
194
196
194
190
184
185
197
204
201
192
193
204
206
194
178
172
182
194
196
191
193
192
189
190
190
197
202
202
200
197
195
194
198
211
216
210
198
194
189
167
183
187
184
181
185
189
186
181
182
190
195
191
182
178
179
186
195
200
199
196
194
200
198
185
164
165
186
200
197
192
191
189
184
183
192
200
202
201
202
203
197
186
188
203
212
210
198
190
188
166
180
187
187
183
186
189
186
176
172
181
190
187
178
169
173
185
192
195
195
192
189
188
186
178
167
170
187
193
194
192
191
188
178
180
198
206
203
192
197
207
203
188
186
200
211
207
196
186
189
177
178
180
181
181
181
182
180
169
157
162
183
196
188
175
172
181
189
191
192
189
185
180
175
174
177
181
182
184
188
193
195
191
187
187
196
200
192
185
190
202
204
191
188
202
211
208
200
193
192
187
181
176
174
173
174
176
177
172
156
156
178
197
197
183
175
177
185
189
188
190
191
185
175
175
186
192
184
179
183
191
196
202
201
192
189
188
185
182
185
196
201
194
194
202
209
209
210
207
203
191
188
176
170
169
170
177
185
187
173
170
183
192
192
186
178
176
180
185
187
191
197
195
184
178
184
195
191
189
193
191
192
205
212
200
184
180
186
190
193
198
201
196
196
200
203
206
212
212
206
194
198
186
176
173
176
182
196
202
196
191
189
184
184
185
180
175
178
183
187
191
197
201
194
181
177
188
198
207
208
194
186
197
208
203
187
184
195
207
210
209
205
201
197
198
199
199
198
199
199
195
201
186
181
183
186
189
194
204
205
201
187
177
179
188
186
176
177
183
188
190
195
202
200
186
176
186
202
215
214
200
187
188
195
197
193
193
203
213
216
212
211
204
199
202
201
193
180
180
188
197
192
177
177
195
198
189
187
197
200
194
181
172
183
195
191
179
178
187
191
192
195
202
201
188
185
193
202
207
208
204
196
189
188
193
197
195
196
197
200
204
204
200
200
205
208
197
175
169
179
195
181
164
175
200
206
187
180
187
192
186
171
169
187
204
200
186
184
188
191
194
199
203
199
190
192
202
201
197
199
202
201
195
192
194
195
190
183
178
179
186
191
194
196
202
208
204
191
179
178
188
174
161
175
199
203
184
174
183
190
183
166
165
184
205
205
194
186
185
187
192
201
202
197
193
199
205
199
189
193
199
202
201
201
200
195
185
179
174
173
179
186
190
192
199
204
206
207
198
190
186
180
174
180
197
197
180
172
179
184
180
166
164
180
199
202
195
184
177
178
185
193
196
195
197
198
195
187
189
195
197
196
200
208
205
193
182
188
191
191
191
194
198
199
199
196
199
208
205
197
188
189
188
190
193
191
181
175
179
182
177
168
169
177
189
197
189
177
165
170
183
187
187
188
198
197
183
175
188
201
197
190
193
207
206
189
182
196
214
215
206
205
208
210
206
196
191
196
201
203
190
192
193
193
195
191
181
181
183
185
181
173
173
178
183
187
184
168
159
169
186
189
180
181
194
195
181
174
186
200
197
186
186
200
207
192
180
192
215
221
213
209
210
215
214
200
188
184
195
208
187
187
186
188
191
190
186
185
187
188
183
179
179
179
178
178
177
165
157
174
192
196
185
178
187
199
195
186
186
194
194
187
187
203
213
198
178
180
197
208
209
204
197
201
208
203
189
180
189
205
180
175
175
179
185
187
186
184
185
184
184
183
183
180
172
174
175
168
165
179
195
198
196
187
188
203
212
201
187
187
190
190
192
205
213
200
180
174
178
187
197
195
180
177
191
203
195
182
182
198
172
168
169
177
183
187
185
181
178
179
183
188
189
182
172
173
175
175
182
191
194
195
200
199
199
205
212
206
194
190
192
194
196
198
199
190
186
186
184
183
192
191
175
169
184
201
200
187
183
191
170
167
173
182
188
190
187
179
173
176
186
193
193
189
185
180
179
182
193
202
193
192
202
208
202
194
194
199
200
199
196
195
193
187
177
175
187
202
200
193
193
196
186
184
192
201
201
194
193
198
173
173
181
189
195
197
192
181
177
184
194
196
194
197
201
197
188
189
200
204
196
190
200
210
198
176
171
191
210
207
194
188
187
180
172
176
193
204
203
201
201
202
200
199
202
205
200
198
202
206
182
182
185
193
198
197
191
186
185
194
198
193
188
196
210
210
197
193
196
198
196
196
200
200
186
162
164
192
212
203
186
180
182
182
183
191
202
198
192
198
206
206
201
201
206
208
203
201
204
210
188
185
186
193
195
191
186
186
187
190
193
192
187
191
207
211
202
193
192
192
194
198
201
197
178
166
178
201
207
194
180
182
187
192
197
206
208
194
184
190
203
202
189
187
200
209
209
202
197
204
192
188
185
188
189
182
180
183
183
178
181
190
188
187
198
203
201
197
195
193
190
192
196
193
183
183
194
205
202
191
191
195
197
196
197
205
208
202
190
188
197
196
183
178
192
209
213
204
195
196
192
191
185
186
185
180
180
184
186
175
178
190
188
186
194
200
200
200
201
198
187
181
186
197
198
199
199
200
202
206
210
212
206
199
194
193
201
204
205
200
198
195
186
185
194
208
210
204
199
201
189
193
188
183
182
182
183
189
191
185
188
191
189
187
198
204
198
196
200
201
186
168
177
198
211
204
192
191
208
222
223
212
208
206
201
190
187
198
212
212
200
190
190
194
200
206
206
207
209
210
189
199
193
181
182
187
190
192
194
196
201
194
183
183
196
205
194
181
186
195
188
171
173
193
211
203
182
185
210
223
209
193
202
220
217
200
184
190
207
209
198
186
185
192
201
203
206
210
221
223
190
201
193
179
180
193
197
190
191
205
213
197
180
177
191
200
192
175
171
186
192
183
174
185
199
195
179
185
207
210
186
175
197
227
228
209
195
191
194
196
196
187
179
180
190
201
206
213
223
223
196
200
191
177
181
196
200
192
187
204
213
200
182
179
186
195
192
180
172
180
192
192
180
180
190
192
184
184
197
196
177
175
198
220
218
213
211
203
192
189
198
196
180
171
182
199
207
210
214
215
199
200
188
179
182
193
198
194
194
199
202
194
187
184
185
191
195
193
186
186
195
197
188
184
193
198
197
191
192
195
193
198
211
213
205
207
220
218
201
194
205
205
190
175
181
197
202
204
206
206
200
199
190
184
183
185
187
191
197
199
196
189
187
187
185
186
197
204
202
199
199
202
199
197
201
209
208
198
194
199
209
219
221
208
197
205
217
216
206
206
208
204
193
191
194
197
198
200
203
206
193
193
191
187
181
177
176
184
195
199
192
184
184
187
184
181
191
209
212
207
203
206
208
207
209
212
209
202
192
195
212
225
224
206
195
203
208
201
200
209
207
193
192
203
206
201
198
207
213
210
178
183
189
189
183
177
177
180
187
195
191
185
185
188
184
177
186
206
215
203
197
202
208
205
204
200
197
194
187
185
198
213
215
201
195
202
199
189
190
205
200
183
187
208
214
203
202
217
222
214
171
179
188
193
191
190
191
185
185
193
194
186
187
189
187
182
189
202
206
193
187
194
197
196
191
185
182
184
184
182
189
198
201
195
194
196
195
186
188
199
195
182
188
204
206
204
207
219
221
212
172
175
188
197
198
201
202
194
191
193
194
189
189
194
197
194
196
201
199
191
187
188
188
187
187
185
182
184
186
187
187
189
192
194
195
194
193
195
199
199
195
193
198
199
197
200
208
212
206
205
176
176
191
206
207
204
202
197
196
196
194
193
192
195
199
202
202
200
198
197
198
193
183
180
189
199
198
193
193
194
191
186
188
196
198
192
193
206
214
205
196
199
206
199
192
201
209
202
192
198
180
178
191
207
208
200
193
190
191
196
197
195
195
195
197
201
203
196
195
205
212
202
182
178
196
214
213
205
200
198
192
185
187
197
197
188
192
211
218
205
196
204
210
199
194
204
210
197
189
195
181
179
183
197
200
198
188
184
184
190
197
198
195
189
188
196
200
193
191
202
214
203
185
181
199
217
219
209
202
196
192
190
191
192
189
187
193
202
207
202
200
205
206
202
199
207
207
202
197
198
182
177
178
188
196
197
191
182
181
185
192
193
192
182
180
192
203
195
186
192
202
198
186
184
193
205
208
206
197
195
195
197
199
195
189
188
192
196
197
199
202
206
207
204
204
202
203
205
205
202
190
179
181
191
200
197
194
190
184
181
182
186
188
179
178
194
209
204
189
184
191
193
192
190
190
194
199
198
194
194
197
205
212
211
202
193
191
192
198
204
207
207
207
208
209
201
202
207
212
209
195
186
190
201
200
190
192
197
193
181
179
186
189
182
182
198
214
215
201
189
188
193
196
196
195
197
197
190
190
195
201
206
217
221
214
199
194
198
207
211
209
206
209
215
217
209
201
204
211
219
195
191
196
203
196
182
184
192
192
184
182
193
196
190
189
202
216
218
209
199
194
193
196
199
205
206
199
189
186
194
202
206
210
218
214
205
199
206
215
215
211
209
211
216
220
217
205
203
213
228
191
191
192
189
184
181
183
186
185
184
190
201
197
190
192
204
211
210
209
206
201
192
194
202
211
209
199
190
191
198
203
206
206
207
207
207
208
209
209
211
214
215
210
210
216
218
209
199
209
229
166
167
180
183
174
163
164
171
183
190
195
193
188
187
186
184
183
188
203
209
205
190
185
187
197
202
198
188
179
184
200
216
216
205
185
174
181
204
215
199
182
190
205
204
196
199
212
213
210
210
170
169
185
195
180
162
162
173
181
186
189
187
184
187
192
190
187
190
206
206
195
185
189
195
197
197
197
198
192
186
189
198
196
184
174
175
192
206
207
193
185
193
208
208
196
189
197
208
208
205
173
172
190
201
182
162
170
183
186
182
184
189
186
187
194
192
190
194
206
205
189
185
195
203
198
197
201
205
201
191
187
185
180
164
162
179
200
207
198
192
190
194
205
212
204
182
179
200
208
203
177
175
191
195
173
159
178
194
189
180
182
189
188
184
192
194
193
196
204
202
192
193
199
204
202
201
205
205
199
191
189
193
183
165
164
184
202
200
193
193
194
194
201
214
209
189
181
200
208
202
177
176
188
187
166
160
183
201
194
178
179
188
188
186
193
197
198
199
200
200
197
197
200
201
201
202
202
196
188
186
195
201
192
180
179
192
198
194
193
198
198
199
209
216
208
195
196
205
200
193
176
178
183
179
170
170
185
198
194
180
181
187
190
193
197
200
199
198
196
196
196
196
198
197
197
197
191
183
179
189
199
197
187
185
193
197
194
191
197
202
200
206
224
224
205
196
204
204
185
181
180
179
176
173
174
181
187
189
186
181
182
188
196
200
199
196
197
194
189
185
187
194
200
197
194
192
188
176
178
194
197
185
174
181
196
199
189
190
200
198
194
211
237
233
204
194
202
196
175
176
189
183
167
165
176
186
186
184
186
185
183
185
198
204
198
193
194
196
185
173
178
193
204
203
196
193
184
176
183
197
192
176
167
180
195
192
188
194
201
193
186
202
229
229
207
197
193
189
179
182
193
185
167
162
175
182
181
184
189
193
184
182
195
203
195
186
190
193
186
175
180
197
206
206
198
189
183
180
192
198
189
177
178
189
189
186
187
193
198
189
182
191
208
212
208
200
193
190
192
192
183
181
169
167
176
183
181
185
196
197
186
180
188
194
188
182
188
192
190
187
189
196
202
202
195
187
181
189
201
200
189
182
191
195
191
185
190
195
197
195
192
190
191
195
204
204
197
196
200
202
171
172
171
172
184
189
187
185
188
192
188
178
182
184
183
182
188
192
193
193
192
191
192
194
192
181
179
194
209
208
193
188
189
192
193
195
195
196
198
205
209
199
184
184
201
207
200
195
197
199
168
168
171
176
190
201
193
178
174
181
184
184
186
186
180
180
192
196
194
190
186
181
181
184
188
186
186
190
205
207
202
190
185
183
190
201
202
191
194
212
222
206
186
185
201
208
201
193
187
191
178
176
176
180
195
209
201
177
163
168
178
186
194
188
177
177
190
199
193
185
181
177
176
178
192
195
193
187
190
198
201
197
188
182
185
197
199
189
186
204
220
209
188
186
203
210
203
194
188
190
189
188
187
187
197
202
202
185
171
171
178
190
198
194
180
175
187
197
190
181
180
183
180
179
191
203
200
185
177
186
197
202
201
190
184
191
195
186
177
189
209
206
188
185
200
210
206
203
200
192
189
202
203
199
196
197
199
199
190
187
185
189
194
191
182
177
180
186
184
177
183
192
190
184
190
200
199
189
183
186
192
201
209
200
186
188
197
188
174
183
206
210
188
178
196
210
210
208
205
200
184
204
215
209
197
197
200
205
204
199
191
186
186
187
185
181
179
179
178
178
182
192
193
190
190
192
194
194
195
196
193
195
202
198
189
195
206
200
184
191
212
214
193
182
198
210
208
201
199
199
181
198
206
206
203
200
199
199
200
198
190
179
178
184
187
185
182
182
181
179
180
188
194
198
196
191
191
198
203
205
198
192
191
190
192
203
211
209
197
201
215
214
200
195
204
206
202
190
190
195
185
190
190
195
201
202
197
191
190
192
188
179
176
182
185
186
190
193
192
183
178
188
198
201
200
199
198
195
196
203
202
197
190
189
193
200
205
203
198
198
204
206
202
201
203
202
195
188
185
191
187
181
176
183
193
198
193
186
187
191
188
182
178
179
182
187
199
205
201
185
180
190
200
201
201
204
203
191
187
196
203
199
197
196
195
192
191
194
191
188
191
197
200
199
196
194
197
198
190
186
187
179
173
177
182
185
185
184
189
192
190
180
175
175
179
186
202
208
198
183
179
191
200
202
204
206
199
186
185
194
199
197
201
203
197
183
182
193
194
183
184
196
198
192
187
190
205
210
196
181
189
185
181
181
180
178
178
181
187
191
191
176
172
174
185
192
198
197
185
172
173
189
202
206
207
207
195
186
192
202
197
189
194
203
192
178
183
201
209
198
192
198
201
194
186
194
210
214
194
179
195
193
189
187
186
183
180
179
184
190
187
173
171
183
196
198
194
187
173
163
168
188
201
209
210
204
191
189
200
207
196
184
187
191
187
180
190
212
225
219
208
206
207
202
195
196
205
207
196
191
202
195
188
190
194
194
186
179
183
193
186
176
179
192
206
203
192
182
168
165
171
193
204
202
199
196
195
196
200
203
196
185
184
186
190
192
196
203
213
217
217
215
212
210
203
194
191
195
203
210
197
187
179
185
197
199
189
182
189
196
191
186
190
200
202
192
187
182
176
171
178
198
206
189
178
188
204
201
191
191
194
191
187
188
200
207
200
185
183
197
214
217
213
208
202
189
181
190
208
225
185
173
168
182
195
195
185
183
190
194
193
193
195
197
190
180
181
184
186
180
184
198
199
181
167
187
212
203
182
183
190
193
190
190
204
209
199
173
158
171
199
215
208
196
190
185
184
195
212
222
172
162
164
182
197
189
179
179
187
189
188
192
198
194
181
170
172
184
194
194
188
190
191
182
175
193
212
201
184
182
188
190
190
189
190
191
190
181
171
171
189
204
202
192
189
196
201
205
206
207
168
160
169
188
200
188
177
178
186
184
180
187
197
197
187
172
169
186
202
201
187
183
185
190
193
199
201
197
193
192
187
185
187
187
174
169
181
199
201
192
191
197
198
197
199
205
211
207
202
199
177
172
179
193
199
191
183
187
193
187
180
184
195
204
202
185
176
187
203
203
190
181
185
198
205
200
193
197
209
203
185
175
188
194
178
166
180
205
213
206
201
202
202
205
208
212
210
202
199
199
190
185
187
194
194
190
188
196
200
193
184
185
193
204
206
197
188
192
199
196
191
188
189
194
199
192
188
196
212
203
177
171
191
204
194
183
190
201
204
203
206
209
205
200
204
208
206
195
196
203
197
191
190
190
186
182
186
196
197
188
184
188
193
196
196
196
196
196
195
192
191
193
190
186
184
182
180
189
195
188
174
175
194
208
204
196
196
201
193
192
205
213
199
184
187
201
204
194
192
202
193
188
184
184
180
177
179
188
188
177
177
188
190
186
184
188
200
202
195
191
191
194
188
178
177
179
177
175
175
178
181
187
194
199
196
194
196
205
196
189
200
210
194
169
174
196
209
201
195
201
188
183
176
175
176
176
178
182
184
176
177
190
190
183
181
187
199
200
197
196
193
186
180
180
182
184
175
165
169
191
197
196
192
190
188
180
189
205
208
200
201
208
195
172
174
196
210
208
200
202
183
178
168
167
172
178
180
185
186
184
185
189
189
187
191
195
195
192
192
197
198
186
178
185
198
199
181
168
185
211
212
195
187
191
193
183
183
200
211
210
210
210
201
187
187
197
208
209
208
207
183
181
171
166
169
178
184
189
191
193
192
189
186
193
202
202
190
177
181
194
200
190
177
185
205
204
187
181
202
224
212
186
183
201
212
200
187
190
200
210
215
215
203
192
191
197
202
207
211
209
185
185
179
167
166
178
191
190
188
193
195
190
185
193
200
198
180
167
170
187
200
192
179
183
199
200
188
187
204
214
201
185
191
212
222
215
198
184
181
198
215
216
198
186
190
198
199
202
206
206
190
191
186
173
172
185
197
192
185
190
196
193
189
192
196
193
180
171
174
185
193
190
181
183
189
193
192
190
196
200
197
198
205
209
212
212
206
190
179
190
212
209
191
179
188
199
199
197
197
198
195
197
189
182
183
192
198
193
193
195
196
193
189
190
192
193
190
188
187
188
189
189
188
187
189
194
198
198
194
194
198
209
214
207
197
198
204
200
189
193
207
207
190
184
192
198
197
193
191
192
198
198
190
187
190
193
194
198
203
207
199
190
184
187
194
200
206
205
199
192
190
194
196
193
191
200
209
209
200
196
198
212
216
206
190
188
199
200
199
199
202
204
202
201
202
201
199
197
196
197
186
189
190
190
192
188
186
191
210
217
202
186
178
184
197
206
212
213
205
193
194
199
201
194
192
204
217
215
203
191
191
198
209
204
191
193
200
201
197
194
197
202
213
221
218
206
200
208
209
205
169
173
182
190
194
187
179
182
197
208
198
183
178
183
198
203
205
204
200
190
192
201
200
189
187
202
213
211
197
184
180
186
200
202
196
201
206
202
188
185
189
200
215
225
223
207
207
222
223
214
158
160
174
190
195
192
185
177
180
186
188
185
183
187
197
197
195
196
194
188
190
196
194
186
185
194
202
199
186
182
182
188
198
199
201
207
211
201
187
186
193
199
205
211
211
207
211
223
223
215
166
159
171
188
198
199
192
177
165
169
181
189
190
194
196
193
190
192
193
189
186
189
189
187
188
193
195
191
187
188
192
196
198
196
198
202
204
202
198
197
198
199
196
196
201
208
211
211
208
207
181
171
174
188
195
201
197
181
166
167
182
193
194
197
198
196
194
196
198
197
193
190
185
188
195
201
199
193
191
194
201
198
189
188
193
191
192
204
212
208
203
199
194
193
201
213
211
199
195
201
187
180
181
184
188
194
195
185
176
180
189
193
192
195
198
200
200
198
200
206
206
197
184
185
198
209
205
196
194
199
204
195
180
178
184
184
186
203
215
211
200
195
195
196
209
218
210
190
189
199
182
184
185
184
182
186
186
184
188
194
193
184
181
187
198
204
201
193
193
203
212
203
187
186
199
205
200
196
195
201
202
194
177
174
184
190
195
199
203
202
200
197
193
198
208
217
205
192
194
205
170
182
190
189
182
181
183
184
191
198
193
177
172
184
199
206
198
185
183
195
205
203
199
196
196
194
191
191
200
203
204
200
190
188
195
202
204
194
189
195
202
197
188
187
198
207
201
195
198
210
171
182
195
203
196
184
183
185
189
189
187
179
178
183
196
202
192
182
181
187
195
202
210
210
198
185
183
192
203
205
205
206
208
211
212
211
205
192
188
196
206
205
191
184
188
195
199
200
203
211
184
185
202
218
209
191
186
186
184
181
184
190
190
188
192
192
191
190
189
188
192
200
212
213
199
188
188
194
201
201
198
203
217
223
217
206
196
197
199
206
210
210
203
196
192
193
197
203
205
212
198
182
194
216
215
196
186
185
181
176
187
201
202
192
187
190
196
203
205
200
196
195
199
203
205
201
197
193
192
189
192
200
211
215
208
194
187
198
212
214
208
209
217
218
208
199
199
202
211
213
202
174
176
197
205
196
191
187
181
177
187
202
204
192
183
191
203
210
212
212
208
195
185
191
208
209
200
191
187
187
192
199
201
202
199
193
187
196
210
214
206
206
218
227
219
206
201
202
211
213
166
169
172
171
169
166
167
171
179
184
186
190
194
190
177
175
176
174
176
186
196
194
188
190
197
192
179
177
185
198
208
206
195
186
179
181
178
187
203
213
206
195
194
200
199
200
202
206
204
193
168
166
169
175
177
179
174
169
171
178
185
190
191
187
182
179
176
174
177
188
190
187
188
193
194
182
172
181
197
200
197
191
183
175
175
188
195
195
204
211
207
195
196
205
204
199
201
205
202
189
172
169
173
182
185
186
185
178
174
179
189
192
187
178
179
181
181
180
183
188
185
178
180
192
196
184
177
187
199
193
185
183
181
169
168
192
209
203
199
201
201
193
193
208
214
202
194
201
203
196
177
175
179
185
183
181
185
187
185
185
196
201
188
176
179
185
186
185
186
189
186
174
172
184
199
196
190
188
186
183
185
194
198
185
175
192
209
205
192
191
193
186
189
205
215
206
195
200
206
202
178
178
189
189
177
169
176
189
194
195
198
199
193
186
187
193
193
182
181
189
193
182
172
177
196
205
199
185
173
172
185
203
215
209
194
193
197
195
193
194
193
189
191
203
207
202
196
204
205
201
173
177
189
190
180
168
169
184
196
197
197
199
201
202
201
198
194
181
173
183
198
197
184
178
190
199
197
185
174
178
189
200
211
214
204
191
183
186
199
206
195
191
199
201
197
194
201
208
201
193
173
177
183
187
186
177
169
175
191
196
193
193
204
209
197
191
188
183
170
172
191
204
200
186
183
188
192
189
186
188
189
188
193
205
201
180
164
176
203
213
197
194
209
208
191
184
198
206
195
188
177
177
172
178
188
187
177
176
190
195
188
188
200
203
187
179
187
187
171
161
179
203
207
195
183
183
191
193
197
198
189
179
186
196
192
169
157
175
200
202
188
190
210
210
188
176
187
199
196
195
179
179
168
171
184
187
179
181
194
195
185
183
195
196
179
171
187
191
173
163
178
196
202
192
185
184
191
194
199
197
188
183
194
202
189
167
164
178
188
185
181
191
206
206
192
181
185
198
202
202
179
174
168
169
181
182
179
184
196
196
179
174
190
199
184
177
185
186
178
178
186
191
190
186
184
189
192
196
199
199
190
191
202
208
194
183
179
181
181
182
186
196
200
197
195
192
193
199
206
211
175
170
169
172
182
183
181
184
191
190
173
169
191
209
198
186
184
185
183
186
192
190
186
185
191
195
194
197
200
202
198
196
201
205
205
199
192
184
185
194
203
202
197
196
201
202
197
199
204
212
178
170
167
174
186
190
184
177
179
181
171
172
197
213
205
192
190
189
185
187
190
190
187
189
199
202
198
195
200
206
207
198
191
194
207
210
199
188
194
213
217
204
196
204
211
207
197
193
197
203
185
177
173
176
188
196
190
177
173
174
176
184
199
206
194
187
190
193
188
183
185
189
191
196
203
208
205
191
190
199
206
200
189
186
196
205
197
190
199
218
215
200
195
208
220
207
189
186
191
199
188
187
184
183
188
193
192
185
179
179
185
193
199
194
182
178
185
191
188
184
186
190
192
193
200
209
206
189
178
187
198
201
196
187
186
194
194
190
192
204
206
195
194
209
218
206
186
183
193
199
184
197
199
196
186
188
190
191
190
189
190
194
195
190
181
177
180
184
185
186
189
191
189
185
190
199
203
192
182
181
190
200
200
190
181
191
196
187
180
190
203
199
192
198
212
209
193
188
194
200
178
192
207
205
190
188
191
194
193
190
187
188
190
190
186
183
180
179
183
188
193
192
188
184
185
190
198
203
195
184
182
193
197
188
182
195
203
191
178
188
205
203
192
195
211
213
203
196
199
203
178
185
201
203
200
196
194
191
187
181
178
177
184
189
189
186
184
185
188
190
190
189
188
188
186
190
201
214
207
190
182
189
192
188
184
195
206
203
195
198
206
205
197
199
208
209
205
204
206
207
184
181
188
195
201
201
197
189
181
177
175
180
188
188
180
180
191
197
197
192
186
186
191
193
192
194
207
216
208
191
183
191
193
190
188
192
204
211
211
207
206
205
205
204
201
197
197
204
214
212
190
183
178
183
193
194
195
191
186
181
184
193
198
186
168
170
191
208
206
195
185
186
194
195
193
195
205
206
200
191
187
195
199
197
192
187
196
214
217
211
206
209
212
206
192
184
192
204
213
210
191
185
179
179
180
180
186
191
192
189
194
205
204
184
164
166
188
204
203
194
185
189
194
193
191
194
197
197
193
190
190
196
202
202
194
184
189
207
211
208
207
211
213
202
186
185
194
205
206
200
192
190
183
177
172
172
180
188
193
194
199
203
201
187
177
176
186
194
194
189
187
192
196
197
195
194
193
193
194
194
189
191
201
202
191
180
186
201
206
204
201
206
205
194
187
196
208
206
194
189
197
196
186
176
174
177
181
185
190
197
196
193
192
195
198
192
186
189
190
188
188
196
205
208
202
196
195
198
199
195
186
187
197
195
182
179
190
202
206
202
198
197
198
195
194
204
213
208
193
191
202
195
185
177
182
192
189
186
191
199
197
187
187
204
215
203
190
190
196
190
184
194
210
213
200
195
198
204
204
192
184
188
197
193
180
184
196
203
202
199
190
190
203
205
202
199
203
205
203
200
197
193
182
182
189
195
191
189
193
203
198
189
190
207
212
200
190
200
206
193
180
191
208
207
191
186
199
209
200
188
185
193
200
191
183
191
203
203
195
190
189
193
212
218
201
185
189
205
215
212
188
185
183
190
194
189
183
185
198
202
197
191
190
198
201
191
190
204
208
191
177
183
199
195
179
180
196
203
193
183
186
193
196
189
185
194
205
201
191
182
183
198
220
221
197
180
186
207
221
218
180
177
180
195
200
184
173
181
196
193
185
186
188
189
189
184
186
196
198
188
173
176
189
188
178
180
191
192
185
183
185
189
191
189
181
185
201
202
198
183
180
194
215
215
195
184
197
214
217
213
180
171
177
197
201
181
170
181
196
186
175
178
183
184
183
178
179
189
192
184
176
176
185
192
193
190
189
189
189
187
183
184
193
192
179
178
194
209
204
192
181
186
200
201
192
192
203
209
208
204
187
175
177
192
198
185
179
190
201
187
174
177
184
187
185
176
174
183
188
185
180
180
186
199
210
205
192
190
200
198
185
186
202
206
189
181
193
203
204
196
190
188
189
190
192
195
198
199
198
198
195
185
183
186
188
187
191
201
208
197
184
182
186
188
182
174
173
184
190
188
186
185
183
197
216
213
191
189
203
205
192
191
208
216
202
192
192
194
195
198
199
198
188
187
190
194
191
187
190
195
193
190
187
183
182
186
193
201
205
205
196
191
190
186
173
170
174
189
192
194
194
186
178
185
207
207
185
180
192
201
199
197
210
216
210
196
188
188
190
195
206
204
192
186
191
196
190
186
190
199
186
189
186
182
182
186
188
189
195
202
203
196
191
181
167
168
183
192
195
195
200
189
175
175
191
194
179
168
174
193
198
199
202
206
204
189
182
186
196
201
205
205
197
190
192
198
199
196
198
202
182
182
180
179
181
183
181
180
189
202
204
198
192
181
169
173
188
194
193
196
201
198
182
174
180
184
176
166
171
189
194
194
193
201
199
184
179
192
202
200
201
204
203
194
192
196
202
205
207
206
180
175
173
174
177
179
179
182
192
199
199
194
190
187
182
183
194
194
189
190
199
203
192
181
182
185
184
181
183
194
193
185
188
199
201
196
188
196
201
197
197
206
211
203
191
190
200
208
210
208
180
174
173
174
173
174
181
188
194
193
190
187
189
192
190
187
189
190
185
183
192
200
195
186
185
188
192
195
199
204
193
182
182
195
208
210
203
195
189
192
198
213
217
207
189
184
197
208
208
204
181
173
178
181
174
173
188
194
188
181
179
182
190
195
192
184
180
186
187
185
185
191
194
192
190
190
194
199
200
202
201
195
189
193
209
218
210
191
181
186
201
213
217
207
192
187
198
206
204
201
180
174
181
187
187
189
194
191
177
172
174
183
191
193
192
182
176
185
195
192
183
184
196
200
192
191
193
196
194
199
209
208
197
189
197
207
199
183
180
190
200
205
206
202
196
196
203
206
202
197
181
180
180
190
198
201
198
188
176
174
182
187
191
194
195
190
188
191
201
200
185
184
202
209
196
189
196
199
193
194
207
212
203
194
192
188
182
179
187
192
193
197
199
199
199
201
204
206
199
197
181
181
179
189
203
205
197
187
187
190
193
193
191
194
205
208
205
200
201
200
188
188
206
210
195
190
202
209
200
194
193
196
198
198
196
181
174
185
193
191
189
194
203
204
201
200
203
203
200
199
172
175
177
189
201
201
189
189
200
206
203
195
189
195
213
220
217
205
196
193
189
191
199
198
190
193
211
215
204
191
176
174
186
200
199
191
193
201
199
184
183
199
216
215
203
197
199
206
205
204
157
161
173
190
200
192
183
186
197
202
201
194
192
196
212
215
207
196
190
185
186
189
187
182
179
198
216
215
204
190
175
167
180
194
199
204
216
221
200
180
184
206
220
217
205
198
198
212
215
214
148
152
172
191
194
189
186
182
181
183
189
195
197
198
201
196
185
186
185
182
181
183
185
182
183
200
216
207
196
196
192
183
184
189
197
211
225
223
201
187
196
207
206
205
204
201
201
213
219
220
161
160
174
187
187
190
193
182
160
157
178
201
205
196
191
178
168
179
187
182
174
181
193
193
195
206
214
204
196
202
209
203
192
185
193
203
208
206
202
201
208
204
193
195
206
208
201
205
216
217
181
180
183
178
176
186
199
187
158
151
175
198
205
196
187
176
173
183
192
188
179
186
200
206
206
209
212
204
196
204
215
208
191
181
187
188
186
192
204
211
211
201
191
199
212
212
199
196
206
211
194
195
190
172
161
178
200
195
175
166
177
190
194
193
191
189
190
192
193
193
192
194
202
205
206
205
207
202
195
198
207
202
185
175
180
180
177
189
205
211
206
199
200
210
215
210
194
185
196
205
184
198
195
177
160
171
193
199
192
189
182
177
180
194
200
201
199
195
194
198
201
201
198
198
199
197
196
197
195
195
197
197
183
178
183
190
193
197
200
199
197
199
205
208
206
203
192
185
191
202
168
189
197
186
169
170
181
192
198
197
183
169
172
192
206
202
194
190
196
202
202
199
197
195
195
188
186
192
199
199
199
199
191
187
195
208
214
205
192
190
196
199
195
187
187
197
197
188
187
198
161
181
198
197
187
177
178
182
188
191
187
177
179
193
201
190
180
184
197
201
192
192
199
205
197
183
183
198
206
208
200
199
199
200
204
217
220
205
189
190
202
203
187
168
170
193
208
201
189
191
176
183
197
207
201
189
181
178
179
182
188
191
191
192
188
174
172
188
203
196
182
184
200
209
200
187
193
202
209
202
193
195
199
202
204
206
204
199
196
198
203
205
192
174
172
191
209
209
194
185
193
182
190
208
210
201
190
183
177
178
189
201
204
194
179
167
175
198
209
195
179
181
195
204
201
197
199
201
195
189
186
190
195
197
196
187
183
194
207
206
196
196
205
203
190
189
202
208
201
185
197
175
177
199
208
205
196
192
187
186
188
196
202
194
181
175
191
205
206
193
183
186
191
194
199
203
201
193
183
180
188
192
192
193
191
178
172
192
217
212
188
183
209
223
208
189
193
204
202
188
173
179
181
184
186
186
181
173
171
170
170
180
198
204
197
189
183
170
160
170
188
193
190
188
186
181
179
184
195
193
190
184
180
180
187
194
191
186
190
201
202
202
205
208
204
197
191
195
201
199
181
176
165
167
188
199
186
168
163
170
176
184
191
197
195
188
181
169
169
177
186
187
188
191
188
173
169
184
199
197
185
182
187
190
194
197
196
193
193
203
203
200
201
209
209
205
199
198
198
195
188
173
153
161
187
204
190
173
170
181
191
190
184
181
182
181
178
176
179
183
182
179
182
192
194
179
169
182
200
196
183
184
201
204
201
200
200
195
192
195
198
195
198
209
216
212
202
197
199
198
188
174
159
165
185
194
187
178
181
191
201
200
186
176
175
177
179
180
185
187
184
174
175
189
202
195
184
184
192
190
184
195
220
223
204
197
198
196
188
187
192
194
195
205
216
210
194
194
198
199
178
175
173
179
184
179
174
178
186
194
200
201
195
186
184
183
181
177
179
190
193
186
178
187
205
207
199
191
189
186
183
199
226
232
207
188
190
193
192
190
195
195
192
199
208
202
193
195
202
200
169
174
186
192
186
167
157
171
186
192
193
197
200
201
196
190
184
178
177
192
203
199
189
189
196
201
201
198
197
193
183
194
217
225
205
182
176
188
200
207
203
197
192
194
197
197
198
210
213
202
160
171
186
194
187
168
155
165
184
188
186
189
195
197
193
188
186
185
181
187
201
206
199
189
183
186
191
203
207
201
189
187
203
209
196
175
166
182
205
215
207
197
194
192
190
189
205
223
222
202
159
169
178
187
185
172
162
167
183
189
187
184
185
184
176
180
191
193
185
180
188
200
199
188
177
176
183
195
207
204
193
187
193
196
187
172
169
182
198
204
203
199
199
194
187
186
203
222
221
204
162
169
178
182
178
173
170
174
185
193
191
185
182
174
166
171
188
193
183
175
178
187
186
180
179
178
180
187
195
197
194
193
197
194
184
178
180
184
184
183
191
205
204
193
185
187
198
211
212
207
169
175
181
180
175
172
173
180
189
195
189
184
187
182
176
177
186
184
179
178
182
182
178
177
182
184
181
179
183
189
193
197
201
197
191
189
190
187
175
174
191
205
200
190
192
194
200
202
203
208
179
180
183
182
177
172
174
181
189
189
178
176
189
200
197
191
185
179
176
182
191
188
183
182
187
187
183
180
182
186
193
199
201
199
199
199
195
187
178
182
199
204
198
194
200
205
202
201
202
210
189
184
181
181
179
176
176
181
185
182
168
166
187
205
205
196
188
182
178
185
194
196
196
195
192
188
185
187
189
192
198
199
195
197
202
200
194
189
192
198
203
200
199
206
212
210
199
197
201
210
191
184
176
177
178
177
178
180
186
178
166
167
184
197
197
188
187
185
183
184
189
197
203
204
193
189
189
192
192
195
199
198
194
193
198
196
189
190
201
206
199
193
205
222
222
202
190
195
203
206
186
182
172
172
172
174
176
181
184
181
178
184
189
189
182
180
183
186
186
184
186
191
198
196
186
186
191
193
189
192
197
197
195
192
195
194
191
191
197
201
192
192
211
232
225
195
181
191
203
204
179
177
171
167
166
169
174
179
182
184
190
196
195
188
182
179
180
184
188
190
191
191
188
183
178
180
191
192
189
191
195
197
195
194
197
198
194
186
187
192
193
196
213
229
222
196
183
192
203
203
178
175
171
167
169
172
176
178
180
181
187
193
194
193
191
187
183
181
190
198
201
191
183
176
174
179
191
200
197
189
190
194
196
195
199
201
195
185
184
189
191
194
204
217
216
203
194
200
208
208
185
174
170
170
180
184
185
182
181
178
176
176
186
193
198
196
187
184
191
203
204
193
184
180
179
181
195
213
210
191
184
192
194
193
193
194
193
195
196
197
192
191
198
207
206
202
202
212
219
217
191
180
169
175
190
195
193
188
184
179
169
170
184
194
193
191
187
184
188
202
202
191
188
187
186
185
199
221
215
186
176
190
196
193
188
185
191
209
213
209
193
191
200
201
197
192
199
215
226
222
194
184
176
178
190
195
193
193
190
181
174
179
193
196
187
180
178
179
185
200
198
189
189
189
186
185
197
214
207
185
182
193
199
195
187
182
192
214
224
213
201
203
205
202
189
185
191
204
220
221
195
188
179
179
182
186
188
190
188
183
182
195
205
200
185
178
174
173
183
197
196
188
187
186
180
178
190
198
192
184
186
198
202
196
189
187
194
206
210
212
212
212
208
199
191
195
190
192
205
216
190
192
182
175
175
180
185
186
184
182
186
203
208
204
191
184
177
175
184
195
192
187
187
183
178
176
184
185
183
185
192
202
201
197
194
192
192
191
195
204
211
210
201
190
196
207
201
186
192
207
186
194
183
172
174
182
185
185
182
182
187
194
199
201
197
192
186
184
189
192
191
189
191
188
183
179
180
182
183
185
191
201
200
197
193
193
189
185
187
195
200
196
189
184
195
213
208
191
188
197
184
192
184
174
177
188
191
187
184
186
189
189
189
193
195
193
192
194
196
195
188
188
193
197
194
187
184
185
186
185
187
195
202
199
192
190
191
191
192
192
190
187
185
186
191
206
208
197
190
191
181
190
187
180
182
189
192
189
189
192
194
188
183
186
189
191
193
204
206
196
183
181
194
205
204
190
181
186
193
190
186
191
200
199
194
191
195
201
204
201
189
188
195
194
189
191
201
202
192
188
183
186
190
190
186
182
183
186
189
192
192
186
180
179
184
191
197
203
204
191
179
179
194
206
208
191
181
186
194
194
189
190
193
197
196
197
198
211
217
211
197
197
205
201
187
184
197
205
194
189
185
183
189
197
187
174
173
182
188
184
182
181
179
179
187
191
197
198
192
186
180
182
195
204
203
188
180
182
189
191
190
190
190
193
196
199
202
209
213
210
197
196
202
196
183
183
196
205
199
196
186
175
180
194
189
172
167
181
188
179
173
175
178
182
187
192
192
188
183
178
182
188
198
202
196
186
182
183
187
187
189
192
193
190
191
197
200
203
201
193
189
189
188
183
175
179
190
200
204
205
186
175
175
184
184
176
176
188
193
184
174
176
183
185
188
187
186
184
180
179
183
190
196
198
196
191
187
185
186
189
195
202
201
195
190
195
198
194
183
181
183
184
180
173
169
172
181
194
205
207
180
178
175
176
180
184
188
193
199
196
186
183
186
187
185
183
184
186
186
186
186
185
184
188
200
200
189
187
190
200
209
212
206
197
191
195
196
183
174
181
191
190
184
178
176
176
179
190
204
206
177
183
182
178
183
193
195
193
196
207
205
192
184
184
184
184
185
190
196
197
194
178
169
179
201
206
193
183
192
209
219
215
204
198
197
197
192
178
178
194
204
201
194
193
194
188
185
191
202
202
179
192
189
185
192
201
192
181
188
210
214
196
183
181
182
185
189
193
198
206
203
182
165
175
197
207
198
191
194
207
214
210
205
204
204
199
183
178
190
203
208
205
203
204
203
198
195
197
198
198
182
193
194
195
197
196
184
177
186
208
211
198
188
185
183
186
193
195
196
204
206
194
178
175
189
203
204
201
198
197
198
202
206
211
209
200
184
184
192
199
201
200
201
203
201
197
199
200
198
198
184
186
196
197
193
185
180
184
196
202
200
195
195
190
182
183
194
196
191
191
197
198
186
180
185
198
209
212
203
188
183
191
208
216
212
201
196
195
192
187
186
193
200
199
189
188
195
202
198
196
179
179
194
198
189
176
181
195
203
200
188
187
193
190
177
178
194
202
189
180
182
190
189
184
186
197
207
211
202
188
181
187
203
208
205
206
211
206
191
182
177
188
202
201
184
183
195
205
201
198
171
171
191
203
191
179
186
199
204
190
178
180
188
185
175
175
190
203
192
173
171
178
187
189
191
195
199
199
194
190
192
197
198
190
194
205
214
206
196
186
181
188
206
208
194
188
200
217
212
201
167
168
188
202
198
191
191
194
189
179
175
180
183
181
177
177
188
199
196
183
172
177
193
199
199
197
195
189
185
192
205
208
195
186
191
197
200
196
199
197
187
189
205
214
203
196
209
225
223
206
171
173
185
195
200
197
190
185
173
170
176
186
186
184
185
187
191
196
198
197
185
185
204
214
205
196
192
187
184
193
208
209
194
192
199
194
180
185
201
202
191
190
202
208
202
201
213
225
223
210
181
180
182
187
193
193
187
176
168
168
183
191
191
190
194
199
198
194
197
201
198
196
211
217
204
194
196
194
192
194
202
201
194
197
205
191
175
185
201
199
189
193
202
201
193
196
205
213
211
205
184
183
182
184
186
186
183
180
177
177
187
194
194
194
198
203
202
193
194
198
199
197
203
203
192
190
199
199
195
195
192
187
185
196
200
191
188
200
204
193
188
199
205
196
185
188
198
201
202
201
178
178
186
190
187
183
183
189
188
185
187
192
193
194
197
197
193
190
189
191
190
190
189
184
181
188
199
198
195
199
191
179
179
184
188
190
203
218
210
192
192
203
204
195
191
192
192
192
201
208
169
173
188
194
190
184
186
191
188
185
186
191
191
191
192
184
180
183
187
184
181
184
186
183
181
193
197
194
192
202
201
190
181
176
178
191
210
221
211
198
202
205
197
195
204
208
197
195
209
220
169
173
186
193
187
186
191
194
185
180
186
194
192
187
185
173
169
180
189
184
173
181
196
197
196
199
200
195
192
203
212
202
190
178
178
189
203
206
204
204
207
205
193
196
214
219
205
203
216
226
181
180
189
187
177
182
199
199
183
173
182
195
192
183
179
175
174
185
189
181
175
188
207
210
204
203
203
199
190
194
205
205
195
186
185
187
189
194
200
205
207
203
201
206
218
218
208
208
219
221
186
188
189
180
168
178
203
207
187
173
179
188
190
184
179
182
186
193
191
183
183
195
208
209
201
198
203
200
183
175
185
201
204
194
188
185
186
195
201
202
199
204
218
221
212
203
202
204
212
212
182
190
193
181
169
177
202
210
193
181
177
183
188
185
183
186
197
197
193
191
193
198
199
194
191
190
198
196
180
167
174
196
205
199
189
189
194
202
202
195
190
204
226
224
203
191
193
198
204
207
176
187
195
188
176
180
195
203
195
186
179
180
185
186
183
185
194
198
199
197
195
193
189
184
181
182
190
193
184
174
178
197
202
196
189
194
206
210
202
192
189
203
216
213
195
192
197
197
197
200
177
190
195
188
182
183
186
187
187
188
185
185
186
185
182
180
183
195
202
200
190
187
188
188
182
181
191
200
197
190
189
192
194
187
187
198
210
208
199
196
198
201
200
190
190
202
211
203
191
193
190
198
195
189
187
186
185
183
183
187
193
194
190
185
181
174
177
194
204
195
182
185
198
198
187
184
195
205
204
197
189
186
184
185
189
197
202
199
197
200
202
200
191
185
189
208
218
207
191
189
199
201
193
189
191
194
192
187
188
191
196
196
193
190
185
175
178
194
199
183
177
194
212
206
189
187
199
202
199
195
190
179
179
188
200
201
194
194
200
201
197
195
200
199
198
202
206
202
191
188
193
195
191
193
196
198
197
195
197
199
198
193
193
198
195
184
185
192
190
173
175
202
219
207
188
188
197
194
189
192
193
181
179
195
210
202
190
194
208
204
188
189
205
211
201
193
194
195
193
190
184
189
189
192
202
204
193
178
166
158
166
184
202
210
204
196
184
174
176
188
198
194
192
190
190
193
197
197
190
179
177
178
178
185
202
208
200
197
197
194
189
190
202
209
208
204
202
204
213
214
194
187
176
176
190
200
189
172
167
171
177
185
193
200
200
194
186
183
188
194
193
189
189
192
192
192
192
189
183
177
177
183
192
200
204
202
194
195
195
191
190
195
204
209
210
209
208
208
217
218
201
183
164
165
182
194
186
174
175
187
191
189
185
184
185
185
186
191
196
194
185
183
185
192
196
196
189
182
179
178
180
191
208
215
206
190
186
190
190
185
189
198
208
213
213
212
206
201
210
213
197
179
162
166
184
190
184
178
182
192
199
197
185
176
175
176
183
190
196
192
185
182
184
193
205
204
194
187
185
184
183
193
212
220
201
178
176
189
188
178
186
205
213
214
213
205
190
180
191
199
186
177
174
180
190
189
181
178
180
184
189
196
191
183
180
178
179
183
189
194
193
188
185
195
208
208
202
195
197
192
183
185
202
211
191
170
172
191
193
185
189
204
211
211
209
198
177
169
182
190
177
176
183
191
193
184
178
177
175
173
174
186
190
189
186
183
179
178
188
202
204
197
190
193
201
200
199
203
211
201
182
176
188
195
182
171
176
193
201
195
196
200
200
202
206
202
188
186
190
193
171
176
189
196
189
175
174
180
180
169
167
175
183
185
188
187
186
186
192
200
203
199
191
192
190
185
186
201
216
207
189
177
180
182
180
175
180
194
200
201
200
198
192
193
204
206
207
210
207
200
166
175
186
189
181
171
175
183
183
179
176
177
176
174
179
188
193
195
196
193
190
189
188
187
184
177
177
189
201
206
199
187
178
177
177
188
192
194
192
196
203
201
191
186
196
204
215
220
216
203
167
173
184
187
179
173
178
182
184
189
193
192
177
165
169
185
193
196
191
184
179
181
181
181
181
180
179
180
184
196
201
194
180
173
181
197
201
195
183
186
202
206
192
186
190
200
206
211
209
204
173
174
184
190
183
178
179
180
183
194
205
202
182
169
172
185
189
188
185
179
178
178
178
179
182
186
185
177
175
183
196
198
185
176
183
198
205
197
181
183
203
205
190
181
190
196
196
199
204
205
186
184
187
190
185
180
179
178
182
193
200
193
176
172
181
190
189
184
180
181
181
181
182
181
184
187
186
183
179
178
189
199
193
183
183
194
199
197
186
187
200
204
190
183
194
198
191
193
198
203
194
189
187
187
185
181
179
181
185
191
185
171
165
169
184
192
191
185
182
183
183
184
187
188
184
180
185
195
194
184
185
196
198
190
185
184
188
192
189
191
196
197
189
190
195
197
196
197
200
199
189
184
181
181
181
180
179
182
191
191
179
163
159
165
179
187
188
186
184
180
178
182
189
191
182
173
184
201
204
192
185
193
198
195
185
183
185
190
188
187
190
195
199
199
197
193
195
202
202
192
181
174
172
174
175
175
176
181
187
191
185
178
173
172
176
180
184
187
186
180
173
178
188
189
181
174
183
197
200
196
192
192
194
194
194
192
191
190
186
182
184
198
211
212
196
183
193
206
203
187
176
171
165
165
168
171
172
175
180
188
195
197
191
184
181
180
183
189
189
180
177
180
186
185
181
181
184
190
192
195
198
195
191
194
208
208
199
191
185
180
185
201
218
220
203
186
193
205
203
188
182
176
162
160
165
169
171
172
177
184
194
198
197
192
188
187
189
193
192
185
185
189
188
186
186
186
183
184
187
193
201
196
190
196
215
217
200
186
183
184
185
193
210
216
205
193
195
205
205
197
188
185
169
162
166
173
175
177
183
189
189
184
188
193
192
193
196
194
190
189
193
196
192
191
192
189
183
187
188
187
194
194
191
196
209
208
191
187
186
184
182
186
198
201
197
194
198
204
206
205
189
191
176
167
172
179
181
182
192
195
183
169
173
187
190
193
192
183
182
194
198
196
194
195
197
187
184
192
192
181
184
192
193
194
196
192
188
189
189
185
179
179
191
192
186
189
197
205
207
205
185
187
179
175
178
183
184
188
194
193
182
169
174
187
191
191
182
169
172
194
198
193
191
199
196
184
183
192
190
180
184
194
195
189
189
190
192
194
193
188
185
187
188
185
180
186
199
202
202
202
181
183
179
178
182
185
184
185
188
185
181
180
184
190
196
193
179
163
171
193
195
187
189
196
190
184
186
188
186
183
193
199
192
187
190
198
198
195
194
196
197
195
190
185
188
196
199
193
194
204
177
182
177
175
180
185
185
183
182
177
180
187
193
196
199
198
187
173
174
187
189
183
187
189
185
182
183
183
181
187
203
202
188
183
197
206
200
193
193
201
208
202
189
186
196
208
198
183
192
210
172
181
181
175
179
185
186
185
181
176
179
188
193
194
196
198
196
184
178
181
185
184
183
181
179
180
182
180
180
191
204
200
186
183
195
201
196
186
187
199
208
203
188
181
194
205
193
179
192
216
166
178
184
176
178
184
190
189
183
182
186
190
190
182
179
190
198
192
179
181
188
186
180
180
183
185
181
178
181
193
200
193
186
187
195
195
189
187
189
199
208
206
190
178
180
193
193
184
191
210
166
175
185
181
177
183
190
189
184
187
194
196
186
174
167
181
197
196
184
185
195
188
178
182
199
198
181
175
184
193
196
188
186
193
203
197
188
189
196
205
213
215
199
177
172
188
199
194
190
196
172
173
183
183
178
179
188
187
180
186
196
199
186
170
165
183
199
198
188
190
199
194
183
188
208
207
184
177
185
196
197
188
184
197
213
205
193
196
207
214
222
225
205
177
175
193
209
203
184
185
183
176
180
183
174
171
181
187
180
182
192
195
190
178
175
188
200
198
190
191
200
200
191
191
204
206
191
182
185
194
199
192
184
195
213
210
199
201
205
209
218
219
200
177
179
201
213
202
187
189
186
180
181
183
175
169
180
189
185
179
181
191
192
187
183
190
199
197
189
188
194
200
198
189
187
197
199
191
184
190
203
198
186
189
199
204
201
203
200
193
199
204
192
176
179
196
201
197
196
200
183
181
180
182
173
170
180
190
192
185
180
186
193
193
190
191
194
195
191
183
185
195
197
183
171
184
200
196
183
191
209
208
189
176
182
193
201
202
190
178
181
192
190
179
177
181
187
197
207
211
176
181
181
179
178
179
183
188
193
192
185
184
188
193
195
194
195
197
195
184
178
184
189
179
167
179
196
195
187
197
219
216
190
167
171
188
199
200
190
182
184
191
195
193
180
175
182
202
216
211
175
187
183
181
185
190
185
182
186
193
192
183
181
188
200
201
200
199
199
190
178
173
181
179
175
183
196
195
188
200
220
214
187
169
178
197
200
198
197
196
196
200
207
206
191
179
187
204
212
205
185
193
187
184
192
194
184
174
178
189
190
183
179
186
200
204
202
199
197
194
183
175
177
182
183
189
200
202
194
196
208
207
192
182
192
205
203
197
197
204
206
208
209
206
196
191
193
198
198
193
193
196
194
194
194
191
181
176
178
183
186
186
188
192
194
196
195
193
193
196
194
184
180
184
188
194
206
208
197
188
193
206
205
195
196
206
204
196
189
194
202
207
202
194
191
196
197
192
185
184
192
192
194
196
193
182
180
184
185
183
181
187
197
194
183
183
189
187
184
193
196
188
181
182
191
197
205
211
199
181
184
207
217
202
186
193
206
203
185
180
191
196
192
181
184
195
197
186
180
182
183
182
191
196
191
180
180
193
197
187
178
185
194
189
175
178
191
189
179
183
192
187
177
179
191
198
202
205
197
181
184
204
216
196
173
179
205
207
190
179
181
184
183
181
184
195
199
195
192
190
172
176
189
199
197
183
182
197
206
195
180
180
183
180
171
181
195
191
176
176
185
184
172
174
191
200
197
194
191
189
190
199
201
186
169
178
202
211
202
193
185
181
186
192
194
197
201
207
209
204
167
175
190
202
200
190
186
195
204
197
182
178
177
173
173
188
200
195
181
177
186
187
178
180
195
201
196
190
189
191
195
197
192
185
183
186
197
202
208
205
192
185
194
204
202
196
199
215
224
217
177
182
193
198
194
185
185
191
193
186
183
183
182
173
174
189
201
195
184
187
196
197
192
190
195
200
197
191
189
193
204
202
192
191
199
197
192
196
209
207
197
193
202
206
197
195
199
215
222
217
193
194
194
190
178
174
180
185
181
171
175
190
190
177
172
185
198
193
190
197
207
206
201
196
195
196
194
193
191
196
206
207
196
197
206
201
190
194
205
204
199
200
201
197
190
191
199
206
210
203
205
203
197
181
167
167
180
188
178
165
172
192
194
179
170
178
192
195
193
201
211
207
202
193
189
189
189
190
191
196
206
205
196
194
198
194
191
196
204
202
199
199
197
187
184
192
199
200
197
191
209
205
194
183
171
171
185
192
186
174
174
186
189
180
176
182
192
196
196
201
205
204
198
187
182
181
182
183
187
195
199
195
189
183
182
184
191
202
205
200
196
194
190
187
189
197
196
188
187
187
203
198
192
187
182
182
187
193
194
189
185
181
180
182
186
190
196
198
197
197
198
198
194
187
183
181
180
179
182
195
198
193
187
178
173
181
195
204
203
198
195
192
189
194
200
208
201
189
189
199
191
187
187
189
188
184
186
192
198
198
190
180
177
183
196
199
200
200
198
192
193
197
195
191
188
187
183
177
180
193
200
198
191
185
179
187
203
204
197
195
195
194
192
195
208
218
211
200
199
211
184
178
182
189
187
183
183
189
195
196
188
182
181
185
197
201
203
201
197
191
190
197
199
195
193
191
186
180
177
183
196
203
204
197
193
195
206
206
194
191
194
199
200
201
204
217
220
217
214
212
178
173
180
188
186
183
190
194
192
187
182
184
187
188
190
192
200
201
195
189
190
196
198
197
194
191
186
181
170
169
183
205
213
208
200
201
209
210
199
190
191
203
210
206
201
206
219
226
225
212
180
178
187
192
188
188
200
201
192
181
182
190
196
190
180
182
192
198
194
190
190
193
194
193
191
188
186
181
169
162
176
202
211
208
200
199
204
206
199
192
190
202
217
216
202
198
208
224
228
218
186
190
194
192
189
195
205
205
192
182
185
196
198
188
176
180
191
197
194
191
189
190
191
189
184
182
186
185
173
166
177
196
204
199
192
192
198
202
202
195
191
201
218
221
208
197
199
213
223
220
197
204
196
185
183
194
203
202
192
191
194
198
191
183
183
191
195
195
193
193
192
193
194
191
179
180
191
195
184
178
182
189
190
188
187
190
194
197
199
200
197
199
208
213
210
203
202
204
213
216
208
212
193
176
177
190
197
197
198
199
199
196
185
183
193
201
200
193
193
195
198
202
205
195
178
181
197
199
191
189
187
185
183
184
193
197
195
194
197
201
201
200
200
202
204
207
206
203
203
211
208
209
189
173
177
189
196
198
203
204
199
195
190
192
203
204
198
191
191
193
204
216
216
198
178
183
197
198
193
199
196
182
176
189
209
214
201
192
192
197
200
202
200
196
197
202
202
194
196
207
197
201
188
177
182
194
197
200
203
204
197
193
195
203
206
197
191
189
188
189
201
218
220
198
178
184
196
192
193
203
200
180
173
196
221
220
202
191
190
188
194
204
205
197
192
195
195
190
194
208
177
177
177
179
186
192
192
190
178
173
178
193
194
193
190
186
181
176
187
199
199
191
193
196
199
200
199
195
185
182
182
181
175
181
203
208
198
197
199
200
190
187
191
203
209
210
210
209
207
203
180
180
179
177
176
180
186
188
185
184
186
191
194
194
194
194
192
191
193
194
191
186
187
193
199
203
201
185
170
169
184
187
183
184
197
200
194
195
195
193
193
197
199
202
208
215
218
217
216
213
185
183
182
178
175
174
179
184
188
191
191
191
189
189
191
196
201
201
195
187
182
183
186
190
194
201
198
182
163
166
188
200
192
188
190
185
185
189
190
187
193
208
210
207
209
211
211
210
213
215
184
183
180
181
184
185
182
181
184
191
196
194
186
182
184
192
197
198
190
182
181
184
186
185
191
199
200
190
173
173
188
198
191
187
182
175
174
187
190
182
188
207
217
211
204
200
191
183
195
212
183
181
178
181
193
197
187
179
179
184
189
191
186
180
181
182
182
180
179
183
186
186
183
183
191
197
204
198
192
184
185
187
184
181
174
170
173
192
194
185
186
201
214
213
205
193
176
166
181
206
185
185
182
184
193
197
192
183
176
173
177
182
182
181
181
179
171
165
173
188
195
188
180
183
189
192
195
199
198
193
185
182
179
176
172
174
181
199
198
190
186
193
202
204
203
198
184
171
176
197
188
188
186
183
182
185
190
191
186
172
171
176
179
182
186
184
171
166
177
192
196
188
182
183
186
186
186
190
196
197
193
187
181
176
175
181
192
198
198
194
192
190
191
193
200
207
201
187
184
195
182
185
187
182
175
174
187
196
193
181
177
180
183
187
191
190
179
179
183
188
187
186
185
184
182
182
182
182
189
199
205
199
186
176
179
192
195
193
191
193
197
195
185
185
194
206
206
200
193
196
176
174
183
187
181
181
190
193
191
187
189
192
191
191
192
190
184
184
188
183
180
184
187
183
179
183
189
181
179
198
213
205
183
171
182
193
196
193
191
195
201
196
189
186
190
194
196
200
204
200
174
171
181
192
194
192
191
186
182
186
196
198
194
191
189
186
184
186
187
180
179
184
188
180
180
190
198
187
178
193
210
206
184
172
180
192
199
200
200
200
201
198
196
195
192
184
183
198
208
202
180
173
178
191
195
196
191
180
174
182
192
191
184
182
183
183
185
187
186
183
180
182
181
178
180
190
201
195
187
190
200
202
191
181
181
187
196
205
206
202
199
195
196
198
196
184
182
195
206
198
180
178
179
183
187
191
190
181
179
187
188
180
170
171
179
186
190
190
188
186
182
179
177
177
181
186
194
199
197
192
192
197
200
194
182
181
191
201
198
193
192
191
191
190
189
189
189
193
195
189
178
177
178
179
182
185
187
184
185
192
192
176
163
166
175
185
191
190
188
185
180
175
175
178
181
183
189
201
203
191
186
192
201
196
183
179
188
194
189
184
185
187
186
177
178
192
199
198
189
180
172
171
175
178
179
183
185
184
187
196
198
185
173
172
177
182
187
190
188
181
174
174
181
183
183
185
191
197
199
194
190
190
192
192
189
188
191
193
187
181
182
185
183
172
174
190
203
200
184
175
173
169
172
174
176
181
184
179
179
191
201
197
187
182
180
179
186
195
193
178
172
182
190
190
189
192
193
191
188
194
199
193
184
187
198
202
200
200
196
188
182
184
184
183
183
194
204
198
184
179
184
178
172
169
171
176
179
176
176
188
197
198
195
189
180
175
189
206
199
179
175
190
199
196
195
195
191
182
178
192
204
196
178
183
205
212
202
200
202
197
186
181
187
193
196
199
200
195
184
185
190
190
180
169
166
170
175
177
182
189
192
190
191
190
174
171
194
213
204
184
182
194
203
199
196
193
184
174
173
185
199
193
177
182
202
209
197
191
194
193
185
181
187
193
195
196
195
191
182
184
187
193
186
172
167
170
176
180
190
195
190
184
187
185
171
172
193
205
199
188
188
198
200
198
195
185
176
173
174
178
189
191
181
182
196
202
192
180
180
182
183
183
185
185
183
187
192
193
182
182
179
185
183
175
174
175
177
182
191
197
191
182
183
182
176
176
188
191
191
191
193
195
199
199
193
183
179
178
177
178
187
192
186
185
196
203
194
180
175
180
186
187
184
178
172
182
196
202
187
182
175
176
176
178
181
183
181
182
189
193
189
182
183
183
184
186
187
186
187
192
193
192
201
201
193
188
189
188
181
181
192
197
189
186
200
211
203
190
184
190
194
190
183
182
182
189
201
206
195
189
172
169
172
179
185
185
182
183
187
189
186
182
182
185
189
193
193
186
186
188
188
189
198
198
193
193
201
198
184
187
198
199
185
184
204
215
208
199
197
202
202
190
182
186
195
195
196
198
201
203
169
170
174
181
184
181
181
186
190
187
184
183
186
187
188
193
193
187
180
184
186
190
191
188
186
196
207
202
187
188
198
195
181
181
197
207
203
200
200
204
203
195
190
195
197
192
185
188
202
219
162
168
181
186
180
175
178
188
191
190
189
190
191
186
183
188
192
185
174
180
192
195
185
180
182
197
200
197
187
186
191
187
181
181
190
195
190
191
195
199
204
206
203
195
188
180
177
186
203
223
158
170
183
184
175
175
183
188
187
190
196
200
198
183
177
184
193
185
174
182
199
200
182
175
187
197
195
187
183
183
188
186
186
188
191
188
181
184
189
193
208
221
215
194
177
177
186
194
203
212
162
171
182
179
170
177
191
190
181
185
200
208
200
181
172
183
196
192
183
186
203
203
183
175
193
204
194
181
182
186
191
191
189
197
204
195
188
189
190
192
211
229
218
192
180
191
207
205
199
201
171
174
178
173
166
179
200
196
181
183
198
204
199
184
174
183
197
198
190
190
201
202
188
178
192
206
200
184
181
193
199
195
191
200
210
203
199
201
197
188
205
223
210
189
192
211
218
204
192
194
178
180
183
176
169
183
202
204
189
187
192
198
199
189
176
178
190
201
195
188
191
197
192
178
184
200
208
192
185
196
205
199
187
192
201
204
207
218
203
184
190
209
205
192
201
218
215
196
190
198
180
187
190
184
179
182
194
199
196
189
187
189
194
192
181
176
185
197
195
183
184
196
197
181
174
195
210
199
187
199
212
203
186
183
192
200
212
227
214
184
180
197
202
203
205
207
202
194
196
206
182
190
189
187
186
184
184
186
192
191
184
183
188
192
191
186
187
194
193
179
176
193
205
190
171
182
203
199
190
202
216
205
184
178
191
199
209
224
219
193
181
192
209
212
201
194
191
200
208
207
188
191
184
183
188
187
177
176
185
188
182
177
178
188
198
198
194
194
192
179
172
188
210
202
173
172
192
196
190
198
209
201
181
179
199
209
210
216
217
204
194
197
213
214
197
182
188
200
211
206
193
192
182
179
182
182
175
172
179
184
182
177
176
186
200
201
195
193
189
180
170
183
207
206
177
166
180
191
190
188
196
194
179
180
203
214
211
208
205
201
200
203
212
209
193
184
187
195
202
201
197
192
180
177
178
178
177
177
178
181
183
183
185
188
192
193
190
185
183
179
175
180
201
205
181
164
173
186
186
182
189
198
191
181
187
204
213
204
190
188
197
208
207
197
193
193
188
183
188
195
195
188
178
176
178
179
181
180
179
180
183
188
193
189
183
183
182
175
176
186
186
184
193
199
185
168
168
183
185
181
187
204
201
179
166
187
207
205
183
176
191
204
196
186
193
202
195
182
184
196
190
184
175
178
185
185
182
178
177
179
183
187
190
187
181
182
182
172
174
189
197
190
188
191
191
176
171
182
191
187
192
204
205
179
156
171
202
204
188
180
189
194
185
184
197
209
204
193
195
204
188
180
174
182
195
193
182
179
181
185
183
181
182
184
186
191
188
175
175
192
204
194
182
184
192
187
181
188
198
195
192
196
198
182
166
172
192
199
195
193
192
187
183
186
198
205
201
197
205
213
188
186
186
192
199
192
183
183
194
193
183
180
181
186
191
198
193
180
179
190
202
194
180
179
188
190
192
198
202
198
191
189
188
187
186
187
189
194
199
202
196
189
186
191
195
195
192
194
208
216
191
194
195
197
192
183
183
195
204
193
183
185
187
186
185
189
193
190
185
191
196
192
181
178
183
191
199
205
206
196
191
190
189
192
200
198
191
192
198
202
201
196
197
195
192
188
186
191
204
209
197
197
198
193
177
168
184
205
205
188
180
191
199
186
170
174
193
199
196
194
194
191
185
181
183
190
197
205
203
198
197
198
194
194
201
203
193
191
196
203
204
202
198
194
192
193
193
197
200
200
200
198
193
182
167
165
187
207
202
182
180
195
203
183
158
164
193
207
202
197
195
193
191
189
188
190
193
198
199
199
201
201
194
191
197
201
193
191
196
202
200
195
192
191
193
198
203
204
196
186
203
196
183
172
169
174
190
203
200
188
185
194
197
184
165
176
203
211
203
198
198
198
197
194
192
191
192
194
195
196
196
192
187
187
195
201
195
189
195
202
196
185
184
191
196
199
203
203
191
178
203
193
177
173
177
183
188
194
200
201
192
191
191
188
185
196
216
213
198
193
200
202
197
192
193
195
195
193
193
193
191
188
184
188
195
200
200
191
193
197
189
178
184
194
193
194
197
197
185
181
198
188
177
177
185
185
180
187
202
206
195
188
192
197
200
213
224
211
191
189
201
203
191
185
190
198
196
191
191
193
193
191
190
191
195
203
203
195
191
189
186
184
189
189
187
190
194
195
186
189
191
182
180
183
187
180
173
182
201
202
188
184
193
204
208
215
219
207
191
190
200
201
187
181
192
200
193
184
187
194
198
200
202
200
200
205
209
201
189
187
190
190
189
186
186
192
203
206
200
199
183
180
182
190
189
179
174
184
197
195
184
185
199
207
205
202
201
196
192
192
197
196
190
192
203
202
187
178
182
197
207
209
206
204
203
210
211
202
191
191
197
194
183
182
193
204
209
219
220
211
184
183
191
194
190
185
185
191
193
187
184
193
206
210
199
187
185
188
193
194
192
192
195
206
212
205
186
176
185
200
206
205
201
201
205
209
205
198
191
195
201
193
183
190
203
207
206
219
233
221
191
195
202
199
195
194
196
196
192
189
194
202
209
208
199
187
182
185
192
192
190
190
202
214
214
205
193
191
193
196
198
197
193
196
206
208
199
191
192
196
199
193
190
201
210
199
191
207
231
225
197
205
203
192
190
194
200
200
194
195
201
204
205
204
204
203
195
189
189
193
194
195
204
206
204
201
200
199
195
191
191
192
193
195
205
205
194
192
194
197
197
197
199
202
200
188
185
197
216
219
199
205
195
184
183
191
198
200
200
199
200
200
200
200
211
213
204
192
191
202
203
203
201
195
188
193
200
201
191
187
190
194
195
197
205
204
195
193
195
197
198
200
202
197
185
185
190
197
203
208
195
195
188
181
183
188
196
202
204
199
194
195
198
201
208
207
204
193
194
205
212
211
200
188
181
188
196
193
187
192
201
199
192
195
204
205
199
194
191
192
195
201
201
187
176
185
200
200
195
200
188
190
187
185
183
189
196
206
203
193
186
192
201
201
194
191
193
194
197
208
212
208
197
186
182
189
192
185
185
198
207
199
186
190
200
201
197
193
189
186
190
198
197
184
181
190
201
199
197
203
163
167
170
169
169
173
184
193
193
190
187
183
181
181
181
180
177
173
179
187
187
185
189
195
195
190
186
188
193
196
198
195
180
171
179
191
197
198
200
203
205
199
193
198
206
205
199
196
191
180
162
171
181
178
167
166
180
192
194
189
185
187
190
191
191
192
191
181
178
180
181
180
184
191
193
190
188
187
187
191
205
206
186
169
175
188
197
199
200
203
206
206
195
197
201
204
200
193
190
187
164
174
184
183
173
171
177
185
189
187
186
188
192
195
199
204
206
194
177
173
178
182
186
188
186
185
188
189
186
190
209
215
191
170
176
186
190
193
196
200
206
208
202
199
200
201
197
194
195
204
166
176
181
182
186
184
180
180
184
188
189
188
190
191
196
201
202
193
178
171
176
185
190
186
179
181
193
197
192
192
208
212
189
172
177
187
187
189
193
196
200
203
207
202
199
195
193
192
203
222
173
177
174
179
192
195
184
177
180
187
189
185
182
183
183
183
183
181
176
175
178
187
189
185
180
183
195
202
197
193
203
204
188
176
185
193
192
192
193
191
189
196
208
210
200
192
191
196
211
227
182
182
168
166
183
193
186
180
181
185
185
180
177
175
173
168
166
168
173
179
184
186
186
184
185
190
195
198
195
191
197
198
188
184
190
200
202
200
193
189
188
191
201
205
199
196
197
200
208
216
185
185
172
162
167
178
182
187
190
188
184
180
179
178
175
169
164
167
175
184
187
183
183
185
188
191
193
190
187
189
197
199
194
191
195
203
206
201
193
189
189
191
194
195
195
197
200
200
201
202
180
182
178
170
165
170
180
192
198
192
184
183
186
191
189
178
172
174
185
187
184
184
185
185
185
187
189
186
186
193
202
200
196
193
195
198
197
193
190
192
194
193
191
186
186
190
200
200
196
193
169
173
181
181
178
179
183
192
196
191
185
186
195
205
203
187
175
180
188
186
182
186
189
184
175
181
189
186
188
201
206
199
188
187
193
191
190
193
197
195
192
192
198
197
186
184
197
210
204
196
162
166
180
189
190
188
188
187
185
182
179
183
197
207
202
184
176
181
185
185
184
188
191
179
168
179
192
190
189
202
204
191
184
187
189
183
191
204
212
200
187
192
213
217
199
186
201
221
216
198
163
169
181
183
185
187
188
183
174
171
173
181
193
198
188
180
179
182
185
186
187
189
183
175
170
181
191
189
189
198
197
187
186
192
191
183
193
213
219
200
183
194
218
226
210
198
211
226
220
195
168
174
180
172
169
176
187
183
174
173
177
184
189
188
181
182
187
189
188
189
190
187
177
175
180
185
186
184
187
191
191
186
194
200
193
186
194
209
208
192
185
192
209
213
207
207
210
212
208
192
167
175
178
169
160
171
185
185
177
180
189
191
187
180
180
186
194
192
189
190
189
184
178
179
183
186
184
183
185
188
187
185
194
199
193
188
192
198
196
187
187
189
189
187
189
201
202
195
191
192
168
171
175
173
170
176
186
183
178
187
199
196
185
177
180
189
194
193
191
189
188
186
184
183
184
187
189
186
185
189
190
188
190
193
190
188
190
196
197
193
187
182
175
171
175
193
197
185
180
194
172
166
170
174
180
187
189
179
176
188
200
196
184
179
180
184
189
194
195
189
184
187
192
186
184
190
195
187
183
193
201
193
183
187
190
190
192
208
219
208
188
174
172
173
178
192
195
185
183
194
182
170
167
171
179
190
190
178
173
179
190
193
188
181
177
172
180
198
202
188
179
188
194
186
182
192
195
184
180
195
206
196
179
180
190
191
195
216
233
222
192
172
176
187
193
196
196
192
188
191
187
179
171
167
173
185
188
183
175
177
181
188
193
187
171
159
175
204
210
189
179
187
190
186
183
189
190
181
178
191
203
194
177
177
188
192
194
208
223
219
195
182
185
195
196
195
194
190
187
187
185
184
175
169
173
184
186
183
180
178
178
187
198
194
170
157
177
204
208
190
185
189
190
184
182
184
184
179
178
185
192
191
180
180
188
193
192
192
199
204
204
194
192
192
188
184
185
188
187
185
181
182
176
174
182
187
187
185
185
184
182
185
196
194
174
166
183
200
201
190
190
194
196
188
184
185
185
182
178
182
190
191
189
188
194
200
194
183
184
198
206
202
191
185
178
173
181
196
197
187
179
174
172
177
190
192
184
183
188
190
184
181
184
185
181
177
187
197
197
191
192
199
202
193
186
189
192
188
181
182
193
196
194
196
204
211
203
190
188
199
203
197
187
185
183
177
186
204
204
192
181
167
168
179
191
188
180
182
191
193
187
179
176
178
181
184
190
193
194
192
191
198
203
195
186
190
201
198
184
184
194
197
194
199
212
220
210
201
199
203
199
185
178
187
194
190
190
202
203
198
178
169
172
183
186
178
175
183
194
194
186
180
177
178
183
187
189
190
190
188
190
197
201
193
184
191
205
202
184
179
186
191
190
193
207
215
210
203
203
203
192
178
181
195
200
193
189
194
198
202
172
171
180
187
180
170
173
185
194
192
188
186
186
187
190
187
187
183
184
185
191
199
200
193
185
189
202
201
184
171
176
187
189
190
198
201
195
195
197
199
190
185
193
203
199
188
185
191
195
200
163
172
183
186
175
170
180
187
189
189
189
191
194
196
196
192
186
184
183
185
196
205
201
190
187
187
193
194
183
172
177
190
194
194
194
192
187
188
193
196
193
194
206
209
195
181
187
197
199
200
155
172
183
180
172
178
190
190
186
185
190
192
194
197
197
193
190
190
186
186
192
204
200
190
190
188
183
185
185
185
189
197
199
199
200
193
188
190
196
196
195
200
209
207
196
188
194
205
203
199
155
172
178
172
172
186
201
197
187
189
191
190
190
194
191
185
186
193
190
182
187
197
193
188
192
190
182
179
188
200
199
196
194
200
204
203
202
203
198
193
194
200
202
203
202
201
201
201
199
199
160
174
176
174
179
197
206
202
197
194
190
187
189
190
180
174
179
185
184
180
186
196
190
185
193
196
189
181
192
203
203
190
186
198
207
213
218
217
203
188
190
200
201
203
210
214
205
191
188
198
172
176
179
182
193
197
199
198
198
194
189
187
192
191
180
170
172
176
177
180
193
201
196
189
196
205
200
188
190
198
197
187
186
201
214
219
223
222
207
189
189
199
205
209
216
221
207
187
182
198
182
178
177
184
197
196
185
184
192
190
185
186
192
193
188
179
174
173
176
187
201
210
207
200
200
205
204
195
189
193
191
186
192
209
224
222
214
213
209
200
192
198
208
212
213
213
202
190
193
201
190
179
174
179
190
187
175
175
185
189
184
184
186
193
197
191
179
176
183
194
201
209
211
206
197
197
199
197
193
189
187
182
189
212
230
223
205
203
208
205
196
195
208
210
204
197
194
195
202
206
189
179
172
172
180
178
172
175
188
192
190
185
183
189
198
193
185
185
191
191
189
192
204
204
191
182
186
192
195
190
181
174
180
202
221
215
200
197
200
198
195
196
205
205
195
184
181
189
206
210
182
179
173
172
174
177
177
180
192
198
198
187
183
186
187
186
186
187
188
183
173
177
195
200
187
172
173
185
194
194
183
177
178
191
202
202
201
200
192
187
190
201
205
203
197
185
174
179
200
214
178
177
174
173
177
182
185
184
188
201
201
191
184
184
180
180
181
183
184
182
174
176
191
200
191
170
165
177
192
197
188
183
185
185
184
190
205
202
186
176
189
201
205
202
202
196
183
180
197
212
181
177
171
173
184
192
189
176
176
192
196
187
183
184
183
182
181
180
182
188
187
187
195
203
197
177
165
175
194
202
195
193
195
191
186
191
200
201
188
182
191
199
200
202
207
207
198
193
200
207
189
178
171
176
190
197
186
169
168
181
185
182
181
186
191
189
179
175
183
196
198
197
198
201
200
185
176
184
199
203
196
193
198
201
199
197
196
194
191
191
193
195
195
196
203
209
207
200
201
200
198
187
178
184
194
193
183
176
177
179
180
181
185
195
200
192
177
175
184
199
199
194
193
195
194
187
187
195
204
204
194
191
193
204
207
202
190
189
190
194
198
198
194
192
196
201
200
191
193
195
199
192
189
193
192
184
184
191
192
185
181
187
194
197
192
184
177
179
190
194
190
184
185
187
186
185
196
207
208
201
194
192
195
200
202
197
188
188
188
194
201
205
197
192
193
197
193
184
187
196
190
188
191
195
188
178
187
203
206
192
185
191
200
193
180
172
180
193
197
192
180
175
183
187
186
186
198
210
209
200
199
199
196
194
195
193
189
186
188
196
204
205
195
191
197
202
197
192
194
199
181
177
184
190
184
179
189
203
207
196
191
194
200
188
170
168
187
202
202
191
178
178
189
197
196
195
199
209
208
204
203
202
197
192
192
195
191
186
189
199
204
194
186
191
204
206
205
205
203
200
175
174
177
185
186
186
188
195
199
197
194
193
195
190
175
178
197
206
199
190
186
187
198
203
204
205
206
209
208
205
199
196
193
190
197
202
194
184
190
203
198
181
177
191
201
200
201
209
203
190
178
177
180
185
191
190
185
186
198
200
198
195
197
191
184
190
205
202
189
187
196
198
196
195
204
210
214
214
211
200
194
188
188
191
200
205
195
183
190
204
196
177
178
192
192
185
190
200
193
183
184
186
188
190
193
190
183
189
202
202
195
197
202
197
189
195
207
196
180
184
202
204
187
179
190
209
216
216
207
197
191
188
190
192
194
198
191
183
189
201
196
184
186
190
183
175
179
188
186
186
188
192
191
192
193
183
180
195
210
201
188
193
202
200
192
196
204
191
178
187
208
206
182
168
181
201
210
205
201
197
196
196
195
192
190
189
185
182
187
200
200
190
188
189
188
184
184
188
191
198
189
191
191
192
189
178
177
195
211
201
186
188
199
201
195
193
192
185
182
195
212
207
188
180
191
199
196
192
196
206
209
203
195
193
191
190
183
180
188
202
204
190
178
189
205
201
188
191
204
210
188
187
191
192
189
180
178
191
203
201
191
191
199
203
201
192
183
183
189
201
205
202
200
205
209
205
191
186
198
215
218
203
191
192
198
200
187
181
187
199
202
185
173
193
217
210
188
190
212
216
189
191
199
198
190
181
178
185
196
201
202
200
203
210
207
195
184
183
192
199
200
201
207
220
221
211
198
196
204
214
215
204
193
195
206
207
195
187
188
195
196
186
179
198
214
201
179
183
207
214
186
194
202
199
189
181
181
185
192
200
204
205
209
210
208
198
190
191
194
197
195
194
203
211
211
208
206
204
202
201
202
202
200
201
208
206
196
193
193
194
193
192
193
195
196
185
177
182
198
205
181
192
201
198
186
180
184
191
195
196
197
199
209
209
202
194
193
194
195
195
192
190
191
194
195
196
202
202
190
185
193
204
206
205
205
199
194
196
197
193
190
197
202
192
177
178
189
192
192
193
176
185
199
200
186
179
187
199
200
192
186
192
205
205
193
185
188
193
195
195
191
187
185
184
188
191
194
189
183
182
194
206
205
199
197
194
193
198
198
191
187
195
202
190
175
184
205
206
190
181
176
183
199
204
188
180
192
204
202
189
183
186
196
193
180
177
184
189
192
193
192
189
186
190
194
195
187
179
177
189
201
207
200
193
187
187
193
199
199
189
183
187
196
195
193
198
212
213
196
180
163
178
185
180
168
170
182
189
192
189
177
171
173
180
181
176
175
177
183
186
182
182
186
190
185
179
182
192
195
194
199
205
196
172
164
185
206
208
195
195
207
206
193
189
194
203
200
197
191
190
160
174
184
180
168
168
178
188
186
181
177
176
180
185
185
184
183
180
181
184
183
179
180
184
181
177
182
196
202
202
208
218
204
174
166
183
199
203
202
202
204
202
191
188
192
195
191
183
178
188
162
169
176
181
174
173
177
183
182
180
179
180
185
189
191
192
191
187
186
186
184
179
182
185
183
172
179
195
206
207
215
220
201
179
174
184
191
196
201
204
203
197
192
191
191
192
188
183
181
196
167
167
174
181
184
182
179
179
182
183
182
182
185
189
189
190
192
196
192
187
183
186
192
193
182
173
180
195
205
208
212
211
192
182
186
190
188
190
196
202
200
196
195
195
194
192
194
196
198
206
172
170
171
181
191
187
179
178
182
184
181
179
183
184
178
175
186
200
199
185
181
188
199
198
188
182
184
195
201
201
202
199
184
185
196
201
194
188
193
198
196
194
201
204
200
199
205
214
217
215
179
174
170
173
179
180
179
181
184
183
174
175
178
177
165
164
181
201
200
184
182
185
197
199
197
195
195
195
193
193
191
187
183
190
207
214
203
190
188
191
193
197
201
203
202
202
212
225
224
207
181
178
171
166
168
170
175
181
187
186
177
176
178
177
164
164
183
200
201
190
181
183
191
198
201
202
199
195
192
190
185
180
180
193
211
217
205
191
182
188
193
196
196
196
194
197
206
219
216
198
176
178
175
168
165
167
171
181
190
191
185
182
182
182
178
176
185
199
201
195
183
183
187
192
193
194
194
193
193
195
184
177
180
198
209
206
196
184
182
188
194
193
190
186
185
190
198
210
205
192
166
174
178
174
173
174
174
179
190
196
192
184
183
189
189
186
183
189
193
192
186
185
187
185
180
181
187
188
194
197
185
176
186
200
202
192
183
185
187
188
189
192
190
186
184
186
200
211
205
194
160
174
182
180
177
177
177
178
183
192
189
181
181
190
191
186
178
179
183
188
188
188
186
179
170
171
181
184
190
195
182
176
192
210
200
182
181
193
198
190
182
191
201
200
197
197
215
223
210
194
162
176
179
172
165
170
176
179
179
182
184
183
183
186
187
183
178
174
177
184
188
189
187
182
175
174
176
178
184
189
178
173
195
213
199
182
187
203
204
191
182
193
210
213
214
217
232
235
216
200
167
178
177
162
149
159
177
181
175
176
183
188
188
183
179
183
185
183
181
183
187
188
187
185
184
182
177
174
179
185
176
171
194
207
198
188
192
199
197
190
191
202
207
213
218
225
229
226
211
207
172
178
172
159
149
158
180
182
173
176
189
200
194
181
178
186
196
192
186
186
187
186
188
188
188
185
179
175
178
182
178
172
187
199
195
191
192
192
188
189
198
201
199
197
205
212
207
201
201
208
171
171
171
168
169
173
180
179
173
183
198
201
189
180
181
189
194
196
193
189
186
186
187
185
182
185
185
178
179
189
187
184
190
196
194
190
191
191
192
196
199
197
193
190
192
193
188
185
192
209
172
164
167
178
188
191
184
175
173
184
196
194
180
177
183
187
188
190
194
191
184
183
183
179
174
183
189
183
182
195
201
196
197
200
195
187
189
205
211
206
197
194
193
189
185
185
185
187
194
206
177
165
167
180
195
197
186
174
172
181
190
186
178
176
183
182
176
183
195
189
183
180
177
173
172
184
190
181
183
200
210
205
204
203
192
184
192
216
229
215
196
192
198
197
187
187
193
198
200
202
181
174
168
177
189
194
185
177
174
176
179
180
181
184
186
174
169
178
190
187
180
176
174
174
181
190
191
183
186
203
208
203
202
199
187
181
193
214
224
213
198
197
201
201
193
191
195
205
203
200
183
182
175
175
185
192
188
182
179
175
173
175
186
193
189
176
170
178
185
184
182
181
177
177
188
197
193
188
190
196
198
196
196
194
182
180
189
200
205
205
203
202
200
199
196
186
188
201
202
201
185
186
177
177
186
193
191
186
184
180
173
172
184
196
193
185
180
181
182
185
189
191
186
183
193
197
194
189
189
192
194
196
198
194
184
184
189
191
195
203
207
203
197
197
194
181
178
192
205
202
184
181
176
178
189
191
187
184
186
186
178
170
175
184
191
192
190
187
185
187
194
199
192
187
188
192
188
184
185
192
197
198
199
196
192
193
196
193
194
201
205
197
186
189
193
183
176
192
204
200
183
177
171
179
185
186
180
179
186
188
184
174
171
174
184
191
195
192
188
188
194
200
195
188
185
181
179
179
183
190
195
195
194
195
199
203
204
201
197
200
197
187
179
185
195
192
189
193
197
196
183
173
174
179
181
176
174
178
185
189
185
180
173
169
175
184
193
194
190
187
191
196
196
190
181
174
173
175
179
182
187
189
186
188
201
213
211
200
195
193
188
179
177
186
197
197
193
192
189
188
182
175
178
182
177
172
175
182
186
186
185
183
180
177
178
182
187
195
192
185
188
196
199
193
182
175
177
179
176
172
177
184
185
186
201
215
208
197
195
192
183
178
183
196
200
200
196
191
185
182
178
177
180
183
178
177
185
188
187
184
181
181
183
187
188
186
186
194
196
187
186
198
206
198
184
177
180
189
181
174
183
190
189
189
201
212
201
193
195
201
188
179
190
207
205
194
190
195
193
184
170
174
176
179
180
183
189
190
189
188
182
174
179
196
200
189
186
193
197
188
189
199
205
196
186
179
179
188
193
195
198
198
189
190
201
209
197
190
199
211
196
178
190
207
203
190
190
202
203
194
163
167
169
172
183
188
187
185
191
195
185
172
178
195
199
187
182
189
190
186
190
198
197
191
187
179
174
184
202
215
212
195
183
183
199
211
203
190
197
210
199
179
182
200
201
192
189
197
203
200
161
164
166
171
187
191
183
181
191
197
189
179
184
190
189
178
177
177
178
181
193
199
187
182
190
187
175
180
201
213
205
188
179
183
197
213
210
189
186
200
201
185
183
192
201
202
195
190
190
197
166
165
165
176
192
192
180
180
185
191
191
190
192
189
181
177
176
168
166
180
202
204
184
179
197
201
187
183
191
192
186
185
190
196
203
211
209
185
178
191
199
192
185
189
204
215
209
188
180
191
176
165
165
179
193
190
178
178
180
184
188
197
199
190
184
185
182
170
169
188
212
208
184
182
205
215
202
190
180
169
170
187
206
214
211
208
199
186
183
194
196
193
189
187
199
219
218
195
181
186
180
167
167
180
188
183
174
176
178
180
186
198
199
194
195
195
188
180
184
203
216
206
182
181
205
219
210
195
181
166
165
181
208
222
215
200
189
189
192
196
196
191
187
185
192
211
215
198
186
187
178
167
169
180
181
176
173
179
186
185
186
189
191
193
196
194
190
192
201
210
208
193
176
178
200
211
206
196
189
180
169
172
193
213
209
194
187
191
197
196
193
188
184
181
183
192
192
187
188
190
169
167
174
182
181
177
178
184
195
196
188
183
183
189
190
190
191
202
203
198
190
183
175
179
197
205
200
196
198
194
177
165
182
201
200
191
191
197
196
193
190
189
186
186
186
182
172
173
185
195
164
166
175
182
184
183
184
192
202
201
188
177
179
186
184
182
192
200
197
183
181
183
181
185
200
204
193
189
198
201
184
171
186
200
198
191
194
198
192
190
193
194
193
196
197
186
170
172
185
195
166
167
173
180
186
188
190
193
197
197
183
171
177
185
185
184
193
195
186
177
184
190
191
194
203
203
190
183
193
203
193
186
198
208
204
198
197
197
192
191
196
198
200
202
205
197
189
187
189
189
176
172
171
176
184
188
184
185
187
186
178
172
179
185
188
188
190
187
180
182
190
195
196
198
202
202
187
180
188
202
200
195
202
215
214
203
197
194
192
191
196
203
205
204
204
204
205
203
192
182
186
179
175
177
181
182
181
182
183
180
179
181
183
185
189
191
187
180
178
186
191
192
193
196
199
200
191
183
189
202
204
199
200
211
213
202
193
192
188
188
197
209
208
199
199
208
210
202
187
180
191
186
181
184
186
183
184
187
185
182
183
188
186
182
185
188
186
181
181
186
187
185
188
193
194
196
194
192
192
199
201
199
199
201
199
195
192
191
186
184
197
209
202
194
197
209
206
194
188
189
187
185
186
191
192
188
188
190
189
183
186
188
185
180
183
188
189
185
186
187
184
185
190
195
194
195
197
196
194
197
202
204
202
195
189
186
188
189
185
185
197
203
192
189
202
212
201
193
197
205
179
179
189
198
197
194
190
186
185
184
182
179
177
182
190
191
189
189
190
188
186
189
199
201
199
197
198
198
196
198
204
210
208
193
183
185
189
190
188
190
196
188
178
187
207
211
199
198
209
212
173
177
191
205
206
197
185
176
176
183
180
170
172
186
197
194
188
187
190
191
191
196
201
204
203
201
201
200
200
200
205
210
208
195
183
187
190
190
191
201
198
178
171
186
204
202
196
200
207
203
174
182
196
209
209
196
183
174
176
179
178
177
180
189
195
192
185
182
186
191
195
198
197
197
199
202
205
206
204
201
202
203
202
190
185
188
190
190
196
206
198
179
174
187
198
195
194
197
198
193
179
191
204
209
210
196
186
184
186
184
184
187
189
188
187
185
183
179
181
191
199
199
188
181
186
196
208
211
207
195
195
196
195
188
182
184
183
187
203
215
203
187
187
192
194
191
190
189
188
190
186
196
199
202
204
194
191
199
201
189
187
195
194
181
179
180
182
178
181
195
205
198
181
169
170
185
202
210
200
189
189
194
194
190
183
177
174
185
203
216
206
194
196
199
198
195
190
186
187
193
191
191
190
191
193
191
190
202
208
198
191
197
190
177
176
185
184
178
182
200
208
201
186
174
170
178
195
200
192
185
188
193
194
193
191
180
169
176
198
208
200
192
198
208
207
198
188
184
187
197
191
185
181
183
187
184
183
191
199
202
200
198
185
179
186
192
187
181
187
201
205
202
197
189
183
181
188
191
189
191
196
198
194
194
199
191
175
178
192
198
191
188
198
214
212
202
186
182
189
196
191
180
178
183
183
179
176
179
191
205
208
200
188
184
191
195
191
186
188
195
200
204
205
201
191
188
188
189
190
195
205
207
195
196
204
198
184
184
190
190
184
186
199
213
214
199
184
179
188
196
186
183
186
187
183
175
174
178
192
205
208
200
195
193
191
190
191
192
191
187
189
197
203
200
192
190
190
190
190
192
204
206
198
197
199
195
189
194
199
192
188
190
200
203
200
195
187
185
192
202
182
191
199
194
180
171
177
190
201
204
197
194
196
197
187
179
185
194
192
183
179
185
193
191
188
188
189
189
186
186
194
199
199
197
194
189
187
197
207
200
193
195
201
198
190
192
196
198
199
202
181
195
205
199
179
169
179
198
207
201
186
182
192
196
184
174
180
192
190
179
172
177
185
189
192
191
188
185
184
185
187
189
191
193
191
185
183
195
207
204
195
197
206
204
193
192
205
208
199
195
182
189
201
204
185
169
178
194
201
195
181
179
185
187
185
181
181
184
183
179
176
180
189
196
203
198
187
179
184
191
190
186
189
192
190
186
186
195
203
203
195
196
210
218
208
202
204
209
196
183
169
185
194
182
172
173
183
188
187
179
172
169
169
173
175
180
187
193
195
190
182
183
188
190
184
178
186
197
191
174
177
195
198
182
177
190
205
195
178
177
192
196
186
175
184
205
218
207
195
205
162
177
183
176
169
174
184
186
183
179
175
172
171
173
175
179
183
187
197
200
189
180
180
183
182
179
189
201
195
179
182
202
201
182
175
183
198
196
185
183
186
191
190
182
184
201
211
207
196
202
164
171
174
171
171
176
182
183
182
181
180
178
176
175
176
178
182
187
199
204
194
179
176
181
183
180
185
195
196
187
190
200
195
183
179
184
190
195
194
191
190
192
193
189
186
192
204
204
194
194
172
173
177
180
179
178
179
181
184
185
184
183
182
181
178
179
184
194
199
198
191
182
179
183
186
181
180
188
192
190
190
190
187
187
190
189
188
194
200
200
196
196
196
191
188
191
197
199
191
191
182
183
188
194
186
174
174
180
183
184
180
181
184
183
178
178
192
202
199
191
186
185
186
188
192
188
184
185
188
187
184
181
183
192
199
193
185
190
200
201
199
197
195
191
191
195
200
201
191
188
185
187
197
198
183
171
173
180
180
177
173
175
184
182
179
181
197
207
198
183
182
184
188
191
194
196
195
191
190
187
179
169
173
191
203
198
185
183
191
197
199
198
192
191
196
203
206
204
193
187
181
187
190
189
177
167
169
175
175
174
174
176
181
181
178
183
198
206
198
185
181
183
186
191
196
201
201
196
192
187
175
166
167
187
204
200
184
175
182
192
198
194
185
186
197
205
206
202
197
186
178
180
178
173
171
172
170
169
174
182
184
182
181
180
179
182
193
200
197
191
185
184
187
189
192
194
196
195
192
184
178
171
173
188
203
197
181
170
175
189
195
189
175
180
194
199
197
194
197
193
176
178
169
165
170
174
172
164
174
193
198
186
179
181
184
183
186
189
190
189
188
186
189
189
184
184
189
190
186
181
178
183
192
200
202
194
181
173
175
187
192
185
171
176
189
192
186
187
196
197
174
178
166
163
167
176
173
166
179
201
204
185
177
183
188
185
181
178
179
184
187
190
191
189
185
183
184
183
182
180
177
190
210
218
207
193
182
180
183
188
191
186
174
177
190
191
185
187
195
202
174
176
167
160
163
170
175
174
180
197
198
183
181
186
190
187
181
174
172
177
184
190
192
191
189
186
183
181
183
184
180
190
212
221
206
191
184
185
186
191
196
191
178
181
196
197
194
193
198
212
176
175
165
159
160
168
179
180
182
186
187
185
184
188
188
185
182
178
177
177
180
186
190
192
193
190
186
187
191
191
181
180
198
209
200
192
189
183
182
192
202
196
181
186
205
208
198
197
202
213
178
173
164
162
165
173
181
183
182
182
183
185
186
186
183
182
180
185
186
182
180
181
186
189
189
188
189
191
195
195
181
175
185
196
195
193
190
177
173
192
206
198
183
188
205
207
195
192
199
208
180
169
165
172
180
182
180
180
183
186
184
183
182
183
180
176
180
190
194
188
181
181
182
182
181
184
189
191
193
193
187
182
189
195
193
191
190
175
174
191
206
203
192
194
202
200
191
189
193
198
177
166
168
184
195
187
176
175
185
192
188
179
174
179
182
181
182
186
190
188
183
182
180
174
172
180
187
186
188
195
195
197
201
203
193
188
187
184
184
192
206
208
204
197
194
194
193
192
192
193
177
168
174
190
200
187
172
171
184
191
186
176
172
177
185
186
183
181
182
182
180
179
177
175
175
182
185
181
185
199
203
205
212
210
192
185
190
193
193
193
202
212
211
197
188
192
203
205
197
195
178
176
180
189
192
182
169
172
184
189
185
177
173
176
189
190
182
173
175
177
178
176
177
183
189
189
186
183
190
204
202
202
210
207
192
184
192
196
193
190
193
206
206
195
191
198
211
214
204
202
181
184
186
186
182
177
174
177
182
185
181
174
174
181
192
194
179
169
169
175
178
177
178
189
200
199
190
190
195
196
192
191
202
201
188
185
194
198
188
186
189
193
194
194
199
206
210
210
207
204
184
187
188
183
177
176
179
182
185
185
181
173
173
185
199
199
184
168
169
181
186
184
182
190
203
201
194
193
195
191
184
188
198
199
186
185
196
197
193
191
190
187
185
191
204
209
203
203
205
202
182
183
184
181
176
175
177
182
186
187
183
175
174
187
200
202
190
178
175
185
194
194
186
186
196
191
186
187
192
190
186
190
199
193
182
184
195
202
199
198
194
188
181
186
202
204
196
197
203
196
179
178
179
179
174
171
171
174
182
187
186
183
181
184
191
195
195
189
181
187
198
198
189
184
186
182
173
176
189
191
190
188
186
181
178
183
199
203
199
196
195
191
183
185
194
198
195
195
197
195
180
177
177
178
175
171
170
172
176
182
187
191
187
175
174
183
195
194
186
185
192
196
192
186
182
173
165
171
183
186
187
185
177
172
179
194
203
202
193
187
189
192
191
189
192
196
194
192
193
193
184
180
178
178
176
178
178
177
175
177
184
192
189
174
162
171
189
197
188
181
186
193
195
189
181
174
175
178
178
177
180
182
173
170
187
206
209
198
184
177
183
193
200
202
200
198
191
189
194
199
189
182
177
174
180
188
191
189
183
180
180
184
184
178
167
167
184
195
194
183
183
190
195
188
181
179
189
192
181
173
182
186
176
175
195
216
214
197
184
183
186
190
204
212
210
198
189
191
201
205
186
177
168
170
181
190
193
190
189
187
182
177
180
183
178
173
179
192
198
188
185
192
192
185
180
183
193
197
192
188
191
191
176
174
193
212
208
192
189
196
195
191
196
210
207
195
189
200
211
207
179
174
164
168
180
188
182
178
188
191
184
173
178
189
183
174
178
191
198
196
197
195
188
181
180
185
189
199
206
209
206
189
171
165
183
204
201
185
187
204
201
185
185
199
199
191
192
205
212
205
174
172
168
171
177
180
170
167
177
188
186
181
183
185
177
174
180
189
191
191
197
195
183
176
183
185
185
194
206
212
204
188
173
164
174
192
192
175
177
198
200
185
180
185
190
192
198
206
204
194
177
178
179
178
177
175
170
168
171
177
189
191
189
180
170
176
190
189
180
182
193
194
178
174
189
193
186
190
193
193
191
193
191
177
174
181
182
171
172
191
194
184
176
180
188
202
210
203
190
184
179
183
188
187
177
174
175
175
171
171
190
201
192
177
174
187
200
191
176
176
189
189
174
175
194
202
195
186
180
170
177
199
210
197
175
172
180
180
180
189
189
183
177
175
187
206
217
201
181
174
179
182
191
190
179
173
177
180
173
171
187
198
192
179
183
196
203
195
186
187
191
186
170
175
198
210
200
186
174
164
170
193
213
203
180
172
181
192
193
192
190
187
177
172
185
209
218
199
176
168
177
177
187
189
180
173
175
180
179
176
183
188
183
182
192
200
200
199
199
200
199
187
173
177
198
209
198
188
182
174
172
182
198
200
185
180
190
201
199
195
193
190
175
167
180
198
206
193
175
167
178
174
182
188
184
176
177
181
184
182
175
173
178
185
194
197
198
199
199
198
199
195
180
180
198
206
196
191
192
191
176
173
188
197
189
187
195
201
197
194
196
190
172
170
184
192
188
183
177
175
175
173
179
187
185
181
181
191
195
185
166
162
175
186
191
193
195
196
189
184
195
201
188
184
197
204
197
193
197
194
181
180
196
201
193
191
194
196
195
196
197
191
178
183
194
190
181
181
183
186
176
173
178
183
183
182
187
198
202
185
162
159
176
186
188
192
196
195
179
174
186
199
191
185
195
203
198
189
192
193
189
190
204
208
195
191
193
194
194
196
198
194
190
195
200
192
186
194
197
196
176
178
175
175
177
180
186
196
200
183
168
168
180
186
186
191
200
195
178
171
183
193
187
184
193
203
194
183
185
196
196
196
203
206
196
192
193
194
193
194
196
198
201
202
200
195
198
207
206
196
182
183
177
171
173
179
183
190
192
182
179
181
182
181
183
194
205
195
180
177
182
185
184
185
197
203
193
180
183
198
200
195
195
199
197
194
194
196
191
188
192
202
207
202
199
200
206
210
201
193
187
188
181
173
179
185
188
186
185
183
186
189
186
176
181
198
208
197
182
180
184
183
183
189
198
204
195
181
182
195
196
189
188
193
195
195
195
195
188
184
188
199
200
196
198
203
204
199
193
191
187
190
183
179
187
197
196
188
182
182
186
187
181
175
185
201
208
198
186
185
187
188
188
189
197
204
197
183
180
185
189
190
190
190
190
192
195
195
188
183
184
187
187
191
200
203
198
192
192
195
187
190
187
186
190
201
199
185
174
177
181
177
172
181
197
207
202
192
189
189
192
195
192
191
196
200
197
183
178
180
190
195
197
193
187
189
194
194
190
186
181
177
178
190
204
201
197
196
197
199
186
189
188
190
193
196
193
179
169
171
171
164
165
186
210
208
191
186
188
191
194
198
196
193
194
196
191
179
177
181
196
203
203
190
183
188
193
195
195
194
185
175
177
190
200
199
197
199
200
198
186
189
189
191
193
193
189
175
167
168
170
169
173
190
211
205
184
180
189
191
192
194
194
194
195
192
187
182
181
191
205
206
201
188
185
188
193
199
204
201
189
181
184
194
198
202
202
202
201
199
185
186
187
191
195
193
190
182
176
175
179
183
185
190
202
197
179
179
190
191
183
183
192
197
194
191
190
189
188
196
204
204
196
189
188
186
191
203
215
210
196
191
192
195
196
204
205
201
199
199
186
184
183
189
194
195
193
191
189
183
185
193
192
188
189
186
178
180
192
193
180
176
188
196
188
186
194
197
190
188
195
199
197
196
195
188
185
204
219
215
199
198
200
197
191
202
206
196
193
196
190
184
177
182
191
192
193
198
196
187
188
197
194
181
181
180
178
178
191
195
182
176
187
192
180
180
197
202
187
174
182
194
198
201
206
193
181
195
211
205
192
197
209
202
187
193
204
195
183
185
192
182
173
179
184
187
186
191
192
189
192
195
190
180
182
183
181
178
185
191
187
185
191
189
178
179
196
199
184
171
181
194
195
201
212
198
181
187
196
190
184
197
215
209
190
191
201
195
178
176
193
180
171
174
179
183
185
183
184
189
198
197
186
181
182
184
183
180
179
183
189
198
200
190
178
180
192
192
181
178
189
196
193
198
207
200
185
183
185
179
179
195
213
210
194
197
201
195
183
181
189
182
177
178
180
184
187
184
185
195
201
196
188
184
183
185
186
186
181
176
186
200
202
192
181
184
187
187
184
187
195
197
190
192
199
196
189
190
191
187
185
191
201
201
197
201
203
200
199
202
187
192
187
183
182
187
190
194
197
200
198
190
187
187
186
184
188
192
188
177
178
190
196
190
188
188
188
186
186
194
196
189
187
189
191
188
187
194
203
203
195
192
193
198
198
200
202
206
214
219
191
199
195
188
185
185
187
195
203
199
187
181
185
189
189
187
189
196
192
178
173
179
188
192
194
195
190
186
189
198
192
178
179
188
188
181
179
191
207
215
204
196
199
204
198
192
193
206
214
215
197
197
194
192
188
180
179
185
195
191
180
177
181
189
192
192
193
194
190
180
173
176
185
195
203
202
193
183
192
203
192
173
175
189
190
182
177
184
201
213
208
206
213
217
204
187
186
198
204
202
174
179
179
178
176
177
179
181
179
173
171
171
170
171
180
195
201
194
183
179
179
184
190
194
190
185
189
196
191
169
164
175
186
183
181
185
187
182
175
172
178
186
190
188
187
201
[truncated: 209,817 more chars]
