# Supplementary material for: Evaluating flow modulating treatment response in intracranial aneurysms using black-blood MRI in vitro
Source: Commun Med (Lond). 2026 Mar 27;6:170. doi: 10.1038/s43856-026-01413-z (PMC13031954; doi:10.1038/s43856-026-01413-z)
Supplement: Supplementary file 7 — Supplementary Data 4 [file 43856_2026_1413_MOESM7_ESM.zip › Data_Figure_6c/pump flow rate 4.5 mls/BB3/with derivo (FD1)/19_BB3/4_agar_right_array.txt]

212
215
217
203
184
190
219
231
212
192
194
205
207
206
201
199
198
197
196
197
199
200
197
192
196
204
206
200
193
193
196
201
205
206
205
204
203
200
196
197
198
194
184
174
181
205
220
215
211
218
207
211
216
205
188
192
216
226
208
191
193
205
209
208
202
196
194
194
199
202
197
187
184
189
197
196
189
187
190
199
200
201
207
213
208
198
193
196
197
195
195
193
190
188
189
200
205
205
206
210
199
204
209
209
204
203
202
201
200
201
202
204
209
214
213
206
197
195
200
207
202
188
187
198
200
187
176
181
194
201
198
202
215
223
211
191
184
193
198
189
178
183
193
194
191
190
194
199
201
206
206
208
212
215
220
215
194
182
195
215
216
205
205
214
219
213
200
197
198
203
201
199
206
210
200
183
180
189
196
193
190
199
215
222
207
184
179
192
196
181
166
171
187
189
182
185
190
192
193
202
223
225
221
219
223
219
200
187
199
222
224
206
196
201
213
212
204
199
192
190
197
212
221
211
195
187
194
199
192
180
179
191
205
208
197
182
180
188
187
175
168
173
180
177
176
186
191
183
180
195
233
237
232
220
215
213
212
207
209
219
220
204
191
191
200
202
203
199
188
182
194
213
219
203
190
196
206
201
183
169
171
181
192
194
188
186
185
179
169
169
185
194
186
177
181
191
184
169
172
191
221
227
231
221
208
208
217
218
213
211
210
203
195
194
195
196
197
197
191
192
200
206
202
197
196
206
207
195
174
164
166
178
188
189
188
191
190
171
149
161
200
216
198
182
187
184
163
160
178
191
199
206
219
218
208
207
210
212
212
209
204
202
202
202
203
200
193
193
200
211
209
195
191
200
209
212
207
193
174
162
164
177
190
192
189
191
190
169
147
157
193
212
199
185
179
161
145
163
193
189
191
195
211
217
213
204
199
203
212
212
203
198
203
209
210
203
191
193
212
226
214
192
191
207
214
211
206
201
182
163
159
173
189
191
188
186
185
178
165
158
165
180
185
185
171
146
144
177
201
183
198
205
213
216
213
201
192
198
211
213
201
193
197
206
206
195
188
200
224
232
213
195
198
207
204
200
206
207
189
164
155
167
183
190
190
183
182
191
189
162
138
146
173
188
178
158
161
185
195
178
212
221
219
216
211
198
190
197
207
208
197
192
199
205
193
177
179
208
233
228
207
198
204
202
192
190
198
203
187
167
156
165
181
194
197
188
185
201
201
166
135
143
176
196
195
186
180
181
184
187
215
223
220
212
207
196
191
197
202
201
194
196
210
213
190
164
169
204
230
221
200
199
208
205
193
188
189
190
184
174
163
165
183
201
204
192
189
201
196
168
158
173
188
193
198
199
185
167
174
201
206
207
206
205
203
196
195
201
203
202
194
202
222
227
203
173
169
193
215
210
197
199
212
214
206
192
183
182
188
186
173
169
185
202
197
186
190
196
183
169
184
205
197
177
179
188
178
165
173
206
193
188
191
195
197
198
200
209
217
211
197
198
219
235
223
196
184
191
198
200
199
200
210
217
212
196
183
181
191
195
183
172
182
192
182
175
187
191
174
165
188
208
189
159
156
170
176
177
185
197
188
181
186
189
195
204
211
221
230
222
199
189
205
229
228
210
202
199
195
195
199
201
201
201
200
196
189
186
193
199
191
177
177
177
166
168
185
190
171
158
172
189
177
153
149
163
182
197
198
187
196
196
197
193
198
215
221
223
226
223
202
184
195
216
216
203
204
210
200
194
201
200
187
177
185
197
196
191
191
198
194
179
172
169
165
171
185
189
173
155
157
169
169
157
152
165
189
207
209
194
208
216
214
201
206
225
224
210
210
214
204
190
197
213
204
187
195
210
204
194
198
197
180
167
179
200
202
191
190
195
192
177
169
172
175
178
184
188
180
163
154
162
168
160
152
166
190
202
204
203
210
225
223
205
208
223
219
199
197
203
198
194
209
221
203
179
183
203
203
192
190
190
181
171
178
196
198
190
189
191
185
174
170
180
189
185
177
180
183
172
160
164
169
157
146
163
187
188
186
196
205
221
221
206
205
212
207
194
195
195
186
189
209
222
209
187
184
197
202
192
184
185
184
179
179
184
185
184
187
184
177
169
170
186
203
193
170
165
175
172
161
162
166
156
146
163
186
177
167
180
201
214
215
204
201
199
197
197
198
190
176
179
199
212
211
200
194
198
200
188
176
180
186
185
178
171
167
175
179
177
169
166
168
187
208
199
165
149
157
162
158
161
167
162
155
167
184
176
162
170
204
210
210
201
196
195
196
197
197
189
179
179
187
193
200
207
206
206
198
179
167
175
187
187
177
164
160
166
173
171
162
161
167
186
202
191
160
145
149
158
162
168
173
168
162
170
180
175
163
166
213
212
204
195
194
200
201
198
194
193
193
191
184
182
189
202
213
212
194
168
162
178
193
190
179
168
163
164
168
167
157
152
163
181
185
171
158
159
165
165
173
184
180
165
159
167
172
169
162
164
219
211
199
192
195
205
207
199
192
198
204
201
188
180
184
197
211
212
193
170
168
189
202
194
181
175
171
170
171
167
155
146
156
169
165
156
164
186
189
177
182
194
177
153
154
166
167
160
156
160
215
212
201
194
196
203
204
197
196
197
200
198
192
187
185
191
203
208
201
190
189
200
203
194
185
181
179
177
175
172
160
147
149
154
152
158
181
205
197
175
175
182
162
143
153
170
165
153
151
160
199
208
207
201
198
198
199
199
198
192
188
191
198
195
190
189
194
204
212
213
208
199
195
192
190
187
185
183
180
176
170
160
150
142
149
170
195
199
178
158
158
156
141
138
161
176
168
155
156
166
184
201
207
204
201
198
197
197
196
186
180
192
203
198
193
193
194
198
211
221
212
196
189
190
190
190
191
190
184
178
179
182
168
151
157
182
194
178
154
151
152
141
129
141
169
181
172
163
168
169
182
190
194
198
204
204
198
195
192
187
184
194
198
189
192
202
203
197
200
204
202
192
188
187
185
188
199
202
188
177
186
196
186
170
172
186
182
159
152
164
167
150
138
151
173
183
179
176
176
169
192
182
181
191
204
206
196
193
200
199
190
188
185
176
187
209
213
200
184
181
187
196
197
185
178
187
206
206
187
179
188
195
185
177
184
187
172
154
162
181
182
168
157
158
165
178
186
184
175
159
207
188
180
189
202
202
193
198
215
213
193
176
172
172
183
203
215
206
185
168
177
200
204
187
178
194
211
202
184
184
193
185
162
161
179
184
168
159
169
179
180
178
174
160
151
166
188
187
172
156
209
198
190
193
200
198
191
204
227
224
191
171
174
181
181
188
205
213
195
172
175
199
204
189
186
203
212
197
183
194
202
179
143
139
164
176
166
161
163
163
165
177
177
157
142
162
186
181
164
160
201
203
196
194
200
201
198
207
225
222
193
178
188
193
181
177
195
213
204
182
181
196
200
190
192
207
211
198
188
197
204
185
154
143
154
164
162
158
154
151
159
174
170
153
151
174
186
169
157
168
197
199
191
187
198
209
205
202
209
209
198
196
202
196
183
181
196
209
203
192
192
198
198
193
192
199
205
204
196
194
196
193
184
173
165
162
158
154
151
156
173
178
162
151
167
188
183
162
158
172
201
194
182
179
191
204
201
190
189
195
203
211
208
191
183
193
203
201
196
198
203
201
199
197
194
192
202
208
199
187
184
192
204
202
187
172
159
148
149
168
189
185
158
151
172
187
178
163
162
170
201
184
174
174
182
190
189
183
185
189
201
214
211
193
189
202
202
190
189
203
212
206
202
201
199
198
206
206
193
179
176
183
197
205
199
182
159
145
153
176
192
186
167
156
157
161
167
171
169
161
185
168
169
176
179
180
183
186
194
194
195
209
213
201
197
200
194
185
188
206
214
205
200
204
205
205
206
200
185
180
180
179
180
188
194
184
161
149
160
177
181
179
177
165
142
133
154
175
168
150
163
155
168
182
191
193
192
194
205
202
192
198
208
205
198
193
185
185
197
209
208
196
194
201
204
205
204
195
185
189
195
188
176
175
185
183
164
161
176
183
173
169
180
176
145
127
142
165
160
142
159
155
169
187
202
209
205
201
206
204
192
191
198
199
195
189
186
191
205
211
202
188
187
196
199
198
196
191
189
198
210
206
189
181
186
183
170
173
190
197
176
160
170
179
164
141
138
144
145
143
178
168
170
183
200
210
207
201
201
200
195
192
192
193
195
193
189
194
209
214
201
185
184
196
197
195
193
192
191
201
214
215
202
191
190
186
175
176
195
208
188
160
158
174
178
159
138
129
136
149
201
181
170
175
185
192
197
197
197
196
196
195
196
200
205
199
189
190
205
215
206
193
193
199
199
198
197
196
192
195
204
206
198
189
190
189
180
174
189
206
198
171
160
171
177
166
146
135
141
157
204
181
170
169
170
172
181
191
194
195
195
196
198
209
214
204
187
184
196
207
207
207
207
203
197
202
210
207
193
185
189
190
185
180
183
188
183
174
181
198
200
187
181
179
171
163
159
156
154
160
187
174
172
173
168
169
176
185
192
195
194
191
193
206
217
209
190
183
190
196
202
211
216
207
194
196
210
208
192
182
185
189
182
177
179
185
183
175
175
187
194
196
198
192
176
166
172
175
170
164
172
172
174
174
176
184
185
183
187
192
187
179
182
198
211
207
194
189
189
189
192
203
211
204
190
189
196
196
190
191
199
200
193
183
181
182
180
173
170
178
186
194
201
200
188
175
174
181
181
171
172
173
167
167
183
203
202
189
185
183
174
166
175
194
204
198
191
192
191
188
187
191
198
197
190
189
187
185
185
201
215
213
203
194
183
179
177
173
170
175
181
187
192
198
196
183
173
178
184
178
181
174
157
158
187
214
214
200
191
181
164
158
176
197
198
183
180
188
192
186
184
185
189
191
191
195
192
186
188
206
219
213
202
193
183
179
180
180
179
179
181
184
185
191
195
186
172
172
180
182
183
174
158
164
190
213
217
210
201
183
165
159
179
198
192
174
173
186
189
183
181
183
186
188
189
199
204
196
192
203
211
201
188
184
183
184
187
193
191
186
183
183
184
186
190
187
177
173
174
181
174
174
177
187
199
205
208
209
202
189
176
173
182
190
187
178
177
187
189
180
176
183
190
189
187
192
200
195
187
193
202
195
181
176
181
191
197
198
196
190
184
181
183
184
185
186
183
174
171
178
162
172
194
207
204
196
197
201
196
189
188
191
188
184
186
192
192
192
192
184
174
181
195
195
183
176
181
182
177
183
198
199
185
174
182
198
201
193
186
186
183
178
178
181
179
183
183
176
170
178
159
168
194
209
201
190
192
197
189
185
194
204
194
181
189
205
203
194
194
187
176
181
198
199
179
164
169
177
176
178
193
201
191
179
185
199
199
185
176
176
175
173
174
174
172
176
181
179
176
178
164
164
182
197
196
191
194
195
187
186
197
208
196
180
189
209
206
194
192
185
176
182
198
196
175
164
177
194
193
185
185
187
188
186
184
190
194
187
174
170
172
173
173
171
168
174
183
183
181
179
172
168
177
191
197
197
196
195
192
191
196
198
188
176
186
205
208
199
191
180
175
184
194
188
176
176
195
214
213
196
176
169
180
186
181
180
189
195
185
171
169
176
177
170
170
181
187
186
184
181
222
214
203
193
190
194
206
216
216
214
215
221
214
204
205
217
221
210
205
212
216
209
208
219
221
216
211
212
213
211
202
197
198
200
201
203
206
209
210
209
212
222
230
228
217
216
218
212
206
207
199
191
190
191
192
201
210
212
205
198
202
212
210
200
202
213
213
203
198
204
203
197
204
220
221
207
197
200
204
204
200
202
206
208
202
204
211
211
199
189
198
218
231
231
224
217
212
207
204
204
178
178
187
196
202
205
205
198
196
198
201
203
202
198
200
207
207
200
199
205
202
193
201
219
218
198
188
196
202
204
203
213
224
223
213
211
213
209
190
177
185
207
226
229
226
218
211
209
203
204
184
193
204
205
206
207
197
189
194
206
210
204
200
199
202
205
207
205
205
211
209
198
200
212
209
193
189
202
211
206
206
217
230
231
225
217
210
201
192
184
180
187
204
217
221
220
218
210
201
201
208
222
225
211
199
200
199
195
202
216
220
209
202
206
209
210
215
212
208
216
222
212
202
202
198
192
198
213
219
208
201
209
220
224
222
213
201
197
202
201
183
165
172
198
218
225
221
207
194
194
224
236
233
210
192
196
209
211
212
216
217
211
207
212
215
217
218
211
204
216
229
219
202
195
195
200
209
219
217
202
192
195
203
207
206
202
195
198
212
215
190
158
160
192
222
228
216
198
188
193
215
221
222
206
191
198
216
223
216
210
208
207
206
213
219
220
217
203
199
218
232
217
196
194
205
214
214
212
204
193
190
193
194
192
188
192
197
204
215
218
200
174
172
200
224
218
196
186
191
198
194
194
203
206
203
205
217
223
214
200
196
200
203
211
221
224
212
197
200
220
227
206
192
202
220
222
212
199
193
192
195
198
193
185
183
189
200
210
214
213
201
190
195
211
212
191
174
183
199
203
184
183
200
214
213
208
211
216
210
193
184
193
205
211
220
222
211
200
207
220
219
203
197
211
224
220
202
189
187
196
201
200
195
193
191
193
199
210
217
210
194
191
203
212
199
172
166
188
205
202
192
194
208
219
215
204
204
210
206
190
181
191
208
215
213
211
209
211
215
216
212
209
207
207
211
207
193
185
192
201
200
193
195
206
209
200
194
202
214
207
184
176
195
209
199
181
178
193
199
191
209
212
216
219
210
197
196
205
207
196
187
197
216
220
202
187
193
215
224
214
210
216
212
196
194
196
192
193
202
206
193
185
196
217
222
206
193
196
205
200
182
174
187
208
214
210
200
193
186
184
218
217
213
212
207
194
194
206
213
208
200
205
223
225
196
164
170
202
221
214
210
217
210
191
190
202
202
204
211
206
186
178
198
221
221
206
199
199
198
195
193
193
195
207
225
231
213
188
174
178
217
210
205
206
205
198
199
211
222
221
213
213
226
230
203
164
153
181
211
218
215
213
207
199
205
212
210
211
214
204
184
180
197
210
204
201
209
210
200
196
210
219
210
207
221
231
215
187
168
173
208
200
200
203
204
202
206
218
226
226
218
213
222
233
220
185
162
172
202
222
220
208
204
211
221
219
208
204
204
200
189
188
191
188
183
197
219
222
205
201
220
230
212
199
209
219
211
191
172
167
198
195
203
205
200
203
214
223
226
225
220
209
212
228
228
206
186
184
198
217
218
208
203
213
223
215
199
192
194
196
195
194
184
168
168
195
220
221
207
206
218
217
199
190
199
209
208
198
182
169
200
202
213
206
199
203
215
219
220
224
219
206
205
221
221
207
204
202
201
201
210
208
205
205
212
211
199
190
191
195
198
194
178
164
172
196
208
205
201
208
212
198
181
180
190
199
203
202
195
183
205
212
218
206
198
203
208
209
213
225
221
207
207
220
211
195
205
214
200
190
200
208
203
197
203
210
203
198
200
199
195
189
181
178
184
188
188
189
201
212
207
187
173
173
180
192
200
201
199
191
206
214
216
204
199
202
201
200
211
222
217
206
214
226
209
187
195
211
205
193
197
204
200
195
204
210
204
204
209
202
186
182
188
198
194
178
166
178
203
213
200
183
179
178
179
189
198
197
191
185
201
208
208
205
204
201
195
196
208
214
206
205
221
231
215
192
188
202
210
211
204
196
191
198
210
208
193
196
209
199
176
173
191
206
201
176
160
176
202
207
190
179
185
192
191
193
198
192
183
175
200
203
204
207
208
203
197
200
207
205
200
208
225
230
222
203
186
190
213
223
207
184
182
203
219
202
176
180
198
193
171
167
183
201
205
189
172
175
190
192
178
170
183
202
209
203
194
187
182
177
211
206
204
208
209
206
205
210
210
206
205
217
224
226
222
209
188
185
208
218
200
179
184
209
222
199
170
173
191
190
175
171
179
193
205
202
185
174
174
179
172
165
175
200
212
202
184
183
190
192
226
213
205
205
206
206
213
220
218
217
218
224
224
218
217
208
191
185
196
200
191
187
199
219
223
202
180
181
193
192
183
182
186
190
201
202
189
176
175
178
178
169
169
184
197
190
176
179
194
202
233
216
205
204
204
205
214
224
224
224
229
229
221
211
209
204
192
186
188
192
194
202
218
230
225
209
196
198
201
194
187
190
192
193
194
192
187
187
188
188
184
179
171
174
182
183
177
180
188
195
226
217
212
211
209
205
210
220
221
222
225
227
219
206
197
194
191
188
189
197
204
213
225
233
230
215
206
206
206
191
180
184
190
189
184
182
185
195
198
190
182
178
175
173
177
184
186
182
176
177
215
222
222
222
216
207
210
217
216
210
214
229
227
204
183
182
187
189
193
204
210
210
215
226
229
218
207
205
203
184
169
171
176
175
176
182
187
191
188
180
173
170
172
176
183
191
192
181
167
164
215
229
230
226
217
209
214
220
210
195
205
233
236
203
175
177
189
190
191
199
206
204
204
214
220
212
201
200
196
176
163
169
172
167
172
185
191
180
170
168
170
167
168
175
185
191
187
175
163
161
223
228
222
217
210
208
217
222
207
189
198
226
231
200
180
190
203
193
181
187
202
203
202
203
208
204
200
198
190
172
169
180
183
173
174
189
194
178
164
169
178
176
170
173
179
185
176
166
163
164
227
217
209
203
201
202
214
216
204
188
190
210
213
196
192
211
219
199
176
181
202
211
203
197
201
203
202
199
189
175
176
191
191
179
178
190
197
185
172
175
186
187
178
169
168
171
172
168
163
163
225
208
201
202
202
204
208
209
199
187
185
193
194
195
203
222
225
204
180
184
204
209
198
194
203
214
210
201
189
184
185
190
187
179
180
190
198
193
180
175
182
189
185
170
156
162
176
176
168
162
216
204
205
214
218
216
209
201
194
191
188
187
190
199
207
212
216
205
189
189
201
201
190
190
209
224
218
204
199
196
191
182
175
175
183
190
192
191
179
168
169
182
185
169
156
165
182
184
172
162
206
209
213
228
238
233
214
197
195
200
200
194
196
204
204
203
204
203
193
190
197
197
189
190
207
224
222
211
208
205
193
180
174
177
183
185
183
181
172
159
161
174
180
170
167
174
181
179
170
165
209
212
219
232
245
241
221
199
196
207
211
204
198
199
203
203
202
197
190
190
199
204
200
198
202
212
216
216
210
201
189
183
186
189
187
182
178
176
169
160
164
174
174
173
176
179
172
163
164
170
216
215
222
229
233
232
219
202
197
206
213
205
191
190
202
210
204
192
186
194
205
208
208
206
202
201
208
211
204
189
180
185
196
200
194
184
178
177
170
164
170
178
174
172
176
174
159
149
156
171
216
213
219
219
213
212
213
207
203
203
203
197
187
184
197
209
201
185
185
199
207
204
206
211
206
199
201
202
192
177
172
179
194
204
202
189
181
181
178
171
172
179
180
172
164
161
153
148
154
166
202
201
215
213
201
198
203
208
210
202
192
190
188
185
190
196
190
184
188
199
200
194
199
208
206
200
200
197
185
180
178
179
189
203
206
193
184
187
187
176
170
179
187
175
156
151
154
157
157
158
179
190
210
212
201
195
198
202
209
203
193
192
192
186
183
183
184
187
191
192
189
185
192
200
203
201
203
200
194
196
195
191
193
205
207
194
185
190
192
181
177
184
190
177
157
149
156
165
163
155
173
183
203
213
208
198
188
187
198
203
200
198
195
188
185
187
190
193
194
189
185
185
193
196
199
202
203
201
202
210
211
207
207
213
209
195
187
186
189
189
189
190
186
173
160
154
157
165
166
160
185
184
197
212
214
199
181
177
187
200
204
202
196
193
194
200
200
199
197
193
189
191
196
199
203
202
197
195
199
208
212
212
215
216
210
199
187
175
177
193
202
193
178
166
163
160
157
162
171
175
203
186
190
211
217
198
181
179
186
193
199
199
199
200
204
209
205
200
199
198
195
194
198
204
208
203
189
186
190
194
196
199
207
211
210
206
190
168
167
193
207
191
173
169
173
172
166
166
177
190
209
185
187
209
215
200
188
188
190
190
190
193
198
201
205
206
202
200
199
193
192
193
202
208
209
207
195
189
185
181
179
185
193
200
208
209
194
168
168
195
205
189
178
186
191
188
177
174
182
196
201
187
193
210
215
207
196
194
193
191
189
191
194
196
198
200
200
199
194
183
177
186
203
211
210
208
206
203
191
179
178
186
193
195
201
207
197
178
179
198
202
188
187
202
210
202
187
179
186
200
196
197
205
209
213
212
203
191
192
192
192
192
193
194
196
198
198
197
190
174
165
176
200
213
209
207
212
211
199
189
193
203
203
197
196
198
195
185
186
198
198
186
188
204
214
205
189
180
189
203
199
206
207
202
206
214
206
191
189
193
193
193
196
199
200
200
193
190
186
173
162
171
196
212
210
206
209
209
199
198
207
216
214
204
195
192
186
181
185
192
192
182
183
195
202
197
184
183
192
203
206
205
194
187
199
214
212
200
195
192
191
192
200
204
203
197
189
186
184
176
168
174
193
208
208
202
200
200
200
201
205
207
208
205
201
190
180
178
182
184
181
177
181
189
191
185
183
188
195
199
206
195
181
178
194
210
218
215
205
193
188
192
199
199
197
195
192
189
189
182
177
181
194
204
203
196
195
197
200
200
192
189
191
200
202
195
184
183
187
183
170
169
183
193
189
183
188
194
192
192
202
190
179
180
192
203
215
218
207
192
189
195
195
187
188
197
198
198
198
193
184
185
194
199
198
191
189
195
198
193
186
183
182
190
198
199
192
193
197
189
171
168
187
198
191
189
196
195
186
185
205
197
189
190
191
192
204
211
201
189
193
198
191
181
191
204
203
200
207
206
195
188
193
196
193
186
185
190
190
186
188
196
194
186
191
197
195
195
199
198
185
180
192
197
189
194
202
193
180
184
214
210
204
198
189
185
195
201
194
187
193
197
187
181
198
211
199
189
205
215
205
192
193
193
189
184
185
186
182
180
194
211
209
192
187
186
187
188
195
201
198
194
194
192
185
195
204
192
180
187
215
216
212
199
185
183
192
195
190
191
197
197
184
182
202
214
194
178
194
212
207
194
192
189
186
187
191
193
186
184
193
206
208
198
183
175
176
185
192
196
196
195
195
189
186
195
202
196
187
190
200
211
211
196
185
187
195
196
193
198
201
194
177
176
198
213
200
183
187
198
198
193
187
185
185
191
199
200
196
192
186
184
193
195
181
165
172
191
199
191
180
181
190
193
191
194
199
198
191
188
224
221
211
208
213
212
201
201
216
228
226
219
212
210
218
228
225
211
202
208
219
221
213
206
204
204
203
203
214
230
231
220
212
217
220
213
206
216
231
230
217
216
229
230
219
212
215
216
211
210
213
212
204
204
213
216
210
206
213
221
219
211
204
207
218
226
218
204
199
203
212
216
215
213
211
210
208
207
209
217
220
218
213
213
211
207
206
210
208
202
206
222
236
230
218
217
218
218
208
205
210
210
202
201
210
219
219
211
209
213
214
208
197
195
206
215
216
207
202
208
210
210
209
214
216
213
210
208
209
211
214
222
224
220
212
209
208
200
186
183
203
229
239
228
218
218
219
220
207
205
220
221
212
204
206
218
227
218
205
207
216
214
203
197
200
212
222
220
216
219
216
202
196
207
217
211
205
207
211
213
214
221
231
233
227
218
205
189
180
190
211
226
227
218
214
215
218
219
208
202
233
232
221
210
205
212
224
222
209
208
220
227
220
213
209
216
229
230
227
232
227
201
187
201
213
204
194
204
218
217
209
213
228
238
233
220
201
187
191
212
219
209
201
202
209
211
215
216
205
193
233
225
220
215
210
208
215
220
215
214
223
230
231
229
220
219
224
226
227
239
234
205
189
199
210
201
192
204
220
214
202
205
217
224
221
213
200
194
208
229
220
191
178
191
205
210
214
213
198
184
220
202
202
212
214
207
208
218
219
219
219
225
227
227
221
213
212
213
223
240
239
216
198
202
209
204
200
209
217
212
203
205
207
202
200
204
206
206
215
227
214
187
178
190
202
207
209
206
194
183
205
183
185
205
214
210
211
220
221
212
211
212
214
215
214
212
206
205
217
235
239
225
210
207
211
211
209
210
213
214
213
210
202
192
188
201
214
219
218
218
207
195
195
199
197
196
200
199
189
188
196
183
190
204
208
209
219
225
214
200
200
208
208
206
212
218
216
209
212
226
236
235
221
210
214
214
206
201
209
221
223
216
204
198
200
206
216
221
218
214
204
202
210
208
194
185
189
190
186
193
194
195
206
209
203
206
223
226
205
188
196
209
209
205
212
226
228
220
212
214
229
239
225
207
208
212
197
190
207
226
224
209
209
215
217
214
215
216
217
215
205
198
208
211
199
186
184
187
188
194
197
202
217
216
202
204
222
222
199
188
203
217
213
206
207
219
228
224
211
205
219
233
218
196
201
210
198
194
214
228
215
197
205
225
229
221
214
210
212
213
204
193
196
204
203
194
193
198
198
198
202
204
215
218
210
210
220
219
203
200
215
219
207
198
198
204
211
213
210
203
209
216
202
186
198
215
214
214
225
222
201
188
203
226
227
219
213
209
206
208
204
194
191
198
202
204
208
214
205
197
210
206
212
220
221
221
223
221
213
214
222
218
201
194
195
195
194
197
207
211
206
198
188
188
203
223
231
232
227
212
193
188
206
220
216
210
212
213
209
209
207
203
201
200
204
212
221
223
204
189
212
208
211
222
226
225
223
219
216
217
225
218
200
195
202
201
188
189
209
223
211
190
186
199
217
227
228
224
211
198
193
201
212
214
205
204
210
216
215
214
209
208
210
212
214
220
224
220
196
182
206
209
216
224
225
219
216
213
209
215
226
222
206
201
209
211
198
195
212
225
215
196
196
212
225
222
212
203
195
196
203
212
213
206
203
205
209
213
220
221
212
203
209
223
229
225
218
209
192
182
205
211
218
220
216
206
204
203
205
217
229
224
211
204
204
206
206
208
210
211
208
203
205
215
221
214
201
194
197
207
213
211
201
199
207
213
207
202
212
224
214
195
199
220
231
224
209
200
197
195
210
214
217
211
204
197
195
196
207
224
232
223
210
202
195
195
208
219
210
196
199
208
214
213
213
210
203
202
212
222
220
202
190
193
207
210
198
189
201
220
217
197
192
209
222
218
205
200
203
204
212
211
208
204
202
199
191
192
208
225
225
214
207
203
195
192
207
220
213
196
194
206
214
213
211
210
206
210
223
229
216
194
188
197
201
195
182
181
195
214
217
205
197
204
214
215
207
205
206
203
208
201
199
205
211
208
196
192
203
212
211
206
208
209
208
204
206
211
213
207
201
203
209
214
215
209
202
208
219
219
204
191
195
201
194
180
177
187
202
212
213
207
205
210
217
217
211
209
205
198
203
193
193
211
225
218
203
196
198
200
200
206
214
217
223
217
200
194
208
217
208
198
202
216
223
210
196
199
209
208
195
190
197
202
193
184
189
201
208
209
206
199
200
213
224
222
211
208
206
201
207
193
193
215
228
218
206
204
202
197
198
210
220
223
228
218
190
178
197
215
209
197
200
215
223
210
195
198
208
207
197
192
197
200
200
201
205
206
206
205
197
184
182
202
219
217
204
204
210
209
218
198
196
214
220
208
205
213
214
205
204
213
222
223
223
212
185
170
184
204
208
202
204
214
218
209
199
204
213
211
205
201
200
201
205
212
209
199
196
197
192
175
169
186
204
205
198
202
211
214
223
200
194
207
211
201
202
215
217
212
210
214
216
215
215
207
187
172
179
197
208
210
212
217
218
211
203
208
214
213
210
208
207
204
207
209
201
190
186
190
186
176
174
183
193
197
200
207
210
212
219
200
193
203
210
204
202
208
209
210
212
215
213
205
203
201
191
179
182
199
210
212
213
218
222
213
202
202
206
205
204
208
207
204
202
200
191
185
185
183
180
180
189
196
195
198
206
208
205
207
214
202
195
205
216
213
206
201
199
200
214
223
216
200
188
188
189
187
187
198
207
206
204
214
222
215
198
195
197
195
191
194
196
195
195
193
187
187
186
179
174
183
199
205
201
203
208
204
199
205
218
212
206
209
214
213
209
204
195
198
215
230
226
200
177
174
188
192
188
194
202
201
201
211
221
213
196
193
197
191
182
181
185
186
191
193
189
188
186
181
178
186
199
203
199
199
198
191
193
205
221
221
217
209
200
199
207
207
200
199
214
230
227
204
178
176
194
197
187
191
205
208
210
217
220
208
194
197
204
195
183
183
187
187
189
195
196
193
186
184
188
195
196
194
192
193
189
182
186
203
215
217
220
207
188
188
200
205
197
195
212
227
226
208
192
194
208
203
188
197
217
220
216
224
225
208
193
201
212
202
188
191
197
195
192
196
202
201
192
190
196
200
195
187
186
192
191
184
183
196
202
204
216
208
193
194
205
201
186
187
210
226
224
211
204
210
217
205
190
207
227
219
207
219
229
213
195
204
218
208
190
190
204
205
197
197
204
208
200
193
196
197
191
183
185
195
198
194
186
185
189
193
208
211
209
212
214
198
177
182
212
229
222
212
211
213
215
201
192
211
227
209
191
203
223
214
196
203
221
217
192
187
201
210
204
198
203
210
205
195
190
187
185
182
186
195
203
203
188
175
186
190
202
212
220
225
221
201
182
191
215
224
217
212
210
209
208
196
191
206
219
204
184
191
210
207
194
203
225
222
198
186
196
205
202
196
198
206
205
195
185
182
185
188
186
186
194
201
187
166
195
198
203
209
216
221
218
208
202
209
215
208
202
208
211
206
199
192
189
200
211
209
198
196
201
196
188
202
225
224
203
193
198
197
194
191
197
203
202
194
185
184
191
192
184
175
178
189
182
167
206
207
207
205
204
206
210
215
221
222
207
188
187
203
213
207
196
192
192
198
207
213
212
206
200
189
185
201
220
216
200
198
198
193
186
186
198
205
204
196
188
186
192
192
182
171
171
177
176
174
211
213
211
200
191
191
202
218
230
222
198
177
183
200
208
203
196
195
198
204
207
209
209
208
203
192
189
199
208
202
192
195
201
197
187
186
198
209
207
199
189
184
186
187
184
182
176
174
174
181
202
210
210
197
183
183
197
216
225
212
190
182
190
196
196
194
195
199
204
207
207
205
199
199
202
203
202
199
197
193
187
191
203
206
196
189
197
209
210
200
191
186
182
181
187
194
190
180
178
183
186
199
206
194
180
179
192
206
208
199
191
196
200
192
185
188
198
203
205
205
206
201
191
188
204
219
219
205
197
195
193
192
203
211
201
190
196
208
207
196
195
197
189
179
183
195
196
190
184
180
175
190
199
194
183
178
185
193
193
191
197
207
205
193
189
196
203
203
201
200
202
201
192
189
206
228
227
207
196
198
199
197
205
209
198
188
197
205
197
191
202
213
200
177
170
181
192
197
191
179
172
181
191
197
195
187
188
189
187
188
201
210
205
200
202
210
209
201
199
199
197
196
193
191
208
224
217
198
192
197
197
196
203
203
191
189
198
198
186
186
205
216
201
174
159
168
185
199
194
181
180
177
183
200
210
205
201
199
191
189
198
204
203
202
210
216
211
203
203
200
195
193
191
193
206
208
193
183
188
193
190
191
199
203
195
194
195
187
180
189
201
199
188
175
166
172
187
199
195
185
190
179
181
202
221
220
213
207
197
188
191
198
199
197
200
207
210
208
206
199
191
190
189
195
203
198
181
180
191
192
187
187
196
203
203
200
192
181
184
198
195
178
174
183
190
192
193
193
192
188
197
189
188
204
220
221
212
205
198
190
189
197
197
188
184
195
207
211
206
195
186
187
193
204
209
200
189
190
199
196
191
190
194
201
205
203
190
182
192
206
192
167
169
192
208
208
198
190
188
190
203
204
206
209
211
210
199
191
193
194
197
202
202
187
180
189
201
206
202
189
180
185
203
218
217
207
204
204
204
197
197
196
194
193
196
198
192
191
201
207
191
169
172
194
207
206
196
186
186
194
204
213
216
211
204
195
184
178
188
200
208
214
211
196
190
192
194
195
195
186
178
188
212
227
220
207
204
206
199
193
195
201
195
187
189
196
196
196
202
201
189
176
179
191
194
193
192
187
187
194
206
209
210
206
197
188
181
179
187
199
213
223
220
205
197
196
192
190
190
185
179
193
218
226
213
196
192
195
194
188
189
196
194
189
192
195
196
197
200
196
182
176
186
192
184
182
187
190
187
189
204
198
194
194
193
185
185
186
190
195
210
224
221
203
198
202
200
196
193
188
184
199
218
219
204
185
180
188
194
189
183
187
194
196
196
194
193
199
203
193
175
174
192
200
186
178
186
189
184
183
207
193
182
184
187
182
185
194
193
192
202
214
210
196
195
207
208
203
200
192
188
197
211
212
201
185
180
190
199
192
183
185
197
200
195
187
189
202
209
198
178
177
199
204
188
181
187
187
180
180
215
200
184
185
184
179
183
195
194
193
195
198
194
191
201
212
206
199
203
199
193
192
201
205
203
193
191
197
199
192
186
193
203
202
191
181
184
202
213
207
192
191
205
204
187
185
191
188
181
182
223
213
198
194
189
180
182
192
199
198
194
185
180
192
212
214
194
182
195
206
203
196
196
200
202
201
200
196
190
186
189
199
207
205
194
181
180
196
209
208
201
204
209
200
186
186
194
191
188
188
220
219
210
199
190
185
186
191
199
204
198
185
179
193
213
210
184
171
188
210
212
202
196
196
202
208
207
193
180
182
191
196
202
207
200
185
181
191
201
200
197
201
207
202
189
187
191
193
196
197
202
215
214
196
185
191
198
195
197
206
205
196
186
191
202
202
187
178
187
206
214
205
195
194
202
210
204
185
175
185
192
188
192
204
204
191
187
193
197
190
182
185
200
205
194
181
180
190
198
201
211
213
218
219
216
207
199
204
215
214
199
197
211
225
229
222
209
206
205
205
214
229
224
199
185
192
202
205
215
233
238
224
217
227
231
219
210
222
239
237
218
205
205
205
205
212
222
227
228
230
219
219
218
218
217
207
201
207
218
218
205
198
210
227
232
218
200
198
203
209
218
232
228
208
198
207
215
214
216
229
232
218
211
217
220
212
211
225
234
224
211
214
215
206
201
209
222
226
225
225
237
231
215
213
215
214
215
217
218
215
208
202
206
214
217
212
206
208
211
214
221
230
224
210
210
221
226
220
217
224
224
212
206
212
215
210
214
227
226
212
213
226
227
213
203
207
216
221
222
226
255
240
215
208
214
222
232
233
217
206
207
208
207
206
205
212
222
225
219
217
218
217
210
208
218
227
224
215
216
223
219
207
208
217
217
211
214
221
217
212
224
240
237
221
211
208
207
215
221
223
255
235
214
213
219
223
233
233
215
204
211
217
215
210
208
215
230
234
225
216
210
201
196
206
222
223
209
203
211
221
216
207
214
223
220
213
213
212
206
214
233
245
239
226
216
206
204
214
221
212
234
214
208
223
230
219
215
217
212
210
215
217
219
219
215
211
216
225
226
217
204
195
196
210
221
216
204
202
211
220
217
212
214
217
216
216
216
206
198
212
232
240
230
219
211
207
208
220
218
203
215
194
197
222
231
211
197
202
212
219
218
214
216
221
216
200
195
210
225
219
205
202
208
210
211
210
212
217
218
219
219
218
214
207
209
220
222
208
194
202
220
227
221
208
202
206
217
222
210
193
208
190
192
212
220
208
198
203
215
224
224
211
208
215
214
196
186
202
222
220
211
216
219
206
198
211
231
235
222
216
220
223
213
201
206
220
226
213
196
194
205
216
216
204
198
208
219
214
196
191
206
201
203
204
205
205
213
215
215
222
228
217
205
208
213
206
197
206
218
218
218
227
223
204
201
218
236
232
215
209
216
221
214
207
210
221
226
218
204
196
199
211
218
211
202
207
210
199
186
192
198
210
219
208
196
208
228
226
207
212
230
226
208
205
216
219
216
215
214
215
217
226
219
205
212
228
225
210
201
206
213
215
213
212
214
222
226
223
214
207
205
207
215
216
209
203
197
191
188
195
187
209
229
216
200
214
236
225
198
203
230
234
210
199
211
226
227
218
210
208
210
215
211
210
222
228
210
193
199
211
213
207
202
206
215
226
231
226
221
218
213
205
206
209
205
194
192
201
203
201
185
206
227
223
214
224
237
223
199
203
227
230
206
190
203
224
228
219
209
202
199
201
202
209
219
219
208
203
212
220
212
198
192
201
214
227
229
223
221
222
217
204
197
197
189
184
198
222
221
202
198
210
223
226
226
235
238
226
208
208
221
221
201
190
202
223
226
218
212
204
192
190
197
207
208
208
213
223
225
219
206
194
195
207
218
219
215
215
218
218
210
204
205
199
184
185
211
235
225
201
213
216
218
224
235
237
235
224
213
212
217
220
209
200
210
224
222
215
217
214
197
189
199
210
204
202
217
229
220
205
197
200
212
222
221
209
199
204
214
209
199
202
219
219
202
199
218
231
218
199
219
219
214
222
233
232
222
215
213
214
220
227
224
213
216
222
215
213
221
222
207
195
206
218
211
206
217
222
210
197
199
211
225
229
222
204
194
205
214
204
188
197
226
241
229
216
217
219
211
204
219
216
210
215
222
220
209
205
207
214
224
234
231
218
210
208
206
209
219
221
209
200
210
221
217
211
218
218
211
208
212
215
218
219
216
210
206
210
213
205
191
193
219
240
237
221
210
208
212
211
216
214
209
205
208
209
205
203
209
218
228
231
226
213
201
197
203
213
220
214
202
202
213
220
213
212
219
221
220
225
226
215
203
201
205
214
216
210
206
204
201
199
208
220
221
213
206
207
213
212
214
214
207
200
201
208
209
206
210
220
226
223
213
203
202
202
208
218
222
209
195
201
216
218
206
205
213
219
222
233
232
213
195
191
196
207
211
207
200
202
209
208
205
202
201
202
204
209
210
208
208
208
203
201
205
213
216
208
207
215
221
216
205
200
210
218
215
216
216
205
193
203
220
219
202
197
208
209
209
220
227
213
198
195
194
197
203
206
203
204
211
215
209
197
193
197
203
206
202
200
203
198
202
209
218
222
218
209
205
208
214
212
201
199
217
227
214
202
205
202
197
207
221
218
201
195
203
204
199
207
214
208
204
202
197
196
203
214
216
214
212
212
205
195
192
197
206
205
197
192
204
194
203
220
226
219
213
210
206
204
205
206
203
201
215
221
203
188
192
202
204
210
217
212
199
195
201
201
201
203
204
200
201
204
201
202
209
219
221
219
211
200
192
187
190
198
209
210
200
190
208
198
209
226
226
210
206
212
211
201
198
199
202
203
210
209
196
183
185
198
207
210
211
205
196
193
197
204
207
208
199
190
191
201
205
208
209
207
209
213
207
191
179
182
191
200
209
216
207
194
210
201
209
223
222
208
202
208
210
201
193
194
200
204
208
207
197
186
187
197
206
209
206
203
197
191
189
196
207
209
199
188
188
197
205
209
204
191
188
198
199
186
180
189
200
204
207
215
215
207
208
197
197
213
222
214
200
197
201
202
198
195
197
204
212
211
202
192
192
201
208
206
203
204
203
194
185
186
200
207
205
195
195
196
203
206
198
185
181
191
193
186
188
204
214
208
200
202
215
224
204
189
183
201
226
222
200
184
192
207
210
200
196
204
213
213
203
195
194
205
207
200
195
201
207
200
187
186
198
210
212
207
199
198
203
205
199
192
191
196
195
189
191
207
217
207
190
188
210
233
204
188
182
198
221
220
197
182
194
213
214
202
199
206
210
206
200
197
197
205
205
194
190
200
207
202
193
194
206
217
221
214
202
199
205
207
200
201
208
209
203
193
190
197
206
202
183
179
201
226
201
196
199
205
211
206
192
187
201
214
212
200
200
209
207
200
201
201
197
202
203
195
197
210
213
200
193
202
217
225
225
218
206
204
205
207
202
205
213
211
208
201
190
189
197
199
189
183
198
215
194
205
219
218
206
197
192
194
203
209
207
204
207
211
204
200
208
206
198
201
205
199
204
222
223
201
190
202
219
221
218
216
213
208
204
201
201
208
212
206
204
202
194
191
198
205
200
195
199
207
188
209
230
224
208
205
209
206
201
200
206
214
214
207
199
201
213
212
200
205
209
199
201
222
227
206
191
199
212
212
205
207
216
214
204
197
200
211
211
201
193
192
192
195
208
214
206
204
205
205
187
207
222
217
210
216
225
218
200
194
207
219
217
199
192
201
215
211
202
210
215
198
190
205
217
207
193
194
204
203
197
202
217
219
206
195
199
209
209
199
187
180
183
198
214
214
207
208
208
202
191
204
207
202
202
213
227
225
209
198
202
210
206
193
188
199
213
211
204
210
215
202
187
189
201
200
191
191
202
206
202
204
214
216
205
198
199
203
202
201
191
180
182
198
208
203
201
210
209
193
199
203
197
189
188
197
212
223
222
211
197
190
191
194
196
199
209
211
203
202
208
209
200
192
193
192
185
192
208
215
213
213
213
209
202
201
205
198
193
202
204
192
190
197
196
190
197
214
208
187
204
204
195
186
185
185
193
212
228
221
196
177
186
203
205
201
204
211
204
194
197
212
215
204
197
189
182
194
214
219
218
217
214
203
196
207
213
199
191
207
215
203
193
191
188
189
203
217
208
188
207
206
197
191
190
184
183
199
223
225
200
184
195
211
211
201
206
215
209
195
195
208
214
208
204
197
189
197
210
213
212
216
215
204
198
207
215
201
194
209
220
207
188
182
189
202
213
214
205
195
208
205
197
195
195
186
179
190
211
218
207
200
207
209
205
201
210
218
215
205
204
206
200
197
206
214
205
198
200
201
203
207
213
211
202
202
207
204
200
210
219
207
184
175
191
213
216
206
198
198
205
200
194
194
193
187
184
192
201
205
205
207
207
199
194
201
211
219
221
217
214
204
190
187
211
235
227
202
189
192
198
201
206
209
200
195
199
204
203
206
214
212
194
182
192
207
207
196
190
192
196
196
191
186
188
191
198
201
197
196
198
203
200
194
194
200
207
214
221
220
212
202
187
185
211
241
239
208
186
188
195
196
199
199
192
190
200
208
206
202
210
218
211
196
188
190
191
190
182
182
187
190
185
182
188
202
214
214
202
196
195
196
195
196
199
199
199
206
217
213
201
192
186
184
201
228
232
212
191
187
195
195
194
187
184
191
209
218
211
203
206
215
217
203
183
177
186
192
184
176
187
186
177
177
195
215
223
220
208
200
197
195
196
198
200
197
195
204
212
207
196
189
183
178
185
203
212
208
199
195
197
199
197
188
185
196
212
217
214
211
204
201
202
198
186
181
190
199
190
177
193
183
170
174
197
213
216
211
207
203
199
196
196
197
196
197
201
207
208
205
201
197
186
176
179
188
191
197
203
204
204
205
200
194
195
202
206
207
211
216
205
187
185
192
193
192
197
203
195
180
199
184
171
176
192
199
198
199
202
202
198
196
193
189
191
199
208
208
204
204
211
209
198
189
191
191
186
191
204
211
211
206
195
195
204
206
196
194
205
215
203
181
180
190
194
195
200
203
195
183
201
191
184
187
189
188
186
191
198
201
200
197
192
187
189
199
205
203
200
203
212
215
212
210
209
203
194
192
199
206
207
198
185
184
200
207
196
191
201
209
199
186
189
193
188
188
197
203
197
185
201
201
202
200
193
187
187
191
198
202
205
203
197
190
193
197
197
196
197
200
204
214
222
221
213
205
200
196
194
194
198
191
174
174
196
210
204
199
202
204
196
193
200
198
183
180
192
204
199
189
201
210
216
210
198
193
195
197
196
200
210
214
206
195
192
192
191
192
198
196
196
210
222
214
200
197
199
196
188
188
192
189
175
174
194
210
210
207
207
203
194
193
203
202
184
177
189
201
202
195
203
216
218
209
196
191
197
197
191
196
212
222
213
196
190
190
190
196
201
192
188
204
213
201
189
189
192
191
190
193
199
196
188
186
194
203
208
210
212
204
193
191
202
204
189
181
187
196
201
200
205
211
211
200
186
182
192
197
191
192
210
220
210
194
189
190
193
198
200
188
181
193
202
196
190
192
190
189
192
202
207
202
201
199
193
191
200
211
215
205
193
190
199
201
191
184
184
189
197
198
195
195
196
193
184
178
185
194
196
199
206
205
201
198
196
194
192
195
196
184
174
182
193
194
196
198
196
189
193
205
206
203
206
207
195
184
194
212
216
204
193
192
198
199
192
185
185
189
194
194
180
175
184
196
194
185
182
192
205
212
204
192
192
202
205
195
186
190
191
182
177
185
193
193
193
199
198
190
188
198
201
195
202
210
202
188
192
207
210
200
191
192
198
197
195
187
185
191
196
195
172
166
181
198
203
194
184
189
205
214
201
187
191
205
203
190
183
190
193
190
191
197
198
193
193
200
199
187
181
192
198
189
194
211
213
199
193
199
201
194
187
188
196
202
198
186
181
191
202
200
176
178
190
197
199
199
194
188
194
202
198
194
199
204
194
180
185
196
200
200
204
206
201
196
197
202
197
180
176
193
199
190
191
211
221
210
198
192
189
186
183
186
195
202
197
182
174
187
203
205
204
205
219
218
200
195
213
224
210
190
192
211
225
226
224
217
214
219
220
206
197
214
230
229
217
215
218
222
225
220
210
206
219
229
220
212
220
228
221
213
217
224
223
217
219
224
222
219
224
227
199
202
217
221
205
192
201
212
204
190
193
213
231
235
227
212
204
211
218
206
199
214
231
228
215
214
218
218
220
222
219
213
218
225
222
214
224
244
243
223
212
217
219
210
208
212
218
220
225
225
212
209
213
218
211
201
204
212
208
196
196
211
228
230
220
210
208
214
214
206
205
220
227
215
207
214
222
221
220
226
224
212
211
222
222
216
229
260
264
234
211
213
214
209
206
210
214
217
225
230
233
218
207
210
213
214
221
227
218
204
197
207
217
218
215
215
220
221
213
203
208
221
218
201
200
218
228
220
216
227
228
211
208
218
219
214
228
259
264
237
217
216
217
217
219
218
213
215
227
233
235
217
203
207
216
221
228
234
224
208
199
199
206
210
214
219
224
223
211
200
205
216
213
201
204
220
226
214
210
227
230
214
206
214
215
212
223
240
240
225
223
227
227
228
230
226
217
219
228
227
219
208
205
213
218
216
219
223
218
210
201
194
198
210
218
217
217
218
211
199
199
213
220
211
210
219
220
211
210
228
237
222
209
208
210
215
221
221
215
215
225
235
234
232
232
227
221
226
229
224
203
204
212
220
217
208
206
207
207
206
202
193
197
215
221
212
206
213
214
202
200
217
229
218
205
210
223
223
222
232
241
228
211
206
214
224
223
212
204
208
223
235
234
227
225
226
227
228
228
225
199
207
215
221
214
206
203
202
202
208
208
199
200
216
223
210
201
212
216
202
199
219
232
214
196
209
234
241
230
229
235
230
213
210
221
229
221
207
201
204
216
228
230
222
220
228
230
224
222
226
204
214
219
218
210
210
214
209
205
213
219
208
204
216
221
208
202
211
214
202
197
212
221
211
203
219
242
243
225
215
222
226
216
211
221
228
219
204
197
200
211
222
226
223
222
233
232
217
210
220
202
214
221
214
210
217
224
215
208
214
225
217
207
210
214
208
203
207
208
201
194
197
208
216
225
234
235
224
207
203
217
227
218
205
210
224
220
204
194
200
212
218
220
221
229
237
232
214
206
209
196
208
221
216
211
218
226
217
206
213
226
221
206
199
204
206
205
203
201
201
193
193
206
230
243
235
215
201
197
207
224
230
211
190
195
219
226
211
201
209
220
221
214
214
223
230
228
219
209
199
194
206
219
215
211
216
223
217
206
208
218
218
204
192
199
209
211
204
200
199
197
199
217
239
238
215
197
194
205
221
231
226
203
184
193
219
229
218
212
221
228
220
207
203
207
216
222
224
214
196
205
213
217
212
209
215
219
218
214
211
215
218
210
197
202
218
224
214
202
198
202
213
231
236
213
188
190
207
220
225
224
210
194
189
202
220
220
217
216
223
224
218
212
206
201
206
218
224
214
197
218
220
214
209
209
210
212
215
219
219
219
224
221
209
210
222
227
218
206
201
208
223
236
229
196
179
199
221
221
211
206
200
197
203
214
215
209
210
211
210
207
212
223
224
213
211
218
217
210
202
228
222
210
207
206
205
205
209
216
217
217
226
229
219
215
219
218
211
210
210
212
217
227
223
201
193
213
228
216
196
190
199
209
213
214
211
209
212
210
197
189
206
231
240
228
221
218
215
212
210
225
218
208
204
203
202
203
205
208
206
208
221
228
219
215
212
207
204
211
218
214
204
209
218
214
213
226
230
211
190
190
208
218
214
204
207
218
225
217
196
188
203
225
230
221
217
219
220
220
218
209
212
210
202
196
201
211
213
205
198
200
214
220
217
213
212
207
204
215
224
212
192
194
212
218
219
228
227
209
195
200
215
221
210
196
203
223
235
223
204
195
204
212
207
195
199
215
225
224
217
197
211
216
201
191
202
221
221
209
202
207
215
214
212
217
219
213
212
221
224
206
190
194
208
211
211
218
216
200
199
211
220
219
208
197
200
216
228
222
206
200
206
206
191
176
182
206
222
219
211
190
208
220
202
188
202
225
227
218
218
227
224
210
205
217
225
216
214
220
220
205
197
205
211
204
202
208
202
189
197
215
220
217
211
203
200
206
217
217
207
201
208
210
194
176
178
197
209
206
205
193
204
217
204
192
204
223
226
223
231
240
229
204
196
211
221
213
206
212
213
208
208
214
214
204
202
205
196
187
199
217
219
215
215
210
204
205
214
215
208
205
210
212
202
187
185
196
201
197
198
199
203
218
211
199
204
220
223
222
225
229
219
198
191
203
211
205
199
204
209
208
211
216
215
206
203
202
198
195
206
214
213
212
213
210
206
211
213
211
209
208
208
208
203
194
194
202
207
200
194
202
205
223
220
206
204
216
221
214
207
204
202
195
192
198
204
203
200
201
207
208
209
212
213
208
200
199
202
206
209
207
201
204
207
205
209
213
206
199
204
208
205
202
203
204
201
206
216
211
195
200
207
226
226
212
207
213
217
210
196
188
191
196
199
203
208
209
207
204
204
201
203
212
218
212
197
193
202
212
212
201
194
198
201
201
209
211
195
183
195
204
200
200
213
216
204
200
215
223
206
199
206
218
221
215
210
210
210
210
202
193
193
201
206
212
215
214
211
207
204
200
202
213
222
217
201
192
201
212
213
203
197
198
199
201
209
210
193
184
199
208
197
198
219
229
206
185
200
222
218
201
198
199
207
216
214
205
204
213
216
207
199
200
210
219
219
215
207
201
205
204
200
206
217
217
205
200
207
216
217
215
209
201
197
199
208
207
198
199
215
220
200
189
209
226
206
176
183
212
221
202
192
187
196
211
212
202
201
216
222
209
196
197
210
220
222
215
203
200
206
205
193
190
204
211
206
205
212
220
225
227
223
206
194
196
206
206
206
214
228
229
205
181
187
208
203
181
180
200
209
200
195
193
198
207
208
201
202
213
211
195
185
194
208
217
219
214
203
197
203
201
182
181
199
209
201
198
206
217
226
232
229
211
194
193
201
204
207
216
224
225
208
182
177
195
205
196
191
197
198
198
208
211
209
209
208
207
208
210
198
181
181
196
208
212
213
211
203
197
197
193
179
181
204
213
201
192
196
204
214
222
223
213
197
192
196
203
209
209
206
208
204
192
187
197
206
205
203
202
199
201
220
224
218
215
216
218
218
212
194
180
186
199
204
205
205
205
201
198
198
191
181
189
210
219
211
201
194
190
195
205
212
212
202
195
195
204
211
204
191
186
194
199
203
208
207
201
202
211
210
208
225
223
215
217
220
226
227
218
199
189
192
198
195
196
203
204
202
203
206
203
196
195
204
216
222
218
201
183
183
195
206
210
207
199
196
199
203
198
189
182
183
194
209
215
202
190
198
215
218
213
217
209
206
209
213
219
226
222
205
190
190
190
188
194
207
211
209
209
212
214
208
200
197
207
225
226
207
186
186
199
208
210
209
203
198
193
187
187
193
192
184
186
203
210
196
185
197
214
215
210
207
197
199
203
204
206
217
218
204
187
183
187
191
198
211
217
216
214
209
210
213
209
202
207
219
220
208
196
199
210
215
212
209
208
206
195
178
180
202
209
195
184
194
201
193
189
204
214
206
201
198
193
201
207
201
196
202
205
201
189
187
196
204
206
208
214
220
212
197
193
207
217
214
212
211
207
204
205
210
216
217
212
206
209
218
210
186
181
205
220
205
187
188
194
194
198
214
216
203
198
196
195
206
214
203
189
186
194
201
202
201
208
214
212
208
210
217
211
191
182
196
213
219
218
211
201
200
206
210
209
208
206
205
210
222
223
200
187
202
218
208
191
187
192
197
203
213
215
205
204
199
199
210
213
201
186
181
189
204
214
215
213
213
212
210
209
213
211
199
190
194
203
211
217
216
203
196
202
202
200
196
199
203
208
216
219
206
193
199
208
206
196
191
194
197
198
200
203
203
209
203
201
207
208
200
189
187
194
207
213
210
201
199
207
213
210
210
216
214
204
196
197
202
214
219
208
196
195
198
194
188
194
204
205
203
202
199
195
195
198
202
206
206
201
193
186
184
188
197
209
208
203
200
202
203
204
202
205
206
202
193
185
189
204
211
207
208
219
219
207
198
197
202
208
212
209
203
199
195
191
189
196
202
202
195
192
196
197
195
190
197
217
226
210
189
177
174
176
186
200
208
202
194
200
213
217
214
213
211
196
182
179
189
198
199
198
207
218
212
198
192
196
198
196
199
208
216
210
199
194
196
197
197
196
196
201
206
207
201
187
191
218
233
215
187
176
178
180
182
195
205
197
189
201
216
216
209
213
217
202
186
185
193
192
185
190
208
214
204
192
190
192
188
181
188
207
224
222
206
202
206
199
188
189
202
214
217
218
209
192
187
207
223
213
192
186
192
192
190
194
195
186
183
194
203
197
192
205
220
214
197
194
195
189
185
197
211
209
201
199
196
191
179
177
185
201
217
221
214
212
213
198
180
184
203
218
219
218
214
201
190
196
206
203
193
193
201
199
194
193
184
178
180
189
191
184
183
198
216
217
204
193
190
191
199
209
210
203
203
212
209
196
184
186
193
196
202
210
214
214
210
194
181
189
205
211
210
210
212
207
199
194
192
188
188
194
202
201
194
191
179
177
183
191
193
193
193
198
209
214
202
187
184
195
209
214
207
199
204
214
214
205
197
200
201
197
194
197
203
205
199
188
188
201
209
204
200
202
207
207
206
201
190
179
178
189
200
200
190
188
184
186
191
200
209
214
211
203
203
208
201
186
183
196
211
212
204
199
201
204
208
207
203
201
204
202
196
192
192
192
187
185
197
215
215
203
196
201
203
204
206
206
196
180
173
184
198
201
191
190
198
200
202
205
217
226
219
203
198
206
205
191
184
193
205
205
203
201
197
194
195
199
195
195
202
207
201
191
190
188
183
185
202
218
217
203
197
203
204
202
201
204
198
185
178
186
201
209
200
197
211
213
205
197
206
220
218
199
195
209
212
197
185
190
197
197
198
203
197
185
185
188
187
190
201
206
200
194
197
197
190
190
203
213
210
200
198
199
203
202
198
197
194
190
188
194
204
212
208
198
211
217
201
183
188
207
211
197
196
212
217
201
188
189
191
190
195
202
196
178
174
179
187
194
201
200
193
194
206
210
201
197
204
204
201
200
198
196
198
199
195
188
186
191
196
197
201
206
205
184
193
205
198
180
180
196
204
200
201
212
214
204
196
194
189
186
193
202
191
170
166
179
193
199
200
195
188
192
209
214
203
202
205
197
195
201
201
192
190
194
192
184
184
196
198
192
192
195
192
163
164
188
200
194
187
189
197
204
206
206
206
206
205
195
184
185
197
202
186
169
169
184
193
193
192
193
189
189
203
210
202
200
203
195
191
198
200
191
187
190
187
184
191
203
194
181
184
189
184
158
152
178
205
208
195
183
188
201
203
195
194
206
210
193
177
186
204
204
187
176
183
194
194
187
188
192
189
187
200
208
199
196
201
198
192
190
189
189
191
191
184
184
200
211
193
172
180
194
190
176
169
186
206
209
196
183
184
194
194
185
186
201
206
189
171
181
203
206
194
190
197
200
193
188
191
192
187
189
199
203
194
194
204
203
193
182
178
182
191
192
185
185
201
209
192
173
183
201
200
208
210
219
213
192
199
231
240
211
194
214
231
222
211
212
219
222
226
228
213
194
193
210
230
239
231
220
221
220
207
193
203
225
225
205
204
222
226
210
199
211
229
237
236
234
227
215
215
221
217
186
196
221
219
194
192
218
222
195
184
209
232
229
217
215
217
221
225
224
207
190
191
211
229
228
215
205
207
211
213
214
224
232
225
211
208
221
233
227
214
212
223
228
225
221
219
217
218
224
220
182
191
216
220
203
197
208
211
197
191
208
228
231
224
221
220
219
217
216
208
197
199
209
214
210
202
201
206
213
224
232
235
233
229
222
216
221
240
247
231
215
214
214
213
214
219
221
222
226
228
196
193
203
211
210
210
213
215
211
208
209
218
225
226
227
225
214
206
209
211
210
207
204
199
194
201
213
216
217
228
236
232
225
225
226
217
218
236
251
239
220
209
207
207
215
223
226
224
227
229
209
196
192
200
211
216
220
227
228
221
213
211
216
221
226
223
209
200
205
216
220
215
206
197
194
207
223
222
216
223
230
220
211
217
221
216
212
223
236
234
224
213
207
210
221
229
229
224
225
225
210
200
196
200
207
213
223
231
231
221
209
205
208
213
219
218
211
205
210
220
227
225
219
211
204
210
222
221
215
221
225
214
207
210
215
213
213
216
226
233
230
221
214
217
226
229
226
221
222
227
207
209
211
208
204
208
223
230
222
209
202
203
208
212
214
217
218
217
216
222
231
236
235
224
206
203
213
220
222
227
227
217
209
214
217
217
214
217
228
236
236
229
223
222
226
227
220
215
223
235
203
215
221
216
205
207
219
224
213
201
201
207
212
215
214
217
226
226
218
218
227
237
239
225
204
198
213
228
234
233
230
221
215
216
223
224
218
219
227
233
236
234
226
223
225
225
219
212
222
240
205
212
218
220
214
209
215
220
212
205
206
212
216
216
212
212
220
223
213
208
214
221
226
219
205
203
220
238
239
230
227
225
221
217
224
230
222
212
209
217
228
230
225
219
222
229
227
215
217
236
210
205
207
217
217
210
210
215
216
214
212
210
209
207
204
202
207
208
201
199
198
200
210
216
216
214
226
238
232
220
223
234
229
212
213
226
224
203
188
198
219
224
218
214
223
238
236
219
215
223
211
201
203
213
212
203
201
211
220
218
209
203
198
196
195
197
197
196
193
194
193
194
205
221
224
219
222
226
217
210
225
246
236
205
195
214
224
204
186
196
218
221
210
208
221
240
239
224
212
210
210
205
205
210
203
194
197
210
221
216
206
199
194
190
193
201
204
196
190
195
202
206
216
226
223
212
210
212
206
206
225
246
238
203
185
203
222
216
204
212
223
218
204
204
216
232
232
220
209
205
211
211
212
207
196
191
196
210
220
219
213
210
204
194
194
209
218
209
193
197
213
226
232
225
208
196
200
205
203
207
220
229
222
202
190
203
219
223
220
224
225
216
206
208
218
224
219
209
206
207
217
217
216
206
192
188
192
206
219
224
227
226
216
200
196
210
222
214
198
200
218
234
235
219
198
190
200
205
201
202
210
210
205
201
204
212
218
222
221
218
215
211
213
221
229
227
214
201
204
212
223
219
215
204
191
188
191
202
214
221
225
225
215
199
197
209
216
210
201
204
215
222
221
216
204
199
204
206
200
199
200
203
202
204
213
222
225
223
214
204
202
209
219
229
233
231
218
206
206
216
222
216
213
205
194
193
198
206
207
204
205
208
205
195
198
211
213
202
199
210
212
201
199
212
218
213
209
207
199
194
196
208
216
215
216
221
228
228
216
199
198
210
218
217
214
221
225
218
215
216
208
210
217
212
200
201
212
218
205
187
185
196
200
198
205
219
219
206
204
217
212
187
182
207
224
220
210
206
198
189
193
214
230
228
215
211
221
234
227
207
200
210
215
200
188
201
226
232
221
214
192
207
225
220
205
206
222
225
213
193
192
205
209
206
212
223
223
213
212
221
213
188
182
204
220
217
210
203
191
183
187
211
233
233
216
202
209
228
231
214
202
209
212
195
178
190
219
235
225
215
188
211
232
222
203
205
220
224
222
221
223
225
221
210
209
216
219
217
217
220
215
201
197
205
214
216
213
204
189
183
188
205
222
229
220
205
205
217
224
214
206
211
216
206
193
197
213
225
222
221
194
215
227
212
197
204
214
218
224
240
246
236
219
208
205
206
209
214
215
214
214
212
210
211
215
221
220
209
195
194
202
210
217
219
218
213
210
212
210
208
211
219
220
217
215
214
214
214
216
222
201
213
219
205
193
204
213
211
215
231
236
224
207
203
201
199
208
214
212
210
212
212
213
214
219
224
222
213
206
209
219
226
225
216
209
217
220
209
194
196
213
222
219
219
222
224
216
211
213
216
199
205
216
204
196
208
216
210
204
205
207
204
199
200
201
203
214
221
215
208
205
203
205
214
221
221
218
215
213
214
224
238
237
215
201
211
225
208
183
187
207
218
216
216
218
217
212
211
212
203
191
201
217
211
203
211
220
215
199
189
188
193
199
204
203
207
223
231
221
205
196
195
204
217
220
215
213
214
212
210
217
234
236
217
200
210
224
209
185
185
200
209
215
224
218
203
199
211
213
193
193
202
218
215
205
210
221
220
210
198
194
200
208
209
202
205
223
233
220
202
194
198
210
221
221
215
212
213
210
204
206
219
222
212
203
211
221
211
195
194
197
200
216
231
223
196
186
206
212
191
200
203
209
207
201
207
218
223
222
214
211
212
213
209
201
203
218
223
211
200
199
203
211
218
218
217
217
217
209
201
201
206
206
202
202
210
213
208
206
211
209
202
207
221
220
197
187
203
210
193
205
204
201
196
196
204
216
223
224
216
212
212
213
208
201
206
216
213
202
201
207
203
200
207
214
218
218
216
209
203
203
203
200
193
195
202
203
205
208
217
218
208
196
198
209
206
200
206
207
195
206
205
199
192
194
206
218
220
214
201
197
204
211
208
205
208
210
204
198
204
208
197
190
200
212
212
208
207
207
203
205
208
204
194
192
198
200
201
203
209
218
212
193
184
197
211
215
212
208
200
204
209
201
193
196
209
218
217
206
189
183
196
211
212
210
205
200
194
195
204
203
192
190
202
212
209
201
200
201
200
202
208
208
201
198
202
207
204
196
196
206
212
203
193
198
211
219
214
210
207
210
211
199
192
200
212
217
213
203
191
188
198
211
214
214
204
187
183
194
202
198
195
202
211
216
212
206
201
198
196
199
203
206
206
207
212
215
209
196
188
197
212
216
210
203
205
208
209
211
210
218
206
188
190
205
212
212
209
206
204
204
206
208
211
218
209
186
179
196
206
204
209
216
216
215
219
219
211
199
196
198
200
202
206
210
212
209
202
195
191
200
212
218
215
205
195
192
200
209
209
220
196
176
188
210
213
206
203
204
211
212
211
207
208
219
219
199
189
201
212
216
221
223
216
214
220
225
215
200
198
203
205
203
205
209
203
190
184
190
201
210
211
209
207
200
190
185
194
205
205
211
185
174
195
218
216
205
200
199
201
209
210
208
209
218
221
211
204
210
216
219
222
224
218
216
217
217
210
201
201
210
214
211
207
204
195
180
177
191
210
218
212
201
199
199
192
185
193
203
202
199
182
179
202
222
220
209
200
192
191
199
208
214
215
214
210
207
210
214
212
207
212
220
222
219
214
208
203
200
205
213
217
213
206
201
196
192
192
200
211
217
209
198
200
204
197
188
194
204
204
193
187
188
200
212
214
211
202
188
186
195
206
214
220
215
200
193
204
215
208
192
194
210
222
221
214
206
203
203
205
207
206
206
201
199
205
214
214
208
204
204
203
203
206
207
199
190
195
207
211
195
196
194
192
192
201
210
204
191
190
198
205
209
216
218
204
188
194
211
209
191
187
201
213
214
210
206
205
203
202
197
192
192
192
198
211
225
223
206
192
189
194
204
211
206
197
190
195
205
212
201
206
198
183
179
191
208
208
198
196
199
200
198
206
222
221
198
190
204
210
198
192
200
209
205
199
200
204
203
199
191
184
187
194
203
210
213
208
197
186
179
186
205
213
203
192
191
195
203
207
203
207
202
188
183
195
209
211
207
202
197
192
189
199
222
231
213
197
202
209
204
200
210
214
202
186
188
201
207
200
189
187
196
208
213
206
195
190
191
185
174
178
204
216
203
191
191
195
197
199
197
206
208
201
198
204
207
208
212
209
197
190
191
198
213
222
216
206
206
206
201
204
215
220
205
186
185
202
212
204
194
197
208
215
215
202
190
188
193
189
173
174
202
220
206
191
192
197
196
193
193
203
211
212
210
207
198
198
213
215
201
192
198
200
199
199
206
212
210
202
196
197
208
215
208
194
193
209
218
209
199
204
208
206
200
198
198
199
201
194
176
176
200
217
207
194
197
201
199
194
192
203
211
212
209
201
190
192
209
218
210
201
201
199
188
184
198
212
210
202
196
193
197
204
207
203
204
214
220
211
203
204
199
185
179
190
208
215
208
196
185
187
200
208
199
194
196
201
200
196
196
201
208
208
206
200
195
197
206
214
213
208
202
192
184
185
198
209
208
204
201
196
191
195
203
206
207
211
214
209
202
200
195
180
173
189
213
225
214
199
196
200
200
197
194
193
194
195
195
194
197
197
199
202
206
208
210
209
204
204
209
209
201
188
185
193
203
206
205
205
204
198
194
194
200
202
202
203
204
199
196
198
202
198
191
195
210
222
215
202
202
207
201
194
193
192
185
186
189
191
193
191
189
197
208
214
218
213
199
191
199
207
201
189
189
200
207
205
203
202
201
196
196
200
201
199
197
196
194
192
189
195
212
222
215
201
201
212
214
203
199
204
201
199
197
188
179
181
190
190
189
185
185
196
207
208
210
208
193
184
192
204
202
192
192
203
206
205
203
200
190
185
193
204
205
200
197
196
193
189
185
190
213
232
227
204
191
198
207
201
194
195
196
199
198
190
183
190
198
195
188
184
187
197
197
194
198
202
191
183
192
202
197
191
197
205
202
199
203
198
181
173
186
207
211
201
195
198
198
193
185
184
204
226
223
201
186
189
196
196
194
191
191
191
194
196
199
204
203
194
191
190
200
201
190
186
197
204
195
187
197
202
194
189
200
207
199
194
203
198
175
163
184
212
214
199
192
197
204
200
188
182
195
212
210
200
194
188
186
186
195
195
185
178
187
201
211
208
196
185
192
196
209
207
192
190
203
207
197
190
199
206
198
193
201
205
197
194
204
199
172
162
187
216
215
195
190
199
204
202
194
188
194
199
197
199
204
192
175
177
194
201
186
174
184
200
204
196
181
170
192
197
210
212
202
195
201
202
195
187
195
207
208
200
197
198
196
200
207
196
170
166
192
216
209
195
196
202
199
199
201
199
195
189
184
195
205
193
172
174
196
204
192
184
189
191
185
181
174
167
196
195
202
211
208
195
188
191
192
186
186
202
214
206
193
187
193
205
207
190
171
174
197
209
201
196
203
204
195
196
207
208
196
180
175
185
193
188
179
187
201
203
196
197
198
184
170
176
185
181
205
196
195
205
206
190
179
187
194
190
183
192
206
206
191
183
188
199
200
187
178
187
198
198
194
196
203
201
193
196
204
204
194
182
175
178
181
182
186
196
203
200
197
203
201
183
172
184
202
199
211
211
211
205
200
213
229
231
221
220
222
210
201
208
213
212
216
223
226
224
214
200
190
192
207
214
211
213
218
212
206
212
216
210
205
208
213
219
225
226
216
211
218
224
214
207
215
227
231
227
194
209
219
208
193
201
223
229
214
210
217
215
207
209
215
217
219
222
223
223
217
207
202
208
214
205
196
200
212
216
220
229
223
210
206
210
212
213
219
225
220
212
219
223
215
211
217
226
229
227
184
203
221
213
198
198
214
217
207
204
213
216
212
214
222
223
214
209
216
225
223
212
210
217
215
202
193
201
214
225
235
238
227
214
213
217
211
208
216
225
223
217
222
224
216
213
222
229
230
227
189
196
208
213
211
207
209
209
208
208
213
217
219
222
229
225
201
187
205
227
228
211
207
213
213
207
208
216
221
227
230
229
217
215
221
224
213
207
214
227
227
225
226
223
212
211
221
229
229
227
202
192
194
208
218
215
210
211
218
218
217
219
221
220
223
216
191
179
199
228
227
205
199
209
212
213
223
230
224
215
211
207
206
211
220
224
216
209
213
226
231
228
225
221
212
210
216
220
221
222
216
196
189
200
214
214
214
222
233
226
214
216
219
210
207
204
194
187
204
229
228
202
195
209
215
215
225
231
221
203
192
192
202
211
215
217
217
218
221
230
233
230
224
220
216
213
211
211
213
219
224
206
196
198
206
210
216
231
238
225
210
213
218
206
197
200
204
205
212
231
231
210
201
214
217
211
215
221
216
201
191
197
212
218
214
211
219
231
233
234
234
232
224
220
217
214
205
202
210
222
222
209
199
199
202
205
215
232
236
221
210
217
222
211
198
203
216
218
219
228
232
218
211
215
212
205
208
218
218
210
205
211
223
224
216
214
226
239
239
234
234
233
227
216
212
210
202
200
212
228
216
208
200
202
204
201
206
223
231
223
216
224
228
217
204
206
217
219
217
220
225
221
214
209
201
200
212
226
225
215
214
221
226
223
221
225
233
238
232
225
228
229
223
213
207
203
201
202
214
226
216
206
200
205
205
192
192
211
229
229
221
222
223
216
206
204
208
210
210
211
212
211
210
200
192
197
219
235
227
209
208
223
228
219
216
229
237
233
220
214
218
220
218
211
206
202
201
202
212
218
216
211
205
207
201
183
182
207
230
229
217
210
210
208
204
203
205
205
204
202
202
202
202
196
191
199
221
232
215
192
196
223
234
219
208
216
231
229
217
213
213
212
211
213
211
202
197
200
209
210
212
212
214
212
200
184
187
209
227
225
210
200
201
202
203
206
210
210
204
202
199
198
198
198
198
205
218
218
199
180
190
223
240
221
194
197
220
232
227
220
215
207
205
213
215
202
191
196
210
211
202
212
216
213
204
198
202
215
224
222
213
206
206
205
205
211
218
218
209
205
204
199
199
201
202
208
211
206
190
184
196
219
233
218
191
190
214
234
235
228
218
206
204
211
215
203
188
195
213
219
202
213
215
211
209
212
215
216
219
226
227
224
217
210
206
211
219
218
212
209
208
202
200
200
204
206
206
199
195
202
210
214
216
212
204
207
220
230
230
224
218
209
204
213
223
213
197
198
214
222
215
216
212
207
210
217
218
213
218
227
234
232
220
206
204
210
214
210
205
208
209
201
198
202
207
204
198
199
208
224
223
212
204
213
225
231
230
224
218
214
215
211
208
215
225
224
211
205
208
215
225
216
209
207
213
218
217
216
218
222
225
223
213
200
200
211
214
204
197
206
210
200
196
208
215
205
193
198
218
233
227
210
208
222
237
239
230
218
211
208
211
214
213
212
214
221
220
210
201
203
225
213
214
219
222
221
221
222
222
215
210
214
211
201
201
215
220
208
196
206
212
200
197
212
223
211
193
198
217
227
218
208
214
230
237
229
219
218
216
211
209
214
217
208
199
208
219
215
199
197
216
216
226
235
233
225
221
223
226
216
210
218
222
211
203
211
222
217
208
208
213
206
204
212
220
213
203
203
208
208
201
200
210
225
226
214
209
218
224
214
209
214
218
207
196
201
215
218
207
202
213
224
236
238
232
222
215
218
225
225
221
228
234
223
207
203
216
224
217
210
213
214
213
211
210
215
218
213
201
192
189
192
201
210
217
214
214
219
223
216
214
219
219
212
209
214
219
221
217
213
217
232
232
223
219
217
209
207
218
228
228
229
232
229
210
197
209
222
219
208
209
219
219
210
206
217
230
225
203
188
191
199
198
198
207
221
225
221
214
211
220
225
217
215
225
233
231
222
220
218
218
230
219
204
207
215
208
197
205
218
219
215
219
224
212
200
210
224
218
206
207
214
216
208
204
216
230
227
205
192
204
221
214
196
198
220
231
219
199
198
217
226
213
208
225
242
236
218
211
212
211
216
207
198
207
219
210
195
195
205
204
200
208
218
212
206
219
231
222
207
204
205
205
204
205
214
224
221
203
194
212
237
232
202
191
210
229
219
193
188
204
218
212
203
212
226
226
211
198
197
201
201
202
207
218
225
216
201
194
198
198
199
207
214
208
206
226
239
228
209
202
198
197
199
202
213
219
212
194
191
210
234
233
210
196
207
224
224
204
187
189
205
215
211
203
205
209
206
191
183
199
196
206
217
226
227
217
206
204
207
208
207
211
211
203
205
225
237
226
207
201
202
201
197
200
212
218
205
186
187
202
215
216
212
211
212
222
227
218
196
182
195
218
224
205
192
200
207
193
177
201
199
207
217
222
223
217
211
212
219
220
217
213
209
203
205
220
226
213
201
205
213
210
199
198
214
219
203
184
187
196
197
198
211
221
219
216
221
221
204
186
193
217
225
209
196
203
212
199
181
202
206
210
212
214
216
216
212
215
222
223
218
211
207
203
208
217
215
203
201
215
223
215
201
203
215
219
204
189
192
195
192
196
211
222
215
206
207
212
202
192
198
212
215
205
204
210
214
203
193
201
212
213
208
208
212
213
213
212
217
217
214
208
207
206
208
210
206
200
206
221
225
213
203
207
216
214
204
197
198
198
199
206
219
220
209
198
199
199
198
199
208
213
206
201
207
212
210
203
209
203
211
210
205
205
209
213
213
213
213
212
211
210
211
210
204
197
197
203
212
215
215
209
205
207
211
208
207
207
207
203
205
214
223
222
211
201
197
197
196
204
218
220
207
200
208
213
205
202
213
210
204
196
195
201
208
213
212
210
212
216
215
215
216
216
203
186
187
204
209
202
203
210
211
207
203
203
208
213
213
207
206
210
219
224
221
210
204
200
200
210
227
230
216
202
205
213
207
199
205
219
193
176
184
201
209
210
206
203
214
227
227
219
220
224
212
188
185
202
205
196
201
215
216
204
194
195
206
214
214
211
207
203
208
220
222
211
202
200
204
216
232
234
218
200
201
211
209
200
193
222
185
169
185
207
212
207
199
197
212
234
238
225
219
223
218
200
193
201
203
203
209
220
217
200
187
188
199
207
209
211
209
205
204
212
211
198
195
198
204
219
235
230
211
197
199
207
207
199
190
216
186
177
198
218
216
207
199
197
210
231
236
227
217
215
214
209
204
206
209
212
216
219
216
201
187
184
191
198
203
210
218
218
212
204
195
187
193
201
205
220
234
224
204
199
204
203
199
194
194
211
194
190
207
220
216
210
204
203
207
216
220
219
214
207
199
202
208
212
215
214
212
212
212
206
194
191
191
194
199
210
224
229
218
198
186
190
204
208
205
216
227
220
208
209
212
201
188
189
198
209
202
197
199
205
211
214
213
206
203
202
202
207
213
204
189
186
201
215
216
206
197
203
208
206
204
202
200
194
197
210
223
226
213
194
190
204
216
210
203
206
215
214
213
215
216
203
190
189
204
209
208
196
182
183
202
218
218
206
197
194
194
198
209
210
195
180
190
210
210
193
188
197
201
200
203
214
211
196
193
206
214
212
197
191
203
219
220
207
198
198
201
203
203
203
208
208
202
197
207
209
208
193
174
175
200
222
220
203
193
194
196
198
206
218
213
193
189
201
202
191
191
202
200
191
196
212
212
194
190
203
208
197
188
196
214
222
213
200
196
195
193
191
185
184
197
213
216
211
211
205
200
192
185
188
203
220
219
206
195
195
202
205
205
219
228
213
198
198
199
198
203
213
206
193
192
201
199
188
189
202
205
198
199
210
217
210
199
197
200
198
188
181
172
169
189
214
220
213
207
200
193
199
207
207
206
207
213
212
201
196
203
210
207
213
224
222
208
201
199
204
213
219
217
209
203
196
186
182
191
201
206
209
217
222
212
195
190
197
204
196
186
183
175
171
189
213
217
207
200
201
194
205
220
219
203
195
206
215
206
192
195
208
207
204
208
214
213
205
199
200
206
213
222
227
220
201
187
186
193
195
199
213
223
219
199
185
187
200
202
193
189
191
190
185
196
211
210
198
191
207
204
213
222
216
199
193
207
217
206
190
189
202
206
197
191
198
209
207
199
193
194
202
216
230
228
212
201
199
195
186
189
204
212
199
185
185
197
202
198
193
195
201
201
196
200
208
207
197
190
218
220
219
216
209
203
204
217
218
202
188
188
201
202
193
184
190
200
205
199
191
189
196
207
216
217
213
214
211
197
182
185
198
197
182
178
196
213
207
194
194
203
206
204
204
205
205
204
199
194
227
230
219
209
204
201
210
221
213
193
186
195
205
202
191
183
185
194
201
200
196
194
198
204
204
200
203
211
209
197
188
193
204
196
180
182
208
225
212
191
195
209
209
204
209
209
198
198
200
199
225
224
211
206
198
191
199
214
205
185
181
197
210
207
194
186
186
192
201
204
201
199
205
211
207
195
193
198
198
196
197
207
215
206
189
189
207
223
211
189
190
205
209
208
212
204
191
192
201
200
212
205
199
203
197
181
182
198
196
179
176
193
209
208
199
190
187
192
202
202
194
194
208
223
218
200
189
187
190
193
200
211
218
214
200
192
197
209
207
190
186
196
204
208
208
200
190
196
202
199
199
189
191
201
198
181
181
194
192
179
176
187
199
205
204
197
189
192
204
199
182
181
206
226
222
203
192
192
192
192
193
198
208
214
208
195
191
199
202
194
187
190
197
200
199
198
202
205
202
193
196
190
197
205
202
196
199
203
194
184
184
186
188
198
207
205
192
193
204
198
177
175
202
223
216
197
194
201
200
191
182
184
197
207
207
199
194
196
195
193
191
191
189
185
189
202
211
210
195
183
203
207
211
211
210
211
214
209
195
188
192
193
189
193
206
210
198
195
207
204
182
179
204
224
212
193
196
208
205
192
182
182
191
195
198
201
205
199
186
183
194
199
189
176
180
199
210
201
182
173
213
223
219
212
210
210
211
204
190
185
195
203
199
194
202
209
203
201
209
206
185
182
206
225
214
196
202
210
200
191
191
192
190
182
183
200
214
203
180
175
192
206
198
179
177
189
193
187
176
172
220
225
212
200
198
198
200
197
189
184
192
207
210
198
195
201
204
206
208
198
180
180
202
219
213
205
209
208
196
195
203
205
192
174
174
195
213
207
185
180
196
212
205
189
180
181
183
183
183
183
216
212
195
182
182
187
193
198
195
189
190
204
212
201
192
196
202
204
202
187
176
182
195
202
202
205
210
206
195
196
206
206
193
176
175
191
207
208
197
192
201
212
210
196
184
180
184
192
196
194
217
211
198
199
216
225
217
213
227
235
222
206
216
232
223
206
212
224
223
216
219
219
209
195
194
206
219
225
225
222
219
215
206
206
221
226
217
218
236
247
230
211
208
207
196
196
216
228
219
214
221
218
206
196
200
210
221
229
233
228
216
206
217
231
223
209
210
220
219
219
226
230
223
208
204
209
215
221
221
215
215
216
210
208
220
230
224
219
226
234
221
210
210
215
208
204
215
226
221
215
217
220
215
207
200
205
219
230
223
211
206
204
211
219
222
217
212
210
210
216
228
238
234
222
216
214
215
217
217
212
213
216
215
210
218
229
229
218
216
220
220
217
225
231
220
207
212
223
224
215
211
217
220
221
216
211
217
221
210
198
197
206
210
213
219
222
212
198
197
209
224
235
234
226
221
220
219
221
217
209
208
212
212
211
216
228
231
221
213
217
220
227
239
242
220
198
202
221
227
216
211
214
220
226
225
215
212
211
209
197
196
208
214
208
208
216
208
193
191
202
214
219
218
216
217
221
225
226
219
204
196
198
207
209
214
226
233
225
216
217
223
230
238
236
216
194
195
215
222
213
223
217
213
215
217
213
207
211
219
209
195
203
213
208
200
203
203
197
196
203
205
196
193
201
213
221
227
228
218
199
185
190
207
216
215
220
230
231
220
216
219
226
230
226
214
199
197
210
217
209
232
219
201
195
204
209
208
215
228
219
197
197
210
211
199
194
200
205
206
209
202
184
180
196
214
223
223
220
209
199
190
197
215
223
217
213
221
230
222
210
211
222
223
220
213
206
203
210
216
211
230
214
189
182
197
210
210
216
227
222
203
201
214
218
205
195
200
211
217
219
208
189
186
199
213
219
217
208
203
205
208
211
222
227
217
207
215
227
223
208
208
222
224
215
206
204
204
212
216
214
220
209
189
186
199
207
207
211
220
220
215
217
227
227
214
203
204
215
220
221
214
205
204
205
207
210
212
205
201
210
218
218
218
221
218
211
215
227
227
212
210
221
224
213
201
195
198
210
216
215
215
212
202
200
200
198
196
202
214
219
222
228
235
230
217
206
206
212
218
216
215
216
215
206
197
198
205
206
202
204
209
209
209
212
216
218
221
230
229
219
212
218
222
218
205
189
188
201
210
211
212
217
216
211
199
187
187
201
214
218
218
223
227
223
213
205
207
213
214
212
210
211
214
207
196
194
200
203
202
193
190
194
202
209
213
216
221
228
231
224
213
211
219
227
216
190
176
188
204
205
207
215
217
212
200
193
196
207
217
216
208
210
215
215
207
204
208
214
216
211
203
198
205
212
210
199
197
202
202
192
183
190
206
212
205
203
214
225
229
225
213
205
213
226
218
190
170
182
204
209
194
201
206
206
207
214
216
216
217
213
207
204
211
216
210
205
208
217
219
215
201
190
197
214
219
206
200
204
210
206
197
198
209
212
202
199
210
221
226
225
216
205
206
214
210
187
173
189
213
216
192
194
194
198
214
230
230
219
212
214
214
213
217
220
218
210
210
215
218
216
204
191
193
209
214
206
205
213
224
225
215
206
208
212
211
213
220
223
224
226
220
207
199
202
202
191
188
204
221
221
206
200
188
192
216
234
229
213
211
220
228
225
222
221
218
215
212
210
208
210
209
198
196
202
203
202
205
221
239
241
225
205
202
213
225
232
231
222
219
225
224
211
198
197
202
200
202
211
216
215
223
207
190
194
216
229
217
205
212
228
235
231
224
217
211
212
216
209
197
200
210
211
205
204
203
202
203
220
242
247
225
198
197
216
231
235
227
216
213
221
223
213
203
202
204
203
203
204
204
204
228
208
196
206
223
224
210
206
219
230
230
228
224
213
203
208
220
214
195
195
212
220
216
214
214
210
204
211
232
243
224
197
195
212
223
221
211
209
210
218
218
213
210
210
205
197
193
194
196
200
223
211
211
222
230
222
210
210
223
226
220
221
225
217
203
204
218
221
207
202
213
222
223
218
216
215
211
207
214
227
223
203
192
199
207
206
206
208
214
214
210
211
216
216
206
192
186
191
200
205
218
219
223
225
224
217
212
217
222
215
205
211
226
226
214
206
212
221
223
215
212
218
221
214
205
213
220
212
201
208
217
207
189
185
198
209
212
220
222
213
206
210
217
218
211
200
196
204
210
209
223
230
222
211
208
208
213
216
216
205
194
201
221
234
228
210
204
216
228
222
212
213
219
209
194
203
223
219
194
190
206
209
191
179
196
217
227
230
226
210
202
208
215
217
217
217
217
219
216
207
227
231
211
191
194
205
211
210
208
201
192
195
215
232
230
212
201
211
224
222
213
210
215
209
193
197
218
219
192
181
197
210
195
183
196
218
229
231
222
204
198
206
213
212
213
221
228
224
211
202
224
221
199
187
195
206
206
204
205
205
200
198
211
225
222
207
200
210
219
219
214
209
212
211
201
202
214
213
193
182
193
204
198
189
193
208
219
227
218
199
192
204
212
205
198
209
220
216
203
202
214
206
194
196
211
214
204
198
206
214
208
204
210
217
213
205
206
211
217
217
214
209
208
207
206
210
214
207
192
189
194
196
196
195
195
200
214
226
221
203
191
204
213
205
191
197
211
208
198
204
208
199
196
208
223
221
202
194
206
220
214
205
204
212
215
215
213
213
213
213
215
213
207
199
203
213
215
202
192
197
200
190
189
200
205
207
215
228
227
208
193
198
213
209
194
197
209
207
198
202
201
200
202
213
224
220
202
191
204
220
218
202
196
205
219
226
221
211
203
205
214
223
213
196
195
208
212
199
193
205
207
191
190
208
220
216
216
222
222
206
191
197
215
215
203
204
213
209
197
199
196
207
212
214
216
215
203
194
205
220
218
198
187
197
218
230
224
208
197
202
220
235
222
197
192
204
209
198
197
212
213
199
200
218
225
215
209
211
209
198
192
202
218
218
207
206
211
204
192
196
194
213
221
214
212
211
204
201
213
226
219
197
184
192
211
225
221
209
200
206
223
236
223
200
194
207
210
202
203
216
217
209
211
222
221
206
197
199
199
194
198
213
227
220
203
201
201
191
185
199
198
217
224
215
207
208
208
212
223
232
220
200
189
194
207
215
215
213
212
213
217
220
212
198
198
208
212
209
210
219
221
215
214
217
212
197
190
197
203
202
207
222
232
220
203
199
198
188
184
201
205
212
216
210
203
207
214
218
225
226
220
207
200
204
213
214
211
212
218
215
205
198
199
199
201
204
207
208
211
221
224
218
210
208
206
200
193
199
210
212
215
224
228
217
201
202
205
198
191
200
209
205
204
202
201
205
215
218
214
214
216
216
212
213
219
216
211
211
216
211
195
184
193
202
201
195
196
203
209
219
224
216
201
197
207
208
201
203
211
212
212
218
220
209
200
206
214
210
200
198
208
203
206
206
202
202
210
214
206
204
216
224
221
215
213
212
212
210
210
207
196
189
194
204
200
191
191
198
205
213
215
210
199
200
211
215
209
207
206
200
202
216
215
200
194
205
213
211
204
200
206
209
218
220
209
198
203
212
212
211
219
226
223
209
198
200
211
212
205
208
210
202
198
202
200
193
193
198
205
209
208
207
207
210
213
213
212
212
202
190
201
219
214
196
194
205
206
198
195
203
211
216
226
226
211
196
197
211
222
222
221
219
215
201
187
190
207
213
207
212
220
211
198
198
203
201
199
201
205
206
205
207
219
221
211
204
209
213
201
193
207
223
216
199
202
211
202
185
181
199
216
215
220
220
211
202
200
208
221
223
215
207
202
197
189
191
204
210
207
210
215
207
198
200
203
204
203
204
204
204
206
215
225
221
204
196
206
210
200
199
210
219
212
203
208
214
204
184
177
197
214
208
207
207
209
210
206
203
208
212
209
201
198
196
197
200
203
206
206
205
203
201
203
204
203
201
205
204
199
199
210
221
221
208
195
199
206
204
197
200
209
210
204
200
201
209
208
197
188
197
210
199
197
204
214
220
214
205
200
201
203
204
204
199
202
207
206
203
202
199
195
202
209
207
198
198
206
202
191
194
212
221
207
191
193
208
213
203
198
203
208
203
195
187
185
196
210
212
202
202
203
194
197
213
225
222
215
209
206
202
202
208
209
203
201
207
208
206
202
197
198
211
215
204
195
200
207
197
183
192
212
213
197
186
199
215
215
204
203
211
215
204
189
174
172
190
211
215
207
206
203
193
201
222
228
214
206
211
217
211
203
205
208
205
200
201
209
210
203
198
205
218
216
204
203
213
211
191
180
192
206
203
194
198
210
213
204
199
207
218
220
208
188
174
176
198
214
209
201
203
204
195
203
220
222
203
195
206
217
212
198
192
198
203
201
199
207
213
205
194
198
209
213
209
217
224
211
191
183
191
194
191
198
215
220
203
185
187
205
222
220
204
191
185
193
209
214
201
195
202
206
202
204
212
210
198
193
203
209
205
192
183
188
201
204
199
203
210
204
189
184
195
206
214
222
222
209
199
197
192
179
179
200
220
215
190
174
181
201
214
212
202
196
198
202
211
212
204
202
207
211
213
207
205
203
199
198
203
202
199
192
184
187
200
207
202
202
207
203
188
178
185
203
214
216
209
205
210
212
195
173
173
194
207
198
182
181
190
198
200
199
203
203
203
204
210
212
214
217
216
218
223
214
204
197
195
198
205
202
199
197
193
194
203
208
203
198
200
203
197
187
188
204
213
207
197
199
212
213
198
182
182
188
186
176
179
195
206
196
182
189
208
212
204
201
205
214
222
226
218
223
227
217
205
193
185
193
204
207
202
199
198
201
207
210
204
194
194
203
207
199
196
207
215
207
197
199
205
204
199
200
200
190
173
167
183
207
214
194
173
184
211
217
203
195
202
211
219
221
213
220
221
215
205
193
184
190
204
206
201
195
195
200
209
212
201
190
192
204
207
198
198
211
218
211
205
204
201
192
196
211
216
199
178
176
191
205
208
195
179
186
208
212
200
194
200
207
212
209
203
209
209
206
201
196
195
199
205
204
198
192
189
196
208
213
200
187
193
205
202
190
194
210
214
208
209
212
204
190
191
209
217
205
193
194
200
200
201
202
197
196
201
202
198
195
200
205
206
202
199
200
202
198
196
199
208
211
205
200
199
197
189
188
202
213
203
188
195
209
204
190
195
207
206
198
204
214
208
193
188
199
207
203
203
207
206
198
198
207
208
201
192
190
192
195
201
204
203
200
199
199
202
197
193
200
211
212
201
196
203
205
194
185
196
212
209
193
196
211
215
205
205
209
203
194
196
206
206
194
189
192
196
199
202
206
206
200
200
206
205
197
189
185
189
196
201
201
198
198
199
202
207
199
191
192
202
203
196
193
202
209
200
188
192
209
212
199
195
211
221
216
209
210
208
202
199
198
199
193
192
193
193
194
195
198
203
206
204
197
189
185
185
185
188
195
199
195
190
192
194
205
207
196
181
178
191
202
202
196
197
203
202
195
192
201
208
203
201
208
215
209
201
204
212
211
204
198
195
195
194
195
194
195
194
195
204
212
208
193
181
181
186
187
187
190
194
193
186
185
186
199
202
189
169
167
189
213
216
203
192
193
200
200
193
192
198
203
205
205
200
191
188
192
199
206
206
203
198
197
198
198
196
198
200
201
207
215
211
198
186
187
193
193
186
184
193
196
189
179
179
230
214
204
204
214
215
204
204
219
227
221
223
238
240
220
202
210
224
218
201
200
220
244
244
222
213
222
230
224
218
219
219
217
218
234
244
236
228
228
230
231
224
214
213
219
222
224
222
210
198
240
213
197
200
208
206
209
220
225
222
214
219
232
236
222
207
209
217
214
198
200
226
244
233
214
217
235
240
224
207
205
210
217
226
238
247
245
238
229
225
219
212
209
219
232
233
227
225
220
208
237
215
199
206
210
207
219
231
225
212
208
212
216
216
216
216
218
217
208
194
202
233
247
229
210
218
235
237
220
201
197
207
223
229
228
234
240
238
225
216
213
211
217
232
244
236
223
222
225
219
222
221
217
219
216
211
222
231
218
203
205
212
207
199
207
226
232
222
202
190
204
238
247
225
210
215
224
226
213
200
199
212
225
224
211
215
230
233
223
217
217
217
225
239
239
224
211
217
227
226
211
231
235
229
217
210
216
220
210
200
206
214
211
201
206
226
236
224
200
188
205
231
234
214
204
211
218
219
213
203
202
213
224
218
206
211
227
232
224
222
222
219
219
228
228
212
201
211
225
222
214
243
240
220
207
207
208
207
206
206
207
211
214
212
209
214
224
222
203
193
202
214
212
202
203
214
221
223
219
209
202
208
219
221
215
216
225
228
223
221
219
214
212
219
222
212
204
212
218
213
221
243
225
196
196
211
210
200
203
211
207
203
213
220
212
199
204
214
213
202
198
199
197
197
207
222
225
223
222
218
208
203
214
227
225
215
212
218
219
214
210
209
211
217
221
218
213
216
212
205
221
231
204
180
196
223
220
200
201
213
210
201
208
220
214
193
193
211
217
209
200
196
198
203
214
223
222
217
221
228
221
206
210
227
227
208
199
210
218
209
203
212
218
220
219
220
221
219
210
203
215
219
200
188
206
228
224
204
199
211
213
207
210
220
215
198
195
208
216
213
205
206
210
213
216
216
212
209
217
231
229
210
204
218
222
207
197
208
217
208
204
216
224
219
213
216
221
220
207
203
212
216
213
207
212
221
220
209
203
208
215
218
221
219
215
204
202
207
213
214
213
216
218
218
214
207
200
202
214
225
223
207
200
209
218
214
208
209
213
208
208
217
221
217
214
215
218
215
204
201
213
219
225
217
209
209
212
213
209
207
211
223
228
222
211
205
204
204
209
215
218
220
220
222
216
203
193
201
216
221
212
201
200
208
219
222
215
208
206
208
211
214
217
220
221
220
214
206
199
198
210
211
218
213
202
202
212
219
218
210
207
218
229
223
210
200
199
202
209
217
218
217
222
232
228
207
193
205
224
225
211
201
203
213
221
222
213
201
201
211
212
209
213
221
223
218
206
201
199
199
200
196
200
201
200
208
220
226
223
213
206
214
226
224
212
200
197
201
209
219
219
216
226
240
236
212
200
213
232
232
218
207
208
213
219
218
211
203
208
219
215
206
208
216
211
203
199
202
205
206
195
188
191
195
205
218
224
224
219
214
210
213
220
223
217
205
202
203
209
219
220
217
224
233
229
214
213
225
233
229
218
212
210
211
212
218
218
219
223
227
219
207
207
206
195
187
195
208
213
211
204
194
193
200
213
220
217
212
211
214
216
216
217
219
216
210
210
210
207
211
218
218
218
217
215
215
223
231
228
215
205
205
209
205
205
217
229
231
231
233
222
207
204
201
189
181
193
212
215
211
215
204
198
205
217
217
205
195
203
216
222
220
218
216
208
207
216
217
203
199
210
220
217
211
210
217
223
225
217
204
196
200
204
201
201
212
225
223
221
228
224
207
204
203
195
184
188
206
214
211
214
203
198
207
220
216
199
192
205
219
221
218
218
213
201
202
218
221
203
190
203
220
224
218
218
222
219
210
205
206
206
204
203
198
195
202
211
208
207
218
220
211
206
210
206
189
182
196
213
216
207
199
199
210
219
214
205
202
211
213
211
210
213
213
205
203
213
219
210
195
199
216
227
224
222
223
216
201
196
212
226
219
205
195
193
199
201
200
200
210
216
211
211
216
212
192
180
194
214
223
202
200
203
211
213
212
213
215
214
204
196
197
208
216
220
214
209
214
221
211
201
208
219
217
209
213
217
202
192
211
236
229
205
194
198
206
206
206
207
210
210
209
214
219
212
196
191
203
215
216
206
205
206
206
205
206
215
222
213
198
190
193
207
223
232
221
203
208
228
225
205
198
208
206
196
201
219
210
190
200
223
221
200
195
208
215
212
215
219
212
201
203
217
221
210
201
206
216
213
203
216
210
204
199
195
201
211
218
210
200
196
201
212
225
230
216
195
200
222
227
207
196
205
210
198
197
214
210
191
192
206
203
194
201
215
217
211
217
224
212
197
200
217
219
202
196
210
219
209
194
222
213
202
194
192
197
206
212
212
211
210
213
219
224
220
205
191
194
211
219
209
201
211
222
218
210
208
203
194
194
196
191
191
203
211
207
204
214
222
213
200
202
216
211
192
186
200
210
205
200
222
214
201
191
193
201
205
209
218
219
217
216
218
219
216
207
196
193
202
211
210
205
210
227
233
224
207
197
199
205
201
193
195
203
201
197
202
213
217
215
209
208
210
202
188
185
195
202
206
214
218
215
203
192
194
203
207
208
214
218
213
207
207
213
221
219
207
196
199
209
210
205
204
215
230
226
207
197
204
215
212
204
204
202
193
194
208
215
213
214
214
212
204
196
192
196
199
199
205
218
213
217
205
192
194
205
208
202
203
207
204
196
194
206
223
229
216
203
202
207
209
207
201
201
211
213
204
198
209
221
218
212
211
204
192
195
212
216
205
205
212
211
203
197
202
211
209
200
202
214
210
220
210
194
194
207
208
197
194
198
199
193
190
197
214
224
217
207
204
206
212
215
207
194
194
199
199
202
212
222
218
211
211
207
194
196
212
210
196
193
204
212
212
207
208
213
209
197
195
204
212
222
214
197
196
208
212
200
194
200
205
203
196
193
200
211
216
215
209
207
215
223
214
195
190
197
203
206
211
217
212
207
207
205
194
194
205
206
194
190
203
219
226
219
210
206
199
192
191
198
215
224
218
203
200
213
219
211
205
207
212
214
209
198
195
207
220
223
216
211
214
220
214
198
195
202
210
209
208
211
210
207
206
200
192
191
200
205
202
200
207
220
227
221
211
202
197
193
195
201
213
218
218
206
203
213
223
219
210
206
211
218
218
208
206
216
226
226
220
213
210
208
206
204
203
209
211
207
203
209
215
213
204
198
195
193
195
203
210
211
207
207
211
212
212
206
203
201
204
205
205
212
216
209
202
206
216
218
210
199
201
213
220
216
215
222
223
220
217
214
205
195
196
207
210
210
209
203
200
211
220
211
200
200
205
202
197
204
215
210
195
188
190
198
206
209
209
209
213
212
196
212
222
216
201
194
204
215
210
195
190
204
217
216
211
210
211
206
207
211
206
193
192
207
214
213
208
204
205
215
217
202
193
201
215
215
209
211
210
197
182
179
181
187
197
204
204
206
213
213
194
215
232
224
199
186
197
218
221
205
192
200
211
208
194
192
197
198
199
209
213
200
191
201
215
216
214
210
212
217
208
189
185
202
218
222
222
218
204
186
182
186
184
181
189
195
195
195
203
210
200
215
231
225
202
190
198
218
231
222
205
204
209
200
185
185
197
200
199
210
218
205
190
195
211
215
212
212
218
216
199
184
188
201
211
219
224
218
200
188
194
201
194
185
191
198
192
187
193
204
205
205
220
220
208
202
202
212
225
224
213
209
208
197
189
197
209
209
202
210
217
206
193
200
210
209
201
205
215
213
199
193
200
207
206
208
212
206
196
196
207
207
201
198
203
205
197
190
191
199
203
195
207
214
215
215
205
199
206
213
210
210
209
200
200
211
220
214
206
210
214
206
201
210
214
201
188
195
209
211
204
206
214
214
208
202
198
195
193
198
204
205
209
215
214
207
201
198
196
197
200
191
200
214
223
221
203
191
196
203
204
207
210
205
207
215
220
214
207
210
209
208
209
217
217
201
189
192
205
209
208
210
212
211
210
205
198
195
194
194
195
203
220
225
214
202
202
205
200
194
202
196
201
213
224
219
201
193
203
208
204
204
208
211
209
209
209
209
206
207
209
209
210
213
212
207
201
203
207
208
205
203
199
198
204
208
206
203
200
192
194
209
224
223
209
200
201
202
196
193
208
205
204
210
213
207
198
201
213
220
209
199
203
210
208
200
200
205
202
201
205
208
207
205
206
210
211
211
210
206
198
194
189
189
198
207
210
208
202
196
201
213
217
212
207
204
198
191
191
196
209
207
206
205
204
199
195
201
211
219
210
194
194
206
206
196
197
204
199
192
194
203
206
204
205
209
208
208
208
202
193
194
195
197
201
204
205
205
204
206
208
207
203
204
209
206
193
181
189
207
199
201
204
205
203
198
194
193
196
206
207
195
192
203
206
197
199
206
200
187
184
195
207
210
209
204
199
202
207
200
190
193
206
211
207
200
198
198
203
208
206
198
196
201
208
203
186
181
199
221
189
193
203
210
209
203
195
185
185
199
210
203
196
201
205
202
202
207
204
193
184
190
202
212
211
201
192
198
209
202
188
190
204
210
204
193
194
200
202
200
195
196
201
203
200
193
189
192
212
227
186
192
206
215
213
205
194
185
186
203
216
209
200
201
208
207
204
203
206
207
198
189
194
203
205
197
194
200
208
204
190
188
190
190
186
184
194
205
201
187
186
201
209
202
191
193
199
206
214
217
197
201
212
216
212
205
197
193
199
211
218
211
200
201
213
213
203
196
206
215
209
196
191
196
198
199
204
206
206
200
196
191
182
173
172
180
196
208
198
179
184
207
212
194
186
199
213
211
202
197
207
213
214
212
208
206
205
205
207
212
212
205
199
203
213
215
204
197
203
209
205
198
197
196
195
202
212
211
198
195
202
202
188
175
177
187
196
202
195
185
192
209
205
187
187
206
216
203
186
180
208
213
207
201
203
210
212
210
207
205
202
196
199
205
213
212
206
205
205
198
194
198
204
197
192
202
217
212
195
191
206
214
200
189
196
203
198
195
197
199
204
206
197
186
191
206
209
195
181
180
200
202
196
191
197
206
208
206
202
203
201
196
197
204
211
210
206
209
207
195
188
198
205
196
189
200
211
204
192
192
206
213
204
201
212
214
200
192
200
209
209
201
193
192
196
201
197
192
190
194
191
189
187
187
191
194
194
194
197
206
209
200
192
198
209
210
204
204
206
202
199
204
205
194
189
196
197
192
190
197
204
204
202
205
213
209
196
194
202
207
200
190
191
198
201
197
193
196
204
208
190
184
186
189
187
185
186
188
195
209
216
203
186
189
206
210
200
194
202
209
209
209
202
195
195
195
187
185
192
199
197
196
197
204
205
198
192
195
200
196
182
176
184
199
203
197
192
198
207
207
190
187
192
193
190
190
196
198
199
206
213
202
185
187
201
207
199
191
197
209
210
205
198
197
201
200
191
188
194
197
191
190
198
204
200
191
191
194
194
187
173
166
174
191
201
200
195
196
197
195
188
190
198
197
196
203
213
212
202
200
202
199
188
188
195
200
197
196
199
204
201
194
191
194
201
204
200
196
196
191
187
191
201
206
199
193
193
192
187
183
177
171
172
183
195
200
198
192
185
183
230
219
223
220
208
198
197
207
216
215
212
214
222
222
212
201
204
213
210
198
194
211
242
250
226
205
212
216
209
207
215
221
219
220
224
230
230
226
218
213
218
220
212
214
227
229
221
222
222
204
237
210
205
213
212
203
204
212
212
210
213
218
219
220
219
214
211
211
210
197
194
216
239
235
213
209
228
236
223
214
215
215
217
224
229
232
234
233
226
217
216
216
215
223
241
242
231
228
229
218
232
204
191
207
216
208
213
224
221
214
219
220
212
207
215
224
219
216
214
203
199
219
237
227
205
205
225
238
233
225
219
213
220
228
222
218
223
228
226
219
216
215
217
232
251
252
236
224
227
230
217
205
196
209
214
208
217
230
227
224
230
228
210
197
211
228
229
225
220
209
203
219
234
227
208
200
208
222
231
233
225
219
224
223
209
202
210
221
222
222
220
218
217
228
244
246
232
216
221
235
208
219
216
214
210
201
210
221
222
223
234
235
219
206
212
226
232
230
223
211
207
215
225
223
212
200
197
210
225
230
225
223
228
222
207
202
210
218
219
222
225
215
208
211
227
235
224
210
215
229
212
240
233
214
203
202
207
206
204
216
232
236
230
222
218
218
221
226
222
213
207
210
214
217
216
210
204
213
224
222
213
216
226
228
220
214
215
219
221
226
225
213
202
204
219
230
223
210
208
216
217
246
232
204
201
214
214
196
190
209
229
231
227
227
216
201
202
215
217
210
206
208
211
214
219
221
218
224
231
221
204
204
221
236
233
217
209
217
226
230
224
212
204
209
223
232
226
212
201
204
216
237
222
198
206
231
228
200
189
210
226
218
209
213
206
189
188
202
212
211
207
211
214
218
223
224
221
228
236
225
204
199
218
238
234
209
197
212
230
229
218
212
211
216
224
232
231
215
198
200
211
225
218
205
214
234
234
210
198
212
224
209
193
196
199
191
187
196
208
212
211
213
216
220
223
221
217
225
236
230
211
205
217
230
226
207
198
208
220
218
212
213
214
211
218
230
233
221
201
199
209
221
226
219
218
227
230
220
209
213
217
209
195
195
200
199
198
198
205
215
218
212
209
213
219
217
214
224
234
229
218
218
219
220
221
216
212
207
204
203
206
209
206
201
208
227
237
228
208
202
212
219
231
224
213
215
224
226
217
210
211
216
216
209
206
207
208
204
205
218
224
214
203
205
216
217
217
225
233
228
222
223
223
220
223
230
223
203
188
194
205
205
197
197
209
231
240
231
213
204
213
215
223
215
205
208
222
231
225
210
210
226
236
227
214
212
215
210
207
215
226
224
213
212
218
219
219
226
233
230
225
224
224
225
229
231
219
198
191
202
208
200
198
205
218
234
238
226
209
205
204
206
215
211
203
207
223
235
233
215
212
229
241
230
215
211
215
213
205
211
226
235
234
228
223
220
219
221
226
228
224
221
220
221
224
221
209
203
210
219
211
200
209
219
219
223
227
217
205
206
199
202
215
218
210
211
222
234
231
215
208
220
229
222
210
209
215
214
209
210
225
238
240
233
225
220
218
217
213
213
217
217
213
210
209
209
209
218
231
230
210
205
220
227
211
204
211
211
202
204
204
208
224
229
220
215
217
226
223
208
200
208
217
212
202
202
211
217
215
212
221
230
230
225
220
220
221
214
199
193
206
216
210
194
189
201
217
230
235
225
208
205
222
225
202
189
200
213
209
204
214
216
225
229
224
214
211
215
214
202
194
202
215
212
200
196
208
219
217
208
210
216
220
218
216
216
219
209
193
185
200
217
212
189
181
202
225
227
218
215
209
206
214
217
202
188
196
215
219
211
216
214
210
214
218
213
208
210
211
204
198
204
215
215
203
196
205
217
214
199
197
210
222
220
216
212
209
202
194
195
209
221
215
196
189
209
224
213
200
208
218
212
206
209
208
199
199
216
226
220
211
204
195
200
210
210
209
210
212
209
202
204
212
215
211
204
204
212
209
193
189
209
226
224
212
206
202
200
200
209
221
226
218
207
207
221
223
202
191
209
227
222
206
204
209
210
208
217
223
222
202
192
190
201
211
210
206
209
213
212
206
203
207
211
214
212
208
211
210
196
189
206
223
216
201
201
209
210
207
213
222
219
213
215
222
226
216
197
194
213
232
228
209
201
204
211
217
218
216
213
200
188
196
214
220
210
203
205
209
209
207
207
209
210
210
210
208
213
212
199
191
200
211
205
192
201
219
221
209
207
209
201
202
217
228
222
205
194
202
219
228
224
213
202
199
206
217
219
207
198
202
191
202
220
223
212
201
201
205
207
212
217
221
214
205
203
208
214
208
197
193
200
205
202
195
203
219
219
207
202
198
192
198
219
228
213
194
192
208
222
222
215
213
205
196
196
209
215
199
187
208
199
208
217
218
214
209
207
207
210
217
228
231
221
205
202
210
211
199
191
194
202
208
211
212
209
205
199
200
204
203
201
207
221
221
207
194
195
210
223
220
211
211
210
199
190
194
202
193
186
215
210
209
203
204
214
223
222
216
216
218
226
228
222
214
212
214
208
193
190
195
200
205
218
228
216
191
180
193
208
216
221
224
220
208
203
203
202
206
218
219
212
209
207
201
190
185
190
191
195
220
221
210
192
192
214
230
230
219
214
214
215
215
218
222
222
216
205
198
199
199
192
191
210
230
220
187
176
192
210
223
235
233
213
194
200
214
209
200
210
220
216
202
200
199
195
184
184
195
204
220
224
208
188
190
210
226
220
206
204
205
205
204
212
220
217
210
205
210
212
202
187
182
199
218
213
191
187
201
211
217
227
226
204
185
195
214
210
196
200
214
214
200
195
202
201
189
188
203
211
220
222
207
190
194
209
217
205
189
189
200
208
211
211
208
200
198
208
219
218
205
193
188
194
204
202
194
201
212
211
204
204
209
198
186
195
211
208
194
194
209
213
205
201
205
204
196
194
210
216
218
216
203
194
201
215
218
199
179
181
203
223
227
215
196
186
195
214
221
215
208
208
208
203
199
198
202
212
216
206
193
189
197
197
196
200
210
207
197
196
207
215
212
211
210
204
196
199
215
217
219
210
202
200
209
224
228
209
183
183
210
239
243
221
198
192
208
221
221
212
212
221
223
212
203
202
208
216
216
203
192
190
198
204
205
207
209
209
203
203
207
210
212
215
215
207
197
203
217
218
216
206
203
204
211
226
231
216
193
191
215
243
245
222
204
209
223
228
219
212
215
223
224
217
208
207
212
214
211
205
203
202
207
211
210
207
203
206
212
212
206
199
198
210
219
212
203
205
216
216
207
205
206
207
208
214
219
215
202
196
209
229
233
217
209
217
226
222
214
212
214
212
213
214
214
210
211
210
209
212
215
212
211
215
214
205
197
206
217
214
197
183
183
200
215
215
205
206
212
210
203
207
208
208
204
200
201
207
209
199
196
206
216
211
207
210
210
204
204
210
211
203
201
209
216
215
210
206
207
217
220
211
205
209
212
204
199
209
217
208
190
178
178
192
206
208
201
203
206
204
201
206
206
203
199
196
198
208
215
207
193
194
205
206
203
197
191
187
194
205
210
200
196
203
215
218
215
207
207
214
214
202
192
194
204
208
210
214
210
197
189
187
185
186
195
197
196
200
204
199
202
202
201
197
199
205
209
215
224
219
203
198
205
207
203
194
186
186
194
205
209
204
197
198
210
217
217
210
207
207
204
195
184
182
194
211
219
212
199
194
199
202
191
185
190
194
194
199
206
201
201
198
200
198
202
215
218
218
223
223
213
206
208
208
205
203
198
199
202
208
210
207
200
200
206
211
209
209
207
205
201
198
192
188
198
211
213
204
194
198
207
207
198
194
199
200
200
204
210
205
199
195
201
201
204
216
216
209
211
214
209
204
207
209
211
212
212
211
211
212
211
205
203
205
210
204
196
202
213
211
204
203
205
208
212
208
199
193
196
202
205
205
209
214
214
208
205
208
210
203
198
196
200
200
203
209
204
196
200
204
197
196
202
213
217
219
217
215
212
214
211
200
200
212
218
205
192
201
218
218
205
202
208
217
219
206
190
190
198
197
192
201
223
234
223
207
205
208
204
192
204
199
196
190
193
202
199
194
201
202
195
193
203
215
221
220
216
210
209
213
210
197
197
213
220
208
198
209
223
216
201
197
202
205
208
201
194
198
198
186
181
200
230
237
220
202
199
203
197
184
211
205
194
182
183
196
201
201
205
207
202
201
208
217
219
214
207
205
205
207
204
197
199
211
214
205
204
216
220
204
193
198
200
191
190
198
206
207
195
178
179
201
223
226
212
197
190
192
192
187
212
206
200
187
184
193
206
211
208
207
209
212
215
216
210
202
200
202
203
203
200
199
204
209
206
201
202
212
210
194
193
210
213
192
183
199
217
214
195
182
185
197
210
213
208
192
180
181
192
201
202
200
208
207
198
198
206
209
204
200
206
217
221
214
200
191
194
202
205
204
202
203
207
208
204
198
196
200
201
193
199
222
229
210
197
207
221
215
198
189
190
195
203
210
206
188
173
175
196
214
187
188
211
224
215
205
202
201
198
196
203
218
221
211
194
185
191
199
204
210
212
206
198
199
206
205
192
190
197
200
206
220
230
223
211
210
217
214
203
193
192
198
211
215
204
186
174
177
196
214
180
181
206
225
223
208
197
193
194
198
205
215
216
207
195
189
189
191
200
217
223
206
184
185
201
206
194
188
199
204
203
204
213
216
209
201
203
210
206
194
192
203
216
215
203
193
187
183
187
200
190
188
202
218
220
209
197
193
196
202
207
210
209
204
199
196
190
186
195
217
224
205
180
178
195
202
197
196
198
199
193
191
197
199
196
188
191
203
205
195
193
206
213
208
204
206
203
186
175
180
203
202
202
209
215
210
200
198
200
201
201
203
205
203
201
202
198
192
194
208
216
205
190
187
191
196
200
201
199
192
188
190
191
190
190
185
186
195
200
197
199
204
203
198
203
211
206
183
165
165
210
207
202
207
213
210
204
205
205
197
191
197
205
204
201
204
211
206
199
197
201
204
202
200
194
193
198
202
196
191
192
197
194
191
195
196
191
190
193
197
202
203
197
195
201
208
198
180
167
167
203
197
198
208
212
204
200
207
207
198
191
199
207
203
197
203
217
217
203
190
190
199
206
204
198
193
192
194
198
198
199
199
196
195
205
208
198
188
189
195
203
205
201
196
195
195
191
183
180
181
195
186
193
208
209
197
196
206
207
202
202
206
207
198
194
201
213
214
201
186
186
195
199
197
195
194
186
187
198
205
203
196
196
201
207
205
198
194
193
194
196
202
203
200
192
187
188
195
198
198
194
184
194
211
210
196
195
203
205
205
212
214
203
191
192
200
207
202
194
186
187
195
193
186
189
191
187
188
198
202
197
195
201
206
202
192
191
196
198
195
190
191
196
199
192
187
190
202
209
205
197
189
197
215
215
201
201
202
202
204
215
214
200
189
193
201
203
197
190
191
196
199
191
181
184
195
195
195
194
191
189
195
205
205
192
182
184
195
202
197
186
179
182
191
195
192
192
203
211
206
196
192
199
216
222
209
198
196
196
202
210
209
198
194
198
203
203
198
196
199
204
199
190
183
187
200
206
201
187
177
183
198
204
195
182
180
186
192
196
195
188
175
173
186
198
195
192
198
207
204
215
220
229
226
214
208
209
214
216
211
205
204
208
214
212
209
216
217
211
207
207
209
213
215
213
211
213
209
204
204
209
212
211
208
200
197
198
209
219
220
218
216
211
207
201
199
204
219
224
215
223
220
221
222
220
219
219
218
212
207
207
212
216
217
218
220
219
215
211
211
214
218
216
210
204
208
218
219
218
222
226
217
206
203
204
202
200
207
219
223
223
223
223
220
210
205
212
223
225
216
223
212
204
214
222
219
220
226
221
215
215
218
219
217
220
219
212
206
213
221
222
223
220
212
204
202
209
220
235
247
242
219
203
207
209
202
200
208
222
224
223
224
230
229
219
219
224
222
217
214
221
204
194
208
216
206
212
229
235
227
223
222
221
214
215
215
206
206
220
226
219
215
218
223
215
199
193
210
241
262
247
215
204
213
219
207
200
209
222
224
217
217
223
223
219
228
233
219
208
213
220
207
198
210
211
197
202
224
232
224
222
226
225
216
212
211
210
214
225
223
207
200
212
229
228
205
186
200
235
254
237
212
209
222
226
216
210
215
220
220
212
211
211
207
210
229
235
217
203
212
225
220
214
216
211
200
206
217
213
207
213
226
228
220
213
212
215
222
225
215
199
193
205
227
235
219
196
200
224
231
216
206
217
231
232
223
216
219
220
218
215
212
204
198
206
228
233
215
202
211
229
230
224
220
214
214
220
215
198
195
209
223
225
221
215
211
214
220
218
208
200
201
210
223
235
228
210
208
215
207
196
203
228
244
235
216
210
218
225
223
222
215
206
202
213
230
230
215
203
209
223
227
225
216
214
222
230
218
198
198
213
217
209
209
209
207
205
206
206
207
209
216
220
224
233
231
215
212
212
199
187
206
237
248
230
206
199
214
227
229
225
217
210
208
220
230
228
218
207
206
212
219
223
216
211
218
228
220
206
209
218
211
195
196
205
204
200
197
200
210
218
221
221
223
231
228
216
214
213
201
195
213
238
239
221
203
198
209
218
224
222
215
208
208
215
221
223
222
215
207
205
213
222
217
209
212
221
219
210
211
219
210
195
194
205
206
204
201
204
214
220
214
209
214
224
225
220
220
219
209
209
224
233
224
215
211
208
206
206
212
214
208
200
199
202
207
216
228
226
212
206
212
221
217
209
211
220
218
209
207
216
218
211
208
210
215
218
216
214
216
218
209
200
200
212
223
225
226
222
215
217
227
228
216
213
219
218
207
202
208
210
202
195
197
200
204
214
228
228
216
208
213
217
214
210
216
223
220
210
206
216
228
230
222
217
224
236
234
218
210
215
214
204
194
200
215
224
225
222
219
219
219
218
216
216
217
216
210
211
218
213
200
198
207
213
214
217
219
219
214
206
209
213
214
215
218
224
223
218
210
213
228
234
223
215
225
244
240
215
201
211
226
221
203
197
205
213
214
215
217
216
209
209
214
215
210
206
212
224
228
213
202
210
222
225
223
221
214
207
208
203
207
218
221
221
219
221
226
222
206
201
216
226
213
205
218
235
234
212
200
212
231
231
212
199
200
202
204
206
213
214
207
201
205
208
207
205
212
222
219
207
206
222
231
226
224
224
214
200
201
207
214
226
231
226
218
219
228
223
198
184
201
216
210
197
202
216
223
218
212
214
223
225
213
199
198
203
205
206
212
218
212
199
194
200
209
211
210
208
203
200
209
225
228
216
216
221
221
209
201
218
223
227
227
219
212
217
227
219
192
178
197
222
219
202
194
200
212
222
219
213
212
214
209
197
192
201
213
215
217
224
223
208
192
195
214
222
211
198
196
202
211
217
217
209
208
218
228
222
209
228
229
218
208
203
204
214
224
218
199
189
205
227
231
217
201
195
206
220
217
209
206
210
207
194
185
194
213
223
225
227
226
214
199
203
222
228
212
200
207
216
213
207
204
208
213
222
228
226
214
229
225
205
192
191
196
208
217
219
212
207
210
222
229
225
213
203
205
211
208
204
208
211
208
195
185
190
210
226
225
219
218
214
211
218
233
233
215
206
218
231
223
204
195
208
222
226
223
218
210
219
210
195
192
194
196
198
208
219
222
216
209
210
213
215
213
212
209
204
200
203
212
214
206
198
196
199
213
224
217
203
198
205
217
227
232
225
211
207
221
237
231
205
189
200
220
227
217
206
203
208
195
195
206
212
203
193
199
215
222
214
206
206
202
197
202
216
218
202
193
204
218
214
202
201
208
217
222
224
211
190
183
197
216
222
218
209
200
203
221
235
229
208
191
195
214
223
215
199
196
199
187
200
219
227
216
201
200
213
213
206
206
214
205
188
194
221
225
197
186
207
225
219
200
198
209
220
224
222
211
194
188
201
215
213
201
193
192
205
223
229
220
208
201
202
209
218
214
201
194
197
188
203
222
229
228
216
214
212
207
203
212
224
217
197
201
225
225
194
182
206
230
223
204
196
198
201
205
213
212
209
209
216
216
206
198
194
197
210
225
223
211
209
216
215
210
211
211
200
193
200
194
204
213
223
233
234
228
217
209
209
217
223
221
212
214
228
221
195
186
205
223
220
209
201
193
182
184
198
210
220
231
229
215
207
210
211
206
208
217
218
209
212
223
223
211
203
202
198
192
203
200
203
209
219
231
237
230
218
216
219
216
214
216
219
221
221
216
205
201
205
206
206
209
210
198
179
178
190
204
221
234
225
208
208
221
224
211
201
205
211
211
211
218
218
206
195
195
198
197
203
203
203
208
216
221
221
215
210
216
221
211
203
210
216
212
209
212
215
215
204
193
193
205
213
205
190
188
197
204
211
214
206
199
208
222
220
206
197
200
210
213
208
208
207
201
190
192
204
210
201
201
201
208
214
210
204
199
199
208
213
206
205
214
214
200
194
205
219
218
203
191
193
205
211
208
202
202
208
208
201
191
187
194
209
213
205
199
203
209
212
211
205
203
203
200
192
194
213
222
200
193
198
207
212
206
201
196
193
197
204
209
215
223
216
198
190
202
215
215
204
201
205
211
209
205
205
211
216
211
197
183
184
199
213
210
199
199
209
215
214
209
204
205
205
203
197
201
218
224
198
189
198
211
212
212
212
208
198
193
203
218
227
227
217
203
200
208
212
212
209
211
218
217
209
203
207
215
217
212
201
194
198
209
214
209
202
205
212
214
213
206
204
207
209
205
200
204
213
216
202
194
205
215
213
212
219
220
209
200
212
228
229
216
207
207
216
220
217
215
214
214
214
212
207
205
208
216
218
217
212
210
215
214
208
203
202
207
212
215
212
205
203
207
208
206
199
199
202
205
207
204
211
214
211
205
211
218
214
209
215
226
220
203
195
209
224
227
220
216
211
205
201
202
205
209
214
217
220
222
223
223
222
215
201
192
194
206
216
217
212
205
201
205
207
206
199
197
194
196
213
209
204
207
207
200
199
205
213
214
212
213
208
196
196
211
221
219
213
211
206
196
188
192
203
213
215
214
213
220
228
227
220
210
196
188
190
205
217
217
211
206
202
203
207
206
200
198
192
187
215
204
190
192
205
206
196
195
207
216
212
206
200
199
206
214
213
205
203
203
202
198
195
195
203
217
220
211
202
209
222
223
213
200
198
196
195
203
209
209
210
210
202
198
203
204
202
202
197
186
213
199
182
185
207
217
206
196
206
220
220
208
202
207
214
214
205
200
199
199
201
207
208
201
203
217
225
212
194
195
209
216
204
193
199
208
206
198
195
196
208
215
202
193
195
201
202
205
203
192
209
201
193
196
211
219
211
201
209
225
225
209
201
207
213
210
202
203
203
199
199
211
214
203
200
214
223
215
198
193
202
208
199
193
203
215
209
195
190
197
213
217
199
187
191
200
201
205
208
199
208
209
210
209
212
213
207
205
212
223
217
200
194
202
208
203
202
209
208
198
196
204
207
198
197
207
215
215
211
205
203
202
197
196
209
212
201
193
196
207
216
212
199
190
194
201
203
204
208
204
205
210
216
213
207
204
202
202
209
213
203
188
187
199
206
207
207
210
208
198
194
195
196
197
200
202
202
208
217
217
209
202
196
197
206
204
194
193
204
211
210
205
199
197
199
201
202
203
204
202
201
202
205
202
198
199
202
204
203
201
196
192
194
202
211
214
211
209
207
204
197
192
194
200
203
200
194
200
213
216
210
205
196
192
197
198
193
195
203
203
198
194
198
201
199
197
198
200
203
202
202
196
196
193
191
196
208
210
203
196
202
211
215
209
210
214
210
207
212
213
206
199
200
208
207
199
196
201
204
200
202
211
205
189
187
197
200
199
196
192
186
186
195
202
199
192
193
201
208
205
205
197
202
201
193
195
212
219
205
195
206
229
232
214
203
204
208
211
219
220
212
207
208
210
206
200
201
205
198
187
196
218
218
197
191
204
211
200
189
186
185
186
195
205
202
192
192
203
212
209
205
202
214
218
202
196
209
222
213
196
203
228
236
215
196
196
205
213
218
219
216
213
208
204
202
202
204
203
196
187
199
221
226
214
209
217
217
201
188
188
191
193
202
211
207
198
197
205
210
208
203
201
215
222
210
198
204
216
214
195
195
215
228
212
194
194
201
205
205
211
216
211
197
192
200
206
202
196
196
197
203
216
224
226
225
225
217
199
187
191
199
205
212
216
209
203
203
202
199
199
200
197
203
210
208
200
198
206
206
196
192
205
215
208
197
196
197
192
191
201
213
206
189
185
199
205
196
190
196
200
200
203
214
224
226
221
209
196
189
194
201
209
215
214
206
204
204
196
187
191
203
198
191
194
201
199
196
197
199
197
197
202
207
205
201
198
194
185
184
197
208
203
189
187
199
200
190
188
194
194
191
194
206
213
215
208
198
192
194
197
201
206
212
211
205
203
200
189
180
185
210
204
192
192
202
202
197
197
199
199
199
200
204
203
202
200
198
191
189
199
208
206
199
199
203
199
189
188
192
188
184
192
200
203
203
198
191
190
197
200
201
201
207
210
207
202
194
185
178
181
214
207
200
206
212
205
199
202
206
205
200
200
203
200
200
204
207
203
198
203
210
208
204
206
209
203
195
192
194
191
189
192
194
194
195
192
188
190
195
198
195
197
205
211
208
200
192
184
180
182
208
199
205
221
224
211
202
210
216
209
202
204
205
197
195
203
213
211
202
205
212
207
200
203
209
207
198
195
198
200
194
189
190
191
193
192
191
191
191
190
193
200
209
209
202
196
191
187
185
189
199
192
206
227
229
213
209
218
219
207
205
212
210
197
188
198
212
209
201
202
207
200
188
190
201
203
199
197
203
206
197
187
191
197
194
189
193
196
193
189
195
205
210
205
195
192
191
192
194
199
201
195
205
222
224
212
212
219
213
202
206
218
218
199
185
193
204
205
200
199
201
195
184
181
188
195
196
196
198
199
196
193
199
203
195
188
195
202
199
198
200
205
204
198
193
189
191
197
202
204
208
200
200
211
213
205
204
210
204
196
200
215
218
202
191
196
204
205
202
201
201
197
189
184
184
192
198
197
190
189
192
199
204
203
195
194
198
204
205
204
203
198
193
195
197
193
191
198
207
205
212
203
194
200
204
194
188
194
199
195
195
206
211
205
201
205
209
208
206
206
207
200
194
193
192
195
205
200
186
179
190
201
198
192
196
205
205
202
201
206
202
190
184
195
203
196
187
195
210
208
205
220
224
215
214
224
227
219
211
209
214
221
222
214
207
214
232
233
217
211
214
207
199
207
228
236
224
207
203
204
207
211
215
213
200
195
196
203
216
230
232
221
214
210
205
199
206
218
219
218
213
229
231
222
221
230
232
221
211
206
209
219
227
220
207
209
220
220
211
214
222
212
193
194
215
226
212
195
197
209
219
218
211
203
202
200
196
194
206
223
231
225
223
216
199
193
207
223
218
209
222
228
229
226
223
221
221
220
218
209
205
217
231
228
213
204
201
197
198
215
230
220
198
195
211
218
204
193
202
223
230
216
205
205
212
207
198
198
213
224
223
222
224
222
203
201
217
226
215
200
228
222
221
223
218
205
204
219
225
214
204
212
226
226
212
199
192
189
196
211
223
216
206
209
221
219
203
197
217
237
230
206
199
214
227
217
203
209
224
226
215
210
219
220
211
212
227
229
212
198
229
215
214
221
213
197
202
223
226
210
198
205
215
214
206
203
203
204
207
207
207
207
209
217
229
223
206
202
223
239
224
198
197
221
235
224
211
215
226
224
210
206
212
214
211
218
229
226
212
204
229
215
216
222
212
200
213
229
221
199
193
200
206
206
205
212
223
229
221
207
200
203
207
215
226
225
209
203
217
228
217
201
204
223
230
223
215
216
218
217
215
214
212
209
209
216
222
220
214
211
229
218
220
222
212
207
224
236
218
195
192
202
207
209
214
225
237
239
226
208
206
214
214
208
218
224
213
203
205
211
211
211
220
226
219
213
213
212
210
215
223
223
214
209
214
217
215
214
215
213
223
217
219
216
204
204
225
238
221
202
201
208
211
217
224
231
232
228
216
208
216
230
226
210
214
223
214
201
198
199
207
221
231
225
210
205
209
209
206
215
228
227
214
212
220
221
213
213
215
205
213
209
212
208
197
199
219
230
223
212
212
214
215
220
225
226
221
213
204
204
220
237
235
218
218
222
213
203
200
200
210
224
228
220
206
206
210
208
206
217
228
223
211
212
220
217
211
214
215
197
201
200
205
203
198
202
215
221
214
212
217
218
218
219
219
213
210
207
203
203
215
230
233
223
219
219
214
208
207
209
215
224
221
210
204
209
211
210
212
222
227
220
215
215
213
204
201
213
219
199
199
200
203
204
206
213
219
214
203
207
217
221
219
219
217
210
210
213
211
206
209
220
225
218
213
212
210
210
212
215
219
221
217
207
201
206
211
217
224
231
229
221
219
219
209
193
191
208
217
205
205
205
203
205
214
222
222
212
201
205
216
220
218
219
220
220
221
221
216
206
208
215
214
205
199
200
204
209
213
216
218
215
212
208
200
200
210
223
234
238
231
221
219
220
212
196
194
203
211
209
213
208
204
205
217
220
219
211
209
212
217
216
215
215
223
231
233
226
215
207
209
214
212
199
189
191
196
205
211
213
212
207
209
210
207
206
212
222
228
230
226
218
214
215
214
211
206
205
205
206
214
209
201
209
218
217
210
210
213
214
212
212
211
210
218
230
232
222
213
208
210
216
214
201
188
186
194
205
211
214
210
205
206
214
219
222
221
211
203
206
214
217
209
207
213
221
222
214
205
198
214
210
206
216
223
215
204
207
213
210
203
209
216
211
210
217
218
216
215
214
213
218
217
205
190
187
199
215
218
219
215
212
210
213
225
232
221
199
183
186
204
214
208
202
208
219
225
222
214
200
217
221
221
221
219
209
203
206
210
204
199
212
226
223
215
207
204
210
217
220
215
214
214
205
189
187
205
225
229
228
223
220
215
213
218
222
213
198
188
192
207
214
207
201
206
216
221
223
221
208
223
236
234
222
211
203
205
209
209
206
208
220
233
235
225
210
201
206
218
223
218
210
206
201
191
189
201
220
231
230
225
220
215
209
205
205
205
208
213
215
216
211
206
204
211
215
217
217
216
211
228
240
237
218
201
201
209
212
213
215
218
221
224
231
233
222
210
205
212
220
216
203
196
196
202
199
196
205
220
222
216
213
210
207
203
201
207
220
230
227
217
208
203
207
218
222
214
204
204
205
220
227
226
213
203
205
213
215
217
224
225
216
209
213
224
224
218
209
209
218
219
205
192
200
219
217
197
196
210
214
204
201
205
207
207
206
211
220
226
221
213
205
203
209
218
220
208
195
194
200
209
209
213
212
211
214
217
219
224
227
220
205
197
201
209
216
221
215
208
219
230
218
200
206
228
228
206
200
213
215
202
197
203
208
207
205
208
212
213
213
207
203
206
211
214
213
205
197
197
202
200
197
208
215
218
220
221
226
228
221
205
196
197
202
202
208
220
216
205
216
237
235
215
209
220
220
209
210
223
223
209
204
207
207
201
197
199
205
212
217
211
203
206
215
216
212
210
211
211
208
199
196
210
219
221
222
222
227
226
213
198
195
205
210
206
207
217
215
204
211
233
242
229
212
205
202
201
212
226
225
216
214
213
207
197
194
198
208
220
226
217
204
207
218
220
216
219
225
221
209
199
197
211
223
226
222
221
220
217
210
206
205
208
210
210
211
215
215
207
206
222
236
234
216
200
194
197
209
219
219
218
218
214
204
201
205
209
212
218
222
215
206
210
219
220
218
223
229
218
204
199
196
209
227
231
223
214
211
210
217
219
214
207
207
210
212
215
218
214
206
208
221
228
220
206
202
205
210
211
212
216
216
208
201
211
221
218
212
207
206
207
210
213
215
216
215
216
218
211
203
196
196
207
225
229
217
203
202
210
223
226
213
199
203
210
210
211
217
217
208
202
208
217
218
213
214
219
217
209
209
212
207
197
200
216
222
213
205
203
200
206
212
211
208
210
210
208
207
209
208
196
196
206
218
219
205
194
199
211
222
216
198
194
207
217
214
207
207
209
206
201
201
206
207
211
217
221
215
208
212
211
199
190
200
216
213
200
202
211
211
210
210
207
204
209
215
213
206
208
216
195
195
204
210
205
194
192
203
212
211
197
184
190
213
225
217
201
195
198
203
203
202
200
201
203
207
209
206
207
214
214
200
195
203
208
202
198
207
218
217
211
205
202
201
209
221
221
210
205
210
196
194
206
208
199
189
194
207
211
202
187
182
192
211
222
215
199
190
194
204
208
203
201
200
199
199
200
202
207
215
216
208
207
206
199
198
207
214
214
212
209
207
203
198
203
215
220
208
197
198
198
200
213
215
200
187
193
209
213
204
194
194
198
201
206
205
200
199
203
209
209
203
200
199
199
198
200
203
210
216
216
215
214
205
190
194
212
216
205
203
209
212
206
194
190
199
207
200
188
191
204
209
217
218
204
186
191
210
218
211
203
204
203
195
192
197
205
211
213
211
206
197
193
193
199
204
209
212
214
218
219
219
218
206
189
190
206
208
202
205
215
216
207
191
184
190
195
192
186
192
211
211
209
210
207
193
191
205
217
216
208
206
205
197
195
203
215
219
215
207
200
195
190
189
198
211
214
211
212
220
223
219
215
210
201
194
195
199
205
211
217
214
203
194
193
195
195
192
188
195
216
205
191
197
209
204
195
199
210
214
209
206
205
203
206
215
221
220
212
202
201
202
201
194
202
214
215
206
205
216
222
214
210
215
218
207
191
191
202
211
212
207
199
197
204
206
203
199
193
194
215
199
184
193
212
211
198
193
201
212
216
210
206
208
211
217
220
218
211
201
204
215
214
205
205
217
215
203
200
208
211
203
200
216
229
219
197
187
193
198
201
204
197
195
203
210
209
204
197
193
216
205
195
205
214
206
193
190
200
215
220
211
205
206
205
205
211
217
211
200
201
215
217
206
207
216
215
207
202
202
198
189
192
210
228
222
204
192
189
192
202
207
197
189
196
208
209
204
201
196
216
216
216
218
212
196
187
193
208
217
215
205
199
199
196
192
202
213
207
193
192
204
206
197
201
212
213
208
209
204
193
186
190
202
213
214
207
199
195
199
209
211
194
180
188
205
208
200
200
205
212
218
227
225
209
191
188
202
214
217
208
197
195
197
196
194
201
206
198
189
189
196
195
189
196
206
202
202
209
211
203
197
196
196
198
204
207
206
203
205
212
206
188
176
185
203
205
194
201
217
201
207
219
223
210
196
195
206
212
208
204
201
198
198
204
207
206
201
197
195
197
198
197
192
199
200
193
195
207
215
216
215
206
195
195
207
211
206
203
205
205
197
182
180
187
200
199
191
206
227
197
199
211
219
212
201
201
205
203
202
211
215
210
203
208
214
211
203
205
209
209
207
205
203
202
201
194
194
202
211
220
220
209
198
204
214
214
203
199
202
199
188
183
188
193
195
194
198
214
230
204
203
212
220
212
201
198
199
197
200
214
225
220
204
204
211
212
211
215
216
213
210
209
206
205
204
203
202
203
207
211
209
201
203
218
226
213
197
195
201
196
186
189
199
200
200
204
212
218
219
214
212
217
218
211
198
195
196
199
200
208
218
216
201
197
207
212
215
215
210
205
203
204
202
200
204
209
210
207
204
200
193
190
203
224
228
208
191
194
203
200
192
193
201
206
212
221
222
212
201
218
215
210
209
205
199
195
197
199
200
199
204
205
197
197
206
210
208
202
194
192
194
196
196
197
200
206
210
210
204
193
184
185
201
222
225
206
188
189
201
204
196
193
196
203
217
228
221
201
191
212
211
200
193
197
200
199
198
197
197
197
198
198
196
202
209
208
199
190
182
182
190
199
199
194
193
193
202
207
200
190
190
193
202
217
222
207
189
185
198
204
197
188
187
194
208
217
209
195
192
206
210
197
188
191
202
203
199
193
199
203
203
199
199
207
213
207
197
189
181
181
192
204
205
201
192
186
190
198
193
193
201
205
207
214
219
209
194
189
197
200
194
188
187
187
193
200
199
194
196
206
212
204
196
195
201
204
200
199
205
213
208
199
200
211
217
209
201
196
190
189
199
207
207
208
201
188
185
190
193
196
205
209
210
214
214
206
197
198
202
197
190
194
195
190
189
193
198
196
196
209
214
216
211
204
201
202
204
205
214
220
210
196
195
211
222
217
205
199
199
201
202
200
202
214
217
200
187
191
199
200
201
201
207
207
200
194
197
203
204
191
188
200
207
199
194
199
198
195
196
205
208
218
222
212
201
200
205
212
217
219
211
195
191
204
220
217
203
197
207
213
202
188
192
215
225
210
194
196
206
202
191
192
200
196
185
185
194
203
199
191
193
206
213
205
204
203
199
194
197
199
202
215
222
215
203
200
205
208
209
210
213
204
192
194
208
211
200
198
211
214
194
177
186
209
218
210
198
199
207
200
186
188
195
186
176
184
197
200
196
195
201
211
212
206
203
201
198
195
200
202
203
209
212
210
202
200
203
203
196
197
211
214
199
189
194
202
201
205
214
208
187
180
194
205
204
199
196
195
201
200
191
189
192
186
183
192
199
196
197
200
207
211
210
204
197
194
199
201
200
209
207
201
201
200
195
195
201
200
190
186
201
213
205
197
196
199
203
211
215
204
188
194
210
209
194
192
191
191
197
202
194
187
189
198
205
204
195
191
195
201
202
203
207
206
198
196
203
203
193
216
208
197
192
190
187
189
200
203
192
183
188
202
206
207
208
203
202
209
211
203
193
203
221
216
198
193
194
194
200
204
193
178
187
215
229
211
187
185
193
195
192
193
204
209
202
198
204
205
193
210
220
218
204
200
212
222
219
213
210
217
224
224
214
206
208
220
223
218
211
208
206
205
215
228
226
209
199
202
206
209
212
221
224
223
227
229
219
213
223
229
222
220
224
223
215
216
227
231
222
206
218
225
213
202
208
212
212
209
209
212
220
223
216
202
195
202
208
210
214
216
205
194
201
218
215
189
174
186
204
212
211
214
218
222
231
230
213
203
211
222
219
219
221
216
209
213
226
228
217
215
222
232
226
212
201
201
203
206
207
209
214
221
220
209
197
192
190
194
209
220
210
194
200
220
219
189
172
186
206
210
208
209
217
225
228
227
215
210
213
215
214
216
221
220
214
218
226
222
211
220
225
234
232
218
204
198
200
204
206
206
206
212
220
217
207
197
187
188
203
216
212
203
210
230
231
208
193
200
212
210
203
208
221
226
224
221
220
222
222
214
209
216
225
224
218
221
226
222
211
218
224
231
229
220
214
210
205
203
203
204
203
202
210
214
214
210
206
203
204
210
211
209
214
228
233
224
214
218
221
213
204
208
221
223
218
214
218
226
227
219
214
221
228
225
214
215
224
223
215
214
222
226
223
216
217
223
217
205
203
206
205
201
204
211
216
222
227
225
217
211
214
213
208
210
221
224
221
221
226
224
215
210
212
212
212
213
212
217
225
228
229
229
229
217
201
200
217
226
220
214
220
221
215
209
212
223
224
214
208
210
209
208
210
214
218
228
238
236
224
218
222
213
193
189
207
220
221
220
226
233
227
214
200
197
210
220
213
205
216
232
236
227
221
213
196
190
209
224
217
215
217
215
207
199
201
215
227
227
220
214
213
217
222
221
221
228
235
229
218
219
227
214
186
183
206
223
222
217
223
235
232
213
192
191
215
230
215
200
211
231
229
215
212
213
205
196
206
217
207
213
210
209
202
196
199
209
223
232
229
219
217
226
227
221
216
223
227
215
200
207
226
220
197
193
212
225
222
219
223
231
225
206
192
199
225
237
221
205
215
228
221
205
207
219
219
209
208
210
194
202
203
203
202
204
207
212
218
225
226
219
216
225
225
214
205
212
218
205
189
197
221
226
213
208
217
219
218
218
224
226
218
204
199
209
225
232
225
218
223
230
220
211
213
223
225
219
212
203
192
196
201
205
209
213
216
216
213
215
218
217
213
219
224
214
199
200
206
204
195
200
218
227
220
216
214
210
209
216
224
225
219
212
208
209
214
222
229
232
235
234
230
223
221
222
222
220
210
205
202
203
206
211
214
216
215
213
212
210
211
212
207
211
224
225
210
197
197
206
210
213
216
217
216
215
212
204
205
212
221
224
222
219
213
203
203
216
231
237
238
236
232
226
218
217
218
216
211
210
213
215
213
213
214
211
206
205
209
213
215
215
208
208
225
240
232
208
196
207
224
224
214
205
206
212
212
209
208
211
214
217
221
223
216
206
210
223
229
227
226
229
224
211
204
211
219
217
215
215
217
221
212
206
210
211
204
196
201
213
222
224
217
212
221
241
243
223
206
212
226
225
213
203
204
213
217
215
213
210
210
211
219
220
220
220
230
236
224
208
206
216
213
199
194
206
219
219
216
216
213
218
209
203
211
218
209
194
193
207
223
229
227
219
219
228
235
226
215
215
221
222
218
214
211
214
218
219
219
213
210
214
217
219
222
228
238
236
218
197
195
208
210
198
194
207
217
215
213
215
206
215
214
215
220
221
211
195
190
202
217
225
227
224
217
216
218
217
215
213
215
218
222
223
215
211
216
218
217
214
215
216
216
218
219
218
216
215
213
206
204
209
214
206
202
209
215
210
209
209
206
213
226
235
232
222
211
201
197
199
208
217
220
220
217
213
211
211
209
208
211
218
219
216
212
210
212
212
209
211
218
218
212
214
213
199
186
192
214
225
220
213
210
208
211
216
215
207
205
205
208
211
230
246
239
221
214
214
208
201
205
213
215
214
217
218
216
211
205
206
213
216
210
202
203
214
215
204
196
203
215
213
205
206
206
191
176
187
217
235
224
207
200
206
217
227
216
202
197
203
209
207
221
239
236
223
224
227
219
206
208
219
218
210
213
222
223
217
209
210
221
219
202
191
204
223
220
200
188
198
213
210
201
202
205
201
192
197
216
225
214
196
190
201
224
233
217
193
190
201
209
199
209
226
228
222
225
233
227
216
217
226
222
210
211
221
225
220
213
220
234
232
210
194
207
227
224
202
190
201
214
212
204
202
209
212
211
210
212
213
206
194
188
201
223
230
211
189
189
203
210
201
208
223
224
215
214
224
226
221
220
221
218
209
210
219
219
214
212
224
242
241
219
201
207
221
220
207
200
208
216
214
205
202
208
214
214
208
209
213
215
205
193
198
213
222
210
198
198
210
211
207
215
226
223
208
198
205
216
217
212
212
210
206
207
213
212
206
208
225
237
234
219
207
206
212
217
214
211
214
215
210
202
200
206
211
208
202
208
221
227
216
201
194
200
208
211
213
214
214
208
209
220
231
227
208
192
192
202
203
204
205
206
205
204
205
206
205
212
224
223
214
213
214
212
211
219
224
221
216
213
207
200
202
208
208
201
201
210
223
223
214
203
195
191
197
211
221
220
210
204
204
216
227
229
215
198
194
195
199
205
210
212
210
204
203
206
210
221
223
211
201
210
220
220
219
228
235
231
218
211
209
205
210
217
212
201
200
212
214
205
202
205
203
194
196
208
215
214
206
202
199
211
222
225
218
208
203
204
210
215
217
217
215
209
208
210
217
225
221
208
202
211
220
219
220
232
243
235
218
213
213
214
221
226
215
198
197
213
215
198
193
208
210
201
200
207
206
206
204
207
202
210
216
215
211
210
210
213
220
220
213
211
215
216
216
216
217
217
215
212
213
213
210
204
209
226
238
230
216
215
219
221
225
226
210
192
198
219
223
204
197
207
210
204
204
211
211
207
204
207
209
209
210
206
203
205
209
214
217
210
198
197
205
214
217
215
211
206
206
214
221
213
197
189
195
211
220
216
210
215
220
221
221
218
203
196
209
227
225
208
202
207
207
200
204
218
224
215
202
199
208
206
204
200
199
200
201
201
200
193
184
188
199
207
209
206
199
196
201
212
219
210
194
185
190
201
205
207
207
211
214
215
216
210
199
209
230
232
214
199
204
209
204
192
194
213
227
218
197
191
201
203
202
202
201
197
191
189
190
188
185
189
202
204
202
197
193
195
203
209
212
209
204
196
195
199
202
204
203
203
203
205
211
206
203
221
241
227
196
190
204
211
201
182
178
195
212
207
194
196
197
205
205
206
205
197
191
196
199
196
190
195
209
211
206
198
194
201
209
206
203
210
213
207
206
206
205
204
202
199
197
200
208
211
211
222
231
213
190
193
210
211
196
178
173
184
193
194
196
208
201
206
204
207
208
202
202
215
219
208
194
198
213
219
216
205
202
208
211
202
198
210
218
212
212
211
202
197
203
207
205
199
203
215
220
218
210
198
197
207
211
202
190
185
185
189
189
188
199
217
206
206
200
205
209
208
214
228
226
208
191
195
211
223
221
212
208
212
213
203
201
214
220
215
213
211
194
187
204
226
219
195
194
215
227
214
194
192
204
214
206
193
187
196
205
206
199
193
201
213
210
203
199
207
210
208
213
223
219
203
192
196
212
221
216
208
208
218
218
209
208
217
219
214
217
211
192
185
211
236
224
188
182
213
231
217
196
194
202
202
194
188
191
202
217
220
212
201
200
205
211
206
204
207
206
199
200
209
209
201
198
205
216
218
205
196
206
220
220
211
211
216
215
215
218
216
199
193
215
230
209
177
179
210
227
219
207
204
199
193
189
194
199
205
215
223
221
208
200
202
213
214
212
210
199
187
190
204
211
206
204
213
221
215
197
190
204
217
215
209
209
209
208
209
220
222
208
204
215
215
193
179
191
210
214
211
213
211
199
191
195
203
203
200
205
220
220
207
199
206
210
215
215
209
195
184
190
208
217
214
211
215
219
212
202
200
208
210
208
208
209
211
207
208
220
222
213
210
214
207
194
198
212
214
203
205
218
216
199
193
201
206
202
195
197
212
213
197
198
216
203
209
210
207
200
191
194
206
216
216
214
211
209
208
212
218
216
206
203
207
214
214
213
212
216
216
209
209
213
212
211
218
225
215
201
207
221
215
197
194
202
203
201
194
194
202
201
190
197
224
200
203
205
208
208
199
192
193
203
211
214
208
199
202
217
226
217
203
201
205
208
213
216
216
212
208
204
205
213
221
224
221
216
212
211
219
223
215
202
198
200
202
203
200
192
192
192
189
200
224
205
203
202
206
210
202
187
180
191
210
215
204
192
195
210
219
212
203
201
198
195
201
212
214
208
205
205
206
208
221
222
204
192
201
220
224
216
211
210
208
200
199
206
206
198
194
196
199
202
211
210
204
198
199
205
202
186
176
189
208
213
199
187
187
197
205
203
201
199
189
181
187
200
207
203
201
207
207
207
212
208
187
174
190
216
219
205
206
215
213
201
195
199
204
206
207
208
208
201
197
207
201
191
189
198
203
194
185
192
208
210
200
189
184
188
193
195
196
195
186
178
184
198
202
198
197
207
213
206
202
198
184
173
184
204
208
198
198
207
208
200
189
185
193
208
216
212
206
199
194
197
197
193
189
196
205
205
196
196
205
209
206
197
187
186
189
193
197
198
194
189
191
203
204
195
191
202
212
208
199
196
196
190
189
198
206
201
194
193
197
197
186
174
181
201
209
202
198
201
200
190
199
203
201
201
208
211
203
198
203
211
214
206
194
192
194
196
204
207
201
196
201
208
205
195
190
193
200
202
202
203
209
207
202
203
211
209
196
187
191
193
186
177
178
190
192
189
195
202
204
189
205
218
215
204
204
210
209
202
205
216
219
211
201
200
204
207
210
211
202
198
206
209
201
199
197
190
185
194
207
213
213
213
213
214
214
210
198
192
195
195
187
183
183
184
186
190
198
201
201
190
206
224
219
201
195
203
211
210
211
220
220
209
200
205
213
213
210
205
198
196
204
203
196
204
208
192
178
191
214
219
208
206
212
215
207
197
196
198
202
198
190
189
190
189
193
200
203
199
197
189
205
220
213
193
185
196
207
210
212
217
218
208
197
202
213
213
204
196
194
194
196
195
196
209
212
196
182
194
216
217
202
197
206
206
194
187
192
201
206
200
193
194
197
199
204
207
203
197
195
188
203
212
203
188
182
190
199
202
203
208
214
211
197
193
201
203
199
197
196
191
185
189
203
214
211
199
191
198
212
214
202
195
195
193
186
186
192
200
203
200
198
202
206
205
202
204
204
199
193
195
204
204
196
190
188
189
191
194
194
197
211
213
200
190
192
195
201
203
201
188
179
190
212
215
203
195
194
196
209
213
204
193
187
186
187
192
194
196
198
199
201
210
214
204
193
197
208
204
188
205
201
197
194
194
194
193
192
195
196
198
201
204
200
199
198
196
198
205
205
192
184
198
219
215
198
193
194
198
210
216
205
187
183
190
197
195
190
191
192
193
199
209
214
202
191
198
215
206
181
207
195
192
195
197
198
199
198
199
204
202
193
187
196
212
214
200
191
197
204
201
197
206
218
212
199
194
195
202
214
215
197
178
183
201
206
191
180
186
190
190
193
199
205
200
198
206
216
204
183
211
214
214
208
196
193
208
221
216
207
202
208
216
221
216
204
194
197
207
208
208
214
217
212
202
201
204
204
205
209
213
212
214
222
230
230
228
221
215
211
210
218
233
236
220
205
211
235
247
233
202
203
205
203
189
186
198
213
214
212
214
217
217
211
204
197
194
198
210
216
217
217
214
212
206
196
185
185
200
213
210
203
208
221
230
232
232
226
215
209
210
219
228
232
224
212
210
222
236
234
205
204
210
210
201
192
195
206
213
216
217
215
208
205
208
210
207
204
207
216
217
213
210
215
221
208
184
182
202
216
208
201
211
223
226
227
232
229
219
212
213
217
223
228
228
220
210
212
221
228
210
212
218
218
216
212
207
205
207
217
217
208
201
205
219
226
221
208
207
212
214
207
207
221
235
224
202
197
211
218
207
206
219
227
224
223
229
231
223
216
215
218
224
228
227
219
212
209
212
221
210
222
226
221
224
231
220
202
199
211
217
209
202
210
225
228
222
213
212
215
211
205
208
221
231
225
213
212
218
217
211
211
221
227
220
217
223
227
223
220
219
220
230
231
221
211
210
212
212
215
208
224
225
215
221
232
222
197
191
207
220
219
212
214
220
216
209
211
219
223
217
212
214
214
210
208
211
216
216
216
217
220
220
216
213
215
219
221
220
220
222
227
235
230
210
196
200
215
217
216
211
220
217
206
208
217
211
196
193
209
223
224
219
216
211
202
198
208
221
226
222
215
211
202
189
191
209
219
217
217
224
225
214
200
201
216
225
221
215
217
224
227
228
220
202
189
194
214
224
217
217
219
210
199
200
205
204
200
207
221
223
221
218
214
205
198
201
212
219
219
215
206
201
192
185
195
217
225
220
220
226
222
204
189
197
221
233
223
213
215
222
218
209
204
201
198
198
211
222
217
220
220
207
199
205
209
204
205
222
233
228
216
212
206
198
199
214
223
217
206
199
196
193
192
194
209
225
227
222
222
224
212
194
187
203
231
240
224
213
216
220
208
193
194
208
217
214
212
215
213
211
219
214
210
215
218
209
206
224
237
226
210
206
202
196
200
219
229
217
201
194
195
198
202
210
220
221
220
220
224
222
207
194
197
215
235
237
223
212
216
220
208
192
194
214
232
231
216
208
211
200
218
223
223
224
221
208
203
219
229
218
206
205
206
202
200
212
220
216
205
205
207
208
213
219
220
213
208
214
224
224
211
204
208
221
230
228
220
215
217
221
216
202
200
218
240
240
218
206
214
199
216
231
230
223
211
202
203
214
216
206
198
204
216
215
205
201
206
211
219
219
218
213
214
223
222
210
203
211
221
222
218
213
214
215
218
219
219
219
219
220
218
207
204
218
237
236
218
211
223
209
218
229
229
215
201
199
206
213
208
199
198
209
224
228
218
206
203
213
225
229
217
207
210
225
231
220
210
210
214
218
219
217
212
209
213
219
222
222
219
214
209
201
203
217
229
226
215
216
228
218
214
216
218
214
204
203
209
210
208
207
209
218
223
228
228
221
214
219
227
226
212
201
206
228
238
228
213
208
211
217
217
216
210
210
216
226
227
223
216
208
200
199
207
218
222
216
209
212
223
218
207
202
208
215
214
208
206
209
213
220
224
223
216
217
227
230
224
221
221
221
213
205
211
229
237
222
205
203
214
221
216
212
212
215
222
229
230
223
212
205
205
207
212
217
219
212
204
206
211
214
206
200
204
214
217
208
206
208
216
221
223
216
206
206
217
225
221
213
214
221
221
213
214
226
230
214
195
200
221
227
213
209
216
216
214
219
225
218
207
209
216
217
213
212
216
213
206
203
203
212
211
209
209
210
210
210
209
209
209
208
207
205
200
201
207
215
209
200
208
221
225
218
213
219
219
205
192
203
229
227
207
204
217
214
201
203
216
217
209
211
220
217
206
208
214
216
213
206
205
208
215
219
216
210
208
215
216
210
201
199
200
202
203
205
206
210
205
199
204
217
222
215
209
209
210
206
199
209
227
221
198
199
217
215
199
198
213
218
209
205
209
206
206
210
212
211
216
216
213
203
212
224
225
215
210
219
222
210
200
204
212
213
213
212
212
211
209
208
210
213
215
214
208
203
203
207
206
208
218
215
198
200
216
223
212
205
213
216
210
200
197
198
208
217
209
200
210
220
218
198
207
224
227
218
210
217
219
210
209
220
230
228
221
219
216
214
215
223
226
220
215
213
208
201
205
210
207
201
207
213
204
202
215
228
227
215
212
212
207
200
193
195
209
218
205
191
200
213
214
202
212
224
225
213
201
204
211
208
211
227
234
228
221
220
215
206
212
232
238
227
213
207
203
203
213
218
203
188
196
208
205
199
210
228
229
214
207
210
212
209
198
192
199
212
208
196
195
204
207
212
221
226
221
205
191
194
202
203
205
217
221
216
212
215
211
198
206
229
236
220
204
196
195
206
221
225
203
182
188
202
201
194
206
223
222
205
200
210
218
215
202
187
187
201
213
209
198
197
203
215
225
225
217
201
190
194
199
197
195
201
207
206
203
209
209
200
204
220
220
205
195
193
195
208
226
229
208
188
193
202
197
197
210
220
211
198
199
209
213
209
201
189
184
195
212
214
197
192
202
207
217
219
212
204
202
205
205
200
195
199
209
210
206
208
215
210
209
209
207
199
199
200
202
212
225
228
214
202
205
208
205
212
226
222
202
191
202
210
201
194
200
200
196
197
205
204
193
194
208
200
210
212
208
207
211
217
218
214
208
208
219
224
216
215
221
220
211
208
208
208
207
209
211
215
220
224
218
214
215
216
217
230
239
223
192
186
207
217
199
188
200
214
210
201
196
192
190
199
211
204
209
209
205
207
214
221
223
224
218
218
225
230
223
218
219
219
212
209
218
223
215
206
206
212
218
221
221
220
221
222
223
234
236
216
189
187
213
225
206
192
204
218
216
201
190
190
198
205
208
212
212
209
206
212
217
216
216
216
215
214
218
224
218
208
206
209
212
214
224
228
215
198
194
205
216
220
218
220
222
224
222
223
222
213
198
201
217
223
209
200
206
214
210
198
193
201
210
208
200
212
212
205
205
216
217
210
198
196
197
200
208
214
209
198
191
200
212
218
220
220
210
196
189
200
215
219
219
217
216
215
213
212
210
215
221
223
220
210
203
202
207
208
200
193
197
210
215
206
198
206
206
200
201
216
219
205
188
183
187
194
203
212
212
199
189
197
214
220
213
211
212
205
195
200
214
217
217
211
199
197
204
208
209
222
240
237
218
198
196
203
203
201
194
190
195
205
207
206
210
202
205
196
197
209
215
209
200
195
195
195
203
214
220
213
199
201
212
218
211
208
216
216
208
208
213
211
209
202
185
183
198
210
217
224
234
230
212
199
201
205
202
196
193
192
193
194
196
208
225
205
205
198
196
203
212
219
223
217
207
200
202
216
227
225
211
200
207
216
211
208
217
220
214
213
211
199
197
196
191
187
198
211
218
215
213
210
209
211
214
209
196
192
196
197
196
190
190
211
232
211
207
203
200
203
209
225
235
226
209
197
199
211
225
227
212
199
202
212
212
206
212
216
212
212
206
191
187
202
214
210
202
204
209
203
194
198
211
221
219
208
195
194
200
205
205
197
195
212
228
211
208
207
206
207
209
221
228
218
202
194
198
210
221
220
205
196
202
211
209
203
208
208
207
211
207
191
189
212
236
231
206
196
201
199
197
206
218
219
211
201
197
199
207
212
214
208
206
212
218
209
208
206
207
205
206
211
215
206
195
194
204
216
219
209
199
199
207
211
206
204
206
207
207
212
212
201
199
216
235
227
204
196
202
204
208
219
222
212
201
198
200
206
213
217
218
216
213
214
212
208
210
205
200
199
199
206
211
207
198
201
213
225
218
204
198
205
213
213
210
210
211
210
211
219
223
216
210
215
215
206
202
208
210
207
213
223
219
203
198
198
201
208
215
216
217
215
214
212
210
209
210
202
195
194
195
205
216
215
208
208
219
224
214
203
205
210
215
217
218
219
220
220
221
223
224
224
223
214
199
193
206
221
217
204
206
220
213
197
197
202
203
208
213
212
210
210
211
210
209
209
208
201
197
194
194
202
213
217
214
213
213
211
205
207
216
216
216
218
220
221
220
225
226
221
217
222
225
214
199
197
210
222
211
194
200
215
210
196
197
204
204
211
213
206
200
202
207
206
208
204
204
200
200
200
199
197
201
207
211
208
202
195
197
210
220
216
209
211
210
205
209
223
226
214
206
213
217
211
206
208
211
208
199
191
199
214
215
205
203
205
209
216
215
200
192
195
203
206
209
202
200
197
200
205
203
195
193
201
210
207
194
186
193
209
215
209
202
203
195
187
194
214
222
209
201
207
205
199
206
216
208
194
189
194
201
210
221
221
212
205
210
219
217
202
190
192
202
210
212
197
192
190
192
201
203
200
197
205
213
208
195
187
191
202
203
201
199
197
189
182
186
206
216
209
202
207
202
191
202
214
206
192
192
199
201
204
219
229
218
205
205
212
216
213
198
191
201
213
214
193
189
187
188
195
204
207
208
211
216
213
205
196
191
192
193
195
198
199
199
195
195
203
210
209
209
215
208
193
197
211
209
200
200
202
200
196
209
219
213
204
202
201
213
222
209
191
199
215
215
190
190
194
195
197
204
209
211
212
214
214
212
204
192
187
188
196
203
209
215
216
207
202
203
203
210
220
216
201
199
206
210
209
207
204
201
199
200
200
200
202
202
197
206
221
210
189
197
216
215
191
195
207
209
206
205
205
206
206
208
211
215
210
197
188
189
199
208
217
224
224
213
201
194
197
205
211
210
204
204
207
208
210
210
205
204
205
198
189
189
202
208
201
200
207
200
188
196
211
211
192
198
215
220
211
203
201
203
203
205
208
215
214
204
194
193
200
208
215
216
215
211
201
190
191
196
194
191
197
207
209
205
205
209
206
204
203
198
188
192
206
214
204
195
194
194
191
197
205
207
190
199
214
217
205
197
198
206
207
204
207
215
217
210
199
194
195
203
208
205
202
206
204
194
192
190
183
179
191
209
212
203
202
208
207
200
195
191
190
198
210
213
201
190
192
198
198
196
199
206
187
200
210
206
194
190
199
209
210
204
204
214
221
212
199
190
190
197
201
193
188
198
209
207
198
190
183
183
194
207
209
205
203
207
211
203
189
185
191
204
210
205
194
191
199
207
205
195
194
201
188
205
204
195
188
189
198
207
207
201
202
214
222
211
194
186
189
199
198
187
179
190
210
215
206
196
196
197
198
200
208
210
209
207
213
210
193
185
193
205
208
200
193
198
206
209
205
198
197
192
195
205
199
189
190
195
200
200
199
199
202
212
218
206
193
188
195
204
200
186
178
186
203
212
207
203
207
206
200
199
208
215
210
202
205
206
197
193
196
202
201
197
199
205
205
199
200
207
200
185
199
198
191
188
194
203
203
196
194
204
213
212
204
199
199
200
202
200
194
188
187
192
197
199
199
205
212
210
201
201
209
213
206
196
192
192
191
195
201
199
195
197
206
207
198
190
197
209
201
181
196
186
186
189
195
206
208
197
192
210
226
213
189
187
205
213
203
190
187
194
202
204
199
190
190
199
206
205
201
202
202
205
202
194
182
175
179
195
203
200
197
201
207
201
189
187
197
206
197
187
214
214
218
225
219
209
215
226
220
205
201
210
222
225
218
209
199
199
206
209
215
222
223
213
204
214
226
221
207
208
214
213
209
214
214
201
192
206
219
208
196
207
229
230
213
204
211
224
234
233
211
209
209
210
210
208
216
226
222
216
219
227
225
212
207
211
213
215
217
216
215
221
222
214
208
209
215
214
212
210
208
210
211
216
215
200
195
211
223
216
209
216
225
224
219
215
212
214
226
236
210
206
202
204
210
214
222
228
229
228
226
224
214
201
204
219
226
224
221
219
213
209
211
215
217
211
207
210
219
219
212
210
217
218
212
203
204
217
222
220
220
220
217
215
219
222
212
203
214
232
211
213
208
205
216
226
228
229
231
230
219
213
207
200
208
223
228
221
217
217
213
204
202
215
225
217
204
208
220
223
215
214
221
221
215
212
218
224
222
218
217
216
212
209
212
220
214
202
205
221
217
223
218
210
217
230
226
217
222
222
213
209
209
207
212
221
219
211
210
217
216
208
206
217
222
214
203
205
213
214
212
213
220
221
222
224
228
229
221
215
211
209
209
206
207
216
219
209
204
212
221
228
222
210
211
222
214
201
204
211
213
215
216
213
211
209
205
199
202
214
221
220
219
222
215
201
200
202
203
202
202
208
214
220
227
232
231
229
223
214
206
206
211
209
206
215
221
216
208
210
224
222
210
200
204
210
204
192
192
203
215
221
217
208
203
202
196
192
196
210
220
221
226
228
212
195
197
202
200
194
197
205
209
213
224
229
225
225
225
215
207
207
212
213
211
215
220
217
213
215
227
215
198
191
200
210
208
198
196
205
215
215
205
196
197
202
202
198
199
210
213
210
217
228
217
200
200
205
202
196
199
207
208
209
217
221
216
218
223
218
210
208
209
212
214
215
212
213
216
221
227
219
198
191
207
221
219
208
206
215
219
210
195
186
195
210
215
212
211
214
209
196
204
222
220
207
205
206
203
202
207
211
206
202
211
216
211
211
218
218
213
206
202
206
211
211
208
210
218
226
224
229
213
202
215
230
223
210
214
227
227
211
193
187
199
217
225
224
222
220
210
195
199
216
219
209
203
202
205
210
216
213
201
200
214
221
213
205
208
214
212
205
196
198
206
209
207
208
217
225
217
232
227
216
221
226
216
205
213
229
227
212
196
194
203
214
223
225
224
221
214
206
209
216
214
206
197
198
206
218
222
210
197
201
219
229
216
202
200
206
210
205
196
195
205
211
208
206
212
221
210
229
232
224
219
217
208
204
212
218
211
201
199
201
201
203
213
221
220
216
216
217
217
215
211
207
201
201
210
219
219
204
195
205
222
227
213
201
202
205
205
202
198
201
210
212
206
201
208
221
209
220
225
222
218
212
209
213
215
205
191
190
202
204
195
194
208
221
219
210
211
216
216
210
210
213
212
208
210
216
214
204
200
208
219
217
207
205
213
213
204
198
201
210
217
213
203
198
206
221
212
212
212
214
216
215
217
222
219
200
184
192
208
208
192
191
210
225
220
209
207
209
207
206
212
218
215
207
207
212
214
209
209
211
213
208
204
211
221
218
205
198
207
220
222
215
202
196
204
219
212
204
199
207
215
218
221
225
221
205
196
207
220
211
197
198
215
224
218
212
210
208
201
205
218
222
208
195
201
214
220
217
213
214
211
208
207
212
216
214
206
208
218
222
219
213
209
205
204
214
210
200
191
197
208
214
218
223
222
212
208
217
220
211
205
212
221
216
209
214
221
213
201
207
224
223
200
185
199
223
226
216
212
217
218
214
211
207
202
203
210
220
224
215
210
216
222
218
210
209
209
200
191
191
198
205
213
223
223
214
208
210
212
208
210
220
221
208
199
210
224
220
207
209
223
221
203
190
206
229
227
208
206
223
229
222
212
203
193
197
212
226
220
206
200
216
230
229
217
212
207
205
199
196
193
197
211
224
222
210
201
204
206
208
209
217
217
206
197
204
217
220
214
211
212
212
211
207
215
229
223
203
205
229
239
228
213
205
201
201
210
218
212
198
197
211
225
229
225
216
205
208
210
205
196
194
207
222
222
208
200
205
210
211
210
211
210
209
206
204
208
218
221
214
202
204
217
220
218
221
220
210
211
229
238
229
216
214
214
209
206
206
204
199
199
205
213
223
223
215
203
211
216
213
203
194
201
216
220
212
207
210
218
219
214
207
204
210
214
212
210
217
224
217
203
204
219
218
206
208
218
219
218
224
231
226
219
218
219
211
205
203
201
199
199
201
206
215
216
208
206
212
216
216
210
198
198
208
215
215
213
213
217
223
220
208
197
202
217
221
217
217
219
217
209
214
220
209
191
194
215
223
218
218
222
221
213
212
212
210
208
207
201
196
197
205
210
210
206
203
213
213
210
212
215
207
204
207
210
213
210
206
208
218
221
211
194
195
212
223
218
213
211
207
209
221
222
203
183
188
208
215
210
211
219
218
206
198
200
206
213
211
201
193
199
213
215
205
202
206
214
209
202
206
215
219
216
210
206
204
202
201
202
208
218
213
199
193
204
213
211
207
203
196
200
213
218
205
190
194
206
207
203
211
222
219
202
190
193
205
211
209
202
198
205
218
214
199
199
213
208
200
194
198
212
225
224
215
204
201
202
204
205
206
214
221
209
196
196
204
206
203
199
190
190
197
207
207
202
207
213
206
201
212
225
220
199
191
198
206
206
204
209
210
211
212
203
192
201
221
203
197
190
192
205
220
224
216
207
206
211
217
214
204
213
224
216
198
194
202
205
201
198
196
191
190
197
206
211
219
219
208
203
213
223
211
194
195
209
212
202
200
214
221
211
200
193
194
206
222
207
204
197
195
202
212
216
215
214
217
223
227
218
206
209
219
213
199
197
205
205
199
198
204
205
199
198
203
215
226
224
211
202
209
217
204
187
195
216
217
200
197
216
224
208
191
191
203
211
213
216
215
211
209
211
210
211
212
215
224
227
225
216
208
205
204
205
205
205
205
203
199
199
208
216
217
211
207
215
227
228
214
199
203
214
205
188
194
216
217
200
197
214
222
206
190
195
208
207
201
221
222
221
220
220
213
211
212
213
220
221
215
210
210
201
191
200
213
212
203
200
200
200
202
215
225
223
216
215
221
224
216
200
201
215
215
198
197
210
212
200
197
213
222
209
195
198
207
205
198
217
220
217
218
219
215
213
213
214
214
213
207
208
215
204
191
202
220
219
205
201
205
203
198
206
222
225
220
213
207
209
214
207
203
215
221
208
201
206
207
199
198
211
222
218
202
196
200
203
207
214
214
205
205
207
210
213
216
216
213
209
208
212
216
210
200
205
220
221
213
210
208
202
195
202
213
215
215
209
194
193
209
215
210
210
211
208
208
212
211
202
200
209
220
217
204
194
196
207
218
218
209
197
191
194
201
211
217
216
215
214
214
215
214
211
206
207
211
216
217
215
207
198
196
204
205
204
205
205
189
186
205
221
213
198
192
201
216
222
217
207
203
206
208
206
200
195
200
213
223
221
207
193
187
191
200
205
207
206
211
218
220
214
208
209
211
206
203
206
211
208
200
194
197
205
206
199
202
205
200
198
210
221
209
186
182
203
226
229
221
213
208
205
199
193
196
201
208
216
220
216
206
195
194
200
206
205
195
191
200
213
219
211
203
207
212
208
200
198
197
195
192
193
195
206
210
204
202
207
213
217
220
219
204
186
190
213
231
227
217
213
210
205
196
189
193
205
214
220
217
211
206
197
197
207
213
208
195
185
190
203
213
211
205
207
212
211
203
195
189
188
194
196
197
205
214
212
204
204
215
227
228
220
204
193
204
226
229
218
213
211
206
203
201
196
194
202
215
222
217
212
209
200
199
207
212
212
205
194
190
196
206
211
205
205
210
213
207
201
195
197
203
203
201
207
216
216
209
201
205
216
224
219
205
198
211
225
218
207
211
208
197
198
208
207
196
198
215
223
216
218
212
203
202
203
203
209
214
207
198
198
207
209
201
199
205
209
208
209
209
210
210
210
210
208
212
221
218
204
194
200
211
212
201
196
207
214
203
198
208
207
193
195
213
213
199
198
218
222
209
218
213
210
208
203
198
203
213
213
205
204
210
208
197
196
204
205
205
211
218
215
211
213
214
206
206
219
225
209
190
190
201
202
191
187
198
205
197
195
206
206
196
199
213
213
200
202
221
222
203
212
210
210
214
208
199
200
209
211
205
205
210
208
201
200
204
200
197
207
213
208
204
212
217
206
201
215
223
208
194
192
195
193
183
180
191
202
202
203
207
207
206
207
213
207
198
203
220
223
208
207
203
206
213
212
206
206
212
212
205
202
207
213
211
210
207
198
194
202
206
201
201
213
220
211
203
211
212
203
199
203
202
194
187
185
188
199
208
213
213
211
212
214
215
206
194
194
215
228
221
207
202
202
206
210
211
216
222
219
209
200
205
215
218
218
210
203
200
204
205
205
207
217
223
217
213
212
206
198
204
214
213
205
200
196
191
194
207
218
216
211
212
214
217
212
195
188
209
231
231
210
208
203
202
203
209
221
229
225
212
203
203
209
215
217
215
213
210
209
211
215
216
218
220
220
220
219
209
201
209
219
217
215
214
208
196
191
201
213
214
212
211
212
217
217
200
191
209
231
226
214
213
209
203
200
206
215
221
218
210
204
200
200
205
213
221
221
216
211
215
219
217
213
212
212
218
221
214
206
211
213
211
213
217
211
200
196
200
204
207
212
215
214
214
215
207
202
215
223
211
213
214
210
208
207
206
204
203
205
206
205
199
195
198
209
220
220
213
208
212
214
209
202
199
202
208
212
210
205
206
204
197
202
208
203
198
202
203
200
201
213
224
219
207
206
209
214
217
210
200
210
208
208
211
213
207
196
192
198
205
204
201
198
199
206
211
209
203
204
208
207
201
198
196
195
196
198
199
198
197
194
189
193
198
192
191
198
204
199
197
214
229
223
202
197
209
217
209
199
200
204
200
203
211
216
208
198
196
201
203
204
204
204
204
204
202
193
193
203
207
202
199
202
202
196
191
191
195
194
191
189
188
193
197
192
188
190
196
196
198
212
225
219
200
196
211
213
198
191
207
202
201
202
210
214
209
203
203
205
204
201
205
210
208
205
195
188
192
201
202
196
198
208
212
200
193
198
204
198
187
184
192
200
202
203
198
189
186
191
198
207
210
205
198
204
216
212
192
189
208
203
206
205
208
213
210
204
203
204
202
200
206
212
210
202
197
196
199
197
191
189
197
209
211
205
203
210
213
200
183
183
198
206
209
216
213
194
184
191
200
201
195
191
196
211
219
212
196
191
200
203
208
205
206
212
209
200
196
198
200
202
207
211
206
200
203
210
208
193
181
186
195
202
201
203
211
218
215
198
183
185
202
207
208
216
215
198
188
194
200
197
189
189
197
209
212
206
199
195
195
196
201
199
199
205
205
196
191
194
203
210
211
207
200
198
204
212
207
189
181
190
199
194
188
198
213
217
211
198
188
191
204
209
204
199
196
193
194
198
199
199
198
199
200
201
198
196
197
196
195
189
191
193
193
193
199
200
192
192
206
219
214
201
195
196
200
203
200
192
191
196
198
191
185
193
206
205
202
198
191
190
200
209
202
184
177
189
201
201
198
204
211
209
197
191
190
188
189
190
196
231
226
228
243
244
231
224
225
226
226
227
225
218
209
207
214
222
224
222
217
215
215
220
222
223
224
225
214
202
202
210
210
210
210
210
198
197
214
228
214
197
196
205
210
217
224
223
214
212
217
235
226
222
234
243
236
227
226
225
228
234
235
224
210
207
215
224
228
227
218
203
200
208
217
221
222
224
223
213
207
209
215
211
208
207
201
199
208
217
214
208
203
196
200
219
235
230
214
213
223
226
221
210
215
231
235
230
224
223
224
227
228
222
209
208
213
213
214
220
217
204
191
196
209
216
215
217
224
226
221
221
221
215
202
199
204
207
208
210
214
217
209
193
195
219
236
229
214
214
224
218
221
210
206
217
228
227
222
222
221
215
218
217
209
208
207
198
195
207
219
215
200
195
203
211
212
212
220
228
229
229
226
214
198
199
211
219
215
211
215
220
209
191
191
212
229
225
215
218
224
220
230
222
209
210
220
219
217
220
219
211
215
217
210
208
205
196
191
202
219
226
219
207
204
209
212
214
219
221
222
222
220
209
200
207
223
229
222
214
215
215
206
190
190
208
227
224
213
217
224
228
235
227
212
209
214
212
209
215
218
216
218
215
206
205
208
206
198
201
216
228
229
223
215
215
216
219
219
216
208
206
206
205
206
219
231
231
223
217
213
212
205
194
196
215
232
226
212
212
224
229
224
211
207
210
216
213
209
209
214
218
215
205
196
202
215
216
205
200
209
221
227
229
229
226
219
218
218
210
197
193
201
209
215
224
227
221
220
218
215
212
208
204
210
230
241
227
205
207
221
224
210
191
196
212
224
223
214
205
205
210
205
192
189
203
220
219
204
198
208
213
214
224
237
231
213
208
211
204
191
193
209
221
222
221
213
207
216
224
220
213
212
213
223
237
237
219
203
206
217
223
209
188
190
212
229
234
221
203
200
205
202
190
191
210
223
213
197
199
213
211
205
217
233
223
201
196
200
198
192
204
225
230
219
210
202
199
215
231
226
214
211
216
225
229
220
206
203
210
215
227
225
203
194
208
229
237
223
205
205
214
213
201
202
218
225
210
198
206
217
212
203
212
222
209
190
189
196
197
201
217
230
223
210
208
208
202
212
228
226
214
208
210
215
214
201
193
203
214
215
231
238
218
200
206
224
233
222
210
214
224
223
211
209
220
224
211
203
208
211
208
206
213
214
199
189
194
200
204
212
222
218
205
202
218
221
210
208
217
220
214
206
204
208
205
190
184
199
215
217
224
234
219
202
204
219
227
224
218
219
221
219
213
208
209
213
211
212
208
202
201
210
216
209
197
197
206
209
210
217
216
202
193
206
230
231
212
202
209
216
211
204
203
211
210
191
182
197
215
219
214
219
210
202
206
217
224
227
227
218
207
204
206
204
197
196
206
217
210
197
197
212
217
208
200
207
216
214
212
211
209
202
200
215
233
229
208
201
210
216
209
203
208
219
217
198
186
197
215
218
209
209
205
205
211
215
221
230
231
214
193
193
207
207
195
187
199
214
212
201
202
215
218
209
204
210
216
214
207
202
207
215
218
221
225
220
206
200
209
215
212
207
214
223
217
202
194
203
217
218
207
207
206
211
214
214
215
225
229
213
195
200
217
220
208
199
202
209
210
210
212
218
218
215
214
213
210
207
202
199
210
228
229
218
215
214
205
197
198
208
214
215
216
217
213
208
206
212
220
217
205
204
205
212
215
211
211
220
222
213
206
216
228
228
223
222
214
206
204
212
221
220
218
222
224
217
204
201
204
203
212
226
226
213
209
213
208
192
186
201
218
223
218
214
212
214
216
217
220
219
199
197
200
207
209
211
212
216
217
213
212
223
230
228
230
235
225
205
197
210
221
218
215
224
230
220
206
204
210
211
211
216
217
213
213
216
209
191
183
198
219
226
221
215
213
219
220
219
219
218
197
197
198
200
204
209
212
214
215
210
210
218
221
222
225
231
223
206
198
206
213
210
211
220
223
217
212
211
212
212
212
212
215
219
222
220
211
199
196
206
217
222
221
215
211
216
219
215
214
213
200
201
201
199
199
205
211
213
216
210
203
205
213
217
219
217
211
205
203
205
204
202
206
214
214
213
216
216
214
214
216
219
222
225
225
221
214
212
213
214
214
216
218
211
202
206
217
217
208
206
205
212
208
200
199
203
207
212
217
212
198
194
206
219
218
209
202
200
202
202
200
199
205
214
216
213
214
216
216
214
218
225
228
227
223
216
214
220
222
217
212
215
216
202
189
199
219
221
209
198
210
214
210
205
205
205
204
210
219
219
202
192
202
220
223
212
198
197
200
205
204
203
208
221
224
216
208
212
217
213
211
220
229
228
219
211
210
217
218
212
212
217
213
196
188
204
223
225
210
199
214
212
209
212
217
214
205
208
221
226
211
196
202
219
225
214
203
200
200
207
210
210
213
222
225
216
205
211
219
210
198
205
222
227
217
208
207
211
210
211
216
219
211
196
196
212
222
218
209
206
215
208
207
215
224
222
209
204
217
225
216
202
206
219
221
213
208
210
210
210
212
212
211
209
209
205
204
214
220
207
192
196
213
220
216
212
211
208
207
213
223
221
209
202
207
215
213
206
204
211
212
206
205
208
219
222
212
202
205
213
214
208
207
212
211
209
211
216
217
214
210
206
202
192
187
190
202
217
219
210
199
199
202
206
212
219
218
208
205
218
225
217
208
206
209
208
202
197
200
211
210
207
203
198
204
216
215
201
196
203
211
216
211
201
202
208
211
215
217
212
200
196
192
185
179
185
202
215
215
211
208
202
194
194
206
219
218
208
209
220
218
206
206
211
207
202
201
201
203
206
212
215
207
196
198
211
217
207
201
206
218
223
212
196
196
206
210
209
209
206
194
190
192
192
193
195
206
210
212
213
215
206
191
191
204
214
210
207
215
218
207
196
206
216
209
201
205
210
206
199
217
222
217
209
209
214
218
218
217
222
229
227
213
201
202
205
208
207
205
196
192
196
203
205
208
213
216
212
208
213
218
211
195
193
205
209
203
206
220
218
200
193
211
224
215
203
206
211
206
193
219
227
227
227
221
220
221
229
231
233
233
221
213
215
212
205
208
212
205
193
193
204
211
212
213
221
224
216
208
211
219
216
203
199
208
208
200
205
219
217
200
198
216
230
221
205
201
202
199
192
216
221
228
231
226
217
219
231
236
233
222
209
212
223
217
204
206
217
209
196
196
207
214
210
208
215
221
218
209
208
216
219
210
203
207
207
200
203
212
211
203
204
216
228
225
208
195
194
196
196
213
213
216
220
217
210
210
221
230
223
207
201
212
222
213
202
207
215
211
202
202
205
207
208
203
202
208
214
212
210
211
215
212
206
205
205
202
201
205
206
205
208
210
217
217
207
194
194
201
202
211
203
202
204
205
201
200
207
216
214
205
206
215
212
204
200
206
208
205
204
203
200
202
209
207
196
197
208
214
209
204
206
211
208
207
206
205
204
203
204
205
205
203
202
202
203
202
202
205
207
211
200
195
196
202
202
195
195
201
208
211
219
218
206
197
203
210
205
197
199
201
197
200
214
215
203
196
204
213
212
203
201
207
209
207
208
212
212
207
207
207
207
201
192
189
198
210
212
209
205
208
199
193
196
208
210
203
193
192
199
212
223
219
202
198
210
217
207
195
193
195
197
201
215
222
216
205
201
207
212
209
205
206
206
203
208
215
217
213
212
210
206
201
193
185
192
208
214
210
205
208
203
195
197
209
217
213
201
192
192
202
215
213
203
203
215
222
213
199
193
196
200
204
213
225
226
212
199
200
211
216
214
208
201
197
202
212
214
214
217
211
200
199
198
191
189
198
210
211
209
217
207
199
199
206
212
215
210
199
190
192
200
206
202
204
214
219
214
202
200
203
205
206
210
222
226
215
200
198
208
219
217
207
194
190
195
202
205
210
217
209
194
194
204
202
190
192
207
212
212
224
212
205
203
202
199
202
208
206
196
192
196
198
198
201
209
212
205
200
206
210
208
207
208
216
219
215
209
205
206
212
211
201
191
190
195
196
195
202
212
206
192
194
207
206
195
193
206
211
207
223
212
209
209
201
188
189
200
206
204
203
206
205
200
202
208
202
192
193
206
212
208
204
206
209
212
218
219
212
204
202
201
194
192
195
200
197
192
198
207
207
197
197
205
207
200
200
207
208
200
218
206
204
208
205
194
189
195
203
206
210
218
219
211
209
209
197
182
185
203
212
205
202
206
207
209
218
224
215
202
197
195
193
195
201
203
197
193
198
206
208
207
204
204
206
205
204
206
206
200
218
203
195
202
209
208
204
204
204
203
205
219
229
225
217
208
194
182
187
204
214
211
208
212
212
211
216
219
213
206
202
199
199
200
200
196
189
193
198
203
209
213
210
206
205
203
199
202
208
207
225
208
194
198
210
216
218
218
212
199
195
209
226
230
223
210
197
190
196
209
219
220
219
218
216
214
212
211
212
214
213
209
206
203
195
185
180
187
197
203
207
212
212
208
203
197
194
203
213
212
231
219
203
199
206
216
223
225
214
196
186
194
212
222
221
213
205
200
202
209
220
229
227
217
212
210
208
206
212
219
220
212
207
202
192
180
179
185
196
201
203
204
206
206
201
196
200
211
214
205
228
223
210
204
206
213
220
220
210
198
190
188
197
208
216
216
212
206
200
201
211
224
225
212
201
201
202
203
208
216
216
206
198
195
191
187
187
189
197
202
203
199
200
200
199
203
215
222
209
190
216
217
210
206
208
215
215
210
203
201
199
194
191
196
209
217
213
205
197
196
200
210
215
208
196
193
199
202
203
207
208
197
188
187
190
193
196
199
201
203
203
201
200
197
196
212
230
224
198
180
206
205
206
207
212
216
212
206
203
205
205
201
193
192
201
209
209
202
201
200
197
199
206
210
202
195
199
202
199
199
198
190
181
181
188
192
197
203
204
202
202
205
206
196
195
216
231
213
186
184
205
199
201
210
218
217
212
209
208
208
206
204
198
193
198
205
205
202
206
209
202
193
199
213
212
202
206
208
202
195
192
185
182
181
186
189
193
200
202
197
197
205
208
200
197
214
222
199
182
193
208
198
203
216
224
217
209
208
208
206
205
204
200
194
198
208
209
204
204
207
202
192
195
209
214
209
210
213
205
193
185
184
185
186
189
191
191
195
196
189
188
196
203
200
197
209
213
196
187
200
209
200
206
223
227
215
201
199
202
202
203
205
201
194
198
215
219
207
193
194
197
194
195
202
212
212
209
208
203
188
180
185
190
192
196
199
195
193
194
189
184
184
192
196
199
206
210
202
196
201
201
198
208
223
225
209
191
187
195
199
203
207
204
196
197
214
223
207
185
184
196
201
196
196
207
210
201
197
195
187
181
188
195
196
201
203
198
193
193
193
190
185
189
195
198
202
206
205
203
203
187
194
207
217
215
200
185
184
194
200
201
206
209
202
197
203
209
202
187
188
199
204
196
195
206
210
196
189
193
193
191
194
197
197
197
197
195
192
192
199
201
200
198
198
198
198
199
201
203
206
180
190
203
207
205
198
190
190
199
202
198
202
213
213
201
191
192
199
200
197
193
192
192
197
206
206
192
186
195
201
200
198
199
197
193
193
195
193
190
197
209
212
207
199
197
196
194
194
198
206
236
221
221
233
235
225
219
218
225
238
247
238
215
195
193
207
226
235
229
217
210
212
223
227
221
214
213
211
204
202
205
208
210
213
218
228
231
232
230
222
213
203
199
207
221
226
224
218
211
204
241
224
215
228
238
228
217
214
215
226
239
238
221
203
202
211
218
223
224
213
200
203
218
226
220
212
213
219
219
218
218
216
209
205
216
235
237
223
209
206
209
204
195
204
226
236
230
222
213
208
231
220
205
212
224
223
213
205
200
208
224
233
224
212
211
213
202
198
204
207
205
207
217
220
215
207
208
222
232
234
230
224
207
194
205
229
236
217
197
196
207
209
201
210
231
238
230
221
213
207
218
220
206
203
210
212
210
198
190
199
218
230
226
216
217
214
193
180
192
210
218
223
221
212
203
202
209
224
235
237
233
225
208
194
197
216
228
218
201
200
211
214
209
214
228
233
225
220
216
210
216
227
219
208
210
215
214
203
196
206
222
231
225
217
217
215
200
190
201
220
231
234
221
204
198
207
218
228
232
231
228
222
213
201
198
209
220
218
207
207
218
220
209
208
219
226
219
215
217
216
220
232
226
217
219
224
222
213
213
223
230
228
217
210
216
221
216
211
218
228
232
227
214
201
206
219
231
234
233
224
216
214
214
210
205
206
213
212
206
208
222
222
204
198
215
228
217
209
217
225
218
221
216
219
230
234
227
219
220
228
229
217
203
203
216
226
226
221
224
228
224
211
199
203
216
227
229
231
229
216
205
207
216
218
209
206
209
210
208
210
221
219
202
199
219
233
219
204
212
222
208
204
200
214
232
232
223
216
215
217
214
203
194
201
216
224
219
212
215
223
217
199
194
206
217
215
213
217
217
206
199
208
220
220
210
204
206
216
220
217
217
212
204
207
224
234
223
206
207
211
205
201
198
210
223
222
217
213
207
203
201
200
199
208
219
218
203
194
204
216
212
201
202
209
206
193
192
201
203
198
201
216
223
218
209
204
208
226
236
228
214
206
205
210
222
230
225
212
202
199
213
214
212
212
213
214
219
218
206
197
202
212
216
217
221
216
196
188
200
213
208
207
214
212
194
179
185
197
200
202
209
218
218
215
214
211
212
226
239
235
220
206
204
209
217
220
220
213
202
198
218
225
221
213
208
214
229
229
212
202
213
230
230
221
220
220
206
197
200
204
204
212
217
210
194
188
196
205
209
213
215
210
208
214
224
222
211
215
228
231
224
211
206
209
215
215
212
209
207
207
210
219
217
209
208
220
238
238
221
211
223
238
235
219
215
221
218
209
204
201
204
214
216
207
202
206
213
216
219
219
213
202
201
218
233
229
210
204
214
223
222
214
211
216
223
218
206
207
213
215
201
206
205
205
210
223
235
233
222
215
223
232
227
214
210
216
220
216
209
206
216
225
219
208
208
222
227
222
217
211
207
206
210
223
237
232
213
203
209
216
218
213
213
221
225
216
206
212
222
218
203
205
205
206
211
219
223
221
217
214
214
214
214
214
212
212
212
211
210
215
227
234
226
210
211
222
229
226
213
201
205
217
223
224
231
234
223
209
206
209
214
213
213
215
217
212
208
216
224
215
211
217
218
214
212
215
215
212
210
208
205
201
203
215
223
218
208
205
210
219
230
237
234
221
213
214
223
225
211
195
206
229
229
215
218
232
228
208
199
207
216
215
207
206
207
209
211
217
222
216
213
222
224
219
216
218
214
208
208
207
203
200
203
217
229
227
213
203
208
218
224
229
232
229
217
208
211
219
213
200
207
228
225
205
206
222
221
203
195
207
220
218
209
207
210
213
210
209
217
221
205
211
217
216
218
221
217
209
208
208
208
209
211
219
231
232
218
205
206
213
215
216
223
228
220
204
202
210
211
204
210
223
218
201
200
209
207
198
197
211
222
220
217
216
220
217
207
199
208
221
199
202
206
206
212
223
219
208
205
209
210
215
219
222
227
227
215
205
207
215
213
204
206
216
216
205
202
204
205
206
213
222
219
205
202
203
202
200
205
216
222
223
224
222
217
212
204
198
202
214
201
206
204
196
203
221
220
208
202
203
206
214
222
225
223
218
210
204
209
217
210
195
191
202
210
211
208
205
203
209
219
223
218
210
208
206
203
204
212
218
221
224
223
213
200
200
206
206
204
204
209
217
208
193
198
216
220
209
202
198
197
203
215
221
221
216
210
206
205
209
203
187
183
197
213
215
210
209
214
215
216
215
214
213
212
209
206
208
214
217
219
223
216
199
187
196
216
220
211
202
215
221
214
201
201
211
215
211
211
206
200
199
207
218
219
216
214
211
200
198
196
187
187
206
222
218
204
210
226
221
201
197
209
220
215
206
206
214
216
216
215
218
209
195
191
207
222
223
213
206
218
218
217
213
211
208
207
210
220
223
211
202
207
218
216
212
221
220
201
194
195
196
199
215
231
216
193
204
231
219
185
182
210
228
214
200
207
223
223
216
216
215
208
201
211
219
219
211
205
207
217
217
220
222
215
205
197
204
221
231
221
205
210
220
213
203
214
227
215
202
199
202
205
217
227
213
191
199
221
208
179
184
218
228
208
198
215
231
226
219
221
218
208
208
217
219
206
194
190
199
215
216
221
216
208
200
196
197
210
220
215
208
214
223
210
195
208
228
229
216
206
205
204
206
215
213
198
199
208
198
187
199
221
218
199
202
224
231
219
218
224
221
209
205
208
205
195
187
181
187
212
222
220
202
194
201
204
201
199
202
204
207
217
219
205
192
202
224
232
221
209
204
199
197
203
210
208
206
204
196
197
209
217
206
192
205
229
225
211
212
220
215
208
204
200
196
194
193
184
182
210
222
215
194
190
208
218
212
202
198
204
214
218
211
201
198
205
218
225
223
215
208
201
195
198
209
215
216
208
201
200
208
209
200
193
205
222
223
213
211
210
209
210
208
201
199
204
205
195
187
208
217
213
200
200
214
225
222
213
213
218
223
220
208
203
207
212
216
219
220
219
217
210
203
201
208
217
220
212
204
200
202
206
204
201
203
213
222
221
215
208
210
216
215
207
206
213
212
200
191
206
211
213
214
216
221
223
223
223
224
224
222
218
215
214
213
214
218
220
221
221
221
220
211
204
208
218
219
211
204
204
203
207
211
209
203
204
217
224
218
214
217
217
211
207
209
215
210
199
194
203
205
214
221
223
223
217
215
219
220
214
210
215
221
219
209
210
219
222
218
214
218
222
217
207
207
217
216
207
207
212
211
211
214
213
204
198
203
210
215
219
219
209
200
202
209
208
202
199
198
199
205
217
221
222
218
210
206
209
207
194
191
207
220
214
202
203
215
218
210
203
207
220
221
207
203
210
212
209
215
223
219
211
211
216
213
199
187
187
199
214
213
196
189
200
211
203
198
200
205
199
207
217
218
218
216
205
201
207
204
188
187
205
216
207
194
195
206
208
203
200
203
219
223
210
199
202
209
213
223
229
217
205
207
222
226
208
183
173
185
202
202
188
189
204
213
204
195
200
210
201
209
215
215
216
216
209
207
212
210
198
198
210
212
202
192
193
197
199
200
204
211
221
227
216
203
201
208
217
227
224
205
194
204
225
234
217
190
177
186
196
195
192
199
210
214
207
195
199
210
201
207
211
211
213
219
219
219
220
214
206
210
218
212
200
194
197
198
197
202
212
219
221
225
224
215
208
208
216
222
212
193
188
202
219
224
213
195
190
200
202
198
201
211
211
209
204
197
197
208
204
205
205
204
208
218
226
227
223
211
204
210
218
212
199
196
202
205
204
209
219
220
220
222
230
228
217
209
214
218
207
191
189
198
201
201
196
194
199
211
210
202
209
214
210
203
201
199
198
206
212
206
203
201
199
207
216
222
220
208
200
201
208
206
199
197
204
208
209
212
218
217
214
218
231
233
220
210
213
216
210
197
195
194
188
181
183
190
201
213
209
205
208
213
206
199
199
199
199
206
217
208
206
202
193
191
194
205
212
209
202
200
200
201
200
202
204
204
203
208
214
212
211
214
226
228
219
212
214
218
213
203
197
195
191
185
185
192
202
207
206
204
207
208
206
201
200
198
199
206
213
206
203
199
193
182
178
186
202
213
212
206
202
199
203
211
210
199
193
200
209
208
206
211
217
218
216
215
215
218
215
204
196
200
206
202
195
197
205
206
207
208
207
204
204
207
203
195
195
202
204
201
193
193
194
190
180
179
194
211
216
215
207
201
207
217
215
198
186
195
207
207
206
207
209
209
212
212
213
214
211
203
198
205
217
215
204
203
207
207
209
214
212
204
205
210
206
191
189
196
204
197
185
186
199
205
197
190
193
202
209
212
211
204
206
215
213
199
189
198
209
208
204
205
206
205
205
206
207
209
208
203
201
206
212
208
200
201
202
204
208
217
216
206
206
212
207
192
185
191
209
201
187
187
202
212
210
201
196
193
195
204
208
204
202
203
203
198
196
206
215
214
203
199
202
203
201
200
203
208
210
207
203
198
194
192
193
195
194
191
199
212
214
207
204
209
209
197
189
190
214
206
199
198
204
210
212
208
197
189
192
200
205
202
197
194
194
196
200
207
215
215
204
191
192
199
199
197
198
206
210
207
198
189
181
182
191
192
187
182
187
199
205
203
202
206
209
205
194
191
208
207
207
207
207
208
209
206
196
193
198
204
203
199
194
191
191
194
198
201
207
211
204
186
183
193
198
198
195
201
208
204
192
184
184
190
194
192
186
184
184
186
194
197
200
203
208
205
195
190
199
201
208
210
209
209
210
207
199
200
208
211
207
196
193
193
194
199
201
200
199
205
204
192
184
192
202
201
197
201
209
201
187
187
197
203
197
193
193
193
187
182
188
196
200
204
204
198
189
189
196
198
202
208
210
210
213
213
206
204
206
210
208
198
193
195
201
206
208
206
200
197
202
203
197
197
205
204
199
205
210
199
187
190
205
206
196
193
199
199
191
184
189
196
200
203
202
190
183
187
203
197
199
205
209
209
212
217
214
205
200
204
208
201
196
200
207
212
216
215
205
191
195
208
210
207
206
205
204
209
209
196
185
188
199
202
195
195
199
197
188
185
192
196
197
199
198
187
182
189
207
196
199
208
209
207
209
216
215
205
198
203
209
203
200
205
214
212
209
211
207
193
191
204
213
208
201
201
206
207
202
192
184
182
187
193
199
200
195
189
183
184
193
194
191
192
197
194
191
192
200
192
204
215
212
206
205
210
209
203
202
210
211
201
199
209
216
205
194
201
210
202
191
198
210
205
188
188
200
201
194
190
189
183
181
190
202
202
194
187
185
185
193
195
188
189
198
202
201
198
186
189
207
217
211
204
204
206
204
202
207
216
212
199
196
205
208
192
183
199
216
213
198
196
207
202
182
179
194
195
189
193
198
192
185
191
201
199
196
195
194
192
200
201
192
190
198
207
208
203
177
188
207
214
208
203
205
207
205
201
202
209
209
204
200
197
192
183
187
204
221
217
203
197
207
205
188
184
193
194
190
196
201
200
196
197
196
194
197
204
206
201
206
207
200
195
200
206
208
208
181
191
203
208
205
205
208
213
212
202
191
192
205
214
210
194
181
182
197
208
208
204
200
199
206
207
198
192
196
202
200
197
197
202
204
204
197
192
196
207
208
203
204
207
204
203
202
203
205
208
210
204
204
204
203
211
224
220
203
203
225
238
226
208
198
199
208
217
220
219
218
226
231
222
206
205
216
223
215
208
210
216
216
213
216
232
239
227
220
231
233
220
213
221
223
213
211
222
223
207
218
207
200
201
205
211
224
221
200
196
219
236
227
210
204
208
211
212
213
213
220
234
239
225
208
204
211
219
220
221
222
220
210
203
214
235
236
213
199
212
224
218
217
225
228
215
210
222
224
211
221
210
198
199
203
207
216
212
194
192
216
235
228
214
213
221
219
208
200
203
223
245
245
225
206
202
208
217
222
224
222
214
204
199
207
224
227
210
193
197
208
217
226
237
235
220
212
215
212
201
217
210
201
201
204
205
205
203
191
195
220
236
229
217
217
227
227
212
197
199
224
250
247
219
200
200
208
216
219
217
210
207
209
206
204
209
217
215
202
196
204
222
236
239
233
223
215
210
198
192
212
212
207
209
212
211
210
205
200
208
227
234
229
219
217
223
230
224
211
208
226
245
236
208
195
201
211
216
218
213
207
209
221
222
209
200
209
218
209
201
210
228
234
228
224
221
215
204
192
191
209
209
210
212
220
221
219
217
217
223
226
224
222
221
219
219
226
230
227
223
225
225
213
199
202
211
215
216
219
219
212
214
226
230
212
198
205
215
209
204
214
226
224
212
213
220
215
204
200
204
202
201
202
214
225
225
219
220
222
226
222
213
214
219
222
218
218
224
230
231
221
202
188
194
212
220
213
211
220
223
213
208
217
224
210
201
207
215
210
204
211
219
212
203
207
217
217
210
210
212
198
193
198
213
221
213
202
202
214
220
215
207
208
216
222
218
211
212
222
229
217
192
182
196
216
216
206
204
213
215
205
197
202
208
208
208
216
221
216
208
207
209
208
203
205
217
226
223
216
210
199
196
206
218
216
199
185
187
203
214
214
209
209
212
218
216
208
206
215
221
211
198
196
207
213
206
196
197
205
208
200
191
194
203
211
219
227
228
221
215
211
210
208
204
205
221
236
231
214
202
202
205
220
227
217
198
186
190
202
211
213
217
217
210
210
213
213
213
216
212
205
206
215
220
211
198
194
197
207
211
206
197
198
209
221
227
228
223
217
220
225
223
213
204
210
229
239
226
204
197
199
205
227
235
224
211
209
212
210
207
213
226
227
212
205
214
225
226
217
206
202
213
224
227
217
203
197
201
215
223
217
209
209
219
226
223
217
209
208
218
234
234
220
210
219
234
231
211
197
204
186
193
220
234
230
224
227
227
216
205
215
236
237
217
203
216
232
231
215
204
210
220
223
222
221
213
201
204
221
229
221
215
217
224
222
214
206
204
204
212
226
233
225
219
229
235
221
201
196
211
183
186
209
225
227
226
228
222
207
202
218
238
239
219
207
216
230
225
210
210
225
230
219
213
219
219
209
209
221
222
215
214
220
222
217
212
212
216
210
206
213
222
220
220
226
228
215
201
202
213
195
198
209
216
216
221
219
207
196
201
218
227
225
221
217
215
216
213
211
219
233
234
219
207
209
217
218
217
217
209
205
211
215
216
218
225
231
230
218
206
207
213
214
209
209
214
214
208
206
211
217
221
220
211
211
218
218
201
193
202
211
204
202
216
225
215
203
205
215
223
226
226
220
207
202
209
221
226
215
203
202
212
214
211
222
239
242
232
216
207
211
214
210
199
197
207
213
212
210
216
223
231
223
209
210
220
220
207
203
209
206
188
186
210
226
212
194
201
217
220
212
211
215
212
200
197
211
222
216
206
207
214
212
211
222
235
232
221
215
214
218
218
212
203
202
208
212
208
211
225
215
225
218
208
209
220
221
214
212
215
207
194
193
209
220
208
192
198
216
218
205
199
208
210
200
190
195
206
211
214
217
218
214
212
217
216
212
213
215
218
219
219
218
214
211
211
209
205
212
229
207
218
214
205
207
216
217
213
211
213
213
213
214
216
217
207
194
198
215
223
213
203
202
203
201
196
192
194
201
214
225
223
215
211
209
206
200
207
218
220
220
218
218
214
207
205
204
205
214
224
210
222
217
203
202
212
216
209
203
204
213
227
231
224
217
211
203
203
215
226
224
210
199
198
205
210
205
197
197
213
228
223
208
203
207
207
200
204
214
220
220
218
213
203
195
194
200
210
217
217
215
229
223
207
202
214
219
210
196
193
206
223
229
221
217
217
217
215
214
221
221
211
198
197
208
222
220
209
204
215
223
213
197
195
206
208
201
199
208
217
222
218
206
196
191
194
203
214
220
214
216
224
221
213
208
215
222
215
201
195
202
213
215
212
210
217
226
223
211
207
209
208
199
199
211
223
220
213
214
219
215
202
194
196
206
207
202
203
208
216
216
213
205
203
207
210
208
209
215
217
214
211
214
217
216
214
219
220
214
209
209
206
205
206
204
210
224
224
206
196
201
206
202
202
214
217
206
203
213
218
208
202
205
209
205
200
205
215
217
216
213
210
209
217
228
227
210
201
205
213
209
202
208
216
215
209
214
221
222
219
215
206
205
211
208
204
213
216
203
196
202
210
207
209
221
217
196
187
199
207
206
213
226
222
203
196
213
228
227
218
214
211
211
220
231
225
206
193
190
202
207
207
207
207
204
204
212
219
216
214
212
206
211
221
218
206
204
207
204
204
210
214
213
215
229
226
199
183
190
198
207
222
235
224
198
197
220
231
222
218
217
214
209
213
215
206
195
188
184
189
207
215
211
199
193
202
216
218
207
200
202
205
216
226
223
209
205
206
209
212
219
219
217
218
230
227
206
194
196
200
206
221
230
216
195
200
220
223
212
211
217
213
208
207
205
196
190
190
188
188
206
216
209
193
190
202
217
214
203
195
197
208
218
220
217
211
210
211
214
221
226
222
218
219
223
217
207
209
214
210
202
205
214
208
195
200
216
216
207
206
211
210
208
206
203
199
196
196
197
199
204
208
201
193
195
204
209
209
206
202
203
213
220
215
208
209
215
218
219
228
230
223
217
217
216
206
203
214
226
217
197
189
201
209
205
202
211
217
212
208
211
213
208
200
200
208
210
206
203
207
201
198
195
196
203
205
204
203
204
206
207
212
218
213
209
211
215
222
225
227
227
220
216
215
210
202
203
212
221
215
196
185
198
216
214
204
204
214
215
213
216
219
205
187
188
209
223
219
210
207
199
196
196
200
209
213
207
198
197
201
202
204
211
212
210
208
212
224
229
222
213
212
215
213
208
207
212
208
206
208
203
198
206
220
220
207
199
203
207
210
218
219
198
175
180
205
225
224
215
208
198
203
206
206
212
222
215
198
193
197
198
195
200
209
212
204
207
223
229
214
202
208
214
209
205
215
222
211
198
204
217
217
215
217
218
210
198
190
190
196
208
210
192
179
189
205
214
216
216
212
200
214
218
213
215
224
218
203
199
206
203
193
196
206
208
200
202
216
222
211
203
211
214
203
199
214
225
214
198
208
228
229
215
208
215
218
205
185
177
183
195
197
192
198
212
213
203
200
211
218
202
218
221
212
212
220
217
207
212
221
215
200
198
204
206
197
198
208
212
213
215
222
215
200
196
210
222
216
204
210
226
223
207
200
212
224
214
189
178
185
193
194
197
214
227
217
195
190
206
222
204
213
213
204
205
216
217
214
223
229
219
206
206
207
202
195
197
201
204
213
223
225
213
198
197
207
217
217
209
207
210
207
201
201
212
221
213
192
184
196
205
200
204
221
228
216
197
192
205
218
204
205
204
196
198
212
217
218
225
226
217
209
209
208
199
192
194
200
203
210
218
216
205
198
201
211
217
218
211
201
195
196
203
206
207
209
205
192
188
203
212
208
210
218
219
213
205
204
207
211
208
203
201
196
198
207
212
214
221
221
213
207
207
208
198
189
190
200
206
206
205
198
196
198
206
215
219
218
211
199
192
196
208
209
200
198
198
193
190
199
208
208
210
213
212
212
211
211
209
206
207
203
204
203
202
201
199
200
212
221
216
206
205
205
200
193
193
202
208
205
197
191
193
199
210
217
218
215
211
204
200
199
206
207
201
200
202
201
194
195
200
204
207
209
210
212
213
212
211
209
200
202
205
207
207
199
187
186
204
222
220
208
201
201
202
202
203
207
209
203
196
194
198
206
211
212
210
208
209
211
209
203
198
201
207
211
211
209
206
203
201
203
206
208
208
209
208
208
209
211
188
198
203
205
206
201
188
183
199
217
217
207
199
196
202
210
217
216
209
203
201
201
206
211
210
205
199
199
207
214
214
204
195
199
213
220
217
215
213
210
208
208
211
210
208
207
203
200
205
212
184
198
202
202
205
206
200
195
201
207
207
202
196
191
197
211
222
220
210
207
207
208
208
210
208
202
193
194
203
212
213
206
198
198
209
218
217
215
212
207
208
214
215
211
209
208
206
198
198
204
188
200
206
204
202
204
206
204
202
202
201
201
197
190
190
201
212
214
211
212
214
207
198
198
205
204
197
195
200
206
208
205
200
195
199
209
217
214
201
192
200
213
215
208
206
211
210
201
194
196
194
201
210
211
204
198
200
203
203
203
207
209
204
195
188
191
197
202
207
214
215
204
187
181
196
209
207
198
198
199
198
197
195
191
191
205
219
213
191
179
191
207
210
204
206
211
205
197
194
199
199
198
211
217
209
195
189
193
200
208
218
220
212
200
192
191
192
197
204
209
208
200
182
172
187
210
216
208
197
194
193
190
190
191
197
209
217
209
191
181
189
200
201
201
203
202
191
186
195
206
203
198
206
216
211
196
185
187
198
210
220
221
216
204
198
198
199
201
204
203
199
195
185
176
184
205
220
212
199
195
196
192
192
201
210
211
206
201
198
196
196
196
197
203
204
193
177
177
196
213
212
204
203
210
212
200
189
191
202
207
206
207
211
210
208
206
204
206
208
203
194
189
190
189
189
201
213
208
196
199
205
202
200
209
215
205
194
194
205
207
201
195
197
204
203
191
177
178
195
209
219
208
202
205
209
203
195
201
211
205
190
190
209
222
217
206
201
205
209
206
194
187
192
197
198
198
203
199
194
203
211
208
205
207
205
195
189
195
206
210
204
195
194
199
200
194
185
184
194
202
215
208
202
203
204
203
203
209
215
204
187
189
214
230
222
203
195
200
207
208
201
192
191
198
199
197
192
189
192
203
208
205
201
196
188
187
194
200
203
206
205
196
193
194
197
197
195
192
195
197
202
204
207
207
204
205
212
215
214
205
199
204
221
227
215
198
192
196
203
211
213
204
195
197
203
197
183
183
194
201
199
197
197
190
181
185
198
204
200
202
206
201
197
196
198
200
201
198
197
198
192
205
213
208
201
208
222
222
209
202
208
218
220
213
203
196
194
194
202
217
223
214
199
198
207
204
188
186
197
198
191
192
199
195
186
188
198
203
201
203
206
206
205
205
201
201
201
199
197
199
193
210
216
205
197
209
227
226
209
200
208
213
207
198
197
196
192
191
202
219
224
213
199
197
208
212
203
200
199
193
187
190
198
201
198
195
196
200
203
206
206
206
210
210
204
202
204
200
195
196
202
212
212
200
193
205
223
224
210
201
200
197
189
190
199
199
192
188
197
210
212
204
195
193
201
212
215
209
200
192
188
189
194
198
202
202
201
202
204
204
199
198
203
204
204
205
206
199
193
194
194
206
209
197
189
209
234
223
188
178
200
221
225
222
218
207
201
204
215
223
224
228
229
221
207
201
206
214
214
215
217
220
216
208
208
217
217
209
214
236
239
221
215
223
223
212
208
214
216
209
195
202
205
195
195
218
241
232
199
185
202
221
225
223
221
217
209
208
213
223
232
235
233
222
209
202
204
208
209
210
216
218
210
202
202
208
202
192
201
226
233
218
218
230
228
211
203
213
221
220
203
205
205
203
205
218
233
230
212
201
209
220
224
224
220
221
225
221
214
219
233
237
230
217
209
206
208
207
203
199
199
204
203
200
199
199
192
189
198
217
219
214
221
232
227
211
205
211
214
214
207
205
208
213
214
213
216
221
219
216
216
219
222
224
215
216
236
237
218
211
226
235
226
211
204
208
211
208
197
189
188
197
204
207
207
201
197
201
208
214
212
216
225
226
219
215
214
211
199
200
204
198
208
219
216
207
207
218
225
219
212
211
223
226
207
203
230
246
225
207
218
231
224
210
204
208
210
202
195
193
197
204
214
221
221
211
209
219
222
215
212
221
226
220
216
221
221
206
185
190
198
189
200
214
213
204
208
224
229
216
202
204
225
232
208
193
218
240
226
207
214
225
221
211
209
213
208
196
196
207
215
215
223
231
228
215
215
227
228
214
209
220
228
222
219
222
221
203
186
194
197
183
192
206
205
200
207
223
225
211
199
204
224
232
213
196
208
223
218
209
211
217
215
215
220
221
208
194
199
216
219
213
216
225
223
214
216
227
223
210
204
215
227
225
220
217
215
207
200
204
202
188
193
201
202
195
196
205
212
214
210
212
218
221
215
208
209
213
213
208
206
208
213
218
226
225
213
201
203
212
210
198
199
211
216
218
221
223
215
204
201
214
226
224
213
207
213
220
220
211
210
200
202
204
203
196
185
183
197
219
228
222
210
204
210
217
218
218
217
209
199
202
214
225
230
228
219
211
208
210
204
193
193
204
218
229
231
218
201
199
211
226
229
217
203
202
217
232
230
215
212
209
213
214
213
205
188
179
195
222
233
222
204
196
205
217
225
229
226
209
194
197
217
232
232
224
220
216
213
214
213
204
203
209
222
234
231
210
190
199
228
245
236
213
202
206
219
228
226
218
205
205
218
226
223
215
204
197
203
217
225
218
207
199
203
215
228
234
226
208
194
197
216
232
232
221
209
209
217
226
228
224
220
219
219
221
217
204
191
202
232
251
240
218
209
213
213
211
212
219
194
193
216
232
226
215
212
213
213
212
212
218
219
211
204
209
224
227
214
204
202
204
211
223
226
212
193
196
217
233
232
230
229
220
205
199
203
210
205
201
215
236
237
225
218
216
206
195
197
214
191
190
216
231
219
206
207
216
215
208
212
224
230
222
206
205
217
216
200
200
209
211
206
207
214
205
189
193
216
227
223
220
220
213
197
191
207
226
219
199
196
215
228
224
215
209
201
190
189
206
200
202
219
223
209
200
204
211
212
213
217
225
233
231
215
202
205
207
201
202
206
207
202
198
202
203
200
202
212
214
208
205
206
207
203
206
223
238
227
199
189
208
223
216
203
199
198
195
193
203
214
217
221
214
207
205
207
210
212
219
218
216
223
236
226
201
190
206
216
209
199
198
199
196
194
203
212
214
211
206
201
199
203
211
219
225
232
233
220
202
199
213
224
212
195
194
203
203
202
210
217
218
214
208
209
212
215
214
215
218
215
205
214
235
229
195
180
203
225
214
190
188
199
199
192
198
212
215
210
206
204
204
208
220
228
227
221
218
214
208
210
220
227
216
201
201
207
210
213
223
212
214
209
206
209
212
215
216
216
216
214
208
214
227
220
191
178
200
223
214
192
190
202
202
194
193
201
205
206
209
210
210
213
222
226
217
208
210
212
213
212
216
222
220
213
211
215
216
220
232
208
215
213
209
208
206
210
212
211
213
218
222
223
217
208
193
185
196
213
213
203
204
210
207
202
198
194
196
203
211
213
210
210
216
216
211
205
210
216
215
205
204
209
216
215
213
213
216
222
228
212
225
224
215
205
202
206
209
203
205
220
232
229
212
205
203
202
201
208
212
215
221
221
214
212
209
202
198
201
211
215
210
204
205
211
213
209
209
213
214
206
197
198
207
212
209
207
211
218
219
214
229
232
223
210
203
206
206
201
200
215
227
222
208
206
215
218
215
211
211
219
228
227
217
214
218
220
212
206
212
219
213
199
197
207
214
208
201
205
214
212
202
198
206
213
206
199
204
214
212
208
216
225
227
218
208
209
211
204
201
207
213
209
204
205
217
227
224
215
210
216
226
223
210
203
215
228
222
211
214
226
224
207
197
205
212
205
196
201
212
215
210
207
213
215
207
198
200
211
212
201
196
206
222
222
213
214
216
212
206
207
207
203
198
205
215
223
219
208
202
212
222
216
196
190
206
224
222
211
216
233
238
222
205
204
208
205
202
205
214
214
214
215
219
216
208
203
204
210
210
199
185
192
210
215
218
222
226
215
208
212
211
202
199
205
215
212
202
193
198
213
221
210
191
190
206
219
213
204
212
232
241
230
214
205
207
211
213
218
220
217
213
217
216
208
203
207
213
210
206
203
193
193
201
208
220
233
230
209
201
212
216
207
202
214
220
208
187
182
197
215
222
214
203
205
215
217
208
203
211
224
231
226
215
207
209
216
219
225
228
219
208
208
211
202
195
203
216
212
201
206
208
205
199
204
219
234
225
202
196
211
217
210
207
217
223
210
189
186
202
217
220
218
218
221
221
214
212
213
215
215
215
215
210
206
210
214
214
217
225
216
201
202
211
208
196
195
209
213
203
208
215
209
201
204
214
219
210
198
195
207
216
216
210
213
217
213
201
198
208
216
215
217
229
231
217
206
216
228
225
209
200
202
203
203
209
213
208
207
213
208
196
196
210
217
205
193
201
213
211
213
211
201
199
205
206
201
196
198
199
203
213
220
214
206
206
212
211
207
208
209
208
215
231
232
209
196
212
234
231
206
190
195
204
206
208
213
210
205
203
203
196
191
200
212
211
203
205
214
216
216
206
194
195
204
205
197
196
200
199
199
208
220
216
204
202
212
217
208
201
200
203
215
228
226
207
194
205
225
225
203
187
197
212
214
212
213
214
208
201
201
200
193
188
196
207
215
218
217
212
215
206
194
194
204
212
211
206
201
198
199
206
214
214
207
206
214
220
209
192
191
205
217
218
216
211
206
207
211
211
201
195
205
219
222
213
212
215
210
201
200
206
202
190
187
199
218
231
222
205
210
208
199
197
208
220
225
215
202
202
209
208
204
207
210
211
218
226
216
196
192
208
215
202
203
219
224
212
198
198
203
208
214
217
216
208
205
209
208
200
198
208
213
207
195
193
209
227
222
203
208
211
205
202
210
223
224
212
203
213
223
212
197
199
208
213
221
230
225
209
206
214
207
187
193
220
231
213
193
194
209
220
217
207
203
200
199
201
201
197
197
204
216
222
213
197
194
211
216
206
208
210
202
197
205
215
211
202
204
220
228
212
195
193
205
215
224
229
226
220
219
215
198
179
189
214
222
207
192
197
214
225
214
199
195
199
199
195
197
204
206
204
208
222
223
205
189
196
212
212
207
206
193
187
197
206
201
193
202
220
221
207
196
195
203
215
224
224
217
217
218
212
193
181
188
203
205
200
195
198
210
220
214
201
200
208
206
194
195
210
217
206
201
213
222
211
196
199
213
212
206
203
191
184
192
206
203
196
202
213
212
204
198
198
204
212
218
216
209
205
204
197
188
185
189
195
197
198
197
195
202
214
216
209
211
218
217
200
193
208
217
206
197
208
219
217
208
211
217
207
205
202
194
191
201
213
211
202
205
211
210
204
202
202
204
205
206
207
207
198
187
182
183
186
189
195
203
205
200
194
197
210
216
215
213
224
225
208
193
199
205
200
198
210
220
220
217
222
219
204
205
199
198
203
215
219
211
203
207
215
215
208
206
207
207
202
195
203
210
203
184
176
181
187
194
201
208
209
203
198
198
205
210
210
211
222
229
215
196
193
194
192
198
212
218
217
218
223
221
208
201
198
200
213
225
221
205
196
206
220
220
210
206
210
212
202
194
201
217
211
191
183
189
196
204
207
205
207
209
208
203
200
200
201
208
218
223
215
203
200
197
191
199
211
213
210
210
217
223
219
197
198
205
215
221
215
201
195
204
217
216
207
204
211
214
208
202
208
216
213
200
198
205
212
215
205
196
204
218
219
208
200
197
200
210
217
217
213
210
209
204
199
204
210
209
202
202
210
222
224
197
204
213
213
211
208
204
204
208
211
207
201
203
210
211
208
209
212
214
212
207
209
214
222
223
205
191
201
223
223
208
201
201
203
207
211
212
210
208
208
208
207
210
212
208
201
198
204
212
216
204
210
216
212
204
203
209
215
214
208
200
200
202
207
206
200
204
209
211
213
215
214
212
218
225
213
196
204
223
220
202
199
204
204
202
206
213
212
202
197
206
212
210
208
207
204
200
201
201
204
213
210
213
212
202
196
204
214
215
209
203
202
205
207
201
192
194
201
205
213
220
214
201
203
218
222
208
209
219
212
193
189
195
195
194
204
219
216
198
191
204
212
205
201
206
206
197
192
195
200
215
205
204
209
204
192
192
203
211
210
209
209
208
206
200
196
195
198
202
209
215
209
194
191
208
220
218
215
216
206
188
179
185
190
192
205
219
215
201
198
208
210
200
196
204
204
191
188
197
207
213
201
199
209
209
192
183
192
207
209
209
208
206
206
206
208
205
200
200
201
202
200
196
192
198
212
219
214
207
198
191
185
186
192
197
204
207
207
208
208
212
210
199
198
204
202
191
190
206
216
214
207
203
213
217
200
185
191
205
208
202
199
203
208
217
218
207
199
198
195
188
191
197
197
195
201
211
205
193
192
200
201
200
199
197
194
193
201
211
216
215
209
202
203
207
204
198
199
211
215
214
212
210
218
222
209
193
196
209
206
191
187
201
218
226
217
199
194
199
195
183
184
198
202
196
198
206
198
183
189
206
213
211
203
191
183
185
199
212
219
218
209
202
201
208
208
205
203
207
208
212
214
212
218
224
214
199
199
211
207
188
184
207
229
228
208
188
192
206
201
188
185
196
200
198
201
203
195
185
191
205
209
207
200
186
179
187
200
210
218
220
211
198
196
207
213
204
196
195
201
207
210
213
216
220
214
201
199
207
205
191
191
211
227
220
200
191
203
215
210
196
192
196
199
205
207
204
197
195
200
199
194
193
197
190
185
192
203
208
213
218
212
198
194
206
212
201
189
186
198
207
214
217
213
212
209
202
200
201
201
197
199
210
214
206
199
203
216
221
214
202
197
196
200
210
214
207
201
202
202
194
181
184
195
197
193
195
202
205
207
208
208
200
196
203
210
201
188
181
194
213
219
220
212
205
203
203
201
197
198
203
205
201
194
193
201
215
220
217
209
201
194
193
201
214
219
212
203
200
199
191
178
180
193
200
196
196
203
206
200
199
202
200
194
196
207
206
192
179
186
215
218
217
208
200
198
199
199
198
198
206
206
194
184
188
203
213
208
199
197
197
192
190
197
208
213
211
201
195
194
192
185
183
187
192
195
200
205
204
195
196
203
197
188
192
207
207
192
178
183
202
218
222
209
206
217
225
213
203
211
221
212
205
212
224
224
219
218
218
211
205
211
224
228
218
205
197
198
207
216
214
206
203
210
216
211
201
207
222
231
225
217
217
222
222
220
212
204
203
209
188
205
209
204
211
229
234
220
211
221
225
213
205
219
232
227
217
216
220
220
212
206
216
230
225
206
193
198
206
206
202
200
204
209
210
201
189
195
216
227
219
212
220
232
231
217
206
205
211
217
188
199
205
206
217
233
231
221
222
230
223
207
206
224
231
219
214
216
222
228
217
201
203
223
225
207
195
200
205
198
194
199
204
207
209
200
187
193
212
221
214
207
215
226
221
211
210
214
218
220
194
204
213
215
219
226
221
218
227
228
211
196
206
227
222
206
209
222
225
226
219
197
194
213
223
211
201
201
202
201
201
205
206
207
214
211
199
201
217
223
215
207
209
210
207
210
223
227
220
219
197
207
221
222
217
211
212
219
225
215
194
189
213
232
213
191
206
226
223
216
213
202
199
212
222
217
205
197
199
207
217
216
209
208
221
222
212
217
229
228
217
212
211
208
206
217
231
228
214
214
199
203
221
223
210
202
213
226
222
202
186
196
225
238
210
187
206
226
215
203
208
215
214
217
221
220
206
192
195
212
225
222
212
214
225
220
213
223
236
231
217
214
221
220
219
222
224
214
205
210
203
201
218
221
208
202
217
229
218
198
193
209
231
234
210
194
209
221
208
195
205
223
227
220
217
218
207
194
194
210
220
216
214
221
221
209
202
216
229
222
213
217
227
229
227
218
210
205
202
207
212
207
214
219
212
211
219
222
213
205
210
219
224
219
207
201
210
215
206
194
201
220
229
220
212
214
213
205
199
202
205
207
213
221
218
205
197
203
209
206
211
221
226
225
218
206
197
203
211
211
222
215
214
214
218
219
216
208
205
214
227
224
211
201
202
205
207
212
212
201
195
209
223
219
213
214
221
219
206
198
200
207
214
218
218
214
206
195
189
197
218
231
225
214
205
196
194
212
229
223
223
220
211
207
215
222
217
201
199
218
232
221
200
194
203
206
203
210
220
213
197
197
211
216
215
216
224
223
209
200
206
215
218
218
218
221
213
196
187
199
225
238
228
213
204
196
199
219
238
234
221
216
209
204
209
218
216
204
200
214
224
215
197
198
212
213
202
204
217
219
205
194
199
209
212
214
219
218
210
210
215
223
220
215
216
217
211
205
203
208
220
231
231
222
211
204
206
221
234
233
215
212
210
208
202
203
211
213
210
211
218
212
203
204
216
219
206
197
204
215
213
199
192
198
207
209
209
208
212
217
218
218
215
211
208
204
204
215
221
210
199
210
227
229
217
210
214
220
220
221
210
213
221
217
199
190
204
221
224
218
217
216
210
206
211
216
212
200
194
203
210
202
191
191
200
203
202
205
214
220
215
206
204
205
204
200
204
222
225
202
182
193
220
228
217
209
214
214
205
203
210
218
229
223
200
188
202
227
236
229
223
222
219
213
207
208
211
210
201
199
199
197
195
194
198
203
206
208
214
219
212
199
198
206
208
204
208
220
217
196
181
194
218
224
212
204
208
206
196
193
212
219
225
221
208
198
206
224
235
232
223
222
226
224
214
204
210
223
223
205
191
194
202
200
199
205
212
212
211
215
214
203
204
213
213
208
209
208
202
195
196
210
225
224
210
199
198
199
197
193
212
211
214
218
216
210
210
216
221
220
215
216
229
234
221
202
205
230
237
213
190
196
208
206
199
204
214
212
206
211
213
210
214
218
214
205
200
196
193
199
208
219
228
225
212
203
198
201
202
201
213
205
207
215
219
214
211
209
206
205
206
212
222
227
217
201
203
224
233
212
194
201
213
207
200
203
207
205
203
205
207
209
213
215
209
202
198
196
195
202
207
211
218
222
219
210
209
209
209
207
215
206
206
211
213
212
213
210
198
195
206
213
213
210
206
202
203
213
214
202
195
204
214
210
204
203
200
200
201
199
199
201
207
206
204
205
209
205
202
201
196
190
200
217
223
219
215
213
210
209
216
214
215
214
208
206
213
211
202
200
208
212
203
195
197
204
208
208
203
193
192
205
216
217
212
203
195
200
206
200
194
199
205
204
204
213
219
215
207
203
192
180
189
214
228
224
215
209
206
206
209
216
222
219
208
200
206
212
210
208
210
208
200
195
199
210
216
215
206
192
191
204
218
221
213
201
198
208
214
205
200
208
213
207
205
215
220
213
206
204
198
188
194
214
225
219
208
203
202
203
202
207
217
220
210
197
197
208
216
214
207
206
204
203
205
213
223
224
213
198
195
206
217
214
202
196
205
219
220
210
212
224
224
212
207
212
213
207
204
205
206
204
205
210
208
203
200
201
203
203
200
196
204
211
208
197
196
206
213
212
207
207
209
205
206
214
221
220
211
202
199
209
213
201
187
193
216
229
222
213
221
231
226
211
206
210
209
207
206
209
212
213
212
202
186
186
199
208
207
203
206
195
194
199
202
204
209
213
209
205
208
214
209
198
203
213
211
202
199
201
206
212
209
192
183
197
224
232
220
214
219
222
214
207
209
213
210
211
216
218
215
213
212
198
175
179
205
221
214
203
212
204
198
194
198
211
225
222
206
199
211
219
205
191
199
211
199
182
186
202
212
212
205
193
191
205
224
228
220
215
214
205
201
204
215
217
215
217
225
229
216
208
210
204
184
183
208
228
219
201
213
214
208
200
202
217
228
219
203
201
214
220
204
191
199
208
193
177
187
208
214
208
201
197
199
209
220
221
219
217
208
197
196
205
215
217
214
215
223
227
214
202
208
215
207
196
203
221
219
200
212
215
211
208
213
219
217
207
203
208
217
218
210
200
201
203
195
188
198
212
213
203
201
203
207
209
212
217
220
218
209
200
200
205
210
212
212
208
210
215
209
198
203
219
221
206
199
211
217
203
216
216
208
207
218
220
207
195
201
210
211
214
215
209
201
199
201
203
204
206
205
203
204
213
215
209
207
212
220
220
212
207
207
208
210
210
210
206
203
203
203
198
198
211
220
209
198
207
215
206
223
219
205
202
214
220
211
202
204
205
206
209
216
212
203
200
209
213
203
194
197
206
219
226
222
209
205
212
220
221
212
208
210
212
213
212
212
210
205
201
201
201
201
206
210
206
202
211
215
206
226
224
209
201
207
218
222
216
205
201
203
207
209
208
205
206
214
218
203
187
191
210
228
230
219
209
207
216
221
216
207
204
209
217
217
214
213
215
213
205
201
206
214
214
207
199
204
216
211
197
220
223
212
204
206
215
227
224
207
202
208
207
200
202
208
212
217
220
214
198
196
213
224
217
210
210
214
217
217
210
203
202
208
213
214
208
204
210
214
209
201
208
226
228
212
194
198
212
207
191
216
217
211
205
208
212
220
218
204
204
212
206
193
198
210
218
218
222
225
216
207
208
207
199
201
209
212
211
211
206
203
205
209
207
201
193
191
198
208
209
205
208
220
228
217
196
191
202
201
190
214
212
202
202
207
208
209
206
201
203
208
201
192
198
212
218
220
223
226
224
216
205
195
192
201
208
203
198
203
209
211
211
208
201
195
187
185
190
203
213
213
205
204
213
215
202
189
194
198
196
212
210
197
197
203
204
203
200
199
198
198
196
196
201
210
219
223
221
218
216
215
208
199
197
203
202
190
189
202
215
219
215
207
200
200
199
193
191
202
218
219
205
194
203
215
211
196
196
200
200
207
211
202
198
202
206
207
204
200
196
192
195
200
203
207
218
223
218
208
202
207
212
211
206
202
194
187
189
202
217
223
217
206
204
212
217
210
201
203
216
218
206
200
210
223
217
203
202
204
202
204
209
206
203
206
213
216
211
205
200
196
199
202
200
206
214
214
210
206
202
202
212
216
207
196
195
196
197
204
216
222
215
204
204
214
225
222
209
203
208
210
207
211
223
227
217
206
206
208
203
207
202
201
205
213
218
218
212
207
206
207
204
200
199
206
210
204
203
210
208
201
207
209
202
197
199
203
204
207
215
216
209
200
200
208
220
221
211
204
205
205
206
212
223
223
213
207
212
214
208
211
198
195
204
216
218
213
207
206
210
214
208
199
199
209
210
200
200
211
213
204
202
203
203
204
204
199
204
214
219
209
198
196
198
204
211
213
208
207
207
208
204
205
209
211
211
211
214
217
214
215
201
196
202
211
212
207
201
201
209
215
209
202
204
214
214
205
201
207
208
202
202
207
212
213
201
187
199
224
224
205
193
198
207
209
208
206
206
207
212
212
206
201
201
206
209
212
214
216
215
223
213
205
203
203
207
209
204
202
205
209
207
204
210
216
213
209
204
202
203
204
207
213
220
221
199
176
194
227
226
202
194
208
217
211
202
201
203
208
210
210
205
204
207
210
211
211
210
209
209
228
221
212
200
196
203
215
212
202
199
201
202
204
213
213
206
205
203
198
201
209
212
212
219
224
203
178
191
223
220
199
197
213
217
204
192
195
203
206
206
205
202
205
212
217
214
207
204
201
200
226
217
207
195
194
203
217
218
204
193
193
195
199
208
207
197
197
197
195
204
216
214
206
212
224
212
188
195
219
216
195
195
209
206
191
184
195
205
204
203
204
200
201
208
216
213
204
201
199
197
213
203
195
193
194
202
215
219
205
192
190
191
196
201
198
195
196
195
192
203
216
214
204
206
219
212
196
200
217
214
194
190
196
195
185
186
198
204
203
205
207
202
195
198
209
213
207
205
205
201
194
192
193
198
199
200
211
218
209
193
192
194
194
194
196
200
200
195
194
201
208
209
207
208
211
206
197
200
209
207
196
192
191
190
190
196
199
199
200
207
213
204
193
193
204
215
215
216
216
206
184
191
205
214
209
202
209
218
211
201
200
203
198
193
200
208
203
196
199
202
200
201
207
209
206
201
197
195
194
196
199
199
194
189
191
199
199
194
195
206
215
207
196
196
208
218
220
221
218
204
182
195
217
227
220
207
207
212
211
205
204
205
203
200
206
210
201
199
209
207
195
192
202
209
205
206
206
198
187
189
202
206
198
189
188
194
196
194
196
207
216
210
199
202
214
217
211
209
209
201
186
197
216
227
223
210
198
198
205
208
202
200
202
205
210
207
200
204
215
210
192
187
196
204
208
213
216
204
191
192
203
202
196
190
187
191
196
199
201
208
215
209
198
203
216
211
193
188
195
198
191
192
205
217
217
203
186
184
198
205
194
188
195
205
209
207
207
213
218
207
193
189
195
201
207
215
219
209
199
199
200
192
190
195
198
197
201
205
206
207
207
203
196
200
213
206
185
177
185
197
195
189
197
208
206
191
176
178
196
198
185
181
194
205
205
208
216
221
211
197
194
196
199
201
205
210
211
204
198
200
197
184
185
202
211
207
202
205
207
199
196
196
192
195
204
204
190
180
183
196
201
189
198
210
205
186
174
183
197
197
186
191
204
206
202
208
221
219
200
189
197
202
202
203
206
206
203
192
189
196
196
185
185
201
212
206
198
202
202
195
193
193
190
187
195
205
202
192
187
198
203
190
200
215
210
190
182
191
200
196
193
206
219
212
200
206
217
210
190
189
203
205
203
204
206
205
199
188
185
194
199
192
187
194
198
197
195
196
197
196
201
205
194
183
191
204
202
192
189
200
211
222
221
217
217
218
211
204
214
235
237
217
202
203
212
217
225
231
222
206
198
205
217
221
221
218
215
207
208
216
211
196
198
218
226
208
197
212
224
211
202
214
226
228
222
216
211
211
213
216
202
205
203
203
217
227
213
198
210
240
246
221
200
206
218
220
224
229
228
214
198
196
210
225
225
214
208
211
215
212
196
186
202
226
228
205
194
212
225
212
201
213
232
237
225
210
203
207
213
215
200
199
195
199
219
231
217
196
207
235
235
208
194
209
225
220
212
215
222
223
205
188
198
221
226
210
202
211
219
215
201
198
212
230
231
213
200
211
222
214
200
208
225
229
216
205
207
214
217
215
204
210
206
204
217
229
218
201
207
221
213
192
191
214
229
217
200
200
211
223
212
187
189
216
227
212
199
207
221
223
220
218
218
223
230
223
209
211
220
219
206
203
214
217
207
206
217
226
225
220
210
225
224
211
209
219
219
207
203
205
199
193
202
219
226
214
200
196
205
217
211
191
189
212
229
220
203
202
215
229
231
223
209
208
219
222
213
213
224
225
210
203
210
217
210
210
222
229
227
225
214
231
234
215
204
212
219
211
198
195
201
211
221
227
224
214
209
205
204
206
208
201
199
211
224
220
205
199
209
221
225
215
199
197
206
208
203
211
226
228
215
209
218
226
220
217
218
218
220
222
217
228
230
220
211
213
219
214
201
196
210
226
233
230
220
215
217
215
207
202
208
210
209
208
212
211
203
200
204
210
209
204
200
198
197
190
189
203
217
221
219
220
223
226
227
220
211
205
211
217
219
223
223
222
221
220
221
218
209
206
217
228
231
222
210
207
213
216
211
204
207
216
217
209
200
198
200
202
202
200
199
204
209
207
196
186
185
193
200
207
221
228
222
218
223
220
204
196
208
219
219
220
217
219
224
225
224
221
215
214
218
222
220
212
203
197
199
208
214
211
210
216
217
208
195
192
197
203
201
195
199
211
218
211
201
197
195
192
191
201
224
231
219
213
221
217
199
196
215
228
220
220
209
205
215
221
225
220
214
214
217
216
212
209
205
198
192
200
215
221
217
215
214
204
195
194
201
205
198
194
203
217
217
209
205
211
208
202
201
208
220
224
220
220
225
219
203
205
223
233
222
217
204
196
202
215
223
216
204
208
215
215
206
207
216
214
196
194
213
229
227
217
207
198
195
202
211
211
201
194
203
213
212
209
215
217
216
216
223
221
212
210
219
228
228
222
219
220
225
226
219
215
204
196
197
208
217
212
199
204
218
218
202
201
221
231
210
194
207
228
232
220
203
192
193
206
221
219
206
196
198
204
205
210
219
219
213
221
233
224
200
193
212
227
226
226
235
234
222
211
213
213
210
203
202
204
214
214
208
210
222
218
197
189
210
231
223
203
205
221
227
217
203
194
196
209
224
225
213
203
200
203
207
216
223
218
209
215
224
216
193
187
204
219
221
231
242
235
212
199
205
214
215
213
210
207
213
218
221
222
222
216
198
183
194
218
227
219
214
215
215
211
206
203
203
211
222
222
214
212
213
213
216
223
222
213
205
204
206
203
193
192
203
215
222
229
230
216
198
192
203
213
215
218
219
215
211
216
225
224
219
215
205
189
189
209
230
236
227
215
210
210
209
208
209
213
217
213
211
221
225
224
226
227
217
205
198
195
193
197
204
206
209
216
222
222
211
196
188
187
212
211
212
220
226
218
208
206
213
217
211
210
209
201
198
211
231
242
236
219
210
211
210
207
210
216
214
205
205
219
227
225
225
224
211
200
196
193
191
201
212
215
215
215
214
210
200
190
188
187
222
210
211
221
226
220
209
202
200
201
203
203
203
206
208
214
228
236
232
219
212
210
205
200
209
220
215
201
200
211
218
216
214
213
206
203
202
196
195
205
212
212
210
209
206
205
204
203
196
190
223
207
210
217
218
219
219
209
195
195
202
198
192
200
212
216
218
221
219
213
205
200
195
197
210
221
212
201
198
203
205
207
207
203
203
211
213
207
202
207
205
201
201
204
204
209
218
217
203
195
212
203
210
211
209
216
226
220
204
201
204
196
187
196
208
211
209
209
207
203
193
187
189
200
215
212
200
199
204
202
201
209
210
203
204
217
225
220
213
209
203
193
196
204
210
218
227
222
207
203
197
198
211
211
207
212
222
223
217
211
205
197
196
203
206
206
207
211
207
198
187
182
191
206
212
200
189
201
214
207
204
215
220
210
205
216
226
226
217
213
203
196
199
206
210
219
223
217
207
207
192
198
210
213
210
210
212
217
222
217
206
202
209
215
210
205
215
221
211
199
191
191
200
211
210
195
188
206
220
213
208
220
224
212
203
209
219
222
218
212
206
203
202
202
201
207
209
205
206
212
202
204
206
207
210
211
209
211
218
215
204
204
214
216
207
207
219
224
212
202
199
202
210
214
211
200
197
211
221
214
209
216
214
205
200
205
211
215
215
211
208
205
202
193
189
194
200
200
202
213
215
214
204
197
203
212
214
213
212
210
203
204
209
207
202
206
213
211
206
205
207
209
213
218
216
208
204
212
216
215
210
209
203
197
202
208
210
213
215
213
206
203
201
192
185
195
203
202
204
213
222
222
208
194
196
210
219
219
215
210
205
204
202
199
201
204
198
193
199
208
210
207
208
211
215
210
205
204
211
214
212
205
198
198
209
213
214
216
216
212
208
208
208
199
193
203
214
210
204
208
218
220
211
201
197
204
213
216
219
217
211
205
201
200
206
205
190
183
197
211
211
203
197
196
201
203
202
201
204
211
214
210
206
207
215
217
216
215
213
207
208
216
218
208
202
210
218
216
208
205
214
215
213
210
207
206
203
206
220
225
217
207
205
209
214
212
196
191
200
211
211
203
189
180
185
200
209
204
199
204
214
215
215
215
215
214
211
210
205
201
209
221
221
210
205
208
214
217
214
206
212
212
210
210
217
214
202
198
214
225
218
208
208
210
216
215
213
206
206
208
209
206
195
183
185
202
218
213
199
197
208
216
217
215
212
209
206
205
202
202
211
219
215
206
203
204
207
214
216
208
213
219
211
208
216
221
212
202
208
218
217
207
202
201
207
216
221
219
211
207
206
209
210
205
199
205
218
219
209
203
207
210
211
211
213
210
205
204
208
209
211
213
211
208
206
205
206
211
214
209
214
226
219
207
207
215
216
207
202
210
215
205
191
190
202
214
219
221
219
212
204
208
222
226
213
203
207
220
221
213
207
203
203
207
214
213
207
208
214
215
211
209
212
215
214
209
206
210
208
204
212
228
225
211
201
202
209
208
202
207
215
201
184
189
208
213
209
215
227
223
206
203
218
229
217
198
196
212
224
219
208
202
202
206
209
209
205
206
211
212
207
205
209
216
216
210
205
205
200
198
213
223
222
211
202
199
206
207
204
208
212
197
184
198
219
216
202
206
225
227
207
196
206
218
213
196
190
204
217
213
205
205
209
207
203
199
198
201
203
204
203
199
199
203
210
208
202
198
195
194
214
215
214
211
209
206
208
210
207
206
203
194
195
213
227
218
200
200
214
220
208
197
200
209
209
199
193
200
208
207
203
208
214
210
199
193
195
198
198
199
200
197
188
189
201
206
199
194
193
194
209
213
212
213
214
216
217
218
212
202
194
195
207
222
225
215
203
199
204
208
210
210
211
210
206
199
198
201
207
207
207
211
213
212
205
199
199
201
200
199
201
201
193
191
200
208
202
196
195
198
203
215
217
217
216
217
220
224
216
201
193
201
214
220
216
210
205
201
199
202
212
226
228
216
202
201
204
206
206
208
210
209
209
213
216
212
208
206
202
198
203
213
214
210
208
208
203
196
196
206
202
216
219
215
211
211
218
224
218
204
198
203
210
208
207
208
206
202
201
203
215
232
234
215
199
202
208
205
203
208
212
207
204
210
217
214
206
203
199
196
203
221
231
226
213
203
198
197
201
212
208
212
210
206
205
207
215
221
216
206
203
202
200
194
201
209
206
201
204
207
212
224
223
211
204
204
203
195
196
206
209
202
200
206
210
206
200
198
197
197
206
221
229
222
209
200
199
203
210
216
219
212
201
197
200
205
214
218
213
206
205
203
194
187
198
210
208
200
202
206
206
211
211
209
208
202
186
182
195
207
205
195
196
204
204
202
200
199
199
204
210
213
212
204
200
203
207
211
214
215
224
214
201
195
198
205
213
215
209
206
208
207
196
190
201
214
214
204
200
200
201
204
206
209
208
190
167
171
200
213
201
191
197
206
207
205
207
208
207
209
210
207
199
196
198
207
215
215
212
209
224
219
212
204
201
205
213
211
204
205
213
213
205
201
207
216
218
208
198
197
202
205
205
207
206
182
155
165
202
215
199
190
200
210
212
209
211
214
213
210
205
198
198
201
208
215
217
213
206
204
219
221
221
210
201
208
215
208
197
200
215
216
208
208
213
216
216
208
196
198
207
205
200
205
209
188
159
165
200
214
200
195
208
216
209
198
200
211
216
210
197
193
204
216
219
217
213
210
207
204
209
216
219
209
205
215
222
211
191
192
208
210
204
204
211
212
212
201
190
199
210
202
192
203
217
200
169
171
200
214
204
202
216
220
204
184
186
205
215
206
193
191
206
221
221
211
208
211
211
207
195
206
211
206
205
217
228
216
192
187
199
202
196
195
200
206
206
194
185
196
208
200
190
204
218
203
177
180
207
216
205
204
218
222
204
184
184
199
207
201
194
195
205
211
208
204
208
216
216
207
184
196
209
209
203
213
227
224
201
190
196
202
195
188
191
199
201
193
188
199
206
200
195
205
214
198
178
186
210
215
199
197
211
219
212
196
192
195
196
196
198
202
201
196
196
205
215
222
218
204
181
194
213
214
202
203
220
224
208
197
203
209
202
190
190
197
199
199
201
208
207
201
201
207
207
194
180
188
206
205
192
189
200
210
212
207
200
191
187
193
204
206
197
194
199
210
216
217
210
197
187
196
218
218
200
195
208
213
207
203
212
216
206
194
194
200
201
208
216
217
209
201
200
206
207
199
190
193
201
197
188
186
191
198
200
206
203
191
185
195
207
206
198
201
213
213
205
201
202
195
189
195
213
213
197
192
196
198
199
207
217
213
200
196
201
205
208
215
219
215
205
198
198
202
208
208
203
200
201
197
191
190
190
190
192
202
205
199
193
200
206
199
196
209
221
209
186
182
196
199
186
188
201
200
190
188
187
186
193
207
212
201
191
195
206
211
212
212
207
200
197
198
200
201
206
208
207
204
201
197
194
196
195
193
194
203
209
208
203
202
198
191
195
212
221
204
179
178
195
204
182
178
188
191
185
185
186
188
196
203
201
193
192
199
207
211
212
205
191
186
196
206
208
202
197
196
201
201
195
192
195
200
201
203
207
209
209
206
204
197
188
186
195
209
212
201
187
188
201
210
185
174
186
195
193
189
192
203
206
198
192
197
209
211
210
210
210
201
186
187
203
216
215
204
189
186
192
192
185
186
194
202
204
207
213
211
200
195
196
194
189
189
198
203
203
200
198
200
208
215
195
181
194
210
207
198
200
211
211
195
188
207
227
223
209
208
210
205
195
198
211
217
213
204
194
192
196
194
186
187
196
201
199
200
206
202
190
184
191
198
201
201
204
201
197
193
196
203
212
218
216
219
218
217
217
215
210
209
210
210
209
209
211
209
203
203
213
223
222
216
216
217
211
202
205
217
220
217
218
225
214
195
198
210
204
192
197
213
214
198
196
211
222
222
216
208
209
224
231
219
221
213
210
213
219
218
206
196
200
214
220
213
205
204
206
210
221
230
228
218
211
211
206
199
201
214
222
221
221
220
203
185
196
217
212
195
197
215
221
211
208
218
223
215
201
194
201
216
222
211
222
213
208
213
222
222
210
195
199
216
223
209
196
199
214
220
219
218
219
216
212
207
202
197
202
214
221
222
220
217
206
195
206
225
225
209
205
215
223
220
215
216
217
213
201
196
203
213
213
205
222
222
218
218
222
225
216
203
205
217
219
204
191
200
219
224
207
195
201
213
216
210
203
201
208
217
220
218
218
222
220
212
213
223
225
220
214
214
220
223
215
208
213
217
215
208
207
209
208
205
224
234
229
217
215
220
217
204
202
211
217
209
198
201
217
220
200
184
193
211
217
212
205
206
216
222
218
215
216
223
224
215
207
206
214
220
218
213
216
219
209
201
211
227
227
217
207
206
208
210
227
237
227
209
206
216
212
197
192
206
222
224
212
207
216
218
204
194
197
212
217
214
208
210
218
221
214
212
215
218
215
208
198
192
195
209
217
216
214
214
209
203
214
229
231
221
207
202
209
217
226
228
213
200
206
215
207
192
191
206
223
229
222
215
215
217
214
208
208
217
219
214
209
210
216
213
207
209
214
210
206
203
198
186
185
199
216
217
208
208
213
213
213
220
228
225
210
204
212
223
220
216
199
196
208
217
209
200
204
213
218
221
221
218
217
217
219
216
215
220
222
217
211
213
211
205
199
205
211
209
208
209
207
192
185
198
216
215
202
203
218
223
215
214
226
230
216
207
216
229
215
210
196
196
209
220
217
216
221
219
211
211
218
217
215
215
217
217
216
218
224
222
217
214
210
200
194
196
206
211
216
220
213
197
193
205
217
215
202
201
216
223
220
218
229
229
211
203
215
234
213
212
202
197
207
219
222
223
224
218
207
210
215
215
213
213
218
217
212
213
221
222
221
215
207
202
194
194
201
211
222
224
214
202
202
212
220
220
213
207
209
215
221
228
229
221
205
195
206
225
216
212
205
202
209
218
221
216
212
210
211
214
214
213
214
217
218
216
212
211
212
220
219
211
204
203
203
200
199
206
218
220
213
207
213
220
222
225
228
219
205
204
219
226
219
211
207
198
198
209
216
211
205
205
212
218
214
203
195
202
215
218
210
208
217
222
219
215
214
213
212
217
217
209
202
207
216
214
202
197
207
216
215
213
220
222
222
223
229
225
208
198
207
211
206
209
218
208
197
197
208
205
200
205
217
219
210
195
191
201
213
212
203
201
211
218
215
214
217
218
214
213
216
209
204
208
219
220
204
191
200
220
225
219
219
220
219
214
219
223
214
199
194
195
200
217
227
214
200
199
201
199
197
204
219
218
206
197
201
209
209
207
202
196
198
208
214
217
219
218
215
213
212
211
210
211
217
217
205
193
204
227
235
223
215
216
215
207
207
216
215
200
189
192
207
224
223
204
196
207
202
202
198
208
222
218
203
199
211
216
209
207
204
195
189
200
216
221
217
216
214
210
207
207
212
214
211
210
203
203
212
227
234
225
211
210
211
208
204
209
212
204
194
195
211
221
207
188
190
210
213
210
210
218
227
218
201
198
212
217
210
207
206
199
195
205
219
221
214
212
215
211
199
198
211
220
218
209
206
213
216
219
221
221
213
210
212
211
207
206
209
208
198
195
202
209
200
188
190
206
225
216
218
226
228
219
206
202
208
215
213
205
204
206
210
213
216
214
211
212
215
206
193
193
212
228
227
213
210
216
216
207
207
215
215
213
213
213
212
211
211
209
201
190
189
198
205
203
202
203
217
210
219
222
221
220
217
208
203
209
213
206
200
211
223
220
207
201
207
215
212
199
189
197
217
231
230
217
211
214
214
206
205
210
215
215
214
215
217
217
213
208
200
188
182
197
218
222
213
206
197
196
214
216
210
216
224
215
202
203
212
206
204
215
224
214
196
191
203
214
207
191
187
202
218
221
219
216
213
213
214
215
212
210
211
214
216
218
223
223
216
208
202
193
187
204
227
230
217
211
180
185
208
213
207
216
223
216
204
203
207
208
211
218
217
203
194
194
200
209
206
192
192
205
211
207
205
213
215
210
213
221
220
210
207
212
215
221
225
223
215
208
205
199
196
210
225
225
216
214
180
187
208
216
218
221
221
212
208
206
202
205
215
218
209
201
203
203
200
205
212
205
199
205
208
203
201
210
218
211
209
218
217
207
205
210
212
215
220
220
216
210
207
205
204
206
210
212
212
216
195
202
208
216
228
234
223
210
210
210
201
199
209
213
205
204
214
213
202
205
220
217
209
209
214
212
204
207
213
209
208
212
209
202
205
207
206
208
214
215
212
209
207
208
209
207
198
198
209
221
209
215
209
208
223
237
229
214
210
210
203
198
200
203
202
205
215
213
204
207
223
221
214
219
227
219
204
202
209
210
212
216
209
201
204
206
203
205
208
208
207
206
205
208
216
217
205
193
203
221
214
222
212
202
208
222
225
216
211
210
209
204
201
201
203
209
213
211
205
210
218
214
213
222
230
218
199
195
205
214
224
230
222
206
206
207
206
206
204
197
203
210
206
200
212
227
219
200
200
219
213
220
216
201
194
200
208
212
212
213
215
215
213
210
212
217
216
209
205
208
212
209
206
211
213
208
197
198
205
215
228
238
230
214
209
210
210
209
199
189
202
219
209
190
198
223
231
212
202
215
213
214
215
207
193
188
193
203
212
216
218
219
218
217
219
226
223
212
202
203
209
209
199
191
192
202
209
210
208
208
217
228
227
217
214
213
210
208
198
189
203
223
213
186
186
211
227
218
208
215
212
208
208
205
200
194
192
197
209
217
216
214
214
213
218
225
224
213
204
204
209
209
197
182
184
205
225
224
208
198
201
208
212
215
216
212
208
206
203
199
206
219
213
193
185
198
213
214
212
214
207
205
204
203
204
205
200
199
208
217
215
206
200
200
207
214
215
211
208
210
209
204
197
193
194
208
223
225
213
200
195
194
199
210
219
216
209
208
209
209
208
212
214
205
195
196
204
210
211
213
200
205
205
202
201
203
201
199
208
219
218
203
190
190
201
203
200
203
217
221
208
195
198
211
212
204
206
213
218
211
200
194
195
205
218
220
213
211
214
212
207
204
211
211
202
199
204
207
208
209
197
206
210
205
198
195
196
199
211
224
223
203
188
194
208
206
194
198
217
224
205
188
198
222
224
199
185
196
215
216
207
202
203
204
212
218
217
212
209
207
204
201
202
205
202
202
204
206
206
204
199
205
207
205
197
194
195
202
214
227
224
203
193
208
224
217
200
198
210
214
200
188
202
224
225
200
180
189
205
206
204
210
214
206
202
208
216
212
202
199
201
199
193
193
195
200
202
205
204
200
203
202
202
203
204
205
205
208
217
223
216
202
202
221
233
226
209
202
200
200
196
196
208
219
216
203
194
197
198
194
198
214
222
209
195
199
214
215
199
191
198
203
193
184
187
197
200
202
202
198
200
201
202
205
211
217
217
217
216
213
206
203
212
225
227
220
210
203
196
195
201
208
214
211
207
205
210
210
200
192
198
215
222
212
198
198
212
216
201
186
196
210
202
185
186
199
204
202
200
200
198
204
206
209
215
219
220
218
214
206
202
208
218
221
217
209
205
203
202
202
208
215
215
204
197
205
219
218
202
194
200
211
219
219
210
202
207
211
200
184
194
215
211
192
188
201
208
204
199
204
200
208
209
210
212
214
215
217
212
204
202
210
216
213
209
205
201
201
206
212
212
210
206
199
198
207
215
209
196
197
200
207
216
225
219
204
194
198
194
185
192
210
211
196
191
200
205
204
201
210
212
212
205
203
207
210
214
218
213
204
202
208
211
207
207
207
203
199
205
209
207
201
197
197
205
207
200
190
187
194
198
201
213
223
216
198
188
191
194
191
192
199
201
196
193
197
201
204
206
212
220
214
202
198
204
209
216
223
217
202
196
204
210
205
203
207
203
199
198
198
197
196
196
202
208
202
183
174
184
196
198
198
206
213
207
198
195
195
197
197
195
192
192
192
193
194
200
205
207
209
218
212
205
203
204
207
215
223
220
205
198
207
215
207
201
203
204
200
194
190
192
199
203
205
206
191
169
168
189
203
199
195
198
202
203
205
210
208
204
203
200
192
190
190
191
193
201
203
203
204
207
207
215
215
208
202
206
215
217
209
206
213
221
214
203
201
206
204
195
192
198
204
204
203
200
184
164
168
194
208
202
192
192
200
205
213
217
215
212
209
205
196
194
195
196
199
201
201
200
204
197
203
223
226
211
200
200
205
206
209
213
219
220
215
209
209
213
206
195
196
203
204
200
202
205
191
170
169
194
211
204
194
196
207
211
208
206
210
214
215
206
199
203
206
204
204
203
202
206
212
193
205
227
229
217
207
204
198
197
203
215
219
214
207
208
218
221
206
191
194
202
196
192
203
216
205
180
174
197
213
205
197
206
219
217
198
191
203
215
212
200
201
211
214
206
202
204
209
214
218
193
210
226
226
218
216
212
198
191
199
212
218
208
196
200
216
223
204
185
187
196
189
188
205
219
207
186
185
206
218
207
199
213
228
219
194
188
203
211
202
196
206
218
213
199
196
206
217
218
215
198
210
219
218
217
218
215
204
195
198
209
216
206
191
190
204
215
203
187
188
196
192
191
204
211
198
185
194
216
218
201
192
211
228
221
199
195
205
204
193
194
211
219
205
190
194
209
217
212
205
206
207
210
209
208
209
207
201
197
200
206
211
206
196
191
197
206
207
198
197
202
203
201
201
197
187
182
197
215
210
187
182
203
221
217
203
201
201
195
190
199
213
214
199
193
201
210
209
201
196
210
202
203
201
199
198
196
195
195
202
209
208
204
203
200
198
206
214
208
204
208
211
208
201
196
188
182
194
209
201
180
179
199
213
208
202
202
200
194
194
204
206
204
200
203
210
208
201
198
198
205
201
203
198
193
194
195
191
192
207
217
208
198
203
207
206
211
217
210
202
205
213
213
208
207
199
188
193
205
198
185
187
200
203
199
200
203
205
205
206
204
196
196
204
211
209
199
193
199
205
196
202
206
196
189
198
203
194
192
209
222
210
194
197
206
207
210
210
200
192
197
208
216
217
215
205
194
197
204
198
192
197
201
196
193
198
208
212
214
214
202
188
193
208
210
202
191
190
203
212
189
199
203
191
189
204
212
204
196
207
218
210
194
196
202
205
205
202
194
188
194
208
220
218
208
197
196
203
202
197
196
202
202
196
197
203
206
209
214
213
199
187
195
207
204
194
188
190
203
214
192
197
197
190
192
207
216
211
202
202
206
207
203
204
204
204
204
203
200
196
198
209
218
210
189
181
191
201
199
194
198
202
202
197
201
204
199
197
203
207
201
194
202
207
200
192
191
195
204
211
203
199
195
194
199
207
212
211
204
196
195
201
209
211
208
208
209
216
216
208
202
204
209
201
183
180
194
201
194
190
200
205
199
196
199
201
194
189
194
201
201
202
208
209
200
192
194
203
207
207
218
212
213
217
218
210
205
209
208
196
184
191
208
214
208
204
208
212
212
213
220
225
218
203
196
197
200
212
226
229
215
200
200
197
183
185
207
214
206
203
205
207
206
206
203
200
202
217
225
214
223
215
214
218
216
207
203
207
208
199
189
193
204
209
210
213
218
222
217
212
215
218
209
192
191
201
212
217
222
221
209
193
189
191
187
194
208
215
212
218
223
214
199
188
186
189
201
216
217
204
220
215
217
221
217
207
207
213
214
208
203
203
206
208
212
217
220
219
214
208
211
216
204
189
191
210
223
222
217
215
207
193
188
193
198
206
215
215
219
230
233
217
199
189
193
201
210
215
208
196
215
218
226
229
224
214
213
220
221
218
214
212
208
206
209
212
210
206
204
204
212
220
210
192
194
218
232
224
212
212
210
200
194
197
203
213
216
214
217
229
230
215
204
207
216
218
215
210
201
196
212
221
230
232
228
216
215
216
217
218
219
218
212
202
199
198
196
197
200
206
216
228
220
200
198
217
231
222
208
208
213
207
202
201
204
216
223
216
212
217
219
210
209
219
230
224
208
198
198
201
216
220
222
224
226
220
209
204
208
215
218
215
208
198
193
192
194
201
206
209
219
230
224
207
201
212
222
216
207
207
214
213
208
201
201
218
231
223
210
208
212
207
205
216
226
220
201
192
199
210
221
212
204
207
218
220
208
198
204
215
216
208
201
198
198
201
206
209
211
214
219
224
221
211
204
209
215
214
207
208
215
217
213
202
202
220
238
227
207
204
210
207
198
202
217
218
206
200
208
216
218
205
193
195
210
220
213
207
211
215
209
199
196
200
212
221
222
215
211
215
220
219
216
212
210
211
213
213
210
211
216
220
214
205
204
220
233
225
210
204
209
204
194
198
213
220
214
213
220
222
213
206
193
191
204
220
222
220
222
219
205
198
199
206
218
232
232
218
208
209
216
216
215
215
215
214
215
210
209
216
222
220
213
207
207
213
221
223
218
207
201
200
200
207
214
215
212
212
218
225
211
212
205
197
203
218
224
223
222
215
205
204
208
210
212
223
228
221
206
200
204
210
212
215
216
216
212
204
208
222
227
218
210
210
210
207
208
220
222
208
194
197
210
213
206
202
202
200
203
215
213
221
217
206
208
217
217
214
212
211
208
211
218
215
207
206
215
219
210
192
187
198
211
214
214
213
206
200
206
224
230
219
211
212
213
205
206
217
224
209
194
200
213
208
192
190
195
189
186
200
215
221
218
211
211
212
208
203
205
210
208
213
220
221
209
195
200
216
215
195
181
192
209
214
213
209
203
200
207
219
226
221
213
210
210
209
209
212
215
211
205
206
208
196
181
187
197
188
183
193
215
215
210
206
206
205
199
200
207
210
207
207
219
227
214
193
193
213
219
204
190
194
209
214
211
204
201
202
204
207
216
223
214
202
202
211
213
209
210
218
220
212
200
189
182
193
202
197
195
201
210
206
201
199
200
199
198
203
214
214
206
204
219
228
215
197
199
213
218
210
203
201
207
211
210
204
202
203
201
193
202
218
214
195
194
211
219
211
209
219
222
211
196
191
193
201
201
199
206
215
209
203
200
201
203
200
199
210
220
218
206
205
219
221
209
200
207
216
211
207
206
206
204
204
205
205
205
206
201
191
196
210
210
194
192
211
225
222
212
213
216
208
196
193
198
202
198
195
207
222
214
210
208
212
214
209
206
212
220
217
208
210
219
218
207
203
213
216
203
197
204
208
204
199
201
209
212
212
209
200
200
201
202
200
199
211
225
226
214
206
207
205
196
189
194
200
197
196
205
219
216
216
218
222
223
217
212
212
214
213
212
212
217
219
214
209
208
205
198
195
201
209
208
202
204
215
222
222
217
212
205
199
200
206
207
207
213
220
214
203
203
206
197
187
189
199
201
201
207
215
206
207
217
219
219
218
216
207
202
205
213
216
219
223
224
215
201
195
198
201
201
207
215
216
212
216
227
229
222
216
209
205
207
213
210
200
199
211
214
207
204
204
200
189
190
200
206
208
211
212
191
197
211
211
208
210
212
203
192
196
211
220
222
223
225
215
195
188
198
205
204
205
217
222
214
212
223
230
222
212
211
212
217
216
206
195
194
203
211
210
207
204
201
196
196
202
209
212
211
209
180
189
208
209
202
204
205
198
190
193
207
220
222
219
216
209
196
189
195
205
207
205
209
214
207
205
216
225
219
210
208
214
219
215
209
201
198
200
207
209
208
206
205
204
201
204
209
214
212
202
186
193
210
215
210
206
202
195
195
197
201
211
216
211
206
204
202
194
189
201
213
209
201
199
200
204
213
221
216
207
203
205
208
214
219
215
205
200
204
211
212
211
212
211
208
204
205
214
213
202
200
203
211
218
223
220
206
194
198
203
202
202
204
203
200
204
208
201
190
201
220
217
197
188
198
211
218
216
211
204
198
197
201
215
228
226
209
202
207
214
215
215
217
221
218
207
202
210
215
206
205
209
211
213
224
228
214
197
196
203
204
202
201
198
198
204
213
205
195
204
222
218
200
193
205
217
217
212
208
206
204
205
208
219
230
224
207
204
210
213
214
216
218
222
221
214
208
210
216
212
204
210
210
205
210
222
220
203
190
196
211
217
209
197
195
206
219
214
202
204
216
215
205
206
214
217
215
213
212
212
215
223
224
222
222
216
207
206
206
205
205
209
210
210
213
220
220
214
212
212
204
211
213
199
193
202
214
206
189
191
216
233
225
201
194
210
226
223
206
204
211
211
212
214
214
213
214
219
219
219
221
231
231
221
215
211
208
205
201
198
200
204
200
195
202
220
228
217
208
210
211
213
214
198
184
189
203
205
194
194
214
234
229
206
196
210
228
225
207
203
209
214
214
213
212
212
220
229
228
217
215
221
223
216
214
211
209
206
200
196
197
199
198
192
196
212
223
216
206
207
215
210
207
196
185
188
198
202
202
200
208
222
224
208
197
203
216
215
207
207
214
215
211
208
210
215
226
233
226
212
201
203
209
214
216
214
210
207
205
203
198
199
207
206
199
199
208
207
202
204
211
201
199
197
194
197
200
206
210
207
204
208
215
210
198
191
193
199
206
216
218
209
203
204
211
216
219
224
221
209
197
197
207
216
219
217
213
211
212
206
196
198
218
223
203
189
194
201
200
202
200
192
196
201
202
202
204
210
220
216
207
205
212
213
203
186
180
187
205
219
214
199
194
206
216
211
203
208
216
210
201
203
211
216
218
219
218
216
212
206
195
199
219
223
199
182
191
202
201
200
192
189
198
206
206
204
205
213
224
224
213
207
212
218
212
196
187
189
200
209
204
190
191
209
223
210
188
191
208
210
205
207
212
212
212
219
220
217
207
203
197
198
211
212
194
183
192
206
205
199
192
192
196
203
205
205
205
213
223
224
214
208
213
219
218
215
209
203
196
193
192
192
200
216
226
211
187
186
200
205
203
208
210
204
204
213
220
214
203
201
203
203
206
207
199
189
194
207
210
201
196
194
192
195
203
207
207
208
216
216
209
205
211
214
216
222
225
218
196
181
186
200
212
219
220
212
197
191
197
203
206
207
205
196
193
204
215
214
202
200
208
214
212
210
206
198
196
205
211
204
199
196
188
188
202
211
210
208
205
204
201
204
208
208
206
213
222
219
202
188
192
205
213
212
210
207
205
200
202
211
216
213
207
196
190
196
207
211
201
194
208
223
218
206
204
203
202
205
209
205
201
196
188
191
206
213
212
208
201
197
198
204
207
202
198
200
209
210
210
204
203
203
202
200
200
202
204
206
210
220
223
218
212
208
198
192
197
206
200
192
202
217
209
193
193
203
205
205
204
204
206
195
188
200
213
216
213
207
200
196
200
208
210
205
201
199
199
203
212
218
211
196
186
191
197
199
201
203
211
220
219
214
217
221
210
193
188
199
203
196
195
197
189
181
188
202
207
207
203
201
211
195
189
205
222
221
215
209
203
196
200
209
216
213
206
202
200
201
206
215
209
190
179
188
201
201
195
196
206
212
209
207
218
227
217
196
187
196
208
205
191
177
176
183
194
201
203
205
202
201
210
195
190
207
224
222
215
211
205
194
195
212
227
223
208
201
201
199
197
197
197
189
185
194
206
204
193
193
203
206
201
204
213
218
211
199
195
200
210
210
195
178
180
195
201
200
199
199
199
198
203
193
195
211
221
214
206
210
209
197
196
214
233
226
202
191
194
195
188
182
187
194
199
202
206
201
192
193
205
206
202
203
206
205
202
203
205
203
206
207
204
195
195
202
202
201
200
194
192
196
197
188
201
214
213
198
193
205
213
203
195
211
230
222
197
186
193
196
186
177
184
201
210
208
203
197
189
192
204
209
206
204
202
199
199
203
204
199
200
209
214
212
205
200
199
204
204
193
190
198
194
187
206
217
205
187
185
201
211
204
194
203
219
213
197
194
203
204
191
181
186
202
213
213
206
195
187
189
200
208
204
199
198
202
206
205
199
196
200
212
220
216
206
198
199
210
211
198
195
206
199
196
211
216
202
188
188
200
209
201
195
203
211
203
196
206
220
214
197
187
189
198
209
217
215
203
192
191
201
207
203
194
195
205
211
207
199
197
205
214
217
212
205
201
203
211
212
206
206
212
205
207
214
214
207
199
198
201
204
200
200
211
210
195
191
210
227
221
203
191
191
194
205
217
217
207
201
205
209
211
203
191
191
200
208
207
206
208
209
209
209
213
213
206
204
207
210
210
213
213
208
211
208
209
214
212
201
197
199
202
209
218
215
196
187
201
218
219
206
196
195
199
204
210
206
204
209
217
219
215
205
192
189
194
199
203
211
213
205
196
202
217
219
209
200
202
208
209
209
207
209
201
192
200
217
215
200
189
193
204
211
213
211
203
195
198
208
212
204
197
201
208
209
201
193
195
207
216
216
212
203
193
192
193
196
201
208
209
197
191
201
217
218
205
199
205
209
204
198
202
206
193
184
197
215
215
197
187
193
203
206
202
203
207
205
202
207
209
202
196
204
216
215
201
192
194
197
203
206
204
198
196
201
202
198
198
202
202
196
194
204
213
209
198
196
210
216
203
195
201
204
196
194
202
213
213
203
194
195
202
203
195
194
203
207
206
210
209
198
192
200
214
217
212
208
202
192
192
198
199
196
197
206
208
201
197
199
205
205
205
204
204
200
191
191
206
216
206
197
203
205
210
210
209
209
213
211
202
196
202
204
196
192
194
197
199
205
207
197
189
194
207
220
225
224
212
196
193
200
199
192
193
201
202
197
194
199
209
216
214
207
196
192
186
182
192
202
198
199
205
208
218
216
205
205
212
211
202
198
203
206
201
192
189
189
191
198
203
200
192
193
202
216
224
221
212
206
205
207
201
192
185
188
193
193
193
198
209
219
218
207
197
189
186
182
183
185
186
193
203
209
213
203
193
198
205
204
195
196
202
201
195
195
196
196
195
199
208
209
200
196
200
209
209
201
200
208
212
209
203
194
184
185
192
193
193
196
203
208
211
209
202
194
191
191
187
182
180
187
198
205
202
189
185
195
199
193
187
195
202
195
187
193
207
214
209
207
215
215
204
195
196
200
194
187
190
201
203
200
199
197
195
195
197
193
194
201
201
196
199
207
210
201
198
202
201
194
190
191
193
217
202
202
215
219
208
194
200
211
208
196
200
217
223
213
205
209
211
209
205
209
220
223
214
202
196
203
217
219
208
205
215
218
206
196
204
214
210
206
213
215
206
205
208
208
201
195
197
207
216
215
201
197
205
206
198
195
208
217
207
192
195
212
218
216
214
215
217
212
205
204
210
215
213
205
199
203
216
218
208
205
210
207
194
194
213
225
218
211
216
216
202
195
198
201
203
203
202
200
204
207
199
197
197
196
194
203
217
219
204
196
204
216
217
214
217
220
219
213
202
198
199
204
208
208
207
211
218
219
209
202
202
196
187
194
215
226
218
212
217
217
203
194
197
206
213
215
211
201
197
200
198
198
202
202
199
211
224
218
203
202
214
223
216
208
208
217
218
211
201
198
199
200
200
206
213
219
221
216
209
202
197
192
189
195
208
215
214
213
215
214
206
202
205
212
219
220
217
207
200
198
196
203
215
216
209
214
222
217
205
206
217
222
213
199
197
210
218
211
200
201
210
208
197
196
209
217
216
209
206
205
202
200
200
200
204
209
212
210
209
211
212
210
210
213
214
212
210
208
208
203
196
207
227
230
217
210
215
216
211
208
210
209
205
195
195
209
219
210
198
202
218
217
196
185
198
212
207
199
205
213
211
207
208
208
207
209
209
208
206
211
214
209
205
207
207
202
199
204
210
208
198
209
228
230
218
210
214
217
217
213
202
196
194
196
203
213
217
205
192
197
215
219
198
183
194
209
204
195
206
220
215
208
213
218
217
210
206
203
206
211
210
199
197
205
207
199
195
201
208
209
202
212
221
218
212
214
219
221
220
213
200
189
192
206
217
216
210
201
193
195
207
212
200
189
198
213
208
199
207
215
205
198
210
220
217
207
204
208
213
211
200
192
196
210
211
202
202
204
205
208
209
215
213
205
205
216
223
220
214
210
202
197
198
211
219
212
204
203
202
200
200
205
204
197
205
216
212
204
207
205
191
190
207
216
207
198
206
221
220
206
192
190
202
212
212
207
207
207
205
208
217
218
206
197
202
214
220
214
205
202
206
210
210
208
205
198
201
211
212
201
199
203
208
207
210
211
206
204
210
203
187
190
209
210
195
192
211
226
218
199
192
195
202
205
210
211
209
203
203
211
224
219
204
196
201
209
213
211
203
200
211
224
222
205
188
186
202
217
214
201
198
203
211
214
211
202
195
204
218
212
194
197
209
205
189
189
209
218
206
196
202
205
197
196
209
217
206
194
200
215
223
216
200
194
200
206
211
213
211
207
214
227
227
207
184
184
204
220
213
202
201
206
214
215
209
193
190
206
225
221
203
199
206
203
192
192
203
204
196
200
212
213
200
194
210
217
205
193
201
217
221
212
196
190
198
210
218
222
222
215
214
223
227
213
194
193
207
216
215
207
207
210
213
211
204
192
193
209
224
220
204
194
197
198
198
198
199
199
200
207
218
218
207
201
208
212
211
205
205
213
212
207
194
187
197
214
225
227
226
218
213
214
219
217
209
210
216
217
215
211
210
210
209
206
198
195
201
211
213
207
198
190
189
195
205
207
206
205
207
214
216
215
213
206
204
207
216
217
208
208
208
205
198
192
201
218
227
224
217
213
209
208
209
210
212
222
226
217
210
209
210
210
208
202
197
197
204
208
205
200
198
193
187
192
208
219
217
211
212
217
215
210
207
205
201
203
215
219
207
204
205
206
206
206
209
219
222
215
207
206
206
206
204
202
209
224
229
215
202
203
211
214
206
200
198
199
201
204
204
204
202
200
193
195
209
220
219
209
208
213
213
205
199
201
203
205
208
211
205
204
206
206
208
213
214
214
213
206
203
204
208
210
207
203
205
219
223
211
196
197
211
217
210
202
200
200
200
201
207
210
210
208
204
202
203
208
210
204
203
208
211
205
198
202
206
203
199
202
205
203
204
202
204
213
214
211
204
200
201
207
214
216
212
210
210
214
216
208
198
196
210
221
216
205
201
203
203
203
205
213
216
218
215
203
195
195
199
199
199
202
207
206
206
207
206
195
191
198
205
203
205
201
201
203
208
207
201
197
202
210
216
216
214
214
217
212
208
204
202
200
207
218
218
207
201
205
208
206
206
210
219
224
218
202
190
188
190
192
195
198
200
205
211
210
202
191
190
196
198
203
209
208
201
197
202
203
203
204
206
210
217
216
210
211
216
213
205
201
203
203
206
209
211
209
205
207
211
212
209
209
215
220
215
203
198
196
189
187
192
199
200
203
208
207
199
196
199
200
191
209
217
216
207
199
198
199
201
209
209
209
213
213
207
205
212
212
204
198
200
205
205
202
203
209
213
210
210
215
216
209
203
206
212
212
213
210
199
192
200
206
205
203
206
205
203
205
210
205
190
218
220
218
210
205
199
193
194
203
210
206
209
211
209
205
207
208
202
197
201
209
208
197
195
209
218
212
207
213
219
206
188
194
216
227
226
220
212
209
214
213
211
210
210
209
208
213
217
209
197
216
214
211
209
209
206
196
189
194
200
201
204
212
211
207
205
204
200
197
200
209
209
198
196
208
219
214
205
207
215
204
186
192
221
238
232
222
220
222
222
214
213
215
216
214
212
217
218
214
205
207
204
202
201
207
211
207
197
190
189
194
204
211
210
203
203
202
199
196
198
205
205
202
201
208
215
214
207
204
209
205
194
199
224
238
232
219
217
220
218
206
202
210
217
214
213
215
217
215
208
202
201
200
195
200
211
217
212
199
189
191
203
210
203
199
200
204
202
198
199
202
203
206
209
211
211
216
214
206
207
209
203
203
216
229
228
216
207
209
211
200
192
203
218
218
211
212
214
213
207
207
207
201
195
194
206
219
222
213
199
194
203
209
202
194
198
209
210
204
204
205
206
212
217
215
213
216
218
211
210
211
207
203
209
218
220
210
198
202
210
200
187
201
223
224
212
208
210
207
203
213
210
205
196
191
199
212
221
222
209
197
203
213
206
197
198
209
214
212
213
215
213
216
221
217
211
214
216
213
211
211
209
207
208
211
210
204
199
205
214
202
190
207
232
228
211
203
203
198
198
214
210
207
202
196
198
205
219
221
209
199
207
218
217
204
201
207
214
217
220
222
217
215
215
215
208
207
209
210
208
209
216
219
213
205
202
202
204
211
212
201
196
216
232
221
203
200
199
192
194
206
206
209
210
205
202
209
219
219
207
199
210
224
224
211
202
206
212
216
219
219
214
208
207
208
205
202
202
205
204
207
222
227
216
202
199
205
209
211
206
196
197
215
221
208
196
197
202
195
194
199
206
212
215
214
210
213
222
216
204
200
211
222
221
210
204
208
212
211
209
207
205
202
200
205
204
200
200
203
200
204
216
220
212
205
206
209
209
206
204
198
195
203
210
204
197
199
206
205
199
199
207
210
213
214
214
215
216
210
200
199
208
215
213
205
205
214
217
207
195
193
200
202
201
203
204
202
200
202
201
201
202
201
202
207
213
211
206
205
207
203
196
199
213
220
209
201
209
214
209
204
208
203
202
206
210
211
207
201
199
198
206
211
206
198
201
213
217
204
187
186
198
205
203
203
202
199
198
202
207
206
194
187
192
206
214
209
204
204
209
209
208
209
223
234
221
204
209
219
217
210
208
196
191
199
207
207
202
197
196
198
206
210
203
194
195
205
209
200
187
188
198
205
202
199
197
194
194
206
220
219
203
191
192
199
203
202
203
202
203
209
219
221
225
227
219
206
208
219
221
214
202
192
193
202
206
206
203
200
199
201
206
207
201
193
191
195
200
197
196
198
200
199
197
195
190
187
194
214
231
228
211
203
201
198
191
195
203
202
197
203
217
220
213
208
205
201
205
213
217
212
192
189
204
214
211
205
206
204
202
204
205
205
201
194
192
196
198
199
205
209
203
193
189
191
189
190
200
219
231
221
208
210
213
204
189
190
205
209
201
198
205
206
203
195
193
196
205
210
210
205
182
188
214
227
216
204
202
202
200
201
205
207
203
195
194
202
205
202
206
212
204
188
186
193
194
195
204
219
221
209
202
209
218
212
195
193
208
218
212
197
193
199
203
202
196
197
205
209
206
195
180
191
217
229
217
202
198
196
194
197
209
218
211
195
193
206
208
201
200
205
199
188
189
198
205
204
206
212
211
204
201
205
212
212
203
199
207
217
215
202
196
204
214
214
208
206
206
205
203
194
187
197
215
222
212
198
195
194
192
198
214
225
213
193
190
202
207
196
190
191
194
193
198
205
209
203
202
205
209
210
209
205
202
203
204
203
203
204
207
209
211
217
218
219
220
220
209
201
200
200
197
203
211
210
201
197
200
201
195
195
211
221
207
192
191
203
204
194
181
180
192
203
206
206
202
196
195
199
210
217
215
204
196
198
203
202
197
194
200
213
222
220
213
214
225
228
211
199
199
208
201
205
208
201
193
199
210
209
195
189
200
209
201
193
201
210
209
198
183
182
196
212
214
202
190
185
191
202
209
212
209
202
196
199
203
203
198
196
202
214
220
212
205
210
224
226
212
202
201
211
203
207
205
195
190
202
217
214
194
185
194
203
197
196
207
217
217
209
195
192
204
218
218
202
185
182
196
205
207
203
198
196
198
202
208
209
206
205
209
214
209
202
203
212
218
217
212
212
208
211
206
206
206
200
196
204
217
214
198
191
200
207
202
199
206
216
222
220
212
204
207
217
218
204
193
198
208
211
206
199
193
189
191
199
211
217
213
209
210
211
205
199
204
213
212
205
210
218
213
210
206
203
207
210
205
203
208
209
205
206
210
214
207
201
201
205
214
222
221
209
207
210
210
204
207
217
222
214
208
205
199
189
183
192
209
217
210
201
201
207
208
203
205
212
207
199
202
213
214
208
201
193
205
217
212
201
200
205
209
212
212
211
210
208
202
198
204
214
215
207
201
201
203
203
214
224
222
210
209
215
208
193
183
189
203
207
200
193
194
205
210
206
203
208
210
204
198
201
207
206
199
193
206
221
215
204
202
204
206
206
202
201
205
209
207
201
199
204
203
201
197
196
196
201
209
213
206
199
207
217
214
200
194
194
198
197
195
191
193
204
211
207
198
201
215
216
203
193
199
208
206
203
209
214
212
210
209
204
197
193
193
193
196
203
208
204
197
193
194
194
194
194
196
203
204
200
192
192
201
209
208
203
201
199
194
195
197
196
196
203
209
204
191
192
210
221
208
193
193
216
217
214
210
208
208
209
209
202
193
189
190
191
188
190
198
201
195
189
193
196
196
196
202
210
208
200
191
191
196
196
192
196
202
196
188
190
201
203
199
200
206
201
186
187
202
212
205
194
193
222
222
212
202
199
200
200
200
200
196
193
194
193
186
184
188
192
191
190
195
201
199
198
202
211
216
214
205
198
194
186
177
186
196
191
184
192
203
202
196
198
204
197
187
189
197
197
191
189
193
217
214
201
192
191
193
191
192
199
199
193
193
196
195
194
193
192
191
192
199
205
202
194
194
206
219
223
214
205
197
184
174
185
197
192
187
196
203
195
189
200
207
198
191
199
200
189
181
188
197
203
199
191
188
190
191
189
190
199
199
191
189
197
209
213
207
201
193
192
197
203
202
193
189
200
214
217
210
204
198
186
181
194
205
197
193
203
201
185
185
202
210
201
196
204
203
190
185
192
201
216
211
208
215
220
211
202
204
213
213
213
222
235
231
216
204
204
211
218
219
215
211
207
203
202
203
210
209
196
180
194
224
231
217
213
217
215
210
214
224
222
211
210
217
221
222
213
199
199
214
215
209
204
206
207
206
205
209
212
208
206
216
227
225
218
213
211
212
217
220
213
203
206
213
212
203
202
209
203
187
197
225
230
212
207
223
230
222
216
217
212
201
204
215
225
226
215
198
191
202
212
209
201
198
196
202
211
215
204
197
204
216
220
217
217
218
215
211
215
218
206
191
195
217
225
210
199
210
212
200
199
216
219
202
201
216
227
222
212
207
199
193
198
211
217
216
210
200
194
199
209
205
198
195
194
204
220
220
199
189
201
215
218
215
215
216
214
212
212
217
204
186
189
213
226
213
199
209
219
209
199
204
206
199
198
205
212
215
212
204
193
190
199
206
205
203
204
205
205
204
207
196
196
201
203
208
221
221
202
192
203
216
217
216
217
217
215
212
210
210
205
196
196
208
216
207
197
203
214
212
201
198
203
203
200
195
198
211
215
204
195
200
206
205
197
196
201
207
209
211
207
189
195
209
214
209
213
216
210
207
215
217
216
215
218
220
218
211
202
199
201
207
209
207
204
199
193
194
204
214
212
202
200
207
208
195
191
202
211
205
203
212
216
209
200
200
204
204
206
213
205
191
202
218
218
206
205
212
215
223
233
226
212
207
212
219
217
208
196
185
190
209
218
208
194
195
196
193
200
219
223
203
192
205
215
206
191
193
204
206
209
217
220
217
211
208
205
198
198
209
203
199
215
224
212
199
203
211
215
226
239
232
212
201
205
212
208
203
199
188
184
199
212
206
194
196
203
199
202
220
220
193
181
199
218
214
201
196
206
214
214
214
215
222
223
213
202
196
198
204
202
209
224
225
208
194
203
213
211
215
226
227
214
202
202
200
192
196
210
207
192
193
204
206
199
200
205
205
206
213
206
182
177
195
212
216
212
210
215
224
220
206
205
217
223
216
206
204
204
202
206
215
222
220
206
195
204
216
210
201
203
212
214
208
202
191
182
197
224
229
210
199
201
208
207
205
202
200
201
204
197
185
186
197
201
209
220
221
219
223
219
206
195
202
215
222
217
212
210
207
211
215
213
211
205
199
205
215
212
200
194
204
215
216
206
194
190
203
226
234
225
213
209
212
214
209
196
189
193
200
199
194
198
202
197
201
216
218
208
205
212
210
196
191
207
227
229
217
213
212
216
215
206
201
204
207
210
212
214
210
203
207
214
215
210
207
206
207
217
225
228
226
218
215
216
210
193
184
192
205
204
196
200
206
200
196
204
205
194
188
201
211
202
195
207
226
227
217
210
215
221
216
207
201
207
216
216
212
216
219
220
214
209
207
214
220
217
209
208
216
226
228
221
213
209
203
195
193
202
214
205
191
195
210
208
195
195
197
193
187
193
205
208
210
212
215
216
217
213
212
216
214
209
206
208
221
223
215
213
221
223
214
198
196
211
224
219
209
208
214
220
220
217
211
204
198
199
206
216
218
200
184
195
213
211
199
198
203
203
197
194
201
211
217
214
204
206
219
218
206
208
209
208
207
208
217
223
216
208
210
216
208
193
190
204
217
218
213
213
215
213
212
211
210
205
197
198
207
217
215
202
192
201
211
210
204
206
212
211
209
206
204
208
213
212
203
205
219
216
200
202
202
201
204
206
210
214
213
203
203
208
206
197
191
196
206
213
218
216
213
206
205
208
207
205
199
194
197
206
211
209
208
209
210
210
211
212
212
211
211
211
209
205
206
208
210
212
214
208
199
208
202
193
195
201
200
200
200
201
204
209
210
206
198
194
201
212
220
213
205
204
203
203
201
202
200
191
187
194
207
215
216
214
213
215
216
211
204
204
211
212
210
207
207
208
213
213
207
199
200
217
206
191
190
199
196
192
193
201
211
217
217
213
204
199
206
214
216
207
199
202
204
197
191
195
199
193
187
189
199
212
220
216
216
223
222
209
196
200
209
209
208
212
213
207
204
202
196
192
199
221
215
197
193
199
199
197
198
207
217
220
216
209
203
205
212
216
210
202
201
206
206
196
189
194
200
198
196
196
198
208
220
218
214
218
221
209
195
195
206
207
206
212
214
202
192
192
193
194
196
220
223
211
200
200
205
208
213
217
220
217
213
204
202
206
214
214
207
201
203
207
208
201
196
203
208
203
203
205
206
210
219
219
210
207
214
212
197
190
202
207
205
207
207
196
188
190
197
197
193
221
229
219
205
198
202
212
216
219
218
215
212
208
204
205
210
212
210
208
208
211
212
210
209
215
216
206
204
214
219
217
216
215
206
198
203
211
203
196
206
212
207
200
198
195
198
204
205
198
194
226
231
221
206
198
200
202
204
209
210
212
213
215
212
207
206
208
214
215
212
211
215
216
218
225
222
204
198
214
227
219
206
205
208
202
201
209
210
212
214
215
207
199
196
197
208
217
209
198
200
225
223
213
205
204
201
196
193
198
200
201
207
221
222
213
201
202
210
216
214
209
212
216
218
223
220
204
194
205
221
215
197
197
212
215
210
209
216
218
218
212
206
205
203
203
214
219
208
198
207
218
208
202
202
207
208
203
200
204
198
186
190
210
224
218
200
191
197
209
210
204
204
207
212
214
213
207
194
192
206
209
195
192
210
226
225
214
212
212
212
206
201
208
212
209
209
209
203
201
214
209
199
196
201
210
216
216
220
225
208
178
171
194
218
219
199
182
183
199
208
202
193
196
205
206
207
210
198
187
197
210
199
189
201
225
233
217
200
201
210
205
198
208
220
217
205
197
198
206
216
207
200
197
200
210
219
224
236
243
223
184
169
188
213
219
203
185
184
198
209
203
190
192
203
202
201
207
202
191
200
212
205
189
194
215
225
211
193
197
211
208
196
204
222
223
208
195
196
206
213
209
206
201
202
206
212
218
232
243
226
195
185
200
216
219
212
202
198
204
212
208
195
196
207
203
198
201
202
197
204
213
208
195
194
204
208
198
190
200
216
213
200
202
218
222
213
202
197
200
205
210
211
207
204
201
200
207
220
226
214
200
205
219
222
222
223
221
215
212
214
213
206
205
209
203
195
197
199
200
202
210
210
205
201
196
192
190
195
206
213
211
202
202
209
214
216
209
201
195
202
205
213
212
207
200
195
203
213
210
200
199
213
223
221
219
225
229
226
218
214
213
213
211
209
200
195
198
199
198
199
207
214
213
204
195
190
191
199
206
207
206
203
198
200
209
215
212
204
198
202
202
214
214
211
204
199
207
212
201
190
197
210
213
209
208
214
222
224
220
212
209
213
213
205
195
196
203
205
198
195
203
212
209
202
201
202
201
201
206
207
206
196
189
197
213
217
209
207
206
206
201
211
211
211
208
204
207
207
197
193
199
205
203
197
196
198
207
215
218
209
202
207
209
201
192
197
206
209
201
196
202
204
199
199
209
216
206
200
207
214
209
194
185
202
225
224
209
207
213
211
208
210
207
206
207
205
203
201
199
199
206
206
204
200
196
192
193
203
209
205
197
199
203
197
193
196
205
205
202
201
201
199
192
197
215
223
209
202
209
218
213
197
188
205
228
227
212
210
216
215
216
211
202
202
204
201
198
199
203
207
212
214
213
211
207
196
189
191
197
198
197
197
197
196
196
197
198
199
202
204
205
201
197
199
210
214
207
206
208
210
209
203
201
206
216
217
211
210
213
215
220
210
203
204
204
196
194
199
208
215
217
216
216
216
212
203
195
191
190
193
200
201
197
193
196
197
196
197
203
206
205
205
205
204
201
199
202
208
209
203
203
208
213
210
202
201
202
204
207
215
214
202
203
211
208
195
189
197
210
215
214
208
208
209
206
204
204
201
192
193
208
211
199
190
192
199
201
203
208
207
200
199
206
208
198
189
196
209
210
202
199
208
219
213
198
189
194
199
207
214
202
192
201
215
211
195
184
190
204
209
205
201
200
201
196
199
213
215
201
197
211
215
199
187
192
204
208
210
211
208
197
194
203
209
201
191
194
208
212
204
197
204
217
217
204
194
194
202
210
214
192
190
199
210
208
195
184
188
197
200
198
200
202
201
191
194
214
221
209
203
209
207
194
188
198
210
212
207
206
205
203
199
201
204
203
199
197
203
207
203
199
203
212
213
209
206
207
208
213
213
195
199
201
201
200
196
192
192
196
198
200
206
209
203
195
199
210
216
211
207
203
195
189
192
204
213
210
200
198
210
219
210
198
195
200
201
201
201
201
197
199
207
208
208
210
214
218
216
214
211
207
210
206
198
196
199
205
205
200
199
204
211
210
203
201
207
209
209
208
206
199
194
194
199
205
206
201
193
199
218
230
218
197
188
192
199
203
204
199
194
198
208
209
204
203
211
218
217
213
207
208
211
208
201
199
205
215
216
204
196
200
208
206
201
204
213
212
206
205
204
203
203
204
201
197
191
193
198
208
222
226
212
196
189
190
197
206
209
205
198
200
208
207
204
203
204
208
216
216
205
201
202
207
207
203
206
217
218
203
190
194
202
205
205
209
214
211
205
204
209
214
217
213
200
187
182
186
203
217
219
209
199
198
198
196
198
206
213
209
204
204
206
205
205
205
199
200
216
226
209
196
196
203
210
210
208
212
213
202
191
192
199
206
212
213
209
205
203
207
217
223
223
211
200
191
188
192
207
215
206
194
196
208
211
203
200
202
205
205
204
205
203
199
203
207
200
197
217
231
214
200
200
203
212
213
206
204
208
205
200
200
202
209
217
217
205
198
198
209
220
223
215
203
201
205
207
207
207
207
199
193
201
215
217
209
200
198
197
197
198
202
201
197
201
209
205
200
212
224
215
210
206
205
211
211
203
203
210
210
207
205
201
203
212
214
205
196
197
207
215
211
200
195
202
216
222
215
208
204
201
201
208
214
214
209
200
193
192
194
195
196
195
196
202
210
210
204
203
206
206
215
214
210
210
207
198
205
217
214
206
201
200
199
203
208
207
200
198
205
206
198
188
189
199
209
216
213
207
205
206
210
210
209
209
208
202
193
194
200
199
193
192
197
205
211
215
211
201
194
197
213
216
213
207
198
195
207
217
211
198
196
202
201
196
201
208
203
195
198
201
197
188
188
193
197
201
204
205
203
209
212
207
202
203
207
201
194
198
205
202
195
194
201
206
210
215
216
205
192
190
213
214
208
198
195
198
207
207
200
195
199
207
205
194
196
205
202
192
192
202
208
200
191
189
190
195
200
200
199
204
210
204
198
200
202
196
192
197
203
199
196
200
206
208
212
218
219
210
196
190
213
210
197
188
193
203
206
199
194
197
206
212
206
194
193
200
197
186
186
204
217
209
194
189
195
201
206
200
195
201
207
204
198
197
196
194
193
197
196
191
193
203
206
208
216
221
215
205
195
191
211
205
193
184
190
203
209
203
198
199
206
210
207
196
194
197
195
186
184
202
217
210
195
194
203
211
210
202
198
203
205
203
199
198
198
199
202
199
189
184
191
202
203
205
215
217
208
196
193
194
200
201
199
189
184
196
214
215
203
195
197
207
209
202
197
197
197
189
187
197
205
203
196
201
208
210
206
204
203
203
200
200
200
202
204
206
205
197
186
184
194
201
200
200
203
201
195
192
196
199
210
213
215
214
214
216
216
215
210
210
216
220
219
211
211
213
208
202
210
222
222
209
194
192
200
208
207
199
191
191
201
213
217
214
216
218
218
217
217
218
218
215
212
213
223
232
230
215
202
201
208
219
226
220
214
216
217
211
205
209
220
222
214
208
215
220
210
200
207
223
225
210
196
197
207
211
209
207
200
199
206
220
221
211
209
215
220
222
220
217
212
207
211
219
227
228
222
209
200
199
210
227
237
226
211
212
220
210
198
202
218
218
206
205
216
218
208
198
204
220
221
203
192
203
218
217
209
209
211
210
211
218
215
205
202
208
214
218
217
211
199
195
204
218
218
206
197
196
200
203
214
226
236
224
207
211
225
216
196
198
213
213
202
203
214
214
204
196
205
220
215
195
189
207
223
215
204
210
220
218
211
210
206
199
200
205
208
213
218
209
193
185
197
209
205
191
186
193
204
211
214
215
222
217
206
211
225
220
203
199
209
209
202
209
217
215
202
195
204
219
217
200
197
215
223
208
197
206
221
219
210
203
202
200
202
204
207
214
216
209
194
190
198
204
199
196
197
201
205
213
211
201
202
203
205
208
216
216
208
209
214
214
210
212
220
219
206
195
201
215
218
211
212
219
220
205
194
200
214
221
211
203
200
203
207
206
206
213
215
208
199
200
206
208
205
213
219
213
207
214
205
192
193
198
203
206
207
203
204
214
230
231
220
214
215
218
209
198
199
208
215
216
218
219
213
204
198
200
211
223
220
205
197
205
214
213
208
208
210
207
205
207
214
215
215
223
227
217
207
214
201
197
200
204
208
209
204
196
196
211
235
242
227
209
205
208
203
200
206
210
210
210
210
210
207
206
207
208
212
221
222
207
198
205
217
222
218
210
209
214
212
211
214
219
220
220
220
215
209
213
201
205
210
218
218
214
209
202
195
204
224
234
223
204
197
196
196
202
216
222
211
201
199
201
203
209
215
216
213
215
217
211
203
202
214
231
233
219
210
219
222
213
207
212
215
215
214
212
212
211
205
208
213
224
226
217
215
214
205
198
202
207
206
199
196
197
199
208
224
229
217
203
197
198
204
212
219
217
207
203
210
217
210
199
203
230
243
224
208
219
229
216
198
197
207
214
214
213
214
211
211
207
208
219
225
218
214
216
212
202
191
188
190
194
200
210
215
217
220
221
221
216
210
205
206
214
217
210
198
194
205
215
211
195
195
220
237
218
198
206
224
215
191
186
201
214
215
213
212
210
217
208
202
211
220
216
206
204
209
209
199
189
187
191
204
221
227
219
208
206
215
224
219
210
210
214
209
199
192
192
197
202
202
198
196
208
218
209
197
198
208
207
190
188
200
207
206
207
210
210
222
215
205
208
218
217
200
189
198
211
211
202
192
191
207
224
227
214
199
199
208
217
216
212
210
208
203
197
197
196
192
186
194
206
205
199
204
207
206
200
197
195
195
199
201
194
192
202
210
210
223
217
211
211
218
216
198
186
194
209
212
206
196
195
207
217
212
203
202
205
204
204
205
209
210
206
201
202
205
203
189
181
197
217
211
198
201
214
215
206
195
193
199
207
204
189
186
201
211
207
220
213
211
212
214
208
200
196
199
206
206
204
199
200
207
209
200
198
209
215
207
198
200
208
210
205
203
207
209
206
195
191
207
220
212
201
204
213
216
210
201
198
200
207
206
196
194
206
212
209
216
207
205
206
205
199
199
205
207
206
207
207
206
205
206
204
199
200
209
216
210
202
202
205
206
204
204
207
209
208
206
207
215
216
211
206
205
207
208
209
204
199
200
205
207
209
211
212
210
210
220
208
199
199
199
191
192
201
206
209
216
219
216
208
203
204
206
206
204
207
209
206
202
199
198
198
199
205
208
208
210
216
215
213
218
217
205
199
204
211
208
199
199
201
205
216
222
214
206
207
223
214
201
199
199
190
188
191
199
213
225
229
221
210
202
207
211
206
196
196
203
205
198
192
192
194
197
204
207
204
208
216
214
213
227
231
212
198
207
217
211
200
200
200
199
208
219
211
201
202
221
218
209
204
203
197
193
193
198
211
223
222
215
207
205
209
210
203
193
194
200
202
198
193
194
197
198
205
206
198
201
214
214
213
227
235
219
205
211
222
218
206
205
203
194
196
207
206
199
200
211
220
216
209
204
203
205
207
207
209
213
210
203
202
207
207
205
200
198
200
203
205
204
203
204
203
204
207
207
198
200
215
217
211
216
224
219
207
208
221
221
211
209
205
193
191
197
202
201
201
206
218
218
208
201
202
212
215
209
207
209
207
204
204
206
207
207
209
209
206
207
212
216
211
210
209
207
209
209
203
205
218
220
212
202
203
205
202
206
216
218
211
209
206
198
196
199
202
202
202
210
218
214
206
199
199
207
209
205
205
211
214
212
208
206
207
213
221
221
211
208
217
222
220
213
211
207
207
208
208
209
217
221
214
198
187
188
197
205
211
210
209
209
205
198
201
208
206
199
201
214
214
210
207
203
200
200
200
199
202
211
218
222
218
210
207
213
225
226
213
206
214
221
219
212
210
207
204
203
205
211
215
218
215
205
192
188
196
204
205
204
206
210
204
200
208
214
207
197
201
212
208
205
206
207
204
202
201
204
205
206
208
217
222
218
207
205
216
222
215
205
205
212
214
209
208
207
200
192
198
210
215
211
208
212
209
201
199
200
202
204
208
211
208
204
209
211
204
198
206
205
202
202
206
212
213
211
212
218
215
200
192
203
219
223
206
191
195
212
217
207
200
203
208
206
205
206
200
188
194
214
217
202
196
210
220
211
199
198
206
211
212
211
209
208
209
205
198
200
212
202
200
204
208
212
216
218
221
228
222
201
188
197
215
224
209
186
182
200
215
209
195
195
201
199
199
205
203
193
200
216
214
197
189
201
212
206
198
201
211
217
212
204
202
208
211
204
196
204
215
205
204
204
206
210
213
213
216
223
220
204
198
207
217
223
214
192
181
194
211
208
192
189
196
196
195
203
204
199
206
213
205
193
192
195
193
190
195
206
214
217
211
195
190
203
214
209
201
204
213
207
206
203
201
204
204
204
208
211
206
201
208
220
223
225
220
202
188
195
211
209
194
188
194
197
198
200
199
198
204
204
195
193
199
196
184
180
193
205
210
212
208
191
184
199
216
215
205
204
211
207
207
200
196
198
199
202
203
201
195
196
211
222
222
222
220
210
200
203
211
210
200
196
200
202
202
201
197
192
197
199
196
197
204
199
188
183
194
204
202
205
205
194
191
205
219
215
206
206
212
205
205
198
196
198
201
205
208
201
192
194
204
212
210
210
211
209
208
212
213
210
208
208
208
207
207
207
201
192
195
201
204
202
201
203
201
195
197
202
202
203
202
197
202
215
218
209
204
209
210
203
200
199
201
204
206
209
210
205
201
201
201
199
197
198
201
204
210
216
214
210
211
213
213
210
210
211
207
200
199
207
214
207
200
206
209
201
198
202
206
206
199
195
204
218
215
204
201
207
206
206
199
200
209
210
205
204
210
211
212
212
207
199
196
198
198
200
203
213
212
209
208
210
211
211
211
211
209
206
203
212
219
211
202
207
213
206
200
205
212
209
196
187
194
206
208
203
200
201
200
214
202
204
211
210
200
198
207
217
221
220
213
205
205
207
205
197
197
205
211
209
202
199
203
212
214
210
204
203
203
209
216
212
202
204
211
207
205
207
212
210
196
186
186
193
200
200
197
196
197
219
209
206
210
205
194
191
203
217
224
222
212
208
211
215
212
202
198
200
208
209
202
194
195
208
215
210
202
197
198
202
210
208
203
202
204
206
207
210
212
208
199
194
193
192
198
199
196
192
198
215
211
210
209
203
190
187
196
210
220
219
207
202
207
210
210
208
206
199
200
208
209
197
190
200
212
213
204
198
197
197
201
203
199
196
197
201
206
210
210
207
205
206
205
201
201
201
197
197
202
202
206
208
207
202
193
185
187
201
213
213
203
198
202
202
203
210
212
199
195
205
210
202
190
193
206
211
208
203
200
197
196
199
199
195
192
195
202
205
206
206
206
208
207
206
207
206
204
205
208
195
202
201
197
197
195
189
186
196
209
209
201
201
204
202
199
206
209
202
196
202
206
201
194
196
202
205
204
203
204
202
200
200
202
198
191
194
200
201
201
200
200
198
197
200
209
211
210
210
210
199
204
196
186
189
196
194
191
198
209
208
204
203
208
209
202
199
202
206
206
203
199
197
198
203
205
203
197
198
208
210
206
203
202
198
194
196
201
201
199
197
195
189
186
190
201
208
209
209
209
207
209
194
181
187
199
201
199
201
208
209
204
203
205
210
208
197
196
206
212
207
198
195
197
204
208
205
200
201
211
214
207
202
200
194
193
201
206
205
201
198
196
190
186
186
189
196
203
207
206
204
203
193
186
193
204
207
203
197
199
203
204
201
201
207
208
201
195
200
208
211
206
195
189
193
206
211
213
213
215
210
201
198
198
191
191
202
212
210
206
204
203
200
194
188
184
187
200
209
206
190
192
193
195
203
210
209
198
186
186
197
203
202
202
205
209
206
198
190
199
215
218
199
180
183
200
210
215
219
213
201
194
203
207
195
188
197
208
209
207
211
212
205
198
192
188
193
208
216
206
182
187
193
202
210
215
211
195
180
180
191
199
204
208
208
208
210
200
185
193
218
222
199
180
187
199
200
204
210
204
190
195
216
222
204
186
188
199
201
200
209
216
208
197
197
201
207
217
221
207
190
193
198
202
208
213
211
199
186
183
190
197
204
212
212
210
213
204
188
194
213
215
197
189
203
205
192
191
200
194
185
199
226
233
213
189
186
193
194
193
200
208
204
198
202
211
216
218
215
202
203
203
204
202
200
203
212
214
201
191
189
196
203
206
207
207
212
209
198
198
205
204
197
201
215
212
196
194
200
195
186
200
222
230
216
197
190
196
197
193
188
192
200
203
205
209
211
207
201
195
207
209
207
199
189
190
209
224
214
196
189
198
205
202
200
204
207
209
207
204
200
197
200
206
211
210
207
208
209
201
194
199
209
216
216
207
198
202
209
201
184
179
196
211
207
199
200
199
195
191
202
204
203
197
188
187
205
219
214
199
196
205
211
206
203
203
200
200
206
207
204
202
202
202
197
199
212
219
215
207
204
202
200
206
214
211
200
200
213
212
190
178
196
212
205
193
197
203
198
189
195
197
194
194
199
202
202
201
203
205
205
211
212
212
211
209
200
193
199
212
218
214
205
196
189
193
207
212
208
210
217
212
202
203
215
214
197
194
208
214
199
189
200
212
208
202
209
216
206
191
198
194
186
193
214
223
208
191
196
210
214
210
209
211
215
213
203
194
198
214
226
219
206
198
192
193
198
198
196
211
227
224
205
203
215
214
198
191
198
204
201
199
204
210
212
214
221
221
205
191
202
197
189
193
215
229
219
203
202
213
211
206
203
204
205
205
204
201
201
211
219
212
205
205
202
194
191
189
195
212
229
225
206
199
210
217
206
196
196
197
198
202
204
206
210
219
224
216
197
189
201
203
198
193
195
209
220
220
215
207
203
202
204
198
193
193
201
205
205
204
202
197
204
211
204
191
188
192
198
209
220
218
202
194
207
217
208
200
200
199
195
197
200
201
201
210
215
206
191
185
200
198
204
206
208
212
212
204
199
207
216
213
194
185
200
216
208
191
190
201
210
211
210
212
215
215
212
208
214
221
212
200
205
219
226
222
217
214
208
205
208
215
214
212
211
211
212
214
207
194
197
204
214
211
206
210
209
199
197
213
227
214
194
191
208
217
210
194
187
198
213
218
211
202
207
217
219
214
215
225
221
206
203
216
221
209
203
212
219
210
202
209
219
222
217
208
208
215
216
204
198
213
230
221
210
209
208
196
199
218
228
212
193
197
207
207
205
199
194
197
206
212
205
197
201
215
221
214
215
227
227
211
200
208
212
201
194
209
222
213
197
202
218
227
215
198
195
206
219
218
201
219
237
228
214
211
211
203
203
217
222
206
195
202
202
196
197
204
203
201
198
200
201
198
200
209
215
216
216
223
228
214
199
200
210
207
201
209
219
212
199
198
211
220
212
198
194
203
216
222
206
219
232
227
215
214
217
214
210
211
210
201
197
202
201
193
194
204
210
206
199
194
198
206
206
205
211
216
216
217
220
212
200
198
210
220
215
212
215
211
201
199
202
206
208
211
212
210
210
218
209
216
218
216
213
213
216
214
209
205
201
200
201
203
203
202
201
203
207
211
208
200
202
210
208
203
208
214
212
208
208
207
201
200
212
223
221
217
213
208
201
197
196
196
203
222
233
222
210
214
211
211
205
203
207
212
211
205
199
196
197
207
209
204
205
212
210
203
204
216
219
208
203
206
207
205
210
210
204
201
202
207
204
205
213
217
215
217
217
211
201
196
193
192
200
222
237
230
215
214
210
210
201
200
209
216
208
196
188
188
199
216
217
205
204
214
213
203
205
221
227
211
195
195
201
208
215
212
199
197
206
215
214
212
214
214
210
215
221
217
208
199
197
195
197
213
227
225
216
214
207
211
207
208
217
222
213
199
189
188
198
213
214
202
201
211
211
205
208
223
226
208
189
183
193
212
227
220
200
196
212
227
221
211
213
215
209
210
218
220
215
208
205
200
199
210
218
215
206
206
206
211
211
216
223
222
216
208
201
196
195
195
196
196
201
210
211
208
210
217
220
211
195
182
190
216
238
231
205
195
215
231
220
202
207
216
213
205
208
217
221
219
213
207
206
211
216
208
198
195
206
208
209
215
219
217
211
210
211
204
192
180
179
189
200
210
214
214
208
204
211
219
212
195
194
219
241
236
211
199
211
221
209
192
198
213
213
203
202
212
218
219
215
211
210
211
211
205
195
188
210
209
203
206
209
207
199
198
206
210
198
181
178
187
198
207
216
218
206
194
199
216
220
208
204
216
227
223
209
202
204
204
194
187
194
206
210
210
211
213
213
212
212
211
208
201
201
200
198
189
218
213
205
200
202
199
187
185
198
210
206
196
191
192
196
202
212
218
210
197
190
198
208
212
214
214
209
203
203
202
199
191
190
191
197
201
210
221
225
222
212
206
209
210
201
189
188
198
202
198
222
217
206
202
201
194
185
187
200
209
208
204
202
199
196
200
205
214
216
207
191
183
190
209
220
215
200
192
194
200
198
192
193
199
201
205
216
224
225
220
212
208
209
209
200
186
184
197
207
206
222
216
209
206
203
193
192
204
214
212
204
203
205
206
205
206
207
210
217
217
204
188
187
203
215
213
203
193
193
199
201
201
201
203
204
210
215
214
211
211
211
211
209
207
202
193
193
202
208
209
220
211
209
208
204
197
202
217
223
213
203
202
206
208
211
214
214
212
212
216
216
208
201
202
204
205
207
205
200
199
206
212
211
203
202
208
208
202
197
200
207
209
207
203
204
205
207
209
212
213
219
213
211
211
210
206
209
216
217
210
208
212
212
212
214
218
221
216
207
209
216
222
218
207
197
194
203
211
211
204
208
219
217
203
200
201
199
196
195
199
203
204
201
197
202
212
217
212
212
210
217
218
216
215
215
213
210
204
199
203
214
220
218
213
212
213
218
216
205
200
204
215
220
213
200
190
195
210
214
205
207
217
217
206
202
202
201
203
206
205
205
205
197
191
196
217
226
215
206
205
211
223
222
219
217
215
209
197
189
197
212
220
218
214
211
207
210
212
207
198
194
200
213
221
213
197
193
204
211
206
202
211
214
208
206
206
208
215
216
214
212
211
204
194
197
216
225
213
200
203
202
221
223
216
212
210
209
204
195
196
204
211
212
212
211
205
205
209
210
202
194
195
207
220
220
206
198
201
206
203
200
205
210
210
210
210
212
217
217
215
213
212
211
206
204
210
214
209
205
208
199
214
216
211
205
202
210
213
206
200
203
207
208
209
210
209
209
210
210
204
198
200
208
211
211
208
206
206
205
203
202
204
211
215
210
205
204
209
213
210
205
207
215
218
208
200
203
210
210
209
201
207
209
207
201
198
209
216
211
204
207
213
211
208
207
212
217
216
209
201
201
208
207
198
195
203
211
213
208
202
202
206
215
220
211
198
195
202
208
203
195
200
214
218
203
192
199
216
218
204
205
205
205
205
202
199
208
215
207
205
215
220
216
208
207
212
221
220
209
197
199
210
208
195
189
198
210
213
206
200
202
212
221
223
214
201
195
202
208
200
193
199
211
213
199
191
203
220
217
197
203
205
207
205
202
202
210
211
202
202
215
220
215
208
208
212
220
221
211
199
198
209
213
204
198
199
206
206
200
197
206
219
222
218
215
212
212
211
209
203
202
207
211
210
203
203
213
219
212
196
202
207
211
206
202
206
212
210
200
202
214
216
209
205
209
214
218
217
211
203
203
213
220
214
208
204
205
201
198
201
213
224
220
211
212
219
220
217
212
210
216
218
212
206
211
217
217
214
208
200
201
210
214
209
204
207
211
206
200
204
214
214
204
201
208
214
213
210
206
205
207
214
218
215
208
207
205
203
202
209
220
223
216
207
206
208
211
212
213
217
223
222
209
203
214
225
219
210
207
206
205
213
213
210
208
208
207
200
201
207
211
211
207
203
208
212
205
199
201
207
209
208
206
204
204
206
208
205
206
213
215
213
210
207
198
190
190
201
209
214
220
218
203
195
208
221
217
209
208
207
211
214
209
208
210
210
202
197
203
205
202
207
213
213
214
210
196
188
198
210
208
197
190
192
202
209
209
203
202
207
207
201
202
208
197
179
178
192
203
207
211
212
201
193
202
214
214
209
210
209
213
212
203
202
212
217
208
201
202
201
193
200
217
223
220
210
194
189
202
214
208
193
185
195
209
216
210
199
197
198
198
196
201
207
198
183
183
193
197
197
199
205
205
203
206
212
212
211
212
211
211
208
200
201
215
224
219
209
206
201
194
203
216
220
219
211
202
200
209
214
209
200
198
207
219
221
213
203
199
197
198
201
205
205
199
192
193
198
196
190
193
203
212
214
212
210
208
208
210
210
205
202
203
208
222
228
225
217
212
208
206
208
210
208
206
211
214
215
212
209
208
209
213
221
224
223
216
213
210
206
205
209
211
205
198
195
199
199
195
187
190
200
212
216
212
204
200
201
205
205
204
198
207
218
224
223
220
219
218
218
216
214
204
195
197
210
219
219
213
206
206
210
217
222
225
221
216
218
219
216
211
213
213
206
199
196
196
196
193
190
190
196
205
209
204
196
192
193
195
196
203
197
206
220
220
211
209
217
224
224
217
208
198
191
196
207
210
211
210
208
204
202
205
213
219
218
213
213
216
216
213
211
209
203
202
199
195
193
195
195
196
195
197
198
198
191
188
187
189
193
205
200
206
212
208
202
204
215
224
224
214
200
191
191
199
203
202
202
209
210
203
195
194
200
208
212
210
206
206
208
209
207
201
200
206
206
197
195
200
206
206
200
198
200
200
199
191
190
192
196
204
205
204
204
202
203
208
212
218
218
212
199
190
193
199
198
196
200
205
204
197
194
194
192
196
204
210
207
201
202
206
203
195
194
204
206
200
197
204
213
214
209
204
206
207
207
203
200
202
202
199
207
204
200
204
212
213
207
206
213
215
204
196
199
202
197
194
197
198
194
190
195
201
197
193
195
204
208
205
203
204
201
193
192
200
203
200
200
205
211
213
213
206
205
206
213
214
212
210
206
197
207
203
199
209
219
213
198
198
212
218
209
203
207
208
198
190
192
193
191
189
196
207
205
194
188
192
203
206
205
201
199
199
198
198
197
200
201
202
205
208
207
202
197
199
212
220
218
209
203
202
208
200
195
208
217
205
190
193
211
216
207
204
212
213
199
184
186
197
197
194
198
208
212
203
189
185
195
204
204
197
199
209
210
201
197
200
202
202
202
203
201
198
197
198
208
215
211
203
201
209
209
194
191
203
209
197
186
194
209
209
201
199
206
210
198
184
186
197
203
199
199
205
207
207
201
194
198
202
196
189
197
216
221
207
197
201
204
204
204
202
198
201
203
204
205
204
201
197
200
209
204
189
188
198
204
197
189
194
203
204
196
195
197
198
195
192
192
193
195
199
204
202
195
201
211
213
212
205
192
185
197
218
223
208
198
202
206
206
206
204
202
207
209
206
203
200
194
193
200
201
199
188
187
199
209
203
192
191
197
199
198
196
194
194
200
205
200
185
182
197
210
202
187
194
213
223
220
208
193
188
201
218
219
205
198
204
208
205
204
207
208
209
205
203
205
205
198
193
198
196
197
191
188
201
217
214
197
186
190
198
200
201
202
202
210
219
209
182
175
196
213
203
188
194
209
213
209
205
197
192
203
216
214
202
197
204
207
201
198
207
213
207
196
198
213
216
203
192
194
198
202
197
189
199
219
222
203
186
184
193
201
205
207
209
218
229
219
193
183
197
211
206
199
203
203
195
194
201
199
196
204
213
211
202
200
205
208
199
194
201
212
207
196
199
215
218
203
188
190
206
205
201
189
190
210
224
214
195
186
189
200
206
207
208
214
223
221
205
196
199
205
209
210
211
202
189
190
201
201
195
199
206
207
203
204
208
208
202
194
194
204
207
204
203
208
207
195
185
189
208
203
200
188
181
196
217
223
208
191
188
199
208
205
200
201
206
212
211
206
201
203
210
213
210
203
198
202
205
199
194
197
200
201
204
208
208
206
203
200
193
194
204
210
201
191
190
190
188
188
206
199
195
188
184
191
207
219
214
200
191
198
210
208
200
193
191
197
206
207
205
206
208
208
205
204
207
209
206
198
198
200
200
200
207
211
205
200
201
205
197
189
199
207
195
180
186
200
198
188
203
198
194
195
199
201
198
204
213
211
196
193
204
212
211
200
191
192
199
207
210
210
207
204
199
201
205
205
199
199
206
208
205
207
216
216
201
190
196
207
203
195
199
203
190
182
198
217
209
189
205
202
193
202
221
220
199
193
211
220
201
183
192
212
218
210
201
198
201
209
214
210
205
202
200
199
198
196
194
202
212
213
208
210
219
217
201
189
193
201
202
202
202
198
191
194
214
228
215
193
208
205
197
208
230
230
205
197
216
225
200
177
186
207
213
210
210
212
212
212
212
205
205
209
206
198
194
194
196
204
211
210
204
205
214
215
203
197
198
198
200
205
206
198
196
207
222
222
208
196
206
204
199
205
216
215
202
205
224
227
201
181
189
204
206
202
208
216
217
213
205
198
204
214
208
198
198
202
201
201
205
204
197
195
205
209
204
204
204
197
196
203
208
202
203
216
222
209
196
194
214
205
205
208
211
210
203
190
185
196
215
223
217
208
207
205
195
190
195
202
205
209
220
228
225
213
211
212
219
219
207
196
208
228
232
216
200
198
203
205
207
209
210
210
206
196
194
205
212
205
210
201
199
201
207
210
198
185
189
206
215
214
209
208
209
202
197
194
192
195
204
215
218
212
206
205
206
207
210
220
213
199
203
226
228
201
182
196
214
210
201
207
213
214
207
198
199
214
223
218
207
200
200
203
212
210
193
184
200
218
214
203
206
213
205
191
195
204
201
194
199
213
216
203
194
199
203
201
203
216
221
211
207
219
221
197
179
198
221
215
203
208
218
218
211
204
206
216
225
224
207
206
208
211
218
212
194
189
207
221
213
201
209
217
202
184
193
212
212
195
193
201
211
203
194
197
207
204
198
209
225
223
212
211
217
207
195
203
217
213
209
216
220
219
216
216
214
212
215
222
213
217
221
221
222
213
202
200
211
217
207
202
210
214
201
187
197
215
212
197
186
189
202
204
199
202
212
212
200
202
218
222
210
203
215
222
212
206
208
207
212
216
216
210
212
222
222
209
203
213
220
229
228
223
217
210
207
209
211
208
201
202
205
207
206
203
207
209
205
195
186
184
193
203
203
206
216
216
202
194
204
211
201
197
209
222
218
211
208
206
208
208
204
198
202
215
220
212
205
211
224
230
222
214
208
206
208
210
206
199
194
199
201
201
207
219
218
205
196
196
195
187
188
200
206
209
213
210
196
188
195
203
198
193
201
208
210
214
218
213
205
202
200
194
192
202
214
218
215
213
224
228
215
204
201
202
205
205
201
194
194
202
202
199
209
225
222
203
193
202
204
193
186
195
205
209
206
198
189
189
199
208
200
195
197
195
194
210
226
219
205
203
208
203
193
196
209
217
216
213
220
224
214
203
200
200
201
202
200
196
197
203
203
200
210
224
221
204
197
205
210
200
190
193
203
210
206
194
185
194
210
217
205
196
197
191
185
202
223
218
207
213
226
219
205
202
210
210
205
204
216
221
217
208
199
197
197
203
205
204
201
199
200
203
214
220
215
206
204
205
209
210
203
197
198
210
214
203
194
202
217
219
202
193
200
195
185
195
212
213
210
223
241
238
220
214
215
206
191
190
212
216
218
211
200
195
196
203
210
210
203
192
193
206
215
211
206
209
209
204
207
219
222
207
200
211
221
218
209
209
214
212
199
194
200
199
190
198
210
211
208
223
243
244
227
218
216
206
189
186
210
212
213
210
203
198
198
200
206
212
205
193
193
205
209
201
200
212
215
204
202
218
227
217
205
208
214
218
215
211
209
206
202
199
198
197
199
210
220
217
208
215
233
235
221
211
211
210
199
194
210
211
209
208
207
204
201
202
208
212
211
204
202
202
200
194
199
213
217
208
197
201
212
217
215
207
200
204
210
210
209
208
209
205
198
199
208
220
225
222
213
213
221
221
209
202
205
208
208
204
212
211
209
209
209
206
203
209
215
217
214
212
208
200
194
195
205
214
217
212
199
187
193
211
220
210
195
192
199
208
211
212
212
206
202
208
215
217
216
215
215
215
215
209
201
198
201
205
207
205
212
211
208
208
209
203
204
220
229
223
212
209
207
200
199
208
215
215
215
215
207
190
187
203
216
212
198
190
192
203
211
212
206
203
207
216
219
209
200
200
211
217
215
207
201
199
200
203
204
205
212
209
207
211
211
204
208
224
233
223
207
201
200
200
208
220
222
216
211
215
218
209
200
199
205
207
204
196
195
200
207
209
203
199
205
215
217
207
193
190
201
214
214
208
203
202
202
203
205
204
213
211
210
211
216
215
216
220
223
216
204
196
200
206
213
220
222
217
210
212
220
221
213
201
197
202
202
201
199
198
203
208
206
198
196
202
209
210
200
189
197
210
215
208
204
205
206
206
208
204
214
215
213
212
220
225
219
211
210
209
203
200
204
214
214
213
213
214
213
211
212
214
213
206
202
199
197
199
201
202
202
206
208
200
191
191
204
218
210
193
196
213
215
204
202
211
217
211
207
204
215
221
215
213
222
227
219
205
202
204
204
206
212
218
213
204
204
214
218
211
203
202
204
209
215
209
196
193
202
210
207
204
204
203
193
191
205
223
216
196
197
215
219
205
200
217
227
217
205
206
215
222
217
211
216
221
218
209
205
205
206
210
219
220
212
203
204
213
218
217
208
198
197
208
221
218
199
192
203
219
213
197
197
204
203
198
208
225
219
198
196
212
218
206
202
214
224
217
209
212
214
219
214
210
210
211
213
213
212
209
209
212
215
215
210
209
208
210
214
217
216
207
196
198
211
215
205
197
208
224
215
195
194
207
208
202
209
223
219
200
190
203
213
208
199
200
209
214
214
214
216
215
212
209
204
203
210
220
219
211
209
210
209
206
207
211
211
207
205
212
220
216
196
185
192
204
206
207
214
220
212
199
201
209
205
197
208
221
218
201
188
192
206
208
195
187
195
213
221
211
217
215
209
206
201
199
211
223
218
208
207
206
202
197
202
209
209
202
198
204
214
216
198
181
183
196
204
207
212
213
207
206
213
214
202
200
214
222
216
202
193
193
202
206
197
183
190
212
221
206
216
218
211
205
201
201
216
224
211
199
201
201
196
194
199
209
211
204
199
198
205
213
206
192
193
199
200
203
209
210
209
214
223
218
208
212
228
227
213
204
203
200
201
205
205
196
196
212
218
203
215
222
215
206
200
205
219
221
204
193
199
200
195
195
201
212
218
216
204
195
200
213
216
208
208
207
200
199
209
213
216
222
228
224
219
228
237
228
211
209
211
207
200
207
217
214
206
212
215
202
213
223
220
210
204
206
215
215
203
196
201
202
198
196
203
216
228
227
211
195
197
214
222
216
214
213
205
203
215
220
223
225
228
227
225
229
229
220
209
210
217
211
204
210
222
222
213
211
211
204
214
221
220
214
212
210
208
208
208
207
203
201
201
201
204
215
225
225
213
198
197
208
214
210
209
209
207
212
220
224
222
221
222
221
216
214
213
206
201
209
217
214
209
211
217
216
209
209
211
206
214
217
217
218
219
213
202
202
214
215
202
197
202
208
210
211
213
213
209
200
196
197
201
202
205
207
208
212
215
216
214
213
213
211
202
200
199
195
193
206
212
213
212
211
208
206
203
205
210
208
211
214
213
214
222
220
206
201
213
215
201
196
207
214
215
211
204
203
205
204
197
191
194
201
207
209
208
208
207
206
205
206
209
203
195
195
199
196
194
201
205
208
212
211
204
201
202
206
212
212
206
212
211
211
221
229
218
206
208
211
205
205
213
216
217
216
208
202
202
202
199
196
200
208
215
215
212
210
209
200
196
200
204
203
196
198
204
203
195
194
197
203
213
213
203
201
206
209
212
212
198
208
211
213
221
230
225
208
205
211
215
218
217
209
211
221
220
211
200
197
199
203
212
216
218
217
215
218
219
207
194
194
203
207
202
200
204
203
193
185
187
200
214
213
202
200
206
209
210
208
193
203
214
218
221
222
217
207
206
214
221
223
213
202
205
219
226
215
202
193
196
206
216
219
218
213
213
222
228
217
195
185
196
208
207
199
195
195
190
183
184
196
210
212
202
199
201
203
203
202
188
196
210
219
218
211
207
205
210
215
216
214
207
199
202
213
214
211
203
195
193
202
210
215
212
205
205
216
223
217
197
183
190
205
210
199
188
188
190
191
190
195
205
209
206
198
197
199
201
202
188
192
204
211
211
206
207
210
213
213
206
200
197
199
204
206
204
203
204
198
189
190
201
207
202
196
201
208
210
207
199
187
187
200
209
200
189
188
197
201
199
197
202
210
212
203
198
200
207
206
193
194
195
198
204
212
220
218
216
208
200
193
193
201
208
206
197
199
205
199
183
181
195
201
195
193
205
211
203
198
199
197
191
193
202
203
195
195
203
207
203
201
203
208
210
205
201
208
214
209
200
201
196
192
204
221
230
224
213
206
203
199
199
205
211
205
196
196
205
198
182
180
197
204
195
195
209
217
206
200
202
201
192
188
196
204
204
202
204
205
205
205
206
205
203
201
204
214
216
207
203
211
204
199
210
226
229
216
205
205
207
204
204
210
215
204
193
194
203
201
188
188
203
211
203
196
204
214
214
207
205
203
194
188
195
205
206
201
201
201
202
207
208
207
201
200
207
213
211
203
207
217
212
209
218
224
215
200
195
203
206
206
208
216
215
202
190
191
203
205
198
199
208
216
212
197
192
203
214
214
205
203
200
200
202
206
204
199
196
199
201
203
212
217
212
210
211
211
202
199
211
216
212
213
222
220
203
189
194
203
206
203
207
213
210
198
189
190
199
203
205
206
209
212
212
202
192
197
209
208
201
204
216
218
214
208
203
197
195
199
198
199
215
229
226
219
215
208
200
200
214
213
204
209
221
217
202
194
201
209
207
204
205
206
203
195
193
192
192
195
203
211
211
207
207
208
206
205
203
195
193
208
227
230
220
210
205
201
197
196
191
194
214
231
226
218
214
206
199
200
215
209
198
203
217
219
209
206
213
218
211
205
204
204
201
199
199
196
188
186
197
215
218
208
204
213
220
217
205
189
193
212
226
225
217
214
213
209
202
192
186
191
208
217
212
210
211
204
192
198
214
211
199
200
212
221
215
210
214
219
214
206
205
207
208
207
206
201
191
184
194
214
222
214
207
211
221
220
207
197
199
210
213
209
209
218
222
218
206
192
186
191
202
201
195
204
211
200
185
193
215
216
206
200
208
220
217
206
204
212
211
204
203
210
217
216
211
208
203
194
195
211
225
222
209
206
209
211
211
207
206
206
198
194
202
217
224
221
209
197
194
198
201
196
195
205
210
195
182
192
220
218
211
201
201
213
216
205
200
204
208
205
202
206
214
215
211
211
212
204
198
208
223
224
212
202
198
202
209
211
209
201
192
190
199
212
218
215
207
201
202
204
204
202
204
209
205
191
185
196
224
213
209
198
194
204
214
209
201
201
206
204
200
198
200
203
203
207
213
207
200
207
220
220
211
202
195
196
204
206
205
202
196
192
195
205
210
208
201
200
205
206
205
208
212
208
197
190
190
196
225
209
203
193
189
198
210
212
206
201
203
203
198
191
191
193
195
198
202
200
197
204
212
213
209
203
196
195
197
200
203
205
205
200
198
204
208
202
195
196
203
204
203
206
209
203
196
195
194
192
222
211
201
191
188
196
205
209
209
205
197
195
192
189
188
194
195
195
194
194
196
199
203
203
204
201
197
194
194
196
200
208
213
208
203
204
207
200
191
193
201
204
203
202
200
198
198
204
202
191
216
214
203
192
193
200
202
205
210
208
193
184
186
190
195
202
204
201
196
196
197
196
195
200
203
202
197
196
197
196
197
202
211
211
206
204
204
201
193
192
199
207
207
202
196
196
201
210
208
198
213
216
206
202
206
206
199
201
213
214
194
181
184
194
201
208
213
212
206
204
203
196
196
205
212
208
202
204
205
200
191
192
202
206
204
199
199
201
199
193
197
208
209
204
197
197
200
204
210
208
209
212
208
210
216
209
195
199
214
220
202
186
189
200
207
209
214
216
215
212
206
199
200
212
218
215
212
211
207
199
189
187
192
196
195
191
194
204
203
193
193
206
211
206
203
203
200
194
203
214
222
221
218
216
213
206
200
197
192
198
215
235
242
236
225
213
207
204
209
210
210
210
208
206
203
200
202
204
205
206
203
199
200
207
209
199
190
191
202
211
209
202
199
202
203
202
201
208
218
225
219
216
209
211
216
209
197
194
200
206
210
215
225
228
221
210
204
202
201
205
210
211
206
198
196
195
195
197
201
204
203
201
204
211
207
193
181
190
208
218
215
207
197
196
202
205
208
216
222
224
220
210
201
208
217
208
190
195
213
217
202
199
215
226
216
202
199
203
205
208
214
215
210
203
199
196
194
195
198
204
209
213
215
214
209
194
185
195
211
222
223
216
202
197
208
217
217
215
215
216
222
211
201
209
216
205
190
198
220
218
199
198
216
228
216
201
199
206
208
214
216
215
212
208
206
201
200
199
199
203
216
227
226
217
208
203
197
202
210
218
227
225
211
204
215
227
219
201
200
207
224
219
215
214
212
202
198
209
218
216
205
206
220
229
220
206
204
205
207
213
212
210
206
206
207
208
209
209
202
203
214
226
222
209
206
208
208
207
206
209
221
224
213
208
216
226
213
191
189
202
223
226
224
215
205
199
207
215
215
211
210
212
217
220
222
216
208
203
203
207
206
201
196
199
205
213
215
216
208
202
206
214
210
200
199
208
212
211
208
206
211
217
212
206
208
214
205
192
194
203
218
222
219
209
200
200
210
217
213
212
212
211
204
206
217
219
211
201
199
202
201
193
191
199
209
213
210
210
209
205
204
205
203
195
195
199
205
213
214
208
206
211
212
206
199
200
202
205
209
208
217
216
209
202
199
201
209
214
213
214
216
209
197
199
210
216
213
203
202
202
199
190
191
205
218
210
195
193
207
211
209
208
202
196
195
194
195
208
217
212
204
210
215
210
199
194
204
217
220
210
217
213
205
202
200
199
204
210
212
219
220
212
201
200
208
214
214
209
206
205
201
193
197
212
221
206
180
179
203
219
217
209
201
199
197
193
190
201
213
210
207
213
221
218
205
200
208
220
220
208
218
216
213
209
200
196
200
206
210
218
221
216
209
209
212
214
216
216
214
206
201
199
205
214
217
200
175
175
200
220
218
206
199
199
204
198
192
199
207
205
203
211
222
222
212
207
212
219
214
205
215
214
220
219
204
197
201
206
206
212
219
217
214
214
214
210
213
219
218
208
203
207
213
215
214
201
183
184
205
216
209
202
203
207
206
200
198
203
208
204
202
207
217
220
213
209
211
216
212
207
211
212
223
225
214
206
209
209
205
208
215
215
213
211
209
204
206
214
218
212
206
211
215
216
212
200
190
196
209
209
200
204
216
217
206
197
200
209
210
207
205
205
211
212
210
209
210
216
216
215
208
209
219
226
225
219
216
214
208
208
213
215
210
206
203
200
200
207
214
215
209
205
211
216
213
200
195
205
213
206
199
213
230
227
204
191
199
205
205
206
207
207
207
207
205
206
209
212
217
219
211
210
212
222
227
221
216
216
216
214
213
215
211
202
199
201
202
202
207
214
209
201
204
213
212
200
196
208
217
211
205
217
233
228
204
190
196
198
196
199
207
210
208
205
203
207
209
208
211
212
212
211
209
218
219
210
205
217
225
222
214
213
213
205
201
205
205
204
204
210
208
201
200
209
211
202
199
210
220
216
208
209
219
218
205
196
199
201
195
195
199
206
208
206
203
205
206
205
203
200
213
211
207
210
210
200
197
214
228
223
210
208
210
208
206
207
207
206
207
209
209
202
200
204
209
207
205
210
218
217
206
197
202
208
203
200
209
216
208
194
189
197
209
212
206
203
204
204
199
195
212
210
204
205
204
198
199
213
226
222
207
203
209
213
209
204
204
207
208
209
208
204
196
196
204
209
209
209
211
212
202
192
195
201
200
200
213
226
219
198
186
194
213
217
209
202
203
206
203
197
215
208
200
199
203
205
207
213
223
222
209
201
208
216
214
201
197
201
207
207
205
202
192
186
198
211
209
202
204
208
202
194
194
200
200
200
211
222
217
199
190
203
221
220
208
203
208
210
207
206
218
210
200
199
205
214
216
216
222
221
209
204
211
223
218
204
196
200
206
207
206
204
190
182
196
212
207
197
201
209
208
196
195
202
204
203
205
213
211
196
193
210
223
214
202
204
212
212
210
213
218
210
203
203
210
218
220
218
219
218
208
207
218
226
220
207
199
201
207
213
216
211
196
187
201
214
205
193
202
217
213
198
192
202
209
205
205
212
210
197
193
209
218
206
194
201
214
211
208
218
216
207
206
208
213
214
214
214
216
213
208
209
218
221
216
210
206
208
213
223
229
220
201
193
204
212
203
195
206
222
216
198
192
201
204
202
208
218
214
199
193
204
211
201
190
198
208
205
203
215
216
209
209
210
210
205
204
211
217
213
208
207
208
207
208
210
209
210
214
229
236
223
202
192
201
206
199
195
207
218
211
201
200
199
191
192
211
221
212
200
196
202
207
203
196
197
198
194
196
211
216
214
211
209
206
197
198
209
216
213
205
199
194
193
200
208
206
201
209
223
229
218
199
192
200
204
196
194
204
210
206
207
211
201
181
187
212
218
203
197
201
204
206
208
208
199
189
188
197
207
219
220
211
208
203
199
202
213
215
209
199
192
187
190
200
208
202
198
203
213
218
210
199
195
204
207
198
196
204
206
208
217
223
208
187
195
218
215
196
194
203
202
200
209
215
204
189
195
205
206
220
222
211
204
205
206
212
218
213
202
193
190
193
199
208
211
205
200
203
206
207
205
200
201
210
212
200
200
210
213
211
221
229
218
204
213
226
215
196
195
200
193
191
204
214
205
195
205
214
205
217
217
207
206
209
214
218
219
212
198
190
193
204
210
214
212
210
209
208
205
201
203
204
207
212
211
205
212
222
221
216
223
228
223
220
227
231
218
202
200
198
190
188
200
209
201
198
212
218
207
213
208
207
209
213
213
215
216
214
201
191
195
208
215
213
210
211
215
214
204
197
200
208
210
208
201
204
218
230
224
217
222
223
220
219
228
229
217
204
204
204
198
196
204
206
198
197
209
214
211
207
201
205
213
216
208
205
211
215
208
197
196
207
211
207
205
208
213
210
201
192
197
206
210
203
193
198
214
223
216
214
216
216
209
210
220
222
210
203
206
209
207
206
211
206
197
192
199
208
213
201
199
206
213
211
205
202
207
213
213
202
199
200
203
204
204
203
201
199
193
191
196
204
207
201
195
197
206
208
208
208
214
213
204
204
215
216
208
202
208
208
207
209
212
207
196
193
197
208
218
197
202
206
203
202
203
205
207
208
209
210
205
201
200
206
210
204
192
187
188
195
200
201
203
204
205
204
203
201
199
204
210
211
209
208
212
211
205
202
202
203
202
207
209
202
199
199
202
210
216
197
206
207
196
189
197
207
206
203
206
214
214
206
202
209
215
207
190
184
189
200
206
204
200
204
213
213
207
201
200
200
202
207
213
214
212
205
198
197
198
200
203
205
201
195
198
206
208
210
210
195
209
210
197
187
193
203
203
197
201
212
216
213
207
212
214
208
196
190
192
201
209
208
202
204
210
211
209
207
203
196
189
196
210
216
208
197
192
195
201
203
203
201
194
191
200
210
213
209
204
195
205
210
205
201
200
201
196
192
193
204
212
215
214
214
212
206
199
195
194
197
205
211
211
204
199
198
203
207
206
195
181
186
203
208
199
191
191
199
209
209
200
194
193
197
206
213
215
209
204
197
199
204
210
214
213
206
196
189
191
198
207
213
216
218
216
205
200
197
195
191
196
209
214
203
190
189
197
203
204
194
185
187
197
197
191
191
195
206
213
207
192
189
198
209
212
214
217
215
205
200
194
192
202
217
224
219
205
195
194
199
204
206
211
221
221
209
200
200
198
189
187
202
210
201
191
196
203
202
198
197
196
196
195
190
189
194
203
212
210
199
185
186
202
212
208
206
215
217
205
208
199
189
192
209
225
226
214
203
202
202
201
201
208
219
221
211
204
206
205
193
187
197
206
205
204
213
217
207
199
201
204
201
193
190
193
200
206
209
204
193
187
191
203
205
197
194
206
211
201
212
208
198
193
203
220
225
217
206
204
203
200
201
207
215
216
209
206
209
208
201
192
196
205
210
214
221
220
214
210
209
207
197
191
194
202
203
202
204
203
200
193
195
202
200
191
188
196
201
196
213
218
212
204
207
216
219
210
202
201
202
201
202
209
212
212
207
205
206
207
207
201
199
203
213
217
213
212
215
219
217
207
195
192
202
209
204
197
200
208
206
199
198
205
205
197
194
196
197
196
211
216
217
217
219
220
216
207
202
201
202
204
207
209
209
207
207
203
197
201
209
207
199
201
211
212
201
198
209
218
216
209
203
202
208
209
203
196
202
212
209
200
201
211
214
209
206
205
205
200
209
208
209
220
230
227
217
210
208
206
205
206
210
209
204
203
204
201
193
197
209
208
200
200
208
208
201
198
204
207
207
209
212
212
211
208
205
201
202
206
202
197
205
215
213
208
211
214
212
205
209
201
201
219
234
229
217
214
217
215
208
206
209
208
200
196
196
197
197
201
206
207
205
204
207
209
208
207
203
199
200
207
213
212
211
211
210
206
203
197
190
194
207
210
200
199
210
217
210
205
209
204
206
220
231
224
210
209
219
220
210
203
205
206
202
192
187
193
203
204
202
204
208
209
209
212
215
215
208
199
200
201
201
202
210
216
217
212
204
192
184
190
204
202
189
193
210
215
204
199
211
214
216
225
228
215
199
198
212
220
211
199
198
205
207
197
186
194
207
206
198
201
213
212
210
211
216
216
210
208
206
197
188
193
208
218
216
212
206
197
187
189
198
198
193
201
212
211
201
199
214
218
221
227
225
211
196
193
203
213
213
200
194
199
206
203
193
198
209
205
199
204
214
212
207
211
212
211
209
212
211
197
187
194
207
211
207
205
204
202
194
193
195
201
207
212
214
210
205
204
215
215
218
223
220
211
201
195
197
206
214
206
192
188
197
203
204
206
208
206
203
212
216
210
205
206
207
206
206
212
212
204
197
198
203
202
201
202
203
200
198
197
196
204
216
219
210
205
206
206
211
208
208
210
211
212
212
203
194
198
209
209
194
180
185
200
209
210
207
203
204
212
215
207
202
204
205
205
205
210
212
211
208
204
199
199
201
204
200
195
197
199
199
203
216
216
201
196
201
205
203
202
201
196
195
209
217
209
192
189
201
207
195
179
181
199
210
207
200
199
201
205
204
200
198
201
203
205
206
208
211
215
214
204
199
199
206
206
199
191
194
203
204
205
211
206
192
188
196
202
201
204
200
186
183
200
215
209
194
188
195
202
195
184
188
205
210
202
196
198
199
197
194
193
196
199
203
207
209
208
207
209
209
204
199
201
205
207
202
195
199
205
208
208
207
198
187
186
196
205
203
208
203
190
186
196
208
208
198
193
196
199
194
190
200
210
210
201
198
204
204
197
192
194
204
205
203
206
211
209
200
198
201
200
196
193
196
202
206
205
205
206
208
208
204
196
184
185
198
209
209
212
209
205
201
200
203
206
201
199
200
198
195
196
206
213
212
205
205
210
210
203
197
200
211
210
201
199
207
209
199
191
193
193
192
185
185
196
208
209
205
204
204
205
204
196
187
186
197
209
202
209
211
213
211
204
203
208
215
219
221
218
220
224
228
230
230
223
208
200
207
212
202
184
182
195
204
205
205
213
220
217
203
192
191
201
211
210
201
195
195
198
203
205
205
202
206
215
220
221
203
209
209
210
209
202
201
209
220
224
219
210
209
217
228
233
230
218
203
197
204
209
200
189
190
200
207
210
213
215
216
214
206
195
193
202
209
204
198
201
205
202
197
199
203
205
208
214
215
215
208
209
207
208
209
201
200
214
227
224
208
199
204
214
222
228
226
214
202
204
211
210
202
199
205
208
210
214
220
218
213
213
213
204
199
204
206
200
196
207
215
204
191
195
210
212
203
202
204
205
212
210
206
206
206
202
204
219
227
214
196
197
210
217
220
224
223
213
207
215
221
217
204
204
212
213
211
216
223
219
210
211
216
212
202
201
204
201
200
210
218
208
195
200
218
217
194
182
193
204
212
212
212
206
199
198
211
225
219
200
193
204
217
219
221
222
222
214
212
222
228
219
202
197
206
211
210
213
220
217
206
205
211
210
199
197
206
209
206
208
215
211
202
206
221
218
193
175
186
202
208
210
214
206
193
197
216
225
211
194
195
206
214
217
218
217
216
215
215
225
228
218
198
189
201
211
211
210
215
212
203
200
206
205
196
198
210
216
209
205
211
214
208
206
215
218
200
181
187
201
201
200
206
204
199
205
218
219
206
197
202
203
204
207
210
207
207
212
220
226
225
214
197
192
205
213
209
206
211
211
205
203
207
206
200
202
212
218
209
202
208
215
209
201
207
216
211
198
194
196
201
193
197
205
210
214
216
214
207
208
209
201
198
204
205
199
200
211
222
223
220
209
200
202
211
211
201
204
215
217
210
209
214
212
210
208
210
210
203
202
209
212
202
193
199
211
215
212
206
198
203
193
196
209
220
221
217
211
210
215
215
208
206
210
204
196
201
212
216
217
215
208
205
209
213
203
188
198
218
222
213
213
219
217
212
207
205
204
201
203
209
206
193
186
193
204
214
219
216
203
207
202
208
216
219
217
214
211
211
212
219
221
220
213
203
199
210
217
214
209
207
205
203
208
210
195
179
192
217
222
212
212
217
215
208
205
206
205
201
200
201
195
183
181
189
198
207
220
219
208
206
209
220
221
213
209
213
214
207
206
217
227
225
210
196
200
214
220
212
205
204
200
198
204
211
199
184
191
213
215
207
207
214
210
201
200
209
209
202
198
197
191
181
182
191
198
204
214
215
210
206
212
224
222
209
205
212
212
204
202
213
221
214
200
192
200
215
218
212
208
206
198
194
204
214
206
195
199
211
209
201
207
218
210
196
198
209
209
199
195
198
196
187
188
197
204
204
206
209
211
210
211
216
215
209
209
210
210
205
206
212
211
202
196
197
204
211
211
211
215
213
202
198
206
213
207
204
213
216
206
197
209
224
216
194
190
199
201
191
192
203
205
198
197
206
212
205
200
206
211
217
211
208
206
207
206
205
206
209
212
208
204
201
202
206
209
209
207
207
213
213
209
208
212
208
200
206
220
225
212
199
208
224
220
195
180
186
192
192
193
204
210
206
203
209
215
209
201
206
207
220
212
204
202
203
199
195
200
214
216
207
204
211
212
210
208
208
210
210
209
209
210
215
215
208
200
205
223
233
222
203
201
217
217
195
175
182
201
205
200
199
202
206
205
206
213
213
207
202
198
214
208
204
203
202
193
188
199
213
215
208
209
218
218
207
200
204
214
216
207
200
202
212
214
210
205
207
221
233
230
210
195
202
209
193
179
193
216
221
207
190
189
199
203
203
209
215
211
198
193
204
205
206
206
202
193
193
205
216
218
212
212
218
216
205
196
200
212
216
203
192
196
202
206
211
211
211
217
227
229
213
195
194
200
192
189
202
218
223
210
191
184
197
208
207
209
210
208
197
195
199
202
209
208
201
195
202
215
224
223
216
208
208
213
211
204
201
203
206
198
193
196
196
194
201
209
211
210
215
219
211
198
195
196
198
199
202
202
203
207
200
192
201
211
211
206
204
200
198
205
199
202
211
209
199
198
211
224
227
223
213
202
203
215
223
217
204
199
198
196
198
206
203
189
191
203
207
205
205
209
209
204
197
198
207
208
198
185
189
204
206
199
203
211
209
203
197
195
202
216
200
198
210
211
203
201
212
223
223
216
206
200
204
218
228
220
205
198
201
202
206
216
211
195
193
200
202
200
201
205
210
208
200
200
211
214
201
188
192
204
206
202
204
206
202
200
198
193
200
217
197
191
205
212
207
200
205
214
213
206
201
198
205
217
222
216
207
206
212
214
215
217
215
206
204
204
199
196
200
207
211
210
202
201
209
215
210
203
203
206
205
204
207
205
200
202
203
192
191
209
196
189
201
211
207
195
194
203
209
207
201
198
202
208
211
212
212
214
219
221
219
213
208
210
212
207
196
194
199
207
210
208
204
201
201
210
216
213
206
204
205
208
212
211
209
210
206
191
182
197
196
195
202
210
207
195
186
196
212
215
206
197
194
195
203
213
217
213
213
215
215
205
201
208
215
210
196
192
197
203
205
206
206
200
197
205
213
207
199
200
207
212
218
221
221
217
206
190
181
192
199
202
202
209
211
201
189
196
215
223
211
197
191
193
206
220
219
205
198
204
208
203
199
205
212
210
199
196
199
200
202
209
211
203
195
199
205
200
194
198
204
207
210
218
221
214
202
198
195
195
201
203
202
206
215
211
200
199
212
219
210
200
197
201
213
220
213
196
193
200
205
204
200
203
209
209
205
206
206
199
201
213
216
205
196
198
203
202
199
199
199
198
198
202
205
204
204
213
212
200
201
198
197
204
214
217
209
203
205
205
202
202
208
213
216
212
201
195
199
206
207
203
204
208
208
206
209
216
214
202
203
217
218
205
198
205
213
214
212
207
198
190
187
187
190
194
208
222
220
206
201
193
196
205
212
214
210
206
201
194
193
201
211
215
210
198
194
201
210
212
207
203
211
214
205
198
204
218
217
205
205
217
216
203
202
214
223
224
220
212
202
194
190
187
187
193
208
222
217
210
200
189
200
213
211
207
206
209
203
194
192
200
207
207
200
192
195
207
214
209
202
205
215
217
204
194
199
211
210
205
210
216
210
201
207
221
225
223
219
214
207
201
200
200
198
202
209
212
211
210
199
190
205
216
210
198
203
209
207
200
201
200
199
198
197
196
201
207
204
199
197
205
212
212
203
201
200
200
198
205
216
217
209
204
212
220
219
217
214
211
205
202
206
210
213
210
207
206
208
215
197
195
206
207
196
192
202
212
210
208
207
203
197
199
202
204
203
201
196
194
198
206
204
199
203
212
210
196
190
204
218
220
210
210
212
212
208
207
209
204
201
201
206
211
215
213
205
204
208
214
198
203
203
192
177
182
203
216
213
207
208
203
201
206
211
207
199
195
194
198
205
207
197
189
202
220
217
197
185
198
215
219
214
212
210
204
198
198
203
203
204
204
204
204
205
205
204
205
208
211
204
211
206
185
172
181
203
214
208
197
196
198
205
213
214
201
190
191
201
206
208
207
200
193
200
214
212
196
185
194
209
213
211
207
203
200
194
195
201
208
213
210
201
193
193
198
203
206
207
207
210
215
210
196
190
196
208
208
197
187
187
194
205
215
212
197
189
194
204
208
205
206
210
208
204
201
196
189
188
196
206
207
204
198
194
196
199
199
203
214
220
210
195
190
193
200
206
210
210
205
214
209
207
211
215
215
212
201
189
186
191
197
204
211
212
205
196
197
201
202
198
202
212
215
205
191
181
183
194
203
205
204
202
197
190
193
204
206
208
216
215
201
192
199
209
210
210
216
214
204
210
197
198
213
226
224
209
195
190
197
205
204
200
203
214
215
206
199
200
200
198
200
206
213
205
191
180
188
201
208
204
201
205
204
193
193
207
212
211
212
205
192
194
211
222
215
208
214
215
202
204
193
192
204
217
218
206
194
196
209
216
208
197
197
211
218
213
202
200
204
205
203
200
202
205
202
193
196
206
206
199
198
207
214
204
198
207
212
211
208
199
192
201
217
222
210
201
205
206
196
203
200
198
199
205
208
206
200
201
211
216
206
194
195
206
214
214
205
200
203
210
207
199
198
209
212
205
199
203
204
196
194
203
215
212
205
206
208
208
207
203
198
200
209
213
203
194
193
193
189
205
210
210
203
201
207
211
208
206
207
209
202
194
194
201
209
215
208
195
194
203
206
200
201
213
217
206
196
198
202
200
195
200
210
213
209
206
206
210
214
210
199
194
200
205
203
195
192
189
189
205
212
213
211
209
213
218
216
207
203
203
201
196
195
197
207
216
208
191
187
197
199
199
205
215
215
200
190
196
204
203
199
200
205
206
206
206
209
215
220
216
200
190
196
206
207
201
199
197
195
206
201
204
214
217
217
219
218
210
201
200
201
199
196
194
202
214
211
198
194
197
194
195
205
215
210
195
191
198
204
203
201
202
202
200
201
207
212
214
216
214
205
200
204
208
206
204
205
208
206
201
192
198
214
220
216
213
214
210
201
198
202
205
199
190
192
203
212
211
209
202
192
191
202
211
205
194
194
202
205
203
202
205
202
198
198
206
210
209
208
209
211
213
211
206
203
204
207
209
209
198
194
201
217
222
211
205
208
208
201
195
199
204
201
189
184
191
206
216
216
205
191
190
197
205
203
197
197
204
208
206
204
203
202
202
203
205
204
202
199
202
212
218
213
202
202
207
209
206
205
200
202
210
222
224
207
197
203
208
203
196
196
202
200
192
185
186
197
208
209
203
196
193
193
200
204
202
200
203
211
211
205
202
203
207
206
202
199
198
197
197
204
209
209
205
208
212
211
204
200
201
207
214
226
226
207
197
203
208
204
199
198
202
201
195
192
189
191
198
203
203
203
197
191
197
207
208
202
202
210
213
205
202
207
209
203
196
195
198
198
196
196
199
204
209
212
212
211
210
201
198
202
210
223
227
213
203
203
204
200
199
203
205
197
195
196
196
196
199
207
214
213
204
195
198
207
212
206
204
209
211
205
204
206
206
197
191
196
201
200
195
191
193
202
209
209
206
209
214
206
191
194
202
215
223
221
214
206
196
192
196
205
206
196
192
198
203
204
206
214
220
218
209
201
199
205
213
212
207
208
210
208
205
203
201
194
192
198
202
199
194
195
196
200
205
201
196
200
210
208
187
191
197
203
214
224
221
207
190
185
193
203
205
198
197
202
204
205
207
214
216
215
209
201
198
203
213
215
210
210
216
215
206
199
198
197
196
201
201
197
194
199
202
203
203
198
192
193
203
210
193
198
197
195
202
217
220
207
187
184
192
199
200
202
209
210
202
195
198
208
209
209
204
198
197
203
212
214
211
213
219
217
205
196
198
202
202
202
201
200
199
203
206
208
205
202
194
191
197
207
204
203
199
194
197
206
211
206
192
187
193
197
198
205
218
217
199
187
192
204
211
209
202
195
198
205
206
207
210
218
218
210
199
195
199
203
202
201
203
206
208
207
205
207
208
205
197
193
196
202
209
206
201
201
198
197
203
206
197
192
194
198
196
202
214
215
202
190
194
206
215
215
203
194
200
205
197
194
207
219
213
199
191
196
197
198
198
198
204
213
214
208
203
204
206
203
198
194
193
195
200
199
200
207
212
206
201
207
221
224
211
192
189
202
216
219
220
216
201
192
199
210
210
198
195
205
216
216
213
218
228
232
222
203
199
212
227
223
202
185
189
206
219
219
210
203
205
213
212
203
202
200
198
199
205
204
204
209
219
222
213
198
195
207
220
227
226
221
207
194
193
204
210
206
204
211
219
222
220
220
223
225
219
205
202
215
225
215
195
184
185
194
207
215
210
203
201
207
205
197
201
200
195
200
208
209
211
213
216
212
206
203
205
209
215
222
227
225
212
200
192
199
205
208
212
216
220
227
228
220
211
210
209
208
206
211
213
200
190
189
188
183
189
206
210
200
190
195
201
199
200
198
199
204
213
217
221
222
213
198
194
207
215
207
203
214
227
228
218
205
199
199
201
206
212
215
216
223
229
220
199
191
200
210
207
201
199
195
193
195
195
184
185
203
213
199
181
187
202
204
198
199
203
208
210
216
225
223
206
185
188
208
213
200
197
212
227
228
220
210
206
203
201
201
207
208
206
211
221
215
193
180
192
206
200
193
198
202
201
202
203
198
195
206
216
204
185
186
201
206
199
198
206
208
205
210
220
220
199
180
185
203
205
195
196
212
225
224
220
216
213
210
203
201
207
207
201
200
208
211
195
182
190
201
197
198
208
214
206
203
209
212
208
208
215
211
198
192
192
198
203
196
202
205
204
207
214
209
196
184
187
196
198
197
201
209
216
218
219
219
219
216
208
207
212
211
205
197
198
205
202
195
196
202
203
210
219
218
206
201
210
218
210
203
209
217
209
193
184
185
209
198
198
206
212
212
209
204
199
195
190
191
201
208
209
207
207
210
214
220
224
220
213
211
211
212
209
205
202
203
205
206
206
208
212
215
217
212
204
204
212
213
202
196
203
213
208
195
186
187
209
202
201
212
218
214
206
205
206
200
192
196
212
223
216
203
201
202
206
216
225
226
217
207
203
204
210
212
210
204
205
211
212
213
213
213
209
206
205
208
211
205
192
188
195
202
199
196
196
197
208
209
213
216
215
207
204
209
209
201
195
205
222
226
213
201
202
203
199
206
220
222
213
202
195
198
207
216
215
207
206
215
217
211
204
204
205
207
205
204
203
198
188
187
192
195
195
199
204
206
203
215
220
217
206
198
202
211
209
199
199
209
219
215
202
198
207
209
200
202
210
211
205
199
199
204
209
215
214
209
212
218
215
201
194
200
209
210
201
194
195
196
191
191
193
198
197
197
199
202
203
215
221
211
196
191
199
209
207
204
205
205
202
199
196
201
213
214
203
201
206
201
197
200
210
213
214
213
213
213
215
218
208
191
188
200
213
209
194
185
192
198
196
194
201
210
203
191
188
194
209
212
210
197
190
192
200
204
208
213
212
198
189
194
202
210
217
215
207
206
208
204
200
205
212
215
215
213
211
211
213
214
203
190
191
201
208
203
191
188
198
204
200
200
211
220
209
189
185
192
215
209
198
185
186
195
199
200
208
217
212
194
188
202
215
219
220
218
209
207
211
215
214
209
205
206
211
212
209
208
208
207
201
198
197
197
197
200
200
201
205
209
205
204
214
224
215
197
193
198
216
205
191
184
190
199
198
193
201
213
210
197
197
210
217
218
220
222
214
206
210
223
226
214
201
200
209
210
208
209
208
202
201
203
199
190
191
206
216
211
206
207
207
204
208
220
220
207
202
201
204
199
195
195
204
208
198
188
195
208
210
206
207
211
208
208
213
223
219
206
203
216
225
217
206
206
210
207
206
212
213
203
200
202
198
189
195
214
222
213
204
204
203
198
201
212
219
210
201
202
190
196
205
213
219
215
200
190
196
206
211
208
206
205
204
203
208
220
222
209
197
205
216
215
213
213
212
205
205
214
216
206
201
199
195
193
199
206
210
209
204
199
197
195
198
208
209
198
195
204
183
202
219
226
222
211
202
200
205
214
214
204
195
199
210
216
212
214
216
208
198
205
211
210
211
212
208
203
205
211
212
207
202
200
197
198
197
189
188
201
207
197
191
198
207
205
192
183
193
210
187
209
229
229
212
198
201
208
212
216
215
201
187
195
221
234
222
210
208
204
202
210
215
206
201
203
201
200
203
206
208
210
210
203
200
200
194
177
178
200
210
199
192
206
215
206
185
176
194
214
195
208
225
223
201
187
196
208
210
212
214
200
186
196
223
235
221
208
207
204
204
214
218
209
202
198
197
199
203
205
209
217
214
206
203
206
199
184
185
203
210
199
195
207
216
208
191
184
197
209
197
200
213
213
195
182
191
201
203
205
211
202
192
199
215
220
212
206
210
209
205
209
214
212
209
202
197
198
206
210
215
219
214
207
209
216
212
201
200
208
207
198
198
208
211
211
205
199
194
195
195
193
201
203
194
187
190
198
201
205
208
203
197
199
207
208
205
206
209
209
204
203
207
212
213
206
195
197
208
217
218
214
208
208
218
226
221
210
207
210
205
198
204
211
212
213
215
208
190
182
194
194
199
201
201
197
196
200
209
215
210
202
198
198
204
210
211
207
201
201
200
201
206
212
213
205
195
197
209
216
212
201
198
208
227
233
219
208
208
208
205
202
209
214
214
214
214
208
191
181
193
198
202
204
210
211
203
202
215
224
215
204
199
200
209
222
224
209
190
187
195
203
209
211
210
201
197
200
207
208
200
192
192
206
224
223
208
204
208
209
207
206
209
212
212
211
210
207
197
188
191
201
206
210
217
218
206
200
215
227
221
208
200
201
214
228
227
210
188
185
195
205
211
211
203
200
202
206
205
198
193
193
196
201
209
207
199
200
210
211
210
210
208
201
201
208
213
211
205
197
192
201
209
213
217
215
203
196
207
221
220
208
200
201
210
217
216
207
198
195
198
207
213
211
201
200
207
211
203
190
192
203
203
196
197
198
199
205
212
212
213
213
205
191
189
204
219
218
209
202
196
203
213
216
215
210
203
198
200
208
210
203
197
198
200
200
202
209
211
204
202
208
217
212
202
200
211
213
199
189
199
213
206
192
196
206
207
208
209
212
216
215
206
189
187
204
224
223
209
202
205
207
219
224
217
208
206
204
203
202
200
197
195
195
194
193
202
215
219
207
202
211
222
217
206
206
212
209
200
197
211
215
202
193
205
218
215
207
206
211
214
213
207
197
197
211
228
224
208
200
211
209
219
229
224
212
209
208
207
204
203
199
197
197
198
201
211
223
217
202
199
210
220
217
214
214
213
206
204
211
218
210
195
193
209
219
213
205
205
207
208
207
206
205
211
221
226
220
205
198
206
204
213
224
222
212
209
209
208
209
208
207
205
206
210
212
218
221
215
203
199
206
209
210
212
217
215
206
207
218
220
209
194
194
204
206
206
206
207
206
204
203
205
213
221
224
222
215
205
200
199
202
208
209
207
206
205
206
208
210
211
210
211
217
218
212
209
213
216
211
206
204
204
200
207
214
214
206
203
209
214
211
203
196
193
193
198
207
207
205
203
204
207
215
217
216
208
205
205
205
198
205
206
199
198
200
206
207
207
207
202
202
210
219
216
200
191
202
219
219
210
204
203
201
201
205
207
202
194
195
207
216
212
197
186
189
198
208
209
204
205
207
209
210
209
200
194
200
206
207
203
208
209
203
201
204
210
213
211
204
195
190
198
212
210
190
181
198
217
216
205
204
211
209
201
198
197
195
189
190
205
219
215
199
189
196
206
210
205
205
208
209
209
207
202
190
187
199
208
207
208
204
208
212
210
208
209
214
214
209
198
188
191
203
204
190
185
198
211
206
199
203
213
215
205
194
190
192
195
200
207
213
212
202
196
204
213
209
202
204
210
210
208
211
208
195
191
206
213
205
205
196
203
214
213
202
198
206
215
216
209
195
192
199
202
197
195
201
204
201
198
202
207
207
204
196
188
194
208
212
205
201
205
209
208
209
212
208
203
205
211
211
212
219
218
207
201
211
214
202
197
192
200
211
208
195
187
194
208
217
216
205
198
202
202
201
202
203
202
202
206
206
200
197
201
200
188
193
212
215
196
185
199
218
218
208
205
205
206
208
211
214
218
223
221
212
209
209
206
197
191
199
208
210
207
197
189
190
199
211
213
209
205
203
198
197
204
206
200
200
208
211
202
197
203
203
188
186
201
203
186
178
197
223
223
207
198
203
210
211
209
210
216
218
215
211
209
205
194
192
196
210
216
214
211
205
199
196
200
205
207
206
204
201
194
194
203
207
196
192
200
207
207
206
209
206
192
183
189
193
186
183
199
218
217
203
197
204
211
210
203
201
206
211
210
209
208
201
191
190
202
211
216
216
214
210
207
206
206
206
206
205
202
196
194
195
203
205
195
186
190
200
211
217
218
211
198
189
188
193
193
193
202
208
205
198
200
211
215
207
198
194
200
210
212
209
205
198
194
194
205
203
206
210
208
204
204
209
210
210
209
206
202
195
194
196
203
206
203
195
191
195
210
222
222
211
202
198
197
201
203
204
204
202
194
193
205
216
215
204
197
198
207
217
218
211
200
198
199
202
201
192
194
200
201
197
198
206
210
209
208
208
205
198
196
198
204
209
212
209
203
199
210
221
217
205
198
201
204
208
210
212
212
204
190
191
206
217
212
203
204
213
218
220
218
209
198
194
200
208
201
192
191
197
199
198
199
205
206
201
200
205
206
201
198
199
205
209
213
215
211
208
211
215
210
197
192
197
205
212
216
220
222
213
197
192
203
213
207
202
209
220
223
218
213
210
200
193
197
207
206
197
193
199
205
204
204
210
208
197
193
201
209
204
200
202
203
201
200
205
212
213
209
208
205
196
190
192
199
211
217
223
228
220
203
194
199
206
202
199
206
215
215
210
210
209
201
193
195
204
211
201
195
201
209
206
206
215
213
198
190
201
213
207
199
199
198
189
187
200
213
213
202
200
201
200
196
193
198
205
211
217
223
221
206
195
196
199
199
197
202
204
204
205
210
207
199
196
200
201
209
197
195
203
208
203
205
215
214
198
189
203
216
208
197
194
191
184
188
206
218
212
199
197
202
204
201
198
197
198
200
203
211
212
203
193
191
194
195
198
200
199
197
202
208
203
195
199
205
202
204
195
194
203
208
205
205
210
208
194
188
200
214
209
197
192
188
189
200
215
221
210
201
205
206
204
204
202
196
194
194
196
199
200
197
190
187
189
194
202
201
198
196
200
204
200
197
202
209
204
202
199
196
200
207
210
210
208
202
194
191
196
206
209
205
198
194
197
207
215
214
209
210
212
208
203
205
206
198
197
201
202
199
197
194
192
189
190
195
201
203
201
199
201
205
206
207
207
207
204
209
207
200
198
206
216
215
208
198
196
196
195
198
210
215
207
197
198
205
206
205
208
216
216
209
206
207
206
205
207
215
214
204
197
196
197
198
197
196
197
201
202
203
203
209
216
216
208
204
201
216
211
200
196
203
209
211
206
196
196
200
196
196
207
218
210
195
190
197
202
204
212
216
211
210
210
210
208
211
220
224
215
204
198
199
204
209
206
195
193
199
206
205
204
210
218
216
206
200
197
212
207
199
196
199
201
202
198
191
192
199
201
200
204
210
206
193
187
193
204
214
219
214
204
206
212
211
207
215
226
220
204
199
199
200
206
214
210
195
190
200
211
207
202
204
208
206
201
197
193
226
222
215
215
216
208
200
200
204
204
200
191
192
200
204
202
199
198
198
199
201
205
213
218
218
216
215
214
208
206
207
208
211
208
202
204
210
213
209
203
206
211
214
213
212
212
211
208
202
198
226
220
213
212
213
207
205
204
203
197
193
196
205
212
208
200
198
204
208
205
200
204
214
221
221
219
213
208
203
200
202
206
208
206
204
207
210
208
205
202
197
197
204
210
212
212
211
204
198
195
215
213
211
215
216
214
211
210
203
193
192
207
222
218
203
194
196
208
215
208
197
196
206
215
219
219
214
206
199
197
199
202
204
205
206
206
201
194
196
202
198
187
189
202
206
205
204
203
199
197
205
204
208
221
227
221
217
214
205
194
198
217
225
210
191
189
198
210
215
207
194
191
199
209
215
214
210
206
203
199
195
194
197
204
207
205
193
186
190
202
203
190
189
201
205
201
200
209
210
200
198
196
205
221
227
222
215
211
203
198
207
218
211
193
185
194
204
206
206
203
194
192
200
210
211
203
201
205
210
206
197
191
196
204
205
203
195
189
192
204
207
202
202
209
210
202
203
217
216
199
205
197
201
212
217
217
212
206
201
201
212
214
200
182
187
207
212
204
201
199
197
197
211
221
215
200
197
205
212
212
205
198
200
202
204
206
206
201
197
202
209
211
214
216
215
205
208
219
211
193
215
203
198
200
205
208
207
201
199
201
210
211
198
186
199
219
217
201
196
203
205
206
218
230
222
206
202
206
208
211
212
206
201
200
204
212
213
208
205
207
208
208
213
220
215
205
202
207
198
184
220
211
199
195
198
202
202
200
200
200
204
207
205
203
214
224
215
197
195
207
214
214
220
228
220
209
209
209
208
209
213
207
198
197
206
211
209
207
212
215
206
199
207
218
213
197
190
195
194
189
217
216
204
198
198
199
199
202
203
201
196
202
212
219
226
223
208
194
195
210
221
221
218
215
207
204
212
214
207
206
206
201
194
199
209
209
203
204
216
218
206
195
205
216
209
189
180
189
202
203
213
218
212
206
202
195
195
204
206
201
192
195
210
226
229
217
204
196
198
208
219
222
215
204
197
202
215
217
209
204
202
200
198
202
209
206
199
203
212
211
202
197
208
214
205
189
182
191
209
214
210
215
216
214
206
196
195
205
208
203
196
192
204
219
222
210
203
204
200
202
209
216
215
203
199
206
214
214
207
205
206
205
202
201
205
206
203
202
201
198
196
202
206
208
202
196
191
193
203
211
207
210
212
214
210
200
199
207
210
209
205
196
199
210
214
208
206
207
200
194
200
210
212
206
206
211
215
209
205
206
212
212
203
195
201
207
207
199
194
191
195
200
197
197
201
205
200
193
193
201
209
206
206
207
207
207
208
209
211
215
214
203
198
205
208
207
210
208
195
189
198
212
215
208
206
210
211
205
202
203
212
210
197
193
202
208
202
195
197
198
199
197
190
192
204
213
207
194
190
196
210
204
201
199
201
209
214
211
207
214
217
209
202
206
211
215
217
210
193
187
202
219
220
207
199
203
208
201
193
198
206
207
195
194
206
208
197
196
205
209
205
199
194
196
205
214
212
202
197
200
211
206
200
192
198
212
214
201
196
205
213
210
205
205
209
216
219
212
197
195
210
225
224
208
195
202
211
199
185
191
207
206
197
199
210
208
198
202
213
211
207
207
206
201
203
211
214
208
204
207
207
205
200
194
205
217
208
188
186
198
208
209
206
203
205
207
211
211
206
206
214
223
222
209
203
209
213
197
179
189
209
211
202
202
209
208
203
208
211
203
204
214
214
202
195
201
208
206
206
212
202
205
204
204
217
221
202
181
184
198
205
206
205
198
197
199
202
208
216
219
216
215
215
215
214
216
213
195
182
192
208
210
208
208
208
203
203
209
206
197
200
211
211
198
190
191
193
193
201
214
202
209
210
214
219
215
196
185
193
205
207
203
196
193
199
206
207
209
218
220
217
212
213
214
216
213
205
195
191
198
204
206
214
219
211
201
202
204
202
197
198
203
203
200
195
188
177
179
199
215
206
214
216
217
213
200
190
190
200
214
216
202
187
186
206
221
221
214
213
213
212
210
210
209
209
204
199
198
200
202
199
202
219
228
213
198
198
203
202
201
201
200
201
206
208
196
180
180
198
210
210
211
213
210
200
187
185
188
197
217
227
209
183
182
207
227
226
213
206
205
208
211
207
201
202
201
197
199
205
206
201
204
222
228
212
197
197
202
203
204
205
202
202
210
215
209
197
194
199
197
208
207
205
200
190
183
181
181
189
215
233
216
189
187
205
217
213
204
201
204
207
208
203
197
202
202
198
200
208
213
208
209
218
221
210
201
200
200
202
208
207
200
199
206
212
213
213
213
201
184
204
203
200
191
188
189
190
185
189
212
228
218
200
199
206
203
196
194
200
208
208
206
203
202
203
202
196
200
212
219
214
209
209
214
215
211
203
200
202
207
204
196
194
200
204
208
216
219
203
181
200
205
201
191
192
201
206
201
201
212
218
215
212
212
211
200
193
196
206
210
207
204
208
212
208
196
191
199
213
218
211
200
196
209
224
222
207
200
205
208
201
193
193
196
199
201
208
212
203
188
198
208
209
199
199
211
218
214
213
215
215
216
218
219
216
209
207
208
210
206
200
202
211
219
210
193
190
200
209
212
202
189
188
206
226
226
209
203
207
208
204
201
200
201
202
202
200
198
198
198
196
210
215
207
204
213
217
215
218
220
220
218
217
216
216
217
221
219
212
202
195
198
210
215
204
192
194
204
207
204
196
187
189
201
217
217
206
204
205
207
210
212
212
206
204
208
204
193
194
203
198
212
219
212
207
209
208
204
212
226
228
219
209
206
209
213
219
218
211
201
196
199
204
203
196
194
201
206
203
197
197
198
199
199
204
206
204
199
200
203
213
220
217
207
204
211
211
197
194
204
203
216
222
215
208
205
202
200
208
222
224
213
200
199
200
205
208
210
206
202
203
206
206
198
193
199
208
208
199
194
204
214
210
200
200
205
202
194
193
202
215
220
216
206
202
211
216
208
200
202
211
221
225
221
213
209
207
208
211
213
212
203
197
197
199
202
206
207
203
200
206
212
212
203
200
206
211
208
200
200
212
219
213
202
204
210
204
191
190
204
217
216
210
203
200
209
218
214
201
196
218
219
222
222
220
217
215
212
210
207
202
200
201
201
203
210
213
210
201
197
201
211
214
212
211
211
211
210
211
212
213
211
205
199
206
212
205
192
192
207
217
212
205
202
204
211
220
216
201
191
214
212
213
219
221
220
212
204
202
201
202
207
208
209
212
218
219
212
203
199
200
205
210
213
214
209
207
213
222
220
209
200
195
194
200
207
206
200
201
210
216
210
204
204
208
215
218
213
199
191
203
205
207
212
219
218
204
190
191
201
207
212
215
216
218
217
212
208
207
206
203
202
207
209
207
199
200
212
222
214
202
197
196
193
192
198
206
209
210
212
212
207
207
209
213
214
212
207
202
197
193
201
206
210
216
215
200
187
191
204
210
212
213
215
216
210
200
200
211
215
207
203
207
207
199
191
195
206
209
201
197
203
205
195
190
195
208
217
217
211
205
205
208
212
211
205
204
204
204
202
197
203
207
212
215
214
205
200
205
214
213
206
206
209
209
199
189
197
212
215
206
205
212
210
199
192
197
203
196
192
199
210
208
199
193
199
211
217
215
207
201
203
207
210
205
195
196
204
208
202
206
205
208
213
212
209
209
216
223
222
213
202
200
204
203
194
189
199
211
207
201
204
213
213
204
202
208
207
199
196
203
208
204
198
199
205
209
210
205
202
202
204
206
205
202
195
198
207
209
200
213
206
206
208
204
198
203
218
226
221
211
204
205
208
202
193
194
204
208
202
200
204
208
208
207
210
214
213
210
209
205
197
195
197
205
206
201
197
199
202
208
210
207
202
201
201
204
210
206
201
211
206
204
205
201
193
195
206
212
207
202
203
214
215
201
190
197
208
206
202
203
204
201
201
203
210
211
212
216
215
203
189
188
199
207
202
190
191
200
211
214
215
208
201
201
205
209
207
202
202
207
210
208
207
208
202
195
193
194
191
191
203
220
220
200
187
195
208
207
202
205
206
201
195
198
203
203
204
209
209
198
188
191
202
207
194
181
189
206
215
213
211
209
202
199
202
207
204
197
204
205
214
212
214
220
214
199
190
190
191
194
203
218
218
201
188
194
206
206
201
201
205
203
197
197
201
201
199
199
200
200
194
194
201
202
189
179
190
206
209
202
200
206
205
196
197
204
202
197
202
205
212
213
218
223
216
199
191
197
205
206
209
211
211
204
195
192
198
203
199
196
201
206
204
199
205
211
206
195
198
205
204
197
196
195
189
186
194
204
198
191
192
204
207
199
197
202
203
200
199
205
205
208
212
211
203
192
192
204
218
222
215
207
205
208
203
190
188
198
202
200
204
212
212
207
213
223
217
199
198
208
207
201
195
192
191
195
202
202
196
189
194
204
208
202
200
203
208
204
198
202
199
199
200
199
192
187
190
202
218
224
216
206
204
213
211
194
185
196
207
208
213
223
224
215
213
220
218
205
199
205
208
210
205
194
192
199
209
207
198
197
203
205
203
201
203
207
210
208
202
205
197
191
191
195
195
190
190
194
205
213
211
205
204
213
217
205
192
196
209
216
222
232
233
221
209
207
208
203
198
200
211
222
217
200
190
200
215
213
202
202
208
206
197
197
205
211
211
209
207
211
199
188
190
200
207
202
193
193
198
202
206
203
202
209
219
214
200
195
206
218
223
229
232
223
205
198
200
200
198
199
212
228
226
204
189
198
214
210
198
197
206
203
196
198
207
209
207
206
207
216
200
189
192
202
208
204
200
199
199
200
205
205
198
201
213
213
199
193
204
215
215
214
218
217
207
200
198
198
197
200
207
222
223
206
193
198
207
203
192
193
199
200
200
205
208
205
202
201
206
213
198
193
197
198
197
196
203
208
202
201
207
210
199
194
203
204
196
194
206
215
206
198
203
210
208
205
201
198
194
193
194
204
210
205
198
197
196
193
192
195
199
198
201
211
210
201
199
201
203
207
194
194
200
195
186
191
205
210
203
201
209
211
200
194
198
201
199
201
210
210
202
197
202
205
204
205
204
196
187
184
185
193
201
203
203
197
189
190
198
205
201
195
200
211
212
204
202
202
201
205
194
196
200
194
187
194
208
209
203
203
208
207
201
200
202
207
209
210
208
201
199
204
210
205
201
203
204
198
188
187
190
196
200
202
202
196
190
194
205
211
203
194
200
214
220
214
207
204
201
210
201
198
199
196
197
205
211
205
202
207
208
203
201
201
202
206
213
214
203
193
198
213
216
207
199
200
202
202
201
201
203
203
201
200
200
199
198
199
203
207
202
195
201
216
226
221
208
203
201
214
208
200
194
194
203
211
208
199
199
210
212
205
200
197
194
198
207
209
200
193
201
213
213
207
205
204
206
210
215
215
210
207
204
196
197
205
209
201
194
195
199
200
201
212
221
216
206
202
201
210
211
199
187
189
202
209
199
190
195
209
216
212
201
190
186
187
195
200
202
203
208
209
204
204
209
209
210
213
220
218
208
205
202
193
193
207
213
200
184
187
199
202
200
201
205
206
202
201
199
223
230
230
220
209
204
206
204
202
200
206
213
212
204
199
200
200
201
202
207
207
204
205
212
215
211
205
205
208
202
182
172
186
206
210
203
198
204
207
209
209
205
200
199
206
212
209
202
200
204
224
232
234
225
209
203
207
213
206
196
198
212
220
213
202
197
197
198
203
206
208
207
204
205
216
219
210
198
193
190
185
184
193
204
205
201
197
198
205
214
214
208
204
205
209
213
213
205
200
200
218
225
231
228
212
200
206
217
212
198
199
214
225
217
203
193
191
195
201
204
205
203
197
198
213
223
213
194
185
190
198
200
199
199
202
204
200
194
197
214
219
211
207
206
208
210
211
207
198
196
210
211
221
229
218
202
203
215
215
208
209
215
217
211
200
192
189
191
198
199
198
193
190
193
207
217
212
199
192
196
208
211
204
198
204
213
205
191
191
208
217
213
210
210
209
209
213
213
201
191
208
200
209
223
222
208
201
206
213
219
219
213
201
196
197
196
190
189
195
199
195
188
188
196
200
203
204
208
207
207
213
217
210
204
212
220
211
193
190
203
211
211
213
216
213
211
216
222
208
192
214
201
200
212
219
214
206
203
208
220
224
214
196
188
196
203
198
193
196
200
196
190
196
203
201
194
203
217
219
212
213
221
216
209
215
220
210
196
197
206
205
204
210
218
217
214
220
226
211
192
219
207
197
198
208
213
209
203
202
211
221
220
207
194
199
207
204
197
199
204
201
196
204
213
204
195
207
223
223
215
215
221
216
208
211
213
206
199
205
211
204
194
202
214
215
209
214
220
206
190
217
211
198
190
198
209
212
205
199
203
215
223
217
203
202
208
205
199
201
208
207
200
205
212
205
199
211
224
223
216
215
214
206
204
205
206
199
200
211
216
202
187
196
210
206
197
201
211
205
191
209
213
202
190
194
207
211
207
200
202
212
216
212
208
210
210
204
200
205
214
211
203
201
204
202
201
212
220
221
217
209
202
196
200
206
206
198
204
216
215
196
187
198
210
202
189
192
203
205
196
206
210
203
198
203
209
211
207
202
207
212
204
198
208
219
216
205
201
208
212
209
206
203
199
198
203
209
215
215
211
201
191
192
202
209
205
201
207
215
208
194
190
202
211
204
191
190
201
209
206
208
202
200
204
215
217
215
207
202
210
214
199
190
204
220
217
208
205
206
203
204
209
209
202
200
205
207
206
206
204
195
192
198
206
207
202
201
207
211
206
197
195
200
206
205
198
195
201
211
214
209
197
196
209
222
224
222
210
202
209
217
209
200
207
213
210
206
205
197
190
196
211
216
208
205
204
202
201
200
194
192
196
204
206
201
195
193
200
209
210
204
194
189
195
201
201
198
203
214
215
207
195
199
213
222
226
229
221
204
201
215
220
213
207
203
200
204
200
187
180
192
212
217
209
201
202
202
204
201
191
190
199
208
207
198
188
182
191
206
215
209
194
184
188
196
198
198
207
214
213
207
204
208
213
213
218
230
227
206
195
207
223
221
206
196
198
203
196
182
181
196
210
210
201
197
201
204
207
202
192
191
202
210
208
201
191
182
184
199
210
207
197
191
192
194
194
198
211
214
207
214
215
219
210
200
208
222
219
202
189
201
218
218
204
196
202
206
196
186
193
206
209
204
198
198
206
213
211
200
192
198
209
211
208
206
200
189
186
191
195
201
205
206
201
194
193
201
209
212
205
221
223
218
200
193
201
208
202
195
190
199
212
215
201
193
200
205
201
198
210
217
208
201
202
208
212
216
207
195
193
206
216
213
207
208
207
198
192
186
185
195
211
214
202
192
191
198
205
207
206
224
224
211
193
192
199
198
194
195
197
201
214
218
202
187
188
196
203
210
221
221
208
206
215
217
213
208
202
195
198
210
217
215
212
211
207
201
200
198
191
195
208
211
199
188
187
190
197
205
207
222
218
205
193
194
201
200
198
204
206
207
215
217
199
183
183
195
205
212
218
217
209
213
225
222
206
196
199
203
207
208
208
214
221
220
206
201
212
217
206
198
203
205
197
190
188
187
191
202
208
220
211
202
197
199
205
205
205
211
213
213
212
206
194
187
191
204
207
205
205
207
209
215
222
216
199
192
200
211
213
202
194
209
229
228
207
201
219
231
220
206
204
204
201
197
197
196
195
199
199
215
203
196
198
205
211
209
203
208
219
220
206
193
192
199
207
212
207
195
192
201
209
209
209
207
202
198
201
211
212
196
184
200
227
226
205
201
215
224
218
212
211
208
202
203
210
211
205
195
190
209
200
194
195
207
214
206
193
199
220
226
205
191
200
214
215
211
202
193
195
203
204
202
199
200
205
206
205
206
205
195
185
196
215
215
199
196
203
210
211
212
211
203
197
202
213
219
214
200
187
202
201
196
194
203
212
204
191
196
217
222
207
200
214
223
211
199
199
205
208
207
203
200
201
202
205
206
203
200
200
198
195
199
206
205
197
194
193
199
205
207
202
192
190
199
207
212
213
205
196
196
203
205
197
198
206
207
200
202
211
212
212
217
228
225
203
193
205
224
223
206
197
204
214
211
204
202
201
198
199
204
207
203
202
205
205
199
196
201
203
201
193
190
194
200
201
200
201
206
206
195
207
212
200
193
199
211
213
209
204
205
216
231
233
222
204
199
217
234
225
200
192
209
225
217
203
199
201
201
202
209
210
204
204
213
217
210
205
205
203
199
197
198
204
206
202
191
189
198
212
199
207
214
203
191
197
210
213
208
204
208
220
230
229
217
206
209
223
231
218
198
190
207
218
213
200
200
203
204
208
210
210
202
203
212
219
216
212
208
204
202
205
209
212
210
207
196
186
192
211
200
204
209
201
194
199
204
203
204
209
218
225
224
220
214
211
211
215
215
212
203
197
199
204
201
198
199
203
207
210
212
212
205
204
204
209
214
215
211
204
202
205
212
212
211
210
204
193
194
209
199
201
203
201
200
202
204
199
203
214
224
224
218
213
211
211
208
200
197
206
213
207
197
196
195
196
198
200
204
208
215
221
220
208
194
195
207
218
218
209
200
199
203
208
209
211
208
202
202
207
199
201
205
205
204
207
209
207
207
211
217
219
216
209
208
213
207
191
184
202
219
213
200
197
199
200
200
199
199
203
214
227
230
214
193
188
202
217
221
214
203
195
197
203
206
207
207
209
207
206
204
206
208
207
206
207
214
214
209
204
204
213
213
207
207
213
211
192
181
196
215
213
204
204
205
204
202
201
200
200
207
222
228
215
198
194
203
212
216
217
211
200
194
196
201
203
206
209
208
201
209
210
211
206
201
206
212
211
205
195
193
204
209
205
207
217
215
196
184
193
206
206
202
206
210
207
204
205
205
200
200
211
218
212
205
205
205
205
207
216
217
207
196
194
199
205
211
210
205
200
211
214
213
205
201
202
202
200
198
195
193
201
204
206
208
214
210
195
188
195
201
200
198
203
207
201
199
206
208
201
196
202
209
208
209
209
207
204
206
214
216
209
199
197
200
209
214
212
207
204
207
214
213
208
205
205
200
196
200
202
202
203
204
205
211
210
201
193
194
202
204
199
199
202
203
197
194
200
204
200
196
200
205
204
205
207
210
211
213
212
210
205
203
202
203
212
219
217
209
205
207
214
214
213
212
212
207
202
205
213
215
210
205
206
209
205
197
194
200
207
207
204
205
208
206
199
194
193
194
195
198
200
200
199
198
201
209
217
218
211
205
204
205
205
204
212
220
220
212
205
214
215
215
214
216
217
216
210
210
216
220
216
208
206
205
201
198
199
202
205
205
204
211
212
211
206
201
195
191
194
200
199
196
193
193
197
206
213
212
204
202
206
207
205
204
210
217
217
210
202
222
221
212
210
217
221
219
212
209
209
213
213
212
206
202
198
199
202
202
201
200
203
210
214
214
212
208
198
192
194
201
200
192
191
193
196
199
200
200
200
204
210
206
201
204
209
209
208
204
202
227
221
204
204
216
222
216
204
195
193
195
204
211
210
200
194
197
198
196
195
200
203
208
211
212
211
209
202
194
195
202
202
195
193
196
198
194
194
196
199
206
208
204
199
203
206
203
199
200
206
224
216
198
200
219
225
211
194
187
182
182
193
208
211
202
197
198
199
195
194
201
204
205
204
203
203
205
202
194
194
203
207
201
195
197
196
190
190
198
201
203
204
202
199
200
200
198
194
198
211
213
209
198
204
222
225
207
191
187
187
187
191
203
209
210
208
205
201
198
197
201
203
203
197
193
197
204
201
193
194
205
209
201
194
197
195
188
190
197
200
200
202
203
198
194
195
197
199
200
210
203
206
206
209
218
215
203
191
195
204
203
200
200
206
217
219
209
199
199
201
201
203
201
192
189
200
211
207
195
196
204
204
197
194
197
196
189
188
193
198
198
201
202
199
192
192
202
207
204
203
199
210
215
212
204
200
195
192
199
213
217
209
199
204
218
222
203
189
195
202
204
204
202
193
194
210
221
214
198
195
198
197
195
197
202
201
194
191
194
200
200
200
200
197
192
195
208
217
211
199
200
211
217
207
194
190
189
189
195
211
219
214
203
202
216
217
198
184
193
205
207
207
208
208
210
216
221
214
199
190
188
190
197
207
211
206
196
195
200
204
204
201
198
192
190
198
216
227
217
198
207
209
207
198
194
193
192
184
185
198
212
212
204
202
211
211
198
191
198
208
208
208
215
225
224
215
210
207
199
186
180
189
206
215
214
203
197
201
207
205
202
199
196
188
189
202
220
230
219
200
212
206
198
195
200
207
200
184
180
193
207
209
203
200
205
207
206
204
208
210
206
202
215
230
229
211
202
202
201
191
186
193
209
216
210
199
195
204
207
196
190
197
199
193
194
207
222
224
212
199
208
202
197
196
204
210
205
190
186
198
212
211
202
196
201
208
211
211
210
210
202
197
205
217
217
208
205
204
202
200
200
201
204
206
205
199
197
203
200
186
182
194
202
199
201
212
219
214
202
197
199
199
199
200
201
202
203
199
199
207
217
216
204
195
200
210
213
208
205
207
203
196
194
199
202
209
213
211
204
205
207
202
195
198
206
207
203
202
195
186
187
197
201
200
205
213
212
205
198
195
194
193
202
204
197
190
196
207
209
209
217
219
209
199
204
213
212
204
200
203
203
197
192
190
194
206
217
213
201
200
202
200
192
195
208
215
209
201
198
198
202
203
198
198
206
209
206
203
200
198
197
189
199
207
198
186
194
209
209
205
211
219
215
205
204
213
215
210
204
201
198
196
195
194
193
200
212
211
201
195
195
195
196
201
211
215
208
200
203
210
213
205
194
196
207
209
203
203
206
202
203
193
199
205
200
195
203
211
206
200
207
219
220
208
200
203
212
216
210
199
190
190
197
199
197
196
201
206
204
195
193
193
197
203
209
208
200
200
206
213
211
202
194
198
209
210
204
204
207
208
208
202
200
197
197
203
211
211
203
201
208
221
222
207
192
190
202
211
208
197
187
187
192
196
196
194
196
201
202
200
196
194
197
201
201
196
194
202
209
207
201
196
196
202
209
210
206
205
208
209
207
211
204
189
190
205
214
208
201
202
209
218
218
205
189
185
192
199
198
193
192
190
189
189
191
194
196
197
198
200
200
198
197
198
193
188
190
202
209
200
190
189
198
201
202
204
206
207
207
208
194
203
209
207
204
210
219
219
216
212
217
221
214
200
196
201
204
205
207
212
211
207
199
197
199
200
200
204
204
198
182
179
200
223
225
210
202
203
203
199
200
205
206
203
202
204
204
207
208
205
201
212
217
209
199
204
214
223
219
216
220
221
212
199
201
209
211
206
202
204
208
207
195
187
198
215
215
203
195
192
189
192
204
216
212
203
196
195
199
205
215
219
217
209
206
208
211
212
207
201
206
213
217
209
196
194
205
216
216
217
221
218
209
203
209
214
211
201
195
196
203
205
195
185
200
219
219
202
194
198
205
208
207
203
201
202
203
196
195
205
221
226
223
212
207
208
211
210
202
199
208
207
209
209
200
193
197
206
212
218
220
211
202
207
215
214
205
197
194
194
199
201
194
188
199
212
210
201
200
207
214
214
206
197
198
208
212
203
193
200
212
218
216
212
208
208
207
201
195
197
210
201
202
210
212
202
195
199
208
216
214
200
193
205
214
208
200
200
201
200
198
196
192
190
194
200
201
202
206
209
211
211
206
203
206
216
219
210
197
194
199
202
204
206
209
211
205
195
193
203
215
203
200
211
218
212
203
200
205
210
208
199
200
207
207
198
197
208
213
207
198
193
193
193
193
194
199
204
204
200
203
206
208
208
213
218
217
210
202
199
199
195
192
195
207
215
211
198
194
205
218
208
201
206
212
212
208
203
202
201
203
211
219
214
197
186
196
216
218
210
200
197
197
196
193
196
208
211
203
195
198
207
208
210
212
215
211
205
204
206
207
200
189
186
197
213
216
204
194
200
212
210
206
200
202
205
208
207
202
197
203
221
230
215
187
176
192
213
217
209
202
201
200
195
192
199
213
218
210
202
203
208
207
207
208
211
206
204
202
208
211
205
192
181
183
201
214
209
194
192
202
210
206
199
198
202
209
211
208
207
211
219
219
206
188
183
193
205
209
207
203
203
200
193
190
199
210
220
219
213
209
205
204
204
203
206
210
210
206
202
201
201
195
184
181
193
209
207
193
186
200
208
205
200
202
209
212
209
210
218
222
210
196
194
197
202
200
200
200
202
206
205
201
193
192
198
203
211
217
218
209
201
200
203
201
203
213
221
215
200
191
192
194
194
193
198
205
204
195
188
203
205
200
199
206
219
220
207
204
221
227
206
183
184
205
217
212
202
196
197
202
209
207
200
198
197
197
202
208
210
203
200
202
201
194
196
211
227
225
206
192
188
193
201
207
207
205
204
203
200
205
202
197
196
206
222
226
209
198
210
226
215
191
187
203
215
215
205
197
195
201
211
214
208
202
195
191
194
200
196
190
197
206
200
186
183
200
220
226
220
205
193
191
201
209
210
207
209
211
210
204
202
201
199
204
217
228
219
200
198
214
218
203
191
194
203
205
203
199
199
203
207
210
209
205
196
192
199
203
190
180
194
213
206
187
179
189
204
215
222
216
201
193
197
202
200
201
210
217
214
206
208
213
210
201
205
225
227
207
191
198
211
208
196
193
196
197
197
199
206
207
200
198
200
205
200
199
210
212
191
178
195
217
214
196
188
190
191
194
205
211
205
199
197
192
188
192
207
214
208
213
219
224
216
199
198
214
224
214
194
189
200
203
199
198
199
199
195
199
211
209
194
185
193
205
208
209
217
217
198
186
202
217
215
207
205
198
184
173
183
199
206
204
199
191
186
189
201
207
202
219
225
224
211
195
193
205
215
212
198
192
199
205
201
198
200
202
198
202
210
207
191
185
196
208
209
210
214
216
202
198
208
215
209
207
213
205
182
167
176
195
204
203
200
198
197
196
198
199
198
218
225
218
199
188
195
206
212
210
202
202
214
217
203
190
192
201
205
204
205
202
194
200
213
213
201
200
209
214
207
207
214
209
199
204
213
206
189
183
192
203
201
195
195
202
208
207
201
196
193
213
219
213
193
186
198
216
221
213
206
210
225
226
203
181
181
200
208
203
197
196
199
219
232
218
193
190
202
214
215
214
211
200
197
206
213
204
200
207
216
213
201
191
192
204
216
216
205
194
189
211
215
210
196
192
208
228
232
220
208
209
220
218
201
183
184
199
206
197
190
193
206
227
238
219
194
191
200
212
219
214
199
187
196
213
214
206
209
224
229
222
209
196
193
201
218
221
209
193
186
214
212
207
200
204
221
234
234
224
213
206
201
202
201
198
199
202
201
191
189
196
208
222
228
216
203
199
199
205
216
208
185
174
192
213
214
208
211
221
224
224
220
204
190
195
213
222
210
196
190
216
210
202
201
214
228
229
224
222
218
204
189
192
206
213
211
204
200
197
198
201
203
208
211
211
210
208
200
196
204
202
182
173
187
203
207
207
208
210
212
218
218
201
185
191
209
217
210
201
200
212
210
203
203
216
223
221
215
218
218
204
190
194
209
216
210
203
206
211
211
205
196
196
201
207
213
213
200
187
192
200
195
188
188
194
202
204
204
202
203
207
205
193
186
195
206
210
207
210
210
203
207
210
209
208
208
208
208
212
210
202
200
206
211
209
203
203
213
223
218
202
190
193
202
209
214
215
201
186
190
206
215
208
200
200
206
209
207
203
201
199
195
193
196
206
207
202
202
210
212
197
207
215
209
197
195
200
206
207
201
200
207
216
213
202
197
204
217
222
214
199
194
202
209
212
215
215
202
189
193
213
224
219
212
214
218
214
208
206
202
198
198
203
209
212
207
198
195
202
209
202
204
210
203
192
191
199
202
201
196
199
209
216
214
203
200
204
213
212
205
201
204
210
212
212
212
210
202
195
202
214
218
216
217
222
220
211
210
211
206
203
207
213
213
209
206
201
195
195
202
204
194
195
194
194
197
200
199
197
201
207
211
214
215
211
205
203
202
201
202
209
211
212
212
209
204
202
200
203
210
211
211
211
214
213
206
205
215
220
212
204
208
212
207
205
208
207
202
197
200
196
182
184
191
198
204
202
198
199
209
217
216
214
214
213
209
203
195
191
202
213
213
211
213
209
198
196
200
208
214
212
211
212
211
196
187
201
228
236
218
202
199
198
200
203
209
208
207
205
202
182
175
185
198
204
207
204
200
202
211
220
222
218
210
210
211
207
195
189
202
215
210
207
214
211
199
196
201
204
210
211
214
217
208
186
179
204
238
246
223
201
193
193
198
206
208
205
208
212
205
181
183
197
206
206
205
205
205
205
205
213
220
218
206
205
212
212
199
191
202
214
209
204
211
211
204
203
202
201
203
207
213
216
207
192
189
209
234
238
222
206
196
194
199
205
204
202
209
214
207
195
200
208
208
203
200
205
210
209
202
202
209
212
204
201
208
212
202
193
202
212
209
204
206
210
211
211
204
198
198
202
207
208
208
206
205
207
213
216
215
209
205
200
199
200
200
203
210
213
208
213
216
215
203
196
196
204
213
214
206
198
200
203
202
200
204
206
201
194
202
212
210
202
202
209
212
210
205
201
200
201
201
203
209
215
213
200
196
203
208
210
208
205
201
198
201
208
213
213
209
220
223
218
202
192
194
205
214
218
213
204
198
201
202
201
199
199
200
198
203
211
207
200
202
210
209
200
197
203
203
199
196
200
207
212
206
196
195
201
207
209
209
208
204
201
206
216
217
215
213
216
221
219
205
195
200
208
211
214
216
212
203
201
204
202
197
200
203
204
207
209
205
201
207
212
203
187
187
198
203
197
194
197
201
199
193
196
206
209
208
209
213
216
210
207
212
215
215
216
216
211
221
223
212
208
212
212
204
203
210
214
207
201
202
204
201
204
209
208
205
203
201
203
209
211
200
182
181
192
199
193
192
198
198
191
188
199
212
213
208
208
215
218
216
212
208
206
206
213
218
213
223
222
217
219
226
217
197
190
200
208
202
196
198
203
204
206
210
206
201
198
200
204
207
208
200
184
179
185
191
193
197
200
200
192
192
201
209
208
201
204
213
216
215
213
204
192
193
205
216
216
219
211
213
228
234
217
193
185
194
198
193
189
194
202
204
204
202
197
195
198
200
205
208
209
203
192
184
183
184
193
203
207
203
201
203
205
207
202
195
196
203
206
210
214
203
186
186
200
211
212
206
198
206
227
231
212
192
189
193
193
186
184
192
204
209
205
195
189
191
199
202
206
210
211
206
200
191
183
183
195
209
210
203
203
206
208
207
198
189
188
193
196
204
211
206
194
190
197
206
198
195
194
203
218
221
207
196
197
201
196
187
185
193
210
222
214
198
189
195
202
203
206
209
209
206
200
195
188
186
195
206
206
198
198
204
206
205
196
187
187
194
197
200
207
210
207
202
201
203
187
196
205
206
207
208
206
203
206
208
202
194
190
194
214
230
224
204
194
198
203
203
201
201
205
206
201
196
191
190
194
199
199
197
197
202
202
201
195
191
195
200
201
199
203
209
212
211
207
202
187
209
222
210
193
195
205
209
211
212
208
202
196
197
211
225
221
206
199
201
204
201
192
191
202
209
203
195
193
195
194
195
197
203
206
207
203
197
196
200
203
204
202
201
202
203
206
213
212
204
197
218
228
209
186
188
202
209
210
210
210
208
204
201
202
207
211
208
204
203
201
196
189
191
204
211
204
196
194
193
191
194
199
210
218
216
204
195
200
209
210
204
203
203
201
195
198
210
215
207
210
216
218
204
188
190
201
205
203
206
211
213
211
205
197
191
199
211
212
204
195
190
192
201
208
207
201
199
198
190
189
197
204
210
220
220
203
194
200
207
206
204
203
204
199
194
197
209
212
205
214
209
206
199
196
200
205
202
196
203
213
216
212
208
197
187
193
212
218
205
188
185
199
210
207
197
197
203
202
193
195
204
203
201
213
216
204
195
197
197
197
200
207
206
201
201
206
206
201
199
204
202
203
199
200
209
214
206
197
204
215
215
208
206
204
194
194
206
214
203
188
189
204
210
199
191
198
206
203
201
209
214
200
190
202
212
205
200
197
190
191
202
210
205
200
210
216
205
192
191
194
203
207
203
201
208
215
212
204
209
216
213
203
205
211
207
194
193
200
200
194
195
202
200
193
197
208
210
202
209
222
219
197
187
201
213
212
209
204
192
192
203
207
199
196
208
213
201
190
191
192
205
212
208
200
201
209
213
211
212
213
210
205
208
214
211
195
185
191
198
200
200
199
192
192
204
215
209
202
209
222
219
200
194
206
216
215
215
214
203
201
205
202
192
190
197
201
199
197
197
198
204
210
211
206
198
202
209
211
210
209
211
212
212
211
209
198
190
191
196
198
198
196
194
197
207
213
209
203
207
213
209
201
204
213
215
212
213
215
213
210
205
198
189
187
187
190
198
205
204
204
203
206
211
212
207
203
202
206
205
202
211
220
216
206
203
205
201
196
192
191
191
195
201
204
202
200
202
206
206
202
195
197
207
218
211
199
199
211
216
210
201
195
193
190
187
190
202
209
206
205
204
203
205
213
216
208
201
203
202
200
208
219
217
204
202
208
206
194
187
186
187
192
202
203
194
189
196
203
203
194
187
190
204
214
208
192
192
207
215
206
195
196
199
198
193
198
206
207
205
202
207
204
198
206
215
210
203
206
206
198
199
209
211
207
206
207
202
191
187
189
190
191
195
193
187
186
192
196
197
194
190
189
198
210
205
189
189
203
210
201
194
198
203
200
198
206
209
205
201
195
187
188
200
212
218
224
226
220
214
212
207
197
191
198
203
198
194
205
219
220
208
198
199
202
204
204
199
191
191
199
210
220
225
221
208
200
202
201
198
199
211
215
207
199
201
209
214
208
199
206
202
196
197
205
212
215
215
215
217
221
212
194
187
201
215
210
199
201
211
210
202
195
195
205
215
214
198
185
190
201
209
212
214
212
205
198
196
196
202
212
222
220
207
198
205
219
222
209
200
210
208
199
195
200
204
205
199
198
212
225
215
198
197
212
222
213
202
200
204
205
205
201
201
207
215
212
200
193
198
206
208
208
207
200
198
199
199
196
201
215
224
216
199
192
204
219
220
208
204
210
205
200
199
202
202
198
189
192
209
220
212
203
210
221
219
208
201
198
200
203
211
213
213
209
204
199
197
201
207
205
202
207
206
193
190
202
209
201
195
203
210
202
188
188
202
209
204
202
207
210
203
201
206
211
209
198
191
195
208
210
201
201
216
222
212
204
202
202
201
204
212
218
218
212
198
189
191
202
206
198
194
206
209
193
187
206
219
208
191
191
192
184
177
187
199
193
186
194
212
212
205
206
212
216
210
201
197
200
205
202
196
203
216
215
202
201
208
207
201
201
208
216
219
216
206
193
188
192
194
190
190
202
207
194
190
208
221
211
196
195
195
180
172
188
203
192
178
190
212
213
210
209
211
211
203
199
201
203
201
199
203
214
215
201
189
199
212
210
200
197
205
214
218
218
215
206
193
186
188
190
191
198
199
196
198
211
214
204
201
211
212
190
172
185
204
198
183
189
209
211
210
210
208
200
191
192
203
208
203
200
211
222
212
189
178
193
208
206
198
200
208
212
213
213
214
214
203
194
196
200
198
195
195
196
205
211
206
195
200
220
225
202
177
180
199
202
193
193
205
208
210
211
208
197
187
190
207
218
216
208
211
216
205
185
179
189
198
199
198
205
213
212
205
204
207
209
207
206
211
210
202
195
195
199
208
212
203
192
196
211
218
203
184
182
194
201
197
195
200
209
214
214
208
200
193
193
205
223
226
214
204
197
193
192
193
195
192
189
196
208
213
208
199
197
198
201
203
211
221
217
205
198
198
201
209
216
213
200
193
197
198
198
196
195
197
201
198
196
196
210
218
216
206
201
201
198
202
215
225
218
201
185
183
200
214
209
196
191
198
209
209
206
201
199
196
194
195
203
215
216
206
198
194
196
205
216
220
213
202
193
190
197
205
208
208
205
200
197
196
210
220
215
201
197
202
202
200
205
215
217
204
185
182
202
221
217
205
204
210
210
205
205
210
206
196
191
190
195
201
204
203
199
192
190
199
212
218
217
214
204
197
199
205
210
213
211
204
198
196
208
219
215
201
195
197
203
202
201
207
212
207
190
183
198
212
211
209
220
227
215
201
204
214
211
197
191
195
194
190
189
196
202
196
191
199
206
208
211
216
216
208
201
199
200
205
208
202
199
199
206
214
214
207
198
195
198
206
209
211
207
200
190
189
197
202
197
202
224
235
220
201
199
210
210
199
194
200
200
189
181
192
206
208
204
206
207
200
195
206
215
212
203
195
191
195
197
194
196
204
206
209
211
212
208
197
196
207
216
215
203
191
187
192
202
201
191
194
215
228
218
199
193
200
204
201
199
206
206
192
181
191
208
215
215
218
213
196
184
193
205
207
202
198
195
195
192
188
194
206
204
205
206
212
213
206
200
206
215
213
201
191
190
197
205
202
192
190
201
210
206
194
191
193
200
201
202
208
208
193
186
195
207
207
211
221
218
195
180
190
201
200
198
204
210
209
199
192
194
202
198
204
205
206
207
208
210
209
204
201
202
201
200
201
204
203
196
194
196
194
192
192
196
198
198
198
199
207
206
195
194
203
202
194
200
217
217
196
186
198
205
196
191
205
222
225
215
203
194
193
198
209
210
201
197
205
219
217
200
192
203
211
208
201
201
203
203
201
199
190
187
194
206
207
201
196
199
205
204
198
202
209
200
185
192
211
212
198
195
210
213
197
192
204
222
230
227
213
195
185
205
219
217
202
191
200
220
222
204
193
203
211
209
203
204
206
207
206
204
197
196
202
214
216
207
200
199
199
198
201
211
211
194
183
193
208
207
198
202
217
217
204
195
202
212
222
224
215
196
187
217
226
219
203
193
199
216
222
213
202
201
205
203
202
205
206
205
204
204
206
208
211
216
216
212
207
200
193
192
204
214
206
186
180
192
205
204
199
203
215
218
211
201
197
201
210
216
211
200
198
229
229
216
203
199
203
211
216
217
212
204
201
198
197
201
205
202
200
205
214
215
210
208
210
211
209
200
190
189
206
216
203
184
179
188
201
206
202
201
206
213
210
200
192
193
205
210
209
206
207
227
226
214
204
204
205
206
213
216
214
205
202
198
189
189
198
200
201
206
214
214
202
195
198
204
205
200
191
191
205
216
209
195
185
186
197
209
209
201
198
204
204
197
193
197
206
209
210
209
208
217
219
214
207
204
203
203
206
209
207
204
207
201
184
182
196
205
201
202
207
208
199
189
190
199
206
205
197
193
203
213
215
209
201
196
204
213
212
203
196
197
198
198
200
205
210
211
211
208
201
212
215
214
208
201
197
200
201
202
201
201
208
204
188
185
200
208
200
192
197
209
209
197
190
198
210
210
200
194
198
207
211
216
217
215
211
208
209
204
199
199
203
209
209
209
211
211
209
200
193
216
212
208
204
201
200
199
200
200
201
202
202
203
201
199
204
206
198
187
192
214
224
212
199
203
213
211
200
193
195
197
199
211
228
228
210
194
198
207
205
208
215
215
209
203
208
211
207
197
193
217
205
198
198
204
204
201
200
205
210
206
198
199
210
211
205
201
197
190
196
214
225
221
210
209
209
205
200
201
201
194
189
204
226
224
200
183
192
204
209
214
222
216
202
199
205
209
206
197
194
208
189
187
198
208
208
202
200
210
219
214
199
197
209
212
203
199
200
197
198
204
210
217
218
214
202
199
205
213
212
198
188
201
216
210
193
188
200
209
210
216
219
207
196
201
209
207
203
199
196
191
179
185
203
215
209
198
199
210
220
218
203
198
204
207
202
201
204
203
198
193
195
210
221
213
200
201
212
219
217
203
191
195
201
198
196
205
216
213
208
212
215
204
199
206
210
203
201
201
199
186
182
192
210
218
207
195
196
204
212
213
207
203
202
203
205
207
208
205
199
193
195
208
216
210
202
207
213
214
213
204
190
188
191
196
204
217
222
216
208
209
211
209
208
208
202
196
201
208
204
198
197
198
210
217
208
198
197
203
206
209
210
209
203
200
204
209
209
207
207
209
209
210
209
207
209
213
210
205
204
202
189
181
189
203
209
212
213
211
206
205
211
217
215
204
192
193
205
212
208
214
209
201
203
209
207
201
203
207
209
210
212
212
205
197
199
206
208
207
213
224
223
213
206
207
212
212
206
202
202
201
191
185
195
209
208
196
197
202
201
200
209
220
216
199
190
197
210
214
210
214
210
204
197
199
201
204
207
211
214
215
215
213
206
197
195
204
207
206
213
224
222
213
210
210
208
203
203
206
206
200
196
196
203
207
199
187
187
194
196
199
210
219
212
198
195
202
209
213
212
205
206
210
200
191
196
203
205
208
212
214
211
210
209
201
196
204
210
207
208
212
210
208
210
211
201
192
199
211
207
196
196
205
206
201
191
188
191
194
196
204
216
218
209
199
199
202
204
212
217
193
205
218
207
194
198
203
199
201
208
208
201
204
211
210
204
209
215
212
202
198
198
201
205
203
194
184
194
209
207
194
194
206
208
200
192
192
198
201
204
210
219
218
209
199
196
191
195
210
218
191
208
217
209
204
208
206
197
196
204
201
191
195
211
218
212
212
219
214
199
192
194
193
192
191
190
187
193
205
205
194
193
200
206
203
198
197
204
211
212
212
212
211
208
202
189
179
187
205
214
195
207
210
207
212
215
207
197
201
208
201
186
188
206
216
211
211
214
212
201
194
195
195
190
193
199
197
197
203
204
198
196
197
202
205
203
203
210
217
216
205
197
199
208
206
192
180
186
199
205
194
197
198
202
213
214
206
199
206
212
206
193
192
201
208
207
203
204
205
202
199
198
199
200
206
210
208
205
204
203
200
197
193
194
199
205
207
213
214
207
195
187
189
201
210
204
195
194
196
197
186
187
193
201
209
210
205
204
211
213
207
201
199
200
202
203
201
199
201
204
202
200
202
209
218
219
210
206
203
201
199
197
193
188
189
198
207
210
204
195
190
188
188
195
207
215
212
209
200
194
180
186
197
200
202
206
210
209
210
209
203
204
206
202
199
201
203
201
200
204
203
198
198
206
219
217
205
196
199
200
200
199
196
188
187
194
203
206
197
190
195
199
196
194
202
213
215
213
205
199
186
196
203
197
193
204
213
214
213
208
200
204
210
204
196
198
208
208
204
202
202
197
188
192
207
211
200
190
193
201
204
204
202
195
194
199
205
203
196
196
204
206
201
199
201
201
200
203
208
206
200
205
206
196
191
201
210
215
217
212
205
206
211
204
193
191
207
216
208
201
200
196
182
179
193
205
199
191
194
200
207
209
205
201
205
210
208
202
199
203
208
208
205
206
200
187
178
188
204
209
211
208
207
201
194
198
206
214
218
219
214
213
213
207
191
188
204
219
212
199
197
197
190
181
184
195
199
200
198
198
207
213
204
197
208
220
211
200
201
206
207
207
208
209
200
183
174
181
198
208
211
205
208
208
203
199
206
214
215
217
217
215
212
207
198
189
197
211
211
198
192
200
208
199
184
185
198
209
202
194
204
216
203
191
205
221
213
199
197
200
204
209
211
208
199
192
188
187
193
206
202
202
210
212
205
202
210
215
213
211
213
209
207
207
205
196
191
199
205
197
190
204
222
216
190
181
196
209
202
193
206
218
204
188
199
215
210
200
197
197
203
211
211
204
199
204
206
195
192
202
195
203
212
211
203
200
208
215
211
206
205
199
198
204
209
200
185
185
196
198
193
205
221
215
196
187
196
204
199
199
209
217
203
190
198
210
210
209
207
202
204
210
207
199
195
206
209
198
194
203
195
208
213
208
197
193
199
208
210
210
203
195
193
199
206
201
185
183
194
199
199
204
209
206
197
198
200
201
202
204
212
211
203
201
204
206
206
213
216
209
206
206
201
192
190
196
198
195
195
204
200
211
211
204
199
193
192
198
209
213
207
199
198
198
199
198
193
193
195
197
199
200
200
197
202
203
201
201
206
212
210
203
202
210
212
205
199
207
215
213
206
203
197
189
186
187
188
192
198
203
200
211
208
203
203
204
197
193
204
212
209
203
204
200
197
200
205
206
195
190
193
197
199
203
205
202
195
201
215
220
209
196
199
214
221
208
192
195
209
212
206
201
197
192
188
186
190
196
199
198
199
209
205
198
207
216
205
193
201
207
203
199
204
204
204
208
215
209
192
184
190
199
205
211
208
196
189
199
217
222
209
196
196
210
223
213
193
189
202
212
207
201
200
197
194
193
199
205
197
191
200
206
200
198
208
215
204
194
199
202
193
189
197
206
211
217
216
208
195
191
197
203
210
212
206
192
190
199
214
216
209
199
195
202
218
218
199
189
196
208
209
204
204
203
199
199
206
207
196
186
211
203
201
215
222
212
208
209
209
207
203
198
189
189
205
217
208
190
192
216
226
212
204
212
216
210
201
190
190
204
218
218
201
194
201
201
196
194
199
198
198
199
199
193
191
196
204
205
197
196
219
213
207
210
216
211
202
198
197
202
207
202
188
185
201
216
211
194
194
211
214
200
195
214
223
216
200
187
186
201
212
206
192
192
204
208
200
198
201
202
205
209
208
197
189
197
214
216
204
199
217
214
210
207
209
208
201
188
184
197
209
211
202
195
205
215
212
200
198
204
205
195
198
215
222
211
198
188
189
202
207
198
195
201
203
203
203
204
203
201
207
213
208
194
185
196
213
218
209
205
210
210
209
207
207
207
202
190
188
198
209
215
213
211
211
209
205
198
196
199
202
205
212
220
219
205
193
190
199
206
201
197
208
213
199
189
201
212
207
198
200
206
198
185
183
192
203
209
209
207
205
207
210
211
209
207
202
199
199
204
208
209
210
214
214
210
202
194
187
192
204
214
223
225
220
205
194
194
202
206
199
202
219
220
193
177
197
219
214
198
194
197
189
180
182
190
191
195
205
203
205
209
212
214
212
207
205
204
205
207
207
201
198
205
214
213
203
190
181
187
200
213
222
229
225
215
204
200
202
204
204
205
217
213
186
173
195
220
216
198
195
199
190
182
187
192
189
189
200
201
207
209
212
213
212
207
205
203
203
204
205
198
191
196
207
211
203
191
183
187
196
205
216
226
229
224
214
204
202
203
205
206
206
199
182
181
199
213
209
200
204
209
198
188
192
199
195
191
198
202
206
207
210
212
210
204
203
202
202
204
205
199
192
192
199
203
201
195
193
195
199
204
212
220
224
223
217
207
203
205
206
203
195
188
186
190
199
200
196
197
211
214
203
193
198
204
200
194
203
211
208
207
209
211
209
202
200
204
209
210
208
203
199
196
195
196
196
197
199
203
207
207
209
210
215
216
211
206
203
205
205
198
193
192
195
199
197
186
183
196
208
207
200
198
200
202
198
197
204
214
211
208
210
213
211
202
195
204
217
217
208
204
203
199
197
197
197
197
198
206
214
211
203
202
209
212
208
201
201
206
207
199
194
200
208
210
198
184
183
196
200
197
197
205
206
201
194
195
203
210
215
209
210
214
211
202
194
200
214
214
206
205
206
200
199
205
207
199
198
207
214
207
198
201
210
211
207
196
196
204
208
201
195
198
211
214
202
189
188
199
201
198
201
208
208
200
195
194
197
199
217
211
209
211
208
201
193
196
206
207
204
209
208
197
200
211
210
203
209
217
211
197
196
206
212
209
206
198
192
198
207
202
191
192
206
215
206
194
195
204
210
208
206
204
203
202
199
195
190
189
215
211
205
204
204
199
191
191
200
205
208
212
206
194
197
207
207
208
221
228
213
195
201
213
211
201
201
200
192
194
202
200
190
189
201
208
202
196
199
209
215
214
206
196
194
200
203
195
186
188
211
205
198
200
205
196
185
187
203
215
215
212
202
191
194
200
196
203
225
234
219
203
206
213
205
195
197
198
191
191
196
196
195
198
203
202
196
196
203
210
215
213
203
193
191
200
202
191
186
197
204
197
188
197
208
199
184
184
206
223
221
209
196
192
192
192
186
194
215
228
222
212
209
208
200
195
196
198
194
192
193
196
204
209
209
202
198
198
204
207
207
205
200
197
199
205
202
191
193
210
195
190
185
198
213
205
189
188
203
217
214
201
192
192
197
191
180
183
201
214
216
211
205
198
198
199
200
200
197
193
192
198
206
209
205
203
207
206
203
202
201
199
202
209
211
211
206
198
201
215
190
187
187
199
209
208
200
195
195
200
199
191
188
196
206
199
183
182
195
206
205
203
196
190
195
204
205
204
200
193
192
201
208
203
197
204
215
210
200
198
197
195
203
214
217
214
210
208
206
208
193
194
195
200
203
203
205
201
190
185
189
186
186
202
216
211
195
193
203
207
204
197
189
184
195
209
209
203
198
190
194
208
212
200
190
199
209
204
197
198
196
192
201
214
214
208
210
214
208
199
202
204
205
203
197
193
198
197
188
185
191
190
191
207
221
221
208
207
214
215
210
201
192
186
198
212
209
199
192
188
197
211
215
204
192
193
195
195
198
200
198
192
202
212
209
201
204
210
206
199
209
213
211
205
197
188
187
189
191
197
204
202
200
207
215
216
210
210
218
222
220
212
202
195
202
209
202
192
189
192
200
210
214
207
198
189
184
188
199
209
204
197
204
212
206
199
201
207
206
204
213
215
212
208
202
192
183
184
197
211
213
210
205
203
204
205
203
204
213
222
222
215
207
205
203
199
192
190
193
200
207
209
209
206
198
189
186
191
201
211
207
204
207
211
206
203
206
206
204
205
212
215
210
205
204
198
189
189
202
211
213
211
207
196
195
199
198
195
201
214
215
207
205
205
199
187
185
191
201
206
209
209
207
203
195
192
194
199
201
205
207
207
209
208
206
208
214
209
199
197
210
214
206
199
201
201
197
197
204
206
205
206
205
194
196
207
203
188
188
200
206
201
200
202
196
186
188
199
208
209
206
206
208
203
195
195
202
205
201
200
202
209
210
207
206
211
217
211
199
192
213
215
203
194
197
200
199
199
200
200
199
204
206
199
207
218
213
192
182
193
206
207
200
198
198
197
196
201
207
204
200
199
206
207
201
194
198
204
205
201
201
208
210
206
202
207
214
214
204
196
217
213
201
196
200
201
199
199
201
203
201
204
208
209
214
221
220
203
188
195
214
219
207
199
203
210
204
199
203
202
193
190
201
213
209
193
187
198
209
209
208
209
209
204
198
201
211
214
209
203
219
212
203
203
211
209
200
199
207
212
208
202
206
214
216
215
214
210
201
203
217
221
210
200
207
212
204
199
205
205
193
188
200
217
213
191
180
190
205
214
215
213
206
199
199
203
207
210
207
206
216
209
207
214
219
211
201
200
212
220
211
197
199
212
213
204
203
210
209
204
205
209
209
203
204
205
202
204
212
210
198
193
203
215
212
199
188
189
197
210
219
214
202
196
205
209
204
200
200
204
212
207
207
216
220
211
199
203
214
219
209
191
192
204
211
201
196
204
207
197
188
195
204
203
199
200
202
210
214
210
201
197
203
209
208
208
206
196
190
202
218
216
204
200
209
211
201
193
198
203
214
208
203
211
217
207
199
203
210
212
201
190
190
201
209
205
198
200
203
195
186
194
205
204
198
201
206
207
206
203
199
196
196
198
201
210
215
205
194
199
212
216
213
211
209
206
197
197
203
210
218
208
196
203
213
208
202
204
204
203
201
199
198
200
207
211
208
206
204
203
201
208
210
203
201
208
210
201
193
194
199
195
191
191
196
203
211
208
203
200
204
213
221
219
205
194
195
204
211
215
215
205
191
199
211
210
204
201
199
201
207
211
207
199
201
210
214
210
209
212
218
219
212
205
207
213
213
201
189
192
201
202
198
195
195
195
197
201
202
195
195
209
222
218
199
191
198
210
214
213
200
194
194
201
210
210
203
197
196
201
213
221
214
200
197
208
213
209
207
213
221
219
212
211
212
211
211
205
197
197
204
211
210
204
200
196
191
192
192
187
193
210
217
207
194
195
205
208
209
208
184
187
199
206
207
208
204
196
196
200
208
215
217
209
203
205
206
203
201
205
207
207
209
212
209
206
206
211
206
199
201
212
215
209
206
203
195
187
180
182
198
215
211
196
191
200
208
206
203
201
175
186
202
205
204
208
207
202
202
201
200
205
217
222
215
207
201
200
197
193
191
195
204
207
202
196
199
208
211
202
200
205
208
209
211
210
200
189
184
192
210
219
208
192
190
199
204
203
203
197
179
194
199
196
197
207
211
210
209
207
198
198
214
228
223
209
203
206
202
189
181
189
198
194
191
191
196
205
210
209
200
193
195
202
211
210
200
197
203
211
215
213
207
199
194
194
198
203
203
195
190
202
196
186
191
204
209
211
217
216
204
199
212
224
220
208
206
213
210
192
183
192
197
190
189
196
200
204
213
215
205
189
183
194
205
206
200
207
224
230
216
202
202
209
205
195
194
202
200
192
197
206
193
184
191
198
202
208
215
218
212
209
214
215
209
200
201
212
213
200
190
196
199
196
199
206
207
207
213
216
208
190
180
188
201
204
202
212
227
230
213
196
197
209
211
201
196
199
198
192
199
202
192
188
195
201
201
203
207
210
211
214
215
210
196
187
191
205
212
205
196
194
198
204
212
216
211
205
208
211
206
196
188
189
197
201
204
206
211
214
210
200
196
202
206
205
203
203
201
196
202
194
185
186
200
211
209
201
198
197
198
208
217
208
192
180
186
199
209
206
198
191
193
204
216
217
204
196
198
204
205
201
197
196
197
201
202
198
193
198
209
209
198
191
195
202
204
205
202
199
206
187
174
178
200
218
215
201
195
191
190
201
215
211
195
184
189
200
206
204
199
191
188
193
205
207
198
190
194
202
206
205
202
199
200
202
203
197
190
193
206
213
202
187
188
196
199
200
200
199
210
190
174
179
201
217
213
201
198
196
194
198
210
209
199
196
199
204
204
203
202
198
189
182
186
195
196
194
199
203
206
205
199
197
199
204
204
202
198
197
205
210
207
194
190
189
190
190
192
194
209
200
192
196
207
212
206
202
203
204
204
204
206
203
203
204
208
208
203
202
207
207
199
184
179
188
201
207
203
203
204
202
193
189
196
205
206
208
205
199
201
209
210
202
195
191
186
185
188
192
204
209
212
216
214
205
203
204
206
207
209
210
205
201
203
208
209
204
201
204
208
214
214
201
188
190
203
213
207
199
202
205
197
189
192
202
206
206
203
199
203
210
213
206
198
196
194
192
193
200
197
207
219
224
215
200
200
209
209
204
207
210
206
200
201
205
202
198
202
205
206
215
224
219
204
195
201
208
203
196
200
208
206
195
192
198
200
200
199
199
205
210
209
203
199
204
204
203
204
209
194
199
208
215
206
191
193
206
207
202
201
204
203
199
199
202
198
199
204
207
206
210
221
222
210
196
195
201
199
197
199
206
208
202
196
195
197
199
200
202
207
207
203
198
202
207
208
206
209
215
195
193
197
201
193
181
182
197
204
203
202
201
198
195
194
199
204
206
210
207
204
206
209
208
203
194
192
197
202
201
198
200
205
205
201
194
193
197
203
205
205
202
197
197
203
205
201
200
204
210
195
195
194
192
186
180
183
192
200
207
208
204
196
189
190
199
210
217
212
204
202
202
199
193
191
192
193
199
205
204
196
195
202
209
207
198
192
194
202
203
202
199
196
197
202
202
194
191
197
203
197
205
201
188
185
191
196
197
199
206
211
205
195
188
189
200
213
217
206
197
198
200
197
189
189
193
195
202
210
210
200
196
201
213
216
205
192
191
196
200
202
202
199
199
200
199
196
193
194
198
205
217
206
188
187
199
206
203
200
203
206
203
196
192
193
202
208
207
198
193
199
204
202
198
198
199
199
202
213
216
211
202
200
211
218
211
198
191
195
200
203
206
204
201
201
202
202
200
196
196
217
221
206
193
193
198
203
205
202
200
201
201
200
198
200
201
199
197
198
202
205
207
207
207
207
206
203
204
213
220
217
205
196
201
211
212
203
196
194
198
204
209
207
204
202
206
208
204
197
195
220
221
222
222
218
204
193
195
200
204
204
202
198
196
205
217
217
199
188
203
222
219
212
214
210
196
189
191
204
218
220
207
185
180
195
202
192
189
198
202
195
183
180
182
188
190
193
197
196
198
217
218
219
219
218
209
197
190
192
199
203
204
196
191
199
213
214
198
186
197
209
203
201
213
216
202
189
190
203
213
214
202
187
188
201
207
201
200
207
207
197
189
192
197
194
190
193
201
199
198
211
213
214
212
212
212
204
194
190
195
203
207
202
194
194
206
214
204
189
190
196
191
193
206
214
205
192
190
198
208
208
199
195
197
201
204
206
208
208
204
196
193
200
207
203
193
191
198
204
202
207
209
209
207
206
210
209
203
199
197
204
212
212
200
193
203
211
203
189
189
196
197
197
200
207
205
194
190
197
205
207
201
203
204
201
199
205
211
209
203
194
195
204
214
209
194
186
195
207
206
205
207
207
205
202
205
209
210
208
203
205
213
213
201
196
205
207
195
183
187
202
211
207
203
205
205
199
192
196
205
211
210
212
212
205
196
200
211
212
203
193
195
206
215
208
191
185
194
205
202
202
206
207
206
204
204
211
212
210
204
204
205
200
195
203
212
204
185
176
186
204
215
214
209
207
205
202
199
200
210
215
214
213
211
206
198
198
210
215
204
193
196
207
213
205
194
191
198
201
192
196
207
210
210
210
213
217
212
202
201
204
197
187
190
208
216
200
181
179
190
200
208
214
214
208
205
206
204
204
209
216
215
207
203
203
202
202
210
210
201
192
195
205
208
202
202
204
203
196
188
193
207
215
215
215
222
224
212
199
199
204
194
182
190
210
214
199
189
192
197
199
201
209
211
206
204
205
205
203
203
210
212
203
194
197
203
205
204
202
196
192
191
197
199
202
207
211
202
193
192
199
209
215
215
216
221
222
211
202
206
209
200
192
200
211
209
202
200
203
204
203
202
205
205
205
205
205
204
195
192
199
210
209
198
196
201
201
195
193
194
195
191
191
199
203
206
205
198
195
196
207
206
208
212
214
214
212
209
208
212
213
211
209
208
206
205
205
206
204
204
206
207
202
199
203
208
208
201
192
188
196
210
213
206
203
204
200
188
186
195
197
194
195
203
204
202
194
193
195
199
209
197
200
210
213
207
201
205
210
210
212
219
222
212
200
202
207
206
200
201
206
207
202
199
204
210
209
203
195
194
201
208
208
206
207
209
201
189
187
197
203
204
206
209
205
195
188
191
195
197
210
192
193
208
215
209
201
202
205
202
204
219
225
209
195
199
202
198
197
202
205
201
200
202
203
205
208
207
201
203
210
205
199
196
203
209
205
197
194
201
208
211
211
209
201
193
190
193
193
192
214
193
190
203
212
211
203
201
201
197
199
214
220
203
192
196
197
193
195
204
205
199
201
205
200
198
205
207
204
209
214
204
191
189
196
202
201
200
202
205
208
211
207
200
194
194
195
194
191
190
215
197
189
194
206
207
200
195
200
203
206
213
213
202
194
194
194
193
198
208
209
203
204
206
200
195
202
203
202
207
213
202
193
192
194
194
191
197
204
207
207
205
197
192
193
198
198
194
192
194
210
196
187
188
199
202
192
188
201
216
218
214
210
201
194
192
193
195
201
210
214
210
207
206
205
202
201
199
198
204
207
201
200
202
198
192
189
195
203
203
202
200
195
192
196
201
200
197
200
207
202
191
189
192
200
200
190
190
205
220
219
210
203
200
195
191
190
196
204
212
216
211
207
207
208
207
201
197
199
204
202
199
203
205
199
193
199
204
201
195
196
198
199
199
200
203
204
205
209
215
195
190
192
199
202
198
196
199
207
210
208
197
195
200
201
194
189
195
204
212
212
208
203
204
210
209
200
197
202
204
198
198
204
203
193
196
209
212
200
189
191
199
202
202
197
200
203
210
214
216
193
191
198
203
203
199
201
206
204
200
195
187
188
199
207
203
195
197
205
209
207
204
198
198
208
209
200
198
203
202
195
198
206
203
190
190
205
209
199
190
190
198
204
203
193
190
200
210
212
211
195
194
200
205
204
199
199
201
199
197
194
188
189
199
210
211
207
206
208
206
205
204
198
198
206
208
201
198
199
199
194
199
209
208
196
188
191
196
198
197
195
195
200
202
192
187
196
206
206
204
192
193
202
209
212
203
193
192
197
204
203
198
198
202
207
209
211
212
211
209
208
209
204
202
204
206
203
200
197
195
194
198
209
214
206
189
180
186
203
211
204
197
203
205
196
193
196
201
201
201
189
195
203
214
222
212
194
187
199
212
211
206
204
204
206
204
203
209
212
213
212
211
210
209
203
200
200
203
200
193
191
196
209
218
214
195
179
188
208
220
213
206
209
208
201
201
203
199
193
198
193
200
202
210
221
219
202
194
204
213
210
204
204
209
210
204
194
195
207
215
208
203
210
214
201
188
195
206
204
192
187
197
210
216
212
196
186
194
208
217
217
216
214
207
200
204
206
197
192
197
204
207
198
197
207
215
209
204
209
209
200
198
203
211
216
209
194
189
198
207
199
192
206
216
201
184
190
207
206
193
189
200
212
210
202
194
192
197
202
209
214
217
214
204
197
201
206
201
195
201
213
211
191
182
191
204
207
208
207
201
193
196
206
212
218
217
206
197
196
197
191
190
202
213
205
191
192
205
205
198
194
201
205
202
195
193
194
197
200
205
209
212
210
203
193
194
202
208
210
210
212
209
191
183
190
199
201
203
204
199
196
203
212
211
210
216
218
213
203
197
194
195
200
207
210
203
197
199
203
203
201
200
200
195
192
193
195
199
206
211
208
203
203
203
194
190
200
215
220
216
207
207
201
201
203
203
198
197
200
202
204
208
210
209
205
208
219
221
215
207
204
203
198
199
206
209
202
197
203
206
205
203
200
197
196
196
196
201
214
220
212
198
198
202
198
194
199
213
219
213
205
211
214
216
216
209
200
197
202
208
209
207
207
208
206
203
207
215
216
212
210
207
200
196
199
205
203
200
202
205
209
212
208
205
204
203
200
202
214
224
217
201
195
201
204
202
201
205
208
208
212
218
220
219
215
209
206
205
207
211
208
200
199
209
213
204
196
200
209
210
208
208
208
198
196
200
202
202
200
200
207
214
216
213
209
209
207
206
208
218
218
205
197
201
208
209
202
201
203
206
220
220
216
209
205
206
213
215
212
209
205
197
195
207
216
206
193
192
201
205
204
210
213
206
202
202
204
199
197
198
206
217
218
211
203
205
208
208
207
211
215
210
205
205
210
211
209
208
211
213
219
214
205
199
198
202
214
219
211
205
205
201
195
201
211
212
204
198
202
205
206
209
212
210
212
215
208
197
192
198
209
217
216
204
192
192
203
209
207
208
209
210
210
210
209
209
212
216
220
220
205
201
197
200
201
205
211
212
204
202
208
207
198
194
205
216
215
209
210
211
209
208
207
208
218
223
214
200
194
202
213
218
215
200
185
184
196
205
206
203
204
207
209
209
207
207
210
215
217
215
188
190
199
209
213
211
208
201
195
199
208
210
202
195
202
215
217
212
213
214
212
203
202
209
218
221
215
205
198
202
211
216
213
199
191
190
195
197
198
198
205
209
204
201
204
207
206
204
205
204
178
186
203
217
222
219
208
197
195
196
199
205
207
203
203
208
206
206
208
209
204
197
200
210
212
212
210
208
199
198
205
207
203
197
201
204
200
190
184
192
208
214
201
193
202
210
203
195
194
194
178
188
202
213
219
219
210
202
203
198
192
202
214
212
203
199
197
198
202
198
191
192
202
212
208
201
200
200
195
195
196
197
197
197
206
213
204
188
180
191
211
218
204
193
201
210
206
198
193
190
188
197
200
202
208
210
209
208
208
199
193
201
216
214
202
196
197
201
200
188
179
188
204
211
203
194
191
193
193
194
194
192
192
196
207
211
204
195
193
200
208
213
207
205
207
208
207
204
198
189
199
210
202
194
194
195
199
205
206
204
201
208
215
208
201
202
207
211
202
184
177
190
207
210
202
194
190
191
195
197
196
190
191
199
204
204
201
206
212
212
205
203
210
218
216
206
201
205
200
189
211
224
210
194
188
185
188
194
198
202
209
212
210
204
204
207
215
216
207
189
182
194
207
208
205
202
192
190
197
201
195
193
200
210
209
204
203
212
220
219
206
198
207
222
218
199
190
197
198
192
219
226
213
198
192
188
188
190
192
197
206
209
207
206
206
207
210
214
209
198
192
197
202
205
211
210
197
188
193
198
196
196
209
221
219
209
204
205
211
216
211
201
205
215
209
194
187
196
200
201
222
215
200
193
198
200
198
193
191
192
196
200
208
211
210
203
201
206
207
206
200
197
197
202
214
213
195
183
189
197
197
200
214
226
225
213
201
195
197
207
212
208
204
200
198
194
195
201
202
205
221
197
179
182
201
212
207
197
192
187
187
195
208
215
212
202
198
200
204
206
203
197
197
202
207
203
191
187
194
201
199
198
208
220
220
212
200
194
193
197
206
211
205
196
190
197
206
207
199
199
214
192
176
183
204
214
209
197
191
187
186
195
208
211
212
210
203
198
198
202
203
202
202
202
196
189
191
199
205
206
198
192
197
205
208
204
201
201
200
195
198
209
210
201
195
203
210
205
190
188
205
200
196
201
211
214
206
195
189
188
191
201
205
206
212
217
209
196
194
201
207
208
208
205
194
188
197
210
214
206
195
188
188
193
194
195
202
210
207
196
194
207
214
209
203
204
204
198
187
185
198
212
215
217
215
209
201
196
190
191
199
209
209
203
209
218
211
195
194
205
211
208
207
207
204
202
205
212
211
204
196
194
194
194
189
190
201
211
207
198
197
208
213
211
206
202
200
198
196
194
196
210
213
215
213
204
200
200
198
197
204
216
216
203
202
209
205
197
199
210
214
207
203
211
220
217
207
201
202
203
204
204
207
202
190
185
197
204
200
199
203
205
203
203
203
203
202
205
212
206
198
195
195
201
204
197
195
200
202
201
207
219
220
207
198
201
203
203
205
211
212
206
203
211
221
216
200
192
198
206
210
212
214
204
190
187
196
198
198
201
203
199
193
197
203
206
207
213
220
213
201
186
180
189
196
193
193
199
201
203
207
216
214
204
197
200
208
209
207
206
206
206
205
207
208
202
193
191
198
206
209
211
211
203
191
192
199
199
195
200
200
191
187
195
207
210
206
208
213
210
201
187
185
187
190
193
197
199
197
197
205
207
203
200
199
203
210
212
207
201
201
206
206
201
195
192
192
194
198
201
203
208
207
202
197
200
204
200
193
193
196
194
190
198
207
208
201
197
199
204
203
202
199
189
187
195
207
206
192
191
200
202
195
194
198
201
203
204
202
198
197
203
205
199
193
191
194
193
192
195
203
207
207
206
206
205
205
198
189
188
195
200
199
198
204
204
196
190
194
203
212
218
210
193
184
195
212
211
194
190
200
203
195
195
197
193
187
188
194
199
200
201
202
200
200
201
199
189
187
198
206
206
204
208
210
206
202
197
191
186
194
205
204
199
199
200
195
193
198
207
222
223
213
198
190
190
204
212
203
198
206
208
202
199
196
187
176
178
192
203
203
203
202
201
207
212
204
188
188
206
214
201
195
202
207
202
199
201
197
188
192
201
204
197
196
197
197
196
200
208
214
217
214
210
205
200
197
198
206
210
208
204
204
201
198
200
206
200
192
196
207
212
212
206
191
187
199
208
210
206
206
199
192
192
202
203
191
187
198
207
199
189
190
203
207
197
191
199
204
201
206
207
206
207
211
211
203
197
201
207
205
201
201
197
196
202
207
201
191
190
197
201
203
201
194
194
206
216
213
208
204
205
203
200
200
199
195
194
202
208
197
180
182
201
210
201
193
195
197
192
207
206
199
202
213
218
205
193
196
201
202
203
201
193
192
203
213
209
195
187
191
194
192
192
194
202
208
210
209
207
207
206
203
196
192
195
198
199
201
202
191
173
177
202
219
209
191
189
195
194
213
208
197
198
211
216
204
191
193
196
202
208
205
192
188
203
216
211
197
189
196
200
192
185
192
205
204
197
197
205
208
203
194
190
191
198
201
199
200
201
188
172
181
210
224
209
187
186
199
204
210
206
194
195
204
208
201
194
194
195
199
211
211
193
188
204
214
206
194
194
206
214
202
189
191
200
193
182
187
204
209
197
185
191
205
206
197
195
202
203
187
177
192
217
219
202
187
188
200
206
199
200
193
193
200
202
203
203
201
196
198
210
211
197
196
207
205
194
190
197
210
221
214
200
193
189
184
177
183
202
207
194
185
200
223
218
197
194
206
205
186
181
200
214
209
195
193
195
196
197
188
199
200
196
197
205
214
215
206
198
198
204
204
204
207
207
193
185
190
199
206
215
219
210
193
184
182
184
188
200
206
197
190
206
228
226
205
202
210
203
185
184
198
204
197
195
201
199
188
185
188
206
209
200
199
212
225
222
208
205
204
198
198
209
218
206
187
184
197
201
198
205
216
211
192
182
187
194
195
195
203
204
202
204
218
222
216
213
210
200
186
184
190
191
191
196
203
199
185
179
201
215
214
200
198
214
227
220
208
211
213
200
198
215
223
204
188
193
202
198
191
201
211
205
191
188
196
203
197
191
201
217
217
205
201
210
218
215
204
195
191
188
187
188
192
196
200
199
189
183
211
216
208
199
199
210
216
209
204
214
220
206
202
214
215
201
196
203
203
192
190
203
209
198
188
191
201
207
200
193
202
220
224
207
194
201
213
211
198
191
194
193
193
194
196
195
195
198
198
193
208
203
200
201
205
206
203
199
200
210
217
211
206
205
202
195
200
206
199
188
193
207
210
197
187
190
200
208
206
203
205
215
218
208
193
197
209
208
196
191
197
201
203
203
203
197
195
202
205
200
199
193
197
206
210
209
201
199
198
200
204
207
205
198
189
188
195
196
189
189
199
210
210
198
189
190
199
207
210
213
210
206
205
203
197
199
208
210
202
196
201
205
206
207
206
200
196
202
204
202
198
194
201
206
210
213
210
205
197
191
190
196
202
198
189
188
188
184
178
187
203
210
206
200
197
197
202
206
209
216
214
202
193
193
196
203
211
211
206
203
205
203
201
204
205
199
194
198
201
196
203
201
204
200
201
210
215
207
199
190
187
194
205
208
200
194
190
184
176
188
206
208
201
201
209
210
209
203
202
210
211
201
190
188
195
205
208
203
200
204
205
199
194
195
200
195
186
191
196
195
207
205
205
196
196
206
211
206
203
200
198
200
211
218
210
200
201
199
190
194
207
205
199
204
217
223
213
199
197
204
206
200
190
190
197
206
206
196
191
194
199
194
188
191
195
192
185
189
199
201
203
201
205
203
198
204
207
207
210
209
207
205
213
218
209
202
211
218
208
203
206
206
204
208
221
222
208
197
196
201
200
194
192
193
197
204
207
198
187
186
192
193
189
190
191
193
192
196
206
212
198
198
207
208
204
205
209
212
213
211
206
207
211
210
200
200
212
222
216
204
204
209
212
213
214
211
199
194
199
201
197
195
195
194
189
195
207
207
194
188
193
194
190
189
191
197
199
202
210
216
195
198
207
210
205
204
209
215
214
204
200
203
206
201
195
200
210
215
207
196
197
210
217
214
206
199
192
194
201
205
201
197
197
194
185
189
201
205
198
195
197
196
190
189
191
199
202
204
207
212
193
197
205
206
203
201
206
212
209
198
194
201
203
193
190
201
212
209
194
183
188
205
215
211
202
197
195
197
202
210
210
202
198
194
189
190
195
195
196
200
204
197
190
188
192
200
202
203
205
205
189
194
203
205
205
204
205
207
206
198
195
200
201
192
190
202
214
209
194
184
187
200
208
208
205
203
203
202
202
209
211
203
195
195
199
198
191
186
195
207
209
201
193
191
192
199
201
201
201
202
188
194
200
209
214
213
209
208
207
203
200
200
199
195
194
202
208
210
205
199
196
196
200
206
207
209
211
209
201
199
201
202
199
201
208
204
190
189
203
214
214
206
199
195
193
197
198
196
198
205
197
200
202
207
219
223
218
214
210
206
203
201
202
204
204
201
197
202
212
214
205
193
195
204
207
207
210
208
197
184
186
199
208
210
210
202
192
196
211
218
218
212
207
197
192
195
195
190
195
208
211
212
200
197
209
221
223
218
212
205
202
203
207
211
210
199
189
192
209
216
202
190
194
205
204
199
201
206
194
177
179
199
213
212
206
199
194
199
207
213
217
215
208
198
193
194
193
189
196
211
217
216
197
185
193
208
218
219
210
200
196
204
212
212
206
197
190
195
206
206
192
185
195
208
205
196
194
199
193
181
183
199
210
204
199
201
201
194
194
204
213
211
207
201
198
198
196
197
203
210
210
208
194
185
188
196
208
215
211
200
195
203
210
203
195
194
199
207
210
200
185
182
196
209
209
201
195
194
191
189
194
201
199
191
195
207
206
192
188
200
209
207
207
206
200
199
203
209
210
207
199
199
197
195
192
193
200
208
208
201
197
199
201
195
192
197
210
219
219
205
190
187
195
206
210
208
202
196
189
191
200
205
196
188
196
209
207
196
196
206
206
204
205
208
201
196
203
213
212
204
196
199
204
202
197
197
201
204
206
204
200
197
195
197
200
203
210
220
223
215
204
197
202
206
207
209
210
202
188
190
206
214
207
198
203
210
206
206
210
213
208
201
205
208
198
194
200
209
208
202
200
205
211
204
197
202
208
206
202
205
206
198
194
204
211
206
201
209
220
221
213
210
213
212
204
203
210
209
196
194
209
222
220
212
211
210
209
215
221
217
208
205
208
206
199
196
203
208
208
205
202
207
213
203
194
204
215
210
200
203
210
203
197
207
215
204
193
199
211
218
216
214
221
220
208
199
204
209
208
209
216
227
226
217
207
207
212
220
222
217
210
209
209
206
204
206
215
216
214
207
199
201
208
203
198
207
218
211
200
203
213
210
201
203
209
204
195
197
205
212
212
212
219
220
213
202
198
209
220
222
222
225
224
211
197
198
211
218
217
214
210
208
208
208
210
215
220
226
220
207
192
194
202
204
205
209
214
207
198
203
214
212
202
200
206
206
204
204
205
207
207
207
208
213
213
205
197
207
223
226
218
215
213
202
190
191
203
211
211
213
212
205
200
207
215
215
215
218
215
201
191
194
201
207
211
212
210
201
197
203
212
210
202
200
204
207
209
211
210
207
203
200
202
204
206
205
196
201
215
216
206
199
200
197
189
189
198
203
207
216
216
204
196
203
215
210
198
197
201
198
196
198
204
210
214
213
206
200
202
204
204
204
204
203
202
203
207
215
215
208
200
196
198
200
202
201
195
195
202
202
195
187
189
190
190
193
196
197
201
213
219
208
195
200
212
205
186
182
193
201
200
200
205
211
214
209
201
200
204
204
199
203
208
202
192
192
203
215
216
205
196
193
200
203
203
202
193
190
191
193
193
189
188
188
189
194
199
197
195
204
215
211
201
201
211
206
190
185
195
204
203
201
206
214
212
202
194
194
197
196
198
205
208
195
184
188
204
215
214
201
190
192
201
206
206
202
196
191
189
192
196
199
198
191
188
194
203
201
193
193
201
206
204
203
208
207
198
196
201
200
205
204
213
220
210
192
184
184
184
188
202
210
205
192
188
198
211
216
208
195
189
196
207
210
206
202
199
197
195
195
198
206
210
201
190
193
205
208
197
190
191
197
202
205
204
201
198
202
202
195
209
215
224
225
208
187
178
176
175
187
205
209
200
197
205
216
220
215
206
196
194
202
207
205
203
203
200
199
199
194
193
206
219
216
200
196
206
213
206
198
192
192
201
206
201
192
189
198
200
192
212
221
228
224
205
187
182
181
182
194
207
205
197
206
221
226
221
211
204
202
207
208
202
197
204
207
199
194
195
193
189
199
220
225
213
201
203
211
212
211
202
195
202
209
200
187
188
198
200
201
210
216
218
214
202
191
192
196
198
204
207
200
199
211
226
225
215
205
204
210
217
211
199
194
207
210
195
188
195
195
192
199
217
226
219
204
196
202
214
219
209
201
207
211
200
194
200
207
208
208
204
203
205
203
198
197
201
208
208
207
203
201
204
212
216
213
207
200
201
208
216
212
203
202
207
204
193
191
200
203
200
201
211
217
216
203
195
200
211
213
206
205
213
211
199
201
216
218
211
211
198
197
201
202
199
200
206
209
206
202
200
203
208
208
208
207
205
201
198
200
207
208
212
213
207
195
192
201
208
209
203
199
201
205
206
202
198
203
208
205
200
207
217
213
202
206
219
218
206
204
197
201
207
209
207
205
204
201
198
196
198
206
209
206
206
208
206
199
195
196
198
203
212
218
206
193
195
205
210
206
198
193
193
197
198
200
202
208
207
200
198
207
215
211
203
202
206
205
199
200
200
205
207
208
209
207
198
191
191
198
202
209
209
207
209
212
207
198
196
199
198
196
202
209
210
203
199
199
199
199
196
192
195
197
196
196
204
207
204
199
201
208
208
205
200
196
194
197
202
202
203
201
196
196
204
207
198
190
194
205
211
213
213
209
208
210
204
196
197
206
204
195
188
197
214
215
201
188
189
198
200
200
202
203
196
194
201
201
199
201
205
203
194
193
197
196
194
204
214
210
207
195
184
186
200
207
202
196
203
212
217
216
214
209
204
201
198
196
198
205
206
198
188
194
211
217
201
187
191
206
210
209
206
202
194
194
200
199
195
201
204
196
185
187
197
201
204
214
222
213
206
192
185
190
203
210
210
206
207
212
213
211
209
206
200
195
195
197
196
197
198
200
200
201
207
206
198
196
202
212
217
215
208
199
191
197
208
204
195
197
198
189
183
188
199
207
210
213
214
208
201
195
198
200
206
213
216
212
206
204
203
199
199
201
203
196
195
196
195
190
190
198
209
214
207
197
194
199
205
212
216
217
210
198
192
201
213
208
195
191
193
192
188
190
201
208
206
201
199
198
197
199
205
205
203
208
215
210
199
193
195
191
191
197
203
197
194
196
196
191
189
195
211
219
210
194
191
194
197
202
210
212
211
203
196
201
211
208
194
186
192
199
194
190
197
204
197
189
188
195
198
200
206
202
196
198
206
203
194
192
196
193
191
198
199
192
187
193
200
199
193
195
206
214
209
198
190
185
185
193
203
205
207
206
199
196
201
204
194
185
191
202
198
189
191
195
192
188
191
197
198
199
204
202
195
193
197
198
198
199
201
199
197
198
195
185
182
190
201
203
199
199
201
202
201
199
191
181
180
194
201
196
200
206
201
191
191
201
198
187
188
197
197
190
188
188
188
193
198
200
201
202
195
194
196
200
205
209
212
208
202
201
205
205
202
198
196
198
201
200
195
194
199
200
193
197
209
210
199
193
195
195
195
201
206
206
200
197
198
201
198
199
216
231
222
198
188
198
203
197
199
199
190
190
201
210
207
203
207
206
201
200
205
209
206
198
197
204
208
202
192
193
198
199
195
200
213
216
208
201
198
200
201
201
202
202
199
193
194
201
199
189
190
203
210
207
201
200
193
183
210
207
194
193
208
216
204
189
191
200
201
201
204
205
204
201
202
209
210
203
194
194
196
193
194
202
212
215
213
207
201
199
198
197
193
196
198
194
193
200
198
180
170
181
203
214
210
200
189
185
218
212
198
199
216
218
196
175
179
194
201
201
201
199
200
204
205
208
207
199
198
197
193
187
192
201
204
204
206
208
202
194
188
188
190
194
196
195
196
200
196
179
169
179
199
212
209
200
193
194
210
205
197
203
214
214
193
176
179
190
197
201
199
193
198
206
209
204
199
199
202
201
195
190
193
193
190
188
196
205
203
191
182
187
197
196
189
190
199
203
195
184
180
187
195
202
201
197
194
196
193
191
192
197
203
202
194
190
191
192
193
202
204
197
200
208
207
197
196
202
205
206
204
202
195
185
178
180
191
201
198
185
183
197
210
201
185
187
203
206
196
190
192
193
193
194
194
193
190
191
183
186
188
188
189
194
203
209
208
198
194
200
206
205
205
205
196
193
201
206
207
208
213
211
197
181
177
186
197
199
192
183
188
205
216
209
193
195
206
210
200
194
193
193
192
193
194
190
187
190
192
196
192
182
182
196
214
221
214
203
198
199
206
214
212
196
180
186
203
209
202
204
214
211
196
183
186
199
206
203
193
190
195
205
209
211
207
207
208
208
203
194
190
189
192
193
193
194
194
196
214
212
197
182
185
208
222
217
206
204
202
194
200
216
215
189
170
184
205
205
195
200
210
204
191
189
196
209
213
206
200
200
202
201
200
207
214
211
202
199
197
194
187
189
193
195
194
200
206
204
224
216
198
187
197
216
218
201
194
203
204
192
192
210
211
187
174
191
203
197
189
199
207
197
187
191
201
211
214
212
206
206
207
201
195
200
211
206
191
186
189
191
189
191
197
198
197
207
217
209
214
211
200
197
207
214
205
189
187
201
204
189
184
195
197
188
190
201
202
191
190
202
206
195
186
191
198
204
211
213
209
204
206
206
198
197
205
202
188
181
186
189
189
193
200
203
204
211
217
209
194
202
207
209
210
209
199
188
188
198
199
188
181
183
186
189
199
203
194
188
197
208
207
197
194
196
198
199
204
209
203
197
200
206
202
200
205
202
192
190
192
192
191
193
205
208
207
207
208
206
185
203
218
216
207
204
201
196
193
192
190
187
185
185
187
190
197
193
182
187
202
209
203
203
205
208
204
197
196
200
199
194
194
198
202
209
212
206
199
201
204
198
191
197
205
206
197
196
199
202
188
208
223
215
199
198
207
206
197
187
186
190
197
201
198
198
195
187
177
186
204
206
199
204
215
220
211
197
190
192
200
199
190
187
198
216
218
202
194
202
209
200
194
200
206
196
184
185
195
201
197
209
219
208
196
199
212
211
198
187
187
195
208
215
213
206
203
198
188
190
201
204
200
204
218
224
213
197
187
189
199
201
190
181
193
214
217
197
184
192
199
194
195
203
202
187
176
185
199
205
200
203
211
206
201
206
213
211
200
192
192
202
214
218
212
207
214
218
211
202
202
205
205
205
212
218
209
197
190
189
195
200
193
185
188
203
207
196
185
188
191
188
193
203
199
187
183
192
205
209
200
201
207
207
208
212
213
210
201
194
195
205
213
212
204
205
215
225
220
204
202
211
214
205
202
205
203
198
194
192
193
198
200
195
187
188
197
198
195
195
193
185
189
199
199
195
195
199
205
208
200
201
206
206
207
211
211
206
201
193
193
205
212
204
196
201
211
216
210
197
197
213
216
201
192
195
201
200
198
197
196
197
207
204
188
183
191
199
200
204
200
186
185
195
204
206
203
202
205
205
199
203
205
202
199
200
203
205
201
190
188
202
210
200
193
201
209
204
193
183
189
206
212
197
188
193
201
201
199
203
205
203
204
202
193
190
194
191
191
202
204
192
185
195
208
210
203
202
205
204
199
201
202
198
191
191
198
208
204
191
186
198
204
194
192
204
212
203
189
181
187
198
200
195
193
200
204
203
200
207
214
206
196
193
197
202
197
183
180
195
203
195
190
198
207
206
201
204
209
211
200
201
200
198
191
191
201
212
207
194
189
196
199
192
194
207
216
208
197
194
195
193
192
195
202
208
209
202
198
202
208
206
194
188
196
204
199
185
183
194
202
198
197
202
202
198
194
200
210
219
207
207
201
198
199
202
211
214
205
195
195
201
201
197
199
209
211
205
203
210
209
194
185
193
207
211
209
202
196
190
193
202
200
191
193
198
198
198
200
202
203
203
204
204
200
195
190
192
203
217
216
217
205
199
202
210
217
214
201
194
203
212
212
207
207
208
201
195
202
215
214
197
187
194
205
207
201
200
196
182
182
198
205
197
192
196
202
207
209
206
205
206
206
205
203
200
191
184
192
207
216
217
206
199
200
206
215
214
202
196
205
218
220
214
210
203
192
189
198
209
207
195
191
197
204
200
196
197
196
183
182
197
203
196
193
202
210
209
200
201
205
206
204
205
206
211
202
187
186
194
208
208
204
200
195
194
205
216
211
203
205
212
214
207
204
199
196
195
201
201
196
191
193
201
206
202
198
195
193
188
190
199
197
189
194
208
213
199
186
192
201
204
204
205
209
216
213
201
191
190
197
197
201
200
190
183
197
216
220
211
204
201
198
198
199
203
205
208
208
203
191
186
194
204
209
212
208
198
187
188
201
206
197
189
195
207
206
190
181
187
197
201
205
205
204
206
210
208
200
199
196
196
201
197
183
180
196
214
219
213
203
192
187
192
201
207
213
217
215
205
194
189
196
204
210
216
220
206
185
186
205
215
208
199
202
204
197
191
192
192
193
201
209
208
198
194
199
204
204
208
197
202
207
196
184
186
199
207
209
208
202
190
187
196
205
206
209
216
217
211
203
196
201
205
204
206
219
214
194
192
210
224
220
211
207
203
199
204
206
197
192
202
215
211
197
190
193
200
205
211
196
205
211
203
195
198
201
199
198
199
198
192
195
206
208
202
201
208
213
212
209
203
206
206
194
188
203
216
211
206
213
223
222
212
209
208
208
215
214
201
195
206
217
213
202
198
202
207
205
204
193
200
211
211
209
208
203
195
191
194
196
196
201
210
209
198
195
200
203
206
208
207
207
204
188
175
187
214
227
219
211
217
216
207
203
210
215
217
210
202
202
207
212
209
207
206
211
216
207
193
195
195
202
208
211
212
205
197
193
196
200
202
206
210
206
199
196
195
196
198
202
204
204
200
186
173
180
208
229
217
200
205
211
204
199
204
210
209
204
205
207
204
201
203
205
205
209
215
207
188
205
197
194
198
204
208
208
203
200
203
207
209
209
209
207
204
202
197
192
190
194
201
201
196
190
181
180
199
216
205
188
192
206
206
198
197
199
200
203
211
211
200
195
201
203
197
195
204
204
193
213
202
192
191
194
203
208
208
208
209
212
213
212
209
207
206
208
205
196
189
192
200
199
195
196
194
186
190
201
196
185
189
204
205
193
189
195
201
205
212
211
197
193
201
203
195
188
195
205
204
211
200
194
194
195
198
201
204
206
209
211
213
212
205
202
202
209
210
203
196
196
201
199
195
202
205
195
189
193
197
199
202
205
199
185
185
198
206
204
206
205
200
199
203
203
198
194
199
208
210
203
193
199
209
207
200
195
195
195
200
207
212
209
202
196
198
208
213
208
204
204
205
199
195
202
211
208
199
197
204
216
218
209
189
175
184
204
208
198
194
198
201
201
199
198
200
202
208
208
206
200
186
202
220
218
202
191
187
183
190
203
210
204
200
197
198
205
211
210
207
207
209
204
196
197
209
218
217
209
209
219
224
211
186
173
189
209
208
194
187
196
202
200
192
188
194
207
211
206
197
201
190
205
222
219
204
194
186
180
188
204
207
202
205
207
204
204
207
206
207
208
210
204
193
190
200
217
225
217
208
209
216
207
185
176
191
209
210
200
194
199
202
200
193
186
188
201
208
202
192
198
193
206
215
210
199
198
194
190
199
209
205
200
210
219
213
204
202
202
207
213
211
200
187
186
196
208
219
219
204
197
201
198
185
180
190
203
212
213
211
207
205
206
201
189
190
200
204
201
199
188
192
205
205
195
192
197
201
202
207
212
204
198
209
219
213
203
198
199
210
220
213
195
183
188
197
201
210
216
204
195
195
195
188
186
189
196
210
223
224
212
206
211
208
196
196
206
207
205
209
179
191
205
201
189
189
199
207
207
208
210
205
199
203
205
201
198
198
201
212
220
214
200
192
196
199
200
205
213
208
201
200
198
194
194
193
193
204
219
221
211
209
215
210
197
202
215
212
208
214
180
193
208
205
194
195
204
206
204
205
205
205
200
198
192
189
193
202
205
209
211
211
210
208
206
201
199
204
209
211
209
207
201
199
204
202
198
199
208
210
208
210
214
205
195
202
214
210
205
211
193
200
209
206
202
203
203
200
199
203
205
202
199
197
194
190
194
205
210
205
199
203
214
217
209
197
192
194
201
208
210
204
199
201
207
207
200
197
199
201
206
212
208
199
193
198
204
203
202
204
206
202
199
198
203
204
196
189
196
210
212
202
196
200
205
203
199
204
211
204
195
195
205
210
206
196
186
181
185
198
204
196
194
200
205
203
197
194
193
199
209
210
203
196
195
196
197
199
202
202
212
199
186
185
196
201
191
182
196
218
219
202
192
201
212
210
202
200
206
203
195
192
193
195
198
196
185
176
178
192
197
191
191
202
203
197
192
191
193
203
211
207
198
196
197
196
197
205
211
207
207
198
186
185
195
201
194
191
203
219
218
203
194
200
207
204
197
197
201
199
193
191
190
189
193
197
193
187
189
196
197
191
194
203
202
195
192
192
195
203
209
207
199
199
200
201
203
212
215
211
198
198
198
200
203
205
207
208
212
212
206
197
195
198
197
193
194
201
201
191
184
187
192
195
196
197
199
204
209
208
202
197
199
204
202
199
198
199
199
200
202
204
203
201
201
202
207
208
208
208
190
197
210
214
209
206
211
218
215
204
195
191
195
196
192
187
194
204
200
186
177
181
196
207
202
195
200
216
224
217
207
204
205
204
202
201
204
207
201
195
197
204
205
199
198
205
207
199
191
195
186
191
207
213
204
198
203
213
213
201
190
188
193
196
192
193
202
209
202
190
180
180
197
211
206
194
196
212
222
214
205
205
207
203
196
196
204
210
204
192
193
201
201
195
197
204
205
193
183
183
189
187
196
202
197
190
190
199
204
200
191
190
193
194
192
195
205
210
205
198
193
192
198
208
206
194
193
204
208
204
199
202
204
199
191
190
197
206
204
194
193
197
196
192
196
203
203
195
186
181
192
189
194
194
193
191
189
190
197
198
194
194
194
195
192
193
203
211
207
203
202
201
201
200
197
194
193
196
196
193
195
197
201
200
191
189
194
201
201
196
192
193
195
196
198
198
198
200
196
187
193
194
191
190
197
205
209
210
209
200
189
193
207
215
209
201
197
206
214
210
196
185
188
199
202
189
179
182
191
196
196
195
197
199
203
211
217
214
204
195
188
194
216
225
205
181
177
189
199
198
195
197
190
184
190
206
214
209
202
194
190
199
214
222
213
198
196
210
220
214
198
190
195
207
207
191
176
184
201
204
192
187
193
200
202
208
210
206
198
196
198
200
205
203
192
188
194
199
195
193
205
204
197
187
193
210
215
203
192
192
199
202
210
219
214
200
194
205
215
212
199
194
195
203
206
192
178
189
209
208
191
183
193
201
203
204
206
202
197
199
207
208
197
182
181
194
211
212
200
194
205
206
207
203
205
214
213
196
187
196
203
200
197
208
211
199
192
197
206
205
197
188
188
195
202
195
186
195
212
209
196
189
194
201
202
203
203
204
201
203
210
213
201
179
174
194
215
215
202
194
196
197
208
213
213
213
206
193
190
198
200
190
185
197
208
203
195
192
198
198
191
181
181
191
198
195
193
202
212
211
203
201
200
198
197
197
197
204
206
205
210
216
207
187
176
191
206
204
194
187
187
186
204
211
207
201
196
195
197
199
194
187
186
195
207
208
203
199
200
198
189
180
182
195
199
194
195
208
215
209
203
203
203
197
191
189
192
201
206
207
211
217
210
193
185
193
197
191
185
185
188
185
195
198
193
188
191
199
205
200
190
188
194
197
202
205
206
207
208
205
197
190
192
201
198
190
193
211
220
208
193
196
199
194
187
188
195
201
203
209
217
216
205
195
193
198
196
186
185
194
199
193
190
186
184
190
198
204
203
195
187
191
201
202
199
196
196
204
212
211
203
198
202
204
198
190
193
210
218
204
186
185
191
191
187
192
201
202
200
208
216
211
200
197
203
205
197
191
197
212
214
205
192
182
190
206
212
205
195
188
184
190
200
207
200
186
184
195
208
209
203
205
206
202
196
194
194
205
212
204
190
184
189
192
194
200
207
202
195
198
204
200
198
200
208
209
199
200
211
220
219
212
196
187
202
222
218
198
187
186
185
185
196
207
203
187
181
190
200
200
200
206
206
197
195
197
193
195
204
206
199
191
191
199
202
205
205
198
188
184
186
189
193
202
209
208
202
205
214
215
213
211
201
198
212
224
211
190
187
194
192
184
190
200
201
196
195
197
193
190
198
206
204
195
197
201
194
189
197
207
204
195
196
206
210
206
202
196
186
178
177
182
187
196
204
206
204
205
206
203
200
206
208
208
212
211
197
187
195
205
199
189
186
190
197
205
210
203
189
187
198
203
199
196
203
205
196
189
193
201
201
196
199
206
210
207
202
196
190
187
187
185
184
187
200
205
201
199
198
198
190
204
215
215
208
201
195
195
203
206
203
195
188
187
194
208
213
201
187
189
200
198
195
199
205
205
199
194
193
193
197
199
200
200
204
211
209
200
194
199
203
196
185
189
199
203
197
194
198
204
190
205
217
215
201
192
196
204
203
199
199
200
194
190
197
208
207
194
186
194
198
195
195
202
202
195
197
200
192
189
198
206
200
189
195
214
217
200
191
199
207
201
194
198
201
198
192
193
202
210
196
207
213
210
198
192
200
206
199
190
192
200
201
198
204
211
203
191
191
197
198
196
201
205
194
184
191
200
196
191
203
213
200
181
188
212
217
199
186
190
198
199
203
209
202
192
191
200
206
209
201
204
206
206
203
199
201
201
197
190
193
198
200
200
207
210
203
196
201
203
202
202
205
205
193
184
188
199
199
197
202
210
203
188
188
201
207
196
188
189
189
194
209
214
199
190
197
207
206
201
201
203
202
205
211
208
201
198
196
196
197
198
197
198
206
207
200
197
205
209
206
208
207
202
194
192
195
201
202
199
197
198
206
205
194
191
194
196
195
196
193
195
207
210
198
194
201
210
204
192
203
204
202
206
212
213
203
196
200
205
203
200
200
201
204
202
194
193
202
205
205
209
205
195
194
201
203
204
204
196
184
186
207
220
204
188
191
196
200
205
202
194
199
205
202
199
203
208
202
192
206
205
204
203
210
211
204
201
207
209
203
202
204
205
205
198
190
190
195
197
200
207
206
193
191
200
206
206
203
193
179
179
202
220
210
198
197
194
194
203
204
194
195
204
208
202
201
203
206
201
210
208
205
204
204
204
205
207
210
208
199
198
201
205
206
201
196
194
194
193
199
208
206
194
189
196
203
203
201
194
184
179
190
203
206
206
203
189
183
194
200
194
196
208
212
202
197
204
213
213
216
210
205
201
198
199
204
211
210
202
191
187
192
200
206
208
207
202
195
196
206
209
207
199
195
196
199
200
199
195
191
187
185
187
194
201
202
189
183
189
192
195
202
211
210
199
194
201
214
219
219
214
206
199
195
201
206
208
202
193
188
185
187
195
208
215
213
203
196
204
215
212
201
200
202
201
200
202
201
196
195
195
190
181
183
192
198
197
194
190
190
199
208
212
207
199
194
196
202
214
219
218
208
200
199
203
208
204
193
190
192
192
193
200
214
219
211
198
194
208
217
208
195
197
203
203
200
203
207
199
197
201
198
183
180
189
201
212
209
195
191
201
208
207
205
201
194
187
190
200
212
214
209
201
198
202
205
202
193
193
203
205
205
208
216
215
204
192
193
205
211
202
193
194
198
200
197
203
210
205
202
204
202
188
183
195
212
221
213
197
192
198
203
201
202
207
201
185
181
190
200
203
206
205
198
194
196
202
201
203
214
217
210
207
211
211
203
194
194
200
201
197
192
192
198
199
199
201
208
210
210
209
201
189
188
199
213
215
205
196
194
196
195
195
201
210
208
193
187
192
193
195
203
207
195
183
189
205
210
216
224
223
208
197
199
207
207
196
191
193
197
196
191
191
199
208
206
200
200
210
218
215
203
195
193
197
200
197
194
194
195
194
193
195
200
206
204
197
197
205
196
200
205
202
189
179
187
206
216
220
226
222
206
192
193
202
208
201
189
188
197
197
190
187
196
210
214
203
195
204
218
219
208
201
197
192
187
185
189
192
192
193
195
200
202
200
194
195
203
214
201
211
214
204
191
184
190
203
212
216
213
210
206
199
196
200
207
203
191
190
199
198
188
184
189
202
209
203
193
199
212
217
209
201
197
193
187
187
192
191
189
193
201
208
206
196
188
189
199
213
202
217
221
213
202
193
190
199
210
208
192
192
206
212
205
200
207
207
197
197
202
198
186
182
180
185
197
201
198
197
203
208
202
196
196
197
197
196
195
192
191
197
206
210
207
199
193
192
194
200
201
213
218
217
210
198
190
198
211
202
178
178
201
218
211
201
206
207
200
199
199
193
190
186
180
175
188
204
204
196
195
201
198
189
194
204
203
198
196
196
199
204
205
202
199
199
200
199
194
191
202
202
206
206
205
196
193
203
212
201
178
178
198
213
210
205
204
202
198
194
191
190
192
193
187
181
189
206
208
193
190
202
203
196
197
204
199
192
192
200
207
205
200
193
192
195
203
207
199
189
203
200
195
192
190
192
201
212
213
202
190
190
198
205
209
210
203
195
189
186
185
187
195
201
202
196
195
205
205
190
187
204
215
210
206
204
196
189
191
201
205
200
196
193
190
190
200
209
205
196
202
200
192
184
183
191
207
218
213
204
202
201
201
202
209
213
203
189
185
185
186
191
198
207
212
209
199
198
199
192
192
208
222
218
207
200
199
196
196
198
197
194
198
201
195
192
200
210
211
202
194
197
196
191
189
194
206
212
207
203
204
204
203
205
213
215
204
188
185
192
198
200
200
204
214
214
201
191
196
201
205
214
219
212
199
198
205
206
201
195
191
194
203
209
203
197
204
213
212
202
192
195
199
202
202
200
204
206
201
199
200
202
204
209
211
210
202
193
192
199
210
210
202
198
209
215
206
194
197
209
219
217
207
194
187
194
207
208
200
195
195
201
208
209
202
201
208
215
209
199
197
193
196
204
209
206
205
205
199
196
197
202
205
206
204
198
199
202
201
204
211
211
203
196
200
210
211
205
204
212
221
216
197
179
179
195
207
205
197
196
203
211
211
205
199
200
208
213
207
197
204
193
191
199
205
206
211
211
204
197
198
203
206
205
197
192
198
206
206
203
202
202
201
195
191
198
209
213
212
211
211
207
187
168
173
192
203
204
199
198
207
215
212
202
200
201
205
206
202
199
201
190
187
189
193
199
209
214
207
201
202
203
200
200
199
197
198
202
202
199
195
193
194
191
185
187
200
214
216
205
200
196
181
165
170
187
199
205
206
205
209
213
210
202
199
202
204
199
199
204
189
183
185
186
186
189
202
207
199
196
201
199
195
198
206
206
200
197
198
198
196
191
188
186
184
185
196
213
219
204
191
189
182
172
177
188
196
206
212
209
208
206
205
198
197
203
202
191
195
210
181
183
190
191
187
189
197
197
188
188
196
196
192
197
205
203
196
194
199
205
204
196
191
190
192
195
198
210
217
206
194
191
190
189
196
200
196
200
208
207
206
206
204
194
191
200
199
187
191
210
186
189
198
198
195
197
199
195
184
185
193
194
192
198
199
191
189
198
210
212
208
203
203
204
205
203
200
205
212
211
204
200
198
204
214
213
199
194
197
200
205
211
205
192
189
199
199
186
189
204
200
201
204
203
202
202
200
196
191
195
201
197
193
198
197
184
185
204
220
217
206
202
211
215
210
201
192
192
202
213
215
206
201
208
217
213
198
189
189
195
205
211
207
197
196
202
201
193
192
196
212
208
202
202
203
202
196
194
199
212
215
202
192
198
203
194
190
204
220
214
199
199
211
215
207
193
180
180
191
210
218
207
200
202
204
198
190
187
190
196
204
211
209
206
207
207
205
203
198
193
213
206
196
196
198
196
191
193
203
218
222
206
191
198
210
205
195
198
207
203
193
195
205
205
197
188
181
179
185
202
207
202
199
199
192
184
184
191
197
202
206
208
209
213
214
208
204
205
203
196
206
204
196
195
194
190
191
198
205
211
214
204
195
199
206
204
196
195
200
194
185
190
199
199
193
192
192
192
192
193
194
195
200
203
194
183
185
196
205
207
208
210
214
215
211
204
200
201
201
201
196
198
200
201
195
188
196
209
208
196
193
195
199
200
197
193
193
200
201
189
178
184
195
198
198
199
203
207
204
196
189
190
202
211
205
195
193
201
207
206
206
213
218
213
203
198
198
196
195
200
194
196
204
206
197
186
196
216
212
189
179
191
205
203
190
186
196
207
204
189
178
180
191
199
201
201
205
213
215
204
193
193
204
214
213
204
201
208
209
198
196
209
216
208
198
199
201
196
189
194
198
193
198
203
195
183
191
211
212
191
179
190
204
202
191
191
204
210
201
192
186
186
190
199
201
198
200
211
215
207
198
200
204
208
209
206
203
209
209
193
187
196
205
202
198
203
206
200
190
189
209
200
194
193
192
185
188
200
206
196
186
191
202
198
193
197
209
206
197
195
199
198
195
200
202
199
200
207
209
205
203
204
202
199
202
202
201
206
206
195
185
187
196
200
202
204
205
204
197
189
218
211
196
188
190
192
193
200
201
195
189
192
198
195
193
199
205
199
192
195
206
207
203
203
203
204
203
203
201
201
204
206
199
193
199
205
202
200
202
200
191
185
193
204
206
200
200
203
201
194
[truncated: 210,001 more chars]
