# Supplementary material for: Evaluating flow modulating treatment response in intracranial aneurysms using black-blood MRI in vitro
Source: Commun Med (Lond). 2026 Mar 27;6:170. doi: 10.1038/s43856-026-01413-z (PMC13031954; doi:10.1038/s43856-026-01413-z)
Supplement: Supplementary file 7 — Supplementary Data 4 [file 43856_2026_1413_MOESM7_ESM.zip › Data_Figure_6c/pump flow rate 4.5 mls/BB3/without device/15_BB3/1_aneurysm_array.txt]

56
51
37
24
23
30
26
31
30
26
16
19
34
38
26
18
13
17
25
25
11
17
15
20
12
24
28
31
30
27
21
36
20
31
44
37
29
34
30
22
42
35
36
49
56
46
44
44
36
37
47
35
19
33
29
27
29
46
51
48
35
30
27
36
46
36
25
39
27
28
29
29
29
30
29
26
26
35
46
47
41
48
41
32
24
17
13
20
32
35
33
37
52
55
43
48
38
35
29
18
16
23
29
33
32
39
45
37
26
42
23
29
32
26
30
33
34
26
30
18
25
32
33
35
39
44
52
62
12
11
22
31
36
43
58
71
15
16
8
4
5
8
17
26
24
22
31
27
19
24
24
17
22
40
38
20
20
20
22
33
35
20
15
25
26
33
39
34
18
21
48
44
42
40
37
21
16
26
34
32
28
32
26
22
43
28
39
52
45
31
31
35
39
43
43
28
27
36
29
14
34
15
23
39
35
22
22
35
44
42
29
22
32
48
32
14
35
73
20
35
40
32
19
13
17
23
22
19
25
41
52
37
27
42
77
35
53
50
30
17
8
5
10
16
24
36
40
43
41
34
49
83
32
39
39
27
16
7
8
17
27
32
35
29
28
26
26
55
95
18
18
21
8
5
16
30
39
30
22
26
31
26
28
69
120
21
9
2
17
18
35
40
34
29
45
52
55
60
97
137
4
12
12
22
30
38
46
57
69
77
85
107
4
13
21
29
36
45
55
66
78
90
12
8
12
17
21
27
33
29
10
4
6
17
22
27
63
66
47
17
2
3
3
7
12
21
39
15
30
51
53
33
12
4
3
9
13
23
35
30
22
20
29
31
26
17
18
19
15
19
46
48
25
18
40
41
25
21
25
23
14
16
18
16
22
41
43
19
17
47
32
44
45
41
36
31
17
7
8
16
17
20
22
22
16
18
43
46
32
30
41
38
20
6
8
23
36
34
20
17
17
14
8
38
71
41
29
25
33
27
4
7
9
39
45
36
22
25
30
14
3
27
71
23
39
39
34
22
9
6
10
25
23
19
21
37
39
19
13
33
69
94
19
47
51
41
19
4
4
7
6
5
15
30
32
23
23
29
50
82
106
27
42
35
26
11
2
3
6
7
11
26
30
13
2
13
27
60
106
130
30
36
22
14
7
2
6
10
17
23
25
17
9
13
17
23
66
134
164
25
32
35
27
7
1
13
12
21
25
24
18
33
43
40
44
93
156
171
18
29
20
5
13
18
5
16
23
32
42
52
59
57
74
120
155
11
21
33
18
3
11
24
34
41
47
52
57
81
118
129
13
18
20
17
24
32
39
45
66
93
15
17
5
8
21
32
31
28
33
23
21
29
33
35
31
64
68
59
46
32
20
10
13
28
33
33
37
47
58
61
56
37
20
5
3
10
26
28
31
37
42
35
41
50
46
24
7
5
12
22
23
30
41
33
22
39
48
37
27
26
22
13
6
15
22
20
16
34
50
28
15
39
37
48
39
21
13
9
3
12
17
13
8
7
30
42
19
13
39
28
46
41
27
19
16
15
2
14
7
4
2
4
15
20
10
10
38
61
32
52
36
13
16
18
11
12
11
5
10
13
10
9
6
5
7
38
67
23
47
36
13
14
14
10
21
10
15
30
32
21
14
6
2
3
27
60
70
10
35
47
31
18
6
5
12
10
21
31
25
25
25
19
6
8
23
49
82
7
34
46
36
28
11
3
2
10
20
17
16
28
31
28
19
22
41
63
104
10
34
41
25
15
15
4
4
15
16
16
29
36
18
13
20
26
53
93
136
16
32
34
24
11
0
5
11
16
18
24
33
23
6
0
14
21
59
119
161
22
16
26
40
27
4
9
16
18
18
18
19
13
11
17
21
34
84
140
164
1
17
35
25
10
17
20
18
11
8
18
25
27
26
29
57
111
148
139
2
13
18
20
27
27
21
12
5
16
33
37
31
30
34
64
112
134
105
13
24
32
33
26
23
7
3
16
21
23
31
33
36
62
98
107
20
26
14
10
10
3
16
29
27
31
52
77
13
6
3
9
26
22
17
23
37
47
34
24
22
24
25
26
79
92
75
51
39
30
25
21
26
32
29
23
43
71
78
68
47
36
28
18
11
20
38
45
30
24
65
73
66
52
38
21
14
7
3
19
46
45
30
15
28
65
69
53
46
46
32
12
5
5
15
30
38
29
30
15
9
30
34
61
65
48
31
23
10
4
10
16
26
24
13
16
32
20
8
33
32
48
48
31
16
4
0
11
26
28
11
5
5
16
31
16
6
30
54
20
34
48
30
3
1
1
2
13
33
24
4
4
3
16
26
3
5
26
46
17
32
48
27
1
2
5
3
16
30
8
3
4
8
13
10
11
5
36
60
51
11
19
40
39
4
3
10
14
23
21
3
9
21
19
12
2
11
5
32
50
52
8
18
37
41
20
5
4
8
17
11
10
22
26
24
19
12
5
10
19
29
60
90
7
21
45
41
28
20
7
3
5
9
21
27
29
33
29
26
19
16
28
40
83
131
5
23
47
39
18
23
23
4
7
17
26
32
39
43
32
28
27
19
43
72
111
143
4
23
36
35
21
9
14
5
12
20
31
39
43
37
23
24
20
23
59
92
120
138
21
19
12
25
33
18
2
8
14
21
31
29
23
18
16
23
19
40
84
106
115
119
12
1
15
31
19
9
14
15
23
24
10
12
15
8
11
16
44
92
107
101
86
2
3
16
18
17
28
20
18
27
16
7
26
29
9
6
13
43
81
97
90
16
19
20
30
31
20
25
30
9
15
26
23
15
17
24
49
75
85
76
14
16
20
16
22
36
19
5
9
8
9
10
11
21
47
72
72
1
9
37
42
9
3
3
4
11
9
4
14
38
54
4
2
6
19
15
10
13
20
31
62
50
29
24
17
10
17
86
102
85
61
48
34
22
8
11
22
26
14
41
64
84
86
66
41
28
18
18
13
24
36
29
17
39
60
79
73
57
33
20
12
3
6
21
49
57
26
15
24
44
60
73
71
56
42
24
6
4
2
3
23
54
49
13
9
15
47
80
74
51
39
40
23
6
12
2
15
28
26
17
6
7
3
20
8
39
72
66
43
27
22
5
18
18
5
20
13
2
2
10
3
2
30
43
10
36
48
39
24
13
1
1
23
34
25
6
4
4
14
25
5
5
21
33
13
25
37
39
14
0
0
1
2
21
42
32
5
4
10
29
31
5
9
7
30
32
21
23
35
37
13
1
0
4
2
20
42
18
4
12
22
28
26
18
11
24
45
34
15
23
23
28
28
5
1
8
20
27
30
3
14
31
27
20
12
21
5
29
34
31
38
14
27
27
29
30
14
2
0
12
23
18
3
22
37
33
23
12
9
10
21
19
34
74
20
28
39
43
32
24
17
8
4
16
18
14
28
40
41
33
22
18
14
32
37
54
99
14
11
33
53
37
16
25
27
5
15
23
29
36
42
46
41
36
29
18
51
64
72
102
7
5
22
46
40
16
10
5
3
13
26
36
40
41
41
38
37
23
33
75
73
67
95
23
22
19
26
18
4
2
5
9
18
30
29
24
25
28
33
21
51
90
73
58
81
25
24
11
17
16
6
7
10
8
18
25
13
11
17
16
23
16
45
73
63
52
66
13
18
18
12
9
21
14
15
27
21
8
20
23
10
6
10
30
46
52
56
61
15
29
22
15
21
24
17
28
37
17
15
29
25
11
5
17
33
43
48
56
23
13
14
17
16
25
41
31
10
9
16
15
14
10
14
35
53
47
44
4
4
1
16
41
43
17
3
2
4
4
19
15
5
24
46
39
21
42
30
7
2
12
17
7
22
29
20
29
42
6
2
14
17
17
17
22
29
39
67
72
50
36
31
11
12
74
85
73
64
64
55
33
19
14
14
25
19
35
55
80
84
68
46
36
28
17
5
5
21
26
12
46
52
60
66
66
47
23
9
7
14
18
30
43
31
11
7
47
53
61
62
53
43
25
7
3
2
8
29
56
57
22
20
19
37
50
61
58
45
38
35
16
7
14
3
2
24
37
32
6
34
30
13
19
47
74
56
25
23
32
17
15
23
4
11
14
3
2
3
30
20
15
27
2
7
40
67
51
27
19
19
9
24
24
3
15
4
3
1
1
15
6
25
27
3
17
37
41
30
20
15
6
6
22
24
6
6
6
8
22
10
3
1
8
16
12
28
36
39
31
7
3
4
5
3
21
28
10
8
18
31
45
29
3
3
0
12
18
28
40
39
37
29
7
4
3
14
9
24
34
9
26
41
42
40
33
17
6
10
22
20
12
15
27
39
34
22
18
6
5
14
23
29
34
8
41
65
49
30
16
20
8
27
21
17
28
2
26
51
40
21
20
13
10
11
13
28
32
10
39
68
54
33
14
6
26
40
27
19
50
82
15
33
47
46
33
20
19
24
20
9
26
33
20
34
53
53
39
21
16
32
58
49
33
56
96
22
15
31
45
30
11
18
20
8
23
36
33
30
37
46
41
35
25
35
74
64
37
54
83
5
1
19
44
39
8
2
8
6
17
32
34
29
29
35
37
36
21
46
86
59
24
47
79
7
21
34
38
27
6
1
8
7
9
17
23
23
22
28
32
33
22
53
85
46
18
41
74
14
35
46
34
19
3
2
8
6
8
12
15
15
15
23
28
27
19
42
56
34
23
36
17
28
31
22
3
1
10
9
12
20
20
13
15
22
26
21
17
23
27
24
33
46
3
17
25
25
14
14
15
13
24
28
16
12
16
23
29
28
19
23
24
26
37
16
20
18
17
6
17
26
36
22
10
7
14
23
30
27
16
23
30
27
30
14
10
3
4
19
42
35
17
3
3
7
9
16
12
4
13
28
25
3
2
2
19
40
28
12
12
19
13
4
4
19
6
21
34
27
21
8
7
16
16
23
19
28
31
40
49
1
1
12
26
15
7
12
24
62
78
59
26
32
57
74
66
60
70
79
59
35
32
25
27
21
22
44
69
75
66
60
60
55
35
19
17
18
28
30
42
41
49
58
60
50
34
32
26
18
12
6
14
23
17
5
44
52
50
47
46
46
31
10
9
8
18
29
31
38
31
6
8
33
52
55
52
45
39
36
19
4
11
5
17
40
45
42
22
17
21
5
13
31
49
54
41
32
28
29
14
13
24
8
15
23
13
7
3
32
35
8
11
17
43
53
32
9
11
25
12
22
32
7
10
1
0
1
2
32
31
11
19
10
8
18
40
47
25
7
10
20
16
27
29
4
4
1
0
0
2
23
13
18
17
3
4
20
35
40
31
17
13
17
15
15
19
11
14
17
16
20
24
9
11
2
9
14
5
21
47
49
40
26
9
10
16
15
11
14
4
23
40
43
49
50
28
3
1
2
11
11
7
37
55
52
40
24
8
6
6
16
19
25
17
19
60
71
64
51
31
4
3
7
10
9
8
22
42
53
40
21
11
5
5
14
21
31
32
18
65
88
72
44
20
6
16
24
16
12
23
31
11
41
64
42
18
12
5
9
14
12
32
40
22
48
81
70
43
23
18
47
56
33
20
33
64
22
48
57
41
23
13
6
14
15
9
33
48
31
31
55
57
41
29
28
63
85
57
24
26
72
28
34
23
24
30
23
6
4
13
8
32
51
39
27
32
37
35
33
29
61
94
57
22
24
63
16
12
6
19
39
25
4
2
16
10
26
44
39
33
28
28
30
31
25
54
83
38
14
20
61
1
10
29
44
46
24
2
2
20
14
16
23
25
32
29
28
29
30
22
46
64
28
12
17
56
15
44
59
49
24
2
1
8
6
11
13
16
21
25
27
32
30
22
28
39
23
24
14
39
3
20
36
38
26
6
3
4
3
10
14
14
16
15
20
33
32
22
18
23
22
30
26
2
12
25
27
23
8
5
12
15
13
15
7
2
16
34
38
22
18
20
23
25
40
5
12
20
26
19
2
11
27
19
8
8
4
6
19
28
26
21
18
17
16
19
14
23
22
4
4
24
38
23
5
3
6
11
12
14
4
3
8
11
14
16
17
3
1
8
26
38
21
8
11
17
14
4
5
4
6
9
22
23
10
17
20
24
18
8
13
18
22
28
30
24
28
32
45
33
5
4
10
22
28
16
11
13
32
37
14
2
41
44
34
21
37
62
58
44
45
59
54
28
25
36
30
13
26
53
65
59
53
54
66
54
33
28
33
30
21
38
31
38
54
56
54
50
54
52
34
23
18
17
26
31
4
42
44
36
36
38
43
40
24
36
31
19
17
5
9
20
16
4
28
45
50
36
33
32
38
25
6
19
15
23
35
21
27
26
2
7
4
9
27
48
52
44
39
36
35
18
9
17
18
33
39
36
24
21
7
20
7
7
25
43
44
35
34
31
30
15
16
25
23
31
20
3
2
3
23
33
8
21
16
14
26
37
32
16
16
18
26
17
22
32
5
7
4
2
2
3
28
36
7
12
5
12
22
33
36
23
7
5
13
25
22
22
22
3
2
2
1
1
12
28
19
17
13
3
1
8
32
46
34
16
3
6
17
24
21
13
4
22
35
26
20
14
9
17
4
22
23
13
14
1
29
59
52
33
15
3
9
21
24
21
11
3
43
73
67
62
44
19
6
5
21
21
10
6
10
45
68
55
34
16
5
10
19
22
23
24
6
43
83
91
85
60
27
8
15
19
9
8
8
3
10
36
60
57
34
16
7
9
12
10
20
31
24
24
69
93
89
60
31
22
36
31
11
21
27
22
10
35
60
60
34
15
6
5
6
4
8
33
47
29
47
75
75
52
35
43
66
60
35
25
30
43
28
12
35
60
56
29
14
12
3
7
4
4
34
55
43
30
46
48
38
36
51
86
92
49
23
17
49
50
11
32
49
33
15
12
10
3
7
4
3
35
58
47
32
27
24
20
31
40
81
96
38
20
15
50
24
36
29
18
13
4
3
7
20
6
32
51
46
43
28
20
15
24
29
61
71
22
19
12
51
16
34
49
48
34
12
2
9
24
7
25
33
31
43
39
26
20
24
22
34
42
16
19
8
47
12
28
51
62
52
26
7
1
8
5
12
16
17
36
40
33
28
30
18
15
25
19
31
6
35
8
4
18
40
46
31
11
2
2
5
8
10
13
22
23
22
27
29
14
10
22
25
30
5
35
1
1
17
32
32
20
5
3
10
7
9
10
3
4
5
21
26
14
14
22
22
14
24
14
7
18
27
32
17
4
9
21
8
8
7
5
5
11
17
18
16
15
13
10
12
28
8
20
32
31
6
8
24
32
13
6
6
13
17
15
10
6
8
7
5
7
11
24
8
4
15
34
35
14
4
4
7
5
4
5
7
11
11
15
18
14
2
8
20
29
23
9
4
7
14
20
23
23
21
25
29
34
32
5
2
6
17
25
22
14
10
12
26
30
4
17
23
11
4
10
11
29
41
42
25
55
58
38
29
40
40
26
28
41
38
19
20
37
56
47
29
27
41
43
26
22
27
21
8
28
28
31
39
42
37
33
31
45
40
24
19
19
17
12
2
39
43
36
33
32
33
35
35
41
44
32
18
10
9
14
16
4
20
36
40
30
26
26
33
30
20
37
29
18
14
3
5
14
3
3
4
6
18
35
39
24
19
27
37
25
13
27
14
19
30
4
4
13
3
16
8
6
5
19
36
41
33
28
31
37
19
14
19
19
32
33
9
5
5
10
28
22
10
8
10
21
33
34
32
30
30
32
16
14
22
27
29
6
32
15
3
19
36
25
7
18
11
18
32
29
17
14
19
23
28
18
14
19
6
5
3
37
33
16
35
39
14
10
2
9
7
25
38
29
9
3
7
16
27
23
15
2
1
7
3
2
7
33
37
23
11
13
6
20
1
13
36
43
28
4
1
4
18
31
26
13
1
22
48
37
7
3
26
30
5
30
29
10
17
7
38
64
47
19
3
3
6
24
36
30
15
3
44
79
77
58
24
5
17
11
38
32
8
10
7
16
61
80
50
19
4
3
9
27
35
30
21
7
46
76
87
93
60
9
3
27
42
17
11
18
12
20
65
80
50
20
6
4
14
25
23
26
31
30
31
55
80
96
69
23
18
51
50
20
28
32
19
5
22
64
76
48
18
9
3
5
13
10
14
37
53
41
34
61
77
63
37
48
74
62
30
29
33
26
9
21
60
73
46
12
14
18
5
10
8
9
37
58
53
34
42
43
40
41
53
83
74
29
25
18
30
25
11
42
68
48
9
3
10
7
14
7
6
34
55
52
45
28
20
18
35
40
73
70
24
27
18
35
34
8
37
66
54
16
1
1
14
12
10
4
29
45
46
47
33
16
13
27
29
56
49
19
29
17
40
41
9
33
66
70
44
12
1
3
3
10
5
23
33
29
41
40
24
14
26
22
32
29
17
24
6
40
54
27
50
63
57
39
24
8
2
8
7
15
18
18
36
43
29
21
28
17
11
21
17
37
9
38
14
14
28
46
48
30
9
2
9
13
7
9
13
26
26
22
17
19
8
6
19
21
35
7
35
6
1
10
33
39
27
9
2
10
16
4
6
7
3
3
3
11
10
5
7
17
16
7
4
34
8
14
26
37
28
10
3
9
18
4
6
6
5
6
10
10
8
7
7
7
3
3
21
10
24
35
30
13
9
17
21
5
9
10
22
25
21
11
10
10
7
6
5
9
11
21
12
12
24
29
21
5
9
4
1
2
3
1
13
18
11
14
13
8
1
4
9
20
24
16
4
6
3
6
9
13
13
12
19
19
20
23
12
3
4
4
19
25
19
12
9
7
12
15
3
16
21
8
3
10
17
16
34
32
20
37
54
47
42
44
45
35
14
29
51
50
30
24
38
42
37
35
42
38
16
20
20
18
32
40
32
16
13
28
37
30
22
18
13
9
18
27
24
20
22
19
16
15
15
28
31
21
13
5
3
2
3
16
33
42
28
20
16
17
18
19
24
30
23
11
3
3
3
2
1
2
9
15
28
33
26
18
17
28
24
16
33
23
13
6
3
3
3
4
6
4
8
8
12
24
29
20
16
21
35
21
21
34
10
11
15
4
2
3
11
18
18
27
9
9
13
23
27
19
16
22
33
17
21
26
9
16
11
15
7
4
12
26
29
28
7
7
11
15
21
23
17
16
19
26
16
13
15
11
13
1
39
38
15
26
37
35
5
13
6
7
18
25
17
10
10
12
15
22
18
10
8
4
4
1
44
64
45
46
45
26
3
6
22
4
8
20
29
19
10
4
5
10
22
25
14
4
10
22
2
0
43
62
45
30
9
7
11
23
1
6
20
32
30
16
7
3
2
12
30
30
16
3
26
50
38
6
1
32
38
3
26
23
14
24
22
2
17
48
61
35
11
5
3
4
19
40
34
17
8
36
61
64
47
5
6
20
5
37
24
15
25
21
1
29
79
86
42
8
5
4
9
29
41
33
22
17
37
48
64
83
42
2
3
19
44
22
21
26
19
5
4
42
96
91
37
11
7
5
19
30
29
25
34
41
35
32
60
88
66
8
3
42
57
22
30
29
17
4
24
7
47
97
85
27
15
9
3
6
15
16
19
40
56
48
27
53
77
65
15
23
63
61
18
28
24
15
5
11
6
34
77
79
29
6
13
11
6
11
13
13
34
56
57
41
43
49
49
36
40
62
46
12
25
18
18
12
11
3
16
55
78
47
6
18
23
15
21
9
7
26
46
53
51
34
26
30
41
28
41
29
13
38
23
21
18
15
14
54
84
68
12
2
3
15
17
5
2
21
36
42
41
30
20
24
34
20
34
26
28
43
21
26
22
17
11
53
95
83
34
3
2
2
7
4
4
19
25
22
31
32
20
20
30
23
32
31
21
22
5
29
39
8
43
80
80
52
25
17
2
6
7
7
14
16
15
27
32
21
16
27
26
24
25
14
31
7
32
51
23
40
56
55
39
19
3
8
22
20
7
9
12
24
28
17
12
14
12
9
12
18
41
7
32
8
10
31
49
39
18
4
9
22
21
5
5
6
11
11
9
3
3
3
4
9
12
13
3
29
7
21
40
40
23
8
4
9
18
4
3
5
14
18
15
9
3
3
4
4
4
4
17
2
13
31
39
28
20
13
12
12
3
4
8
23
28
25
14
12
10
6
8
10
11
19
2
13
19
16
26
30
23
9
6
15
4
3
5
6
5
16
19
5
14
14
2
1
4
11
22
17
10
12
16
5
4
6
7
6
7
11
8
14
15
19
7
10
12
12
15
12
5
12
22
21
15
4
1
5
10
16
11
2
8
14
13
11
14
18
17
29
30
14
18
24
29
25
24
31
28
22
35
49
39
37
40
46
40
13
1
15
23
37
38
23
23
29
41
40
36
34
30
23
8
14
15
18
20
17
10
7
15
29
33
24
9
5
10
14
6
21
23
10
8
6
6
3
2
4
12
16
19
8
3
4
3
7
5
3
15
24
32
15
4
6
10
8
7
8
16
12
5
2
2
3
3
4
2
2
14
19
28
28
12
14
27
10
20
26
18
15
7
3
3
3
7
9
6
2
1
12
13
16
20
23
17
15
30
12
31
42
18
16
10
7
1
0
12
15
10
14
11
6
7
10
16
16
17
18
15
20
18
31
41
6
5
15
27
21
9
15
19
23
26
29
30
4
5
8
10
11
13
19
21
22
20
16
18
3
4
16
45
49
33
33
38
33
20
20
29
12
13
10
6
5
6
16
22
22
19
3
2
5
7
12
56
72
59
56
47
26
10
11
23
35
14
18
15
12
9
7
4
12
11
21
27
16
8
20
21
3
38
63
62
55
29
19
11
23
35
35
22
17
30
25
11
9
9
4
3
9
26
35
22
21
30
36
19
3
13
36
34
7
21
15
34
45
33
10
24
56
56
18
11
5
3
3
15
41
41
26
28
34
32
32
21
1
8
24
6
25
19
30
38
24
3
3
45
88
79
26
13
4
7
12
30
40
37
31
38
32
20
34
52
17
4
16
5
35
19
28
25
6
4
5
67
111
84
28
17
8
13
29
31
28
29
39
48
32
15
43
69
49
9
6
26
48
18
30
20
4
13
27
7
67
109
78
12
22
13
3
14
19
21
23
37
54
47
29
53
72
52
14
10
48
56
11
25
18
4
14
15
2
21
47
88
76
15
15
12
3
9
17
16
14
27
48
60
51
51
58
45
28
34
45
36
4
22
12
8
8
5
5
14
32
74
80
40
5
13
13
18
24
12
7
20
40
54
51
39
36
36
37
29
21
7
13
39
21
11
14
15
10
10
28
78
98
61
12
12
2
12
22
9
5
19
31
34
30
27
25
28
29
10
8
7
30
44
22
12
15
15
13
19
80
118
81
22
2
3
2
17
6
5
20
22
19
15
19
20
22
25
16
26
28
20
21
7
15
18
17
16
66
114
98
44
11
6
2
14
3
4
17
15
11
17
23
15
15
23
31
32
28
12
21
5
18
30
28
42
76
88
57
18
6
1
15
22
13
12
10
8
24
26
14
8
16
23
16
5
17
36
8
19
29
20
35
58
55
24
3
3
13
18
14
8
4
7
22
23
15
8
7
4
2
6
12
15
4
19
28
17
32
50
36
14
8
4
8
10
5
3
7
18
21
19
14
8
4
2
4
5
8
12
17
26
19
43
43
28
20
14
12
8
3
3
2
10
20
21
18
13
9
5
9
15
15
13
11
21
26
20
26
26
14
9
7
7
4
4
9
8
5
13
17
5
20
19
4
10
2
3
14
17
13
13
19
19
12
9
12
9
6
5
8
4
14
3
11
25
5
10
12
15
20
17
7
8
19
26
17
3
0
2
4
10
21
11
2
2
7
17
17
15
12
9
10
19
10
12
16
18
14
22
29
38
37
24
24
20
20
20
19
16
22
29
31
30
35
39
37
19
14
20
19
16
16
18
16
15
18
30
31
30
25
23
19
13
8
17
15
16
7
7
7
7
5
6
18
26
21
8
3
11
16
5
19
18
2
2
3
6
5
9
5
3
4
9
9
8
5
4
10
3
2
13
17
23
11
3
5
15
6
24
17
5
5
3
4
9
11
3
6
3
1
12
17
13
12
22
27
15
10
20
7
34
33
13
28
10
4
3
3
7
11
3
2
1
20
12
9
15
26
25
11
13
13
38
47
13
30
13
10
4
7
11
12
9
4
7
7
1
9
14
14
14
17
24
15
12
21
33
48
6
5
19
27
24
13
16
17
16
13
22
24
3
2
10
11
7
9
19
25
23
24
17
17
3
2
26
48
48
37
36
33
26
17
17
24
33
18
23
7
10
5
4
5
17
31
26
23
1
0
9
7
34
63
67
61
57
49
28
16
12
24
35
39
28
31
11
8
3
6
6
16
24
24
25
15
16
30
18
32
60
64
60
54
35
20
16
26
40
38
24
24
36
17
7
5
9
6
6
13
29
37
31
41
42
20
9
25
32
36
31
14
18
20
40
53
36
6
2
30
51
40
7
9
7
4
5
14
43
46
42
53
42
12
3
1
2
12
17
4
20
17
34
37
18
2
2
60
83
60
11
14
3
3
11
22
38
44
48
54
34
4
0
8
4
5
16
5
28
13
24
17
4
1
4
4
84
104
63
23
20
4
20
37
30
28
36
44
48
29
5
18
40
26
14
13
15
34
12
28
15
2
21
29
7
18
77
103
60
11
23
18
20
33
24
24
26
30
42
43
29
51
65
37
18
12
35
43
11
29
17
9
19
19
9
22
61
96
67
13
14
17
15
19
21
15
14
22
38
56
56
61
64
37
21
27
37
33
6
28
18
6
2
2
6
10
29
59
101
86
35
6
11
9
16
20
8
7
20
37
49
44
42
43
34
23
24
13
4
9
31
18
9
15
11
8
3
13
58
113
108
46
10
5
3
11
22
15
6
20
34
30
20
21
29
26
22
3
1
3
22
33
16
9
18
19
11
6
6
38
116
139
72
14
4
2
7
22
23
5
19
24
13
10
18
19
21
20
9
12
16
17
22
10
5
6
14
15
10
20
96
150
110
33
12
5
5
17
6
3
19
19
11
16
19
15
14
23
29
29
22
11
20
8
7
11
15
17
62
115
113
51
3
4
5
23
10
6
19
15
8
20
24
15
12
23
28
23
7
12
24
13
12
20
13
32
58
79
55
6
3
7
22
13
16
19
5
9
24
24
15
14
16
9
4
2
7
12
8
14
26
13
22
46
58
29
7
8
8
13
18
7
4
10
18
14
14
15
11
4
3
2
3
5
5
8
24
29
55
47
24
12
10
15
14
5
4
3
3
6
13
11
9
8
10
16
15
9
8
4
32
35
23
19
15
13
10
7
4
5
5
9
9
6
10
14
10
15
17
6
1
3
7
14
16
13
14
16
14
13
16
16
15
14
13
12
3
3
2
5
10
4
10
16
15
15
17
13
7
5
13
24
19
8
3
4
3
5
11
10
2
1
3
14
17
12
5
4
7
7
11
26
45
47
35
29
21
19
9
5
6
11
19
37
45
46
43
30
28
17
22
19
9
7
3
5
19
26
26
29
32
30
26
24
23
11
20
23
8
3
5
4
4
15
17
18
17
16
15
15
13
10
11
11
14
20
3
4
7
3
8
6
6
17
19
7
3
10
12
2
3
12
12
11
2
4
3
13
10
13
21
4
4
7
16
16
13
9
10
3
2
18
9
10
10
13
11
9
8
23
10
34
33
4
9
12
10
20
20
2
10
5
5
20
19
11
9
16
27
27
23
22
11
41
41
15
47
32
3
2
5
12
19
11
10
16
17
12
20
13
9
16
23
27
27
18
15
33
47
34
51
12
14
12
14
14
20
16
11
11
16
0
8
15
18
21
15
15
19
20
20
24
35
6
11
20
32
27
16
16
24
21
11
10
20
26
11
2
2
16
22
15
11
8
20
24
24
13
1
1
2
30
48
46
42
38
36
24
11
10
20
29
28
24
5
16
13
3
11
16
23
27
22
3
0
2
18
47
65
66
63
59
48
26
11
12
17
26
30
37
33
9
14
2
3
11
16
21
27
20
16
29
33
11
54
70
62
54
52
45
26
15
18
27
26
21
14
18
30
31
7
10
2
4
10
12
19
33
34
37
59
49
8
30
47
46
40
33
26
22
20
28
39
26
5
3
12
35
42
17
11
7
6
9
8
19
49
51
56
70
46
3
9
15
24
26
14
1
27
16
22
31
20
4
3
3
28
66
69
35
14
13
5
9
11
18
42
56
64
59
31
4
2
0
2
6
9
14
27
4
17
18
6
5
8
5
44
88
82
39
19
18
8
23
28
18
31
52
51
37
22
6
2
10
6
8
12
15
21
9
28
23
6
20
23
14
4
38
78
86
44
15
23
23
27
30
24
28
39
31
25
34
29
40
52
30
12
14
27
31
20
38
27
16
21
20
14
8
12
29
79
100
64
20
13
20
25
24
22
22
23
20
29
46
49
57
61
33
13
17
29
27
12
26
20
7
4
2
4
8
25
28
90
130
90
31
9
9
14
22
15
3
9
25
36
41
32
35
45
32
14
17
13
4
7
18
9
11
5
5
4
6
16
40
89
146
116
33
18
4
6
15
17
8
4
24
36
27
12
25
32
27
17
7
3
3
17
19
5
4
19
21
9
7
12
38
62
149
154
59
6
3
3
9
25
21
3
13
25
17
15
22
24
21
18
12
9
9
15
22
7
2
3
9
13
11
33
130
181
111
21
19
7
9
24
9
5
10
16
14
16
22
19
17
24
24
20
11
12
20
12
6
3
5
16
85
150
129
43
1
12
10
13
6
4
20
18
9
14
19
18
18
25
23
16
3
10
20
19
22
19
4
7
35
80
101
59
3
0
2
17
11
18
30
12
9
22
19
15
17
18
7
5
5
7
13
11
18
26
11
26
62
69
27
2
3
8
14
27
16
1
12
17
6
7
8
4
1
9
8
4
5
1
1
21
42
65
48
18
4
3
13
19
9
3
5
2
4
6
4
1
10
19
21
6
3
4
0
36
35
22
8
3
11
13
10
4
4
4
8
11
10
14
17
12
6
5
5
5
8
9
13
15
14
13
12
12
5
6
11
9
14
20
20
18
8
4
4
3
3
8
20
25
15
10
10
4
3
1
5
17
20
8
8
13
12
2
4
4
2
2
6
13
10
7
2
6
2
9
10
9
10
26
53
55
38
27
14
17
19
22
19
8
4
5
13
28
49
54
47
39
26
27
28
15
22
15
3
2
2
2
19
34
29
28
30
29
27
25
25
3
4
17
23
3
2
7
4
2
16
18
9
11
13
15
16
15
9
4
9
3
3
14
19
4
7
18
6
9
11
8
9
14
5
2
10
12
2
3
9
4
3
3
7
2
23
20
6
26
9
5
5
15
11
10
10
14
3
3
10
8
10
7
8
8
13
14
30
14
30
40
7
14
19
13
13
11
9
16
12
13
25
27
7
14
11
11
12
19
28
32
24
9
38
45
19
50
42
2
3
6
14
25
27
26
27
22
7
12
13
14
17
17
22
36
20
9
16
34
32
49
6
12
15
14
13
30
30
16
5
15
21
2
1
0
13
26
24
14
4
20
21
15
6
8
4
3
18
30
30
18
19
33
29
6
4
18
25
6
0
1
14
32
29
17
1
13
23
20
13
2
0
18
34
44
48
50
47
39
17
4
6
19
23
13
24
2
1
13
18
17
19
14
13
23
21
18
16
12
22
53
63
65
68
67
46
17
7
8
13
14
17
32
28
33
19
7
11
2
4
18
16
10
21
23
23
46
42
9
60
75
59
50
57
55
32
13
10
11
11
13
18
30
37
21
9
11
2
6
18
16
14
36
38
40
68
55
5
36
58
56
49
45
40
37
18
13
23
14
10
12
6
30
43
29
5
13
8
12
19
15
18
54
55
61
75
42
0
15
26
43
47
24
5
31
19
14
26
20
8
9
5
37
66
53
15
14
9
13
18
14
18
48
64
70
54
23
12
12
3
9
12
6
2
18
4
18
27
20
4
6
10
19
45
77
60
23
13
14
12
20
13
14
36
65
53
26
20
21
4
3
1
0
15
12
11
7
34
39
12
5
7
17
8
1
49
84
70
31
15
22
19
16
11
16
40
53
26
9
30
31
27
35
31
11
19
14
14
26
42
38
21
17
15
13
2
4
50
99
102
51
17
14
16
14
13
17
32
35
19
16
36
39
40
51
39
18
17
16
15
19
20
18
16
16
12
2
2
15
29
47
122
147
85
24
8
6
16
29
15
8
16
27
30
32
19
24
40
35
24
21
13
3
7
5
3
2
3
3
4
6
18
35
34
117
165
109
20
25
7
11
29
14
3
3
23
37
24
6
21
33
25
22
20
7
4
16
10
5
4
3
3
6
8
20
46
87
176
159
45
2
9
5
11
23
8
4
6
22
20
18
28
26
17
17
19
11
12
15
19
5
3
2
13
8
13
31
55
54
168
204
109
12
17
6
10
21
3
5
4
11
17
17
23
21
16
19
19
13
4
12
18
12
5
3
2
10
18
22
113
186
145
42
2
9
12
6
3
4
10
18
10
10
18
17
18
17
11
7
4
14
20
17
22
20
2
5
41
107
132
81
10
15
3
4
5
5
26
22
10
16
17
14
16
6
3
5
6
16
18
11
18
24
6
36
89
88
34
3
2
18
12
23
22
13
15
16
7
6
3
2
2
12
14
5
4
3
4
17
22
13
49
67
44
15
1
3
5
19
15
13
10
3
3
6
3
2
17
26
16
3
3
1
2
16
31
26
19
4
3
7
15
17
10
3
3
6
9
12
20
26
18
6
6
11
1
9
17
22
13
8
11
13
14
4
5
3
4
10
22
23
19
11
7
8
1
2
21
23
25
9
5
5
3
6
3
7
16
19
8
7
10
8
2
1
4
7
2
5
9
14
12
7
5
5
2
1
21
16
22
34
28
13
4
7
9
24
46
42
29
18
9
19
31
22
21
22
8
3
3
13
33
53
49
39
29
16
20
34
3
14
19
12
4
4
2
1
22
42
37
28
30
30
23
21
22
20
7
4
14
15
3
3
12
4
2
16
23
12
11
15
18
18
14
2
7
7
6
3
11
15
5
10
19
5
5
11
11
10
8
3
0
12
12
1
4
8
16
7
3
3
3
10
8
22
19
3
14
9
4
4
4
2
3
9
14
2
2
9
24
3
8
9
6
4
1
12
15
24
15
18
32
12
13
9
4
3
4
8
19
18
20
29
25
4
7
13
16
12
9
24
30
21
16
31
44
21
45
22
3
4
6
11
29
33
33
23
15
12
6
4
4
13
20
20
12
30
38
17
17
3
29
6
31
4
11
21
12
13
33
39
17
3
6
14
2
2
2
12
26
27
13
14
26
16
17
5
3
2
3
14
30
34
30
25
36
28
5
4
17
20
7
1
0
1
11
30
36
16
2
10
18
19
18
14
3
22
35
44
54
68
59
37
9
4
15
22
20
8
28
17
10
2
2
8
16
31
19
3
2
19
24
26
36
34
29
56
61
69
75
72
43
10
10
12
10
9
9
32
31
29
3
7
6
0
14
19
9
1
20
32
30
63
63
11
61
74
61
51
57
57
37
20
10
4
3
12
26
17
43
40
7
14
8
5
16
21
13
4
40
50
43
78
63
8
37
58
60
61
54
53
50
24
12
11
7
15
21
12
44
50
22
6
8
9
20
26
13
12
59
62
58
72
36
2
15
28
52
62
37
11
29
20
12
25
20
21
12
8
8
45
59
40
8
8
3
18
26
3
15
52
68
61
46
8
22
28
9
15
17
9
0
10
6
21
36
28
16
2
6
20
53
70
46
25
13
5
13
13
2
14
45
67
44
12
19
34
25
4
1
0
18
15
2
12
38
42
16
2
2
14
19
2
70
88
58
23
19
27
13
4
2
14
46
57
20
3
29
37
20
22
23
12
31
29
3
27
40
37
18
5
2
12
2
1
13
81
126
102
41
18
26
9
3
2
14
37
35
14
6
29
31
24
41
43
23
18
10
5
21
19
14
22
22
12
2
1
5
22
68
149
146
64
15
7
5
15
22
17
17
15
18
22
24
7
15
37
36
31
24
8
8
18
4
4
7
14
6
3
2
14
29
50
46
138
164
86
8
21
8
19
40
20
3
3
12
28
19
3
18
29
17
22
30
17
11
21
6
3
3
3
4
5
6
22
48
69
24
111
189
142
23
5
8
6
16
17
13
33
10
16
16
20
28
24
11
13
28
18
1
14
12
3
4
6
14
4
12
35
58
69
76
201
215
98
7
4
2
3
11
13
37
7
8
14
20
24
20
12
11
17
15
3
11
14
10
7
22
20
4
13
27
33
144
215
160
51
1
2
4
4
16
12
4
12
12
11
15
17
14
9
2
4
8
22
27
10
11
22
18
4
2
56
141
167
107
20
12
6
5
20
7
17
21
16
15
16
13
10
1
1
4
6
23
22
4
16
23
14
3
8
57
121
110
41
16
5
22
18
5
22
21
17
15
11
9
2
1
6
14
8
6
3
9
10
18
10
18
57
65
34
19
4
13
5
17
22
16
6
4
6
10
3
8
28
29
9
2
4
6
4
16
20
23
17
20
6
1
1
21
26
10
2
2
6
8
10
26
35
27
7
6
14
2
8
19
21
12
6
10
16
18
4
4
4
2
5
17
17
16
14
9
11
2
3
21
21
19
4
4
4
2
5
8
13
16
18
7
3
5
1
1
4
0
3
2
2
5
11
18
14
8
5
3
1
1
18
20
21
30
25
11
5
17
26
10
4
4
9
23
36
26
21
19
5
22
35
19
23
18
22
13
7
3
11
34
46
35
31
22
5
12
36
38
7
7
13
15
12
10
11
21
4
20
40
38
22
30
30
17
9
20
25
6
10
7
10
9
8
9
13
8
4
16
26
15
10
19
23
24
10
1
11
10
6
8
4
8
10
11
12
13
3
3
8
12
12
8
2
1
12
9
1
4
7
15
4
2
2
6
14
16
14
9
4
2
2
3
8
4
2
2
5
5
4
5
19
25
7
9
6
4
2
7
19
18
15
6
14
14
10
17
5
2
2
2
4
11
19
25
28
14
8
6
5
16
21
11
11
24
23
18
12
28
31
8
42
8
3
7
9
8
21
31
33
14
2
3
22
16
3
12
22
21
22
33
31
20
18
5
7
4
13
2
10
27
23
12
24
35
17
2
3
5
4
3
3
4
10
20
23
25
30
27
16
18
12
5
3
3
10
27
44
45
29
27
24
4
8
14
15
4
4
2
2
7
10
17
27
24
16
12
16
23
23
20
19
23
33
46
63
79
60
29
5
8
22
20
13
3
19
13
4
6
8
6
11
24
17
5
1
17
30
24
47
56
41
57
63
75
79
66
34
11
19
24
12
4
6
22
14
35
23
7
10
5
6
19
15
2
2
30
45
29
76
88
24
63
75
67
50
49
52
43
32
19
8
4
11
21
12
53
47
5
11
3
9
26
19
15
5
57
64
44
92
76
10
39
62
61
59
53
51
58
38
18
12
9
17
22
12
4
55
54
15
11
1
10
29
30
11
10
65
71
51
73
35
0
22
38
54
63
42
21
34
30
17
22
23
26
16
6
4
51
50
28
7
4
3
16
26
2
14
55
67
42
42
7
23
36
21
24
23
7
2
4
16
23
33
31
17
5
3
3
5
65
63
37
18
13
4
6
2
1
18
51
58
24
16
3
30
34
4
2
1
17
15
1
18
38
36
18
3
1
6
10
2
1
95
101
50
30
28
29
7
2
2
18
46
44
11
4
23
31
17
5
4
7
35
42
5
20
37
31
6
2
2
12
24
2
16
103
143
96
32
26
34
7
3
3
12
30
23
8
4
25
27
18
36
38
24
20
22
11
19
18
20
20
18
12
7
12
2
19
38
79
161
132
44
24
9
4
6
15
12
11
11
7
13
19
5
14
37
35
30
23
8
13
19
11
11
19
23
12
2
1
8
23
44
59
152
151
58
3
2
1
21
39
18
5
6
3
16
18
2
17
23
13
21
34
22
7
18
13
6
4
3
5
6
3
14
39
63
38
136
192
120
11
5
4
9
18
6
15
28
7
11
15
19
27
19
5
14
32
29
7
12
10
5
3
4
13
10
5
25
48
64
101
224
214
84
4
0
0
2
4
21
43
8
8
12
21
23
16
11
12
18
17
9
11
10
7
5
21
24
10
5
25
36
45
169
234
171
62
4
1
1
4
25
30
7
12
12
12
12
14
13
8
2
3
8
21
25
10
10
23
26
12
2
69
170
197
128
27
10
6
7
30
7
11
22
18
15
13
12
7
1
1
2
4
21
21
8
12
15
15
10
14
82
150
127
46
19
6
22
24
3
22
23
16
13
13
12
6
0
9
10
3
7
3
11
12
13
5
25
68
72
35
22
8
20
3
14
25
13
5
5
8
11
15
19
36
28
3
2
2
11
8
8
18
22
18
17
10
8
4
25
27
2
1
1
4
10
15
30
38
32
5
2
10
6
5
18
15
9
8
6
8
18
2
1
1
2
7
12
12
12
16
3
4
2
3
20
15
13
3
2
3
2
2
8
13
14
13
2
1
1
1
0
1
1
1
2
2
8
14
14
9
3
1
0
1
3
20
23
20
29
23
9
18
26
33
33
11
11
8
17
18
10
24
37
25
26
30
20
26
31
17
15
22
22
18
19
10
25
5
8
29
42
29
28
24
4
12
37
35
9
14
14
13
13
13
7
22
5
17
31
25
9
23
28
16
9
21
28
17
5
12
12
9
9
12
15
9
16
6
19
23
6
1
13
20
22
9
1
11
9
3
7
7
4
7
12
23
18
8
4
8
13
13
13
9
2
1
10
8
2
5
12
19
7
10
5
2
2
9
24
28
16
6
3
3
3
3
15
9
3
2
3
2
3
12
23
15
9
11
8
6
5
4
12
25
20
8
4
18
15
6
22
18
3
2
2
3
6
13
26
22
3
7
14
10
8
18
21
10
17
27
20
14
5
27
27
5
39
25
3
9
14
9
13
25
28
8
3
4
14
14
8
6
12
17
20
24
34
26
21
12
5
4
3
13
3
8
32
34
18
18
25
11
2
3
3
7
2
1
2
6
9
10
16
32
41
30
20
21
17
4
2
2
5
26
47
48
30
20
15
5
9
17
8
3
3
10
1
2
11
7
8
16
23
25
17
21
32
28
20
22
13
29
48
65
72
50
22
9
14
25
18
6
4
4
9
21
5
10
17
4
7
10
9
4
5
25
40
19
47
60
44
50
66
78
75
51
26
21
31
28
12
6
10
15
4
37
23
7
12
3
7
11
10
4
10
48
53
29
85
103
40
56
75
70
49
40
36
43
39
25
11
11
15
15
6
11
57
53
7
8
1
7
29
25
9
22
74
72
48
107
96
12
45
69
64
48
43
41
48
38
19
13
15
16
13
10
8
61
57
13
10
2
5
29
28
10
18
73
79
50
81
50
3
33
52
55
54
38
25
31
28
16
16
19
21
15
8
6
12
61
45
25
6
5
2
8
14
7
13
56
65
28
47
16
16
34
33
31
27
8
2
13
23
21
26
25
19
13
3
3
3
78
61
24
18
6
2
2
2
3
26
52
47
13
20
6
18
20
7
6
2
9
5
3
21
34
31
19
3
10
8
3
2
11
109
105
46
32
35
24
8
3
2
22
42
22
6
2
10
17
10
2
3
5
27
31
9
18
33
28
7
2
12
25
22
2
17
25
109
144
87
24
28
32
13
3
2
6
12
9
8
3
20
25
25
33
28
22
18
27
16
15
18
21
12
16
14
20
25
3
12
31
85
156
113
26
29
10
8
3
13
14
11
13
10
6
16
15
21
38
33
26
18
12
14
14
14
17
21
24
11
6
8
0
13
34
62
67
160
141
38
4
3
2
14
29
19
15
15
5
12
18
8
13
18
16
21
27
23
12
13
13
16
17
11
6
6
9
2
20
51
75
52
157
198
110
9
4
4
14
13
8
18
20
4
13
18
17
21
20
13
18
30
30
18
11
13
15
11
5
8
10
11
9
34
55
57
121
238
212
78
4
0
0
3
9
22
26
6
13
16
21
20
19
19
21
19
16
14
13
15
15
13
13
14
12
10
23
41
42
52
179
241
173
66
7
1
3
7
24
26
4
17
18
16
10
13
17
13
7
5
7
12
16
15
15
21
25
14
6
21
73
182
209
133
24
7
3
10
26
9
16
22
18
12
11
13
11
5
1
1
5
10
11
8
9
22
20
12
6
17
98
169
141
52
12
3
26
24
3
24
22
10
13
11
16
19
7
3
1
2
9
7
4
4
6
5
4
31
84
91
54
23
12
24
5
21
25
9
1
6
7
17
25
24
25
14
2
5
6
6
3
3
2
20
36
30
18
9
9
4
18
19
4
2
2
4
16
20
22
33
29
4
3
5
7
5
4
14
8
0
3
9
2
11
6
4
3
11
15
11
8
12
21
5
3
4
3
15
11
9
6
3
7
13
13
13
13
13
8
2
2
3
4
2
3
3
6
9
7
7
9
11
7
3
2
3
3
5
19
17
18
26
25
12
38
42
27
19
33
14
12
4
17
20
13
26
41
35
38
49
33
28
20
9
18
27
20
20
23
4
22
9
7
22
37
27
27
26
11
12
27
19
11
8
16
18
14
15
14
4
22
6
8
20
6
1
11
21
15
7
23
23
10
6
10
15
11
12
13
9
5
21
11
28
25
2
3
7
12
17
5
7
17
12
8
10
9
7
4
9
17
26
15
10
7
21
27
13
17
22
9
4
5
3
3
13
17
12
6
9
5
2
2
12
32
33
16
12
4
16
7
5
25
37
25
6
3
3
4
15
21
3
3
6
4
2
4
5
15
33
24
14
9
18
22
4
28
38
31
13
4
5
4
12
29
19
3
5
6
8
3
5
10
14
8
17
27
22
17
5
23
33
4
37
37
15
10
18
15
11
22
29
12
3
5
12
3
1
6
12
10
9
19
31
28
23
10
4
2
2
12
15
1
31
43
32
25
19
12
5
7
4
10
18
14
3
2
8
9
6
7
21
34
33
26
23
19
16
14
2
1
22
40
42
35
25
12
4
9
18
5
0
7
22
5
3
10
5
6
6
15
21
21
23
35
35
26
28
12
28
45
54
51
35
20
12
15
21
15
2
1
2
14
31
10
9
21
4
5
3
8
12
14
30
44
21
41
53
37
40
63
72
66
35
22
27
36
31
11
10
14
6
4
24
43
22
3
10
4
4
7
18
26
35
63
58
28
81
102
49
46
70
70
49
31
25
35
38
21
14
21
22
17
4
18
54
54
7
7
2
2
21
29
24
51
89
72
51
114
109
20
48
72
64
44
31
27
31
24
15
11
14
11
8
8
5
17
59
56
9
7
2
1
21
23
4
29
75
75
53
89
65
8
41
61
51
38
30
24
24
19
10
11
12
10
7
7
3
3
65
39
17
6
4
1
6
7
5
14
50
60
27
47
23
10
29
31
30
26
17
12
20
22
18
18
18
17
12
3
2
1
2
84
55
10
11
1
1
1
4
15
31
50
39
10
15
6
6
3
2
6
9
9
4
12
22
28
30
21
17
21
12
0
2
12
3
106
98
38
20
26
20
15
13
8
25
38
12
6
3
10
16
5
3
3
5
16
14
10
15
28
29
14
11
25
30
11
1
18
16
104
134
75
7
19
19
23
17
2
4
9
6
9
4
21
36
35
32
24
17
16
19
15
12
17
16
11
15
19
26
21
1
10
23
30
90
152
99
14
22
8
12
9
12
18
19
18
18
5
19
31
32
33
28
22
15
13
11
10
10
10
15
20
14
10
10
1
3
26
60
81
169
143
36
0
3
2
10
25
29
20
17
16
11
21
19
10
17
20
20
19
18
11
6
8
15
22
18
9
8
12
2
8
42
79
61
172
208
113
8
4
4
12
22
14
15
12
5
22
22
14
19
24
24
23
22
24
22
9
12
24
24
14
8
11
18
2
21
55
67
130
242
206
80
4
0
2
9
7
18
15
9
23
19
18
23
26
26
26
18
14
10
11
20
27
20
12
9
12
18
15
39
52
55
177
232
167
61
5
4
3
3
18
18
10
22
18
18
13
12
20
22
14
9
6
6
15
17
15
21
18
12
13
29
74
182
207
124
16
10
4
13
20
7
17
21
14
13
9
11
16
10
7
8
11
3
3
5
17
30
21
9
7
19
107
176
149
55
1
10
34
21
12
25
15
9
13
12
22
26
11
2
3
6
11
8
6
17
18
10
6
38
100
118
80
27
11
21
4
20
20
7
7
12
8
23
28
16
7
2
2
11
19
15
11
5
2
27
54
55
28
7
3
4
7
7
5
2
1
4
23
23
13
18
18
3
2
7
9
6
5
20
11
2
0
9
5
4
7
5
1
15
25
17
6
10
20
8
3
4
3
9
11
14
9
4
4
12
15
13
12
11
11
7
7
10
8
5
8
3
5
10
7
3
3
6
12
7
16
14
11
11
4
9
12
22
32
25
12
43
42
20
20
20
30
30
23
28
9
5
12
16
28
43
41
41
51
35
25
15
8
4
5
15
25
19
22
29
5
10
9
8
15
28
25
24
25
20
16
14
5
3
3
4
16
22
17
15
9
2
16
5
5
9
5
1
1
17
14
3
17
15
4
4
16
3
8
15
19
18
11
3
3
20
12
28
28
3
3
3
5
8
2
14
19
12
9
18
16
10
10
16
24
19
6
10
7
27
40
18
24
38
25
2
3
2
8
17
18
12
6
8
10
13
7
6
18
34
29
19
22
7
27
18
5
40
64
53
18
2
3
6
17
22
5
6
12
35
19
3
7
6
7
17
34
30
24
21
12
30
7
30
52
50
37
7
6
3
15
31
25
5
7
12
25
11
2
5
5
5
13
25
30
27
11
14
31
8
29
38
20
2
18
28
20
25
32
22
11
12
2
13
19
12
5
3
3
2
3
11
27
38
29
10
3
2
2
6
9
3
25
43
47
35
22
12
9
16
15
2
10
22
9
6
4
2
1
6
15
27
37
27
15
17
25
22
7
3
20
28
31
39
32
13
3
6
18
11
2
17
18
29
9
4
4
1
1
10
18
13
16
19
30
40
38
35
17
26
42
38
31
27
22
17
13
14
14
9
3
4
15
22
38
11
10
9
2
1
8
17
15
12
28
47
32
40
48
37
35
52
59
51
27
21
31
34
20
9
12
9
5
9
20
29
45
19
2
10
3
1
6
20
37
45
63
60
29
69
91
50
30
57
64
48
28
22
32
28
12
8
18
24
9
8
18
23
30
52
49
5
8
6
3
8
20
33
65
87
67
48
104
110
24
44
69
61
40
28
22
20
13
8
7
16
16
6
7
14
16
32
59
51
4
8
4
4
13
14
5
35
70
63
53
90
74
11
47
61
44
34
28
23
17
13
10
8
7
4
4
6
6
8
9
39
66
36
3
9
3
3
9
8
1
13
44
49
29
43
25
5
25
25
23
28
26
21
19
17
17
15
11
8
7
6
3
4
7
80
48
6
11
4
1
7
12
18
31
46
33
8
7
5
7
4
4
5
20
23
18
15
14
22
26
23
20
21
12
3
3
9
2
94
86
29
1
10
17
23
26
24
32
36
12
7
3
9
27
10
5
7
13
20
17
12
11
18
28
24
22
29
24
5
7
14
8
3
101
123
61
5
14
8
22
30
10
8
12
8
17
5
21
47
43
29
22
14
16
18
17
13
12
12
11
17
23
21
11
12
7
12
28
102
153
98
13
7
5
6
12
13
16
21
22
38
9
26
46
36
25
22
17
15
13
11
11
5
3
5
18
17
10
12
1
0
21
62
85
96
180
150
46
0
11
3
11
23
32
20
21
40
7
25
27
10
19
23
17
15
16
5
3
3
9
21
24
16
11
14
2
4
43
87
94
66
179
211
118
10
3
4
15
34
16
8
6
1
21
22
8
14
33
34
21
15
22
18
6
12
32
36
26
14
12
17
3
16
59
81
58
132
234
196
81
6
2
15
28
5
14
11
19
36
19
9
24
31
30
27
14
13
11
11
25
29
29
17
12
10
16
2
33
60
60
174
221
160
53
4
15
5
1
18
18
17
30
16
13
16
14
15
20
18
12
6
2
10
13
14
17
12
7
15
23
39
82
180
197
108
11
13
2
18
22
11
15
22
10
13
12
12
13
12
16
17
16
5
2
3
17
30
19
4
8
26
110
175
151
59
1
11
32
18
12
20
9
7
15
18
25
26
9
8
8
11
17
14
13
22
23
16
2
46
109
137
98
30
9
10
4
17
18
5
10
16
12
22
25
7
3
2
3
7
27
30
18
7
2
36
67
72
41
11
6
7
10
10
7
10
3
0
23
23
5
3
9
7
3
9
19
6
1
26
23
12
9
15
5
5
8
5
1
13
27
22
5
5
11
11
10
1
1
13
13
19
15
4
2
10
14
2
8
11
17
14
9
8
6
14
12
4
3
7
4
2
1
6
13
13
21
8
30
41
29
4
38
29
29
7
3
8
31
41
28
11
24
20
16
17
18
19
26
32
43
35
6
12
20
32
42
38
32
33
20
18
18
17
3
5
10
14
17
22
34
13
3
10
10
15
27
23
18
23
19
16
21
10
2
5
4
4
13
19
13
12
7
2
5
4
3
6
3
1
1
15
13
12
24
17
5
7
20
7
6
15
19
16
4
1
1
13
6
23
26
3
2
3
3
5
10
25
23
15
11
10
7
26
20
12
13
20
20
8
5
12
7
22
37
23
20
37
34
4
2
7
18
24
20
15
15
13
16
19
24
15
11
21
24
16
19
25
6
26
25
7
39
66
65
32
3
3
8
15
23
16
14
18
33
27
4
21
17
10
21
27
24
34
24
6
26
10
25
47
51
44
30
7
4
9
26
29
15
10
14
31
29
14
3
18
15
5
8
24
37
40
12
2
21
8
16
25
17
2
22
36
24
18
26
26
17
13
3
20
14
12
4
4
14
6
2
4
24
51
41
7
2
1
2
2
2
2
18
37
50
40
17
5
5
20
23
2
2
2
18
2
4
12
8
2
3
12
21
40
28
8
11
24
20
8
5
15
21
26
39
39
9
5
2
22
22
3
3
6
26
3
13
7
3
1
21
24
4
8
10
20
40
39
35
20
27
39
34
29
29
27
15
9
13
18
18
3
8
10
12
33
36
6
18
5
2
4
22
21
5
4
18
47
44
43
48
41
34
47
51
46
27
25
29
29
15
7
13
6
6
9
9
11
34
42
22
2
7
1
7
6
7
25
36
57
63
33
59
84
53
23
49
55
44
28
25
26
17
6
3
13
15
4
15
11
7
32
49
42
5
7
8
5
3
5
27
59
75
61
39
88
106
30
37
63
54
34
30
25
21
12
10
6
17
20
5
18
21
9
2
33
57
44
4
8
4
2
5
7
8
34
56
49
44
80
78
10
47
60
39
32
31
25
19
19
21
15
13
10
6
10
17
16
13
39
64
37
3
9
3
3
20
15
3
14
36
36
26
35
27
8
24
22
19
29
33
24
17
15
21
17
9
3
5
6
5
9
11
19
45
73
48
6
10
3
8
25
26
22
30
41
24
8
3
1
19
6
4
7
25
34
25
13
2
10
22
19
13
14
7
2
1
2
2
0
89
82
23
0
6
12
24
34
27
32
34
14
15
4
5
32
24
4
10
21
30
26
13
2
7
22
26
24
23
12
2
1
4
1
3
104
119
46
3
5
0
15
32
23
14
15
11
29
11
19
50
44
23
17
20
25
26
24
16
10
8
11
22
22
15
9
0
0
4
25
54
111
154
89
11
3
0
3
15
22
16
21
29
56
12
32
51
33
23
18
15
18
14
16
20
10
3
2
14
21
16
14
1
0
17
58
85
99
182
147
52
0
0
0
10
25
30
13
31
51
10
32
31
13
23
20
8
14
11
3
4
6
11
16
23
23
16
14
1
9
43
85
94
65
175
199
115
13
3
3
20
38
19
2
9
11
11
23
5
13
35
34
13
14
21
12
3
14
31
34
28
20
14
8
1
18
60
83
67
127
216
183
79
7
2
21
38
5
18
11
0
33
20
3
19
29
24
17
14
16
15
14
20
24
25
21
17
10
3
0
29
54
54
64
173
216
157
44
0
20
14
2
25
22
20
36
17
7
15
12
7
15
15
14
14
10
8
7
10
16
16
7
3
13
33
95
184
191
102
12
13
4
21
23
18
7
19
6
9
16
14
10
13
18
19
17
14
3
2
10
23
18
5
6
23
39
109
170
151
70
6
2
17
15
10
7
5
3
17
26
30
24
8
18
17
14
22
20
10
12
22
17
5
48
103
138
105
31
2
1
3
13
18
5
5
11
14
16
18
5
12
9
7
5
23
26
19
15
4
40
63
71
49
22
12
8
16
18
15
5
4
3
10
13
3
8
9
8
3
2
21
18
3
23
35
35
24
18
14
14
16
4
2
4
18
23
4
7
8
8
19
4
7
16
21
19
14
8
2
14
11
3
5
12
18
7
5
4
8
7
5
3
6
7
3
3
8
15
6
1
9
37
50
35
19
18
30
48
38
28
25
2
11
37
50
34
20
14
9
16
13
8
5
15
14
21
32
44
43
26
11
25
35
42
28
20
14
7
16
20
11
4
7
7
9
11
12
18
33
30
5
10
13
22
27
18
18
17
7
18
26
15
5
7
3
3
10
14
12
12
11
5
2
3
4
8
11
4
9
15
5
17
29
22
10
8
3
18
11
8
12
18
15
7
3
2
2
3
11
20
6
6
9
8
3
12
24
26
18
12
7
16
32
22
11
10
18
15
5
6
9
4
10
25
25
13
32
34
13
2
7
17
23
21
19
17
11
23
28
26
13
11
18
13
6
14
16
4
17
19
13
28
56
61
36
5
3
10
18
20
22
20
19
19
26
28
9
19
19
13
17
10
12
28
17
3
15
12
20
33
41
44
35
8
5
7
13
20
19
9
14
32
8
24
12
2
14
17
9
7
11
29
42
13
1
4
2
6
14
15
7
26
35
22
8
11
17
17
5
2
24
25
10
4
3
4
11
7
3
3
17
47
42
6
4
3
3
3
5
6
8
30
47
31
7
1
1
17
15
1
2
4
5
7
12
11
12
3
1
5
18
36
23
2
9
10
8
8
12
16
23
35
46
33
5
2
2
21
29
9
2
5
11
18
3
19
12
16
1
20
19
5
5
5
17
31
28
27
24
27
39
42
44
36
28
10
21
18
21
29
14
5
5
7
5
28
34
3
22
6
9
12
36
18
0
1
20
50
45
39
53
49
33
49
50
41
23
22
24
20
14
10
11
7
4
2
3
3
30
37
23
13
7
3
14
13
2
5
22
52
66
39
55
88
61
23
50
52
34
22
23
20
11
7
3
5
6
11
18
5
3
3
31
42
32
3
10
2
4
2
2
12
44
64
61
36
75
103
34
35
63
51
30
27
24
18
19
24
9
14
17
12
21
16
4
3
35
59
39
4
9
2
2
6
7
5
30
50
44
34
69
73
9
44
61
39
31
28
24
18
20
30
23
21
18
14
5
18
14
2
14
39
68
45
6
7
2
5
28
26
8
19
34
30
24
29
23
6
26
26
23
25
29
21
15
11
15
19
13
7
7
8
17
23
13
13
41
74
55
11
7
2
7
28
30
21
28
36
19
11
6
4
22
21
12
15
23
30
21
8
4
3
12
14
12
9
5
5
14
14
3
0
90
85
23
2
3
4
13
28
25
29
29
11
21
15
4
33
36
16
16
24
34
31
17
3
2
12
26
29
16
8
3
3
6
2
1
28
108
113
35
1
0
1
7
25
24
15
11
15
36
24
16
43
34
16
16
26
36
34
32
27
16
6
17
28
22
14
11
6
1
3
20
51
114
140
71
3
1
0
4
18
24
14
15
34
55
19
30
47
27
21
16
18
23
15
19
34
25
4
3
18
25
22
18
10
4
15
47
79
77
95
165
130
44
1
0
2
14
25
23
9
35
55
10
31
30
19
32
19
6
9
6
6
10
20
16
8
18
26
23
16
9
15
37
73
87
54
58
158
179
103
15
2
3
16
29
9
5
12
17
3
15
3
14
30
23
10
14
20
6
3
13
22
20
19
23
21
10
5
24
57
81
70
115
196
169
76
6
1
20
31
3
22
17
0
27
16
4
14
19
17
14
18
24
28
17
14
14
17
17
22
20
10
4
24
46
58
62
171
216
154
40
0
21
15
10
32
28
12
34
15
6
13
10
6
12
16
19
23
19
10
2
10
18
23
21
8
8
23
27
102
186
190
106
29
13
6
18
23
20
4
15
8
8
18
17
9
9
17
18
18
17
6
1
8
20
22
9
2
13
99
159
153
91
15
5
9
14
9
6
3
3
8
29
38
24
9
18
20
18
21
18
4
9
17
11
6
9
33
86
126
102
37
4
3
8
8
22
6
2
1
16
27
16
5
17
20
16
17
19
8
11
12
6
36
51
57
53
37
20
9
15
30
15
2
2
1
1
0
1
16
17
9
10
7
15
12
15
40
61
44
15
16
22
20
13
2
2
3
9
0
16
9
6
12
5
14
31
25
9
6
2
24
22
2
2
10
16
4
10
4
11
1
1
2
11
16
1
2
11
13
4
2
9
35
48
36
33
39
39
28
51
42
24
5
1
9
35
50
39
29
21
17
14
12
10
9
26
15
19
30
39
34
22
11
22
31
36
25
16
9
8
18
27
18
10
10
12
14
14
14
19
28
29
9
9
21
27
23
16
16
12
7
21
35
23
12
9
5
3
4
10
15
15
15
20
18
3
3
5
13
17
16
15
10
4
17
26
21
15
6
3
15
11
10
12
15
15
13
15
10
4
2
4
11
13
16
21
12
2
5
13
19
16
7
3
2
16
25
20
11
11
14
13
10
10
9
3
7
15
19
11
29
40
19
3
2
7
18
17
15
8
4
7
5
20
25
21
10
11
13
8
2
11
9
3
13
22
16
19
43
48
30
3
3
5
13
16
19
20
18
16
21
22
19
10
11
14
11
3
5
17
8
3
4
18
20
21
35
40
28
5
4
4
5
8
17
20
20
21
17
14
12
10
12
8
10
14
5
4
20
30
8
3
6
11
5
12
17
20
16
22
14
5
2
4
10
9
4
10
6
10
1
2
6
8
6
3
2
8
25
29
7
5
7
4
3
10
12
1
24
37
21
4
3
4
9
12
1
2
3
10
1
12
15
3
4
2
2
2
9
22
15
9
17
3
3
7
14
18
25
47
48
22
3
17
11
12
24
21
8
9
9
15
18
3
19
8
18
3
13
4
8
2
10
27
27
11
23
26
25
40
55
59
35
18
13
21
21
17
22
22
16
5
4
5
20
34
6
18
6
25
24
29
12
4
2
26
53
37
36
63
55
29
53
63
42
14
13
16
11
12
10
6
3
2
4
3
3
6
22
34
11
18
12
3
18
17
3
3
17
48
65
39
55
97
67
21
57
58
24
11
14
10
6
8
6
4
3
2
12
14
3
4
24
38
24
3
16
4
2
2
3
5
31
58
59
36
69
100
39
32
67
55
24
24
19
11
21
27
17
19
18
15
2
12
5
3
6
39
63
39
5
12
2
1
9
10
3
30
50
47
35
62
67
9
40
60
45
29
27
18
16
27
31
28
25
19
16
5
10
11
6
5
47
73
53
6
2
1
1
20
24
7
28
41
32
24
31
20
2
28
34
25
22
18
13
13
13
13
16
12
8
9
12
15
18
11
5
3
40
79
64
25
1
1
1
13
17
18
31
38
19
14
11
6
19
28
28
22
16
15
13
10
4
3
3
9
12
10
8
9
13
10
2
0
11
88
87
31
4
2
2
3
10
18
28
26
10
25
22
5
25
32
23
18
21
28
29
23
8
3
4
24
30
15
5
8
11
5
2
3
24
101
102
26
3
3
3
5
16
19
13
6
17
36
24
12
33
22
5
13
28
39
36
34
30
16
10
24
35
22
14
17
14
1
8
20
49
82
106
117
51
2
1
7
10
18
20
11
15
35
47
14
27
39
22
24
17
16
20
15
19
37
34
14
14
26
28
23
22
15
3
12
41
73
76
86
139
106
31
0
0
9
15
18
12
13
34
45
10
24
26
29
41
21
3
1
2
4
14
27
22
13
17
24
26
18
12
9
28
62
81
49
52
136
158
93
13
2
3
12
18
8
10
13
17
3
8
4
18
26
20
8
9
19
7
2
13
17
11
10
20
25
13
8
25
53
84
75
98
182
164
69
4
1
12
17
6
27
16
4
25
14
4
10
12
13
16
21
33
36
21
11
9
7
8
23
29
16
8
25
46
63
53
164
214
148
36
0
15
9
16
36
28
14
34
18
9
11
10
11
15
19
23
31
28
14
5
6
18
32
31
13
10
23
20
95
177
186
111
44
15
10
16
18
15
9
15
10
5
13
15
11
12
19
18
16
10
6
3
7
20
22
11
5
10
75
142
154
100
25
4
5
6
6
8
5
6
5
24
40
24
12
21
25
19
16
11
3
5
7
4
3
6
14
64
109
93
44
8
4
9
4
26
8
5
4
19
36
22
9
20
23
21
28
29
15
3
4
3
27
36
41
54
42
24
14
7
36
11
10
4
4
6
6
7
13
10
7
17
19
9
2
11
36
64
53
15
12
27
23
28
7
4
3
4
7
12
3
2
2
2
29
29
6
7
5
34
33
6
1
4
17
7
10
2
12
3
2
17
19
7
2
18
12
2
2
7
27
37
35
37
36
28
14
38
57
48
23
4
1
6
23
40
39
29
22
15
12
15
15
8
6
42
30
29
35
36
22
7
12
17
24
29
24
20
16
12
20
28
22
9
6
8
20
21
23
24
25
25
26
19
7
13
25
26
23
20
14
6
6
23
35
23
10
7
7
15
13
11
12
16
20
21
22
17
5
7
13
20
22
20
14
2
3
15
25
18
9
5
5
15
18
20
17
13
11
12
16
20
20
13
5
5
3
10
16
22
28
16
1
3
10
12
8
3
3
10
14
21
18
11
11
10
11
15
16
8
4
5
11
13
12
35
47
29
3
2
3
14
12
6
3
7
9
9
12
16
13
8
10
10
6
4
6
3
3
18
31
23
16
39
44
26
3
2
2
12
16
13
16
14
14
3
25
14
14
7
6
12
8
3
5
10
3
5
11
33
21
22
40
34
14
2
6
2
1
3
13
23
16
11
3
24
13
9
19
19
10
14
4
4
19
24
10
5
9
15
4
17
29
29
5
8
14
6
2
3
10
17
1
1
13
9
8
4
3
20
31
13
4
2
6
23
25
18
25
17
3
2
15
7
1
12
21
13
6
5
5
6
11
4
2
16
11
4
8
6
4
4
4
1
1
4
12
24
29
33
5
2
12
15
14
30
48
34
8
8
21
13
3
4
21
6
3
8
11
5
20
7
10
9
8
5
5
2
4
2
27
49
30
7
24
31
24
37
66
70
32
5
11
24
21
5
3
15
19
3
9
10
14
21
40
7
20
7
30
29
25
3
4
6
35
56
33
36
71
62
22
50
73
52
10
3
9
6
17
20
9
4
6
3
13
11
10
22
32
8
23
19
7
26
25
5
4
14
44
59
38
60
103
72
18
58
60
26
5
8
3
2
6
21
19
11
8
2
12
10
9
14
26
38
14
13
24
4
3
5
5
3
23
51
56
36
68
97
43
25
60
53
23
21
19
12
16
19
22
22
17
14
4
8
7
4
3
48
67
35
4
18
3
2
5
7
1
30
54
49
35
60
62
13
34
53
43
27
26
18
18
28
24
20
18
12
10
6
6
6
3
3
5
58
81
56
5
4
2
3
9
10
14
42
53
39
29
37
24
3
29
38
27
19
10
10
15
17
13
9
8
5
5
5
6
6
3
10
10
12
45
74
68
25
1
2
2
6
6
18
42
45
22
21
19
6
18
28
35
22
11
8
12
14
11
4
3
6
12
11
7
8
9
4
8
1
14
76
80
29
1
1
3
3
2
14
34
26
11
24
23
5
19
28
20
14
21
29
27
21
13
4
4
19
29
16
5
11
10
5
8
3
22
69
90
89
19
3
25
8
9
14
14
14
6
17
31
20
10
24
15
2
5
25
42
36
22
20
15
10
26
37
20
7
15
14
4
15
23
50
76
98
101
37
0
2
23
26
26
23
8
13
32
37
7
22
38
23
24
20
6
20
18
14
18
24
22
26
31
24
18
18
13
1
6
37
71
71
89
123
90
27
4
11
12
20
17
13
17
30
34
7
19
27
34
39
25
4
2
2
3
7
25
29
20
18
20
22
18
1
2
15
54
77
47
120
145
90
7
1
3
10
14
13
14
12
9
5
7
7
17
21
23
15
10
14
15
10
12
17
10
2
14
24
15
2
14
53
89
79
82
172
159
59
1
1
3
13
11
26
22
9
29
17
11
12
13
19
23
23
34
38
26
12
6
2
5
24
31
14
10
31
55
71
40
150
201
134
29
2
7
6
13
33
28
12
36
27
15
12
12
14
20
24
25
29
23
18
14
14
21
36
34
13
18
26
17
76
155
168
103
37
8
11
17
10
11
16
21
11
4
10
14
13
16
22
21
15
1
4
9
16
18
18
11
13
17
51
122
142
91
18
4
5
5
20
27
4
6
5
19
33
16
15
30
29
23
10
6
2
2
2
2
2
15
1
43
89
79
38
6
4
12
8
31
16
5
7
12
30
18
15
23
19
20
35
35
19
7
6
3
27
35
47
38
28
21
4
33
18
8
8
4
6
5
7
5
2
5
23
25
14
8
11
31
56
49
18
10
20
14
22
9
4
2
2
3
3
2
3
2
27
28
4
5
2
28
31
7
6
11
16
3
2
13
2
1
15
13
9
14
27
9
9
4
19
31
31
26
23
21
14
49
69
58
26
12
12
2
10
28
31
26
27
25
20
15
13
7
2
46
42
42
49
32
8
8
15
16
12
16
23
27
27
24
24
20
14
4
1
3
32
30
27
31
35
31
22
5
4
18
28
26
23
22
17
3
7
24
26
14
5
1
4
13
31
31
21
10
14
22
25
20
12
2
15
22
26
29
25
4
0
2
21
25
10
6
2
4
20
25
31
28
18
11
6
14
21
20
8
2
4
7
18
23
24
28
29
11
8
12
8
4
4
2
13
5
12
17
19
14
10
7
11
18
13
3
3
5
11
20
12
35
55
45
16
2
5
13
7
7
5
2
2
1
12
5
4
5
7
8
8
7
7
5
3
5
23
39
29
15
40
44
27
15
10
4
14
18
8
21
6
3
3
26
11
4
3
5
8
6
2
5
8
7
6
26
51
25
28
43
31
7
10
19
9
3
3
8
27
9
2
8
7
28
19
15
15
15
10
7
3
2
19
24
16
13
15
22
6
26
37
30
5
4
13
13
5
2
4
8
4
2
26
14
14
14
12
13
26
19
3
2
6
28
34
29
33
16
3
3
14
10
2
1
6
2
11
16
9
3
3
8
13
18
13
7
9
15
3
2
3
5
1
3
7
22
37
48
40
9
3
19
20
6
29
38
19
1
12
30
9
2
1
13
24
5
10
14
8
24
18
3
10
5
4
7
8
4
8
39
56
32
12
30
42
33
29
63
67
22
0
13
32
17
19
19
15
13
7
19
18
13
28
37
19
18
8
30
18
26
20
3
7
39
58
33
40
72
70
30
39
67
57
9
3
12
14
19
39
40
18
14
14
23
14
8
12
31
37
9
25
15
11
26
29
19
3
9
40
57
38
65
104
78
17
44
53
31
5
17
12
1
5
23
26
18
18
18
16
9
4
12
34
43
14
16
21
4
9
11
8
4
15
44
52
36
67
94
49
16
45
46
25
19
24
20
13
8
9
9
9
11
11
9
6
3
2
13
59
70
32
5
18
3
3
5
2
7
30
58
48
31
55
59
13
24
40
34
23
27
23
23
25
17
9
4
2
3
4
7
5
2
3
10
66
78
50
6
12
3
3
7
4
20
49
61
40
28
40
27
3
24
35
24
17
17
17
17
24
17
10
4
3
3
7
12
10
11
20
14
16
39
64
56
10
5
2
3
6
4
26
55
51
28
27
26
9
15
30
34
17
10
13
17
15
19
14
8
6
8
8
11
14
12
11
10
2
15
52
56
65
16
1
2
1
5
3
17
41
28
14
24
22
7
14
23
18
8
23
32
27
13
8
9
8
13
21
12
5
11
10
11
7
1
21
66
71
76
18
2
1
3
10
12
18
24
7
18
28
14
8
24
19
2
6
24
45
33
8
3
8
11
20
26
14
4
9
16
14
14
23
51
69
100
99
36
1
2
22
30
30
31
15
10
32
37
9
20
38
30
24
22
7
26
23
4
5
12
20
27
28
17
11
21
24
7
4
35
68
59
105
120
83
26
3
30
24
25
27
15
18
30
30
7
20
30
29
30
29
5
6
10
11
14
21
30
25
17
16
18
19
4
2
9
48
70
110
130
81
7
2
1
6
18
19
12
17
5
8
14
5
8
16
28
20
12
15
25
22
17
19
11
4
14
21
3
1
8
57
88
72
68
152
140
44
1
1
2
16
15
22
24
6
31
23
9
15
19
26
28
23
25
30
22
16
9
6
8
25
27
4
17
41
64
73
125
170
111
21
4
2
8
6
27
28
9
36
29
20
16
17
17
24
23
19
18
13
21
23
21
21
28
30
14
34
30
15
58
123
140
87
19
1
7
12
5
2
21
26
13
6
9
11
5
18
23
20
13
1
2
19
21
13
13
13
17
23
41
102
114
66
7
0
4
4
27
32
6
1
3
10
22
9
15
32
24
18
10
4
2
2
1
3
2
12
1
34
69
63
28
2
6
12
19
30
18
9
7
11
24
11
13
23
7
14
36
31
5
2
7
21
32
39
33
30
27
7
26
21
6
7
11
12
6
7
2
2
8
24
23
14
12
25
43
41
15
10
18
3
6
7
11
11
3
2
2
10
14
1
24
27
5
10
4
12
16
7
9
15
21
3
2
5
4
10
10
6
13
39
24
6
22
32
30
20
13
15
17
58
80
63
25
25
24
4
5
26
29
25
26
24
20
17
16
3
2
38
44
54
57
34
3
0
17
19
9
15
26
34
31
24
18
14
11
2
2
5
6
35
34
24
27
38
32
24
11
1
17
30
27
26
32
19
4
8
20
17
9
5
2
11
15
42
48
34
17
10
16
23
21
12
3
14
26
32
37
27
2
0
12
22
23
8
6
4
8
23
21
32
33
34
22
10
3
10
20
19
8
3
8
14
31
35
23
25
36
27
18
13
8
4
8
2
8
8
17
15
15
13
10
3
10
19
13
6
3
5
20
30
17
30
55
57
34
13
3
13
5
14
8
2
1
2
20
9
4
3
6
9
6
9
9
8
7
5
21
38
27
11
34
47
33
25
17
4
14
14
12
28
10
3
2
3
20
22
10
3
2
5
6
4
4
6
9
9
7
36
54
21
30
44
29
7
8
21
9
3
3
9
27
17
3
7
11
25
20
13
16
4
7
3
2
3
17
23
16
11
27
32
6
34
38
17
4
4
9
16
4
3
3
6
7
3
15
15
8
21
18
14
4
6
8
3
2
12
36
38
27
29
16
3
5
16
12
2
6
10
2
16
19
15
3
3
7
12
11
6
9
17
20
2
8
1
8
5
3
15
36
44
47
38
10
5
23
26
11
20
29
17
3
15
31
7
5
6
11
16
2
6
18
27
16
28
20
5
14
16
2
21
22
13
17
42
52
32
15
32
50
53
27
49
56
22
3
16
33
13
32
44
26
13
6
20
23
12
12
36
34
17
11
6
28
5
32
27
11
12
40
54
35
40
64
74
51
27
53
59
19
3
19
21
18
30
34
24
21
20
28
14
2
4
38
39
9
19
5
14
19
23
21
9
12
39
56
44
62
95
82
32
26
47
37
9
18
25
10
5
3
2
3
20
25
23
7
2
7
22
42
47
17
12
15
5
14
12
8
7
16
44
55
36
59
88
60
17
34
39
22
13
27
30
14
4
1
1
2
8
14
13
5
2
5
17
62
66
33
4
16
10
9
4
3
10
29
53
40
19
44
57
20
10
30
31
19
24
26
20
16
13
6
1
1
2
8
14
6
3
4
13
25
61
70
40
5
17
12
13
8
3
17
48
54
32
22
35
28
4
22
30
20
14
22
21
15
18
19
14
4
2
4
17
24
17
4
7
14
21
40
28
56
47
7
16
10
12
12
5
23
51
44
26
28
27
11
4
28
32
11
8
20
21
16
24
23
17
8
5
8
17
18
16
8
9
9
16
42
42
56
12
3
3
2
9
7
22
38
26
16
20
15
6
13
25
17
7
21
33
25
14
13
19
14
8
8
6
4
4
3
5
2
0
20
57
57
69
18
0
1
3
9
15
28
30
9
19
26
18
4
25
27
5
8
24
40
27
9
3
6
9
10
10
5
3
6
9
10
9
25
50
58
95
94
40
3
0
9
25
32
39
24
9
34
43
21
9
39
38
25
20
13
31
24
13
7
5
16
18
17
14
16
22
26
5
5
35
60
44
110
74
25
1
22
26
30
34
18
17
35
26
5
22
27
22
25
27
12
17
19
25
26
23
24
21
19
19
20
19
3
2
11
38
56
94
103
60
5
2
3
9
20
19
16
22
5
18
22
2
1
20
29
19
15
17
23
26
21
16
13
13
19
20
1
0
24
64
72
52
53
113
102
29
1
0
1
18
20
19
22
7
32
22
3
22
26
25
28
20
14
13
18
20
14
10
13
22
15
1
19
46
64
70
91
125
85
23
1
1
13
5
22
23
8
30
23
21
23
20
11
23
22
10
8
10
24
28
21
12
17
8
15
33
19
43
92
111
70
15
3
1
11
15
3
19
23
12
9
6
5
3
14
18
12
12
5
6
23
21
6
4
4
20
22
40
85
85
48
8
1
1
2
22
28
8
3
2
5
11
4
7
19
14
16
14
4
4
6
3
4
4
31
50
45
26
8
6
6
19
23
10
12
6
10
18
12
13
17
3
13
31
24
4
4
6
21
26
37
35
32
27
7
18
21
16
4
10
23
7
8
2
1
15
24
17
4
17
24
36
38
13
9
13
14
2
3
8
19
6
2
1
17
19
22
3
11
10
2
4
4
3
4
13
9
9
68
46
10
29
36
31
24
15
11
83
59
31
39
36
9
12
27
32
30
19
12
14
25
19
10
31
39
57
52
30
7
3
21
19
13
22
31
36
27
13
8
10
11
6
5
14
18
47
42
28
24
28
25
22
18
2
12
24
29
28
34
24
9
9
10
10
8
3
3
17
23
16
43
52
39
19
10
11
17
28
22
4
12
24
34
36
27
8
1
15
18
16
9
3
3
15
28
20
34
33
31
21
7
3
12
27
26
13
3
11
23
37
40
21
20
30
30
22
13
12
4
4
2
14
17
17
27
20
13
8
5
1
12
24
21
13
3
12
25
38
26
25
47
56
42
19
4
13
7
14
5
3
7
7
8
26
17
4
4
12
13
1
6
8
11
12
4
19
31
22
9
31
50
40
31
22
4
9
7
13
19
9
6
3
6
16
26
10
4
3
11
12
2
2
3
4
5
9
34
40
17
30
41
26
1
8
15
8
4
3
9
19
18
9
5
10
14
25
21
7
10
7
6
6
1
1
10
16
9
14
36
33
15
38
35
7
10
10
9
10
4
3
4
6
11
12
9
10
15
27
18
6
9
6
4
1
1
10
32
34
23
26
28
9
8
21
17
13
26
25
4
13
15
7
3
3
5
13
9
5
14
26
28
20
3
13
10
7
9
6
15
38
39
38
33
19
9
21
37
27
21
34
28
3
13
23
9
10
14
11
7
1
4
21
32
27
22
4
19
22
3
29
22
17
21
38
40
32
19
25
49
66
35
31
49
29
1
13
24
12
13
28
25
11
0
19
27
17
11
35
29
9
6
3
21
4
27
25
18
21
41
46
37
34
45
68
65
16
42
59
26
1
17
21
12
6
10
20
20
20
26
15
0
0
16
38
33
8
7
3
15
11
14
17
19
23
47
61
55
46
69
76
44
13
41
40
11
17
34
22
2
3
2
2
16
19
16
4
2
0
19
43
49
25
3
7
9
10
6
11
17
25
46
59
41
43
73
68
23
28
37
21
9
31
41
24
5
2
2
2
4
6
6
3
1
9
16
38
49
57
33
3
12
10
9
3
4
14
28
39
31
9
26
51
37
5
27
32
17
18
26
22
13
11
10
3
3
2
7
11
7
2
6
10
35
46
59
41
6
14
13
12
6
3
16
32
31
14
13
25
26
8
13
28
18
12
22
21
5
4
15
22
13
3
8
20
25
20
4
5
19
30
36
56
51
12
13
12
11
13
9
19
34
25
23
26
25
10
5
28
28
5
6
20
20
17
19
22
20
9
6
16
21
21
23
8
18
21
25
34
46
61
15
11
7
5
15
18
22
29
18
17
15
11
5
9
26
16
5
14
24
22
20
24
28
14
4
2
4
4
2
12
10
4
7
25
43
52
69
18
3
2
1
11
26
36
29
7
16
22
25
6
24
30
15
12
21
30
24
14
7
15
8
5
4
2
2
2
5
20
11
24
46
40
75
80
38
11
1
0
12
32
41
26
10
36
46
31
2
28
36
25
19
19
30
25
20
5
5
10
14
17
17
19
14
14
17
19
41
52
87
62
28
1
1
16
31
25
11
20
38
27
4
19
22
17
23
24
17
25
22
28
22
15
12
17
23
26
22
10
4
8
16
28
41
71
73
41
3
2
8
15
12
13
21
23
3
19
22
4
3
20
23
20
21
16
19
24
19
12
14
19
25
11
7
5
33
56
47
73
66
24
7
1
4
14
14
21
17
6
30
18
5
23
23
16
24
22
9
6
17
22
18
14
15
13
3
8
21
31
51
62
88
71
33
3
8
16
9
22
15
9
19
11
20
25
13
4
21
23
4
8
14
22
28
15
9
3
3
15
23
5
71
89
59
22
18
4
16
23
9
18
15
7
7
4
4
4
7
11
4
16
13
8
16
16
4
2
7
25
19
37
63
56
34
19
3
2
1
13
22
11
3
3
3
6
6
3
5
8
16
19
7
9
6
2
3
17
25
29
28
26
12
4
3
11
18
6
6
9
7
8
11
14
10
7
15
22
22
9
5
4
14
20
25
36
35
26
3
7
8
6
5
6
13
6
12
10
8
15
20
15
21
35
40
8
6
7
8
3
2
4
17
7
3
3
9
2
16
13
4
4
2
2
4
11
85
61
14
31
33
30
31
25
23
78
48
38
52
49
17
22
32
36
38
22
8
21
34
29
20
35
49
60
40
17
10
18
23
18
22
29
34
33
19
6
3
10
14
14
20
21
58
54
42
33
25
13
17
17
12
11
18
26
30
32
24
14
7
4
6
9
10
16
25
24
16
28
46
41
26
16
12
15
28
22
8
10
22
30
31
27
19
13
10
8
10
11
7
6
20
27
22
23
25
22
23
14
5
5
20
33
29
11
4
12
27
34
32
23
18
18
18
13
12
13
9
3
6
21
21
19
32
24
15
5
3
2
15
25
22
12
4
16
31
38
31
31
34
33
26
17
10
11
9
7
4
7
10
8
9
32
27
16
12
16
8
2
2
5
10
9
6
22
31
18
14
35
50
35
25
17
9
7
5
7
6
5
5
2
6
17
18
31
19
6
6
16
14
2
2
2
3
4
14
29
29
12
29
37
25
11
21
15
7
3
3
7
7
11
10
6
7
18
31
29
13
2
2
8
13
3
2
1
6
10
18
30
26
23
42
29
5
26
26
11
6
3
7
12
6
12
23
11
7
18
31
35
26
7
3
2
3
3
1
4
17
23
22
28
29
20
18
27
24
23
33
29
14
11
8
11
15
12
9
12
8
6
20
28
35
23
4
8
5
6
9
2
8
27
32
32
32
27
21
26
43
44
18
36
33
17
13
15
13
12
17
13
2
3
8
22
32
33
32
21
3
20
17
7
22
7
8
20
34
35
32
30
25
48
75
50
19
42
35
3
10
18
16
8
15
20
10
7
18
24
18
12
23
31
10
3
8
19
6
8
10
12
25
42
40
38
31
28
58
73
20
34
56
29
1
12
12
9
5
8
17
16
15
16
13
1
1
21
37
17
4
3
11
6
3
11
24
37
52
61
58
34
42
66
48
5
37
43
11
13
29
13
2
3
3
7
8
7
7
4
1
1
23
50
45
37
6
5
5
6
4
16
27
34
45
57
51
29
53
66
32
20
37
24
9
27
35
23
7
3
3
3
2
4
8
6
3
12
20
49
49
39
7
10
4
4
5
12
20
23
25
20
12
14
40
46
16
22
34
18
17
23
18
16
18
20
18
4
2
5
19
8
6
9
14
48
62
51
42
10
9
5
5
6
8
14
18
14
9
7
12
17
16
17
21
18
10
18
19
2
1
13
23
21
18
17
14
9
9
9
6
25
47
38
54
57
23
5
7
8
12
13
17
20
18
22
25
23
9
5
24
19
4
2
15
18
10
9
14
15
9
18
23
20
7
15
14
19
37
40
30
58
69
22
6
8
10
20
25
24
21
18
15
12
10
6
7
21
15
3
8
15
18
22
26
26
12
2
4
6
5
3
18
21
4
22
37
28
56
67
13
5
8
2
12
32
37
30
14
13
17
30
12
14
23
17
12
15
20
22
19
20
22
6
5
5
5
6
3
19
29
7
28
43
63
31
17
7
2
8
28
36
19
11
29
42
43
15
25
27
23
18
15
22
22
16
5
7
4
12
16
22
27
4
19
33
33
50
48
56
49
32
5
2
9
23
14
5
22
36
24
6
21
19
15
24
20
14
19
18
20
13
6
3
18
24
32
22
4
19
25
24
34
48
32
4
3
8
11
7
15
31
24
4
8
17
12
10
23
19
15
16
12
15
18
9
12
20
21
26
3
11
19
26
35
28
46
44
27
15
4
8
13
12
24
14
6
23
9
14
26
16
7
17
18
7
9
14
20
22
11
12
9
3
17
17
14
32
40
65
66
39
8
14
15
13
24
8
8
9
3
19
25
4
2
17
20
5
10
13
18
5
3
5
1
2
19
14
56
71
48
21
27
9
23
27
7
18
9
2
3
3
2
2
5
12
4
17
17
3
0
12
4
2
15
26
29
38
36
29
28
5
4
5
5
23
14
5
3
3
7
11
2
2
6
17
18
11
16
12
4
7
13
18
21
24
5
4
5
6
17
10
5
8
9
10
15
16
12
12
15
17
18
15
3
17
16
28
39
30
3
4
8
3
3
9
10
4
15
15
11
14
17
17
30
40
7
9
2
7
13
5
10
17
7
1
2
8
22
14
3
11
8
32
20
28
29
34
33
29
75
49
47
61
56
29
21
30
40
40
27
14
28
39
36
53
70
65
36
10
17
30
28
20
23
33
37
25
15
9
11
16
17
17
18
14
56
62
60
52
33
7
5
19
20
15
15
27
36
27
21
17
8
6
7
8
13
17
17
13
14
18
40
44
37
28
17
13
21
15
10
11
18
23
23
22
28
18
5
3
6
11
15
16
18
19
22
19
19
15
16
11
5
6
21
31
21
4
4
12
24
25
24
25
27
16
3
1
7
14
16
12
14
21
22
8
11
33
26
18
4
4
3
11
22
15
3
3
17
38
34
30
39
32
16
4
3
10
14
13
6
5
8
6
2
13
27
32
33
27
22
13
4
1
2
3
4
2
4
22
38
18
21
44
51
19
11
14
11
12
10
4
3
4
3
6
13
28
35
27
20
16
17
4
2
1
2
1
1
12
28
28
4
30
42
31
18
19
15
6
9
7
4
4
7
14
10
12
27
53
37
35
21
13
14
11
12
3
1
1
2
8
21
28
17
25
46
26
3
25
22
2
3
5
6
8
4
15
25
8
11
24
43
39
30
14
2
5
5
7
3
0
6
14
22
30
26
17
29
39
26
23
26
23
12
12
9
15
28
17
11
5
3
11
21
30
47
37
26
7
3
2
2
2
1
3
14
27
38
37
32
27
33
46
49
9
26
32
29
17
17
21
27
26
10
3
6
12
18
26
41
54
37
24
6
15
12
1
2
1
1
16
32
38
41
39
33
51
76
59
8
40
37
11
6
8
8
13
18
15
13
13
14
16
17
24
43
39
22
9
12
17
11
3
1
2
22
38
37
46
42
27
58
79
33
21
44
31
0
6
3
4
3
6
11
12
11
11
12
5
6
28
53
45
35
16
1
6
17
10
2
17
36
42
51
58
35
29
60
54
7
30
39
18
14
24
7
2
3
5
7
6
5
9
12
5
10
29
47
49
48
19
2
4
4
3
10
30
35
39
52
52
26
39
55
33
5
31
29
15
23
24
12
10
13
17
7
4
8
13
13
6
15
27
46
46
45
16
13
6
1
7
20
24
22
22
22
19
8
26
41
22
15
31
22
17
16
11
10
16
24
28
18
10
13
17
14
4
5
23
49
51
43
45
13
7
7
10
13
18
16
16
13
9
6
5
9
11
10
12
15
11
14
13
2
3
8
14
22
28
23
8
11
10
3
9
38
51
34
46
51
27
3
4
8
16
17
15
16
17
21
22
18
10
3
15
9
3
3
10
13
3
3
5
6
10
24
24
7
9
4
3
24
54
50
63
63
25
1
2
8
20
26
21
20
22
20
15
21
13
4
13
7
4
8
13
16
15
16
15
9
8
12
12
2
7
1
4
3
29
44
58
10
2
6
5
16
28
29
29
19
10
16
33
18
13
14
12
13
10
13
18
17
16
13
8
9
11
12
13
4
2
7
3
25
39
38
22
19
11
2
3
19
26
14
9
19
34
43
20
20
19
17
17
7
11
16
12
5
4
3
9
12
23
24
2
5
36
42
47
30
35
36
14
0
5
11
4
5
19
31
20
20
23
23
14
21
18
7
7
11
12
6
1
3
11
13
25
9
1
20
35
31
37
32
28
9
1
6
7
4
18
34
24
4
2
16
16
14
23
16
8
6
8
13
13
8
11
15
13
17
4
14
28
22
18
30
33
29
15
3
10
14
13
23
16
5
1
5
16
26
15
4
13
12
10
11
10
13
12
10
10
6
3
19
18
5
50
57
32
10
19
9
15
21
4
5
2
3
19
23
2
2
14
20
12
11
5
2
1
2
4
2
2
11
6
39
48
35
22
22
6
26
26
6
18
10
2
3
3
1
1
5
13
10
16
15
1
2
12
4
3
9
13
23
27
16
4
5
9
10
25
15
5
3
4
10
12
4
3
8
16
19
17
20
19
4
13
18
20
4
1
5
15
9
20
18
5
9
14
15
12
11
12
12
13
11
13
13
13
2
6
35
32
6
3
19
20
4
15
14
2
7
11
7
9
11
33
7
13
3
15
34
13
9
15
8
16
25
23
22
35
35
55
55
61
53
35
26
24
35
40
37
26
31
37
37
83
74
41
19
28
39
26
19
25
36
37
20
14
17
20
19
15
15
11
57
69
70
49
18
11
21
24
13
11
29
40
30
17
11
9
13
9
6
12
13
3
6
37
50
47
35
24
15
19
10
6
9
13
20
23
25
33
22
4
3
6
12
17
19
12
12
15
9
21
26
26
8
5
13
20
14
4
4
7
17
18
15
27
34
16
1
2
10
16
20
19
15
11
5
1
11
36
34
26
6
2
1
5
19
8
3
3
11
30
31
28
42
36
13
2
4
15
16
17
12
6
2
2
11
29
36
28
35
31
21
5
2
1
1
1
2
2
5
20
45
23
28
52
52
15
7
7
6
16
16
8
2
2
11
21
32
44
52
32
29
24
15
4
3
0
0
1
2
2
13
34
35
6
32
47
30
15
11
6
5
13
17
4
3
10
24
19
23
47
70
40
35
23
18
13
4
8
3
3
2
2
6
24
35
11
25
49
28
3
17
9
3
4
5
4
3
5
17
17
10
21
40
61
69
38
32
17
10
9
6
14
7
5
3
6
22
35
28
13
40
50
27
7
11
12
12
12
9
10
15
15
8
1
5
18
27
41
56
35
29
11
2
4
2
4
5
4
6
24
43
44
32
30
44
53
50
8
17
26
28
15
15
21
25
20
7
3
14
16
17
29
51
67
40
31
11
12
13
7
5
2
2
11
29
46
49
43
36
57
78
68
9
35
35
17
3
7
11
14
14
11
14
17
15
13
19
39
59
47
34
15
7
16
18
15
2
3
15
27
38
56
50
31
65
87
53
9
39
34
11
2
4
2
6
8
11
13
14
16
17
14
23
41
47
52
48
21
2
1
15
11
1
10
23
27
39
56
37
34
61
60
16
18
36
29
17
17
13
8
10
12
11
10
12
15
19
18
20
33
38
51
57
24
1
0
1
2
4
19
22
28
44
46
27
33
46
30
3
18
29
20
17
23
15
7
18
25
15
10
11
12
14
15
22
28
35
44
53
19
14
13
2
8
16
18
18
26
32
25
9
12
23
14
5
24
20
11
13
10
4
6
16
24
20
13
10
9
11
12
12
24
35
37
41
13
13
13
7
16
19
15
18
22
19
8
2
1
4
5
9
16
11
10
8
3
3
4
6
13
20
14
8
11
13
13
26
42
40
35
42
21
2
1
8
17
17
14
17
20
20
16
15
12
5
6
4
5
8
14
10
3
3
5
7
9
16
12
8
15
11
9
35
60
47
44
22
2
2
9
19
20
15
20
23
22
21
33
26
5
13
6
5
9
16
17
12
7
7
10
12
14
10
12
16
4
3
4
28
34
42
11
2
3
5
12
18
22
25
23
16
24
36
23
13
17
11
8
5
13
19
13
9
7
11
14
14
14
14
13
3
3
3
12
24
16
19
15
3
2
12
16
12
10
16
22
30
12
21
19
12
13
6
7
13
10
8
8
11
12
13
14
9
3
10
32
33
31
26
32
17
2
6
9
2
5
16
20
17
14
16
25
16
14
22
13
5
7
10
12
10
9
8
7
9
3
4
22
34
32
22
22
15
3
8
10
8
19
33
27
15
2
10
12
12
23
25
21
9
7
15
15
10
4
3
3
5
3
12
26
22
23
20
8
5
14
17
8
20
20
11
3
6
10
15
14
11
23
21
14
12
7
7
5
3
3
4
5
9
11
36
41
20
6
16
6
11
17
3
2
7
8
11
16
1
3
10
22
18
10
2
1
2
2
3
2
2
4
28
19
14
11
6
24
18
7
20
16
9
8
4
2
1
2
11
16
17
13
7
7
7
2
3
3
19
23
6
6
6
14
19
23
19
1
3
5
11
10
2
5
10
15
22
9
12
12
17
2
3
3
19
14
18
20
5
8
17
15
8
3
4
8
9
6
3
2
5
3
19
24
8
6
22
22
7
18
14
6
3
4
6
19
6
9
37
18
59
58
46
41
43
30
30
47
45
31
27
27
76
48
34
39
40
21
13
31
40
43
26
11
25
25
18
11
9
63
77
66
36
22
20
19
14
9
25
46
38
18
6
10
20
11
7
10
11
9
39
52
52
37
28
21
15
4
2
4
10
21
30
31
36
24
5
4
9
13
17
21
18
16
13
35
47
47
29
6
3
11
10
3
3
4
10
15
18
28
37
20
2
1
14
15
18
21
19
16
9
9
41
43
40
24
4
1
1
10
6
4
4
4
20
31
23
38
38
16
1
2
18
14
9
8
10
6
10
30
44
41
26
38
36
20
4
2
1
2
3
3
3
3
17
40
29
26
49
50
16
1
1
7
14
13
10
6
7
22
36
48
57
52
27
31
22
5
3
10
3
3
2
2
2
12
38
39
5
30
46
30
15
3
2
4
11
21
14
11
17
26
25
37
65
79
37
25
15
8
9
6
3
3
2
2
4
24
43
18
30
53
28
2
11
4
2
6
6
9
10
12
17
11
10
32
63
80
66
36
35
21
14
12
10
9
6
5
2
2
14
37
38
22
51
58
30
5
9
9
11
13
8
5
6
7
5
3
7
28
50
61
57
35
35
16
3
1
7
8
7
8
2
12
39
46
32
27
45
62
57
24
12
19
20
14
8
8
9
8
6
5
17
25
30
41
56
62
41
38
14
11
13
10
7
5
7
10
29
51
58
42
32
53
82
78
14
29
28
18
6
5
10
11
9
9
15
23
21
18
30
48
62
48
42
18
7
14
17
17
7
6
11
18
46
66
49
33
69
92
72
11
32
33
16
3
4
11
13
11
10
15
19
23
23
21
29
45
51
47
22
3
3
3
4
6
7
9
5
32
59
42
38
65
65
37
6
28
35
14
7
9
9
16
16
13
15
21
26
26
23
22
28
52
24
3
1
3
2
4
9
10
15
33
43
31
31
38
28
6
5
21
21
7
19
13
4
14
20
18
17
18
15
15
19
21
24
50
21
8
13
15
18
7
9
13
26
36
32
16
10
10
8
3
13
14
4
7
14
7
4
8
14
15
11
7
5
11
16
17
17
41
8
14
13
15
19
15
11
16
25
26
13
4
2
2
3
4
13
10
6
7
4
3
6
8
7
5
3
3
7
19
29
33
32
31
8
12
10
15
19
16
12
17
23
17
3
13
14
4
4
3
8
16
21
8
2
1
10
16
10
5
3
6
11
17
22
41
47
27
16
10
9
18
21
13
11
21
26
24
25
40
32
6
17
8
5
20
29
19
13
5
1
16
15
9
4
7
10
9
9
11
20
23
13
8
9
7
10
11
16
24
24
22
33
35
23
16
29
16
3
4
18
25
18
15
3
7
15
11
4
6
9
15
17
3
12
11
11
3
7
14
20
10
10
14
14
13
10
27
27
8
3
3
9
17
9
14
18
19
16
10
3
5
9
19
29
21
13
15
12
3
10
18
9
6
17
17
12
8
9
24
15
8
18
14
8
11
11
18
17
20
16
10
3
5
8
15
22
12
10
4
10
17
17
25
36
31
24
8
5
7
4
23
37
23
11
9
21
22
9
2
6
5
2
7
8
14
11
12
7
6
14
19
11
21
21
12
6
3
4
6
19
21
22
19
12
13
10
6
3
5
3
8
7
8
22
8
3
9
4
7
13
2
2
15
12
5
8
2
2
8
20
18
6
2
1
9
3
3
3
3
15
10
11
7
7
17
14
5
21
17
14
12
8
4
4
2
8
18
14
8
2
3
2
4
20
24
6
8
9
7
18
19
15
15
16
5
14
18
6
2
7
14
25
4
2
3
3
3
4
9
11
12
15
20
18
15
16
16
10
2
5
9
7
2
3
14
10
7
12
22
19
17
12
13
10
62
54
41
43
55
42
35
49
46
38
17
12
57
50
45
41
23
12
30
47
48
36
15
27
28
14
7
8
72
73
52
31
18
14
17
14
24
45
43
17
0
11
22
16
10
11
14
47
51
43
34
27
13
4
3
3
11
23
36
34
32
22
8
11
14
12
15
20
17
9
56
66
50
18
3
7
6
5
2
3
5
20
27
29
35
23
4
8
15
11
9
14
20
24
20
47
50
44
20
1
1
11
9
4
4
4
13
30
23
31
35
15
2
7
20
12
3
4
15
20
21
31
44
42
38
20
7
0
0
7
12
5
4
2
13
34
25
19
41
47
18
2
6
16
15
4
4
10
14
23
31
46
56
27
33
20
5
3
4
4
4
6
2
2
12
34
36
11
25
38
30
21
4
5
6
12
17
17
19
22
22
27
41
70
75
36
26
11
6
7
7
3
2
2
2
4
23
44
31
36
49
24
1
19
13
7
9
9
14
16
17
22
17
11
38
76
86
53
39
23
13
13
11
8
3
3
3
3
8
35
50
36
54
62
35
4
19
18
10
13
8
5
4
6
9
3
8
37
71
79
57
39
19
5
1
7
4
2
7
4
11
30
45
38
25
42
71
70
28
17
21
10
13
5
3
3
3
10
13
23
37
54
61
59
38
16
8
12
7
2
3
9
10
24
51
54
35
14
43
84
90
35
19
24
15
10
3
2
2
3
11
15
26
35
39
41
49
48
36
16
6
9
9
13
13
9
8
15
50
70
46
24
64
94
83
29
22
33
20
5
2
3
3
3
3
10
23
35
37
32
31
38
35
18
3
4
3
10
15
9
4
0
29
63
47
36
67
73
53
10
19
34
18
1
3
4
8
8
7
13
27
34
33
25
22
26
38
19
3
3
2
2
3
7
7
12
27
44
39
32
41
33
15
1
11
17
1
2
6
8
10
18
20
19
18
19
26
23
21
22
42
18
5
8
11
8
4
7
11
23
34
38
27
11
10
6
1
4
4
1
1
16
14
6
9
15
13
6
4
12
23
27
20
13
39
4
11
10
13
17
17
10
10
13
16
15
3
2
2
2
2
11
7
6
10
13
17
16
16
13
6
2
3
10
31
35
30
23
2
15
13
19
22
18
9
13
14
2
1
2
6
7
5
4
7
21
23
9
2
4
22
29
16
15
10
4
5
18
30
31
14
14
15
23
22
10
9
26
30
21
24
38
24
21
22
17
9
22
28
20
8
1
4
15
14
11
6
5
3
14
28
18
15
8
10
12
14
10
22
27
24
25
36
35
22
24
37
29
6
4
18
29
25
7
1
3
6
4
4
6
5
25
28
12
5
3
6
4
8
20
29
12
8
9
8
5
10
26
30
11
2
6
16
24
15
16
20
23
7
4
7
4
8
22
23
3
5
2
14
31
20
10
22
20
10
4
4
14
10
1
13
15
17
19
13
18
22
25
4
11
14
4
5
9
5
7
7
16
26
20
27
40
31
22
9
2
2
2
24
33
14
7
14
23
24
4
4
1
13
13
16
5
8
9
9
14
17
19
22
20
6
4
3
2
9
25
20
14
2
4
13
15
9
5
21
11
13
14
11
3
2
6
5
8
14
2
2
16
8
5
15
6
3
15
15
11
4
2
7
28
22
2
6
8
12
12
3
16
13
2
20
15
10
12
10
9
13
13
14
16
10
4
6
14
3
28
13
7
11
4
15
17
5
8
18
6
15
24
15
3
6
11
21
19
3
3
3
8
8
8
24
24
12
15
17
12
8
2
2
5
39
58
57
49
48
43
37
14
57
48
46
30
18
27
49
54
40
18
27
27
11
6
77
67
41
18
15
22
17
22
42
46
19
1
8
21
20
14
14
14
52
59
51
40
18
2
4
4
11
22
35
36
28
18
9
13
15
15
13
12
11
59
58
41
23
19
16
4
2
2
3
18
28
30
31
21
6
10
15
12
2
2
16
21
53
54
31
14
11
20
18
5
4
4
9
26
20
27
32
13
2
11
26
15
2
3
17
25
17
15
42
31
22
8
2
10
21
10
5
12
13
21
18
11
34
45
17
3
13
26
19
7
6
17
24
22
17
25
35
23
6
4
5
2
1
9
4
6
16
22
25
10
21
33
35
26
7
13
14
14
13
11
20
30
29
24
33
58
32
29
13
5
5
4
13
12
2
3
2
19
35
34
35
43
22
1
26
23
11
12
11
13
10
18
29
28
22
39
67
74
35
26
19
12
6
10
15
13
2
4
3
30
57
46
51
65
38
3
28
27
10
13
11
12
7
12
22
18
18
40
67
79
34
23
5
1
4
4
3
6
3
15
21
37
50
30
38
77
80
32
23
27
10
17
8
9
4
7
19
26
32
49
63
68
32
19
7
13
6
4
2
5
3
22
44
45
32
6
34
83
95
42
18
26
15
13
5
5
3
3
11
21
35
49
55
48
39
28
18
8
9
5
11
14
7
3
14
47
60
37
13
51
88
83
35
15
27
22
5
4
4
3
2
4
3
22
41
48
38
26
23
16
6
4
2
15
19
7
6
10
28
55
43
30
66
79
56
14
13
26
13
1
5
7
4
5
6
12
22
36
41
31
21
14
4
4
4
4
6
12
21
18
22
43
39
34
52
45
22
2
6
8
1
2
9
11
7
25
29
21
19
31
35
29
21
11
4
5
6
6
8
13
16
14
23
36
28
17
18
12
3
4
3
1
1
12
15
10
12
23
19
5
14
29
41
30
18
6
6
4
5
12
22
14
3
1
2
6
3
2
4
3
3
4
7
7
11
17
21
21
19
16
8
1
8
26
40
29
15
4
12
9
10
20
20
9
11
9
4
2
2
5
9
7
3
5
14
15
12
8
16
29
25
22
19
8
4
5
19
26
7
12
17
21
20
9
11
31
34
31
26
25
17
18
27
22
12
11
15
19
15
7
6
7
10
11
5
7
4
15
34
18
8
13
18
22
13
29
33
21
20
30
31
18
21
38
34
12
6
11
27
30
6
2
3
3
4
4
9
5
25
34
4
4
7
19
33
36
14
8
5
3
6
11
17
21
10
6
15
20
26
18
17
24
24
6
6
9
2
7
16
1
2
5
24
40
24
17
26
21
5
1
5
10
2
2
16
15
22
26
17
20
23
13
2
15
15
6
4
5
15
27
33
19
25
38
25
13
3
3
2
5
25
22
3
9
23
25
15
1
3
5
18
13
10
6
10
11
13
13
14
23
11
2
4
3
5
19
24
11
2
2
3
9
11
11
14
27
15
10
3
0
3
5
8
18
5
4
16
7
10
18
5
10
27
7
4
6
10
23
42
34
16
17
4
17
19
3
20
19
6
12
10
9
25
29
20
18
12
10
12
22
4
14
10
14
19
3
3
13
9
16
27
16
6
7
12
19
3
13
14
3
10
19
13
13
12
55
71
66
49
37
32
52
54
48
27
27
50
60
39
21
29
27
9
3
71
51
28
21
25
26
21
39
44
28
12
14
24
21
18
13
78
58
33
13
2
1
11
26
35
38
30
21
14
17
20
18
10
3
58
64
56
43
31
21
6
1
2
23
33
33
33
23
9
12
18
15
5
3
7
47
35
24
32
37
25
13
6
3
8
24
19
29
31
14
3
12
29
26
8
4
13
17
42
34
17
1
11
25
15
6
25
21
17
13
12
30
40
18
6
14
32
28
9
6
18
27
19
29
18
15
7
3
3
11
6
5
22
22
16
5
17
30
37
28
12
15
18
13
7
7
22
42
43
30
32
21
13
6
2
10
5
6
5
2
9
24
23
24
37
21
1
25
24
12
12
9
8
11
23
36
43
40
39
25
26
11
3
15
31
25
4
12
3
19
49
41
40
65
42
3
28
24
7
11
12
10
12
21
27
32
36
37
37
19
8
1
6
5
11
14
2
17
12
29
51
31
41
84
81
31
23
22
15
22
13
8
8
14
26
38
50
51
50
14
5
15
9
6
3
5
3
18
32
32
27
6
36
85
88
37
18
22
19
21
8
6
3
3
11
24
41
57
59
47
17
26
16
7
8
12
4
1
18
40
42
26
10
47
81
68
21
16
21
7
6
8
6
3
3
3
1
20
42
51
38
16
12
3
4
12
11
3
16
19
26
43
37
28
65
77
47
7
12
11
3
4
8
9
6
9
9
11
21
36
41
30
11
6
5
8
9
6
18
33
22
14
32
33
31
57
53
23
0
6
2
2
4
9
10
12
30
31
21
24
35
37
27
9
7
8
12
9
13
26
23
7
9
22
18
15
23
15
0
3
4
5
8
10
12
12
12
17
19
7
21
44
45
24
6
4
3
4
17
25
21
5
2
1
1
0
0
1
0
1
2
6
10
9
13
16
16
8
10
3
2
12
38
40
17
4
6
3
4
12
17
14
11
13
16
3
2
3
3
4
4
6
8
7
10
16
21
17
12
23
18
2
2
13
19
11
7
9
10
10
10
13
25
32
39
27
21
8
11
23
24
21
9
5
17
25
12
4
6
12
9
4
3
2
13
9
12
18
16
17
24
26
19
15
20
25
12
15
31
30
14
11
8
22
25
6
5
8
5
4
5
5
6
17
6
6
9
22
31
26
13
7
3
4
8
9
13
15
4
7
17
19
22
14
19
29
17
6
10
8
9
6
3
7
27
38
18
14
23
19
5
3
9
8
4
2
15
11
22
27
21
18
10
3
9
21
9
12
18
27
30
14
17
31
20
5
4
8
7
4
26
13
4
9
22
18
0
2
0
15
23
10
4
4
8
9
7
19
10
7
11
11
15
26
17
4
2
2
3
2
8
18
26
33
20
1
3
6
7
20
6
12
20
12
24
24
3
17
34
6
5
13
27
38
46
4
18
21
3
16
24
8
14
9
13
34
35
20
20
23
19
13
10
21
25
10
2
7
10
18
27
11
6
26
64
41
32
53
66
50
39
35
26
6
41
30
29
32
29
39
48
43
31
28
27
21
21
14
66
50
31
10
0
12
27
37
40
36
28
23
25
26
22
11
2
83
64
45
33
21
6
6
25
35
35
32
24
15
18
27
22
10
4
7
29
36
54
54
30
8
13
11
11
26
28
30
30
21
10
14
27
31
21
14
15
12
36
20
10
23
31
8
3
27
25
15
15
16
28
38
30
21
14
21
25
16
9
21
33
17
27
20
10
2
4
12
4
5
19
18
13
4
10
26
31
33
25
17
13
9
3
3
24
48
49
28
19
4
2
1
1
10
7
5
2
10
13
13
28
27
6
12
15
12
9
5
6
15
24
36
49
53
30
16
5
21
33
13
10
9
3
10
38
28
37
66
49
5
17
6
12
13
13
20
29
25
19
34
46
23
7
3
12
12
15
12
7
13
8
21
45
26
52
94
74
24
16
9
22
23
15
20
23
19
17
36
53
44
7
12
12
4
2
7
2
13
18
22
25
12
50
88
71
18
17
15
24
23
13
12
9
5
9
26
44
58
62
30
29
6
6
10
3
2
16
32
27
20
14
48
70
46
11
23
19
13
12
12
10
6
2
3
8
27
46
51
17
6
2
5
4
1
16
27
23
30
27
28
60
64
30
7
16
8
6
7
10
9
12
17
15
14
25
38
36
7
3
3
2
2
16
31
21
6
15
20
23
47
42
13
6
7
5
8
8
7
8
11
23
25
17
24
37
34
16
18
13
10
13
25
26
11
3
1
2
5
8
5
2
4
6
12
10
8
6
4
3
4
11
5
21
43
32
4
7
9
14
17
23
20
3
1
1
1
0
0
1
1
2
8
11
7
11
13
8
5
6
4
2
17
36
26
3
2
3
5
11
20
16
4
16
13
8
5
1
2
4
6
6
4
11
24
22
10
21
29
13
3
11
19
12
9
5
2
2
7
12
11
20
35
22
16
11
2
12
24
21
9
7
17
24
9
7
19
15
2
5
10
11
17
14
10
11
10
11
15
14
13
15
5
15
27
23
6
9
10
15
12
9
19
14
3
4
10
14
13
5
8
19
22
11
9
7
4
6
3
2
20
20
1
4
11
14
15
15
23
23
8
7
20
10
17
7
23
26
9
12
18
16
3
2
13
14
1
3
17
14
18
24
22
6
2
0
15
20
3
13
20
25
7
12
20
15
4
10
14
10
5
26
12
4
9
14
3
2
1
0
18
23
0
10
7
10
17
11
12
16
18
20
28
15
3
2
2
3
5
23
32
31
5
9
10
20
5
12
19
20
30
26
5
17
30
7
9
28
46
48
12
18
1
10
20
12
12
7
13
29
25
20
27
30
31
34
3
2
10
17
20
51
73
78
67
40
14
35
41
38
41
53
61
57
46
27
24
23
61
48
22
5
16
33
35
37
37
36
35
39
40
33
16
78
55
36
27
16
12
27
32
31
30
27
23
32
38
33
17
10
37
69
70
35
4
10
18
19
29
32
28
32
28
18
17
23
30
30
20
16
17
24
42
42
16
2
16
17
21
26
20
20
32
34
25
10
8
18
20
22
28
33
17
13
8
15
21
10
4
11
11
10
8
6
15
25
26
23
11
4
2
3
10
30
47
43
17
3
1
1
5
15
7
4
3
5
6
4
17
28
13
2
8
11
10
4
8
20
27
30
41
21
5
22
16
12
11
6
3
8
28
17
33
63
51
12
5
3
15
12
9
24
33
23
13
29
41
5
11
16
12
5
8
4
2
16
41
27
64
95
61
9
4
13
24
16
11
25
31
20
16
32
45
9
13
7
6
6
3
5
5
14
27
19
57
82
47
3
8
16
25
18
12
17
18
17
18
31
44
52
21
27
7
5
6
2
2
13
27
26
20
12
40
55
28
11
29
17
19
19
16
11
13
17
21
25
40
49
15
12
3
3
3
2
9
21
22
25
14
20
42
44
17
20
27
11
15
18
12
7
9
21
28
27
36
44
9
5
1
2
4
10
19
17
5
4
6
20
29
19
6
13
10
9
9
9
6
4
6
11
14
16
26
40
18
18
6
8
11
16
21
16
7
2
1
1
1
1
3
7
7
12
5
3
3
3
2
2
1
2
18
34
14
10
4
8
18
27
15
7
7
8
2
2
2
5
5
8
13
5
8
12
4
7
10
5
3
15
25
2
3
2
4
20
25
4
12
17
16
15
4
3
3
3
7
12
15
25
22
16
29
32
16
9
16
15
6
4
4
5
15
4
8
22
13
13
7
2
7
21
10
11
17
19
16
6
13
25
14
4
9
14
20
14
8
8
5
6
18
14
8
9
3
15
29
16
3
9
14
10
5
8
16
11
4
10
14
7
12
11
4
8
12
10
8
3
6
31
25
1
1
4
9
12
21
22
16
8
17
26
8
15
16
3
9
13
11
4
1
19
26
1
5
19
7
10
21
21
2
1
1
15
18
19
3
12
17
9
4
14
15
8
7
25
21
5
7
7
0
0
1
1
15
4
13
17
10
16
16
14
17
23
22
11
2
2
0
7
30
43
10
19
5
8
15
20
21
19
16
15
16
12
14
33
17
4
11
18
12
6
6
16
18
10
39
51
71
80
60
29
21
29
26
37
34
29
34
39
48
50
45
36
27
61
33
27
26
24
29
28
24
29
28
31
43
44
38
21
16
87
55
17
12
25
25
28
29
26
36
33
21
24
26
29
28
16
27
55
67
46
12
3
12
21
32
28
17
28
32
20
10
8
16
24
29
30
12
19
26
36
33
8
10
10
11
15
9
9
21
18
17
10
4
4
13
30
38
34
3
1
0
14
23
13
4
12
7
3
2
7
24
21
7
6
11
12
4
15
32
35
26
25
2
11
8
14
17
3
9
18
20
10
25
45
41
17
5
6
9
6
4
18
30
28
20
24
9
20
10
7
6
3
0
16
34
29
63
77
40
2
2
20
19
6
5
18
27
25
26
29
29
7
14
13
8
4
3
3
1
9
29
29
56
64
27
2
3
23
26
16
9
14
23
28
31
32
35
11
13
7
5
2
3
8
19
24
21
7
29
41
20
11
24
21
26
30
15
10
17
33
40
42
44
13
5
2
3
3
3
10
22
25
9
5
25
28
10
22
32
16
20
24
13
9
9
25
41
45
48
8
1
2
8
7
6
6
5
5
5
18
20
4
1
14
10
10
9
7
8
7
3
9
15
18
28
9
1
7
12
9
12
19
8
3
5
5
2
2
6
11
4
7
4
3
3
2
2
6
6
1
13
10
7
4
6
22
23
16
12
13
2
2
3
14
9
6
9
5
3
4
3
7
23
24
15
14
12
5
3
16
18
4
10
14
17
4
2
2
4
3
8
15
17
18
12
9
22
29
22
18
14
8
6
14
3
4
10
9
12
4
1
11
18
3
12
22
20
8
1
10
15
12
6
8
15
9
7
8
12
23
14
8
5
3
21
34
4
3
12
17
9
3
2
8
8
10
12
9
8
4
9
17
14
11
4
21
42
26
2
2
3
6
11
20
18
13
13
21
11
12
5
5
9
12
3
9
26
28
5
8
17
4
5
17
18
1
3
7
17
5
9
9
3
6
12
8
6
11
22
25
11
5
3
0
0
1
16
15
13
15
12
5
12
19
27
26
11
3
4
7
17
3
7
14
15
14
14
25
28
13
16
38
27
33
42
49
47
36
33
30
34
27
23
18
28
25
30
41
42
35
27
71
36
24
33
33
22
21
24
35
30
16
25
35
34
17
4
81
79
49
13
12
21
31
28
21
26
22
16
13
23
20
19
21
33
47
56
35
6
10
9
24
24
15
20
17
15
13
14
13
20
43
43
1
11
24
18
4
15
10
2
6
11
19
22
12
8
10
11
8
19
40
44
26
1
1
14
22
3
0
23
19
6
13
24
23
17
13
7
3
4
4
18
31
35
31
18
14
10
13
4
1
18
24
25
44
44
15
6
18
22
8
3
3
15
26
33
36
25
18
12
2
2
3
3
8
26
30
48
39
16
8
2
26
24
11
7
11
26
39
42
29
7
2
1
2
3
8
10
16
10
23
27
15
12
12
14
28
35
11
8
24
43
55
47
9
1
2
2
4
2
11
18
4
2
18
22
9
11
20
10
22
28
7
9
7
35
52
50
1
4
19
9
8
5
2
10
3
12
17
17
3
8
9
7
7
4
8
10
3
21
29
19
3
10
23
13
12
25
9
3
8
12
13
16
4
7
5
5
4
4
9
5
3
21
25
8
12
9
4
14
26
13
6
11
7
6
6
5
7
4
8
4
3
4
3
14
30
32
24
17
8
6
2
2
2
8
13
9
8
9
8
7
5
15
15
8
5
12
15
22
23
19
11
9
4
4
6
9
16
14
16
26
12
6
9
18
18
6
7
13
8
6
4
11
2
14
25
20
12
5
20
31
28
4
5
6
12
9
2
3
4
5
9
11
3
12
26
25
10
3
25
35
12
2
6
3
7
11
14
11
8
13
7
5
9
10
5
14
23
23
6
13
14
6
4
12
15
6
5
3
3
7
9
3
5
15
21
25
15
4
1
1
6
11
11
7
3
9
16
27
33
21
7
8
27
33
32
29
34
35
41
16
15
28
34
22
12
29
48
38
73
35
21
23
27
29
30
26
18
9
22
39
32
12
42
62
53
20
2
13
31
32
22
19
19
15
16
19
15
23
42
6
13
17
4
1
5
8
23
22
17
18
18
13
9
8
10
26
42
41
6
18
7
2
18
15
12
18
17
6
8
12
9
4
2
9
25
36
41
18
9
14
11
8
20
21
17
29
17
3
5
18
22
7
2
8
22
32
39
36
16
12
7
5
7
11
17
20
32
15
18
18
19
30
17
8
10
17
31
45
39
2
6
9
6
7
7
9
9
26
15
15
16
13
15
19
30
13
5
27
49
54
1
1
14
11
8
8
4
7
21
20
2
9
3
3
18
29
9
2
13
40
50
22
12
11
20
4
6
4
7
20
31
18
3
4
3
12
6
4
1
9
32
30
30
19
7
26
4
4
8
6
9
26
22
2
6
6
5
3
4
1
17
30
25
16
6
16
20
3
3
10
13
5
12
15
2
6
7
6
4
3
2
17
27
14
6
7
3
2
6
12
22
15
23
17
4
7
11
12
7
5
13
15
11
4
3
5
10
14
17
20
25
34
14
6
9
13
14
4
5
11
8
2
11
21
24
19
9
18
24
18
3
8
8
10
10
2
3
5
10
15
24
26
12
3
19
18
1
5
10
6
7
10
11
7
7
10
10
4
4
19
12
4
14
11
7
6
9
7
3
3
5
6
4
8
18
20
18
12
5
6
15
15
22
28
33
20
19
41
27
32
28
15
12
29
44
33
41
34
32
37
36
26
25
26
16
13
14
13
23
5
8
13
19
27
32
26
14
20
27
24
10
7
17
34
5
7
6
4
3
18
23
12
4
5
20
21
9
7
22
40
41
7
14
16
15
3
10
16
4
4
3
17
24
10
7
20
37
40
37
4
5
13
18
20
4
15
6
28
6
21
25
10
7
13
24
36
40
13
10
13
15
6
2
19
4
4
20
20
11
9
21
10
6
30
47
2
10
15
18
12
4
10
27
19
1
23
17
5
17
26
7
4
21
37
11
13
18
14
8
6
7
28
39
23
17
14
8
18
16
5
4
19
27
16
6
18
5
4
6
4
7
34
36
13
11
8
10
5
8
17
25
7
15
18
3
3
8
8
2
13
24
9
9
7
6
6
11
16
20
17
4
2
3
7
25
10
21
22
6
8
11
15
11
10
14
3
2
4
8
6
10
19
28
13
5
6
13
18
12
4
7
10
16
14
4
2
13
10
6
7
6
9
12
8
16
18
8
2
14
3
3
8
11
7
6
7
11
8
15
23
5
6
14
10
8
4
26
26
14
30
20
13
23
35
26
11
17
22
24
18
18
8
6
15
27
28
17
21
37
31
19
0
1
4
3
4
2
20
27
14
9
21
13
17
10
2
1
1
3
3
16
22
5
6
8
24
7
9
11
22
4
4
3
3
9
16
8
3
19
8
5
8
11
9
2
11
24
19
2
19
19
6
17
29
8
1
7
11
10
12
21
42
41
23
18
16
13
24
23
12
14
9
3
6
13
11
23
39
33
13
10
7
9
11
17
17
3
4
2
3
1
14
22
12
8
3
4
6
18
8
3
6
2
2
2
7
17
10
8
11
11
10
1
2
3
2
3
9
15
14
6
4
13
1
2
2
4
7
11
14
5
2
15
2
1
20
7
2
9
13
