# Supplementary material for: Evaluating flow modulating treatment response in intracranial aneurysms using black-blood MRI in vitro
Source: Commun Med (Lond). 2026 Mar 27;6:170. doi: 10.1038/s43856-026-01413-z (PMC13031954; doi:10.1038/s43856-026-01413-z)
Supplement: Supplementary file 7 — Supplementary Data 4 [file 43856_2026_1413_MOESM7_ESM.zip › Data_Figure_6c/pump flow rate 4.5 mls/BB3/without device/15_BB3/2_vessel_array.txt]

32
33
29
37
46
17
36
45
48
51
52
49
44
44
44
32
38
46
47
34
28
48
32
24
36
41
37
35
37
20
21
21
17
27
41
39
42
46
2
4
18
28
23
2
16
31
33
35
37
2
13
15
16
11
13
37
38
22
11
10
22
24
9
9
16
11
9
5
2
5
20
27
29
23
30
43
51
31
8
7
13
19
24
30
48
59
59
49
12
7
13
35
40
45
49
55
62
68
60
43
16
7
13
38
55
61
69
70
58
48
54
53
35
17
14
29
48
52
39
46
55
57
42
38
43
51
42
32
7
10
23
12
3
4
6
3
2
13
12
10
12
37
45
30
18
34
41
43
45
51
60
58
46
38
15
10
7
17
22
7
9
28
33
18
9
13
22
19
9
35
29
15
15
21
12
6
22
42
46
51
60
78
75
55
31
6
2
1
7
13
7
1
7
9
9
19
24
25
16
1
42
29
16
14
12
4
13
35
41
44
51
68
81
69
8
9
14
19
33
31
15
2
5
26
32
20
5
4
13
21
16
13
11
16
26
35
38
30
29
41
55
61
57
5
6
9
26
30
28
29
33
34
27
21
15
13
13
12
16
15
26
42
47
35
23
27
40
41
1
2
3
16
31
30
13
11
22
22
9
2
30
19
28
37
37
28
23
2
2
5
4
2
5
9
6
1
4
22
12
27
26
7
3
9
6
2
8
23
6
17
22
26
33
30
29
22
26
39
55
55
40
27
13
23
28
38
39
23
11
16
34
50
55
43
26
27
28
7
8
35
40
24
20
30
29
21
24
33
44
52
53
41
21
9
21
22
3
5
8
13
11
12
31
44
46
46
48
52
59
55
46
34
20
11
18
38
34
15
8
2
3
8
8
8
15
27
21
7
5
24
44
54
62
63
49
47
53
55
40
22
18
20
15
18
29
18
9
10
14
16
14
8
6
11
4
18
26
22
23
24
16
1
3
5
5
3
3
3
2
2
3
2
2
2
13
20
18
23
33
38
33
38
47
51
39
37
52
57
41
24
16
20
16
3
5
12
24
29
31
19
7
8
18
23
18
18
16
13
13
22
25
22
19
16
14
8
15
21
8
4
4
5
5
4
3
23
6
13
18
17
16
28
29
20
15
24
32
35
38
52
68
70
54
26
15
20
25
5
14
24
28
15
3
4
12
33
34
24
30
28
16
15
20
10
2
2
5
15
7
5
22
28
20
16
19
20
17
9
23
40
40
34
29
29
30
15
8
19
37
43
44
53
73
83
67
42
22
3
3
5
2
2
5
3
29
31
25
12
1
1
14
21
11
2
2
7
10
4
3
1
7
23
30
17
8
15
6
45
39
23
24
29
31
22
24
38
43
42
46
68
85
83
54
25
2
2
15
16
2
12
11
5
1
1
1
3
18
19
17
22
28
33
22
6
3
2
28
32
12
2
1
3
18
9
11
23
28
35
44
47
35
29
44
67
80
79
63
18
5
5
1
18
17
1
4
7
5
6
20
25
23
22
22
21
24
25
17
9
3
3
17
22
20
27
45
60
55
36
29
41
58
63
59
10
4
3
2
2
3
5
8
15
18
14
1
7
24
29
10
3
28
18
27
45
59
53
37
38
44
53
45
4
8
6
7
7
4
2
2
2
4
11
14
9
7
16
15
30
32
32
32
33
32
7
4
2
1
2
3
7
5
1
8
23
23
29
22
11
16
11
16
5
4
10
8
17
19
19
11
4
7
8
4
11
14
32
38
39
41
44
41
29
27
25
22
10
24
33
40
36
21
13
20
41
46
39
34
40
45
37
22
25
26
16
14
21
27
36
48
41
16
0
3
23
38
43
40
24
30
31
7
3
3
22
23
7
6
12
2
3
24
34
29
33
40
33
17
13
17
23
36
45
37
9
1
15
19
2
1
3
11
5
2
1
7
9
4
12
12
5
7
18
27
19
3
3
12
14
16
10
7
12
10
7
9
17
33
40
33
24
31
39
41
39
41
32
15
2
14
37
30
5
1
3
4
3
2
11
13
0
0
2
19
19
16
25
24
11
2
7
15
11
10
8
4
3
5
22
20
8
11
31
30
10
3
5
3
23
31
23
8
4
3
3
3
7
18
29
24
10
4
16
34
37
35
31
32
40
46
42
28
19
18
19
16
21
32
22
6
4
7
6
5
8
4
1
1
14
25
13
2
7
16
20
18
16
11
5
8
16
12
2
3
14
15
13
15
26
25
8
5
9
3
2
1
2
2
2
3
1
4
1
2
17
22
16
16
21
21
23
26
31
31
30
34
50
45
30
17
14
16
10
3
4
15
12
8
6
5
6
4
3
14
22
28
13
0
5
16
24
21
17
14
11
8
9
14
24
20
7
2
12
12
6
2
2
12
17
20
16
2
1
2
3
3
4
7
3
7
10
22
24
19
20
18
13
12
20
29
30
25
37
54
60
44
24
12
12
15
8
2
2
7
8
4
5
5
3
12
23
28
16
2
7
9
24
26
13
4
7
14
18
18
20
31
30
12
8
12
10
2
1
1
4
10
12
15
15
13
12
12
15
21
14
24
32
22
24
29
32
31
24
20
24
35
39
33
32
45
57
51
40
23
17
19
20
15
11
10
1
4
9
1
6
10
5
3
3
6
18
21
21
13
2
2
11
24
20
13
6
2
1
1
1
2
2
17
20
8
3
4
4
35
22
11
17
32
38
37
34
40
40
36
32
43
57
61
42
20
20
21
8
11
16
3
2
5
3
5
2
6
9
6
2
2
1
7
24
22
21
24
26
23
8
3
2
2
19
20
2
2
2
1
18
8
9
23
32
35
40
44
34
24
32
51
65
72
64
41
26
2
2
5
9
11
8
7
6
3
2
20
19
5
7
4
3
9
24
24
21
22
22
4
8
14
7
5
2
1
20
24
22
20
37
56
56
40
28
37
59
67
64
69
14
12
6
5
4
4
23
28
23
20
6
2
2
4
9
18
19
20
13
5
3
3
27
31
14
1
27
16
20
44
66
63
43
37
47
64
61
38
2
0
0
21
8
2
1
4
16
18
15
5
2
4
2
5
20
30
26
5
18
14
25
38
40
38
37
35
33
37
1
1
2
15
7
4
3
2
3
3
13
13
10
18
14
30
32
22
14
21
32
27
2
4
4
2
3
6
4
3
10
10
13
13
33
26
24
27
6
11
3
3
5
10
8
5
27
25
13
36
55
54
42
44
43
33
30
29
25
10
23
22
21
26
39
47
51
49
35
26
19
29
32
25
23
33
38
23
9
6
21
29
36
40
37
18
10
24
38
27
11
16
34
43
29
17
21
34
35
19
9
15
23
25
17
19
22
25
26
30
44
37
13
0
0
15
18
16
19
16
21
21
3
2
6
28
30
16
15
17
16
6
2
8
18
17
15
20
21
9
4
21
33
27
22
3
2
5
13
18
20
29
37
28
11
11
9
8
18
29
23
1
2
7
5
1
1
2
16
12
5
10
12
11
3
2
7
4
3
18
31
24
4
3
14
22
24
21
15
4
3
14
24
23
16
7
17
19
12
9
6
2
5
11
10
10
11
10
11
17
28
30
13
6
18
28
24
26
32
27
10
3
12
25
11
1
0
0
0
2
7
18
16
3
2
2
9
6
8
24
26
13
3
16
21
10
7
8
8
6
13
31
21
1
10
34
39
21
11
8
5
9
19
21
13
3
3
5
6
12
14
16
18
18
16
14
16
23
19
7
5
17
30
34
27
19
17
25
24
22
22
22
17
6
1
1
2
9
12
4
3
3
10
14
5
2
6
13
13
14
18
18
4
3
11
12
4
3
14
3
2
15
22
29
19
15
12
6
4
4
6
8
3
4
5
11
13
11
15
17
17
18
18
15
12
11
15
20
19
28
37
31
14
8
12
15
8
3
7
16
15
6
4
3
6
6
4
14
20
22
11
4
3
9
12
10
11
17
17
6
2
8
23
23
3
1
1
11
11
0
2
8
24
23
9
4
3
3
4
5
26
19
12
8
5
13
20
19
18
15
12
11
16
28
26
18
19
33
36
31
19
8
4
4
2
3
6
17
12
13
10
3
7
15
16
18
20
7
15
14
15
14
6
7
12
16
9
2
7
22
26
11
3
1
19
13
1
2
1
12
22
20
6
5
7
7
3
14
15
15
6
4
9
20
23
22
26
30
33
35
33
25
17
16
20
23
24
28
23
18
13
6
2
10
18
15
1
14
3
9
16
8
5
6
5
6
4
4
10
16
14
8
5
7
6
10
8
3
5
9
17
25
21
6
1
1
2
3
32
18
7
14
12
1
1
0
8
4
6
12
23
30
37
40
40
36
27
20
21
25
26
15
9
21
35
30
13
4
2
5
2
1
2
1
3
5
2
4
14
13
5
3
4
7
7
2
3
4
14
22
12
18
21
21
13
3
5
32
13
11
12
2
1
1
3
7
8
7
15
28
28
27
26
30
24
21
27
40
54
54
35
25
30
4
10
14
4
2
2
12
14
4
2
4
6
3
3
6
9
8
6
2
2
14
20
19
14
12
16
1
5
5
2
3
4
4
22
22
20
18
24
33
37
34
26
32
47
57
67
78
64
25
6
2
1
7
14
3
2
3
4
3
7
21
24
18
6
2
1
1
10
17
19
20
16
6
2
2
12
26
22
7
25
19
19
40
60
57
41
36
50
75
78
56
45
1
1
1
2
2
4
7
8
19
18
7
10
10
15
22
20
15
10
10
9
3
8
24
35
28
8
22
16
24
41
43
41
40
43
49
62
62
36
4
6
2
3
3
6
21
12
7
8
8
11
10
13
20
23
25
18
8
26
26
25
23
27
39
43
32
14
2
5
2
2
6
18
16
5
4
15
21
19
7
6
34
37
42
46
44
38
7
27
15
1
2
8
14
16
9
3
52
54
42
9
8
12
13
2
19
43
51
51
51
47
41
32
20
28
36
42
48
51
51
50
39
38
46
42
26
23
25
28
22
27
31
33
37
44
50
46
30
23
20
31
38
31
26
38
42
26
11
11
10
26
19
23
29
32
35
34
25
12
10
27
30
11
4
7
29
30
15
12
25
43
35
10
2
14
23
24
16
2
3
21
24
11
11
9
11
19
34
37
25
12
9
18
20
17
14
16
26
25
14
8
6
8
5
3
5
10
8
5
2
5
17
29
28
20
17
18
12
3
1
1
4
17
13
15
15
11
13
26
25
21
23
23
21
20
18
21
20
20
11
13
13
9
6
8
16
21
16
17
20
9
4
6
9
7
3
2
1
1
0
0
4
21
19
15
16
15
10
9
0
0
1
2
10
20
15
7
8
10
15
19
20
19
18
20
26
37
37
24
2
2
2
2
12
11
6
6
9
8
7
6
19
20
3
13
12
12
11
11
13
18
19
14
3
4
17
17
8
12
27
22
6
4
6
6
1
0
0
2
4
7
15
18
14
8
4
1
1
0
3
20
18
5
2
10
15
5
4
14
14
12
9
32
27
0
4
23
23
19
17
12
8
8
9
9
9
5
3
6
4
16
18
12
10
11
20
24
20
11
5
2
5
10
17
19
19
20
19
22
24
24
22
9
11
6
2
1
5
15
11
1
3
9
6
3
1
1
7
13
8
5
13
15
3
2
9
11
1
1
12
9
2
15
24
29
19
15
13
8
6
6
7
7
3
5
8
25
33
25
13
10
12
21
24
12
4
6
13
19
18
19
30
26
7
2
10
20
18
16
11
19
18
3
2
2
4
2
2
2
11
14
9
7
2
3
6
5
7
13
14
4
2
6
9
11
1
2
4
6
17
6
8
4
15
14
8
5
6
7
5
13
25
18
32
29
15
7
10
13
16
16
13
12
17
28
28
22
17
20
23
21
17
5
3
2
3
7
8
20
9
3
5
4
6
8
7
3
9
15
20
13
3
3
5
9
12
11
3
2
3
5
15
5
2
2
17
14
1
0
1
5
13
11
10
10
9
5
10
14
8
18
14
5
3
11
12
12
20
36
37
32
28
25
21
8
4
4
16
28
25
10
3
4
4
5
17
13
3
23
9
13
19
11
2
5
11
16
13
5
7
17
20
12
1
2
2
3
2
3
8
2
1
16
14
1
1
4
1
4
8
13
11
10
6
4
3
2
2
1
3
8
10
16
34
41
43
33
25
20
16
15
6
3
1
19
35
28
13
5
4
6
11
2
2
5
12
12
15
9
3
5
11
11
9
8
7
7
24
13
5
2
11
9
2
2
11
17
1
2
14
20
18
10
2
1
2
5
8
8
4
2
5
12
2
6
7
10
23
24
13
15
27
29
19
13
19
39
41
26
18
28
32
15
3
12
10
6
6
7
12
12
4
6
5
4
19
12
6
2
8
6
2
8
13
7
1
2
6
18
7
3
5
9
6
2
9
10
2
2
10
14
18
16
18
20
13
15
17
31
36
31
32
41
62
75
57
17
8
6
8
12
5
2
3
13
9
4
1
2
3
2
8
21
18
5
2
3
5
5
3
7
11
16
15
9
5
3
0
9
16
8
21
22
20
33
45
42
36
36
50
73
85
72
53
40
0
1
1
1
0
0
1
1
2
16
20
17
12
12
14
16
17
20
19
8
3
4
9
6
1
7
20
19
4
22
22
27
42
46
38
34
41
65
87
93
61
17
0
0
0
1
12
14
6
3
3
7
12
14
16
17
17
9
3
1
7
18
18
21
25
14
2
22
20
29
34
31
37
54
60
47
33
1
1
1
2
2
2
9
12
17
14
4
10
23
31
23
5
3
24
41
58
52
46
53
47
9
3
20
38
24
1
6
18
25
23
10
4
65
71
58
35
10
9
13
11
20
21
7
41
30
4
13
43
48
47
50
52
50
44
34
24
21
31
44
29
27
33
41
43
40
37
42
56
53
39
31
26
27
30
19
10
18
20
30
36
26
25
37
38
28
24
24
25
29
32
29
27
32
29
16
13
7
10
21
23
16
7
4
4
2
2
6
9
13
11
23
26
30
30
19
8
8
11
19
15
5
7
11
15
10
3
7
23
34
23
3
2
11
15
16
14
8
7
20
14
13
8
7
11
16
22
24
16
4
1
3
16
19
12
9
9
10
14
16
12
6
4
2
1
2
2
1
0
0
14
21
24
16
11
13
11
5
0
1
0
27
25
10
7
5
8
19
23
14
3
12
21
14
11
12
25
28
32
45
37
14
7
8
18
20
16
23
22
8
2
6
12
13
14
25
25
9
3
1
1
1
1
0
0
1
2
2
5
15
14
13
13
11
9
6
0
15
20
0
5
3
1
7
13
3
3
9
20
22
21
26
32
38
45
32
2
0
2
4
19
16
5
5
17
11
3
17
24
12
8
13
17
20
18
11
14
19
16
10
12
16
17
7
2
2
17
15
2
2
4
5
1
0
1
4
9
13
14
17
13
9
8
19
16
0
3
14
6
1
1
2
5
3
5
19
25
21
7
14
20
5
0
1
4
11
15
11
5
14
19
8
2
4
6
5
1
5
15
11
4
6
17
28
18
6
11
18
19
11
6
5
11
22
17
10
14
21
21
7
5
3
2
4
8
11
8
2
3
11
17
14
0
1
14
18
6
2
3
4
2
1
12
14
0
1
1
1
1
10
19
15
8
6
8
7
14
12
2
2
2
4
6
12
29
32
15
3
6
20
24
9
5
14
26
25
20
14
16
28
15
3
8
17
24
23
17
14
18
4
2
1
2
2
1
1
1
4
12
2
0
1
7
9
6
5
2
2
2
5
8
1
3
21
18
3
14
17
11
1
2
3
4
6
4
6
6
12
16
6
37
49
28
6
2
7
14
12
11
15
20
27
29
28
22
31
30
19
15
8
10
11
8
10
2
16
9
2
2
3
3
2
2
2
4
12
19
6
1
2
6
10
6
2
2
2
2
4
4
3
23
17
6
6
2
3
12
6
2
2
3
10
18
16
15
13
6
25
31
8
1
3
7
8
15
33
34
21
18
25
32
21
7
7
19
29
23
10
4
2
2
2
12
7
2
3
14
17
19
16
10
8
11
32
19
3
4
7
14
10
8
6
4
2
2
2
7
6
3
4
4
2
2
12
6
3
2
2
8
15
17
15
14
15
4
1
1
6
5
11
27
40
41
25
16
19
28
24
7
3
6
20
23
15
5
3
3
5
5
2
2
3
11
16
18
1
8
8
5
27
21
19
6
4
19
17
17
14
14
6
3
4
13
1
1
2
8
18
14
1
3
9
8
5
2
4
5
9
15
21
2
10
10
10
20
20
14
20
27
29
26
15
17
29
28
19
15
16
14
10
8
3
12
1
4
3
5
11
6
14
8
7
11
14
16
17
4
15
19
8
11
9
8
5
8
21
12
1
1
2
15
19
2
1
3
16
21
8
8
13
9
3
9
15
21
14
17
19
7
5
11
33
44
31
17
22
46
57
38
13
7
12
16
14
7
6
6
11
11
2
13
14
2
3
4
2
5
24
30
12
2
3
9
19
7
2
1
3
6
10
10
6
14
12
3
6
3
18
21
21
24
27
25
33
34
38
54
71
74
50
25
6
3
13
10
1
0
2
2
2
2
2
15
31
27
10
5
16
24
20
10
7
3
4
2
2
7
8
1
2
5
9
3
24
26
24
35
39
27
22
30
58
91
104
78
30
1
1
1
1
10
17
16
7
4
4
18
21
11
11
12
11
4
2
2
3
18
7
2
16
10
3
21
16
30
37
30
26
50
78
78
55
31
2
1
1
2
10
7
3
4
9
13
5
2
2
1
12
24
23
19
3
3
17
38
54
48
39
55
62
33
0
1
3
9
10
4
1
2
7
22
28
18
10
3
57
67
58
34
27
18
11
5
11
15
16
16
13
50
45
23
33
36
41
47
36
29
18
7
20
42
42
26
30
47
50
46
39
30
17
4
3
39
45
30
20
23
26
22
19
20
33
45
46
40
29
13
6
6
21
19
18
18
9
11
11
27
27
16
20
31
25
5
7
21
21
12
13
18
22
17
8
4
12
12
10
11
16
19
19
18
8
2
18
14
11
11
5
9
16
31
20
23
28
23
6
2
2
12
8
4
3
12
11
1
0
1
5
8
7
4
6
2
3
5
8
12
13
18
23
18
17
9
7
12
16
6
13
17
12
8
9
8
11
10
1
4
9
15
17
15
11
8
9
9
6
3
2
1
1
1
0
0
0
3
10
15
13
9
2
2
3
3
3
2
2
28
22
6
4
2
5
20
18
3
1
3
13
10
3
5
12
25
29
36
45
42
13
9
22
24
9
5
15
14
18
23
23
6
2
7
15
15
19
22
19
2
9
2
2
1
1
1
2
6
14
13
8
8
3
3
4
4
5
1
0
8
15
0
2
1
3
3
14
4
2
2
20
27
10
12
22
25
30
33
16
2
2
5
21
18
3
4
21
16
8
19
22
11
19
19
15
18
17
12
9
13
12
17
26
24
18
2
12
2
3
4
10
12
6
13
15
9
0
3
5
6
7
8
10
8
4
5
11
0
5
12
3
2
1
2
7
2
11
24
27
24
10
1
6
9
5
1
1
3
5
1
2
20
28
17
9
9
15
10
4
2
11
11
3
6
17
23
8
1
20
34
29
9
1
4
3
19
10
12
14
10
21
18
4
1
3
6
5
5
8
9
9
13
10
8
2
1
11
17
7
3
14
11
3
1
10
22
16
2
5
2
2
10
18
13
1
2
4
21
24
12
4
5
4
3
4
3
16
34
21
3
3
12
13
2
5
24
36
31
14
4
5
19
21
7
3
2
18
30
18
2
5
9
7
2
2
3
3
3
5
1
3
0
1
1
3
21
8
9
9
3
0
2
16
8
14
18
12
2
7
14
4
6
6
8
18
6
1
0
6
4
2
2
19
37
22
8
1
4
7
4
8
21
22
24
28
29
21
28
32
19
15
12
15
28
18
8
2
10
17
7
2
3
3
13
2
2
2
12
14
2
2
2
14
13
5
12
7
2
1
13
8
16
27
15
2
3
2
3
19
19
9
4
2
25
29
16
11
12
16
13
15
1
1
2
6
6
12
26
28
17
7
21
35
32
23
18
22
25
23
24
14
1
2
4
12
8
5
3
6
15
2
2
6
14
20
23
18
2
2
11
1
14
20
12
8
1
2
1
14
17
7
2
2
4
12
9
13
13
4
12
36
37
24
21
24
27
0
0
4
8
8
10
23
35
33
14
8
20
36
35
15
9
18
20
12
4
1
1
1
5
5
2
2
4
3
3
1
2
13
25
14
15
25
19
3
12
3
15
25
14
14
2
1
6
7
2
2
1
5
12
8
3
3
14
18
18
9
11
15
17
19
21
3
18
18
12
16
17
22
28
25
29
27
25
24
21
19
20
19
11
3
3
5
8
10
2
2
4
6
3
2
11
14
7
7
3
7
16
17
3
16
7
3
13
11
4
2
17
20
2
1
1
2
17
13
2
2
3
17
20
10
2
8
13
12
12
16
19
17
18
15
2
2
20
37
41
24
9
10
25
26
22
17
13
6
8
13
3
7
8
3
2
1
1
12
10
2
5
10
2
7
8
3
9
34
24
2
2
0
14
22
7
2
3
5
6
7
7
3
14
16
11
5
3
17
22
15
11
10
18
27
22
15
22
44
58
37
13
9
2
1
1
16
13
2
2
2
3
7
10
12
20
28
22
4
0
10
29
20
3
2
4
6
3
3
6
12
4
2
2
3
2
25
25
20
25
27
17
8
14
34
66
88
80
41
5
7
1
2
2
5
10
11
11
7
6
5
1
15
25
12
1
2
6
5
2
3
4
22
15
2
5
4
6
18
14
23
28
21
13
40
75
84
63
36
1
1
3
5
3
12
9
2
2
3
6
4
4
11
1
17
25
15
11
2
4
13
24
34
34
32
52
67
50
0
0
1
3
4
2
2
3
2
7
22
22
8
2
4
40
47
49
39
23
17
12
6
3
4
15
18
6
3
9
50
53
30
2
4
39
47
27
23
39
42
33
14
13
13
37
54
34
5
9
30
41
40
33
26
10
8
6
2
21
31
34
33
32
33
20
0
3
8
10
20
24
34
28
7
11
3
20
25
13
4
15
19
18
15
14
17
13
16
12
9
24
38
20
0
2
12
9
4
2
2
21
16
1
8
4
24
14
2
4
15
20
16
13
15
25
22
16
9
4
4
20
29
31
18
25
24
17
5
3
3
13
7
1
9
13
6
5
2
2
4
3
3
3
6
16
6
1
5
12
12
13
17
20
20
17
17
19
18
5
2
17
18
15
12
10
19
10
2
3
2
12
4
7
16
25
25
20
14
7
3
1
1
3
5
5
8
19
20
1
2
2
2
4
18
7
2
2
6
8
6
4
5
4
3
3
1
2
20
21
7
0
1
13
10
2
2
5
17
20
19
35
33
12
11
13
18
6
11
13
11
7
17
20
18
8
11
21
21
19
18
13
7
2
8
13
11
10
6
1
3
10
16
14
16
17
5
2
1
2
2
2
1
1
1
2
3
2
0
0
13
7
2
2
23
27
9
1
7
18
21
23
26
8
2
5
4
4
4
1
18
18
9
18
16
14
14
13
15
17
16
14
16
11
17
26
20
10
2
20
15
3
7
21
23
14
17
29
30
19
5
6
5
2
2
2
3
2
2
3
5
6
12
16
0
1
2
7
3
17
28
22
13
5
18
16
13
15
8
9
4
2
1
1
19
30
19
12
15
21
24
9
9
12
13
10
9
17
16
4
1
19
34
23
8
2
9
2
4
4
26
24
3
17
29
21
2
2
7
11
4
7
4
5
17
14
1
2
1
2
5
12
2
11
12
3
4
4
6
12
3
19
14
0
9
13
10
1
1
17
32
28
2
4
8
8
12
13
5
11
29
27
7
3
3
4
2
4
28
35
22
5
1
3
5
19
5
4
3
4
23
19
5
1
9
3
12
2
4
4
4
14
1
1
3
3
3
3
9
14
9
13
6
2
1
3
8
7
13
9
3
1
4
2
13
12
29
33
0
1
3
7
6
11
2
3
7
11
10
5
3
4
3
2
15
26
22
21
18
14
16
27
20
15
17
7
37
25
5
1
16
21
2
2
2
4
8
2
1
1
8
21
17
18
13
3
2
4
16
8
3
3
3
7
10
12
5
3
2
3
16
27
20
11
1
1
35
34
13
10
24
22
2
3
3
3
7
11
10
12
13
19
15
10
19
31
33
31
24
20
18
16
31
29
10
2
2
14
6
4
2
2
3
3
3
3
5
27
19
11
1
3
4
2
14
18
9
6
4
2
3
13
15
7
3
3
19
27
20
15
4
0
24
55
43
23
27
31
32
2
4
9
14
14
9
21
25
24
11
8
19
31
30
22
16
17
17
3
4
3
2
3
9
3
2
2
9
12
3
4
8
5
28
24
5
5
17
7
10
5
14
18
8
3
1
3
5
3
2
5
7
10
20
17
8
7
3
11
28
27
25
24
26
17
17
24
24
20
14
8
12
31
30
19
22
23
24
21
16
13
17
21
14
5
3
4
17
15
3
2
3
9
12
10
15
7
9
26
5
5
6
16
9
16
10
9
12
7
2
2
13
10
3
2
2
13
15
5
1
3
10
14
16
14
4
7
17
11
6
9
18
17
16
11
6
14
27
29
27
16
6
5
7
9
16
28
30
14
8
19
25
9
6
2
2
4
6
4
7
4
4
3
3
5
5
11
9
8
18
23
13
3
4
2
17
16
2
2
2
11
15
12
8
6
4
3
2
2
3
19
23
17
4
2
16
20
5
2
3
23
40
27
13
21
23
0
1
2
2
5
5
3
2
2
6
12
14
17
18
17
13
2
2
2
19
17
1
3
2
3
7
3
12
18
12
4
2
3
4
22
26
21
15
14
13
1
3
9
34
66
73
50
15
17
8
2
3
7
12
12
8
3
3
13
2
2
2
20
14
1
4
15
2
2
2
12
27
23
9
8
22
19
16
13
14
18
11
8
35
65
75
58
39
2
2
2
16
6
2
3
10
9
2
1
4
4
3
3
7
17
20
12
11
6
6
6
6
12
18
34
57
71
61
1
1
6
5
1
0
2
2
2
2
10
17
14
6
5
4
17
25
41
48
32
25
1
3
3
3
6
14
15
7
3
6
46
52
30
2
3
41
53
24
17
33
46
40
1
2
12
18
42
55
33
8
4
22
31
26
22
12
7
15
2
1
11
10
4
6
19
24
30
37
33
16
3
2
2
5
6
4
22
24
4
17
1
7
18
9
9
14
22
11
5
12
19
14
3
3
14
10
8
10
21
34
17
0
3
3
2
1
0
1
12
23
6
9
20
26
14
3
1
10
14
9
9
21
26
24
18
6
10
9
9
21
23
31
32
24
19
14
12
5
2
10
8
5
18
17
14
19
6
2
4
5
4
2
12
19
7
2
9
10
7
5
11
20
22
20
21
22
19
15
11
14
20
25
20
16
14
3
2
3
2
8
22
11
19
26
28
25
21
12
4
3
4
9
14
8
7
11
13
0
2
3
2
2
3
4
4
5
9
8
4
1
0
1
2
6
7
8
13
24
18
5
5
12
13
3
2
5
11
12
9
19
21
16
15
13
7
6
17
8
7
9
8
13
15
14
12
22
33
29
21
18
13
6
3
2
4
8
7
1
1
6
11
13
16
17
2
5
4
2
3
3
2
3
2
1
1
5
3
1
1
7
16
5
7
21
23
17
12
22
22
20
18
22
18
14
10
3
2
3
6
13
16
14
14
5
14
10
14
16
19
20
27
28
18
15
18
17
10
3
14
18
15
14
19
23
22
25
33
36
21
2
13
9
3
2
3
2
4
14
13
12
6
3
6
3
1
0
3
8
18
22
21
21
23
33
28
12
21
14
11
1
3
2
2
13
19
22
12
14
20
39
4
16
18
18
17
18
20
10
4
12
15
8
8
3
15
14
10
13
27
23
6
12
34
28
1
0
16
17
16
16
13
11
7
8
1
1
0
1
2
13
8
1
2
2
3
2
1
3
10
27
23
2
5
3
1
3
3
20
23
19
4
5
8
6
18
23
6
5
17
22
12
2
2
3
2
6
19
17
8
3
3
3
3
5
7
8
0
2
5
7
4
1
17
15
17
3
3
5
8
8
1
0
10
14
8
2
2
12
4
3
2
2
1
1
1
2
4
2
1
1
1
11
19
6
35
36
4
3
1
13
5
15
2
2
1
3
10
13
8
4
2
3
11
19
19
14
5
7
6
8
14
12
12
15
31
19
2
2
18
17
1
3
1
2
4
3
3
1
9
28
29
25
14
1
1
1
2
2
3
9
10
5
2
2
2
2
1
14
32
44
18
7
3
1
33
27
12
10
24
23
1
1
0
1
18
25
12
3
3
12
16
18
18
18
28
28
25
19
15
17
24
29
16
1
12
17
2
3
3
6
9
3
2
2
3
23
20
10
12
7
2
1
3
3
1
2
9
10
8
4
5
6
10
13
25
50
43
19
3
4
34
58
38
17
27
28
31
15
14
9
19
22
10
4
14
17
13
14
18
18
18
18
13
8
7
5
4
3
3
13
16
6
3
7
7
18
9
5
3
3
14
24
6
2
2
2
3
3
11
9
2
1
2
7
9
8
6
10
15
15
20
35
30
17
3
5
39
41
30
27
24
5
10
35
22
15
9
3
9
29
24
12
17
21
19
13
9
8
10
13
10
5
5
10
20
17
6
2
3
7
12
10
10
2
10
27
7
8
2
11
7
7
7
8
11
2
2
5
8
11
16
12
10
12
9
6
5
5
15
3
5
18
16
18
17
4
3
3
18
16
5
3
15
24
22
21
19
15
10
2
3
7
20
32
31
23
14
21
22
18
1
1
2
2
1
18
18
7
15
4
5
5
3
18
6
6
6
18
20
14
9
10
12
9
8
7
4
3
3
9
15
9
10
12
9
3
2
2
5
17
22
20
14
9
19
21
5
2
1
18
36
35
32
32
30
7
16
4
14
4
2
7
3
2
2
8
7
13
20
19
15
4
2
3
3
4
12
6
2
1
3
18
11
14
18
16
17
7
18
13
18
32
34
22
20
20
6
0
3
23
58
75
64
32
12
10
5
4
11
15
12
11
6
2
8
5
3
2
3
6
14
5
25
15
2
12
14
19
20
17
15
23
22
21
20
22
22
20
6
5
27
54
71
60
47
13
8
2
2
3
8
5
4
3
6
12
3
7
25
2
8
11
13
14
9
2
3
3
7
5
4
1
5
29
62
81
69
8
3
3
10
6
2
1
1
3
3
2
10
12
1
2
2
3
2
5
26
48
48
43
0
1
2
2
10
15
13
5
5
6
35
46
31
4
7
47
18
35
47
31
21
27
44
35
17
3
16
16
33
37
33
28
27
29
28
13
5
5
7
0
1
2
4
6
12
16
15
17
22
26
21
5
3
2
7
12
10
5
2
12
5
1
1
3
7
3
4
12
19
9
4
10
18
13
5
3
4
27
6
6
11
13
17
13
1
1
1
1
1
4
8
5
14
5
12
17
18
6
4
8
9
10
14
17
20
20
17
10
9
23
25
25
24
21
30
25
16
21
17
13
20
15
1
3
14
18
25
17
1
2
2
6
3
4
2
14
16
4
4
8
24
11
2
9
13
17
16
15
13
16
20
20
19
18
21
26
28
20
14
12
7
3
2
6
16
17
19
22
24
24
25
25
18
10
4
10
23
25
19
2
2
2
4
2
3
5
7
5
2
2
6
5
2
4
10
9
1
2
11
12
8
4
14
15
5
6
14
20
16
14
11
8
7
8
12
16
18
17
16
18
18
19
7
4
5
3
15
12
14
29
35
31
26
24
23
14
11
8
2
1
1
1
2
8
10
11
12
2
3
9
1
2
1
0
1
7
10
1
2
11
15
5
2
3
9
8
11
16
19
25
29
27
22
17
18
21
18
17
14
9
5
6
9
7
10
15
12
13
15
8
18
22
23
24
32
34
26
18
15
12
13
8
4
7
14
14
18
20
23
25
27
21
7
2
5
9
5
4
13
3
2
6
7
11
9
6
4
9
0
2
6
11
13
15
19
24
30
35
31
25
20
9
6
3
2
3
3
3
21
26
13
9
26
43
13
15
19
22
22
22
23
19
12
8
3
2
3
7
10
22
22
23
26
17
8
14
24
18
3
6
6
9
18
17
19
21
1
2
2
0
0
0
0
11
14
4
3
3
2
2
2
2
16
29
26
9
3
0
1
0
1
2
3
8
6
4
3
2
6
27
20
15
13
15
9
3
2
5
8
7
5
7
13
7
9
13
10
8
8
6
3
1
0
0
1
2
15
16
10
4
4
8
20
11
2
5
13
13
2
11
8
8
8
5
3
2
1
1
2
3
4
2
1
0
4
15
24
11
0
2
3
4
2
12
11
1
1
12
4
2
7
14
10
3
2
3
8
6
21
18
6
5
5
4
4
4
3
14
22
11
0
4
18
3
4
6
2
2
6
3
4
2
9
24
27
30
31
18
3
6
6
2
2
5
15
17
3
16
2
1
5
13
34
51
23
1
3
3
17
17
17
17
18
13
2
2
3
2
25
32
15
2
4
9
9
5
20
8
6
17
15
17
20
18
15
15
14
16
17
15
5
3
2
7
11
5
2
2
3
8
8
10
23
20
16
11
7
6
2
2
9
21
18
7
20
23
17
14
16
47
55
24
2
17
35
43
30
16
19
33
32
3
5
4
16
23
18
5
11
14
11
16
20
12
7
12
7
3
5
11
9
4
7
15
12
3
2
10
5
11
9
2
1
2
6
8
1
3
5
3
1
6
11
8
2
2
7
16
19
19
7
18
20
13
13
35
36
17
3
21
40
46
31
25
22
10
15
20
17
7
3
6
15
24
13
10
20
29
21
7
5
3
2
3
9
13
14
13
12
9
2
2
2
2
1
2
2
2
4
19
4
3
3
6
2
1
3
6
9
2
2
12
11
17
24
10
3
2
3
2
2
3
6
3
4
18
21
22
16
5
4
2
18
12
3
3
20
22
10
10
25
26
13
1
0
14
23
19
17
18
16
14
13
14
2
2
2
2
2
1
16
17
2
12
3
7
2
2
5
3
5
4
16
25
12
3
17
24
4
2
4
10
2
2
3
5
6
4
6
6
1
2
6
9
15
18
22
22
14
20
27
17
0
1
19
33
45
42
27
21
3
12
18
2
3
2
4
11
3
3
8
3
2
8
25
26
10
4
3
6
24
4
7
11
7
3
3
7
8
7
6
3
4
24
22
12
13
33
39
35
32
33
21
2
2
27
60
73
64
35
3
9
3
2
4
13
9
2
6
12
7
2
2
2
2
3
4
9
11
24
18
3
13
12
13
9
2
2
7
10
13
24
27
29
32
21
5
16
47
67
65
49
10
4
2
2
2
5
11
3
3
5
10
2
5
10
9
13
12
11
8
1
2
2
3
6
3
7
6
2
14
51
78
66
8
3
5
10
5
2
3
5
6
5
7
11
6
1
2
1
2
1
1
9
40
56
47
2
2
2
6
14
17
16
15
14
6
26
40
33
20
11
50
24
31
21
11
24
31
14
2
3
13
11
21
27
37
34
31
28
22
10
2
3
13
15
15
9
3
1
8
15
10
4
4
15
15
13
10
10
10
11
12
15
17
13
4
4
8
5
3
6
2
1
3
15
16
9
8
10
16
22
22
10
24
39
10
12
7
5
7
6
4
2
2
4
16
17
4
1
1
2
2
3
2
10
17
13
7
11
14
14
11
8
8
11
23
34
36
33
30
25
11
10
18
19
22
18
4
4
15
20
20
16
2
0
13
14
3
1
2
13
7
2
1
18
26
11
2
7
16
15
11
5
3
6
12
13
13
10
14
21
20
18
24
19
14
12
8
5
8
17
20
20
19
23
25
20
16
15
16
21
25
22
4
3
11
13
4
5
8
15
15
3
1
3
6
4
8
17
14
9
7
7
5
7
4
1
1
2
2
9
21
25
26
11
4
7
9
9
10
15
17
13
12
17
17
7
1
3
12
13
17
25
29
28
25
26
27
21
14
10
6
4
6
11
12
16
15
12
5
1
8
18
13
1
1
2
2
22
14
2
4
13
15
12
7
2
6
14
15
9
19
28
30
20
13
14
22
17
8
10
12
8
6
7
14
11
12
13
10
14
16
21
25
23
25
31
35
30
26
21
14
10
7
3
3
4
14
25
17
20
21
10
2
1
2
5
12
8
2
16
1
1
5
1
6
9
1
1
13
10
10
12
12
9
14
16
18
21
25
33
34
17
5
3
6
4
3
4
6
20
27
20
2
17
31
5
4
10
19
23
23
23
21
19
14
4
2
2
6
7
17
19
23
24
12
9
8
3
3
1
3
2
2
5
3
21
27
1
1
2
2
1
0
1
12
15
11
10
7
2
1
2
3
7
24
26
19
7
2
4
1
2
2
3
10
15
15
2
2
3
16
21
20
12
7
3
2
5
6
6
5
3
15
13
12
12
13
13
12
7
6
8
5
2
2
3
7
7
4
2
1
2
10
24
26
2
3
6
5
11
18
8
6
10
13
8
2
2
3
3
3
4
3
1
2
7
8
16
10
1
1
4
3
3
8
14
3
2
18
11
8
9
15
9
3
2
2
3
4
10
22
13
9
4
4
2
3
2
5
11
9
7
9
10
5
3
2
1
1
3
2
7
16
3
14
15
22
29
23
6
7
10
6
2
2
12
15
3
13
10
9
11
10
17
34
26
7
2
1
2
6
21
24
19
12
6
3
3
6
26
29
14
2
6
10
2
1
6
10
8
12
6
4
22
11
2
2
7
11
9
7
6
4
3
1
14
18
2
2
7
22
12
10
13
19
23
23
8
4
3
3
5
18
19
10
16
32
26
18
9
20
33
28
20
19
22
25
25
22
24
26
27
1
1
2
8
20
16
9
18
18
9
4
14
12
9
13
4
4
9
20
14
7
5
5
3
2
2
4
3
2
13
21
11
6
3
19
21
6
8
5
3
14
8
2
2
4
8
16
19
21
5
28
25
7
4
16
17
16
16
22
35
36
30
23
20
20
21
6
6
2
2
8
19
22
11
13
16
28
18
6
5
2
4
3
11
16
17
8
3
2
2
1
2
3
2
3
8
7
5
11
2
6
6
19
5
2
1
2
2
3
4
10
9
13
24
5
1
1
2
1
1
1
1
2
6
12
17
18
14
8
5
9
14
10
2
11
23
14
3
3
25
29
11
2
2
15
22
3
7
15
15
8
5
5
3
3
3
2
1
2
2
3
6
2
2
7
18
2
1
2
2
3
4
17
22
5
4
17
25
0
1
3
9
4
1
1
1
1
0
0
0
0
1
2
8
17
18
23
25
14
13
25
29
13
7
12
20
43
37
9
11
1
5
8
1
1
2
7
6
0
1
2
2
2
5
28
25
3
3
2
7
25
20
3
15
26
14
1
1
1
1
0
0
1
1
3
5
12
27
34
35
37
38
35
13
9
33
57
59
47
7
4
0
1
1
5
5
2
3
20
12
1
0
1
2
4
2
3
9
6
2
1
9
8
6
2
1
1
1
2
6
27
24
28
32
26
10
7
35
67
68
46
1
2
1
0
0
14
12
2
3
5
11
2
3
1
13
16
11
7
2
1
0
0
2
5
2
8
7
3
4
32
57
53
8
6
10
10
4
3
9
17
7
5
6
4
1
1
4
3
2
1
2
3
23
44
36
10
2
3
12
15
16
16
19
14
2
15
28
31
19
3
14
18
21
14
3
3
2
5
21
27
30
29
23
18
13
6
5
3
27
31
18
16
19
16
14
11
4
6
13
11
9
11
13
13
10
7
8
14
16
4
2
8
15
15
15
0
5
17
18
9
9
9
11
15
33
32
18
23
30
21
15
10
9
8
6
3
2
2
5
16
16
2
2
1
2
1
1
1
16
20
13
6
6
8
5
5
6
5
7
24
28
31
34
35
32
11
5
23
23
17
14
13
13
12
13
13
8
7
13
14
1
2
5
3
1
0
2
18
20
6
2
4
12
15
10
3
3
9
12
7
2
1
2
12
6
10
21
13
15
19
14
7
5
16
17
21
21
19
19
20
17
13
13
15
12
8
12
17
16
20
21
19
12
5
5
6
9
5
9
14
18
18
17
12
8
11
6
1
0
0
1
2
8
21
23
7
1
8
10
8
7
8
9
8
7
9
9
7
6
11
15
21
25
25
21
21
28
21
12
8
5
9
14
12
11
23
21
20
7
3
18
20
21
4
1
10
27
32
18
5
8
12
12
12
8
5
16
29
19
7
13
25
20
3
0
11
20
13
6
7
9
10
11
15
17
18
17
16
17
16
24
14
17
20
21
29
36
35
29
24
17
8
3
3
3
3
9
20
11
17
16
12
9
2
4
10
14
6
3
12
17
16
3
0
2
4
3
11
11
12
15
13
12
9
11
11
3
1
12
33
35
18
7
6
11
19
20
17
17
23
29
23
12
11
22
4
5
13
20
22
22
20
20
20
14
3
2
4
13
6
3
4
19
10
4
6
8
9
4
2
2
2
3
6
10
1
0
0
0
0
0
4
15
12
9
5
7
5
3
3
1
1
2
17
24
13
7
8
5
9
16
16
13
10
13
23
19
1
2
4
4
4
3
2
3
7
11
6
2
3
5
7
4
13
14
7
5
5
1
6
11
6
3
2
3
3
4
1
1
2
6
2
1
4
9
0
0
2
13
17
8
1
7
24
16
2
1
2
1
0
1
2
1
1
6
4
3
2
3
5
8
9
11
17
8
7
2
12
16
18
18
18
12
8
4
3
2
2
10
14
16
3
2
3
8
4
2
6
8
3
1
1
2
3
3
2
4
5
1
2
10
27
23
8
8
8
16
15
5
11
18
13
1
3
7
7
1
1
1
15
18
11
3
6
9
5
3
3
3
20
23
22
16
10
14
17
18
17
21
21
9
3
15
19
2
2
4
11
6
3
3
8
22
6
2
1
2
3
2
2
2
4
4
6
3
2
1
2
4
29
28
8
3
4
18
21
12
4
1
4
6
8
7
4
2
19
30
28
16
3
7
24
28
16
6
22
26
23
20
19
20
10
9
4
4
8
5
5
26
31
15
3
4
12
20
16
4
3
12
18
7
6
4
3
2
1
1
1
2
3
3
18
15
6
2
9
29
5
3
2
2
14
7
4
2
9
8
8
7
12
3
28
25
11
5
4
6
12
25
23
22
26
25
21
18
22
24
5
2
2
3
5
14
18
18
19
8
15
15
17
17
4
3
3
13
11
12
4
3
2
2
3
9
4
2
4
17
18
7
9
3
10
7
17
9
2
2
4
4
3
10
10
7
4
14
9
1
2
2
3
10
10
1
2
5
9
12
14
14
15
15
16
5
6
7
15
18
8
3
1
14
19
6
4
3
7
8
2
7
11
13
4
3
2
11
7
2
3
4
5
2
2
2
3
8
25
7
3
5
4
3
4
17
13
5
3
7
19
0
0
1
1
13
9
8
3
2
1
1
2
2
3
8
11
17
19
18
19
15
11
16
23
11
8
5
3
24
21
3
1
1
3
3
2
2
5
8
1
2
3
3
2
4
22
16
4
4
3
8
20
18
2
5
4
3
5
11
2
3
2
2
1
2
4
3
7
16
23
29
30
32
34
19
17
33
38
33
27
2
2
1
2
2
7
5
3
3
17
9
4
20
2
2
2
2
3
5
2
1
1
1
12
7
3
5
2
2
2
1
20
23
24
23
18
10
8
26
57
62
3
4
3
3
3
18
2
2
3
3
16
5
1
0
1
14
18
8
2
3
2
2
2
12
8
9
6
4
3
16
32
37
16
13
17
13
5
14
17
19
18
12
9
2
1
2
2
2
9
2
2
5
18
27
18
1
2
14
13
13
9
4
2
2
9
24
26
25
21
6
6
5
1
3
33
28
20
14
11
7
5
2
13
41
40
22
23
27
28
17
8
3
7
35
12
19
20
8
3
3
4
7
12
15
18
21
24
21
7
5
12
20
13
4
13
26
24
22
26
30
25
20
20
17
12
16
11
4
2
4
7
7
7
5
1
1
1
2
1
2
4
15
19
9
2
4
6
6
9
10
10
13
18
19
21
29
35
29
20
4
25
20
19
23
20
12
4
7
14
12
10
8
3
0
1
2
1
1
1
6
12
7
1
0
3
9
10
8
7
8
15
16
4
1
1
0
1
2
4
14
17
20
22
18
11
16
15
15
16
20
23
25
16
7
9
12
9
7
11
15
18
24
28
27
14
5
8
9
6
3
9
16
18
18
17
13
10
9
8
4
2
1
0
1
3
14
15
9
7
9
13
12
9
7
5
6
7
8
7
16
20
24
27
18
14
22
22
14
9
5
9
7
5
11
26
27
23
12
13
14
16
21
13
13
18
28
23
10
8
11
9
5
3
1
10
24
34
21
8
14
17
11
2
2
8
13
11
10
10
10
13
15
19
21
22
24
19
16
17
30
8
13
16
25
42
42
24
18
16
8
3
11
2
9
7
7
11
17
13
8
3
1
2
8
12
9
13
17
16
7
1
1
3
4
8
14
4
8
6
2
11
16
18
7
2
2
7
25
24
13
9
10
16
28
32
29
24
24
33
33
20
11
16
27
18
5
11
17
20
21
22
22
20
15
2
2
4
18
3
5
5
8
3
2
4
9
8
2
2
2
1
2
14
6
1
0
0
0
0
1
15
26
8
2
2
4
5
7
9
2
5
3
17
20
10
7
5
6
17
31
26
18
14
13
23
23
5
3
2
4
1
0
2
13
19
21
11
4
3
4
5
4
4
3
6
4
2
3
8
7
3
4
5
2
2
3
2
2
3
8
2
1
4
21
12
1
1
15
16
6
0
16
34
18
2
4
8
7
4
2
2
6
8
6
4
12
11
1
4
8
8
4
3
1
11
9
4
22
10
15
20
21
21
15
3
3
2
2
2
3
6
3
4
5
3
5
7
11
1
2
2
1
2
3
2
2
7
8
2
3
7
22
31
27
8
1
4
8
6
14
16
13
5
4
5
4
6
3
6
17
25
16
4
8
2
0
1
5
8
16
19
12
11
8
3
24
29
30
25
21
17
6
1
19
27
9
3
3
12
15
7
4
10
17
6
2
1
1
1
2
2
2
3
5
12
6
3
6
2
2
17
19
10
2
2
7
9
5
2
1
7
8
4
4
8
8
10
18
32
21
5
4
13
27
12
3
15
22
20
10
8
12
6
14
11
7
4
3
2
1
26
48
32
8
7
15
22
12
4
12
17
9
1
2
4
3
2
1
1
1
1
2
3
6
15
11
1
2
4
5
3
3
2
3
7
6
2
10
8
8
7
8
11
11
13
16
12
5
2
17
31
17
3
19
22
16
13
17
21
5
0
1
1
2
2
3
16
23
21
12
8
11
23
19
8
7
8
6
2
3
5
4
2
3
7
14
1
2
3
10
15
5
11
2
3
6
8
9
2
2
10
11
3
10
9
11
6
5
13
10
1
2
4
4
3
2
3
4
2
14
17
17
16
16
15
8
3
7
10
9
5
3
2
1
3
4
6
11
17
12
4
3
6
6
4
4
23
19
7
4
5
6
3
2
13
19
4
22
9
5
4
7
9
5
9
9
9
7
3
4
3
1
2
2
3
3
11
1
1
1
3
6
7
7
5
8
10
17
15
10
13
17
18
15
12
9
8
7
10
15
7
2
1
2
5
8
3
1
2
17
9
2
3
4
8
8
12
9
9
12
5
2
1
2
3
5
3
3
17
4
3
3
1
1
1
1
2
2
1
3
8
22
33
29
23
22
22
24
25
21
14
2
1
1
2
2
6
5
6
9
8
5
10
18
3
2
2
2
10
15
7
2
1
1
16
8
4
1
2
2
1
2
11
19
33
31
10
3
7
16
22
40
38
8
3
2
6
7
7
4
3
22
20
16
9
2
1
15
28
10
6
6
3
3
3
15
17
10
3
5
13
16
21
18
17
22
13
10
12
5
17
27
21
8
4
6
5
9
16
17
2
8
25
30
24
5
5
8
4
2
3
4
3
3
20
29
40
15
11
11
10
12
7
30
41
38
22
20
22
21
13
9
5
18
34
20
16
3
3
7
10
8
13
21
24
25
24
22
10
7
10
13
9
4
16
37
36
23
25
24
26
29
16
24
16
2
2
3
15
14
6
2
0
0
1
1
3
7
10
11
9
6
3
10
12
18
20
20
20
21
20
16
14
26
35
26
9
14
23
22
8
4
8
17
15
13
12
6
1
0
2
5
7
7
8
6
3
3
4
10
11
9
10
15
20
21
15
3
2
2
4
4
5
13
19
21
22
21
15
12
15
18
19
18
19
22
24
18
7
7
12
16
16
19
36
37
20
4
5
6
3
3
7
9
10
8
8
11
12
13
12
4
5
5
2
1
5
10
15
17
14
10
8
8
8
4
3
2
11
22
20
26
20
12
14
20
21
17
11
6
2
3
3
4
26
28
28
22
6
5
13
20
20
16
10
4
3
6
9
6
2
1
2
16
28
27
14
12
12
7
9
4
0
1
2
3
8
8
6
4
7
12
13
17
22
17
7
4
12
22
43
41
19
10
11
7
3
2
3
4
3
4
8
2
14
14
7
1
1
5
9
9
18
16
3
2
4
6
8
5
3
5
3
17
16
1
10
21
17
1
0
1
7
9
7
10
6
12
15
21
23
19
18
20
33
32
16
7
17
20
3
6
11
12
20
29
23
16
12
7
4
2
4
4
6
4
3
4
6
1
6
4
1
1
1
1
1
1
0
3
12
10
1
1
0
13
22
5
8
2
3
3
13
20
10
20
1
16
12
9
14
4
3
13
29
27
15
14
16
18
16
7
2
9
12
2
3
19
25
23
14
2
2
1
15
15
3
4
7
6
7
7
7
4
3
4
8
6
3
3
2
1
1
1
1
2
3
16
13
7
2
8
12
8
8
24
27
13
2
9
22
14
1
0
4
14
14
8
2
8
12
1
2
6
5
2
0
2
5
15
7
5
6
21
29
29
22
11
1
3
6
7
3
4
4
6
7
7
10
16
15
1
2
5
4
4
6
2
3
6
6
2
2
2
10
30
27
11
9
8
7
7
8
7
8
8
9
8
1
5
1
12
14
14
12
2
4
1
1
1
2
3
6
10
2
6
5
2
27
28
29
26
19
8
4
15
32
27
3
2
20
21
6
4
11
14
4
1
1
2
2
2
4
6
2
5
10
11
13
16
5
3
11
16
15
7
4
4
2
2
3
3
13
12
2
2
15
18
16
3
11
13
1
1
13
24
5
4
3
18
13
1
3
5
5
11
13
13
9
4
3
2
27
53
40
3
14
17
10
3
5
18
17
2
2
2
10
2
2
5
9
3
2
2
12
11
10
3
3
2
2
1
2
4
1
2
3
6
2
3
9
8
10
16
19
11
3
6
10
3
1
23
25
6
6
10
18
14
4
13
12
3
0
1
2
2
2
4
13
21
14
3
17
4
18
16
11
17
13
6
3
1
12
13
4
6
12
11
1
2
3
6
4
2
2
4
3
2
4
15
12
10
14
11
3
5
8
13
12
7
8
6
4
6
10
5
1
3
4
4
5
12
19
17
12
4
7
2
1
4
6
3
2
2
5
2
2
1
5
24
27
13
3
6
9
4
20
17
3
3
6
4
2
3
9
26
7
5
2
13
11
14
12
3
5
8
10
10
5
2
2
3
9
13
7
2
1
1
1
2
4
17
14
3
4
9
16
12
12
9
11
28
31
18
4
4
18
23
19
15
3
2
2
17
16
5
8
6
16
6
2
1
9
14
9
7
7
6
13
10
1
1
1
15
21
10
4
15
2
5
5
1
1
2
2
5
4
3
6
15
37
45
39
21
19
24
27
27
17
12
11
0
3
5
10
12
8
4
4
12
12
2
2
14
26
33
13
7
2
3
22
9
7
3
2
2
2
4
7
31
48
36
6
2
22
31
27
22
7
5
3
3
8
7
14
27
27
24
9
3
0
20
28
7
7
6
2
6
7
12
16
18
4
4
24
35
31
22
18
11
8
4
1
5
21
18
4
4
3
3
16
12
9
5
5
25
44
43
2
5
5
2
40
34
12
18
20
24
24
26
28
26
20
13
7
6
3
19
5
28
1
1
16
21
17
16
16
17
17
20
22
15
9
10
4
7
10
29
37
39
30
32
23
24
34
14
0
0
2
18
21
9
2
2
1
1
0
9
17
16
12
3
5
8
18
20
29
28
26
26
25
22
19
19
27
30
23
18
7
5
13
18
15
11
15
15
10
0
2
15
15
12
10
9
5
2
3
3
13
14
2
3
18
27
26
15
4
11
20
18
15
17
23
26
26
25
18
18
7
3
21
43
45
26
10
8
17
23
15
24
42
41
19
1
3
5
11
2
2
3
4
1
2
5
10
16
5
5
18
16
9
9
13
17
20
22
21
15
9
7
7
6
8
10
18
21
15
9
18
29
29
23
12
4
3
4
7
9
36
37
21
9
1
3
14
17
0
9
1
1
12
7
4
2
2
2
17
28
17
5
5
5
4
3
2
2
3
2
2
1
1
3
4
3
4
3
8
12
19
27
32
19
10
10
13
3
2
1
1
3
2
2
0
2
23
19
0
1
1
5
1
1
1
16
22
7
4
5
5
4
2
3
10
10
3
4
8
4
1
1
2
6
4
1
1
3
11
16
7
5
5
10
17
25
21
8
3
15
9
3
2
12
31
28
13
11
6
3
1
1
2
2
1
2
3
3
0
5
6
1
0
1
1
1
1
2
4
11
10
0
0
1
6
6
4
0
1
3
2
12
9
6
18
11
12
6
3
3
5
6
10
12
14
9
11
24
23
8
6
2
17
19
9
24
19
5
7
11
3
3
13
9
5
8
5
3
8
7
6
5
5
3
1
1
1
2
2
2
5
6
2
3
1
12
16
14
0
2
5
8
11
9
8
4
3
11
27
21
2
3
2
3
6
5
1
2
1
2
2
5
8
4
2
1
1
18
18
4
3
22
28
27
20
12
5
2
16
18
3
6
10
4
5
12
15
14
4
5
3
1
1
3
5
4
2
5
8
1
3
4
7
23
25
20
16
14
11
12
24
8
5
5
15
18
3
2
1
1
11
10
3
1
1
1
6
12
3
6
7
11
2
11
6
3
22
20
23
24
23
21
20
21
24
33
21
3
18
6
3
3
15
18
6
2
5
7
1
1
3
8
4
2
4
8
13
24
14
2
5
10
21
20
11
4
1
1
3
4
17
14
1
1
14
17
14
16
5
2
1
1
10
22
8
6
7
13
8
7
7
3
5
8
10
10
10
10
12
17
32
35
31
9
2
4
3
5
5
20
18
3
2
5
10
4
2
7
10
4
2
15
14
13
8
3
3
2
2
1
2
1
1
1
1
1
3
10
12
1
2
15
19
13
7
2
2
2
8
24
21
4
8
4
8
3
3
3
2
5
6
3
1
2
4
8
10
11
9
3
3
3
12
12
10
19
16
6
2
2
6
10
5
10
11
6
4
17
10
5
3
2
2
3
2
2
3
9
12
14
18
14
2
6
11
12
8
7
8
7
6
6
5
7
12
16
8
3
6
3
13
16
8
2
3
3
6
3
2
1
3
5
16
10
2
2
15
35
27
10
3
9
8
3
4
7
5
7
6
6
12
5
4
18
19
17
13
1
2
5
11
13
11
4
2
3
8
10
11
9
3
3
3
3
4
6
19
20
3
15
3
1
18
21
21
23
43
45
25
8
15
30
31
17
11
22
18
3
2
3
8
0
15
10
1
2
3
6
10
8
13
9
1
2
6
17
17
9
3
2
5
5
7
6
3
4
3
13
3
10
17
35
47
47
44
30
28
27
30
30
1
1
4
11
9
9
9
3
12
16
2
3
13
24
33
10
5
2
11
9
5
5
3
3
3
3
6
12
33
37
27
14
17
34
39
24
16
13
7
7
17
9
6
16
24
26
7
4
1
11
11
2
2
2
4
4
3
7
8
13
11
19
38
48
13
7
1
1
3
3
1
1
1
2
3
2
3
2
31
41
46
28
31
29
24
20
18
18
16
10
4
14
4
20
2
19
29
25
23
19
15
12
17
22
21
8
17
7
6
3
24
30
33
29
26
24
25
0
2
2
13
17
11
0
0
9
4
1
7
24
21
8
4
6
10
18
20
24
24
25
26
26
24
22
23
2
14
14
6
3
8
9
4
1
16
26
11
4
15
9
1
2
2
4
9
10
1
1
20
24
22
6
5
20
31
27
22
22
25
29
1
2
17
42
45
20
6
7
17
18
9
11
24
26
13
0
1
5
18
6
3
3
6
7
5
5
3
3
2
4
18
19
20
21
23
20
17
21
25
22
15
11
22
20
6
19
37
38
31
21
9
7
18
17
4
4
5
12
16
3
17
15
8
5
22
3
5
22
20
4
1
1
2
18
18
9
3
5
15
13
2
2
7
13
9
3
3
4
12
18
11
6
23
23
14
16
19
16
9
1
7
7
5
14
13
1
2
2
2
4
2
20
5
2
3
23
21
0
0
3
13
11
1
3
13
7
2
0
1
1
2
1
4
10
10
5
2
2
15
28
20
1
1
13
18
8
4
6
25
34
15
8
8
6
2
2
2
2
2
3
7
9
5
2
17
1
1
2
7
7
2
10
3
1
0
0
1
1
3
1
1
1
0
0
3
3
2
1
2
5
11
7
3
5
8
4
21
23
12
11
16
29
25
8
10
3
12
12
4
4
2
22
13
3
6
6
6
3
2
1
3
3
3
2
6
8
2
0
0
1
3
3
10
18
7
2
0
18
21
10
0
0
0
2
6
12
11
3
1
1
3
4
3
2
2
6
14
15
2
2
6
7
7
12
14
8
5
2
6
20
23
16
19
15
4
10
19
1
11
17
5
8
3
3
2
10
15
11
3
7
10
5
2
2
3
6
2
6
13
5
6
12
16
19
19
19
19
15
10
19
32
20
2
2
10
25
20
4
2
1
12
18
13
8
2
1
0
0
12
12
7
6
12
21
18
4
17
13
16
23
25
28
26
13
31
31
9
7
3
8
2
13
19
13
4
8
11
7
5
2
7
9
1
2
4
8
19
10
1
2
7
23
27
22
7
3
1
1
4
13
11
11
12
10
6
2
12
11
1
3
4
2
2
7
16
18
8
3
7
8
3
3
2
4
8
17
26
31
28
17
30
33
15
4
4
4
3
17
20
12
2
3
4
3
2
3
10
5
2
6
6
5
5
4
2
4
2
4
4
3
3
2
0
1
6
16
12
1
3
18
18
6
6
6
2
3
9
16
15
3
11
13
3
2
2
3
3
22
5
2
1
2
16
20
7
8
22
22
15
7
5
3
5
13
17
13
1
3
11
12
3
4
13
11
3
2
2
2
7
7
2
1
2
6
13
18
15
6
15
14
7
6
19
20
13
11
8
3
5
21
31
15
2
4
3
3
4
3
14
13
4
15
3
5
9
14
18
30
28
13
15
16
19
3
4
6
10
4
3
5
9
7
3
4
7
12
13
8
2
3
14
16
11
7
6
6
7
12
9
4
4
14
20
7
2
4
8
15
17
15
17
3
4
33
38
24
27
49
58
33
17
19
9
5
2
1
5
9
7
3
4
2
3
12
13
7
7
4
1
1
5
7
3
2
1
2
3
2
5
10
11
13
12
2
2
8
35
37
37
40
48
45
34
24
17
5
12
9
3
7
11
2
2
2
5
4
1
1
1
1
1
2
3
3
4
4
2
20
23
19
26
36
35
33
34
11
17
10
2
2
6
8
2
1
1
1
1
1
1
1
2
4
10
31
21
33
41
39
35
61
49
26
28
26
22
15
6
2
19
23
19
16
12
8
4
4
14
25
19
13
12
4
6
7
8
10
6
1
5
24
29
12
8
10
8
7
11
17
18
18
22
24
20
18
2
2
2
1
1
2
4
13
19
10
2
15
12
2
3
5
10
7
7
2
5
21
24
12
0
4
24
29
26
13
14
17
17
10
5
5
9
9
7
6
12
18
6
0
1
2
6
3
1
2
10
18
17
8
1
0
1
2
11
18
24
24
23
17
13
19
23
21
8
25
28
21
18
14
17
20
18
7
2
1
6
9
0
3
10
11
4
3
3
21
35
21
4
1
0
2
18
13
0
3
17
23
21
9
5
12
19
15
4
5
10
13
21
29
20
5
5
7
14
21
19
6
2
1
2
3
2
22
12
2
3
5
6
14
12
3
19
19
14
16
22
15
3
1
2
9
12
12
13
14
18
19
15
15
22
38
28
4
2
22
11
13
16
15
7
2
3
2
4
7
13
8
4
5
1
2
2
18
12
6
7
3
4
1
1
0
13
13
12
10
1
0
1
2
1
1
2
2
12
13
14
17
18
20
17
28
32
20
19
22
27
18
3
3
32
25
5
7
10
13
8
3
3
4
7
4
2
2
12
14
11
1
2
3
5
17
27
14
3
1
1
3
5
4
0
1
0
1
3
5
2
1
2
2
3
7
8
7
11
16
24
13
2
13
16
18
15
18
19
8
6
12
14
18
4
20
26
4
4
13
8
8
8
3
3
7
16
10
4
6
15
16
7
2
3
5
1
9
15
4
3
9
11
11
10
13
16
5
2
13
26
22
5
3
9
17
18
9
3
2
4
9
13
14
4
4
8
15
19
14
8
6
16
30
27
15
15
23
27
28
21
8
16
27
16
4
5
3
5
7
18
16
9
6
11
12
7
2
4
8
2
2
2
3
7
16
23
19
10
14
24
20
9
12
13
8
10
9
10
25
27
17
6
1
1
2
3
6
14
12
9
12
22
24
9
3
9
14
10
2
2
5
10
20
29
29
18
10
24
36
25
10
5
4
4
10
18
19
10
2
3
4
1
1
5
5
3
2
2
3
3
4
5
14
9
6
4
14
13
12
2
3
15
18
10
7
17
20
17
6
4
5
3
3
13
19
14
7
15
17
5
2
3
2
6
20
8
9
0
1
20
25
16
13
29
33
25
1
3
2
6
6
3
8
4
14
4
4
2
8
15
11
12
11
18
25
14
3
13
27
33
23
16
12
4
5
15
24
14
3
3
5
2
2
8
22
21
15
22
18
15
18
20
29
39
35
8
4
6
9
12
9
3
2
8
19
8
9
7
16
25
18
4
6
15
21
18
14
12
7
5
12
22
9
3
4
9
10
9
19
24
4
1
51
47
23
21
46
59
13
4
4
4
2
20
12
2
2
3
4
3
3
7
7
7
5
9
4
7
5
9
11
15
18
10
1
1
38
29
22
33
48
3
15
7
2
1
1
0
1
2
2
2
2
2
3
6
9
5
3
4
11
19
14
22
17
12
34
54
47
62
69
11
20
26
27
21
13
8
0
0
11
10
4
1
1
12
29
28
22
18
14
9
6
8
16
13
8
19
29
0
0
1
4
7
9
11
11
8
17
16
4
3
3
6
6
3
5
14
22
26
15
6
10
21
4
3
6
8
8
10
13
17
20
12
0
0
1
3
2
2
3
7
21
23
14
3
0
0
2
8
15
20
21
19
13
11
4
7
12
16
15
13
11
9
11
16
14
2
1
3
15
12
8
10
27
39
28
6
0
0
4
11
10
6
11
22
27
26
16
11
13
14
13
6
3
11
17
17
14
8
2
2
6
11
13
11
4
2
5
22
25
25
15
8
19
18
15
18
28
23
8
8
13
23
28
28
24
21
23
26
24
24
27
38
9
7
14
15
9
6
3
3
5
4
4
9
13
8
3
3
13
12
0
1
3
23
23
20
20
18
7
3
4
5
8
14
18
20
22
23
22
21
23
31
38
34
16
7
5
9
16
11
2
2
8
14
13
6
3
3
6
16
22
9
4
2
2
3
21
20
10
10
6
2
2
1
1
3
4
5
7
17
23
22
9
8
20
21
18
19
27
27
15
21
25
18
4
5
14
9
2
6
14
16
11
5
3
3
5
15
16
12
11
15
17
17
18
15
17
12
2
2
13
16
5
6
17
20
20
22
23
17
4
3
7
10
10
14
22
25
22
16
14
12
13
27
3
4
12
12
5
2
3
4
4
3
4
5
15
34
35
16
2
10
17
15
6
14
27
20
14
10
15
26
24
19
13
10
8
5
3
4
9
18
20
21
26
25
13
6
9
18
19
7
2
4
4
3
4
6
6
4
2
12
17
13
9
4
9
9
16
9
7
20
20
13
11
20
14
13
12
15
16
12
2
5
14
15
12
15
18
7
3
7
8
7
8
4
5
6
5
5
3
15
15
9
4
8
11
11
5
5
24
32
16
4
14
25
32
24
18
14
9
11
7
12
11
2
3
3
3
4
15
19
18
20
2
11
23
6
6
4
22
30
17
2
8
18
25
22
6
11
3
6
10
13
7
3
3
6
8
5
12
18
12
7
10
15
9
2
1
1
4
5
3
7
9
5
9
10
2
4
4
6
7
4
11
9
7
3
2
3
17
25
20
5
3
3
5
7
6
5
10
19
24
23
15
10
10
12
13
13
13
13
10
8
6
4
2
3
6
14
22
22
16
14
10
6
19
18
13
6
9
12
15
16
18
17
13
10
12
17
20
19
16
17
28
28
18
6
7
8
6
5
16
22
26
26
22
17
13
11
5
5
7
9
14
21
25
26
17
7
2
13
30
29
16
13
18
23
20
15
18
29
30
26
25
28
30
31
30
27
24
23
25
17
6
3
3
3
12
22
23
17
11
3
3
6
10
9
4
5
20
26
23
20
24
28
23
15
11
14
19
25
27
26
28
30
26
18
15
27
6
4
5
10
13
18
13
2
3
6
15
12
2
3
3
30
39
25
20
20
17
1
2
3
3
7
13
19
16
21
33
34
13
3
15
26
22
13
10
9
9
5
3
4
11
13
13
16
22
21
27
26
17
19
20
12
0
2
3
6
12
22
25
20
23
35
31
11
2
9
10
7
6
23
29
4
3
2
3
4
3
10
26
45
30
5
2
3
13
14
9
20
31
26
15
19
25
23
15
10
17
25
20
10
3
3
3
7
17
17
18
2
4
5
16
9
13
8
4
5
3
3
4
21
23
21
21
24
20
16
10
4
11
19
22
20
11
2
2
2
11
14
15
4
8
1
6
21
27
17
8
9
20
26
18
12
17
21
11
1
4
8
6
4
9
16
11
3
6
11
20
10
3
5
19
16
7
16
16
14
10
14
21
21
9
5
14
26
26
25
23
29
31
26
10
3
14
23
17
7
11
25
33
27
20
19
24
30
25
22
23
23
32
26
12
6
10
13
6
3
8
21
32
28
19
17
21
30
31
14
11
22
29
28
23
23
23
8
2
3
19
15
3
4
15
50
42
17
12
25
21
3
2
1
2
5
20
31
26
23
25
28
16
2
3
8
12
8
14
19
36
24
8
16
29
25
4
3
2
2
9
24
28
21
20
25
25
12
6
21
34
17
0
2
2
12
19
28
23
6
1
14
24
17
11
11
26
26
18
3
2
12
23
21
6
19
