# Supplementary material for: Evaluating flow modulating treatment response in intracranial aneurysms using black-blood MRI in vitro
Source: Commun Med (Lond). 2026 Mar 27;6:170. doi: 10.1038/s43856-026-01413-z (PMC13031954; doi:10.1038/s43856-026-01413-z)
Supplement: Supplementary file 7 — Supplementary Data 4 [file 43856_2026_1413_MOESM7_ESM.zip › Data_Figure_6c/pump flow rate 4.5 mls/BB3/without device/15_BB3/3_agar_left_array.txt]

195
185
187
199
201
198
196
193
185
180
182
187
194
199
200
200
200
200
199
197
197
200
206
212
216
212
205
200
202
203
205
212
219
220
217
216
215
207
193
189
200
214
225
219
210
212
221
222
219
218
184
181
186
196
198
193
190
189
189
186
184
184
191
199
203
204
204
203
199
188
188
196
204
208
212
212
209
202
198
197
201
215
222
220
214
210
207
204
200
200
202
215
227
226
216
215
217
218
216
216
174
174
180
192
193
191
188
192
198
199
188
181
187
201
206
201
202
206
202
188
185
196
202
202
203
210
215
209
195
192
196
203
207
209
208
208
207
207
204
202
204
218
230
227
214
210
212
213
209
206
167
171
177
183
189
189
190
192
206
208
193
181
185
201
204
196
195
207
207
193
187
195
202
198
198
204
212
206
194
191
191
190
190
194
199
205
208
214
208
196
197
214
228
223
209
202
201
202
201
199
163
176
179
178
179
185
190
194
199
202
198
187
187
198
199
194
193
201
207
205
196
193
192
191
195
203
201
197
194
194
192
187
183
188
193
200
208
217
212
194
191
205
221
219
206
199
196
200
205
207
165
181
186
173
164
173
190
195
192
192
194
193
192
194
197
195
193
196
204
212
207
189
175
180
197
201
191
189
195
201
199
195
194
195
197
198
203
214
214
198
189
196
211
216
212
203
200
206
216
216
175
191
196
175
153
163
187
196
186
185
192
196
190
189
195
201
201
196
200
216
208
182
164
177
200
203
193
194
205
207
204
204
206
207
207
202
199
207
217
208
191
190
202
212
215
210
208
212
218
217
191
199
200
177
157
167
187
196
188
183
186
185
180
181
192
202
204
198
197
207
204
183
168
181
201
206
206
210
215
211
207
208
211
214
218
213
198
200
215
216
201
190
196
206
210
212
213
212
209
207
199
199
189
175
166
177
190
197
192
185
178
172
170
176
184
199
205
198
194
195
198
188
180
187
198
207
214
220
220
212
205
203
204
209
223
221
200
197
212
220
205
192
195
204
205
208
211
207
201
195
200
194
181
172
178
187
194
195
193
188
175
169
170
177
182
192
202
197
189
189
192
187
186
191
195
201
211
218
214
206
199
196
196
201
220
221
205
198
210
219
206
191
198
208
205
202
203
204
201
196
193
188
178
172
181
193
195
192
190
186
184
183
185
184
186
192
200
198
189
186
185
184
185
193
193
196
204
209
206
195
191
191
194
200
210
213
205
202
209
217
206
196
207
218
211
197
198
204
205
201
186
189
182
178
185
199
198
191
185
187
195
200
199
185
183
192
203
203
197
193
188
186
189
199
198
196
200
208
199
187
182
189
196
201
203
203
200
199
209
213
205
200
214
227
216
195
193
206
209
199
184
189
187
185
192
206
205
191
184
189
202
207
196
179
177
187
202
206
206
204
197
193
199
205
201
194
201
207
195
183
177
187
200
203
200
196
191
193
204
209
203
204
217
228
218
196
192
205
205
192
186
188
184
184
193
206
204
194
190
195
201
198
185
173
172
178
196
203
207
208
205
202
204
207
198
192
199
201
185
177
182
191
200
205
204
195
183
190
202
206
206
209
215
221
218
201
197
203
202
191
188
183
178
180
187
193
197
199
202
200
194
186
183
178
177
179
186
198
203
203
202
202
201
199
190
190
195
185
169
174
191
196
201
212
214
198
183
191
208
210
209
212
215
217
219
210
200
201
208
203
186
181
179
181
184
185
189
201
209
202
190
188
190
189
183
182
186
193
195
193
193
198
196
188
186
194
195
175
161
179
199
202
206
221
219
198
186
198
211
209
207
213
216
214
213
209
199
199
214
219
185
185
183
184
184
182
187
197
201
196
189
196
199
195
185
186
191
193
191
184
189
196
194
187
190
205
202
180
171
191
209
210
214
226
219
200
192
207
213
204
201
211
215
212
203
197
190
197
214
222
185
187
187
188
190
189
194
194
186
183
190
204
200
185
178
187
195
194
187
180
192
202
197
188
198
214
211
190
187
204
215
213
213
220
214
200
202
212
213
198
194
208
215
210
197
189
185
195
211
216
184
184
183
184
189
195
201
191
174
174
191
201
188
170
170
189
200
193
180
177
194
206
199
189
200
213
209
194
194
210
213
209
207
209
209
206
215
220
209
194
191
207
219
212
199
189
191
202
214
213
183
179
178
182
185
194
202
193
172
171
187
187
175
166
176
196
205
193
174
167
184
203
201
194
197
204
197
189
190
204
209
199
197
200
206
211
224
223
206
191
198
211
220
211
199
194
196
208
217
208
179
177
183
187
185
189
196
195
181
179
179
178
177
181
194
206
211
198
178
160
168
194
205
200
193
190
187
184
189
200
203
194
191
196
204
217
227
220
199
190
201
215
217
207
197
192
193
205
214
207
176
181
193
199
189
185
190
192
191
188
185
180
185
198
209
211
211
207
193
171
170
190
207
204
189
184
185
187
191
198
199
195
192
197
203
215
221
209
193
194
203
210
210
206
199
187
182
197
210
207
176
188
198
201
193
184
182
188
194
198
196
192
192
204
210
208
208
212
212
198
191
196
206
200
185
181
188
193
196
199
204
199
198
200
202
210
214
204
193
197
204
202
201
205
202
187
177
191
209
208
180
183
185
189
190
183
178
179
193
205
207
202
198
198
200
197
199
207
224
224
212
202
198
193
184
182
193
199
197
200
205
204
201
198
195
201
208
200
196
208
208
195
190
198
206
198
188
196
211
214
189
176
167
176
187
183
175
175
187
197
198
197
194
192
191
190
187
196
217
229
217
196
190
191
190
189
193
197
197
197
199
201
199
196
193
197
200
200
201
215
214
195
181
188
205
208
199
198
206
214
193
177
164
175
188
183
175
177
184
183
181
183
189
191
191
188
183
184
200
219
210
186
180
196
201
196
193
195
196
193
192
193
193
188
187
193
194
195
198
207
207
195
184
185
199
206
198
190
194
208
197
187
177
184
193
186
178
181
185
179
166
167
183
191
194
190
184
179
189
207
206
185
177
197
209
203
195
198
200
195
188
187
186
185
186
192
194
196
196
195
195
195
193
192
190
189
184
180
182
196
204
203
194
192
192
191
185
184
186
186
177
171
177
192
194
188
186
180
185
201
207
192
181
193
208
207
199
201
204
201
194
191
187
184
192
199
202
202
199
192
190
195
201
198
182
176
177
181
184
190
204
208
198
191
187
187
187
183
185
198
200
185
182
189
192
187
185
185
190
200
211
205
192
189
199
204
202
198
204
208
207
201
193
189
198
206
210
210
206
199
198
203
204
191
177
174
184
193
192
191
199
199
193
189
186
183
183
181
184
202
215
204
194
194
191
185
185
191
196
200
205
208
201
190
189
196
200
194
199
214
223
210
197
194
199
204
206
207
208
211
217
214
197
182
179
190
195
198
197
197
185
182
186
189
186
181
181
183
188
201
214
212
209
204
198
190
189
194
198
193
194
206
207
193
182
191
198
196
198
217
227
209
195
196
198
195
192
196
207
218
227
219
196
183
197
205
196
187
193
205
176
174
182
191
189
184
187
194
198
202
206
209
210
209
204
197
195
195
193
188
188
199
204
195
185
186
199
199
201
216
220
202
189
195
196
184
178
187
204
214
221
218
204
203
220
218
188
175
192
214
178
180
184
190
194
196
199
203
205
205
203
202
201
202
203
202
198
192
188
189
191
192
193
192
187
186
193
195
198
211
211
197
192
194
193
177
176
195
209
207
208
213
217
222
232
217
183
170
192
215
193
194
186
185
195
208
204
200
203
208
207
194
189
192
198
201
198
195
195
199
198
188
182
187
190
189
185
186
193
202
200
199
199
197
186
175
188
210
216
207
204
215
223
224
220
210
188
176
189
207
207
204
187
182
198
210
201
189
194
209
209
195
184
189
194
196
198
203
209
216
207
188
177
185
195
193
183
183
188
192
194
201
211
204
186
179
200
223
220
208
211
219
221
208
201
198
193
187
186
195
214
205
186
183
198
203
192
183
192
207
207
201
196
195
193
190
197
210
221
223
210
189
180
184
197
198
193
190
189
186
187
203
218
207
188
187
207
216
211
209
218
222
211
194
186
194
197
191
186
192
207
198
186
188
196
194
186
184
197
206
208
208
207
203
192
189
195
207
212
211
204
192
185
185
197
206
208
199
188
186
190
200
208
205
200
200
205
204
203
206
218
218
204
187
186
197
200
196
196
196
198
193
189
192
197
189
179
184
201
206
207
208
208
199
188
186
191
195
196
197
200
200
190
187
199
216
218
200
186
188
197
196
194
200
210
209
200
196
198
205
213
213
201
192
193
204
203
199
200
203
193
193
192
194
198
190
178
182
197
202
200
200
197
191
185
186
191
191
191
195
201
204
197
191
201
216
214
189
181
194
203
192
183
196
215
213
197
195
199
203
207
209
203
199
203
208
203
194
194
207
189
190
191
193
198
195
184
182
191
196
195
192
190
186
184
187
193
195
195
199
205
206
203
200
201
204
199
184
181
197
203
190
184
196
211
205
195
198
202
202
202
206
206
203
205
206
200
187
190
209
189
188
187
188
200
204
195
187
190
194
189
185
187
187
186
187
195
200
201
202
206
207
205
201
198
195
191
186
187
200
203
192
189
196
202
200
195
198
201
200
201
205
209
206
203
203
194
185
194
212
194
191
189
189
202
207
205
195
195
196
188
183
188
193
189
188
198
200
197
198
202
204
202
199
196
193
189
187
196
206
207
195
191
195
201
201
197
195
195
196
198
202
205
206
204
198
192
193
203
212
200
197
196
197
199
200
200
199
202
199
186
178
188
201
197
189
193
191
186
189
200
199
193
197
205
205
195
187
193
207
212
202
192
194
206
207
200
191
187
194
202
206
206
206
206
201
197
199
204
206
198
201
204
203
193
186
185
191
196
197
185
175
190
212
209
192
185
180
180
190
201
193
187
201
224
228
209
190
189
202
211
206
193
194
205
211
201
190
182
192
208
219
212
206
206
202
198
199
200
198
188
195
201
197
187
179
175
180
192
198
187
177
189
216
217
195
177
170
178
197
202
191
189
208
233
235
215
194
188
197
205
203
200
199
202
205
205
194
184
191
211
226
218
207
206
203
196
197
198
198
183
186
189
188
185
183
178
180
190
200
195
181
187
209
213
196
173
168
179
199
201
192
194
209
222
221
209
197
189
192
194
199
203
202
199
202
205
203
190
191
210
224
216
203
202
202
198
202
207
206
185
186
180
184
193
198
193
188
194
201
196
180
179
193
204
193
176
169
181
192
200
200
202
203
201
196
194
195
190
185
186
193
203
203
199
201
211
212
198
188
201
216
212
201
200
205
204
209
214
211
194
185
177
185
198
205
203
198
195
194
187
172
170
183
195
190
180
174
180
187
192
198
200
197
186
181
185
190
188
182
182
189
200
202
201
203
215
217
204
190
194
209
206
200
203
208
210
210
210
204
193
182
179
188
198
201
201
197
191
183
168
166
169
186
195
192
185
182
184
186
189
193
195
193
188
187
189
190
186
181
180
186
197
200
202
205
211
215
206
197
200
208
204
199
204
213
211
204
199
194
180
178
182
188
192
192
193
193
186
173
162
163
177
196
201
197
192
193
195
193
184
184
188
194
197
199
197
191
186
182
180
182
196
203
200
196
197
202
202
202
213
217
206
196
200
210
206
196
196
198
191
185
184
187
190
192
194
193
188
182
179
180
185
192
199
204
206
201
195
195
200
207
212
213
209
200
196
202
207
204
201
210
218
210
198
200
204
205
201
201
212
220
212
205
208
216
219
215
211
211
187
184
183
189
193
195
196
193
183
179
179
182
187
193
199
200
197
191
188
190
196
205
207
205
202
200
197
191
181
181
198
215
216
205
197
198
199
198
199
208
224
227
214
201
201
212
217
217
215
219
189
185
186
192
195
195
194
194
194
190
186
183
183
190
194
192
189
186
186
187
192
201
201
195
192
200
208
192
166
167
189
203
201
194
197
198
193
188
199
220
237
235
216
199
197
206
213
217
221
225
195
185
186
191
193
191
190
196
202
204
195
185
183
189
190
188
187
188
188
185
186
196
199
190
183
198
212
203
175
169
185
188
186
186
196
200
191
188
203
225
235
227
211
200
198
198
203
215
218
221
191
186
185
186
186
183
184
196
206
207
197
190
188
192
190
189
189
192
192
187
185
190
193
188
182
190
205
204
187
185
185
183
181
186
194
198
196
202
215
224
222
209
205
205
202
197
195
208
217
214
181
180
187
188
179
173
182
194
203
200
197
196
196
195
193
192
193
196
196
192
185
181
185
186
184
185
189
196
197
197
196
193
192
194
197
199
201
212
223
219
204
194
201
214
213
201
196
206
216
210
171
176
194
196
179
167
179
193
198
197
199
202
200
196
195
197
199
198
199
197
186
176
178
187
189
186
186
192
199
200
199
202
204
204
201
200
204
215
222
211
188
182
198
214
217
209
206
208
211
208
170
177
202
204
184
166
175
192
197
199
201
201
195
190
193
203
206
202
198
194
185
179
184
192
194
191
193
199
199
195
193
205
205
202
201
200
200
206
214
201
182
182
194
207
213
216
215
210
207
210
178
179
199
205
187
172
176
191
198
201
201
198
185
180
190
206
210
201
191
190
191
193
198
199
195
194
204
212
206
188
186
195
195
195
198
201
198
197
205
202
191
189
195
200
207
215
217
210
207
215
186
180
193
198
188
176
180
191
195
196
196
193
181
179
189
207
207
195
184
187
196
204
208
204
192
193
211
216
204
186
184
188
187
187
197
200
199
194
202
206
206
205
202
202
207
212
213
209
211
226
187
181
188
192
185
179
184
190
189
187
190
192
187
184
190
202
200
187
180
186
196
203
206
203
191
191
208
214
200
187
187
190
186
186
196
204
200
194
199
208
215
216
212
207
209
213
213
210
213
227
183
183
190
192
185
184
187
188
181
180
189
195
194
190
192
198
194
187
187
190
194
197
201
203
197
197
208
208
195
187
195
199
192
190
197
204
202
195
194
204
215
218
213
209
209
215
213
210
209
218
181
187
192
195
191
191
190
184
180
185
195
196
191
187
188
190
191
192
195
196
195
193
199
203
201
203
210
204
187
185
199
206
197
192
197
201
199
191
187
191
201
207
203
197
202
213
215
209
204
206
185
189
191
191
194
193
190
186
189
196
201
195
186
184
184
186
191
195
198
197
196
196
200
202
197
200
205
195
178
181
200
206
199
195
200
200
195
192
191
191
193
196
194
192
195
209
213
208
204
204
192
187
183
184
189
190
189
191
200
206
204
191
183
184
184
185
189
196
199
196
196
198
198
192
187
189
195
184
171
181
198
201
196
199
204
199
193
201
208
201
196
198
196
188
190
205
209
209
210
212
193
183
179
183
187
187
190
197
205
205
197
190
189
190
188
185
188
194
196
194
193
196
194
187
181
185
187
180
173
188
199
194
193
205
212
199
191
208
222
210
202
206
206
191
189
199
205
205
212
225
188
179
180
185
188
188
192
197
199
193
188
191
196
195
190
187
190
195
197
194
191
193
192
189
188
192
197
189
188
201
205
191
190
207
219
206
196
211
220
209
206
211
210
199
191
197
197
196
203
219
183
176
179
187
190
191
191
190
187
184
185
193
198
194
188
190
192
194
195
197
198
196
191
189
197
210
212
199
195
211
214
200
192
206
218
212
203
206
208
203
199
205
208
199
197
198
192
188
196
209
177
174
179
187
191
192
188
183
179
180
189
197
194
188
189
196
197
190
186
197
206
201
187
187
203
218
217
200
194
210
220
210
200
205
210
210
206
204
202
197
193
199
204
206
207
202
195
192
197
204
174
174
179
185
189
190
187
181
178
181
192
195
193
189
196
204
200
185
177
189
203
198
182
183
199
214
210
194
188
205
219
216
204
203
204
205
205
205
203
200
197
198
202
209
213
207
198
200
204
202
175
177
185
188
187
188
187
186
184
184
187
193
197
201
206
210
202
184
174
180
191
190
182
183
194
202
201
191
187
203
214
208
199
198
196
197
207
208
206
202
203
203
203
205
209
205
199
202
207
202
179
186
193
190
187
186
191
194
193
185
184
189
201
206
207
206
201
193
185
183
184
187
186
185
187
191
197
197
197
207
206
192
188
189
191
196
212
213
204
200
203
204
203
205
207
198
188
193
198
195
187
194
196
188
183
186
194
199
200
190
189
191
199
202
200
198
198
199
198
193
192
194
194
188
183
186
200
205
208
212
199
184
178
183
190
203
216
213
197
193
195
197
198
199
202
191
176
181
194
195
195
196
184
181
181
185
192
197
201
198
195
194
193
191
191
191
194
200
204
204
202
203
199
194
184
188
202
209
208
208
201
188
181
183
188
202
215
212
194
188
190
193
192
196
198
192
176
179
194
202
200
185
173
176
183
183
184
192
199
196
191
190
187
185
187
190
194
198
202
205
204
201
199
197
194
193
201
202
200
200
201
199
196
193
189
193
201
201
196
194
195
196
188
190
201
200
185
184
199
209
191
175
172
186
191
182
177
191
197
185
172
176
182
185
188
195
198
197
197
200
201
196
197
201
201
199
197
194
190
191
201
205
205
197
187
183
185
191
195
198
199
196
189
189
203
205
191
186
197
209
182
177
182
197
196
181
176
193
199
181
162
167
181
185
187
195
198
196
193
197
201
194
195
201
207
204
198
186
181
185
197
204
204
196
188
184
182
187
197
199
197
195
194
197
203
204
191
184
192
200
184
187
194
200
194
182
182
193
199
188
175
174
180
181
183
190
197
192
188
195
205
200
191
192
203
207
199
186
181
185
197
199
195
192
194
193
190
193
202
200
193
190
196
201
201
197
192
188
188
192
196
202
198
191
183
179
185
188
194
197
198
189
177
173
177
184
188
188
187
194
206
205
191
186
192
204
202
193
184
189
201
201
191
189
197
198
198
201
211
208
195
187
191
196
195
194
195
194
190
190
200
201
192
177
171
174
180
180
182
197
210
196
175
170
175
181
184
186
191
197
201
200
192
183
186
195
206
200
192
196
206
204
194
192
196
194
191
201
216
217
203
189
183
188
191
198
202
199
193
195
189
187
180
167
164
167
178
177
175
188
203
195
178
176
180
184
186
191
199
200
193
191
190
183
178
190
211
210
197
197
207
207
199
197
195
189
178
190
214
225
214
194
184
190
202
209
202
189
194
202
172
169
168
169
168
172
177
179
180
184
188
188
179
180
185
189
193
198
204
199
187
185
189
185
178
193
216
215
196
193
206
207
201
199
196
188
173
182
205
220
213
199
191
202
220
217
192
177
191
205
164
166
171
177
182
185
186
186
186
187
187
183
181
182
187
194
200
206
204
196
185
184
187
184
181
193
214
211
192
191
203
204
195
193
194
191
181
184
200
209
206
201
202
217
231
217
185
170
183
198
178
182
184
189
198
198
194
190
192
195
193
181
178
182
188
194
204
207
201
194
188
186
186
185
186
192
202
200
188
188
198
199
194
184
185
191
196
199
202
202
201
203
206
214
221
212
188
172
173
182
197
201
197
197
202
202
197
191
192
197
194
181
180
187
191
193
204
208
205
199
193
187
185
187
187
186
189
192
193
192
193
197
197
184
177
190
206
215
207
203
203
206
205
203
205
207
198
182
169
169
208
208
204
199
197
196
194
192
192
192
189
187
189
193
192
192
199
204
204
201
194
183
184
188
185
180
180
193
200
197
193
195
201
195
183
187
205
214
212
209
210
210
197
190
195
207
207
194
177
169
200
205
203
199
192
184
187
194
195
192
191
195
199
199
193
191
195
197
197
196
191
185
185
188
187
176
178
190
204
204
197
198
201
202
197
195
200
205
208
212
214
210
193
186
198
214
215
207
194
183
191
199
204
203
190
178
179
192
202
199
199
203
206
196
192
193
195
190
187
190
193
188
188
193
191
182
181
185
199
209
208
197
195
201
208
205
197
196
202
211
218
212
196
190
202
219
221
215
208
197
183
200
208
203
192
181
176
185
198
201
201
202
199
189
190
195
195
188
185
190
194
195
197
201
199
192
186
182
193
208
211
195
184
194
213
212
197
193
200
207
212
211
203
200
204
214
214
207
201
196
187
207
207
201
197
189
180
182
194
200
196
192
188
185
188
194
197
194
192
195
200
204
207
207
205
198
189
188
196
204
203
190
182
192
207
207
199
197
199
200
202
204
205
205
207
208
204
193
187
191
189
202
200
196
197
198
187
185
192
193
184
179
183
184
184
189
200
202
199
199
204
208
208
206
203
199
198
201
204
200
191
187
190
193
197
203
203
202
198
194
190
191
199
207
207
206
198
184
180
194
187
191
192
195
199
202
195
194
196
185
171
171
184
191
183
184
199
202
194
195
205
206
198
195
197
198
201
205
206
195
188
190
194
195
197
201
204
202
198
193
188
184
187
201
209
208
199
189
189
203
183
183
195
200
203
196
193
197
198
178
161
169
190
199
186
184
194
193
187
193
205
199
187
187
198
207
201
196
195
196
195
195
195
193
194
201
203
198
197
203
203
193
188
198
208
210
205
201
204
208
179
180
196
206
200
186
183
191
192
175
161
173
197
208
196
187
184
182
185
196
206
195
183
191
212
221
204
187
185
197
201
197
193
192
192
195
197
194
195
212
221
213
200
197
201
203
206
210
210
208
175
182
197
204
193
177
173
179
183
178
173
183
202
214
204
192
181
179
188
200
204
193
192
208
225
226
208
189
186
196
201
199
196
195
187
187
191
193
196
211
229
231
213
197
193
194
200
207
208
203
175
185
194
195
187
179
175
177
187
192
192
192
197
204
204
193
180
179
190
202
200
196
203
218
221
216
208
196
187
190
196
198
203
201
185
179
187
197
196
199
213
226
214
196
192
193
197
203
204
203
180
187
189
188
190
186
185
185
192
204
206
197
191
193
197
192
182
181
191
196
197
198
207
209
204
199
199
195
187
183
185
196
206
205
187
177
186
197
197
191
195
206
204
195
199
200
199
200
204
207
190
190
186
189
197
196
192
190
195
207
207
195
183
185
193
191
185
184
187
192
195
199
200
197
189
188
192
191
180
178
185
198
204
202
188
182
186
200
202
193
189
190
193
198
205
206
203
203
207
209
197
195
187
192
198
197
192
189
191
195
194
190
186
189
193
192
188
186
187
189
190
191
192
191
189
190
188
181
175
177
188
196
198
196
194
192
193
201
207
202
197
194
196
199
205
206
205
206
208
203
198
191
188
191
193
191
187
185
186
187
187
189
191
196
198
194
194
193
191
187
183
183
185
191
196
194
186
175
176
187
193
193
193
198
198
193
191
192
198
204
210
212
209
200
198
197
200
207
209
201
177
179
178
175
174
175
179
181
179
180
183
186
187
188
193
199
201
196
190
190
198
207
213
211
201
189
188
201
211
206
197
204
210
202
191
192
206
211
211
212
220
222
211
205
209
216
216
211
211
211
181
181
178
175
176
182
185
181
173
174
187
191
188
186
191
197
194
184
181
191
200
205
203
199
196
192
189
187
188
191
198
209
206
196
193
196
201
200
201
210
226
225
210
199
206
218
218
212
211
219
190
188
183
180
181
185
189
181
172
177
194
197
187
180
183
188
186
176
174
187
199
203
195
186
185
194
196
187
176
180
197
204
198
194
196
199
197
186
190
214
236
228
208
198
208
222
225
215
213
220
202
198
185
184
186
187
185
181
180
184
198
197
186
177
175
185
186
180
174
181
193
202
197
183
178
192
209
202
189
186
196
195
193
193
200
203
193
181
190
223
239
223
205
208
216
222
224
221
211
214
204
192
183
186
189
186
184
184
188
192
195
193
187
178
177
185
190
190
181
180
188
201
204
192
179
187
206
217
207
201
197
195
194
197
202
205
199
192
204
229
234
215
210
219
221
219
218
219
213
200
186
177
178
190
195
186
184
190
197
194
190
189
188
185
183
185
191
195
192
184
185
199
209
205
190
186
196
213
216
206
198
196
200
204
202
203
206
208
217
227
222
209
211
226
227
215
211
216
211
191
165
163
181
201
202
187
184
193
199
197
189
190
193
193
190
188
192
199
200
190
182
191
208
211
203
190
189
198
207
203
196
199
206
205
202
203
210
219
223
216
203
196
208
222
225
216
212
216
208
188
155
161
189
211
205
186
178
190
198
197
194
194
196
194
192
190
196
204
206
194
181
188
204
213
211
197
189
192
196
196
194
198
202
200
200
202
208
217
217
205
189
185
195
211
219
224
224
219
210
200
162
169
195
213
202
180
176
188
193
195
197
197
195
192
192
195
200
204
202
192
188
195
210
214
206
196
194
193
191
191
192
195
194
195
198
201
203
209
211
200
186
183
190
201
213
227
229
221
214
211
174
176
194
206
190
176
178
187
185
185
195
197
191
186
191
198
197
195
193
192
196
212
216
210
196
193
196
196
188
186
195
197
194
193
197
201
203
205
206
200
193
192
195
198
208
222
228
221
220
222
178
178
192
198
184
174
179
186
179
177
187
194
189
189
195
198
188
180
185
197
207
216
218
208
192
189
197
196
183
187
203
210
201
193
198
204
208
206
204
200
203
207
207
199
200
214
219
217
217
223
176
180
194
197
185
178
180
182
175
175
183
188
191
193
205
198
179
170
185
200
206
210
209
206
196
195
199
191
178
188
212
221
207
194
199
210
213
206
195
192
205
218
212
195
193
208
217
213
210
215
175
183
196
200
194
187
184
177
174
179
187
188
188
200
210
204
187
178
189
200
200
198
200
202
204
206
204
186
174
191
218
223
204
192
199
211
213
202
190
187
199
210
205
189
188
206
217
207
203
210
183
189
196
199
199
193
183
174
177
191
197
191
185
196
209
208
199
195
195
196
196
192
193
198
204
208
201
182
175
194
215
213
197
193
201
208
207
199
190
188
193
199
197
184
187
207
216
207
204
212
194
192
190
192
196
194
186
180
184
196
202
193
185
191
203
208
209
201
198
198
197
194
192
191
196
200
192
180
177
193
203
199
193
196
204
203
198
198
199
198
198
200
197
184
185
202
213
209
209
220
200
189
184
186
192
193
191
188
189
191
191
187
186
188
199
203
203
200
198
202
202
194
189
191
189
188
186
182
185
191
192
184
184
198
206
200
194
199
208
206
206
207
202
186
184
199
210
209
208
217
192
184
182
187
192
195
196
197
194
189
184
181
184
190
196
195
190
190
199
208
204
194
192
196
193
189
192
194
193
192
188
178
181
194
204
200
194
198
207
209
209
209
201
187
187
200
204
199
198
207
182
181
184
191
194
193
194
197
199
194
186
182
183
191
196
192
178
178
195
211
208
194
194
200
198
196
205
207
197
193
188
186
185
196
204
202
193
192
200
204
203
200
195
193
198
201
198
189
189
202
176
178
184
190
193
188
186
190
206
208
199
188
184
190
198
194
175
170
188
215
216
199
193
198
200
201
212
210
194
188
192
195
196
200
204
202
188
185
194
203
200
192
192
204
214
210
194
186
190
198
176
179
186
191
191
183
177
183
207
213
210
197
191
193
199
197
178
169
187
216
221
201
189
189
195
200
209
203
188
186
196
202
205
207
206
194
177
179
197
205
199
191
195
213
228
218
197
194
199
202
178
181
188
190
188
182
173
180
198
206
206
203
199
197
197
195
180
174
187
212
216
198
184
183
190
195
200
195
185
189
194
198
202
207
201
186
175
181
203
208
203
197
199
212
225
220
205
201
204
202
180
187
191
188
187
186
180
181
186
192
196
200
203
198
190
185
180
181
192
207
208
194
183
184
189
194
196
193
190
192
190
187
188
198
198
190
191
198
204
204
202
200
200
202
211
211
206
203
201
199
186
194
194
185
185
191
187
177
177
188
195
199
201
195
184
177
178
185
193
196
198
194
191
189
193
199
200
197
196
198
189
175
175
188
195
203
214
213
201
194
193
193
192
190
194
197
196
195
195
197
190
196
195
185
188
193
189
172
175
194
202
200
192
190
182
176
185
189
189
188
191
201
202
198
198
202
204
201
197
196
189
181
180
186
193
205
219
217
200
185
184
187
186
182
182
184
187
190
193
196
192
195
193
190
191
192
182
170
179
197
206
194
188
187
186
186
193
198
188
178
184
204
212
206
201
203
205
201
197
195
196
197
198
198
194
196
206
209
199
188
187
189
187
180
178
180
185
192
196
198
187
189
192
195
193
184
174
174
185
194
192
186
185
190
194
197
206
208
193
176
181
207
220
209
199
201
204
201
190
191
200
209
212
207
191
182
188
196
197
196
194
193
191
185
183
185
190
195
198
198
182
184
193
197
189
177
171
180
190
186
177
178
190
195
195
197
211
215
198
177
183
208
219
206
194
198
203
194
182
185
202
213
212
204
191
183
184
192
198
199
197
194
192
193
194
196
195
196
194
195
179
186
193
193
182
174
179
190
191
184
177
183
196
196
187
189
206
212
196
177
183
205
212
198
189
195
199
188
175
180
199
207
201
195
192
192
192
194
197
197
192
188
191
198
202
201
196
190
188
193
184
195
197
188
176
174
185
191
188
184
185
190
193
190
182
185
197
202
192
180
183
196
200
193
190
193
194
186
177
180
196
202
196
188
190
195
195
196
197
196
186
181
189
201
205
201
194
186
186
194
189
197
196
184
170
173
187
189
181
180
189
193
188
184
185
188
190
190
190
189
186
184
185
190
192
191
193
193
189
182
189
201
200
192
190
190
187
190
199
198
188
180
188
204
204
199
190
184
189
199
188
189
187
182
171
171
183
185
176
176
182
186
183
182
188
193
190
187
195
202
191
172
173
189
194
192
196
203
195
181
183
201
205
201
195
188
180
188
200
206
196
185
192
203
203
193
186
187
195
204
183
178
178
180
177
173
175
178
176
174
178
182
181
180
186
193
193
191
203
208
194
172
172
188
194
194
204
208
194
179
184
203
207
205
202
198
189
189
200
208
204
197
199
203
200
192
183
189
200
206
177
172
173
186
186
175
174
177
179
178
179
184
184
182
183
189
195
198
201
200
189
179
181
189
193
199
207
206
189
180
189
200
196
193
202
212
208
195
193
203
207
205
201
200
196
189
186
191
194
196
181
179
181
190
191
180
179
181
182
181
180
184
185
182
180
186
197
199
191
185
182
185
190
195
197
202
205
197
187
185
198
198
185
179
192
214
216
200
188
193
203
207
204
196
193
193
196
196
182
174
190
191
191
189
185
182
185
189
185
179
175
177
183
184
185
190
198
196
183
176
176
185
195
197
197
197
196
194
191
193
197
197
185
177
185
201
209
201
189
187
197
203
201
197
196
201
205
196
177
164
194
197
196
189
174
177
193
200
189
170
165
169
182
188
190
193
195
188
181
179
178
182
191
194
192
188
189
195
200
198
198
198
196
193
191
194
200
201
194
193
195
197
195
198
206
212
211
200
182
171
189
194
196
188
173
175
193
205
195
173
165
171
184
189
193
194
191
184
183
187
185
182
185
188
184
173
178
194
204
202
198
198
203
202
197
195
196
199
200
199
197
195
190
195
208
219
215
208
201
193
181
193
196
191
179
178
190
200
197
183
181
185
188
191
195
197
189
182
188
195
193
184
186
190
180
168
174
192
204
202
197
195
196
199
201
199
195
198
204
203
202
199
192
193
207
215
218
220
218
209
181
197
200
190
182
181
185
189
194
194
192
192
189
188
196
197
190
186
195
201
196
190
194
199
188
174
178
191
201
198
191
186
184
188
197
201
197
200
205
207
206
207
204
200
201
205
213
219
218
205
185
200
198
185
180
181
183
182
190
196
194
188
184
188
197
196
190
191
198
202
197
196
204
207
200
189
190
199
202
190
180
179
180
182
189
196
197
201
204
204
205
209
213
209
200
200
208
211
203
191
184
197
190
174
173
179
184
185
188
190
183
178
180
190
192
190
188
191
195
196
194
198
203
205
203
201
205
211
205
182
171
178
188
187
189
193
200
204
206
204
201
204
210
213
208
204
204
198
189
188
179
182
178
173
173
179
191
194
190
178
171
172
184
192
191
184
185
187
188
189
191
195
194
192
196
203
212
213
201
177
170
183
194
193
191
194
200
204
206
206
200
196
198
206
212
212
208
197
193
200
175
172
175
178
181
184
195
201
191
170
164
175
194
199
189
183
183
185
184
185
191
195
186
180
187
200
205
200
190
179
179
190
193
192
191
195
198
198
202
214
212
197
192
198
208
212
211
207
207
209
177
172
181
191
190
187
193
200
190
168
165
183
201
205
194
185
184
187
191
192
193
194
187
182
185
194
194
188
182
185
187
187
187
188
188
191
193
192
199
217
223
210
199
196
198
202
210
216
217
211
182
180
192
200
194
182
184
192
188
172
170
187
204
202
189
182
183
192
199
198
193
194
197
194
191
192
194
188
185
187
187
187
188
190
188
185
188
191
196
209
223
224
212
195
185
190
204
215
211
200
179
188
198
201
191
177
177
187
188
185
182
192
199
192
181
177
187
199
204
199
192
196
204
204
194
192
203
201
193
186
185
187
198
202
192
177
177
188
193
195
209
221
212
191
178
185
198
203
198
193
175
189
203
202
190
181
180
186
191
193
195
198
194
184
177
179
188
200
204
201
194
195
203
201
191
192
209
210
195
183
183
192
204
208
194
175
171
182
188
190
193
202
199
188
184
193
199
195
194
195
177
193
201
199
190
187
189
189
192
197
206
207
196
183
179
182
188
194
200
201
200
197
198
195
189
192
205
204
189
182
187
198
201
202
194
178
172
183
194
194
190
186
185
187
193
199
199
196
198
204
184
197
199
191
190
192
192
187
186
195
212
215
206
192
186
186
188
188
192
201
203
199
193
191
189
190
194
192
183
185
196
198
193
191
191
189
183
188
199
204
192
181
183
195
202
200
196
200
209
206
193
199
197
188
186
189
187
182
184
195
214
220
213
198
190
189
191
186
184
189
197
197
195
192
186
182
180
183
185
194
203
199
187
185
194
197
192
191
196
200
192
190
193
206
202
192
192
205
212
202
177
176
176
188
189
183
179
179
179
181
188
192
194
193
194
198
197
198
199
199
195
200
204
207
208
206
198
201
208
209
205
199
204
209
212
211
209
207
207
210
218
221
214
209
206
205
204
207
219
226
174
176
178
180
184
184
182
178
176
183
194
198
194
193
198
199
193
184
189
196
201
201
195
193
204
205
194
193
204
207
201
195
198
204
208
208
207
205
201
203
209
215
213
210
208
211
209
205
210
220
176
181
181
179
180
184
185
180
177
184
199
202
194
191
193
196
190
177
179
194
205
202
185
182
196
203
193
190
200
203
199
194
197
202
204
205
205
200
193
199
209
209
210
212
214
220
222
208
197
207
181
186
184
181
180
183
185
181
179
183
197
200
193
184
184
191
191
182
180
192
203
203
188
182
191
201
196
199
206
207
202
197
199
200
201
203
205
196
194
208
216
209
211
218
222
226
228
216
194
195
183
184
183
182
183
185
187
186
184
184
189
190
187
178
177
184
192
189
185
188
201
208
203
195
192
195
200
208
214
209
201
200
203
204
201
203
206
203
203
215
219
216
219
225
225
224
223
220
203
190
177
178
178
182
188
190
192
193
190
186
182
179
179
178
178
182
187
192
192
192
200
218
222
210
198
194
199
209
214
204
195
197
205
207
201
202
208
211
214
219
222
220
220
223
220
216
217
220
211
193
171
174
175
185
192
195
195
196
193
186
175
171
177
184
185
183
185
193
200
196
198
216
226
220
207
197
196
203
210
203
190
192
200
208
202
203
210
218
218
217
215
212
211
213
213
213
214
220
215
196
167
172
179
187
193
195
193
194
190
184
173
171
180
193
194
186
188
197
207
196
190
203
217
217
211
204
197
200
210
209
195
187
193
205
211
213
214
215
217
211
202
196
196
200
210
216
218
218
210
195
170
175
181
186
188
190
192
191
181
176
175
178
186
194
195
190
194
206
207
194
188
195
207
209
209
207
198
197
205
213
207
190
187
200
219
221
213
209
210
202
189
184
188
198
212
219
221
218
202
190
175
178
183
183
178
180
189
188
177
172
177
184
189
191
193
192
198
207
208
196
190
196
204
205
203
200
197
196
198
211
215
202
193
200
221
225
212
205
199
191
179
182
193
202
208
212
217
214
197
183
177
179
188
187
179
177
186
186
176
173
181
186
187
188
192
191
193
198
204
204
201
205
209
206
193
191
194
190
186
200
217
215
201
203
218
222
211
200
193
181
179
195
206
202
198
200
211
211
198
183
175
182
195
195
185
180
182
183
181
181
184
185
185
188
194
192
188
189
203
208
207
206
208
206
195
188
188
185
180
193
214
215
204
202
210
216
208
200
189
184
189
205
209
202
188
191
206
210
202
190
178
191
202
202
196
189
183
177
180
185
189
187
184
187
198
199
193
190
202
207
204
199
200
203
201
192
185
177
179
195
212
209
199
197
204
210
207
200
193
191
197
209
209
200
190
191
203
208
205
200
186
198
202
201
200
195
183
171
176
187
193
192
185
187
198
204
204
200
200
204
201
191
187
196
206
200
186
177
187
200
209
200
195
196
206
207
203
198
197
201
203
206
207
204
199
197
204
207
207
205
194
198
195
192
193
193
186
175
175
183
193
196
187
184
192
206
212
206
199
202
203
191
180
189
207
204
188
181
191
202
202
197
196
199
206
204
198
194
198
202
205
206
209
209
207
204
205
207
206
205
197
197
188
184
187
192
194
189
178
177
185
191
190
185
188
202
206
197
195
202
205
193
184
193
209
206
192
187
192
195
197
199
199
199
203
203
197
191
195
202
205
207
209
208
206
206
207
208
204
201
191
190
183
181
185
196
204
202
189
178
179
187
191
190
193
194
191
185
187
199
200
192
192
206
208
204
199
197
194
190
194
204
203
195
196
201
201
195
192
198
203
203
202
202
202
204
206
208
201
200
182
185
183
184
190
199
207
208
201
189
185
189
191
194
198
194
178
173
181
193
192
192
198
207
204
199
204
205
193
186
196
206
201
188
191
204
211
200
193
195
197
196
195
198
201
200
200
202
203
204
180
182
184
187
193
197
200
204
208
207
202
192
189
191
199
195
179
172
181
190
191
192
200
204
190
186
199
206
191
184
195
201
195
187
192
204
207
200
195
195
197
191
195
205
208
196
192
203
210
209
181
184
187
191
191
189
187
191
209
216
208
195
182
185
197
199
190
183
188
195
196
196
197
196
179
178
194
202
190
185
191
193
191
193
198
201
192
189
192
197
199
199
207
215
211
196
192
206
216
210
181
182
186
190
190
183
174
179
196
207
201
187
183
185
193
198
198
196
197
199
199
197
197
195
181
178
188
192
190
189
190
190
191
197
203
196
182
182
189
197
204
209
213
210
206
202
203
212
213
204
178
182
186
187
188
182
172
169
183
192
187
181
181
185
188
188
192
197
198
198
197
196
197
198
192
187
187
187
187
188
189
188
191
197
203
201
190
189
193
199
206
212
208
197
196
205
209
209
205
202
171
182
186
188
191
190
174
162
170
185
185
183
185
192
185
178
183
191
194
192
193
192
200
205
204
198
189
185
184
186
189
191
192
195
204
213
213
208
199
194
199
205
194
183
187
201
206
200
197
199
168
182
189
191
195
196
177
159
168
191
196
188
188
198
188
174
175
186
187
186
189
193
201
206
207
204
193
188
188
188
190
195
197
195
200
213
221
217
201
192
192
193
189
179
180
192
194
194
194
197
174
183
193
194
195
194
174
159
172
198
204
190
189
202
198
181
180
185
187
186
188
199
202
202
202
202
198
195
197
196
195
199
204
202
199
201
209
210
201
194
192
191
190
185
179
180
186
192
194
196
182
186
192
193
190
182
169
165
178
196
196
186
190
206
207
193
189
193
195
187
189
202
203
195
194
197
200
203
205
202
197
199
209
208
197
188
192
197
198
195
194
196
197
191
179
175
185
197
196
193
187
188
190
189
182
170
164
169
182
187
181
182
195
211
209
197
196
204
203
190
189
203
204
190
185
191
198
202
202
203
200
202
208
209
197
186
188
197
200
197
198
201
201
194
181
179
190
199
196
192
188
187
189
187
175
164
167
175
179
180
179
186
201
209
201
192
197
208
206
187
185
201
205
192
184
189
194
194
194
199
203
203
204
202
194
192
195
197
196
195
195
197
198
194
188
187
190
191
191
197
179
186
194
190
178
170
174
180
180
179
182
192
203
204
193
192
199
204
201
185
184
196
202
198
193
191
189
188
189
193
202
206
205
196
194
195
196
195
193
191
190
191
194
197
200
195
185
181
188
200
178
189
203
202
185
177
181
187
183
181
187
195
200
198
196
197
199
199
194
189
186
187
193
204
204
192
182
185
190
193
198
211
210
199
195
194
192
190
191
191
189
189
196
204
206
197
180
177
188
205
182
190
207
210
196
181
183
188
189
183
185
195
197
196
199
203
201
192
192
195
191
178
183
205
210
193
179
188
196
194
193
207
211
208
203
198
194
192
193
195
193
194
200
206
207
193
180
186
197
205
193
193
196
207
201
180
178
188
191
184
183
195
198
196
197
203
201
191
192
199
196
179
179
201
207
194
183
189
198
195
191
197
205
207
209
211
210
205
202
201
202
205
205
201
196
186
188
200
204
204
202
187
186
197
194
178
174
186
189
183
185
200
203
194
195
200
201
196
191
194
192
184
185
198
201
200
191
190
193
196
195
191
190
193
205
219
221
212
199
199
207
216
211
197
184
183
197
211
207
194
199
184
179
183
184
176
179
185
186
184
186
202
204
192
191
198
201
194
184
183
185
189
193
199
205
207
204
194
189
199
202
193
178
180
198
213
215
201
190
194
208
224
220
198
183
187
204
216
203
181
191
186
179
173
172
175
187
192
188
182
182
194
194
190
190
196
198
189
180
178
183
191
195
199
206
213
212
198
190
198
208
201
185
182
192
202
197
188
184
188
202
217
217
204
195
195
204
210
199
183
188
184
178
170
167
176
196
204
194
179
176
183
184
185
190
193
189
178
178
182
188
191
193
195
200
209
214
206
193
196
206
208
202
197
196
195
193
188
185
189
197
203
206
208
209
203
199
201
201
196
186
182
179
175
173
180
197
207
198
181
174
176
178
182
188
190
182
176
181
194
195
188
187
188
189
193
206
209
196
192
198
209
211
204
200
202
202
198
194
192
194
193
192
202
212
207
190
192
209
213
183
178
178
179
183
189
196
200
197
188
182
177
178
183
189
189
179
179
193
208
200
186
186
190
184
180
193
204
198
188
191
201
204
195
195
206
216
211
200
194
194
193
189
195
206
201
188
194
215
219
186
182
180
182
187
191
190
189
190
193
191
185
181
184
192
192
185
189
208
214
198
188
193
198
188
181
188
199
195
183
182
189
188
182
183
201
217
217
206
198
200
201
201
198
198
193
192
203
216
215
182
186
182
180
183
187
185
181
185
195
196
186
179
187
196
193
186
195
212
210
195
191
198
203
199
193
196
200
191
179
175
183
183
179
178
188
199
209
210
206
206
213
219
212
196
192
200
210
210
203
179
188
184
172
171
182
184
182
183
194
198
183
178
188
196
193
186
193
203
197
189
191
196
198
200
204
208
204
192
177
175
186
191
189
184
181
187
203
210
209
209
214
222
215
201
200
211
213
204
198
180
184
182
170
167
179
190
187
184
192
192
183
177
190
196
192
184
188
190
187
185
190
191
186
191
204
213
205
191
177
178
194
199
197
190
182
184
194
207
208
207
208
209
207
205
208
215
212
201
201
185
183
179
176
175
186
196
195
187
188
190
184
185
196
198
191
186
187
188
185
188
195
190
176
178
192
204
199
185
182
186
193
195
194
191
189
188
190
196
201
203
200
196
197
202
209
213
212
210
206
194
186
182
184
186
191
195
193
189
186
187
189
194
200
196
189
189
193
194
191
193
200
194
176
167
178
192
192
182
181
184
187
186
184
187
191
192
188
188
193
197
196
193
193
195
200
206
210
210
204
198
191
188
193
195
190
189
189
188
185
185
190
198
195
187
183
190
200
201
197
198
204
201
181
168
173
190
193
183
178
177
178
182
185
188
192
194
190
184
185
192
197
197
191
188
193
203
206
202
193
191
190
195
202
198
187
178
185
188
185
185
193
197
186
174
175
188
201
202
199
199
202
200
187
178
183
200
201
190
177
174
179
190
198
196
193
192
190
185
183
190
200
201
189
182
192
199
195
188
183
176
181
197
208
202
189
181
184
187
185
184
197
195
178
164
172
187
198
198
202
202
201
197
191
187
195
210
210
196
183
180
186
199
208
204
193
188
186
186
187
193
199
195
186
185
196
200
189
180
185
167
178
196
203
199
196
194
191
188
184
188
197
192
178
168
175
186
191
197
209
212
201
196
192
193
198
211
210
200
189
187
188
198
207
206
197
188
186
189
192
195
195
189
185
190
200
198
189
183
191
166
183
194
194
194
202
206
196
186
183
194
200
194
180
177
183
188
187
195
215
221
209
198
196
192
192
203
205
202
197
196
189
187
192
202
200
194
190
192
192
191
190
189
191
200
202
196
191
188
192
174
191
194
187
188
201
205
194
185
187
201
205
196
184
183
189
191
186
186
204
217
212
204
198
186
182
191
199
201
201
198
187
181
183
194
198
197
195
193
187
179
181
192
205
210
203
191
190
189
190
193
183
179
195
209
197
182
179
182
189
190
190
191
194
199
197
189
187
198
199
195
197
195
192
196
214
220
206
197
205
208
197
193
207
218
210
200
201
209
213
212
209
211
214
214
208
200
206
220
227
186
183
180
190
200
195
184
185
193
196
194
189
193
201
205
198
182
180
190
199
199
201
193
186
192
209
215
208
205
200
192
179
182
200
203
199
199
208
212
207
203
206
213
214
208
204
204
208
216
221
176
181
182
184
188
186
187
191
197
200
192
188
192
203
203
192
177
175
187
202
209
204
188
182
193
205
205
201
207
204
191
178
182
197
199
198
204
212
212
207
199
203
212
213
203
202
208
209
207
206
167
180
183
182
180
182
188
195
196
194
188
185
190
196
194
185
177
178
189
204
210
203
190
184
198
203
198
196
203
210
201
192
193
200
200
201
205
209
210
210
201
201
213
216
204
202
212
216
202
197
168
182
184
180
177
181
191
195
193
187
183
183
185
188
182
179
181
186
193
199
207
206
200
198
201
201
195
189
197
206
208
203
203
202
202
203
205
207
206
206
204
204
209
215
206
202
209
218
208
205
178
188
187
179
176
186
195
195
190
187
186
182
181
182
181
180
182
189
192
195
204
216
216
208
204
200
196
191
192
194
195
197
200
202
200
202
206
208
206
204
203
202
203
204
202
202
204
216
217
215
185
194
186
176
177
193
197
192
187
189
190
184
180
185
188
186
183
186
189
191
203
224
228
212
201
200
200
201
199
191
184
184
193
200
199
200
205
210
209
205
202
198
194
193
196
199
202
212
220
221
188
192
180
170
177
194
198
188
179
188
191
186
182
191
197
195
187
189
190
187
197
217
219
207
199
200
203
209
211
203
185
179
185
196
202
203
206
211
211
208
202
197
189
189
197
202
204
207
210
209
185
187
177
169
175
190
195
184
174
177
187
188
190
195
200
201
201
199
195
189
192
202
203
195
197
203
207
211
216
217
199
185
180
193
209
209
206
204
206
204
197
192
194
198
203
205
205
203
198
192
183
183
179
174
176
183
189
185
174
174
181
188
192
194
195
199
210
212
201
192
189
190
190
190
194
202
206
205
208
218
217
198
184
194
213
216
201
195
192
190
190
194
202
208
209
206
206
205
189
179
186
186
187
184
178
178
184
186
184
179
180
187
191
190
190
199
215
218
207
194
190
192
193
191
190
194
197
193
192
209
216
204
190
195
214
215
198
184
180
179
183
193
208
208
204
202
206
208
196
184
188
193
195
191
185
181
181
187
194
191
186
184
188
188
190
195
210
214
207
197
195
198
198
194
188
186
187
184
184
197
207
200
192
197
206
205
193
187
182
183
187
194
203
203
199
199
206
212
210
198
189
198
198
198
199
191
183
184
198
201
193
191
191
190
189
193
204
205
203
197
197
198
197
196
189
182
176
178
187
197
199
194
194
198
199
195
193
195
197
196
194
196
201
204
201
199
203
215
217
209
191
197
197
197
202
197
186
183
194
199
199
198
197
192
187
187
199
199
198
199
200
194
186
190
194
188
176
180
194
203
197
193
195
197
195
192
198
203
207
206
200
198
206
211
206
198
201
211
212
203
192
194
190
188
191
193
188
187
190
195
198
203
201
193
182
182
193
196
196
202
206
193
178
183
203
202
186
185
199
203
199
198
199
195
195
199
203
203
199
201
199
202
210
217
212
199
200
206
204
186
190
192
186
181
181
186
193
195
191
187
190
203
207
196
183
184
192
190
189
201
207
195
181
187
207
211
195
192
198
199
203
211
207
195
197
209
213
198
187
193
200
203
207
211
209
199
200
204
195
180
188
189
182
178
175
185
200
203
191
179
186
203
211
203
193
191
191
187
182
186
197
194
193
198
206
206
200
195
194
193
208
221
208
192
198
220
221
198
182
190
200
198
199
202
201
200
201
204
200
189
184
184
180
177
180
192
207
204
188
182
190
209
212
205
199
197
193
186
176
175
180
190
197
200
197
195
195
194
192
196
211
219
203
186
197
223
231
209
193
198
200
195
193
198
197
194
197
210
211
202
183
183
181
179
185
198
204
197
185
186
202
211
209
203
202
202
202
195
181
168
169
180
192
190
180
180
185
193
192
202
209
204
189
185
197
220
230
219
207
206
203
196
197
203
196
187
195
218
224
211
182
182
180
181
185
194
196
189
188
192
201
206
198
194
198
208
216
210
190
171
167
177
183
179
175
175
181
192
201
209
205
189
178
183
192
206
218
219
208
205
205
207
210
207
193
182
195
221
226
208
183
182
182
180
181
183
186
188
191
192
189
186
186
189
196
208
223
221
199
176
171
178
183
185
182
183
186
193
207
210
205
190
183
185
188
193
205
210
203
198
202
217
219
206
188
187
203
214
212
201
180
178
179
178
178
180
184
190
194
189
174
168
177
191
196
201
215
217
199
179
174
181
192
200
198
193
192
195
206
206
205
201
198
188
187
189
202
207
199
193
201
218
214
196
188
194
205
205
201
199
177
175
176
178
181
184
189
194
196
185
167
164
179
195
194
192
197
204
195
185
181
187
197
208
208
201
194
196
199
201
205
214
210
192
187
198
214
214
203
193
199
211
205
192
192
203
200
192
195
203
172
172
176
180
185
190
195
197
197
187
174
172
187
201
194
182
182
187
191
191
188
188
193
202
206
201
192
194
198
200
203
215
212
195
192
207
218
217
208
199
200
202
200
197
198
200
189
183
191
204
169
169
176
184
188
192
197
201
200
191
183
180
191
205
201
184
176
181
193
203
200
184
181
185
198
198
192
195
204
205
201
202
202
200
200
204
210
211
206
201
199
201
204
204
200
189
183
185
191
198
177
169
176
188
188
187
193
201
204
193
185
184
196
208
209
197
182
180
197
213
207
183
169
178
192
193
191
196
208
211
196
185
194
204
202
196
198
204
205
200
197
204
213
209
191
180
186
198
197
191
186
169
175
186
185
179
182
196
201
191
181
186
196
207
212
206
189
183
200
215
207
185
173
177
190
191
190
195
209
212
193
175
188
208
203
191
192
204
208
201
200
211
217
203
183
179
193
205
198
188
188
170
175
187
186
175
174
185
189
187
185
188
195
200
205
204
194
190
201
208
206
193
184
186
192
192
191
193
203
208
196
182
193
209
207
192
194
207
209
199
201
212
214
196
184
187
198
203
196
191
181
172
180
191
190
180
174
177
183
188
191
192
192
192
194
197
199
198
199
201
202
200
198
198
197
193
191
192
198
204
204
199
202
208
205
195
196
204
204
198
202
209
207
194
192
199
198
192
192
196
177
177
189
198
198
187
180
179
184
195
197
195
188
185
187
194
203
201
197
195
198
202
205
205
203
196
190
189
195
205
210
210
209
206
203
200
198
196
193
191
197
204
200
196
204
208
197
185
189
200
184
188
196
200
198
190
185
186
191
197
198
193
187
186
188
195
202
201
192
189
193
202
204
206
204
198
188
189
196
207
209
209
205
203
204
206
206
201
192
189
193
198
197
197
208
211
200
191
190
194
196
198
198
198
195
189
187
190
193
194
193
192
191
192
194
198
200
197
190
187
192
197
201
202
199
197
188
187
195
207
204
195
193
198
206
213
215
212
199
193
196
199
198
196
201
207
205
200
189
188
203
201
191
188
184
185
188
190
191
188
190
195
198
199
200
201
199
196
193
191
191
196
197
197
199
202
194
188
192
206
200
183
177
191
203
209
214
211
204
195
199
206
204
194
193
200
207
204
189
181
197
196
186
180
179
183
192
193
188
187
195
201
202
201
203
204
198
200
199
195
194
197
196
196
200
210
206
194
192
205
200
180
174
187
201
197
196
200
200
196
203
218
218
201
193
197
205
204
189
182
189
189
184
174
171
183
199
202
196
198
203
205
196
195
198
202
198
199
201
199
198
198
195
193
198
213
215
199
192
201
205
191
183
191
201
191
182
185
194
199
206
219
221
209
198
196
197
199
195
187
186
185
182
176
176
186
200
207
208
207
206
202
186
184
190
194
191
191
196
199
198
196
193
190
192
207
212
205
194
198
206
205
200
200
201
196
190
187
192
199
205
209
212
212
208
196
187
192
203
201
189
183
181
184
186
189
197
208
212
207
198
189
176
177
184
188
182
180
190
197
196
191
189
190
187
189
201
205
197
195
204
212
208
202
200
210
212
201
193
195
201
199
199
206
208
191
171
178
202
206
189
177
177
189
196
194
193
202
208
200
187
178
176
178
182
185
182
181
188
196
193
186
189
194
187
180
190
200
197
192
200
208
204
191
191
214
231
215
191
189
196
193
189
198
207
192
167
171
196
207
184
174
176
191
200
196
192
193
198
193
185
179
179
186
189
190
188
190
195
197
190
187
193
201
197
186
186
193
191
188
193
202
196
180
180
205
227
215
192
183
193
194
194
198
208
200
180
177
195
209
178
175
180
196
201
197
188
187
190
195
190
183
182
189
194
195
196
201
203
199
191
191
196
202
202
197
193
188
184
185
191
198
196
184
181
189
201
202
189
187
191
199
204
207
212
213
204
195
196
207
176
181
191
198
198
192
185
182
184
196
197
188
183
188
194
196
197
202
201
195
192
192
193
195
200
203
200
190
183
188
196
201
202
199
189
181
181
188
190
190
190
201
207
208
209
219
224
212
200
204
182
187
195
197
195
190
183
179
180
194
197
188
178
186
192
195
196
197
195
191
191
195
192
184
187
200
201
193
190
198
204
208
210
207
196
183
176
185
190
189
187
198
202
200
201
216
228
216
198
198
189
190
191
192
192
191
185
176
176
190
194
182
174
180
193
195
195
197
194
193
195
200
194
181
176
186
194
195
197
202
206
207
203
198
192
187
186
188
187
182
183
190
196
195
196
206
215
209
197
194
194
187
184
184
188
189
183
176
176
188
190
182
176
181
192
194
196
199
198
197
200
205
197
183
174
178
185
190
193
196
199
199
191
182
182
190
195
193
184
176
178
184
188
191
195
197
196
195
194
193
196
186
180
182
190
190
179
175
178
189
191
191
189
186
185
190
195
198
198
199
203
205
199
183
177
177
180
184
185
185
186
187
181
174
179
193
200
195
187
180
178
180
184
191
197
196
187
186
191
194
192
182
179
188
195
190
177
173
185
190
193
201
199
187
181
185
193
196
194
196
199
199
193
186
184
182
180
180
180
179
180
183
185
186
187
194
196
196
195
192
188
184
184
192
200
197
187
181
185
191
184
177
181
196
201
192
180
181
187
191
195
201
198
183
176
182
192
192
190
194
196
195
191
191
191
187
183
183
186
187
182
184
191
200
201
196
193
196
199
201
200
194
189
190
199
200
192
182
183
188
177
174
181
195
199
197
194
193
191
188
189
192
186
174
177
184
188
187
190
197
200
196
193
193
194
191
188
191
195
195
187
186
196
209
207
197
190
193
196
201
204
204
198
195
198
200
196
186
183
187
174
176
184
190
197
204
207
205
196
188
182
177
171
171
180
190
189
186
189
205
209
203
199
197
194
192
194
199
203
201
191
185
191
202
203
195
194
193
191
191
196
206
204
199
200
203
197
189
183
183
176
183
188
186
190
203
208
204
196
188
181
173
168
172
184
191
191
184
186
202
209
204
199
196
193
191
196
201
202
198
191
182
183
192
194
192
195
197
188
176
180
197
203
203
207
206
199
187
180
179
198
199
185
184
187
189
183
179
180
187
188
187
190
198
202
191
180
184
192
187
182
194
201
191
179
195
215
208
188
191
202
196
191
191
188
184
193
213
224
214
204
205
212
221
231
225
210
210
221
218
203
201
185
181
189
190
186
182
189
194
191
186
192
201
201
187
178
185
196
192
191
202
204
186
171
187
215
217
197
189
186
186
185
183
179
178
194
215
225
213
201
205
211
215
216
214
213
216
221
218
191
190
182
182
186
188
188
190
195
197
189
181
190
198
192
177
175
188
199
203
204
208
202
183
169
181
207
215
204
195
192
189
189
189
190
188
198
211
220
212
201
203
209
210
204
204
210
221
221
209
180
180
180
179
181
185
189
194
197
193
180
176
187
194
184
173
176
190
202
209
210
205
192
185
180
185
200
201
204
210
213
206
198
201
204
204
202
206
211
211
198
198
208
210
202
198
210
221
221
208
178
180
181
178
177
184
189
192
194
189
180
178
185
188
184
176
182
190
198
206
206
199
191
191
194
196
195
192
198
214
221
213
201
203
217
215
204
203
206
203
191
190
201
207
205
203
208
219
220
209
186
190
188
179
177
182
188
188
189
190
188
184
183
187
187
185
186
188
190
198
204
200
196
199
204
202
197
192
194
201
206
199
195
200
213
212
204
202
201
196
183
182
190
199
206
208
209
215
218
217
190
199
191
182
178
186
186
185
188
199
204
194
185
189
195
195
189
184
185
191
202
205
204
203
203
204
202
199
198
193
186
183
188
195
200
197
197
203
205
195
183
181
185
193
203
210
209
210
214
221
189
192
187
182
183
187
187
179
185
200
211
200
186
190
198
199
189
179
179
190
202
207
205
199
199
201
205
206
203
191
179
180
191
195
188
181
187
204
210
203
193
189
191
195
202
208
208
207
211
216
183
183
183
182
184
186
183
179
183
193
203
200
192
193
198
199
193
181
180
189
199
199
190
187
192
198
203
205
204
198
189
190
197
195
181
174
185
205
215
212
203
198
201
204
207
208
209
210
210
211
183
184
185
182
179
180
180
179
181
180
185
193
195
195
197
202
201
191
186
188
191
188
178
177
183
197
200
200
199
199
199
200
200
194
186
182
191
203
209
211
209
205
207
210
210
210
211
214
215
214
188
189
189
184
178
175
179
185
185
178
176
185
196
195
197
203
208
204
189
185
187
185
180
178
182
193
196
192
190
195
200
198
196
194
191
192
194
197
200
203
205
203
203
208
210
211
213
217
221
222
194
194
189
183
183
181
181
186
191
187
177
184
198
200
198
202
213
210
190
180
186
192
190
185
185
189
189
186
186
196
197
191
192
198
194
192
196
197
197
200
201
199
198
202
208
213
214
216
222
229
196
189
180
185
196
195
187
186
198
198
187
188
203
207
200
198
206
206
190
181
187
197
196
187
187
186
185
184
192
198
194
191
196
200
190
186
196
205
202
199
198
197
198
203
206
210
212
214
220
224
188
181
174
185
204
205
192
190
202
206
197
196
209
213
199
189
194
197
193
189
195
196
187
180
190
193
185
185
199
202
195
195
200
195
183
186
205
215
207
195
195
199
204
204
204
203
206
211
213
207
183
180
178
188
197
197
193
193
204
207
200
199
209
214
196
181
186
194
198
201
205
197
178
177
191
200
190
191
202
198
195
199
200
190
180
195
216
216
196
185
194
202
208
203
198
196
201
206
204
189
184
186
188
189
183
181
188
199
203
200
195
195
204
210
195
183
187
194
199
204
209
199
179
178
190
199
195
197
202
195
191
200
198
183
186
209
223
207
186
184
195
202
201
194
190
190
195
198
195
182
184
190
195
191
175
172
186
199
194
190
188
191
199
205
195
188
190
195
195
197
198
196
191
189
190
191
191
195
198
192
191
198
195
191
202
223
221
197
182
193
203
198
191
186
185
187
192
196
193
191
185
189
192
188
176
177
189
194
185
181
188
195
199
200
197
194
193
193
190
187
188
191
192
192
188
182
178
189
199
197
193
192
193
199
217
227
210
193
199
214
212
194
188
188
187
186
190
195
197
198
184
184
187
186
183
185
189
186
175
177
193
204
203
198
193
191
192
193
190
186
183
181
181
183
185
179
171
180
199
203
192
182
188
206
220
216
204
203
218
228
215
195
194
197
194
187
194
203
204
204
182
182
184
184
184
185
187
184
177
181
197
208
206
193
187
186
194
196
197
191
182
173
169
174
187
186
175
181
201
211
193
176
185
204
206
199
200
213
222
220
206
198
202
204
197
192
197
207
206
199
186
184
184
182
179
179
185
189
187
184
194
206
204
192
185
187
198
201
201
194
182
172
168
180
198
200
188
190
207
213
194
182
192
198
187
183
198
216
215
201
194
199
203
203
201
200
203
206
199
193
193
188
184
179
173
173
187
197
194
184
186
194
197
193
189
191
197
202
200
190
180
177
181
194
207
209
201
199
209
208
198
197
200
198
178
176
195
212
206
188
186
196
201
203
203
205
203
198
196
200
198
191
184
177
172
175
193
206
198
183
181
186
192
195
192
193
194
196
195
188
182
184
192
200
207
207
204
203
204
204
204
206
208
196
180
182
199
211
206
191
188
195
198
202
205
207
199
192
199
212
196
189
183
179
176
183
202
212
201
184
181
184
189
191
194
191
190
189
190
191
188
189
191
196
200
200
200
199
201
204
207
208
207
197
191
192
202
210
207
200
194
193
195
200
202
202
191
191
203
216
187
183
184
181
181
187
208
219
209
190
186
186
188
189
193
196
191
187
192
199
196
184
180
183
193
195
192
192
199
206
207
202
197
197
199
199
204
208
209
204
198
195
196
198
196
188
188
198
203
205
179
178
182
186
185
190
209
222
218
198
193
193
193
190
196
200
194
184
194
207
200
180
170
181
194
194
191
188
195
207
203
191
189
200
202
200
202
207
209
203
197
198
200
198
188
182
193
207
204
190
177
172
177
186
190
192
204
216
216
201
197
198
195
191
199
207
194
183
191
208
201
178
173
187
198
196
191
187
194
205
196
182
187
205
204
195
197
209
212
201
198
204
207
198
184
183
199
212
203
181
181
170
173
185
193
194
196
199
200
197
195
197
195
190
198
205
193
181
189
205
203
186
181
191
199
196
192
192
196
203
193
179
189
208
206
193
196
208
210
197
197
208
212
197
186
188
204
209
202
187
187
171
167
178
192
195
189
183
186
191
192
192
190
189
193
196
193
189
192
200
202
195
190
191
194
196
195
196
201
205
197
185
189
205
204
195
199
207
202
188
195
213
213
197
191
201
206
204
199
198
191
175
166
171
191
199
190
179
183
194
194
186
183
184
187
191
198
197
195
194
197
199
194
190
191
195
196
195
200
208
206
194
191
194
197
200
203
203
191
177
189
207
206
192
195
207
208
198
197
203
195
187
170
169
184
197
192
183
186
195
194
183
180
184
183
187
198
201
190
185
191
200
198
189
190
196
197
192
196
205
206
197
186
186
195
204
209
203
185
173
183
198
197
192
196
210
209
196
193
197
194
194
182
173
179
194
194
190
188
190
189
180
183
188
190
186
191
194
188
182
187
200
200
191
195
200
197
189
190
196
198
189
183
188
199
205
209
202
188
177
181
191
190
187
196
209
207
194
186
191
188
195
194
179
176
189
200
195
187
184
183
183
186
198
199
188
183
190
192
189
189
201
201
193
198
206
203
190
188
193
189
179
181
196
203
202
200
199
193
187
188
191
190
185
193
207
205
188
177
187
175
194
200
186
174
186
204
200
187
185
189
190
192
202
205
192
185
194
206
200
196
200
201
194
199
209
204
192
191
194
187
176
186
206
210
196
187
194
196
195
195
199
198
191
193
203
202
185
176
188
175
192
202
188
176
187
204
204
194
197
204
200
192
196
200
194
186
198
214
209
197
199
198
191
194
203
201
194
193
198
192
183
191
209
212
193
183
189
197
200
201
204
204
196
195
200
202
193
183
193
184
192
196
189
180
187
201
205
206
212
215
202
184
183
191
192
189
202
213
205
194
195
196
187
184
186
189
191
194
200
200
193
195
207
207
200
194
192
195
201
204
204
206
203
201
200
203
201
198
196
192
189
188
188
185
186
194
203
209
210
206
190
177
174
184
189
192
194
197
195
188
189
192
189
179
174
177
187
198
203
204
201
198
198
200
205
206
200
193
196
200
200
203
205
201
196
196
200
200
197
190
180
179
189
191
184
187
199
207
198
184
177
176
178
185
194
192
185
183
183
184
186
191
196
186
174
173
188
198
201
203
201
194
187
187
201
213
201
186
186
194
195
196
203
205
198
187
190
196
198
178
171
175
191
194
186
187
201
203
188
168
174
183
189
192
197
197
186
178
182
186
189
195
202
197
187
183
185
190
195
198
199
193
181
180
194
204
190
176
177
189
191
190
199
214
209
191
184
196
207
175
168
180
198
200
188
188
201
201
184
169
180
196
200
197
198
198
193
183
184
190
195
200
203
202
198
192
185
184
190
199
198
194
187
184
187
188
180
172
177
184
187
188
199
219
223
209
193
196
211
178
177
188
206
204
189
185
194
197
184
177
187
200
199
195
195
196
193
188
187
193
200
202
199
197
198
198
188
185
195
204
202
201
199
194
187
182
177
176
179
182
186
190
198
212
224
222
207
196
205
186
184
194
207
203
184
178
183
185
180
178
187
191
189
189
193
193
192
190
189
192
199
201
195
189
190
194
194
196
209
211
210
207
206
201
193
188
187
182
180
182
189
195
198
199
211
220
208
190
191
188
186
189
195
191
180
174
176
175
173
175
178
179
180
187
195
192
189
191
192
192
193
199
196
187
186
192
201
209
214
216
213
206
199
196
196
199
198
185
179
182
194
202
197
192
196
201
197
186
185
185
183
183
184
182
179
176
175
173
170
172
175
177
177
186
195
191
188
194
196
192
188
193
197
194
185
189
197
205
210
213
213
198
182
183
197
207
200
189
181
186
195
198
197
195
192
187
184
186
192
181
181
179
176
177
179
180
178
177
176
179
186
187
186
189
194
191
188
194
198
189
185
188
198
196
182
180
183
189
196
206
204
187
170
180
199
204
198
191
191
192
192
191
194
199
198
182
178
189
204
186
183
179
176
178
180
181
183
185
185
191
199
199
194
191
192
189
190
192
193
183
179
186
195
193
178
165
165
176
187
197
196
182
175
185
196
193
191
200
206
202
187
182
191
202
199
185
181
192
208
194
187
180
179
180
181
183
189
194
195
197
201
199
196
193
192
190
189
191
189
177
175
185
193
189
171
157
160
176
189
195
191
187
189
191
187
178
183
204
215
206
189
186
193
199
197
189
187
193
205
197
185
181
181
183
185
191
197
202
200
195
190
187
189
193
193
190
189
190
188
177
176
186
192
186
169
165
170
187
192
191
188
194
202
195
181
172
181
201
209
208
202
199
197
196
192
191
193
197
200
193
184
182
184
186
191
199
204
204
198
189
177
172
180
192
194
188
186
187
188
185
182
185
189
186
182
183
188
194
194
189
187
196
201
193
179
175
187
194
199
205
212
210
200
195
193
193
197
199
198
188
185
185
186
188
193
199
202
203
197
186
173
172
181
189
189
184
180
181
186
188
186
184
185
189
193
197
197
195
190
187
185
189
192
190
185
186
191
191
188
197
212
209
197
197
202
201
198
197
196
193
198
193
176
172
177
181
179
178
182
184
185
190
203
203
187
178
187
196
188
175
181
200
207
197
191
194
194
190
192
202
205
204
192
180
183
206
231
231
213
202
206
212
220
230
223
207
211
224
219
203
204
190
178
178
186
183
177
177
186
192
193
193
198
195
184
187
198
200
186
172
183
201
199
183
178
195
205
195
189
198
210
209
194
181
184
206
225
225
213
208
211
209
211
220
223
215
215
221
219
199
193
184
180
186
190
186
177
178
189
193
194
193
188
179
178
191
202
201
190
181
185
194
186
165
168
194
210
200
193
204
216
217
205
201
200
207
211
213
210
210
212
208
207
214
217
218
219
221
213
188
182
179
179
186
191
185
179
180
184
187
188
190
183
175
177
191
200
196
196
195
190
184
178
165
166
188
201
201
202
216
223
220
217
217
216
207
206
209
209
206
207
208
206
212
215
219
221
221
209
185
180
178
177
184
188
182
178
181
181
179
183
189
186
182
187
194
192
191
200
203
187
175
177
179
181
189
196
201
209
218
219
210
212
222
223
210
207
207
203
198
199
204
209
215
219
221
220
219
209
189
188
184
180
181
181
177
176
181
181
177
178
186
188
192
196
198
187
184
197
203
183
170
185
200
199
196
196
201
206
206
196
192
199
215
216
207
208
206
198
190
195
202
209
217
226
227
217
214
212
191
191
188
187
183
176
172
176
188
188
179
180
183
188
195
200
196
185
185
199
202
183
175
196
212
208
202
198
201
198
189
182
186
194
200
199
197
202
206
196
190
197
204
208
214
229
229
214
207
214
183
185
190
194
187
175
172
184
196
193
182
181
183
188
193
195
189
182
187
202
203
186
182
196
210
206
202
202
199
192
183
185
196
199
191
181
181
199
206
200
193
200
209
208
213
222
226
215
211
217
179
179
188
196
187
178
179
189
199
189
180
179
187
191
193
189
179
175
188
202
201
186
180
190
195
196
196
198
196
189
184
196
211
208
187
172
181
202
211
209
205
204
208
211
214
218
221
222
220
217
179
182
190
191
183
180
182
192
195
179
169
179
192
195
194
187
173
172
184
200
196
183
179
182
186
188
191
195
196
187
185
198
216
210
187
181
196
210
213
216
215
204
204
209
213
215
218
225
233
225
186
190
189
184
179
181
186
191
187
171
165
180
193
194
192
188
181
176
181
191
189
184
182
185
185
185
188
196
198
190
186
191
206
206
193
195
211
213
212
217
220
206
198
204
212
212
213
217
229
230
192
189
181
174
180
186
188
186
179
172
170
182
191
193
192
190
188
183
180
181
183
188
192
194
193
190
192
198
205
197
186
186
199
204
198
200
212
212
207
212
221
211
199
201
210
212
208
206
211
225
187
178
166
172
188
196
190
183
180
179
181
186
190
192
192
192
192
190
184
179
182
192
199
200
201
198
197
201
207
205
191
189
199
204
196
195
205
208
199
201
212
213
208
204
206
209
207
202
202
212
180
170
164
178
196
200
191
186
185
188
190
192
194
195
192
190
193
194
191
189
189
191
192
193
203
203
202
203
207
205
196
196
203
201
190
190
205
209
194
189
199
215
215
204
203
206
210
208
205
205
180
178
182
192
192
190
188
187
188
190
192
193
196
199
193
186
192
198
199
199
197
190
179
180
194
203
202
204
207
201
195
198
202
195
185
195
213
213
192
180
193
211
210
200
195
201
211
214
213
204
184
191
204
201
183
177
182
187
187
186
186
187
191
199
194
185
191
200
204
205
199
185
175
177
186
195
200
208
206
194
187
195
199
189
188
205
218
211
190
185
193
202
200
190
188
196
202
209
212
210
186
198
212
203
178
170
179
187
184
180
179
179
183
194
191
185
188
197
201
201
195
181
178
181
184
185
191
204
207
192
181
188
196
197
201
206
207
200
197
200
200
195
191
188
187
188
192
195
202
209
186
190
203
199
184
175
184
189
184
179
176
176
178
187
185
181
180
185
194
197
189
183
184
190
189
177
175
193
207
196
178
180
196
210
212
201
187
188
204
214
203
189
189
192
191
185
184
185
191
203
183
181
190
195
189
184
188
190
186
181
181
182
183
182
178
171
166
171
192
199
191
182
184
195
195
182
170
182
201
199
180
177
198
219
219
197
178
183
207
216
202
187
192
197
195
188
186
186
188
200
183
179
184
194
191
185
187
191
187
184
190
197
193
181
174
165
159
166
193
206
195
182
181
194
200
189
173
180
197
196
182
177
199
219
214
196
183
185
197
199
194
190
193
197
196
194
193
190
190
195
187
182
184
192
188
179
186
189
186
185
197
210
200
182
174
169
161
168
196
208
195
181
180
195
204
199
186
186
191
191
182
181
199
212
210
197
193
187
182
182
184
185
189
195
200
202
199
192
190
194
193
188
188
188
184
179
185
185
179
183
203
215
204
186
182
180
170
172
196
202
189
180
185
196
206
201
191
189
188
185
181
182
196
211
209
202
196
181
173
173
178
182
185
194
206
209
199
193
193
201
199
193
190
187
184
184
187
180
173
181
203
209
197
189
191
193
178
175
189
193
186
183
190
196
198
196
192
189
187
186
184
181
191
208
212
203
189
179
175
178
181
182
183
193
206
208
200
199
203
213
199
196
193
186
183
189
188
178
175
186
202
201
187
187
198
200
187
181
186
190
187
190
194
195
194
191
189
187
188
194
196
185
186
204
213
201
184
180
185
189
187
182
181
188
197
201
202
209
214
218
193
200
197
183
181
187
190
183
183
195
204
198
183
183
194
200
195
189
188
186
187
195
199
194
189
188
191
186
187
203
209
198
191
199
208
202
188
186
195
195
191
179
179
181
186
189
200
219
220
215
185
199
197
181
179
188
192
193
193
202
209
203
186
179
184
195
197
196
190
184
186
197
200
196
190
190
192
186
183
201
217
214
201
201
202
201
198
196
196
195
189
184
182
184
181
185
200
221
222
206
183
196
193
181
181
192
194
194
197
204
209
207
193
180
181
186
191
191
188
185
187
192
198
197
193
194
198
191
183
192
212
217
210
203
196
199
201
201
196
189
186
188
191
191
185
185
195
214
217
202
184
192
188
179
185
197
196
186
187
193
199
201
198
194
187
182
181
182
183
186
186
188
192
190
190
196
200
195
187
191
203
208
208
202
195
196
203
204
191
181
182
194
202
198
190
188
191
206
211
207
192
189
179
177
190
200
191
179
182
184
187
191
197
200
197
187
180
181
184
189
190
185
180
177
184
195
199
199
198
199
200
196
195
194
193
196
204
205
188
174
180
199
207
197
192
189
194
200
214
215
198
185
169
171
191
200
189
178
180
181
180
181
193
200
200
195
191
188
187
190
190
184
172
170
180
191
195
196
201
206
202
191
186
187
192
198
206
206
189
174
182
201
205
194
188
192
196
202
215
219
199
185
169
172
191
197
188
181
185
187
181
181
187
196
197
197
199
193
186
186
187
184
172
172
184
193
191
190
197
204
202
192
185
185
192
201
206
204
189
182
186
199
199
193
191
194
197
203
214
215
189
183
178
182
190
193
189
187
186
187
184
183
188
193
193
193
193
188
182
183
186
186
179
179
193
197
191
186
191
194
192
191
192
196
199
201
200
196
191
190
192
195
197
196
194
194
196
200
210
212
172
183
197
196
190
189
192
192
187
184
183
184
192
197
194
186
182
181
181
183
187
187
187
189
201
203
192
187
188
185
182
187
199
210
209
200
194
190
190
193
195
196
196
196
196
194
190
193
203
209
161
182
205
202
189
186
197
199
188
183
185
187
195
201
194
183
176
183
187
186
186
188
191
193
201
203
194
189
190
187
182
186
206
224
217
199
191
191
192
193
195
195
193
190
193
197
196
192
198
209
170
187
206
198
185
188
202
201
190
188
191
192
195
200
194
182
181
194
199
191
185
188
191
191
193
196
193
189
192
192
188
191
205
221
216
200
193
193
192
192
195
197
193
187
188
199
209
206
202
210
182
189
195
188
181
187
199
197
191
196
200
195
190
193
189
182
187
203
207
193
179
188
191
187
184
185
186
187
192
197
197
195
203
209
206
201
198
196
193
193
196
199
197
190
188
210
229
226
209
209
189
188
186
181
180
184
192
191
190
196
198
192
184
186
189
187
191
198
200
188
178
187
189
185
181
180
182
186
193
199
198
195
195
195
195
194
195
193
190
193
198
201
202
195
192
208
231
232
212
207
183
181
181
180
180
180
183
187
190
189
186
181
181
186
192
193
189
186
187
185
184
187
190
187
183
183
185
187
192
197
196
192
189
188
185
186
187
186
185
192
198
202
201
198
195
201
218
220
209
206
177
177
181
183
184
183
186
191
194
186
179
179
184
191
195
194
185
178
179
183
188
190
192
191
191
193
191
186
187
192
194
190
184
183
183
182
181
180
184
196
201
200
195
193
195
199
204
207
208
209
176
180
183
190
187
185
188
199
198
186
180
184
195
197
196
190
184
180
179
183
189
195
197
196
195
197
195
186
180
188
194
188
182
184
187
185
182
181
185
200
204
197
188
187
191
197
201
203
206
211
184
184
187
193
188
182
189
202
201
188
182
192
198
196
191
188
186
183
182
183
186
197
201
199
192
195
197
190
182
185
189
188
186
189
192
191
188
186
189
201
204
195
187
185
186
190
196
203
203
199
189
188
190
193
183
176
185
200
200
184
182
195
198
191
189
190
189
186
187
185
184
188
201
204
194
192
202
203
192
190
191
192
194
197
196
196
196
194
194
198
200
200
196
191
182
180
190
200
195
185
188
187
191
191
176
170
181
197
194
180
179
193
195
190
193
196
189
183
190
190
177
176
194
206
198
194
209
216
205
195
194
197
201
199
196
199
204
203
194
194
199
204
205
198
188
181
184
190
188
181
181
185
193
190
177
174
184
191
188
173
176
191
193
193
197
199
186
178
191
194
178
167
188
206
203
198
211
217
207
196
199
204
205
194
192
200
206
202
193
190
199
207
205
197
192
190
189
189
190
193
179
187
195
190
179
181
185
188
184
175
179
192
194
194
197
195
181
175
191
195
179
170
187
203
199
193
202
206
196
194
203
206
196
186
194
205
205
197
192
191
196
200
196
193
196
202
200
196
194
207
184
192
193
184
180
184
188
187
184
182
185
189
193
194
194
191
179
180
191
192
180
177
194
202
191
181
188
191
185
189
202
204
190
184
196
202
193
184
186
190
193
194
190
186
194
206
208
202
199
209
191
194
190
180
178
183
188
191
191
190
187
184
185
192
195
192
185
187
191
188
178
182
196
199
184
174
178
181
181
184
198
202
190
186
193
194
181
176
183
190
191
192
189
189
190
197
202
200
199
204
193
190
184
180
177
182
189
194
198
197
192
180
177
189
198
194
190
190
193
188
177
179
191
193
184
176
180
184
182
182
193
201
196
188
187
184
172
171
184
191
194
197
199
196
191
189
192
196
199
200
188
184
184
185
183
184
189
196
198
198
193
179
174
184
196
196
192
190
190
189
180
178
183
186
186
186
191
192
186
181
187
198
195
190
185
180
171
176
188
197
202
205
204
199
194
192
191
195
201
202
183
182
186
191
190
189
190
191
191
192
191
184
182
189
190
188
188
188
187
186
184
181
179
180
185
192
197
196
190
186
190
192
189
188
190
187
181
185
195
201
207
210
200
195
198
197
197
197
201
204
186
184
185
185
182
180
181
180
182
187
189
186
186
197
205
200
190
189
194
199
193
183
190
211
223
208
190
190
199
203
203
204
207
203
196
196
207
216
214
208
204
206
207
211
217
208
200
210
224
220
193
190
189
189
188
184
180
175
179
193
204
198
187
186
194
199
200
198
192
186
174
170
186
206
212
202
191
192
199
200
203
211
218
215
202
201
207
210
214
215
217
215
207
207
217
217
209
210
222
223
193
190
188
190
193
190
180
173
177
195
207
203
188
178
180
191
200
199
191
181
169
170
185
196
193
187
189
192
193
191
198
216
228
223
216
211
209
208
211
216
223
219
206
204
217
221
212
210
220
220
189
189
185
187
194
193
181
174
180
192
199
200
190
179
176
188
197
193
183
181
182
181
185
187
181
174
180
187
186
183
191
215
224
222
218
217
212
207
209
213
218
213
203
205
216
221
216
214
219
213
190
188
180
181
190
191
179
175
180
184
187
193
193
183
180
191
195
186
175
188
198
187
185
186
183
177
179
184
184
184
188
204
206
206
208
216
219
213
208
205
207
209
205
206
215
221
217
215
218
213
193
188
180
180
185
183
173
176
179
177
175
187
193
186
183
195
197
184
178
193
203
189
178
192
200
194
187
186
188
190
190
190
189
190
200
211
214
211
203
196
202
212
213
210
212
222
223
214
214
220
194
186
183
184
181
171
168
179
183
173
165
181
191
185
184
195
198
189
186
199
203
187
178
196
212
209
197
188
190
199
197
189
183
187
197
202
201
201
198
193
202
220
225
214
209
219
223
213
213
227
188
178
182
189
182
168
171
188
194
175
161
174
188
187
182
188
193
194
200
204
200
188
185
196
209
210
201
190
192
199
200
194
192
200
202
195
187
187
189
193
201
219
226
215
206
214
224
220
217
223
180
175
183
193
184
173
182
203
204
183
161
172
189
192
187
183
182
189
201
202
195
190
190
194
199
201
199
195
193
197
200
200
205
208
205
196
189
183
184
190
204
212
217
212
210
215
225
229
223
215
178
180
187
192
184
182
193
209
204
180
165
175
193
198
193
182
172
178
194
198
192
186
190
192
193
194
196
197
197
194
195
200
209
209
203
201
203
192
182
191
206
206
203
207
212
216
221
230
228
211
182
188
190
186
186
191
199
201
194
176
168
178
190
193
192
183
170
170
187
191
187
186
190
193
191
189
192
203
204
195
187
192
204
205
198
206
218
204
185
196
211
206
196
202
212
213
213
218
220
207
185
187
182
179
184
192
195
190
181
174
177
182
180
180
184
185
175
173
185
188
186
186
194
198
195
190
191
204
207
198
184
185
198
201
199
206
218
206
188
200
216
211
199
200
209
208
205
204
205
203
182
177
172
172
182
190
189
183
176
175
183
186
175
166
176
187
186
182
185
188
187
189
198
202
199
194
195
201
207
201
188
188
196
201
200
202
206
201
192
199
213
215
207
204
204
206
206
202
197
198
178
172
170
174
178
182
185
182
177
177
187
189
175
164
175
192
194
191
189
190
192
194
197
199
199
198
198
201
203
201
193
192
198
205
203
197
197
196
193
193
204
213
211
204
203
208
213
211
205
204
182
181
187
183
179
178
180
179
176
176
188
192
185
175
181
193
198
195
194
196
197
191
189
191
192
194
199
203
202
197
191
192
202
207
203
198
199
202
195
189
194
206
208
202
199
205
213
219
220
215
188
195
199
190
178
178
180
176
173
174
186
193
191
185
184
190
197
198
197
201
199
188
181
184
186
191
198
205
202
191
184
191
201
208
205
203
210
212
204
192
193
201
204
202
200
200
203
214
225
226
189
195
198
191
181
182
181
177
173
176
185
191
192
189
183
183
187
192
197
201
196
182
180
184
187
188
194
203
201
190
184
190
203
203
201
200
207
216
211
201
194
195
201
204
202
195
190
196
211
219
186
186
188
189
188
188
189
186
183
183
185
187
188
188
183
177
175
183
193
199
192
183
184
194
194
191
192
196
197
192
189
192
200
204
196
192
197
207
209
201
192
191
200
208
204
192
184
185
195
207
182
177
180
187
191
189
192
195
195
192
187
185
186
187
186
175
166
171
188
195
191
188
194
203
202
195
189
189
193
195
195
198
202
202
195
189
192
196
197
194
192
192
196
199
197
193
186
185
189
200
184
174
177
188
189
184
190
201
201
192
187
186
186
188
188
181
165
169
186
194
189
189
201
206
203
193
190
189
188
191
195
201
202
202
198
198
199
190
179
180
189
189
188
186
186
189
190
188
188
199
185
177
179
187
186
182
188
197
194
191
191
193
189
189
189
183
168
169
187
195
186
185
197
204
197
191
189
187
184
182
189
199
201
204
209
216
212
188
164
169
187
188
182
177
180
188
192
189
189
198
183
181
179
184
188
189
189
186
183
188
199
200
189
188
190
186
171
169
189
198
187
183
188
196
193
188
186
185
180
178
181
188
194
205
221
226
212
179
158
167
186
189
180
178
183
189
192
189
189
195
181
180
180
183
192
199
190
176
178
194
206
201
186
186
196
192
173
167
185
196
190
183
186
192
189
184
181
180
180
181
178
174
179
203
225
223
200
168
160
173
185
186
184
184
189
194
194
193
193
195
180
182
182
182
193
201
188
171
177
201
206
193
183
186
200
197
178
172
184
195
194
193
194
194
188
181
178
179
184
194
188
167
166
192
217
210
185
168
169
183
187
185
184
185
191
197
201
202
200
200
181
190
186
181
185
191
183
170
180
200
201
187
181
186
195
194
190
187
186
189
196
204
206
199
185
179
180
182
188
201
202
181
171
184
204
202
187
177
181
187
188
186
183
184
188
199
207
210
210
211
184
196
189
173
171
181
180
173
178
195
197
192
185
183
183
186
197
198
188
182
192
213
217
200
183
182
186
186
187
201
213
208
191
188
193
199
199
192
188
188
188
187
187
190
190
196
203
210
214
218
189
199
190
175
171
179
182
174
176
189
195
196
193
184
172
175
190
201
188
177
186
207
212
196
183
186
196
192
184
190
212
225
212
192
188
200
209
201
188
185
186
189
192
195
195
192
194
204
215
219
191
198
191
180
180
182
182
179
178
183
189
195
197
191
176
171
181
190
185
177
181
193
196
187
184
191
200
196
185
187
205
223
217
197
189
197
209
204
188
181
183
191
193
195
192
189
190
198
213
219
190
192
191
190
191
190
180
178
183
183
182
187
197
198
188
176
176
180
182
182
182
182
180
178
184
192
199
198
194
195
201
209
208
196
191
196
207
205
191
183
187
194
191
184
185
188
193
202
211
216
187
184
185
196
198
190
177
178
187
185
177
183
196
204
197
187
181
179
184
188
186
177
173
177
185
190
192
196
201
203
204
203
201
196
193
197
206
206
199
194
199
200
189
181
180
188
198
206
211
212
184
174
180
197
201
189
176
179
190
190
185
187
197
199
198
196
192
184
183
189
187
177
174
181
189
189
188
192
202
204
203
201
200
197
197
199
201
201
206
209
208
202
195
192
189
190
199
210
212
203
177
170
179
201
206
190
174
179
190
194
193
195
196
195
194
196
195
185
183
186
187
178
177
188
193
189
185
190
196
197
197
197
199
200
201
200
194
192
206
217
215
207
208
208
203
191
192
208
213
202
171
170
185
202
206
191
177
181
191
193
195
198
199
193
192
194
194
188
182
181
180
178
179
192
196
189
185
190
191
189
188
193
200
203
202
197
188
188
203
210
208
205
214
220
208
185
185
203
215
206
169
175
189
204
201
190
182
184
190
188
189
196
201
196
188
189
193
192
185
176
173
176
182
191
196
191
188
189
190
186
186
192
199
202
200
193
188
192
199
202
196
196
205
207
196
180
181
201
215
210
173
181
190
194
190
188
189
190
188
187
187
194
200
197
186
182
191
198
190
175
168
174
183
190
193
192
190
187
188
189
191
197
198
197
192
189
192
198
198
194
192
194
194
189
184
183
194
208
215
214
177
183
188
185
180
185
194
193
188
186
189
195
198
196
186
181
186
197
195
181
173
181
187
188
191
194
190
186
186
192
196
198
198
193
188
187
191
196
194
193
193
195
191
181
178
192
211
217
214
210
176
184
187
180
175
181
191
189
185
187
193
194
193
195
190
180
180
192
197
188
181
186
187
186
189
194
195
188
186
191
194
195
194
190
186
184
185
186
187
192
198
199
193
183
181
201
221
222
208
205
178
186
192
185
179
183
187
183
182
188
195
192
191
194
195
185
177
184
193
191
187
186
185
183
185
193
198
190
187
190
191
190
189
189
188
184
182
181
186
195
202
202
197
186
183
198
218
218
202
201
183
191
196
193
188
187
184
179
179
190
199
192
186
191
196
189
178
180
191
191
186
182
179
178
183
193
196
190
186
190
192
189
184
186
189
187
185
187
193
204
206
204
197
185
180
191
208
211
202
204
188
196
199
196
191
188
186
180
181
194
202
193
182
183
188
187
185
186
190
190
184
179
177
178
183
191
194
187
179
187
197
190
183
184
190
194
195
197
202
209
210
205
198
184
178
183
196
202
203
201
190
195
195
192
185
186
190
190
190
194
199
195
182
179
183
188
190
191
191
188
182
179
181
184
187
193
195
189
178
183
192
190
185
185
190
195
200
201
203
208
209
206
199
187
177
177
189
200
200
190
187
192
194
189
176
177
192
202
199
197
199
197
188
185
188
193
195
194
192
188
179
179
187
194
193
195
204
199
182
176
179
188
194
191
184
185
196
197
197
201
204
203
199
191
180
176
185
198
197
180
183
189
197
188
172
172
191
207
205
199
199
200
198
196
199
200
196
193
192
191
180
177
188
197
195
196
210
212
188
169
170
188
204
197
178
173
191
195
196
195
199
200
196
195
187
181
186
196
193
180
181
190
201
195
178
176
188
199
199
197
199
202
204
206
206
202
192
186
190
193
184
180
192
199
191
191
212
217
195
173
172
192
209
203
178
170
185
198
195
191
191
193
193
191
189
190
194
201
195
190
186
192
201
196
191
187
185
186
188
190
193
197
199
202
203
197
184
182
191
193
191
190
201
202
184
181
205
216
200
184
185
197
206
201
187
183
189
198
196
190
188
191
192
187
188
197
208
209
196
195
187
189
191
192
195
196
186
176
181
188
187
183
186
190
193
190
181
183
188
191
193
201
213
203
178
173
198
212
200
187
190
201
201
197
195
195
194
193
185
179
182
197
198
187
184
197
214
211
194
191
182
182
182
182
191
195
187
179
184
189
183
174
173
181
187
186
185
186
188
188
192
207
219
206
182
174
198
207
193
181
188
201
199
191
193
199
198
190
176
170
184
204
206
191
184
193
205
202
188
183
177
177
179
182
187
191
189
185
187
194
188
174
169
179
189
190
191
193
191
187
188
200
213
208
189
186
199
201
183
171
180
197
197
186
186
195
193
184
175
175
190
201
202
194
189
190
192
190
184
179
175
179
185
189
189
187
187
186
186
195
195
182
175
185
191
195
197
197
194
189
186
189
202
203
199
193
195
194
181
169
177
192
189
184
185
190
187
181
184
192
194
197
197
196
196
193
189
184
183
182
177
183
192
197
192
186
185
183
181
185
191
188
184
189
191
195
199
200
198
192
188
188
194
197
193
188
188
187
184
181
186
188
187
186
191
191
182
182
195
200
197
192
192
196
200
196
191
186
185
187
176
172
175
184
186
184
183
182
184
193
198
194
183
182
194
206
202
187
183
195
205
197
189
197
209
204
190
191
200
201
192
192
197
200
198
195
198
198
198
202
206
208
207
208
210
204
202
212
219
218
182
179
185
191
188
182
178
176
182
196
203
195
181
179
191
202
201
192
187
190
189
185
187
202
214
207
191
189
197
199
198
198
203
209
208
201
192
196
208
219
220
217
210
212
216
210
205
213
226
228
187
188
192
196
193
184
176
176
185
198
200
193
179
176
185
196
197
195
190
186
180
183
191
201
203
198
190
189
190
191
192
198
208
214
213
206
200
200
214
230
229
212
206
213
221
212
206
215
231
227
189
192
194
195
194
187
179
180
190
196
195
192
186
179
180
187
195
193
188
184
183
188
201
204
195
186
187
187
183
179
181
193
204
209
210
211
208
204
210
224
220
202
197
208
220
212
206
214
227
217
189
191
188
190
192
189
184
184
189
192
192
195
196
183
179
183
193
190
185
186
191
199
206
206
197
184
183
185
184
177
179
192
196
197
201
211
212
204
200
207
207
194
192
207
217
210
202
210
217
214
194
186
178
181
188
187
183
182
184
183
189
204
204
186
175
181
194
189
182
186
197
204
204
204
201
194
187
184
186
189
193
194
193
193
196
207
209
199
193
194
198
200
203
208
209
203
201
202
212
221
193
182
176
178
181
180
180
181
177
173
185
206
208
187
173
180
195
193
185
185
200
206
203
198
207
207
197
183
187
201
210
205
195
196
199
200
196
194
193
196
202
214
218
210
199
198
201
203
210
228
190
177
175
177
177
174
182
188
182
172
178
195
202
188
176
181
195
199
189
184
197
209
204
194
202
212
205
188
186
204
218
207
197
200
205
198
186
186
191
199
208
226
228
211
193
195
209
211
211
221
183
174
177
182
178
174
185
199
197
180
175
187
198
192
183
182
192
198
190
180
189
208
209
195
194
208
211
195
188
204
217
207
198
201
201
192
183
183
187
194
209
221
223
209
196
201
217
221
211
206
176
176
182
187
184
181
192
208
206
188
175
181
193
198
191
184
186
192
188
179
184
201
204
194
193
205
208
197
194
202
210
207
198
196
195
195
194
183
175
183
203
215
215
207
203
210
221
223
212
195
175
180
186
190
191
192
197
203
199
187
180
178
186
193
192
188
183
186
188
188
187
193
195
192
193
197
199
196
196
200
203
203
198
192
190
200
207
195
173
179
200
211
208
205
209
212
214
216
210
197
180
180
180
185
190
193
194
191
184
182
184
183
183
184
189
191
187
186
195
196
193
190
189
188
189
191
189
188
190
196
200
200
195
189
192
206
216
204
184
186
200
207
203
204
208
210
209
210
209
202
183
176
174
177
180
186
186
183
179
181
186
187
176
173
187
197
194
192
196
200
196
191
188
185
184
184
184
184
186
192
198
197
193
192
198
206
210
206
197
196
200
202
202
203
207
209
211
210
207
203
185
173
167
169
173
178
181
182
183
186
191
190
178
173
189
204
202
192
193
196
197
197
193
187
182
183
184
185
185
189
193
192
193
200
205
204
202
203
205
201
196
197
203
203
204
210
215
216
207
205
184
176
170
170
175
179
182
183
186
189
192
195
186
182
194
207
205
190
187
192
198
201
198
191
182
181
191
191
187
187
185
185
193
209
215
204
195
198
203
199
194
198
205
204
203
205
211
216
213
209
184
182
173
173
182
188
186
183
184
189
195
197
195
190
194
200
201
190
185
194
203
205
200
192
185
186
194
196
189
186
181
180
195
217
218
210
201
201
202
195
194
202
210
210
202
197
199
207
214
210
183
184
176
178
191
198
190
178
180
191
198
202
198
193
191
192
193
190
191
199
207
205
198
192
189
190
194
194
188
187
185
187
199
211
211
208
208
206
201
195
198
210
216
215
205
193
187
195
206
206
183
184
178
180
194
199
190
182
185
199
202
203
199
195
193
191
190
191
193
200
205
202
196
194
193
197
197
191
185
189
193
195
199
201
201
202
211
210
200
195
202
211
214
215
209
196
186
189
199
203
182
182
180
183
188
190
188
188
196
201
200
197
198
199
199
195
192
191
192
195
198
198
197
198
199
203
203
191
183
192
201
203
201
196
193
197
210
211
200
198
203
207
205
203
204
201
197
196
199
205
184
183
182
182
181
180
184
193
202
200
189
186
193
207
208
202
196
191
188
187
189
193
198
199
199
200
203
192
184
189
202
211
205
195
188
197
212
212
200
197
200
203
193
189
191
201
201
201
204
208
186
185
183
179
178
178
182
194
199
194
180
177
188
205
207
201
194
189
187
184
185
190
195
194
192
194
199
192
182
183
197
212
207
196
191
202
219
219
203
192
196
199
191
178
179
191
196
198
201
207
187
187
182
178
182
187
188
191
196
195
180
178
184
194
195
190
185
186
188
190
191
188
187
187
186
189
193
190
182
181
192
201
204
196
195
206
221
218
200
187
190
197
194
179
176
183
190
191
193
196
183
186
182
179
190
195
192
192
204
203
188
182
183
186
184
178
177
179
187
198
201
192
182
183
186
188
189
188
187
190
190
189
185
185
191
201
209
205
191
182
186
197
196
185
182
185
189
187
184
185
179
183
183
182
193
197
193
194
208
208
193
181
185
185
182
177
176
181
189
198
208
198
188
186
187
187
185
184
193
200
193
176
165
171
186
192
194
191
187
185
189
194
194
189
190
197
199
188
180
185
179
182
183
184
186
187
188
195
205
200
184
182
190
189
183
182
187
190
188
192
204
206
197
190
186
186
182
182
195
207
199
173
157
164
179
187
190
190
188
189
193
196
193
190
197
210
208
192
182
194
181
181
181
179
177
177
182
193
194
182
174
183
195
191
184
187
200
201
188
182
194
207
206
192
186
184
182
183
189
203
202
183
167
168
179
190
197
198
195
195
197
197
193
192
203
216
212
194
187
201
186
182
180
180
177
176
183
191
186
172
172
187
196
189
179
188
206
205
187
175
185
203
203
189
183
185
189
186
185
193
200
195
184
181
182
191
204
209
201
197
197
197
193
192
200
211
211
197
189
201
190
181
183
189
186
179
182
191
188
177
179
189
194
188
178
185
201
203
186
174
179
191
194
186
182
189
196
192
186
188
194
198
198
195
187
193
208
212
202
193
194
195
188
182
189
204
208
201
190
196
189
177
185
198
195
181
180
189
196
189
184
187
193
187
181
181
186
189
186
181
180
183
187
189
186
191
199
197
192
191
194
199
205
202
194
193
203
206
197
192
196
195
178
163
175
197
208
200
189
193
182
170
183
199
195
181
176
188
201
198
188
188
191
192
187
180
176
179
187
188
183
180
189
195
193
190
193
200
200
199
199
202
206
204
198
197
202
202
196
198
204
198
176
160
172
194
205
196
186
188
173
164
178
194
194
180
176
185
195
199
194
192
193
195
192
184
174
176
191
195
187
182
190
200
194
186
190
200
204
202
203
203
203
201
199
200
199
194
195
207
214
204
189
179
187
197
202
196
185
183
173
164
174
189
196
188
178
180
191
198
200
198
195
193
194
192
182
183
194
196
185
182
192
198
189
183
188
200
203
201
202
200
195
192
198
202
194
187
196
211
214
208
205
205
202
198
195
195
189
184
177
173
175
189
201
196
181
177
187
197
204
201
194
191
194
198
197
197
196
191
177
177
191
196
187
181
189
198
197
194
194
193
183
181
194
197
188
188
203
211
203
202
213
222
209
190
189
200
199
190
181
180
181
190
200
197
184
179
186
194
199
201
195
186
190
200
207
206
201
184
172
175
189
194
187
184
188
193
190
188
190
190
178
176
184
188
185
195
213
208
193
192
206
213
197
180
183
202
207
198
178
183
188
191
191
190
186
185
186
189
192
198
195
185
183
193
201
202
196
183
176
178
190
193
192
188
188
186
184
186
191
192
182
177
178
181
187
201
215
207
189
185
195
197
186
174
179
198
206
203
172
185
195
188
179
181
189
191
189
185
187
195
195
186
182
185
187
190
191
189
187
189
192
195
195
193
191
185
182
186
192
194
189
183
181
182
188
198
205
202
190
186
186
185
181
176
179
194
204
201
167
186
202
191
174
177
190
196
190
184
187
193
195
191
188
184
177
181
188
193
191
193
194
195
194
194
193
189
185
185
189
192
192
191
188
186
186
186
189
192
194
189
185
185
183
180
184
193
201
198
175
194
209
198
182
180
189
189
184
184
189
192
193
194
197
191
182
182
191
191
188
187
189
190
189
191
195
196
190
187
188
190
191
192
194
193
187
182
183
188
191
190
187
186
185
183
188
195
200
198
193
201
210
206
193
188
184
177
175
182
193
192
187
192
201
201
198
195
197
192
183
177
178
181
182
187
194
195
192
192
193
193
189
188
196
199
194
188
189
190
190
190
189
187
184
184
189
196
199
200
198
201
204
205
200
192
182
169
166
182
196
192
181
186
198
204
205
204
202
197
184
171
169
174
182
187
191
191
193
198
202
199
188
186
194
202
202
199
195
193
191
192
193
189
187
185
188
195
201
202
190
191
193
195
196
191
188
178
176
185
193
188
180
182
189
201
205
203
199
196
190
177
172
176
188
192
192
188
189
197
202
201
191
186
191
202
204
201
191
190
193
196
198
197
192
190
190
194
199
198
175
178
188
187
184
185
191
196
195
192
192
188
187
189
191
196
200
196
191
192
193
188
182
186
192
193
190
183
180
184
191
196
196
187
183
187
198
195
182
182
192
198
200
198
194
192
193
197
200
193
171
177
186
183
174
179
192
206
205
198
193
192
196
199
198
197
198
193
187
188
195
195
193
192
190
187
184
179
173
171
176
192
201
191
170
168
186
190
182
182
185
192
195
195
189
186
190
200
199
188
178
183
185
179
174
179
188
197
202
198
194
195
200
203
201
199
199
194
188
189
196
200
200
195
184
175
176
177
176
172
176
188
201
191
166
157
178
196
194
189
184
186
189
189
184
181
192
200
195
185
187
186
183
180
181
185
184
184
191
191
189
189
195
199
199
198
198
196
189
191
198
204
206
199
179
165
169
183
189
188
185
190
196
190
176
166
181
201
203
195
188
190
194
190
179
179
192
198
192
183
186
179
174
174
189
194
184
177
185
188
182
180
184
187
190
190
194
195
192
192
197
208
213
203
177
161
173
193
201
196
191
188
191
191
186
185
190
200
199
195
196
202
202
192
182
182
192
195
189
179
179
174
170
177
191
198
188
184
192
192
182
176
181
185
184
184
190
195
192
189
192
206
215
207
182
172
182
200
203
192
184
186
189
189
190
193
198
196
189
190
205
215
208
192
185
189
192
194
188
179
176
176
178
184
191
195
193
193
196
197
189
183
185
188
183
180
190
197
194
186
185
199
213
210
192
184
189
198
192
179
173
180
184
183
184
192
196
189
180
190
208
213
202
190
189
193
193
190
186
180
179
184
189
191
189
188
190
193
197
198
197
194
193
190
185
183
193
200
198
188
184
191
208
212
200
189
188
191
182
168
167
177
182
181
182
190
190
183
182
195
201
196
191
189
192
194
192
188
184
182
185
194
195
191
184
182
185
187
189
193
194
195
193
190
189
189
194
199
199
192
185
192
207
210
197
185
182
181
180
174
176
185
189
187
187
188
183
181
186
193
189
183
185
189
190
190
191
189
185
182
179
182
179
175
177
183
185
183
181
179
184
192
193
184
183
192
202
198
189
189
192
193
193
192
190
187
189
191
193
191
188
190
192
194
194
200
206
207
197
191
203
219
223
212
205
204
210
216
210
212
180
184
188
186
182
180
180
180
180
178
179
184
188
186
187
190
199
199
195
190
191
189
190
196
196
190
186
185
191
196
199
198
194
197
200
202
203
205
207
207
210
217
221
220
214
207
211
223
226
224
186
189
193
193
185
178
178
181
184
179
174
177
185
188
185
190
194
203
202
192
187
190
194
192
190
189
188
188
190
198
205
198
192
198
208
208
202
206
217
221
210
206
211
222
220
209
210
228
237
225
186
188
193
193
187
179
180
186
191
187
175
178
188
190
185
186
196
208
207
189
184
192
199
191
185
188
193
195
197
200
201
195
192
199
209
211
203
201
210
221
206
191
198
216
219
207
206
223
229
214
182
181
185
190
190
187
185
188
191
190
188
193
198
194
183
183
197
209
201
184
184
197
201
192
189
193
198
200
203
206
204
198
196
202
212
210
200
189
196
208
202
180
188
210
215
201
199
210
214
201
180
177
177
183
191
193
189
185
184
187
196
207
208
196
179
180
195
200
187
178
187
202
202
193
195
201
200
199
204
212
212
207
207
213
216
208
197
187
191
200
197
187
193
208
207
194
189
197
202
200
184
182
178
182
187
193
191
182
174
177
192
209
209
193
177
178
190
190
179
177
193
207
203
193
195
205
202
196
201
214
219
215
214
216
216
203
195
198
203
206
203
203
207
208
201
191
191
194
200
207
191
189
183
177
179
186
187
182
172
171
182
193
196
189
177
176
187
187
175
177
197
212
205
190
188
201
206
200
196
207
215
211
207
207
206
193
192
209
223
221
213
216
217
206
193
194
201
201
201
205
189
190
185
177
174
178
185
189
186
175
170
172
184
188
181
178
186
190
179
175
193
211
207
190
185
197
208
201
196
203
209
202
196
195
190
185
187
211
224
217
215
220
222
206
194
201
215
209
194
196
182
182
182
181
180
180
188
198
198
181
161
161
178
188
186
181
190
194
183
179
190
203
203
192
191
196
199
196
198
204
206
198
193
189
183
183
188
202
204
203
206
216
219
206
199
205
214
208
196
192
176
175
180
187
190
190
190
197
196
181
163
163
181
190
188
184
189
197
197
191
192
195
196
194
195
194
190
189
194
208
209
202
194
189
189
194
202
199
191
188
200
212
213
206
203
203
204
205
201
201
179
176
177
188
193
192
189
187
183
176
171
176
182
188
188
188
190
199
207
204
197
193
190
189
193
191
181
176
190
208
213
209
198
192
194
203
213
204
194
189
197
206
206
204
203
201
200
206
210
214
186
173
172
178
182
184
183
180
178
177
182
188
190
189
191
193
194
199
209
209
198
191
186
185
186
185
179
176
185
202
214
209
197
192
197
209
216
215
207
197
196
198
201
203
204
205
207
209
211
215
191
175
167
169
173
178
179
180
181
184
190
195
194
190
196
199
199
198
200
199
194
190
188
186
185
184
184
183
187
196
205
202
192
192
199
204
206
209
210
204
194
195
198
202
205
211
215
209
202
206
187
172
167
167
178
182
184
187
189
190
192
195
195
196
201
203
200
193
189
188
187
190
195
193
186
185
190
192
190
192
193
190
187
199
203
199
190
191
198
201
199
200
204
204
203
205
211
208
199
197
179
175
171
174
189
193
193
193
196
193
191
193
196
197
201
204
200
188
184
183
187
194
200
198
188
186
192
196
194
191
188
183
190
207
210
198
183
180
184
193
203
212
213
208
200
197
198
202
197
193
180
182
178
182
197
202
197
193
194
194
191
192
194
195
198
201
200
192
188
190
197
201
200
196
188
187
193
196
193
192
190
187
195
207
211
206
193
186
181
193
210
221
219
211
202
193
188
196
200
193
185
190
188
187
195
201
194
189
192
196
194
193
194
194
196
201
202
197
193
198
204
202
196
190
187
191
195
193
190
193
196
196
199
205
208
207
205
196
190
198
213
220
218
212
207
196
188
195
201
196
188
194
190
184
187
192
188
186
192
196
195
195
196
197
199
203
204
199
193
195
202
200
190
187
188
192
194
190
186
193
201
203
202
204
204
204
204
204
203
205
209
212
212
212
213
208
197
199
204
202
189
191
190
185
183
182
180
183
190
190
187
188
198
204
205
205
204
198
189
189
196
195
188
185
188
193
192
188
185
189
199
204
205
202
199
197
199
211
214
210
207
208
209
210
213
211
205
202
206
210
191
190
189
185
182
181
177
179
184
181
175
178
195
206
203
200
198
192
186
185
195
196
190
185
187
191
193
189
183
184
192
206
209
198
189
187
200
220
223
208
204
207
209
207
206
204
201
199
205
213
193
194
193
188
187
185
181
181
184
179
170
173
190
196
194
191
190
190
186
190
199
201
191
185
186
193
196
192
183
182
192
204
206
191
178
182
205
226
223
199
195
207
211
199
193
194
196
195
197
204
195
197
197
194
191
188
186
188
193
186
175
176
185
185
177
177
186
189
188
191
203
204
191
182
187
199
203
196
186
188
194
202
195
179
168
178
201
219
212
191
190
202
202
191
187
192
195
193
191
194
193
196
199
199
195
188
188
198
204
192
179
183
187
184
171
174
189
192
191
191
197
200
188
181
190
208
206
195
190
196
200
196
184
170
167
175
192
203
199
192
193
195
191
184
190
201
200
190
182
189
184
187
197
202
192
185
187
203
204
186
177
186
196
190
178
180
194
196
189
183
186
189
186
184
193
209
203
189
189
202
201
190
176
172
171
177
184
191
194
197
198
194
182
182
197
214
209
188
177
190
181
180
191
200
190
180
188
200
197
177
170
187
201
199
187
192
202
201
189
177
180
186
187
185
193
200
196
183
188
201
199
184
176
177
179
180
185
194
202
205
201
194
183
185
201
217
211
187
176
188
185
181
184
197
193
183
189
199
190
172
169
187
199
195
192
202
209
203
189
178
182
189
189
185
187
193
193
185
187
196
194
180
177
187
188
184
190
204
210
209
198
193
189
187
195
211
210
191
177
180
191
180
182
196
194
186
189
198
193
181
178
186
190
185
188
202
207
201
188
183
185
190
192
185
182
189
196
192
188
191
191
181
185
198
196
188
193
208
211
202
193
190
186
182
184
201
207
195
178
176
191
178
182
195
194
184
188
198
198
192
186
186
183
181
184
194
195
192
189
187
186
188
190
187
184
189
198
196
188
189
189
187
196
207
201
191
196
203
201
192
189
189
180
170
175
191
203
194
178
176
191
177
180
189
186
179
186
195
200
196
190
186
182
183
185
185
180
181
187
191
189
186
188
189
187
188
195
196
190
192
197
198
204
206
201
197
199
198
186
183
192
193
180
166
175
193
196
184
176
183
186
177
177
179
178
177
185
195
196
195
192
186
183
187
189
182
168
173
189
197
192
188
191
191
186
186
192
195
194
196
203
203
201
199
200
203
201
190
178
182
198
200
185
175
186
199
194
180
177
187
186
182
177
174
178
188
193
191
190
195
195
188
183
188
196
184
172
177
192
196
191
189
195
192
182
181
192
197
198
200
203
201
192
190
196
203
197
183
176
188
204
205
194
190
195
202
199
187
184
190
189
190
181
179
188
198
198
189
187
195
198
192
181
184
196
194
190
192
195
194
185
189
199
194
182
180
190
199
197
196
197
196
185
184
195
199
191
185
187
197
201
204
199
195
196
202
205
201
192
195
189
193
190
189
194
200
196
185
186
196
199
194
182
182
191
200
202
203
201
194
185
189
198
195
184
183
193
196
192
188
192
192
185
186
195
193
187
191
205
206
198
194
196
195
192
198
206
208
199
201
183
191
196
194
194
192
187
184
187
191
194
194
184
179
187
197
198
198
198
196
195
196
197
195
188
189
193
192
184
183
189
190
190
193
195
192
187
198
212
208
194
188
192
193
189
190
197
203
203
206
178
192
202
196
186
182
183
185
187
185
188
194
190
182
185
190
188
182
189
201
204
202
200
197
194
193
196
194
184
183
187
190
194
197
199
196
195
197
205
201
191
185
190
194
192
182
181
196
206
204
180
193
204
195
180
178
185
190
186
182
183
191
192
187
190
191
181
173
183
196
201
201
201
199
195
192
196
197
190
186
187
191
194
198
201
202
198
193
192
192
188
186
189
198
192
176
171
192
211
207
193
200
200
197
187
184
189
188
183
179
181
187
190
192
198
202
192
183
185
188
190
194
204
203
191
187
197
204
196
190
189
193
194
194
198
201
198
188
185
186
185
184
188
196
191
173
170
194
218
212
204
201
197
197
197
192
188
182
175
176
182
188
189
193
206
212
207
199
193
188
183
186
199
202
190
185
194
204
200
196
195
197
192
188
194
200
196
189
188
187
184
182
183
192
190
174
172
192
214
217
204
193
189
197
201
195
186
175
172
177
184
187
189
195
206
211
210
204
199
195
191
190
192
194
192
188
192
200
202
203
201
199
190
186
194
199
196
192
193
191
186
181
182
190
191
181
173
184
204
219
188
178
179
191
196
191
183
180
181
183
184
186
194
200
201
201
199
196
195
199
201
195
188
190
192
193
190
192
200
204
202
196
188
186
197
206
199
189
189
191
190
187
188
196
197
188
178
181
201
220
171
167
172
184
187
186
186
193
198
192
185
185
198
204
195
189
187
185
184
194
205
200
184
185
190
193
184
181
188
196
197
191
183
183
197
204
201
186
182
187
193
196
197
199
198
191
185
189
204
215
166
167
171
176
180
184
189
199
206
197
182
184
196
201
192
188
189
186
177
183
198
199
189
189
192
190
169
162
173
187
191
186
181
180
188
199
201
190
182
185
196
201
203
198
192
188
191
199
207
209
176
174
172
171
176
185
189
195
200
193
179
181
192
193
191
193
200
193
179
179
192
193
193
195
197
184
160
152
164
184
190
186
177
177
183
192
197
198
194
191
194
201
203
198
182
178
188
198
199
198
182
181
170
168
175
184
186
188
189
182
173
178
183
187
187
199
208
200
186
185
188
190
191
200
198
184
164
157
171
191
198
187
176
178
188
194
197
203
201
199
198
200
200
195
180
176
180
187
189
190
182
176
171
171
178
185
187
188
187
176
169
176
182
183
185
195
205
202
192
191
191
189
191
199
197
183
173
172
186
201
199
186
175
185
195
196
193
195
200
204
204
201
198
192
186
181
179
179
183
188
180
175
177
183
187
189
193
197
196
182
173
180
189
187
183
187
194
198
195
192
190
186
190
197
192
182
179
184
195
202
196
182
176
185
194
195
187
185
193
209
215
206
193
187
189
191
190
187
189
195
181
180
188
196
195
193
198
204
205
191
183
189
201
197
183
178
188
197
197
188
185
183
190
193
190
185
186
189
193
192
185
179
178
181
185
185
181
178
187
209
219
205
189
186
192
199
199
198
200
203
185
188
197
199
195
191
194
201
203
198
194
197
207
203
185
175
184
197
199
187
183
188
191
191
190
190
189
189
184
179
179
181
183
181
179
179
179
176
183
202
214
202
187
184
190
197
200
201
202
202
189
195
196
193
189
186
187
191
194
196
197
199
201
197
188
179
184
194
196
190
188
191
194
193
191
195
195
191
179
175
181
192
195
187
181
181
181
178
178
191
198
197
192
186
183
186
198
202
200
197
183
192
185
175
175
181
184
182
178
170
171
181
193
193
186
188
197
201
199
194
188
185
188
193
195
194
193
196
197
194
193
196
198
198
203
217
224
216
197
188
203
223
227
207
198
203
216
214
202
205
183
191
190
183
180
183
183
183
180
169
164
177
193
195
188
187
191
194
198
197
194
191
191
196
196
189
187
188
192
196
200
198
195
196
207
221
224
220
204
191
198
216
220
210
207
211
218
219
206
202
186
188
191
184
178
180
183
184
184
173
164
174
190
195
190
188
191
195
197
196
194
194
193
192
191
190
188
188
191
202
204
199
189
194
208
217
215
213
208
198
199
209
216
212
212
214
221
224
216
204
181
180
184
179
174
178
184
188
189
183
174
177
192
196
189
188
193
199
195
185
184
193
192
187
188
197
197
196
198
206
208
198
191
197
208
208
203
202
207
204
201
203
211
213
209
207
216
222
212
202
175
172
175
176
178
183
187
190
191
190
190
194
199
197
186
185
197
203
186
172
175
188
188
188
192
206
206
202
205
214
212
199
197
208
216
209
197
194
202
206
206
203
206
210
204
199
202
208
206
198
172
173
176
178
185
193
193
187
187
192
201
206
206
196
182
180
194
196
178
167
177
187
190
191
199
207
205
202
205
216
215
203
205
220
224
211
200
195
202
209
208
205
205
208
200
188
189
196
199
198
183
187
188
185
186
196
194
184
177
180
192
200
204
194
181
177
188
186
173
174
188
196
193
191
196
200
201
198
203
210
213
205
205
216
217
214
212
213
215
217
213
207
204
204
202
193
189
195
200
203
194
205
200
182
178
187
189
181
174
171
170
175
186
189
180
177
182
183
176
184
199
201
192
188
185
187
201
202
199
200
204
202
198
198
203
211
220
228
231
227
218
210
203
202
205
205
200
199
203
207
198
208
201
178
172
179
183
184
181
165
148
151
171
182
181
182
188
190
188
193
204
202
191
184
176
179
198
205
199
195
199
199
189
183
186
202
217
228
231
222
216
211
203
202
210
216
211
203
201
206
189
196
192
178
175
179
183
189
190
168
141
143
169
181
183
186
196
199
197
196
199
194
190
189
180
178
192
201
200
195
193
193
190
186
187
196
207
213
211
209
210
210
204
201
207
212
206
199
200
207
180
182
184
185
186
188
188
192
191
173
149
157
179
189
185
187
198
204
202
197
194
194
195
195
190
181
182
193
202
198
195
193
197
198
196
198
202
200
194
196
204
208
202
200
200
198
194
198
206
213
179
179
187
193
191
189
187
187
185
171
165
178
190
191
184
185
193
199
200
197
196
197
198
198
193
181
176
187
200
201
198
197
202
202
197
197
201
201
193
192
200
203
200
195
192
188
186
199
213
219
189
189
191
189
182
180
182
182
180
175
180
191
196
189
178
180
186
190
194
196
196
197
198
198
192
181
176
184
197
203
204
202
200
197
193
194
200
202
199
195
197
197
195
192
191
192
193
201
209
216
196
195
193
187
175
171
180
184
181
177
184
198
198
187
178
179
182
184
188
191
190
190
193
196
192
183
182
188
195
201
207
203
196
189
186
189
193
196
197
196
197
196
194
193
196
201
203
199
199
203
191
190
189
186
177
173
186
193
189
177
181
196
198
189
183
182
181
180
183
181
180
181
192
197
193
186
188
192
194
198
202
199
193
187
184
183
183
184
189
197
201
200
198
196
199
205
205
194
187
192
184
185
186
187
186
188
195
203
195
180
178
191
198
196
191
188
184
180
180
178
175
178
194
199
191
186
191
195
195
196
199
199
196
190
187
183
179
175
182
194
206
207
200
198
199
199
199
195
188
188
182
185
186
187
190
195
201
204
199
182
177
187
195
195
196
196
191
186
183
181
180
183
196
196
186
183
193
197
194
195
199
203
200
191
191
191
191
187
188
197
205
204
201
201
200
194
191
196
196
189
189
190
187
185
187
196
201
201
198
187
185
190
194
193
194
198
199
193
189
187
187
190
194
188
179
179
192
197
194
196
203
207
201
193
192
198
203
202
200
201
201
201
203
205
203
194
188
195
200
190
196
191
185
179
184
194
195
194
193
192
193
197
197
189
189
199
200
195
191
191
191
190
186
182
178
178
188
194
193
194
203
206
201
195
196
200
203
205
205
202
200
201
207
212
211
197
187
189
194
189
195
189
184
180
184
192
189
184
185
188
195
202
199
189
189
196
198
192
190
192
195
189
185
182
182
182
185
189
190
192
199
201
196
196
198
199
197
199
201
201
202
205
215
218
216
203
189
187
190
192
189
186
185
184
184
187
184
175
173
177
190
197
195
190
192
197
193
186
186
194
199
194
188
187
186
188
190
190
187
187
191
194
195
193
199
199
194
192
195
198
203
212
217
216
213
206
194
187
189
197
186
189
191
187
183
183
182
175
165
169
183
188
189
188
195
196
190
182
187
194
202
202
198
190
189
194
198
195
185
183
188
192
191
188
191
198
196
193
192
195
202
209
209
205
203
202
197
191
189
197
188
191
195
191
181
181
184
180
170
170
181
184
182
182
192
194
190
186
188
190
195
203
198
188
193
205
213
200
185
178
191
199
193
181
183
194
199
197
194
193
201
201
195
190
195
201
199
194
192
196
191
192
197
197
187
183
189
188
179
175
182
185
185
188
193
195
194
192
190
180
179
188
189
186
197
219
221
201
181
178
192
203
199
186
183
187
189
191
194
197
198
194
184
183
193
203
200
193
191
197
189
186
194
199
194
188
192
194
187
179
183
187
192
197
199
198
194
193
192
178
168
173
179
185
202
222
217
196
180
180
191
200
201
193
187
184
182
184
195
201
199
188
181
184
199
206
197
188
188
200
188
183
188
199
198
192
191
191
183
180
182
187
196
206
205
200
190
191
195
186
175
175
180
186
199
211
208
192
184
185
191
194
197
198
194
181
178
183
198
201
199
186
186
190
199
201
191
183
188
199
190
187
184
191
193
191
190
189
186
182
179
184
194
201
204
201
191
187
195
195
192
191
190
189
191
196
198
193
190
192
191
188
192
203
199
187
184
190
203
202
193
189
190
193
192
190
188
185
187
190
190
185
182
184
189
191
194
193
193
186
180
181
185
191
198
198
191
187
191
197
201
201
196
186
181
186
197
195
192
193
193
192
197
209
204
191
188
197
206
202
190
188
191
193
185
185
188
190
188
182
189
186
180
178
184
190
197
199
197
191
184
178
178
185
192
196
193
189
188
191
201
203
193
179
175
186
197
190
185
190
196
199
205
210
203
191
191
199
203
197
190
186
190
191
187
187
191
195
190
177
192
186
178
176
177
185
195
200
195
191
185
179
179
184
189
193
192
185
181
187
197
197
185
173
175
189
195
184
177
187
198
206
207
207
199
193
195
200
198
194
191
188
187
188
194
195
195
196
193
184
194
191
179
172
173
182
193
197
192
189
187
183
182
186
188
189
187
180
176
186
196
195
183
174
178
188
189
179
177
189
201
205
203
199
195
195
199
197
191
191
195
195
187
188
198
203
200
199
198
195
197
197
184
173
173
183
197
199
192
190
190
188
185
183
184
184
184
178
176
185
197
198
188
181
182
183
183
184
188
194
199
200
198
192
190
196
196
189
182
188
200
201
189
185
197
204
204
203
203
201
197
198
186
180
180
189
198
199
193
191
190
188
184
181
180
184
187
185
180
183
195
199
196
190
184
182
187
192
196
195
193
195
196
194
195
195
192
185
183
194
208
208
190
179
189
205
211
208
205
204
193
193
190
190
192
194
196
195
194
191
186
184
184
182
182
188
192
191
188
187
193
199
197
191
185
185
190
195
193
187
184
190
198
200
198
194
190
186
188
201
211
207
192
180
187
205
216
212
201
201
187
189
191
194
197
194
186
186
190
189
180
180
185
187
188
190
193
194
193
196
199
198
193
187
186
190
199
197
186
181
180
187
199
203
202
194
190
188
193
200
205
201
192
188
191
201
209
205
196
199
188
188
188
193
198
194
180
179
187
188
180
180
187
193
195
190
187
187
198
204
205
200
192
184
184
194
205
198
184
181
183
188
194
200
203
201
195
194
195
198
195
193
194
198
196
194
196
197
198
198
195
189
183
186
195
194
182
179
187
187
183
181
186
193
199
193
186
186
195
201
201
198
194
188
186
191
205
203
190
187
190
191
191
195
201
203
201
197
195
194
189
189
197
205
200
190
187
200
210
205
203
194
178
180
194
196
189
185
186
188
184
182
185
191
197
197
193
190
190
188
189
195
202
199
188
186
199
203
195
194
199
199
191
189
194
200
200
196
196
195
192
191
200
206
198
187
189
206
216
214
210
196
177
180
194
196
192
188
189
188
185
183
185
189
196
199
196
191
188
185
186
197
210
207
191
185
191
196
195
195
200
204
193
186
190
196
194
195
199
200
196
193
194
195
193
190
191
200
213
216
202
194
180
182
192
191
188
188
190
189
185
183
188
193
195
194
190
186
184
186
191
203
207
205
193
187
186
191
192
193
199
200
191
187
190
191
190
193
205
207
199
189
189
190
190
189
189
190
202
216
190
185
181
186
191
185
180
186
197
195
184
184
193
200
197
183
178
177
182
192
201
202
196
191
190
189
187
189
193
194
192
189
187
189
196
195
189
192
205
207
203
189
187
189
192
190
186
183
198
218
181
181
182
185
186
184
182
189
201
199
185
184
196
205
195
179
172
174
182
192
201
194
179
174
185
191
185
185
194
197
189
181
181
190
200
199
195
194
203
206
205
198
193
194
195
191
189
191
205
220
179
181
182
183
186
187
186
191
199
197
185
184
194
199
193
185
184
184
182
183
187
185
172
172
187
192
184
179
188
195
189
179
176
185
197
202
201
200
202
206
209
206
201
196
194
191
193
201
215
221
180
182
182
181
185
191
191
190
190
188
182
184
187
189
190
192
199
196
186
179
178
177
175
179
194
200
189
172
173
189
192
183
175
181
196
205
206
203
201
202
206
210
203
196
194
194
194
197
207
214
182
183
181
180
183
188
190
186
179
174
177
183
183
182
186
201
205
197
187
183
183
180
182
191
203
209
197
173
166
180
194
187
176
183
201
208
205
200
198
196
199
202
199
194
196
199
189
184
189
204
180
181
184
186
184
182
184
183
176
169
174
186
184
179
183
198
200
190
188
190
190
189
189
199
207
206
198
175
169
184
199
191
181
191
206
206
196
193
193
193
192
193
191
189
199
201
186
174
178
194
181
179
191
202
191
178
180
185
181
173
177
190
190
183
182
189
190
188
187
191
194
193
193
196
199
196
190
176
174
192
203
192
184
193
202
198
187
187
192
196
194
188
185
187
198
202
192
183
185
196
183
181
200
215
203
183
179
188
187
181
179
188
193
190
182
185
187
187
186
187
189
191
190
192
187
188
185
176
176
193
198
189
187
190
190
183
180
185
195
202
200
192
186
188
196
202
200
197
197
197
182
185
200
217
211
193
183
186
189
185
182
184
196
197
189
184
186
188
186
182
183
187
188
185
186
189
190
182
177
184
192
190
190
189
183
178
179
187
196
203
205
202
196
195
196
198
200
201
201
195
177
182
195
208
209
197
184
182
187
187
185
186
197
202
196
189
189
190
187
183
183
186
186
184
187
198
200
190
178
177
190
198
198
191
182
180
182
184
187
196
207
208
205
199
195
193
195
200
201
193
181
187
185
180
178
180
181
180
180
179
179
179
182
186
193
198
197
192
192
198
198
189
184
189
199
200
199
201
201
198
197
200
204
209
219
223
216
205
202
203
207
210
205
198
197
198
199
199
195
199
175
186
189
185
184
184
183
182
183
183
182
183
184
188
192
194
189
182
188
200
203
195
192
198
201
197
194
195
195
194
192
192
194
200
218
225
215
207
203
201
206
212
204
195
204
210
209
199
189
190
174
182
184
176
177
185
186
185
187
186
184
185
186
188
192
191
183
178
181
195
201
202
203
204
204
200
197
195
193
193
190
185
184
194
209
213
207
204
202
199
205
214
205
196
209
218
216
203
190
191
176
179
174
163
165
181
187
187
189
190
188
187
187
189
189
189
186
182
182
185
192
200
204
207
208
208
205
199
196
196
194
188
188
195
201
200
199
203
204
203
208
218
214
202
206
216
219
207
196
196
180
178
173
160
165
183
190
190
192
195
197
196
193
189
185
185
191
190
180
177
184
194
201
206
211
212
208
198
197
199
198
193
197
207
205
193
193
203
208
211
216
226
221
202
199
202
207
205
200
198
185
183
177
173
179
187
192
191
193
199
204
206
201
191
179
180
193
193
180
176
182
191
198
204
209
208
202
194
194
198
196
195
199
210
210
197
199
211
216
217
219
221
217
201
191
190
194
199
203
202
187
189
188
185
185
190
192
191
192
193
198
201
201
191
175
178
192
192
182
184
189
191
193
201
200
198
196
193
192
194
195
194
195
202
209
213
216
218
219
218
216
212
206
200
195
189
187
197
212
211
186
196
197
186
180
184
185
186
186
181
177
181
191
188
179
183
195
195
191
196
197
189
187
192
189
186
196
198
193
194
197
194
187
187
204
226
231
221
217
217
214
203
193
199
205
202
193
199
220
219
185
196
196
183
174
178
179
181
183
169
156
165
180
183
184
190
203
204
202
203
197
185
179
183
180
179
198
205
195
191
198
198
185
176
200
231
237
218
206
211
213
200
188
199
215
213
202
203
218
218
181
190
190
178
175
179
180
181
185
171
155
164
180
186
188
196
208
210
208
201
192
182
180
182
178
178
198
206
195
186
190
196
192
188
200
226
230
208
191
204
213
204
189
199
213
211
200
202
213
212
178
184
188
185
185
186
184
183
187
180
170
177
189
192
190
198
206
209
201
192
184
184
188
189
179
179
195
204
196
180
178
192
205
206
205
209
214
201
186
195
208
204
193
197
204
200
196
202
210
207
179
187
197
192
189
187
184
187
191
187
184
192
197
193
187
192
200
200
188
180
179
192
198
195
183
179
191
202
199
182
172
185
208
215
198
193
201
201
190
193
203
202
194
194
194
192
190
199
210
207
186
198
206
201
184
178
183
194
194
185
184
195
199
189
178
183
190
187
176
175
187
198
204
197
184
177
185
196
202
193
183
187
204
208
190
181
195
198
190
190
197
197
194
192
192
190
187
194
205
205
198
203
207
199
180
171
183
200
195
178
179
195
199
185
173
177
179
174
171
182
194
200
199
195
189
181
181
189
200
203
197
195
196
196
185
182
191
190
186
187
196
197
194
193
194
192
186
186
193
197
200
197
196
195
180
173
190
205
192
172
176
193
198
184
175
176
173
167
173
187
199
198
196
195
190
185
184
186
192
200
206
203
197
190
187
187
187
184
183
192
200
199
193
195
199
197
188
180
182
190
192
186
184
185
183
183
194
203
191
175
176
191
198
191
186
181
173
166
176
192
197
195
196
194
188
186
190
189
180
186
203
207
198
187
188
189
189
183
186
197
201
196
192
196
200
197
189
184
186
188
185
179
175
179
182
185
192
196
191
179
179
190
199
196
195
191
177
176
183
189
190
194
198
193
181
183
196
195
176
178
198
210
198
183
182
191
195
198
202
203
200
189
187
197
199
194
188
192
194
190
186
176
172
174
178
183
188
191
190
186
185
194
197
195
194
194
186
184
188
188
186
191
195
186
173
180
200
200
180
180
198
210
196
179
176
188
202
211
213
208
194
187
188
193
195
190
185
193
197
189
190
180
174
172
175
182
187
189
189
190
194
202
199
188
189
195
193
190
192
190
187
188
190
185
174
180
197
198
188
189
200
207
195
180
179
191
203
210
208
201
194
193
193
193
189
183
182
187
191
185
191
182
180
174
176
185
188
185
182
188
204
211
199
185
188
196
195
192
194
193
187
185
188
187
182
183
193
195
190
194
200
201
191
185
188
198
198
195
191
192
197
203
203
194
188
184
183
184
184
185
190
187
185
174
172
184
186
178
174
185
207
212
195
184
192
198
194
188
194
197
192
189
192
193
190
189
194
194
191
191
196
194
184
183
196
207
195
178
173
185
200
205
199
195
193
193
190
186
184
189
182
189
187
170
165
176
184
175
168
182
205
202
185
185
199
202
191
184
191
197
196
196
199
197
194
196
199
197
187
186
193
189
179
180
199
213
199
174
169
186
200
197
187
189
198
200
196
190
188
193
179
188
184
168
163
175
188
181
171
180
197
191
178
185
206
207
189
183
190
192
191
194
198
195
197
202
207
197
183
180
191
196
182
181
199
214
202
183
181
194
196
186
177
185
200
204
198
193
193
197
183
184
179
175
175
185
196
189
176
180
191
185
176
188
209
209
191
186
189
188
183
183
187
189
197
207
208
193
177
175
190
200
189
186
196
206
198
192
193
194
190
183
181
192
203
203
196
193
195
201
194
185
180
184
192
198
200
190
180
182
187
184
181
195
212
208
192
187
192
190
178
175
178
187
201
207
202
186
175
174
187
198
199
194
195
197
195
193
193
189
184
186
193
201
206
202
192
190
196
206
203
189
185
189
201
204
197
185
180
184
188
184
187
200
212
201
189
188
196
199
191
181
184
192
198
196
192
186
181
180
184
196
202
196
193
192
191
189
185
180
182
190
201
206
203
195
186
184
192
208
200
196
185
184
193
197
188
178
182
187
187
181
186
201
203
191
183
186
196
204
202
197
194
194
191
186
185
188
191
189
187
193
201
200
195
193
193
190
184
181
184
192
200
200
194
188
184
184
193
203
191
191
182
174
184
194
191
186
189
190
184
180
187
196
194
183
179
184
191
198
202
203
198
188
182
181
182
190
196
197
197
199
204
205
199
194
194
193
190
190
191
192
194
194
188
185
186
189
191
193
181
184
177
172
181
197
201
197
193
185
178
176
185
194
188
181
184
187
186
185
191
196
193
182
180
186
187
184
189
200
204
206
208
206
197
191
193
195
198
199
196
191
191
193
194
189
194
199
195
184
175
180
173
173
181
197
202
200
191
182
177
179
187
191
186
186
195
194
180
173
182
190
184
176
182
193
191
181
181
194
205
207
208
201
190
183
189
199
204
205
196
188
189
196
199
199
202
211
204
187
184
185
176
174
180
192
197
198
188
183
185
193
195
191
183
186
200
194
175
169
181
188
184
181
187
193
192
182
182
189
198
204
202
194
181
177
186
199
202
203
194
186
187
198
206
205
207
215
213
197
195
191
179
174
175
179
190
194
187
187
199
206
204
186
174
183
196
188
172
171
187
194
190
188
190
190
190
190
191
189
189
196
197
190
180
181
191
193
194
196
195
189
186
193
203
203
203
209
212
204
199
189
180
178
176
178
185
192
192
192
195
206
204
184
171
179
192
183
170
172
190
194
194
191
189
187
188
196
199
190
183
190
194
190
186
190
192
188
185
193
199
197
187
187
195
199
197
199
202
200
191
185
181
180
181
183
185
192
196
189
186
190
194
190
178
179
189
187
176
176
187
191
190
186
185
184
187
193
194
187
181
188
194
191
189
193
193
188
184
195
208
204
191
186
193
198
194
188
186
185
185
181
178
181
190
191
184
184
192
191
174
172
186
195
190
185
189
193
193
190
188
188
183
181
183
186
188
186
183
182
182
185
190
190
190
190
192
190
190
194
199
199
193
193
195
196
190
180
174
174
185
180
176
179
193
196
183
178
189
193
178
166
180
198
197
188
187
202
213
206
196
188
182
177
180
190
191
183
179
182
186
186
186
189
189
188
189
194
198
196
192
192
197
201
199
196
188
179
173
175
191
182
171
173
192
195
184
179
193
201
188
172
179
195
197
188
188
207
221
212
196
191
187
182
181
189
191
187
184
190
196
192
188
187
189
190
191
197
204
198
188
187
200
207
200
195
195
189
182
185
193
185
170
171
186
192
188
187
201
207
196
181
181
186
189
186
189
205
210
204
192
192
193
190
185
186
187
187
189
195
203
201
190
186
189
193
196
201
206
200
190
193
204
206
198
199
208
203
191
192
193
189
177
177
183
188
188
192
205
204
192
184
184
185
184
185
188
192
192
188
188
194
198
196
189
185
184
185
184
190
198
203
194
187
189
193
197
203
207
202
198
202
209
204
196
206
218
208
190
192
189
191
187
185
183
182
183
192
200
198
185
184
185
187
185
183
182
179
178
182
189
195
195
193
189
183
179
178
179
181
189
198
198
190
188
190
195
206
210
202
198
202
205
198
196
207
215
201
186
189
187
194
194
191
186
181
179
184
190
189
185
185
190
194
190
182
176
173
175
183
190
190
185
182
184
183
180
182
184
183
183
191
201
199
190
184
190
206
211
202
195
195
195
193
195
202
204
193
186
192
189
198
199
196
190
184
179
179
182
185
185
185
190
195
195
185
177
178
185
189
191
182
172
169
178
187
187
191
197
194
184
187
200
201
189
180
186
207
215
205
194
190
189
190
195
197
194
192
199
203
190
199
200
196
193
191
189
184
181
184
186
187
189
195
194
188
184
187
192
190
183
176
168
165
176
190
197
201
202
198
186
187
191
194
185
182
187
208
212
206
199
193
187
187
197
199
195
196
207
215
188
200
199
194
193
196
199
189
179
181
186
187
189
192
191
188
187
194
195
191
182
179
176
175
180
195
207
204
193
187
187
184
184
183
183
186
193
205
205
202
200
199
187
185
200
205
196
194
202
213
186
195
192
189
190
193
197
189
176
177
185
192
190
188
186
183
183
190
193
190
187
190
190
185
185
198
210
200
180
173
178
183
182
183
185
193
198
200
194
190
192
197
189
185
199
210
196
184
187
202
184
186
188
192
189
183
183
180
174
176
189
196
189
183
179
178
178
183
189
194
197
200
201
195
189
191
201
194
174
172
181
185
187
190
192
194
200
197
187
177
183
190
189
187
196
204
193
177
175
189
187
181
191
203
192
175
169
171
173
179
190
195
188
178
176
180
180
180
189
196
201
205
206
197
183
182
186
184
176
181
189
189
193
198
196
192
196
200
192
179
179
187
189
187
192
195
191
183
179
183
186
182
196
212
201
175
161
168
175
181
187
189
183
177
180
185
185
185
186
191
194
200
202
191
183
177
179
178
178
187
192
190
194
205
195
183
191
204
200
192
184
187
190
190
191
191
190
189
185
181
181
181
196
213
208
183
170
173
181
181
180
180
183
186
188
192
190
188
184
182
183
188
191
189
184
183
183
180
177
183
184
182
194
206
195
183
193
208
207
203
192
193
194
196
194
192
192
192
189
177
175
179
192
207
207
193
181
180
184
181
177
178
190
199
200
196
194
190
184
176
173
179
186
188
188
188
190
188
177
176
177
178
192
199
190
187
192
199
203
205
200
197
199
202
203
192
190
191
190
178
179
184
185
183
178
177
181
184
182
180
182
183
180
179
189
198
193
183
182
194
200
197
191
185
182
185
198
200
194
192
198
204
207
211
216
212
195
193
206
216
208
199
198
201
202
189
183
195
205
206
167
175
183
186
185
183
183
184
185
189
195
195
182
176
185
193
188
177
182
195
202
199
195
193
188
187
196
200
196
192
191
192
193
197
210
209
193
188
200
215
215
203
194
196
205
202
191
195
200
198
159
168
176
181
185
185
184
183
183
188
194
195
185
175
184
190
184
176
181
193
201
203
204
202
199
197
201
204
201
198
194
188
184
189
200
200
190
189
197
209
214
207
196
195
209
213
201
195
196
194
165
171
172
174
179
185
186
183
180
183
186
186
183
179
185
189
187
185
187
192
197
205
208
208
207
207
208
206
207
207
202
192
187
192
192
190
189
194
200
204
212
214
201
197
212
219
209
201
196
196
182
183
174
172
176
182
185
185
184
185
185
184
184
184
185
187
191
194
196
195
196
202
207
209
209
209
206
203
203
207
204
196
198
204
194
179
185
203
209
209
211
219
216
204
207
211
208
204
200
197
195
190
183
179
180
183
185
188
193
195
193
193
192
188
180
183
195
204
202
197
195
197
201
205
206
204
200
195
196
197
194
192
202
210
198
176
184
212
225
214
209
218
218
206
202
201
202
205
205
202
188
185
184
186
187
183
183
189
200
199
197
199
199
189
179
183
197
208
204
196
187
188
192
199
199
198
196
193
190
188
185
186
196
201
199
186
189
209
223
216
208
208
209
204
199
194
193
202
213
210
171
169
180
190
189
181
179
187
196
192
188
192
197
189
181
189
200
206
201
195
186
182
188
194
196
194
196
196
191
187
188
189
190
192
198
201
202
204
210
214
207
199
196
201
202
194
188
199
221
219
164
164
176
187
187
180
177
179
185
180
178
183
189
187
187
194
200
202
201
196
184
176
180
193
194
195
201
200
191
188
194
197
189
187
202
218
217
198
195
207
209
199
190
199
205
197
189
201
220
218
169
171
175
180
187
187
177
175
180
178
178
181
185
186
192
196
197
199
202
197
181
174
183
192
195
197
204
203
189
184
189
196
196
196
205
225
224
199
185
199
213
205
195
200
204
197
192
203
213
204
179
181
181
184
189
191
181
177
183
188
188
189
190
190
193
191
192
200
206
194
175
174
188
192
193
195
206
204
190
176
178
191
205
207
205
211
218
201
188
194
210
210
202
202
205
200
196
203
205
193
181
186
187
187
189
187
182
182
189
193
194
195
196
193
189
187
191
202
202
185
171
178
193
195
191
193
204
204
196
181
175
186
208
214
199
195
208
204
193
194
206
209
205
205
206
202
194
197
202
194
182
185
189
191
186
180
181
190
195
190
187
193
198
192
185
186
194
198
194
182
178
186
194
194
189
190
195
201
203
199
189
187
202
207
194
191
202
205
194
193
203
206
205
205
206
202
189
189
200
202
185
184
185
191
184
176
184
201
195
180
177
189
197
189
185
190
193
190
186
189
197
197
195
192
192
187
185
192
202
214
207
199
198
199
197
197
202
202
190
189
199
204
205
204
203
196
180
180
195
204
191
179
177
185
184
182
192
204
192
174
176
189
193
187
189
193
190
177
179
195
211
206
191
188
189
190
186
183
194
211
216
205
196
197
202
204
204
193
188
189
197
200
203
204
200
189
179
179
190
197
190
179
169
178
182
183
191
196
188
179
184
190
189
186
193
196
183
170
179
203
216
209
193
182
185
194
196
185
180
194
206
205
194
195
206
205
200
189
188
193
194
193
198
202
199
190
185
186
189
191
182
176
168
173
177
178
181
182
183
184
188
188
184
185
194
193
178
174
185
199
206
204
195
178
177
193
207
193
172
175
193
198
192
194
201
201
191
189
196
199
194
187
190
199
198
193
190
192
193
190
171
173
173
175
174
171
171
176
180
185
187
186
184
186
194
191
182
183
193
195
195
199
196
183
173
189
209
198
175
175
191
195
189
192
194
192
188
194
204
202
196
190
188
188
190
190
192
195
195
191
171
173
181
185
178
172
172
177
180
182
186
190
189
188
189
189
186
190
197
193
189
193
197
189
179
185
201
196
183
183
195
195
193
193
192
189
190
197
199
200
199
198
192
178
175
179
189
194
195
193
176
181
192
190
185
182
181
180
178
179
187
197
197
192
190
193
191
196
200
194
183
186
198
197
186
185
196
196
188
192
199
201
196
191
189
188
192
191
190
192
199
204
196
176
168
177
190
195
195
194
183
188
190
186
184
184
186
180
175
182
196
200
195
191
194
196
194
197
199
193
181
186
198
202
192
189
195
195
192
194
204
203
194
186
187
193
193
186
180
187
198
199
190
180
180
186
195
196
197
198
185
189
182
173
175
178
178
172
172
187
199
195
186
188
197
197
192
193
195
192
184
189
199
200
195
193
195
195
190
194
204
202
188
182
191
202
197
183
180
188
193
185
180
186
196
197
194
193
197
200
186
186
173
167
171
176
178
175
177
190
196
187
179
186
196
192
184
186
192
193
191
190
194
195
193
192
191
186
184
192
203
201
183
181
200
214
204
188
186
191
187
175
175
190
203
201
193
191
194
198
191
184
175
176
181
184
186
184
183
187
190
183
179
184
190
190
186
185
189
194
195
187
185
188
190
188
183
177
177
189
200
201
187
183
203
216
208
197
192
187
181
180
187
196
203
199
193
191
193
194
202
192
189
192
197
198
196
189
184
184
188
186
182
184
190
193
190
186
187
197
201
189
178
182
187
183
177
173
174
183
197
205
195
191
200
211
207
199
190
177
176
190
201
203
203
202
199
192
191
193
212
206
201
202
205
205
195
182
180
186
191
192
185
185
191
193
191
187
187
199
204
192
181
183
184
179
173
175
177
179
191
206
205
192
192
201
202
196
182
166
173
194
206
205
204
206
203
192
188
194
209
208
203
198
198
198
187
175
180
189
195
194
193
190
188
187
188
186
188
196
199
193
188
186
184
174
170
179
187
187
187
198
203
194
191
199
201
192
173
167
178
195
201
200
202
207
203
189
186
195
195
198
193
188
192
195
184
174
180
190
192
192
195
194
185
176
180
186
188
187
186
185
185
185
183
178
173
181
197
197
195
196
198
198
194
199
201
189
172
173
187
192
192
194
199
203
199
185
183
192
177
183
185
187
193
199
193
184
184
181
180
187
198
198
184
171
180
190
190
177
171
176
181
184
188
187
180
186
198
205
203
195
195
199
194
195
198
186
176
180
192
192
192
194
198
201
193
183
182
191
169
176
182
189
196
201
196
189
182
176
176
185
200
200
187
178
186
197
191
172
161
172
182
188
194
195
188
188
197
204
202
195
195
193
188
186
188
185
182
185
190
192
196
200
200
199
194
189
186
191
174
178
182
189
194
193
189
185
180
178
183
194
200
197
189
188
192
196
187
171
167
178
191
195
198
199
198
197
197
195
194
194
197
190
183
179
182
184
184
184
185
190
197
205
203
199
194
193
194
197
184
182
180
184
184
180
180
181
182
186
200
207
206
194
191
191
191
185
175
173
176
182
196
197
197
199
204
208
201
187
186
193
197
188
183
183
185
185
183
184
185
186
190
200
203
198
191
191
193
196
190
184
178
177
176
175
176
182
187
194
206
210
204
195
191
192
186
173
168
173
178
185
191
191
189
188
197
206
198
185
184
193
192
188
188
191
193
188
185
189
189
187
188
195
205
198
185
184
187
188
187
184
178
177
177
178
179
182
190
198
201
200
198
194
193
192
185
177
173
174
176
179
182
184
182
181
186
191
191
190
190
191
189
185
187
193
196
192
189
195
195
195
192
199
207
201
185
179
176
175
180
185
180
176
181
188
186
184
190
196
194
189
188
192
194
191
187
189
189
184
179
179
181
182
180
177
175
175
180
190
196
192
187
184
184
188
194
198
196
194
193
195
199
205
208
203
186
176
170
168
178
189
186
176
182
194
190
182
186
195
195
183
181
186
191
188
188
202
213
202
186
181
188
189
186
183
173
170
179
190
198
193
188
185
183
183
188
198
201
193
183
190
202
208
205
199
190
177
172
172
176
189
188
178
182
192
190
183
189
199
200
189
181
181
184
184
187
207
224
215
194
189
194
195
193
187
181
177
184
194
198
195
190
187
185
182
186
198
202
188
176
184
203
208
202
197
193
183
179
185
177
185
185
181
181
186
189
191
195
200
201
195
188
184
182
183
187
204
218
213
198
190
193
196
196
190
186
185
186
191
196
198
193
189
187
188
192
199
198
184
173
186
202
206
200
200
201
189
184
194
177
180
185
183
181
182
187
192
194
194
193
194
193
188
185
186
191
194
197
198
192
188
188
192
193
189
184
183
182
183
188
194
193
188
187
193
200
204
194
178
178
193
204
202
200
205
210
196
186
192
175
180
187
189
185
182
182
184
184
185
187
191
194
193
191
193
192
188
186
187
188
184
181
184
187
184
181
179
178
177
183
193
194
188
185
191
203
206
192
176
179
198
202
200
200
207
211
198
187
190
177
184
193
196
192
185
178
174
173
178
186
190
192
192
195
197
193
187
184
185
184
179
175
178
183
183
181
182
183
181
183
195
204
198
186
186
199
206
193
177
177
193
197
195
198
205
202
192
188
191
182
192
200
201
196
189
182
172
168
177
190
192
187
188
195
196
192
187
187
188
184
176
172
178
187
186
186
190
197
194
192
198
205
202
188
181
192
202
200
184
180
185
188
189
196
200
193
188
193
199
185
199
205
201
195
194
194
185
175
178
190
190
185
187
192
191
187
186
188
191
186
182
182
186
189
189
192
200
205
202
195
196
196
193
184
182
189
200
201
189
184
183
183
187
195
196
187
185
195
203
186
202
206
194
190
196
205
201
184
182
186
188
189
191
188
182
178
182
190
191
189
189
190
190
188
189
195
201
201
195
189
184
181
179
179
185
195
200
197
190
187
187
186
186
190
192
188
186
190
197
187
197
194
186
183
193
208
206
189
180
184
189
191
192
182
168
167
180
190
191
190
192
195
191
181
182
193
199
194
181
176
175
172
170
173
185
196
197
190
184
186
192
193
187
187
191
191
187
184
187
190
189
185
181
180
186
196
196
187
184
186
188
191
189
177
161
163
181
197
195
192
192
193
187
171
170
186
197
191
181
176
175
175
174
174
179
193
195
186
179
181
192
197
188
184
187
191
186
177
180
191
182
182
185
180
178
179
182
184
188
191
189
187
183
176
171
172
186
204
201
192
190
189
183
167
164
182
197
197
192
184
180
185
186
178
176
188
195
190
182
185
190
193
190
182
182
185
184
178
179
187
181
187
192
184
172
168
175
183
188
191
188
181
178
180
183
183
189
204
204
191
186
187
184
174
169
180
196
201
197
186
181
191
196
185
177
184
197
199
195
188
188
189
187
182
180
183
184
179
176
182
182
191
193
185
173
173
182
187
187
187
187
184
184
190
194
190
191
198
197
186
185
188
188
183
181
188
194
193
186
175
170
185
202
191
182
191
204
207
202
192
186
184
185
183
183
186
188
179
173
184
185
190
186
180
179
189
193
189
184
185
190
193
195
198
197
193
192
189
184
179
182
188
189
187
187
191
191
185
172
159
157
178
194
191
188
196
205
205
201
192
184
183
185
186
188
190
192
179
171
191
188
184
178
172
172
182
188
187
182
179
182
185
187
186
187
183
181
186
192
196
200
200
195
180
179
195
202
196
193
196
205
207
207
203
197
193
195
201
206
204
203
210
212
204
188
190
210
218
205
177
172
175
180
180
180
184
187
186
185
191
196
192
177
175
185
183
179
180
188
196
197
193
187
180
181
197
201
199
197
200
202
197
193
194
197
197
193
193
202
204
203
203
206
206
194
193
214
219
202
162
158
172
187
188
184
185
185
180
178
190
199
189
172
172
185
188
181
179
187
194
195
187
179
181
189
197
202
205
209
211
204
192
186
191
202
201
190
185
195
201
199
190
194
206
201
196
210
214
200
163
162
175
192
193
187
185
183
174
170
176
186
184
177
178
186
189
186
187
190
194
195
181
176
182
198
203
204
209
224
225
211
193
189
193
201
202
194
188
193
198
197
188
191
206
206
197
205
210
200
178
178
182
187
187
184
184
183
178
170
169
174
180
184
185
188
191
193
195
196
197
198
186
180
187
201
202
200
207
222
223
208
197
195
194
193
198
203
203
197
198
200
199
199
207
206
203
204
207
201
191
188
185
185
183
177
179
184
186
181
173
176
188
190
191
191
197
203
202
198
193
193
190
184
190
201
199
195
200
205
204
198
199
199
190
180
186
208
215
205
198
206
208
209
210
209
205
204
205
204
189
183
182
185
184
172
171
184
194
191
183
185
196
196
193
192
198
205
204
192
185
187
189
190
195
199
199
195
194
191
186
187
195
197
185
171
178
206
220
209
197
204
209
210
212
211
206
201
209
209
173
167
175
187
188
176
172
182
192
189
185
189
196
196
194
194
196
198
196
186
176
178
189
196
199
199
196
194
192
184
181
185
194
194
187
176
179
198
211
206
197
198
201
204
206
207
201
198
207
217
168
163
172
188
192
182
177
179
184
183
182
186
190
193
195
194
184
183
188
188
179
178
191
206
208
201
195
191
189
185
183
190
193
192
192
191
191
193
197
197
196
198
199
199
199
196
195
198
207
214
177
172
174
187
192
190
183
179
179
180
181
183
185
192
196
189
171
171
190
198
185
181
193
210
213
205
194
188
186
186
186
192
194
195
197
200
198
192
188
189
195
203
205
201
193
190
192
198
201
201
188
185
181
183
190
192
187
179
180
184
184
183
185
190
190
176
162
173
198
207
193
185
193
209
212
209
199
191
188
188
188
191
198
200
200
199
200
196
188
188
197
210
212
206
197
193
194
198
197
195
188
187
183
183
186
186
182
179
182
186
186
185
188
190
184
168
169
191
212
210
190
184
189
202
206
205
201
197
196
198
195
192
198
203
199
194
196
199
197
196
203
210
211
207
205
202
196
195
197
199
179
181
181
183
183
182
178
179
183
184
182
183
191
191
183
174
179
200
214
204
186
181
189
196
202
201
199
200
205
210
206
196
199
203
198
193
198
204
205
206
208
210
208
205
207
205
195
191
198
212
173
174
176
185
185
181
180
185
187
182
178
181
189
190
188
187
191
198
202
197
188
182
187
193
198
196
193
196
207
220
217
202
198
199
199
198
201
208
208
205
205
206
205
201
200
198
193
191
202
217
177
177
175
182
185
185
186
189
188
187
183
184
184
187
193
196
194
189
188
191
192
189
186
186
191
194
192
192
199
213
214
203
195
197
200
201
203
204
202
195
193
200
205
199
189
190
194
197
202
208
186
186
180
179
181
182
187
188
188
192
194
187
179
181
194
199
193
184
182
189
198
196
186
178
183
194
197
192
193
198
200
194
193
199
206
202
197
194
192
187
181
191
204
200
187
188
202
205
197
197
184
188
185
180
176
176
179
183
186
194
199
185
171
177
190
194
192
188
187
189
197
200
190
175
178
193
198
192
186
188
188
183
189
206
216
205
188
186
189
187
182
186
201
202
193
192
203
203
192
189
173
184
189
189
177
170
174
181
185
190
192
185
176
178
183
185
186
192
195
195
195
197
193
184
182
190
194
191
187
189
185
178
189
212
223
207
184
180
188
193
190
189
195
196
193
194
199
196
189
187
163
176
192
199
187
176
181
187
185
183
185
186
186
185
183
180
185
196
204
197
191
193
196
196
190
187
190
188
187
191
190
188
195
214
218
203
185
182
188
195
196
197
194
188
183
187
192
192
188
186
165
172
188
202
199
194
193
193
184
176
180
190
196
193
187
181
187
199
205
194
184
188
200
201
192
185
185
189
191
194
200
203
207
206
198
188
185
186
188
194
199
203
196
186
180
182
192
191
189
188
176
174
180
196
204
203
194
188
183
178
180
189
196
197
192
186
190
200
200
190
180
186
198
200
189
186
189
192
194
198
210
215
210
194
182
178
184
188
187
192
195
197
199
195
190
190
192
192
192
193
184
175
171
185
199
196
179
175
180
184
182
184
194
197
190
184
189
196
196
189
183
187
195
193
187
184
188
193
197
201
212
214
204
189
181
183
184
184
186
191
190
187
193
201
201
196
191
189
192
197
187
173
168
184
195
184
168
171
182
185
180
182
192
192
181
177
184
191
193
193
193
189
188
188
185
183
183
187
194
203
206
205
195
190
198
200
189
183
184
187
188
185
190
197
201
195
188
188
190
193
185
176
176
192
195
181
172
178
186
184
178
183
194
187
173
172
183
188
191
199
205
195
185
186
183
179
178
182
188
196
201
202
194
195
210
210
194
185
183
183
185
190
193
191
189
189
189
189
186
186
185
186
192
200
196
191
190
192
189
182
179
189
192
180
169
173
184
184
186
201
209
197
181
181
180
179
179
179
179
183
196
204
204
205
207
208
196
190
186
180
186
199
198
183
180
191
199
195
184
179
192
198
202
202
200
199
198
193
189
187
189
195
191
177
176
182
187
185
185
196
203
194
181
176
175
178
182
183
174
175
190
210
213
205
201
199
197
196
192
181
185
199
198
184
186
202
209
201
188
181
192
204
204
195
196
197
192
186
186
193
197
200
189
180
180
186
187
185
184
187
190
186
181
175
174
177
188
188
177
174
188
202
208
203
199
197
196
195
190
184
186
192
190
188
202
216
212
198
190
191
190
195
194
192
193
195
184
175
182
194
199
200
194
187
184
184
184
185
186
184
179
178
178
178
179
182
188
191
189
187
187
189
194
200
201
200
197
190
183
182
187
189
189
197
213
216
197
183
187
200
180
184
187
192
197
192
178
172
179
184
190
197
201
197
186
183
183
191
194
186
173
174
179
184
186
186
187
195
204
200
192
183
188
198
203
203
199
183
172
175
191
196
200
204
214
206
182
166
179
199
171
176
186
198
202
191
176
173
175
177
180
190
199
199
191
185
186
196
202
191
177
178
185
192
193
190
189
194
201
202
194
187
189
195
200
200
197
183
171
175
194
209
213
211
208
196
171
155
168
193
169
175
188
200
200
189
176
174
174
175
176
182
189
194
197
192
183
187
197
196
185
185
190
196
197
196
196
194
194
194
196
197
197
195
195
196
195
183
177
181
198
211
211
208
200
190
171
160
166
189
176
178
183
195
191
183
176
176
179
182
182
182
182
193
204
199
177
173
185
193
190
189
192
194
194
197
200
198
186
184
195
207
204
197
195
196
195
184
184
189
201
202
201
200
198
190
180
169
171
185
184
180
179
186
184
178
178
182
188
193
192
187
182
191
205
200
175
163
171
186
186
182
184
186
186
190
199
194
182
183
196
205
200
194
194
196
195
187
188
199
203
199
189
192
203
200
188
184
184
184
186
184
180
179
181
181
182
186
192
199
201
194
189
190
203
200
179
168
172
177
178
178
179
179
179
182
186
185
183
188
200
199
190
185
188
194
194
191
192
201
207
202
192
195
208
208
197
195
192
186
185
191
188
185
185
188
187
186
190
197
207
204
191
190
194
194
184
180
179
176
174
177
182
183
181
178
178
179
184
195
201
196
186
184
184
188
192
194
195
199
203
204
203
206
210
210
205
202
199
187
181
196
197
192
190
194
195
186
184
191
208
209
192
183
187
190
188
188
187
182
176
182
192
196
190
184
179
180
188
197
198
195
192
189
184
183
189
195
194
192
195
203
210
212
211
208
203
200
198
194
179
199
204
198
195
197
199
189
177
185
202
210
192
179
182
188
185
184
188
188
186
188
199
202
199
193
187
186
188
192
194
195
198
196
186
181
187
194
189
183
184
196
207
210
208
201
195
192
197
201
179
192
203
199
196
196
196
191
176
176
192
203
194
183
185
192
186
182
187
193
194
191
194
198
201
198
193
187
184
185
188
194
199
195
187
185
191
193
182
173
177
187
200
205
205
200
188
185
196
208
177
182
194
194
192
192
192
186
174
171
180
193
193
190
193
196
190
183
188
195
194
189
184
186
192
194
192
186
179
177
182
190
193
188
184
188
198
192
173
164
175
186
195
200
202
200
190
185
195
207
176
176
186
191
193
191
185
177
173
174
180
186
189
193
196
198
194
191
190
191
188
183
178
178
182
187
185
181
176
176
181
188
190
183
181
190
201
190
168
163
178
188
190
192
197
201
195
193
195
203
176
172
183
192
195
192
183
173
175
182
187
187
187
189
194
196
195
194
194
189
182
177
175
178
183
184
183
181
181
183
187
190
189
183
184
194
200
188
169
167
183
194
189
186
195
204
200
192
190
199
177
179
189
196
196
192
184
179
183
196
198
191
182
182
189
194
193
189
187
185
180
176
179
187
193
188
185
186
192
195
195
192
189
187
191
196
194
185
174
175
187
191
189
187
194
201
197
187
185
195
178
186
196
196
192
191
190
191
195
199
200
194
183
180
185
191
188
181
177
181
183
182
186
199
203
192
184
189
199
202
196
189
184
188
196
200
193
183
180
182
188
190
190
190
192
193
190
184
184
193
179
190
198
193
185
187
196
203
201
197
194
191
188
183
184
188
187
174
168
177
185
187
191
204
207
195
184
189
195
194
187
180
178
181
194
200
194
186
182
184
186
189
195
194
189
185
186
185
186
189
181
188
189
183
177
186
198
204
201
189
186
190
192
187
183
181
181
176
173
178
183
185
187
198
198
188
183
186
190
185
177
174
175
179
187
193
192
189
184
183
180
187
197
199
186
179
185
190
190
189
182
184
180
176
175
181
194
197
194
188
185
187
190
191
184
178
179
183
184
184
180
176
179
185
184
180
182
187
191
185
177
177
179
181
182
181
181
186
187
182
178
186
196
198
185
179
187
194
190
186
181
182
181
177
176
178
183
188
190
191
189
186
188
192
191
180
181
189
198
193
180
170
172
177
177
176
182
193
199
194
186
181
181
182
180
174
172
179
189
190
183
185
194
196
186
182
185
188
183
181
181
181
187
183
173
172
177
185
191
195
193
187
186
193
196
191
185
188
201
200
184
174
175
179
181
182
187
199
202
199
191
183
179
181
180
172
167
176
195
198
189
185
190
192
188
184
185
185
178
176
178
185
191
182
170
172
180
189
193
196
196
192
189
192
202
201
191
188
195
197
189
186
186
187
189
193
196
198
196
192
180
172
173
179
181
177
174
184
200
200
190
185
187
187
186
186
189
188
176
173
183
186
189
178
164
169
188
195
193
192
196
196
194
193
200
204
194
187
189
192
194
195
192
187
190
195
196
192
187
181
167
162
167
177
180
181
187
196
199
195
187
188
189
182
180
185
196
194
178
173
190
185
179
172
167
168
178
187
190
185
178
179
187
196
196
192
190
190
192
193
194
196
201
203
201
199
200
205
205
196
190
194
199
200
190
189
200
207
203
200
198
202
211
211
203
195
206
219
208
189
190
178
175
175
174
173
179
186
187
183
182
191
193
189
187
189
191
190
186
187
193
195
191
189
194
198
199
199
199
196
194
197
197
193
189
193
209
207
192
188
189
194
200
203
200
196
207
223
212
192
181
172
175
184
183
181
184
187
183
176
185
195
192
182
176
184
194
191
188
188
192
188
174
169
185
198
196
192
195
198
200
201
198
191
193
206
217
204
183
180
184
185
188
191
193
194
200
212
212
198
176
171
180
188
190
188
190
190
180
172
179
189
187
178
177
183
191
191
186
188
192
184
163
156
178
198
196
188
194
202
208
207
197
191
202
219
221
201
180
181
184
184
183
186
188
188
188
199
208
205
178
178
182
187
187
188
191
192
180
173
174
179
182
183
183
186
190
190
185
188
192
188
170
160
179
197
195
186
191
206
210
208
194
189
198
217
218
206
192
188
190
190
189
191
193
191
188
192
205
212
184
184
183
181
180
182
186
186
182
176
174
178
185
189
189
190
191
192
189
188
191
192
183
174
186
199
197
190
191
203
206
202
189
184
189
204
212
211
203
194
194
197
197
198
202
203
198
192
201
212
189
185
182
181
179
176
178
181
180
178
180
185
190
191
191
193
195
197
192
187
189
192
189
187
193
200
197
191
191
198
201
197
187
183
184
189
201
214
209
198
193
198
198
199
211
220
213
197
197
210
186
182
179
184
184
177
176
178
178
177
181
190
194
193
194
196
195
193
191
190
189
189
191
197
201
199
193
189
189
194
195
194
191
188
187
188
192
204
204
196
190
195
195
194
208
224
221
201
196
211
184
180
180
188
187
180
180
181
179
177
182
190
195
195
198
198
188
179
185
193
194
188
194
201
204
196
188
186
187
192
194
193
193
193
194
192
192
194
197
187
186
191
195
195
199
214
216
202
195
209
185
182
182
187
187
185
189
187
183
179
182
189
192
196
199
195
176
166
180
198
202
193
191
198
202
197
186
183
187
194
195
193
192
194
197
194
190
190
188
178
176
192
202
200
196
202
206
203
195
200
186
190
189
184
181
185
190
189
182
181
184
189
190
191
191
183
168
165
181
202
209
197
193
196
199
196
189
188
191
199
200
195
193
196
197
194
190
191
189
177
176
193
209
206
197
198
202
201
197
199
186
196
194
181
177
182
184
181
179
181
184
187
189
187
180
172
170
176
192
205
203
197
192
194
195
196
195
195
197
204
204
196
195
199
198
191
187
196
199
192
184
197
208
206
202
201
201
199
199
205
179
194
195
182
179
181
179
174
176
181
184
184
184
186
179
173
174
187
198
197
190
188
192
195
193
194
196
198
198
202
201
195
196
201
199
190
187
203
211
207
195
196
199
199
201
202
200
196
200
214
174
188
188
184
183
184
178
173
177
185
184
181
183
187
186
180
178
188
192
188
179
182
193
195
191
190
194
198
195
192
191
192
198
199
197
187
189
207
220
211
195
193
194
193
193
197
200
200
202
215
179
183
183
181
184
186
181
177
182
189
188
181
182
190
194
187
183
185
188
180
178
182
193
194
186
185
189
192
191
180
179
182
194
197
194
187
192
209
216
201
185
190
197
191
182
189
202
204
203
207
185
185
181
179
181
184
181
181
185
194
192
181
179
190
195
191
187
186
185
180
182
191
193
186
180
181
183
185
186
177
170
174
190
200
200
192
192
206
205
186
175
187
201
197
183
185
204
208
196
195
188
185
185
184
180
177
176
181
188
194
194
185
180
187
187
184
191
192
188
188
193
197
190
184
182
181
177
177
182
182
170
171
188
207
213
202
196
198
197
184
177
187
204
203
189
187
199
200
190
189
185
183
187
189
182
174
178
185
189
192
192
190
188
187
180
179
190
197
195
193
195
195
190
187
192
187
172
170
183
186
176
175
191
216
227
213
194
190
192
191
185
188
199
202
196
190
190
186
184
184
177
174
182
191
187
180
185
193
193
192
193
195
196
190
178
172
187
200
200
196
192
191
191
195
198
189
175
172
181
185
183
186
200
220
223
209
190
185
191
195
194
188
191
196
194
190
184
177
176
181
172
168
173
186
192
194
196
197
194
190
191
196
198
193
178
172
185
199
199
193
188
187
190
195
197
189
183
181
181
184
191
206
215
212
203
189
183
185
192
197
192
187
188
196
196
192
183
176
171
177
176
168
169
183
197
200
198
195
192
189
188
191
196
194
181
178
187
197
196
191
189
188
187
186
185
185
187
190
188
191
201
216
218
201
183
175
176
185
193
196
191
186
189
200
202
196
187
179
173
177
179
169
169
183
195
194
183
183
187
186
184
186
196
194
183
179
188
194
193
193
194
191
186
181
178
182
187
192
196
200
205
211
210
197
183
173
172
181
190
194
190
185
191
203
205
199
190
185
180
183
176
166
173
188
194
181
171
178
187
184
177
189
199
194
179
176
185
191
193
198
204
196
185
182
180
180
184
192
199
200
195
193
195
196
194
185
174
174
182
188
190
189
190
196
199
195
188
186
186
187
167
163
176
191
191
176
170
181
189
183
178
191
200
191
174
172
182
188
194
204
211
201
190
185
184
182
185
189
193
192
184
183
188
195
196
188
176
174
178
184
192
196
191
182
181
185
188
188
185
183
160
161
175
186
185
183
183
189
193
186
180
189
193
183
171
174
180
184
193
205
209
200
193
188
186
186
188
189
184
180
181
185
190
193
191
185
181
181
183
185
195
200
188
167
165
179
190
194
190
180
159
167
175
180
185
190
192
194
195
190
186
186
179
173
175
179
183
185
190
197
198
195
190
186
185
187
194
190
175
174
183
192
194
190
185
182
182
195
199
197
196
197
182
164
167
182
194
200
198
186
169
174
175
176
188
194
191
191
194
196
192
185
174
171
180
185
185
184
186
185
184
184
186
183
180
189
202
194
176
176
187
190
191
190
188
185
185
198
209
206
200
191
177
171
186
194
197
202
206
202
179
178
175
176
190
192
184
182
191
197
197
190
182
179
183
186
185
185
187
181
176
177
184
183
182
188
206
203
186
184
184
182
185
194
197
190
187
195
206
207
204
190
178
185
202
204
189
190
205
208
182
178
174
180
191
188
179
179
185
189
192
197
196
187
184
184
185
190
194
188
175
176
187
188
182
186
202
206
198
191
187
183
187
197
201
196
186
192
198
203
206
202
192
195
206
202
181
175
191
201
177
172
174
184
190
188
180
178
180
180
184
196
200
189
182
182
185
193
203
200
189
182
187
191
186
185
195
201
193
191
193
192
193
198
200
198
197
197
199
205
212
214
206
202
200
194
173
159
172
190
173
170
173
182
191
188
184
180
178
176
177
186
189
185
183
181
180
185
200
207
201
188
186
188
189
189
190
187
182
187
202
209
201
197
196
199
201
201
204
212
219
219
208
199
193
185
170
160
166
181
175
171
172
180
189
191
188
184
182
178
173
174
177
181
183
179
173
176
191
205
203
191
181
184
191
192
188
173
168
184
205
214
204
194
195
198
200
201
207
215
220
217
202
196
194
184
176
173
178
184
181
174
167
175
187
189
189
188
188
184
173
171
174
180
183
180
169
171
184
197
199
186
175
178
188
194
185
168
167
182
200
203
194
192
193
195
195
195
200
214
219
210
196
192
194
191
185
188
196
195
184
173
168
176
183
184
185
189
192
187
180
179
181
183
184
181
176
177
184
187
185
180
177
180
186
190
185
175
174
187
194
188
181
184
189
193
193
190
192
206
215
209
195
192
196
196
196
201
211
207
186
177
177
182
185
184
184
186
188
188
189
191
190
187
187
187
185
184
183
179
176
177
181
184
187
187
185
184
187
192
189
183
181
183
184
188
191
191
190
199
211
211
201
195
200
201
201
210
212
206
188
186
188
193
191
188
187
186
184
183
193
201
198
187
188
192
191
186
181
176
173
179
184
188
188
188
189
191
194
195
188
185
188
189
185
184
192
194
192
195
210
211
204
200
202
204
203
205
205
201
192
196
201
201
196
192
191
186
177
177
189
199
193
187
192
199
192
177
173
175
180
183
185
187
189
191
191
190
190
189
186
187
200
202
187
183
191
192
190
195
207
207
204
202
204
202
197
196
198
194
192
199
205
202
198
196
194
184
170
169
180
188
185
183
196
205
193
173
169
181
192
190
186
183
187
191
190
185
182
180
182
190
203
205
188
182
189
191
185
190
200
199
199
202
205
199
188
187
190
192
186
191
195
195
194
194
191
179
168
168
171
175
176
180
195
202
192
179
180
188
195
193
183
177
182
190
187
178
171
173
179
188
199
197
183
183
192
186
174
178
192
195
196
200
204
197
187
187
190
191
179
183
185
189
192
192
185
178
175
173
170
169
172
181
191
195
190
188
189
190
190
190
182
177
181
187
185
177
170
173
180
185
188
184
181
187
195
185
165
172
189
195
193
193
199
201
197
194
190
187
179
180
181
185
190
190
185
183
186
186
175
171
174
181
183
183
186
191
193
187
181
183
183
180
182
187
185
178
176
180
184
184
182
181
185
193
197
182
163
172
192
199
192
187
193
207
214
203
187
181
185
181
184
187
191
191
187
190
200
198
185
179
179
183
182
182
182
183
182
178
177
181
185
186
187
188
184
182
184
188
185
178
176
182
190
195
191
177
168
181
199
202
194
186
193
210
218
201
180
180
185
182
188
193
194
190
187
195
205
202
190
187
184
181
183
188
185
174
164
169
181
185
184
189
193
191
184
184
192
194
182
175
177
187
195
193
181
172
175
188
198
198
195
192
194
204
207
192
183
185
181
179
188
195
194
188
185
189
198
195
192
189
186
182
185
195
191
170
154
167
185
187
185
192
198
193
185
185
190
186
175
174
181
194
198
190
177
174
181
187
189
191
195
198
196
193
189
188
191
196
176
177
181
186
190
188
183
182
186
189
189
190
187
183
187
199
198
176
161
172
183
183
183
191
196
192
186
186
184
178
174
179
194
204
201
190
176
178
184
185
180
183
194
201
196
183
183
190
205
208
171
177
179
179
183
186
180
178
184
189
189
188
188
189
192
195
196
185
176
178
180
178
179
189
192
187
185
185
178
172
173
185
200
204
203
189
176
179
186
184
174
177
193
199
194
183
184
196
206
204
171
181
181
177
177
179
179
178
189
194
192
187
189
195
197
193
189
187
185
183
180
175
179
190
188
181
183
188
181
175
175
183
191
197
199
189
174
178
190
189
177
178
193
198
195
188
189
196
195
190
175
185
186
178
172
175
181
186
192
197
195
188
189
202
204
195
184
182
183
184
180
178
182
189
186
183
184
186
184
182
181
180
178
182
192
187
171
177
195
194
183
183
194
202
197
193
192
191
186
177
175
187
190
181
172
177
183
188
192
198
197
192
190
200
208
201
185
177
179
185
188
186
185
188
192
192
189
184
184
185
186
179
170
172
185
184
172
179
198
197
185
184
198
202
199
196
195
191
184
177
174
183
188
183
176
178
184
186
189
193
195
192
190
194
204
201
187
174
177
190
196
195
185
185
193
197
190
179
179
187
186
182
171
172
182
183
178
184
197
192
184
190
197
196
194
195
199
195
187
187
173
179
182
176
171
173
180
183
186
187
184
181
186
195
196
195
194
193
190
186
188
191
192
196
210
213
202
189
192
198
193
182
186
191
191
187
190
202
208
203
195
195
197
198
197
198
204
206
194
188
179
182
181
177
173
173
178
182
185
185
183
183
186
191
190
189
194
198
196
190
190
193
190
194
209
215
200
187
189
192
189
186
190
196
196
193
196
201
200
193
187
187
192
195
196
200
207
211
197
189
185
183
178
178
177
179
182
184
185
186
189
189
187
185
182
181
191
203
205
194
190
188
184
186
198
203
192
184
184
184
183
185
197
202
206
205
201
196
190
187
185
185
189
192
193
196
205
208
200
197
183
181
176
178
182
187
190
189
187
188
192
191
186
182
179
179
189
197
199
191
185
181
176
174
183
192
189
180
177
175
175
186
198
203
211
210
203
192
188
190
189
189
190
191
191
191
193
196
202
206
180
179
176
178
185
192
195
192
187
189
193
191
185
181
179
181
187
191
189
184
183
182
177
173
178
188
189
180
177
175
179
188
193
198
207
211
206
194
191
194
194
193
192
191
191
190
189
187
201
211
176
180
177
178
186
194
195
187
182
184
193
193
183
177
176
184
189
188
183
181
189
190
182
177
183
193
192
185
184
187
191
193
190
189
201
210
208
201
193
192
193
191
189
189
193
197
196
187
197
211
184
185
183
183
186
190
191
183
175
178
193
196
185
173
174
188
193
190
185
189
201
201
190
185
190
197
193
187
188
198
205
201
189
188
198
207
209
203
194
187
187
187
184
182
195
210
208
195
194
206
189
188
185
185
185
185
186
183
173
174
190
196
187
173
175
192
198
191
190
201
210
204
191
187
194
195
191
184
187
201
210
201
190
191
205
206
201
196
191
186
187
187
184
182
197
215
218
202
191
201
189
184
182
185
182
177
184
187
181
177
186
197
193
180
183
197
198
188
188
200
209
200
184
183
187
190
188
183
186
199
208
197
189
194
209
208
194
186
187
188
188
189
189
189
196
212
218
205
193
199
184
178
180
181
178
174
185
192
186
181
187
202
197
187
186
198
197
186
181
190
202
194
178
174
179
184
188
186
188
199
206
195
187
195
207
205
193
186
186
187
187
192
196
197
198
208
213
206
195
201
176
180
183
179
174
175
184
189
185
184
192
202
195
184
182
192
196
183
172
180
194
193
177
172
174
182
188
190
195
204
204
193
189
195
200
200
196
194
191
185
182
192
203
204
202
204
207
204
199
200
176
191
194
181
175
181
184
181
180
184
200
205
191
178
174
187
193
183
172
173
187
190
187
178
180
185
190
191
198
205
202
193
194
198
199
196
199
204
201
188
180
188
201
204
203
202
203
201
199
199
182
198
197
184
180
187
186
176
174
186
201
200
186
179
177
185
186
180
175
174
181
190
192
188
187
188
190
192
195
197
193
189
195
202
199
193
196
208
208
193
181
186
196
199
201
200
198
198
197
198
184
191
188
183
185
190
187
174
174
186
194
192
187
186
188
186
182
180
180
178
178
189
198
198
192
189
191
189
185
181
177
179
193
202
198
187
188
202
207
193
184
185
190
193
196
197
195
194
194
196
181
179
174
177
185
189
183
175
178
183
185
184
188
195
194
186
178
182
186
184
181
188
199
200
191
186
186
185
182
171
169
173
190
199
196
186
185
197
199
189
181
185
190
191
190
190
192
192
193
196
181
166
163
175
187
186
177
174
177
179
175
176
190
200
193
183
180
184
189
190
190
194
195
193
186
179
176
178
178
175
170
172
187
197
196
187
187
196
193
183
177
188
198
194
184
184
188
193
194
196
181
163
164
180
187
180
172
174
177
175
168
176
193
201
189
180
185
189
189
189
195
195
190
186
183
177
164
167
178
181
175
176
187
202
198
193
192
199
194
182
178
192
203
198
186
181
185
193
195
196
184
170
172
185
187
178
172
175
180
177
174
180
196
200
184
182
191
195
188
187
193
192
184
184
186
182
169
167
178
180
177
179
191
202
201
194
194
200
196
186
180
191
201
198
187
180
182
187
194
197
185
176
175
181
184
179
176
180
184
183
183
188
198
196
184
184
196
198
183
181
187
185
177
180
192
193
182
175
174
174
174
183
197
201
197
190
190
198
198
190
185
185
190
193
190
183
181
183
188
192
181
178
173
175
178
180
182
184
186
187
189
193
197
192
184
186
198
197
182
178
181
180
177
179
193
198
193
184
177
174
179
193
204
200
189
182
187
194
199
192
186
177
180
187
192
190
184
181
182
187
178
179
173
171
174
180
184
187
187
189
191
192
190
187
181
185
196
193
186
183
186
185
181
179
185
194
193
188
184
183
189
202
206
198
184
178
184
195
200
197
187
174
174
186
197
198
189
182
182
187
178
181
179
173
173
179
185
186
187
188
191
193
192
189
182
184
190
191
188
191
196
194
184
178
180
185
189
189
191
192
194
198
202
198
186
179
182
190
197
197
190
181
180
189
201
201
193
186
187
193
175
178
184
181
176
179
183
189
190
188
192
197
197
192
184
184
188
190
193
199
206
201
189
182
180
182
185
191
196
193
186
185
190
194
187
179
179
184
189
193
193
190
188
193
199
199
190
189
192
196
169
171
178
179
176
177
180
187
190
190
192
197
199
193
188
186
188
192
199
207
209
205
194
187
184
184
187
192
193
188
177
174
181
185
179
174
176
178
181
187
194
195
191
190
193
192
188
188
195
194
162
161
166
173
177
179
178
181
190
192
191
188
187
185
186
188
189
192
202
206
206
203
200
195
191
189
187
187
188
188
180
176
174
171
168
166
177
180
179
184
196
199
190
184
184
183
181
187
195
193
161
160
162
168
182
182
173
175
189
193
187
176
172
176
187
189
189
191
196
197
195
196
197
196
194
192
186
180
186
194
193
180
170
167
164
167
182
185
186
189
195
194
182
177
177
175
175
189
200
197
168
166
163
173
186
185
174
173
187
194
186
170
166
175
186
188
187
188
189
186
184
186
191
193
194
194
191
183
189
201
201
183
174
174
175
177
183
189
193
197
198
193
178
170
176
177
177
192
209
205
181
173
169
180
190
186
177
178
189
193
186
179
177
179
183
185
184
185
185
179
174
179
190
193
190
193
199
197
193
194
191
181
181
190
190
181
178
187
200
204
203
191
174
169
181
185
186
194
208
209
188
178
170
178
189
185
181
184
189
189
190
192
193
185
181
182
183
185
186
177
170
175
189
192
184
187
203
209
194
184
182
183
190
198
193
182
176
187
204
206
204
193
174
169
180
190
191
193
198
198
186
177
169
173
185
186
187
188
187
186
191
198
201
186
176
178
184
188
188
183
178
176
186
189
180
181
198
206
189
179
183
191
196
197
192
183
181
194
210
211
205
198
181
176
176
186
188
188
187
185
182
178
167
168
181
190
195
191
186
185
189
200
197
182
171
175
186
190
190
191
190
179
178
180
181
182
189
191
182
183
189
193
193
190
189
188
188
200
215
216
205
199
193
185
180
175
184
188
186
182
180
176
163
162
180
195
199
192
186
184
187
192
191
177
168
174
189
190
191
197
197
184
170
173
184
186
182
177
179
189
193
187
182
183
192
193
194
198
211
213
205
203
205
200
187
177
183
192
196
193
181
173
162
163
180
192
196
191
187
182
181
184
184
177
171
174
187
190
193
199
201
187
171
174
188
191
180
171
182
194
188
177
173
179
193
194
194
195
198
201
202
205
210
208
193
183
184
194
206
209
179
168
164
169
180
185
187
188
187
180
175
179
182
180
176
178
189
192
194
196
193
185
178
181
192
192
181
177
187
193
185
174
173
182
190
192
193
192
190
189
196
205
208
203
196
192
190
194
207
213
179
170
171
175
177
176
176
181
184
182
175
177
182
184
185
186
189
194
194
192
185
180
181
186
192
190
187
187
193
194
185
179
178
181
184
192
202
200
188
185
196
207
202
194
193
195
196
197
200
202
183
183
184
183
175
169
171
178
185
185
176
178
183
188
189
191
192
192
192
188
182
177
179
183
187
189
190
192
195
194
187
183
183
186
184
191
204
204
191
192
203
207
197
185
189
198
199
197
194
189
192
197
196
182
172
169
172
177
188
186
180
178
182
187
193
197
195
190
187
186
184
181
172
174
180
186
188
190
191
190
184
182
189
193
186
184
195
200
198
202
207
206
195
188
191
197
201
200
191
177
191
200
199
182
176
176
178
179
186
184
180
179
179
180
190
199
197
188
180
184
192
189
177
171
178
183
184
183
184
182
178
178
191
196
185
177
186
190
196
204
210
201
199
197
197
194
194
200
191
175
184
191
191
181
181
183
181
179
183
182
178
175
174
174
183
197
198
188
179
184
195
193
180
176
180
185
182
178
176
175
173
178
191
194
182
178
182
184
187
197
201
201
200
202
201
193
190
195
190
177
175
184
185
182
184
189
184
181
183
179
174
171
171
173
180
188
193
187
182
183
190
192
183
180
185
190
186
175
173
175
176
181
188
189
183
184
188
186
181
188
194
197
200
201
201
198
196
197
187
174
179
184
184
182
184
188
188
187
186
180
170
169
178
179
178
179
185
188
183
178
184
189
185
182
186
190
185
177
176
179
181
182
183
184
187
193
194
187
180
184
193
195
197
198
199
207
212
203
183
170
188
187
185
180
182
190
192
194
190
176
169
175
185
187
180
179
180
181
176
176
182
189
188
183
184
185
180
178
181
184
180
174
178
184
191
191
188
184
182
187
195
195
195
193
196
209
217
203
182
175
193
185
182
182
189
192
192
190
188
177
173
177
185
186
184
186
183
176
170
172
185
193
186
180
180
180
179
179
186
189
177
169
175
188
193
180
171
174
185
195
197
192
193
196
200
204
203
196
190
187
188
180
178
185
195
197
185
181
181
180
178
181
181
182
186
192
189
175
167
174
187
190
185
179
179
179
181
183
187
187
175
170
180
193
192
173
159
167
184
194
191
187
189
197
202
198
188
189
199
204
179
176
179
189
201
198
178
170
181
188
187
183
179
180
186
194
194
183
174
179
185
185
183
182
180
181
185
186
183
179
176
176
188
199
193
175
162
168
181
186
185
183
189
197
201
194
184
191
207
212
177
178
179
184
190
188
174
172
186
196
192
185
181
181
186
192
195
189
183
182
184
184
187
189
181
178
187
189
180
171
172
179
193
198
197
185
176
178
182
181
179
181
190
194
197
195
192
195
205
204
182
185
178
175
177
180
177
180
192
199
194
188
184
184
184
187
189
188
185
183
183
184
190
194
181
173
184
190
182
169
168
178
188
194
195
190
185
189
191
181
176
183
192
193
193
195
198
198
195
191
187
186
176
168
171
179
183
186
192
195
192
188
187
186
184
182
184
184
181
180
182
184
190
193
182
170
179
186
184
177
174
178
181
186
191
188
183
193
201
188
177
182
192
194
194
197
199
194
189
183
186
186
176
170
177
188
188
186
185
189
190
189
187
186
184
181
178
177
177
181
183
183
183
188
185
178
178
181
184
185
187
187
183
182
188
186
178
190
201
191
177
179
191
198
203
201
198
192
190
189
178
178
178
178
190
194
189
179
179
185
189
189
188
187
187
183
172
169
176
187
191
183
179
183
188
185
180
176
178
189
202
205
192
186
190
188
178
181
193
191
178
174
183
195
203
203
194
191
195
203
163
176
189
182
180
186
192
186
183
187
189
183
179
181
182
180
182
182
179
178
182
183
180
178
192
205
193
175
176
195
204
194
183
192
204
200
185
186
196
197
195
196
194
192
194
199
202
195
188
189
165
174
182
179
178
182
184
182
184
195
194
179
171
180
184
175
176
189
195
189
180
183
188
192
200
205
192
179
184
200
207
198
196
200
209
201
183
183
195
197
195
193
192
192
195
201
205
201
192
189
173
173
174
175
178
180
180
180
187
200
194
176
170
182
185
175
173
195
206
196
177
181
195
199
199
193
185
181
184
193
196
196
197
207
210
199
176
178
191
201
198
197
197
196
197
201
207
206
200
195
177
172
170
176
181
183
181
180
189
199
197
182
176
184
186
176
177
196
205
190
170
176
192
190
180
181
182
182
182
180
180
186
194
207
211
192
171
175
194
206
204
203
203
202
201
201
204
204
204
206
173
170
170
178
189
189
186
183
186
196
196
187
183
183
182
180
183
194
194
179
167
175
183
178
170
173
185
187
185
174
174
180
195
209
208
191
174
179
197
204
202
202
203
202
200
199
199
198
202
209
168
170
174
183
192
194
191
186
186
190
194
195
186
176
175
180
187
189
185
177
177
180
180
174
172
180
190
194
189
185
184
188
200
210
208
194
183
187
191
192
190
192
195
196
196
197
198
197
199
206
172
179
183
188
191
193
193
189
186
186
195
198
184
166
167
178
188
186
185
187
195
196
188
179
181
188
190
191
193
196
197
198
202
210
208
196
191
188
185
180
180
184
188
190
190
196
202
200
200
202
184
185
186
186
184
185
191
193
189
185
191
195
184
164
166
177
188
186
189
199
208
205
189
181
184
190
190
186
189
198
200
199
199
206
207
199
189
185
183
183
185
187
189
189
188
197
205
206
204
202
189
183
180
181
174
172
185
199
193
184
186
193
188
172
171
183
193
191
191
197
203
201
185
174
177
188
189
185
186
194
199
190
189
199
207
199
185
180
188
196
198
195
193
191
193
197
205
210
209
205
187
176
174
174
171
167
180
192
192
184
186
191
189
176
174
186
198
198
189
186
187
189
179
167
169
183
188
187
187
193
193
183
184
196
206
200
188
186
197
209
208
198
197
198
200
202
205
210
209
207
180
172
174
175
174
172
176
184
186
186
190
195
191
177
173
190
204
199
184
172
173
181
178
172
173
179
184
188
192
197
192
183
186
196
200
199
198
200
203
205
203
197
196
201
204
203
202
205
204
201
179
179
182
184
185
184
181
180
180
185
199
203
189
173
175
193
204
197
177
171
172
184
184
182
183
182
180
183
195
202
192
187
192
198
198
198
208
210
203
195
193
194
196
200
204
202
199
199
199
191
184
186
191
189
190
190
189
182
180
186
202
203
187
178
184
196
200
190
178
178
184
188
186
187
196
191
178
177
191
197
190
187
193
200
198
195
206
208
198
186
186
193
196
197
201
199
192
192
193
185
187
185
184
185
187
189
193
188
180
183
194
198
189
185
189
196
193
186
184
190
193
190
184
188
203
202
184
174
185
195
192
183
189
198
198
195
196
196
188
183
188
193
193
196
201
199
187
184
187
189
182
174
171
176
181
180
183
187
182
177
181
189
192
190
188
189
187
186
190
197
198
190
182
185
200
202
184
173
183
198
197
185
184
194
196
193
187
182
177
181
191
194
189
191
200
198
185
179
188
195
174
161
161
175
181
173
175
183
182
170
167
181
193
191
181
179
183
188
191
196
198
190
181
181
190
190
178
174
188
204
203
188
181
189
191
190
186
179
173
176
185
195
192
190
195
194
185
184
193
200
175
163
165
179
183
175
172
180
181
167
162
175
191
190
178
178
186
188
186
189
193
192
181
176
179
179
175
177
191
204
201
187
182
186
185
184
189
188
177
168
178
194
199
193
189
186
185
189
200
203
182
176
176
183
186
182
179
181
183
173
166
174
190
191
185
187
194
189
176
175
187
190
179
172
177
181
182
184
190
194
189
181
183
185
177
176
190
196
184
166
173
193
203
195
184
183
186
197
202
201
185
184
179
180
184
185
184
183
182
177
173
177
188
192
194
200
201
191
171
167
178
180
175
172
180
191
193
190
186
182
176
177
181
184
175
173
190
198
189
169
173
191
202
193
183
183
189
197
200
199
181
182
177
176
178
183
185
183
180
176
177
181
184
188
194
206
208
192
170
168
177
179
177
178
190
196
196
190
185
180
177
180
185
186
179
180
193
199
190
175
177
188
191
187
185
188
191
194
198
202
177
180
178
173
172
178
186
184
175
174
177
180
181
183
190
198
200
189
178
178
186
185
183
186
193
194
187
183
185
188
187
188
190
188
184
186
198
201
192
185
185
186
184
182
186
191
193
194
199
205
177
182
184
174
168
178
188
187
178
178
182
184
183
183
185
191
192
189
185
188
194
191
187
188
189
186
182
182
190
194
192
193
192
193
189
190
200
200
192
191
191
188
186
186
192
194
188
190
201
209
180
185
187
178
171
178
192
193
186
185
188
190
189
188
188
189
191
192
194
194
193
191
187
185
183
182
184
188
191
191
188
189
192
191
188
189
193
193
191
192
194
191
191
197
198
194
184
190
204
208
183
183
182
178
174
179
188
190
189
191
193
193
190
192
193
194
196
198
202
197
193
192
190
185
182
185
190
192
190
186
184
186
189
186
180
178
185
182
181
188
194
194
196
204
207
193
181
187
199
205
181
177
175
176
178
177
176
176
184
193
194
189
187
191
197
200
200
201
203
195
191
192
191
188
187
189
188
187
189
191
190
190
187
179
172
171
179
176
173
183
192
191
195
205
207
192
179
183
194
198
176
171
170
176
180
177
162
163
181
193
190
183
183
190
197
199
199
198
197
192
191
191
189
188
192
193
183
177
190
203
200
191
184
175
171
174
180
173
164
176
188
186
186
196
199
186
175
179
190
196
175
174
174
180
186
178
161
161
182
192
186
179
184
191
195
193
192
191
190
188
187
186
184
185
197
195
182
178
192
208
204
189
183
182
179
180
183
174
164
173
185
184
181
186
188
180
179
185
193
196
180
181
182
186
188
179
169
172
187
191
184
183
188
193
191
184
181
184
186
183
180
181
183
189
194
196
187
186
190
194
190
185
188
190
184
179
177
174
171
175
181
183
180
179
181
183
187
191
193
196
185
187
185
187
187
182
177
180
187
190
187
186
189
193
192
183
178
179
180
177
173
177
187
190
187
188
195
193
184
179
179
184
192
194
183
175
173
177
179
180
182
182
180
176
177
184
191
193
191
187
189
188
186
185
186
183
179
180
186
190
191
188
186
188
190
191
184
179
176
174
172
175
185
187
179
180
191
196
180
171
175
186
193
192
184
178
175
181
186
186
182
182
180
176
174
179
191
195
187
182
193
192
183
183
184
183
182
180
185
192
197
195
185
181
190
199
196
185
174
176
178
177
175
176
175
176
186
190
183
182
180
180
182
186
186
182
177
181
192
191
182
183
189
186
175
172
186
197
189
181
190
191
184
178
178
184
186
184
185
192
201
202
190
180
184
202
207
193
178
183
193
184
169
168
176
179
181
187
196
193
181
167
167
181
189
186
176
180
190
190
182
185
203
204
184
171
183
198
196
185
181
185
181
176
177
186
191
186
186
187
198
202
193
182
183
198
208
197
185
191
199
189
171
170
181
182
179
185
204
203
181
162
165
183
191
187
179
182
185
185
183
191
210
209
187
178
184
195
195
194
174
178
179
177
180
185
187
187
184
182
187
189
188
184
186
192
198
195
191
193
196
190
180
180
186
182
177
187
206
205
187
175
175
183
187
189
190
190
186
179
184
197
208
204
190
185
189
189
191
196
173
180
181
177
176
178
180
181
182
181
176
175
179
184
187
189
190
191
192
191
189
183
183
188
189
185
182
187
199
202
198
193
188
179
181
193
206
202
184
172
186
200
200
189
186
191
191
188
186
192
182
191
188
175
168
169
172
176
184
185
172
169
176
185
188
187
187
188
190
189
184
178
179
184
188
188
187
189
193
198
203
200
188
172
172
192
215
209
186
174
187
202
194
183
182
192
195
195
192
189
190
201
192
169
161
165
170
181
193
191
176
176
181
184
183
184
187
188
187
187
186
180
176
181
186
190
192
190
188
192
196
192
180
170
173
184
200
203
187
184
190
202
197
186
184
188
198
204
202
188
187
197
187
171
163
170
172
184
201
197
183
184
188
180
174
181
193
188
179
184
192
188
178
179
186
191
193
192
190
187
184
177
173
172
172
175
182
188
191
194
197
199
199
195
189
183
189
205
210
190
177
184
181
178
180
182
180
185
201
198
186
187
187
174
170
182
195
185
169
177
194
192
181
181
190
193
193
194
193
187
178
171
172
173
175
175
176
181
194
199
200
198
199
199
194
186
181
197
207
196
173
180
181
184
190
192
185
184
193
191
187
184
182
172
172
185
193
182
163
171
190
192
181
182
191
192
191
190
192
189
180
177
175
177
181
184
184
183
190
197
197
194
194
197
199
190
182
188
197
192
179
183
184
182
188
193
189
183
184
184
184
183
179
175
175
185
192
182
168
175
189
192
183
182
189
190
184
183
187
189
186
182
179
180
188
194
193
188
188
191
192
189
187
192
197
196
189
187
190
190
187
189
182
172
177
190
193
181
176
178
183
185
182
179
180
186
191
186
178
182
193
196
186
181
184
184
175
173
184
188
186
183
181
184
192
196
190
187
188
191
188
183
184
189
193
195
192
191
191
192
188
185
177
168
175
188
190
178
174
177
184
185
180
179
183
187
190
188
188
190
196
196
186
181
180
178
169
169
182
190
188
181
183
190
194
190
177
178
189
195
188
181
182
187
190
190
189
191
199
199
183
179
177
176
182
187
183
178
178
183
185
180
174
173
183
187
189
188
188
189
192
189
184
181
178
175
171
173
183
192
189
181
178
188
191
183
168
171
185
196
191
185
184
189
191
186
184
191
201
201
179
177
181
190
193
187
179
179
188
194
190
179
172
175
180
185
187
187
185
185
184
182
183
183
180
179
181
181
183
188
191
181
178
181
187
182
171
170
180
188
192
192
188
190
194
192
186
191
195
195
184
182
185
191
189
179
174
184
197
202
193
181
177
177
177
180
184
185
184
183
182
182
186
187
180
178
187
188
183
184
185
177
174
176
179
180
181
183
182
183
189
195
192
187
193
196
196
192
187
182
188
185
181
178
175
172
177
187
198
196
193
186
184
178
173
175
185
187
182
183
185
187
190
190
180
174
186
193
190
183
178
174
174
174
173
173
186
197
193
181
184
194
193
183
188
199
202
190
177
176
193
180
169
166
170
176
183
187
191
188
186
187
184
173
164
167
185
187
183
182
185
188
190
188
179
171
181
192
194
190
185
183
183
179
168
168
185
203
204
184
175
184
188
182
189
199
198
185
173
182
191
177
166
165
177
185
186
184
182
180
182
183
181
168
160
164
182
186
183
182
183
183
184
185
179
172
177
186
193
196
198
201
195
182
172
173
184
197
200
182
170
174
180
185
197
203
197
181
179
195
186
176
174
179
189
195
187
179
176
180
184
184
181
169
167
168
173
178
182
185
186
182
182
183
181
178
179
179
178
188
206
217
205
186
183
189
189
191
189
177
169
166
170
184
198
205
194
182
186
200
174
174
172
169
177
193
197
186
181
186
190
182
173
175
179
180
180
180
181
182
183
181
178
178
181
187
192
190
188
191
203
209
200
196
207
211
196
181
179
189
199
205
198
193
195
201
204
196
186
189
170
167
167
169
177
186
187
182
183
196
196
177
162
172
184
181
174
180
193
191
181
181
187
194
191
189
187
187
192
200
214
218
208
203
210
211
196
181
184
197
202
201
194
192
198
204
204
201
193
188
174
169
168
171
176
179
179
179
189
201
193
172
160
177
189
182
171
183
204
199
183
184
196
201
196
188
183
184
192
203
211
211
200
199
203
202
184
179
194
206
208
202
196
196
200
204
205
206
204
193
179
171
170
174
178
178
176
179
192
196
183
170
173
186
192
186
175
184
201
197
184
183
193
194
185
183
184
187
193
200
203
198
189
192
197
189
175
178
200
213
214
209
204
204
204
203
205
208
212
204
176
172
171
176
181
179
178
184
191
188
174
173
185
195
193
185
182
190
197
189
178
180
183
179
177
179
191
194
196
198
196
189
185
195
196
184
173
180
198
207
208
208
209
209
207
203
202
202
206
207
169
170
175
182
183
182
182
190
192
184
173
178
192
196
189
181
183
189
191
182
173
178
181
178
176
180
193
198
199
198
195
194
198
201
197
184
181
183
188
190
194
200
207
211
208
202
201
200
202
205
165
173
182
186
182
181
189
199
200
190
181
184
193
192
182
175
179
187
191
186
179
185
190
189
183
183
189
195
197
196
196
198
208
208
194
185
186
185
181
178
184
191
207
211
201
198
202
205
205
203
174
180
186
184
175
174
189
205
204
192
185
186
191
190
178
167
172
187
196
193
188
192
197
191
185
184
186
189
192
193
191
196
206
206
191
185
186
188
186
185
187
192
204
205
195
192
204
212
212
209
184
185
184
179
169
168
185
203
204
192
183
183
191
191
181
171
178
191
196
193
188
193
192
184
181
184
186
186
187
185
184
184
192
198
191
182
184
191
198
200
199
197
199
202
193
192
203
217
217
215
192
184
180
175
171
169
179
191
193
184
176
181
190
191
184
180
187
196
196
187
183
186
184
179
179
183
187
186
185
185
180
177
182
193
194
186
186
196
210
214
207
197
196
199
199
196
201
211
217
213
192
180
179
181
180
177
177
182
182
178
176
182
188
187
186
191
197
199
195
184
181
183
185
184
182
181
182
184
189
190
183
180
185
195
194
190
192
200
208
211
204
193
193
197
202
199
198
203
207
204
185
178
180
188
191
183
179
179
179
179
181
185
187
186
191
202
203
198
192
189
188
188
188
189
186
181
176
180
190
191
186
185
193
196
193
191
196
200
199
196
194
191
191
195
201
199
195
198
200
193
181
178
185
193
191
186
186
188
185
183
183
185
184
184
194
207
204
193
191
199
202
193
184
183
187
184
175
175
186
191
189
187
194
195
192
192
196
198
188
185
193
196
193
190
196
196
190
191
193
190
180
178
183
191
183
171
185
199
194
183
182
184
183
182
191
205
204
189
188
204
211
191
165
165
184
189
176
172
183
194
191
187
186
189
190
191
194
193
188
189
202
206
192
187
191
195
186
186
191
194
179
177
183
187
171
159
178
202
196
182
178
183
181
179
180
193
198
188
186
200
208
187
157
154
179
194
183
172
185
200
200
185
180
183
188
191
191
188
186
193
208
208
192
181
189
196
187
184
191
199
179
179
182
183
170
159
175
197
196
184
180
185
183
173
172
182
193
189
184
188
197
187
162
160
181
192
183
175
189
208
206
188
176
179
185
189
190
185
181
185
199
200
190
184
194
199
190
186
191
198
182
184
182
180
175
173
182
195
195
190
188
189
187
176
172
180
188
186
179
179
189
190
179
171
180
187
185
181
191
206
203
185
179
180
184
187
190
189
175
167
180
194
194
190
195
198
192
186
188
191
184
187
181
178
182
188
194
195
195
194
193
193
189
183
183
185
190
186
179
177
183
192
189
177
178
188
190
188
192
195
191
181
181
184
184
184
191
191
171
154
165
190
201
195
197
197
192
189
188
187
183
184
179
175
183
197
201
195
189
190
191
191
189
188
192
195
192
185
181
181
186
192
192
181
182
189
191
189
188
188
185
177
182
186
187
186
193
193
171
154
166
191
203
197
193
194
192
190
190
191
178
179
177
176
180
193
197
190
179
179
184
184
181
181
193
199
195
183
182
187
192
193
191
188
189
187
182
180
185
190
189
181
183
188
190
192
197
190
172
163
178
195
201
193
188
189
190
192
196
200
173
176
179
178
178
183
187
184
174
172
176
175
171
173
186
195
192
181
182
194
198
195
191
193
193
181
169
169
184
198
198
189
186
185
189
197
200
189
174
172
186
199
201
195
183
181
186
194
202
206
171
180
186
181
172
176
186
186
176
173
174
173
172
174
182
190
190
187
188
194
196
192
189
191
191
180
169
173
186
196
199
192
186
185
190
196
197
187
175
177
186
195
204
203
186
171
178
194
207
206
177
183
190
182
171
175
187
190
183
181
181
180
179
181
186
189
191
194
194
192
188
186
186
186
186
184
182
182
185
189
191
191
190
188
189
190
189
183
181
183
185
187
202
210
192
170
175
191
205
203
183
185
187
182
174
176
183
185
186
188
190
188
187
189
191
192
196
200
198
188
178
180
183
183
184
190
194
190
182
181
186
193
194
194
189
185
182
179
181
186
186
183
194
206
195
178
177
187
197
196
181
179
181
181
180
177
175
175
183
192
195
193
192
193
194
195
200
205
196
183
174
178
181
181
186
194
192
185
178
179
187
199
205
200
192
185
182
179
179
184
184
180
184
194
193
189
187
189
191
192
175
173
174
178
181
177
169
168
180
193
195
194
194
194
193
194
196
197
190
183
180
180
178
176
188
195
185
176
176
182
190
199
204
201
189
186
186
180
176
179
180
176
178
184
189
193
196
192
186
186
171
173
175
175
177
176
173
174
183
190
190
193
196
196
191
187
188
189
189
186
185
183
173
174
191
196
182
175
179
185
186
189
194
193
184
186
188
185
172
171
173
175
180
185
186
191
199
198
186
182
170
176
176
174
174
176
177
181
186
189
186
187
192
196
188
177
177
185
191
190
186
181
178
179
191
194
183
176
181
182
181
182
187
184
179
180
189
187
172
166
169
175
189
193
186
187
196
195
185
180
172
178
179
178
178
179
176
180
187
189
183
180
182
192
192
182
174
180
192
192
182
181
185
187
189
190
186
180
178
180
183
184
184
180
175
180
188
186
173
168
171
183
197
197
188
186
189
190
182
181
175
177
180
184
184
180
173
173
183
188
185
173
172
185
199
195
180
177
182
185
183
182
186
189
188
187
183
179
176
182
193
193
187
180
179
184
186
180
174
173
179
187
194
194
190
186
186
185
179
181
178
176
181
190
187
177
168
171
178
186
190
182
173
181
199
206
192
176
175
181
185
182
180
180
182
182
181
177
179
186
195
196
190
184
183
184
180
173
173
178
182
187
190
190
188
185
185
185
180
178
177
176
183
188
182
172
173
177
179
184
191
193
189
184
191
205
198
178
173
181
192
185
171
168
176
182
182
181
186
191
189
188
187
185
184
179
173
169
175
182
185
184
187
189
186
182
185
188
181
173
173
175
182
185
177
174
182
187
183
179
189
198
196
188
186
195
196
185
176
186
195
189
173
167
174
179
180
185
196
195
181
177
183
186
180
174
170
175
182
189
186
182
181
181
177
175
183
189
180
171
173
176
180
180
180
183
187
187
179
174
181
189
190
186
184
187
188
185
183
185
190
191
183
177
177
177
175
184
201
199
186
179
183
183
176
174
178
183
186
190
189
183
177
173
171
172
177
181
179
178
178
179
179
177
179
184
189
183
176
171
174
177
180
183
184
183
182
182
181
180
180
184
186
186
183
178
174
181
195
199
198
194
189
176
167
179
193
194
183
182
189
190
178
173
174
176
177
179
182
184
186
187
179
170
173
185
187
181
175
172
172
174
177
181
182
182
182
182
179
176
176
179
184
186
187
186
181
180
185
195
207
205
189
167
162
180
200
197
178
171
183
194
188
179
183
183
183
185
191
190
186
188
177
163
168
182
184
185
187
180
177
181
184
180
176
179
183
182
178
177
180
181
181
184
190
193
190
182
180
191
205
202
187
164
162
175
192
191
175
170
178
192
196
193
189
186
187
196
206
199
181
181
172
172
177
182
185
193
199
187
180
188
194
182
169
178
188
183
170
176
191
189
183
184
190
197
197
192
189
192
195
191
173
166
167
172
177
181
181
181
185
195
198
195
190
182
184
202
216
205
174
174
176
184
191
190
184
193
204
193
178
185
192
181
171
181
188
174
159
172
193
193
184
185
192
195
198
199
200
199
192
180
167
166
174
175
175
180
188
191
194
196
193
191
190
183
177
196
213
207
177
178
182
194
201
196
183
186
198
194
181
178
178
176
175
186
187
170
154
168
191
193
183
183
188
190
194
199
204
203
190
177
167
168
182
185
182
182
189
193
195
193
183
183
191
188
177
183
200
206
184
185
185
187
195
195
183
178
188
194
187
175
169
173
180
189
189
175
162
174
194
193
182
181
187
189
187
189
197
199
191
181
174
174
187
195
192
186
187
189
187
183
174
178
190
192
183
181
193
202
186
190
181
170
177
187
182
173
178
194
193
178
166
169
182
189
192
186
184
191
201
196
184
182
184
183
180
179
186
190
192
191
182
179
189
197
192
186
185
183
177
171
169
177
186
191
189
186
193
200
179
183
175
163
166
180
181
173
177
193
199
183
168
169
179
186
190
192
196
202
201
194
185
184
187
184
173
174
182
188
194
199
193
185
192
196
189
181
183
184
177
170
170
177
181
183
188
194
198
199
171
175
179
175
173
178
182
181
180
193
198
185
171
169
178
182
184
187
194
198
194
186
185
187
188
184
174
176
181
186
197
205
199
187
189
194
188
178
181
186
188
181
178
181
181
179
184
193
200
198
170
178
192
195
185
178
184
190
189
190
193
186
174
174
177
178
175
175
185
189
185
180
182
189
190
184
181
180
181
185
197
202
197
189
188
195
191
181
178
187
197
196
185
183
188
188
183
188
192
186
174
181
200
204
187
176
185
195
189
187
190
189
185
180
178
175
170
170
176
184
183
181
183
185
187
186
187
185
180
182
188
191
189
185
184
187
191
187
182
184
197
203
190
182
190
194
188
180
178
177
175
181
193
193
179
173
183
193
188
182
186
192
193
187
179
172
173
174
177
185
188
188
186
182
182
187
188
184
179
182
183
184
185
182
177
176
190
197
190
180
186
196
189
181
189
197
189
174
171
175
176
175
181
181
175
173
181
187
184
178
180
187
192
186
174
172
180
183
183
186
189
190
185
181
182
184
187
183
183
188
190
187
184
181
172
171
186
199
194
176
174
183
184
180
188
195
185
170
169
183
180
177
179
180
179
178
181
183
184
181
179
179
179
177
169
170
184
186
185
184
186
185
184
183
182
182
181
179
183
193
200
198
187
179
174
176
191
196
186
170
166
173
179
183
192
196
183
170
173
189
186
187
188
187
186
184
183
183
187
186
180
173
169
170
169
172
179
184
184
183
183
185
187
186
182
178
177
174
177
186
197
199
186
177
181
192
196
188
174
166
170
178
181
187
191
191
185
177
179
180
183
171
156
157
173
186
187
183
177
177
181
181
178
179
186
192
193
195
199
200
188
187
193
198
194
182
186
203
204
189
187
202
206
196
196
201
200
193
189
196
204
205
201
196
194
196
201
199
195
195
182
172
162
163
176
186
186
178
175
180
184
181
171
173
186
192
187
192
207
208
190
182
196
209
201
185
185
195
198
188
190
204
207
195
195
204
205
198
197
202
203
199
194
194
198
199
200
202
201
196
184
178
169
172
178
182
180
176
178
184
182
177
173
175
188
190
182
187
206
216
202
189
196
208
205
194
186
188
191
193
195
196
192
188
191
199
200
200
204
211
209
198
192
196
201
201
201
203
206
197
187
182
175
176
179
179
178
181
183
179
172
174
181
185
191
190
181
182
199
212
211
196
193
196
202
201
193
187
191
201
201
188
175
176
188
192
192
196
207
213
212
206
201
201
209
205
201
201
210
204
188
184
177
176
176
175
180
186
188
173
161
172
191
198
196
190
182
181
190
200
202
196
190
191
197
201
198
193
195
208
204
184
169
174
188
191
189
189
197
207
211
208
207
210
219
214
199
195
204
206
183
182
179
177
174
173
180
190
189
172
160
174
197
209
200
186
179
183
189
189
186
188
191
193
194
194
195
194
199
205
201
189
179
181
187
190
189
183
185
194
201
204
207
215
225
219
201
196
198
203
173
177
180
179
174
173
180
194
195
182
174
180
200
212
198
179
173
186
198
186
177
182
199
205
195
185
184
190
196
196
195
193
192
189
187
189
189
184
179
187
194
197
201
214
218
214
203
198
197
200
170
175
182
181
174
171
180
193
198
194
186
186
198
209
193
167
167
189
206
195
179
182
197
202
192
182
180
187
193
190
185
189
195
194
186
185
192
190
187
190
193
196
199
203
201
201
203
204
200
199
173
183
186
182
173
170
180
191
198
196
189
187
198
205
191
170
172
191
205
197
183
181
187
190
187
183
181
185
192
187
178
179
190
196
189
186
192
195
198
198
198
197
198
196
187
189
201
208
204
202
182
190
190
182
176
173
179
184
188
186
185
188
197
200
190
182
183
189
194
191
184
182
180
180
182
183
185
188
194
189
179
175
182
191
194
189
191
196
203
203
199
196
197
194
185
186
197
206
206
205
186
190
188
186
183
178
176
178
177
176
179
187
195
196
192
191
189
186
185
187
185
184
183
183
184
186
189
193
192
190
187
182
183
187
190
189
189
191
195
195
191
190
193
193
193
192
195
200
203
204
180
178
180
187
185
179
177
178
177
176
178
186
189
193
197
200
194
185
183
186
188
189
188
187
182
181
192
196
189
187
190
194
189
185
186
187
187
184
184
183
182
185
189
192
197
196
195
197
198
200
175
172
178
185
183
171
174
184
184
181
180
182
184
188
196
200
195
187
185
188
191
190
185
179
173
176
190
196
187
183
190
195
190
182
183
187
186
184
181
180
183
187
187
186
190
192
193
195
197
199
175
174
180
186
176
160
172
191
193
188
181
177
176
182
190
196
194
187
185
188
191
183
167
161
161
173
186
192
187
184
188
188
183
179
184
189
188
188
190
192
196
198
194
181
180
186
191
195
197
199
180
183
187
186
172
158
170
189
196
190
182
173
169
174
182
191
193
189
180
181
186
176
155
149
162
180
187
189
189
189
186
182
177
177
185
189
190
195
201
204
207
208
196
180
178
184
192
195
196
197
186
191
190
185
172
168
175
185
190
191
185
177
172
176
180
185
191
187
175
174
181
176
162
159
177
190
187
187
192
195
189
179
177
180
185
187
189
194
198
201
204
205
196
184
183
191
195
195
191
187
186
191
183
178
177
180
182
184
188
193
193
188
187
189
186
182
185
184
178
176
180
184
180
177
188
196
191
184
189
192
188
184
183
188
186
185
189
189
188
186
191
194
191
189
192
198
198
194
185
182
185
185
174
170
177
187
188
184
183
195
200
201
199
199
191
182
178
183
186
183
184
193
192
189
193
197
193
182
183
188
188
185
190
196
193
189
191
189
175
174
183
189
186
188
197
201
197
190
186
185
181
179
171
170
177
190
190
180
177
187
202
204
201
196
190
178
174
183
195
193
190
195
195
190
189
191
186
177
179
189
189
189
194
201
201
198
196
188
173
172
186
189
186
186
196
197
189
187
191
195
177
176
176
177
179
183
185
179
173
180
193
197
189
180
180
177
175
183
197
198
195
194
192
187
183
180
172
169
180
194
195
191
192
197
200
201
197
185
175
180
194
196
190
188
188
186
183
188
201
203
173
176
182
182
177
177
183
181
174
173
181
184
176
170
173
182
180
183
191
197
198
196
190
185
180
172
161
164
181
197
201
192
184
185
193
198
195
179
172
186
198
203
199
195
184
173
176
195
211
204
171
179
190
184
173
174
182
185
179
175
175
174
172
171
177
186
189
186
187
192
196
194
189
184
182
178
169
168
179
193
199
189
177
174
185
192
186
173
172
183
192
193
204
207
185
163
172
197
210
196
170
180
189
181
170
171
181
186
185
181
178
177
179
181
184
187
192
193
190
189
190
191
187
185
186
186
182
177
179
185
192
190
177
173
182
184
180
170
174
181
182
183
199
209
187
163
173
198
205
190
171
176
182
180
175
174
178
181
186
188
187
185
188
189
187
187
192
197
192
182
181
185
186
186
189
194
191
179
171
179
190
193
185
184
185
183
179
177
180
185
178
176
188
196
182
172
182
196
197
191
171
170
176
182
184
182
176
174
183
193
195
193
191
188
185
185
189
194
187
175
173
179
182
183
186
194
190
174
165
174
190
199
200
197
194
190
187
185
188
186
181
175
175
175
175
185
199
200
191
192
172
171
173
178
186
186
179
173
180
191
195
192
187
184
181
182
184
185
181
174
173
176
176
175
182
187
182
170
167
173
187
197
201
199
196
194
197
197
192
185
180
176
170
163
170
195
213
208
191
188
173
173
172
171
177
184
184
178
181
187
188
187
185
183
179
176
179
182
181
178
177
175
172
171
178
180
177
173
173
176
181
185
188
188
187
189
202
204
193
179
176
177
178
169
170
194
217
211
190
181
173
176
169
163
166
179
185
183
182
182
182
182
183
183
175
169
173
186
192
191
183
179
177
177
179
179
175
175
181
185
183
178
174
173
175
185
199
201
188
173
172
180
190
183
176
186
204
205
187
177
170
168
165
164
166
179
183
181
179
179
180
180
181
181
178
171
175
189
205
200
188
183
186
188
188
183
175
177
187
199
198
185
170
164
172
185
195
192
180
172
174
184
196
192
183
183
192
191
183
180
160
155
158
167
176
181
182
177
174
178
182
182
180
181
184
180
177
185
201
202
190
187
188
190
190
182
175
175
188
206
213
200
180
170
178
190
191
179
170
172
184
189
191
193
192
191
188
185
183
186
155
141
152
175
185
181
180
178
174
176
184
185
184
182
187
189
181
178
189
195
192
187
183
183
186
187
178
175
182
197
212
210
192
181
183
192
189
172
166
175
188
188
186
187
200
203
195
185
183
187
155
145
158
177
181
176
180
183
179
175
181
190
191
186
185
186
177
173
180
191
192
185
174
172
180
188
184
180
177
185
196
202
199
186
184
186
184
171
169
183
189
182
176
183
199
202
198
189
184
184
161
157
166
177
174
169
178
188
182
170
175
187
191
186
180
175
172
172
179
186
189
185
177
171
177
184
183
182
179
177
176
184
189
184
181
181
182
177
179
188
189
175
169
175
187
189
191
189
185
180
171
168
171
174
172
169
179
184
175
167
174
182
186
184
177
173
172
176
181
181
183
188
186
179
178
179
179
183
186
178
168
171
181
181
178
178
182
183
186
192
188
169
164
167
172
174
178
182
184
181
181
172
171
174
175
179
182
177
166
166
178
180
178
178
177
177
178
180
179
177
179
186
189
184
181
178
175
178
187
184
172
174
179
180
175
177
185
184
181
188
185
171
162
169
176
175
173
178
183
184
184
172
165
170
179
191
192
178
163
170
185
186
176
175
178
181
185
186
182
177
177
184
186
184
185
185
175
175
184
185
184
185
186
181
171
174
178
176
175
182
181
173
172
181
191
187
180
180
184
186
178
168
162
167
180
195
197
187
176
177
189
192
183
178
177
183
189
190
188
186
185
186
183
182
186
188
178
176
181
188
190
192
192
183
173
169
172
173
174
176
176
177
182
193
198
196
190
187
191
188
170
166
167
176
184
190
193
196
190
182
184
192
191
185
180
182
187
190
190
191
192
192
186
182
184
184
180
180
188
194
191
188
189
188
179
169
171
176
179
179
179
185
189
192
192
192
193
198
198
190
172
172
180
190
191
187
189
196
196
183
174
181
191
189
185
183
185
183
182
187
193
194
189
184
183
182
184
189
201
202
190
178
183
191
188
174
176
184
188
181
183
190
191
186
184
186
189
198
202
195
180
181
192
201
197
185
183
189
195
184
170
169
182
191
190
185
182
174
170
176
189
194
188
185
185
187
188
191
200
200
188
173
179
191
191
184
185
189
189
179
179
187
186
182
184
186
188
196
201
195
189
193
195
195
193
187
182
185
191
188
174
166
174
189
192
185
179
175
171
173
185
191
185
184
189
194
192
188
189
191
184
177
177
185
190
187
187
192
187
175
170
174
179
183
188
192
193
192
192
191
186
195
191
181
181
185
184
183
189
190
178
168
172
186
190
183
181
181
182
186
187
187
184
185
191
197
192
186
182
183
188
189
183
177
177
183
185
187
184
175
162
162
171
183
191
196
197
193
189
187
178
188
185
176
177
183
186
184
186
186
181
172
173
183
186
180
177
184
191
195
190
184
184
188
193
192
190
189
183
183
193
204
191
171
171
184
185
182
181
178
169
163
168
180
188
192
195
195
190
189
171
182
186
184
182
184
188
186
182
179
182
177
173
179
181
176
172
176
191
197
189
182
184
189
188
183
186
191
192
185
195
212
200
172
169
186
190
182
177
183
185
178
175
180
186
187
186
186
190
195
170
181
195
198
188
185
192
190
174
172
182
181
176
177
178
175
163
167
184
191
187
181
184
187
183
179
183
191
191
182
189
209
208
185
179
189
193
183
175
184
196
191
181
181
188
186
176
177
190
196
167
179
199
204
190
188
196
190
169
165
182
186
183
181
180
174
159
161
177
188
185
182
182
181
179
183
188
188
179
172
179
196
206
200
190
191
193
183
171
178
195
196
184
182
190
188
173
170
188
199
163
175
194
197
188
187
194
188
169
165
179
189
189
190
188
178
168
168
181
188
188
186
181
175
179
188
191
181
166
166
177
187
199
203
200
196
194
181
169
167
181
188
183
181
189
187
172
168
187
198
165
176
188
188
186
186
186
183
174
173
177
183
190
197
197
189
178
179
185
189
189
186
180
176
184
195
189
171
163
171
182
183
185
200
204
203
193
177
164
161
170
177
178
181
186
183
171
169
188
194
179
186
190
191
189
184
181
179
182
181
178
177
182
198
200
191
187
186
186
186
185
184
181
181
188
194
181
166
168
182
187
179
177
189
204
204
192
172
162
163
171
174
176
179
182
178
169
172
187
188
192
198
199
195
189
185
182
182
188
190
179
171
174
189
191
189
186
185
185
183
183
184
185
186
188
186
173
168
175
186
184
173
170
179
193
197
188
171
164
172
181
183
181
181
176
171
170
179
185
178
182
175
170
169
173
178
181
179
173
172
178
184
185
184
186
188
191
199
204
196
182
185
203
210
197
183
181
191
196
188
182
189
195
191
186
189
196
198
199
201
203
205
204
198
183
177
191
200
200
200
182
177
172
174
180
187
186
178
167
167
179
190
190
185
181
182
185
196
211
204
185
184
200
211
201
186
185
191
186
175
177
185
190
186
181
184
197
202
204
202
199
198
198
196
184
181
187
199
201
198
180
178
175
182
188
191
186
179
173
170
181
193
195
185
179
178
179
188
205
208
198
191
196
202
202
199
195
189
180
174
176
180
184
184
182
184
198
205
207
203
199
196
199
196
194
192
193
196
197
196
180
182
183
184
185
184
183
182
178
173
178
191
194
188
181
180
178
179
189
201
204
199
193
193
203
207
200
189
182
185
185
176
177
182
185
189
196
204
203
201
202
204
203
203
203
202
197
193
194
195
184
187
185
181
178
178
181
184
178
170
177
191
198
192
187
185
180
172
172
186
199
201
190
190
202
206
198
189
189
198
194
179
171
180
190
193
195
195
193
196
203
208
206
206
215
214
200
190
193
197
187
186
182
177
173
173
179
183
176
171
176
193
198
197
194
192
181
173
171
176
187
192
193
196
200
200
193
186
191
201
199
184
175
181
194
198
195
186
183
192
198
196
194
205
220
219
201
190
193
195
182
179
177
175
174
174
175
176
176
177
181
190
195
201
197
188
181
182
182
180
176
181
191
199
201
193
185
184
190
193
192
187
185
188
195
200
197
183
180
189
193
183
182
199
215
215
199
195
194
192
175
173
175
177
178
175
171
173
181
188
188
185
190
196
195
184
182
191
197
192
177
175
182
191
195
188
180
184
189
189
181
183
192
196
199
199
196
186
185
189
193
183
182
188
200
202
200
199
196
190
171
174
181
182
179
174
169
170
185
194
191
186
186
191
190
183
183
193
197
196
182
174
174
180
186
184
178
184
196
190
175
176
190
199
201
198
195
194
192
196
197
194
190
186
185
190
199
201
197
193
172
179
185
184
180
175
170
172
183
189
188
185
183
185
186
186
185
185
184
189
187
179
168
170
182
183
181
187
198
194
179
175
183
192
198
198
192
194
194
193
196
198
197
187
183
186
195
201
201
200
174
180
184
183
180
176
173
173
177
181
186
187
185
183
184
187
185
176
172
178
188
183
171
170
181
186
189
191
193
194
189
184
181
179
192
195
189
187
188
187
188
193
195
192
189
190
194
198
202
204
174
173
176
179
179
176
176
176
177
180
188
191
187
184
184
185
181
173
167
174
183
183
182
179
181
187
194
192
182
184
196
194
180
169
185
195
186
180
180
180
178
182
187
190
193
195
195
198
202
206
173
167
170
175
177
174
176
179
180
182
192
191
186
185
184
182
179
177
176
173
174
178
182
181
177
183
195
191
177
178
193
194
179
170
186
197
182
177
178
179
171
174
183
190
194
194
195
196
200
203
176
173
176
180
178
176
177
179
181
188
190
184
180
184
184
179
178
182
184
174
168
167
177
177
175
178
190
192
183
183
188
188
177
179
195
198
182
179
189
187
175
177
189
191
190
188
191
195
197
199
183
186
186
183
181
180
179
177
180
189
187
175
172
183
189
180
181
188
186
178
169
165
169
174
176
180
186
192
191
192
189
181
176
184
197
193
180
184
198
196
184
187
198
196
186
181
189
198
196
191
186
192
189
185
185
186
180
171
176
186
183
169
173
190
195
186
184
186
186
182
178
173
172
177
183
186
186
190
195
197
188
180
178
186
191
186
182
186
197
197
191
193
203
197
185
183
194
204
196
185
182
188
183
181
183
185
179
167
173
180
179
174
184
202
203
188
183
184
187
187
186
183
181
181
188
191
189
187
191
193
189
184
187
189
185
181
182
187
190
193
192
191
191
190
188
189
199
208
198
183
177
177
174
175
178
180
173
165
169
176
182
185
196
207
199
183
179
185
194
191
188
189
187
185
188
190
187
182
186
188
186
188
194
194
181
179
186
188
188
191
195
188
182
182
186
193
200
207
204
189
177
173
173
176
177
174
171
167
165
172
186
196
201
199
185
173
176
190
202
192
183
183
184
183
184
184
180
180
184
187
188
191
195
197
187
185
193
193
189
193
198
188
174
175
184
187
188
199
207
203
178
175
178
182
181
176
174
171
167
170
188
201
200
186
173
169
177
193
200
190
177
179
180
179
179
179
177
178
186
189
187
188
192
194
191
194
198
195
193
198
205
193
180
179
180
176
175
192
210
208
178
177
183
187
184
180
181
180
175
172
184
195
194
180
171
174
185
195
196
184
180
181
181
178
177
176
175
176
184
186
186
184
184
185
186
194
198
193
188
200
207
201
192
189
182
170
169
189
210
202
176
175
180
182
180
179
181
183
179
177
178
186
192
187
179
182
191
196
189
184
185
189
186
182
181
181
178
176
177
182
184
183
179
174
177
185
189
183
182
194
201
200
198
200
188
170
171
192
204
192
171
171
172
173
174
179
178
183
187
184
177
182
193
194
185
183
189
193
188
186
190
192
188
186
186
186
184
177
176
180
187
188
177
170
171
177
180
176
176
189
191
185
191
201
194
179
178
194
199
186
167
166
167
171
176
179
174
177
188
190
182
181
188
190
184
181
186
190
187
183
186
190
188
186
187
189
187
177
174
183
192
193
182
171
173
178
178
175
178
184
184
179
183
192
190
184
185
193
194
188
168
166
169
176
184
188
178
175
185
194
188
180
181
184
182
180
182
184
181
177
180
184
184
181
180
182
186
178
177
186
195
196
186
179
181
184
183
180
180
184
183
180
177
179
185
191
195
195
194
194
175
173
174
180
192
195
184
175
182
192
187
175
174
178
181
180
181
180
175
172
175
179
180
176
173
175
177
180
181
186
192
191
185
183
186
189
189
186
184
184
188
188
177
173
179
196
201
197
195
196
185
184
181
182
187
190
183
175
179
184
180
172
172
179
181
178
177
179
177
174
174
177
179
176
171
168
172
179
185
189
187
182
179
181
185
188
189
188
185
184
190
193
184
173
178
193
199
195
192
191
190
190
181
176
178
180
177
173
172
174
175
175
178
181
177
171
175
185
188
182
179
181
185
184
173
165
165
177
192
196
186
175
171
174
178
181
183
185
182
179
186
192
188
181
179
185
188
188
188
184
181
178
172
170
172
174
174
170
167
170
178
183
185
182
173
170
177
190
196
191
186
187
190
189
181
168
162
175
199
207
193
176
170
173
176
177
178
179
176
178
183
187
189
182
179
178
181
184
184
181
169
156
156
163
177
180
180
175
165
169
182
195
192
180
174
175
181
190
196
196
192
189
190
187
178
168
163
176
199
210
201
184
174
178
180
180
176
172
172
177
181
184
184
183
184
185
186
186
186
186
159
143
145
163
183
185
185
179
173
172
182
194
191
181
180
181
181
184
191
195
192
187
184
182
177
172
172
177
191
201
198
192
184
182
185
187
179
171
170
176
186
186
184
186
193
199
199
194
191
191
160
151
150
167
180
181
184
184
181
179
181
184
184
183
184
185
175
175
186
194
189
184
180
179
176
177
180
181
183
184
188
188
186
185
186
189
185
174
172
178
185
187
189
193
201
207
207
199
193
192
170
169
168
171
171
168
170
182
185
182
177
174
176
181
186
182
171
172
183
187
183
181
185
183
179
178
184
185
179
174
175
181
183
183
185
189
187
178
176
179
184
188
193
198
200
200
199
195
192
191
179
183
181
175
166
159
163
174
180
181
180
175
174
179
186
185
175
175
179
181
180
185
191
191
187
183
182
185
181
171
167
172
180
183
186
189
185
179
176
179
183
186
191
193
190
187
186
187
188
190
182
183
181
176
171
168
168
167
168
179
189
185
176
177
186
188
183
178
177
179
183
191
194
193
191
186
184
185
183
174
165
170
182
189
187
183
180
175
176
179
179
177
183
188
187
184
181
181
182
184
178
174
173
175
179
181
180
172
166
179
199
194
179
179
189
191
191
185
185
188
192
195
193
191
191
189
179
182
185
180
167
172
187
190
184
175
172
174
178
181
176
169
176
187
191
191
190
183
178
181
173
168
168
176
183
191
191
179
173
182
199
194
183
182
187
189
190
192
196
198
197
195
190
186
187
184
173
179
192
187
173
175
188
192
180
169
168
176
184
184
175
168
174
185
193
199
200
191
178
178
170
169
176
181
183
187
190
187
181
184
190
187
183
183
184
183
186
195
201
200
196
194
190
186
183
176
168
180
201
195
176
173
188
195
181
167
172
186
189
184
176
178
181
183
187
195
203
197
188
184
171
178
187
189
182
179
186
188
183
182
182
180
181
185
184
183
184
192
197
190
185
191
193
186
182
177
175
186
203
199
177
172
188
201
185
170
178
196
192
179
177
187
189
183
180
185
197
202
196
190
178
185
198
193
183
179
185
190
182
179
174
177
181
188
189
185
184
186
183
173
171
185
190
186
188
190
188
188
193
192
177
173
193
206
188
172
183
200
192
173
166
183
193
189
183
184
194
200
200
192
182
194
197
194
185
185
191
193
185
176
174
177
187
192
191
184
182
180
175
167
169
180
186
187
197
209
204
185
176
178
178
181
194
202
188
171
179
194
192
173
161
172
191
196
194
191
194
196
194
187
184
195
194
185
186
192
198
197
187
177
173
177
190
196
193
181
178
179
181
174
173
177
183
186
197
211
206
185
168
172
184
188
187
184
177
170
174
185
193
182
163
162
180
195
197
197
197
193
186
182
186
196
190
183
185
193
198
192
185
175
171
175
188
198
191
179
174
182
189
187
178
178
183
184
188
193
194
188
178
179
190
189
176
166
167
170
171
178
191
191
175
163
173
191
198
198
196
191
182
181
189
194
192
188
188
190
192
186
179
173
169
172
182
189
188
177
174
182
191
192
187
182
182
181
175
174
187
193
191
188
191
188
171
155
158
171
175
178
190
197
187
175
174
183
191
190
190
185
182
184
188
194
196
190
184
187
189
184
174
170
171
172
175
178
179
176
173
178
190
191
189
186
184
177
167
169
186
196
192
186
184
184
177
162
160
168
177
184
189
194
191
180
178
182
186
182
175
176
183
193
179
181
190
187
182
186
191
185
171
171
174
173
172
177
179
176
172
175
186
187
186
184
178
168
164
178
192
193
180
175
178
183
185
180
169
168
173
180
181
183
183
182
180
183
186
176
166
172
190
198
169
174
182
179
179
189
192
186
172
173
176
175
173
184
188
183
176
178
184
185
182
183
175
166
173
188
194
182
168
167
175
183
190
193
189
175
170
169
171
171
173
176
179
181
182
170
163
173
193
198
174
175
178
179
184
190
190
179
175
175
175
175
181
192
202
197
185
184
186
184
181
180
177
172
181
192
187
170
162
170
178
182
186
198
202
191
172
159
160
167
170
170
172
175
175
168
165
178
193
195
186
184
183
185
190
193
185
177
174
177
177
179
184
197
208
207
194
189
187
185
183
183
181
182
189
191
178
163
165
179
182
177
178
193
203
196
172
158
161
174
176
170
167
170
169
166
168
181
190
186
195
193
191
191
192
190
184
179
175
178
182
185
190
197
202
203
198
190
186
185
185
185
184
185
191
188
171
165
175
185
182
172
176
188
192
184
168
163
169
184
185
176
168
167
168
165
167
182
187
182
179
179
178
172
169
172
176
179
178
182
188
188
186
186
185
183
185
189
187
172
166
183
196
190
183
183
184
182
182
186
190
191
189
187
187
190
195
196
194
193
199
205
205
198
185
185
195
199
198
196
178
178
177
177
180
184
184
180
178
180
184
192
196
196
186
177
179
190
191
178
169
185
195
186
177
186
197
190
173
171
184
189
189
185
179
180
192
195
191
189
194
201
201
192
182
182
189
196
198
196
168
173
180
187
190
189
187
183
182
182
185
194
201
200
185
173
174
186
189
181
180
192
195
179
176
190
204
193
171
166
178
186
191
191
180
177
189
197
193
186
194
205
203
191
184
186
188
190
190
192
159
170
185
190
187
185
184
183
182
184
190
194
196
193
183
176
175
177
179
179
185
198
193
179
181
195
201
191
177
176
179
184
192
196
186
182
191
199
192
182
197
212
207
190
186
188
188
186
186
189
162
174
187
188
179
177
181
183
180
182
192
198
190
182
181
182
179
168
165
172
187
196
190
181
187
196
194
185
184
188
189
187
192
195
192
190
195
198
187
182
198
211
207
189
184
186
189
190
190
192
172
178
183
180
174
173
181
182
174
178
194
198
190
179
182
191
188
171
162
167
180
186
183
180
190
198
192
182
184
195
197
192
191
194
197
199
201
196
186
183
193
199
197
186
183
186
191
198
202
195
180
177
175
175
174
176
177
176
174
178
190
193
185
180
188
196
195
182
170
170
175
178
176
177
191
198
194
182
183
191
195
194
193
197
202
205
203
196
190
190
189
185
184
186
189
189
192
204
208
198
179
172
172
176
179
177
174
174
177
182
184
183
181
182
189
197
200
192
181
176
174
173
171
174
188
193
189
184
184
185
187
190
196
202
204
201
198
197
196
197
193
182
182
191
199
198
197
205
209
199
175
170
172
180
182
177
168
170
182
184
181
174
173
180
189
194
196
192
182
178
177
175
172
175
184
185
180
182
191
189
178
184
197
207
203
195
192
196
201
202
197
190
189
195
201
201
198
202
204
200
172
169
175
183
182
175
167
170
183
185
178
167
167
173
185
189
191
184
176
179
187
185
175
174
182
180
172
179
193
191
178
180
193
202
199
188
187
194
202
202
198
196
194
196
198
199
198
199
204
203
170
168
176
182
179
173
172
176
181
183
179
172
167
170
178
184
184
177
172
180
192
191
177
173
182
183
173
174
185
184
180
182
187
189
190
187
184
188
196
198
198
197
193
189
189
192
196
200
205
204
172
165
172
177
178
177
180
184
180
180
184
182
174
173
176
179
178
175
175
185
192
192
180
174
184
189
180
172
172
176
181
186
182
179
188
190
181
180
191
195
193
190
187
186
187
190
196
201
206
205
173
167
170
177
180
184
191
192
181
179
188
189
184
183
180
177
176
179
183
187
187
184
180
180
185
188
183
172
167
173
183
189
179
179
192
195
177
173
187
191
184
183
186
190
192
192
194
196
198
200
177
175
176
180
184
191
197
194
181
181
189
189
188
190
187
176
173
183
192
189
182
178
180
185
188
185
181
175
174
182
186
187
178
184
203
199
175
170
185
187
175
176
191
202
202
192
186
184
186
193
183
186
186
185
188
195
197
186
180
184
188
184
184
193
192
181
178
185
196
195
183
179
181
187
190
183
182
183
189
194
194
186
179
188
206
198
177
173
185
183
170
175
197
210
206
190
181
177
178
186
184
192
191
187
188
191
189
182
182
188
186
178
178
193
196
186
182
186
199
202
198
185
184
184
185
180
182
188
196
201
199
185
179
184
196
194
182
182
184
183
174
178
196
205
200
190
188
185
182
183
180
188
188
185
183
181
178
178
184
189
185
176
178
190
198
190
184
185
196
208
206
194
183
181
177
175
178
187
194
195
191
186
180
180
182
184
185
187
189
187
184
186
192
194
191
189
198
203
195
185
176
180
184
185
178
174
172
178
185
187
185
181
182
188
190
187
182
183
193
202
201
191
183
178
173
171
174
185
190
187
183
183
183
179
175
176
185
190
192
194
192
189
187
184
181
187
202
214
205
187
178
175
180
186
182
173
175
181
184
184
187
189
187
183
179
179
182
187
191
191
187
183
180
178
175
173
175
186
187
183
174
181
191
186
173
173
184
193
195
196
196
192
187
180
175
178
194
209
204
187
179
173
177
190
191
183
183
183
182
180
186
198
197
185
173
172
184
193
193
183
176
174
177
179
181
180
181
186
187
178
170
180
195
193
177
177
191
197
197
197
196
194
189
182
174
170
178
193
196
185
181
169
174
189
198
192
185
182
181
182
187
199
205
193
176
174
185
200
198
188
177
175
177
181
186
187
187
187
185
173
168
180
196
194
181
182
194
199
194
194
199
198
191
184
177
172
173
179
187
187
177
167
166
181
195
192
177
173
181
183
185
196
207
201
183
178
188
198
202
192
184
180
182
183
188
188
186
185
181
173
171
186
198
193
176
180
193
198
191
196
199
196
189
186
187
182
176
176
180
183
173
167
165
172
183
181
168
169
186
188
179
184
200
199
185
178
183
193
198
194
189
183
183
183
184
183
184
186
185
177
177
190
198
185
170
176
190
192
186
190
194
186
182
188
195
193
184
180
178
182
169
166
166
170
176
176
168
174
189
189
177
176
185
187
179
177
180
185
187
188
187
185
181
180
178
178
184
193
191
183
183
190
189
175
167
175
185
183
181
184
185
178
180
190
199
194
186
182
179
184
171
169
170
172
177
180
177
182
192
188
176
168
173
178
179
179
180
182
181
181
182
183
182
178
173
176
190
200
197
192
185
181
173
167
170
181
181
175
174
182
183
178
178
191
197
193
184
183
188
188
176
174
174
179
182
184
184
186
190
188
178
167
172
182
187
184
182
182
183
180
180
183
185
181
171
175
193
201
196
188
183
174
164
166
182
188
177
165
171
186
193
187
182
191
198
192
179
180
195
196
185
184
183
184
184
180
178
181
188
189
178
171
175
194
196
186
180
184
186
182
180
187
193
189
175
174
186
191
189
186
180
170
167
173
186
185
172
163
172
192
205
200
188
189
199
192
172
174
194
200
187
189
188
188
182
171
166
172
185
188
178
175
185
197
193
179
177
186
188
184
181
189
196
194
178
171
171
177
183
184
178
172
174
179
181
178
168
166
176
194
207
203
190
191
196
185
166
166
183
192
181
183
184
185
179
165
161
169
180
180
179
182
190
192
181
174
180
189
187
182
184
189
191
185
173
164
160
165
180
184
177
174
180
187
183
172
169
174
180
192
198
194
189
187
187
177
163
163
174
179
173
171
173
178
178
173
169
171
173
173
176
186
190
182
174
176
186
189
181
183
187
190
185
176
167
159
156
165
182
185
176
173
182
191
184
173
173
181
187
189
190
188
187
184
180
175
171
171
171
172
174
164
163
174
185
182
175
172
173
172
175
182
182
178
177
183
187
187
182
183
187
187
183
176
168
161
161
171
184
186
176
172
181
190
187
177
176
184
193
190
186
185
186
183
178
177
180
181
178
176
180
173
164
172
184
184
172
170
175
180
178
173
171
172
183
187
186
184
185
185
183
182
183
186
178
166
166
177
182
184
181
177
182
187
186
177
173
182
190
188
185
187
191
190
181
185
189
187
183
183
189
186
173
174
176
173
164
168
182
191
180
166
162
171
186
189
183
181
183
181
176
178
191
200
187
173
173
178
182
184
185
184
184
185
185
176
170
174
180
181
181
193
198
198
187
187
189
186
179
185
188
191
183
175
171
165
161
166
183
193
184
174
169
175
190
193
184
177
176
178
176
181
196
203
194
181
180
179
178
181
186
190
189
185
181
173
167
166
169
174
178
191
201
199
187
186
186
180
176
184
181
186
185
179
173
169
167
171
178
186
187
184
182
185
195
197
185
175
171
177
185
191
195
196
194
189
184
180
175
176
181
189
193
188
181
172
166
165
167
170
176
184
191
192
188
187
186
179
171
182
178
178
183
180
179
179
175
173
172
179
185
189
191
195
197
196
184
172
172
187
199
199
194
192
192
190
185
181
177
175
177
186
190
186
179
172
170
172
175
176
173
174
182
186
187
190
190
182
172
179
179
179
181
182
184
181
177
174
175
180
183
182
184
193
194
188
180
177
179
192
201
200
193
189
186
183
179
182
186
183
175
178
184
180
174
170
172
182
186
183
173
173
179
182
185
191
195
188
176
181
182
180
183
184
183
180
175
174
178
182
182
172
171
182
183
181
180
181
184
186
189
193
193
189
181
173
174
186
199
192
176
173
178
175
169
167
175
192
195
184
178
180
183
183
182
188
193
189
180
185
181
182
185
184
179
176
175
175
178
183
183
172
161
164
171
179
187
189
178
172
175
188
194
187
180
174
176
190
201
194
178
175
183
181
168
164
178
196
194
181
179
185
190
186
182
182
185
186
187
189
177
178
184
184
179
180
181
179
176
181
189
179
161
159
166
182
191
188
174
164
168
185
191
187
188
190
190
190
190
189
180
183
193
189
170
162
175
193
191
178
176
184
191
190
185
181
180
182
186
187
174
177
183
186
184
188
191
185
177
180
191
190
174
166
170
184
187
184
175
167
174
185
186
185
194
206
204
188
176
177
183
190
197
194
176
162
170
185
189
183
177
179
188
193
191
184
180
180
182
183
181
182
182
185
191
197
197
189
180
181
190
191
186
181
181
183
180
179
180
179
181
184
185
185
190
204
203
186
169
171
184
187
187
187
182
172
167
175
186
191
183
174
178
190
191
189
185
182
179
179
191
191
187
186
192
197
193
182
177
181
185
189
190
189
189
184
181
181
186
187
187
186
184
181
180
184
189
183
173
176
182
178
171
175
182
179
169
172
189
196
188
175
173
183
188
190
193
189
181
177
199
202
190
185
186
190
186
177
175
180
182
185
189
191
189
186
187
189
188
187
190
187
184
177
170
173
183
185
180
179
177
169
158
164
176
178
173
179
196
201
186
175
174
178
180
188
194
194
182
174
197
203
196
182
177
179
179
178
178
179
179
182
185
185
184
185
190
191
187
186
189
188
180
170
170
181
191
187
180
180
179
168
161
163
167
168
172
191
206
197
180
173
177
179
176
176
187
190
180
173
185
194
192
177
167
171
179
184
186
183
176
177
181
183
181
181
186
187
178
177
186
185
173
163
173
194
198
183
176
180
182
175
169
166
159
153
164
190
207
193
171
168
179
182
175
169
174
186
184
177
175
185
186
175
166
173
181
187
190
184
174
173
178
184
184
182
182
180
174
172
180
183
172
163
174
195
195
180
171
181
189
186
178
174
160
147
155
177
193
184
168
168
179
184
177
164
165
179
186
179
178
179
179
176
174
177
180
184
185
181
175
175
180
187
190
188
185
180
176
175
179
183
177
171
176
184
182
171
170
185
193
189
180
174
165
154
154
165
180
182
170
168
174
182
175
163
164
179
191
183
183
179
179
181
182
182
180
178
177
177
178
183
189
189
193
196
194
187
182
182
185
187
186
184
181
177
167
165
175
189
192
187
181
175
168
163
162
168
180
182
176
170
170
174
174
169
170
181
188
184
183
179
179
183
187
186
183
179
175
174
184
197
198
188
190
201
201
194
188
188
190
189
186
186
187
179
169
169
179
189
184
182
182
178
167
165
175
184
184
184
178
171
167
169
173
177
181
185
183
182
177
178
177
171
170
168
169
175
183
191
188
179
179
185
189
190
188
186
176
167
169
181
191
186
181
183
188
188
186
184
186
189
189
190
194
197
196
194
192
192
199
203
202
198
202
206
205
198
194
195
177
179
179
177
175
171
170
177
189
191
180
176
180
193
192
188
188
188
180
169
175
187
187
175
169
183
199
197
185
179
183
189
192
193
194
195
194
190
187
191
199
200
192
190
198
203
201
198
198
196
168
177
184
186
183
177
174
178
186
188
180
177
182
194
190
184
187
189
187
179
183
192
191
172
167
183
202
198
182
177
182
189
198
200
195
187
188
187
187
193
204
203
190
185
194
198
196
195
196
194
160
170
185
188
183
178
176
179
184
189
188
181
181
185
186
179
185
190
190
185
187
196
193
179
176
183
193
190
182
178
183
190
199
202
191
183
186
188
188
193
206
210
196
183
184
187
190
192
194
193
158
167
181
186
180
179
180
181
181
188
194
188
177
176
178
181
186
191
192
187
186
193
193
186
185
187
186
182
183
186
188
192
198
197
192
189
192
194
186
188
202
213
202
179
171
172
181
193
199
196
166
168
177
180
177
179
184
183
179
182
193
189
175
169
174
183
190
192
191
186
182
187
185
184
187
193
189
183
184
192
195
195
194
194
194
196
199
199
189
186
196
209
202
180
161
162
180
199
206
201
177
173
174
175
177
183
189
189
180
181
187
187
177
172
175
184
191
190
184
177
177
179
177
176
183
196
197
186
183
191
199
197
193
192
195
199
204
204
199
195
196
201
200
187
172
172
188
205
209
206
180
175
175
178
181
185
187
188
185
182
181
182
182
180
182
187
189
185
175
169
171
177
177
174
180
192
195
186
182
188
199
199
197
195
196
196
200
206
209
205
199
196
198
199
197
195
196
202
206
207
177
175
177
182
185
184
184
186
186
183
177
177
181
185
185
187
187
182
171
167
172
183
187
181
181
184
186
183
183
187
192
197
200
201
194
189
191
202
215
212
198
192
196
208
214
210
201
198
201
204
175
174
180
185
185
180
179
182
185
183
174
175
178
183
184
185
185
180
176
174
185
193
196
190
185
180
177
179
186
187
183
192
201
204
195
183
182
196
207
209
196
192
193
204
209
207
199
197
200
204
173
173
180
183
180
176
178
183
184
181
176
174
176
177
178
181
183
182
182
188
196
201
197
190
187
184
175
178
184
181
175
186
199
202
193
183
182
188
197
201
199
194
189
187
188
192
196
200
203
205
172
172
178
181
178
175
183
186
182
177
178
179
178
177
178
180
182
183
187
198
206
203
191
183
187
187
181
178
179
174
169
181
194
194
191
186
180
181
191
199
204
201
188
175
172
180
194
205
208
204
174
173
177
180
178
179
194
196
181
175
181
187
186
185
184
183
183
184
187
195
202
199
186
179
184
188
184
180
178
171
169
183
191
191
189
184
174
173
185
198
207
207
195
182
177
183
193
198
199
198
176
178
179
179
178
183
199
201
181
176
183
191
193
194
192
187
183
181
183
190
194
194
185
180
183
185
185
184
183
179
181
189
191
188
188
184
171
168
181
193
199
200
197
194
193
193
189
184
182
188
179
183
182
179
179
184
196
194
182
181
186
190
194
197
195
189
182
182
184
188
191
190
187
185
183
185
187
190
192
193
195
195
190
185
188
187
176
175
178
182
184
188
194
199
207
204
187
168
165
185
180
186
184
178
177
181
185
185
186
189
192
191
190
194
193
188
184
186
188
195
196
193
188
184
184
184
187
192
197
200
201
195
184
182
187
192
188
182
180
178
178
180
186
196
205
203
189
167
163
183
181
186
183
178
175
176
177
180
191
200
196
189
183
186
188
189
186
183
189
200
202
198
186
182
180
180
182
187
193
196
194
188
182
178
186
194
193
188
184
182
182
183
185
188
193
197
196
184
176
186
183
183
182
180
176
173
176
187
198
199
195
186
179
179
183
185
183
178
181
196
199
194
183
181
179
176
176
182
188
184
181
183
183
183
185
190
190
186
186
189
192
192
191
186
182
188
199
198
185
184
182
179
180
183
179
176
185
199
200
192
186
181
179
177
180
181
177
172
172
186
190
185
182
181
180
177
176
181
182
173
170
182
193
191
188
184
180
181
185
191
193
196
197
193
178
181
197
201
186
178
182
173
174
184
188
188
192
198
195
185
180
182
184
183
178
177
175
175
178
184
186
181
179
182
184
184
184
185
179
169
169
186
199
196
189
181
178
181
184
187
189
189
193
189
176
176
192
196
182
175
182
170
171
184
195
192
188
186
188
186
183
186
193
191
183
178
182
187
194
194
187
178
178
182
186
188
189
188
183
170
172
191
204
202
189
182
182
186
188
186
182
181
180
177
175
180
187
188
177
176
183
176
171
183
197
190
173
169
184
189
184
186
196
196
186
180
184
195
206
205
192
180
178
182
185
184
187
190
189
178
176
192
205
201
184
181
189
195
193
187
182
177
175
171
177
183
190
186
175
179
181
179
178
183
189
181
160
163
184
189
180
182
189
189
184
179
182
193
201
204
191
180
178
180
178
175
181
196
198
185
176
186
197
192
178
178
193
201
194
185
181
178
179
180
183
191
194
185
172
177
180
180
180
178
177
172
164
172
185
185
173
173
178
177
177
179
181
184
188
190
186
179
177
176
173
171
181
198
198
186
172
174
182
179
176
184
196
198
189
181
177
179
185
187
185
188
192
184
173
169
180
176
175
174
173
171
174
180
186
177
169
170
172
172
175
180
181
180
180
181
180
180
180
177
174
177
193
201
196
180
168
163
163
168
182
193
195
189
180
181
181
179
187
193
187
181
184
185
180
172
177
171
172
173
171
173
179
184
185
181
177
177
176
179
183
183
181
182
183
181
181
185
188
184
179
188
202
199
184
172
166
158
154
164
187
201
191
176
176
187
189
180
180
186
185
178
176
187
194
190
178
171
174
176
173
170
173
186
193
194
189
185
188
195
193
182
179
187
193
187
183
188
194
190
185
195
200
190
174
170
171
167
163
169
188
196
184
171
178
197
203
187
177
184
188
179
172
184
199
199
181
176
180
182
175
165
170
187
203
205
192
187
189
198
193
179
178
191
198
188
179
184
190
185
184
190
190
176
166
169
177
178
178
181
186
186
181
171
181
204
212
193
182
188
191
179
169
174
189
191
178
182
185
187
175
163
171
194
209
200
183
179
188
192
182
177
181
191
193
185
180
182
179
173
173
182
178
167
163
168
175
184
190
190
183
180
183
183
189
202
206
195
189
189
188
177
166
167
170
169
174
181
187
187
179
172
177
195
198
184
173
175
183
182
175
176
185
190
184
180
182
183
171
165
169
176
171
165
165
166
169
179
191
193
183
178
184
193
197
198
195
191
189
187
181
172
166
164
162
158
177
180
183
187
186
180
179
181
178
173
170
178
182
180
174
177
187
189
181
180
183
181
174
171
178
176
171
168
170
170
168
175
188
192
185
178
182
198
204
198
185
184
183
181
171
168
168
167
165
165
183
179
179
184
189
185
172
168
169
173
175
178
179
178
174
176
185
186
183
180
179
179
182
187
189
183
171
171
176
180
176
178
186
189
184
174
173
188
201
192
179
177
176
172
168
171
174
174
172
179
187
177
173
179
188
186
172
164
172
182
183
179
178
176
173
173
182
184
181
175
170
172
182
195
197
183
170
171
179
183
185
186
188
186
177
163
160
176
184
181
173
171
172
172
173
177
181
175
174
186
182
174
172
175
184
185
176
172
179
185
185
183
179
176
173
174
182
182
174
168
167
172
178
188
186
178
173
169
176
179
186
191
192
184
170
155
153
163
169
172
172
172
172
174
179
186
185
174
172
186
176
172
172
176
180
184
184
182
179
179
179
183
186
183
179
178
181
175
165
168
174
176
175
174
176
177
174
169
166
171
183
190
193
183
169
159
156
158
162
167
171
173
174
177
184
192
190
176
169
181
178
175
176
177
181
184
183
181
177
171
170
184
195
193
184
180
174
167
163
174
186
185
172
169
173
177
176
169
165
168
180
188
188
183
175
167
165
164
166
169
173
178
180
182
187
194
192
179
172
180
184
179
178
180
182
180
175
174
174
171
169
180
192
193
185
178
173
170
166
177
190
188
176
173
173
175
176
172
169
172
180
185
183
180
175
172
169
170
172
174
176
180
185
187
190
195
191
178
173
182
188
182
176
178
181
179
167
166
177
179
178
178
181
179
175
176
180
177
173
173
183
185
184
178
173
171
176
178
176
178
186
185
180
175
173
171
171
173
176
178
179
184
189
191
191
192
188
174
172
184
185
178
171
175
180
179
168
165
176
184
186
181
169
162
163
178
193
190
174
167
176
188
190
183
175
172
177
183
183
186
190
188
181
173
170
169
170
173
177
179
180
186
190
190
189
186
182
171
171
181
177
170
170
178
185
184
175
172
177
187
191
186
168
154
159
180
198
193
175
170
183
193
194
186
180
179
182
186
188
190
189
187
182
174
172
171
170
171
174
178
181
183
184
185
185
182
174
168
169
178
171
169
173
187
191
187
180
176
181
190
194
192
176
162
165
182
190
186
179
179
189
200
198
190
185
185
185
187
188
190
189
184
179
177
176
174
171
167
172
182
186
180
177
179
180
177
170
167
169
175
174
173
182
194
199
192
178
175
183
194
195
192
181
179
181
184
179
175
179
188
195
200
198
191
183
181
183
188
188
186
181
178
179
182
182
180
172
166
171
183
190
180
173
175
179
179
177
174
174
176
181
181
188
194
199
191
178
172
181
192
195
191
186
186
190
187
180
175
180
187
189
190
193
188
180
172
178
186
184
176
172
173
177
184
186
183
177
170
173
184
191
180
173
172
179
187
189
187
184
177
184
188
189
188
190
189
177
171
177
185
190
192
191
189
191
192
188
182
179
181
183
184
185
186
181
177
179
180
178
172
168
169
179
188
190
187
183
183
183
183
180
177
174
173
178
189
201
200
188
175
185
194
192
180
179
185
181
177
177
178
182
193
196
188
186
191
194
185
176
178
182
180
176
184
192
192
188
176
173
174
175
176
182
187
189
189
190
196
194
179
170
173
176
175
175
187
202
202
187
172
184
195
194
179
173
177
184
186
182
173
173
187
195
188
181
185
188
179
169
176
186
183
171
177
194
205
195
176
172
181
186
184
182
181
182
182
187
199
195
178
165
167
178
179
177
180
190
195
181
172
184
191
193
181
172
175
184
191
190
179
172
181
191
187
181
181
179
171
165
175
190
186
172
170
185
197
190
176
176
188
197
190
178
174
171
171
181
187
188
179
167
168
178
184
182
177
179
185
183
183
184
187
188
184
177
175
179
187
190
180
174
179
189
186
182
177
175
171
169
177
190
190
178
171
172
176
176
174
179
191
195
190
176
165
162
163
175
181
182
179
170
169
176
187
186
174
169
178
188
189
181
181
183
185
183
178
178
182
183
181
182
188
193
185
178
178
179
178
179
183
188
189
184
178
173
167
168
174
184
188
187
183
177
164
161
165
181
186
183
176
173
171
174
183
182
176
174
179
187
188
175
175
180
184
183
179
180
181
179
179
186
199
198
183
178
181
185
187
187
186
186
185
184
184
183
176
172
180
188
187
181
176
174
169
166
173
193
196
185
175
173
173
175
174
178
181
184
184
183
183
173
174
177
182
181
172
170
179
190
187
175
169
175
185
191
190
186
181
184
188
186
183
191
204
195
180
185
202
203
189
182
185
191
193
194
192
191
192
198
203
204
202
198
196
196
200
202
200
194
195
174
179
182
184
181
173
172
181
191
187
172
166
169
178
185
190
189
183
180
183
186
185
190
195
192
181
186
203
207
196
183
183
194
204
203
196
188
188
197
210
209
198
189
190
201
206
207
203
199
196
176
181
182
184
183
179
176
179
186
187
178
172
171
173
178
189
192
189
183
183
186
187
190
194
192
183
184
195
201
195
184
186
197
208
207
193
184
185
201
218
214
197
185
193
206
208
206
206
204
196
176
180
181
182
186
185
181
178
181
188
189
182
174
170
176
186
196
200
196
189
184
187
195
201
196
185
178
182
190
189
185
186
195
202
201
189
180
181
199
216
212
196
189
198
209
204
199
203
205
198
175
173
172
179
185
188
185
179
180
188
193
187
176
173
175
182
195
210
211
194
182
189
203
207
200
185
180
180
185
188
187
186
189
192
193
190
181
182
194
204
205
197
197
199
201
194
191
196
205
201
176
172
171
177
184
187
184
179
179
185
189
187
178
172
171
175
189
209
213
194
179
186
204
205
195
190
186
186
188
192
193
188
184
185
188
190
187
186
190
196
196
198
199
196
190
185
187
197
205
204
180
176
174
178
186
189
185
183
183
184
185
184
182
176
173
174
182
195
202
185
176
185
198
195
187
192
195
191
189
194
197
190
180
180
187
191
191
193
193
193
194
199
201
195
187
185
190
194
199
204
182
181
180
183
189
191
188
187
188
188
186
187
187
183
179
176
176
183
184
178
174
186
192
185
180
189
197
191
183
189
199
194
181
183
187
190
193
195
197
195
195
197
200
197
193
193
193
191
192
202
178
182
184
185
190
195
193
192
192
190
189
191
192
188
182
176
174
176
178
177
177
189
192
184
178
183
192
188
180
186
198
196
186
187
189
191
195
197
196
195
194
195
198
200
202
201
195
185
187
200
174
181
186
185
188
191
191
191
191
189
187
191
194
189
183
179
176
179
182
184
185
195
198
190
184
185
188
187
184
188
194
194
191
192
193
195
196
193
190
190
191
191
191
195
202
202
194
186
191
203
169
181
184
183
181
182
184
187
186
183
182
187
191
187
182
179
181
183
187
192
195
200
200
194
190
189
189
189
189
190
189
189
191
193
195
197
196
189
183
186
193
191
185
185
190
192
191
191
200
208
174
179
182
181
177
174
177
181
181
178
178
185
189
186
181
181
182
183
187
193
199
203
199
192
190
190
190
192
191
186
181
184
189
190
191
193
193
183
181
190
200
196
183
177
177
182
187
198
208
212
177
180
180
181
175
171
175
179
178
174
178
186
191
190
189
187
185
181
177
183
195
201
197
189
185
188
189
194
192
180
173
183
190
187
184
184
184
180
183
200
212
206
191
183
180
184
192
200
208
210
178
180
179
179
175
174
179
182
178
175
180
189
194
196
195
194
188
179
168
171
185
195
192
185
180
183
189
196
192
177
175
186
194
185
175
175
177
178
183
200
211
207
192
189
191
195
198
199
200
201
177
177
176
175
174
176
180
181
179
178
183
190
195
197
197
195
192
183
170
168
176
186
186
182
180
184
192
198
193
187
184
194
195
184
172
175
175
177
180
188
195
193
184
183
195
204
204
195
190
193
175
176
175
174
175
177
177
177
178
182
188
192
194
194
193
192
192
188
181
174
175
179
181
182
186
192
193
194
195
196
196
194
191
183
179
179
181
179
176
178
182
181
174
173
188
204
201
187
184
190
179
177
175
175
174
174
175
176
179
184
189
192
191
189
188
188
191
191
186
181
179
178
178
183
195
198
188
185
192
197
196
191
188
188
189
189
186
179
174
174
182
183
176
173
183
195
197
187
184
195
181
179
177
176
175
174
176
179
180
179
182
186
188
187
185
185
187
186
182
182
181
180
178
184
198
198
181
179
188
191
190
189
191
195
197
194
185
175
172
179
191
192
188
183
183
190
195
185
182
195
182
180
177
174
174
174
185
195
188
173
167
174
184
184
183
182
181
176
173
178
182
182
179
184
195
193
181
179
182
183
186
191
197
197
201
199
183
170
170
185
194
195
195
194
193
194
199
190
182
191
184
183
175
172
173
177
190
197
190
171
161
167
182
183
181
182
180
175
173
176
184
183
180
183
187
189
187
183
180
177
184
195
196
194
198
198
182
170
175
186
187
183
186
191
194
199
202
198
187
188
188
187
176
173
181
184
187
188
188
177
166
171
182
187
185
184
184
185
179
184
188
183
179
181
182
185
188
186
182
180
186
191
187
184
192
192
181
176
184
188
177
162
166
177
187
196
206
203
189
188
194
195
182
181
186
188
177
178
185
185
178
178
186
191
188
188
191
193
195
195
191
183
178
180
177
176
185
190
190
188
187
182
176
176
185
187
184
183
189
186
170
162
165
171
179
190
206
206
189
185
196
199
188
186
189
186
173
172
183
188
179
179
185
189
190
191
193
197
198
196
190
181
178
178
174
170
177
192
199
195
183
171
167
175
183
187
186
189
187
179
175
178
183
181
173
181
201
202
184
174
195
192
182
180
183
181
174
173
181
181
173
173
177
181
186
190
190
187
186
187
184
180
178
178
173
169
174
187
196
193
177
164
163
176
189
193
193
189
179
171
175
193
202
187
168
175
195
198
176
165
186
178
172
171
174
175
176
175
174
171
172
173
173
175
181
187
186
179
173
174
177
180
180
179
177
177
180
182
182
181
174
165
165
178
194
201
197
186
175
167
178
195
203
186
165
171
191
196
181
167
177
168
166
168
172
174
174
170
168
171
181
180
177
177
181
185
183
176
173
172
175
179
181
182
185
190
188
179
173
174
175
173
174
184
199
209
199
183
173
174
181
188
187
178
165
170
189
200
194
185
172
168
170
172
174
177
174
171
172
184
194
191
181
180
181
181
180
182
183
178
174
177
180
181
187
198
195
178
172
173
184
184
184
188
199
202
194
183
180
183
184
182
181
174
167
169
188
204
207
195
176
176
177
177
178
181
183
182
187
199
200
187
178
181
181
179
178
188
195
187
174
174
177
175
185
198
194
182
175
176
187
191
191
191
193
192
188
183
183
189
189
183
182
183
174
172
186
201
200
187
179
185
185
180
176
182
193
200
202
200
193
178
173
177
180
178
179
191
196
188
177
175
172
169
178
191
189
182
175
174
179
189
196
192
185
182
184
185
184
187
187
188
189
188
179
177
183
188
185
170
179
191
193
184
176
180
200
207
203
191
181
173
173
179
180
177
179
188
190
186
183
181
176
172
178
186
184
179
175
169
170
182
194
190
180
178
185
187
184
182
184
188
188
185
182
181
181
179
173
164
178
190
193
188
179
182
194
197
186
179
179
182
185
186
181
175
179
184
186
187
187
185
181
181
189
188
182
179
176
170
168
181
191
189
179
177
183
187
184
179
178
180
179
177
179
181
179
176
175
176
175
183
189
190
183
182
183
179
172
172
183
193
199
196
180
173
178
183
183
186
188
185
183
187
196
193
182
181
180
175
171
179
188
186
178
177
183
185
181
176
173
171
170
169
175
182
182
179
183
196
172
173
182
187
185
185
183
175
171
176
187
195
198
193
176
171
181
184
179
177
181
179
175
181
187
187
184
183
184
178
171
179
187
182
174
173
178
180
177
173
170
167
165
169
177
186
186
185
189
204
170
169
175
181
186
190
190
183
178
179
185
188
187
182
170
171
185
184
171
166
174
175
169
167
171
176
176
180
181
172
165
170
183
183
170
169
173
174
173
172
173
170
167
172
183
190
192
190
192
199
172
170
171
177
185
195
198
194
181
178
179
183
181
174
168
172
182
179
164
160
169
171
166
158
161
168
170
172
173
170
165
165
177
181
173
170
172
172
169
171
176
176
172
177
186
195
196
191
189
191
178
176
172
172
183
192
197
192
181
173
174
180
182
173
168
171
178
176
165
162
166
170
166
162
164
168
168
165
168
171
170
170
176
182
179
176
174
168
164
168
179
182
181
182
191
198
198
191
186
187
185
180
169
170
182
187
187
184
178
173
173
183
188
179
170
172
178
176
170
167
168
169
169
170
172
174
172
166
166
175
181
179
178
181
183
180
170
163
161
167
179
189
190
190
194
201
199
189
183
185
189
182
161
163
179
184
181
178
178
177
178
190
194
180
169
175
186
189
177
171
170
172
174
175
176
177
178
172
165
172
184
184
180
181
187
182
168
156
159
167
180
190
193
192
196
200
198
186
179
183
187
178
158
161
179
187
179
175
176
178
181
191
195
179
166
178
198
201
183
173
176
178
179
179
177
177
179
176
167
174
185
186
178
179
190
188
167
155
162
172
181
186
187
187
189
194
196
185
175
179
180
175
165
171
185
188
180
177
179
178
177
189
194
181
169
178
199
202
185
179
186
189
185
183
181
178
176
174
177
183
185
182
174
177
192
192
169
156
162
177
181
179
177
178
180
185
189
186
175
175
176
178
183
189
190
183
176
180
188
184
174
180
194
191
180
180
186
187
182
184
195
196
191
186
181
175
171
174
187
191
187
175
168
176
191
190
173
160
164
179
181
175
172
173
174
178
184
186
177
173
174
180
193
203
195
179
169
179
196
191
173
174
189
196
191
181
174
171
175
183
191
193
189
184
178
168
167
176
190
192
183
173
171
177
181
182
174
166
164
174
179
177
174
176
179
182
186
187
182
177
169
178
191
203
196
179
168
174
194
194
179
175
183
191
192
186
170
163
169
176
179
178
181
182
173
163
165
179
187
184
175
175
179
178
174
174
176
172
168
173
179
178
176
181
186
191
196
195
187
179
169
171
182
190
192
186
174
173
182
187
181
179
181
184
189
189
180
170
170
172
170
167
176
184
179
167
168
180
181
176
173
178
186
184
175
176
184
181
172
173
176
176
179
183
189
197
205
201
191
182
172
173
174
179
189
191
182
175
176
176
177
181
182
180
184
190
188
179
177
176
171
165
174
191
192
177
174
177
179
177
177
181
187
189
189
191
194
188
175
169
172
176
180
181
185
195
207
201
187
181
181
179
176
176
186
190
189
183
178
170
170
180
184
180
181
187
189
181
180
184
182
173
175
192
195
182
176
176
180
182
181
181
183
189
197
201
200
190
177
165
165
173
179
179
182
189
195
193
181
180
190
187
182
184
186
187
188
189
186
175
172
179
184
183
183
185
183
176
176
188
191
183
177
183
184
179
177
178
180
181
179
177
177
182
194
199
198
186
175
167
167
170
177
179
183
186
187
183
182
187
193
189
187
187
188
185
184
187
187
182
177
179
184
184
184
181
177
171
173
185
191
186
177
174
171
172
175
178
177
173
173
173
175
176
182
191
192
183
174
171
168
168
172
177
185
184
179
176
183
195
190
188
187
188
188
184
180
181
182
183
185
186
186
184
181
177
175
175
177
179
180
179
177
174
172
174
179
181
176
167
168
173
175
176
180
186
190
185
176
173
171
169
171
174
182
183
177
177
184
191
186
188
187
186
185
181
179
177
177
181
189
191
192
188
181
172
172
176
179
175
170
170
176
182
183
185
184
182
175
169
169
171
174
177
188
193
193
183
174
173
175
175
173
171
175
180
183
182
182
182
169
171
184
196
189
176
180
189
190
182
173
174
179
187
190
189
176
175
189
199
193
189
195
205
195
181
185
201
205
196
187
189
192
192
188
186
189
194
199
205
207
203
196
187
180
186
203
201
192
193
172
174
182
191
189
184
184
191
190
183
179
179
178
178
183
189
183
172
179
189
189
184
186
202
202
187
184
195
209
205
193
188
194
197
191
185
184
189
202
211
209
201
196
188
183
188
203
205
194
187
180
178
177
181
185
188
190
190
188
186
189
192
182
170
175
192
190
175
174
183
184
179
181
195
204
191
179
185
201
203
197
192
197
198
195
185
181
185
203
212
211
199
198
197
196
196
201
204
198
192
183
179
173
173
180
192
193
190
186
190
197
199
185
171
181
195
198
189
184
183
180
176
184
197
201
189
174
176
189
197
195
197
195
193
194
189
181
183
200
213
208
195
198
211
212
201
198
201
203
199
182
178
170
169
178
186
190
186
186
192
196
197
186
178
184
194
197
199
198
188
176
178
191
199
198
184
180
180
186
191
195
195
191
185
189
190
182
182
194
207
202
193
198
217
223
210
196
199
206
207
182
179
175
176
180
180
176
176
182
188
188
189
189
188
188
188
192
200
202
191
176
183
198
201
192
187
187
189
192
195
196
192
185
182
185
185
180
180
192
197
194
189
195
214
219
210
196
193
205
206
182
182
181
185
187
179
164
165
181
186
186
188
190
191
188
183
181
189
196
191
182
187
197
195
190
192
195
195
194
195
195
188
180
183
187
184
180
182
187
189
188
188
193
200
202
200
192
191
196
200
180
184
184
189
193
185
168
167
183
189
191
191
192
189
187
183
178
182
192
192
189
191
192
186
184
190
198
194
186
188
191
184
181
185
189
188
186
186
184
184
188
192
195
191
189
189
190
190
192
195
177
181
181
184
192
192
184
181
187
194
194
193
191
187
186
185
180
180
191
194
193
193
188
182
178
184
194
191
181
185
189
184
182
187
192
195
195
191
176
177
191
197
195
188
186
188
191
190
190
193
173
177
177
177
188
194
193
190
191
194
192
190
188
187
189
188
182
182
189
193
191
191
188
180
175
181
190
187
182
187
194
187
180
186
192
200
204
190
174
175
191
197
193
187
190
196
195
192
193
197
173
175
174
175
183
188
188
186
187
186
183
183
187
189
189
186
182
183
187
188
188
189
189
184
182
184
185
184
183
194
200
189
177
180
190
200
202
193
182
182
192
192
187
189
195
199
196
190
194
202
178
179
176
178
182
180
175
174
179
178
174
180
188
192
188
183
180
180
182
183
186
193
195
193
191
188
184
180
184
195
198
185
176
178
185
191
195
195
191
193
193
186
184
193
198
199
190
188
196
208
181
180
178
182
185
180
170
169
173
174
175
183
192
194
189
183
177
177
180
182
187
195
199
199
195
190
184
181
182
185
183
179
180
181
182
183
188
194
198
206
198
187
187
197
197
193
188
190
201
208
181
177
177
183
185
180
174
173
176
177
178
186
193
195
192
185
181
180
181
184
188
192
195
194
190
185
185
185
182
173
169
173
184
186
180
178
183
191
198
205
196
191
192
196
194
193
195
199
204
206
176
174
176
182
183
180
178
178
179
179
181
186
190
193
193
190
187
185
185
184
184
184
185
185
184
183
186
187
185
174
168
171
185
187
181
177
181
187
191
192
190
188
186
185
186
192
203
211
211
201
171
171
179
182
178
177
178
179
179
180
183
186
189
191
192
193
192
191
189
184
177
174
175
179
184
186
185
185
187
184
180
176
186
190
183
174
177
181
182
182
183
184
179
173
175
190
205
214
210
198
167
171
182
185
178
175
176
177
175
176
182
189
190
190
191
192
194
196
193
186
173
169
168
178
194
195
183
180
189
195
187
181
188
196
187
174
175
178
179
180
183
184
179
170
174
186
199
205
204
201
169
174
183
181
176
175
175
174
171
171
180
190
191
189
188
191
195
197
194
187
178
172
171
182
201
200
182
178
191
199
190
187
195
200
193
181
176
178
179
184
191
190
185
181
183
189
193
194
197
202
178
181
180
175
170
173
181
180
171
167
173
185
189
186
186
190
195
193
189
185
182
179
176
184
201
200
185
181
192
196
190
193
200
200
192
188
185
182
181
188
194
190
188
193
199
201
196
190
191
200
185
187
180
169
165
175
186
188
178
170
172
179
182
182
183
189
194
190
177
177
186
185
180
185
194
193
185
182
187
189
190
192
193
188
188
192
190
185
184
188
188
180
180
195
213
217
208
195
191
197
193
198
185
171
171
181
188
186
183
179
177
177
178
182
185
190
194
184
170
173
185
186
183
183
185
186
183
181
180
183
186
185
174
168
177
189
189
184
186
188
179
164
166
189
213
220
213
202
195
192
197
203
190
179
183
191
189
183
182
183
180
178
181
185
188
190
192
186
174
177
187
185
180
181
179
177
178
179
180
183
184
173
158
158
176
183
182
179
184
184
176
165
168
185
201
208
209
205
199
187
197
198
186
183
191
197
188
176
180
186
182
178
182
190
192
193
192
189
185
185
186
181
178
177
176
173
174
176
181
190
185
168
155
163
181
182
179
177
178
177
177
181
185
187
187
191
198
201
194
181
192
184
174
175
185
191
183
174
177
181
178
175
179
187
194
194
190
188
185
186
183
178
176
176
174
173
172
175
183
192
189
171
164
176
187
187
179
175
166
167
175
194
199
187
175
176
189
196
189
175
182
173
162
165
175
183
178
173
173
174
175
174
176
180
189
191
190
184
178
177
176
173
171
175
178
177
173
172
178
191
191
182
179
185
193
191
183
172
161
159
172
194
198
184
167
171
186
193
186
177
175
169
164
164
174
182
181
168
166
170
174
177
177
178
182
187
188
179
173
172
171
167
166
173
184
184
175
173
181
188
192
193
192
194
192
189
182
174
166
162
170
186
189
179
165
169
185
195
191
185
169
174
172
170
179
192
186
166
160
169
180
182
177
177
182
185
184
179
176
176
172
163
163
172
186
188
181
182
186
188
189
194
199
197
191
184
180
179
176
173
174
181
187
180
167
170
188
196
196
189
173
184
180
176
184
199
191
170
164
176
186
183
173
177
183
184
181
183
184
185
175
166
166
173
184
186
185
187
190
187
182
189
198
196
185
180
179
182
182
176
174
184
191
184
172
173
189
196
190
182
178
189
185
177
181
196
196
178
173
185
190
178
167
174
185
182
178
181
186
187
178
175
175
179
181
181
182
187
190
180
175
184
195
191
181
174
180
183
182
173
177
188
194
184
175
178
189
192
183
172
185
192
187
177
176
188
193
185
181
190
191
179
168
179
186
182
175
176
183
184
182
185
190
189
182
174
174
180
185
175
171
179
191
187
177
175
180
181
176
171
178
188
188
180
179
182
186
185
178
175
184
193
191
178
169
174
187
187
183
186
189
185
182
186
188
181
175
174
179
183
185
190
195
195
185
170
168
180
184
178
171
178
187
182
176
177
181
179
172
170
177
180
177
176
183
187
184
182
187
190
180
190
193
182
165
166
181
186
180
177
186
192
195
196
191
182
177
176
178
185
189
190
187
186
180
173
175
187
191
181
174
177
183
179
177
183
185
180
170
170
174
173
171
173
185
188
182
183
195
206
174
187
193
184
168
167
181
186
177
175
183
193
197
196
191
187
185
183
180
185
194
190
175
170
169
172
184
197
195
181
170
172
179
178
179
188
192
183
174
175
175
170
169
177
184
185
185
189
199
207
172
182
190
184
174
177
187
189
181
180
185
187
185
185
186
188
190
187
179
182
192
191
174
157
158
170
185
196
195
179
166
163
170
178
182
189
193
189
183
180
176
171
175
181
182
177
183
195
198
201
175
181
186
184
183
188
193
191
183
184
186
183
175
174
179
185
188
184
176
175
179
187
182
166
164
169
175
183
188
182
167
160
166
177
180
187
192
191
186
181
177
176
182
184
173
170
180
196
198
194
179
183
183
184
188
194
197
193
188
183
183
178
173
171
174
180
182
182
173
165
167
180
183
182
179
173
170
173
186
188
175
164
166
175
180
183
188
189
180
175
177
186
192
185
173
168
179
195
197
189
184
185
177
180
187
194
195
191
186
180
178
180
181
175
173
177
181
181
171
161
162
168
184
190
190
183
172
170
179
185
182
171
168
172
179
184
184
183
174
169
179
192
195
188
175
174
184
192
192
189
187
186
169
170
183
193
192
188
183
178
176
184
189
184
176
178
188
187
173
164
163
168
175
188
192
189
181
176
172
173
175
173
170
172
182
188
181
176
173
172
181
191
192
181
178
182
191
195
190
186
188
184
166
166
183
192
190
185
181
176
174
181
192
189
179
182
196
194
177
170
173
172
172
181
189
189
183
176
166
162
166
172
173
176
189
191
179
172
174
178
184
187
184
175
174
185
194
197
186
181
187
186
174
173
184
189
185
183
181
176
169
177
193
194
183
181
193
194
180
177
183
177
174
177
182
183
179
173
168
165
167
172
177
184
196
194
178
168
175
183
183
178
176
173
172
182
197
198
187
180
185
191
190
188
185
181
181
184
188
179
165
172
193
199
188
180
183
183
179
181
184
181
173
171
177
176
172
171
173
175
176
176
179
187
195
191
174
166
173
180
178
174
176
176
175
181
197
199
186
178
183
192
198
194
184
174
174
187
196
183
165
168
186
197
191
179
174
172
173
180
185
179
165
162
166
170
169
170
175
184
185
182
179
180
182
180
172
167
170
173
173
174
178
182
182
186
199
199
188
178
180
181
187
191
182
174
170
182
194
187
170
169
181
187
190
182
174
169
171
176
178
174
161
157
160
168
172
174
177
182
185
183
178
172
170
171
172
170
170
171
171
174
181
187
188
192
200
200
187
178
176
168
168
177
186
183
174
175
185
185
177
171
173
179
184
184
180
176
175
175
173
170
167
165
164
168
174
178
179
178
180
181
177
170
167
171
175
173
169
170
172
175
181
186
186
189
197
195
188
182
177
163
157
169
188
192
180
173
177
180
178
173
171
174
181
186
187
187
186
181
172
172
178
183
176
167
170
181
182
179
176
175
175
176
176
179
180
173
167
167
171
177
183
182
175
178
190
190
184
179
181
169
161
173
190
194
184
177
179
182
175
170
170
176
184
188
191
193
191
185
175
175
187
194
183
165
166
180
183
181
171
167
172
184
187
186
182
175
168
164
167
175
183
178
167
170
183
184
177
176
187
178
173
181
190
192
187
184
185
187
177
169
169
179
187
191
192
191
190
187
180
177
183
188
179
166
168
180
182
178
164
159
171
186
189
183
179
180
178
168
164
170
179
176
170
172
183
180
176
178
191
186
182
184
189
189
187
183
185
187
182
170
166
180
190
189
185
183
183
184
181
177
177
178
176
174
177
179
177
168
162
162
173
183
185
175
174
183
189
178
165
166
172
172
175
181
183
179
175
181
195
193
185
183
188
190
185
177
176
184
185
171
168
178
188
185
177
176
178
176
174
173
173
177
180
183
184
180
167
164
167
172
175
180
181
177
173
181
189
183
170
168
171
171
178
185
186
178
178
186
197
201
189
181
184
189
182
171
170
178
182
174
173
183
185
176
172
174
175
172
168
170
175
181
186
191
188
177
163
163
175
178
177
179
189
188
175
171
174
178
176
177
174
170
178
185
186
176
172
179
171
176
182
184
175
173
178
186
187
185
185
187
188
187
188
190
189
189
188
187
190
192
189
176
178
191
200
195
192
193
192
190
188
187
188
188
188
191
195
201
206
205
197
186
185
199
205
200
192
195
174
174
178
182
178
174
178
185
186
184
188
194
194
193
192
192
188
183
185
189
191
188
177
175
188
202
199
189
190
195
198
193
190
185
185
185
184
187
189
195
199
201
197
188
178
185
197
198
189
192
179
174
173
175
176
177
182
185
186
188
192
195
193
192
195
198
190
179
183
194
194
182
172
175
193
202
193
182
185
194
201
202
195
182
183
188
190
186
186
191
195
198
197
193
180
179
191
196
195
193
182
175
168
166
169
177
186
191
192
193
196
193
184
184
200
207
195
184
188
198
193
179
172
176
190
195
188
179
181
192
202
209
197
180
181
191
198
191
185
189
195
198
199
197
192
190
193
199
202
201
180
176
169
164
166
172
186
193
196
196
192
185
180
184
205
209
196
187
195
200
190
177
171
173
184
189
185
183
185
190
200
208
196
181
180
191
199
193
188
192
200
201
198
204
209
207
204
205
211
211
178
179
177
174
168
166
174
187
192
188
185
183
188
194
204
202
188
183
191
196
190
177
172
173
184
189
189
189
191
196
199
200
193
185
184
187
190
190
191
199
203
199
200
208
215
215
209
208
210
208
176
182
186
187
178
165
167
175
181
181
182
188
195
199
198
193
180
176
181
193
192
185
176
178
188
195
194
192
192
194
192
189
190
191
188
184
182
186
193
200
199
195
196
202
205
201
199
202
204
199
176
182
186
192
188
174
168
171
177
182
188
195
196
194
191
186
180
176
180
193
198
193
184
184
189
195
195
189
186
188
187
183
188
196
194
185
183
187
193
197
195
192
193
193
188
184
186
199
202
189
179
178
180
187
190
184
178
175
177
186
196
196
190
186
189
190
186
181
184
194
199
195
189
182
181
185
188
184
181
184
183
182
187
196
197
192
189
188
188
191
196
197
194
190
179
177
187
201
201
185
181
176
172
177
187
189
185
179
180
189
195
189
183
184
193
196
189
184
186
189
189
190
188
179
172
173
179
180
180
185
188
185
185
190
193
192
191
188
184
189
197
201
196
190
188
191
198
205
197
184
183
175
168
173
184
190
186
178
176
182
185
181
182
188
195
192
186
184
184
180
178
182
187
182
174
172
175
177
179
191
197
189
180
182
184
183
183
185
190
193
194
196
194
193
195
203
207
201
188
181
184
176
172
176
187
193
182
172
171
173
174
176
187
193
190
182
179
184
184
180
176
183
189
189
186
182
178
172
180
194
198
186
177
180
178
173
173
187
200
200
190
186
191
196
200
202
198
188
176
176
181
175
173
180
194
196
182
171
169
170
172
180
191
193
185
174
176
188
199
196
187
190
196
199
198
193
181
178
180
190
187
179
177
184
183
173
173
191
207
200
184
179
191
198
195
189
184
177
175
181
179
173
174
180
190
191
185
178
176
176
178
182
191
190
181
170
176
192
210
213
204
201
200
199
197
190
184
183
183
182
172
167
177
188
190
182
184
197
204
193
179
180
195
198
188
183
181
180
183
193
175
174
176
180
182
183
184
186
186
184
183
184
188
187
182
177
180
190
207
210
208
197
193
191
186
182
183
186
184
177
162
161
174
189
191
188
191
197
198
187
182
186
194
192
185
186
191
193
194
196
173
177
183
181
175
175
180
187
190
189
187
185
185
187
187
186
182
183
192
200
198
187
183
182
180
176
179
181
182
178
167
165
176
187
187
184
188
194
194
190
187
190
190
185
184
190
203
203
197
191
173
180
190
184
175
176
178
180
183
187
190
190
188
188
191
191
185
179
185
192
189
177
175
178
183
182
180
179
180
179
175
174
184
190
181
173
181
194
197
196
193
190
186
181
182
193
202
202
194
186
173
183
188
183
179
179
177
171
170
185
199
200
188
188
191
193
189
185
187
194
190
176
172
181
192
192
183
180
184
184
182
182
195
197
184
171
179
194
198
198
194
188
182
180
184
190
193
194
192
190
178
184
183
175
173
183
181
166
166
187
205
201
186
182
190
195
193
190
190
197
194
181
175
183
198
198
187
183
188
189
184
188
202
202
183
172
184
196
193
191
188
185
181
183
188
192
191
189
192
194
184
187
181
169
170
181
181
169
172
191
204
193
178
177
186
194
193
185
178
188
195
187
181
184
194
191
181
181
187
188
186
187
195
196
178
172
188
194
187
181
181
181
179
184
199
204
195
187
193
198
184
191
187
174
173
182
181
177
180
194
196
182
170
175
185
192
189
171
162
175
192
190
182
184
187
182
171
170
178
184
184
181
182
180
168
170
186
189
181
176
180
179
178
187
208
213
197
182
186
194
182
191
194
185
183
185
182
177
179
188
188
176
167
174
186
190
182
164
156
172
190
188
180
181
181
177
167
166
170
180
182
174
172
170
168
170
181
183
179
177
182
182
180
189
208
210
190
179
183
190
177
186
193
189
189
187
179
169
175
185
185
175
168
177
187
187
179
170
169
183
191
184
176
176
178
177
173
168
169
181
184
173
169
173
176
177
179
179
178
178
183
182
182
187
201
196
182
178
186
187
175
176
178
178
181
182
173
164
172
183
184
176
171
178
182
182
180
180
183
189
188
180
171
173
176
181
181
178
176
188
190
183
176
178
182
182
179
176
171
174
175
177
179
185
188
183
174
181
190
186
175
173
168
167
172
178
175
170
174
181
182
178
175
178
181
183
185
186
187
187
183
172
166
170
176
181
183
183
183
190
195
192
185
178
177
177
177
172
169
166
164
168
174
180
180
174
172
180
189
187
176
177
167
161
170
181
185
183
180
176
176
178
180
180
180
184
189
188
185
184
180
167
162
169
177
178
180
184
188
191
193
194
188
174
171
171
172
170
170
167
163
166
171
177
177
173
173
179
186
186
174
183
175
169
176
190
196
190
177
167
166
179
186
186
183
186
190
187
183
186
184
167
158
167
178
177
177
186
188
186
184
189
189
175
170
169
171
174
174
172
170
172
175
178
176
174
176
178
179
184
173
184
182
177
183
194
196
184
170
166
169
180
187
190
188
188
189
185
184
188
190
172
162
169
177
177
176
184
188
178
174
183
187
179
172
173
176
180
179
177
178
181
183
179
172
176
181
177
173
174
173
183
182
179
183
188
181
169
169
175
180
182
185
188
189
187
184
180
182
187
188
180
174
178
179
176
175
179
182
179
172
178
183
180
177
177
181
184
180
177
181
190
188
176
170
175
183
178
169
169
179
180
179
178
181
180
170
166
172
187
190
183
181
185
187
186
181
176
174
175
180
184
187
188
182
170
167
171
181
179
176
175
180
183
180
179
183
186
183
177
179
190
187
175
167
172
180
178
175
173
184
181
180
178
175
171
172
173
178
185
186
182
179
182
186
185
180
175
169
168
171
178
190
193
181
164
161
171
182
184
178
173
174
181
184
183
182
182
181
179
180
183
180
174
172
174
176
181
184
184
187
188
184
177
167
166
178
183
179
178
178
179
180
181
183
185
183
179
174
171
171
175
184
188
177
167
168
180
187
185
177
170
169
175
184
186
182
179
180
182
180
175
173
175
180
177
176
183
190
192
186
193
189
173
162
164
181
185
177
174
176
179
180
182
184
186
186
184
184
187
186
178
173
171
170
171
181
189
188
183
174
167
165
169
185
188
184
180
183
189
178
163
166
177
180
177
177
182
187
191
182
190
189
177
165
169
179
180
178
183
188
184
176
180
186
188
186
185
191
200
199
188
173
164
167
174
187
193
186
179
173
168
165
168
180
186
185
183
191
193
176
158
163
178
178
171
176
179
182
184
178
184
187
183
179
179
178
178
182
192
197
186
174
175
186
186
181
180
192
199
199
192
182
173
172
176
183
186
186
184
179
174
169
169
175
182
184
189
193
189
173
162
172
180
170
160
165
177
179
182
173
180
191
194
193
188
183
182
186
192
192
184
176
180
183
181
176
177
185
189
189
189
189
187
183
176
174
181
189
191
188
181
172
170
174
179
186
191
192
181
173
174
186
184
167
153
160
176
181
183
174
181
194
199
196
190
187
188
188
184
179
179
181
185
185
180
177
174
175
178
181
185
190
193
188
179
175
179
186
187
185
179
172
169
174
181
190
195
189
176
178
188
193
185
167
157
162
179
182
180
180
184
193
196
192
187
187
189
188
180
172
173
185
192
188
182
179
174
170
174
180
184
185
188
185
181
180
180
175
171
171
173
173
171
175
185
193
195
188
181
184
193
191
179
166
163
173
184
184
175
186
187
188
188
188
184
184
187
188
183
174
171
180
192
192
186
182
175
170
177
186
184
181
181
179
179
182
181
167
152
154
171
178
175
176
184
189
191
190
188
188
191
184
172
167
172
182
187
181
170
187
188
188
186
186
186
184
183
185
185
179
172
176
188
191
189
181
176
174
182
187
184
177
174
173
174
178
179
167
151
155
174
185
183
180
181
182
185
187
187
188
187
179
173
170
177
185
186
176
168
187
190
190
186
185
186
186
183
182
182
180
174
175
184
186
182
179
178
178
182
186
180
173
169
169
171
174
175
169
164
168
180
188
185
180
177
172
177
180
181
180
182
182
180
178
182
186
185
174
169
188
188
186
183
181
184
187
184
181
178
177
177
179
181
180
178
178
177
180
184
186
180
165
160
163
174
177
176
172
173
179
185
183
180
179
175
171
173
176
176
174
178
183
184
183
186
188
185
173
171
192
181
176
176
178
180
182
181
178
174
175
180
183
183
179
178
182
183
183
185
188
185
166
155
165
184
189
181
173
176
181
182
175
171
176
175
172
171
175
175
172
173
179
183
183
185
187
183
175
171
196
176
164
170
182
183
180
176
176
178
178
179
181
181
180
181
184
186
184
186
189
191
177
166
171
191
196
185
175
175
176
175
171
171
176
176
172
170
173
174
174
173
176
180
177
179
180
179
176
174
193
175
161
170
190
194
182
174
176
183
182
177
177
182
183
182
186
189
184
181
185
191
190
180
179
190
190
185
178
176
174
172
174
178
177
173
170
168
167
169
171
175
180
178
169
170
174
177
176
174
185
180
171
178
196
200
188
176
178
187
185
174
173
182
184
184
187
190
186
174
175
187
192
188
183
182
182
181
180
178
172
170
179
187
180
165
164
171
168
163
164
176
182
179
165
163
172
175
173
169
180
182
181
185
194
198
190
180
182
189
186
174
170
180
185
184
186
188
185
175
172
180
186
186
180
176
177
180
181
180
176
171
180
188
176
155
158
177
183
168
161
172
183
180
168
167
178
179
173
166
180
188
184
181
185
191
187
179
179
186
185
171
168
177
182
179
179
181
183
181
177
177
179
180
179
177
179
181
183
184
181
172
174
180
172
151
153
182
199
183
164
165
175
179
175
177
182
183
175
171
186
191
182
173
177
188
186
174
171
178
180
168
165
176
180
175
173
177
183
186
184
179
178
181
183
182
182
181
183
186
186
175
171
170
169
157
156
180
200
186
169
168
175
178
182
185
186
182
176
179
190
192
180
172
180
189
184
170
170
176
174
164
163
176
180
175
173
176
181
186
187
185
183
181
181
183
184
177
172
181
186
181
169
168
170
170
168
173
183
181
174
176
178
179
185
189
182
172
171
182
174
178
171
167
166
172
177
184
188
187
188
193
196
186
173
178
198
204
189
179
188
194
182
165
177
200
203
188
188
192
191
186
183
186
196
192
181
178
190
200
205
202
198
197
200
206
203
195
197
209
175
175
175
176
175
171
169
176
185
185
185
191
202
198
183
181
193
198
190
188
193
193
176
166
184
205
203
186
182
189
195
191
183
184
194
195
182
178
186
195
197
193
192
192
191
189
190
191
195
202
177
173
172
178
179
174
165
170
183
187
185
184
190
195
195
190
190
194
195
197
198
192
177
173
190
205
199
183
180
190
200
199
188
182
191
199
195
185
184
188
189
188
188
187
184
181
184
192
197
197
179
173
167
172
177
172
169
173
188
193
188
172
172
187
202
196
187
190
199
204
199
191
180
180
193
199
193
184
181
190
199
204
192
181
187
201
206
194
181
183
190
191
188
186
187
191
195
201
204
200
178
173
167
168
171
172
175
183
194
198
190
167
161
182
202
201
187
186
194
203
196
185
177
178
191
196
190
185
184
187
193
197
191
183
186
199
209
196
183
187
198
202
197
193
196
206
213
216
212
203
172
173
172
172
171
174
187
194
195
191
183
177
176
183
193
192
180
178
182
192
193
182
172
174
190
195
190
186
186
188
189
188
187
185
186
194
200
194
187
194
205
207
202
200
204
212
219
220
214
199
170
174
180
181
177
178
192
200
193
182
182
186
189
188
183
177
173
168
168
180
191
187
174
175
190
196
189
183
187
189
187
183
185
189
189
187
187
190
197
204
205
201
200
201
201
200
203
208
203
190
172
176
186
190
181
180
191
195
186
179
184
197
198
187
173
170
171
168
163
177
192
194
185
183
191
193
186
181
186
189
187
185
188
194
192
183
182
190
205
212
199
189
191
197
192
183
185
196
194
182
177
179
184
188
183
182
184
186
178
179
192
200
191
181
174
175
179
177
170
175
191
197
192
188
185
184
180
178
182
187
187
187
193
197
195
186
181
188
204
207
196
182
188
193
189
177
178
191
192
181
183
182
182
183
182
179
180
177
174
180
196
197
184
177
178
183
187
183
178
176
183
189
190
188
179
172
174
177
180
186
188
189
191
194
194
188
177
182
192
197
192
190
189
189
189
190
193
195
189
180
185
182
178
177
181
184
183
173
169
177
193
192
183
182
186
187
186
186
182
175
172
178
185
184
176
174
178
179
180
185
191
189
185
186
188
182
168
170
184
190
191
193
193
189
189
196
203
197
183
171
182
180
175
177
186
192
190
175
162
172
185
189
188
188
187
182
183
189
190
181
171
173
183
184
183
184
187
187
183
188
192
187
181
182
185
175
159
164
181
188
188
192
193
186
183
192
199
192
170
163
177
176
174
176
187
199
196
179
166
170
183
190
190
187
180
176
185
199
203
195
184
182
184
186
189
193
195
195
194
193
191
184
181
184
187
178
164
169
185
187
185
187
188
182
178
183
186
182
168
169
174
175
175
173
181
190
191
181
174
176
183
189
189
183
175
172
186
203
208
204
198
193
190
189
189
191
195
200
201
198
189
182
180
186
189
185
178
183
188
183
180
184
187
183
181
183
183
175
175
185
175
179
177
171
170
179
183
183
183
184
185
187
185
181
176
176
186
192
195
197
197
195
193
190
183
179
185
197
200
195
189
184
179
180
185
189
191
192
189
182
182
187
189
186
189
194
191
178
178
194
182
187
183
171
169
173
180
185
187
186
186
186
185
181
180
182
181
177
177
181
188
192
193
192
180
175
180
189
187
185
186
186
179
173
175
187
192
193
191
189
190
191
190
188
197
203
199
183
177
187
187
192
188
176
176
181
183
181
182
184
187
188
187
185
186
188
180
170
166
172
179
184
190
193
183
179
181
183
174
173
182
189
184
174
173
181
190
192
194
196
197
193
187
185
194
200
197
182
176
177
188
193
187
181
186
196
186
172
169
183
196
196
186
185
189
193
183
173
173
177
178
177
181
187
188
189
190
182
168
167
181
189
191
189
181
180
187
190
193
194
195
189
182
180
185
190
187
183
182
183
187
187
181
177
189
201
186
161
160
184
202
196
181
179
189
192
185
177
180
183
182
178
177
181
184
191
190
184
174
176
182
187
199
203
192
180
183
187
183
179
181
182
178
173
173
177
179
184
192
195
185
185
178
174
184
193
181
163
165
187
197
186
174
176
187
192
183
175
177
183
185
180
175
176
179
181
181
182
180
184
187
186
196
201
189
176
181
184
172
161
169
182
180
170
170
171
171
177
194
205
178
181
181
178
178
179
176
174
178
183
181
168
165
172
186
190
178
166
165
179
188
184
179
176
175
172
171
174
181
188
186
183
186
190
177
170
179
179
164
159
174
187
183
175
176
175
165
164
185
202
167
178
189
188
179
173
172
177
183
182
170
161
160
171
186
188
176
159
161
180
193
188
178
177
176
173
171
173
179
186
184
179
180
181
173
171
179
178
169
171
187
194
184
180
183
180
162
158
174
192
159
175
191
193
184
174
169
172
175
180
173
165
161
171
182
186
175
164
169
189
197
189
178
178
181
181
180
180
183
186
185
179
178
179
178
179
181
179
175
184
196
193
181
179
187
182
168
162
175
186
159
171
184
186
180
172
166
164
170
184
186
176
168
171
177
178
174
171
177
190
193
186
177
177
184
190
192
188
186
189
188
182
179
182
184
184
186
181
178
187
190
180
175
175
183
182
172
173
181
186
169
172
175
174
175
175
169
167
175
187
192
185
177
175
175
174
175
177
180
185
187
184
178
176
181
188
193
187
183
186
191
189
181
176
179
184
184
179
177
179
176
166
165
174
178
176
175
179
187
186
178
177
171
171
174
179
180
182
185
185
186
187
186
183
177
176
182
183
181
182
185
182
177
174
176
179
182
181
179
181
188
191
180
168
169
180
180
176
174
173
169
158
159
171
175
175
177
181
184
185
179
179
175
176
178
181
188
194
190
178
173
186
196
189
180
181
188
187
183
185
190
184
172
171
171
172
174
173
171
172
183
191
180
165
166
179
179
173
171
171
169
157
156
167
176
179
179
177
178
181
173
178
181
182
182
180
184
189
187
174
171
184
196
194
184
186
192
188
183
191
200
188
170
164
169
174
175
174
172
172
183
191
181
168
172
184
182
172
169
172
173
162
160
164
172
179
179
175
171
173
167
172
180
187
186
178
171
173
180
180
180
185
191
192
190
190
192
188
180
187
198
188
170
163
173
181
182
180
180
182
185
186
181
177
181
188
184
176
171
173
177
175
170
165
168
174
178
177
167
165
168
166
176
187
188
179
166
165
176
186
188
184
185
188
188
191
193
188
175
175
182
184
173
170
181
188
187
184
186
189
187
180
177
181
189
188
183
180
176
173
178
186
184
171
160
165
176
179
170
161
176
170
174
183
186
183
174
171
176
182
184
181
180
183
185
189
194
189
174
165
168
174
178
182
190
189
186
182
185
188
183
172
172
183
189
184
180
180
180
176
181
193
194
177
159
161
177
185
180
166
185
179
176
177
180
181
182
180
175
175
175
176
176
176
180
186
192
188
178
169
166
169
177
189
193
189
183
178
180
181
174
163
163
179
186
182
175
177
180
182
183
187
187
178
165
167
180
189
183
175
189
187
179
166
167
176
181
180
176
176
178
176
173
173
179
184
185
184
184
183
177
171
173
186
191
189
185
176
171
171
168
162
161
169
180
177
173
173
181
185
180
173
172
175
174
174
184
186
181
177
189
190
181
165
162
173
177
173
178
189
194
184
172
172
183
184
178
176
186
197
193
179
172
177
185
188
187
180
168
167
170
170
166
167
171
173
171
170
183
187
178
162
163
172
176
179
182
177
169
176
181
185
183
174
173
176
174
170
180
197
203
188
172
174
183
181
172
172
188
203
199
184
175
176
178
182
186
185
174
171
176
180
176
169
170
172
171
172
183
186
175
165
167
175
179
178
175
164
163
172
171
175
186
187
186
182
178
176
181
191
195
187
177
177
180
178
171
173
188
200
198
187
178
175
173
176
186
190
183
177
179
188
186
177
176
176
175
176
181
181
178
175
180
180
181
176
168
162
164
172
166
176
196
201
189
181
181
183
183
180
179
182
184
184
181
177
175
176
185
195
195
191
185
176
168
170
182
192
184
171
176
189
190
185
181
181
181
180
179
180
184
190
187
183
181
177
173
171
170
169
170
180
200
203
186
174
179
187
187
176
172
177
185
191
187
179
175
175
181
193
197
196
190
178
164
165
182
187
175
161
169
188
194
189
180
181
185
183
180
182
190
192
186
179
177
177
179
181
176
162
177
184
197
197
182
172
177
186
190
185
177
175
181
192
192
182
171
172
181
191
198
196
190
179
165
165
182
184
169
155
166
186
195
184
174
178
184
184
182
185
190
189
180
174
174
177
180
185
176
156
180
183
188
187
185
183
184
186
188
191
185
174
176
189
192
181
171
170
181
193
196
191
188
180
170
165
178
184
171
162
169
188
192
178
167
173
182
184
183
184
186
184
179
175
177
177
176
179
172
157
179
180
182
183
188
194
192
185
185
184
184
177
175
181
183
177
173
175
183
189
186
184
184
184
171
166
172
180
176
171
176
187
184
170
164
168
177
184
183
181
181
181
182
181
181
180
173
168
167
160
180
177
177
180
186
193
194
185
176
175
177
179
180
178
176
174
177
182
186
189
184
180
182
183
178
173
175
180
179
177
178
180
174
167
167
171
175
182
185
183
179
179
182
183
183
181
171
164
162
165
185
178
175
178
181
185
187
183
175
169
173
182
187
184
175
174
182
187
187
188
187
184
184
186
188
186
184
182
179
176
174
171
168
168
173
174
172
181
195
195
184
177
176
180
181
179
172
166
164
168
191
184
175
176
182
185
185
182
177
174
175
181
187
188
179
176
181
185
185
186
189
189
186
186
195
200
194
181
176
174
172
169
168
173
177
174
172
177
192
196
190
179
173
176
182
181
173
168
166
171
192
190
181
182
192
196
188
179
178
181
181
179
181
186
182
178
180
182
178
177
187
192
191
187
194
205
198
180
173
173
176
175
177
178
175
171
171
173
177
183
185
182
178
177
186
186
175
170
169
173
187
191
190
190
199
206
192
178
177
184
186
179
177
181
179
177
179
180
172
169
178
190
190
182
187
198
194
179
171
174
181
186
187
180
165
163
171
171
166
167
177
186
184
184
186
185
178
170
168
169
182
191
192
192
196
202
192
177
173
182
190
187
180
178
173
174
175
175
169
168
176
187
186
179
180
186
187
181
177
182
188
191
190
177
163
159
171
176
169
164
170
184
189
187
184
181
179
174
169
166
178
187
187
182
182
185
182
174
170
176
187
192
189
178
170
168
171
174
175
177
180
184
183
181
178
180
183
185
187
189
189
186
182
176
166
161
168
180
182
175
170
176
184
184
178
173
177
179
176
168
178
181
178
173
173
174
174
170
170
173
181
191
192
184
171
166
170
175
182
188
190
188
186
184
181
178
182
187
191
191
186
175
172
172
170
165
169
180
188
184
171
168
176
180
177
171
172
177
180
176
177
173
170
172
177
179
172
169
173
174
177
184
189
186
177
175
176
177
183
192
197
195
191
186
181
178
180
181
181
182
179
173
171
171
170
168
171
181
185
180
169
161
169
180
181
170
166
173
183
185
173
178
171
169
173
181
185
189
189
185
182
185
189
184
173
178
195
194
183
180
185
188
186
189
196
191
184
184
190
193
190
186
185
185
186
179
175
179
190
199
202
201
197
195
197
198
195
194
203
214
173
175
174
177
186
187
185
184
187
184
176
179
191
191
179
177
190
193
180
178
182
185
181
183
189
190
182
181
189
195
193
190
186
187
192
190
180
182
196
205
200
195
195
196
194
189
187
192
203
210
174
174
174
182
196
191
176
170
179
183
175
174
186
193
187
177
183
187
184
181
183
186
183
186
190
190
186
185
191
200
198
193
189
190
194
195
190
190
202
205
197
190
194
198
194
187
186
193
197
196
175
175
174
183
196
189
169
161
175
189
184
172
176
189
191
182
180
187
187
185
185
188
192
194
196
195
189
187
192
196
194
192
191
193
197
199
197
195
196
197
195
195
196
196
195
193
196
200
196
188
175
173
171
178
192
189
171
163
178
195
191
175
172
182
188
182
180
187
190
185
185
189
195
199
201
197
188
185
186
186
185
187
189
192
195
199
201
194
185
187
194
199
201
196
194
199
205
207
197
188
171
171
171
175
186
189
185
181
184
193
190
181
177
180
180
177
181
185
183
182
184
189
192
195
198
197
188
183
182
181
180
183
186
187
188
195
198
192
182
184
194
201
199
196
194
199
209
209
198
192
169
172
174
177
180
190
196
196
192
188
184
183
182
180
171
170
183
187
176
173
181
190
189
188
190
192
187
183
185
186
184
183
184
184
185
188
192
191
190
191
191
191
193
194
194
195
198
200
192
189
171
175
179
179
178
183
196
198
190
181
178
183
184
177
164
164
184
189
172
169
182
193
188
184
186
187
183
183
191
193
190
189
189
189
184
182
184
191
200
199
189
176
177
190
196
191
187
186
184
184
175
179
183
181
175
175
186
188
181
177
180
184
184
173
161
166
187
191
178
172
185
192
188
186
185
183
179
180
191
197
194
193
194
193
187
182
182
189
202
202
183
166
168
184
195
192
184
182
182
186
179
181
183
180
173
173
178
178
174
173
184
190
182
172
165
175
187
192
186
184
185
185
185
187
185
181
176
178
185
191
191
192
193
193
192
188
182
183
188
188
180
173
175
183
191
195
191
185
185
189
179
181
181
178
174
177
183
182
172
174
189
192
183
176
176
183
189
190
189
187
183
179
180
183
184
183
181
181
180
183
188
188
186
188
196
195
181
174
173
177
181
186
186
180
183
191
195
192
188
187
177
181
179
175
175
185
195
187
174
178
193
197
186
181
186
191
192
191
191
189
181
174
173
177
181
186
192
189
180
182
189
188
182
182
196
197
180
168
170
177
186
194
190
179
179
188
195
196
189
184
174
182
183
175
177
190
199
187
174
180
198
198
186
181
188
193
194
193
192
191
181
171
168
170
176
187
196
195
186
185
192
191
182
182
194
196
181
170
176
185
192
195
185
177
180
193
194
193
192
192
172
184
185
174
173
183
187
179
172
181
196
194
184
180
185
191
193
191
189
185
180
173
170
171
174
179
192
194
194
196
201
199
185
181
189
192
182
176
183
189
192
190
179
177
189
198
194
191
196
205
175
183
183
173
169
172
175
173
174
180
186
187
182
180
179
184
189
188
178
176
176
176
177
177
175
174
181
189
194
198
204
206
189
177
179
184
182
179
181
183
188
187
180
182
198
204
192
185
194
208
178
184
182
176
171
172
175
179
180
178
176
180
182
178
175
180
191
186
170
166
171
181
190
189
178
172
178
185
186
188
199
204
189
172
168
177
179
178
176
179
184
188
186
187
199
199
185
181
188
197
181
182
180
179
182
184
184
183
179
171
171
176
178
177
174
184
195
188
170
160
168
185
197
197
184
177
180
183
178
175
186
193
186
171
165
172
178
176
174
176
188
194
190
189
193
193
181
179
182
184
182
182
181
182
197
203
194
178
169
170
174
177
177
174
178
188
196
189
173
163
167
180
193
194
185
183
187
184
173
171
178
183
183
181
180
181
181
173
174
177
189
191
187
183
185
185
180
180
183
184
183
182
178
185
202
207
188
165
158
167
180
181
173
173
181
188
188
182
175
168
166
176
181
182
181
185
190
185
175
178
183
181
182
191
198
191
180
174
172
175
181
185
183
180
180
178
176
181
192
194
186
183
176
182
193
196
181
164
160
166
175
181
173
174
182
183
178
176
176
173
168
168
171
173
174
181
185
183
181
188
192
184
181
193
203
196
181
173
168
169
175
183
182
178
175
170
167
175
195
199
188
177
176
179
180
178
177
176
171
162
162
171
178
182
186
184
174
170
180
182
172
168
169
172
174
177
182
183
185
191
197
190
184
188
190
187
180
171
166
167
180
187
186
179
172
163
157
169
189
197
178
174
176
178
173
168
176
188
182
165
158
166
179
186
190
187
178
176
189
194
185
174
173
176
180
181
184
187
189
192
192
188
184
181
181
179
176
169
167
177
191
194
187
178
171
161
157
164
180
187
167
169
178
184
177
168
175
186
184
173
167
168
176
186
194
190
179
178
188
199
191
179
176
183
188
190
190
192
193
192
188
186
183
181
180
179
176
169
171
188
201
197
185
176
173
169
168
171
174
179
160
166
178
185
181
174
171
174
180
184
182
176
173
182
192
188
176
174
185
192
188
182
179
182
192
196
193
189
191
190
185
182
182
188
187
183
177
170
174
190
200
195
181
172
172
178
183
181
175
176
164
164
175
187
189
177
167
166
178
191
194
184
176
185
188
182
171
170
175
179
181
183
182
182
188
193
186
178
181
185
183
182
185
191
190
183
178
175
175
180
186
186
181
172
169
181
195
188
175
176
170
167
174
189
192
180
165
165
180
192
192
187
184
186
184
177
174
172
172
174
180
186
184
180
181
182
176
166
164
174
182
186
189
189
186
181
180
177
174
172
175
176
174
169
170
183
196
192
181
180
174
169
177
190
193
180
167
170
183
188
186
186
186
186
182
180
182
180
177
177
184
187
182
176
175
175
172
160
159
169
183
191
189
183
181
181
182
174
168
167
168
165
164
167
173
182
190
189
184
183
172
173
181
191
191
180
169
173
183
185
183
183
184
182
181
183
186
185
181
181
188
187
176
171
174
178
177
171
169
179
193
194
185
177
177
184
183
171
158
165
168
157
155
166
177
179
180
182
180
174
167
171
180
188
190
185
175
174
179
185
185
182
180
181
183
186
187
183
179
181
185
183
170
168
177
189
191
187
185
196
200
195
180
176
179
185
183
168
157
166
170
163
161
171
176
175
175
175
174
164
166
167
174
183
191
190
181
174
176
184
187
183
181
182
185
187
187
181
175
175
180
180
171
170
183
197
200
198
198
200
200
186
178
179
181
183
179
168
161
168
177
179
178
178
173
172
175
176
166
156
170
168
172
179
187
190
185
175
173
179
185
184
182
183
184
185
186
183
178
175
178
179
177
177
184
196
197
195
191
190
186
177
178
182
181
175
172
171
169
169
176
193
196
184
169
170
179
180
169
160
176
174
177
179
181
184
182
176
172
176
184
186
184
182
182
182
184
185
183
180
180
183
184
186
189
190
187
182
178
176
173
173
179
188
180
170
171
175
174
170
176
197
200
181
163
167
182
187
178
174
183
183
183
175
172
175
178
177
178
184
189
186
182
181
181
181
179
181
183
184
184
184
185
189
190
187
180
173
169
171
172
175
182
183
177
171
172
176
173
170
175
191
192
174
159
165
183
186
183
182
187
188
184
169
166
174
177
179
187
197
196
184
175
180
183
181
175
174
179
185
186
185
184
187
188
185
180
176
171
171
175
180
182
180
175
173
173
175
173
174
181
188
185
168
158
164
177
178
179
180
184
185
179
169
171
180
181
183
192
200
193
178
171
175
181
179
176
174
177
183
183
182
179
180
181
182
184
186
181
173
174
181
185
183
178
177
176
175
175
179
187
188
181
168
164
168
169
169
171
176
180
180
175
172
177
185
186
185
186
185
181
176
172
172
175
178
180
182
183
184
182
182
182
179
176
177
188
198
189
172
165
180
193
192
183
180
179
178
180
184
194
193
183
172
175
177
174
165
169
175
173
174
178
179
176
179
182
182
177
171
172
176
175
172
173
178
183
186
187
184
182
184
190
185
171
170
185
198
188
167
161
180
199
198
184
180
180
179
179
188
196
191
181
176
184
187
180
175
175
177
170
174
185
184
172
169
175
180
175
170
173
177
179
178
179
180
178
180
183
183
184
188
196
188
172
167
182
192
181
166
169
188
201
196
181
178
180
179
177
187
194
188
176
176
186
188
183
184
182
177
171
176
185
186
174
170
175
185
183
180
179
177
179
188
191
183
171
170
179
181
183
189
195
188
175
173
185
186
176
171
181
193
195
185
174
177
183
180
175
182
188
179
170
174
186
184
179
185
186
172
174
175
180
183
182
183
186
188
187
185
183
176
178
191
194
180
168
166
174
179
182
185
189
184
178
179
188
186
178
178
189
192
181
167
164
176
186
182
177
180
183
174
167
176
184
176
167
176
185
173
176
173
174
179
188
195
197
190
185
180
177
175
178
184
183
176
171
172
175
176
177
182
184
185
177
176
182
183
179
179
187
186
173
156
159
173
185
186
183
182
181
177
172
179
183
173
160
165
179
176
176
172
173
179
186
193
192
189
179
173
168
173
183
181
175
171
178
183
180
175
174
176
184
187
182
172
174
177
177
178
178
178
168
158
162
173
181
189
193
191
185
178
176
179
180
173
161
163
171
177
176
177
178
180
180
179
182
185
183
169
165
176
188
185
175
172
179
186
184
177
172
173
184
194
189
172
165
168
173
177
176
170
165
165
170
172
175
189
207
208
196
182
174
175
177
175
170
169
171
175
177
185
187
187
177
172
174
186
186
176
167
173
187
189
181
174
178
183
183
178
172
171
184
196
195
181
165
162
171
177
175
169
165
168
172
174
174
186
203
208
201
186
174
171
178
182
180
173
170
172
180
192
195
194
184
179
179
182
186
181
172
171
180
186
183
176
176
179
179
176
174
178
185
194
197
190
174
166
169
177
181
174
167
165
168
173
176
179
185
193
198
194
179
173
184
188
183
172
168
171
182
194
198
196
192
191
185
180
179
180
180
178
176
175
176
176
177
176
174
173
177
186
188
186
189
191
185
174
169
175
185
185
173
162
160
172
182
175
166
173
194
200
189
184
187
190
179
168
165
169
183
188
192
192
190
190
188
178
173
178
188
192
181
167
164
172
177
175
172
175
184
193
191
181
181
186
188
182
173
174
186
190
181
164
159
174
188
176
161
168
190
202
197
187
183
180
174
168
165
167
177
178
184
184
180
179
177
173
170
173
187
205
196
172
160
168
177
175
174
177
187
194
190
182
178
181
185
185
176
175
179
184
183
175
170
177
187
180
171
174
183
190
192
182
171
165
166
168
168
168
173
169
175
179
176
172
170
171
171
170
181
206
208
184
166
169
175
175
175
179
189
191
191
188
182
178
180
183
179
174
172
174
184
186
183
179
181
184
183
180
176
175
178
177
165
152
155
171
174
170
170
164
169
184
186
177
167
170
174
171
176
198
207
191
178
178
180
177
175
179
184
187
190
192
186
178
177
179
174
171
168
171
183
193
184
174
179
186
184
178
169
158
164
169
166
153
155
174
186
179
172
178
175
172
180
189
188
183
180
180
177
173
173
181
194
197
192
183
179
180
181
184
196
212
208
186
175
181
188
188
189
194
197
188
176
176
186
194
192
187
191
193
192
190
190
194
196
198
206
212
169
176
172
173
186
201
198
187
179
178
175
170
172
183
191
193
190
183
177
175
174
176
183
195
195
181
175
183
195
194
191
190
192
189
179
177
184
195
199
192
193
198
201
198
194
194
197
203
209
208
171
174
174
175
186
199
192
178
175
177
177
176
179
186
186
183
184
184
180
176
174
173
176
186
187
180
177
190
200
200
191
186
191
193
190
181
183
195
199
197
196
202
208
210
203
199
199
199
197
193
171
175
177
181
188
189
178
169
173
180
182
185
189
191
182
176
180
185
183
181
179
179
181
189
192
185
182
189
198
199
189
187
193
198
196
185
182
192
196
196
196
202
207
208
204
199
200
195
187
184
171
175
180
186
187
184
168
162
174
187
189
189
191
193
184
177
182
188
188
186
186
188
192
197
197
190
183
184
188
188
188
190
195
196
194
190
187
188
189
187
189
197
202
199
195
192
191
188
185
188
170
172
178
183
187
183
172
166
177
190
190
185
186
188
185
182
188
194
193
192
193
196
197
198
195
190
184
182
181
181
186
195
195
187
185
190
193
191
185
183
186
192
194
192
188
186
184
186
190
201
170
173
176
177
180
183
179
176
181
189
184
178
177
183
186
187
200
206
196
193
194
195
192
188
186
187
187
187
186
184
187
199
195
177
172
186
196
195
189
186
186
188
186
186
189
190
187
187
192
206
172
176
176
171
173
177
177
175
180
185
179
172
174
180
184
188
204
208
197
187
188
189
184
180
181
184
187
193
196
192
191
197
192
179
170
180
190
194
194
196
193
181
172
178
196
200
192
189
192
203
175
178
178
169
169
170
170
170
173
175
174
173
175
179
182
189
203
203
192
185
185
181
178
180
183
183
182
190
199
196
192
193
193
184
179
182
188
189
191
199
196
175
159
170
197
207
200
188
191
203
175
176
177
173
168
167
169
171
171
171
171
179
181
177
178
189
199
198
190
187
185
178
178
185
189
182
178
182
191
192
188
188
190
190
189
188
188
187
187
190
190
177
165
169
191
201
198
188
192
204
174
175
175
172
169
170
178
184
180
173
174
185
183
176
179
191
198
193
190
189
188
179
179
188
191
184
178
180
184
187
187
186
186
191
195
196
194
187
184
184
185
185
176
174
181
187
190
191
197
203
173
178
178
173
170
177
191
198
189
183
183
185
179
177
183
198
199
189
189
190
189
179
179
182
185
183
182
179
177
183
191
189
184
186
198
201
197
190
186
186
190
193
184
178
179
186
188
194
201
205
173
185
185
175
171
180
192
194
189
188
190
188
178
178
193
199
192
183
187
190
186
177
173
173
176
179
183
181
172
180
194
192
183
184
199
204
199
188
189
192
197
197
186
180
189
196
193
196
208
210
175
189
190
178
171
175
181
179
177
183
187
186
177
180
192
192
181
175
181
185
181
173
170
169
171
176
180
179
172
177
195
198
190
189
198
201
192
184
186
192
196
194
183
181
197
202
194
197
212
214
175
184
186
180
172
170
170
171
172
174
176
177
178
181
182
180
174
173
177
179
177
175
173
172
171
173
176
177
176
178
189
198
196
191
190
190
185
179
179
182
187
189
184
182
194
194
189
196
211
214
169
170
178
180
173
167
169
177
177
169
163
169
178
176
173
174
179
181
178
176
178
181
183
181
175
173
175
184
185
179
179
191
197
188
177
174
176
174
169
167
176
185
187
187
183
179
179
191
205
201
164
162
172
181
178
169
173
185
188
174
164
168
174
173
170
176
193
195
182
172
180
191
191
186
177
174
179
189
192
181
170
175
187
181
166
160
168
172
163
161
169
186
192
189
177
173
176
192
198
186
164
165
175
185
183
178
181
187
186
180
175
172
171
168
171
182
199
199
184
170
177
189
192
189
180
178
181
192
196
189
170
164
174
176
171
167
167
171
171
172
178
188
190
186
183
181
181
193
193
178
172
176
182
188
187
183
181
179
177
180
184
180
167
164
173
182
190
190
180
173
172
178
183
185
183
181
180
187
197
197
181
167
169
184
190
183
171
171
176
181
184
188
186
189
193
192
188
190
191
174
183
184
185
187
185
183
182
175
167
171
185
181
169
167
174
178
179
179
179
175
170
168
174
183
186
184
184
184
191
198
195
181
177
190
202
195
178
173
183
187
188
186
186
188
197
194
184
186
188
171
193
183
180
181
180
180
183
182
167
164
176
181
180
180
181
177
173
176
185
185
171
163
171
182
190
189
187
188
190
195
198
195
190
190
197
194
179
175
182
187
187
187
187
188
188
183
178
184
187
173
191
175
173
176
176
175
187
189
177
165
169
181
188
189
188
183
177
180
197
196
177
162
172
184
191
190
191
192
192
192
195
199
195
188
184
181
177
173
180
186
184
183
187
185
178
171
173
180
183
174
179
169
168
177
179
177
186
189
183
172
171
179
185
193
196
190
181
184
198
198
178
166
174
185
192
191
190
193
195
191
187
194
194
185
178
172
170
171
178
183
182
181
183
181
172
170
176
182
179
175
169
166
172
182
185
180
179
182
184
182
179
176
179
190
198
193
181
178
189
189
177
171
177
186
191
190
182
186
194
192
183
182
193
193
181
166
164
170
176
180
180
181
182
177
170
174
187
184
173
172
162
164
176
188
187
174
167
172
183
191
183
173
173
187
196
187
178
174
177
178
176
175
179
185
190
185
174
174
185
189
181
179
194
206
189
165
161
174
181
176
176
187
189
175
166
179
197
186
169
170
163
166
181
191
186
171
159
164
182
190
186
174
175
186
191
184
176
175
177
177
178
179
181
182
185
183
171
164
174
182
179
177
196
210
191
165
167
181
181
174
175
191
193
175
167
179
195
188
172
167
166
170
184
191
186
169
158
163
179
188
186
178
178
185
184
181
180
181
183
180
179
180
182
182
184
183
171
166
171
178
179
181
194
204
186
169
175
182
174
170
174
190
191
178
169
174
186
187
179
173
171
174
184
188
186
179
169
169
178
184
184
181
179
180
181
180
181
183
184
179
173
174
181
185
186
183
180
178
180
183
185
184
189
187
178
175
181
175
163
167
178
183
184
180
175
169
171
180
181
173
173
178
177
178
184
189
183
176
178
183
184
181
177
177
180
180
178
178
177
171
165
167
180
186
188
186
188
189
188
189
188
184
179
178
178
183
182
165
153
166
181
178
177
180
179
169
161
170
174
169
176
178
171
169
180
193
192
180
175
180
184
182
177
177
180
178
173
171
172
170
166
169
181
184
181
182
192
193
190
186
185
181
177
178
180
183
180
163
155
169
181
176
173
179
184
173
164
163
165
167
176
177
172
169
175
185
186
177
170
175
185
185
181
178
178
175
170
171
176
177
176
180
183
180
172
174
188
191
181
176
176
180
182
185
183
180
174
170
168
171
173
173
174
178
181
179
175
167
166
171
175
179
182
178
175
177
178
173
169
175
187
189
185
180
176
172
171
177
183
185
186
191
189
177
165
167
182
184
176
170
171
182
193
194
185
175
174
177
177
168
165
170
175
175
173
179
180
176
175
180
173
182
189
185
177
173
174
175
179
185
189
188
187
184
177
170
174
182
187
186
190
195
193
177
166
168
178
180
176
174
177
189
199
200
189
175
175
180
178
165
163
175
179
171
163
166
175
183
184
184
175
185
188
184
177
176
180
187
195
193
185
179
185
189
180
170
176
186
184
180
184
193
193
180
172
175
179
182
182
182
184
189
196
196
187
181
180
182
176
167
169
183
183
166
151
153
167
180
185
183
181
182
177
172
176
182
188
193
201
192
176
171
180
188
181
175
180
188
183
178
179
190
193
184
179
181
184
186
186
183
179
182
188
191
188
185
185
183
177
175
180
189
180
163
151
153
161
174
180
182
185
179
165
161
173
185
186
188
189
183
168
168
176
181
179
177
186
192
186
176
176
186
195
191
181
180
185
191
189
178
168
171
184
187
185
184
187
189
186
185
190
189
176
164
162
166
168
171
179
184
182
173
160
161
172
177
178
176
174
172
169
171
173
174
177
183
187
189
187
175
172
184
195
197
185
176
181
189
189
176
165
169
181
182
177
176
182
190
190
192
192
183
174
169
177
180
177
173
179
189
172
167
168
170
169
168
168
167
167
171
175
174
172
175
184
183
180
179
178
173
169
181
195
196
184
177
180
185
188
183
175
175
179
176
171
172
181
187
188
192
190
180
169
174
186
187
177
176
185
190
167
168
175
180
175
170
169
171
171
178
182
177
176
184
193
185
171
164
167
167
166
178
188
191
186
184
184
187
188
187
185
179
174
169
170
178
183
184
184
190
190
179
167
176
187
182
168
173
187
188
171
170
176
182
181
181
182
180
177
182
187
181
179
191
197
186
168
161
161
166
171
180
184
182
182
189
191
188
184
183
184
179
166
163
172
184
188
183
183
190
193
178
167
174
186
173
158
169
188
188
177
173
174
179
185
189
189
183
178
181
187
188
186
187
188
184
178
171
165
167
175
182
183
175
175
184
189
185
174
174
177
177
166
164
170
185
188
185
185
192
193
180
170
173
182
171
158
167
187
189
182
175
173
176
181
184
182
178
176
180
188
191
188
182
179
183
189
185
172
169
178
184
182
173
170
172
177
175
165
165
174
177
174
171
173
178
183
187
189
191
189
181
173
174
176
172
166
173
185
188
178
177
177
178
176
173
171
175
182
183
184
189
189
183
178
184
189
189
178
173
173
177
182
181
173
164
162
161
163
171
179
180
178
176
175
173
176
185
193
190
186
180
175
171
173
176
180
183
184
183
171
179
184
185
176
164
163
175
188
184
176
178
184
187
186
185
183
183
181
175
165
169
185
193
183
164
153
154
165
181
185
175
171
175
180
178
178
182
185
184
181
179
175
168
168
178
186
186
180
173
172
183
189
192
184
172
170
177
185
183
173
172
180
189
190
185
177
176
180
175
164
166
185
196
192
175
163
161
173
186
188
172
161
167
179
183
181
178
175
177
182
184
178
169
167
177
182
179
172
169
179
183
189
192
191
182
178
180
181
180
179
178
179
180
183
182
177
175
178
178
172
175
185
192
189
184
179
174
174
181
184
173
160
160
172
185
184
175
168
174
190
194
185
174
172
173
174
168
166
170
182
179
183
188
187
185
184
183
180
179
186
189
181
169
173
179
182
179
179
184
188
188
187
184
182
184
187
181
173
174
180
179
169
161
166
180
185
175
165
176
194
200
194
180
174
172
169
165
167
174
175
168
174
180
181
181
183
183
182
180
186
193
183
168
166
179
182
180
180
187
196
195
186
177
176
182
184
177
168
170
177
180
177
172
171
176
181
179
175
179
189
195
194
183
169
165
165
165
171
175
168
163
171
180
180
177
179
182
181
175
174
187
186
171
171
181
182
178
176
183
190
191
187
185
183
181
177
170
168
172
176
176
178
181
179
179
182
185
183
180
182
185
187
177
164
161
164
167
173
175
168
165
172
186
188
178
173
175
176
170
168
179
184
180
179
183
182
175
170
173
177
181
185
189
188
180
173
167
170
178
177
171
174
181
181
180
186
189
182
173
174
177
177
171
165
164
167
170
172
178
174
177
174
173
178
184
181
174
171
179
180
170
167
181
194
192
185
183
186
183
181
183
196
202
202
196
188
184
182
179
180
191
197
192
182
180
193
199
194
185
179
180
183
187
191
193
194
199
204
204
171
172
170
169
178
187
187
177
169
176
181
176
167
171
187
192
191
190
189
186
177
178
184
191
198
198
194
191
189
183
177
181
191
192
182
181
191
196
187
175
177
189
194
194
195
198
200
202
204
203
169
169
170
169
174
183
187
180
172
174
180
181
176
173
177
185
191
192
191
187
179
172
174
184
193
195
193
195
195
188
176
176
189
197
194
188
186
187
182
178
181
195
199
201
202
205
205
199
194
194
167
171
176
174
170
171
180
183
177
172
176
185
189
183
176
177
186
188
188
190
186
178
175
186
192
189
187
190
193
191
183
183
189
200
201
193
183
180
182
183
186
190
194
197
200
202
199
191
185
191
166
172
182
182
172
168
175
184
182
172
171
184
193
190
180
180
185
186
189
194
196
187
184
190
193
185
183
184
186
189
190
191
192
194
198
192
186
186
188
187
184
185
188
190
190
190
187
185
186
197
167
171
181
182
178
174
176
180
182
178
175
179
184
187
187
189
189
188
191
203
207
198
190
191
189
184
181
182
182
186
193
198
193
184
184
190
192
193
194
189
186
185
187
187
185
181
178
182
196
209
171
173
177
178
181
182
179
177
180
186
184
178
176
185
197
200
198
196
198
208
208
197
186
185
184
183
185
188
187
186
192
199
192
175
171
187
197
199
193
191
192
192
190
189
189
187
183
190
204
213
175
176
177
177
181
184
174
166
177
194
193
179
173
185
201
204
201
197
197
197
194
183
180
181
182
182
187
193
192
187
187
191
185
172
172
187
198
195
190
195
204
199
187
187
199
201
200
200
206
211
176
179
178
177
178
178
165
158
172
190
191
182
181
186
200
203
199
192
186
183
178
172
176
185
186
183
183
193
195
188
184
184
183
179
179
190
193
190
188
199
208
193
175
180
201
209
207
203
205
207
174
177
177
178
177
171
162
161
172
181
179
179
182
186
190
196
194
186
177
172
167
168
182
194
191
181
178
185
191
190
184
183
186
187
189
190
190
190
191
200
201
180
168
177
194
199
198
197
200
203
172
172
175
176
173
168
168
175
180
176
170
176
181
180
182
190
190
183
175
169
168
175
190
199
191
178
176
183
189
192
190
187
189
192
191
187
189
195
200
200
189
176
171
177
183
184
186
190
201
202
171
174
176
176
171
169
176
187
187
174
171
175
180
176
175
183
188
184
180
177
178
183
195
196
185
177
178
183
188
193
194
190
191
192
189
185
187
200
202
197
185
180
179
181
181
178
179
191
203
203
173
182
183
177
171
171
180
186
185
175
173
175
177
176
175
177
180
183
186
187
188
190
192
190
178
177
183
185
183
190
194
191
189
190
191
191
192
194
196
189
187
187
186
184
184
183
184
195
207
203
176
190
191
181
172
172
178
180
177
171
169
172
176
179
177
168
166
175
188
192
193
191
189
183
179
182
186
186
179
180
189
188
190
195
199
199
195
189
184
181
187
192
187
181
182
187
191
201
209
206
180
185
188
181
172
170
173
175
172
165
161
165
177
182
177
162
157
165
182
189
191
190
186
181
180
184
188
187
178
175
177
184
194
198
201
199
193
185
177
175
183
190
187
178
177
182
191
201
208
204
179
174
175
176
171
164
167
177
176
165
159
165
179
187
175
162
161
168
178
184
187
187
182
177
177
184
188
191
188
174
170
181
196
198
192
187
186
182
176
171
174
184
185
178
171
172
182
195
201
196
174
167
168
172
167
156
164
180
187
176
168
172
186
189
176
169
172
178
180
182
186
184
177
173
173
179
184
195
201
186
169
174
193
194
178
165
174
178
177
168
171
182
187
182
171
169
179
194
197
187
174
168
173
175
165
157
162
181
192
190
186
184
184
182
177
173
181
188
184
183
184
179
175
176
177
177
180
193
207
197
174
170
184
187
171
157
162
176
176
175
177
185
188
184
180
180
184
194
193
178
171
177
183
182
168
163
171
184
191
196
196
186
174
171
173
176
183
189
189
187
183
178
179
183
185
178
176
186
205
204
184
170
180
192
184
167
163
173
177
179
183
187
187
185
188
192
192
192
188
171
173
183
187
187
175
172
180
183
185
188
192
180
166
164
169
176
180
183
186
187
181
178
182
192
193
183
174
181
197
204
190
179
187
201
197
180
171
173
180
183
185
189
186
184
190
195
195
192
182
166
176
178
183
183
180
181
185
184
178
178
180
177
166
166
171
174
176
179
183
185
181
178
183
194
195
186
180
183
195
196
192
191
196
202
198
185
176
178
180
179
180
186
188
183
184
188
190
189
181
166
176
170
174
180
184
186
187
183
174
171
174
177
175
175
176
176
176
177
178
179
176
176
180
187
187
184
185
190
195
191
187
191
195
192
185
181
179
182
183
174
172
178
184
181
175
176
182
185
183
174
174
168
168
177
186
190
188
182
175
173
175
179
183
181
179
178
178
177
175
174
172
174
178
181
181
181
184
193
197
191
182
185
186
182
173
173
177
186
185
173
161
164
178
180
175
172
174
180
181
179
174
171
170
177
187
188
185
182
178
177
177
180
181
180
181
182
184
178
174
171
171
175
178
180
179
178
179
188
199
192
181
179
181
182
176
171
175
187
187
174
159
161
174
178
177
174
172
172
173
179
174
178
177
175
175
175
179
179
179
177
175
176
176
176
179
184
183
179
175
174
176
180
183
183
182
178
176
182
191
194
181
176
187
196
186
168
171
188
193
178
164
167
177
177
175
177
176
168
165
172
174
182
187
177
164
161
170
181
182
176
175
175
176
177
180
181
180
179
179
181
182
185
186
184
184
181
174
177
185
189
180
176
193
206
192
167
170
188
194
180
175
181
185
176
171
176
181
171
163
166
177
184
188
176
160
156
166
177
181
177
177
179
181
181
180
179
178
181
185
185
183
183
184
185
184
181
178
179
183
184
180
179
196
205
188
168
176
186
185
181
185
196
195
179
170
172
177
176
170
165
179
183
184
174
164
163
169
179
182
180
179
182
184
182
180
178
177
181
185
181
173
175
184
187
184
180
181
184
183
180
178
180
188
189
181
176
179
176
168
174
191
202
196
180
170
165
167
175
175
168
181
185
177
169
169
174
181
182
182
181
179
182
184
182
180
178
177
177
178
173
162
167
183
190
182
177
180
185
181
175
174
178
180
180
181
186
183
164
151
169
192
194
184
177
170
162
157
167
177
177
188
188
174
164
168
180
185
183
179
178
178
182
182
179
180
180
175
174
174
171
163
166
182
189
180
173
177
180
171
168
170
177
178
179
189
195
183
162
153
170
184
179
171
171
171
163
157
162
175
182
189
189
177
167
170
179
182
176
172
174
180
182
179
175
177
178
176
174
177
178
172
172
180
184
177
171
173
174
164
162
169
178
183
188
194
193
180
170
169
175
173
159
157
169
176
171
163
165
176
186
185
189
186
180
176
178
176
170
167
173
182
184
177
172
173
175
177
180
183
182
178
177
180
179
172
170
173
173
166
165
172
182
192
195
192
183
178
180
181
177
162
150
154
171
180
179
174
174
179
183
177
189
193
191
185
179
175
173
173
177
180
179
177
175
172
170
177
185
188
179
177
179
181
178
173
174
177
176
171
171
178
185
193
194
187
177
177
184
184
175
159
154
162
174
180
183
184
183
182
177
172
183
189
190
187
184
183
184
185
181
177
176
183
184
175
167
175
189
189
176
174
184
187
178
175
179
181
177
173
175
180
183
184
184
182
180
181
182
180
172
168
166
169
171
177
183
187
187
182
175
176
181
179
175
178
184
187
190
191
185
175
176
187
193
179
169
174
190
189
176
177
190
190
181
178
184
185
177
171
174
179
178
175
175
179
186
186
183
178
175
175
176
170
167
173
182
185
184
180
177
185
182
166
161
171
183
184
183
185
185
179
178
188
192
181
172
175
188
189
186
186
193
192
178
178
183
185
177
172
173
180
175
169
168
175
185
189
187
182
178
179
178
173
166
174
184
183
180
178
183
189
178
160
156
170
176
174
171
175
182
181
179
180
185
184
176
176
185
189
188
187
191
188
178
174
180
181
178
177
184
183
177
167
166
170
178
185
187
186
181
179
176
173
172
179
184
179
174
176
186
181
174
165
165
173
173
168
163
167
180
184
174
173
185
188
179
170
177
187
187
184
183
183
179
177
178
177
181
188
191
189
177
170
167
170
175
180
185
186
184
180
178
177
178
183
184
175
170
173
184
171
170
172
177
179
176
171
167
168
180
185
179
176
189
193
178
165
169
181
181
179
179
183
181
180
178
175
180
190
192
184
172
169
170
176
181
182
183
185
188
187
180
176
175
179
177
169
167
173
180
170
171
180
181
180
178
176
173
171
181
195
192
190
196
194
180
165
166
174
179
181
183
184
182
180
179
177
178
180
179
170
167
169
176
184
188
186
183
186
193
195
182
171
169
173
169
163
165
174
182
175
177
183
183
178
177
177
173
170
183
207
211
201
194
189
184
181
179
177
182
188
191
186
177
175
176
179
176
169
163
162
167
176
182
185
187
185
183
187
192
191
183
170
168
169
167
162
168
181
189
181
177
179
177
176
175
173
167
170
188
215
218
201
185
180
189
195
192
183
184
194
197
188
176
169
172
179
177
165
157
160
175
186
187
182
179
180
182
184
180
180
178
175
171
171
170
170
176
188
195
178
174
174
175
176
175
171
167
173
193
210
208
191
181
182
196
197
193
188
188
190
191
187
179
168
168
177
179
169
167
173
182
188
187
181
174
176
181
177
165
164
176
177
173
172
176
183
190
193
192
176
167
168
174
184
182
172
168
179
191
195
190
184
183
193
196
186
183
184
185
181
182
187
190
179
171
175
180
180
182
180
178
182
187
187
180
176
179
171
157
157
173
175
169
170
177
185
191
189
180
178
165
163
177
193
188
177
174
182
188
187
182
180
188
200
194
175
171
180
181
171
169
184
193
187
177
179
185
187
188
179
170
172
187
193
187
180
177
173
164
165
174
172
167
168
175
178
180
177
171
184
169
162
176
191
192
181
179
182
185
185
183
184
187
197
193
176
170
178
180
172
171
177
184
182
180
184
188
185
182
174
170
172
184
188
185
179
175
174
174
176
178
174
169
172
174
169
167
169
172
186
171
161
170
185
189
186
186
187
188
187
187
183
182
187
190
182
178
182
185
183
179
174
172
174
180
187
184
178
176
178
174
176
177
177
174
173
175
178
183
184
180
176
177
179
179
169
165
173
183
177
167
162
167
179
185
189
192
193
190
184
181
178
177
182
187
186
185
187
193
192
187
176
164
169
179
182
175
170
179
184
181
176
172
168
167
170
174
178
183
183
179
177
179
184
184
179
174
182
191
169
165
166
171
178
181
186
191
194
187
176
168
170
175
183
185
184
184
187
191
191
186
178
172
176
179
175
165
169
186
191
179
166
163
165
168
172
176
177
177
179
180
180
177
180
189
188
179
180
189
171
170
170
175
178
178
177
181
186
182
169
162
167
180
189
185
179
176
179
181
181
181
182
184
183
177
170
165
174
192
191
173
159
159
164
176
180
178
172
170
177
188
184
172
171
185
188
176
168
176
180
175
173
177
180
178
176
176
178
181
183
184
185
184
178
171
176
186
189
183
180
183
181
178
181
191
189
184
184
180
177
180
191
193
186
181
183
188
193
192
181
174
177
186
190
189
189
191
194
192
178
170
171
178
179
179
175
172
173
178
187
187
179
175
174
178
183
188
188
183
180
184
186
185
193
202
197
189
182
176
173
177
186
191
191
191
190
186
180
179
180
181
181
184
188
190
188
187
188
192
172
168
172
177
174
174
177
177
173
174
182
186
181
171
171
179
185
185
183
182
181
183
188
195
201
203
198
189
181
177
177
180
184
193
201
203
195
183
176
177
181
181
180
182
188
193
192
181
181
192
167
170
178
178
167
167
180
187
177
165
169
183
185
176
174
183
184
179
176
180
182
184
187
194
198
196
192
187
182
183
186
184
182
190
204
210
196
183
180
182
180
176
174
179
186
191
189
182
182
192
167
173
182
179
168
168
183
193
179
157
158
177
187
178
178
184
184
173
173
180
186
185
186
190
191
184
184
185
184
188
193
190
182
187
201
202
196
190
189
187
181
175
174
178
182
184
185
186
188
193
170
173
179
179
175
176
189
191
177
161
162
177
181
176
179
187
186
173
172
186
189
187
186
189
186
181
181
184
186
190
192
187
182
184
190
194
193
194
194
190
185
182
183
183
182
181
183
190
197
195
175
173
175
179
184
190
191
187
176
175
180
181
177
173
181
188
187
179
181
189
188
185
184
188
186
180
181
185
187
187
186
182
179
180
186
190
195
194
190
187
189
193
193
190
185
184
188
199
206
196
177
177
178
185
191
194
187
177
177
189
194
188
176
176
183
188
186
185
186
185
179
176
185
194
189
181
181
186
186
185
184
182
179
180
185
193
196
192
182
182
193
202
200
194
192
193
197
204
207
193
174
179
184
189
191
188
177
172
184
194
196
184
179
182
186
186
183
182
185
177
166
171
186
199
190
181
181
185
186
186
187
185
181
182
188
195
198
189
185
185
190
190
192
193
194
195
198
203
202
190
171
177
186
190
184
176
167
170
180
187
180
174
177
184
187
182
177
178
177
166
159
171
192
198
188
178
180
184
186
189
193
190
186
186
189
192
193
192
193
194
185
173
179
192
195
189
190
193
194
188
168
172
181
184
180
170
164
168
179
177
166
164
174
182
181
176
173
174
175
166
161
175
193
196
184
177
180
186
189
192
194
193
192
189
186
184
185
194
203
202
182
163
173
192
195
182
180
187
190
188
168
171
177
179
178
170
165
168
172
169
160
162
174
178
171
167
170
176
179
176
173
181
192
189
180
177
184
189
192
194
194
190
189
189
181
173
177
191
202
199
183
170
180
191
189
178
178
187
193
189
172
180
182
181
177
174
172
171
170
166
162
166
177
177
164
159
171
182
189
185
187
189
189
184
179
181
186
189
192
194
192
185
183
182
178
175
177
187
191
187
182
183
186
185
181
178
183
194
201
195
177
191
190
182
176
176
179
176
171
165
162
166
176
176
162
158
171
188
194
192
194
195
189
183
181
186
188
188
190
192
190
182
179
181
183
185
185
183
179
177
183
190
187
178
171
177
189
203
206
200
186
198
191
179
173
176
179
177
171
163
161
165
175
179
166
161
175
188
191
190
194
195
188
183
184
189
189
186
187
189
188
185
183
186
192
196
191
185
180
180
183
186
183
175
171
175
185
197
202
200
194
194
178
172
171
174
177
175
171
164
164
169
181
184
173
166
172
180
182
184
186
185
180
176
180
188
189
186
185
187
190
191
192
192
194
193
190
187
187
187
185
184
179
176
175
177
181
189
196
198
197
185
168
165
169
173
173
171
171
171
172
179
191
192
180
170
168
174
181
183
179
173
167
166
174
183
187
186
184
186
191
196
196
192
187
183
182
184
187
188
186
183
182
181
181
179
180
183
193
198
193
178
165
165
170
172
171
171
175
179
183
189
194
192
181
170
168
175
186
188
178
163
160
165
172
177
183
184
184
186
191
192
194
191
180
174
173
176
180
182
185
187
187
186
181
179
181
184
190
196
179
174
169
170
172
173
174
175
179
183
185
187
185
181
175
172
174
184
196
196
181
170
169
178
181
179
177
180
183
185
185
186
192
195
183
170
170
172
172
170
179
189
190
184
179
180
185
187
188
192
169
170
173
174
173
173
175
178
181
181
178
175
172
171
172
178
183
190
195
193
185
181
185
191
190
179
172
177
183
185
180
179
194
203
191
175
173
173
169
162
171
188
191
179
174
178
189
188
184
187
160
163
175
177
175
172
173
176
179
176
171
165
165
168
172
178
183
186
184
182
184
189
194
194
189
177
170
176
186
187
178
177
192
202
193
180
177
177
173
160
166
185
188
177
170
179
187
185
179
184
162
162
172
177
179
177
173
173
176
176
172
167
171
175
174
174
178
180
172
171
179
188
186
183
178
173
173
180
187
188
180
177
183
189
187
182
181
181
175
163
165
180
183
175
173
177
179
179
181
184
167
168
171
176
187
189
178
173
174
176
174
177
184
184
174
170
176
176
165
164
176
184
179
172
171
172
176
183
189
191
184
174
168
171
178
186
188
183
173
164
167
171
174
173
175
175
172
171
181
183
175
177
172
174
185
194
189
179
175
175
178
185
191
183
173
171
180
178
166
165
178
183
180
172
173
177
182
183
183
186
187
174
161
164
182
197
196
185
175
170
169
169
169
173
181
177
162
160
175
182
180
185
177
171
177
190
193
183
173
173
181
193
190
178
172
176
182
180
170
171
183
188
185
180
179
181
184
182
178
179
182
177
170
175
190
199
194
186
181
178
174
169
167
172
184
180
162
156
168
177
183
189
182
170
166
173
187
185
174
172
181
191
187
175
172
178
179
176
173
177
184
190
189
184
180
180
184
182
177
177
181
183
181
189
195
194
189
187
188
186
180
177
170
173
185
184
169
161
163
168
182
186
185
174
160
160
176
182
178
175
180
186
183
177
174
176
175
172
172
176
183
187
188
183
175
175
184
184
179
176
181
186
189
192
190
187
184
184
187
188
186
181
175
172
182
183
175
167
163
163
179
180
182
177
163
158
170
183
187
180
177
180
182
179
178
176
173
171
171
173
176
183
184
179
168
170
184
189
181
177
180
187
186
184
184
184
180
173
175
184
192
187
176
172
179
179
173
171
167
165
176
173
175
175
167
164
171
187
193
182
172
178
183
182
179
177
175
174
172
174
177
182
181
177
169
170
179
184
178
175
182
183
181
178
181
187
183
165
157
175
189
185
175
170
169
169
165
169
174
173
177
175
173
172
169
170
177
184
188
179
173
178
184
182
180
179
179
174
174
180
181
179
177
177
176
175
173
171
170
174
181
183
178
177
185
192
184
165
157
171
183
182
176
169
163
158
159
168
181
182
183
181
177
173
173
176
176
176
176
174
175
181
183
180
180
182
181
175
177
185
185
172
168
180
188
181
164
157
161
174
183
185
184
182
182
184
183
175
170
172
174
174
175
172
163
154
160
173
183
184
188
186
184
182
182
181
176
171
169
172
177
181
178
174
176
180
180
179
179
184
176
160
162
183
198
186
162
151
160
175
185
190
191
186
176
172
180
185
181
177
168
169
176
179
172
167
173
180
182
178
186
186
188
188
188
186
180
174
170
172
175
176
175
174
174
177
178
178
176
174
162
156
165
188
198
186
165
155
163
174
182
188
188
178
164
163
179
188
185
179
172
169
175
183
187
189
192
191
179
168
177
184
188
187
185
185
183
181
176
176
176
176
178
178
176
174
173
172
170
164
161
164
175
188
192
186
171
163
161
167
179
183
178
166
160
169
183
186
181
180
179
174
174
179
194
208
210
196
177
165
175
184
184
177
175
180
185
183
180
180
181
184
184
182
177
170
167
167
167
167
169
177
182
183
182
184
180
169
158
162
176
180
168
157
165
181
188
183
178
179
182
177
171
174
192
208
210
194
177
175
181
187
180
167
167
178
182
180
180
185
189
189
188
185
179
170
165
168
173
177
181
185
181
173
174
183
188
177
163
169
181
181
166
157
170
184
187
181
177
177
179
179
176
176
184
195
197
187
177
184
190
188
174
160
170
182
183
175
177
186
189
184
181
182
178
170
168
177
185
186
187
186
177
164
167
181
192
184
176
179
189
186
172
169
176
182
181
178
176
175
176
179
184
181
176
181
184
182
176
183
196
187
169
162
176
188
185
176
177
184
180
172
172
180
177
168
172
187
196
193
186
183
175
167
170
178
186
187
186
189
191
188
183
182
182
178
174
175
177
175
175
179
185
179
171
172
184
183
174
175
192
185
170
170
180
186
184
182
180
179
171
165
172
181
175
166
172
188
197
191
185
182
181
177
176
175
175
179
186
188
185
185
188
189
188
182
177
178
180
179
176
175
176
171
163
166
183
183
170
170
185
184
180
179
178
179
180
181
180
177
175
177
186
187
175
165
170
182
185
184
183
185
186
185
179
171
162
168
176
177
175
180
187
190
190
186
181
182
184
182
176
170
167
161
157
162
175
178
171
176
178
186
189
182
174
174
176
178
176
180
188
195
196
190
174
169
177
180
181
182
186
191
191
188
180
170
163
165
169
170
170
181
187
187
186
184
182
183
184
179
173
169
167
163
159
162
167
171
174
187
172
182
188
185
175
176
177
174
173
181
200
203
196
185
177
174
178
183
185
186
189
192
192
187
178
174
175
177
176
171
169
179
185
182
177
176
177
180
179
167
165
169
173
171
168
165
167
171
183
198
167
171
178
180
183
185
183
176
175
188
201
198
185
180
180
179
179
183
190
194
192
191
189
186
179
177
186
191
187
174
172
176
181
179
172
171
174
176
173
159
159
171
176
176
173
172
174
179
192
197
166
162
164
175
187
195
189
179
181
192
194
186
178
181
185
184
173
175
190
198
192
187
188
188
181
179
192
203
197
179
166
170
181
182
177
173
175
179
175
161
160
171
173
170
173
178
180
184
188
186
177
157
151
167
189
196
188
180
185
194
193
183
178
184
195
188
171
170
184
194
185
178
184
187
180
179
192
204
197
179
163
169
183
193
189
177
177
184
183
175
170
169
167
165
171
177
177
177
178
175
188
164
149
164
186
192
183
180
184
191
193
189
186
188
193
190
176
171
181
184
180
175
174
174
173
176
189
199
191
175
163
171
186
196
190
178
177
185
192
189
177
169
164
167
175
176
168
166
171
174
191
171
155
165
180
188
183
182
184
188
190
190
187
187
189
189
184
182
184
182
177
174
168
161
161
176
188
190
184
177
172
177
187
188
183
172
172
182
192
192
181
167
161
174
185
182
168
165
174
183
185
175
166
168
179
187
187
183
184
185
184
183
183
186
186
186
187
189
190
186
180
176
171
158
161
176
184
181
178
179
181
182
180
176
171
169
171
176
182
182
177
164
161
175
190
191
181
178
182
188
178
177
173
171
179
186
185
183
186
187
176
169
176
187
190
185
184
191
196
188
182
181
178
168
169
176
177
173
175
184
188
181
171
166
166
167
169
170
172
173
171
167
166
171
186
192
191
185
182
183
180
180
177
175
177
180
178
178
189
189
174
164
175
195
197
183
178
187
192
186
180
181
183
180
178
176
172
170
174
182
185
178
167
165
167
167
167
166
167
168
172
176
174
171
175
189
193
182
169
169
186
175
175
191
192
177
170
177
183
182
182
186
190
187
179
175
179
185
187
181
178
181
181
178
177
177
177
182
192
191
183
183
184
183
179
177
180
186
190
188
179
175
180
187
187
186
189
194
195
187
181
173
174
186
187
176
170
173
177
181
184
187
186
184
184
182
179
175
174
175
179
186
192
191
188
182
177
178
183
186
186
187
184
183
184
187
187
184
182
183
184
183
181
182
184
185
185
185
186
188
174
173
178
182
180
176
175
175
175
179
184
185
181
181
186
188
176
166
168
176
184
191
197
198
192
184
178
175
176
182
194
196
185
179
185
198
198
189
183
183
184
182
179
179
182
181
179
179
184
194
171
176
182
179
172
174
179
177
174
173
176
181
181
180
186
187
177
164
166
179
184
189
192
191
185
181
182
179
178
184
199
199
184
174
184
202
207
198
191
188
183
176
175
179
181
180
179
181
191
196
171
177
183
178
170
172
180
177
171
165
167
178
181
179
181
185
180
169
171
177
180
180
183
182
180
179
185
188
185
186
194
193
184
179
184
195
202
200
196
190
182
174
175
181
183
182
182
186
193
193
175
175
180
181
176
175
179
176
166
162
165
179
180
174
175
180
180
175
171
173
172
173
178
184
183
181
185
189
189
186
184
183
184
186
187
187
189
192
194
191
184
181
180
181
184
184
185
190
192
188
176
172
177
183
187
186
181
175
167
165
170
180
179
170
166
172
178
179
175
169
165
169
185
196
192
183
182
186
188
185
180
177
185
194
191
181
178
181
182
184
188
192
186
179
179
183
186
193
192
182
174
173
178
186
193
189
183
179
174
171
173
176
177
169
163
166
178
184
183
172
162
174
193
203
195
182
178
182
185
185
183
181
186
193
192
182
179
179
177
176
185
189
189
178
175
177
182
192
192
180
170
175
181
186
188
187
183
182
182
178
169
167
172
174
169
166
175
188
187
174
166
182
199
201
188
180
179
181
183
187
191
191
189
188
188
186
187
185
180
177
177
181
183
180
174
172
177
190
191
178
168
178
184
182
181
180
176
179
183
180
168
157
167
181
178
168
171
185
188
178
173
187
199
192
181
178
183
183
182
186
195
197
188
185
186
189
189
189
188
185
176
172
179
188
184
175
177
187
187
178
169
176
181
180
178
176
169
168
178
180
165
155
168
183
181
167
161
173
183
180
178
187
193
184
177
181
187
186
180
184
193
193
187
182
184
186
184
185
193
200
187
173
177
192
194
184
181
183
181
177
173
176
177
179
181
181
167
160
172
178
170
161
172
182
180
162
156
166
179
181
180
181
182
180
180
186
188
185
181
183
187
185
179
178
180
180
176
178
190
202
199
184
183
192
193
188
183
183
183
183
175
183
180
180
186
187
172
160
169
179
176
173
176
179
173
160
162
174
181
183
182
180
177
179
184
189
186
182
183
187
187
180
170
169
173
175
175
176
185
195
199
193
188
183
181
180
183
187
188
193
179
192
189
182
183
186
178
171
173
179
178
175
175
175
165
166
182
195
187
183
183
182
179
180
186
189
186
181
185
192
191
181
168
163
173
178
180
179
182
189
193
191
187
178
170
171
181
191
198
203
183
200
191
176
173
180
178
174
175
178
177
173
171
168
163
174
202
210
192
179
183
186
183
182
185
187
186
179
181
193
196
186
172
169
181
189
186
183
187
190
187
184
182
179
172
169
176
186
198
205
188
197
185
172
170
180
177
170
170
175
174
169
168
166
166
175
199
203
187
174
175
182
182
178
179
184
185
177
177
188
197
194
178
177
192
197
188
184
194
197
188
181
180
186
182
174
173
181
194
200
191
187
173
167
177
188
177
165
165
172
173
173
172
171
170
172
176
182
182
175
169
170
173
172
171
179
185
179
172
180
195
196
182
180
193
198
187
183
192
196
191
184
186
193
189
179
176
178
186
192
189
176
162
168
185
194
181
166
162
168
172
176
177
175
173
167
162
168
181
181
168
166
169
169
171
177
187
182
170
172
189
192
183
178
186
190
187
184
185
188
188
188
194
197
186
180
179
180
183
188
181
169
159
167
185
191
181
169
164
168
172
178
180
177
175
172
166
170
184
185
173
170
176
178
179
183
188
185
169
166
177
187
187
180
177
181
186
187
183
178
180
188
198
193
182
179
185
185
182
186
174
166
163
166
172
175
173
169
167
168
172
177
177
175
177
181
182
181
183
183
181
181
186
189
189
186
185
183
173
168
170
178
188
187
178
176
187
191
187
176
174
185
193
188
177
180
186
184
178
186
169
167
166
165
163
161
162
166
170
172
172
172
176
179
182
185
187
184
179
179
180
182
186
192
191
181
172
174
176
174
171
175
188
193
187
179
182
191
188
176
175
183
188
180
178
181
182
179
176
186
168
172
172
169
164
160
159
167
177
178
173
171
181
186
183
177
178
179
178
176
177
176
176
180
182
175
162
162
176
185
181
180
182
186
187
184
181
181
180
177
179
183
182
176
175
179
177
176
179
185
169
176
175
173
172
173
171
174
179
179
173
173
185
194
181
166
169
178
180
180
179
173
167
171
175
174
161
160
173
189
192
186
173
172
186
190
183
171
167
171
182
186
175
172
176
179
175
175
180
182
171
179
177
174
179
190
191
182
176
176
176
183
193
195
178
164
168
180
182
182
182
177
169
170
175
176
171
162
166
178
191
188
171
163
183
202
189
167
157
168
184
187
172
168
179
183
172
171
180
177
171
181
178
175
184
199
198
182
171
172
184
191
193
188
178
172
176
179
182
183
186
183
181
179
179
180
180
170
162
169
182
186
171
167
188
208
193
170
163
173
184
182
170
170
183
183
170
166
173
170
173
178
177
177
187
194
193
176
167
172
187
194
186
179
180
179
177
175
174
176
180
186
189
183
179
180
183
179
165
164
178
181
171
170
190
205
194
179
178
182
182
177
171
173
182
181
167
163
165
165
175
175
176
182
186
185
180
175
173
176
182
183
178
178
181
180
174
168
167
170
176
183
187
181
172
175
187
187
173
169
177
179
170
171
189
198
190
185
187
189
183
174
170
173
181
179
167
162
161
163
174
169
173
186
187
176
174
180
183
180
174
168
170
177
181
180
172
166
166
170
177
183
185
175
166
173
188
192
182
176
179
180
169
168
181
188
185
181
185
190
183
175
171
173
177
178
173
164
158
159
170
164
171
183
182
171
173
186
190
180
167
162
171
181
180
178
173
170
171
177
187
191
185
170
165
175
187
189
182
181
184
181
172
166
176
185
182
178
178
183
181
176
173
172
172
175
173
166
159
161
167
162
170
177
175
171
174
182
185
176
167
171
180
183
179
174
172
172
176
187
199
195
177
167
170
179
179
178
180
185
189
184
175
166
171
181
186
181
173
173
177
181
181
175
166
164
166
166
166
167
168
167
171
174
174
173
174
175
175
173
173
179
185
183
175
170
169
171
177
193
202
186
168
166
180
183
170
165
175
186
193
188
180
166
165
171
187
187
175
169
172
185
192
185
166
156
161
169
173
171
174
170
172
177
179
177
174
173
173
173
176
182
185
182
173
170
169
169
175
188
193
175
160
168
189
186
163
159
175
188
191
193
187
171
155
163
186
191
179
167
170
183
195
190
171
159
167
178
177
171
178
173
174
180
180
177
176
178
179
176
176
178
180
177
175
174
171
166
166
178
180
168
163
177
194
184
164
163
177
183
186
194
193
172
153
161
184
190
180
170
171
179
187
187
178
176
180
186
178
164
180
173
177
178
176
174
177
183
184
179
176
177
177
176
175
176
173
161
159
168
173
174
175
186
191
181
171
172
175
177
181
191
190
173
159
168
184
185
179
175
175
175
175
178
183
190
192
188
176
166
175
177
181
178
171
171
178
185
185
183
183
182
179
176
176
177
172
159
159
166
174
178
184
185
182
179
178
177
175
175
181
186
182
171
170
178
186
183
179
177
176
172
171
171
177
185
187
184
177
177
177
183
186
180
172
173
178
180
181
184
187
186
181
176
174
174
170
166
167
171
174
179
182
182
177
178
185
185
177
174
182
182
178
175
178
182
180
179
179
178
176
174
175
174
169
169
173
176
181
188
187
187
184
180
181
186
184
179
181
187
187
182
176
172
171
172
176
181
182
176
173
174
176
176
174
178
190
189
179
176
178
180
180
181
182
179
175
174
177
177
175
178
183
179
161
156
169
180
185
191
197
189
176
178
189
193
187
184
185
187
178
169
169
168
168
171
184
195
192
178
173
174
176
175
171
175
188
188
182
174
175
181
187
187
182
174
171
172
175
176
175
177
181
176
158
160
179
188
183
176
205
191
176
175
188
188
183
184
194
187
169
161
167
167
165
172
188
200
190
176
175
180
180
176
172
172
176
182
182
174
175
185
190
189
182
176
174
176
177
177
174
169
169
165
158
167
191
197
180
168
202
192
180
178
180
178
176
185
195
186
168
166
172
171
165
171
185
189
178
167
171
182
183
181
174
168
165
170
177
181
183
189
188
183
179
179
181
180
179
177
170
161
161
160
160
168
186
188
174
170
187
192
187
180
178
177
176
182
191
183
173
175
179
176
169
170
177
177
167
164
168
177
182
183
180
171
162
164
179
190
192
191
182
175
176
182
181
180
177
173
166
160
168
170
166
165
170
171
170
178
177
189
191
187
185
186
185
184
185
182
178
179
182
179
173
167
166
168
167
167
167
171
181
186
185
178
168
170
183
194
192
186
173
168
171
176
177
174
170
166
164
166
176
180
172
164
162
161
170
185
170
181
186
186
189
194
193
189
186
184
181
177
176
178
175
164
163
169
175
175
172
172
183
191
189
182
177
181
187
188
183
177
169
165
167
171
173
170
164
162
165
173
177
179
176
171
166
164
172
184
169
176
178
178
187
195
194
190
190
191
185
174
173
178
178
168
165
170
184
186
178
178
188
195
191
186
183
188
190
184
176
171
169
168
168
172
174
175
168
166
168
171
170
169
172
176
176
172
174
178
178
177
170
170
176
184
186
186
190
195
190
181
175
179
181
177
171
173
185
187
184
182
187
192
189
184
184
189
190
182
173
172
176
176
174
174
177
180
179
176
173
169
164
163
169
175
174
172
172
175
191
181
167
165
170
177
179
179
183
189
192
189
184
180
181
184
180
180
182
183
181
181
183
185
183
182
186
191
189
182
175
176
181
181
181
180
181
183
184
183
177
170
166
167
171
170
166
165
169
174
194
185
172
167
174
179
179
173
172
176
186
191
188
182
179
181
183
184
183
178
176
177
179
177
176
182
190
193
187
180
177
183
183
183
183
184
183
183
182
182
177
171
170
175
176
168
163
164
171
176
189
187
179
171
178
187
183
168
162
166
175
183
185
182
178
177
181
187
187
177
174
179
180
176
173
179
189
193
184
177
178
182
182
179
180
183
185
183
177
176
173
169
170
178
178
171
166
169
173
176
187
189
184
176
180
190
183
167
165
168
170
171
179
188
185
174
176
191
194
183
176
181
184
179
176
179
185
186
182
175
173
181
181
178
177
180
182
180
174
169
168
168
170
175
176
174
172
172
172
172
187
189
185
177
180
185
180
170
172
177
174
167
175
193
192
180
179
193
199
188
178
181
183
180
177
177
176
177
174
171
169
174
183
184
175
172
174
176
175
168
168
172
175
174
174
175
174
169
166
166
183
175
177
191
191
172
164
175
183
179
175
175
178
182
185
190
191
190
189
182
177
182
193
195
194
185
184
188
193
192
189
189
189
189
190
192
194
192
185
179
178
183
188
189
184
185
194
205
198
190
181
173
171
181
183
172
168
173
181
181
178
174
174
180
191
192
185
180
179
178
178
183
192
197
193
178
174
176
192
195
194
191
189
185
185
187
189
187
182
180
182
186
189
186
182
183
190
199
198
191
177
173
170
173
177
177
176
176
179
184
184
174
170
181
194
192
178
174
178
185
188
188
190
190
184
169
164
172
186
195
196
194
186
176
176
185
195
194
189
184
184
185
188
188
185
182
185
197
200
197
174
176
174
169
173
180
180
176
178
188
188
177
172
181
192
189
179
176
186
194
194
188
181
174
169
166
170
179
186
191
194
196
185
170
169
184
201
206
200
191
183
179
184
190
189
186
186
197
203
202
172
176
181
178
174
176
174
174
179
188
186
179
177
179
184
184
179
181
192
197
195
182
172
168
168
173
185
190
188
185
187
193
186
176
173
185
199
205
204
197
185
176
179
189
195
193
192
196
202
200
168
172
182
184
177
169
164
168
179
182
181
180
178
175
174
176
178
182
186
188
185
178
176
178
181
185
191
193
188
181
180
186
188
184
182
183
187
192
201
201
192
179
177
184
198
200
191
190
193
195
165
167
179
188
183
168
160
166
175
172
171
177
180
174
165
167
173
177
178
177
177
178
185
194
196
192
190
190
186
180
178
183
189
191
187
177
174
180
196
202
196
184
173
176
188
193
183
176
181
189
169
167
175
186
185
178
171
173
174
166
161
171
180
175
163
162
172
176
173
173
175
183
194
199
195
188
187
187
186
183
183
185
190
192
183
173
172
180
194
196
192
185
173
169
177
180
169
165
177
188
173
173
174
177
181
183
182
179
177
165
159
167
179
178
169
166
175
182
179
175
181
194
196
188
181
180
188
189
186
185
188
189
190
186
180
175
178
186
194
191
186
179
175
171
171
170
165
167
180
188
181
183
174
168
175
185
185
180
177
171
167
167
177
181
177
172
178
183
183
180
187
198
192
179
172
181
194
194
183
182
188
190
187
185
185
185
186
187
188
189
186
182
178
176
178
177
175
179
186
187
188
188
176
165
177
185
179
169
174
183
181
174
175
182
181
174
173
179
180
180
185
193
188
176
172
184
195
191
177
179
185
186
181
184
194
196
186
179
182
192
196
185
180
180
190
190
185
185
185
185
191
191
175
170
182
188
174
162
171
191
189
178
178
183
184
172
166
168
172
176
180
184
184
180
179
186
191
186
175
177
185
183
177
180
196
199
185
173
179
201
211
199
184
181
190
192
189
184
181
184
186
186
177
175
187
190
174
162
171
191
190
178
176
182
182
173
165
168
171
174
175
177
179
183
187
190
190
181
177
180
187
183
173
173
187
191
184
176
181
201
212
203
187
180
179
181
182
180
180
190
181
188
182
178
181
183
177
170
176
187
184
178
175
178
178
177
180
182
177
173
173
175
179
184
187
190
190
183
179
180
187
187
176
173
178
184
184
184
189
197
202
197
189
178
169
170
172
175
182
198
177
184
181
172
170
173
172
173
179
184
181
174
170
171
174
183
196
198
179
170
172
179
182
183
184
186
189
185
178
176
181
185
180
176
180
187
187
189
192
194
192
190
188
183
170
165
167
175
186
200
175
179
181
173
167
165
164
167
177
183
179
171
165
165
171
180
196
196
177
165
169
180
186
183
179
181
187
187
175
172
175
180
178
178
191
195
191
187
190
191
187
183
187
186
177
168
168
174
182
188
174
175
178
177
174
170
164
162
173
179
176
165
161
164
170
173
176
179
174
164
165
177
189
183
173
175
185
187
176
174
178
180
176
177
193
202
192
183
184
186
183
181
184
188
184
175
175
174
173
173
177
175
175
177
181
182
171
165
170
175
174
164
163
167
170
166
161
164
168
168
167
177
187
182
171
175
189
190
179
176
183
184
174
170
183
197
195
184
183
184
182
180
184
188
185
182
180
177
163
162
181
180
176
175
180
185
179
170
168
173
173
172
169
171
175
173
162
159
168
172
172
180
185
183
180
181
192
193
182
174
181
185
176
167
173
189
195
193
188
184
180
178
182
187
185
186
185
177
162
162
181
182
174
168
171
176
179
172
168
173
182
181
177
175
181
183
177
166
169
175
178
180
184
187
188
187
189
189
185
173
174
179
179
173
172
183
195
199
197
190
181
177
180
185
186
186
183
175
166
171
180
183
175
164
161
164
170
172
172
176
185
185
181
180
186
190
183
173
173
179
177
174
175
184
190
183
178
180
181
178
174
177
183
182
181
185
190
195
196
193
183
179
179
181
182
180
175
171
173
182
177
181
177
168
159
157
168
177
180
180
179
179
179
183
185
181
177
174
176
179
175
163
164
178
188
180
165
167
182
184
181
184
187
185
187
186
183
183
186
187
184
184
181
177
178
176
171
172
178
185
172
178
179
174
165
163
172
184
187
180
171
170
177
186
181
168
166
173
183
182
171
161
164
178
183
173
157
160
180
189
193
196
192
187
185
185
176
171
171
176
183
187
180
173
175
178
177
180
182
179
167
177
179
177
172
176
185
188
184
175
169
169
179
185
175
166
166
178
185
181
172
165
170
181
185
175
162
162
176
187
195
203
192
182
182
184
174
165
166
173
182
184
177
173
179
184
185
186
183
170
168
176
178
177
180
186
188
182
174
171
173
177
180
181
174
169
173
180
182
177
173
175
183
189
186
178
170
169
173
182
189
191
183
174
182
187
177
170
173
178
181
177
172
174
181
184
186
186
180
166
170
172
173
176
189
192
187
174
168
171
177
180
182
178
178
176
177
177
177
174
173
180
189
191
186
179
180
178
177
178
180
179
170
169
183
189
182
178
181
184
177
172
171
175
177
174
175
176
174
169
174
171
167
177
194
196
183
173
171
173
174
174
177
182
185
181
173
173
177
175
174
180
188
189
185
181
185
185
184
179
177
172
163
168
185
191
184
181
187
183
175
169
175
173
168
165
167
169
170
172
179
169
165
176
190
189
180
179
180
176
166
161
170
186
192
184
172
172
180
179
177
180
188
188
183
180
188
192
187
181
177
171
167
169
183
186
179
180
182
178
173
174
176
171
165
167
170
166
163
168
178
169
167
175
180
179
178
183
182
171
159
156
170
186
192
181
173
175
182
185
183
186
189
185
179
179
186
190
184
178
176
176
173
172
177
182
178
177
178
176
173
174
174
169
166
177
181
167
155
162
173
172
173
173
171
171
174
178
175
165
161
163
174
183
181
172
171
177
184
187
189
190
187
176
173
176
182
185
183
178
176
177
174
170
172
179
183
182
179
175
172
175
175
171
169
176
178
166
155
163
169
171
173
172
170
170
171
171
168
166
169
175
180
180
170
165
168
175
179
184
191
193
183
168
169
175
179
183
184
180
176
179
174
165
166
180
191
191
183
174
170
175
178
178
175
171
170
167
165
170
170
168
170
171
171
170
170
172
174
173
174
178
182
178
168
165
169
174
175
180
191
191
179
166
168
178
181
185
186
182
178
182
179
165
164
180
192
191
180
170
170
175
184
183
178
169
168
171
175
175
176
168
165
170
171
169
168
177
185
182
174
175
178
175
171
171
174
174
174
179
192
192
181
171
174
180
186
190
191
182
180
187
185
171
164
177
187
182
173
169
169
177
182
181
177
173
172
176
178
175
183
169
165
171
170
168
168
181
193
186
175
173
176
175
175
177
178
175
175
181
193
194
185
180
178
181
190
193
191
185
183
188
189
177
173
175
179
176
171
167
168
173
176
177
174
173
173
174
174
173
186
172
170
174
175
169
167
177
187
185
178
176
175
174
175
178
179
176
176
181
186
186
186
183
180
180
185
189
189
188
188
188
186
182
179
175
174
175
175
171
168
169
172
172
168
164
163
163
174
178
179
175
180
185
183
175
168
170
179
182
182
180
176
174
175
177
178
179
178
176
173
174
182
183
179
178
180
184
185
187
188
184
182
182
180
175
173
177
180
176
168
169
177
177
167
152
147
155
176
189
175
173
185
196
194
183
168
166
176
184
184
181
177
175
174
178
182
182
177
169
164
168
177
182
177
173
176
178
177
177
176
178
179
180
177
172
173
177
179
177
173
173
181
183
171
152
149
159
180
190
178
177
189
200
198
185
165
165
183
189
184
179
178
175
174
182
190
188
174
164
163
170
176
177
172
169
175
180
175
166
163
173
179
176
171
171
176
176
175
176
176
175
178
180
176
166
167
174
182
180
185
183
187
193
193
178
158
163
188
195
183
179
177
176
175
185
194
188
169
162
167
176
179
175
168
166
175
184
182
171
168
177
179
170
167
173
183
177
174
176
178
171
169
173
178
179
182
184
179
169
191
189
184
185
185
173
156
165
190
198
185
179
179
177
176
185
187
179
164
161
171
177
177
172
167
167
175
187
190
184
181
182
178
166
164
176
186
179
175
179
180
169
164
172
175
179
183
185
176
167
193
190
181
179
185
179
169
172
190
195
183
181
182
181
180
182
179
172
165
166
169
171
170
171
174
174
176
186
198
199
193
185
177
170
173
180
182
176
175
179
179
174
174
180
176
172
172
174
169
168
192
191
181
180
190
192
184
183
187
189
179
179
181
180
179
177
174
170
168
169
168
166
168
176
184
183
174
178
195
200
191
179
174
173
178
180
176
171
170
176
180
180
184
185
177
168
166
165
163
169
191
191
184
181
192
198
194
189
188
183
177
175
176
176
175
174
172
170
170
170
169
168
170
182
191
186
172
171
187
191
181
173
169
171
176
178
173
166
163
171
179
180
182
179
174
172
171
161
158
165
192
194
185
181
188
194
193
189
188
184
176
171
172
172
174
175
174
171
167
166
170
173
179
190
195
187
170
169
180
185
180
173
168
165
169
174
174
166
160
167
176
175
172
168
169
173
172
162
158
163
194
197
185
175
177
184
184
183
185
188
184
177
172
172
175
180
183
174
165
164
170
177
183
189
191
188
173
171
179
186
186
181
169
160
163
175
176
167
161
163
172
172
168
165
168
171
169
163
160
166
194
194
182
170
170
175
178
174
176
182
188
186
180
175
177
183
184
177
165
164
169
176
182
185
187
187
183
181
182
186
192
188
173
165
168
179
177
163
159
162
173
173
172
172
170
167
163
163
165
169
192
192
180
169
171
180
178
169
164
169
183
190
187
178
176
178
179
174
171
172
174
176
179
181
183
188
192
189
183
181
187
187
180
174
177
185
180
162
159
165
173
177
179
180
174
163
161
164
169
171
191
191
180
171
176
185
181
167
153
156
171
183
186
180
175
174
171
170
173
178
181
180
178
178
178
184
195
196
182
172
175
182
183
180
181
190
187
172
161
166
173
179
181
181
175
164
161
166
170
171
188
191
182
173
177
189
183
166
158
158
165
172
178
180
181
174
168
170
178
187
186
182
180
177
175
179
188
193
181
169
167
178
183
182
183
189
198
187
171
168
171
175
179
178
175
167
163
165
170
172
186
188
185
176
177
185
180
170
168
172
173
169
174
178
185
181
176
179
185
188
185
181
178
175
173
174
180
184
181
169
165
171
183
183
181
184
197
196
181
170
169
172
176
176
175
171
166
164
168
172
172
172
178
186
176
162
167
183
184
176
171
172
178
182
180
177
181
191
190
183
180
186
189
192
197
204
205
193
189
190
191
192
194
200
204
206
204
199
194
189
187
188
189
185
182
187
193
193
188
199
179
170
168
178
177
169
169
181
184
181
176
171
174
179
178
175
180
190
189
181
178
180
184
190
198
200
194
191
193
198
195
190
191
194
197
196
195
195
192
188
185
185
188
185
182
181
186
191
192
201
182
172
161
167
176
178
178
181
184
186
183
173
171
179
183
179
179
189
189
186
183
179
178
181
187
186
182
183
195
198
190
184
184
186
187
188
192
195
193
187
182
183
187
188
185
182
185
192
200
202
180
174
164
167
176
185
186
186
189
192
189
176
171
181
185
183
184
189
193
193
191
182
172
169
173
177
180
186
192
191
182
179
180
180
182
190
196
200
198
189
179
179
186
190
190
189
193
199
204
204
174
173
172
175
178
182
185
189
195
198
191
179
176
180
182
184
187
192
195
197
199
187
173
168
174
182
189
189
188
184
179
178
179
180
188
195
198
198
199
194
180
177
182
191
196
200
203
205
205
201
169
169
179
184
178
170
171
186
200
199
187
180
177
177
175
176
181
186
189
193
196
189
178
178
183
188
191
188
183
179
181
181
177
178
191
199
191
191
200
199
183
176
179
189
200
205
203
199
197
197
166
165
178
187
177
162
164
182
196
190
179
179
180
176
167
166
170
174
177
188
193
189
185
189
192
191
188
185
181
181
185
185
176
175
186
191
186
189
203
205
187
176
174
184
199
203
191
179
180
195
173
170
173
180
177
168
171
184
187
176
173
178
182
178
168
164
164
165
169
182
192
190
186
188
189
187
186
186
184
184
186
184
178
174
176
179
182
193
208
204
187
177
174
179
193
194
176
160
169
194
185
177
171
173
177
181
184
184
177
169
170
180
185
179
172
170
169
167
169
180
190
190
183
177
178
184
193
191
186
185
185
185
182
178
174
173
182
198
205
197
185
179
175
176
189
190
172
159
175
200
196
186
170
168
179
189
190
182
172
170
176
186
186
180
177
179
179
176
172
175
186
189
179
170
170
185
197
198
187
182
181
181
184
185
184
181
184
190
189
187
185
182
177
176
188
192
181
178
191
204
198
191
173
167
180
190
186
174
168
174
185
188
184
180
179
184
187
183
174
171
178
185
180
172
170
185
199
195
185
180
181
180
181
191
193
192
190
182
176
177
186
187
179
178
186
192
189
189
198
202
192
189
174
171
182
189
179
167
167
176
182
180
179
179
181
183
184
182
174
169
173
182
183
178
174
181
192
189
181
182
186
182
181
187
198
197
192
182
174
177
187
189
185
179
182
187
187
187
191
193
183
180
173
173
182
187
177
168
167
173
173
171
172
179
182
180
177
177
175
172
173
178
182
181
173
177
190
191
180
181
189
190
185
186
188
190
189
186
179
181
187
194
190
179
175
176
178
179
181
188
178
175
173
173
176
179
178
175
172
170
168
166
168
179
183
180
172
172
176
176
175
177
180
181
174
178
192
193
179
175
183
190
192
188
179
179
183
189
188
187
191
198
192
178
167
166
171
173
176
187
172
169
170
171
170
169
173
177
176
172
171
169
171
176
182
181
173
171
170
176
175
178
182
181
178
181
193
195
178
162
168
184
195
192
178
175
180
185
187
189
193
197
193
177
165
165
171
176
181
188
172
167
176
175
166
160
164
174
178
176
178
177
176
176
178
178
176
172
168
171
173
178
184
183
179
178
188
191
178
161
161
177
191
192
187
180
179
180
183
187
191
189
184
173
168
171
176
180
182
185
173
175
182
180
169
159
160
169
176
179
178
180
178
175
172
175
175
173
171
169
170
176
185
182
177
176
182
187
183
176
177
183
188
188
188
185
179
175
179
185
186
182
174
169
173
178
179
178
177
177
179
186
190
183
173
169
167
168
174
178
177
178
178
176
174
174
172
172
174
173
173
176
179
179
175
173
176
182
187
188
194
193
188
181
183
187
183
177
176
181
180
172
168
169
179
182
180
174
170
171
183
194
191
179
178
181
177
171
175
178
178
177
176
175
176
175
173
172
175
180
179
177
176
176
175
175
177
182
187
193
200
200
185
172
175
186
186
180
178
178
175
166
166
175
185
185
180
170
167
172
181
189
184
174
175
183
183
176
176
182
184
181
177
174
178
180
176
172
175
184
187
182
176
175
174
176
180
185
187
188
190
190
178
167
174
186
188
180
178
176
173
168
168
177
184
183
177
169
170
178
178
179
174
173
175
178
181
180
177
183
189
185
174
174
179
183
178
171
173
183
186
181
174
172
174
178
183
187
187
183
180
176
171
169
178
188
187
177
175
175
175
174
175
177
177
173
169
168
175
183
169
166
169
174
174
170
176
184
183
181
181
178
174
174
180
182
177
172
172
177
178
176
175
175
178
179
185
189
189
183
179
175
173
174
180
185
182
176
173
173
178
183
183
177
171
168
168
171
177
185
166
166
172
179
174
165
174
189
188
176
170
171
172
176
179
180
176
171
169
167
163
167
177
184
182
181
185
189
190
186
184
184
182
180
181
181
177
174
172
175
181
188
185
179
172
170
176
181
179
177
167
169
178
180
173
165
173
186
184
172
167
170
173
174
172
175
180
175
165
155
153
166
184
193
190
183
184
186
188
189
191
192
190
185
182
178
174
178
181
179
180
180
182
179
176
179
187
191
179
163
171
175
178
179
174
170
172
179
177
171
171
176
178
173
166
171
181
180
163
151
154
173
191
200
194
185
179
180
183
189
190
188
187
186
185
178
174
180
190
188
176
167
172
179
181
183
192
196
180
164
175
175
173
172
173
173
173
175
173
172
172
180
184
175
164
168
179
179
168
160
165
178
192
197
194
184
176
176
184
190
185
178
178
184
186
182
177
180
189
186
172
159
167
176
176
177
185
190
186
177
176
175
166
167
173
177
177
177
176
172
170
175
181
182
174
170
173
178
178
176
177
181
188
194
193
185
176
177
185
187
180
175
178
185
190
181
174
177
182
179
167
162
170
171
169
168
181
187
189
191
180
172
164
164
170
176
180
181
180
173
165
166
179
188
186
174
170
177
189
191
182
177
184
194
194
186
178
179
185
184
179
178
183
189
190
180
168
167
167
165
164
167
171
170
166
170
183
183
183
189
180
172
168
165
167
173
178
180
177
170
165
166
176
189
192
179
172
179
194
190
178
174
185
194
193
182
179
181
183
180
177
181
188
192
190
180
167
163
163
164
165
167
169
167
167
180
191
183
172
176
180
178
174
170
168
170
173
173
167
166
169
170
172
181
185
182
179
183
189
183
168
171
187
191
187
177
178
183
183
178
173
178
183
187
189
186
172
168
171
173
170
165
164
166
171
184
189
180
168
172
181
182
177
171
169
171
171
166
162
167
172
174
173
176
180
182
185
187
184
171
163
174
188
187
178
176
179
184
185
176
169
172
173
177
188
191
181
175
183
184
174
164
161
165
173
179
182
178
176
179
184
184
174
170
171
173
170
164
166
172
174
173
171
173
178
183
188
188
179
168
167
180
189
184
178
178
182
186
185
174
168
168
167
170
182
191
182
176
182
186
179
172
168
170
176
179
179
180
182
186
190
186
170
166
174
177
168
167
176
183
176
170
171
175
178
183
186
186
181
177
176
186
188
184
179
183
190
189
182
174
172
173
171
169
178
183
176
170
173
178
180
181
179
175
176
181
181
179
180
183
199
186
167
164
175
179
169
167
181
187
177
172
173
176
177
179
182
186
186
184
184
185
183
180
182
188
192
188
182
179
180
179
174
173
175
172
167
166
168
171
177
185
182
176
176
180
179
175
174
175
201
186
171
169
179
182
169
164
174
183
179
174
174
174
174
175
178
184
188
186
183
178
175
176
181
188
187
180
177
188
191
187
178
176
173
167
167
170
172
172
174
180
182
178
176
173
169
167
171
175
192
183
178
178
185
187
174
160
167
177
180
178
174
174
175
177
179
182
183
178
171
169
169
173
179
181
177
169
173
190
198
188
181
177
172
167
170
179
182
176
171
174
182
186
180
166
153
157
173
184
176
177
183
188
192
190
176
159
162
172
180
180
177
176
179
184
183
178
172
166
163
163
168
173
176
174
167
164
171
183
187
183
179
176
171
169
176
181
181
177
173
172
181
191
190
168
150
155
177
188
167
173
189
194
192
184
169
161
165
174
179
181
182
184
183
189
182
174
158
155
160
168
175
175
172
168
167
170
174
174
175
177
177
171
164
170
180
178
172
174
177
175
177
189
196
177
156
158
177
182
170
178
189
190
186
174
159
158
170
179
178
180
184
187
185
183
178
167
153
153
164
174
179
178
169
164
171
183
182
173
170
177
177
164
159
171
184
175
166
172
180
176
174
181
190
179
164
165
177
178
182
184
184
181
176
169
157
158
176
182
178
178
185
189
185
179
172
165
161
164
170
176
179
177
170
168
177
195
197
181
175
182
180
165
159
172
183
178
171
177
183
178
173
174
175
172
171
175
180
178
191
187
177
174
176
175
166
165
177
181
177
178
185
191
187
179
172
170
174
180
182
179
174
173
175
175
184
200
204
189
178
183
187
180
171
174
178
177
178
186
189
183
176
170
167
167
173
179
180
179
195
184
170
171
183
186
181
177
178
178
176
178
182
184
183
181
178
177
181
194
195
182
168
170
179
183
185
192
199
187
171
176
191
192
184
177
172
172
179
192
195
189
180
169
162
166
177
179
178
178
196
185
173
178
188
196
191
186
182
176
175
176
177
177
179
183
184
177
177
189
200
186
167
165
179
185
179
181
188
179
163
170
185
188
183
176
171
170
175
188
195
190
181
171
165
168
176
174
171
173
195
187
178
182
189
194
192
186
180
177
174
172
170
170
173
184
187
175
163
174
191
187
166
162
176
180
173
175
180
174
165
169
173
170
169
174
174
170
170
179
187
184
174
169
167
169
169
165
164
169
189
186
181
182
188
192
185
178
176
180
180
175
170
170
174
183
187
174
157
159
177
180
166
162
171
174
174
174
176
176
175
175
171
154
157
172
175
165
163
171
177
176
173
174
173
169
164
161
164
169
183
181
179
180
185
188
180
170
171
178
185
184
178
175
178
183
184
173
157
156
168
172
165
164
169
176
179
177
177
177
180
185
174
157
158
169
169
158
156
167
173
173
174
179
180
170
163
164
167
168
179
178
177
175
182
184
179
169
166
172
183
189
186
182
182
183
180
168
164
167
171
170
166
166
172
180
184
182
176
173
178
185
180
171
169
170
166
154
153
167
173
174
176
183
183
173
166
168
170
169
181
181
177
174
178
183
180
170
166
166
174
184
186
184
185
185
175
162
163
178
182
176
168
167
172
180
185
184
173
168
174
182
185
181
177
176
171
159
157
169
177
176
175
181
184
178
172
173
178
176
182
185
182
177
176
178
179
177
171
167
169
176
178
180
184
186
172
161
165
181
187
181
171
168
170
174
181
184
176
169
172
181
184
182
182
184
184
172
165
170
177
176
172
176
187
184
174
175
184
184
179
184
186
181
176
177
177
178
178
176
175
178
175
175
181
183
174
164
169
183
185
182
174
168
167
171
180
185
184
177
175
178
180
180
183
189
192
181
170
170
174
172
169
173
187
186
176
175
185
185
173
174
185
184
170
165
174
185
183
176
176
183
191
190
176
162
169
181
185
180
184
188
184
174
179
198
204
195
187
191
200
197
193
191
196
196
193
194
199
199
194
186
181
179
182
190
193
181
183
204
181
174
179
181
175
167
169
181
184
183
180
181
190
191
176
163
173
185
184
178
180
182
177
176
187
202
202
189
188
195
202
200
193
190
193
193
191
192
201
198
186
181
181
182
182
183
183
176
185
209
188
176
170
175
178
174
175
181
186
185
181
180
186
192
182
176
180
187
183
178
180
178
174
175
187
198
195
187
186
191
194
190
188
188
189
190
189
191
192
189
180
177
182
184
183
182
178
175
189
208
191
177
167
170
181
184
185
186
187
185
180
177
183
190
188
186
189
192
181
178
181
182
175
173
184
194
192
188
186
185
183
181
181
184
188
189
187
186
184
179
174
176
184
187
187
186
186
185
189
204
188
178
172
173
179
186
189
191
190
186
181
177
180
186
187
189
193
194
182
179
183
185
179
179
185
192
191
187
183
181
180
178
175
181
193
196
187
180
178
175
172
176
184
189
188
190
194
195
194
196
184
180
177
176
176
175
184
193
193
187
181
177
177
179
179
180
186
189
185
180
181
182
181
181
182
186
184
181
177
181
185
181
170
174
193
201
188
177
177
174
172
175
183
188
188
192
197
198
194
193
182
178
177
177
170
163
173
189
194
185
180
178
177
176
170
167
173
180
186
184
181
180
182
184
179
176
173
173
175
183
193
188
171
169
186
195
188
183
184
179
173
174
180
185
187
192
194
192
185
189
185
176
174
174
170
164
172
188
188
181
177
177
179
176
169
163
163
170
182
186
182
179
180
179
176
173
172
174
179
187
195
191
179
174
177
184
189
192
193
183
175
174
177
178
184
192
193
182
178
190
188
177
172
174
174
175
180
186
182
176
175
179
178
178
173
168
166
169
177
183
181
177
175
177
180
178
177
177
182
187
189
189
187
181
173
173
184
199
194
181
175
176
174
173
180
192
192
179
177
191
187
178
170
176
182
185
187
186
177
173
176
181
179
177
176
177
175
174
172
174
174
174
174
179
185
187
184
182
184
185
184
183
187
186
172
166
182
193
186
173
171
177
175
172
179
190
191
187
188
199
180
175
173
178
182
186
184
181
173
171
176
180
178
175
176
181
185
181
173
169
169
173
176
180
186
188
188
184
185
185
181
178
179
181
172
170
183
191
181
168
166
177
179
179
180
185
187
190
195
200
175
173
174
176
180
181
181
176
169
168
171
175
176
176
177
181
186
186
180
171
170
175
177
177
177
181
185
186
184
185
183
175
174
174
173
173
186
193
181
161
160
178
187
184
178
178
180
185
191
195
174
175
175
176
177
177
177
175
167
165
165
165
168
176
178
178
179
184
187
182
175
174
176
173
168
172
183
188
183
184
185
181
177
175
171
170
186
194
183
163
162
181
193
186
175
171
175
178
181
186
173
173
173
174
174
176
178
176
170
167
165
163
163
175
181
174
167
173
189
191
182
178
177
174
166
169
181
187
182
179
182
185
187
183
170
164
179
190
183
170
172
187
190
177
166
171
177
179
179
183
173
171
173
174
171
170
175
178
174
172
173
172
168
170
174
171
159
162
179
189
185
181
181
179
173
173
178
183
179
174
175
184
193
191
173
161
168
179
177
177
186
189
179
163
163
178
190
191
189
189
171
171
175
178
170
164
171
178
175
174
182
187
177
168
169
172
165
164
174
182
182
181
184
183
179
175
176
183
183
178
176
183
192
190
177
165
165
171
175
181
189
186
168
153
167
187
196
198
198
199
172
176
181
180
172
166
170
176
173
170
179
195
190
172
168
175
177
174
176
180
177
174
174
180
179
176
173
180
187
189
188
189
191
189
181
171
166
168
177
185
188
182
165
161
174
188
192
196
199
200
176
187
185
179
176
174
172
171
170
168
176
191
194
176
168
176
182
184
185
184
178
167
165
174
177
174
171
176
189
198
198
196
191
187
181
174
169
170
178
181
180
175
172
174
182
185
181
184
196
197
179
189
182
178
180
182
176
168
171
174
175
183
187
179
173
174
178
184
187
190
180
166
162
168
172
173
171
172
183
196
199
197
190
183
180
176
171
170
175
177
175
175
179
185
188
183
176
176
187
190
180
178
174
176
185
185
173
165
176
184
182
178
177
176
174
173
174
176
182
189
187
176
167
167
170
173
175
174
177
186
191
190
179
176
177
176
171
167
168
170
171
175
181
186
185
180
176
177
182
184
178
164
165
176
186
182
171
170
181
189
186
174
168
170
172
174
173
172
173
183
189
188
180
169
168
178
186
184
176
180
184
180
167
166
173
176
174
164
162
165
171
177
182
182
180
177
178
179
179
181
176
159
162
178
184
174
171
175
181
181
179
173
167
169
175
179
177
172
170
173
183
191
187
177
173
185
201
197
180
176
183
177
161
158
168
177
175
168
164
166
175
186
188
184
173
173
178
180
176
174
176
166
169
180
179
169
168
175
175
170
172
176
175
174
179
184
182
174
168
166
171
180
185
182
180
191
207
202
181
175
184
181
167
164
172
179
178
172
168
170
182
192
195
185
173
169
178
182
173
167
176
173
178
181
177
165
165
173
172
168
177
186
186
180
180
184
186
178
165
158
159
172
184
185
186
191
200
195
176
176
181
181
177
178
181
183
182
178
174
175
181
191
194
185
173
171
179
183
172
158
177
180
180
180
175
164
165
169
172
170
180
194
192
178
173
181
185
179
162
156
158
172
180
186
188
187
184
177
174
177
178
177
181
187
190
188
184
182
180
178
176
178
183
183
172
171
181
185
173
163
178
179
178
175
169
165
166
172
176
174
182
191
189
175
165
173
183
179
167
163
171
178
178
180
183
183
171
165
172
178
177
174
179
192
194
184
181
183
184
181
170
163
170
177
174
174
179
183
182
177
178
177
175
169
165
165
171
178
179
177
177
184
184
176
167
170
176
176
172
175
182
183
175
175
185
184
171
164
173
182
179
174
182
195
192
180
176
180
182
177
167
162
168
174
177
178
179
181
184
187
173
171
171
167
164
168
177
182
180
179
180
180
181
179
173
169
172
174
178
184
185
179
174
180
190
188
176
170
177
183
181
180
186
193
191
178
170
171
173
172
169
168
171
178
182
183
182
179
179
184
173
170
169
169
169
172
179
180
177
181
186
184
179
179
178
173
171
176
182
184
175
173
176
186
196
194
182
178
181
184
182
181
186
192
193
182
169
166
169
173
172
170
172
178
181
186
185
180
175
174
178
172
171
173
176
178
178
173
170
182
195
191
176
176
182
180
176
178
180
176
167
166
176
186
192
191
181
179
183
186
182
176
179
189
198
189
171
163
173
181
176
168
167
171
173
178
184
186
178
173
184
178
172
175
181
182
176
167
167
181
195
190
174
175
186
189
185
182
178
171
162
166
177
184
187
185
176
174
180
184
180
174
176
187
201
190
170
165
180
188
180
167
163
163
165
171
181
186
184
181
190
187
174
172
184
189
176
163
167
182
190
182
174
177
189
194
190
183
178
170
165
169
180
184
185
180
173
170
172
178
176
173
174
186
194
182
164
164
182
188
182
174
167
163
165
174
183
184
186
186
194
194
175
169
182
191
176
163
171
186
189
180
176
180
187
188
186
183
182
178
173
172
178
183
186
183
176
168
167
171
174
175
177
181
185
173
161
162
177
183
183
182
177
170
169
180
184
181
178
181
197
200
180
167
179
193
179
163
170
189
191
182
177
178
179
177
177
181
184
183
175
171
172
179
184
185
179
169
165
174
180
179
175
177
176
168
162
166
172
178
182
185
181
173
172
180
187
176
170
172
196
202
184
169
179
196
186
166
167
184
190
183
176
174
172
170
172
179
185
183
176
167
163
169
182
186
179
165
165
179
187
182
176
174
170
166
168
174
178
179
178
178
178
175
174
177
180
178
171
171
192
197
187
172
180
201
193
171
161
175
184
182
174
173
174
175
176
179
182
182
174
166
159
163
179
184
174
161
167
183
191
184
178
174
170
169
174
183
187
183
176
170
171
176
179
176
175
179
183
179
181
190
185
172
182
202
201
177
161
169
178
180
174
177
185
188
183
176
175
175
173
166
163
164
177
179
169
162
167
182
189
183
180
176
172
169
177
182
185
185
179
170
169
177
185
174
166
175
186
185
177
184
182
174
178
195
198
181
166
166
173
174
175
181
190
193
181
170
170
170
171
171
173
175
177
174
168
166
170
176
179
182
182
176
167
166
171
174
174
178
182
176
172
178
183
173
160
166
178
184
182
184
181
175
175
183
185
182
173
170
169
171
174
182
186
182
172
165
165
164
167
173
181
180
176
170
167
170
173
171
173
181
185
173
160
159
165
168
169
173
180
178
175
174
175
165
158
163
178
183
189
187
182
175
172
173
176
177
176
172
168
170
175
182
179
169
165
164
165
165
168
175
184
184
175
168
169
175
175
171
173
184
188
174
157
154
162
170
174
177
179
177
173
168
162
157
159
168
180
184
189
185
182
177
173
172
175
175
175
172
169
173
180
184
178
170
168
171
172
175
179
182
184
181
176
173
174
178
178
169
169
185
196
181
166
156
162
175
184
188
184
177
169
161
155
158
168
178
184
185
184
179
181
180
177
179
180
178
175
171
173
179
183
184
183
180
179
177
179
190
198
192
177
172
174
177
179
181
181
166
165
182
198
191
174
162
166
177
190
196
192
183
169
159
156
163
172
181
185
184
180
174
180
182
182
184
188
184
175
173
176
179
179
182
183
185
185
180
179
196
211
198
168
160
173
177
178
183
182
166
158
175
190
186
177
170
168
172
186
196
197
184
171
162
163
167
172
176
182
185
175
173
178
184
186
188
189
184
176
175
177
176
173
175
181
184
184
179
177
193
209
194
164
152
164
175
176
178
181
169
159
173
179
174
171
173
174
173
179
189
191
182
173
170
170
167
165
169
181
185
172
171
178
185
188
188
184
178
174
179
181
175
171
175
178
179
183
179
177
182
192
184
163
153
162
172
173
175
178
170
166
173
170
164
164
176
178
177
179
183
182
176
173
176
177
170
162
164
178
182
165
168
179
186
189
186
177
170
171
181
185
179
176
180
182
180
181
182
179
178
178
175
165
163
167
171
172
173
174
173
172
176
173
165
166
172
176
176
178
181
178
171
169
178
181
174
166
167
173
174
163
167
177
186
187
183
176
171
171
178
183
185
183
186
188
185
182
181
179
178
176
172
170
173
176
177
171
170
171
173
174
176
174
172
170
170
170
172
177
181
179
166
164
173
182
177
170
171
173
168
168
171
182
189
186
181
177
174
172
172
176
182
183
185
188
190
186
180
177
180
179
173
173
180
185
181
171
167
169
175
178
177
177
177
173
167
163
166
172
180
179
171
163
168
182
182
172
175
180
176
174
178
186
189
183
177
177
179
174
170
172
177
176
176
181
187
187
176
175
178
179
178
178
182
184
179
172
167
172
182
184
180
177
177
175
169
163
163
168
175
177
173
165
170
185
183
173
176
188
186
177
179
186
188
183
179
179
181
180
176
177
178
173
168
172
180
180
177
176
176
178
182
182
180
178
178
177
174
181
190
192
185
178
178
179
176
164
159
160
171
175
174
169
172
186
184
174
177
189
188
182
189
188
181
172
178
178
172
174
180
182
185
186
184
178
174
178
180
172
175
185
189
188
184
175
175
186
192
192
194
199
198
189
185
189
186
174
174
186
186
182
180
180
179
181
188
192
195
195
194
183
186
183
178
171
167
168
174
181
183
183
185
186
183
174
174
183
183
175
176
183
185
180
178
176
177
183
185
184
189
200
203
193
188
189
186
174
176
186
185
177
176
181
182
182
185
192
194
195
202
186
182
178
176
169
162
163
175
186
185
182
183
186
183
176
179
189
187
178
177
186
186
180
177
179
183
185
182
179
185
193
198
193
189
189
185
176
176
182
182
173
173
184
185
186
187
189
190
194
203
187
180
174
175
171
167
168
178
187
184
179
181
186
187
186
188
193
192
181
176
184
187
182
178
182
188
189
184
181
183
186
190
187
185
187
185
178
173
174
173
172
177
186
189
188
188
188
186
187
200
187
181
177
176
175
174
175
180
182
182
179
178
182
186
186
188
193
195
183
175
180
186
188
186
184
187
189
186
182
181
182
183
180
178
183
185
178
170
168
170
173
177
185
189
187
188
186
185
187
194
187
183
180
177
175
173
176
179
178
177
177
175
177
182
182
180
186
192
189
175
168
178
186
185
178
175
182
184
180
178
182
184
179
175
183
188
182
171
169
172
175
177
181
187
186
184
185
187
190
193
185
181
180
177
169
166
171
176
177
175
175
174
175
180
177
172
176
189
188
178
165
171
182
182
169
163
172
180
180
179
186
191
187
182
186
191
187
179
177
177
178
177
177
178
180
182
186
191
192
195
180
177
176
174
167
162
167
174
177
177
175
174
176
180
176
168
172
184
187
178
169
170
178
179
169
165
169
176
180
181
190
199
199
191
186
188
189
183
181
179
180
175
170
166
170
180
191
194
191
190
173
170
174
174
170
167
170
176
181
179
177
173
175
180
177
172
174
181
183
179
175
174
177
181
181
177
173
174
179
184
190
201
205
196
181
178
185
188
182
176
177
174
167
158
161
177
193
195
186
184
166
165
171
177
178
174
175
180
180
180
177
174
175
176
176
175
175
176
176
176
176
174
174
186
196
188
174
173
180
185
187
194
196
186
172
167
179
187
183
174
173
170
166
163
163
172
189
190
182
181
165
163
170
178
181
182
182
183
182
179
177
179
176
174
173
175
178
178
173
172
172
171
174
189
200
189
177
174
182
185
183
179
177
172
161
163
176
189
184
177
170
171
173
173
171
172
179
182
182
181
169
171
174
177
180
182
185
185
182
179
178
180
181
177
174
175
177
178
176
174
172
171
174
185
190
183
175
178
184
185
178
169
162
159
160
167
183
193
190
178
171
173
180
183
178
174
176
178
179
182
177
181
181
178
177
179
182
183
181
178
178
181
183
182
177
174
175
179
184
184
178
172
173
178
180
175
173
179
185
186
180
171
163
161
166
179
190
192
187
178
174
176
181
183
179
178
179
177
176
183
180
186
186
180
175
175
179
179
179
180
182
182
181
182
179
172
168
174
188
192
184
178
176
177
176
172
172
178
184
187
186
180
173
170
172
182
191
188
180
174
174
174
172
168
175
188
191
180
175
181
178
184
186
181
173
171
175
175
175
181
187
184
172
171
172
167
161
167
181
188
184
183
183
180
177
173
173
178
185
191
192
190
181
175
176
183
187
182
171
168
168
166
154
153
174
199
205
190
181
188
171
175
182
179
174
171
174
175
172
176
186
185
170
159
162
165
166
169
176
180
182
185
187
181
177
175
176
183
191
196
194
190
180
176
176
180
181
177
169
165
164
159
148
153
176
203
209
201
193
194
167
176
181
180
177
176
178
177
170
169
177
187
177
160
158
167
176
177
178
177
178
183
184
178
176
176
182
190
197
196
191
181
176
174
175
176
177
177
175
171
166
161
159
170
185
195
199
200
200
195
166
181
181
179
180
182
181
175
169
163
171
186
188
173
162
168
179
184
184
179
172
171
172
173
175
177
185
192
197
190
178
173
173
174
176
174
173
178
180
176
170
172
181
189
191
185
183
190
197
193
170
181
179
177
183
185
177
171
172
173
175
183
188
181
170
169
175
183
185
180
169
162
166
172
176
177
180
183
185
181
170
169
171
179
177
172
170
176
179
177
176
182
196
199
192
181
177
184
188
183
178
177
174
176
183
181
168
162
178
186
182
178
178
178
174
170
171
176
178
174
169
167
170
176
179
178
175
174
174
174
173
173
176
179
177
168
166
170
176
177
179
184
196
195
189
183
180
182
181
173
183
173
171
176
177
172
163
165
182
192
186
171
168
170
172
172
172
172
170
169
172
180
186
183
181
182
181
174
172
178
183
183
180
176
172
167
166
168
174
178
181
185
188
187
186
187
189
184
176
169
191
178
175
176
173
169
169
171
176
180
180
173
166
166
171
177
179
176
171
167
174
186
191
184
182
188
192
183
173
179
194
193
180
169
168
168
168
168
173
181
186
188
186
185
185
186
189
185
174
169
190
187
182
177
173
173
175
172
167
167
177
181
177
171
173
180
183
181
177
173
173
180
183
181
179
190
198
191
174
178
193
193
179
169
170
175
176
170
168
179
191
195
193
187
181
180
180
180
174
169
184
188
182
178
176
176
175
170
161
165
182
193
189
180
178
181
182
183
181
178
175
176
177
174
175
182
188
187
175
175
183
183
178
175
179
183
181
171
163
171
185
197
199
188
174
167
170
173
173
169
178
182
181
178
177
175
171
165
164
173
188
199
193
181
177
181
182
181
179
178
178
174
170
168
169
170
171
173
174
176
175
173
177
181
186
187
182
176
166
164
174
189
196
183
167
158
163
169
171
168
177
178
179
178
174
169
167
170
172
178
189
194
187
175
175
183
185
179
172
177
183
178
167
164
165
165
161
161
175
178
174
168
174
185
186
181
179
181
175
167
166
179
186
178
169
163
163
164
167
168
181
178
179
178
169
168
171
175
177
177
183
185
179
172
171
181
188
181
170
174
182
180
170
168
171
172
163
161
172
182
177
169
173
183
183
176
176
183
185
177
170
175
180
178
178
175
163
159
159
165
178
177
179
177
170
170
177
181
177
177
181
181
176
172
172
176
183
181
171
170
178
178
175
177
184
184
175
169
173
182
182
173
170
176
179
175
176
181
187
188
184
181
180
182
184
180
163
156
154
157
178
174
177
178
176
175
181
182
175
178
187
186
176
174
172
171
175
177
172
168
171
175
178
182
191
192
187
177
177
182
181
171
165
170
181
182
179
179
183
193
190
183
179
182
183
176
165
161
159
156
177
171
173
180
182
183
183
179
175
182
194
190
177
174
173
170
172
174
172
169
169
176
178
177
184
192
187
174
175
179
180
170
166
173
184
185
180
176
182
190
188
180
176
175
173
165
166
176
177
164
176
168
167
178
187
187
181
174
173
187
197
191
175
176
180
179
174
173
173
173
176
179
175
171
176
186
182
167
167
172
176
175
177
184
187
177
170
176
184
186
182
176
172
169
163
161
172
187
187
176
177
170
166
175
188
192
180
169
171
186
195
189
177
178
187
187
181
175
175
179
182
184
175
170
173
181
177
163
158
164
174
181
187
194
185
167
162
176
186
185
179
176
173
166
162
165
177
184
183
178
176
176
170
171
183
193
182
170
172
187
195
187
180
179
184
184
181
178
178
182
185
184
178
175
177
181
177
166
157
161
173
185
193
191
178
161
161
176
184
181
177
178
177
172
166
170
174
172
169
167
175
181
178
171
178
192
186
174
175
189
194
189
181
177
175
176
177
178
178
180
184
183
181
180
181
183
182
174
165
167
178
183
184
181
174
167
170
176
181
179
174
173
176
175
168
169
171
168
164
161
176
190
186
171
173
190
193
183
179
185
192
187
180
173
168
169
174
177
178
179
181
180
178
180
182
183
183
176
169
172
179
179
176
173
178
179
179
181
184
183
170
165
167
170
169
168
173
177
174
167
179
194
189
172
170
189
200
189
179
178
184
183
179
175
174
174
176
178
181
184
183
177
174
177
183
183
180
173
167
173
178
176
173
172
181
185
185
185
187
187
177
161
159
166
170
172
179
188
186
178
184
195
189
172
169
189
202
193
178
172
179
180
177
182
190
186
179
178
191
195
186
174
169
176
183
184
178
169
166
171
176
176
175
176
180
180
180
181
187
191
185
169
160
161
168
175
181
188
186
177
190
193
187
175
172
185
198
194
179
175
178
178
178
187
197
192
178
182
199
202
186
172
172
177
183
184
177
169
166
170
175
179
180
178
172
169
170
173
177
188
190
180
167
162
166
173
177
178
172
170
195
192
185
178
174
178
190
193
185
182
181
178
177
180
187
182
174
179
194
193
177
171
173
179
181
180
174
168
166
169
175
180
182
176
164
157
161
169
175
180
184
180
174
166
162
163
168
171
165
163
196
191
187
184
177
172
181
190
190
186
183
180
175
174
173
170
171
177
180
178
170
171
175
176
176
173
170
164
163
167
174
183
185
173
160
152
156
172
177
177
176
175
174
170
162
159
165
172
170
167
187
185
193
193
182
173
177
187
187
186
185
182
179
175
171
171
174
175
171
169
170
173
175
174
171
168
166
163
162
165
173
183
186
177
164
156
160
177
185
179
169
168
172
172
168
164
169
177
174
168
172
179
196
198
183
177
181
183
181
181
183
184
182
181
181
181
182
178
172
174
177
177
172
171
171
170
168
167
165
166
174
183
188
179
171
161
164
175
186
183
173
170
170
174
175
173
169
171
172
169
167
176
195
193
181
181
186
185
178
178
181
181
181
185
188
186
184
181
178
185
187
176
165
170
176
175
174
173
172
172
176
185
187
181
173
167
166
171
178
182
180
174
171
175
180
178
164
163
171
174
170
177
190
186
176
181
186
183
180
180
180
176
176
186
188
182
181
181
187
193
189
176
163
170
178
178
176
175
177
178
181
184
182
177
174
171
170
171
175
180
180
177
172
175
182
177
163
159
172
184
175
179
187
183
176
178
181
180
181
183
180
172
171
185
184
175
174
184
193
193
185
172
170
174
180
178
174
175
178
181
183
182
180
178
181
181
177
177
179
180
178
173
172
176
180
175
165
162
174
185
173
180
187
186
180
177
175
175
181
185
182
173
173
185
186
175
172
184
195
193
182
175
176
181
183
180
171
171
176
181
182
177
175
178
187
188
183
183
186
185
178
172
169
170
175
177
171
168
171
176
167
175
187
189
185
179
175
176
178
182
180
175
178
188
189
181
177
183
193
191
185
180
182
188
191
187
173
170
175
180
177
170
168
175
187
185
184
186
189
188
182
175
166
163
169
174
173
170
167
167
166
171
184
190
187
181
178
177
176
175
175
175
179
184
186
183
181
183
189
190
185
181
183
192
198
193
175
167
173
182
176
163
163
171
176
175
174
179
184
184
181
176
167
161
163
165
165
165
166
166
171
173
180
187
187
184
183
179
176
173
172
172
171
172
174
177
181
185
188
186
182
180
182
188
198
194
176
165
172
184
182
168
164
167
168
164
163
173
177
176
175
178
174
166
162
160
159
161
171
171
176
176
177
179
184
189
188
182
178
177
178
172
164
161
163
169
181
190
191
182
179
181
183
184
186
188
178
169
173
188
190
178
171
170
166
160
158
168
172
168
168
179
182
174
165
159
157
160
170
170
182
190
184
171
174
184
183
172
175
183
182
174
169
169
173
182
192
190
176
175
179
182
188
198
189
174
174
184
187
188
188
185
184
188
193
188
173
174
178
178
175
185
189
185
178
179
187
198
194
182
182
187
179
166
165
173
177
179
181
183
181
177
164
157
165
184
196
186
175
177
181
177
177
185
183
172
172
179
182
185
186
185
186
190
195
184
171
173
185
182
173
183
195
192
183
185
199
205
200
185
177
181
177
170
162
164
173
184
189
185
182
178
170
154
159
182
195
190
178
179
184
180
175
178
180
175
173
178
180
185
187
185
188
193
195
183
170
176
189
185
174
183
197
197
188
189
203
206
199
190
173
174
178
178
168
161
168
185
192
187
183
180
176
165
165
180
193
191
184
183
185
188
185
181
181
179
179
179
181
184
185
185
187
190
190
181
173
176
188
186
176
180
193
201
192
192
196
197
194
191
173
174
181
184
176
166
169
183
189
184
180
178
177
176
176
178
184
188
188
181
184
190
192
188
181
180
182
185
185
183
182
183
185
187
186
183
178
179
185
187
178
177
187
198
195
188
187
185
187
192
175
178
182
184
176
172
174
180
180
178
175
173
175
182
182
176
176
181
185
181
177
185
191
189
178
173
181
191
188
177
174
181
188
187
186
187
184
181
183
188
188
177
180
190
194
185
180
181
189
197
174
180
182
180
172
172
174
175
174
173
172
170
173
184
185
176
176
182
181
176
175
178
183
183
172
170
183
195
189
172
170
185
193
191
189
193
191
181
181
192
193
181
177
184
188
183
179
183
196
201
168
176
179
175
170
173
172
169
171
174
174
172
175
186
186
182
185
187
179
175
179
179
177
175
173
175
188
192
183
169
176
194
199
194
192
196
194
181
178
186
193
183
176
178
180
181
185
191
197
195
164
170
175
175
176
175
169
165
173
181
180
175
176
184
184
185
187
188
178
177
186
183
171
167
176
185
190
188
176
171
184
199
200
191
192
196
190
178
173
178
182
179
175
173
173
176
187
191
190
185
164
164
171
176
182
182
173
168
176
186
185
178
177
178
178
178
182
182
178
178
187
182
169
169
180
188
189
181
174
175
187
196
193
182
185
189
185
174
171
174
174
172
173
173
172
173
184
187
184
174
167
164
166
176
185
186
180
177
183
187
187
183
178
173
171
173
178
177
173
175
180
177
173
176
181
184
182
178
177
177
184
187
182
176
178
182
181
177
177
180
176
169
173
176
175
175
179
182
177
173
175
172
172
176
183
188
192
191
188
186
186
189
187
175
170
172
175
173
171
173
175
175
176
184
185
176
175
180
184
181
177
178
175
171
175
188
189
181
185
190
185
173
172
179
181
180
180
179
176
175
180
184
182
181
181
187
194
197
190
183
184
195
196
185
175
175
176
174
173
177
179
175
177
187
186
175
174
181
188
183
177
176
173
169
180
194
194
185
185
195
194
179
169
174
181
185
184
178
174
178
182
191
191
182
177
178
187
188
185
182
186
191
195
193
186
178
173
172
175
183
183
179
179
183
184
180
177
181
187
187
184
182
174
170
182
201
200
185
179
185
189
178
162
163
178
191
187
175
171
178
179
190
190
181
174
174
175
175
176
181
185
183
184
187
186
173
167
171
177
180
183
182
179
176
180
182
182
182
185
190
192
189
176
171
181
200
201
187
172
170
171
168
158
160
177
192
190
174
170
177
173
180
184
180
175
174
173
170
172
179
183
174
171
175
173
168
168
173
176
176
180
185
183
172
171
179
189
188
187
190
193
190
177
170
178
194
196
185
169
161
157
156
160
169
182
188
185
178
176
180
169
175
181
180
178
178
179
175
172
173
175
174
171
170
164
163
172
180
179
172
173
185
187
172
165
177
196
198
188
184
186
185
175
171
174
184
189
185
174
161
157
158
170
184
191
185
183
183
182
179
170
179
181
181
181
183
184
181
174
171
173
179
181
173
163
160
171
183
181
170
169
178
185
176
166
175
194
199
185
174
171
173
172
170
173
178
183
183
178
172
166
169
183
192
189
180
177
183
183
175
173
181
181
180
182
184
182
179
177
176
178
183
186
179
169
165
171
178
180
170
162
169
179
181
174
174
183
186
180
168
164
164
169
173
174
175
180
182
180
177
176
181
186
188
184
178
177
179
179
170
178
180
179
178
179
177
173
176
182
186
186
185
184
180
173
171
172
176
175
166
159
165
180
185
182
174
171
173
175
173
168
166
174
179
177
173
175
179
179
178
180
182
181
179
179
180
179
176
171
168
181
182
180
177
173
170
173
179
186
190
189
183
176
174
173
176
180
178
172
161
159
172
183
187
185
178
169
165
173
179
181
180
185
187
181
174
173
177
180
183
184
182
172
172
178
184
183
175
169
170
184
187
187
178
170
173
184
184
181
180
183
182
174
167
167
173
183
186
174
161
162
176
185
185
183
180
175
171
177
183
189
194
195
192
184
177
174
176
180
189
188
176
166
168
184
187
184
174
171
176
184
190
190
178
175
185
196
190
172
169
180
184
178
169
163
169
180
186
179
171
171
178
181
180
179
177
179
178
180
182
188
197
195
187
183
180
176
171
177
191
188
174
168
173
184
183
177
173
176
184
176
187
186
178
179
192
195
182
165
167
183
188
180
170
166
168
174
180
182
179
177
177
177
175
173
174
178
184
187
184
184
188
187
180
181
184
179
173
176
183
179
172
172
179
183
175
168
170
180
187
170
177
177
176
180
185
183
174
167
175
190
191
181
171
172
175
176
176
180
184
184
180
175
171
169
168
171
184
192
187
182
181
180
175
179
181
179
178
178
173
164
168
176
181
179
172
167
167
177
187
173
172
173
175
177
177
175
173
173
182
190
187
177
172
178
184
183
178
177
182
185
182
177
173
170
167
168
179
191
191
182
177
175
172
175
175
176
182
184
169
159
167
179
179
178
175
169
165
168
180
181
177
177
176
174
174
175
177
177
177
179
179
176
173
178
186
191
186
181
176
179
179
181
180
177
172
172
177
183
187
184
176
171
171
174
174
174
185
189
177
167
172
178
177
180
179
172
160
161
167
186
184
182
179
175
173
178
181
175
169
168
173
177
177
175
179
190
193
184
170
166
172
184
188
182
175
176
179
181
184
183
173
162
163
173
177
180
184
189
187
182
179
177
178
179
177
167
159
156
158
187
185
184
181
176
175
180
181
174
165
163
168
178
181
173
169
179
193
186
168
161
170
185
187
180
174
176
180
179
180
177
166
154
156
170
180
183
184
187
189
187
181
177
175
172
166
163
163
162
158
179
178
179
180
178
176
180
181
175
167
165
170
177
180
173
165
169
184
184
170
166
177
185
178
169
170
173
177
175
172
169
165
162
163
170
179
185
185
186
186
184
179
174
171
166
160
167
180
179
166
172
169
172
177
178
178
181
179
174
170
170
171
175
181
180
172
169
173
177
177
177
183
179
167
163
168
173
172
163
161
165
171
175
174
170
169
180
188
188
182
179
177
175
170
163
163
174
190
188
175
169
165
168
174
180
183
183
178
172
171
175
176
177
181
184
180
175
175
177
179
184
188
181
169
166
175
181
170
154
152
165
180
190
183
169
162
174
191
193
183
180
180
178
172
165
167
178
185
179
170
169
167
169
173
181
185
185
178
172
173
181
183
181
179
178
182
183
180
176
176
184
191
188
177
173
182
189
177
158
155
172
188
192
181
167
163
176
191
195
187
184
184
182
175
169
167
169
168
164
159
170
170
174
171
175
182
186
183
178
176
182
187
182
175
171
178
190
187
174
169
180
192
194
186
179
182
192
188
170
165
177
186
182
174
170
174
181
189
190
189
187
185
183
178
168
161
160
160
160
158
176
179
183
172
168
175
186
189
184
179
178
183
182
174
166
173
188
185
172
169
180
192
196
193
181
177
188
191
179
173
174
176
175
171
177
190
191
187
184
184
183
182
180
176
170
158
159
168
175
172
183
189
189
175
163
168
183
191
184
174
172
181
185
180
173
173
177
179
177
177
180
183
188
189
182
175
183
187
178
170
170
170
169
170
185
197
196
186
181
182
183
180
177
175
173
170
170
177
183
179
187
194
194
182
166
164
179
188
181
172
171
181
190
194
188
174
167
175
189
191
184
174
177
186
183
179
181
180
172
167
168
169
169
171
183
191
191
182
177
184
191
185
173
171
176
182
182
176
172
173
189
195
194
186
172
167
174
181
179
175
177
185
194
200
195
176
164
176
199
200
184
171
175
183
185
185
184
177
170
169
174
176
173
169
173
181
182
176
177
186
195
186
172
164
174
184
184
167
150
153
190
191
191
189
177
169
173
182
183
184
187
190
191
192
187
176
168
179
196
196
181
171
173
179
183
186
183
174
168
173
181
183
176
167
167
173
177
175
174
182
188
183
172
164
167
176
179
166
147
143
186
184
187
191
180
170
173
187
190
191
193
190
186
180
177
176
177
180
184
182
176
172
172
173
177
178
176
173
171
176
184
183
174
168
170
173
176
177
174
173
174
174
173
169
166
169
174
174
163
152
177
175
187
195
186
173
176
187
190
191
192
190
180
174
173
178
183
182
178
174
172
170
167
169
170
171
171
171
173
178
182
179
175
171
173
176
178
181
174
163
161
167
175
179
175
170
172
179
175
162
170
172
188
195
186
179
180
183
185
185
185
184
181
179
179
183
185
184
180
175
170
161
159
168
172
171
170
173
176
178
178
176
175
175
174
172
175
181
174
162
156
163
175
183
186
179
171
173
172
165
170
175
189
189
182
181
181
183
182
181
180
178
180
185
186
184
183
183
185
183
168
153
157
173
183
179
177
177
179
180
180
179
179
178
172
167
168
174
172
161
159
165
173
181
187
184
168
163
165
168
180
186
187
178
175
180
181
181
183
183
177
172
175
186
187
179
177
182
188
183
166
152
161
180
190
184
181
180
180
183
187
186
184
181
174
166
165
171
172
166
163
167
172
177
184
181
168
158
161
171
190
193
187
175
173
176
180
180
184
186
177
168
171
184
184
174
172
180
189
184
170
162
172
183
185
182
182
180
181
185
189
188
187
186
183
171
166
173
177
172
168
170
174
176
178
179
172
161
160
173
193
196
188
179
176
178
179
181
184
185
178
170
172
183
184
174
170
178
188
185
174
173
179
182
180
179
180
180
180
182
184
180
180
186
189
184
173
177
179
177
174
175
176
173
172
175
176
167
162
171
184
188
188
184
182
179
178
181
183
183
179
176
179
186
184
176
168
174
186
187
183
181
181
178
176
180
183
182
178
177
173
168
169
180
192
189
179
177
179
180
182
183
179
167
164
173
176
170
160
167
176
177
182
186
185
181
179
181
182
181
181
181
183
186
183
175
164
168
186
191
186
182
179
176
178
184
185
179
176
172
164
158
160
173
181
181
179
177
176
177
182
186
181
165
160
165
175
169
160
164
173
170
175
178
183
186
185
183
182
182
180
178
178
179
175
166
162
168
187
191
186
181
175
173
178
186
180
174
172
170
166
161
161
166
169
172
175
178
176
171
175
185
185
169
155
160
171
167
159
164
174
170
167
167
180
194
193
185
185
185
180
170
167
171
169
164
165
176
187
189
184
179
171
166
174
179
174
167
170
175
174
172
169
165
162
162
170
181
181
169
168
184
190
172
155
156
167
165
156
160
182
185
180
172
176
184
185
183
183
183
179
175
174
175
176
178
182
182
179
180
178
169
172
192
200
189
176
175
179
184
183
178
178
188
191
187
185
191
195
191
187
194
198
190
184
182
184
187
189
184
184
186
177
170
174
185
190
190
186
181
178
175
168
163
170
184
186
176
174
177
175
161
162
184
198
189
171
168
179
185
182
171
172
183
183
174
172
189
205
196
187
197
206
197
187
185
187
186
184
180
180
182
178
175
178
185
194
195
190
184
181
178
169
158
167
185
189
175
171
174
174
169
167
179
192
188
171
165
179
188
184
173
175
186
186
171
169
189
208
199
185
195
210
204
190
189
190
189
184
181
173
178
179
180
178
181
188
195
192
186
183
181
174
167
169
179
178
173
172
176
181
184
182
181
185
187
174
167
179
191
187
179
181
192
193
177
172
186
206
198
180
184
204
207
191
187
193
192
182
180
175
179
183
182
177
175
184
191
189
183
179
178
178
176
176
173
168
169
176
181
186
191
191
183
182
181
176
175
183
189
186
182
185
196
198
185
179
184
194
191
176
174
188
197
188
184
189
189
180
181
179
184
184
180
173
175
184
188
182
175
173
172
174
181
182
174
162
163
175
182
185
189
189
186
180
177
178
184
189
187
179
180
187
196
197
191
186
183
182
183
178
174
179
191
189
186
187
185
180
184
180
186
183
174
170
179
190
186
175
169
168
168
170
180
185
180
173
168
171
181
185
183
182
183
182
179
183
188
188
180
176
179
185
189
192
194
194
181
171
176
185
184
182
189
192
190
186
180
182
188
175
181
182
174
175
189
190
177
171
171
172
170
171
178
185
188
189
183
174
176
187
183
174
175
181
186
188
187
181
176
177
182
181
180
185
199
199
181
163
172
192
194
193
194
196
194
188
183
185
188
174
178
177
176
186
195
184
169
169
179
180
175
175
180
184
189
194
191
177
177
188
183
168
161
176
190
194
184
171
173
185
189
177
173
185
201
199
178
158
167
186
194
194
195
195
192
188
183
185
187
175
174
173
179
192
197
179
164
172
185
185
178
176
178
180
181
188
188
179
178
185
180
164
154
165
186
193
182
170
173
189
193
182
178
188
202
194
173
160
167
181
186
188
190
189
186
182
182
185
185
178
171
169
179
190
190
179
172
177
185
186
180
175
173
172
173
177
178
175
174
177
178
172
161
162
177
187
185
175
174
185
193
191
190
193
196
190
175
169
173
177
179
180
185
185
183
179
183
185
185
179
173
172
181
186
187
187
186
184
182
182
181
176
171
169
172
174
172
169
167
173
179
184
179
169
171
181
188
183
175
178
193
198
197
195
192
185
178
174
181
182
176
175
181
184
182
182
183
184
183
180
178
179
182
182
182
192
197
189
176
177
182
181
174
171
175
176
172
167
169
176
183
187
185
179
175
179
188
188
177
175
187
195
192
188
186
184
179
177
186
186
179
173
179
185
184
181
180
181
178
179
180
181
181
176
176
184
189
186
176
177
181
183
182
181
180
177
172
169
174
181
181
180
182
185
183
182
185
186
181
176
178
183
181
179
182
182
178
177
181
186
185
180
178
180
179
176
174
174
174
178
178
175
174
173
174
173
173
176
179
178
176
180
186
185
175
173
173
175
179
183
179
168
171
180
185
183
182
180
178
176
175
174
173
175
179
180
177
173
172
177
188
188
185
176
168
167
167
171
173
179
173
166
167
174
175
169
166
173
180
178
172
174
184
181
170
171
177
179
178
179
174
168
165
173
182
186
180
172
172
176
180
180
177
176
178
177
176
172
167
171
185
196
192
175
164
164
168
173
176
184
172
165
168
178
179
174
171
174
179
177
174
174
175
173
166
173
182
180
173
172
175
176
170
167
176
188
183
167
166
180
191
190
183
178
177
177
177
175
171
171
180
193
193
182
168
169
178
180
179
187
178
172
176
181
182
182
181
179
177
176
179
179
174
167
166
175
182
180
172
170
177
183
179
170
174
183
180
166
166
184
197
194
182
177
177
179
178
176
176
176
177
182
183
180
176
177
182
182
180
185
182
178
179
181
183
184
184
181
177
179
184
184
176
169
169
173
176
178
174
174
179
183
183
175
173
175
175
168
172
187
191
182
176
175
179
182
179
176
178
175
171
169
171
175
178
179
179
177
178
179
177
178
179
179
178
179
182
183
181
184
188
187
178
173
175
178
175
175
175
176
178
182
183
181
173
170
169
172
180
183
180
173
175
179
181
182
180
175
170
169
168
164
160
169
178
176
171
171
177
170
170
175
180
179
179
181
184
184
182
185
188
184
176
174
178
183
181
176
174
176
179
180
183
184
175
164
163
173
181
180
174
175
184
187
185
182
180
176
165
163
165
163
161
171
175
174
169
170
177
168
170
176
182
183
186
189
188
181
178
181
187
184
175
167
170
184
187
178
170
172
177
180
181
182
176
166
164
173
176
175
175
182
194
196
189
181
179
177
170
162
161
164
168
175
177
173
168
171
178
171
175
180
184
188
195
198
190
174
173
180
185
182
174
164
161
175
185
180
172
170
175
178
179
181
178
169
169
173
174
173
180
187
193
194
190
179
176
182
181
166
153
159
175
183
181
172
168
172
183
177
179
179
182
189
197
196
185
172
176
183
182
176
174
168
163
167
175
177
177
176
177
178
179
182
181
179
177
177
176
177
181
183
183
186
187
178
177
189
187
165
144
154
177
186
180
172
167
172
188
178
178
173
175
184
191
188
178
177
185
187
179
171
173
177
173
166
166
177
183
184
182
181
182
184
185
186
186
183
179
180
183
179
170
178
183
178
181
196
187
158
141
155
179
189
187
176
168
176
194
177
174
171
174
180
181
180
180
183
190
187
177
171
175
185
186
171
168
178
187
186
184
185
185
185
187
192
191
183
180
182
186
174
167
173
181
181
186
196
180
154
147
163
179
187
189
184
176
178
194
176
177
174
175
177
178
179
184
188
187
178
177
177
178
183
183
178
179
184
186
181
179
183
187
183
179
191
193
183
179
182
183
172
169
175
182
183
188
191
176
158
160
171
178
182
187
186
182
182
187
178
181
179
178
177
177
178
182
184
178
168
173
185
184
176
173
176
189
192
183
170
169
181
186
177
171
182
192
185
179
178
175
168
165
173
180
184
187
188
178
168
168
172
175
177
180
181
181
181
180
181
185
182
178
175
176
178
180
179
168
161
169
187
189
174
167
171
188
195
182
166
165
179
182
168
156
171
190
192
182
173
167
164
164
168
175
181
184
184
180
174
171
172
172
169
168
173
180
181
176
180
184
182
176
174
175
180
180
178
165
160
166
184
192
179
165
167
182
190
182
170
170
176
175
160
150
161
185
195
185
169
166
167
168
166
170
179
185
182
178
174
172
172
170
167
163
170
185
187
177
181
182
181
177
177
178
182
181
176
167
163
169
183
189
183
170
167
173
183
181
176
176
177
172
163
158
162
179
183
180
168
169
174
172
168
168
181
186
183
177
175
175
177
175
168
167
180
190
188
176
182
181
182
181
181
184
186
182
175
167
168
176
185
189
182
175
172
174
177
179
178
179
180
176
173
172
173
171
171
171
174
177
178
171
168
172
184
187
184
181
181
181
181
176
173
177
184
186
179
169
181
180
183
184
185
185
187
183
174
164
171
185
191
183
175
175
179
179
176
174
176
181
183
182
181
182
180
175
166
171
182
187
179
169
166
176
186
188
187
189
192
192
181
174
172
177
180
175
168
162
183
182
184
184
179
180
185
185
176
165
172
187
193
178
170
176
189
188
175
169
174
183
187
186
181
180
183
183
177
178
184
186
180
171
169
178
187
187
186
189
200
199
183
170
168
171
170
167
166
166
186
186
186
182
172
172
181
188
182
168
169
184
190
176
167
175
190
187
174
170
176
181
185
185
176
171
178
191
189
181
178
178
178
175
175
180
188
186
181
182
198
201
189
176
172
169
165
167
178
181
188
189
190
182
171
164
176
187
183
170
167
180
190
182
171
170
179
179
175
174
176
177
180
181
171
164
174
189
191
178
170
171
177
180
180
186
190
185
177
178
191
198
193
183
182
179
171
171
183
191
187
191
194
188
176
164
172
178
178
170
169
180
194
191
176
165
167
172
176
176
173
173
176
180
172
167
176
186
184
174
169
170
173
175
177
183
187
183
175
176
189
192
188
185
188
190
179
167
171
184
181
187
193
189
179
168
168
172
173
171
173
180
194
196
181
166
160
169
174
173
171
172
179
182
180
179
182
180
175
173
178
178
171
167
170
180
184
178
174
182
190
188
175
174
185
191
181
159
153
165
175
180
186
185
178
170
170
172
172
174
178
185
191
190
180
170
168
170
171
169
171
176
183
185
185
185
184
175
167
175
191
187
171
161
168
180
184
174
172
183
189
181
168
165
174
181
177
163
149
154
172
173
175
178
174
171
175
179
178
178
181
184
184
180
177
177
179
177
170
168
173
180
183
181
181
182
180
173
172
182
195
186
171
165
175
189
187
174
166
172
181
178
169
165
168
172
173
171
167
167
171
169
170
173
174
174
178
182
179
179
180
183
179
174
175
181
185
182
176
172
173
175
175
173
174
176
178
178
180
185
186
178
171
171
178
191
190
176
161
159
169
175
174
171
170
168
170
181
185
178
170
167
169
174
179
179
178
178
179
179
181
183
180
177
177
181
184
185
183
179
172
165
165
169
173
175
180
184
186
184
178
173
172
175
177
180
185
176
159
152
161
171
175
175
174
169
171
183
190
180
172
172
172
176
183
183
176
174
179
180
179
179
181
182
178
177
179
183
185
182
170
159
162
171
177
177
184
189
186
181
176
176
177
177
172
171
176
175
162
156
158
166
174
176
176
174
175
181
181
175
179
180
175
174
181
184
175
170
180
183
177
174
178
183
179
175
174
179
183
180
169
160
167
178
181
182
186
187
183
180
179
180
183
180
171
163
167
172
171
165
161
164
170
173
173
173
177
176
171
166
190
189
177
172
177
182
177
177
183
184
175
170
174
178
178
174
173
177
181
178
169
170
180
182
178
176
184
184
180
179
180
182
183
180
173
163
165
174
177
174
167
168
175
176
171
171
175
175
165
163
195
194
181
175
176
179
180
183
184
182
178
174
173
175
177
176
174
177
181
176
171
176
182
178
167
167
179
182
179
175
176
177
178
178
175
170
169
175
179
176
174
176
184
181
171
168
175
175
166
168
195
193
186
182
179
178
180
183
182
181
181
184
182
179
178
176
174
175
181
177
171
176
179
173
160
164
178
183
178
170
168
170
174
177
177
175
175
174
173
173
176
182
187
183
176
174
179
176
171
176
187
186
184
184
180
174
179
184
183
183
186
191
188
182
177
173
167
168
178
177
173
176
179
168
161
166
179
181
177
165
163
165
170
174
177
179
177
172
166
167
175
185
186
180
178
183
188
177
169
182
182
177
178
180
179
175
179
184
187
187
186
187
185
180
176
169
156
159
172
176
175
176
176
167
165
171
174
175
173
169
167
169
171
173
176
178
178
174
167
167
175
183
182
176
174
187
196
180
166
181
177
171
173
178
180
183
184
186
189
188
180
173
172
175
177
168
156
157
171
177
177
176
172
168
167
167
164
166
172
176
173
173
171
168
170
172
175
176
175
172
176
183
182
169
166
183
196
179
163
174
181
181
183
187
186
181
179
184
187
184
180
184
196
196
182
170
168
172
179
183
183
172
171
188
198
190
178
176
180
183
182
181
186
188
187
186
190
197
203
200
194
190
186
190
196
197
187
184
187
190
185
185
182
185
190
190
187
188
188
185
184
188
191
189
183
178
173
169
170
175
175
167
170
189
200
191
172
169
181
186
181
180
180
177
172
172
187
201
203
201
196
194
193
193
198
195
182
173
176
187
184
186
179
182
193
196
194
190
188
186
186
188
190
187
185
184
178
169
166
169
172
172
176
188
199
191
171
165
178
188
184
180
178
174
170
168
180
194
202
198
195
195
197
198
195
189
177
170
171
183
183
186
178
177
186
196
197
191
186
185
185
188
190
186
183
179
172
167
167
173
180
184
182
182
189
189
174
165
178
189
188
181
181
182
179
174
176
188
198
193
185
188
194
193
186
185
183
179
175
175
189
192
180
169
176
186
194
190
184
181
180
182
184
185
181
174
162
159
169
181
187
190
185
178
181
184
176
170
181
192
191
182
184
192
191
183
179
182
185
181
177
176
182
182
180
181
190
188
175
173
195
197
182
165
165
180
192
190
182
176
173
174
177
180
179
173
160
157
168
180
185
186
182
175
176
179
177
175
187
196
194
182
185
196
195
187
183
177
172
172
174
174
173
177
179
187
193
189
175
173
192
194
183
167
167
182
194
192
182
173
168
169
171
175
179
178
173
168
168
176
180
181
179
181
183
179
173
174
187
199
196
183
184
190
191
188
189
178
161
165
183
183
178
177
189
194
192
181
173
175
183
188
183
176
179
193
198
191
181
173
171
172
172
173
178
185
188
181
172
173
179
179
179
185
188
185
171
169
181
198
199
185
177
180
182
188
194
181
163
170
194
197
187
186
198
202
188
178
177
180
176
182
183
185
190
201
197
185
178
177
175
175
177
181
182
186
190
187
176
174
177
179
176
181
188
186
173
166
173
192
199
187
173
173
181
189
197
186
170
177
199
202
192
190
198
197
183
175
184
186
176
178
180
184
192
197
188
178
176
178
178
175
180
187
186
180
180
182
178
174
173
174
175
176
181
183
178
169
171
184
192
187
179
180
184
191
197
187
177
181
195
195
190
188
189
185
176
178
188
193
179
177
176
179
185
185
180
174
174
178
179
173
174
185
186
174
171
174
174
170
167
173
176
175
175
179
182
181
175
177
184
188
191
193
191
188
188
186
179
180
183
184
183
185
182
173
173
181
189
194
182
177
177
176
174
174
175
176
177
177
177
174
169
173
177
174
172
171
169
164
163
174
184
182
175
178
186
187
182
177
178
191
207
208
193
183
181
182
177
176
176
175
179
186
184
177
176
180
185
185
180
177
178
178
172
169
174
179
178
176
178
177
168
166
169
173
175
174
167
162
165
176
185
186
183
181
184
188
186
178
175
187
203
203
187
175
177
178
175
173
171
174
181
189
187
182
178
178
178
177
179
175
174
174
172
170
172
178
179
177
177
176
170
164
163
171
177
174
168
166
172
178
179
181
183
184
183
182
184
181
176
177
187
187
179
169
171
176
174
170
170
179
189
191
186
180
176
176
174
171
180
170
161
166
175
174
168
170
176
180
177
174
173
169
166
169
177
178
172
173
179
178
172
174
179
181
180
180
181
180
171
169
174
178
177
166
167
176
174
168
170
186
198
194
181
177
176
176
175
174
181
166
148
160
179
178
166
165
176
183
178
174
175
174
171
172
179
182
176
174
176
176
173
174
176
177
177
177
177
174
170
167
177
182
181
169
167
175
175
169
171
191
203
192
177
176
179
182
179
180
184
166
149
162
180
181
171
170
178
182
178
176
177
176
175
177
184
184
177
172
173
176
179
181
177
175
179
178
174
172
173
180
189
191
185
176
169
175
178
173
174
187
192
185
176
179
185
187
184
185
189
174
162
171
180
181
180
180
180
178
177
179
179
177
178
183
186
181
174
172
176
180
182
182
180
178
179
176
171
173
186
192
192
190
185
178
172
172
175
177
176
175
174
174
176
181
187
187
185
186
186
178
176
180
179
182
186
186
182
175
175
180
180
177
179
187
184
172
169
175
183
185
181
182
184
187
184
173
170
181
195
193
181
178
181
180
172
168
173
179
175
166
162
167
175
181
182
181
180
184
174
174
178
183
181
179
184
186
180
171
172
176
178
177
181
186
182
171
169
180
192
188
180
177
184
189
184
174
174
185
193
183
170
171
181
181
173
170
171
171
163
162
165
169
175
178
177
176
179
185
164
162
173
182
183
181
181
181
179
174
173
176
178
178
177
181
182
179
177
181
188
186
178
178
183
184
179
172
176
183
184
172
169
173
185
183
177
175
174
159
150
161
176
178
177
176
175
175
179
183
161
160
166
180
183
183
180
176
174
174
175
179
181
178
169
170
182
188
182
176
178
177
177
179
181
179
170
168
172
176
174
170
172
184
193
192
182
181
174
154
143
163
184
189
181
177
175
175
176
177
172
168
168
178
182
184
179
171
170
174
177
179
181
180
170
163
173
185
185
174
171
172
177
180
182
177
166
162
165
169
168
169
175
183
194
195
184
181
177
159
147
161
182
188
184
180
176
174
172
172
188
179
173
173
183
185
178
169
168
175
179
175
175
184
183
171
169
176
181
179
173
173
177
181
183
178
167
161
161
164
169
171
170
172
186
192
182
179
183
168
154
158
176
186
183
179
176
171
166
170
194
183
172
171
182
183
179
173
174
182
181
171
170
187
199
186
169
166
179
185
183
181
182
184
183
180
176
170
158
158
171
173
164
164
179
188
180
180
189
176
158
157
173
183
180
180
179
173
166
172
187
179
173
175
181
181
179
178
182
186
180
172
171
186
203
194
172
166
178
189
189
186
186
184
180
179
187
182
159
155
170
174
165
165
178
186
183
183
191
176
158
160
176
183
180
181
183
178
172
177
173
176
175
178
182
180
179
182
187
188
183
179
180
184
189
187
174
169
180
188
188
184
185
184
174
174
191
188
164
155
168
173
170
170
178
184
185
187
188
173
159
164
177
184
183
184
184
182
180
180
166
173
176
177
179
178
177
179
185
186
185
187
188
180
175
175
173
173
179
185
183
176
179
179
172
171
185
191
175
163
168
175
175
172
175
177
180
184
184
175
167
169
174
178
181
182
182
182
182
181
171
178
176
172
174
179
179
177
180
182
183
187
188
177
171
172
172
171
174
183
183
173
174
176
171
166
175
188
189
179
171
173
177
176
170
167
172
178
181
180
177
172
171
173
176
175
174
177
181
179
183
187
177
169
173
186
184
179
178
180
180
181
181
179
177
178
172
168
170
182
186
176
174
175
173
166
166
184
199
193
176
171
179
179
172
166
168
173
178
180
178
175
173
174
171
169
169
176
182
178
193
194
181
173
177
190
189
183
180
179
178
178
181
185
182
180
172
168
170
180
185
180
177
178
178
172
167
178
196
196
180
170
175
181
179
172
168
168
172
175
177
177
178
177
171
169
174
181
182
178
194
193
188
183
185
189
190
186
182
176
177
182
188
187
180
173
170
171
173
177
180
181
180
181
183
179
174
174
185
190
181
174
171
175
184
184
176
169
168
172
175
177
180
179
177
178
182
184
179
174
188
191
192
190
187
186
186
188
182
175
176
188
194
186
173
167
171
175
176
177
178
179
180
183
184
182
178
173
175
184
185
179
171
171
180
187
179
168
168
173
177
175
171
174
180
186
188
183
174
169
185
189
194
193
185
181
183
188
183
174
175
189
194
183
172
170
176
178
179
182
182
180
179
181
181
178
177
178
180
184
186
182
178
175
176
182
180
175
174
178
181
176
164
166
179
192
188
176
170
170
185
190
193
192
183
178
183
189
184
175
173
185
188
177
172
178
182
181
183
188
190
182
174
176
175
171
173
184
193
190
181
182
186
185
177
175
180
179
177
178
181
177
166
167
182
187
181
174
175
179
187
189
190
188
183
180
181
186
184
174
172
178
180
175
173
181
182
181
184
190
190
178
171
169
167
165
173
192
202
190
175
177
188
190
179
171
179
182
176
174
176
175
175
178
183
184
178
173
182
188
186
188
188
189
185
179
177
178
178
174
172
176
177
176
172
176
181
183
183
183
181
175
171
168
168
169
178
192
194
186
175
174
182
183
176
171
176
181
177
171
171
173
177
182
185
185
182
181
186
191
180
182
186
187
184
179
175
172
171
173
174
176
177
177
171
173
180
183
179
173
174
175
175
173
172
177
180
182
180
179
181
178
175
171
170
170
172
176
180
181
175
170
169
176
183
184
182
179
180
184
174
178
181
181
178
177
177
170
169
171
176
179
179
177
172
172
180
182
171
166
169
179
181
178
178
180
180
172
164
174
185
183
171
167
171
175
171
171
176
185
183
172
165
168
176
180
179
176
174
176
173
176
176
172
171
176
180
176
171
171
178
181
179
176
175
177
180
177
168
164
173
182
182
178
177
179
178
168
163
171
182
181
169
169
179
183
175
169
170
183
186
179
168
166
172
173
171
170
173
175
174
177
173
167
169
177
183
178
172
173
179
182
179
175
177
182
182
175
171
170
174
179
179
174
174
178
179
175
172
174
177
173
169
173
181
187
180
167
161
172
185
185
175
171
169
165
161
169
182
180
175
176
172
171
175
180
179
174
172
176
181
185
183
178
177
180
182
179
176
173
170
174
175
171
172
178
184
184
179
176
175
173
173
174
177
181
182
170
155
164
179
183
177
173
171
163
159
177
191
184
174
174
172
176
186
185
172
166
173
180
183
187
187
182
177
177
178
180
180
173
169
175
179
172
173
178
187
185
178
174
176
179
178
174
172
175
177
167
157
163
176
176
172
172
170
165
168
185
193
178
175
173
171
178
189
186
170
165
177
184
184
185
186
182
176
174
175
178
179
174
172
182
184
182
177
177
178
177
174
175
180
184
182
177
172
172
172
167
164
173
176
170
168
169
166
162
174
189
188
169
177
176
172
175
182
180
174
174
183
185
182
181
180
177
174
175
176
176
177
176
179
186
190
186
178
172
169
169
171
176
179
181
180
176
173
172
172
171
172
179
179
173
173
172
162
156
171
187
181
165
183
181
176
173
171
173
179
185
185
182
181
180
176
171
173
177
179
178
177
175
176
182
188
187
179
168
164
167
174
177
176
176
176
173
171
173
176
176
177
177
177
178
182
179
162
152
165
180
179
169
188
189
185
176
165
167
182
192
183
177
181
186
179
167
170
179
183
179
177
171
169
176
184
184
177
170
165
170
177
178
175
175
175
173
171
174
179
180
175
172
173
177
184
182
169
163
168
178
180
180
189
189
187
182
169
166
182
190
179
172
183
190
182
169
169
179
179
176
174
165
160
173
182
182
178
174
173
174
176
176
177
178
177
175
173
178
180
177
169
166
170
175
179
179
178
179
178
177
183
190
186
183
183
183
173
169
180
187
177
171
181
184
179
170
172
176
173
169
168
163
160
172
185
183
178
175
173
172
175
178
180
180
177
175
178
182
180
173
166
167
171
172
172
175
182
189
188
176
179
196
181
176
178
184
181
172
176
178
174
172
174
174
171
172
178
179
170
167
168
166
164
174
186
185
181
173
167
168
175
180
180
176
171
169
174
178
176
172
172
173
175
174
166
166
175
189
189
176
175
192
177
178
181
188
188
182
177
181
192
188
178
178
189
188
172
165
171
180
181
181
182
183
187
191
188
179
178
186
191
181
178
187
199
200
190
190
190
192
197
200
194
175
171
190
200
196
186
185
186
190
181
178
181
187
192
184
174
179
192
191
180
182
193
191
175
168
178
183
179
174
177
182
189
195
188
175
174
186
191
177
172
185
197
192
189
191
196
192
191
196
196
177
173
189
202
195
180
178
184
190
179
178
178
184
190
189
178
178
187
186
185
186
195
192
178
174
182
184
180
176
180
186
189
190
188
175
172
182
187
177
171
182
191
183
181
193
200
194
186
196
199
186
176
187
198
193
178
174
184
188
179
183
176
177
187
191
187
182
183
185
184
188
191
188
177
175
179
181
180
182
188
190
184
182
182
178
175
179
181
177
174
181
184
181
179
191
201
196
190
195
200
190
179
183
189
187
184
183
186
186
186
188
178
176
182
189
188
185
186
185
183
184
185
183
176
172
171
173
175
183
190
187
178
173
179
181
181
181
184
184
179
180
184
186
183
186
195
194
191
194
196
190
176
175
181
186
187
188
190
186
190
191
181
177
179
183
186
189
190
186
179
177
179
178
174
172
170
167
170
179
185
182
175
172
176
183
186
187
189
190
185
181
185
191
186
183
187
188
188
191
195
186
172
171
180
185
187
189
189
186
188
185
182
182
182
183
186
192
192
184
177
177
178
176
174
177
176
171
167
170
175
179
178
178
182
183
185
186
190
195
193
182
186
192
190
183
182
185
185
190
195
184
172
174
188
191
181
180
184
183
178
177
180
187
190
189
191
194
191
178
173
178
184
177
173
178
183
178
170
168
173
180
185
189
187
182
177
177
184
196
196
184
184
191
190
185
187
188
190
194
197
184
176
181
198
191
177
175
185
185
169
172
181
190
194
193
193
193
186
174
172
179
189
185
176
176
179
179
174
172
174
179
186
191
191
180
169
168
177
191
192
183
180
187
185
184
189
196
197
199
197
182
179
188
196
187
171
174
187
187
170
175
179
184
187
189
191
185
178
173
173
178
186
188
182
175
173
174
175
174
174
178
186
192
192
181
169
166
174
184
184
177
177
181
181
183
190
197
199
199
190
178
180
189
189
177
171
178
190
189
178
180
179
172
173
180
180
175
172
172
174
174
178
185
185
176
170
173
175
175
171
173
180
187
189
184
175
172
175
178
177
177
178
179
179
177
186
192
191
188
180
172
181
191
185
171
169
179
186
189
185
187
180
164
161
166
171
170
169
172
176
173
171
177
181
178
175
176
176
171
165
167
174
183
189
190
182
176
176
178
178
182
185
185
181
179
184
185
180
176
170
166
180
192
186
173
172
177
181
184
186
188
180
166
160
164
168
168
168
174
179
178
173
171
171
174
178
180
175
166
163
166
172
178
185
189
184
178
177
181
185
187
189
188
185
184
184
184
181
175
169
164
177
189
188
180
176
174
173
175
182
182
175
169
167
170
170
170
173
177
179
180
176
167
162
167
179
183
172
161
165
172
174
174
179
184
183
178
179
188
191
189
186
187
188
185
183
185
186
182
169
168
175
187
189
186
181
175
170
171
181
179
169
170
177
177
170
168
177
180
178
178
178
168
158
165
181
183
169
159
168
181
183
175
174
177
179
180
183
188
188
184
182
185
186
183
182
188
193
184
170
171
177
181
184
189
188
181
173
172
179
172
163
169
183
181
169
168
181
184
178
176
178
173
164
172
186
185
165
157
172
187
191
182
173
170
178
187
189
186
181
176
180
184
184
181
181
193
195
180
169
170
176
176
178
191
194
184
174
176
180
169
165
172
182
180
172
173
182
183
178
178
178
174
173
180
190
183
162
157
172
187
191
184
174
171
180
193
194
185
173
173
183
187
185
180
180
186
185
175
165
168
171
172
175
189
193
183
174
179
178
176
175
176
175
177
180
181
182
180
179
181
180
179
184
190
188
175
160
163
177
183
182
182
181
182
187
190
189
185
177
177
181
187
187
180
172
171
175
174
171
167
167
169
174
184
188
178
176
183
175
180
186
181
173
175
186
189
181
175
176
178
179
181
191
193
181
163
157
169
181
181
174
174
184
193
191
183
180
184
185
181
178
180
187
179
159
153
169
180
178
167
166
171
177
180
180
179
180
189
168
177
190
184
174
174
186
190
180
172
172
174
176
181
190
188
178
165
165
175
184
180
171
172
184
194
190
179
177
184
189
183
176
176
184
178
156
151
170
185
182
173
173
177
180
178
178
182
188
194
162
170
181
182
173
171
177
181
177
173
171
171
174
179
182
181
179
178
176
177
178
177
175
176
180
184
184
181
180
183
186
185
181
180
182
178
167
166
175
177
176
177
181
184
183
181
182
187
192
196
166
168
172
173
171
168
169
171
173
174
172
171
176
178
174
172
182
191
186
175
168
172
178
181
177
174
174
181
184
183
181
184
186
183
184
189
189
186
176
166
165
179
187
187
187
187
188
190
191
189
176
173
167
164
165
165
165
165
170
174
173
174
177
179
175
172
182
194
188
172
161
168
178
182
177
167
165
173
179
178
176
178
180
176
182
193
202
195
174
157
163
182
188
183
185
189
190
188
185
179
189
180
167
161
165
168
168
165
166
173
174
172
174
185
187
183
181
185
183
174
166
170
179
184
177
167
162
164
167
170
171
169
168
170
181
191
196
190
175
160
168
185
188
179
177
185
189
186
174
166
194
182
168
166
170
175
174
170
169
172
174
170
172
188
202
194
182
178
180
179
176
178
183
184
174
166
165
162
159
162
165
160
156
163
179
185
180
179
175
168
170
183
191
181
175
179
184
181
164
154
186
174
171
175
178
179
176
173
172
175
177
173
174
188
204
199
187
177
177
183
185
186
186
182
167
165
175
173
158
157
164
161
158
165
180
179
169
172
176
172
165
177
191
187
177
177
181
178
162
152
172
164
174
182
183
178
174
174
175
179
184
182
181
183
190
192
187
177
177
182
186
186
185
178
169
170
185
184
162
155
165
169
170
174
178
173
168
170
174
169
162
169
182
187
184
183
181
177
166
161
164
165
173
178
178
175
174
175
177
181
187
191
182
172
174
188
188
175
171
177
185
183
179
175
172
176
188
184
166
160
171
179
181
177
172
166
165
169
172
171
168
169
174
179
186
187
182
175
171
170
170
173
172
170
173
178
179
177
178
181
187
190
177
160
169
188
188
169
160
173
186
183
177
176
181
183
184
177
171
170
178
185
188
182
170
162
161
167
174
178
180
176
169
169
180
186
178
169
170
175
181
185
173
164
170
184
186
180
179
181
183
181
169
160
173
188
183
163
154
171
187
188
178
178
187
187
176
168
174
181
183
186
188
187
176
163
162
166
173
181
186
180
171
165
171
175
172
166
168
176
188
189
176
168
174
185
185
181
182
182
179
174
170
170
177
181
176
162
158
171
184
189
181
181
185
185
175
170
178
186
183
177
181
189
186
175
164
166
171
177
178
179
178
173
167
168
168
169
173
178
189
188
176
174
177
180
180
181
185
185
176
173
178
180
177
171
169
170
170
174
180
183
183
182
182
182
178
176
179
183
180
173
174
186
195
186
170
167
170
171
168
172
181
180
174
170
172
177
179
182
183
182
180
180
179
176
177
183
189
187
177
176
183
185
173
165
167
174
179
178
176
178
180
181
181
180
178
177
179
182
178
172
170
180
191
191
174
166
170
169
163
163
171
180
183
180
179
180
181
181
181
182
184
185
181
178
180
189
193
189
184
179
179
181
179
171
170
175
181
183
181
177
177
180
179
177
176
177
179
180
179
177
176
178
185
187
176
172
172
171
164
157
161
175
187
188
184
177
173
171
181
183
185
186
183
182
187
192
194
191
184
175
168
175
185
183
172
170
179
190
187
181
177
179
178
174
171
177
182
182
181
181
182
182
181
182
178
175
174
172
165
156
155
169
183
184
178
171
166
164
184
184
185
186
186
186
187
188
189
189
183
171
160
170
185
190
181
174
179
191
190
185
180
177
176
172
174
183
189
188
185
183
187
182
178
179
179
178
175
170
159
156
160
174
176
176
175
173
170
167
185
182
183
186
187
184
180
177
179
183
180
171
165
166
178
189
188
186
185
185
184
182
177
173
172
172
179
187
191
190
185
184
184
178
175
174
178
180
177
167
152
152
167
179
176
172
177
182
182
178
182
180
183
186
186
184
175
168
170
175
178
176
172
170
172
182
194
197
188
179
176
176
173
169
170
173
177
182
185
184
182
180
179
176
174
172
172
178
181
174
153
151
166
179
178
173
181
192
190
184
181
184
184
183
182
181
176
165
165
173
179
180
177
171
170
174
188
194
186
177
174
174
170
166
168
173
175
174
177
178
174
172
174
180
180
172
169
174
184
180
163
156
166
176
178
177
181
185
186
183
179
191
189
176
175
182
182
172
168
172
182
182
179
176
174
175
177
178
178
178
177
178
172
166
169
173
173
171
174
174
167
164
173
185
186
175
169
171
182
183
173
166
168
174
177
175
172
173
175
176
181
196
190
174
170
181
186
178
174
178
182
183
179
178
179
180
173
168
171
175
178
180
177
173
173
177
178
175
174
169
164
164
171
182
184
178
172
172
176
180
180
176
174
173
175
169
160
160
170
172
181
192
186
177
176
183
183
178
175
179
182
186
183
180
181
180
175
170
170
170
172
177
180
178
175
181
183
177
170
167
171
173
175
176
176
175
174
171
169
176
180
177
173
173
172
164
154
160
173
173
180
183
182
185
189
185
174
171
176
180
184
187
188
182
178
178
178
177
174
167
165
178
186
183
176
180
182
175
164
165
176
183
181
175
171
173
173
165
163
175
178
173
169
170
172
165
161
169
180
175
177
174
175
188
196
185
170
168
176
181
182
186
189
183
175
176
179
180
176
169
167
180
185
184
179
175
171
163
161
169
180
187
183
177
173
174
169
161
161
175
181
168
164
166
165
161
164
177
185
173
175
171
174
185
189
180
170
173
181
183
182
185
185
179
174
175
179
179
176
174
176
182
184
184
180
173
158
155
163
176
179
180
179
178
176
173
168
162
165
178
184
172
167
163
157
150
161
177
183
174
174
172
179
181
173
168
172
181
184
183
182
183
180
175
175
179
180
176
173
175
179
182
183
184
184
170
154
155
173
182
176
172
174
179
180
176
173
172
173
177
180
178
173
165
147
140
155
176
180
175
173
178
185
180
166
166
180
188
182
179
182
183
177
170
174
185
185
175
169
170
175
179
181
184
185
174
164
163
175
181
179
174
175
179
180
180
180
179
176
174
175
177
175
164
147
144
156
174
181
177
176
180
185
181
171
175
187
188
174
171
181
184
175
168
175
185
184
175
168
167
168
175
180
182
182
178
171
169
172
176
178
178
178
180
181
184
183
179
172
169
173
176
171
162
157
158
163
177
182
181
180
178
177
177
180
184
191
182
167
165
178
182
173
167
175
184
182
179
174
168
165
172
183
183
181
178
175
172
170
170
174
178
178
178
181
187
185
175
167
168
171
169
162
160
167
171
172
177
181
184
182
176
175
178
183
183
182
175
162
163
175
177
171
170
177
183
183
184
182
174
165
172
185
186
181
177
176
175
169
166
169
175
173
171
175
182
181
173
168
169
172
167
160
160
168
176
174
172
177
183
175
176
177
178
182
183
177
179
189
187
172
163
166
168
166
167
179
192
185
177
177
183
190
191
184
180
186
194
193
183
184
197
201
189
183
187
191
192
195
195
193
180
185
196
194
188
190
187
183
186
178
174
178
181
183
181
177
178
189
185
167
162
172
176
167
166
181
193
182
175
180
186
190
187
178
176
187
196
194
179
173
187
196
193
191
194
196
187
188
192
190
177
179
193
198
190
191
190
188
188
174
171
178
183
185
181
177
178
181
180
170
169
179
179
171
170
183
188
183
181
185
188
185
181
176
174
181
190
190
176
167
178
191
190
191
203
207
193
187
193
194
181
178
191
198
195
192
192
191
192
172
170
179
189
189
186
179
177
179
180
178
178
178
177
174
174
182
182
181
184
189
185
178
177
177
175
177
182
185
175
166
175
185
186
188
203
213
205
195
197
200
189
181
188
195
193
190
191
194
194
172
174
186
197
197
189
180
177
183
186
185
182
178
174
174
177
179
176
173
181
187
179
174
176
180
180
180
183
184
176
170
179
186
186
184
193
209
208
204
202
203
194
184
186
191
189
185
188
198
197
178
175
187
199
199
185
176
179
188
192
188
182
175
171
174
182
180
170
167
172
176
177
174
175
179
185
188
188
184
177
175
181
189
187
181
183
193
200
201
201
198
191
185
184
185
181
177
186
200
197
179
172
181
197
197
180
176
186
189
186
183
182
179
172
173
180
180
173
166
163
167
175
178
177
176
187
194
196
185
178
178
183
189
190
185
180
181
191
195
197
192
184
182
182
184
175
173
183
197
196
173
167
175
193
194
179
179
188
187
175
174
183
186
174
168
174
179
176
170
164
167
177
183
180
176
180
194
194
181
177
175
180
185
194
193
183
181
185
194
195
184
176
178
184
186
176
173
184
193
190
169
166
173
189
189
182
181
187
182
171
171
182
187
175
166
171
175
175
172
170
173
182
188
182
176
178
187
187
177
173
172
174
181
187
189
185
183
189
194
193
178
172
180
191
191
180
175
184
188
185
170
169
172
182
187
184
182
184
179
172
172
178
179
170
168
172
175
174
173
175
179
185
185
183
181
181
182
181
176
172
171
171
175
178
181
181
183
189
191
187
174
170
184
196
191
180
175
180
183
182
179
176
170
172
178
179
177
176
173
173
172
172
168
168
172
181
181
178
177
179
181
180
179
181
185
188
182
178
177
175
173
171
169
167
169
177
183
185
182
177
170
167
186
199
190
177
172
175
178
182
186
181
169
163
168
175
176
172
169
171
173
171
168
169
176
184
186
184
182
180
178
172
171
177
187
191
183
177
176
177
179
177
169
163
166
178
184
180
174
168
165
165
183
196
188
175
172
173
176
184
183
184
172
163
164
175
176
171
167
168
173
176
177
177
179
181
185
186
182
177
173
170
167
169
181
189
187
175
175
179
187
187
176
171
177
186
184
180
176
177
170
169
177
189
184
175
173
174
179
186
177
185
179
170
170
174
177
175
171
169
173
179
184
184
175
173
180
185
178
169
171
175
173
168
172
182
186
177
173
180
194
194
182
179
187
192
186
184
192
194
181
169
174
184
180
174
174
176
180
183
174
183
182
178
176
176
177
177
180
177
175
179
184
182
171
170
181
184
171
162
171
185
185
173
165
173
183
182
177
182
194
195
184
184
187
188
187
190
204
203
183
171
174
179
178
175
177
179
175
177
177
183
185
183
181
176
171
176
186
186
179
178
178
174
169
173
186
185
168
158
171
189
192
180
164
166
180
188
185
184
186
189
185
181
182
183
186
198
207
196
174
170
175
177
177
176
178
175
167
171
178
182
184
184
180
175
170
176
187
189
183
181
176
171
170
178
188
185
166
160
171
183
187
182
171
166
178
191
190
185
184
185
183
180
178
180
184
192
192
178
166
166
172
175
176
178
178
169
162
169
177
181
185
179
172
171
175
180
183
185
187
184
177
173
174
182
185
176
166
167
171
172
172
177
177
175
179
184
186
185
182
180
180
180
183
182
177
175
176
172
168
167
171
174
176
178
177
171
168
179
172
181
187
175
165
171
182
182
178
179
189
188
180
178
181
179
175
165
164
170
171
165
161
172
183
183
180
177
177
182
186
183
179
182
188
181
161
155
169
180
179
175
174
177
178
178
179
180
184
190
166
178
187
175
166
170
183
182
172
176
188
188
179
181
183
176
167
163
167
174
174
165
164
172
181
182
179
175
175
180
184
183
180
181
186
177
155
150
172
192
194
182
178
179
180
180
182
189
196
199
167
175
182
177
170
170
177
176
171
175
183
182
178
181
180
174
171
173
174
172
168
168
173
176
174
173
176
181
182
180
182
186
186
180
176
174
167
164
175
191
195
186
175
176
182
184
186
191
201
202
171
173
177
178
173
167
167
170
173
175
177
176
178
179
177
174
179
184
182
169
162
168
180
182
171
163
174
190
193
182
178
189
191
178
171
179
189
186
176
178
187
185
170
168
181
191
190
192
195
196
176
174
172
172
170
166
166
174
178
176
174
175
178
180
178
178
185
187
178
165
158
167
181
185
175
166
172
191
197
183
178
181
186
176
172
183
203
197
175
170
181
184
169
161
177
193
192
190
190
187
181
176
166
165
167
169
174
180
180
176
175
175
178
179
181
182
184
182
170
161
161
169
182
187
180
171
172
179
184
182
175
171
171
174
179
186
195
191
176
173
182
185
172
162
173
188
190
189
186
176
179
171
162
163
168
174
181
184
181
178
177
179
180
180
183
185
184
178
166
165
169
178
183
185
181
177
174
173
175
178
175
162
160
174
182
182
175
176
176
176
179
181
179
172
173
178
182
188
179
164
173
165
165
169
174
176
179
179
176
177
180
182
179
178
182
186
187
181
170
170
178
183
183
180
177
179
180
177
174
175
174
163
161
174
181
173
161
164
174
174
170
175
183
182
175
172
177
183
174
159
171
159
169
180
178
173
171
172
172
176
181
183
180
177
178
185
190
188
176
176
181
183
180
173
172
181
189
186
175
173
174
173
172
175
175
167
162
165
168
167
164
170
180
181
177
174
175
177
172
167
169
161
172
178
176
171
171
173
173
176
179
180
173
170
176
188
193
189
178
178
180
180
176
172
175
187
193
187
172
172
177
183
180
174
169
168
169
169
165
160
164
170
176
174
176
181
180
176
173
173
171
169
172
173
172
171
177
179
177
175
176
175
169
166
176
191
189
176
172
174
180
179
175
172
180
188
188
174
169
172
183
186
183
173
166
168
177
177
167
163
171
178
169
161
168
183
186
176
171
175
175
176
174
171
169
172
177
181
180
176
172
170
168
167
178
186
178
162
161
171
181
184
179
175
180
185
179
165
164
175
184
184
182
179
175
176
180
179
174
169
174
181
172
161
161
177
182
171
164
171
174
178
175
172
170
168
170
176
180
175
169
169
172
175
177
177
166
159
161
170
178
184
181
176
176
179
175
169
172
181
181
177
179
186
187
181
179
182
181
172
167
178
179
169
164
168
170
165
162
173
176
175
173
174
171
163
160
170
180
178
168
169
179
184
178
169
168
171
174
174
172
178
178
175
174
176
177
179
181
183
177
173
178
192
194
184
173
181
185
170
160
171
183
180
168
162
162
166
174
187
179
177
174
175
173
168
166
172
184
184
172
171
180
188
182
171
172
183
187
178
168
168
172
174
174
175
178
182
183
179
173
170
176
190
195
186
171
177
184
173
160
166
180
181
175
165
162
168
183
192
181
179
175
176
178
179
180
184
189
188
180
171
172
183
187
178
175
180
186
181
167
163
169
177
178
176
174
175
175
174
174
173
175
181
188
186
173
174
179
176
166
165
171
175
174
170
165
168
180
187
181
180
176
176
181
187
192
193
193
192
187
170
161
175
188
184
170
166
177
180
173
172
176
180
179
175
168
163
165
171
176
179
176
176
180
183
176
173
174
173
169
166
166
169
170
169
166
166
168
167
180
178
177
180
183
187
189
189
188
189
187
171
159
170
187
182
168
160
165
176
177
181
184
182
179
174
167
160
162
169
182
183
178
172
174
180
180
175
173
170
167
166
168
170
169
168
168
165
162
160
179
177
177
183
186
185
181
177
176
181
183
177
169
169
178
179
175
171
170
171
177
185
189
184
177
172
168
166
169
177
183
185
179
172
170
176
180
180
174
167
162
163
173
176
170
167
170
170
167
164
180
177
179
184
189
185
175
164
168
174
179
179
177
173
171
175
185
187
178
170
176
182
184
179
173
169
168
171
181
183
182
181
180
176
173
173
177
182
179
170
159
159
173
178
173
170
177
180
178
175
181
183
184
185
188
186
177
164
163
171
178
180
180
176
170
171
184
190
183
175
176
178
175
170
169
168
164
172
189
190
176
171
178
183
179
170
171
179
181
174
160
158
168
174
175
176
178
182
182
181
182
189
186
179
183
187
182
172
173
177
180
177
178
180
177
172
173
176
178
180
181
179
172
167
169
169
162
170
189
191
173
165
174
189
183
169
165
175
180
175
166
163
166
170
174
176
177
176
177
178
184
192
184
174
175
182
184
179
183
186
182
175
176
181
182
176
166
164
171
178
182
181
177
175
176
175
167
168
179
182
171
165
173
183
180
169
166
175
180
176
170
169
169
169
170
173
172
169
169
172
186
188
181
174
174
179
183
185
187
184
179
176
178
180
182
178
169
163
168
172
175
177
182
186
186
181
175
167
167
170
171
172
175
178
175
168
168
175
179
176
172
173
172
169
169
170
169
166
165
169
184
182
180
182
184
179
176
179
184
179
175
178
182
179
177
177
176
174
171
168
165
169
182
191
188
181
176
167
161
164
175
178
179
178
172
167
169
174
178
175
170
169
169
169
170
170
169
166
166
167
179
175
180
193
194
183
172
174
177
172
170
180
186
180
172
174
179
181
177
169
161
162
174
183
182
177
173
168
165
166
173
178
180
180
174
170
167
168
175
174
169
163
164
168
171
170
167
167
168
168
171
170
183
197
198
183
170
172
174
172
172
181
188
183
174
174
177
180
179
174
168
165
166
171
174
173
171
171
172
174
174
171
175
180
179
171
165
166
173
174
169
162
165
167
167
165
164
166
172
175
163
168
187
198
188
175
168
171
176
177
177
181
186
185
182
181
178
174
172
177
180
173
167
167
170
170
171
173
176
180
173
165
167
179
182
174
169
171
175
176
173
170
168
165
160
157
160
169
173
176
158
168
188
195
186
176
168
169
178
181
180
179
179
185
189
190
180
171
166
175
184
180
171
170
170
169
168
171
174
176
171
165
165
178
185
182
178
177
176
176
176
176
174
161
154
152
162
173
173
172
161
167
181
188
191
187
177
169
173
180
181
178
175
180
188
192
184
172
167
174
180
178
174
176
172
166
167
169
167
166
166
167
172
179
188
192
189
180
175
175
179
183
174
157
150
156
169
179
176
168
173
170
171
181
194
198
187
172
168
177
181
178
174
177
183
185
183
179
177
176
174
172
176
178
172
165
167
169
163
156
157
168
175
181
186
194
193
180
168
170
182
182
170
157
156
164
173
182
180
168
181
175
171
176
187
197
191
177
172
175
183
182
177
173
175
179
181
184
185
180
171
171
178
180
171
167
170
173
163
150
154
168
176
175
177
184
185
175
165
168
176
175
164
156
158
167
174
178
177
168
[truncated: 210,001 more chars]
