# Supplementary material for: Evaluating flow modulating treatment response in intracranial aneurysms using black-blood MRI in vitro
Source: Commun Med (Lond). 2026 Mar 27;6:170. doi: 10.1038/s43856-026-01413-z (PMC13031954; doi:10.1038/s43856-026-01413-z)
Supplement: Supplementary file 7 — Supplementary Data 4 [file 43856_2026_1413_MOESM7_ESM.zip › Data_Figure_6c/pump flow rate 4.5 mls/BB3/without device/15_BB3/4_agar_right_array.txt]

213
221
213
193
181
183
193
203
209
203
194
193
202
202
188
179
180
187
200
204
199
192
199
205
200
195
203
218
221
217
217
222
215
197
190
198
198
185
183
195
205
204
196
193
190
192
199
208
208
205
222
224
210
191
179
179
193
216
219
196
180
189
203
196
182
185
193
196
200
211
210
197
192
194
199
201
208
213
211
209
212
217
209
194
192
204
203
186
178
193
212
211
204
199
196
190
196
209
217
215
223
220
210
193
180
182
200
226
224
196
182
191
199
191
186
199
210
205
206
214
214
203
194
197
201
204
209
207
199
197
205
211
206
197
201
212
209
193
186
197
212
209
201
202
203
202
202
210
219
222
216
214
208
197
188
191
206
222
220
204
197
197
194
191
196
212
218
211
208
207
209
209
209
205
198
196
201
202
196
193
200
208
206
201
203
208
206
199
196
199
204
201
195
197
205
211
210
207
212
219
211
209
206
198
193
197
206
210
210
212
213
205
196
196
206
209
208
206
198
190
199
218
226
213
192
184
192
203
205
201
200
203
207
205
200
197
197
203
204
200
196
194
191
191
197
209
212
204
201
205
214
208
198
191
191
199
200
198
205
220
221
209
204
208
206
196
193
196
190
181
198
229
239
219
194
187
198
210
216
211
204
204
208
210
201
190
193
202
203
196
194
197
198
193
192
201
209
206
195
190
221
212
193
184
184
190
191
194
211
227
221
206
206
212
202
185
185
191
187
185
208
239
242
218
202
208
221
222
216
213
208
204
207
213
210
201
196
199
200
199
202
210
213
205
195
194
208
216
203
190
224
214
194
184
182
183
186
198
219
227
208
193
198
205
196
187
192
199
195
195
210
232
230
206
203
226
241
225
206
205
208
207
206
214
218
215
204
198
200
208
218
222
220
211
201
200
215
225
214
198
219
211
197
192
194
188
185
200
221
221
199
185
192
198
194
197
208
213
205
197
203
211
207
192
194
225
239
217
194
197
207
208
204
205
216
219
210
202
204
216
227
225
213
205
200
204
217
221
212
202
212
202
196
204
213
204
188
193
207
208
199
195
194
195
197
206
217
219
212
201
196
195
194
187
190
209
218
205
189
195
204
204
199
197
205
212
213
208
209
219
227
218
201
195
199
206
208
206
198
197
207
194
191
211
229
220
195
188
195
201
205
206
205
201
204
211
214
213
211
209
204
200
198
197
196
198
197
191
191
195
198
201
198
196
199
209
212
211
212
219
224
213
200
196
200
201
197
189
188
194
203
186
182
206
229
226
205
194
195
199
204
208
205
204
210
214
207
200
204
216
217
212
211
214
211
199
189
191
194
195
193
200
205
203
200
208
212
207
208
215
217
213
208
208
208
201
191
188
190
194
204
186
184
203
221
222
214
207
204
201
196
194
200
207
211
214
204
196
201
214
217
213
214
221
217
202
194
196
197
192
191
203
213
211
206
211
211
203
201
205
207
206
211
217
216
204
197
197
200
201
205
193
192
205
213
211
212
214
213
201
186
183
198
213
212
206
203
202
205
204
199
199
207
215
212
202
200
200
199
191
191
204
215
213
209
214
213
205
201
198
193
192
205
217
214
202
201
206
206
206
207
201
201
207
205
200
200
206
213
206
188
183
203
220
215
201
202
212
214
201
186
189
202
209
205
202
204
204
200
194
194
201
212
213
212
214
214
210
207
198
186
181
192
206
203
195
202
209
207
207
209
207
206
204
197
192
191
197
205
209
199
193
206
224
223
207
201
211
218
206
194
196
207
207
200
202
209
208
202
197
194
199
211
214
212
211
211
212
216
213
197
186
187
192
190
187
200
214
207
203
208
209
207
197
188
187
192
195
200
206
205
198
199
215
226
219
205
204
211
208
206
210
216
211
202
204
209
208
203
199
194
201
215
220
215
210
204
204
214
223
219
207
195
190
183
185
204
216
207
198
210
209
207
197
187
188
195
197
195
196
199
197
193
203
223
227
214
204
203
204
205
211
212
209
202
203
204
202
198
198
201
209
218
220
217
211
201
194
200
216
227
224
208
194
186
193
208
213
202
194
212
210
211
205
193
190
190
193
192
193
195
194
191
196
212
224
220
208
197
194
195
198
201
201
201
203
199
192
191
201
211
215
213
210
210
210
202
190
188
199
214
219
212
198
193
200
210
209
198
194
214
213
214
213
205
192
182
187
198
203
200
197
197
198
200
209
217
211
197
192
191
191
191
194
205
211
202
186
186
203
216
213
197
191
197
204
205
196
189
188
193
201
204
200
198
201
209
208
202
202
213
212
210
212
210
195
182
190
211
219
204
196
201
200
192
195
205
206
201
201
200
198
190
190
204
219
211
190
182
198
211
203
185
177
186
199
204
201
197
187
178
183
197
202
199
197
206
210
210
211
212
208
199
201
208
201
190
205
226
222
201
192
201
203
192
187
194
198
202
211
210
203
194
189
195
212
218
201
186
189
198
194
181
180
188
198
202
201
198
186
176
181
199
209
201
194
201
213
214
214
209
202
192
192
203
200
200
218
232
215
192
189
201
206
198
193
192
192
202
214
209
199
193
190
188
198
209
207
194
190
192
194
189
190
199
204
204
201
192
182
183
196
212
217
204
193
200
211
210
209
207
202
196
197
202
200
200
215
222
205
190
194
203
206
204
203
196
193
201
211
205
194
192
196
193
190
194
203
206
202
199
197
198
207
214
213
209
201
189
182
193
215
229
222
204
195
200
208
205
203
208
204
202
203
205
202
196
199
205
203
203
204
203
201
203
204
200
195
198
206
202
192
194
204
204
190
182
192
212
220
208
197
203
222
227
218
208
203
195
189
200
223
230
216
199
198
205
206
204
203
208
203
203
206
213
211
198
188
192
206
216
211
200
193
195
199
198
194
196
200
203
198
197
207
212
198
179
184
212
226
213
195
203
229
232
214
201
200
201
200
206
219
220
206
195
204
211
205
205
208
203
195
196
202
213
214
205
193
194
205
214
209
195
187
186
191
193
197
196
194
194
193
190
196
207
201
184
185
205
218
206
192
204
226
229
210
194
192
201
204
207
210
206
198
196
204
212
207
206
214
199
194
195
200
204
209
210
208
203
201
203
203
195
188
187
189
197
201
196
187
182
179
180
185
197
204
200
194
197
203
198
194
203
216
218
207
194
191
199
206
203
200
198
197
198
203
207
206
206
216
200
202
202
200
200
204
210
218
212
198
192
196
196
191
192
196
203
203
196
184
175
174
178
185
200
215
218
205
192
189
194
203
209
208
205
207
200
197
202
205
200
192
193
198
200
201
203
206
207
213
204
216
211
202
202
204
207
214
212
200
191
193
195
194
196
204
206
199
191
184
183
185
190
196
210
227
231
215
192
184
197
214
214
201
197
206
209
205
206
209
199
188
189
195
197
197
202
207
205
204
210
223
215
206
207
208
206
204
207
202
198
196
194
193
199
208
207
196
187
188
197
203
206
210
214
225
227
214
197
193
209
224
217
197
190
204
213
209
206
205
196
192
191
190
190
195
203
204
197
191
204
214
211
206
210
213
205
199
201
203
201
198
194
194
200
206
204
198
196
198
206
213
213
212
211
210
210
208
207
209
220
225
212
191
187
204
215
208
201
197
195
199
201
192
188
197
209
205
191
184
194
200
202
203
205
207
208
202
198
198
201
200
200
202
204
204
206
211
215
212
208
206
207
207
204
197
196
204
214
222
225
221
205
189
190
206
216
206
195
188
192
205
213
202
192
201
214
212
199
190
193
191
196
197
194
200
209
207
198
198
201
203
207
212
211
204
206
222
233
224
207
197
198
202
203
197
196
203
213
218
220
213
200
194
198
212
215
206
194
185
187
204
217
215
205
206
215
221
213
202
204
196
194
190
188
195
207
207
200
201
203
205
211
218
214
203
204
222
231
224
211
200
194
197
204
204
203
205
205
205
207
208
205
203
209
215
210
197
193
190
189
194
209
220
220
212
213
222
223
210
221
211
197
189
189
198
203
202
202
204
204
204
213
220
213
203
205
215
216
212
213
210
197
195
203
203
202
203
201
193
194
204
208
211
213
214
202
188
190
200
198
189
195
216
228
221
213
216
219
209
228
224
204
193
197
205
202
202
208
208
200
202
217
222
210
205
209
211
201
197
209
214
202
199
201
196
192
202
206
194
187
200
214
215
212
211
201
187
190
207
209
196
192
212
231
230
215
212
213
207
217
223
208
197
200
204
202
209
214
207
195
201
221
220
203
200
211
210
194
190
201
209
206
209
207
191
186
204
215
201
188
202
223
220
208
207
205
196
195
204
210
207
203
211
223
227
220
216
213
209
200
211
204
197
198
199
200
213
218
203
191
202
221
215
198
198
211
209
196
191
194
197
204
218
217
198
191
208
219
204
193
208
228
224
207
206
214
211
197
191
200
212
214
209
208
213
220
223
215
207
194
200
200
193
190
188
194
211
215
200
192
203
216
209
199
203
209
204
195
193
188
185
199
218
222
209
203
213
214
202
197
212
228
220
203
203
217
215
194
179
189
205
212
201
193
197
215
222
212
201
200
199
198
196
188
184
190
205
210
201
199
208
211
207
206
207
207
200
196
194
186
182
194
206
211
214
217
217
207
196
199
214
218
203
187
192
208
209
194
184
189
196
195
188
187
196
212
215
205
195
206
206
207
200
190
188
193
202
203
206
212
216
216
211
207
204
201
201
201
196
190
187
191
194
197
210
226
222
202
194
204
219
214
186
168
178
197
203
202
203
204
197
183
182
193
208
215
213
205
197
206
212
213
201
190
194
203
203
201
209
220
226
222
214
204
193
194
206
213
203
195
196
197
192
192
206
222
219
199
196
213
229
217
183
164
176
194
204
212
219
219
206
192
187
200
217
223
216
206
203
204
214
214
198
188
197
208
205
200
208
222
229
225
216
201
187
190
211
220
211
202
201
202
201
200
204
210
208
200
201
219
233
223
198
185
195
208
213
219
223
220
219
213
202
204
217
218
211
204
205
201
213
212
194
187
198
209
204
198
203
218
222
220
215
206
194
193
209
221
217
210
208
207
208
207
200
196
195
198
204
217
224
216
205
206
221
229
226
221
215
216
226
229
213
202
209
210
200
194
199
200
210
207
193
191
203
211
204
196
201
210
212
211
212
211
206
201
208
216
218
219
214
209
207
204
195
189
193
199
205
208
208
200
196
209
231
242
233
215
205
213
230
232
216
202
204
203
192
185
194
201
204
201
194
196
210
219
211
199
199
203
205
205
207
209
209
206
206
210
215
219
216
210
205
202
195
194
197
202
205
204
201
190
182
189
213
230
226
208
202
215
230
230
215
206
206
208
199
191
193
198
198
193
192
202
217
223
218
205
200
201
202
201
200
200
203
204
204
205
210
213
212
210
208
205
200
201
205
209
208
206
205
202
185
174
182
202
207
200
199
215
226
222
212
211
216
220
214
202
200
194
192
191
197
208
218
222
218
207
199
199
200
197
192
192
198
200
200
203
206
204
200
206
214
213
205
202
207
212
208
204
213
218
202
175
168
183
197
196
197
208
216
212
212
215
224
228
218
204
203
192
189
192
202
212
215
212
211
204
195
196
198
195
190
193
200
200
198
202
205
196
187
197
212
215
206
202
208
214
206
199
208
222
216
193
183
192
202
202
197
199
202
205
209
220
229
225
207
193
201
215
214
215
213
205
193
191
201
208
197
173
169
193
209
206
202
199
192
191
199
197
183
178
183
192
195
203
211
213
212
212
211
200
185
181
193
202
202
200
197
194
195
201
203
197
195
200
207
212
214
223
218
210
205
200
193
195
213
216
189
163
170
198
203
197
204
209
197
196
210
208
186
173
184
200
205
206
213
214
213
207
202
190
178
178
190
196
190
188
194
200
200
200
202
202
197
200
208
211
208
222
216
204
195
198
197
202
218
220
193
176
186
199
196
190
203
214
203
199
212
212
195
190
197
201
200
203
213
215
207
201
198
191
182
185
199
200
190
183
194
200
199
197
203
209
206
205
202
200
200
211
213
201
192
202
209
209
213
210
200
198
200
199
190
193
206
210
203
198
200
201
203
214
213
196
182
196
216
217
204
197
199
198
195
197
203
204
198
191
191
193
195
196
201
212
217
210
195
184
191
203
210
202
196
209
220
212
201
197
204
213
211
196
189
193
202
204
203
197
186
185
208
234
226
189
167
185
214
218
205
199
204
207
205
202
200
208
209
202
194
190
193
196
200
207
216
214
193
177
186
207
212
201
193
205
218
213
196
191
205
218
210
195
190
196
200
202
207
201
184
184
210
238
228
190
169
183
207
216
208
205
210
213
211
201
196
205
213
208
196
191
200
203
204
203
207
209
196
181
187
219
217
200
184
188
203
206
199
200
210
216
207
195
193
198
199
201
204
206
197
196
212
226
220
198
190
194
204
209
212
212
210
210
207
199
195
201
208
206
201
201
208
213
211
200
194
199
203
197
199
223
219
200
179
176
186
197
203
208
212
208
198
194
196
198
198
195
195
201
206
207
208
210
207
205
208
209
206
204
209
211
206
200
200
204
205
201
202
206
210
211
213
217
215
202
191
197
209
209
208
218
215
201
187
184
187
194
203
210
209
200
194
195
202
203
198
186
181
188
199
203
204
203
199
200
210
214
206
202
204
204
198
190
193
206
212
208
203
208
216
217
211
209
211
206
199
201
209
210
210
209
206
201
201
207
201
194
195
200
201
200
201
202
208
212
203
186
178
184
194
199
202
205
200
196
200
206
202
202
200
195
190
189
194
202
210
211
210
210
217
216
206
198
202
207
209
208
206
201
203
209
201
201
215
224
215
197
190
193
199
206
208
208
210
218
212
196
189
195
199
203
208
213
211
199
192
195
199
202
198
188
189
198
199
198
203
212
213
209
208
210
204
194
194
204
213
212
201
195
197
211
195
196
216
226
219
203
199
200
204
207
207
199
202
216
219
210
203
208
209
208
208
216
218
211
196
193
199
205
196
188
195
208
207
196
198
210
210
200
194
201
207
201
193
202
214
215
202
195
196
212
192
192
209
217
210
208
210
212
210
201
192
186
192
207
214
211
209
210
209
201
197
207
220
218
205
200
207
209
197
187
194
209
206
197
199
209
205
188
180
195
215
213
200
200
213
217
206
201
202
210
189
187
202
208
206
206
213
218
211
193
178
183
195
200
202
203
205
207
201
186
183
199
215
214
207
208
216
215
200
186
190
201
201
200
206
212
202
183
176
193
215
219
206
200
207
216
210
203
208
207
190
186
197
208
206
205
206
213
209
190
179
191
207
203
194
195
207
212
202
183
182
199
210
208
205
212
218
215
202
188
188
198
201
203
212
214
204
188
181
191
206
210
206
198
201
209
210
209
213
206
193
187
197
209
211
202
196
202
207
199
194
203
218
216
201
195
207
218
210
197
197
210
211
200
199
209
214
211
201
192
196
206
208
208
209
209
202
197
196
196
195
197
198
197
196
205
215
216
218
206
201
196
200
210
213
205
192
193
204
210
207
205
214
220
212
202
206
215
220
213
214
216
211
196
192
202
208
205
197
196
209
222
220
208
203
200
196
201
206
206
195
189
193
197
199
205
216
220
221
208
212
209
208
210
212
205
191
188
201
216
215
201
200
212
216
209
203
207
215
215
212
211
204
192
191
202
209
201
192
197
214
226
221
208
200
193
189
196
209
214
206
195
196
204
208
208
210
216
217
210
221
223
214
209
207
200
188
185
199
215
213
197
190
199
211
211
202
201
203
204
203
201
199
193
196
210
212
199
189
196
211
214
209
206
203
196
189
193
208
221
217
206
204
210
213
207
204
207
212
213
224
225
215
208
203
194
187
191
203
209
206
198
196
195
203
204
202
199
198
198
199
201
197
196
208
221
215
195
185
195
202
197
192
201
208
204
192
193
208
222
221
211
205
206
205
202
203
209
213
216
217
214
210
208
203
194
195
206
211
203
197
203
207
202
195
195
196
199
202
205
208
208
200
200
216
226
212
188
184
198
203
190
185
197
208
205
191
191
204
219
217
205
197
196
196
200
212
219
218
216
208
199
202
207
202
196
210
225
217
197
195
210
221
211
194
186
188
197
208
213
214
211
200
198
211
221
209
191
189
203
206
192
184
195
204
200
186
185
198
213
213
202
193
191
195
208
224
228
219
211
199
190
196
202
199
199
219
232
217
195
196
213
222
210
197
188
187
196
209
211
205
200
195
193
199
207
207
203
205
210
207
192
184
193
201
194
182
180
191
208
213
209
203
201
204
214
227
228
216
207
192
188
193
199
196
201
216
224
211
199
204
214
215
203
198
196
193
194
202
203
194
192
194
196
195
195
206
219
223
218
201
185
184
195
197
193
186
186
195
203
213
221
219
214
210
213
220
221
213
202
189
187
192
195
199
202
205
203
203
204
213
215
206
198
199
204
200
196
198
200
198
195
202
204
197
192
202
221
230
219
196
181
186
199
200
197
196
204
204
201
207
223
227
219
211
211
213
214
213
197
185
185
191
200
207
205
196
187
194
207
215
212
200
193
196
200
199
195
197
205
211
210
209
207
200
192
197
212
222
216
198
187
193
202
202
201
208
217
212
197
199
215
220
209
205
210
212
214
216
193
181
182
193
205
208
201
191
184
190
206
214
205
196
194
194
192
193
196
201
212
218
215
204
200
199
196
192
195
204
208
204
201
203
204
203
202
210
219
212
198
197
204
203
195
201
213
215
215
216
193
184
186
199
204
198
191
191
194
197
204
205
198
192
195
193
187
188
198
206
205
203
201
193
191
199
203
193
185
189
200
208
210
207
203
200
202
208
215
209
197
197
200
194
187
196
212
215
213
213
197
194
194
200
197
185
184
197
203
202
201
199
190
185
193
196
191
188
201
209
195
180
182
188
195
212
216
199
180
179
194
211
216
210
203
199
200
206
212
206
197
196
199
193
186
193
205
213
210
208
205
203
198
195
190
183
185
198
205
203
200
197
186
181
187
198
199
198
205
209
193
175
177
192
206
222
225
205
181
175
191
212
220
212
201
198
200
206
212
205
193
189
196
196
189
191
203
208
204
201
209
206
194
191
192
193
192
192
198
204
205
198
189
181
182
197
208
209
209
209
200
191
190
200
211
221
221
210
190
182
194
214
224
215
201
199
203
207
209
200
185
183
193
195
190
192
203
204
197
193
204
199
189
191
204
208
196
184
191
204
206
199
192
186
183
195
211
221
218
212
208
204
205
206
206
207
208
210
208
199
201
215
224
215
201
199
205
208
205
193
181
183
195
197
193
195
206
205
195
194
196
190
189
196
208
211
196
180
184
203
207
200
195
195
192
194
208
226
227
214
205
203
205
208
206
196
196
209
220
215
208
213
222
214
200
198
206
209
204
189
181
189
202
204
196
196
207
210
200
200
191
184
190
198
202
201
190
178
183
201
209
201
200
206
204
194
197
218
227
212
194
188
197
212
215
202
195
205
217
215
207
208
214
209
199
197
204
208
204
192
184
191
207
213
203
196
204
214
210
204
195
188
193
196
191
188
188
181
183
198
209
209
210
214
210
193
188
204
216
206
188
182
193
212
222
211
197
195
202
203
203
205
206
205
199
198
199
202
204
201
192
191
206
218
213
197
198
210
211
203
202
193
196
195
187
185
186
186
185
197
209
213
216
218
210
195
188
197
206
200
194
194
198
205
208
201
189
181
182
191
201
204
202
198
198
199
196
198
204
210
203
192
197
214
219
207
198
205
207
202
202
196
198
199
196
192
191
191
191
196
203
209
213
212
208
201
200
204
201
197
202
211
206
195
187
185
180
176
181
192
204
207
203
196
196
202
201
197
202
212
213
200
192
205
220
218
206
204
209
208
196
195
198
207
210
204
195
193
193
194
196
201
204
204
205
207
214
214
201
192
201
215
214
194
176
175
182
186
193
201
208
211
208
201
201
204
205
198
197
206
216
209
197
200
212
218
214
213
215
217
195
196
198
210
220
213
194
187
191
193
194
196
199
201
205
213
220
217
201
190
192
206
213
201
185
184
196
205
207
206
208
211
212
209
204
205
207
200
190
195
208
213
204
200
201
206
213
217
216
215
203
203
202
208
219
211
188
181
190
198
200
201
199
201
207
215
216
210
201
192
188
195
206
208
198
198
208
215
213
205
203
207
212
211
204
203
205
202
188
187
203
212
209
202
192
191
201
210
206
200
216
216
207
205
210
203
185
181
191
203
205
205
204
204
206
209
210
206
203
198
192
191
202
205
200
202
210
216
208
200
201
207
208
202
194
195
206
208
198
196
208
214
209
203
196
189
195
198
193
185
218
220
211
199
198
196
189
189
195
201
204
206
209
207
199
199
203
205
205
202
197
194
198
201
199
201
207
206
199
196
204
211
205
191
182
189
209
221
214
210
220
220
210
208
208
206
202
197
193
190
209
215
209
196
191
193
195
196
196
196
196
204
214
209
191
185
196
206
206
198
196
199
198
196
198
204
206
201
195
196
210
215
202
188
182
191
210
225
223
218
225
226
218
214
221
225
216
205
203
204
202
208
207
198
191
192
195
197
198
196
197
208
220
215
193
179
189
207
205
190
190
199
201
200
202
207
208
202
197
201
210
207
193
189
198
205
214
220
217
214
218
225
224
218
224
234
223
206
205
216
200
205
209
205
199
194
195
196
199
202
207
215
224
223
207
187
187
205
208
193
190
201
208
204
199
201
206
207
205
204
202
190
181
189
207
219
221
219
210
204
206
216
220
213
218
227
216
192
191
208
202
209
212
210
207
206
204
201
202
209
216
219
221
227
222
202
189
199
212
207
206
212
216
204
189
187
200
213
213
204
193
182
176
187
206
221
227
221
208
198
201
207
208
205
211
218
203
179
178
195
204
215
211
203
205
217
222
213
203
205
212
215
216
223
224
210
193
193
206
215
221
226
223
204
181
180
200
219
218
202
192
189
189
190
196
208
219
220
208
201
203
204
199
199
208
213
202
183
179
188
200
213
205
191
193
217
233
223
203
197
203
210
211
212
213
211
196
186
191
208
224
231
224
205
187
187
206
222
219
202
194
202
211
208
194
188
194
203
206
205
209
205
198
199
212
218
212
199
194
193
194
206
202
186
181
202
223
220
201
192
201
209
208
202
201
207
202
185
181
195
213
221
216
208
200
199
211
221
216
199
191
205
223
222
200
178
176
188
202
208
209
206
200
204
217
224
222
209
200
201
192
199
202
192
179
183
201
209
202
200
206
213
207
197
196
208
209
195
187
194
203
203
202
204
204
205
208
214
214
196
185
196
219
221
200
179
174
185
201
209
210
208
206
209
216
226
221
204
193
204
216
216
225
227
210
190
190
201
205
193
180
183
196
197
192
201
211
202
192
195
198
192
190
199
210
208
195
188
189
195
196
194
190
186
185
190
203
214
210
198
193
201
207
201
194
197
204
208
213
217
216
215
216
217
207
198
200
210
203
187
178
192
208
200
188
202
220
214
203
202
202
190
187
198
214
210
195
188
193
201
203
198
191
185
181
180
184
191
194
195
202
208
206
200
197
199
206
209
208
205
214
215
204
197
201
206
209
211
203
190
189
207
218
202
182
193
215
215
204
204
204
194
190
199
209
206
197
197
206
208
207
200
195
193
191
184
175
173
181
194
207
210
207
205
204
204
202
199
195
195
207
213
199
191
206
218
211
202
198
197
203
217
219
202
184
189
200
202
197
197
198
198
199
203
201
195
198
211
219
216
206
201
202
207
207
196
181
175
184
197
204
207
208
211
213
211
206
195
186
190
204
215
205
202
216
226
212
196
192
200
210
215
211
198
189
188
189
195
198
196
193
196
206
208
196
185
193
214
224
214
203
203
212
214
214
208
202
199
198
200
202
205
208
212
216
217
215
202
189
196
209
218
213
211
221
224
211
195
193
203
213
210
201
196
197
196
196
204
216
209
191
185
199
208
195
179
184
203
213
207
205
210
215
209
203
210
220
219
210
200
200
206
210
212
213
215
217
207
195
203
218
226
220
211
209
209
209
203
204
208
213
207
195
191
198
202
203
212
229
225
193
172
183
203
199
182
176
187
200
204
208
215
210
194
187
206
224
225
213
203
201
204
209
211
207
204
205
204
201
209
221
231
221
200
189
195
207
213
210
206
208
205
193
189
195
198
193
195
215
223
199
170
176
199
202
189
179
181
193
202
208
209
200
187
186
204
219
220
213
205
200
201
207
211
204
193
189
195
201
211
216
227
217
193
182
193
211
219
210
198
201
203
195
189
191
189
174
166
182
203
202
187
187
199
204
196
188
187
197
199
197
195
194
195
199
207
212
214
214
210
202
196
202
212
208
192
184
191
202
211
213
218
209
193
188
198
212
216
202
186
189
201
198
194
195
188
169
157
166
186
201
206
206
202
201
198
197
198
202
201
189
183
193
210
213
207
206
212
216
214
204
195
197
207
207
198
194
198
203
205
216
213
206
198
197
201
209
210
198
182
185
197
198
198
203
199
186
181
182
188
200
211
211
203
195
199
202
202
208
206
190
183
200
221
220
204
198
208
211
209
204
199
195
195
200
203
205
208
205
202
221
211
207
205
199
195
199
206
204
189
188
190
192
197
210
212
210
210
208
197
193
194
195
194
196
203
204
204
211
211
198
191
204
219
214
196
192
202
203
199
202
204
196
186
189
204
215
213
204
201
222
214
210
208
197
185
188
204
212
202
188
182
181
191
207
215
214
214
212
202
186
177
178
188
200
209
207
208
214
215
204
194
197
207
204
195
194
197
193
191
202
215
206
185
183
205
219
213
206
206
218
214
210
206
195
183
185
203
216
211
194
181
178
187
201
205
203
201
203
199
187
174
176
190
204
213
214
216
220
218
205
190
188
194
201
202
202
197
189
189
207
227
221
196
188
205
217
212
208
209
216
211
202
199
197
191
190
200
210
210
199
188
183
189
193
196
195
195
199
200
195
186
189
203
211
215
217
218
221
217
205
189
185
190
201
210
210
199
189
191
210
228
226
205
197
205
212
210
211
211
211
203
191
189
198
201
196
195
202
205
205
199
192
190
190
194
199
201
205
208
205
201
205
211
211
210
210
212
215
214
205
196
194
198
204
210
211
202
193
194
207
216
215
205
203
206
211
212
213
213
204
193
181
184
199
206
197
191
194
202
209
206
197
188
187
195
204
208
210
212
208
205
206
210
205
199
197
200
206
206
204
205
208
207
204
202
202
201
197
198
201
200
196
197
206
213
211
208
214
216
192
188
184
186
199
205
196
190
193
203
212
210
198
185
184
191
199
203
206
208
203
197
197
198
194
189
190
198
200
198
198
205
209
209
202
196
194
199
207
207
202
190
185
197
217
224
211
199
208
218
184
192
193
191
196
201
196
192
194
203
207
205
196
188
184
185
187
190
196
199
196
190
190
191
190
189
196
204
202
193
194
196
198
202
204
199
195
202
217
220
207
189
188
206
228
229
206
190
199
213
188
198
200
192
191
200
203
199
198
200
199
197
195
195
190
183
181
186
196
197
191
190
194
196
193
198
210
215
205
192
190
189
188
197
209
208
202
208
222
228
217
199
196
210
224
217
197
186
195
205
198
202
198
188
187
196
205
209
205
198
192
194
199
205
199
190
187
196
203
201
193
195
205
207
200
206
216
215
203
195
195
193
190
200
211
210
205
208
217
225
223
210
200
200
205
201
192
192
197
198
207
204
198
189
187
191
202
210
212
201
193
198
207
210
205
198
199
205
208
202
197
201
209
208
203
208
214
208
200
202
204
204
200
206
208
204
200
204
210
218
222
215
199
190
189
192
197
202
203
193
208
203
197
192
185
184
195
208
212
204
197
204
212
211
203
204
211
212
206
200
198
201
201
200
200
205
208
203
203
213
219
212
203
202
202
196
193
198
206
214
217
211
201
191
191
196
203
208
207
198
204
201
197
194
185
183
194
206
210
205
201
206
213
207
198
203
213
213
202
198
200
196
191
190
198
208
207
203
208
221
226
213
196
194
195
192
187
194
209
216
209
200
201
206
206
202
201
207
209
208
197
195
195
193
188
191
202
205
202
198
198
202
210
207
197
198
205
206
199
197
200
198
191
191
202
213
213
209
207
214
220
212
194
187
192
195
194
196
211
213
198
189
201
218
217
203
196
204
213
215
193
191
192
194
197
202
205
201
195
194
196
199
203
208
204
196
194
196
199
201
204
205
200
199
206
212
217
213
204
201
212
214
202
189
191
200
201
202
208
206
189
184
201
216
212
199
196
205
212
214
193
190
191
197
200
201
197
192
194
199
205
202
198
204
212
202
185
186
198
209
212
212
209
207
205
205
209
211
202
197
206
216
214
199
193
202
208
207
204
196
190
193
200
202
199
196
202
207
208
207
194
193
195
200
194
186
182
186
194
205
215
207
192
195
215
211
186
178
198
215
214
208
208
208
201
199
200
201
202
201
205
214
217
208
198
199
210
211
202
194
198
205
203
192
189
197
208
210
205
199
198
196
198
195
182
172
175
185
191
198
210
207
189
190
213
215
192
182
202
219
210
195
200
208
205
199
195
193
198
204
208
210
213
211
203
198
204
212
207
199
204
213
206
192
188
200
210
207
205
198
204
200
192
187
175
173
182
186
182
183
198
205
196
191
203
210
200
199
214
224
206
186
192
204
206
203
196
190
189
198
203
205
209
214
208
198
200
210
211
206
204
208
207
200
201
207
207
203
202
200
214
202
185
181
182
188
188
185
179
182
195
205
205
197
193
195
201
214
227
226
204
185
190
200
201
200
198
194
188
188
191
199
212
220
213
199
197
206
211
204
197
197
200
208
212
213
206
199
199
204
217
204
184
183
199
204
192
179
183
196
203
205
206
199
186
184
202
225
234
222
202
191
194
197
195
194
199
202
198
185
181
195
217
225
214
200
197
207
209
204
192
187
195
212
221
217
206
196
196
207
214
210
194
195
208
210
191
177
191
211
213
202
198
196
185
182
200
222
226
209
195
191
197
202
198
195
199
209
211
192
181
194
219
226
212
199
199
209
213
207
193
185
193
211
218
211
203
197
198
207
204
209
204
204
206
203
189
182
194
213
217
202
192
190
188
187
195
207
207
195
185
189
199
210
210
202
203
213
213
198
187
196
215
218
206
197
199
208
217
212
197
190
196
210
211
200
197
199
201
204
194
205
210
207
197
195
192
190
191
202
212
210
197
192
191
193
191
191
191
190
188
190
198
209
216
212
206
205
204
199
199
202
206
203
196
194
196
207
215
213
202
198
205
212
202
189
190
198
199
200
189
194
209
207
193
190
196
196
187
193
209
217
206
197
198
199
194
188
189
198
200
200
197
196
200
204
202
192
190
200
211
210
197
187
187
192
200
205
212
210
206
207
212
209
198
190
191
196
198
199
186
186
202
208
199
193
196
198
191
193
206
213
207
200
205
207
200
194
197
205
213
212
197
176
174
192
200
187
187
205
222
214
192
182
188
200
204
206
206
205
210
214
212
202
199
199
200
199
201
205
186
181
193
209
210
202
195
195
195
197
199
198
198
202
211
210
206
203
199
200
211
218
201
168
162
188
205
195
193
212
224
210
190
189
201
210
211
205
200
203
211
214
206
199
202
210
212
209
209
212
193
184
188
206
219
210
189
186
195
200
193
186
190
203
212
209
207
206
200
193
200
214
206
180
171
194
212
207
205
214
214
198
188
199
216
218
210
202
197
205
212
208
200
201
208
212
216
215
213
212
204
195
190
202
218
210
185
178
193
202
197
190
193
203
210
204
204
206
206
198
198
207
209
196
189
200
212
212
212
212
203
189
189
203
219
218
207
201
201
212
216
206
197
210
216
210
212
213
209
201
210
208
199
199
211
209
188
180
192
202
202
197
199
204
204
204
207
212
220
218
212
208
208
207
201
198
202
208
209
205
199
192
194
203
211
211
209
209
211
221
222
208
204
221
225
208
201
206
201
191
205
209
204
200
206
206
197
190
192
192
192
194
202
203
200
204
214
219
227
232
226
211
205
206
206
200
195
196
198
198
202
203
201
201
202
205
212
219
221
224
226
215
213
229
232
211
197
201
199
192
193
201
203
203
204
205
201
200
196
184
177
185
202
205
200
204
215
216
215
220
219
209
199
199
208
208
200
192
188
195
208
210
204
202
203
205
210
216
218
219
220
220
220
232
234
218
203
202
203
203
188
189
201
211
210
201
198
206
202
186
174
183
204
210
201
199
203
203
195
191
197
200
200
199
207
211
207
196
191
195
204
202
192
199
211
210
202
202
204
207
210
214
222
231
232
223
208
202
208
219
190
189
203
219
215
197
191
201
209
201
189
193
208
214
205
191
188
191
187
177
178
193
205
207
202
201
203
203
201
200
199
190
181
194
212
209
196
194
196
198
200
205
215
223
227
223
205
196
207
225
198
197
207
220
219
203
191
199
212
214
209
208
209
211
206
192
181
186
193
188
184
197
214
211
192
184
195
207
209
205
200
190
184
193
205
207
200
198
198
198
198
199
201
211
221
216
197
190
207
223
204
208
208
211
215
212
205
200
203
210
216
215
209
207
207
198
186
187
198
202
202
207
214
206
187
179
193
208
211
209
207
205
201
200
204
207
208
205
199
201
205
199
193
199
213
207
191
190
209
216
201
212
207
200
201
212
217
206
192
197
210
217
212
204
205
205
196
188
189
202
213
214
207
196
190
194
202
205
206
206
211
219
219
215
212
210
210
202
197
204
212
203
190
194
205
205
194
198
212
208
197
209
208
194
185
199
215
207
189
187
207
223
220
206
201
206
206
192
182
192
209
210
196
188
198
212
212
203
195
197
207
218
225
222
215
209
200
192
194
206
215
206
195
195
203
205
200
200
206
205
197
206
211
194
177
180
200
207
201
197
210
227
226
207
194
203
213
206
190
191
202
202
189
185
200
216
213
200
192
191
198
209
218
216
204
195
188
188
198
212
219
209
198
197
203
206
203
195
195
204
197
212
228
220
189
177
189
199
195
192
199
205
198
184
181
191
197
193
187
191
204
209
213
218
219
210
198
192
180
171
177
194
203
199
186
183
195
209
208
199
194
196
195
193
194
201
205
208
210
209
194
211
225
215
191
182
193
198
191
190
200
215
212
192
179
191
212
217
204
198
201
206
206
207
208
206
200
190
177
176
193
209
208
197
187
183
185
187
190
197
203
206
201
196
197
204
210
212
210
204
196
214
217
204
190
188
197
198
193
192
202
218
220
198
177
189
214
222
210
203
208
205
193
187
200
211
207
195
186
193
208
215
210
203
200
194
182
174
179
193
206
210
207
205
204
204
206
207
206
199
204
216
212
200
193
194
195
198
196
196
200
212
217
201
183
187
203
201
198
208
220
210
185
179
201
218
212
201
198
205
212
212
209
210
213
207
192
180
183
195
204
208
212
215
212
209
209
210
209
202
207
218
217
212
204
195
192
197
203
199
199
202
207
202
194
194
194
185
190
215
229
212
183
180
203
217
211
202
202
205
206
206
205
207
212
215
211
204
203
204
203
204
210
215
216
215
220
222
218
212
210
218
222
220
212
197
191
200
211
211
206
200
199
199
201
203
195
187
202
225
225
198
177
184
201
205
198
196
199
200
203
205
201
191
194
211
224
222
217
211
203
202
205
207
208
216
227
227
219
217
211
221
226
222
211
198
196
208
218
219
213
208
198
194
201
205
198
198
216
229
209
174
167
187
198
191
184
189
194
196
202
209
199
180
179
204
225
225
219
212
202
202
201
197
198
207
218
217
212
215
206
221
225
213
201
200
208
217
219
213
214
213
200
189
192
197
192
193
211
223
201
169
168
189
198
186
180
186
191
193
200
207
202
187
184
201
216
218
215
211
204
202
201
197
192
195
200
200
204
209
198
213
216
202
192
197
215
223
211
198
204
213
203
185
179
180
177
175
188
205
204
189
187
198
204
198
190
190
192
192
193
198
203
205
204
204
207
211
214
212
206
206
207
202
193
185
188
196
205
209
195
200
200
193
188
198
215
221
202
182
188
206
205
186
173
172
172
172
176
193
212
218
209
202
205
211
206
195
194
196
193
191
206
224
224
208
200
208
215
213
212
212
209
206
195
184
187
201
211
209
199
189
187
192
195
198
209
213
198
176
178
198
204
192
180
177
184
190
187
189
207
222
212
196
201
219
216
200
197
207
205
197
206
228
229
206
194
203
212
213
217
216
212
203
192
184
191
205
212
208
206
190
185
195
197
194
195
202
198
182
178
190
201
201
194
189
196
209
203
189
190
200
192
182
193
215
216
199
200
218
221
207
205
219
220
200
186
195
208
212
217
216
210
200
191
187
192
205
210
207
209
200
196
201
199
186
183
195
204
196
186
189
201
208
208
200
200
207
204
192
185
183
176
176
190
210
210
198
202
223
231
215
203
209
211
196
183
191
208
214
216
215
211
204
196
193
196
203
210
210
209
212
210
206
195
183
183
197
208
205
198
197
201
207
208
204
199
195
196
201
200
191
181
181
194
209
209
202
207
222
229
215
203
203
206
197
188
195
210
214
213
214
216
212
204
202
201
204
209
207
210
218
214
201
190
185
192
202
208
208
205
204
202
197
199
206
204
194
195
210
218
210
201
197
204
211
210
210
212
221
219
210
202
203
204
199
196
200
208
209
210
217
221
213
207
207
206
206
208
200
214
217
205
189
185
191
196
202
203
201
204
205
196
186
189
205
215
211
208
217
221
219
213
212
212
210
207
208
216
218
213
203
199
201
203
200
201
202
204
201
207
219
219
205
201
206
207
204
200
189
216
211
190
177
184
194
196
196
198
198
201
201
193
183
184
200
218
222
216
211
209
208
208
214
213
205
198
200
209
212
207
198
193
198
198
198
198
202
200
198
205
214
209
196
195
206
208
198
193
188
209
199
179
175
188
198
193
192
198
200
196
195
195
195
190
194
206
215
211
202
196
195
196
205
206
199
191
190
196
202
204
194
185
190
199
198
195
200
204
205
204
202
197
193
200
210
208
196
193
194
199
190
178
177
191
198
195
196
204
203
193
191
200
207
198
187
186
194
197
194
190
189
191
200
204
201
191
187
186
195
203
193
177
184
201
204
197
201
214
217
204
190
190
201
213
216
205
195
199
202
195
190
182
180
189
198
203
208
210
201
190
190
201
210
200
186
179
186
193
194
188
189
194
204
209
209
201
194
189
194
202
193
181
188
206
209
203
207
224
226
206
189
193
210
219
211
196
192
198
202
195
189
183
180
182
192
205
210
206
195
191
195
200
200
195
190
189
196
201
197
187
188
200
210
214
215
210
199
196
200
203
196
192
201
209
205
205
215
226
224
208
197
200
209
213
202
187
182
191
194
197
193
188
182
179
186
200
203
196
190
196
205
201
190
188
197
208
212
207
197
188
191
206
213
214
214
210
200
199
202
202
202
206
215
211
198
202
221
228
218
208
205
203
204
203
198
184
176
180
189
197
198
196
188
178
182
191
194
190
193
204
209
200
187
186
203
220
219
205
196
194
198
206
206
205
209
209
199
198
204
207
208
217
223
211
194
199
221
226
214
206
205
202
201
202
200
186
175
180
193
192
201
203
191
182
184
193
196
196
198
200
199
198
195
195
204
214
211
199
195
201
206
202
192
192
205
211
202
197
203
210
215
219
222
212
196
199
215
219
212
205
200
197
202
210
203
188
182
192
206
192
200
201
193
187
192
202
204
203
198
188
184
195
205
203
198
199
199
196
194
202
206
195
180
184
203
217
211
199
198
210
217
218
215
212
206
203
203
204
207
204
197
194
206
214
203
190
192
206
214
197
199
198
192
192
196
203
208
209
202
188
180
192
207
206
194
186
190
194
195
200
199
189
179
184
202
220
221
207
195
201
213
217
211
208
206
203
192
188
195
204
199
195
204
210
199
188
196
212
213
204
202
199
196
192
190
193
201
212
211
203
193
193
202
206
196
185
187
192
197
200
197
190
187
192
201
213
223
219
203
194
203
212
211
204
203
202
190
178
187
209
211
197
196
201
198
190
193
207
208
206
206
205
200
188
180
183
195
208
216
217
209
195
194
204
208
196
189
191
199
203
201
198
199
201
201
203
215
226
215
196
190
203
212
205
199
199
196
183
188
215
222
201
188
194
202
196
192
202
204
204
207
210
201
186
178
184
194
198
202
211
210
199
193
205
215
206
192
192
201
206
203
203
207
209
201
193
200
219
222
203
186
195
210
208
198
201
204
194
193
218
227
205
187
195
208
202
193
202
203
202
206
205
202
191
188
194
195
187
182
191
205
205
202
208
212
206
198
200
206
202
195
201
210
209
203
191
189
202
213
206
191
191
206
209
199
201
208
199
197
216
225
209
196
205
217
205
192
200
205
207
205
200
199
199
197
195
193
183
177
184
201
214
216
209
198
192
199
212
211
193
185
194
205
205
200
194
188
190
199
201
193
195
205
207
200
203
210
202
199
210
215
206
207
219
223
206
190
198
205
213
210
197
197
203
201
193
189
192
194
195
202
214
220
207
188
182
198
215
209
187
179
191
202
202
200
198
195
192
190
190
194
204
210
205
201
205
209
207
206
207
203
201
213
228
222
200
188
195
205
214
214
201
195
202
200
191
191
204
210
203
200
206
210
199
185
183
197
208
200
186
184
196
203
200
197
201
207
205
194
186
194
209
214
208
205
208
212
215
217
209
195
194
211
224
213
195
187
195
205
205
210
202
195
197
198
199
204
211
208
201
195
195
195
189
189
193
197
197
193
190
196
204
206
201
199
206
215
215
203
194
198
208
208
208
209
210
211
218
223
213
197
194
205
210
200
193
196
201
206
195
200
200
195
194
201
211
212
205
196
195
195
193
185
184
195
205
201
194
194
203
207
206
201
197
200
210
217
215
209
208
206
201
196
201
208
208
208
212
218
214
205
200
201
196
193
196
204
207
207
192
193
197
196
193
200
216
215
198
188
196
204
196
185
190
206
211
204
198
205
214
214
203
192
191
203
212
212
211
213
219
211
193
184
191
202
205
202
204
206
209
212
209
197
190
198
206
209
210
209
193
193
195
195
193
201
213
214
202
197
202
205
198
194
202
211
209
201
199
207
217
212
195
180
187
206
213
205
203
216
222
208
189
184
192
198
201
203
203
200
203
214
212
196
195
211
214
208
207
208
196
195
195
194
195
201
210
216
214
206
198
196
199
208
213
208
200
197
195
198
207
206
190
177
188
211
212
198
200
215
216
199
190
196
203
203
202
205
205
201
201
207
205
198
203
221
223
209
204
205
199
199
191
189
194
199
205
218
223
207
185
183
201
217
211
196
191
196
193
187
193
202
196
186
195
209
208
199
203
216
210
192
191
205
215
209
204
206
209
208
204
199
195
201
211
224
225
216
208
205
201
200
190
187
193
197
201
214
222
207
183
183
203
214
201
186
190
203
204
192
191
200
204
202
202
203
200
201
210
216
206
194
195
207
213
210
205
204
208
211
206
191
188
207
221
222
224
223
214
203
199
201
193
186
191
195
197
205
212
205
193
194
204
205
197
194
205
217
221
215
205
203
208
213
208
198
197
207
215
213
207
206
207
206
204
203
202
202
202
210
207
189
187
212
225
217
217
224
215
200
190
198
196
190
190
196
199
202
204
203
198
199
201
203
205
215
224
225
227
232
222
205
203
211
211
203
203
213
213
206
208
220
219
207
198
197
198
198
198
207
208
194
193
215
224
209
206
215
211
195
185
191
198
197
195
195
200
207
206
200
192
191
196
207
221
234
231
216
215
226
223
202
193
200
210
213
215
215
205
196
206
223
223
213
203
197
193
192
195
205
207
201
203
216
217
202
200
207
205
194
185
185
195
205
203
196
200
211
212
199
185
184
196
210
222
229
219
202
197
204
206
198
190
196
207
214
215
213
199
192
201
213
215
215
211
198
186
186
198
206
207
207
213
218
211
200
199
204
204
201
191
184
194
211
210
195
193
210
217
203
188
187
194
203
206
208
205
196
192
189
187
188
196
203
201
200
202
202
197
196
203
204
206
210
208
195
181
188
206
209
205
205
217
220
210
200
200
206
211
213
200
190
196
211
214
197
189
201
213
209
201
197
194
188
188
192
200
207
204
194
181
186
205
211
198
186
186
191
197
203
210
209
207
205
199
188
188
199
211
211
204
205
215
218
211
199
196
209
221
222
206
200
200
210
215
205
193
192
202
211
214
208
192
180
182
193
208
219
217
201
185
187
204
210
201
189
182
181
192
211
224
223
214
202
193
194
202
209
209
207
206
204
205
211
206
195
192
209
227
222
202
205
206
210
215
214
205
192
192
205
215
212
194
182
186
200
214
220
215
201
194
193
194
197
206
207
191
173
184
214
231
229
215
200
197
208
217
208
199
202
209
206
198
200
200
189
188
205
223
214
196
204
210
210
210
217
217
205
192
198
210
214
204
194
194
201
212
216
208
197
199
197
185
186
209
224
205
171
174
209
230
224
209
197
201
214
216
204
196
205
214
206
194
193
195
189
189
200
211
206
191
203
211
206
200
209
220
216
201
197
203
212
212
201
194
196
207
216
209
198
202
201
187
183
207
229
210
175
173
203
223
217
207
200
200
206
206
200
202
211
217
206
195
195
198
197
196
196
198
206
179
194
211
203
185
186
196
195
188
191
196
196
195
198
198
196
185
184
187
195
208
213
209
208
207
206
210
213
201
180
180
200
212
203
185
177
186
202
210
207
195
182
182
193
204
201
188
187
198
199
176
190
210
208
191
187
192
193
192
194
200
203
202
197
189
188
195
202
201
197
203
209
208
197
193
198
210
212
198
183
193
210
210
194
188
195
197
192
193
199
202
192
188
195
204
202
192
191
200
203
183
191
205
206
195
188
191
197
197
196
199
202
199
190
180
188
202
209
203
201
209
210
198
186
188
199
211
207
193
189
204
213
205
193
199
216
213
191
181
192
201
199
198
201
203
201
196
196
201
203
193
194
205
210
197
182
187
201
203
194
192
194
196
185
184
197
205
197
188
202
221
215
191
179
194
212
211
196
184
187
203
205
195
188
202
223
224
204
191
194
198
202
207
211
208
199
197
204
210
206
196
198
210
215
197
176
180
202
210
197
189
192
193
188
193
208
206
181
174
204
229
218
189
182
202
217
208
188
176
182
194
194
184
178
191
214
227
223
214
203
196
198
208
214
206
198
200
211
215
210
197
202
212
213
196
178
183
204
214
204
197
197
197
193
198
209
202
176
172
202
220
206
186
186
200
207
202
190
183
184
191
191
178
167
176
200
218
227
226
213
197
196
205
206
197
196
203
211
212
211
195
206
211
208
196
192
192
204
208
209
208
208
201
195
195
205
199
183
185
200
199
185
183
191
194
193
197
203
201
193
195
194
184
173
176
193
206
215
221
214
201
200
205
198
191
196
206
206
203
207
189
203
210
204
196
199
203
201
201
205
213
211
204
194
191
196
198
193
196
201
193
182
186
197
195
187
196
210
211
199
197
197
194
189
189
194
199
203
208
207
203
207
208
196
188
198
207
202
197
204
181
197
209
205
196
197
198
197
194
200
208
209
205
195
187
191
197
197
199
201
200
199
199
203
203
197
200
206
205
197
196
200
202
200
198
196
196
198
201
202
206
214
213
198
190
198
209
207
204
204
179
188
202
208
197
187
188
191
197
200
203
205
203
195
187
187
194
198
198
202
214
219
210
205
208
212
207
200
196
194
197
200
202
200
195
195
201
203
200
198
208
216
211
198
192
198
209
213
212
208
189
183
191
202
198
185
180
187
200
207
204
202
200
197
187
182
187
198
198
196
207
215
207
199
208
218
211
197
195
201
206
205
198
189
185
192
201
203
198
199
211
217
207
196
193
196
201
209
212
206
202
183
180
191
197
188
180
186
204
215
208
199
199
200
189
177
181
198
199
187
187
194
194
194
204
210
208
200
201
212
215
210
195
182
181
190
198
199
197
201
212
211
204
199
197
194
192
199
206
203
205
188
180
185
193
192
185
190
207
217
208
201
204
207
196
182
182
196
196
186
182
187
191
194
198
199
197
196
201
212
217
212
197
188
189
191
191
195
201
205
206
203
201
205
205
195
189
193
203
202
202
197
192
188
189
192
195
199
206
211
208
206
210
211
203
194
195
196
196
197
202
204
202
197
195
193
192
194
198
205
211
209
204
200
198
190
186
197
209
208
196
190
200
211
211
201
194
198
204
199
200
206
204
193
187
191
202
206
204
206
208
210
210
204
203
204
207
202
201
216
230
229
214
199
193
193
196
198
201
202
204
207
207
207
199
186
186
202
213
204
188
189
203
210
207
203
200
200
200
192
208
214
210
196
189
198
206
203
195
196
203
205
199
193
194
206
213
215
215
225
236
233
218
201
195
197
203
207
207
205
202
199
200
203
196
184
187
202
209
199
192
201
210
202
195
199
200
197
190
182
221
222
206
194
197
208
207
195
188
193
199
199
191
188
192
199
211
221
222
221
220
218
211
201
199
202
207
209
208
204
197
193
193
193
192
187
189
197
199
194
201
216
217
198
184
193
202
193
180
179
230
225
202
194
206
214
205
193
191
196
193
190
193
201
199
195
203
219
220
208
203
203
203
202
203
205
203
199
192
194
196
195
185
186
195
196
192
187
189
193
208
220
219
200
185
192
203
197
184
185
223
215
199
197
206
210
204
200
204
200
191
191
206
217
209
196
196
208
208
198
196
201
202
203
209
208
199
185
175
183
201
202
185
183
198
207
198
185
188
199
205
210
210
203
195
196
204
207
200
201
214
203
199
199
201
199
203
211
213
202
190
198
215
219
207
195
195
199
198
197
199
202
205
208
213
209
196
180
172
183
205
208
193
187
202
211
201
191
198
206
200
197
205
208
202
199
202
211
213
212
202
191
191
198
194
188
195
209
208
195
196
208
214
203
193
193
198
197
194
198
202
204
207
213
214
207
196
185
181
189
204
207
200
196
201
202
198
199
208
208
196
193
201
209
206
199
197
200
211
214
196
189
192
197
193
186
187
192
193
194
204
216
209
188
181
192
202
198
196
200
202
203
209
215
212
202
196
193
192
192
198
204
208
208
201
190
191
204
211
205
196
198
205
209
210
206
192
185
196
211
195
196
197
196
195
193
189
183
186
199
212
215
201
184
183
195
203
200
198
200
202
203
212
213
205
197
196
198
197
192
193
200
212
217
203
185
189
205
206
198
197
203
203
205
214
214
196
178
186
205
192
200
200
197
197
203
199
191
192
202
209
201
194
193
197
200
200
198
197
199
200
205
211
205
192
192
200
202
198
194
196
204
214
218
207
194
196
204
195
190
202
208
198
197
214
221
204
185
188
200
194
201
198
193
193
202
203
202
202
203
195
186
190
201
203
200
197
195
197
198
199
204
204
191
179
188
204
206
202
198
203
209
213
212
209
205
205
200
185
187
208
212
195
192
209
219
209
198
197
197
198
197
194
189
188
191
198
204
208
203
190
184
192
201
200
196
195
195
196
196
198
199
193
181
175
187
203
207
206
204
203
206
208
208
207
206
207
197
181
189
215
217
197
192
202
207
203
201
201
199
203
196
194
191
185
179
184
198
207
207
201
198
200
196
190
192
200
199
194
196
199
198
188
180
182
192
199
207
212
205
192
190
199
208
205
202
201
194
183
194
219
220
198
191
197
197
196
198
201
201
204
196
199
202
192
178
178
192
206
211
209
210
206
194
184
197
210
205
191
192
201
201
192
190
195
197
198
208
215
202
181
175
194
212
210
198
195
193
185
194
216
218
202
191
194
194
193
194
202
204
201
197
205
213
206
190
185
194
203
207
204
204
207
195
188
202
214
204
188
190
200
201
197
197
202
200
197
206
214
203
184
178
194
216
216
200
196
197
186
188
209
219
205
192
194
197
197
198
202
206
198
197
205
217
217
205
196
198
200
200
193
192
196
197
198
206
209
196
186
188
194
194
194
201
206
202
197
201
209
205
199
194
200
215
217
205
202
199
182
179
203
220
211
197
198
203
204
202
202
204
198
198
204
212
212
203
196
196
199
197
189
185
189
199
208
210
198
185
185
193
190
185
192
204
210
204
198
196
204
211
212
210
208
210
209
202
206
202
185
180
203
218
213
205
207
209
208
203
204
204
201
201
198
200
197
193
190
195
201
201
195
189
190
201
212
208
189
177
185
194
190
182
191
209
215
208
197
195
202
212
215
215
214
209
203
202
206
206
197
197
207
210
207
211
214
210
202
199
203
205
202
201
195
189
186
185
190
199
208
202
195
192
196
205
209
202
190
183
188
195
192
188
197
213
216
207
199
198
205
210
213
216
216
208
202
205
212
212
212
217
215
204
200
209
214
207
197
200
204
205
201
195
187
186
187
189
194
205
208
195
184
188
199
202
199
197
197
196
195
195
193
198
209
215
211
203
201
203
204
208
212
216
213
203
204
215
219
214
217
226
223
204
194
202
207
202
200
206
212
209
199
185
181
189
197
198
198
203
202
189
177
182
193
193
190
193
206
210
203
195
197
207
216
216
206
203
205
204
202
203
211
212
202
195
203
220
221
209
209
222
224
208
193
193
201
207
210
215
218
216
200
186
182
190
199
200
200
197
193
189
187
186
186
186
187
196
207
211
205
199
199
207
216
217
209
208
207
203
198
199
207
204
192
189
201
213
209
201
199
208
214
207
195
187
199
215
218
218
219
218
202
197
191
190
190
197
200
196
193
197
199
193
188
189
195
199
200
200
200
200
199
200
209
216
217
214
207
195
192
194
197
194
188
192
200
200
197
198
200
202
203
202
193
187
203
222
220
208
210
215
203
205
199
187
182
194
207
208
199
196
197
197
198
203
203
196
189
191
197
199
196
194
199
210
218
215
199
187
187
192
192
191
196
205
202
194
192
201
205
204
198
196
193
190
204
221
214
198
201
213
200
207
199
185
183
197
215
221
210
193
186
197
212
214
198
181
181
192
199
198
195
194
196
204
209
202
190
183
189
197
199
201
210
214
206
197
199
209
211
204
196
194
194
196
206
215
210
199
202
213
197
201
195
187
189
199
214
221
213
193
184
198
215
212
186
173
184
202
206
200
197
199
201
202
200
191
186
190
199
207
211
217
219
214
203
200
206
209
205
196
190
189
194
203
210
212
210
209
210
214
196
196
190
185
187
195
204
209
208
198
196
203
211
202
184
184
200
210
209
205
203
204
207
207
199
191
194
206
212
214
216
225
226
215
202
201
204
203
191
184
183
184
192
207
215
211
211
218
219
215
197
194
190
184
183
190
197
201
203
206
207
204
201
200
201
212
216
207
201
206
208
205
206
207
205
202
209
221
223
212
212
224
228
218
204
199
199
193
182
179
182
183
190
207
215
209
207
215
216
208
199
193
190
186
182
187
198
203
205
207
207
200
198
206
224
237
225
200
193
206
213
202
192
198
209
212
219
226
220
204
201
212
223
221
211
199
193
188
186
187
189
190
194
204
206
202
204
207
205
196
198
190
191
191
189
190
202
212
210
201
196
195
199
210
229
239
225
201
194
207
213
199
187
192
205
213
218
219
210
197
192
201
213
218
214
202
192
192
198
201
201
202
203
201
197
196
204
205
196
188
198
186
190
200
197
194
203
214
211
196
186
192
197
202
213
223
223
211
207
208
204
195
190
194
201
206
207
207
202
196
195
198
206
213
211
199
194
200
212
214
207
206
209
203
192
193
208
210
195
187
200
186
189
201
202
196
199
208
208
194
188
194
195
190
191
206
225
230
222
206
192
191
198
205
203
202
201
199
199
199
200
202
210
211
201
192
194
208
221
218
206
202
206
205
196
196
211
216
200
188
205
193
192
200
204
199
195
198
200
200
200
198
193
185
186
203
228
240
227
202
186
191
203
210
209
206
201
194
196
202
205
208
213
205
193
187
195
208
217
214
204
196
197
203
200
199
209
215
204
192
205
198
197
200
204
205
200
196
201
207
207
198
189
187
193
208
225
233
217
195
189
196
203
206
211
215
203
190
193
206
209
205
205
198
188
188
197
203
207
207
207
195
190
197
201
202
206
212
207
197
197
198
200
202
204
212
215
208
206
211
206
192
187
195
203
208
213
215
206
194
199
207
201
197
209
220
205
182
190
211
213
199
193
190
189
194
201
202
202
205
206
199
193
195
199
202
207
211
208
203
185
195
203
200
200
214
225
219
210
203
196
184
187
201
209
205
200
204
200
196
206
213
202
194
207
219
204
180
188
213
216
197
188
192
198
200
202
203
204
204
203
199
197
199
203
205
211
212
209
210
186
191
193
191
200
213
211
197
190
190
189
190
202
211
209
199
198
198
197
189
192
194
194
195
203
204
203
204
212
213
206
203
203
197
187
182
188
204
218
217
200
187
188
200
208
200
180
172
189
201
186
184
187
195
209
214
206
199
198
197
195
194
199
202
196
190
193
200
198
189
189
195
197
196
193
193
198
207
212
213
212
209
201
192
191
200
200
196
201
207
202
189
187
196
203
197
179
173
191
208
188
177
181
200
213
211
201
200
200
198
197
195
191
187
186
188
194
196
193
186
186
194
201
199
189
188
196
203
203
203
208
208
199
189
199
216
211
191
185
198
201
198
196
198
202
196
183
180
194
209
188
173
187
209
214
199
192
199
200
192
191
195
189
181
187
197
198
190
184
184
186
190
199
201
195
195
197
193
185
185
195
200
192
185
196
218
217
197
187
194
200
202
205
206
199
190
182
186
200
210
185
177
197
217
208
187
185
198
195
187
189
199
197
186
194
208
205
186
175
181
185
189
197
201
201
202
200
187
172
169
180
189
187
179
187
207
217
210
200
195
196
204
211
209
195
180
177
190
204
209
184
185
202
210
200
187
189
195
190
184
192
205
204
193
195
207
203
183
172
178
182
185
197
201
198
200
204
199
184
174
178
187
186
180
183
197
210
212
208
199
195
205
214
209
190
175
179
192
199
200
185
188
196
195
194
198
199
190
181
184
196
205
203
196
191
197
200
186
177
178
178
184
200
204
194
193
206
219
211
195
188
191
193
192
193
198
202
204
204
197
196
209
219
207
190
186
192
193
191
192
181
187
190
189
194
206
203
183
173
185
196
197
199
197
192
195
200
195
190
185
183
190
205
210
198
189
206
227
227
208
196
196
198
200
201
201
197
195
194
194
198
213
221
207
195
203
210
198
186
190
179
186
197
199
197
198
192
178
176
192
194
188
191
204
208
210
209
206
198
196
195
198
207
212
205
197
200
213
214
204
200
201
198
195
193
196
199
197
191
189
195
212
218
206
202
214
220
206
192
197
183
193
207
210
198
183
175
176
191
207
203
187
189
206
220
221
211
202
200
201
201
199
199
208
213
203
195
196
196
193
199
204
194
175
169
187
206
206
194
189
195
204
203
197
202
212
215
209
203
204
196
200
210
210
195
176
168
181
209
226
218
195
189
204
217
214
198
189
195
199
196
186
187
203
214
205
193
193
194
191
197
204
190
160
152
182
214
213
196
192
198
196
186
186
197
205
205
203
203
203
208
203
197
193
190
181
178
189
216
235
227
202
190
196
201
193
183
184
192
192
184
176
186
204
210
198
192
202
205
196
193
196
185
160
156
187
215
211
195
195
202
193
178
180
194
197
194
193
197
197
210
198
183
178
186
193
193
198
212
226
221
203
197
197
192
186
185
192
195
188
178
180
198
212
206
187
185
202
207
198
188
187
182
173
178
198
211
202
193
194
199
190
180
183
192
193
189
190
195
194
203
192
183
179
187
199
205
204
207
209
207
201
201
201
196
194
200
204
201
190
187
197
209
210
197
182
182
195
198
191
183
182
182
186
195
201
200
198
195
193
189
186
186
189
192
192
191
192
198
196
195
192
192
192
194
203
207
204
196
197
200
201
201
202
204
205
209
207
199
196
204
214
211
197
186
184
188
192
191
189
187
186
188
196
199
196
193
198
201
193
183
184
192
195
194
192
192
196
198
199
196
196
198
200
201
207
206
194
184
191
202
201
196
193
201
203
201
199
197
199
210
214
202
184
180
191
201
202
196
193
194
193
197
197
194
187
191
201
206
196
187
195
202
202
194
191
192
192
197
203
202
200
197
199
207
217
212
189
177
190
205
201
189
186
190
189
186
192
200
202
203
203
193
184
184
199
211
213
205
195
193
199
206
202
190
183
190
199
201
195
199
210
217
207
195
191
193
192
192
202
210
205
197
196
205
219
217
196
183
191
199
197
191
189
188
180
183
198
207
199
193
192
192
192
196
203
210
211
200
188
188
202
213
204
189
186
193
194
189
190
205
221
222
211
199
197
200
198
190
197
207
203
199
197
197
207
216
210
198
190
191
196
203
202
193
185
193
207
207
195
190
193
199
203
204
202
201
199
189
180
187
206
213
202
191
195
201
194
186
188
201
215
217
210
200
200
208
206
198
198
203
198
200
199
191
188
203
218
211
190
182
197
214
210
193
190
201
206
198
192
197
204
207
208
206
195
189
188
184
180
191
208
211
199
194
203
208
201
197
196
197
201
205
205
200
202
212
214
209
206
200
193
196
202
191
178
186
208
210
194
186
202
215
203
187
189
202
198
189
196
211
214
209
206
200
184
180
187
188
185
193
206
206
198
198
202
204
204
208
207
194
192
199
203
200
200
208
216
219
218
206
197
196
202
199
183
176
189
201
202
199
207
209
194
181
188
196
191
189
201
214
212
205
205
195
179
178
193
196
188
190
198
203
203
201
196
190
194
208
209
196
194
199
202
201
203
205
209
222
226
212
209
201
201
207
198
181
181
197
210
212
206
199
190
184
188
193
195
196
204
203
197
197
203
196
183
186
201
201
187
182
189
201
207
202
190
181
184
192
198
200
202
203
201
203
210
206
203
214
221
216
217
208
201
208
207
192
186
197
210
210
200
193
195
196
197
196
197
205
204
189
179
189
200
196
193
198
207
203
191
184
189
199
205
202
191
188
184
180
186
203
210
201
193
201
213
209
199
200
203
211
215
208
199
198
199
197
196
201
206
202
193
192
197
202
201
199
200
209
206
187
176
186
194
193
198
206
206
202
199
197
197
198
197
194
197
203
198
183
184
206
214
200
189
197
209
210
200
192
191
201
202
202
198
188
185
190
199
203
202
197
192
194
199
199
198
198
201
206
209
199
189
190
190
191
198
201
196
199
206
206
201
196
191
188
198
216
218
201
193
205
210
201
195
196
200
203
201
190
184
192
188
196
200
187
174
178
192
201
202
198
200
203
203
195
195
197
199
203
208
208
204
198
194
192
194
191
187
194
203
201
196
194
192
191
199
215
223
215
202
199
202
202
204
197
191
197
203
194
187
185
176
192
206
196
179
177
189
203
208
203
203
214
212
197
190
196
199
200
202
203
204
204
201
196
190
188
190
194
195
190
190
197
203
203
204
207
214
211
200
192
193
205
212
202
190
198
207
198
190
188
176
190
210
209
194
186
192
205
210
200
196
211
216
199
189
196
200
197
190
189
193
203
205
198
188
191
203
204
194
189
194
203
215
218
210
204
200
194
187
187
195
208
213
200
192
204
212
201
193
192
183
189
205
211
205
198
198
207
211
196
183
194
204
200
199
203
200
194
189
183
185
195
203
197
188
194
212
214
205
202
206
212
222
225
215
203
192
180
179
189
204
213
210
200
198
211
216
203
196
196
191
192
198
201
201
201
201
208
208
195
177
173
184
199
212
213
200
195
196
194
189
192
201
202
193
194
207
216
217
219
219
219
220
220
211
200
188
181
183
194
207
213
211
205
206
215
218
207
202
197
197
195
191
189
191
198
204
204
202
196
183
171
173
196
222
220
198
194
206
209
199
194
205
210
200
190
196
208
219
224
226
222
214
208
203
195
192
196
200
201
203
207
211
210
207
211
214
209
204
196
197
195
189
188
190
198
206
207
197
192
191
184
182
196
217
219
202
195
205
208
201
201
211
214
204
190
187
196
208
219
225
222
209
200
199
200
203
213
218
211
201
200
207
208
206
205
211
209
203
193
192
193
196
201
197
195
205
209
197
188
192
198
196
195
203
210
207
199
195
194
196
206
214
211
201
193
187
187
192
208
220
219
204
195
202
210
214
222
226
219
205
200
202
204
203
203
205
206
200
193
185
190
203
214
204
189
195
206
203
190
188
196
196
190
193
203
211
203
186
179
191
213
217
207
202
200
191
180
181
197
212
210
199
197
208
217
217
217
222
223
215
203
196
201
204
202
201
202
201
192
184
189
202
211
201
186
185
198
205
198
188
186
188
187
187
196
205
202
185
175
191
219
224
213
207
205
193
178
176
186
195
197
198
203
209
210
208
207
211
219
215
201
195
203
209
202
195
201
203
192
188
189
194
195
196
192
184
186
199
205
194
184
185
190
191
191
196
202
193
183
193
218
228
221
213
206
191
177
173
179
186
193
200
205
201
199
199
201
206
211
209
198
196
206
211
199
189
198
210
192
192
191
189
187
196
205
193
178
187
204
207
198
194
194
189
185
194
206
205
194
194
209
220
219
211
202
189
178
176
182
192
202
204
202
194
196
202
204
205
205
203
199
197
206
212
198
186
199
215
193
190
189
191
193
206
216
201
179
183
200
213
213
204
192
182
185
202
217
216
202
195
199
204
205
202
197
191
183
184
197
212
216
208
197
194
205
214
212
204
203
204
204
200
205
209
200
190
199
216
196
186
186
197
208
215
213
198
186
189
202
213
215
205
186
178
189
209
219
214
204
200
198
196
194
195
198
197
194
196
209
223
223
212
199
201
217
225
214
197
195
205
209
206
206
208
201
195
204
217
197
187
185
198
212
214
203
191
188
199
206
206
205
200
189
187
197
207
206
204
206
208
205
197
194
199
205
208
207
206
209
214
218
216
209
208
219
227
213
190
185
197
208
212
209
207
198
198
210
215
203
193
192
194
203
206
201
191
192
204
206
199
199
198
198
202
202
194
188
195
209
213
207
201
202
207
210
211
212
209
196
195
205
220
219
212
214
219
209
187
180
188
201
210
213
205
196
197
210
213
206
202
198
195
195
202
207
201
196
198
199
196
197
202
209
215
207
191
184
198
214
211
198
195
205
209
206
207
212
208
189
178
192
213
219
214
212
212
204
190
184
187
196
205
208
202
195
196
204
207
205
205
206
202
196
203
215
216
202
192
193
199
204
206
211
218
214
200
198
210
218
206
189
190
203
207
200
199
207
205
190
178
186
203
214
217
216
211
203
195
194
196
198
199
200
200
202
200
197
200
200
199
207
211
205
204
216
222
207
190
190
204
210
206
206
215
218
215
214
217
213
198
189
193
203
207
200
197
204
203
194
188
192
201
210
218
219
213
204
200
199
200
200
198
195
200
210
207
190
189
200
192
199
209
207
201
207
215
206
190
192
208
214
206
202
209
218
221
218
212
203
195
195
201
207
210
208
205
202
196
193
195
205
208
208
212
212
209
208
207
203
198
197
198
197
204
215
210
188
183
204
191
192
204
201
194
196
203
203
194
196
209
216
212
202
204
212
214
208
201
198
198
201
203
207
212
219
217
203
187
184
197
212
215
207
199
195
199
210
214
207
193
189
197
205
210
218
212
190
185
207
196
193
197
194
188
189
197
205
203
198
202
213
213
204
203
205
203
194
192
200
206
203
199
201
210
220
222
207
186
178
190
208
212
200
187
184
191
205
212
208
194
186
195
206
217
220
212
195
194
204
198
196
194
191
189
190
198
207
208
197
191
201
208
205
203
202
193
183
189
210
219
208
196
197
206
214
217
210
195
186
187
195
201
199
189
185
190
200
204
205
198
193
194
203
215
221
213
204
204
194
198
199
193
192
197
200
201
206
207
194
181
188
202
206
206
201
188
176
186
212
225
210
196
199
205
208
209
208
205
196
186
184
197
207
203
199
197
196
196
199
204
203
198
199
208
218
218
212
211
199
200
188
187
207
220
215
206
201
193
194
202
208
204
198
204
214
215
204
191
187
189
197
200
201
199
192
184
194
213
213
200
191
194
200
199
199
205
214
210
202
205
212
209
199
197
199
200
202
202
203
198
181
185
208
219
209
206
205
198
195
199
199
196
194
199
204
205
198
190
188
190
199
203
200
192
185
185
198
213
213
202
197
198
201
200
195
194
202
202
198
201
209
207
198
195
195
196
201
207
199
186
177
193
213
214
200
198
200
199
197
197
191
185
188
190
190
190
191
190
185
189
203
208
201
192
186
188
197
207
207
201
198
200
201
199
188
181
189
199
198
201
204
204
200
198
197
196
199
211
192
180
187
208
218
204
189
189
194
193
198
197
192
186
189
189
185
185
190
187
179
183
201
211
206
201
196
192
192
198
198
197
199
202
201
197
187
179
185
195
199
202
203
200
195
192
194
198
204
212
188
183
203
223
216
197
186
189
188
190
197
202
200
195
196
197
192
191
191
185
175
178
198
210
208
208
205
194
187
186
189
198
204
204
200
197
192
187
186
193
200
207
207
199
189
182
187
202
212
208
191
190
207
217
210
197
193
190
187
188
198
205
205
200
196
199
201
194
189
184
178
182
198
207
205
207
209
204
192
185
187
202
212
211
200
195
195
192
190
192
203
210
210
201
188
178
187
206
212
202
191
190
194
199
204
206
204
190
182
189
199
201
203
198
191
195
199
195
188
187
187
191
204
208
201
199
205
212
209
196
194
205
218
217
205
195
191
191
193
196
203
211
209
201
193
194
203
209
205
191
187
181
182
187
202
215
207
187
179
188
189
189
194
196
191
194
199
194
191
191
192
197
207
212
203
193
197
212
217
208
202
205
213
213
206
194
187
187
193
198
202
208
210
205
203
212
218
209
194
187
185
183
186
192
205
211
204
188
184
187
180
174
186
201
204
205
205
196
192
192
190
190
199
212
209
195
191
199
205
205
206
205
201
197
196
193
189
188
194
197
199
204
209
206
207
217
216
201
189
191
189
195
200
202
203
199
194
194
195
191
181
174
187
206
218
219
207
192
190
194
188
178
185
205
214
204
192
187
189
195
207
211
193
179
181
193
200
197
197
196
196
196
200
203
205
207
201
192
191
201
197
207
209
205
197
189
188
202
212
205
193
189
193
204
217
218
202
185
188
199
193
176
179
201
214
207
196
189
183
188
205
212
194
172
174
195
210
208
199
197
196
188
187
197
205
197
189
189
196
202
202
207
201
194
192
189
194
209
217
211
207
204
198
196
202
204
196
189
197
206
202
190
193
206
209
202
198
196
191
189
200
209
196
176
178
201
217
210
200
199
197
186
182
192
201
194
187
192
198
198
199
196
189
186
192
199
204
209
212
207
207
205
198
191
192
196
199
208
210
206
201
204
212
213
202
191
193
194
193
191
197
201
192
184
190
209
214
202
194
195
197
188
183
191
199
196
192
195
199
192
194
189
188
191
198
206
210
208
201
196
197
197
195
192
192
198
211
222
217
195
188
203
219
210
191
184
186
187
184
187
194
192
184
187
202
212
205
192
187
191
194
190
191
195
199
199
198
198
198
194
190
191
194
200
204
208
207
201
193
191
193
193
191
192
200
205
213
218
203
179
174
193
206
197
183
182
185
180
179
189
197
192
187
194
208
210
198
187
188
192
192
192
197
205
206
199
197
197
204
207
189
189
193
198
201
204
204
194
188
194
201
198
187
189
200
203
199
195
186
172
171
182
188
185
181
186
188
187
186
192
197
198
200
204
206
203
194
192
199
200
196
193
204
214
212
197
190
199
216
225
186
183
184
186
190
201
205
194
187
199
211
202
188
185
193
192
180
179
179
178
176
177
181
186
189
190
194
199
202
198
195
205
219
217
200
190
193
200
203
204
199
201
211
220
214
197
191
203
223
232
186
179
179
178
178
194
211
204
190
195
207
201
189
186
186
185
178
181
189
186
178
175
184
197
203
194
193
205
212
200
189
205
230
222
192
183
195
206
201
198
201
209
214
218
214
202
199
205
216
219
187
181
185
178
168
185
214
216
196
187
192
196
196
193
190
187
187
195
197
189
177
177
191
209
211
199
194
207
214
200
186
203
224
215
187
182
203
212
200
191
202
211
209
208
210
210
208
203
199
200
194
191
191
184
169
179
208
218
203
184
180
189
201
202
194
190
195
200
198
189
185
188
199
210
209
199
196
207
212
199
188
196
211
204
188
193
213
220
209
200
202
206
200
197
205
213
214
204
194
191
203
198
194
187
177
178
195
208
209
194
182
186
201
202
192
191
197
197
193
192
200
201
201
199
198
191
191
204
209
197
189
194
201
197
196
201
215
219
217
213
206
199
196
195
199
208
215
212
204
201
209
203
193
189
188
185
184
196
209
209
194
187
194
196
189
190
199
200
194
196
205
204
195
190
188
182
185
203
206
194
186
193
199
202
204
205
205
206
215
217
207
201
201
197
193
200
211
219
221
215
215
207
195
193
199
192
180
186
206
213
203
191
192
192
189
193
202
204
198
195
191
184
181
187
188
183
186
202
202
186
178
189
202
207
207
201
191
186
196
206
206
206
206
198
189
194
206
218
225
222
215
214
204
202
201
195
182
185
198
207
200
196
194
194
196
198
204
204
202
191
173
161
168
187
198
193
196
206
203
184
176
188
204
207
201
194
185
178
183
195
203
210
208
197
187
191
200
209
215
215
213
212
211
206
198
188
185
192
195
195
195
196
197
198
200
200
200
200
202
196
176
160
167
189
203
207
205
205
200
189
186
194
204
202
190
189
193
193
192
194
203
210
207
198
190
191
197
199
202
205
203
205
208
208
195
185
187
198
199
191
192
196
199
200
201
199
191
192
203
209
200
184
182
193
203
208
202
194
193
197
201
203
202
191
181
190
207
218
215
203
196
199
205
204
198
194
197
198
197
199
193
191
201
206
196
185
189
201
204
199
194
194
199
205
206
194
182
188
204
215
214
207
204
202
201
200
190
181
186
201
209
208
200
188
183
194
213
228
228
209
188
186
202
214
208
197
200
205
199
195
183
180
192
202
196
193
196
203
208
207
199
191
201
215
210
187
176
189
204
205
201
204
215
213
201
190
183
181
189
201
208
207
200
193
195
204
212
218
220
204
181
179
200
219
214
203
206
210
199
191
183
177
188
197
197
199
202
203
206
211
202
190
202
220
211
183
177
196
206
189
176
188
212
217
200
185
189
199
201
202
203
204
200
199
205
209
206
202
200
196
186
186
201
217
216
209
210
207
195
192
187
183
187
191
195
203
207
202
200
206
199
189
195
211
207
192
193
209
210
189
173
184
204
209
198
188
198
213
213
207
204
202
202
203
213
213
201
188
189
194
197
197
204
212
216
216
211
201
194
198
191
191
193
194
196
203
207
203
198
198
196
188
185
190
198
209
218
220
215
203
199
200
200
199
198
198
202
210
210
209
208
205
202
203
212
210
194
183
189
199
203
203
205
210
215
219
212
199
197
204
193
197
200
202
203
205
206
205
197
190
190
190
183
175
189
218
232
221
211
216
224
215
199
194
200
201
196
194
197
206
210
208
201
201
206
203
189
185
197
206
199
198
202
206
212
215
208
201
201
206
188
197
203
207
209
205
205
207
202
190
187
194
191
177
186
213
227
212
200
212
223
213
197
194
198
197
189
186
190
198
207
209
205
200
198
196
192
194
207
207
194
190
199
203
204
205
204
200
201
199
185
195
203
210
213
203
196
204
210
197
190
198
200
189
185
200
211
200
191
194
197
193
191
190
190
190
191
193
192
192
199
211
213
205
193
193
199
209
213
207
196
197
203
200
197
197
196
195
194
192
180
190
202
209
209
198
190
202
216
212
201
199
199
195
188
192
199
197
189
185
181
182
189
189
183
187
201
207
199
189
191
207
216
209
197
192
205
217
216
207
208
215
213
202
195
194
192
187
188
190
175
187
200
202
200
195
191
198
209
215
209
198
193
191
190
195
199
200
194
187
184
191
199
195
187
196
210
212
202
189
185
194
208
213
204
197
203
211
210
210
219
226
220
209
200
197
190
185
187
196
176
186
196
196
192
196
204
201
197
202
207
202
192
189
192
201
204
204
203
198
200
207
210
204
199
207
213
209
199
191
185
186
198
210
210
203
198
200
201
209
222
226
220
213
211
204
195
189
194
206
183
184
193
193
192
204
215
204
185
188
203
207
202
193
192
199
208
213
210
202
205
209
211
207
207
212
210
202
195
193
192
194
198
203
204
202
200
196
196
205
218
221
216
213
214
213
205
198
201
210
193
185
190
199
204
212
217
201
184
190
208
214
210
201
194
196
207
222
218
201
195
199
202
202
208
212
208
199
193
193
201
208
209
199
194
200
208
208
202
204
213
218
215
209
212
217
214
204
203
208
200
186
189
206
216
217
207
192
190
208
217
212
206
205
202
199
207
222
217
195
186
192
194
198
207
211
206
199
193
193
201
213
214
203
193
200
217
222
214
205
206
218
218
207
206
212
211
203
202
201
196
189
191
206
217
214
197
185
194
218
220
201
194
204
210
204
202
210
208
195
192
195
195
196
206
211
206
198
196
196
195
197
205
207
204
205
218
229
224
208
204
213
218
209
199
198
198
199
200
198
197
199
199
200
207
209
198
186
193
211
210
194
190
202
208
201
195
197
200
201
205
205
198
197
202
209
202
193
197
198
188
179
189
207
212
213
216
226
224
210
203
206
209
204
194
189
186
194
205
201
203
213
209
195
194
204
207
198
194
199
201
196
197
200
199
195
193
197
205
212
214
208
195
192
197
201
193
186
195
203
191
176
179
197
211
217
220
220
215
206
203
202
201
198
195
187
186
194
206
205
208
224
219
199
190
203
213
209
198
196
205
209
207
199
191
190
196
206
215
220
216
202
192
190
196
197
187
182
194
207
200
186
183
189
206
222
228
218
202
197
204
204
201
199
198
196
196
198
203
207
209
220
219
206
196
202
212
214
208
209
219
222
213
201
193
193
198
207
218
220
211
197
191
195
201
197
186
183
193
205
206
201
197
198
209
225
229
214
197
195
204
209
206
203
202
202
205
204
202
206
203
204
208
207
202
201
205
210
212
215
224
226
216
204
200
199
194
195
207
216
209
197
194
200
202
200
196
192
193
198
204
209
213
215
219
221
218
207
199
201
209
211
208
206
205
207
210
208
204
206
198
191
198
206
203
196
198
207
210
212
216
219
217
209
203
197
186
181
194
214
214
200
192
194
197
201
204
203
193
188
195
209
221
225
220
207
196
196
203
211
213
210
205
205
209
212
213
210
207
211
201
191
196
205
203
191
191
203
210
204
199
208
218
212
198
191
187
181
189
210
219
206
189
183
188
199
210
211
196
183
192
207
216
218
211
194
183
187
201
209
213
208
202
203
210
216
214
209
208
215
204
199
200
204
202
191
187
196
204
199
189
197
213
208
191
189
195
189
186
204
221
213
193
183
187
197
210
215
200
187
197
208
206
205
205
195
186
186
191
197
205
207
205
205
208
214
213
208
208
213
207
208
205
202
203
198
189
191
200
201
193
193
205
202
188
195
206
197
186
197
216
218
201
192
194
201
211
215
204
195
204
206
196
198
209
208
199
190
188
191
199
208
211
207
204
204
205
206
209
209
202
195
187
192
205
207
205
212
211
193
191
201
201
194
197
207
208
204
207
212
206
201
206
199
186
187
198
200
193
190
190
187
186
197
212
212
201
195
197
194
195
215
231
216
191
193
211
221
212
199
206
202
184
184
198
201
198
202
204
194
193
193
189
186
196
206
202
194
199
209
205
202
203
202
189
179
182
189
193
191
183
179
184
200
209
203
192
190
194
190
191
212
231
220
197
196
210
214
206
200
198
195
184
187
196
193
185
188
198
200
198
192
185
184
191
189
178
179
195
209
208
203
206
205
196
187
183
187
198
201
186
173
182
203
209
197
184
187
196
194
190
202
214
209
197
199
210
209
197
199
190
190
192
200
199
188
180
184
195
204
201
191
187
191
192
177
163
174
196
206
204
203
204
206
205
204
197
194
202
210
197
178
182
202
209
194
185
190
197
196
194
197
197
193
189
194
206
208
199
199
192
192
203
210
199
188
187
191
199
206
203
193
192
199
198
184
174
183
196
199
199
200
204
206
209
214
208
200
201
210
203
191
193
204
206
195
192
194
196
197
199
200
193
188
183
186
201
214
213
204
198
199
206
209
198
193
200
203
206
208
207
197
195
201
201
196
193
194
192
191
197
202
203
204
207
208
204
195
196
200
202
204
206
206
198
191
191
192
198
203
207
201
194
193
192
189
198
219
226
209
202
196
197
199
199
203
207
208
210
211
209
198
196
198
198
203
205
197
189
192
202
205
202
201
200
197
188
187
190
194
202
210
215
208
193
183
180
187
203
216
212
198
191
198
205
206
210
224
227
206
197
190
187
194
201
205
209
208
208
208
199
192
193
193
191
193
197
194
190
193
198
198
196
198
198
188
178
181
190
199
203
206
206
204
193
178
169
180
208
224
214
193
188
199
212
221
221
218
211
199
194
190
189
194
207
209
208
208
206
194
181
182
192
193
186
185
191
193
193
191
188
182
188
197
200
192
181
182
193
204
209
200
191
196
200
188
171
176
200
216
208
195
192
197
210
222
220
207
196
198
193
199
197
200
206
207
205
209
205
182
170
180
194
193
184
186
194
195
195
191
180
175
185
201
206
203
196
190
193
206
211
198
182
192
209
204
184
178
192
203
199
199
201
202
205
210
208
195
189
200
194
204
200
200
204
200
198
209
206
183
175
192
199
191
183
192
202
200
197
197
193
191
199
207
211
214
208
197
192
202
213
205
189
194
212
213
195
183
189
196
197
199
207
210
209
205
200
194
192
200
190
198
194
195
198
196
196
207
205
188
188
204
204
189
185
198
209
209
208
211
220
223
221
210
205
209
210
199
189
196
213
214
200
198
208
212
202
189
191
195
195
196
205
215
217
207
202
198
196
193
185
193
190
193
198
199
200
202
200
191
195
206
198
185
184
196
210
220
220
221
228
237
233
209
195
197
201
193
185
196
215
219
206
198
201
204
198
191
190
192
192
193
203
217
222
216
210
204
196
186
186
194
195
198
202
206
206
201
191
187
194
200
192
182
184
192
207
225
226
208
205
218
223
205
187
188
192
183
177
194
215
215
202
195
201
202
193
186
185
188
191
195
202
218
223
220
211
205
193
184
190
204
206
202
201
206
207
200
191
188
193
193
185
180
184
189
203
219
215
191
174
184
202
197
186
186
187
177
175
192
209
209
197
197
207
204
191
182
183
190
193
196
206
221
224
214
207
202
197
196
192
203
203
194
192
198
203
200
197
197
200
195
186
183
187
193
200
204
200
183
164
168
189
198
190
184
183
183
182
190
199
202
202
205
211
205
191
186
193
199
197
195
205
223
221
203
194
203
215
217
187
193
194
186
179
187
197
201
201
206
206
200
189
189
195
198
197
193
189
185
175
175
189
203
196
180
178
190
198
194
193
201
211
215
210
197
190
193
203
205
200
194
204
219
216
196
189
208
229
233
184
185
193
184
169
176
195
203
201
205
207
200
194
197
205
207
200
193
191
188
184
182
196
209
203
183
176
194
210
204
195
200
217
218
202
189
190
198
202
201
199
197
200
210
211
199
194
208
226
227
190
192
203
192
169
174
199
204
195
195
200
197
195
203
212
210
200
197
198
190
182
182
197
212
211
196
191
202
217
215
199
195
207
211
198
187
195
203
198
194
203
202
195
198
208
210
203
200
206
210
198
205
214
197
173
179
203
205
192
195
198
194
193
206
215
208
199
200
202
193
183
183
193
207
213
215
214
214
216
214
200
191
197
201
197
196
204
206
197
196
208
207
190
188
206
219
213
194
186
192
201
210
212
194
178
186
203
205
199
203
204
193
190
202
210
205
199
206
208
198
190
188
189
194
207
221
223
217
213
208
197
190
192
195
199
204
211
211
202
203
212
209
191
185
200
218
218
201
186
188
192
201
201
189
182
189
200
205
209
215
207
191
189
199
205
205
206
208
208
201
197
194
188
189
199
209
210
210
207
199
194
194
196
196
197
205
209
207
204
205
212
210
197
189
192
206
217
213
201
194
178
187
192
192
188
188
192
201
209
212
204
193
192
196
203
206
207
206
198
192
189
187
185
193
199
191
189
198
204
194
193
201
207
201
196
196
197
192
190
198
204
207
205
195
187
193
212
219
210
202
177
180
195
200
195
184
184
193
198
196
197
200
200
201
204
207
203
194
186
183
180
177
181
199
207
192
180
193
202
194
194
206
212
203
190
187
183
179
183
193
198
205
207
200
190
191
205
213
211
206
189
184
197
206
197
185
183
192
191
184
191
207
211
205
203
203
195
184
184
186
185
178
181
201
211
198
186
191
199
196
197
207
213
205
192
187
182
181
191
199
199
200
206
204
198
197
204
206
205
207
202
193
199
206
201
190
190
198
194
182
189
207
211
205
202
200
191
186
192
203
203
193
190
200
208
203
191
189
192
197
204
211
210
202
195
194
192
194
204
210
202
196
200
205
208
209
209
207
205
208
207
198
200
201
199
198
201
207
201
193
192
197
199
200
201
199
193
194
203
210
211
207
203
202
202
199
189
182
186
198
209
212
207
199
199
204
203
202
211
215
204
194
196
203
210
216
217
211
206
205
198
197
199
198
194
201
210
211
203
198
195
187
187
196
201
197
194
200
204
198
198
203
209
206
201
195
189
184
188
200
207
209
203
197
200
210
209
201
205
211
204
194
191
196
209
220
217
206
200
200
186
194
201
195
189
200
211
204
194
196
199
190
184
194
200
195
193
200
198
182
177
193
209
210
201
198
198
197
198
201
201
199
197
193
195
206
206
197
198
207
208
199
189
190
207
219
210
194
193
201
184
194
202
196
191
200
207
195
183
192
203
199
192
195
200
198
198
202
197
180
180
198
207
205
203
210
213
209
202
197
193
189
188
188
191
199
199
195
198
208
212
206
193
192
208
221
206
185
190
206
187
195
203
204
204
204
201
191
183
189
201
205
198
193
200
207
209
207
198
192
203
213
206
195
203
220
220
206
192
191
190
184
182
184
191
197
194
194
202
212
215
210
200
198
210
221
205
184
192
211
190
193
202
211
217
208
194
192
190
185
192
203
202
191
197
212
216
206
196
204
224
224
203
190
202
217
211
191
181
189
194
187
180
185
198
202
194
193
201
205
205
205
206
205
209
215
204
190
199
211
189
192
196
209
216
203
190
198
197
183
183
200
202
190
189
205
209
193
185
203
223
216
194
186
196
204
199
189
187
193
202
197
189
193
204
206
198
197
199
194
187
197
210
205
203
206
204
198
204
207
188
191
196
198
198
188
185
202
206
190
185
199
203
191
186
193
193
177
175
194
203
192
180
180
187
190
195
205
207
203
205
207
207
208
208
206
203
203
201
188
179
196
212
206
197
202
203
203
204
204
184
195
201
191
177
172
181
203
210
199
194
200
203
196
187
189
187
177
178
194
197
183
173
175
178
184
202
225
229
213
204
210
219
219
208
199
203
208
206
194
192
206
216
208
198
200
208
207
204
203
180
200
209
191
171
172
189
206
209
204
201
201
201
195
192
197
195
187
188
202
209
197
182
176
179
189
208
228
232
217
202
204
216
220
210
199
198
202
205
207
210
219
220
210
202
204
214
213
205
204
180
203
216
199
179
182
201
209
204
198
197
198
201
197
194
203
210
204
197
206
222
219
198
184
186
196
205
215
223
217
204
197
205
212
211
205
197
191
195
210
223
224
216
210
209
210
216
215
206
206
189
205
215
203
190
196
213
216
202
191
190
196
203
198
192
202
217
217
199
194
213
225
211
196
198
200
197
199
211
214
206
200
201
202
205
207
201
184
185
203
218
217
207
208
212
215
215
211
204
207
200
205
210
203
193
198
214
218
207
197
194
198
202
199
195
202
217
221
198
177
190
210
208
205
208
203
189
188
198
203
204
208
210
200
194
205
204
190
186
197
208
208
201
203
212
216
215
207
203
205
201
202
204
200
191
195
208
214
213
213
208
198
196
202
208
208
212
216
197
172
174
190
198
206
215
205
187
183
190
192
197
212
222
204
189
196
205
197
192
195
204
204
203
200
205
210
210
204
201
198
194
197
199
195
189
193
200
205
211
221
216
196
188
202
218
214
203
204
200
187
183
185
189
202
213
206
189
182
182
185
191
210
220
206
189
195
203
201
199
202
209
209
208
197
195
198
202
205
205
194
192
200
198
187
185
193
198
197
203
212
210
194
188
202
215
205
190
192
206
209
201
190
189
196
201
199
191
184
182
185
194
206
210
200
193
200
203
199
199
210
219
217
204
191
185
188
195
206
210
194
199
212
201
180
177
191
199
195
194
201
203
197
196
203
202
189
179
191
213
223
210
195
190
190
192
194
195
188
186
193
204
207
200
191
196
207
208
198
198
213
226
220
200
186
184
188
197
208
210
195
213
226
207
177
173
188
195
196
195
203
210
210
209
205
194
181
178
194
217
223
208
194
195
193
190
194
199
194
191
199
209
209
199
193
200
213
213
202
197
210
225
221
203
191
192
199
203
206
206
198
214
225
207
182
177
189
195
197
199
216
228
223
210
204
199
190
183
192
211
216
204
195
199
199
195
197
199
195
194
202
207
206
204
206
212
212
208
202
201
211
222
222
209
200
199
204
206
204
204
205
201
210
203
190
189
197
199
198
205
224
235
221
199
196
207
205
188
184
201
215
209
199
200
199
197
198
196
193
194
203
207
206
209
222
222
209
197
198
203
209
219
223
216
207
204
207
206
205
208
215
188
193
198
202
205
206
206
205
207
218
220
205
186
186
202
206
190
180
195
216
217
203
192
190
190
193
193
188
190
202
210
207
207
218
220
201
189
193
202
209
217
224
218
207
204
208
206
205
214
224
186
189
198
208
211
209
209
213
213
206
197
188
186
187
191
194
192
188
197
215
216
198
184
183
190
194
193
186
186
202
218
214
201
203
206
196
191
195
198
200
210
217
217
210
210
211
208
205
215
225
197
197
202
208
209
207
207
214
214
200
184
184
199
198
186
184
193
197
202
210
209
193
184
189
198
200
196
189
187
202
222
220
199
192
197
198
200
201
195
190
196
210
217
218
217
214
206
204
213
217
211
210
202
202
208
208
202
204
207
203
191
195
211
212
189
181
195
206
206
206
202
194
193
201
209
206
197
191
191
201
217
218
203
195
198
203
205
203
197
190
193
203
216
222
220
210
201
203
210
208
203
196
191
199
204
200
196
200
195
183
184
192
190
190
192
194
187
190
206
215
201
190
197
196
175
170
194
221
216
192
179
180
183
189
196
199
189
182
189
194
198
208
218
209
196
195
199
200
200
206
207
204
191
188
194
194
188
187
187
188
194
192
179
180
195
198
186
185
200
208
196
189
199
199
176
160
175
203
209
191
169
166
177
192
200
197
187
182
186
194
200
210
216
211
202
198
197
195
197
205
198
202
188
183
185
184
175
175
186
201
204
193
181
187
198
188
171
179
202
209
199
196
203
200
180
169
176
193
204
196
174
161
173
197
207
197
186
187
194
200
201
200
198
196
199
202
198
193
191
194
187
193
188
180
180
179
176
175
190
207
208
192
190
202
200
175
160
178
204
207
201
203
206
198
185
183
189
196
204
203
186
168
173
197
210
202
194
198
199
199
200
193
183
179
186
196
198
195
191
189
182
184
186
181
179
184
191
189
196
209
206
192
193
207
200
176
167
185
200
197
196
207
210
199
189
191
196
198
203
205
198
183
180
193
206
207
205
202
198
197
199
194
183
181
186
190
195
201
204
199
189
185
187
188
180
188
205
206
203
206
203
190
191
200
202
194
191
195
193
186
193
206
205
197
192
189
187
188
191
199
200
194
187
187
196
205
207
201
199
200
201
195
194
197
199
192
188
203
220
211
195
189
190
191
184
189
208
213
209
205
202
190
188
196
205
209
203
198
189
187
196
202
194
190
190
187
175
172
178
189
198
197
192
185
185
195
199
200
205
208
205
195
198
210
213
202
194
207
223
216
198
195
194
191
188
189
203
213
212
205
194
190
191
194
200
202
197
193
191
194
199
195
185
183
189
187
173
167
176
191
198
194
189
187
187
189
190
198
212
215
204
193
196
207
214
213
210
210
214
209
198
199
194
194
197
196
199
210
210
197
187
191
194
192
185
184
185
193
196
196
193
188
186
186
188
188
183
180
189
201
199
184
181
195
206
199
189
195
208
211
204
199
198
200
205
219
224
214
201
199
196
201
195
196
205
202
198
205
204
188
180
191
195
184
170
170
186
198
199
192
184
188
201
201
193
194
197
199
203
207
195
175
176
204
225
214
192
188
197
203
206
209
207
198
201
218
228
213
192
195
194
202
196
196
206
204
194
197
196
186
183
193
194
176
166
179
200
207
197
187
188
202
218
214
200
198
208
213
212
205
185
168
177
210
231
218
192
180
190
204
209
212
211
205
206
220
224
206
189
195
189
198
194
194
199
199
191
191
190
188
188
197
191
178
179
198
211
206
194
193
205
221
224
212
197
198
207
213
212
203
183
173
186
209
219
208
188
180
192
205
208
208
208
212
216
220
215
201
190
189
187
197
196
193
194
194
193
189
185
184
193
195
189
183
190
203
207
200
196
200
215
222
216
200
191
195
200
204
209
208
195
187
192
201
202
196
188
188
195
201
201
201
204
212
216
216
211
200
189
184
189
203
202
194
190
196
199
192
180
181
191
193
190
187
191
193
192
193
198
201
203
201
198
192
192
196
197
198
203
210
208
200
195
195
194
191
193
194
194
194
194
198
204
208
209
209
205
196
187
181
192
208
209
196
189
197
204
195
182
180
191
193
190
186
183
181
183
193
201
200
185
177
186
195
198
199
198
196
197
202
208
203
194
190
193
196
198
198
193
190
195
202
206
207
204
201
197
193
185
184
192
203
202
191
190
197
201
197
191
187
190
195
194
188
181
184
190
198
202
197
181
174
188
202
202
201
200
199
189
184
195
200
194
192
195
199
200
200
198
198
198
197
202
204
200
192
190
190
192
195
187
194
194
192
191
192
193
197
198
197
192
192
197
196
193
197
205
203
198
193
188
187
198
206
200
191
193
200
189
178
187
197
193
192
195
196
194
196
203
205
199
192
193
200
199
189
186
192
199
203
184
190
199
200
192
185
188
195
200
201
193
191
197
204
207
214
217
207
192
188
189
197
206
207
197
183
184
195
195
190
192
194
193
194
197
193
186
190
197
203
199
187
185
197
203
195
191
194
200
205
189
196
212
212
194
183
186
189
193
200
201
194
195
204
213
216
216
209
198
189
187
195
202
202
197
193
190
193
201
206
202
191
185
197
206
196
185
183
187
195
197
187
180
192
207
208
199
192
194
202
192
205
222
217
193
184
190
189
186
200
211
201
193
198
211
212
208
210
210
198
187
188
193
196
200
210
209
200
202
212
205
184
180
200
215
207
193
185
183
187
198
192
180
187
207
215
205
189
185
196
191
208
221
210
188
185
197
195
192
204
215
204
190
195
209
208
203
213
221
209
194
187
187
188
202
221
220
203
200
207
201
185
183
198
211
209
203
196
185
186
201
199
185
185
201
214
209
194
186
192
180
200
212
202
184
187
201
207
204
206
208
198
190
198
210
210
202
208
218
214
203
193
187
191
202
213
211
199
196
201
200
195
194
195
197
200
206
204
192
189
200
203
192
187
193
204
209
202
192
191
167
188
203
200
186
185
199
208
208
201
198
192
192
200
213
211
197
193
202
208
207
197
195
203
206
198
188
189
198
206
209
209
203
193
186
190
196
198
193
191
194
198
198
194
189
193
206
209
198
189
169
181
199
203
191
184
191
201
199
193
196
200
202
205
209
205
187
176
185
201
206
199
200
213
217
193
174
181
204
218
220
214
205
194
186
186
185
187
192
192
188
188
196
201
196
195
204
208
197
189
182
184
195
202
193
185
188
192
191
191
202
214
215
209
205
197
184
174
183
201
206
198
198
214
220
199
178
182
204
220
222
212
201
198
200
197
185
183
194
200
189
183
194
206
208
206
205
202
192
191
198
190
192
197
195
190
189
192
191
193
206
217
219
211
204
199
193
190
196
204
206
195
192
203
213
204
189
189
198
210
215
209
202
203
213
213
198
187
195
205
200
191
193
204
215
220
213
200
194
195
206
198
196
195
194
193
193
195
194
194
198
207
208
203
203
211
212
207
202
201
202
194
192
193
202
203
197
191
194
200
207
208
205
207
220
228
214
194
195
208
215
205
193
195
213
227
220
202
194
198
198
203
205
197
190
191
197
197
189
187
190
194
190
189
201
218
221
205
191
190
194
194
191
190
195
200
199
196
195
197
202
208
206
206
215
228
220
199
193
210
224
214
192
183
201
222
219
202
196
200
186
201
209
197
185
188
195
191
177
176
190
192
182
179
198
216
212
190
173
176
191
197
194
188
193
202
203
201
199
198
198
200
203
201
203
213
215
204
200
211
221
212
190
178
191
210
212
201
200
200
180
196
206
194
184
187
192
185
173
176
195
204
191
183
197
210
201
179
168
175
195
205
199
190
194
210
213
203
195
194
193
193
194
193
191
199
207
208
211
214
214
206
190
180
186
204
209
206
204
203
184
195
197
192
189
188
186
185
185
186
202
212
204
195
203
208
198
184
176
182
200
211
204
194
199
217
217
196
183
188
189
188
187
187
189
193
200
211
221
219
211
206
200
191
191
202
211
212
210
205
192
192
188
191
199
192
181
190
200
195
198
210
211
204
205
206
201
195
187
192
205
214
208
198
203
215
208
184
175
187
194
188
185
187
198
203
204
208
218
216
208
210
212
206
199
204
212
213
214
210
197
190
183
190
199
192
182
196
207
194
190
203
209
203
199
199
197
193
191
196
206
209
205
203
205
208
198
182
179
191
200
195
188
197
213
217
208
206
208
206
201
210
221
216
206
207
209
212
216
215
200
194
186
186
186
184
186
202
207
193
187
199
206
199
190
187
185
183
188
198
200
196
194
199
204
202
195
195
195
199
204
203
200
208
222
223
210
202
203
200
193
204
220
219
210
210
211
213
216
216
200
203
199
187
176
176
190
206
209
197
192
200
205
199
189
181
178
177
188
202
202
187
184
193
200
197
200
210
210
205
207
210
211
214
218
215
203
200
204
202
194
201
215
216
211
214
223
222
216
210
196
212
214
194
175
175
191
206
211
203
195
196
203
202
193
184
181
181
191
206
207
193
182
187
193
195
199
211
214
210
210
212
212
210
208
205
201
200
203
203
201
201
207
208
207
215
229
229
213
204
192
215
222
204
182
180
192
205
210
203
193
189
200
204
197
191
191
190
192
203
213
206
190
185
186
188
191
201
212
215
215
213
206
201
202
203
201
196
196
202
203
202
199
199
201
211
225
224
209
203
191
212
218
203
186
186
199
210
211
198
185
183
194
200
195
192
198
198
193
195
210
215
201
188
184
182
183
193
205
215
216
214
206
197
197
205
205
195
190
195
200
196
189
190
198
206
210
209
204
205
193
206
208
195
179
184
204
218
212
196
184
184
192
195
194
195
201
204
194
189
203
215
205
195
189
185
184
191
201
202
205
216
218
206
194
201
205
196
190
191
193
186
179
186
200
203
202
197
198
208
192
198
199
185
171
182
211
225
213
197
192
191
190
193
198
200
200
201
198
191
198
205
204
203
202
196
190
193
194
188
194
219
234
215
189
192
199
193
191
191
192
184
179
189
204
208
204
197
198
208
189
192
193
183
173
186
211
223
212
202
198
194
187
190
204
205
194
195
203
203
201
198
197
204
208
202
198
195
189
181
190
221
237
213
186
188
196
191
190
197
199
193
187
194
206
212
209
207
206
204
189
191
191
184
179
190
206
214
208
200
196
192
188
194
204
198
183
185
205
214
205
193
195
202
201
200
202
199
189
184
201
225
226
203
186
194
198
189
188
203
213
204
193
193
204
211
213
212
212
204
194
193
190
186
185
192
200
207
204
194
187
188
194
202
202
188
172
179
203
215
204
191
195
195
194
200
210
205
192
193
211
224
213
193
190
201
202
190
192
211
222
212
196
193
199
206
210
212
210
202
201
201
195
188
187
190
196
201
202
193
188
193
204
214
209
188
170
178
200
209
196
190
199
196
192
206
221
213
198
198
208
212
205
197
197
200
195
193
201
216
224
214
200
198
201
203
205
204
201
199
201
203
198
191
191
194
196
197
196
193
197
201
209
219
221
203
183
181
196
202
195
194
202
198
195
208
222
214
202
200
198
195
199
206
207
194
182
189
207
219
222
215
207
204
203
202
200
197
193
198
193
200
199
198
199
205
203
193
188
191
202
203
199
209
224
221
199
189
194
200
200
201
202
199
194
203
210
205
204
205
194
183
188
207
210
191
178
187
202
214
219
219
211
205
205
204
201
193
192
201
186
197
200
202
207
214
209
196
185
190
198
193
183
191
214
223
209
196
196
199
201
201
202
197
191
193
195
195
203
211
202
182
178
194
206
201
193
192
192
201
213
220
211
203
205
209
203
194
196
207
187
197
201
202
206
214
213
204
195
193
189
181
178
185
199
206
205
200
198
197
195
193
197
200
198
195
190
190
200
213
214
195
177
180
197
211
217
207
190
187
206
219
214
206
208
213
207
198
201
207
195
200
200
195
196
204
210
212
210
202
189
181
191
200
196
187
189
197
199
192
184
184
194
209
213
205
192
186
194
210
216
205
188
181
191
213
231
226
198
182
194
211
215
214
215
215
207
205
205
204
204
204
195
189
191
200
203
209
215
210
195
192
211
222
202
180
178
192
199
192
181
181
194
214
223
211
190
181
190
203
208
207
201
194
192
205
225
230
212
191
188
201
213
219
217
211
209
208
209
204
195
199
202
202
201
201
197
185
175
179
193
197
190
184
185
185
186
195
200
191
179
178
189
195
180
164
173
202
215
203
192
189
186
176
176
185
187
186
191
202
202
194
190
191
200
204
197
188
194
208
206
217
207
198
198
197
193
178
176
189
205
201
181
177
194
200
197
198
200
191
175
177
194
198
181
167
176
195
203
195
192
192
190
182
182
186
186
184
188
206
211
198
184
191
208
208
193
186
196
206
209
221
205
189
189
194
183
173
182
201
213
204
187
192
208
208
201
204
208
197
181
185
197
196
178
176
186
193
188
182
188
197
200
196
192
189
185
182
191
210
216
194
177
189
214
213
196
191
196
195
198
206
193
180
186
194
185
174
185
207
216
206
201
211
211
196
192
208
212
199
186
196
203
190
171
174
191
197
184
177
187
202
207
204
198
194
190
188
194
207
211
190
173
186
210
212
199
195
196
191
183
183
181
179
185
198
196
181
182
202
212
206
206
211
201
181
185
206
209
192
185
199
206
191
171
171
187
197
191
184
190
204
206
198
197
202
203
193
190
197
200
189
181
191
206
206
196
195
200
199
177
175
181
186
189
199
205
190
178
191
203
199
196
200
192
185
189
203
202
188
185
193
196
191
183
176
180
189
195
193
195
201
197
189
193
208
213
199
188
188
190
192
194
201
203
198
189
190
202
207
184
184
194
197
192
194
203
194
181
184
193
192
188
191
198
199
199
199
196
193
194
187
177
184
195
192
180
182
193
198
197
193
187
182
190
208
217
207
194
186
185
194
206
208
203
193
184
187
201
205
195
196
201
201
193
191
196
195
188
188
189
190
190
194
204
206
197
191
193
202
206
188
170
178
201
205
189
180
188
198
199
191
185
186
193
204
215
217
205
188
184
198
211
210
198
192
192
195
197
196
199
201
198
199
198
195
194
194
193
190
192
195
195
196
197
196
188
185
191
203
208
197
184
183
194
202
197
186
188
193
195
189
191
200
206
203
211
220
212
194
190
205
214
206
194
196
207
209
202
194
197
195
191
194
204
204
196
194
194
194
196
201
197
186
180
183
187
189
190
194
198
202
204
197
189
195
201
199
190
184
181
183
195
214
218
206
204
214
213
202
201
210
215
206
196
201
216
217
205
195
195
193
188
192
205
209
199
195
194
194
197
198
191
175
171
187
201
197
187
184
189
200
212
203
186
191
206
209
197
177
164
172
196
219
220
204
195
200
209
212
213
212
210
207
205
206
213
212
203
200
194
196
191
191
198
201
200
194
192
190
190
188
183
178
187
204
211
193
178
178
185
192
197
194
187
192
204
213
205
182
160
166
195
214
209
198
191
193
205
216
215
205
202
205
207
205
201
202
203
204
193
197
196
191
191
196
200
197
188
187
185
183
184
193
209
217
204
180
171
182
190
186
182
184
191
197
199
208
214
201
177
176
194
201
194
192
193
196
206
210
205
198
199
202
203
195
192
196
207
206
191
196
198
192
186
193
201
195
184
184
187
188
189
201
215
212
189
168
173
189
194
183
175
184
198
201
197
200
214
214
200
192
196
193
186
192
204
208
206
199
195
197
202
200
193
188
188
196
206
206
188
191
194
194
190
194
199
189
180
184
194
197
195
200
202
198
183
174
183
198
198
186
182
195
206
205
196
197
203
208
207
205
199
189
185
197
213
218
206
193
191
200
204
198
189
188
188
190
198
201
186
184
187
192
198
198
195
188
183
187
195
199
197
191
191
192
190
189
194
202
200
193
195
204
209
207
202
197
186
186
198
207
200
185
184
198
212
215
206
196
192
198
200
194
192
191
188
186
189
197
185
182
183
193
204
201
192
191
192
190
188
192
197
193
188
197
205
201
196
197
198
199
201
205
205
204
204
199
179
170
188
203
195
182
181
191
200
202
203
201
197
193
191
192
194
196
193
185
183
190
186
183
185
197
208
200
188
194
199
193
184
185
192
191
188
201
213
209
194
191
197
201
204
203
200
196
196
197
186
179
189
196
190
183
188
188
187
185
194
203
200
190
186
191
199
202
198
191
186
189
186
183
188
202
208
198
187
190
198
197
191
189
190
185
184
195
210
211
198
190
194
200
202
202
197
192
188
190
196
201
198
188
183
191
202
196
181
175
185
196
198
190
188
196
204
204
201
197
193
193
187
182
192
204
204
193
187
189
193
197
200
199
190
181
181
191
203
209
207
201
198
197
198
196
195
192
187
185
196
208
202
183
181
203
219
209
189
179
179
188
194
196
195
201
203
199
195
196
200
202
191
185
191
203
202
193
192
193
192
194
201
201
191
185
188
194
198
204
213
213
205
196
194
190
191
192
190
186
191
202
199
187
189
210
222
215
201
192
183
183
194
202
202
201
199
194
189
195
204
208
201
195
195
201
197
192
197
202
199
190
188
190
190
192
201
202
195
196
207
215
209
198
191
188
186
192
193
186
186
196
199
198
201
209
211
207
205
202
192
188
199
206
204
198
195
191
191
197
207
209
207
207
202
200
194
189
196
206
201
185
177
182
190
199
205
204
192
186
198
212
212
200
196
192
192
193
191
185
190
203
208
205
203
203
201
199
199
203
200
198
200
202
201
198
191
190
193
201
204
204
208
212
206
198
190
185
191
199
199
190
185
188
193
200
202
195
185
184
196
211
211
202
197
199
201
197
189
187
200
216
217
205
195
198
200
196
192
199
206
204
195
190
196
202
197
190
193
200
202
197
202
205
202
192
189
186
188
191
197
201
202
201
203
202
194
186
186
191
201
207
207
199
194
197
205
202
192
191
204
219
218
200
190
197
204
199
192
196
204
201
187
181
192
205
204
195
193
194
195
193
192
195
193
190
188
188
187
187
197
211
213
209
209
207
198
192
195
202
203
201
199
194
188
192
202
203
199
197
204
210
208
198
195
200
206
206
202
198
197
195
190
187
193
205
211
206
195
189
193
195
187
187
188
189
189
189
186
187
194
206
208
207
208
208
208
208
208
201
192
190
191
190
185
187
195
201
201
202
201
200
200
201
203
204
206
213
214
201
190
193
205
205
199
204
217
219
202
191
197
205
183
184
193
193
187
185
187
186
185
188
196
199
198
198
210
221
211
184
171
183
194
192
185
186
188
195
198
202
203
199
198
204
209
205
205
215
219
204
190
199
218
220
205
204
216
221
208
198
206
212
179
185
194
191
181
182
187
185
173
171
187
198
193
189
200
216
199
166
160
184
203
198
188
184
184
189
195
201
204
204
204
205
208
205
204
210
215
209
200
204
214
213
204
203
206
209
210
213
214
209
175
186
189
181
174
177
187
187
177
171
186
201
197
190
196
202
186
164
167
189
201
198
191
188
183
186
194
198
204
205
205
204
204
202
199
202
209
215
216
209
200
195
196
197
191
191
209
228
222
203
175
185
185
173
171
175
184
194
194
186
190
202
204
201
197
193
184
183
188
191
188
188
195
194
188
190
195
194
197
204
204
203
200
197
195
197
205
219
227
214
194
184
192
194
184
186
212
234
224
200
179
188
184
179
179
179
182
199
209
199
192
199
208
210
204
194
193
205
206
192
178
185
203
206
196
195
194
188
190
200
203
198
196
195
197
200
204
216
226
219
199
190
193
195
188
190
209
225
219
205
186
190
188
190
192
189
187
200
210
200
192
197
206
209
203
196
198
213
213
195
182
192
211
213
203
198
193
185
184
195
202
196
192
197
207
210
205
204
215
220
210
198
196
198
200
201
202
208
211
211
193
194
196
199
201
198
196
202
206
195
191
199
205
204
199
193
195
206
207
197
191
199
213
214
207
201
195
185
181
191
202
198
189
198
216
218
203
196
206
218
212
198
196
203
210
207
197
197
205
211
196
199
201
203
204
205
205
208
207
196
192
200
206
203
195
189
190
197
199
197
196
198
207
210
211
205
197
187
183
190
201
201
193
198
213
214
200
193
204
214
206
193
193
204
213
212
202
200
202
204
195
202
203
203
204
204
204
207
209
202
193
195
203
205
198
189
187
190
193
194
192
191
198
205
207
202
196
189
187
193
206
207
197
197
204
204
201
200
205
203
193
187
192
202
208
211
209
205
202
200
190
198
201
202
203
199
194
201
209
204
192
188
194
203
203
195
188
189
192
196
192
189
191
195
194
191
189
189
191
201
212
212
200
195
197
200
205
212
208
194
185
187
194
197
200
207
210
208
203
204
185
189
193
200
202
196
190
196
204
199
191
183
185
196
203
199
192
194
201
205
201
195
192
187
183
184
191
193
196
204
212
211
203
198
198
200
211
219
210
191
184
190
193
193
193
202
208
207
206
212
182
182
188
197
197
193
192
197
198
195
193
189
184
187
196
196
194
200
212
215
211
206
199
188
182
191
204
205
202
201
203
206
207
207
200
199
207
217
210
195
190
193
192
190
192
200
207
207
207
215
187
182
186
193
192
192
197
200
196
194
199
198
187
183
189
190
193
206
220
220
212
209
204
197
194
204
218
219
208
195
192
202
211
211
200
193
198
207
208
201
196
193
191
192
198
206
211
209
207
210
192
189
191
192
190
191
199
202
199
198
202
202
189
181
183
185
192
208
220
216
207
205
207
207
204
210
222
224
213
196
190
199
208
206
197
193
199
203
204
203
201
194
191
197
208
212
212
208
206
207
192
194
196
195
193
193
199
204
206
203
199
194
188
183
182
182
188
203
212
206
196
197
206
208
202
204
215
220
215
204
201
204
203
197
195
203
207
206
202
200
198
193
194
204
213
212
205
204
205
207
189
189
195
200
200
195
198
206
212
205
192
184
186
189
189
185
190
200
205
197
189
188
199
200
195
201
209
211
209
210
213
211
203
195
198
209
213
211
205
201
194
192
199
213
214
200
192
196
204
210
187
184
193
204
206
197
197
209
215
203
188
184
191
201
202
195
193
196
200
194
184
184
194
196
196
205
212
207
204
207
212
213
211
204
200
201
203
205
207
204
196
193
208
224
217
192
182
191
200
206
192
183
190
206
211
203
201
207
207
194
187
194
204
212
216
209
198
197
199
196
189
189
195
196
197
207
210
204
202
203
204
205
209
208
197
186
185
195
205
206
200
198
211
227
218
193
184
191
194
197
200
190
191
204
213
209
203
200
191
183
188
203
211
215
219
217
208
202
202
200
198
198
202
199
197
198
199
202
206
204
192
188
197
202
194
186
185
188
194
200
203
204
210
221
218
203
194
192
190
189
207
200
194
199
208
212
204
192
178
176
189
205
209
211
215
218
215
210
205
202
203
209
212
207
192
184
189
200
211
206
187
178
184
190
194
203
207
196
184
191
203
208
203
206
213
211
202
193
188
186
204
205
197
191
198
208
203
189
179
180
191
202
205
208
210
212
215
212
206
203
204
211
216
211
195
186
190
203
212
204
189
181
181
185
199
223
232
211
185
184
202
210
200
198
206
211
205
197
191
186
195
205
197
184
186
198
200
192
191
196
198
200
205
210
207
207
209
208
203
201
201
209
211
209
204
199
201
208
207
200
192
192
193
192
203
227
238
222
194
185
201
210
205
199
199
203
203
202
196
185
187
199
195
182
183
195
197
198
203
208
204
199
208
215
212
204
202
199
196
194
198
203
203
203
206
208
209
209
205
197
195
199
201
201
202
213
224
221
206
193
196
203
209
204
197
196
204
208
201
186
177
183
197
202
201
200
196
185
180
190
202
203
196
195
195
195
193
195
196
190
188
190
195
197
191
179
175
182
192
197
198
198
196
188
186
191
194
196
198
199
195
184
176
177
185
197
206
205
197
192
190
205
208
205
201
199
195
190
187
192
202
202
191
192
208
215
207
200
199
193
187
186
190
192
194
201
200
190
183
188
203
210
203
191
189
191
197
198
197
199
198
185
176
181
195
203
209
207
200
192
204
215
210
202
201
200
196
195
196
195
197
198
194
202
218
227
222
210
199
195
192
193
190
185
189
208
213
195
173
176
202
222
216
198
188
190
192
195
197
203
202
189
185
202
215
214
210
209
204
190
201
205
200
197
203
204
202
200
200
200
201
203
206
209
212
214
215
212
200
193
197
202
197
183
179
194
205
196
174
172
200
226
223
198
184
189
190
191
198
207
203
190
193
215
227
217
210
210
207
194
186
185
189
194
205
211
206
197
196
202
206
210
211
204
191
186
197
206
198
191
197
207
202
188
177
178
187
192
186
183
201
221
217
192
181
190
194
191
198
206
200
191
197
214
222
215
204
202
202
200
176
179
191
201
207
211
205
190
186
196
208
208
202
190
176
174
186
198
200
196
195
196
192
193
189
181
179
190
199
201
204
209
205
189
187
197
199
194
196
200
195
193
196
202
205
206
201
192
192
199
180
190
205
209
207
205
196
181
177
187
199
200
192
186
184
187
192
195
200
202
202
186
174
188
208
202
187
191
207
212
206
196
189
187
191
201
205
201
197
192
189
192
195
190
190
198
197
186
186
193
187
199
210
211
207
201
189
176
174
182
192
194
192
194
199
202
199
191
194
207
207
186
168
184
212
215
199
194
202
209
202
190
185
191
196
199
203
206
200
185
181
193
200
192
186
189
191
191
190
189
192
196
204
209
209
201
187
178
178
185
193
197
198
199
203
204
198
187
188
202
208
197
182
184
199
209
203
192
188
191
197
196
192
198
201
195
198
210
205
185
181
196
208
204
191
185
190
199
205
198
188
185
190
202
209
203
190
184
188
195
198
200
200
194
190
195
197
190
188
195
200
203
199
189
186
197
204
191
170
169
192
207
208
208
204
193
196
212
209
191
187
199
214
214
199
183
186
204
215
206
188
183
186
196
205
202
195
194
198
200
199
197
192
183
179
191
204
204
196
191
192
199
200
189
179
193
207
194
165
161
189
214
216
209
201
194
197
207
206
197
195
200
210
215
205
185
184
203
217
215
191
188
188
193
196
196
200
204
205
199
193
187
184
183
189
204
212
207
197
189
185
185
185
184
186
199
211
199
175
170
189
213
217
202
190
191
200
203
201
199
199
198
203
208
202
188
186
204
219
218
188
189
192
194
191
193
201
208
206
198
191
184
185
195
210
216
209
199
192
188
184
181
181
185
195
204
206
199
191
189
195
210
213
194
180
191
202
202
197
197
196
197
200
204
201
190
192
207
221
221
183
178
189
196
194
192
198
200
200
201
202
193
190
203
221
217
199
188
189
190
189
188
189
197
201
200
194
193
199
203
203
208
208
192
180
193
207
205
200
196
193
196
203
204
201
195
197
208
221
223
177
168
182
199
200
196
190
185
189
205
216
207
194
197
212
210
191
185
193
196
198
200
204
207
204
193
184
185
197
206
207
209
208
198
190
199
209
209
205
195
190
196
205
205
204
203
202
202
209
217
179
170
181
199
205
197
185
178
184
204
217
210
189
185
197
201
192
191
198
202
204
205
207
209
202
191
184
182
189
196
205
211
210
203
198
202
208
208
205
197
190
195
202
203
204
207
201
193
198
209
189
184
186
194
199
193
185
185
189
196
201
199
188
182
189
197
195
195
199
202
203
200
199
201
200
194
191
187
186
188
197
207
208
201
199
199
201
201
201
199
194
195
195
195
199
206
203
194
195
198
197
195
189
186
190
188
188
194
198
189
185
189
189
181
182
190
194
195
195
198
201
196
195
201
203
197
192
193
194
193
193
200
204
202
196
195
194
192
195
201
201
199
194
188
191
200
204
204
203
200
200
193
183
183
190
190
189
198
200
188
180
189
192
182
175
178
189
191
192
197
200
198
198
205
206
196
187
189
199
200
193
193
201
203
200
195
189
186
194
204
205
204
202
195
187
186
196
210
217
208
201
185
174
184
200
198
190
194
196
188
186
196
196
182
172
175
184
188
192
203
204
203
203
204
201
191
180
183
195
201
193
191
201
213
209
199
189
187
193
200
205
209
213
206
188
175
180
204
224
220
208
183
169
186
208
206
193
192
193
189
191
201
197
185
179
184
184
184
189
204
210
204
200
196
190
187
184
182
187
192
191
195
207
218
214
203
193
193
193
195
201
211
217
212
195
178
174
193
219
225
220
197
178
189
207
205
196
197
196
187
188
200
200
191
190
197
193
185
186
201
205
199
195
188
182
187
191
188
183
183
187
197
209
218
217
206
200
198
197
197
203
210
212
207
202
195
188
191
210
223
229
216
195
190
195
195
194
200
200
186
183
193
197
193
191
202
206
198
192
196
198
196
194
186
183
192
199
194
185
183
185
192
201
211
215
210
204
202
202
202
207
208
203
199
203
209
207
201
203
212
222
225
207
190
184
184
188
197
201
191
183
188
195
190
184
194
212
216
205
195
194
196
195
187
186
195
200
197
190
189
187
184
189
204
213
208
205
206
209
209
205
199
195
194
200
209
211
207
201
201
203
216
206
189
181
184
187
193
200
200
189
187
190
186
175
182
211
226
213
193
190
199
198
188
186
192
197
198
193
192
187
183
185
197
203
201
200
206
208
204
195
189
189
192
194
197
202
202
201
195
185
197
193
187
189
191
190
190
200
207
198
189
189
189
180
183
203
214
202
186
188
200
201
191
188
192
198
199
195
191
190
190
193
194
192
189
194
202
201
196
191
189
191
194
196
195
191
195
203
200
180
182
181
185
194
199
194
188
196
207
202
191
191
192
193
194
193
190
182
180
189
200
202
196
195
196
201
201
197
190
190
198
203
197
185
183
191
196
192
192
199
202
198
203
213
210
192
190
209
214
187
179
177
184
195
198
193
187
191
200
202
195
192
196
201
202
188
170
169
187
201
203
201
200
200
200
199
199
196
193
194
201
206
201
191
187
193
195
191
199
213
216
209
213
227
223
200
195
214
222
192
182
178
182
189
194
193
188
185
190
197
200
198
196
201
200
185
170
179
203
213
203
196
198
199
198
192
193
196
196
197
199
202
205
203
198
198
199
197
203
213
215
216
224
231
219
204
203
217
219
185
184
183
183
183
189
192
193
192
188
192
198
201
200
193
189
184
185
200
215
210
196
192
196
196
193
189
189
196
198
199
199
202
209
210
204
204
207
207
202
197
198
210
223
219
202
199
211
216
209
176
185
188
188
185
186
194
204
205
195
187
192
201
203
192
183
186
202
217
211
191
179
189
199
195
192
192
194
199
201
201
202
204
206
205
202
207
213
212
199
184
183
197
211
204
191
198
213
213
199
170
187
199
200
192
189
195
207
211
200
187
187
198
203
195
187
192
212
219
201
175
175
194
204
196
193
198
200
202
203
203
203
203
202
198
199
205
211
209
199
187
178
182
196
198
194
199
208
207
201
171
186
204
209
205
196
196
203
206
199
190
190
197
199
198
194
199
210
212
194
179
185
203
204
194
193
199
199
200
203
203
201
198
195
198
201
202
200
200
203
200
184
174
185
201
201
198
196
199
203
178
185
200
211
212
204
199
199
198
194
192
198
202
201
201
203
205
207
201
193
191
201
209
204
195
195
198
195
192
198
202
198
192
194
204
208
199
190
195
210
209
187
172
184
205
205
191
185
192
200
183
183
190
202
211
210
203
201
197
192
192
203
209
205
202
206
210
206
195
192
197
208
211
207
200
200
197
190
187
193
197
195
194
199
211
212
199
192
200
212
207
186
176
189
205
204
188
180
187
195
187
181
182
192
207
210
205
203
201
192
190
200
207
205
203
208
209
202
192
192
195
200
209
212
207
201
195
191
189
189
193
195
198
206
211
209
207
208
210
207
195
184
184
194
206
206
193
182
185
194
187
181
180
191
207
208
201
202
204
195
189
192
196
198
204
208
204
194
192
195
195
195
201
208
206
199
195
193
192
192
193
194
199
209
211
207
214
227
221
197
184
190
199
202
206
211
204
191
191
202
185
178
184
201
215
209
196
196
201
196
192
191
185
189
204
209
197
191
199
207
202
195
196
198
199
200
202
199
194
193
193
192
194
207
210
206
218
235
224
194
184
203
217
210
204
212
214
205
203
209
185
176
191
217
223
207
189
189
196
197
202
200
185
183
197
203
193
192
207
214
207
199
198
193
193
205
216
208
199
196
195
187
187
202
209
203
210
225
219
197
195
217
230
214
199
206
218
218
211
209
190
183
197
220
221
201
185
185
193
203
211
210
193
184
188
188
190
201
214
210
203
203
207
198
195
209
224
219
206
201
194
183
179
195
207
199
196
207
209
200
204
222
228
211
192
197
213
222
215
201
196
197
204
212
207
193
185
187
198
209
214
209
197
187
181
178
190
212
217
200
191
205
218
210
198
203
217
223
220
211
195
178
173
189
202
198
196
200
202
200
204
214
214
205
192
192
205
213
208
195
197
206
207
200
194
190
189
193
206
216
211
198
193
190
180
179
198
219
214
191
186
205
220
213
197
191
200
216
225
220
200
181
178
189
201
205
208
208
202
195
194
200
205
206
199
193
193
199
199
199
194
204
203
198
194
196
194
195
208
218
208
190
186
189
189
192
212
223
211
189
187
201
210
206
195
187
187
198
216
220
209
196
195
197
204
212
218
217
206
190
184
190
205
215
208
192
187
191
198
205
193
194
196
199
205
204
196
198
209
217
209
193
187
190
197
207
219
221
209
195
191
197
200
200
199
197
190
190
201
213
215
216
216
211
204
206
212
213
206
193
184
191
213
229
220
196
188
197
206
208
203
190
187
202
215
211
199
199
206
210
208
201
196
195
200
206
210
213
210
202
199
198
199
200
206
205
195
189
197
209
216
225
229
216
198
195
200
204
202
197
191
196
217
233
223
201
197
207
210
202
216
192
186
201
214
210
201
201
204
203
204
207
208
203
198
197
198
206
212
212
210
204
203
207
207
200
193
194
203
206
206
216
224
210
192
191
200
200
200
199
198
201
212
225
221
206
203
209
206
193
220
200
190
197
207
204
202
202
201
195
197
207
215
214
202
195
197
206
218
222
220
217
214
212
203
191
188
200
211
206
194
198
210
203
196
205
214
207
199
199
200
200
201
207
207
204
205
207
201
189
207
201
194
194
199
203
201
198
196
194
196
206
216
217
209
208
212
218
222
226
227
224
219
208
198
191
195
205
207
198
187
190
201
205
210
218
220
209
201
202
203
198
195
195
195
195
198
204
201
190
190
199
199
193
197
204
201
192
191
200
207
207
208
209
211
223
232
230
221
220
225
224
212
198
191
200
210
211
200
191
190
195
204
212
220
221
210
197
195
201
204
202
199
194
185
184
194
205
203
188
180
196
200
195
199
206
201
189
190
205
214
209
197
196
208
229
239
227
210
207
214
215
202
186
186
206
224
220
200
192
197
203
207
212
221
214
196
183
188
198
204
205
209
202
188
183
193
207
203
186
180
175
183
194
197
189
185
190
199
202
199
198
205
211
207
194
181
187
203
211
205
195
195
197
198
200
199
189
184
185
186
191
205
217
212
192
188
202
207
198
193
191
189
181
180
192
208
208
194
182
176
175
185
199
199
187
183
194
201
193
187
194
204
211
213
204
189
188
200
209
203
187
177
182
199
217
216
195
184
186
192
195
202
214
213
199
197
207
205
187
181
189
194
189
182
195
213
214
196
182
178
180
190
203
204
193
192
206
205
187
177
188
201
209
211
211
200
187
187
200
203
188
172
172
194
214
214
198
189
196
204
201
198
201
203
201
200
204
200
184
179
193
209
207
195
199
213
217
202
188
183
183
192
204
207
202
204
217
215
192
178
189
202
202
200
203
203
187
177
187
201
197
182
177
186
197
197
193
191
201
211
205
189
182
189
197
198
198
199
193
190
201
220
223
206
198
208
212
206
198
183
185
191
203
208
207
209
220
220
205
193
198
204
194
181
186
195
187
175
182
199
206
198
189
184
184
184
186
191
201
210
204
185
174
183
196
195
193
202
208
203
207
221
222
209
201
202
204
203
204
181
187
192
201
206
205
204
211
215
210
204
205
201
188
174
178
190
191
187
187
198
206
204
198
192
184
182
187
192
203
207
200
187
181
189
198
193
190
206
217
211
206
206
205
202
203
204
198
193
202
182
193
198
201
201
199
193
195
201
203
202
201
199
191
185
189
196
198
195
196
199
200
200
200
201
196
190
192
198
203
203
194
188
191
200
201
191
189
203
211
204
198
195
192
195
208
207
194
188
197
185
196
203
203
201
194
186
185
189
192
193
195
198
200
200
201
202
200
194
195
196
195
194
195
199
198
196
197
199
200
197
188
186
197
205
200
191
192
196
197
194
192
190
187
195
206
205
193
193
200
182
192
204
209
202
189
180
182
186
189
189
192
202
207
204
203
202
197
189
188
194
198
198
193
189
192
195
195
190
191
195
191
185
196
204
196
190
197
197
189
186
192
196
197
200
201
194
193
203
209
179
184
199
210
205
189
179
182
193
198
192
191
198
200
197
197
199
200
196
190
192
201
205
196
184
188
196
190
178
183
203
203
189
193
202
196
193
201
199
187
185
195
202
204
202
196
189
191
206
214
184
185
199
210
200
182
178
189
199
202
197
189
187
189
191
195
206
214
212
199
193
201
206
198
189
194
200
189
173
185
217
221
199
192
199
198
199
202
196
186
188
199
205
204
202
196
191
193
206
212
188
193
203
206
192
179
183
197
206
206
199
190
182
183
190
200
212
225
222
205
193
193
198
199
198
203
205
190
177
191
219
225
204
188
191
198
200
200
188
184
192
203
202
200
197
199
200
201
204
206
188
193
204
207
192
182
190
201
207
207
205
195
186
187
197
202
210
223
219
200
188
192
201
203
203
205
202
191
187
194
208
212
202
186
184
194
200
193
185
187
199
203
199
194
195
204
210
208
205
205
181
184
198
207
199
192
194
197
199
211
215
205
192
191
200
198
200
212
211
192
184
196
209
210
201
195
192
192
194
196
193
194
195
190
189
196
198
191
191
197
204
204
201
196
199
211
216
210
202
205
176
174
191
209
208
200
190
185
190
211
224
213
192
187
195
193
189
200
205
191
185
200
215
212
196
184
184
192
200
199
190
187
192
200
203
203
198
193
199
205
205
204
202
202
207
215
215
201
192
201
180
177
191
204
206
198
185
178
185
206
221
210
187
182
191
192
186
193
202
200
194
201
210
205
190
181
182
192
205
206
198
192
194
206
210
209
201
196
200
200
201
202
202
202
207
215
208
193
188
198
190
193
196
196
191
185
183
184
187
196
204
199
186
183
196
197
187
190
202
206
200
195
198
197
190
184
186
195
208
210
204
199
198
204
208
211
208
201
198
195
195
198
200
194
198
207
204
193
193
197
198
209
204
188
173
172
184
195
193
186
186
191
191
193
200
199
187
186
197
203
198
191
192
198
194
192
191
196
206
206
198
197
203
203
202
206
208
203
198
195
198
201
198
186
185
194
202
203
207
205
205
213
204
185
171
174
188
198
192
178
178
189
197
199
199
194
184
181
190
199
197
193
195
200
202
196
191
191
196
193
188
195
208
207
196
197
203
204
205
205
204
204
201
189
179
180
190
205
216
216
206
206
196
187
187
190
191
195
188
178
181
195
202
199
192
189
183
181
184
196
198
197
199
201
202
199
193
187
183
182
182
196
212
210
195
188
191
197
209
212
207
207
208
199
183
172
174
192
213
223
205
201
192
192
203
205
195
191
189
185
192
206
207
195
189
190
189
181
182
194
201
199
199
199
199
203
200
189
180
178
182
196
211
210
196
185
183
191
204
208
202
202
206
206
196
182
171
175
199
218
200
201
194
193
204
206
196
195
195
196
204
215
209
194
189
197
200
191
187
194
199
198
196
197
199
206
207
199
188
181
181
189
201
205
203
194
188
188
196
202
198
193
196
201
210
207
188
175
185
207
192
204
203
192
191
192
192
197
203
205
210
213
208
193
187
200
216
212
200
197
197
197
197
198
201
204
206
205
197
185
176
176
188
199
209
210
203
195
195
202
201
193
186
193
215
229
215
189
182
194
185
207
210
192
179
179
186
197
205
204
202
201
199
188
182
199
225
230
213
195
194
201
201
199
196
195
197
201
199
187
173
171
181
197
213
220
217
206
203
207
205
194
184
189
210
229
227
204
187
186
179
202
206
191
181
181
187
194
200
197
189
186
186
181
177
191
221
232
214
192
191
206
210
200
187
183
184
191
192
184
178
179
187
195
207
216
217
210
207
209
205
195
186
190
200
210
214
206
192
183
180
195
194
191
194
196
193
193
197
194
185
179
179
179
178
187
206
213
199
186
192
209
214
200
186
184
186
190
187
184
188
195
196
195
195
201
203
204
205
208
204
193
188
192
197
199
200
201
197
186
190
192
185
187
201
207
196
187
192
196
192
183
181
183
185
188
190
189
185
187
197
208
212
205
197
200
202
196
185
183
194
203
201
197
193
190
189
191
201
209
208
197
190
193
203
205
200
197
199
195
202
195
183
186
199
203
192
182
189
200
200
193
190
194
196
193
186
182
187
198
206
207
205
207
214
218
213
198
182
179
191
200
198
200
201
191
182
186
200
214
213
204
196
197
209
217
207
194
198
201
209
200
189
189
198
196
186
180
188
202
201
197
201
206
203
196
193
195
205
214
214
205
198
206
219
222
210
190
177
176
186
191
192
205
214
203
189
190
202
214
213
211
210
211
214
217
206
196
196
204
202
201
198
198
196
192
187
186
195
203
197
191
201
210
203
196
201
214
221
223
215
201
196
205
217
215
199
183
175
176
185
190
195
211
219
210
199
199
204
205
206
209
217
219
215
205
198
194
195
200
194
200
203
203
201
198
198
199
205
205
194
186
192
200
196
194
203
218
224
217
205
196
197
207
213
205
193
186
185
185
189
193
200
212
213
207
206
207
201
194
195
203
214
220
211
196
191
193
196
197
189
200
207
207
203
203
206
209
208
204
194
185
182
183
187
192
199
207
211
206
198
192
196
206
208
201
197
198
199
198
196
198
205
206
202
199
205
208
198
189
192
200
205
213
210
199
194
196
198
198
188
197
206
206
204
203
204
206
203
199
198
194
183
178
184
196
200
195
196
201
199
193
194
197
198
198
199
201
204
204
201
201
204
204
198
199
203
204
196
191
195
198
200
207
208
204
200
201
200
198
188
190
195
199
199
198
197
197
196
193
197
202
198
189
191
204
205
193
190
199
202
194
191
190
191
197
199
198
200
200
199
201
207
207
204
202
203
201
198
197
198
198
200
207
207
202
199
200
200
197
185
184
185
188
195
194
192
196
195
188
191
205
211
203
198
208
213
198
190
197
201
197
195
195
195
196
196
196
196
193
192
198
212
219
217
210
205
206
209
207
200
195
200
203
201
195
195
196
195
195
185
181
178
181
191
194
194
199
197
187
186
199
212
206
199
205
210
199
191
197
199
199
206
210
206
198
196
198
195
187
183
193
212
226
223
214
213
218
220
212
199
196
197
198
198
197
197
190
187
192
189
186
183
185
193
197
199
203
200
189
184
192
197
197
196
201
200
189
186
195
200
202
210
217
214
202
198
201
199
186
179
187
206
221
222
217
219
228
226
210
198
202
202
201
200
207
205
189
182
193
193
190
193
200
201
200
200
205
201
192
189
193
190
188
196
201
190
177
179
194
203
204
205
211
210
209
207
204
198
187
183
184
192
206
214
217
222
230
223
204
198
213
222
214
207
212
209
194
187
194
196
192
204
215
209
196
195
201
201
196
198
201
191
187
198
202
189
173
175
190
200
201
198
197
202
212
214
205
194
193
192
189
185
193
205
209
213
218
211
198
201
223
236
224
207
204
205
203
198
197
194
192
207
219
208
192
192
201
201
200
206
208
199
193
196
197
188
180
180
186
194
202
203
196
197
209
214
206
197
200
201
193
185
191
199
199
196
197
197
196
206
223
232
220
198
189
196
208
208
196
193
197
208
211
196
187
196
204
205
206
206
203
201
199
196
190
189
191
189
186
193
208
214
206
196
199
204
205
206
207
203
190
188
194
197
194
186
188
192
197
205
210
209
204
190
186
195
207
205
194
192
203
207
197
187
192
204
208
207
210
203
194
196
202
200
194
196
201
197
191
202
221
225
213
196
188
189
199
210
212
198
186
189
198
199
194
192
193
195
197
200
198
192
192
194
199
204
203
194
191
196
206
204
194
193
201
207
203
202
208
202
188
191
202
207
209
211
209
199
194
210
226
226
211
196
187
181
188
202
207
195
187
195
206
205
200
201
202
202
198
194
192
191
194
204
216
216
203
193
196
202
203
202
201
208
213
204
192
192
204
207
196
191
198
209
218
219
210
197
195
211
224
220
208
201
197
189
188
195
201
199
198
206
212
208
201
200
202
203
199
195
197
203
206
214
224
224
212
203
203
208
200
199
209
221
217
201
187
189
202
210
204
196
192
198
206
208
205
199
201
211
217
211
205
206
207
203
197
197
202
207
211
215
214
208
199
196
196
203
203
199
203
210
211
212
218
221
219
213
208
212
198
200
214
219
211
200
195
199
204
204
201
198
191
184
182
187
198
207
210
211
209
206
205
207
211
212
210
207
207
209
216
217
210
203
202
200
199
207
207
201
202
208
205
200
201
212
216
212
206
206
199
204
213
211
202
200
208
213
205
194
189
196
196
184
173
178
198
216
222
218
208
203
202
205
209
212
213
212
210
209
210
210
206
205
205
206
209
216
215
204
199
198
196
188
189
201
211
208
203
192
196
210
215
207
197
200
211
218
209
191
184
194
201
194
189
195
210
222
225
218
207
202
200
205
211
211
204
203
205
207
207
208
211
214
207
202
208
220
219
204
196
198
195
185
183
196
209
210
205
189
197
213
216
211
203
200
201
206
208
203
194
193
196
201
212
221
223
219
215
211
204
198
196
201
211
210
193
186
197
207
207
208
219
222
204
184
189
207
212
204
201
205
202
188
183
195
210
215
206
197
201
210
213
213
210
202
192
192
205
216
209
191
181
197
221
231
221
207
200
200
200
198
191
196
211
211
191
179
191
208
208
207
220
225
203
176
174
190
202
204
206
211
209
197
189
195
210
215
203
198
195
186
186
186
177
173
189
205
201
188
189
202
207
195
179
176
187
204
210
193
180
188
197
199
206
208
199
186
180
180
185
200
215
206
180
174
195
208
201
198
204
211
210
203
201
200
196
194
190
181
173
176
189
192
177
168
183
199
196
187
192
206
209
196
180
176
186
202
209
196
178
174
184
196
203
203
199
197
196
190
185
196
215
212
189
181
196
199
186
183
199
212
207
199
203
209
206
198
196
173
168
179
197
198
184
176
189
197
189
185
194
206
203
192
185
184
186
193
199
196
178
169
175
187
188
187
194
211
217
203
185
185
202
209
200
193
193
189
177
181
201
211
199
189
199
214
212
206
203
178
175
187
202
202
189
187
199
205
192
183
192
200
195
188
190
193
189
184
185
188
184
178
178
180
175
175
189
208
215
204
183
171
183
202
206
198
189
185
187
199
213
214
194
182
194
211
213
210
208
187
186
192
202
203
193
192
206
212
200
190
194
196
190
186
195
205
196
182
175
183
192
195
190
182
176
181
187
190
194
196
185
170
178
200
207
194
182
189
204
215
219
213
197
188
193
203
207
208
209
191
191
188
193
199
193
192
204
214
207
197
197
198
190
189
200
211
208
189
178
182
198
208
200
186
185
191
189
177
177
189
193
189
192
206
204
187
177
194
215
218
212
207
203
199
198
201
201
202
206
189
192
187
188
190
190
192
202
212
206
199
200
200
198
197
204
215
214
197
183
185
203
213
204
190
191
199
196
180
177
189
202
207
210
211
202
186
181
196
210
207
200
199
207
207
203
201
199
200
206
185
191
188
187
186
186
188
202
208
201
196
199
206
205
201
202
209
208
196
184
188
203
212
201
189
189
198
199
192
186
190
200
211
215
213
203
193
192
198
201
196
192
193
203
207
206
203
201
202
209
181
188
196
197
189
181
186
200
204
199
194
197
208
210
203
197
198
197
188
181
189
203
210
203
191
189
194
199
197
192
192
192
197
205
209
206
203
204
204
202
198
195
194
197
202
205
205
200
204
213
179
184
199
206
192
180
182
192
199
200
194
192
199
203
200
192
190
190
188
186
191
201
210
210
199
193
195
197
197
196
195
187
182
192
204
205
206
208
209
206
204
204
198
191
197
208
207
198
198
207
181
188
204
211
197
180
179
189
198
200
196
190
189
193
200
197
193
196
199
198
196
200
210
216
210
199
196
195
198
204
206
192
178
186
202
202
202
205
207
207
207
210
201
189
196
212
211
194
191
199
184
196
209
211
196
183
184
189
193
198
200
191
183
187
197
202
199
206
211
205
198
197
206
213
210
198
189
189
199
207
205
190
179
189
202
199
193
196
199
201
203
206
199
188
196
214
214
194
186
192
185
202
215
211
195
190
195
195
190
193
201
197
190
187
195
197
200
209
210
200
193
194
202
207
203
192
182
186
197
201
191
179
181
195
203
199
191
190
195
197
200
201
193
187
198
213
213
198
188
189
186
202
215
210
197
197
203
200
189
189
199
203
196
190
188
188
195
205
203
188
185
195
203
202
196
188
182
189
195
189
174
168
180
200
208
202
191
190
193
202
204
199
189
188
198
210
210
199
191
190
184
197
208
207
200
202
205
198
186
184
194
201
198
189
182
182
190
201
198
183
184
197
205
202
193
186
190
197
197
188
174
170
180
198
209
206
199
193
195
206
207
200
190
191
202
208
204
194
188
188
185
193
201
202
200
203
202
194
185
184
191
196
194
188
187
187
192
200
200
190
190
200
206
202
192
190
196
204
205
198
191
183
181
185
196
205
203
195
192
197
203
201
194
196
205
208
200
189
187
188
186
193
196
195
192
194
196
194
189
188
190
191
189
192
199
201
196
198
202
201
196
196
202
200
191
191
198
206
208
207
203
194
181
172
180
201
210
201
189
186
195
198
198
199
204
208
198
188
187
191
187
196
198
191
184
187
197
199
193
190
190
190
190
200
214
213
199
197
202
203
196
192
198
199
192
191
198
200
201
201
201
196
185
171
174
198
214
207
192
187
193
199
199
198
204
207
201
192
191
198
189
200
204
194
182
185
198
200
192
185
185
188
191
204
218
216
201
194
197
197
190
189
196
198
194
197
198
191
186
186
189
192
191
180
179
196
210
208
199
197
199
201
200
200
202
205
200
192
191
201
189
200
205
198
191
192
197
196
186
179
181
189
193
201
211
211
202
195
193
191
189
190
196
199
198
202
203
189
175
174
183
194
197
189
184
189
195
197
202
205
204
203
203
203
200
197
191
183
185
201
182
194
205
205
201
199
195
193
188
184
187
194
195
195
202
205
203
200
196
194
191
193
198
202
205
212
210
196
183
182
189
195
196
189
185
184
181
185
198
206
199
194
198
201
199
192
182
174
180
194
168
188
204
206
203
199
193
193
195
199
202
202
199
195
195
198
201
204
203
201
198
197
201
206
212
216
214
209
203
198
195
191
188
188
189
187
181
181
193
202
194
185
188
198
199
192
179
173
178
187
158
183
205
205
197
191
189
195
205
212
209
204
199
196
192
193
198
207
209
207
204
202
202
209
213
212
209
213
216
209
193
183
185
190
195
198
196
192
195
201
196
184
183
195
204
198
187
182
183
186
160
184
204
201
190
185
185
194
204
209
206
195
194
195
195
195
197
205
209
207
206
205
203
203
204
199
194
203
214
209
189
183
193
200
204
212
214
204
201
204
204
193
189
203
212
203
192
190
190
189
169
185
197
197
192
189
187
190
197
199
193
185
185
193
198
198
198
201
201
203
208
210
202
195
191
185
182
188
200
200
191
192
203
205
206
217
224
213
204
207
209
200
199
215
217
198
189
193
193
192
180
185
190
195
199
199
192
187
189
194
190
186
184
188
197
201
199
194
195
201
208
208
200
189
184
183
183
183
191
196
199
203
208
203
202
212
218
210
206
209
206
199
202
217
215
197
190
195
192
188
188
190
190
194
202
200
189
181
185
194
196
191
187
188
196
200
198
191
193
203
210
205
195
187
189
199
203
195
188
193
202
205
202
199
201
205
203
202
209
211
201
191
195
205
203
197
200
199
187
183
195
199
198
197
197
193
179
172
181
196
198
193
195
201
204
200
194
193
198
208
210
201
190
188
197
214
220
204
186
186
199
202
196
197
204
204
194
198
213
214
194
185
188
189
188
201
213
206
184
181
197
206
206
200
194
185
174
168
177
193
193
190
201
216
212
201
195
197
205
211
210
201
191
191
201
214
217
201
181
178
196
200
194
198
210
206
193
196
211
210
193
189
193
188
181
196
214
208
186
186
197
206
207
201
192
186
178
172
177
190
190
182
195
213
214
204
201
203
208
210
208
202
199
199
202
201
197
190
176
176
194
202
197
200
211
208
196
197
208
205
196
197
203
194
183
189
202
202
192
193
200
204
200
192
191
197
197
185
182
193
194
183
182
194
203
204
203
204
207
206
205
206
209
210
202
188
182
183
183
185
195
200
195
199
206
206
203
204
204
203
202
205
208
200
189
184
191
195
196
197
207
206
193
184
187
202
207
198
190
196
201
190
173
172
189
205
205
199
200
206
205
203
207
211
203
187
179
188
198
199
196
193
193
196
199
198
204
208
206
201
206
212
213
206
195
188
188
194
197
197
209
207
193
182
185
198
201
200
195
197
202
197
179
169
183
203
203
192
194
207
206
194
195
203
201
192
186
191
204
205
196
187
192
198
195
190
201
215
211
200
201
215
221
215
202
192
192
197
200
196
202
204
195
189
190
191
192
194
195
192
195
200
195
187
191
204
201
188
191
206
202
185
182
191
198
199
193
191
198
199
193
189
198
207
198
187
197
215
215
197
195
213
231
225
204
192
195
203
205
201
192
197
196
195
195
189
186
192
193
186
187
197
205
204
197
197
196
189
193
204
197
180
183
194
200
200
194
189
188
192
191
195
208
217
207
193
196
214
220
203
192
206
226
222
198
187
199
209
209
207
188
191
192
195
197
193
190
194
193
185
180
190
204
205
194
190
187
186
194
200
192
186
198
208
205
200
195
190
189
189
192
198
209
218
215
202
200
211
221
210
197
202
212
205
190
190
202
208
207
208
190
192
190
191
194
196
198
197
193
185
182
185
193
194
188
182
180
181
187
192
193
197
210
217
210
201
199
198
197
196
196
197
201
209
214
209
207
208
217
214
208
205
203
196
189
197
206
203
198
204
199
194
190
189
190
193
198
200
192
187
186
191
191
189
189
189
183
176
177
186
194
201
210
214
209
206
206
205
202
200
198
195
191
196
208
212
211
209
211
212
213
213
207
198
197
200
200
193
192
200
201
196
193
192
186
187
198
201
192
187
195
202
201
196
200
204
195
179
173
182
194
196
197
200
205
209
210
207
202
201
202
201
194
194
201
209
209
205
203
208
214
215
213
210
205
197
187
187
196
203
196
193
197
197
186
186
200
202
193
191
201
209
207
201
204
212
205
185
177
186
193
190
186
192
202
209
210
203
200
202
206
207
207
202
200
200
198
197
199
206
213
206
200
207
207
190
178
187
200
204
192
190
199
199
188
191
204
207
198
198
200
202
201
200
204
208
202
188
185
193
199
193
187
191
203
210
205
200
203
204
205
208
215
213
201
193
192
194
199
210
211
191
178
192
204
196
188
190
195
198
191
192
200
199
191
195
210
211
203
199
195
189
190
196
204
203
194
185
187
200
209
206
198
197
204
207
202
197
202
205
199
198
210
212
203
190
191
197
205
212
208
184
167
182
206
215
207
194
184
188
195
195
202
203
198
201
208
208
203
199
192
185
183
195
207
208
195
183
183
197
213
217
209
200
201
206
203
195
198
199
190
185
196
208
204
192
190
200
209
209
203
189
178
187
212
230
222
198
183
187
199
197
204
211
209
203
201
199
196
194
194
192
188
194
206
212
204
188
180
188
208
220
214
200
196
203
206
200
195
193
184
178
187
205
208
194
187
196
206
205
200
199
198
201
214
227
221
201
193
197
196
194
208
219
217
206
198
193
189
191
199
203
194
188
193
203
206
196
185
187
202
211
207
193
188
200
211
211
198
191
186
183
188
206
211
200
186
189
200
201
197
202
208
205
203
208
207
205
205
210
193
195
213
226
219
207
199
194
190
193
199
201
195
182
175
184
197
200
194
195
200
201
196
185
184
199
218
221
208
196
195
195
195
205
212
205
191
191
200
202
196
198
203
198
188
188
195
202
207
211
190
198
218
227
217
203
198
198
199
198
192
189
188
183
171
172
186
199
203
203
200
195
189
183
186
201
219
222
212
204
208
207
201
202
210
208
198
199
209
209
199
196
196
193
182
183
193
201
201
204
191
203
223
227
214
198
193
200
206
203
189
181
186
187
181
180
188
198
201
203
199
194
190
190
194
207
216
209
202
207
216
214
203
203
208
205
197
201
215
215
205
202
203
198
190
191
199
202
202
202
198
208
223
227
215
198
191
198
203
202
193
189
188
189
193
196
196
194
193
194
194
195
196
199
200
208
206
191
187
203
218
212
201
205
207
195
185
195
210
210
207
208
213
207
201
200
203
207
208
207
210
213
219
219
211
201
197
198
196
195
203
205
194
187
195
205
199
187
184
191
196
199
204
203
203
207
196
178
178
198
210
204
199
207
207
191
179
190
203
203
204
210
214
210
205
206
204
208
216
212
193
194
189
184
184
183
181
191
202
195
176
169
185
199
194
190
193
192
190
186
181
182
190
190
190
192
200
202
196
191
194
193
189
185
180
175
175
186
190
183
182
197
215
217
208
198
193
192
195
195
187
180
180
187
190
184
182
191
203
199
185
179
191
195
192
189
194
196
194
194
196
198
196
192
185
185
193
205
210
207
201
192
189
187
183
179
179
186
188
183
185
197
209
210
206
203
200
197
199
206
186
176
181
192
195
187
184
192
201
199
195
193
197
195
189
190
197
198
196
195
201
203
199
190
180
174
182
203
219
214
196
185
185
189
191
192
193
191
187
189
199
206
198
187
191
207
211
204
204
211
190
180
186
195
195
188
185
191
198
194
194
198
198
192
188
194
204
205
198
190
191
194
195
190
177
168
178
199
205
195
181
177
179
189
200
204
199
190
187
201
220
216
189
170
181
206
216
213
211
210
192
187
191
197
197
190
185
189
191
191
192
196
196
191
190
200
212
212
199
182
174
181
193
192
181
177
189
196
182
167
168
177
185
196
209
207
194
183
189
213
228
215
188
176
188
203
209
213
216
208
189
191
191
196
197
192
185
186
189
192
194
195
195
191
192
204
218
219
204
180
166
177
196
198
187
188
199
196
171
157
169
189
201
208
211
200
180
175
192
215
219
202
191
199
208
202
198
208
215
206
187
192
190
193
194
194
190
191
194
196
197
199
196
193
194
205
218
220
205
184
174
183
200
201
193
194
203
200
182
172
183
204
218
218
209
191
177
179
196
208
202
187
194
218
222
201
192
207
218
211
184
192
189
187
188
192
193
197
200
201
200
202
200
195
194
201
211
210
200
187
186
193
199
199
198
199
201
202
199
192
193
208
221
220
204
192
188
193
202
204
194
183
195
218
219
200
197
212
219
211
184
189
190
188
187
189
195
202
205
204
201
202
203
200
194
195
198
196
190
188
191
194
195
201
204
203
202
204
203
195
190
200
209
208
199
200
202
205
206
206
201
192
192
201
203
200
206
217
216
207
180
183
187
192
192
191
193
198
203
201
197
197
199
199
195
192
189
184
183
189
191
189
192
206
213
208
204
206
204
193
184
188
192
193
194
200
206
207
209
211
210
204
193
187
190
202
213
215
206
197
176
177
187
199
200
195
191
193
196
199
195
194
195
201
201
196
185
179
184
193
192
187
192
210
215
206
200
207
205
193
182
179
182
185
190
194
197
199
206
208
209
207
198
187
187
202
211
205
196
193
174
176
188
203
206
201
195
191
191
193
194
191
190
196
202
199
186
182
191
198
195
188
192
206
206
191
186
200
207
198
181
174
179
188
190
188
187
193
199
199
196
199
202
194
194
202
204
196
194
193
179
185
196
203
204
205
205
198
188
187
192
194
192
194
198
199
193
190
192
198
197
192
191
196
193
178
172
190
202
193
175
172
185
199
198
188
187
193
196
189
184
188
193
195
199
201
196
195
197
198
186
198
204
199
197
203
210
206
188
179
183
193
196
192
191
194
197
193
187
190
196
195
190
188
187
179
175
185
190
183
173
176
193
205
204
196
196
197
194
185
182
180
180
191
201
199
194
197
208
205
192
205
206
195
189
199
211
207
189
172
174
191
197
191
185
193
203
200
186
183
193
198
193
190
189
190
189
189
186
180
181
190
197
199
200
202
202
198
189
188
188
179
173
186
202
200
193
201
214
207
191
201
200
190
188
196
204
204
190
175
177
190
195
189
187
196
207
204
190
186
194
200
201
195
195
196
198
195
186
186
197
204
195
181
183
195
202
193
183
189
194
184
175
190
205
202
194
200
213
210
186
193
194
189
189
197
202
201
194
188
189
191
192
191
193
199
202
202
200
196
196
201
202
199
193
194
197
197
193
196
208
208
188
164
164
184
198
192
183
187
193
187
186
200
213
206
195
197
209
208
181
185
188
189
190
199
205
201
198
199
200
193
188
190
199
199
198
200
204
202
197
198
201
197
190
189
193
194
193
200
207
203
185
164
165
183
199
197
188
187
191
192
195
209
218
212
201
197
200
204
176
179
187
189
191
200
208
203
197
199
200
189
181
188
202
202
193
194
201
200
193
193
198
196
189
190
192
189
189
194
199
198
186
175
177
191
202
200
192
190
194
197
201
211
219
218
210
200
193
199
175
177
186
190
195
199
203
199
193
191
191
183
177
186
202
204
195
195
198
194
189
192
198
198
194
194
196
193
188
193
200
201
189
181
186
198
201
195
193
192
194
198
203
210
214
216
214
205
195
195
173
175
187
196
199
198
195
194
191
188
186
182
177
183
197
202
198
197
197
190
186
190
200
206
204
201
201
200
196
197
206
205
191
181
185
195
195
194
194
195
189
191
198
203
202
203
204
206
201
192
172
176
190
202
206
198
191
191
195
195
189
182
179
185
194
195
192
195
198
192
186
190
202
210
210
205
207
208
206
205
207
206
192
183
183
189
191
193
200
196
187
182
191
197
191
182
187
201
204
191
174
182
194
205
210
200
187
188
198
198
191
183
181
188
190
183
178
185
194
193
192
194
199
205
209
210
210
211
209
204
202
201
199
191
184
185
190
200
204
198
189
184
192
200
190
170
172
195
208
193
178
185
193
202
209
203
188
185
193
195
191
184
183
191
192
182
173
175
186
195
197
198
192
194
203
209
207
202
203
200
196
201
211
207
190
187
196
206
204
197
192
192
202
213
201
171
167
192
208
200
180
183
187
196
204
203
189
183
187
191
191
187
185
189
196
193
181
176
181
194
206
204
189
185
195
206
199
187
192
197
193
200
213
210
192
191
204
210
203
194
196
199
211
227
215
181
172
193
207
204
185
182
184
190
200
199
190
184
186
191
197
195
187
186
198
208
201
186
187
200
214
207
189
182
190
198
190
180
189
201
197
197
206
203
190
193
210
215
205
192
190
196
212
229
219
190
183
197
200
200
186
186
188
192
196
195
187
184
189
197
203
197
187
183
196
214
212
196
194
209
219
209
190
182
186
195
192
188
198
207
200
195
197
195
189
194
209
216
212
194
180
184
201
218
209
194
198
201
192
191
186
194
198
196
193
189
183
182
187
196
199
192
185
188
198
209
207
197
198
213
218
208
193
179
179
191
204
205
202
203
202
198
197
194
191
195
202
213
214
196
172
174
194
203
195
195
209
206
187
186
187
197
203
197
191
189
185
177
177
188
191
184
185
195
203
200
193
187
195
208
212
207
195
179
171
186
210
214
201
192
203
212
206
195
193
194
197
204
207
191
169
175
196
198
188
192
209
207
190
192
189
193
194
188
187
194
193
176
169
179
189
185
185
195
203
197
184
181
191
201
204
206
202
185
169
177
202
209
192
183
203
220
211
195
192
195
197
197
198
189
175
182
198
199
189
188
202
204
197
201
191
189
179
176
183
199
201
182
169
181
195
192
186
189
201
202
191
184
190
197
199
203
209
199
174
168
188
203
194
187
200
212
203
191
192
200
202
201
198
194
190
191
197
196
191
188
193
196
198
201
197
188
174
170
182
198
199
187
180
189
203
201
188
185
197
208
203
190
191
197
197
198
209
205
187
171
179
197
202
196
194
193
188
187
192
197
204
209
206
203
201
200
195
194
193
191
191
192
194
195
199
195
183
179
186
191
191
189
190
192
200
203
195
190
198
211
206
191
191
199
197
192
200
205
196
184
183
195
203
202
189
178
179
187
190
188
200
214
212
204
204
205
203
197
197
196
194
190
191
189
196
199
196
195
195
190
184
190
192
191
191
197
201
201
203
206
199
185
188
201
197
185
188
199
201
198
191
188
196
199
190
178
181
191
189
179
190
212
213
197
194
206
213
208
201
202
200
195
195
195
191
198
202
204
205
196
188
189
192
187
186
192
202
203
202
194
182
177
188
202
197
186
188
198
201
202
191
181
185
196
197
187
187
194
192
180
184
204
209
193
186
198
212
209
203
206
208
207
206
207
188
190
194
204
209
205
194
190
188
186
185
188
191
196
193
181
169
173
191
204
200
195
200
203
200
200
192
180
181
198
209
200
190
193
198
190
186
195
203
194
184
190
198
198
198
207
215
216
218
220
189
184
184
196
208
210
199
189
185
185
188
188
187
187
186
176
168
178
197
205
204
207
213
207
196
194
194
190
191
207
218
206
189
193
204
202
192
192
198
197
194
192
192
190
194
208
216
217
219
224
193
186
182
191
204
208
200
189
181
185
193
196
193
191
190
187
181
191
203
207
205
208
214
208
196
194
197
199
200
210
214
202
189
194
207
208
199
195
197
202
203
204
201
195
198
206
206
206
215
222
196
191
188
193
203
205
201
189
183
186
199
209
209
205
205
205
205
207
209
210
201
197
199
202
198
196
197
201
204
206
207
201
198
201
209
209
203
199
199
206
210
211
208
206
206
202
193
195
210
220
196
195
198
201
205
206
201
191
183
189
201
213
215
211
210
216
216
213
211
208
194
178
180
194
201
196
192
194
201
201
200
201
207
210
210
208
205
203
203
209
214
204
197
206
212
199
184
186
203
212
196
196
202
209
209
206
198
190
188
193
201
205
207
205
205
211
212
206
202
203
188
169
167
186
203
201
191
191
200
203
201
203
212
214
209
210
210
210
210
215
213
192
178
195
213
204
187
185
194
200
200
196
202
208
205
197
192
191
192
197
195
192
190
192
194
196
193
189
189
195
190
175
169
183
203
208
200
194
200
208
207
205
207
206
205
208
214
216
216
216
210
188
176
193
214
211
195
185
184
185
204
197
200
203
197
186
185
196
202
197
190
184
180
182
190
190
182
177
178
188
192
187
181
184
198
213
213
204
207
207
206
200
199
200
201
204
212
216
215
211
207
200
197
209
218
212
198
187
184
185
200
194
199
200
189
178
185
202
208
197
191
187
180
177
187
194
189
180
178
183
192
197
195
189
192
206
215
214
207
203
196
190
193
200
205
202
204
208
207
203
203
206
216
224
220
204
193
191
195
196
191
191
200
201
192
185
193
208
206
195
196
199
187
175
183
199
203
195
186
185
190
197
197
190
185
196
210
213
205
196
189
186
192
206
212
204
196
197
198
196
195
202
216
223
211
192
188
198
207
204
184
191
202
207
201
197
201
205
201
196
201
208
196
178
178
196
209
203
190
188
188
190
192
187
183
189
200
205
201
193
192
192
196
209
217
210
197
191
196
196
191
192
202
209
200
187
188
202
208
202
191
196
206
210
209
205
200
196
195
196
203
207
201
185
180
193
205
198
187
187
187
187
188
187
185
187
195
200
200
199
201
202
201
204
212
213
203
195
196
200
195
188
189
194
194
191
194
202
203
195
201
205
209
212
211
205
194
189
190
193
199
202
202
194
191
197
199
188
180
186
188
189
190
191
189
191
198
200
198
200
208
209
199
196
203
211
207
198
199
204
205
199
194
194
199
201
200
201
200
195
207
210
212
212
210
201
191
189
189
189
191
199
200
200
202
204
196
179
176
186
193
195
198
197
191
192
201
202
197
198
208
207
193
187
194
202
201
196
194
203
210
211
204
202
206
207
203
200
205
207
205
212
213
210
204
199
198
198
193
185
190
199
200
201
206
210
199
182
181
194
201
201
204
201
193
194
202
201
197
199
205
200
186
182
188
193
193
192
192
197
207
212
208
205
207
207
202
201
213
218
182
181
182
187
197
200
200
197
197
192
174
164
181
200
204
199
197
195
185
177
180
189
188
182
176
177
181
189
191
195
205
204
186
175
174
179
178
177
177
169
168
178
190
191
185
187
196
194
191
188
189
184
183
189
197
202
205
206
204
195
181
175
182
194
198
202
203
196
186
185
200
211
207
187
175
176
188
201
203
201
196
191
180
171
170
177
183
184
184
179
181
189
193
191
189
192
197
191
184
194
195
183
183
190
194
199
206
210
204
192
189
191
193
193
193
200
203
194
183
190
208
220
212
191
176
179
193
208
207
191
179
177
178
176
176
185
195
196
189
189
198
204
196
184
186
196
204
195
188
200
194
180
181
187
191
194
202
206
198
189
191
202
204
196
192
195
197
188
184
189
200
207
205
192
179
182
197
202
193
173
168
173
181
183
186
198
205
201
192
197
209
212
193
179
182
198
205
203
200
201
188
182
186
190
190
192
197
197
188
186
192
204
206
196
190
190
190
190
188
185
180
181
190
192
188
192
199
194
177
165
169
181
185
189
196
201
203
198
194
200
207
204
193
187
192
194
198
205
212
200
182
188
195
196
193
190
192
190
184
186
195
201
199
192
188
187
189
195
197
188
171
166
182
194
195
197
198
190
177
174
181
186
188
191
194
191
187
188
197
201
199
192
197
208
208
192
187
204
217
200
181
194
199
196
194
195
193
185
184
193
199
196
190
186
187
190
195
202
203
193
177
173
186
195
195
195
195
192
190
192
194
190
189
190
189
180
178
188
202
202
193
186
201
222
217
193
184
206
222
205
186
197
193
191
195
201
193
184
186
197
200
193
184
183
187
197
201
204
204
198
191
187
189
192
192
193
195
197
200
201
194
189
190
190
187
180
181
192
203
203
192
188
199
218
215
197
196
215
222
204
187
194
187
186
197
204
195
188
191
199
197
190
188
188
191
197
199
198
198
198
197
189
185
187
192
195
198
200
198
191
185
188
194
194
191
190
191
194
200
201
196
188
190
199
198
195
206
221
218
200
178
181
182
187
201
204
195
193
198
199
195
194
196
195
192
191
193
190
192
195
190
178
177
183
192
197
201
204
195
182
177
189
197
194
190
195
196
188
189
196
194
189
184
184
186
191
206
217
210
195
171
169
178
194
207
203
194
196
203
201
196
197
202
202
191
184
184
184
188
192
185
174
176
187
191
193
198
206
197
179
176
186
194
188
184
191
191
181
182
186
190
191
189
181
174
180
196
206
203
195
169
164
177
201
212
203
194
196
203
202
200
199
202
198
188
183
181
184
191
196
188
180
184
192
190
182
188
202
199
182
174
183
191
186
178
179
183
183
184
180
182
193
201
191
176
176
188
198
199
200
177
171
182
202
212
205
196
196
202
203
201
199
196
192
188
190
191
189
194
199
198
193
191
194
188
177
180
193
197
185
177
184
194
190
176
174
185
193
187
177
177
193
203
199
183
181
188
198
203
207
187
186
188
196
203
202
199
197
198
199
199
197
193
188
192
203
204
194
192
200
204
199
193
190
187
184
182
186
186
181
180
191
202
196
183
181
192
199
190
178
178
187
192
195
194
188
193
205
216
218
193
197
195
192
192
197
198
199
196
195
195
195
193
189
194
211
213
197
186
193
201
200
190
189
191
193
190
187
180
180
188
202
205
198
190
190
196
194
187
185
183
180
179
189
199
196
196
210
226
224
190
199
198
188
185
191
197
199
195
193
194
195
193
191
195
207
210
197
186
190
197
196
191
190
191
194
195
186
181
182
195
205
203
193
193
194
191
185
185
192
191
178
176
191
202
197
194
210
228
225
187
195
195
189
186
190
197
197
195
195
196
197
195
191
190
193
193
192
192
194
196
196
193
188
187
189
191
186
185
188
198
202
198
190
188
187
182
181
188
197
194
184
186
199
202
192
193
208
219
217
184
190
191
186
187
194
200
197
194
195
200
198
192
187
183
180
181
189
195
199
201
200
196
186
182
185
187
188
190
197
200
200
198
194
188
181
181
188
198
199
195
191
197
204
199
191
194
207
210
206
179
180
181
182
186
198
202
196
191
196
198
194
188
184
182
176
178
186
195
198
201
202
197
187
183
186
188
188
193
202
205
203
203
200
189
181
186
195
200
195
193
196
201
202
197
197
205
212
208
202
177
176
174
176
186
197
200
196
192
191
194
191
183
181
185
186
185
187
189
191
194
199
197
193
192
191
190
192
198
206
210
210
205
197
187
185
194
201
198
189
188
194
195
196
199
207
218
219
212
206
181
177
175
179
190
196
195
194
193
190
190
188
180
179
187
195
191
187
183
180
182
189
197
202
200
195
194
196
199
202
211
214
203
190
184
189
202
208
202
189
181
183
189
192
197
210
219
220
216
208
190
187
183
189
198
196
192
195
195
189
187
184
180
179
189
194
190
185
180
173
172
177
191
204
206
202
201
200
193
193
206
213
203
190
186
189
202
213
208
192
177
179
187
191
195
202
210
214
212
204
196
196
192
196
204
201
190
190
193
186
183
184
182
180
182
184
182
179
176
173
171
174
184
195
204
211
212
204
187
181
195
206
204
196
187
186
196
209
210
195
182
183
192
194
193
194
199
207
207
196
195
197
195
197
203
201
190
187
182
180
181
188
188
182
180
181
182
177
173
175
178
180
180
185
202
220
223
205
182
178
192
205
205
201
189
180
186
200
201
191
187
194
203
203
195
190
195
206
205
193
187
190
191
193
195
195
188
185
179
177
185
196
194
183
182
192
192
181
173
180
191
190
184
186
202
221
219
199
185
187
194
198
198
195
186
180
186
196
195
186
187
198
207
210
200
191
198
209
206
195
185
187
187
186
186
188
189
190
186
184
193
202
196
183
187
206
209
192
179
188
200
199
196
196
204
206
199
191
195
203
198
189
188
187
183
185
196
203
198
188
186
193
204
211
205
196
200
209
204
194
186
188
189
184
184
186
193
200
199
194
195
195
188
181
192
214
218
199
184
193
204
205
204
203
199
190
182
188
209
217
198
181
182
185
185
191
205
214
208
194
186
187
200
211
208
200
199
203
198
193
187
192
191
186
188
195
200
203
202
198
190
183
178
180
193
210
211
197
187
194
204
210
208
200
187
178
181
196
215
216
196
183
189
190
187
191
205
213
209
194
185
186
200
212
212
201
196
192
192
197
188
191
187
186
194
205
205
198
195
193
190
181
176
183
193
200
195
186
185
192
203
210
208
191
175
181
198
209
211
203
193
193
199
193
183
184
195
203
197
187
183
192
207
217
215
202
189
183
191
203
187
185
181
181
193
208
207
192
183
189
194
190
185
190
196
195
185
180
181
190
201
206
203
184
169
185
211
216
200
187
191
203
205
191
179
181
192
194
187
179
182
193
207
218
218
201
185
183
194
209
184
179
174
179
193
203
201
189
182
190
200
203
200
200
202
199
189
183
185
193
197
202
202
186
173
187
211
213
195
182
190
202
200
188
182
190
199
199
191
185
186
189
197
210
214
202
189
188
197
202
182
180
179
187
195
197
193
190
190
194
202
208
209
209
207
206
200
190
189
191
196
200
204
193
182
187
203
205
195
188
190
192
191
190
194
202
208
208
200
196
193
188
187
198
208
206
197
196
195
190
181
183
190
198
200
194
187
192
199
199
198
203
213
215
211
209
204
192
187
189
196
199
203
198
192
191
195
199
199
194
188
184
187
197
202
205
207
209
203
201
200
193
185
190
203
210
208
201
192
179
181
185
195
200
203
196
192
196
202
200
197
199
209
212
209
204
199
188
183
188
196
198
199
199
196
192
192
194
197
194
189
186
189
200
203
198
198
199
196
196
199
197
189
189
202
215
215
204
191
180
183
185
189
194
202
204
200
199
201
201
201
201
202
203
203
198
187
180
183
191
201
202
199
195
193
192
190
188
190
191
191
190
192
194
195
193
191
191
191
190
193
192
187
188
203
218
218
204
195
193
188
182
181
185
198
208
205
195
193
200
208
204
194
194
198
190
178
179
190
202
210
211
203
191
187
187
188
187
187
191
197
195
191
191
192
192
192
190
189
185
182
180
179
183
203
219
214
201
202
206
188
182
181
187
200
210
206
190
184
194
208
206
191
190
197
190
179
184
203
215
220
219
207
189
180
183
191
192
192
196
202
202
196
194
197
198
197
195
193
183
179
178
181
188
203
217
211
201
207
215
190
188
189
196
208
214
204
188
182
192
205
205
195
195
199
195
188
199
217
225
224
216
206
191
181
183
193
199
199
199
200
200
200
202
205
203
202
200
196
184
181
189
199
203
207
213
211
204
209
217
191
196
201
205
217
219
205
189
186
192
200
203
204
206
207
201
202
213
227
227
215
202
198
197
189
184
188
197
200
196
195
197
204
212
213
206
203
202
198
189
189
205
217
215
210
211
210
208
210
213
192
204
208
210
219
219
205
192
190
194
193
197
209
214
207
204
211
220
224
215
193
178
185
198
195
180
178
187
195
192
190
193
203
213
213
210
207
205
200
195
198
208
214
211
209
209
209
207
206
206
195
206
209
209
215
214
200
191
193
194
188
189
205
212
203
202
211
215
210
195
172
163
176
197
200
182
171
179
192
195
195
197
200
202
207
213
216
212
205
203
205
206
200
200
204
208
207
204
200
197
201
208
204
203
203
202
192
190
191
191
183
185
197
201
194
193
199
200
194
182
171
167
177
194
199
191
182
186
195
203
208
208
199
193
197
212
224
221
210
206
207
203
196
196
204
205
202
199
194
187
207
207
200
195
193
191
190
192
194
190
185
183
188
188
188
186
186
186
186
185
184
185
187
192
199
203
205
206
208
214
216
213
201
191
193
210
224
222
210
205
208
209
209
210
207
199
196
197
193
186
205
206
198
189
187
188
192
202
200
192
187
184
181
180
185
187
183
186
194
198
200
200
199
198
199
208
215
217
219
217
211
207
205
199
199
206
215
211
204
200
206
214
219
222
211
195
194
202
199
189
197
199
195
191
192
194
199
209
209
198
194
190
182
181
192
196
192
194
204
208
204
203
204
206
206
208
208
209
214
212
204
198
204
207
204
203
202
201
196
195
201
207
216
222
212
195
198
210
205
193
190
195
195
195
201
203
202
208
209
203
200
198
192
191
200
205
201
198
202
204
199
194
200
213
215
207
189
187
200
209
201
195
201
208
205
199
196
195
195
195
198
196
202
211
208
197
203
214
209
193
194
195
193
197
206
206
201
201
202
203
204
206
205
202
204
207
204
194
190
193
193
187
194
211
219
204
178
174
193
207
204
198
200
202
198
199
201
200
199
200
201
193
191
198
200
198
201
210
209
194
204
198
193
196
204
206
199
195
194
196
204
210
209
203
202
206
202
187
183
189
192
187
190
205
214
201
185
184
195
201
203
200
199
190
190
201
209
203
199
205
210
203
191
191
198
199
199
203
209
206
208
201
193
196
203
205
198
193
189
189
195
203
204
199
199
204
200
189
188
196
196
191
193
201
204
199
198
202
199
193
195
199
194
182
184
202
212
199
191
203
216
212
196
192
199
201
198
200
212
219
200
200
200
200
203
202
198
195
191
185
186
190
193
195
199
204
203
202
203
205
199
195
197
198
198
198
208
213
203
191
193
198
187
177
184
202
207
194
184
196
212
211
198
195
203
207
200
202
214
222
195
191
188
192
201
203
200
193
190
189
183
183
193
199
189
181
189
204
204
186
173
173
175
176
177
175
168
168
172
185
198
200
198
198
200
197
183
179
186
192
189
179
175
178
187
196
203
203
195
187
199
202
198
196
195
197
199
198
189
181
181
188
193
192
189
186
193
199
197
186
180
180
181
177
173
173
175
177
179
181
183
186
189
190
190
188
187
188
192
195
194
190
186
182
183
194
204
197
183
186
199
199
197
194
193
194
201
200
186
174
178
193
197
191
187
190
191
187
181
181
187
190
189
179
174
179
190
192
186
176
171
178
188
187
181
183
192
197
193
188
191
199
196
188
183
193
204
197
183
190
194
187
190
191
190
192
204
204
188
174
181
198
202
194
191
191
184
174
173
180
188
190
188
183
182
190
199
193
186
179
179
188
194
186
177
184
199
203
189
174
181
198
205
194
182
187
201
199
193
193
190
185
191
192
183
185
202
211
199
186
190
201
203
198
192
184
173
170
175
183
183
179
179
184
193
200
196
187
187
193
201
202
195
183
178
189
202
200
183
165
168
192
208
200
185
181
190
196
197
193
190
194
200
196
178
178
199
212
206
197
197
198
197
195
189
178
170
176
188
192
182
173
175
185
194
197
188
179
187
205
213
202
185
176
178
187
198
200
185
166
167
191
211
207
189
179
182
191
193
187
196
201
203
195
181
179
193
203
205
202
198
189
184
185
187
181
179
189
198
198
190
185
186
186
188
187
185
179
186
203
205
188
171
171
179
183
192
201
195
177
180
201
217
211
192
184
186
192
193
184
200
201
195
190
191
194
193
193
194
197
194
182
175
181
189
190
189
196
202
200
197
198
198
185
175
179
186
185
185
188
189
177
170
177
183
183
191
205
202
189
190
205
213
206
193
192
200
201
193
183
199
198
187
187
200
208
199
189
189
195
193
181
178
186
195
193
190
193
200
199
196
197
197
180
166
177
193
193
181
177
177
180
185
193
194
190
192
200
200
192
191
196
197
192
192
198
207
205
195
186
188
190
189
190
202
210
203
196
195
196
196
191
192
194
193
186
181
188
195
195
189
187
187
174
163
176
196
197
184
175
178
188
198
201
200
195
188
187
188
188
186
182
178
177
184
193
201
200
195
193
181
191
197
198
200
199
200
202
203
201
199
203
203
195
182
171
171
183
195
196
185
179
181
176
167
176
192
196
188
180
182
190
196
197
196
190
182
173
177
185
185
181
174
170
173
182
190
192
194
196
185
191
202
205
198
188
189
199
205
204
204
208
206
190
173
165
171
183
196
199
191
187
187
185
176
178
187
191
186
183
183
189
191
190
186
180
175
175
180
187
193
195
189
175
169
176
187
190
191
199
196
196
201
207
200
186
182
190
202
205
207
206
198
184
175
176
182
189
198
202
199
197
196
193
185
184
185
184
183
183
186
192
193
189
179
173
175
184
188
193
200
209
203
186
172
177
192
195
196
202
203
197
196
201
198
189
183
185
197
208
209
200
187
185
189
196
195
194
197
201
202
201
199
195
191
189
187
183
181
182
190
196
198
194
184
178
181
191
195
196
198
208
208
195
183
187
199
204
205
210
197
198
195
194
193
190
190
191
198
208
208
195
185
188
202
208
200
190
190
197
198
192
191
190
190
191
192
191
188
188
191
193
196
197
194
189
185
188
195
198
196
198
202
198
192
192
197
206
213
218
192
197
196
193
188
190
195
199
203
204
201
190
187
192
204
205
193
183
185
192
192
185
184
185
186
189
194
195
193
188
185
183
186
198
207
202
188
184
195
200
193
191
199
200
194
188
194
205
212
214
186
194
196
191
187
191
198
200
199
195
190
188
191
194
192
187
180
180
184
192
192
190
184
184
185
187
190
194
194
186
179
175
183
198
207
203
188
187
199
203
196
195
201
201
189
184
194
201
200
199
184
191
191
188
189
193
196
196
191
185
183
188
196
194
182
174
178
183
188
191
197
198
189
185
184
185
187
190
190
187
183
182
192
200
199
192
188
192
202
203
198
199
203
196
181
182
198
201
188
183
181
187
186
184
188
195
194
188
183
181
183
194
200
191
175
173
184
192
187
187
197
203
195
185
187
188
187
185
188
191
193
198
205
201
185
177
184
194
200
196
196
199
196
182
173
183
203
202
187
183
182
185
184
184
187
194
192
186
182
184
190
199
200
189
178
181
195
197
186
179
190
199
195
189
190
193
187
186
190
198
204
208
211
199
177
170
185
199
197
190
190
191
183
173
176
193
206
201
190
192
183
190
190
186
187
190
191
191
189
188
191
199
197
186
182
189
198
194
181
175
182
190
190
194
197
195
186
184
191
201
206
208
207
197
183
177
192
206
200
187
184
181
173
173
187
207
210
196
190
202
190
195
194
189
187
189
194
199
194
187
187
194
195
189
187
192
195
192
183
178
180
181
183
190
199
198
189
183
187
195
202
201
198
198
197
195
202
210
206
191
184
180
175
178
196
217
214
193
185
200
190
192
193
188
186
187
196
201
194
183
182
192
195
192
188
189
191
191
185
185
183
178
178
185
196
202
198
189
183
188
198
198
191
198
206
204
202
203
202
193
190
192
187
184
197
218
217
195
184
194
184
186
187
186
180
181
192
195
187
178
180
197
205
196
185
187
194
193
190
190
189
181
178
181
193
205
211
201
186
187
201
201
188
193
202
199
189
188
189
192
197
205
200
189
192
212
217
202
189
189
178
181
183
182
173
175
186
189
183
176
186
204
212
197
183
191
200
194
189
192
192
185
183
187
196
206
213
210
196
193
203
202
186
183
193
193
183
178
182
192
202
210
206
194
192
203
213
209
198
189
175
183
185
179
170
172
186
194
185
178
187
206
212
197
184
194
203
192
185
188
188
186
192
201
200
198
201
209
209
203
202
198
184
181
189
194
190
186
190
198
204
207
205
200
197
201
207
209
202
191
177
185
187
181
175
181
196
202
193
182
183
194
202
195
189
197
201
192
179
180
183
187
199
211
203
187
182
200
215
212
198
184
181
185
196
200
200
198
202
207
207
201
202
206
207
200
197
199
201
193
179
181
181
180
185
197
207
207
196
186
180
181
188
194
195
199
200
190
177
172
178
193
208
213
202
184
173
188
211
211
186
171
179
191
197
201
202
201
203
209
209
204
201
209
214
203
188
189
200
200
179
176
175
181
195
209
209
201
195
190
186
181
182
191
198
200
197
193
180
170
179
198
208
208
201
192
181
186
203
204
182
168
177
186
188
189
191
193
194
201
210
209
203
207
213
201
183
182
201
207
182
175
173
181
198
208
202
193
189
194
195
189
187
193
202
200
197
195
186
178
186
200
205
200
199
202
196
188
191
195
185
175
179
181
176
176
185
188
189
194
205
207
200
203
208
199
184
185
201
207
186
184
181
187
195
198
192
188
189
194
196
197
197
200
203
201
198
197
195
193
195
201
199
195
198
207
204
186
183
192
191
185
182
181
181
183
192
198
197
198
199
196
193
199
203
196
190
193
201
199
189
194
195
197
198
196
191
189
193
192
192
195
205
208
205
199
199
200
202
203
204
203
196
190
194
204
200
184
182
193
198
192
190
193
201
204
205
206
206
202
196
189
190
199
202
198
198
203
200
189
183
195
202
205
204
201
196
196
199
196
188
192
207
214
205
196
198
203
205
204
204
203
198
190
191
197
196
186
185
193
199
197
198
208
218
219
211
204
202
200
198
191
194
201
201
200
206
210
199
182
178
186
193
197
205
208
205
203
205
204
196
195
205
211
203
195
199
206
204
197
196
200
198
192
189
189
192
193
192
190
190
198
206
214
219
219
208
194
190
197
202
202
200
201
200
200
207
208
197
182
177
179
181
184
196
210
212
207
207
213
211
203
203
206
204
197
199
207
203
191
190
199
199
194
187
184
192
201
196
181
179
196
208
205
204
206
204
190
187
197
206
205
196
195
197
199
199
197
191
185
180
180
179
177
185
203
212
203
202
212
219
210
203
204
206
205
203
204
200
189
190
199
199
192
184
178
189
203
198
175
172
194
208
197
186
196
204
197
191
197
201
195
187
187
196
198
190
182
184
188
184
188
186
179
181
198
207
198
191
203
216
209
200
201
209
208
201
200
197
194
201
206
197
187
182
180
190
202
195
177
175
197
210
197
182
190
205
206
199
195
191
187
184
188
196
199
188
178
180
190
189
199
199
188
186
199
204
192
187
196
207
200
192
194
203
202
196
195
198
205
213
208
190
182
184
188
192
200
197
183
183
200
212
204
189
190
201
208
205
193
185
186
193
195
198
200
200
189
186
192
192
204
203
191
192
204
202
192
191
199
198
187
183
191
197
196
195
196
202
211
212
200
185
185
191
192
193
200
198
188
189
202
214
212
199
192
198
207
204
193
189
196
203
200
198
207
216
210
197
194
193
206
199
188
191
205
202
193
197
201
189
173
180
195
197
198
199
202
204
204
195
186
184
195
196
189
188
195
197
189
190
201
209
210
200
193
196
201
201
194
197
207
205
193
193
212
229
222
205
196
189
203
195
182
189
203
202
197
201
202
182
169
183
201
202
201
210
210
202
188
177
177
191
207
203
187
181
189
192
190
193
202
204
201
193
193
200
205
204
201
205
209
198
183
188
213
229
221
206
197
187
202
196
184
189
204
206
199
198
195
183
178
190
203
201
201
209
208
196
180
176
185
202
212
204
192
185
190
192
193
201
205
202
193
188
194
207
211
208
206
210
207
192
179
188
210
222
213
198
195
189
202
199
189
196
210
211
200
190
189
188
188
193
195
197
198
200
199
194
191
192
199
207
208
203
201
201
201
202
203
205
205
202
194
192
200
211
213
207
204
209
205
192
185
189
203
212
205
190
189
194
201
199
199
207
215
211
198
190
190
192
190
188
193
195
194
189
192
202
210
211
210
208
205
205
206
209
211
212
210
204
201
201
201
199
201
207
206
201
198
203
202
193
192
193
199
208
205
190
187
198
199
198
204
217
217
202
193
193
196
192
186
187
198
206
196
184
191
212
224
218
207
203
208
211
212
205
203
213
214
200
191
199
205
201
194
196
194
192
193
197
197
198
199
199
199
208
208
193
187
196
196
196
206
217
210
192
189
199
198
189
184
193
211
219
204
189
195
213
220
209
196
196
213
226
219
194
185
202
214
198
187
198
205
193
183
186
191
190
190
196
201
203
205
202
200
205
207
198
194
194
193
195
202
209
203
194
195
200
199
191
191
200
213
216
206
196
196
204
204
201
191
191
214
234
222
186
174
195
211
201
192
200
200
186
180
189
198
198
197
201
206
208
208
204
201
203
204
203
204
197
193
194
196
198
200
201
202
200
195
195
198
201
200
199
198
198
198
199
200
200
191
191
212
233
223
191
180
196
206
199
195
203
200
187
188
200
207
205
206
210
212
207
205
204
203
203
203
205
211
201
193
193
194
197
201
206
204
196
191
194
197
196
187
184
186
193
200
203
204
203
195
192
208
225
218
198
193
199
199
195
198
205
199
191
199
211
211
203
205
216
213
203
200
206
211
209
205
205
212
204
195
196
198
201
200
198
198
196
191
187
186
187
186
180
181
191
206
211
210
205
197
197
207
217
213
202
198
198
196
193
198
202
197
193
204
213
207
195
198
210
208
196
196
211
220
216
204
200
204
204
200
196
194
193
186
183
188
190
187
186
190
198
194
184
179
188
204
213
199
179
167
173
185
188
188
180
178
181
185
189
193
201
214
223
218
201
190
197
210
209
193
184
197
207
201
198
205
209
200
205
213
209
198
183
179
181
183
182
176
178
189
198
195
185
178
185
200
208
194
170
161
173
183
182
179
177
177
179
181
183
190
202
206
208
205
200
198
205
212
210
196
188
191
196
201
203
206
202
195
203
212
210
199
185
182
184
182
174
166
170
184
191
192
187
182
187
194
198
186
171
168
180
186
182
180
183
185
185
184
185
196
207
200
188
190
198
204
205
203
198
195
192
187
189
199
208
207
201
197
200
203
205
202
191
189
192
189
180
171
172
176
181
186
191
189
185
189
192
186
178
177
183
190
191
189
190
191
197
199
200
210
216
198
174
180
197
204
199
185
181
187
191
186
187
200
209
204
201
201
200
202
205
204
190
185
195
203
199
189
181
175
174
181
190
189
187
189
191
190
186
182
180
188
198
195
186
189
205
214
215
219
218
199
175
179
195
202
188
172
170
183
189
184
186
200
205
196
193
199
204
204
210
206
181
171
190
213
215
203
188
176
173
175
184
185
186
191
196
195
190
182
176
184
193
189
178
179
199
215
215
212
207
196
182
184
196
199
185
171
174
189
192
183
185
200
201
185
176
188
210
203
207
204
180
166
183
210
216
205
190
178
172
173
179
184
187
196
197
194
193
190
184
181
181
180
176
171
182
196
201
198
195
194
188
189
199
203
189
176
186
203
203
186
185
199
201
180
166
176
214
201
197
197
187
179
188
202
205
198
189
179
173
176
184
189
191
194
195
189
189
197
197
184
172
176
181
173
171
175
186
192
195
197
191
187
199
210
199
183
190
207
204
188
187
201
205
184
165
171
212
201
195
195
196
197
199
199
197
195
194
186
176
182
195
193
186
191
193
189
185
196
205
191
172
179
192
187
174
172
185
198
204
204
193
186
192
206
201
188
188
196
195
189
192
204
204
187
175
179
204
206
203
195
195
203
206
202
196
196
202
196
183
186
197
189
176
182
194
191
185
191
202
192
175
182
199
198
185
180
188
197
203
202
192
183
183
191
192
190
188
183
179
183
196
205
199
186
184
190
200
215
216
200
187
193
204
204
196
195
203
201
189
186
188
178
167
178
197
199
191
189
194
189
180
184
198
199
191
188
189
191
190
190
189
183
174
173
182
195
198
185
174
179
196
205
196
186
187
196
204
219
222
203
180
178
190
196
189
187
194
198
190
182
178
170
165
179
197
202
197
194
191
187
183
188
194
188
184
186
190
188
182
183
189
186
174
169
180
200
208
198
182
179
192
203
197
187
187
190
214
218
216
203
180
172
180
183
182
181
188
190
187
181
177
171
170
183
196
199
197
195
193
187
185
190
189
177
174
184
194
194
190
190
190
187
178
177
186
201
209
206
194
185
189
199
202
193
189
188
217
211
203
195
180
174
178
180
181
183
186
186
183
184
184
181
177
185
191
189
188
191
193
188
186
185
184
178
178
189
199
201
200
202
198
190
183
186
195
197
198
199
200
192
189
195
200
198
197
196
207
204
197
190
181
181
187
188
190
191
190
182
179
186
193
186
178
183
188
182
178
182
190
189
182
179
182
189
195
199
200
198
197
203
204
195
185
190
200
198
188
190
201
200
191
191
193
195
204
209
195
199
196
187
183
188
195
201
202
196
186
177
177
187
191
183
174
180
187
184
177
179
188
191
184
178
186
202
208
204
194
185
183
195
207
203
191
190
201
200
187
189
201
203
196
194
192
192
200
211
192
194
191
187
188
192
200
206
202
190
176
173
180
187
185
175
171
180
189
189
187
186
192
194
190
184
189
204
207
198
187
177
172
184
202
210
201
194
198
200
195
196
202
202
200
201
200
191
187
197
193
191
187
187
191
196
197
197
193
182
173
175
188
190
177
171
175
185
190
192
192
194
194
195
194
188
189
194
194
189
188
184
176
177
193
207
206
193
191
196
199
202
200
192
192
204
207
192
177
182
192
192
190
189
193
195
192
185
182
181
181
186
195
189
176
173
186
192
189
185
190
196
194
191
191
189
187
184
183
185
191
194
187
177
179
195
200
189
183
190
198
198
188
177
181
197
204
191
175
177
190
196
198
196
193
191
184
179
179
187
194
198
198
190
177
177
192
196
186
178
186
195
194
187
184
185
182
179
182
189
195
198
193
181
175
182
189
184
179
185
194
190
177
170
178
191
198
188
174
179
187
198
207
203
192
186
187
185
183
189
197
199
198
191
184
182
190
192
185
181
187
196
193
183
180
180
177
176
186
197
196
191
191
190
184
181
183
185
185
186
191
184
174
175
185
194
195
185
175
182
185
191
202
197
186
186
194
196
189
186
188
195
198
197
190
185
186
191
192
193
201
202
195
184
181
179
171
173
190
205
198
182
184
197
200
193
188
192
193
192
192
187
179
182
193
203
199
186
178
185
181
179
182
183
180
184
198
203
193
183
182
191
203
205
193
187
187
193
199
208
210
206
196
187
184
175
167
171
192
207
199
181
178
197
209
202
192
191
194
195
198
196
189
187
197
209
207
193
186
191
177
166
165
169
170
179
194
200
192
185
183
193
209
208
192
186
193
197
204
214
215
204
192
188
183
174
171
180
194
202
200
188
179
189
202
198
186
183
187
195
205
208
200
190
193
204
205
200
199
199
177
165
163
165
167
175
185
188
187
186
188
199
211
202
184
184
196
200
202
211
209
194
185
187
186
178
180
194
197
194
200
199
188
184
189
188
180
178
183
196
208
215
209
194
190
193
196
197
202
201
178
172
173
173
173
176
181
184
182
182
188
201
209
196
175
177
192
196
198
204
198
184
180
189
191
184
189
204
199
187
193
202
195
187
185
185
182
182
189
200
206
211
213
205
194
188
187
192
200
197
176
175
180
182
182
184
186
184
178
176
181
194
203
193
174
174
186
193
193
192
189
180
182
193
195
187
189
199
197
185
187
195
196
193
191
192
190
190
197
201
204
206
209
208
200
190
186
191
199
196
172
168
174
182
191
195
195
188
177
174
179
187
195
192
182
180
187
192
190
186
184
185
190
199
201
190
180
184
189
188
182
182
188
194
198
199
195
194
196
202
202
201
201
201
201
197
195
201
208
201
172
161
167
183
196
201
198
186
181
183
187
186
184
186
191
194
196
197
192
183
183
188
197
206
204
190
171
171
186
193
184
176
179
188
196
198
193
187
191
200
206
199
188
187
193
200
205
213
216
204
180
167
168
182
196
201
194
183
181
190
195
188
177
180
195
203
203
202
198
189
187
192
199
208
206
190
169
163
180
196
193
181
179
185
189
191
188
185
189
200
209
198
180
173
184
198
210
216
214
201
194
186
182
185
193
195
190
180
180
189
193
185
177
181
193
201
201
204
205
203
196
191
195
203
204
191
169
160
177
199
202
192
185
187
190
191
192
194
198
203
205
195
180
174
178
191
204
210
204
195
205
202
193
192
194
196
191
186
182
182
182
182
185
188
189
190
192
204
214
215
204
193
188
193
197
193
175
163
175
200
210
199
190
193
200
201
202
203
203
200
196
194
193
189
186
188
197
199
194
192
200
202
196
196
203
204
197
188
185
181
176
180
194
201
191
181
188
207
221
220
206
192
187
185
188
191
185
175
179
198
208
201
194
197
208
212
206
202
198
190
187
194
207
207
195
187
193
195
193
195
190
191
188
195
207
210
200
191
191
190
183
183
201
208
197
185
193
215
224
213
195
187
187
187
186
191
194
192
192
194
201
202
197
197
205
213
209
195
186
184
189
202
215
215
201
186
187
193
195
199
180
181
182
189
202
208
200
193
195
201
194
188
198
210
204
195
204
223
223
200
182
184
193
194
190
190
201
209
200
188
189
201
202
191
190
205
208
193
185
191
201
208
211
211
201
187
184
188
192
198
173
181
185
185
188
197
200
194
196
203
199
191
198
208
208
207
213
223
212
185
173
183
198
203
198
188
197
209
199
178
179
197
203
185
177
194
208
199
196
204
212
209
201
201
199
190
182
182
185
194
172
186
194
183
177
190
201
199
194
197
199
193
194
201
203
206
212
212
198
180
179
188
196
202
201
191
189
196
191
176
177
195
203
185
173
188
206
206
206
214
214
204
193
190
194
193
188
182
180
186
179
194
198
182
173
188
205
201
191
195
197
189
186
186
189
196
199
194
185
186
194
194
185
187
200
198
188
187
186
180
183
197
203
192
179
185
199
207
212
213
210
199
187
185
187
194
199
195
184
182
189
197
195
179
177
191
199
194
194
201
196
181
173
175
184
189
189
183
182
195
208
197
178
179
196
200
193
192
192
188
189
199
206
200
186
183
194
203
209
209
207
200
189
181
182
194
211
212
197
183
196
197
186
176
181
190
188
186
197
205
193
171
165
177
189
191
190
185
188
200
207
198
182
182
192
196
198
201
201
194
191
200
206
200
186
179
188
199
204
206
209
206
192
179
182
198
217
220
207
194
192
193
184
178
183
188
182
183
198
209
196
171
167
183
196
202
201
198
196
196
199
198
196
195
194
193
196
203
203
194
191
199
202
194
182
178
190
201
203
206
215
211
195
180
187
205
217
215
210
205
181
189
188
186
187
192
190
186
194
209
204
186
179
187
197
206
209
205
195
192
194
203
208
205
197
192
194
197
196
192
192
197
200
193
187
186
199
206
205
207
216
213
193
181
191
209
213
204
202
208
175
182
191
192
192
198
199
191
191
206
212
200
188
184
190
201
208
202
193
191
197
204
206
203
197
196
194
192
191
192
193
195
197
199
198
201
208
209
203
202
210
205
189
181
189
203
206
196
190
200
180
180
187
196
200
200
194
188
190
204
211
203
192
190
192
197
197
193
192
197
200
199
195
193
194
197
195
193
193
194
194
193
198
204
206
207
210
207
199
194
197
194
185
182
186
196
204
197
187
193
193
181
182
198
206
197
182
180
191
201
200
195
194
202
204
198
190
187
195
204
203
194
186
186
193
200
197
195
195
195
190
188
198
205
202
199
201
200
192
184
184
190
189
189
189
195
201
198
190
192
200
188
188
199
206
193
176
178
191
195
188
186
198
215
218
205
190
193
201
203
199
190
184
190
202
205
198
191
196
196
185
186
202
205
193
185
189
191
188
180
181
193
203
204
199
199
203
199
194
200
198
195
195
199
200
199
191
191
192
188
183
188
199
212
215
206
199
199
200
198
196
193
191
198
209
210
197
190
196
197
186
187
205
209
194
183
184
192
193
188
189
202
213
215
211
208
205
200
196
203
192
198
201
197
197
204
209
202
193
188
190
193
195
197
197
197
199
203
200
193
194
197
196
203
215
216
202
192
201
204
192
191
207
216
207
196
193
197
199
199
200
207
215
217
217
216
213
202
192
195
191
197
202
198
194
205
214
208
194
192
195
196
193
188
182
184
195
202
199
194
199
201
198
202
215
217
203
196
205
211
202
196
207
218
216
211
208
204
205
204
204
203
208
214
221
224
221
204
187
185
196
194
198
198
198
199
200
200
199
199
194
191
195
194
183
178
190
202
203
200
203
202
196
199
213
214
199
191
203
213
206
199
206
211
210
209
210
208
203
198
199
198
199
208
220
226
221
201
182
181
202
194
195
199
196
185
178
184
188
191
190
191
194
196
194
193
189
186
193
198
190
180
182
192
197
199
200
199
197
194
187
187
189
194
201
204
200
189
190
194
199
198
199
205
201
191
190
204
214
204
204
203
200
192
184
183
184
186
187
187
186
189
202
209
198
184
177
185
196
196
185
176
184
193
195
192
190
190
193
193
192
189
186
187
192
203
202
193
192
199
205
200
191
190
193
193
194
202
209
201
206
210
203
191
187
192
192
185
182
181
180
182
196
206
197
181
177
189
201
198
186
181
189
198
197
189
183
186
194
200
203
200
192
180
179
193
205
204
200
199
198
193
184
180
187
197
199
200
206
199
204
208
207
199
198
202
196
181
177
181
180
171
175
191
195
186
182
193
206
202
191
186
191
200
201
192
183
188
201
208
208
207
203
187
173
181
201
211
207
199
192
183
174
174
188
206
207
202
205
206
200
202
206
206
205
200
188
178
177
185
182
164
157
171
188
190
189
197
204
201
197
191
187
194
200
192
182
187
205
209
202
201
205
197
179
178
195
206
209
203
195
180
168
172
197
216
211
200
204
214
195
194
204
211
203
186
176
175
181
186
183
163
152
160
181
193
195
196
197
197
197
191
181
184
192
186
175
179
196
201
191
189
201
202
192
184
189
196
202
207
204
187
167
172
200
222
212
193
194
213
197
189
201
209
198
177
171
177
185
186
182
171
160
163
180
195
198
195
188
190
193
189
180
178
183
181
172
172
182
188
186
186
197
203
202
194
189
190
192
203
207
194
173
175
201
218
205
183
180
200
205
193
199
205
195
179
177
183
189
189
187
182
173
173
186
199
200
192
183
181
185
189
185
185
186
184
175
172
173
180
190
198
205
207
204
196
191
190
189
191
199
192
180
181
199
209
200
180
172
187
210
203
202
200
193
184
186
189
193
195
197
192
180
181
197
205
199
191
186
182
181
188
193
199
198
194
188
184
180
185
197
210
214
211
199
189
188
189
188
187
188
188
186
190
199
201
192
183
179
187
208
210
208
198
189
187
190
192
194
199
204
193
178
181
202
208
196
192
192
191
186
188
200
210
208
199
197
198
194
192
194
204
207
201
189
180
181
183
184
186
190
191
191
197
203
199
192
187
189
192
201
209
209
199
188
186
189
189
189
193
197
187
174
180
201
204
192
190
198
200
196
194
197
207
207
201
201
205
203
193
188
189
188
183
179
179
180
180
178
188
203
205
200
202
208
206
195
193
194
196
198
205
209
204
192
185
186
184
177
176
179
178
176
184
195
194
183
185
197
202
198
194
193
200
202
201
201
201
199
188
182
179
177
174
180
187
188
180
176
188
208
212
204
202
210
211
201
191
189
188
198
202
206
206
196
187
183
177
167
165
167
177
183
191
191
182
176
179
186
187
187
189
188
193
201
201
197
194
190
186
185
184
184
182
186
194
198
191
182
187
197
203
198
196
205
211
202
187
181
179
201
201
202
201
195
187
180
174
166
166
171
183
191
193
189
175
169
175
175
166
169
180
187
193
196
195
192
191
192
191
192
193
195
195
193
193
196
197
194
186
182
184
189
191
198
204
196
183
185
185
202
203
199
194
190
186
181
175
173
176
186
189
189
188
184
172
170
176
173
159
161
177
190
194
193
186
186
196
202
202
198
197
197
198
195
185
185
192
200
192
176
174
185
194
199
198
187
181
194
201
200
203
197
188
187
189
186
180
180
186
191
190
183
181
178
174
173
183
183
171
169
180
192
196
192
183
187
202
211
210
204
194
186
189
191
183
177
185
201
201
186
178
187
198
205
203
189
181
199
217
201
200
193
186
187
193
192
188
184
185
185
183
179
179
179
177
176
186
195
190
186
186
194
196
191
186
190
201
207
208
208
195
177
177
191
195
185
181
194
204
197
189
189
197
212
214
198
186
200
218
205
198
188
184
187
194
195
188
183
182
182
181
181
185
184
177
176
185
199
201
196
193
192
191
190
190
193
194
193
196
207
199
176
172
194
213
202
181
184
202
205
196
187
190
205
215
203
192
201
216
206
198
191
186
183
188
192
184
180
185
188
184
182
188
189
181
175
182
193
194
191
194
193
187
182
187
191
188
180
184
198
195
177
174
196
215
204
178
177
195
203
196
183
180
192
203
198
193
202
209
203
202
201
193
181
182
186
180
177
188
196
188
183
188
192
184
176
179
186
184
183
191
192
179
169
180
191
187
178
180
186
186
180
180
192
202
193
177
176
189
196
193
187
184
187
189
192
194
196
196
199
201
208
200
182
179
185
182
177
188
197
191
183
187
194
186
178
179
183
180
183
193
194
180
167
176
187
188
188
187
180
174
178
186
188
181
175
177
183
189
191
192
194
195
192
187
189
195
194
185
197
197
204
198
185
184
193
190
180
184
192
191
186
188
194
188
181
183
189
190
193
202
202
189
177
177
179
184
196
199
182
166
175
190
189
173
169
182
194
195
191
192
199
206
201
193
197
201
197
185
197
189
186
183
181
189
199
196
186
184
189
189
190
191
193
191
186
187
193
199
206
207
205
200
190
177
165
172
198
207
187
164
170
188
190
178
177
191
201
198
192
191
200
207
205
200
201
208
207
197
198
185
175
173
180
190
196
192
189
192
193
189
189
190
188
192
192
191
193
204
212
207
202
201
199
178
157
166
193
202
187
168
171
185
190
183
183
195
202
198
192
193
201
205
202
198
199
208
213
206
200
187
175
174
184
185
182
180
188
196
192
184
184
182
178
185
196
195
194
204
209
197
187
194
200
183
164
170
188
193
187
180
180
185
185
181
184
196
200
192
191
195
204
205
196
188
187
196
204
203
199
190
182
183
190
183
169
170
185
193
185
181
186
179
170
176
193
199
198
203
203
188
176
183
195
192
181
183
185
185
188
192
191
186
181
175
183
195
198
188
187
196
209
204
192
183
182
183
192
193
196
189
187
191
192
179
165
170
183
184
179
183
193
185
167
168
188
200
206
207
203
186
175
177
188
193
193
192
184
182
190
197
193
187
179
178
185
195
196
187
185
195
204
198
188
187
186
185
184
185
189
185
185
190
189
177
170
177
185
180
178
189
198
191
174
172
185
199
209
211
204
190
180
179
181
186
193
193
185
184
193
197
191
186
189
190
190
192
191
189
186
190
191
186
186
196
204
201
193
188
187
183
184
186
185
179
179
186
188
187
189
193
192
187
187
190
190
196
207
212
202
191
188
184
178
176
181
188
188
187
194
196
191
190
200
205
198
188
187
192
193
186
177
176
187
205
218
216
203
192
190
185
184
184
185
186
188
189
189
193
198
193
178
178
193
202
196
195
202
206
197
189
193
192
180
169
173
185
188
190
195
199
199
200
209
211
200
185
184
195
200
188
173
174
189
208
220
217
201
189
195
190
185
184
186
191
195
191
188
191
194
186
174
176
192
200
195
193
200
201
192
186
191
194
183
170
172
183
189
190
196
202
204
204
207
207
201
190
189
197
199
192
184
181
189
202
211
205
191
187
200
193
186
185
191
197
198
192
186
186
186
185
183
183
186
187
188
193
200
200
192
186
188
188
182
176
177
183
189
194
198
201
199
198
198
199
199
197
193
190
193
198
200
194
189
192
199
194
185
192
201
192
184
188
198
202
196
191
188
182
179
186
195
196
188
181
184
194
201
199
193
187
185
182
181
183
186
188
191
198
200
196
190
188
190
192
195
196
190
180
181
198
209
205
190
185
188
188
187
200
205
192
184
190
202
200
188
185
187
183
179
187
199
203
193
184
190
201
204
199
193
190
187
183
183
192
199
198
199
202
205
197
185
180
182
190
196
195
185
176
178
194
209
208
194
184
184
187
193
209
204
192
186
190
198
192
180
179
186
187
184
186
195
200
197
196
202
209
208
200
192
192
193
192
190
198
207
206
200
201
205
203
189
178
182
194
201
195
187
184
187
193
200
205
201
192
187
190
196
208
193
192
191
188
185
184
182
183
185
187
186
186
188
193
195
202
212
215
210
199
191
191
199
202
199
200
206
204
196
191
198
200
192
180
184
200
206
200
195
197
198
195
194
201
206
200
194
192
193
202
176
188
196
187
176
182
193
197
191
189
188
188
186
185
184
196
210
211
207
200
191
189
197
204
203
201
198
194
186
182
188
194
190
184
190
206
211
206
203
206
204
196
191
196
202
204
202
199
190
192
171
184
197
187
177
185
204
210
200
192
189
188
187
180
178
187
198
199
200
200
196
187
188
193
199
200
195
186
180
179
182
185
186
188
195
205
207
206
207
208
204
195
191
191
192
198
206
205
190
182
179
182
192
192
188
188
196
207
207
198
190
186
184
181
182
184
185
186
190
202
202
192
180
179
189
197
196
191
188
185
184
185
188
191
193
196
199
202
206
205
201
193
191
189
188
191
202
209
201
182
193
186
191
200
199
184
177
190
205
203
191
179
177
181
190
188
179
178
189
203
207
198
181
174
179
191
201
204
201
194
189
187
188
188
187
188
192
198
201
202
200
195
195
195
195
190
196
206
211
194
196
192
193
204
200
179
165
175
196
203
194
177
171
181
195
193
184
184
193
201
206
205
192
179
174
183
196
206
208
200
191
187
187
185
183
186
194
197
197
199
202
202
199
203
206
198
192
199
215
213
191
191
194
201
192
177
168
172
189
202
200
186
175
178
189
192
193
194
195
196
203
204
198
186
179
180
186
194
199
197
190
186
186
185
190
197
203
201
193
195
205
207
204
204
210
205
193
194
210
220
182
181
188
192
185
177
178
180
190
203
205
196
182
176
180
190
199
198
192
191
195
197
194
188
186
184
181
180
183
191
192
190
189
193
202
213
216
206
193
192
203
208
201
196
198
200
197
194
201
213
183
174
178
185
180
173
175
185
196
205
206
201
192
183
181
191
199
197
188
186
188
188
187
187
190
190
182
176
178
188
197
200
198
198
204
217
222
213
198
191
195
202
200
190
186
193
200
198
197
204
192
176
175
182
181
170
170
184
200
206
202
197
196
194
194
196
198
192
186
185
187
186
185
185
191
191
189
187
185
186
196
206
205
195
193
204
213
212
199
189
186
196
201
193
185
189
200
201
198
200
201
189
186
188
188
179
174
183
197
202
197
193
196
201
203
201
196
191
189
187
188
190
192
190
187
189
197
202
196
186
189
202
207
196
183
187
198
202
199
189
182
192
204
204
197
197
203
203
201
201
199
200
198
195
197
196
193
189
190
192
195
191
190
197
203
202
194
192
191
188
190
196
200
194
183
186
201
209
203
188
185
194
204
201
192
187
189
191
193
192
188
195
205
209
208
207
206
202
198
197
188
202
207
199
200
212
211
193
181
189
200
194
187
190
196
195
192
192
191
185
187
197
200
192
182
189
204
210
206
198
191
190
199
210
211
202
191
188
195
198
198
199
206
208
210
210
208
200
190
187
181
196
206
200
198
209
210
190
180
195
208
199
189
191
193
191
191
195
193
184
184
191
191
186
183
194
206
208
210
211
205
195
196
212
223
216
201
194
197
199
199
199
205
207
207
207
206
199
188
182
184
194
201
197
193
197
195
185
186
206
212
200
195
197
193
187
191
198
199
190
186
185
185
185
188
201
205
206
210
215
212
200
197
204
211
212
206
205
202
196
191
196
207
210
206
198
196
194
192
190
199
196
195
197
198
193
184
184
192
201
198
193
192
190
186
184
183
174
171
177
183
183
182
182
187
197
200
199
190
186
183
181
175
174
175
180
177
174
177
184
191
201
202
194
185
188
198
206
207
205
198
194
184
182
194
204
198
190
196
202
199
196
208
211
195
176
171
173
175
180
185
185
181
180
188
191
191
191
192
193
190
182
172
172
180
189
184
168
167
182
200
203
192
181
180
188
193
197
203
204
201
202
189
180
196
214
211
196
194
200
198
200
213
216
196
173
165
174
185
195
195
188
178
179
189
190
183
181
191
206
205
192
176
172
180
192
193
185
174
176
189
195
185
175
180
190
191
191
196
198
201
208
200
192
204
217
209
192
187
193
198
198
200
200
191
176
169
176
192
205
203
188
176
180
193
193
179
175
191
211
210
194
179
175
177
184
199
204
190
176
176
182
180
180
187
195
193
191
199
201
195
201
201
201
208
211
196
178
174
184
194
192
184
185
187
187
178
178
189
201
203
190
176
181
195
193
179
174
189
205
201
186
177
179
179
179
195
209
205
188
180
180
181
186
197
200
197
197
210
214
188
190
195
204
208
203
185
168
165
175
189
188
176
177
192
199
192
181
180
188
195
191
183
184
191
191
181
178
186
195
190
177
172
177
182
183
190
200
206
204
198
187
181
192
204
204
197
197
212
222
187
186
191
200
205
199
186
170
167
174
186
187
182
184
197
206
199
184
174
179
189
193
185
184
189
189
185
182
183
187
188
181
171
176
188
192
188
189
199
210
209
192
180
190
205
206
193
189
200
214
196
195
196
198
199
195
189
182
181
183
190
192
193
194
200
206
200
183
172
176
189
191
184
185
193
193
188
183
180
187
195
194
185
185
195
199
190
183
191
205
204
190
179
187
200
198
188
181
187
198
204
207
203
196
190
187
188
190
193
195
196
196
196
197
201
204
199
183
175
181
191
187
182
191
204
201
188
181
185
190
198
203
202
200
198
196
188
182
187
195
194
188
186
191
193
190
184
186
189
192
206
206
203
197
187
180
180
191
200
201
196
190
189
192
199
205
199
186
183
191
192
187
186
200
213
200
184
183
192
192
193
196
205
206
196
187
184
185
186
187
191
196
199
198
191
185
187
196
201
197
198
195
197
201
194
181
176
185
195
197
187
180
180
188
197
205
202
193
192
198
198
189
190
206
214
198
182
187
198
193
184
187
197
197
184
178
186
193
187
183
195
211
215
206
196
194
197
205
208
202
193
186
196
212
210
192
180
182
187
184
173
172
181
193
197
200
200
195
193
196
195
190
192
208
215
200
187
194
205
195
180
179
188
187
176
180
196
205
192
183
195
213
216
207
201
203
203
201
199
198
189
189
201
222
222
203
186
181
180
177
170
175
191
198
195
191
188
187
184
183
185
187
191
208
220
207
193
199
205
193
180
180
186
183
173
182
206
217
201
183
186
201
204
199
201
208
203
187
182
187
194
199
208
221
220
205
186
177
177
179
183
191
199
199
191
180
178
176
170
167
175
185
190
206
220
210
195
199
204
193
181
179
184
183
176
180
201
215
206
186
178
185
189
191
197
203
196
180
178
185
201
209
210
211
210
201
183
172
174
188
202
203
200
190
184
179
177
175
167
163
173
184
190
202
212
205
195
198
201
196
185
182
181
181
173
171
182
199
205
192
178
178
185
189
196
199
190
182
187
194
206
211
208
203
202
198
183
169
174
194
212
209
192
180
181
186
186
184
181
179
182
186
188
193
197
195
191
193
197
199
197
187
177
175
173
165
166
182
200
200
189
183
188
195
200
200
190
189
204
210
207
207
204
200
198
196
187
176
176
192
207
203
184
178
187
195
193
193
199
201
194
190
187
186
184
187
190
190
192
200
208
198
179
174
180
178
168
173
192
204
199
190
191
194
201
202
195
197
215
222
206
203
201
198
193
192
190
184
179
188
196
193
182
184
198
200
190
192
205
212
203
194
189
180
175
184
194
188
181
194
208
201
182
182
198
200
186
178
191
204
204
196
190
187
194
200
197
201
220
229
203
200
200
197
186
185
190
187
181
184
188
183
179
191
205
199
184
183
195
201
198
195
192
179
173
186
198
188
176
183
194
190
178
189
211
213
195
183
191
201
200
195
190
183
186
193
194
198
217
225
202
200
203
199
182
178
186
187
181
182
183
175
174
191
207
198
180
180
186
184
184
193
193
180
175
190
202
192
178
177
178
176
177
193
207
204
189
185
191
196
194
198
199
192
187
189
189
195
208
211
204
202
206
200
183
179
186
188
182
181
181
174
172
186
201
196
184
183
182
173
172
185
189
184
183
197
205
197
187
183
177
171
176
187
190
179
175
183
193
193
192
201
209
205
194
191
191
194
197
197
211
209
209
201
186
184
191
189
183
184
185
182
175
182
195
194
189
188
185
175
173
179
188
190
193
200
199
197
197
197
182
171
176
183
177
166
168
186
199
196
192
201
212
211
201
197
198
197
195
193
214
215
210
197
188
188
192
189
185
189
193
187
176
177
191
199
191
185
182
182
182
182
184
194
201
198
186
186
201
206
189
172
173
179
178
172
178
196
207
201
192
193
206
209
204
203
203
202
200
199
215
216
207
196
193
193
188
182
185
195
200
188
173
174
193
204
195
179
175
184
194
189
185
195
206
196
176
176
194
202
188
169
169
180
185
189
192
204
211
203
189
188
198
206
205
205
206
207
205
202
211
212
202
196
196
193
176
172
185
197
194
179
168
174
191
205
197
180
172
184
196
194
183
190
203
196
175
173
188
196
189
174
170
181
191
194
197
207
209
198
184
184
196
204
205
205
205
204
199
194
205
202
198
197
200
186
164
168
186
194
184
175
175
183
188
197
199
188
179
183
191
188
181
181
191
193
184
181
188
196
197
186
177
182
186
187
193
203
202
188
179
185
196
198
197
203
205
199
187
181
200
198
195
195
195
175
157
171
193
188
178
182
194
193
183
185
197
199
193
190
188
185
181
174
175
185
193
194
192
197
204
197
182
178
180
181
188
199
196
184
180
190
192
185
185
200
208
197
181
174
202
203
198
193
185
165
156
179
198
188
178
193
210
201
182
180
192
201
201
198
189
186
183
174
164
174
193
200
195
196
204
200
184
178
184
186
189
196
192
184
184
189
186
174
177
196
206
197
184
180
204
212
204
193
181
166
162
183
199
191
188
200
206
200
191
189
192
195
199
199
191
188
188
177
162
169
190
200
193
189
196
196
187
190
198
201
197
193
188
188
188
185
178
177
186
199
203
194
185
185
200
209
204
190
181
175
174
183
193
195
195
196
192
193
200
201
195
189
191
193
190
188
192
184
169
173
192
200
190
181
186
194
197
202
212
211
201
191
189
191
189
182
180
190
203
203
196
188
184
185
189
193
193
189
186
189
185
184
188
194
197
189
181
189
203
205
196
187
186
184
184
189
194
189
177
179
196
202
191
180
182
194
205
209
211
208
201
194
193
191
190
186
192
203
208
204
194
189
186
189
182
181
183
185
191
196
192
186
186
193
195
189
184
190
195
196
194
188
180
174
180
191
196
189
183
185
198
202
194
185
185
194
201
203
198
195
196
199
199
191
190
194
203
205
200
196
196
196
194
196
186
180
179
186
193
197
194
190
190
191
191
192
193
191
190
192
192
187
175
170
180
194
195
188
187
188
195
197
195
194
191
193
194
193
186
184
190
200
201
194
193
201
208
200
188
189
196
203
205
206
202
192
185
186
190
189
187
187
188
187
190
197
197
190
189
194
196
185
173
175
188
197
193
189
189
192
190
191
194
198
200
197
192
189
184
182
188
195
200
198
197
197
198
194
186
186
193
202
209
210
216
206
194
187
185
181
179
180
183
184
189
197
194
185
187
201
202
188
179
189
200
200
194
191
191
193
192
185
187
197
204
202
195
194
194
191
189
193
197
198
195
188
187
192
196
193
189
194
202
207
212
210
202
189
177
173
175
178
181
184
194
198
192
182
188
205
208
194
191
204
207
198
197
194
192
193
194
187
184
190
199
199
196
198
205
205
198
194
194
193
187
180
184
198
206
200
191
190
193
200
200
204
204
191
176
174
183
190
187
190
197
199
194
183
185
202
209
201
203
212
207
194
196
198
193
193
196
192
183
182
189
189
188
197
212
216
210
201
194
186
181
181
190
204
209
204
197
192
190
193
189
194
201
195
183
182
192
204
201
192
193
201
200
191
190
199
205
201
205
211
199
188
194
199
193
193
199
196
184
180
182
181
180
191
212
220
213
203
196
188
183
185
197
206
204
200
196
196
193
186
190
188
197
201
195
188
193
208
209
193
188
195
199
197
197
198
197
195
199
201
190
184
192
194
189
195
202
199
189
187
189
185
179
188
207
214
207
199
197
194
188
188
199
209
206
195
191
199
203
189
196
192
195
203
200
185
183
200
207
192
183
187
193
196
198
197
187
186
191
193
187
184
190
189
185
193
204
204
196
196
198
191
179
184
199
206
199
195
199
198
191
188
200
215
214
196
186
197
213
201
203
201
199
199
192
178
175
189
196
186
178
180
183
190
195
192
183
184
192
191
188
187
188
183
180
189
199
200
201
203
200
188
180
185
198
202
197
192
192
193
188
186
198
217
220
203
187
197
216
212
204
205
197
190
182
176
178
187
189
180
176
178
181
184
186
186
186
194
198
194
190
187
185
182
181
187
190
190
194
199
194
185
182
190
202
207
199
190
187
186
185
187
198
210
214
204
191
195
212
216
200
199
191
182
180
182
187
189
187
177
175
181
184
185
184
185
192
203
203
194
189
188
186
186
189
191
184
177
181
191
193
187
188
197
208
213
207
194
186
184
187
192
196
197
197
197
197
196
200
209
197
193
185
183
185
186
187
189
191
185
181
185
192
191
186
188
198
208
203
189
186
189
193
195
196
195
185
176
177
189
200
201
198
197
203
211
211
202
194
192
191
197
199
192
185
189
197
198
196
202
197
192
186
188
190
186
181
186
197
198
190
188
191
192
188
190
199
206
197
185
184
195
202
202
198
194
191
187
184
190
208
217
206
189
188
200
208
208
204
197
193
198
202
198
188
188
196
199
198
200
197
196
195
195
195
186
179
183
197
203
198
189
184
185
187
189
195
199
195
187
188
202
211
203
187
185
197
202
196
194
208
219
207
185
177
188
201
205
205
200
191
194
204
206
199
193
196
201
201
201
191
198
199
198
196
194
188
183
189
200
199
184
173
178
187
189
188
190
195
194
195
205
211
198
177
176
198
212
204
194
198
207
203
189
183
188
193
197
200
199
192
192
200
204
201
196
195
198
201
202
183
191
198
198
198
203
200
183
179
193
199
184
172
180
192
192
183
186
196
200
200
201
201
188
173
176
198
211
205
193
193
198
197
197
197
192
187
188
195
197
197
198
198
195
192
191
192
194
200
201
178
186
196
197
198
204
200
178
173
194
205
191
179
188
199
193
183
187
199
203
194
189
188
182
175
182
200
208
203
197
195
194
195
204
205
194
189
193
196
197
198
204
203
189
180
181
188
196
203
204
186
192
197
194
193
197
192
174
174
199
212
198
184
190
197
193
188
194
206
202
188
182
183
185
185
192
206
209
204
202
201
201
198
203
201
193
194
205
204
194
195
205
208
194
178
175
185
199
210
211
196
198
190
188
188
186
183
190
202
200
185
178
183
184
172
170
184
186
170
155
165
183
182
172
172
183
192
189
183
182
182
183
183
182
182
182
178
171
179
192
199
201
198
191
185
186
196
204
204
209
190
190
179
180
196
204
194
191
200
202
191
186
198
198
180
173
184
185
169
158
169
183
181
171
172
179
185
190
191
186
180
184
193
195
193
190
178
164
169
191
209
205
191
182
186
194
197
196
201
207
194
200
188
183
200
214
207
201
201
199
197
198
210
205
183
172
179
179
173
175
183
184
172
168
174
180
180
185
194
199
188
187
195
199
196
192
185
174
168
178
196
200
190
182
188
197
198
192
194
200
199
213
206
194
197
208
209
209
204
197
196
207
212
201
184
178
176
175
178
188
194
181
165
165
178
185
177
174
191
204
200
190
191
194
191
186
193
194
178
164
172
189
191
191
193
198
195
190
191
194
202
215
211
198
193
198
204
210
203
191
196
211
212
199
190
188
185
178
182
191
191
178
170
175
185
186
175
168
185
205
207
192
184
186
183
180
194
208
192
164
161
183
198
200
197
192
191
191
193
196
201
209
204
195
192
196
204
207
197
186
193
210
210
201
201
202
195
186
183
181
182
180
185
191
191
188
181
174
181
197
207
196
178
174
174
181
197
210
202
179
171
184
202
207
200
191
190
191
193
196
200
206
198
189
191
204
210
207
194
185
193
208
209
207
207
207
201
189
179
173
177
189
199
198
192
189
188
185
182
187
202
201
180
167
172
187
202
208
207
196
185
189
201
205
201
194
190
186
186
194
199
209
199
186
191
207
214
211
198
192
194
203
208
208
204
200
194
182
171
171
183
193
196
192
191
191
192
190
181
180
193
199
188
173
177
194
203
204
207
205
192
190
197
199
195
192
188
183
180
188
198
208
201
188
186
198
209
210
202
198
197
198
206
205
196
188
182
169
165
176
191
191
183
183
189
190
187
181
179
179
184
192
194
189
188
195
197
198
204
203
191
190
196
194
188
188
188
189
191
192
201
203
196
188
182
186
194
203
204
199
192
192
202
201
190
183
178
167
167
183
195
187
178
180
190
188
174
169
176
179
180
184
198
203
195
187
188
194
200
197
190
192
197
194
186
185
189
199
207
205
204
195
193
194
188
182
184
195
202
200
191
191
199
198
190
187
186
181
181
191
194
186
182
188
195
185
169
166
179
187
185
185
199
207
195
178
181
197
202
193
189
196
200
194
191
192
198
207
216
212
207
195
195
202
198
186
184
189
197
197
188
187
195
197
192
194
197
198
195
195
191
187
189
198
200
188
175
178
189
194
192
192
201
204
189
172
183
207
209
194
189
195
197
192
193
202
204
204
206
208
207
201
201
209
207
194
185
188
196
197
190
186
193
194
192
196
202
202
198
194
192
190
193
202
205
195
185
189
197
196
196
196
198
198
184
174
190
214
212
193
186
192
190
190
195
206
204
193
190
198
206
207
207
208
207
197
190
188
195
201
195
189
189
191
189
192
195
193
190
191
197
196
193
200
208
200
191
193
197
194
191
190
189
188
182
180
193
209
208
192
186
189
189
185
190
201
198
191
188
193
204
208
206
203
200
196
190
188
195
204
203
195
190
187
185
189
189
181
179
190
201
199
189
191
202
200
190
190
192
190
188
184
180
178
178
180
188
197
198
192
189
191
193
188
188
191
195
197
200
195
204
206
204
200
197
194
191
191
195
203
206
200
188
183
185
191
189
182
181
195
199
191
181
184
190
190
187
184
186
191
194
186
175
170
172
179
183
187
190
190
192
196
200
194
183
182
192
207
215
203
200
204
207
206
198
191
191
194
196
197
201
198
186
179
188
199
195
189
192
201
195
182
180
179
178
182
183
183
183
192
197
191
178
173
175
178
182
186
190
191
193
198
202
194
182
181
192
209
217
207
195
200
211
212
199
187
189
197
194
191
192
192
182
180
193
203
197
193
198
204
196
185
184
180
175
178
184
182
184
189
192
187
182
183
188
184
187
192
197
193
191
195
199
189
180
183
193
205
211
210
192
196
210
214
199
185
187
195
192
183
182
182
178
182
195
200
194
190
194
196
196
194
193
186
182
186
188
184
181
182
181
174
176
191
201
195
193
198
199
191
188
195
198
192
186
188
192
196
200
206
195
196
207
213
200
184
188
197
194
180
171
172
176
184
193
193
190
190
186
185
193
199
196
191
192
198
193
183
181
180
176
166
171
191
202
196
193
197
195
188
186
196
203
201
197
196
193
187
189
198
201
200
206
210
198
186
189
200
200
185
169
168
177
187
189
187
190
195
189
179
183
191
189
189
200
206
196
185
186
189
184
173
172
185
192
189
189
191
192
187
190
200
205
202
200
199
192
182
181
188
206
208
210
209
198
184
186
199
203
192
176
173
180
187
187
186
192
195
189
178
178
178
177
184
198
205
196
189
193
200
197
185
179
181
183
186
188
191
193
193
196
203
204
197
195
197
192
181
179
184
206
213
213
207
194
185
182
191
198
196
186
180
180
185
190
192
190
187
184
183
182
175
170
178
193
195
190
190
199
204
201
192
183
181
181
190
193
195
200
202
202
201
197
187
186
192
193
186
185
187
200
209
210
204
192
185
181
180
186
193
195
184
176
183
199
203
189
173
174
185
190
182
173
178
186
188
186
193
197
195
193
187
184
183
187
196
198
201
206
209
202
195
191
188
188
194
196
194
192
192
194
195
196
195
193
191
183
175
176
188
193
184
175
186
206
212
193
170
168
181
192
189
180
179
181
183
187
194
195
191
189
185
183
184
192
195
197
199
207
208
198
192
192
195
198
203
205
204
196
191
187
183
184
188
193
192
186
178
177
185
190
188
187
191
204
210
198
180
171
175
181
186
184
178
173
178
192
199
198
193
193
191
185
184
187
189
192
196
200
197
194
193
194
195
201
210
213
209
199
187
189
185
184
186
190
187
182
183
184
183
188
197
200
194
189
198
203
194
179
172
172
180
187
178
165
172
193
204
198
197
203
201
188
181
181
181
188
198
196
188
190
197
196
188
191
205
216
211
200
187
197
198
194
190
188
180
172
180
188
185
187
202
208
192
177
186
201
199
184
172
170
179
189
180
163
170
191
197
195
195
203
201
188
184
184
183
188
195
190
185
192
199
192
179
179
194
205
206
202
192
207
212
201
195
192
179
164
170
183
184
186
197
199
188
180
189
202
198
185
175
174
183
191
183
172
177
188
187
184
186
193
191
186
190
193
190
190
191
187
185
192
194
188
181
181
185
189
192
197
194
206
208
196
192
195
185
162
159
174
185
185
186
185
187
192
198
204
198
187
179
180
188
193
188
185
190
189
179
177
181
184
184
187
197
202
195
190
189
188
187
187
187
187
192
195
186
178
181
194
195
194
190
184
188
197
190
169
159
172
187
188
178
179
190
202
205
204
199
189
182
182
191
191
189
191
197
195
184
179
180
180
182
191
200
200
195
193
193
195
190
186
185
191
205
205
193
180
185
196
196
182
178
175
183
193
195
181
170
176
191
192
181
179
189
200
200
196
195
190
182
182
189
189
189
192
195
195
190
187
185
181
184
192
194
192
190
193
199
203
201
193
193
198
206
204
197
194
202
207
200
180
179
179
184
190
195
191
184
184
191
192
190
186
188
194
193
188
186
185
183
184
187
189
190
190
189
188
188
188
186
185
189
194
193
189
188
191
199
210
212
210
203
201
199
197
198
205
214
216
205
188
189
190
189
189
190
193
192
187
184
190
197
194
189
188
190
185
177
179
186
188
187
188
193
193
186
178
178
180
182
186
191
195
198
195
187
183
190
208
221
221
207
193
190
194
197
202
209
213
206
197
200
201
197
186
183
187
191
189
183
190
200
199
189
187
190
188
178
179
189
194
188
189
195
194
186
172
169
172
180
189
194
200
208
206
191
176
181
201
217
214
197
187
191
200
196
189
190
200
201
201
205
208
202
187
175
176
184
186
188
194
203
200
190
192
199
197
184
181
191
192
192
193
195
192
184
175
171
173
183
189
193
199
209
211
195
179
181
193
198
194
185
188
202
207
197
180
178
190
197
206
207
208
203
191
178
173
180
188
192
198
203
199
192
195
208
207
194
186
191
191
192
199
198
188
184
183
182
182
187
192
192
193
202
206
198
189
189
191
185
177
180
197
211
211
195
179
183
192
195
210
206
201
199
197
191
181
181
187
193
199
203
200
199
204
214
212
198
189
188
185
191
206
205
188
184
190
191
187
193
199
195
186
192
201
201
197
197
196
187
181
187
203
215
209
194
182
189
202
197
214
204
190
188
199
203
193
185
185
187
193
201
203
203
208
214
211
198
189
184
178
185
205
206
190
187
196
193
188
196
211
205
185
184
201
204
197
197
198
199
196
194
202
212
210
195
183
194
212
204
213
203
185
179
193
202
195
190
188
183
188
199
203
204
205
208
204
195
187
181
172
179
199
202
191
194
204
198
189
201
218
209
185
183
202
205
194
192
201
207
204
196
198
209
213
201
186
196
216
210
210
205
186
173
179
189
194
195
192
182
184
195
200
199
197
199
198
196
191
182
171
172
188
193
194
202
209
199
192
203
215
203
186
189
204
204
192
189
197
203
197
189
194
207
213
205
193
198
213
209
207
210
191
171
173
185
196
200
191
178
177
188
194
194
193
194
197
200
197
188
174
175
183
190
196
208
210
198
193
199
203
194
188
196
206
199
187
184
191
192
184
180
189
202
207
202
197
195
200
201
207
212
193
178
184
198
201
200
190
174
171
181
189
192
193
195
198
204
204
193
183
184
191
195
200
209
208
195
190
193
193
190
193
203
207
194
181
182
188
188
182
178
185
195
198
194
192
188
186
191
206
211
195
190
203
213
205
192
187
181
176
178
189
197
196
191
197
207
206
192
189
196
203
202
201
205
205
196
188
191
196
199
200
201
200
190
181
182
191
194
188
183
186
193
193
189
186
183
182
191
200
204
197
199
215
215
195
182
186
193
189
184
187
192
190
186
194
206
202
186
186
201
211
201
192
195
203
197
188
192
207
212
204
194
193
192
189
188
197
202
195
189
191
201
200
190
184
183
189
198
191
197
199
202
209
201
184
176
187
202
198
187
182
182
181
181
190
201
198
185
187
204
209
194
181
185
199
201
191
195
214
220
205
190
192
201
200
197
201
204
198
191
197
209
209
196
184
189
201
206
186
186
191
198
196
190
181
179
189
200
198
185
177
178
180
183
186
193
196
196
198
203
200
186
177
184
197
201
193
194
211
215
203
192
197
205
203
200
199
199
194
193
199
210
210
196
185
191
204
210
186
178
181
192
192
192
190
189
187
193
190
181
177
182
190
191
186
186
197
212
214
204
193
187
186
191
196
198
191
190
198
205
202
200
199
197
196
196
194
191
192
194
197
198
198
192
188
192
203
209
190
179
179
189
195
200
201
194
186
186
188
185
181
188
199
200
189
183
198
218
219
204
194
196
199
199
197
195
192
188
191
198
202
204
195
183
184
194
195
189
191
198
197
187
187
190
194
196
204
209
199
193
189
194
201
208
206
192
179
184
194
195
185
186
197
201
192
184
194
209
212
201
196
204
208
203
196
195
195
194
195
199
204
205
191
175
181
198
199
191
193
200
198
185
184
193
204
206
207
208
194
189
182
184
184
181
182
192
199
185
164
162
180
191
188
180
187
197
183
163
168
187
191
183
176
178
184
191
196
194
191
191
193
192
190
190
187
185
186
191
191
187
186
191
191
183
181
189
199
200
188
186
182
188
195
190
186
188
192
185
170
170
186
193
187
186
197
198
179
160
168
188
198
193
183
177
182
194
197
184
176
187
206
207
199
195
189
182
188
203
210
200
189
189
193
191
191
194
199
202
190
196
193
194
194
192
191
196
195
185
175
179
191
192
186
188
195
192
175
169
179
191
196
193
184
178
185
198
197
179
165
178
204
211
203
199
192
183
186
204
215
210
197
191
196
198
197
194
195
200
195
207
207
198
186
183
192
207
206
187
175
183
194
194
186
187
192
187
181
183
186
186
186
185
179
178
182
190
193
182
168
172
191
201
199
198
196
192
190
196
204
204
197
195
199
202
199
191
189
192
201
212
211
196
180
175
192
215
214
189
179
191
200
198
192
190
192
194
197
194
183
176
182
185
180
175
174
178
186
188
185
181
184
192
194
195
199
201
195
188
187
191
195
197
201
201
196
187
181
185
203
213
207
192
181
179
195
214
211
189
185
198
201
200
197
195
195
205
207
193
172
171
190
197
185
174
170
171
178
188
197
196
192
189
188
192
201
208
202
186
176
181
192
200
203
202
197
186
176
182
200
210
201
187
186
193
202
207
203
190
190
199
198
196
195
195
196
204
201
182
168
177
199
203
186
173
172
175
175
182
195
206
202
190
185
191
203
211
207
190
173
178
194
204
205
204
198
185
175
182
190
206
197
184
188
202
207
204
196
193
193
191
189
189
190
192
192
193
184
171
169
182
197
197
183
172
173
179
178
173
183
198
204
191
183
193
206
209
207
193
177
180
198
205
201
201
197
187
179
188
185
196
193
184
187
202
208
203
195
194
192
188
184
184
186
186
182
176
170
168
177
186
187
185
176
171
172
178
179
171
171
182
192
190
188
196
204
204
203
192
179
183
196
201
197
195
192
190
192
199
191
193
187
181
185
194
203
200
194
194
193
191
189
187
185
183
180
173
172
174
182
183
180
178
174
172
171
173
176
175
168
169
183
191
193
193
194
197
196
190
183
187
196
197
195
190
186
191
205
211
204
194
187
181
181
188
196
194
191
197
204
203
198
190
185
186
186
186
186
184
183
183
182
180
174
174
176
175
176
177
177
174
180
195
199
188
183
189
196
194
191
191
191
194
197
193
186
189
207
212
213
202
187
178
178
184
190
186
187
200
210
208
198
189
187
193
201
205
203
193
185
184
189
184
174
174
184
185
178
180
187
188
190
200
201
182
173
184
195
197
196
194
188
189
197
199
191
188
198
206
210
202
186
175
176
185
188
182
187
203
210
199
188
185
187
200
211
213
210
201
191
190
192
184
172
176
189
192
182
181
194
200
198
202
201
184
173
180
190
196
198
196
188
187
194
202
196
188
191
199
197
194
181
173
177
186
186
184
190
204
203
188
180
183
190
200
206
206
205
204
204
201
193
180
171
177
191
193
186
184
195
202
196
196
201
194
182
177
181
190
196
195
189
185
188
194
198
194
192
196
187
186
179
178
180
188
191
192
197
201
195
181
179
185
190
192
193
192
193
202
208
203
191
176
173
181
191
192
187
187
196
197
188
185
195
202
192
177
177
187
194
195
191
187
183
185
192
203
205
200
185
185
184
184
185
186
193
202
203
195
184
182
184
186
185
184
182
181
185
193
195
192
184
177
176
184
191
190
186
188
196
193
180
177
189
202
196
181
178
186
193
193
193
188
178
175
187
208
215
202
188
190
192
192
184
181
192
207
204
186
177
183
186
182
180
180
179
179
181
182
178
174
178
180
182
185
189
189
187
188
193
190
180
176
182
192
193
187
185
188
192
193
192
187
176
172
183
203
211
199
193
194
200
197
184
175
189
205
201
182
176
182
182
175
178
181
182
182
183
182
176
171
176
186
187
186
186
187
190
188
185
183
183
184
181
182
189
191
192
187
189
191
189
187
180
176
182
195
199
193
196
196
200
197
184
176
185
201
198
181
176
182
180
171
175
185
186
183
183
186
188
185
185
190
194
188
180
181
187
185
174
171
177
185
182
180
187
195
193
183
184
189
192
195
193
187
186
187
188
188
200
198
197
195
190
182
188
203
203
184
175
182
182
176
176
184
186
184
184
191
203
202
192
192
198
191
176
174
184
183
170
162
170
182
186
186
191
197
190
179
179
188
197
208
211
203
190
185
186
187
201
197
195
198
195
185
190
207
211
193
178
182
188
183
176
178
187
188
186
191
206
207
192
188
194
190
176
174
183
185
175
169
172
183
189
192
195
195
187
179
182
187
196
209
215
206
189
183
186
185
196
197
199
201
194
182
184
205
215
199
180
180
190
187
176
175
186
191
189
190
199
197
186
184
187
186
179
180
186
187
184
180
182
188
193
195
196
195
189
186
188
190
193
198
203
197
186
182
187
183
190
193
202
201
190
176
178
196
205
197
183
179
186
186
179
179
182
186
187
189
190
187
180
182
184
182
181
190
193
188
187
190
192
193
192
192
192
193
195
196
195
192
188
185
185
184
183
183
189
188
181
187
198
197
185
179
182
187
187
188
184
181
182
186
187
184
179
180
185
189
185
180
181
186
187
180
186
196
195
184
181
189
196
195
190
188
188
192
202
204
202
193
189
180
178
179
180
186
194
193
177
177
185
184
181
188
198
189
176
179
186
183
182
188
194
191
183
180
186
190
183
177
184
193
189
182
188
200
199
183
179
185
193
193
187
182
184
193
203
206
201
197
193
189
185
183
184
190
199
200
179
176
177
176
176
195
210
197
176
178
189
192
187
189
194
195
190
186
189
188
180
177
186
193
188
183
190
202
200
186
184
190
192
190
184
179
184
196
201
200
200
200
198
195
192
190
190
196
203
202
189
185
184
178
178
195
207
197
179
182
194
199
192
182
183
193
195
192
189
186
183
183
191
191
183
182
193
202
196
191
193
198
194
187
182
180
189
199
197
191
198
204
202
195
192
192
197
202
206
204
199
199
192
184
186
192
191
184
179
182
193
200
190
172
170
188
198
194
185
184
189
193
195
189
182
185
193
194
192
191
198
201
197
191
184
182
189
194
189
187
198
206
199
190
188
191
197
205
210
203
208
205
191
187
194
190
174
168
173
178
185
189
182
168
168
188
202
196
183
184
195
198
195
189
188
190
188
184
183
189
194
196
195
193
190
186
184
183
180
185
200
204
193
187
186
188
191
202
210
202
210
197
180
182
196
191
169
162
172
175
177
178
178
174
175
190
203
201
189
188
194
194
187
186
191
192
183
177
181
189
188
188
191
195
195
189
180
176
175
187
200
199
190
192
192
187
185
195
206
200
207
187
171
180
196
193
176
172
179
181
177
176
180
183
188
192
199
200
197
194
193
187
178
179
189
189
180
179
187
188
181
180
187
194
193
189
184
179
180
191
200
199
195
199
201
192
186
193
201
196
202
187
175
182
194
195
188
186
189
189
184
182
185
192
192
188
184
189
199
203
194
178
169
176
183
181
179
185
191
186
177
179
187
188
188
189
190
186
189
198
204
201
199
206
206
198
196
199
198
190
200
194
187
189
196
199
198
197
196
191
190
191
192
194
194
181
167
173
197
210
197
176
170
179
180
175
176
186
188
179
173
182
190
186
186
194
195
188
193
206
212
205
199
205
207
205
205
205
198
188
193
194
195
196
198
199
201
201
195
188
189
195
199
198
191
175
161
168
194
209
197
178
178
186
184
175
174
181
180
170
170
180
189
191
192
193
186
180
191
211
215
201
191
196
205
205
204
202
196
189
185
186
196
201
198
195
193
198
196
188
187
196
202
198
188
174
169
177
192
198
189
182
187
192
189
184
180
178
176
174
176
182
191
200
200
190
175
172
190
211
211
195
186
194
203
200
194
191
191
191
181
182
194
204
199
186
181
187
193
191
190
195
198
194
187
185
186
191
188
178
177
185
193
194
191
190
186
180
181
184
186
187
192
201
199
184
171
177
195
204
199
189
190
200
204
196
189
188
192
193
189
187
192
202
203
188
176
177
187
191
193
192
188
186
188
195
201
200
183
168
172
190
198
196
191
191
189
184
186
195
198
194
196
197
191
177
177
192
203
197
186
187
200
210
207
194
188
192
200
196
206
194
184
192
208
206
183
169
174
187
196
194
187
187
195
203
204
196
181
170
176
194
203
195
185
188
189
188
188
198
205
203
199
194
184
176
185
203
207
194
185
191
205
211
206
195
189
198
210
199
216
197
173
179
211
224
197
169
167
183
196
199
195
197
199
200
196
192
184
181
182
194
200
190
179
185
194
191
186
193
206
208
200
190
184
180
187
200
203
196
193
197
202
203
200
195
189
199
214
206
214
196
171
173
205
221
200
175
170
182
196
206
209
207
198
193
191
190
190
187
184
190
195
184
175
187
203
198
186
189
204
207
196
191
190
187
187
195
198
200
202
200
197
195
196
196
192
197
212
209
206
196
179
176
191
202
194
185
183
185
192
206
216
209
196
189
192
197
195
187
180
183
189
183
179
195
211
205
190
191
203
204
194
193
197
192
187
189
196
201
204
202
198
197
197
200
197
197
202
205
201
200
190
183
186
190
191
193
195
189
189
199
208
205
195
195
198
198
195
186
178
182
191
193
190
203
216
209
197
196
203
202
195
195
198
190
183
185
193
199
200
199
201
204
203
200
198
194
191
193
201
203
197
193
194
196
196
197
197
190
185
186
192
195
198
199
200
196
193
190
187
190
201
203
200
206
215
212
201
198
200
200
198
196
194
184
174
178
192
200
199
193
196
206
207
199
193
188
180
182
198
207
201
200
208
214
206
195
194
194
188
180
182
191
199
200
194
189
189
191
195
202
210
205
197
202
213
211
202
196
198
199
199
196
189
178
169
172
190
204
201
189
190
203
209
199
189
184
182
186
192
202
202
203
213
220
207
190
188
199
197
185
183
192
195
191
186
186
186
186
190
199
202
191
183
193
208
207
197
193
199
202
195
193
194
188
177
176
191
208
206
190
188
200
210
202
190
188
194
198
186
194
200
203
206
207
199
185
186
200
203
196
193
193
190
182
182
187
185
182
183
187
186
174
174
188
202
199
189
193
206
205
191
192
203
206
195
189
195
207
208
197
193
203
212
207
196
196
206
207
189
187
192
197
195
190
187
185
189
198
203
202
201
198
188
182
184
188
187
186
185
182
175
171
180
194
200
190
182
192
211
208
191
193
211
220
209
199
198
204
204
200
202
210
214
208
199
200
210
204
199
181
180
192
191
189
190
194
194
195
198
201
202
196
189
191
190
187
189
198
199
189
180
185
198
206
202
190
181
188
205
205
194
196
209
215
208
199
197
197
197
198
201
209
212
209
200
199
203
199
208
186
178
190
197
197
201
204
199
191
192
201
199
190
190
198
195
184
184
202
209
201
194
204
215
215
205
193
187
188
197
200
197
197
201
201
197
194
192
191
191
191
192
203
211
212
206
199
197
196
211
196
188
196
204
208
208
206
193
182
192
204
198
184
188
201
198
180
176
193
208
205
203
211
219
213
199
193
193
194
195
198
198
198
195
192
189
188
187
187
187
185
185
195
209
214
215
208
202
200
200
178
181
195
195
192
190
189
181
172
174
185
190
192
188
180
179
192
200
190
184
184
191
196
194
185
177
182
193
198
195
192
192
190
184
180
185
189
191
189
185
177
175
183
191
191
184
186
194
191
199
183
187
200
194
183
183
186
180
172
172
182
189
189
187
186
186
191
194
191
188
190
198
208
206
192
182
186
188
183
184
190
195
194
191
191
187
187
194
204
198
190
187
191
189
183
182
192
198
190
194
183
188
196
186
175
177
185
183
174
171
176
185
187
186
188
187
187
189
193
194
195
202
206
202
194
194
198
185
168
165
176
182
188
195
202
194
184
193
210
213
203
200
198
190
181
183
194
197
191
191
184
185
190
180
172
178
188
189
179
169
170
179
189
191
190
187
188
195
197
194
190
193
192
186
188
200
202
185
165
160
162
165
175
194
208
198
187
195
212
213
204
199
199
195
184
183
192
196
193
188
185
186
190
182
174
178
189
191
182
172
174
181
191
193
189
187
196
210
207
187
178
182
181
174
183
196
194
183
173
169
160
158
170
192
206
200
190
195
206
203
190
187
196
199
191
185
187
192
194
190
188
190
193
193
182
176
184
188
183
181
184
186
188
190
186
186
202
217
205
178
167
176
181
178
182
188
183
180
181
181
173
169
177
192
196
191
190
197
199
190
178
179
192
201
197
188
188
192
193
188
192
192
198
203
193
175
174
183
186
189
188
184
182
182
183
186
199
206
192
169
166
180
190
185
182
181
180
181
185
187
186
187
189
189
184
182
187
193
192
180
172
180
193
200
199
195
193
193
195
184
190
190
193
204
199
181
174
182
189
188
184
172
171
180
187
190
194
193
180
168
170
183
193
189
177
175
183
188
187
184
188
195
194
187
180
181
185
189
183
173
174
187
196
197
196
198
197
195
196
182
183
182
186
199
202
191
184
186
189
188
178
168
169
181
191
196
195
190
177
170
173
182
190
185
172
172
189
199
191
180
181
189
190
189
189
190
189
186
176
171
179
195
200
196
194
194
195
197
199
188
183
180
185
192
200
201
194
188
188
191
185
175
173
178
188
196
202
196
182
174
174
181
184
179
169
173
192
199
189
177
175
179
183
191
198
199
194
185
178
177
185
194
199
196
190
184
188
197
201
199
188
182
182
186
196
204
196
184
186
198
200
188
175
172
177
191
204
202
187
175
176
184
183
173
170
180
191
189
178
175
175
176
185
195
198
197
192
188
186
189
194
199
202
200
191
178
180
193
199
202
194
185
177
176
190
200
189
176
186
205
209
194
176
168
175
190
204
203
187
176
181
189
182
169
170
186
191
177
166
173
179
180
187
197
193
183
181
185
192
198
201
203
204
202
193
183
180
191
193
196
190
182
171
171
186
193
184
176
190
204
204
190
177
173
182
195
202
201
191
183
189
193
182
165
171
189
190
170
161
176
187
187
188
196
189
174
169
178
189
197
202
206
205
201
197
194
189
191
192
185
181
177
173
178
189
189
184
182
193
199
192
184
181
184
192
196
199
200
195
195
200
199
180
164
173
189
189
172
167
182
192
186
185
192
191
176
166
172
184
187
191
198
201
200
199
201
198
192
195
180
179
179
186
194
195
192
189
191
194
193
186
184
188
189
189
192
197
200
197
199
206
202
183
169
179
194
189
175
175
188
190
184
181
190
197
184
171
172
181
181
178
184
196
199
199
203
202
198
199
187
183
186
195
202
199
194
195
196
192
183
182
185
187
185
180
183
193
195
188
186
194
198
186
177
189
198
187
176
181
191
190
180
179
193
201
188
173
178
188
184
172
173
188
194
195
196
199
198
197
198
192
191
194
194
191
191
199
199
187
177
176
182
183
180
174
178
188
188
177
170
178
188
189
189
197
198
186
179
185
192
190
183
182
191
195
184
174
182
194
191
177
172
180
188
187
187
190
193
190
207
198
187
183
180
180
189
202
199
183
174
174
177
177
178
180
183
185
183
172
166
169
180
192
200
199
188
181
182
189
193
192
188
185
183
182
178
173
179
193
197
187
178
180
184
183
184
187
189
182
210
197
180
173
170
175
188
202
197
181
176
180
180
177
180
186
186
184
181
181
180
178
180
192
203
193
179
178
184
188
189
190
190
183
174
173
175
177
179
187
192
191
188
191
191
185
183
188
190
181
210
194
179
176
174
179
191
202
195
183
183
190
190
181
182
189
189
183
181
191
202
197
187
192
198
185
171
176
185
183
179
183
188
181
170
170
180
184
183
181
188
191
195
203
203
192
184
189
196
191
203
190
183
184
183
183
189
197
194
186
188
199
198
185
180
186
190
186
184
196
210
208
195
192
189
177
171
179
183
176
171
179
188
186
176
172
181
189
188
182
184
188
197
211
213
197
184
189
198
198
196
189
189
193
189
179
182
192
193
190
190
195
195
184
175
183
188
187
186
195
204
202
195
191
185
177
176
184
185
174
172
182
193
198
190
179
180
188
191
187
182
183
193
209
212
199
188
189
199
201
188
187
194
196
186
175
175
184
191
190
187
187
187
178
173
178
185
184
187
192
190
185
190
197
194
183
182
189
189
182
181
188
198
202
199
184
177
181
189
189
183
183
191
200
203
197
189
190
199
200
183
189
197
193
182
178
181
185
186
185
183
181
181
177
170
173
180
185
189
189
173
165
183
208
208
192
184
192
193
187
188
192
198
202
200
189
178
180
188
190
186
188
194
194
193
191
191
192
200
201
185
191
195
186
179
186
197
191
181
179
181
181
183
182
174
174
178
187
195
189
167
157
181
211
216
197
184
188
193
190
187
188
192
196
195
188
185
188
193
193
192
197
200
194
185
185
189
192
201
203
188
194
195
185
178
191
205
197
179
178
184
185
186
186
183
180
179
186
197
194
174
165
185
211
214
197
182
182
190
188
184
183
187
190
187
185
191
199
198
194
196
203
205
195
186
182
186
192
196
202
193
196
197
190
182
190
199
191
179
181
189
189
184
185
191
190
182
182
192
198
192
186
193
206
207
197
184
181
185
185
184
183
185
186
182
183
196
204
199
193
196
200
200
197
194
189
190
192
194
197
198
200
199
193
186
185
183
182
180
183
191
189
183
184
193
195
182
174
182
198
207
203
200
200
200
197
188
184
183
185
187
188
188
186
181
183
191
195
189
188
194
194
192
196
201
199
197
197
197
197
199
197
191
187
183
180
175
178
179
181
184
187
184
180
186
192
184
173
174
192
209
208
198
196
197
195
189
188
189
190
191
192
192
186
184
186
185
179
177
186
195
189
183
192
204
205
201
200
200
198
196
188
180
178
177
177
180
185
184
177
178
188
188
181
178
185
187
180
177
188
199
197
186
187
191
189
187
194
197
194
192
191
190
191
193
192
181
168
174
189
198
192
186
194
203
203
200
199
201
197
194
186
179
180
179
181
190
197
191
179
179
190
193
184
177
180
183
183
182
190
192
181
174
182
186
180
179
195
203
194
186
186
188
189
192
193
184
175
181
194
201
198
198
200
201
197
193
194
195
189
198
193
191
191
191
192
198
202
196
183
184
193
193
187
182
181
175
175
186
199
192
171
166
180
183
174
174
190
199
187
181
184
187
187
188
191
191
185
187
195
199
202
207
209
201
194
193
193
187
179
206
205
203
203
204
203
202
199
194
186
190
194
193
190
188
182
168
165
184
204
197
173
170
182
184
174
173
184
189
180
176
184
188
184
184
193
196
189
187
190
194
197
205
208
201
191
194
197
188
177
210
206
202
203
206
206
201
193
187
186
193
195
190
189
189
185
171
169
184
201
197
184
181
185
183
180
179
184
185
178
176
183
187
186
186
193
193
183
181
189
190
190
191
197
195
188
196
203
194
183
206
194
190
192
199
199
194
186
185
188
193
193
188
186
187
186
186
187
188
189
188
191
193
188
187
188
189
190
190
187
181
181
186
190
191
194
188
179
185
195
193
183
181
187
189
186
196
205
200
191
193
181
179
185
188
189
185
181
181
187
192
191
185
181
184
191
201
206
190
169
174
193
197
189
190
198
201
197
197
196
187
183
187
192
193
193
188
188
198
206
199
189
186
188
188
191
199
206
206
198
186
177
176
183
188
189
183
177
177
187
193
191
184
179
185
194
206
209
189
164
170
190
193
187
194
205
204
195
194
195
190
188
193
192
186
187
194
203
207
206
200
199
199
197
194
197
205
208
209
201
187
179
172
183
198
202
189
173
172
183
193
193
185
184
189
190
194
200
190
177
180
189
186
183
193
206
203
193
190
188
186
188
199
194
180
181
196
208
205
195
193
202
207
201
196
202
209
210
208
200
191
180
170
182
207
214
195
173
170
182
193
194
192
191
188
177
176
188
196
195
193
190
178
175
187
201
204
198
189
178
170
183
201
199
181
178
192
200
191
180
185
199
202
193
189
196
204
207
206
201
193
181
173
185
206
211
192
176
176
184
190
195
203
200
183
166
168
187
201
203
199
190
177
171
178
194
208
208
193
171
162
179
201
204
189
183
190
192
184
177
187
199
198
184
180
188
199
202
201
201
191
183
182
190
199
194
182
180
185
186
186
193
208
205
181
166
175
193
202
199
192
185
179
173
175
189
208
210
194
174
170
185
203
205
197
193
192
189
186
189
199
206
201
188
181
187
199
201
197
197
191
185
188
195
193
182
176
183
191
190
184
188
203
203
187
180
188
197
195
191
185
184
187
185
183
189
201
204
194
185
188
200
203
200
200
202
199
190
192
203
211
210
206
202
196
195
201
200
192
189
190
186
191
196
193
184
183
189
194
194
187
182
187
195
197
198
196
192
189
192
190
190
193
195
190
189
195
197
195
194
201
209
205
194
195
203
197
186
193
210
215
207
203
207
208
204
203
199
188
184
186
187
194
195
197
198
198
198
199
200
194
180
177
190
202
205
195
182
184
194
199
197
197
197
191
188
192
200
199
197
200
205
200
190
191
197
189
180
191
208
210
198
192
203
211
210
205
199
190
186
184
190
197
195
195
204
209
201
195
199
198
185
182
192
203
204
192
179
183
194
197
191
188
186
185
187
194
201
198
195
196
194
190
189
195
194
184
181
191
205
205
193
186
192
205
212
210
204
197
195
186
192
201
195
190
198
206
199
191
197
200
196
196
200
200
197
188
185
185
186
183
176
173
176
184
190
193
194
191
192
195
190
182
190
202
201
192
190
197
204
205
200
195
193
202
211
213
210
207
201
196
197
199
195
187
189
194
192
188
193
202
206
208
204
194
188
188
189
190
184
175
167
168
178
190
196
192
186
181
189
198
191
179
189
208
210
199
198
204
207
209
211
213
205
202
206
211
211
210
200
208
196
193
192
189
183
184
189
192
197
205
211
209
198
186
182
189
194
195
189
178
171
177
187
195
200
197
187
179
186
199
196
185
190
207
213
202
200
206
212
212
214
216
211
206
205
206
206
203
193
213
194
185
192
191
180
179
190
201
203
206
209
200
186
178
182
188
194
195
191
186
185
193
196
198
202
205
201
189
186
195
198
191
195
207
213
203
195
203
210
209
203
203
209
209
208
206
202
196
195
211
190
186
195
195
185
185
197
202
198
201
205
197
183
181
186
188
189
190
190
190
192
198
198
197
200
207
207
197
190
192
196
198
201
211
213
203
191
194
204
202
189
187
201
212
211
209
204
199
200
189
176
188
205
202
191
187
186
180
177
187
196
190
180
175
168
168
185
205
204
186
171
177
191
195
184
174
173
180
187
187
185
186
191
189
178
175
186
194
196
194
185
177
179
190
199
197
196
196
196
195
184
193
203
192
178
178
185
183
178
181
189
190
184
175
167
165
178
200
210
197
177
177
190
199
191
179
176
177
183
190
191
186
187
191
186
179
183
193
197
189
185
185
187
187
186
186
192
200
196
191
180
184
189
180
170
175
183
182
180
179
181
183
185
181
172
168
175
194
209
203
186
179
185
193
194
193
188
178
177
188
189
179
180
192
196
189
184
189
191
186
185
194
199
188
176
179
194
203
196
184
171
170
177
176
176
179
182
182
183
180
178
182
189
189
181
175
179
194
204
195
183
178
178
180
193
205
198
181
176
183
181
168
170
188
203
197
186
186
185
180
181
194
202
192
175
175
192
205
199
181
169
168
178
185
185
183
181
181
186
185
184
187
191
192
187
181
186
198
197
184
175
175
172
174
196
209
198
182
179
181
172
160
163
183
197
196
188
186
184
178
178
191
202
197
178
176
191
206
202
183
177
182
193
199
192
181
181
185
190
192
192
191
189
188
185
183
189
193
188
174
169
174
176
181
201
208
192
179
180
180
169
162
167
180
182
182
185
188
189
184
181
190
198
194
179
179
195
207
203
186
186
193
206
211
195
174
176
191
197
199
198
192
186
182
181
181
184
185
178
170
171
179
185
191
204
205
190
179
183
184
174
171
176
178
169
164
175
189
193
190
189
192
195
188
178
185
200
205
200
186
188
192
204
210
194
174
180
198
201
195
192
187
184
184
184
184
187
186
182
175
174
183
192
199
201
199
191
188
188
189
184
180
181
179
167
162
171
185
188
189
191
196
196
185
179
193
204
201
194
185
181
185
195
202
194
185
192
202
200
188
184
184
186
188
188
189
195
197
193
181
176
180
192
196
194
193
196
196
194
192
189
186
184
182
178
177
177
178
180
183
189
195
195
188
186
195
201
193
188
187
179
182
193
196
198
199
202
199
189
184
181
184
185
184
182
190
203
206
200
186
176
177
186
191
184
184
193
195
191
190
192
191
185
184
190
192
184
178
176
179
185
192
197
196
190
191
190
187
187
186
180
187
192
191
200
210
206
189
181
181
186
188
182
170
167
180
196
202
194
185
178
176
181
184
177
177
184
184
178
181
190
191
185
185
192
193
186
182
183
186
190
195
198
199
194
185
182
186
190
186
185
193
189
182
191
211
204
182
173
182
191
191
179
163
161
172
185
186
182
182
182
181
181
182
176
174
174
171
169
173
182
183
181
183
185
184
181
186
189
193
197
204
203
200
193
187
186
190
190
183
185
193
185
172
183
204
203
183
174
182
191
192
183
171
168
171
178
177
178
185
191
190
186
183
181
175
171
168
168
173
176
177
176
176
177
177
179
185
190
190
198
210
209
198
194
195
196
192
191
184
187
196
189
177
183
197
201
188
180
183
190
192
190
184
178
178
180
182
184
189
198
197
188
185
186
183
173
170
175
176
175
174
173
173
176
179
181
184
184
177
184
200
205
199
199
206
200
190
191
194
194
202
202
197
192
195
197
193
187
187
189
191
191
188
180
181
192
195
190
191
198
195
183
180
191
190
176
171
178
180
179
176
175
177
182
185
185
188
182
169
169
181
195
198
203
209
200
185
193
204
201
203
210
210
200
190
191
195
194
189
185
186
186
185
178
183
197
201
191
183
188
188
177
176
188
191
174
166
178
184
181
181
182
188
192
186
185
191
189
175
166
170
183
195
204
205
194
180
189
210
201
198
205
207
196
186
187
196
197
187
180
180
183
184
182
186
197
196
184
173
178
181
177
177
185
185
171
168
182
190
188
185
188
195
194
183
177
186
194
188
175
171
178
190
199
199
190
180
184
206
194
188
191
192
186
185
189
196
195
184
175
178
184
188
189
192
193
190
177
171
173
179
183
184
184
177
171
175
188
197
197
192
189
190
189
179
171
180
194
195
189
183
181
185
192
196
190
181
179
200
187
184
182
179
179
185
193
191
188
182
180
184
191
193
193
193
191
184
178
177
179
182
188
190
181
176
179
185
189
197
204
201
188
180
179
179
177
178
187
197
198
193
187
184
186
193
195
187
181
197
184
185
189
180
178
185
189
183
178
183
189
194
193
190
189
188
187
183
182
187
191
189
190
185
176
176
185
186
181
188
205
207
189
171
170
183
186
185
187
195
199
197
194
186
183
188
197
194
191
196
185
187
194
187
180
181
180
173
174
184
197
198
191
183
183
184
185
187
189
193
196
194
191
179
170
176
186
184
172
180
201
207
190
169
166
180
192
192
191
192
194
196
197
192
184
184
191
196
202
198
186
187
194
189
180
176
175
175
178
188
194
190
182
179
181
183
183
190
196
194
193
194
192
181
173
179
186
179
171
181
198
201
191
178
173
178
189
191
191
190
189
193
199
200
192
189
188
193
207
201
192
189
189
185
176
173
176
183
186
189
188
183
176
176
183
183
181
188
196
190
182
188
195
189
182
181
184
178
179
195
203
193
183
183
183
181
179
182
185
188
189
192
199
204
204
200
190
190
202
199
200
193
183
180
179
179
184
189
186
187
187
184
174
172
181
184
180
184
192
183
173
182
198
200
191
187
184
182
186
201
205
190
178
185
195
190
179
177
183
188
195
197
196
199
210
212
201
192
198
197
204
197
184
182
184
186
189
188
181
182
188
188
178
173
180
185
182
183
188
179
170
179
196
203
196
188
183
181
182
190
192
187
180
186
198
200
190
184
185
194
204
202
192
189
202
214
208
195
191
192
198
196
191
190
191
190
186
182
177
181
186
190
186
185
184
184
183
183
184
180
177
184
196
201
196
187
181
177
173
170
174
185
187
186
193
204
203
196
192
197
207
203
192
184
193
208
206
191
186
187
190
194
201
201
193
185
181
179
178
181
185
189
195
199
193
182
181
183
186
188
188
190
198
201
198
186
176
172
167
157
161
181
188
182
186
200
206
200
194
193
197
197
194
193
195
202
200
189
185
187
184
193
206
201
188
181
183
184
184
184
187
190
200
207
196
179
174
180
187
191
193
193
198
204
201
189
177
172
167
161
165
178
181
181
185
193
195
191
188
186
182
183
196
207
204
202
197
192
189
185
183
192
197
188
179
183
192
190
188
188
191
192
194
197
189
174
172
176
184
188
190
190
198
203
199
191
187
180
175
176
177
178
180
185
188
186
182
184
186
180
170
175
195
211
210
202
198
197
197
178
180
189
186
171
170
188
199
192
185
189
195
192
183
180
180
175
176
178
180
181
181
185
194
198
192
192
197
190
184
186
188
182
182
192
195
184
179
188
192
180
172
182
198
206
203
198
198
200
201
172
180
191
184
169
172
191
195
182
179
190
196
190
178
172
175
178
180
181
182
179
177
185
196
195
188
191
200
195
186
190
191
184
185
193
192
184
188
202
199
184
181
196
204
199
193
192
193
195
195
174
181
193
192
183
184
190
182
169
174
190
194
186
175
176
183
182
181
184
186
180
176
187
200
198
190
189
193
189
183
190
191
185
185
188
188
188
198
209
200
184
189
207
208
194
188
191
193
190
186
188
193
198
198
200
200
190
171
161
174
192
192
179
173
182
193
191
181
180
186
185
181
188
201
202
195
186
183
182
184
189
192
186
183
183
186
194
201
203
192
182
189
204
205
192
186
193
200
196
184
203
203
198
197
202
206
192
169
162
181
194
189
172
168
184
203
203
188
178
182
186
188
190
197
198
196
186
184
186
192
193
191
188
183
184
191
194
194
192
186
180
182
192
193
185
181
194
207
206
192
212
205
192
186
192
199
191
174
169
186
197
187
168
166
185
208
213
199
180
174
185
194
193
189
189
189
190
191
199
202
195
190
189
187
190
197
198
191
191
192
185
179
182
182
177
178
192
207
210
199
204
196
188
180
181
190
190
179
173
186
196
187
174
174
190
209
216
206
184
170
181
195
192
185
183
189
193
197
205
206
194
187
187
188
194
206
204
196
199
205
196
186
183
181
179
180
192
205
209
203
191
187
185
183
181
185
189
183
176
184
193
191
183
186
196
205
205
204
190
175
180
189
188
185
190
195
194
193
197
198
190
184
185
186
192
207
209
200
201
208
204
196
192
189
188
189
196
200
203
204
180
180
185
189
188
189
189
186
182
184
190
193
190
190
193
193
191
197
196
189
186
182
179
188
204
205
192
186
190
190
181
181
184
185
187
204
207
195
188
195
202
205
202
194
193
196
200
202
201
201
178
180
187
194
194
189
188
190
190
188
191
190
186
181
179
178
181
194
202
202
193
179
171
187
211
209
193
189
193
187
173
175
188
189
188
197
200
183
171
177
194
206
202
192
186
190
200
202
199
199
181
185
191
195
191
182
181
190
194
191
186
184
183
175
165
166
181
196
203
203
195
177
167
184
206
208
196
197
198
184
168
174
194
197
190
194
194
180
167
172
191
202
197
186
178
181
194
201
197
196
184
185
191
192
185
177
178
185
192
190
181
181
182
177
164
168
188
200
200
196
189
174
167
180
199
200
195
196
193
180
170
182
199
200
195
198
199
187
180
187
198
201
194
186
180
181
193
201
195
193
185
183
186
186
181
176
177
183
187
189
181
177
186
188
180
179
192
197
195
190
184
173
169
181
193
193
186
186
184
182
184
197
203
196
195
206
208
196
195
205
208
199
189
189
189
190
200
203
196
192
185
177
179
181
180
180
182
183
186
193
187
179
187
197
197
194
192
191
193
193
188
177
174
181
187
185
182
183
184
187
197
207
203
191
193
210
211
196
197
211
211
196
184
189
198
202
206
204
196
193
182
175
180
181
182
184
187
188
190
200
195
181
183
197
205
202
192
184
190
197
196
187
181
187
190
184
185
191
194
195
200
205
199
188
192
207
207
192
192
203
202
188
179
187
200
210
211
204
193
193
183
181
186
184
178
184
191
190
190
197
195
184
183
195
204
203
194
185
188
195
196
190
189
195
195
189
190
200
203
198
198
198
195
192
195
201
200
193
190
190
188
184
182
186
197
209
210
199
190
197
188
191
193
185
176
182
192
192
185
186
187
188
191
198
199
197
195
191
188
186
186
186
191
204
206
196
190
196
198
196
194
192
192
197
200
198
199
200
195
183
180
186
192
192
194
204
207
198
195
203
198
200
198
188
179
185
192
190
182
182
185
189
198
198
190
188
193
196
191
182
176
179
191
206
209
197
187
187
189
190
191
188
188
197
201
197
198
205
203
190
185
197
207
201
194
196
202
202
202
204
203
201
196
192
187
187
188
188
187
189
191
193
195
192
184
180
187
201
202
187
175
177
189
198
197
190
188
187
187
186
186
186
189
198
203
198
196
203
207
204
202
207
211
204
191
190
198
204
204
204
201
193
192
195
190
182
181
185
195
203
202
194
187
185
181
178
186
204
210
197
181
182
190
189
181
183
193
196
193
186
184
185
193
203
207
205
198
198
209
215
215
208
203
198
192
192
198
201
201
202
196
182
187
198
193
179
179
189
201
207
204
194
185
188
192
185
185
201
213
202
188
189
192
183
173
183
200
203
197
189
185
187
197
209
215
213
202
195
204
216
218
204
190
190
196
198
203
200
195
200
174
171
184
196
194
184
177
186
194
187
173
169
170
175
175
170
169
179
189
189
178
172
178
186
183
176
175
180
183
183
182
180
182
188
189
183
180
187
193
192
189
189
190
193
195
195
196
197
199
201
180
181
191
198
192
177
175
186
196
189
174
168
173
178
174
169
170
175
183
191
189
181
178
180
181
179
178
183
188
190
190
185
181
184
187
185
188
198
196
187
184
184
189
193
198
198
195
195
204
207
183
184
188
191
187
179
176
184
192
189
178
172
181
185
180
173
171
171
181
192
196
188
181
182
183
182
182
188
195
197
195
189
184
186
187
187
193
202
195
180
174
180
189
198
201
200
192
190
198
203
181
179
178
179
184
187
184
182
187
189
185
185
191
195
188
180
175
172
180
189
189
184
185
187
188
186
186
191
198
200
196
193
191
190
187
186
194
201
189
170
165
178
190
198
203
201
192
187
193
197
182
179
174
175
185
193
190
185
188
191
192
193
197
198
191
185
181
179
179
178
175
175
185
192
192
190
187
189
195
196
193
191
191
192
185
182
192
196
186
169
168
182
194
201
199
195
189
187
189
192
185
185
183
184
188
190
189
191
195
197
199
198
196
190
184
186
187
182
177
171
167
174
187
195
191
191
189
183
183
184
184
184
186
190
186
180
184
191
189
181
182
193
202
205
195
186
186
192
193
188
185
192
196
196
192
183
181
193
206
208
203
200
195
186
181
183
186
184
176
173
172
180
193
193
190
191
192
181
174
177
183
181
180
186
189
181
178
187
196
197
198
201
210
209
192
179
185
196
196
187
184
191
199
199
189
177
178
194
209
210
201
196
194
192
188
185
185
185
186
186
186
189
195
192
188
195
196
181
169
175
187
185
178
183
191
185
178
183
196
200
202
203
209
208
195
183
188
197
194
184
178
182
189
192
187
182
184
196
203
201
189
187
195
202
197
190
181
188
196
201
198
195
192
189
189
199
200
185
168
174
191
193
186
184
185
184
183
183
186
192
194
193
198
202
198
192
193
192
188
184
176
178
184
186
189
192
195
195
193
190
181
179
191
203
199
188
181
186
196
205
202
191
185
183
191
196
194
180
170
172
189
199
194
185
183
182
181
178
178
183
185
184
185
193
201
204
194
184
183
186
175
177
186
188
190
198
202
194
185
183
178
176
187
197
194
184
178
181
188
197
197
187
177
180
189
188
181
174
171
173
182
193
193
185
180
178
174
171
173
183
187
183
178
183
197
204
195
182
183
191
172
180
190
188
183
191
200
196
186
183
182
181
186
190
189
182
176
175
176
183
191
189
180
182
190
184
170
169
178
181
181
180
182
179
176
174
172
167
175
188
191
189
184
183
190
197
192
186
186
189
173
180
193
186
171
175
195
203
194
186
185
186
190
191
190
184
177
174
170
176
189
193
187
187
194
188
172
172
188
196
185
174
173
173
174
176
175
174
180
188
190
192
191
189
186
189
196
196
188
187
178
185
196
187
166
167
193
208
200
184
183
190
196
195
190
181
176
175
175
178
187
192
186
185
194
196
184
179
193
201
188
176
176
175
173
180
187
187
185
184
184
189
194
192
183
185
197
200
186
185
190
190
198
191
174
173
193
207
199
184
182
190
194
189
182
174
173
179
182
184
183
181
171
172
185
195
190
179
186
194
185
180
186
184
179
184
197
199
192
183
180
183
187
187
184
185
196
197
185
190
196
195
194
192
185
185
192
199
194
184
181
188
188
184
177
172
173
181
189
188
181
168
159
160
172
184
180
172
177
184
182
182
189
192
186
188
196
199
197
188
183
183
184
184
184
187
194
192
185
195
191
190
187
189
191
190
188
190
191
189
186
185
183
182
182
181
179
183
188
186
178
167
160
161
164
166
166
166
176
184
185
183
185
190
190
189
191
194
195
189
186
186
187
185
183
189
196
191
185
195
181
180
184
190
190
186
186
188
191
193
190
185
185
188
190
191
187
184
185
185
178
175
173
171
168
164
165
173
183
188
189
185
182
182
185
187
188
189
193
188
187
189
190
188
185
192
198
194
185
190
173
178
193
196
186
179
183
186
188
189
188
189
190
193
193
190
187
184
181
179
180
183
185
182
173
168
177
188
191
187
189
190
187
182
180
185
191
192
189
184
186
190
192
189
186
190
201
199
186
185
176
183
200
203
187
178
182
183
179
182
188
189
192
190
186
176
175
182
184
180
180
188
190
182
172
173
187
197
191
180
186
198
199
190
181
186
196
197
189
186
189
191
189
186
182
186
198
200
189
189
186
187
196
200
188
181
182
179
175
176
183
188
187
185
178
166
163
177
187
185
181
185
187
179
168
171
184
190
184
176
186
200
202
191
182
188
198
201
191
189
194
194
185
181
179
182
192
196
190
193
196
184
183
190
189
183
182
180
178
179
180
179
179
179
177
169
164
176
191
195
188
183
184
180
170
169
177
179
174
177
190
198
190
178
177
188
200
200
190
189
199
198
187
179
181
187
191
190
188
195
199
183
176
181
184
183
182
188
188
183
180
178
177
177
181
182
175
178
191
205
199
187
183
182
175
174
176
174
170
179
195
196
175
157
167
189
202
195
183
187
201
203
190
180
185
196
198
189
183
193
197
189
181
180
183
182
183
193
194
185
182
185
183
177
180
188
187
180
187
204
206
193
181
178
179
182
188
182
171
174
191
194
171
150
159
190
205
195
182
185
202
206
196
182
188
205
208
192
182
189
190
191
187
183
183
181
182
188
189
180
180
190
189
178
176
188
193
185
180
193
205
201
182
169
174
189
199
194
177
166
174
185
181
163
163
187
204
199
188
189
202
208
199
182
188
204
210
196
183
185
186
185
183
184
188
184
180
181
180
175
179
192
192
183
179
186
193
189
179
179
196
203
185
168
171
191
203
200
181
161
156
173
189
185
174
185
203
203
195
191
200
205
197
184
185
198
204
195
183
181
183
175
177
190
200
194
183
179
178
174
177
187
193
189
183
182
188
192
182
173
184
196
187
175
179
193
197
194
180
163
149
163
187
190
182
185
200
203
196
192
196
197
190
187
192
198
199
193
185
182
181
170
179
197
206
200
192
189
185
182
181
186
189
189
184
178
184
196
190
176
176
183
182
182
189
194
192
184
176
167
158
164
179
184
185
193
199
195
188
187
190
186
181
189
198
201
196
193
192
189
182
177
189
200
199
198
200
201
196
189
185
184
184
183
178
174
182
195
196
183
174
175
179
187
194
193
188
179
174
173
174
176
176
179
189
200
197
187
182
185
185
178
179
191
200
200
195
198
203
200
180
184
198
196
186
187
198
200
193
192
190
186
179
176
176
177
182
193
199
191
178
176
184
192
192
191
190
184
175
175
185
187
181
182
193
197
188
184
190
191
183
178
185
193
194
190
191
199
208
205
173
182
195
188
175
179
187
184
178
186
192
185
177
177
183
184
185
192
198
194
183
185
199
200
191
191
197
191
175
173
186
190
185
188
193
185
178
189
205
199
183
181
195
196
189
185
190
195
201
201
169
174
181
178
175
179
179
165
162
179
192
185
178
182
194
195
191
192
196
192
185
194
210
209
196
196
201
192
175
172
183
189
184
187
187
174
174
195
209
200
184
188
200
195
187
190
193
193
193
193
174
173
172
173
179
186
178
162
162
180
191
187
179
183
194
202
201
196
191
186
183
194
209
209
202
202
202
190
176
176
187
188
184
185
183
176
180
194
201
193
187
193
198
192
190
199
201
194
192
190
182
182
180
178
184
190
184
175
175
186
191
184
175
175
186
204
211
202
188
182
184
190
198
199
197
197
197
189
184
187
193
191
187
186
184
185
187
189
188
188
188
190
189
185
189
200
202
197
195
193
189
190
189
188
187
189
189
188
189
193
190
180
169
168
183
203
211
200
185
181
185
189
190
187
184
185
188
191
193
197
199
197
193
192
192
192
190
189
189
190
190
184
181
181
185
190
195
197
197
197
189
190
193
194
190
188
189
189
189
189
187
178
171
176
189
201
203
195
187
185
186
189
187
180
175
177
183
189
194
198
199
195
196
197
199
198
192
190
200
203
191
175
176
184
186
183
186
193
198
198
187
183
191
198
193
189
188
187
183
185
185
180
180
188
197
198
190
188
190
189
189
189
187
182
179
179
179
180
185
192
193
193
192
193
200
202
193
189
202
211
195
176
176
189
192
182
182
189
197
198
184
181
189
199
195
188
187
187
187
186
185
184
183
187
191
191
186
186
191
192
189
186
185
188
190
185
177
176
185
195
197
191
185
187
197
204
194
182
189
203
202
187
184
194
195
184
182
191
198
200
187
188
195
201
194
183
184
192
195
192
189
185
177
169
173
186
192
191
190
192
189
182
180
192
202
191
175
175
192
204
204
193
182
181
193
202
193
174
172
189
202
198
191
195
194
184
183
192
199
199
189
194
199
200
190
181
182
195
199
194
190
185
171
156
162
187
203
196
186
187
189
178
175
191
204
192
175
178
196
210
209
198
185
179
186
197
194
177
167
181
199
200
193
195
193
185
183
193
198
196
189
191
196
195
189
182
183
191
191
192
190
183
173
163
169
191
203
194
183
185
184
174
170
187
204
195
177
178
189
200
203
200
188
178
179
193
198
189
183
187
196
190
186
192
195
190
187
193
198
197
186
182
183
186
186
186
186
185
186
190
190
183
184
186
188
193
196
189
185
187
184
171
168
183
197
193
181
179
181
186
196
200
190
176
176
192
203
199
195
197
195
183
176
186
197
197
196
199
202
201
182
175
174
177
181
185
187
184
186
196
193
183
189
203
203
192
182
184
191
192
185
173
173
183
191
190
188
186
184
185
193
199
191
177
177
191
202
199
199
200
198
185
176
181
194
200
203
203
205
203
183
176
176
176
177
178
180
181
190
202
196
181
187
203
203
189
179
182
193
196
189
184
186
192
193
190
193
199
197
195
195
203
199
185
181
192
199
195
193
195
196
188
181
183
191
199
201
198
198
204
185
184
182
179
172
171
172
176
188
198
192
184
189
200
198
188
183
187
191
193
189
193
204
211
203
195
198
208
209
202
202
207
207
197
190
194
201
198
189
185
186
188
188
189
193
198
195
185
185
201
190
192
189
181
173
172
174
178
182
184
185
186
194
198
191
186
186
188
188
185
187
196
213
223
216
201
196
203
207
202
203
211
214
207
197
196
204
205
192
176
174
183
191
194
198
199
191
177
179
199
196
199
193
186
184
187
190
186
181
179
179
183
195
198
187
180
183
186
184
181
184
194
209
221
215
199
190
194
199
199
198
202
211
211
200
197
204
208
196
176
171
179
188
194
198
199
193
185
187
201
196
197
196
195
196
203
204
196
187
185
182
181
188
190
184
180
182
188
188
184
182
189
198
204
201
189
186
191
197
195
187
190
201
207
201
195
200
203
196
183
181
182
185
190
195
199
199
198
202
203
189
192
197
201
203
206
208
199
191
195
191
181
181
188
189
188
189
196
197
191
184
185
189
192
188
185
183
189
195
193
182
179
189
200
200
196
195
195
194
195
196
194
186
186
194
201
204
205
202
200
184
184
197
203
201
201
201
194
190
198
198
185
180
190
197
198
195
201
204
197
189
188
190
190
188
186
185
186
192
194
187
182
185
196
202
200
194
191
191
200
210
204
190
186
196
205
206
200
193
195
182
166
160
172
187
189
181
183
190
188
172
162
167
177
178
177
180
180
173
170
175
184
192
193
190
185
180
182
186
188
187
179
174
171
172
176
186
194
192
179
173
182
197
204
198
192
195
199
200
201
182
173
175
186
194
188
180
185
195
191
174
164
166
171
172
180
189
182
167
165
181
195
197
195
192
187
180
182
191
196
189
176
168
166
168
178
197
209
199
183
180
188
193
198
204
205
202
197
198
203
186
184
186
194
200
192
179
184
193
190
178
171
175
180
180
184
188
181
169
174
190
199
199
200
200
192
181
184
200
206
192
177
173
175
173
178
199
213
197
181
185
195
192
192
205
215
205
186
185
195
190
187
184
189
199
193
180
177
186
186
179
179
189
193
188
187
185
176
175
183
190
190
195
209
210
195
179
185
204
208
194
182
187
191
181
176
192
202
189
178
189
201
195
189
202
216
204
178
170
183
190
182
175
178
188
188
178
174
177
180
182
186
193
194
189
188
184
178
179
187
183
177
190
211
212
190
173
184
202
203
191
188
195
201
189
177
183
189
185
181
192
203
197
191
198
206
197
175
166
176
185
180
177
176
177
177
174
173
177
182
186
187
185
182
181
186
187
185
185
190
180
172
184
202
196
178
170
181
192
193
187
185
190
200
198
186
181
187
190
191
195
200
199
196
195
196
190
180
175
178
180
179
181
179
174
171
170
173
178
188
193
188
179
172
178
187
191
189
190
193
186
178
185
186
177
169
171
179
184
186
188
183
180
193
205
200
189
189
199
202
197
195
201
204
199
191
186
186
186
181
175
180
186
183
174
169
171
173
177
186
192
186
179
178
185
191
190
189
192
198
196
193
190
178
166
171
181
179
176
182
192
186
175
187
208
209
195
194
203
206
196
189
198
209
206
194
187
188
188
181
176
180
183
177
174
178
180
174
172
178
181
180
181
191
198
197
189
183
188
197
201
200
195
179
171
184
194
183
171
177
191
192
184
187
201
202
194
193
196
199
193
187
192
204
209
201
190
186
185
183
178
182
179
174
177
189
188
175
172
178
178
174
181
194
203
199
188
180
183
190
197
197
192
184
183
193
196
184
173
175
186
192
192
192
192
189
183
183
186
190
191
188
186
192
203
208
197
182
181
187
179
181
179
178
186
193
186
176
179
187
185
176
178
190
199
197
192
184
181
185
189
191
190
189
188
189
188
185
182
182
183
184
189
192
187
178
174
176
180
185
189
189
177
175
191
206
201
185
182
186
176
181
183
187
191
186
175
175
190
203
197
183
180
187
196
198
196
189
183
183
188
190
192
192
188
181
179
185
195
194
184
176
177
182
182
179
177
177
178
186
194
192
178
171
182
197
201
194
184
182
172
177
186
194
189
174
166
180
202
211
204
192
189
188
193
197
196
190
183
183
187
192
194
192
189
181
182
193
207
205
188
175
174
175
177
185
188
181
181
184
193
193
186
182
181
188
198
200
189
176
171
174
187
195
183
169
171
192
204
200
197
197
196
190
187
187
187
185
183
184
186
187
188
188
189
190
191
198
205
201
185
181
181
179
175
190
198
191
182
184
193
194
194
196
188
182
193
202
192
177
176
176
184
187
179
174
189
204
199
183
182
194
196
186
177
177
177
178
180
182
181
173
171
178
188
192
191
194
195
188
179
184
194
188
180
188
199
195
186
185
192
195
200
203
195
180
186
201
200
189
181
179
176
175
177
186
203
208
193
174
177
189
191
181
174
173
171
173
179
185
178
163
160
172
183
185
180
180
185
183
178
183
195
192
183
182
189
192
191
188
191
194
199
203
196
182
183
196
203
201
179
176
169
166
176
193
207
202
187
174
180
189
188
183
183
182
176
173
181
186
180
165
164
176
181
173
166
171
182
185
182
179
182
183
178
175
182
192
193
188
187
189
196
198
191
183
184
194
202
204
173
172
169
170
179
194
203
196
184
180
187
191
188
188
193
191
182
176
183
188
185
178
178
184
182
171
168
176
186
189
184
173
169
169
171
174
183
194
194
186
182
184
191
192
187
188
191
193
194
199
170
177
180
181
184
193
196
191
184
185
193
193
188
190
195
191
182
180
183
184
185
186
187
185
182
180
186
190
192
189
184
175
168
168
174
181
190
196
191
183
180
183
186
187
187
192
197
193
186
190
175
187
191
189
188
194
194
191
185
187
193
192
183
183
185
179
173
179
183
179
177
182
183
179
178
186
198
200
194
186
184
182
179
181
187
193
198
195
184
178
185
185
183
183
186
195
200
197
189
188
183
190
189
185
187
196
195
190
186
186
188
186
176
177
178
171
164
173
184
180
174
173
175
175
175
183
190
192
191
189
187
183
183
190
198
202
202
193
179
178
191
193
181
177
184
193
201
200
194
189
184
180
179
182
189
197
197
191
184
180
178
175
172
176
180
174
165
174
190
192
179
168
172
179
179
177
177
179
187
194
190
179
175
185
196
202
202
193
181
181
196
200
186
177
181
192
198
198
194
192
179
170
175
185
194
195
194
192
183
173
170
170
172
179
183
180
174
179
197
203
190
172
172
181
182
178
173
174
185
193
187
172
163
171
184
194
202
199
188
186
200
207
193
178
182
193
195
189
189
193
173
169
182
196
195
185
185
189
186
172
169
173
176
180
183
183
181
185
199
208
200
181
173
177
184
188
186
184
185
187
183
173
164
165
173
184
196
202
194
192
200
207
197
183
186
195
191
180
183
195
173
174
190
200
191
175
172
184
187
178
173
178
180
178
177
178
182
188
194
197
198
193
177
170
181
195
200
196
188
183
182
181
177
175
174
179
190
199
196
192
196
202
197
186
188
196
187
172
177
192
179
177
182
188
182
168
167
178
184
182
179
184
185
180
175
169
175
188
185
178
189
197
183
167
174
193
204
200
194
190
188
188
190
188
184
184
192
197
194
190
191
194
189
183
191
198
184
168
174
189
183
174
172
175
178
179
177
180
183
183
184
188
189
184
173
161
169
187
181
165
176
195
188
171
172
186
192
191
193
198
196
190
187
186
189
196
200
196
187
186
190
189
181
179
193
200
184
170
176
187
185
176
170
175
187
194
194
186
183
182
183
186
190
185
169
159
173
193
185
166
171
189
187
173
171
179
180
180
189
202
200
188
178
176
191
211
212
194
178
182
194
187
173
176
194
200
187
176
183
190
184
186
188
188
193
202
202
193
184
183
183
182
185
181
171
168
184
198
193
179
177
185
185
177
175
176
175
174
182
199
202
189
175
171
191
213
213
189
174
183
196
190
175
179
194
199
192
188
195
198
183
199
205
198
196
196
196
190
188
187
185
179
179
182
181
184
192
198
197
192
189
190
191
184
178
179
180
175
177
191
198
192
181
180
190
199
196
185
179
187
195
194
184
183
189
192
194
197
204
202
186
200
204
192
186
184
184
183
185
190
186
177
179
193
202
201
192
189
192
193
196
201
207
195
181
182
189
182
176
183
189
191
192
193
190
177
175
184
189
190
194
195
192
187
187
189
194
198
201
198
189
190
183
173
172
177
178
180
189
192
188
182
186
204
216
208
190
182
183
188
194
210
219
203
182
185
194
187
177
174
180
187
195
198
185
164
166
185
192
188
192
197
192
184
184
191
194
194
194
193
186
182
167
158
165
176
179
188
198
198
187
184
193
206
211
204
192
184
181
181
190
208
216
201
179
184
196
191
179
176
179
184
191
196
183
168
170
185
185
181
191
199
189
178
184
198
199
189
186
189
180
179
169
163
168
175
183
200
210
201
186
182
190
195
197
197
195
191
187
185
188
196
199
187
174
180
189
188
182
183
185
189
192
193
186
176
179
180
177
177
192
198
185
175
185
201
202
190
185
190
174
179
180
181
180
177
183
202
213
202
185
179
181
184
185
190
194
194
194
193
190
188
187
179
171
176
182
180
181
187
194
196
198
198
193
180
178
179
179
182
190
190
182
180
187
198
202
195
188
191
174
174
184
193
187
177
178
189
196
192
183
177
178
181
184
186
188
189
194
196
189
184
183
178
174
180
184
177
175
180
191
199
203
206
197
179
171
180
194
195
187
178
179
188
193
196
201
202
194
189
179
169
179
194
191
180
177
178
180
182
181
180
179
183
186
183
181
182
189
190
188
187
188
182
179
187
191
181
169
171
184
194
203
209
201
180
169
184
205
206
188
169
173
192
199
194
197
202
197
190
185
172
178
191
192
186
180
178
178
180
182
180
177
178
181
181
180
180
181
184
187
192
193
184
177
186
196
190
178
175
185
193
198
206
202
184
178
187
202
204
190
172
173
192
203
194
194
201
201
196
189
182
187
194
194
188
185
185
184
184
185
183
174
169
175
187
188
178
175
182
192
196
191
181
172
178
191
193
191
191
197
197
196
196
196
189
185
188
191
194
192
180
176
192
204
197
191
194
200
199
189
189
193
201
200
194
189
188
186
184
187
186
177
170
178
195
192
177
172
185
197
195
185
176
170
171
181
191
197
203
210
206
193
187
189
191
193
193
186
185
189
185
182
193
205
202
192
190
197
200
185
184
189
200
203
200
191
185
181
182
190
191
187
185
191
200
190
174
173
188
197
189
181
178
174
174
176
184
191
200
209
207
191
181
181
188
195
198
190
183
186
184
186
196
206
207
197
192
198
203
181
172
179
192
200
198
191
182
178
185
192
194
196
198
202
197
183
174
182
191
190
183
182
184
183
181
179
182
185
190
198
200
189
181
180
185
194
201
195
187
183
184
189
197
205
206
201
201
206
205
177
171
173
184
190
192
190
187
187
193
192
187
193
202
203
190
178
181
189
191
183
181
188
195
190
185
186
188
186
186
190
192
190
186
183
184
192
197
196
191
190
194
199
199
199
198
202
209
213
206
181
180
181
184
184
185
186
190
196
200
190
180
185
200
199
188
181
188
195
190
181
183
198
205
196
187
189
195
195
190
192
197
199
193
186
183
187
190
193
195
199
207
208
202
194
190
195
205
209
202
184
190
190
188
183
180
179
186
195
198
189
182
187
198
197
188
184
187
195
194
185
187
203
213
202
189
188
194
196
197
198
207
211
203
191
186
188
190
192
196
205
209
208
202
195
188
187
190
193
194
190
196
193
189
187
182
177
179
188
191
191
192
196
200
196
188
180
180
189
197
191
189
201
210
204
194
191
192
194
197
204
215
218
210
195
191
193
192
190
194
200
200
196
197
199
197
189
180
180
189
195
197
193
191
193
189
183
179
185
190
193
194
197
198
192
183
174
174
185
196
194
190
194
198
197
194
192
192
193
198
204
213
215
208
198
196
195
193
189
188
192
189
181
189
204
210
201
187
181
189
194
194
195
196
198
198
195
187
187
193
192
186
184
187
185
180
175
175
183
191
192
189
190
189
187
188
192
194
195
196
199
203
206
201
196
197
195
191
183
184
190
185
176
184
206
221
215
201
193
191
188
191
197
198
199
204
203
194
186
190
188
178
175
178
180
184
187
186
182
182
185
188
192
193
190
187
189
194
194
193
194
194
191
189
190
193
194
189
180
183
193
190
182
190
212
225
220
207
201
193
182
187
197
197
196
204
204
191
181
183
184
178
177
177
179
188
198
195
183
178
180
188
199
206
204
194
188
190
190
190
192
192
184
181
185
194
197
190
182
185
196
197
193
199
213
219
212
202
200
198
187
156
146
158
175
181
180
175
174
179
186
189
186
178
173
176
181
183
176
168
172
182
192
196
201
199
184
172
176
189
195
184
171
165
165
168
176
188
193
185
177
178
189
192
193
194
197
201
201
201
179
162
158
170
180
183
181
182
185
187
187
183
177
168
168
181
195
194
176
165
176
190
194
196
205
207
189
170
177
196
196
177
165
166
169
174
185
193
191
184
184
186
186
187
192
198
202
200
198
196
184
173
172
181
185
181
179
186
194
190
180
175
172
172
175
189
201
197
183
179
186
191
191
194
207
211
192
173
182
200
196
177
169
173
178
183
193
196
188
184
193
198
189
183
189
202
203
192
182
182
188
178
177
179
183
178
173
182
190
185
174
170
176
181
188
196
196
194
192
193
192
187
187
197
210
209
191
176
183
194
193
182
182
183
183
184
189
190
181
182
200
206
192
179
187
199
196
179
169
176
184
173
171
172
173
172
170
173
177
175
171
172
177
184
190
193
190
188
193
200
194
182
186
202
209
200
187
182
184
185
187
187
186
187
184
179
178
180
181
191
205
208
192
180
185
193
188
173
169
179
175
165
169
170
169
167
165
165
166
170
175
176
175
176
183
188
186
183
191
202
195
182
185
197
198
186
185
191
188
182
184
185
179
180
185
178
171
174
187
201
206
199
188
183
186
190
185
176
179
188
167
163
175
176
173
168
167
160
159
171
186
183
171
171
182
190
185
176
185
200
196
183
184
185
181
177
184
194
190
185
187
184
172
175
190
189
173
173
193
208
201
186
182
185
192
192
185
183
188
192
170
169
180
183
177
174
172
161
156
170
185
182
171
175
189
196
185
172
176
191
194
186
180
176
171
175
187
195
191
188
192
186
173
177
195
195
181
180
197
206
195
181
183
192
199
197
188
186
189
189
177
179
181
177
176
183
183
171
162
168
176
175
173
181
197
203
188
171
170
181
189
188
183
176
173
181
191
193
191
190
192
190
184
186
194
193
187
188
197
199
192
186
188
197
205
204
194
188
188
185
186
186
179
171
177
188
189
180
175
173
172
170
173
182
194
200
195
180
170
173
181
188
186
181
180
186
192
193
192
191
190
191
193
195
190
184
187
195
194
192
191
193
192
194
201
206
201
193
188
184
189
189
181
175
184
187
182
182
187
184
178
174
176
178
184
191
196
189
181
177
179
186
190
186
183
183
190
193
196
192
186
185
193
195
187
180
191
203
198
190
190
198
195
188
191
201
207
201
192
185
187
188
185
190
195
181
163
173
194
196
186
184
182
180
177
184
194
195
190
185
183
187
193
189
180
180
184
194
196
194
184
181
185
185
183
185
199
208
200
189
192
199
192
183
183
195
207
207
197
187
184
185
189
204
204
176
154
170
197
199
189
188
188
185
181
183
191
193
193
192
190
191
195
190
179
175
184
193
194
187
182
179
179
177
177
189
204
207
198
193
196
198
194
188
185
189
201
208
201
187
185
183
189
206
203
176
160
178
195
189
179
186
192
190
186
187
189
189
189
192
190
191
192
189
178
178
189
195
188
176
174
181
181
174
175
190
201
197
193
196
198
197
199
203
199
189
193
205
201
187
188
186
186
194
191
180
179
193
196
180
172
180
190
189
189
190
189
183
182
187
186
185
187
187
180
180
187
192
181
166
167
182
189
180
177
184
188
186
188
196
199
194
199
213
210
191
189
203
206
190
193
187
177
176
179
187
194
200
193
179
175
181
188
186
190
191
186
178
180
184
182
180
185
190
184
178
180
185
181
171
172
183
191
187
180
177
176
179
186
194
196
189
194
210
210
194
189
202
208
195
196
185
167
163
173
189
197
195
188
181
182
186
185
186
193
190
180
176
180
185
182
180
187
193
186
175
172
179
184
182
183
185
186
186
182
174
174
184
189
191
188
186
187
197
198
191
191
199
204
197
191
179
163
162
177
192
194
189
184
182
186
187
187
189
197
190
177
175
184
185
183
183
191
192
186
176
173
179
186
189
189
183
181
181
179
178
182
193
193
186
184
185
184
184
187
190
192
195
197
198
184
177
167
172
188
196
190
187
186
186
187
187
186
187
194
191
181
181
184
182
181
181
187
187
186
185
186
187
189
190
190
183
178
179
181
187
193
197
189
180
183
189
185
180
184
193
195
191
194
199
181
182
174
180
199
201
191
189
190
191
189
187
182
182
187
186
183
185
184
176
171
173
176
181
185
188
192
193
194
193
188
180
178
185
192
198
199
191
175
172
184
194
189
184
191
200
195
189
192
200
179
184
180
183
198
203
191
189
189
190
187
186
180
179
179
181
182
186
185
176
165
162
168
180
185
187
186
189
198
199
187
176
178
190
201
204
196
181
166
168
184
195
191
189
197
202
197
189
195
203
175
182
182
183
192
198
191
183
182
181
180
181
181
181
179
177
178
185
189
181
165
157
166
181
188
180
177
182
199
202
188
172
177
194
206
202
192
181
173
173
184
194
192
191
195
200
195
191
197
201
169
177
186
187
188
189
187
177
171
170
171
174
179
183
180
174
174
186
196
190
172
158
167
182
187
180
175
182
197
202
189
174
176
193
202
195
187
188
189
185
184
191
194
192
192
195
192
190
194
198
164
175
194
197
186
178
176
174
172
172
171
169
174
181
178
168
169
187
202
196
176
163
167
181
190
189
186
187
194
199
194
182
180
194
198
188
182
193
204
196
184
188
197
196
190
190
188
187
193
195
165
176
196
201
183
167
168
176
184
188
179
169
171
178
176
162
163
185
199
189
174
168
171
182
192
196
192
189
192
202
205
196
186
194
199
188
178
192
206
197
180
184
197
198
192
190
187
185
191
194
175
176
186
189
177
164
167
181
196
202
191
176
173
181
177
159
156
177
186
174
167
175
183
186
193
194
188
184
192
210
217
204
188
193
201
193
183
189
198
191
177
181
191
192
192
196
192
185
188
192
185
176
173
175
174
174
175
184
196
201
195
185
181
184
177
158
154
170
172
159
162
181
191
187
184
181
176
174
190
212
221
200
178
182
198
201
194
191
191
184
179
178
181
184
193
204
195
181
182
191
188
178
169
170
179
189
188
184
185
191
192
190
188
186
176
165
166
175
168
155
165
187
194
182
173
172
171
172
187
210
215
192
168
169
193
211
210
196
183
178
179
177
171
177
198
209
195
177
179
193
185
191
185
178
186
194
191
181
179
183
190
193
192
183
175
179
187
189
174
162
174
191
192
177
170
171
172
174
187
207
208
189
168
168
188
210
212
195
176
176
181
179
172
181
204
212
196
179
183
197
185
205
202
194
191
191
185
179
180
183
187
190
192
184
180
189
201
195
177
171
182
193
193
181
177
179
178
176
186
202
202
190
178
177
187
198
201
190
179
178
184
184
180
191
208
210
199
189
191
199
192
210
207
195
189
184
180
182
187
186
185
189
194
191
188
194
199
187
171
170
184
197
198
190
184
186
182
176
184
197
197
190
190
190
187
184
186
189
187
183
184
186
189
196
204
204
201
199
197
197
203
205
193
183
182
181
180
187
194
188
181
187
195
196
192
190
187
173
161
165
182
199
203
193
183
184
181
177
185
192
190
188
196
200
187
175
182
196
194
181
182
189
189
190
192
196
199
201
200
191
204
200
178
168
176
183
184
193
200
191
182
186
193
194
190
185
177
166
161
168
184
198
198
185
174
176
181
182
191
193
186
186
196
202
188
176
186
201
190
175
180
189
187
182
183
190
196
198
196
187
195
195
176
164
171
182
186
196
202
194
182
181
186
187
187
185
178
174
175
182
191
195
187
174
164
168
175
183
196
199
191
187
194
198
188
180
189
196
180
167
178
189
184
178
182
190
196
197
194
186
182
190
181
174
175
177
182
192
199
193
183
180
183
186
187
185
184
184
189
195
196
190
182
172
168
169
172
177
189
199
198
193
195
196
188
180
186
185
172
166
181
190
185
182
189
196
203
202
194
188
177
182
184
185
177
173
177
183
186
187
187
188
188
187
185
185
185
188
192
194
190
186
183
182
181
180
177
170
174
186
193
194
194
195
190
178
175
177
175
175
184
191
191
193
197
202
212
210
196
189
179
175
184
190
181
171
174
178
177
181
192
196
194
184
180
181
184
186
185
184
184
186
189
190
191
195
192
177
166
170
181
188
192
198
192
177
173
182
185
187
189
190
191
199
205
208
215
213
198
189
181
175
185
192
180
172
179
182
178
179
188
193
189
180
178
180
182
182
179
177
183
192
194
187
188
199
205
192
173
166
173
184
193
199
195
180
179
192
198
192
189
186
185
195
205
209
210
208
201
193
180
180
190
194
184
180
187
191
184
180
183
183
181
179
183
185
182
178
178
185
193
198
192
178
175
191
208
206
189
176
176
184
196
202
196
183
186
201
201
191
186
182
179
187
202
209
206
199
198
198
176
179
189
195
193
192
192
190
182
176
179
182
184
189
194
190
177
173
182
196
205
201
187
169
163
179
199
206
197
186
184
189
197
204
197
182
186
203
203
188
181
181
181
183
197
209
205
196
196
202
174
172
179
191
195
196
193
181
171
172
182
191
195
199
200
189
174
172
186
199
204
197
185
170
163
174
190
196
195
191
189
192
198
204
196
180
184
201
203
189
183
188
191
190
195
207
207
197
198
203
173
165
169
183
190
192
188
176
168
174
190
199
200
198
195
187
178
180
188
192
192
190
188
181
173
177
185
190
189
190
192
194
200
205
196
181
183
198
202
190
187
196
205
202
197
201
205
205
204
202
173
169
172
180
184
186
187
182
178
181
190
194
192
190
189
189
188
189
187
181
180
185
192
189
183
178
181
186
188
190
192
195
203
204
195
183
186
194
199
194
196
207
217
212
199
195
201
210
212
200
178
180
183
184
185
188
191
192
189
188
183
180
181
185
192
198
199
193
185
178
177
181
191
196
191
181
177
181
187
190
191
196
202
201
192
186
187
191
195
198
203
213
218
214
199
189
195
210
215
199
183
188
190
191
193
194
194
194
193
189
184
180
182
191
200
206
199
187
183
185
183
177
183
193
194
185
175
175
183
190
193
197
201
197
189
188
188
187
192
204
209
209
207
207
202
192
192
203
208
196
189
189
187
190
196
196
187
185
187
190
190
190
190
196
205
204
190
178
186
198
193
176
173
181
190
192
183
175
177
188
195
196
194
192
192
195
191
182
189
204
209
198
189
196
204
200
196
196
197
196
192
187
183
185
189
186
175
171
182
194
200
195
190
191
197
194
181
177
190
204
198
181
171
171
179
192
192
183
179
190
200
200
191
189
196
203
194
181
185
201
208
192
179
189
207
212
202
194
192
192
192
186
183
182
182
176
167
168
183
195
194
185
179
181
187
187
185
185
191
195
193
190
183
170
167
184
200
195
185
190
203
205
193
187
197
205
196
182
179
194
204
193
181
190
211
219
210
197
192
191
187
186
183
180
178
177
174
173
180
187
184
173
172
174
177
183
193
194
186
179
183
195
198
183
170
179
199
202
189
185
201
209
196
184
189
199
200
188
180
189
199
197
189
197
214
220
210
199
198
198
182
186
184
178
179
187
188
182
178
178
175
175
178
177
168
178
196
195
179
171
177
194
204
197
185
184
196
204
192
180
191
206
200
184
183
195
203
197
186
187
194
196
196
203
213
209
199
198
206
207
162
153
162
171
167
168
169
171
170
174
190
203
202
187
172
167
174
183
182
174
168
173
185
194
192
187
183
180
180
183
185
181
175
174
174
172
169
176
191
198
190
179
178
183
186
188
189
193
201
200
156
153
162
168
168
166
171
178
183
186
191
195
193
180
168
168
181
191
191
180
171
169
174
183
193
197
190
180
185
195
191
175
169
179
186
180
174
176
187
192
185
176
173
177
180
185
192
201
204
195
164
162
163
166
168
168
173
186
198
196
186
178
178
178
177
179
188
198
199
190
176
163
164
173
189
199
192
177
182
196
193
177
174
185
192
189
183
183
187
185
181
176
175
176
180
184
195
203
198
186
171
169
166
164
165
167
175
189
200
196
180
168
170
181
190
193
195
199
200
197
185
172
170
174
185
193
188
174
173
181
189
186
184
186
187
185
187
190
189
183
181
181
181
181
181
184
192
196
191
184
172
170
168
160
159
166
177
187
189
184
175
167
170
182
192
195
193
192
192
191
191
192
193
191
186
186
186
178
166
166
182
192
188
184
180
177
180
187
190
189
189
189
187
186
185
185
186
187
190
192
165
166
171
168
163
166
177
179
177
178
178
177
176
179
185
188
185
177
177
184
192
203
211
204
189
183
190
189
170
161
178
190
185
178
176
171
170
180
193
200
197
191
187
186
187
187
184
183
192
202
164
168
178
179
172
172
178
175
172
179
186
183
176
176
183
186
176
163
164
177
188
199
208
205
191
185
192
192
176
167
180
188
179
177
179
174
166
173
193
207
203
188
179
180
189
191
184
181
193
204
171
172
181
184
177
179
179
177
174
183
189
182
172
175
190
191
174
156
158
173
182
188
191
191
187
184
187
188
179
176
184
187
180
178
182
180
171
174
192
205
200
186
178
182
191
194
187
183
191
199
179
179
180
179
179
183
186
185
184
186
186
176
168
178
196
200
181
163
162
173
181
181
180
180
180
179
179
179
182
183
188
191
188
183
179
180
181
185
193
197
193
185
186
193
198
196
190
190
192
193
182
182
180
177
179
188
191
192
190
187
183
174
170
176
191
197
190
179
174
176
183
184
180
176
177
177
176
178
183
187
188
193
195
189
178
176
188
196
195
190
185
189
196
203
201
195
195
199
199
194
183
185
184
184
188
190
189
190
192
187
182
179
176
175
179
185
190
189
185
183
187
187
185
179
178
178
180
181
185
188
187
191
196
190
177
176
193
205
199
185
182
193
204
205
195
189
198
209
208
199
187
187
189
192
198
190
177
181
185
181
178
183
184
178
169
172
183
188
189
187
187
187
187
182
180
183
182
181
181
183
183
186
190
188
179
181
196
206
201
188
188
196
201
196
185
184
197
210
211
203
191
187
188
196
202
188
172
175
180
174
169
177
187
184
175
175
179
183
190
191
189
186
188
186
182
183
183
177
174
175
178
180
181
180
179
185
195
199
198
199
201
202
196
187
179
181
193
203
207
205
194
189
185
191
196
186
175
178
181
169
159
166
183
189
187
186
184
183
185
190
189
187
186
184
179
180
180
177
169
167
171
176
175
175
179
187
188
189
195
207
209
202
193
189
186
185
191
196
196
198
194
190
183
184
186
183
180
185
190
179
163
161
176
191
197
197
193
185
183
185
187
188
187
180
173
175
183
182
172
165
169
175
176
176
180
184
180
178
190
208
210
197
188
193
195
192
191
194
191
188
193
190
181
180
180
176
174
181
193
191
178
170
176
190
198
196
191
182
179
181
185
189
188
177
166
169
183
187
180
174
177
182
182
182
184
183
175
174
187
201
202
189
181
189
197
196
196
195
190
183
192
188
180
179
177
171
166
175
191
197
190
182
181
187
189
185
179
175
175
177
181
187
184
172
162
166
179
186
183
181
187
191
191
191
190
183
179
182
186
192
194
187
179
180
188
197
199
196
192
186
190
182
178
182
180
171
164
172
186
190
188
186
185
183
183
179
173
171
172
174
178
179
177
168
162
165
177
184
185
185
190
195
196
196
194
188
191
193
190
185
191
195
185
174
180
196
199
194
194
195
183
177
176
186
189
176
169
178
185
182
180
182
184
180
177
178
180
178
175
172
172
172
170
169
170
171
175
183
188
187
187
190
192
194
196
197
201
199
187
180
190
203
198
181
182
195
196
189
194
204
177
175
179
193
198
185
174
186
192
183
174
179
185
178
173
180
192
195
183
173
167
166
167
171
175
176
175
183
191
189
181
179
183
192
198
204
204
191
175
172
188
207
208
195
195
200
190
180
192
210
176
180
185
195
199
187
176
184
194
185
176
181
187
179
168
177
196
202
190
175
168
165
165
173
182
180
176
179
188
187
175
172
179
189
200
206
199
181
168
170
184
201
207
205
204
200
185
175
191
211
178
186
190
186
185
181
178
180
186
184
182
183
190
183
170
170
186
197
189
177
171
169
169
173
181
181
179
178
180
179
176
177
182
189
196
201
193
179
174
175
179
188
200
201
200
194
181
178
190
203
179
191
190
174
166
174
176
175
175
182
183
184
189
186
172
164
173
185
185
176
174
175
171
170
175
182
186
181
176
176
183
190
191
191
192
193
190
186
189
188
177
179
192
195
189
183
184
187
190
193
175
191
188
166
153
166
178
173
173
185
188
182
182
184
175
163
166
179
182
176
173
175
174
172
179
189
193
188
178
180
193
201
195
187
187
188
188
192
204
197
177
176
193
195
181
176
188
201
198
184
170
185
186
170
156
162
177
179
183
191
191
178
175
178
176
165
164
176
183
175
168
171
179
186
191
192
193
189
183
188
204
205
192
185
187
188
185
191
206
199
178
176
195
195
178
178
200
215
205
182
173
180
186
181
170
169
178
185
192
197
191
179
172
177
179
170
163
172
179
173
162
166
182
198
200
194
186
185
184
193
203
201
185
183
188
187
182
188
201
195
177
179
195
191
178
186
211
223
209
187
183
179
185
191
187
181
181
186
190
192
191
184
179
181
183
175
166
168
174
170
160
165
182
196
196
188
181
182
184
189
195
192
181
182
186
186
184
191
197
189
178
180
190
185
180
191
209
213
203
192
193
184
184
191
190
186
183
184
184
186
189
189
185
182
184
180
176
174
173
168
165
169
179
186
186
185
185
185
187
188
190
186
180
181
185
186
191
197
192
182
176
178
184
184
186
193
198
194
193
198
193
192
186
183
183
182
179
178
180
185
189
191
189
183
179
184
190
187
177
168
168
174
176
176
178
186
189
189
190
192
193
188
182
180
184
191
197
195
187
176
174
176
182
191
198
198
188
179
184
199
190
198
191
183
178
175
174
177
181
185
185
192
192
180
168
180
199
198
178
165
171
177
177
176
183
189
188
183
187
196
200
190
178
176
183
196
198
190
182
178
177
179
186
197
206
202
189
178
182
199
190
195
191
187
182
177
174
179
183
179
179
191
196
177
155
166
193
195
171
160
169
178
179
180
190
192
179
169
177
195
197
188
176
176
186
197
195
187
184
185
186
187
190
199
205
204
195
187
188
197
192
191
189
189
190
184
179
177
176
172
175
189
194
173
149
158
180
181
163
158
171
177
177
180
192
192
175
164
175
190
190
179
178
180
188
194
196
194
194
191
190
191
192
195
197
198
197
195
195
194
194
192
186
184
191
192
185
175
170
170
176
185
186
170
156
160
173
172
165
168
180
180
171
172
184
187
177
176
187
192
181
173
182
190
190
191
199
203
197
187
187
189
191
192
193
192
192
196
199
192
191
196
186
177
182
191
187
175
168
173
178
178
176
174
173
174
175
175
177
185
194
186
168
165
176
180
181
192
206
201
181
175
187
194
191
191
200
204
190
177
178
185
188
190
191
189
189
195
199
193
185
200
192
179
174
183
186
179
174
176
181
180
179
183
185
186
183
183
186
196
201
190
173
171
176
176
179
195
210
206
190
181
188
194
190
191
196
193
178
170
177
185
188
191
195
193
192
193
195
191
180
198
200
188
177
176
182
184
180
180
186
192
194
192
188
188
187
187
188
193
192
187
182
182
181
178
176
186
195
198
193
187
182
182
188
194
191
181
171
173
186
193
194
195
198
198
199
197
193
190
179
192
206
202
183
172
181
191
187
182
191
205
206
193
181
180
186
188
185
182
182
182
185
190
190
184
179
178
178
184
192
190
178
176
187
195
192
182
176
181
196
200
200
199
201
201
200
196
193
190
176
188
209
209
183
169
180
197
196
187
189
199
201
189
178
180
184
187
185
180
178
179
181
189
191
192
186
180
175
179
188
188
177
179
189
196
196
192
187
189
195
200
199
196
199
201
199
194
194
193
175
186
206
203
180
169
183
200
200
188
182
184
185
186
185
183
183
188
189
187
183
180
178
182
190
196
194
188
184
182
181
179
181
190
194
193
194
199
198
190
188
193
193
190
193
200
198
196
197
197
173
181
190
188
177
175
184
193
192
184
176
175
180
188
191
185
179
188
195
194
189
184
177
177
183
193
194
193
189
184
173
171
185
202
200
185
186
199
203
191
183
188
190
185
186
196
201
200
199
200
172
172
173
175
177
179
185
184
179
177
180
184
186
189
188
181
178
189
196
191
187
185
180
176
179
190
193
192
191
185
172
170
192
211
201
179
176
194
204
193
186
191
196
188
182
194
203
201
199
200
173
167
166
170
176
180
180
174
170
177
191
198
193
183
178
177
183
194
192
182
179
184
183
175
175
185
191
190
190
188
181
182
200
211
198
175
172
190
202
197
193
201
204
195
186
192
202
201
197
197
176
172
174
176
177
178
178
174
172
182
193
200
189
176
174
182
193
196
186
174
177
184
182
174
172
180
187
192
193
192
191
196
206
202
185
175
179
191
197
197
199
207
209
199
191
194
201
201
198
194
180
181
183
182
182
184
181
179
178
183
188
187
181
177
181
194
199
190
176
173
181
183
178
175
176
180
185
193
197
198
198
202
203
189
172
176
188
193
194
197
201
205
203
196
194
198
202
202
201
197
185
183
182
182
189
192
189
183
182
182
184
181
178
183
192
203
196
178
171
180
187
181
173
175
183
185
185
190
199
199
195
195
194
178
169
183
197
197
197
200
202
196
189
189
196
201
203
204
205
199
188
180
175
179
190
194
189
183
182
185
188
184
179
183
196
202
190
173
175
188
191
178
171
177
188
194
193
192
194
196
190
187
182
174
177
196
206
198
197
202
200
185
177
187
199
201
199
201
202
201
189
177
171
175
184
184
179
178
183
191
195
189
178
178
190
196
188
180
184
192
189
180
176
177
182
194
200
193
190
193
195
188
177
175
190
211
211
197
196
202
197
180
177
193
206
198
189
190
195
196
188
179
174
174
174
173
170
174
185
193
192
185
178
179
186
193
195
194
191
186
185
188
188
176
170
184
199
194
186
192
202
198
185
182
198
216
210
193
189
196
193
182
184
203
210
196
182
180
185
192
185
185
178
173
172
173
173
174
178
182
183
182
182
184
188
193
200
199
187
178
181
196
197
178
164
176
193
194
188
191
202
206
193
189
198
208
201
187
182
189
193
189
192
205
207
191
178
176
185
193
186
188
181
172
175
184
185
179
175
174
180
185
193
194
189
191
196
192
178
172
184
195
194
178
169
175
190
196
193
190
194
202
202
195
194
197
196
187
182
186
194
194
194
197
195
182
178
184
195
201
142
162
180
179
169
165
168
173
175
176
180
192
200
191
170
164
169
173
176
178
177
183
198
200
183
166
175
195
200
185
171
171
176
179
184
184
175
168
178
193
192
182
179
188
191
184
183
191
199
197
145
159
174
176
176
168
163
168
181
187
187
192
200
193
169
160
166
175
184
182
171
166
181
192
182
170
176
196
207
195
175
164
170
183
190
184
176
175
185
193
188
176
176
184
185
180
185
200
207
200
152
162
169
173
176
173
165
170
186
198
192
186
192
192
180
168
170
177
188
188
170
157
167
179
179
172
174
188
200
194
179
168
172
182
186
180
179
188
196
190
178
174
178
186
185
182
193
208
208
197
156
167
169
170
174
177
172
172
186
195
190
181
185
193
192
184
181
180
185
187
179
171
174
178
173
168
171
180
182
182
180
178
180
183
181
176
183
198
203
188
174
174
186
194
188
184
193
205
204
195
159
171
172
167
170
180
182
179
180
182
182
181
186
192
194
192
187
178
178
182
187
195
199
191
173
165
170
176
174
173
179
186
188
188
183
178
186
201
202
188
177
183
197
204
195
187
188
196
198
196
163
173
176
171
172
181
188
182
176
176
180
183
187
187
187
187
187
178
172
174
187
206
216
204
182
171
177
181
175
170
178
188
191
193
191
184
185
195
198
193
187
188
198
201
198
188
183
185
193
198
170
176
178
174
175
183
190
186
179
180
185
186
184
182
179
179
180
178
172
171
178
194
209
206
190
179
181
180
177
176
181
189
191
193
195
191
188
191
197
199
195
190
189
191
193
189
178
177
187
200
177
178
177
174
174
183
190
189
187
192
192
183
177
178
181
181
179
178
178
176
173
178
188
192
188
182
175
172
174
180
186
188
187
188
191
193
193
193
196
201
198
188
180
184
189
188
177
176
187
201
178
178
176
171
174
184
190
190
191
198
196
180
169
177
188
187
180
182
184
183
182
180
177
177
178
176
166
164
171
184
189
188
185
180
181
189
195
197
198
197
192
184
183
191
193
185
182
185
193
200
173
175
178
176
181
189
191
186
188
198
197
184
173
178
189
191
185
188
189
189
193
193
182
172
171
171
167
166
172
184
190
190
187
179
176
185
195
197
193
186
181
180
194
203
193
180
183
199
204
200
173
177
183
189
197
199
192
181
180
193
200
192
182
181
186
188
187
190
191
187
191
198
193
181
176
178
178
174
176
183
186
188
192
188
182
184
190
192
188
176
172
182
201
210
192
174
185
207
211
202
180
179
183
193
202
204
190
176
174
187
197
195
185
181
180
182
185
189
187
184
183
188
192
188
186
187
188
180
176
180
181
185
193
195
191
187
185
183
179
176
177
187
200
201
185
172
187
208
210
202
185
181
174
181
195
201
192
175
174
182
187
185
182
181
181
182
184
185
185
179
173
175
186
191
190
191
187
177
176
178
178
178
187
196
198
192
181
177
176
184
193
196
193
187
178
178
189
198
198
199
185
178
165
167
183
196
192
181
181
183
179
171
173
181
185
186
185
185
185
179
172
171
181
185
185
187
184
177
178
183
180
175
178
189
195
196
185
175
178
194
202
200
186
180
180
186
192
189
185
190
176
171
166
167
180
190
187
184
190
193
179
165
171
184
186
185
185
187
185
179
176
175
177
176
175
182
184
183
184
188
184
176
176
180
190
197
191
180
182
196
204
195
181
177
185
192
192
184
175
181
168
167
174
182
186
182
174
178
192
198
185
173
177
186
183
178
179
182
182
180
179
178
175
166
168
179
189
189
189
187
184
181
180
179
183
192
194
185
181
188
195
188
176
177
188
194
194
185
177
180
168
170
184
194
188
170
159
170
188
195
190
183
183
183
176
172
172
173
174
177
179
177
165
161
167
180
189
191
187
182
180
182
184
180
180
186
193
191
181
180
187
187
179
178
185
193
193
186
182
186
174
177
190
195
181
160
158
172
183
185
185
185
182
175
172
174
174
165
164
172
178
170
158
161
174
181
181
185
186
179
175
181
187
187
185
185
190
191
184
178
185
192
190
179
181
191
192
186
185
192
176
182
188
188
173
160
166
181
182
173
172
180
177
170
171
183
185
174
166
171
176
166
157
167
180
179
171
180
188
184
174
173
185
192
191
189
189
187
183
179
187
202
202
189
183
190
189
181
186
198
173
178
188
189
175
165
174
189
189
174
169
175
175
168
171
188
197
191
178
175
176
168
162
170
181
177
171
176
188
186
174
170
179
192
200
200
191
183
179
182
190
204
208
199
192
192
184
175
183
201
172
175
189
195
184
175
180
191
189
177
172
177
181
176
172
183
198
200
189
181
181
179
170
168
177
181
177
177
178
176
173
172
179
189
200
205
195
179
180
185
190
198
204
202
196
192
181
172
179
197
176
178
190
192
183
178
184
189
187
185
182
183
187
184
173
174
188
194
184
178
187
191
176
164
172
186
189
178
164
162
167
179
186
189
192
199
194
181
181
188
189
191
197
198
195
188
180
176
179
190
184
187
187
175
167
175
186
186
186
192
193
190
189
187
175
172
179
183
172
171
190
201
181
164
174
193
199
183
161
155
167
185
191
183
181
190
195
189
187
188
187
186
191
194
187
180
181
184
184
183
182
189
181
158
151
169
185
186
183
193
200
192
187
180
175
175
177
174
162
163
185
199
186
173
181
195
200
189
171
162
170
187
189
176
174
187
196
192
190
188
185
185
191
190
181
177
185
197
192
182
173
184
178
158
150
166
183
183
179
188
195
189
181
177
176
181
182
172
163
166
179
186
186
188
193
196
195
190
184
173
176
185
184
172
170
186
194
188
187
187
185
185
188
186
178
179
195
206
200
183
170
181
187
180
169
172
180
179
172
176
185
186
178
175
178
186
184
173
171
173
173
171
182
196
202
195
190
188
184
177
177
182
181
172
172
183
187
185
186
189
188
189
188
180
174
183
204
213
203
188
179
187
200
201
187
179
181
178
168
168
179
186
181
179
183
186
182
175
179
185
172
163
172
193
199
193
188
185
180
174
175
185
187
180
174
176
184
189
189
191
192
193
189
178
172
182
203
212
202
193
195
197
204
202
186
179
179
178
173
172
179
183
184
186
189
187
180
179
188
192
178
164
168
184
191
193
192
189
180
174
179
191
195
187
175
174
186
196
196
193
194
195
193
183
173
175
192
201
200
197
200
201
195
182
172
170
173
177
180
183
179
179
182
189
188
183
180
184
191
191
179
170
171
178
186
192
196
193
185
183
189
197
196
185
177
181
191
196
192
190
191
196
195
189
179
174
179
188
194
198
191
192
180
166
162
165
169
177
185
185
177
172
181
187
179
171
178
187
189
183
178
177
175
176
184
190
191
187
186
187
196
196
184
175
179
191
194
185
182
189
196
196
194
190
186
178
175
178
184
194
178
177
172
167
169
170
172
176
181
181
174
174
183
181
165
160
174
185
181
175
177
179
175
176
187
191
183
174
174
184
192
187
172
165
181
199
193
173
174
194
206
201
191
189
190
187
178
175
178
188
171
170
175
182
185
183
181
177
175
174
174
180
185
176
160
159
174
182
175
175
180
180
167
171
190
195
181
167
166
174
178
176
168
169
184
200
192
173
178
200
211
203
192
190
193
193
182
177
179
188
172
174
184
189
189
188
186
177
171
173
179
184
184
176
169
170
179
180
178
183
192
181
158
165
192
200
186
175
173
171
165
167
175
182
189
196
193
183
185
197
203
199
197
197
198
193
182
181
189
192
178
184
189
184
182
184
185
178
173
176
184
183
182
181
182
187
187
183
183
194
202
185
160
165
191
200
193
193
191
175
160
166
186
193
192
195
196
191
190
190
190
191
197
203
200
189
182
188
197
194
183
192
191
178
173
180
183
182
181
183
183
182
184
188
191
193
193
187
187
198
203
191
171
173
187
190
194
205
202
180
167
176
192
194
193
196
195
189
188
188
183
185
193
200
198
189
185
191
196
193
185
192
192
182
176
179
185
188
187
184
183
185
193
193
187
188
190
189
188
194
195
191
183
181
180
177
187
203
197
182
182
191
191
188
192
199
193
182
184
191
190
185
188
194
194
190
188
191
193
190
183
191
195
193
185
183
184
192
193
186
183
192
202
195
180
177
184
188
189
189
188
185
185
183
175
172
181
192
186
183
195
201
187
178
190
201
193
180
185
195
196
190
190
191
192
189
188
188
191
191
182
191
200
200
188
177
179
192
198
190
184
192
199
193
179
175
182
189
191
189
181
181
182
181
176
175
179
182
182
187
200
200
183
177
190
201
196
186
188
196
197
195
195
194
191
187
185
186
193
194
182
191
197
191
178
170
175
190
197
191
183
183
189
191
185
179
182
190
192
186
178
177
179
184
184
183
180
179
183
191
191
186
181
184
194
197
197
192
193
194
194
196
198
198
191
188
187
192
197
197
182
188
184
177
172
171
177
186
191
186
178
176
184
189
187
181
182
191
192
182
175
178
185
191
192
190
182
180
187
188
177
169
179
195
200
196
194
193
194
191
189
193
200
198
190
187
193
199
199
198
180
178
175
174
176
179
182
186
186
183
179
182
185
187
184
177
181
191
190
175
168
176
189
195
194
192
187
185
187
185
170
165
183
202
205
194
187
191
195
193
188
191
196
195
189
189
196
199
196
194
178
174
175
183
186
185
183
184
185
185
188
189
189
184
178
174
180
192
192
177
168
175
185
187
188
190
191
191
189
186
178
177
191
203
200
189
182
188
197
196
191
190
192
191
189
194
200
196
188
190
180
177
182
190
191
183
178
179
186
190
193
193
189
183
178
175
182
192
193
183
174
176
179
177
176
186
197
199
194
190
190
194
199
194
183
178
181
190
197
198
195
194
193
185
187
200
204
193
184
189
185
184
183
185
184
178
172
176
185
191
192
188
186
184
183
182
182
187
189
186
182
180
179
173
172
182
198
207
205
196
196
202
201
184
168
170
186
196
200
198
199
202
194
178
182
202
210
196
185
191
190
185
178
174
175
177
174
178
183
188
189
184
180
181
185
187
181
179
182
186
185
184
184
182
179
183
197
211
213
201
194
199
198
180
163
172
194
204
205
201
202
206
194
176
176
198
209
199
190
192
190
182
173
171
175
179
182
184
187
189
189
185
177
176
183
187
180
176
179
183
182
183
192
194
187
184
196
210
212
201
192
192
192
182
174
185
203
210
210
205
200
198
192
180
179
189
199
199
193
193
189
180
175
177
181
185
188
194
196
194
190
187
178
174
181
189
186
181
181
181
177
178
193
199
190
185
193
203
204
198
192
191
190
185
187
202
211
211
211
205
193
185
189
194
192
185
185
191
191
190
187
183
184
185
186
186
191
198
198
192
189
190
185
181
186
191
192
189
186
181
175
179
193
196
186
183
190
193
193
193
194
196
189
187
197
210
210
204
202
198
184
177
190
207
203
184
178
183
185
187
187
188
189
188
183
183
190
193
186
181
188
195
196
194
194
196
194
188
183
179
179
183
190
189
185
185
187
187
186
189
195
193
189
189
202
208
199
188
186
188
184
184
196
208
202
186
182
181
179
185
189
192
192
186
178
180
189
185
173
172
188
201
203
201
199
199
192
181
173
176
186
188
184
183
189
192
188
185
188
193
193
187
189
198
204
200
184
171
171
180
190
199
201
198
189
187
189
187
180
185
155
166
169
163
164
169
175
179
179
175
174
179
184
178
166
166
170
170
170
178
185
194
205
203
185
172
175
189
202
194
175
169
178
184
189
190
182
167
165
180
194
191
185
193
196
192
194
201
200
196
162
170
173
171
171
171
168
171
176
179
180
185
191
182
166
163
167
168
171
179
180
184
200
204
186
169
170
187
198
192
176
171
177
184
185
182
179
176
177
186
195
193
188
189
190
190
193
200
202
202
162
169
174
177
180
174
162
160
170
183
185
189
191
186
172
169
170
166
169
180
179
181
193
196
184
167
168
182
190
184
178
175
176
177
176
172
178
187
192
193
195
194
191
189
186
187
195
199
200
204
154
165
175
179
182
177
163
157
164
178
184
187
189
190
182
180
177
168
169
181
188
189
191
190
178
168
169
180
181
180
179
178
177
179
175
172
180
195
198
193
193
198
199
195
188
186
192
196
197
199
153
164
175
181
185
182
173
164
164
172
178
185
191
192
186
185
182
173
172
184
193
196
194
186
177
171
176
182
184
183
182
180
180
183
186
186
188
196
194
188
188
198
208
206
194
186
189
192
193
193
160
169
177
182
187
188
182
175
171
170
174
185
193
189
182
185
190
187
184
187
191
190
190
187
182
179
180
188
194
192
185
183
183
191
196
197
198
198
192
186
185
194
206
206
196
186
185
185
186
187
170
174
177
179
187
191
190
187
180
177
178
185
192
187
178
181
194
200
197
190
180
173
176
185
188
185
182
188
198
198
189
183
184
187
193
200
203
201
195
190
189
190
194
196
195
189
182
180
182
186
176
177
173
173
180
190
193
193
187
186
185
185
189
188
180
180
192
203
203
191
176
165
165
175
188
187
182
185
195
197
189
179
177
178
183
194
203
204
199
196
194
188
183
185
188
188
184
181
184
189
174
174
171
169
176
189
195
191
190
190
189
187
188
189
184
179
185
197
196
188
186
178
169
170
181
184
182
182
190
195
188
176
173
173
178
189
201
204
201
194
191
189
186
185
185
186
188
191
189
188
170
171
174
176
181
190
192
187
183
189
191
191
193
194
186
179
180
188
186
185
194
198
184
171
176
185
186
185
186
190
187
178
176
180
185
191
198
201
196
184
180
187
194
193
181
177
192
204
196
187
171
171
178
188
193
197
191
181
178
188
196
197
197
195
186
182
182
187
183
179
190
201
195
181
179
190
191
189
186
185
186
185
187
196
198
198
197
197
188
174
170
182
199
201
182
173
192
209
201
188
178
176
179
190
197
198
188
177
179
193
201
199
193
189
185
184
186
190
185
175
176
187
192
188
186
190
194
190
185
181
183
188
195
205
205
200
193
190
180
169
168
179
197
202
188
178
193
207
198
186
183
176
170
177
187
193
186
179
186
201
203
192
181
181
184
187
189
191
188
174
163
170
184
188
188
188
190
189
187
186
185
186
195
203
203
201
193
186
175
172
176
183
189
198
196
192
195
196
187
186
179
171
161
162
177
189
189
187
193
205
202
183
172
175
182
184
185
191
191
178
164
165
178
184
183
185
186
186
193
195
189
185
188
194
198
200
199
186
174
175
184
185
182
192
202
203
199
187
178
183
169
161
158
165
178
189
191
192
196
202
195
181
177
179
179
174
177
189
193
183
171
171
178
181
181
183
185
186
197
202
191
185
185
186
189
202
209
195
175
174
186
185
177
186
201
204
197
184
176
187
165
158
167
180
188
189
187
188
191
191
186
184
187
185
175
165
171
186
193
187
179
177
177
184
188
190
189
188
196
193
182
180
188
182
180
196
212
200
177
170
180
182
179
186
198
199
193
184
182
192
167
165
180
193
191
181
176
182
184
179
179
184
190
183
173
170
173
181
185
188
183
173
172
190
206
201
187
187
190
179
165
170
183
180
170
183
203
200
179
166
173
182
186
191
194
193
187
186
188
196
178
180
188
189
177
168
170
180
180
172
174
180
179
175
176
184
184
177
179
185
184
167
167
196
219
206
182
182
190
176
157
159
177
181
172
172
183
189
181
169
171
183
194
195
193
186
184
184
190
194
180
186
187
176
162
161
173
182
180
171
175
175
168
166
181
198
192
177
174
182
181
168
169
197
217
201
177
179
193
185
166
159
172
184
182
172
171
177
182
179
175
184
195
196
189
184
181
181
185
189
170
177
180
171
160
164
179
187
179
174
179
178
168
167
184
199
194
181
177
178
180
175
177
188
196
189
178
181
193
195
184
171
176
189
195
186
171
171
184
190
183
184
187
188
186
184
182
179
179
185
161
167
179
181
175
177
186
185
176
176
183
183
176
177
187
191
188
184
179
176
181
188
183
174
174
180
185
186
187
190
192
186
184
191
200
194
180
174
189
200
193
182
180
182
186
188
185
178
174
179
159
165
183
194
189
187
187
185
178
182
185
185
183
184
187
185
184
186
178
171
186
201
189
168
166
183
194
187
177
178
185
189
189
191
194
192
183
181
191
200
196
183
181
186
194
195
190
181
175
179
168
170
186
194
191
189
187
185
186
190
190
184
182
184
185
185
185
185
172
169
190
206
194
175
175
191
197
188
179
172
172
179
190
192
187
184
184
185
190
194
194
189
188
193
201
201
193
184
183
185
177
176
181
182
182
183
184
186
190
197
193
182
177
176
177
186
191
185
170
167
187
202
193
187
190
194
192
192
188
176
163
167
183
190
187
185
184
182
182
184
192
193
193
197
205
203
190
182
190
195
176
173
175
175
174
178
181
180
184
190
190
182
173
168
172
187
192
182
168
168
182
190
188
191
195
190
184
189
192
180
165
163
179
188
191
192
188
176
170
178
191
193
188
190
203
205
188
177
189
200
173
175
179
179
177
179
179
175
171
179
187
185
174
169
175
189
191
179
170
171
175
178
181
187
190
184
176
179
181
178
170
169
175
184
191
198
191
175
168
180
194
190
180
180
195
202
189
177
185
197
174
183
189
190
181
179
180
173
164
171
186
189
182
178
183
191
188
177
174
178
179
176
179
184
185
181
172
166
167
170
173
176
178
180
186
194
194
184
177
187
197
194
179
178
188
196
193
187
187
191
180
192
196
187
178
178
183
176
167
174
185
188
188
190
194
191
182
178
180
185
184
183
184
185
185
183
175
162
158
167
179
181
180
175
177
186
195
195
192
194
201
198
187
184
184
185
194
200
198
190
183
192
186
171
167
175
179
175
175
182
184
180
183
195
198
186
174
177
186
190
190
191
191
190
187
185
180
170
167
173
181
183
182
174
174
182
193
197
197
199
203
198
192
190
185
178
189
204
206
195
179
181
167
156
162
175
177
173
177
184
178
168
176
194
196
178
166
174
187
191
192
193
192
189
186
185
185
185
183
182
183
184
182
174
176
185
190
188
191
202
204
194
187
188
187
179
183
196
202
193
173
171
160
157
168
181
179
174
179
184
177
165
173
189
193
176
165
172
183
187
191
191
188
182
184
187
191
194
192
187
185
185
183
177
180
189
187
178
184
200
204
189
178
184
189
183
180
185
189
188
170
169
171
174
181
185
183
181
182
188
183
173
175
188
195
187
176
174
178
186
195
192
176
173
187
194
193
193
191
185
185
186
186
181
184
190
187
177
182
198
201
186
177
186
195
188
178
179
181
181
173
175
184
187
183
183
184
187
189
192
193
185
183
188
199
200
190
181
180
190
200
192
169
170
192
200
192
185
183
182
180
186
190
187
186
192
191
184
185
193
193
186
186
197
198
187
180
185
188
184
179
180
184
181
177
176
181
189
193
196
198
194
189
189
196
203
199
188
184
193
202
192
172
175
195
200
187
180
178
174
174
184
194
191
188
192
196
191
190
189
186
187
198
207
197
182
185
198
200
188
185
181
173
169
171
176
181
187
191
194
194
192
191
189
188
195
197
192
187
192
200
192
180
181
191
190
184
183
177
169
172
188
196
191
186
192
193
189
190
189
184
186
198
205
194
182
192
208
205
188
188
177
163
162
174
182
182
184
190
190
185
186
193
190
180
181
190
190
188
191
195
195
191
186
181
177
183
189
181
171
180
197
198
189
187
188
185
181
186
191
185
184
191
196
188
184
197
211
203
188
185
176
163
163
180
188
181
182
188
189
183
183
192
191
179
175
183
187
189
192
195
198
199
189
173
171
185
194
187
179
190
202
198
187
184
184
180
177
184
194
190
185
188
190
188
189
197
204
201
190
185
182
170
168
180
186
181
179
184
188
184
184
191
193
181
177
182
186
190
193
195
202
203
189
172
175
188
194
189
189
195
200
196
188
184
182
181
181
187
192
192
192
191
191
191
189
192
197
198
195
187
188
175
165
170
181
181
176
177
182
183
186
190
192
187
182
185
188
189
189
191
201
204
195
181
180
188
189
191
192
192
192
192
189
186
186
187
188
188
191
196
198
198
197
194
190
189
193
197
196
189
190
177
165
169
180
185
181
174
175
179
185
191
193
188
182
182
188
189
184
183
194
206
204
192
184
185
188
194
193
186
185
190
194
192
193
194
192
189
191
198
200
200
199
195
190
189
193
195
192
185
185
182
179
181
187
190
188
182
176
176
182
191
196
189
178
176
184
189
182
176
182
199
206
198
189
187
190
196
195
187
185
192
199
202
202
198
190
192
195
195
191
192
195
196
195
194
194
191
186
179
182
189
196
198
193
193
195
196
184
174
178
190
199
193
179
172
181
193
188
171
169
185
198
196
192
192
192
194
194
193
192
193
201
207
206
195
190
198
201
191
181
182
188
197
202
201
194
187
184
178
181
191
200
200
190
185
197
205
194
178
176
188
201
197
180
173
185
200
193
171
164
179
191
191
194
198
194
188
188
192
193
193
197
201
198
190
191
203
202
189
182
183
185
193
205
207
197
187
188
185
184
182
182
183
176
179
192
204
196
182
178
187
198
197
184
180
190
200
190
170
168
184
190
186
190
198
196
185
184
186
191
192
196
193
187
185
195
204
197
190
195
199
188
185
201
210
198
189
190
193
185
173
164
165
169
175
188
196
191
183
183
186
190
192
188
187
192
193
183
171
180
196
196
184
185
194
197
188
184
185
190
195
198
192
182
183
197
202
196
196
210
214
191
176
189
203
198
191
192
195
185
173
168
168
173
180
190
194
188
185
186
184
183
187
190
189
188
187
180
174
184
203
200
182
176
187
194
193
190
191
193
199
202
196
185
185
195
203
199
201
212
214
192
176
181
192
198
195
194
190
184
182
186
186
183
187
198
198
188
185
186
182
181
184
191
189
187
185
183
177
182
198
198
182
173
181
191
192
192
195
198
198
198
199
191
188
192
200
201
200
202
202
193
184
183
189
198
203
198
187
186
192
199
194
187
189
200
200
188
185
188
187
184
186
188
188
187
188
189
179
178
190
196
184
175
183
193
190
185
193
197
192
190
194
196
193
192
197
198
196
191
192
193
193
193
199
206
207
201
186
187
196
198
184
175
184
194
190
183
186
195
197
190
188
187
186
185
188
191
183
179
188
197
192
187
193
199
188
178
182
189
184
186
193
198
195
190
189
190
192
194
195
194
196
205
213
212
201
196
184
187
196
193
170
164
177
184
177
178
190
199
198
191
189
188
184
179
181
184
185
183
188
196
203
204
206
204
192
179
179
182
185
193
198
198
191
185
183
184
195
207
206
193
193
210
222
209
188
185
175
165
157
162
169
176
184
186
181
172
173
176
175
170
168
170
173
175
180
182
181
181
184
185
185
189
190
188
196
197
184
174
183
189
183
176
175
172
167
174
187
196
193
198
199
196
196
195
187
186
182
173
165
169
170
172
181
183
177
169
171
180
179
169
162
167
175
177
179
182
183
187
190
190
187
185
181
179
184
189
187
185
190
189
181
174
176
178
174
178
193
197
189
189
193
196
195
189
184
191
179
171
165
170
169
168
172
175
173
168
171
180
181
170
161
167
179
181
177
179
187
195
196
190
182
179
177
176
177
179
182
185
187
183
176
175
180
183
185
186
198
198
186
179
184
193
195
186
184
195
167
163
163
168
169
167
167
169
171
170
171
174
176
168
164
171
182
183
178
180
191
198
197
186
179
179
180
179
177
176
178
177
176
175
179
183
187
187
187
190
200
201
192
180
181
190
196
191
184
192
160
157
163
173
176
170
167
172
174
173
171
171
170
168
166
174
183
184
181
186
193
197
194
184
177
180
186
187
182
178
175
173
171
175
184
195
196
190
186
188
196
200
197
187
181
188
198
197
188
186
161
160
170
181
182
174
170
176
182
178
171
171
171
170
169
179
189
191
189
190
192
189
186
183
182
181
183
188
187
183
180
176
172
172
183
199
201
191
184
186
191
193
193
192
190
191
199
200
188
180
165
166
178
185
187
177
173
180
185
182
174
174
177
176
176
185
195
195
193
191
189
179
178
184
186
181
180
187
192
187
178
176
174
168
171
188
198
192
186
187
189
188
189
192
195
196
202
200
189
179
165
170
178
185
184
178
176
182
186
186
178
178
185
186
182
189
195
191
186
189
189
178
172
180
190
186
182
187
194
187
172
169
168
166
164
174
187
188
186
186
188
189
187
190
196
200
205
201
185
176
164
166
174
180
180
179
182
184
184
184
181
180
192
194
184
183
184
181
174
182
195
191
176
177
192
195
189
191
196
189
171
161
167
173
172
172
178
184
183
179
184
189
192
192
192
200
208
204
185
174
163
162
170
174
179
182
186
186
184
181
179
184
198
197
179
171
173
174
170
176
197
201
185
178
192
202
198
194
194
188
174
165
175
191
191
182
179
185
185
177
178
186
195
194
188
195
209
206
186
177
166
164
169
175
181
185
187
187
184
180
179
187
200
196
178
169
176
179
175
178
194
200
188
180
189
199
198
191
188
185
184
181
189
202
203
192
188
193
193
181
174
181
193
195
187
189
201
203
189
184
171
170
172
178
184
185
183
186
188
187
184
188
195
192
178
175
183
190
187
185
188
188
182
178
184
192
192
188
183
181
186
193
198
198
194
192
195
198
197
186
178
179
188
198
195
189
191
192
187
189
172
173
174
177
184
183
181
185
194
196
190
188
187
185
183
184
188
192
192
188
184
178
173
174
181
187
188
186
184
184
188
195
193
183
178
183
195
197
191
188
185
183
186
200
206
195
183
179
181
189
171
174
174
177
182
186
187
189
197
201
197
189
184
184
185
185
185
188
190
189
185
179
171
173
181
186
188
187
188
188
188
187
184
172
168
181
196
192
182
183
191
191
184
194
206
200
184
173
177
190
170
170
174
176
181
188
192
194
195
196
195
192
189
186
182
178
178
184
187
188
187
185
179
180
187
189
186
186
191
190
184
184
184
177
172
187
201
193
175
178
196
196
183
186
197
199
188
177
180
196
173
170
175
178
181
186
194
196
189
181
185
191
195
187
177
172
176
185
187
187
189
188
186
190
195
191
184
184
190
183
174
179
188
185
180
190
206
199
179
177
192
196
187
183
191
196
193
188
192
202
180
175
177
179
178
178
185
191
183
170
172
185
190
183
173
174
180
187
188
188
189
188
187
199
205
195
181
182
186
175
161
169
188
190
181
185
199
200
186
177
186
194
194
193
194
195
196
198
202
205
185
182
178
176
172
172
175
184
183
171
167
175
177
173
173
182
189
189
188
188
189
183
185
202
211
198
182
182
189
178
159
160
177
187
180
176
184
190
188
179
180
190
200
203
201
194
195
203
205
199
184
179
173
170
168
169
171
181
183
177
174
172
166
164
172
183
187
183
181
183
183
182
187
198
203
194
185
187
194
188
171
163
171
183
181
175
173
181
189
188
182
184
195
202
199
191
191
199
201
192
171
168
167
166
169
171
175
179
182
184
185
181
171
166
173
177
176
176
175
173
176
182
190
188
182
184
187
191
194
195
191
182
176
180
185
182
174
177
191
197
190
179
181
189
189
186
187
193
194
186
160
161
168
173
176
178
177
176
175
184
192
191
179
176
176
174
172
172
170
162
168
188
196
179
162
170
187
190
185
190
203
202
188
181
185
187
180
182
198
205
195
177
171
177
184
185
187
188
187
184
156
164
178
184
183
181
178
176
177
184
187
185
181
181
182
179
178
182
173
159
169
195
201
179
160
167
184
184
177
184
203
209
195
184
182
181
180
190
206
209
194
178
173
178
188
193
191
186
184
184
164
172
181
187
187
181
175
177
186
189
181
173
174
181
184
184
188
193
183
168
175
195
203
188
173
173
180
181
180
183
192
195
192
189
183
173
173
190
206
205
191
182
186
191
202
204
195
185
188
190
175
176
175
181
185
181
174
182
196
196
178
163
167
177
180
182
192
200
192
179
180
189
195
193
185
179
178
186
192
188
179
176
185
196
193
176
171
185
200
199
191
188
191
198
210
212
193
182
195
202
181
171
165
173
181
183
180
184
195
197
181
167
168
174
177
179
188
195
192
182
178
181
184
186
184
178
180
192
199
189
173
168
181
202
207
192
178
178
186
192
192
189
189
193
208
210
189
178
197
206
179
166
162
171
180
185
185
185
186
188
186
178
174
175
178
184
187
186
180
174
175
179
180
178
172
173
181
191
192
184
175
172
181
199
211
205
190
179
178
184
190
187
182
185
201
205
188
176
191
199
170
164
167
175
179
186
191
186
180
183
190
187
182
180
187
193
191
182
170
166
173
186
188
178
168
170
176
178
178
177
176
174
177
187
202
205
198
187
181
182
187
185
180
182
192
198
190
184
187
190
162
165
172
177
178
185
191
187
179
180
189
192
186
185
191
197
193
182
169
167
180
196
198
185
173
173
172
165
164
170
171
171
171
177
184
192
195
194
190
186
186
186
185
186
188
191
196
197
192
185
163
164
167
170
176
186
189
184
178
177
184
187
186
187
189
191
188
182
177
177
188
200
200
188
179
177
174
166
166
166
165
164
169
174
175
179
184
192
197
195
187
185
187
189
188
187
197
207
206
195
174
165
159
163
178
189
189
179
174
175
179
179
181
184
185
182
178
179
182
188
193
196
192
184
179
180
183
184
183
173
163
165
179
182
175
173
177
188
200
202
190
179
179
187
188
186
196
208
211
202
186
170
159
165
181
193
186
176
173
176
178
175
175
182
188
183
176
176
182
188
193
191
185
180
177
181
193
205
204
188
174
180
194
194
182
177
178
186
198
203
189
170
166
180
189
189
192
204
208
198
191
179
173
176
185
189
183
178
177
182
183
177
175
181
193
194
187
179
178
183
193
195
186
180
180
186
198
212
215
203
191
192
201
199
188
183
187
194
198
198
184
165
162
176
188
190
192
200
200
188
188
183
183
184
184
181
181
182
184
186
189
188
182
182
194
201
198
188
180
182
192
198
193
186
187
189
191
200
208
208
199
198
197
196
188
188
196
201
199
192
182
172
171
181
186
187
194
202
200
185
183
180
179
181
180
176
177
181
183
187
193
197
191
181
183
192
196
194
185
181
188
195
196
193
190
186
179
181
192
198
196
193
191
187
185
190
197
200
195
188
182
181
186
189
183
181
193
207
202
183
182
171
167
171
177
176
175
177
182
185
193
200
195
181
170
175
188
194
189
184
185
192
197
194
188
179
170
171
180
188
190
192
187
183
181
187
193
191
188
185
185
188
194
193
181
176
192
210
204
186
177
167
159
166
178
178
172
174
181
186
189
193
193
183
170
169
179
186
186
186
187
192
195
193
183
176
172
174
181
186
188
190
190
185
178
180
182
181
181
182
185
188
194
193
182
179
194
210
204
188
169
168
163
169
179
181
175
176
185
190
187
183
186
185
179
176
180
182
184
186
190
197
200
192
182
180
179
183
188
192
190
190
193
188
179
176
178
180
180
179
182
185
190
189
184
183
195
207
204
194
168
171
170
172
178
183
181
178
180
183
182
178
179
184
188
189
189
183
183
186
194
201
204
193
185
185
187
187
191
195
189
188
195
193
180
173
179
187
182
178
181
189
190
189
187
187
193
200
202
199
173
175
176
171
176
188
190
181
172
172
177
177
177
179
187
195
196
191
188
188
195
200
202
194
186
187
189
189
190
191
189
189
195
192
179
173
184
192
183
177
187
196
194
190
190
189
189
192
197
196
181
181
178
170
172
187
197
189
171
166
174
182
182
179
183
190
194
194
194
194
193
192
193
191
186
187
189
191
194
194
193
195
198
192
178
177
190
190
183
182
194
200
194
193
193
191
188
187
188
190
179
185
184
175
175
185
197
196
182
171
173
180
186
187
185
184
182
187
196
199
191
180
179
183
184
186
189
194
200
202
202
202
200
192
185
187
189
188
187
192
200
195
189
190
196
196
192
186
183
182
174
186
189
185
180
183
190
200
198
182
169
172
187
199
196
184
174
178
191
197
186
171
171
181
186
188
190
194
200
206
207
204
196
189
190
190
188
185
193
201
197
185
181
189
199
204
200
193
185
185
172
185
186
181
180
181
185
202
208
191
167
165
186
203
202
186
174
177
184
186
173
167
175
187
190
192
193
189
188
195
199
193
185
186
192
192
183
183
195
200
190
181
183
191
199
205
206
200
194
195
179
182
174
167
171
179
185
200
206
191
170
168
186
200
197
187
184
183
181
172
162
169
189
196
193
196
194
183
175
180
187
183
178
184
193
189
179
183
190
190
184
185
195
199
200
201
204
202
202
203
188
178
164
159
169
179
186
195
195
183
174
177
187
192
189
188
188
190
181
170
167
182
200
198
191
193
197
183
170
177
187
185
182
191
199
190
179
180
181
181
183
194
206
206
199
194
192
196
203
204
190
177
166
167
177
182
184
188
186
179
176
184
189
187
184
187
191
189
182
178
181
192
198
188
180
189
195
185
179
189
200
195
188
196
203
194
178
175
177
181
190
200
205
205
199
189
181
186
201
207
188
177
179
187
192
188
183
183
182
179
177
182
187
185
184
187
190
186
184
188
194
194
189
180
174
181
186
187
187
198
208
203
191
192
200
195
179
171
173
188
201
201
196
192
195
191
183
188
206
210
184
181
187
196
195
186
179
179
181
182
181
182
185
185
182
185
187
187
187
193
193
188
183
178
175
174
184
194
195
195
200
196
183
180
188
191
186
177
179
194
205
199
184
179
188
197
198
201
215
215
183
183
188
189
181
173
173
176
180
187
187
187
188
186
182
182
185
187
189
190
187
183
188
190
182
176
189
207
203
186
181
184
178
173
178
189
195
193
191
195
200
194
180
173
186
204
211
211
216
209
183
184
187
182
168
163
170
173
177
186
193
192
189
187
184
183
185
186
187
185
182
185
195
199
189
184
200
218
209
183
174
181
184
178
179
190
205
209
203
197
196
194
186
180
190
208
214
210
204
197
176
159
163
181
188
185
188
188
184
179
175
173
170
175
181
176
171
179
188
183
172
164
166
172
182
195
199
197
194
191
185
182
186
184
175
165
173
184
178
169
171
188
203
210
202
187
180
178
179
177
179
165
166
182
184
181
187
192
183
169
169
175
174
173
173
174
175
184
187
184
178
173
175
179
188
194
192
189
191
193
188
184
183
182
175
174
176
184
179
174
177
184
188
192
195
193
186
179
179
185
181
167
162
173
176
176
182
190
183
168
165
175
177
171
167
170
181
190
191
184
184
183
180
180
187
193
190
188
188
189
182
174
175
179
182
182
184
184
182
181
182
182
179
178
186
193
191
180
179
186
181
165
156
166
174
176
179
188
187
172
166
171
172
165
163
168
183
195
194
183
184
186
185
181
183
192
194
192
189
184
175
165
165
174
182
189
188
184
183
185
186
185
179
173
181
193
195
187
182
183
178
163
157
165
175
177
178
186
187
180
171
167
162
159
160
168
182
195
193
183
180
189
191
181
177
185
194
194
185
178
170
166
164
169
180
193
193
183
181
187
189
185
177
176
182
192
198
196
185
180
173
166
169
173
176
175
173
178
184
184
178
167
158
156
162
175
187
192
187
180
180
190
195
185
172
173
183
186
177
171
172
177
174
166
172
191
194
183
179
187
192
183
176
179
188
191
200
201
192
180
171
174
180
183
178
169
166
170
177
184
180
170
160
160
173
188
194
182
174
178
185
195
199
191
175
168
171
176
173
169
174
184
181
166
165
181
189
181
176
185
192
184
181
188
195
196
200
204
195
183
167
174
185
186
176
165
163
165
173
181
180
170
168
170
180
191
192
174
165
176
193
197
195
192
184
175
174
175
175
173
171
178
178
170
167
174
177
169
165
174
185
187
189
198
203
203
204
203
190
178
164
168
179
181
175
169
169
169
175
181
178
170
172
175
178
184
183
169
163
178
197
200
191
190
194
193
183
182
182
180
173
169
172
179
177
173
166
158
155
163
177
187
193
203
206
207
208
202
184
174
163
164
168
170
173
177
179
180
180
182
179
173
176
176
171
170
173
172
173
180
196
199
189
189
198
199
190
184
186
185
176
169
175
188
190
178
163
158
161
168
174
179
189
196
205
209
210
199
181
181
166
166
163
162
170
183
187
185
184
183
180
178
181
180
167
163
173
183
184
184
191
195
189
187
189
190
183
181
182
185
184
185
188
191
190
180
172
173
183
189
183
176
176
186
197
204
204
194
186
193
165
173
168
163
173
186
188
186
183
181
180
183
188
184
173
170
180
191
191
189
189
190
184
180
180
180
179
178
177
180
188
197
196
185
175
175
179
189
200
205
195
178
174
186
195
194
189
187
189
200
161
176
177
175
182
191
188
185
184
184
183
183
188
188
183
182
185
188
187
189
190
186
175
173
181
182
181
179
175
174
185
197
192
169
157
167
182
190
196
203
201
188
183
188
192
182
173
177
189
195
159
174
183
188
193
197
192
187
188
188
187
186
189
189
187
185
184
180
178
184
192
185
169
173
188
193
186
181
177
175
178
185
179
161
154
167
182
186
184
191
199
196
189
187
186
178
168
174
188
188
162
173
185
189
192
196
195
194
193
192
191
190
189
186
183
182
182
175
172
178
192
186
170
178
198
201
188
181
178
176
175
177
177
169
166
176
187
184
179
183
197
200
190
181
178
178
177
180
189
190
170
173
180
182
185
188
194
198
195
188
187
191
189
180
174
180
182
176
167
175
191
190
176
178
194
195
183
176
176
176
178
182
185
186
182
188
193
191
186
185
195
200
190
178
177
185
191
192
195
196
177
176
175
174
175
179
187
197
194
182
178
184
187
176
171
179
186
178
169
176
190
193
182
176
180
182
177
175
175
179
183
187
191
194
192
191
192
195
193
189
192
196
193
184
184
193
201
202
203
200
179
176
170
171
174
174
179
192
193
177
167
174
178
171
167
177
185
179
171
178
192
195
185
172
170
176
179
179
181
187
188
187
187
189
190
185
185
190
190
187
188
192
195
197
197
199
203
205
206
196
181
171
165
175
181
177
176
188
193
177
167
172
176
170
163
166
174
175
175
181
188
192
185
173
166
174
185
187
189
192
189
183
179
181
183
183
182
183
183
185
188
190
193
197
200
199
198
204
206
192
179
163
163
176
184
180
178
186
189
180
176
183
183
171
160
157
164
169
174
177
183
186
185
175
167
174
187
190
188
189
191
188
180
176
180
186
187
182
178
185
195
193
189
190
193
191
191
198
205
194
175
164
166
177
182
181
181
184
185
183
185
191
186
176
164
160
161
167
170
171
174
184
190
181
168
170
180
182
175
179
196
203
189
174
177
189
193
188
184
191
197
191
183
180
181
183
186
194
201
198
169
172
174
174
176
177
178
183
184
184
184
184
181
178
175
173
172
174
171
167
170
185
195
187
172
168
172
168
161
174
204
215
195
174
175
185
193
196
199
197
191
185
183
179
178
181
185
191
193
193
166
180
179
168
170
173
174
181
187
186
178
170
175
182
184
180
182
184
181
175
174
184
193
187
176
171
171
162
158
174
203
209
191
174
175
179
185
199
210
201
184
179
186
185
182
185
188
190
190
190
171
182
173
163
168
175
175
180
192
192
173
164
176
188
185
178
180
190
193
188
181
181
184
183
181
178
177
173
170
177
191
191
180
179
184
181
182
198
214
203
179
174
188
193
191
192
190
191
193
190
175
175
164
162
172
180
179
179
187
189
177
171
183
193
184
171
173
189
197
194
182
175
178
179
177
179
189
194
189
179
178
178
177
186
196
192
189
198
208
199
180
177
190
195
194
192
190
194
199
193
178
169
163
167
178
182
181
180
181
183
181
181
189
193
183
173
173
182
187
184
178
176
179
177
172
176
195
211
202
185
176
178
182
194
201
201
198
200
198
186
176
182
192
192
190
190
191
196
199
191
173
163
166
176
179
181
182
182
182
180
180
183
188
187
184
183
181
176
173
171
173
180
187
181
171
174
193
208
207
191
181
181
186
193
196
198
202
203
192
175
172
184
193
189
183
188
192
192
191
186
164
157
169
181
181
177
181
190
186
177
176
184
184
180
180
188
188
177
167
169
176
184
188
183
174
175
185
193
195
189
182
181
185
186
180
184
193
198
189
172
170
185
194
188
181
186
193
191
182
180
165
156
165
181
182
178
182
192
186
172
171
183
184
173
172
183
188
179
175
178
183
182
178
176
176
180
179
178
178
176
175
175
181
180
172
172
180
189
188
179
175
184
192
187
181
186
194
189
180
181
176
160
163
177
185
182
183
189
183
168
171
185
185
172
168
176
183
179
181
189
191
178
166
166
175
180
178
171
167
166
168
176
184
180
171
169
174
182
188
187
179
180
183
183
182
187
194
194
188
186
189
171
168
178
186
185
184
185
178
167
173
186
186
172
170
180
183
178
179
188
192
179
168
168
176
181
178
174
173
171
174
184
191
185
178
177
182
184
188
190
185
178
174
176
181
189
200
201
196
190
190
179
179
184
186
182
181
181
173
165
172
184
184
175
177
190
190
180
175
181
188
187
186
184
182
181
181
183
186
187
187
189
192
190
187
188
191
191
189
190
187
178
168
169
181
196
205
205
200
191
180
179
184
190
184
177
178
179
172
165
172
185
184
178
181
192
196
187
179
175
184
196
204
202
190
182
181
186
195
197
193
190
189
190
192
195
198
197
191
190
190
184
171
167
180
199
206
203
196
191
172
171
180
188
183
175
176
176
171
165
175
190
188
177
174
182
190
193
185
179
181
196
210
208
192
181
180
184
193
197
192
185
185
186
190
194
196
193
191
193
197
192
177
171
179
194
201
196
190
188
169
166
176
185
180
172
170
173
174
175
185
195
190
176
167
168
179
190
190
184
182
193
203
200
187
178
176
178
187
191
190
185
184
183
185
188
190
189
189
195
201
195
183
177
180
187
190
191
186
186
166
167
180
188
179
166
165
173
182
188
192
194
188
179
173
169
171
182
185
184
185
190
192
188
182
179
175
174
184
192
188
184
186
183
180
183
187
188
189
196
199
194
187
184
182
180
183
190
190
189
158
168
188
197
182
166
164
175
185
192
191
184
179
181
185
184
178
176
176
180
185
190
187
185
183
183
177
173
185
196
190
183
186
187
184
184
191
194
191
192
194
192
188
186
181
177
184
194
199
199
154
166
191
202
193
177
174
178
180
181
180
172
170
176
190
198
191
180
172
176
182
184
183
183
186
187
180
173
184
194
188
180
187
193
186
184
193
199
191
183
186
192
190
186
183
180
187
196
203
202
160
164
182
198
201
194
188
183
175
170
170
170
165
167
182
201
203
190
180
181
182
178
177
179
186
188
183
177
183
186
184
183
191
194
184
182
194
199
184
173
182
195
193
189
187
187
189
193
197
198
171
169
174
185
192
196
196
190
179
169
171
174
170
163
172
193
202
196
193
193
191
176
169
172
182
184
185
185
185
184
184
190
197
192
179
179
191
195
181
172
182
194
194
190
191
192
192
188
186
188
176
174
173
173
175
181
188
194
188
178
174
177
177
173
173
185
192
191
193
203
200
180
164
165
173
180
184
189
191
191
191
197
197
186
176
179
189
191
184
180
188
192
194
194
196
196
194
187
180
182
173
179
177
166
164
167
177
190
195
185
172
172
182
187
184
183
184
179
183
196
201
187
170
167
173
177
180
188
193
196
197
195
188
178
173
180
185
186
188
192
195
192
190
195
198
199
200
192
183
187
169
182
176
165
165
168
173
185
193
185
169
169
185
194
189
183
179
174
170
179
188
188
182
179
179
180
181
183
187
193
196
190
180
171
173
180
180
181
186
196
198
193
190
194
197
198
202
201
195
200
173
179
172
167
176
181
181
184
189
181
169
174
187
191
183
179
180
178
171
170
175
184
193
194
189
188
187
183
180
186
191
189
177
171
174
180
180
178
180
189
193
191
189
196
199
199
199
202
206
209
178
175
167
170
185
193
187
184
185
180
176
185
191
188
176
174
180
183
182
179
179
185
195
196
193
197
199
192
184
187
195
195
186
179
182
187
185
179
176
179
186
185
187
200
207
198
190
194
205
207
179
172
168
175
189
193
186
183
182
180
181
191
194
186
174
172
179
184
190
194
195
194
190
187
189
201
208
201
195
197
202
201
194
187
190
195
193
183
177
179
184
185
189
204
212
198
181
181
192
200
179
175
176
181
191
192
185
177
177
181
184
188
191
187
176
174
178
182
189
197
204
199
184
177
185
196
199
200
203
206
204
197
189
188
192
196
194
184
181
185
191
190
190
201
206
195
180
175
184
193
180
181
180
182
188
190
183
173
173
184
186
183
185
185
179
177
181
182
182
187
196
190
180
177
182
183
184
194
207
207
196
183
177
177
183
191
192
187
187
192
196
194
191
194
196
192
182
178
185
193
182
183
181
177
180
186
184
172
171
184
190
183
182
185
182
182
184
185
182
180
180
181
182
188
183
172
171
192
210
203
183
172
170
171
176
187
194
195
195
196
193
188
185
187
190
191
185
184
192
197
183
185
181
173
175
182
181
170
169
182
191
187
187
188
189
187
186
187
186
180
175
177
187
194
186
169
170
193
209
198
179
173
177
176
176
185
201
208
208
200
189
180
178
187
192
193
189
191
199
200
166
157
163
179
188
188
183
176
176
181
178
164
163
183
198
191
173
169
175
175
170
170
173
181
186
186
185
184
182
180
185
184
178
172
173
177
181
184
179
173
175
184
195
198
191
180
176
182
196
196
163
155
166
186
189
185
181
177
174
174
173
169
171
182
194
190
174
168
170
173
176
176
176
185
195
193
182
179
180
188
188
176
165
168
179
183
182
182
182
181
181
182
184
187
189
187
181
185
199
200
169
160
169
186
190
181
179
181
181
174
171
176
180
184
186
184
177
174
176
179
183
179
177
184
198
200
187
179
183
191
186
165
157
171
185
186
180
179
183
184
183
180
181
185
189
191
183
185
195
195
175
165
170
185
193
187
183
185
185
179
175
181
184
184
181
179
181
186
188
185
182
178
175
181
194
202
194
186
187
191
181
161
157
172
185
184
173
173
180
185
183
180
183
185
189
191
185
183
185
185
177
169
171
183
194
193
187
184
182
180
180
185
184
181
178
177
185
195
193
181
173
173
176
178
187
196
195
188
187
185
175
166
164
171
178
178
172
171
178
182
181
179
179
183
186
185
182
180
181
181
175
173
175
181
188
191
187
176
171
177
187
189
183
176
176
182
190
193
185
172
166
174
181
181
179
183
187
185
181
179
178
178
177
174
174
177
177
172
174
184
186
178
172
179
183
180
177
180
186
185
174
176
182
183
182
183
182
170
163
172
186
188
179
173
178
190
196
188
174
168
171
181
187
186
179
180
181
181
179
177
182
189
187
179
175
182
182
173
171
183
189
181
174
184
186
175
173
184
192
190
175
178
185
183
176
176
178
171
163
168
179
180
174
173
178
192
193
183
174
176
183
188
188
187
186
188
187
185
183
183
190
189
186
179
180
186
179
164
161
175
189
187
185
195
195
180
177
186
191
187
176
177
181
182
176
177
179
177
173
172
174
172
171
172
176
181
181
182
184
186
190
190
187
186
192
198
196
189
188
194
196
186
172
172
181
186
173
153
151
168
185
188
190
201
203
193
188
188
186
183
178
177
177
177
178
181
184
182
179
179
177
171
167
168
170
169
171
184
192
191
186
186
187
187
189
191
193
191
192
196
195
181
166
165
178
184
170
153
155
174
185
182
185
196
208
206
199
189
181
183
179
181
175
170
174
187
187
182
178
182
184
180
169
168
170
167
169
182
192
185
177
183
191
189
178
174
180
187
188
189
190
186
175
169
174
181
175
166
173
188
192
180
175
186
200
206
203
192
186
192
174
184
176
167
175
188
188
179
174
178
187
187
177
173
175
173
175
182
184
177
175
183
192
186
169
162
173
183
183
180
184
193
189
176
173
179
182
183
187
194
192
183
177
180
188
193
196
197
196
194
165
181
181
174
180
189
188
178
174
174
181
185
185
181
181
182
185
181
177
175
177
181
184
182
173
168
174
182
179
172
180
194
194
181
172
178
187
188
187
186
185
185
186
185
177
175
183
199
203
187
160
176
186
188
188
188
183
183
181
179
178
181
185
185
183
184
185
180
173
173
178
176
173
179
188
185
181
181
179
171
173
184
186
180
177
180
187
186
179
171
172
183
192
191
177
169
178
199
204
181
162
173
188
194
192
186
181
188
191
190
182
181
185
180
177
183
186
180
171
173
181
173
164
180
201
198
182
180
180
174
172
178
182
183
183
184
188
186
179
171
171
182
193
193
182
177
182
195
199
182
168
173
182
189
190
183
182
190
199
198
187
182
179
176
174
183
184
173
165
174
185
176
166
177
195
193
179
177
179
179
180
185
189
191
189
189
188
190
189
182
180
184
192
192
187
186
187
192
195
190
173
174
175
180
184
181
178
188
197
193
186
181
176
173
179
185
181
164
157
173
187
183
171
171
180
182
176
174
176
185
193
196
197
197
193
190
189
192
193
188
184
186
189
190
188
189
189
190
192
192
175
174
171
176
182
179
176
184
189
182
175
177
179
179
182
185
176
158
155
176
191
188
177
168
167
173
173
170
177
191
199
199
196
195
191
185
184
186
184
179
181
184
186
188
190
191
189
187
187
187
180
171
167
176
186
181
174
179
181
170
169
180
186
183
181
179
170
158
164
183
192
186
179
173
170
174
173
172
179
192
193
188
188
189
186
181
182
178
167
166
178
183
180
182
192
194
187
185
186
184
185
169
166
179
190
185
179
178
176
169
173
187
192
185
176
172
165
162
176
194
193
181
179
181
181
176
173
174
182
184
183
182
183
184
183
184
186
176
158
161
185
193
180
179
191
195
189
189
193
191
185
173
171
181
190
190
185
183
177
173
181
190
188
183
177
173
166
164
178
195
192
177
180
190
187
175
169
172
176
178
181
188
188
185
184
190
193
179
161
170
193
199
184
179
186
191
192
194
197
197
179
179
179
179
185
192
191
186
180
178
182
183
180
179
181
181
172
164
174
190
188
178
179
186
185
175
169
167
167
175
191
199
191
183
187
195
195
183
174
180
192
194
186
181
181
185
192
195
195
196
168
180
181
174
178
190
191
185
181
181
179
178
178
183
187
186
176
166
173
189
189
180
175
178
180
179
176
166
163
176
196
198
183
178
188
196
194
188
188
186
182
184
186
186
182
183
191
191
186
185
161
179
177
168
173
184
183
177
180
183
180
178
186
191
189
182
173
168
177
193
191
178
169
171
180
186
184
173
167
175
188
182
170
172
188
195
193
193
197
189
174
172
187
194
190
186
187
186
179
176
165
176
173
168
173
179
173
168
176
183
183
184
194
195
183
173
170
171
183
196
193
177
170
176
183
188
189
186
180
176
177
170
164
174
189
193
193
199
201
186
171
174
191
202
196
187
184
186
183
177
178
180
175
172
174
173
165
165
174
181
182
184
193
192
179
171
169
170
180
192
189
179
179
187
188
185
188
196
195
185
177
172
175
184
192
191
195
202
199
182
174
182
197
204
195
186
185
189
192
185
186
182
177
175
174
166
162
172
181
182
177
180
186
184
176
173
171
166
171
182
183
179
184
194
190
181
184
199
207
200
189
183
187
190
187
185
192
200
193
177
174
189
201
197
187
184
187
188
189
188
183
177
177
178
172
162
163
182
191
183
174
175
179
176
174
175
173
165
168
180
182
178
183
191
190
182
182
193
205
207
200
193
190
187
179
179
188
195
189
176
177
191
199
190
183
187
189
181
176
183
176
170
174
179
174
164
168
189
195
181
172
179
179
172
169
175
175
167
172
185
186
174
171
180
188
188
182
181
188
200
200
196
186
176
171
175
185
188
185
176
178
190
196
189
185
191
193
177
162
170
171
165
173
181
177
168
172
188
190
177
177
187
184
170
168
178
176
168
173
190
192
174
161
169
187
194
181
163
164
182
195
194
181
166
167
178
187
184
178
175
179
190
196
191
189
194
195
180
162
164
169
169
180
184
179
169
175
184
180
171
176
189
184
170
171
182
181
167
170
187
193
177
164
171
187
192
173
150
151
173
192
192
179
167
171
183
191
184
172
170
179
192
195
190
189
195
199
188
172
170
164
169
184
190
180
171
175
182
174
165
170
182
183
175
182
190
183
165
165
180
188
184
180
184
188
186
169
153
157
176
189
188
180
175
180
191
196
187
172
169
182
195
194
185
187
197
203
193
184
184
158
165
182
191
183
173
177
182
174
162
164
178
184
183
188
192
184
171
169
177
184
187
194
195
191
182
173
167
172
182
187
186
184
183
188
193
197
188
176
176
190
199
190
178
186
204
204
191
184
192
158
163
179
188
183
175
177
181
176
168
170
179
184
186
187
185
182
180
181
182
182
189
198
197
188
182
181
181
181
182
185
187
186
183
186
191
194
190
183
189
200
201
188
178
190
206
201
184
180
191
165
167
179
185
178
173
175
181
182
182
184
182
180
181
182
181
180
184
188
187
186
191
194
189
183
182
185
181
178
177
184
189
186
181
183
190
192
189
191
202
208
200
186
183
190
197
192
182
178
187
175
175
185
185
171
165
170
179
187
195
193
183
175
176
182
181
180
182
184
187
190
193
188
183
180
184
184
177
173
176
186
189
184
179
183
193
195
193
197
209
210
197
188
188
188
185
183
183
186
189
176
177
188
191
176
165
167
175
184
192
192
181
174
176
184
186
184
179
178
180
187
190
187
179
179
183
180
175
176
183
188
184
182
184
192
199
199
195
199
209
210
198
191
189
185
176
178
189
196
197
171
173
185
196
191
181
176
173
175
178
180
178
175
176
182
190
190
182
172
172
178
182
183
182
183
184
179
176
182
187
187
182
184
192
200
201
198
194
193
197
203
201
193
189
183
178
182
193
199
202
173
172
178
195
206
200
186
177
171
171
173
176
177
173
176
189
196
187
175
171
172
175
180
185
187
183
182
182
184
185
184
185
191
199
199
198
196
192
185
181
191
196
194
191
188
186
190
193
196
199
180
173
173
187
200
200
189
183
181
178
177
177
177
171
169
183
196
191
182
179
178
178
181
185
184
183
183
186
186
181
180
187
196
196
193
193
195
195
184
174
177
187
194
195
194
193
194
193
187
189
183
176
173
174
182
180
178
182
188
185
178
176
178
174
172
181
191
189
187
190
193
191
187
184
180
177
179
185
185
178
178
185
189
188
188
192
199
200
193
180
174
182
193
200
196
194
197
193
182
187
179
175
174
171
169
167
165
173
184
183
173
172
179
182
179
180
186
185
185
192
203
203
195
184
175
172
173
179
180
178
179
180
181
179
183
191
197
202
202
194
184
185
193
199
196
192
199
197
185
190
174
176
177
176
175
170
164
165
175
175
169
171
182
190
184
180
184
185
187
189
199
200
198
187
178
171
172
175
179
183
186
186
181
176
180
188
192
195
198
200
199
197
196
195
192
192
201
202
195
196
174
176
181
187
192
185
171
169
174
175
172
176
186
190
181
176
181
189
190
190
188
189
194
194
186
178
177
181
186
189
193
195
190
181
180
185
187
186
187
196
206
205
196
193
191
194
201
207
205
200
176
178
183
192
197
190
177
177
184
185
184
185
188
184
176
172
178
191
202
200
186
181
190
199
194
184
187
193
196
194
196
204
205
192
181
185
191
189
184
189
199
198
194
195
196
195
197
204
204
196
178
180
181
185
189
184
179
183
193
194
193
191
190
185
174
170
175
190
206
208
195
186
189
199
197
189
192
203
206
194
187
198
208
197
185
186
198
199
196
190
188
188
194
204
202
193
192
195
192
186
177
181
180
178
178
180
183
185
190
192
190
189
189
186
176
169
174
187
199
202
200
194
192
196
195
187
188
202
207
191
176
183
197
194
183
185
198
205
204
194
182
183
197
210
204
191
190
188
178
178
180
184
180
175
176
183
190
185
183
182
182
181
184
186
178
171
175
187
191
189
192
191
187
192
192
183
180
192
203
192
172
169
180
182
179
183
192
201
206
197
182
186
205
213
200
190
188
182
171
178
180
184
182
175
178
191
195
188
178
176
175
175
178
183
181
176
177
187
190
183
180
179
181
188
192
183
175
184
197
194
175
166
172
178
181
186
189
195
202
197
183
187
204
210
200
191
189
180
172
187
175
181
180
179
181
191
193
185
176
174
174
175
177
185
185
183
182
189
194
191
181
174
175
186
195
188
178
180
192
195
183
175
176
182
187
189
191
194
201
197
186
187
199
206
202
195
191
184
182
195
163
160
158
156
170
185
179
159
154
168
169
158
166
188
202
195
174
159
154
164
177
183
181
184
188
183
176
174
173
174
183
181
172
170
176
184
181
176
179
191
195
185
170
166
175
187
188
194
209
211
153
155
163
168
173
183
180
165
159
170
174
167
171
187
196
191
172
154
148
161
181
190
186
186
192
189
175
164
164
176
185
176
163
166
181
185
180
179
189
197
195
182
171
171
180
188
191
199
213
213
152
155
171
179
177
173
173
173
175
178
178
175
178
186
188
185
172
161
160
175
192
195
187
184
193
195
179
159
161
178
186
174
164
173
185
182
171
176
190
197
191
182
180
185
187
189
190
195
207
207
157
158
176
191
184
171
169
177
185
185
180
180
185
188
186
180
177
178
181
185
193
192
183
183
194
197
181
162
166
183
186
175
169
179
185
175
161
167
183
191
187
184
188
191
191
186
186
187
194
195
162
163
178
193
193
179
171
173
178
179
181
185
193
193
186
181
184
189
187
182
178
176
176
185
196
195
179
168
176
185
184
174
173
179
179
170
161
162
176
182
182
181
184
189
189
182
182
181
187
189
165
162
174
188
193
188
180
171
168
171
182
193
198
195
186
187
190
190
181
171
166
165
171
189
202
195
180
178
185
185
178
174
178
180
177
173
169
168
175
183
182
177
177
180
182
177
177
179
184
188
169
163
172
183
188
190
190
180
167
167
182
195
198
192
187
191
195
187
174
167
167
167
171
188
203
200
189
190
193
186
179
178
183
184
178
176
175
176
181
187
184
178
176
179
180
172
170
178
188
190
175
167
173
181
183
186
193
190
175
167
175
187
192
188
187
191
192
188
182
182
183
176
172
182
200
204
202
200
197
192
188
185
183
181
181
180
176
174
183
191
191
183
182
186
184
173
169
179
189
188
180
175
180
183
183
183
191
194
186
172
171
177
182
185
186
184
182
187
193
195
192
182
173
175
189
203
206
204
200
198
197
187
171
168
177
182
175
171
179
192
197
192
188
194
193
182
175
180
189
187
183
182
185
188
187
185
186
189
186
178
175
173
171
177
185
179
171
178
195
198
188
177
174
174
179
189
200
201
198
198
195
181
161
157
171
183
180
172
175
190
200
197
194
199
200
192
183
182
186
183
183
184
187
190
190
187
181
180
181
183
184
180
169
171
184
181
166
168
184
189
180
173
176
178
174
177
188
195
193
189
186
175
160
159
172
187
188
181
178
185
195
197
195
195
196
193
191
190
187
183
178
181
183
186
187
185
180
175
173
177
187
186
174
171
183
185
172
163
171
179
178
174
182
182
173
170
180
188
188
181
179
176
175
174
180
191
195
190
180
176
183
192
193
187
182
185
192
197
191
184
173
177
181
182
176
176
178
176
169
167
177
187
183
177
179
184
180
170
169
176
180
181
183
185
176
174
179
185
182
177
178
183
188
190
190
190
193
190
178
165
167
182
191
184
173
176
190
201
197
184
172
176
181
177
167
165
171
178
175
164
167
181
188
182
177
180
184
183
180
180
181
182
183
185
183
179
178
185
183
177
179
186
191
195
194
188
186
184
176
163
162
174
188
189
179
179
188
198
197
186
173
177
183
181
168
160
165
178
180
173
169
177
185
185
175
177
183
186
184
183
181
179
179
184
188
181
179
186
189
181
178
182
191
198
195
186
180
180
181
176
172
180
194
199
196
189
187
190
191
189
173
179
185
183
176
166
164
173
184
186
178
175
179
181
177
178
180
180
178
181
183
177
176
183
186
178
176
188
193
180
174
181
195
202
194
183
178
183
191
192
188
192
205
209
203
193
186
184
187
191
173
179
180
183
183
174
164
166
181
188
184
177
175
178
182
182
175
165
165
178
184
179
177
180
180
177
176
183
188
181
171
179
199
205
193
183
181
187
193
193
193
200
206
205
196
187
184
181
182
191
172
177
177
181
182
174
158
158
170
181
182
181
179
179
185
184
171
156
161
179
185
182
179
179
178
177
173
172
178
179
174
178
197
202
190
181
185
189
184
178
183
193
195
189
186
184
182
176
176
186
173
177
176
179
181
171
154
152
160
171
183
187
185
183
185
183
170
161
170
183
183
178
182
187
184
179
168
164
172
177
171
172
186
193
185
180
188
187
170
161
173
182
176
176
183
191
185
174
172
181
179
182
178
178
179
173
159
151
156
170
186
192
186
183
184
180
170
170
183
193
183
174
182
193
191
179
166
164
172
176
169
169
180
187
182
181
187
183
164
162
177
181
171
174
191
201
194
181
178
183
183
185
183
182
184
184
174
160
159
175
191
189
180
180
183
181
170
173
188
196
184
173
182
193
190
175
166
170
177
177
172
172
182
186
185
183
184
177
167
173
189
187
174
178
197
207
202
191
187
189
183
186
185
186
188
195
189
173
167
178
186
182
177
179
186
182
172
170
184
195
187
175
178
186
179
172
172
179
183
180
178
181
185
189
190
187
181
174
174
185
195
189
181
185
198
202
202
196
192
192
177
180
183
184
186
195
194
182
174
175
180
179
177
182
186
184
173
168
179
194
193
180
172
172
173
173
176
185
188
186
183
181
185
190
193
187
178
174
178
188
190
185
184
192
199
198
196
190
185
186
170
173
175
176
179
185
185
180
177
177
179
182
181
182
183
184
177
171
179
196
198
181
166
168
178
180
181
184
188
188
181
174
178
189
193
185
175
178
183
186
184
181
187
199
203
195
186
178
174
178
173
174
172
171
176
175
172
174
179
181
182
183
178
175
174
182
181
176
182
197
200
181
170
177
189
185
176
177
186
187
180
171
173
189
192
179
171
180
187
185
180
179
190
201
203
191
180
173
172
175
184
179
171
171
174
172
166
174
184
186
181
177
172
167
168
180
183
177
180
194
195
182
180
191
198
187
170
170
182
189
183
174
177
193
193
175
168
180
189
186
183
184
191
198
196
185
177
176
182
185
192
186
175
173
174
172
169
183
197
193
180
171
168
166
166
176
179
173
177
189
190
184
188
200
200
185
171
172
185
194
193
184
182
191
190
173
166
178
190
190
187
188
190
190
187
182
178
181
191
199
190
184
176
174
173
172
174
190
203
198
183
175
171
168
168
175
175
173
176
186
189
188
192
199
197
187
179
181
193
201
200
188
183
186
185
178
174
182
189
190
190
190
190
187
187
187
184
183
193
202
179
179
178
176
174
171
176
189
198
196
191
185
176
168
168
176
178
175
178
187
189
189
191
193
194
195
189
189
197
205
203
190
179
178
181
183
185
186
185
184
187
190
191
192
194
196
190
182
181
188
169
174
181
180
174
169
173
178
183
191
197
190
176
164
168
182
183
174
175
188
193
189
187
189
196
200
193
184
192
204
201
187
177
175
178
187
192
189
179
174
180
191
198
202
202
201
195
183
174
175
164
171
184
183
173
170
169
169
169
180
191
186
171
163
173
188
185
169
170
186
193
185
183
185
192
194
183
174
183
198
199
188
180
179
182
189
194
190
176
165
173
194
204
205
202
198
195
186
176
175
162
166
179
183
175
172
171
169
165
170
179
179
173
173
181
189
182
164
166
181
188
184
180
182
183
180
175
172
182
194
194
188
186
186
185
186
194
193
178
165
176
198
207
202
196
196
192
184
183
187
160
162
173
182
181
179
178
174
169
170
172
177
181
188
190
187
174
164
168
180
185
182
179
177
174
172
175
181
188
190
189
187
188
187
181
180
192
198
185
174
183
201
204
195
194
196
192
184
186
195
165
165
174
181
185
185
182
180
176
175
175
179
186
194
194
187
176
173
175
182
183
181
179
177
175
177
184
191
190
185
186
191
187
179
173
177
192
200
191
184
190
202
202
196
198
201
196
184
187
195
178
178
178
180
182
184
185
183
182
182
180
177
179
186
188
187
182
181
183
184
185
184
183
182
183
184
190
190
183
177
185
190
182
170
169
180
191
195
194
193
195
198
199
198
198
197
193
190
189
190
192
188
179
172
173
180
184
183
183
185
183
173
169
172
180
184
185
185
186
187
188
187
185
187
187
187
185
184
176
175
187
190
178
169
177
191
191
188
191
196
195
194
199
201
195
187
187
192
193
190
199
188
176
166
166
177
185
182
179
181
182
175
170
171
176
180
184
186
187
187
187
187
189
190
187
183
180
183
179
181
189
189
181
180
191
198
190
182
186
198
199
198
198
199
188
177
178
189
195
194
196
186
170
164
169
184
189
181
174
177
182
182
182
181
175
175
181
187
184
181
180
184
193
193
185
179
179
186
188
188
190
191
191
194
202
200
185
177
180
192
201
201
199
195
186
179
179
186
193
197
192
185
173
170
178
190
191
181
175
180
184
189
193
189
176
174
181
186
180
170
170
183
197
198
187
181
183
191
194
193
193
196
200
204
202
194
185
181
180
186
193
198
198
193
187
184
185
186
189
195
188
187
179
175
179
187
187
182
182
186
187
187
189
188
178
176
185
187
177
167
169
184
201
202
191
185
188
192
192
191
192
195
198
200
196
189
187
191
189
183
182
187
193
194
189
188
189
190
188
193
187
185
184
179
175
176
178
177
180
186
183
180
181
183
180
181
187
190
182
173
176
191
203
202
193
186
187
187
185
183
185
189
188
188
190
191
193
201
203
190
175
174
186
195
191
187
193
195
190
194
182
178
185
184
176
172
171
170
171
175
175
174
177
185
184
184
187
194
193
185
187
197
202
198
187
183
183
184
178
175
180
181
179
180
189
193
196
204
211
200
181
175
187
195
191
189
196
200
196
194
179
173
184
191
186
177
173
168
166
168
170
172
180
188
190
184
185
198
201
195
192
195
197
192
183
180
182
183
182
181
184
184
181
182
188
191
193
196
202
201
193
191
192
195
191
192
200
205
199
191
179
174
187
200
195
183
178
176
174
173
171
173
180
189
191
186
185
196
202
196
189
189
192
192
186
180
180
186
191
193
194
195
194
192
190
189
188
186
187
193
203
205
202
196
192
194
204
209
199
187
183
181
190
199
192
180
175
184
192
189
180
174
176
185
189
187
185
193
198
194
185
182
189
195
189
177
174
185
197
198
196
201
205
201
190
186
188
187
182
187
198
204
203
200
197
193
200
208
203
188
185
185
186
187
181
170
170
185
201
198
184
174
175
181
184
185
187
193
196
192
186
185
193
200
192
173
168
185
199
194
184
192
207
202
188
185
193
193
190
188
189
191
199
204
199
188
193
206
204
190
185
184
181
176
172
167
170
185
198
193
180
176
178
184
181
180
185
194
197
194
193
195
197
199
189
170
168
186
196
182
170
180
197
196
184
183
191
199
201
195
180
179
193
203
197
187
192
204
203
194
184
184
180
176
174
174
180
188
190
180
172
174
183
185
178
174
183
196
203
202
198
196
193
191
183
176
179
190
191
177
168
176
186
185
179
182
185
193
204
198
181
178
192
199
194
192
198
199
198
198
181
182
182
180
179
182
189
194
189
176
169
171
181
183
178
174
181
198
209
209
198
189
181
180
183
188
196
199
191
179
179
182
182
181
182
183
182
187
198
199
184
184
195
197
197
200
202
195
188
200
174
178
181
182
183
185
187
196
195
183
171
172
179
179
177
176
183
198
210
210
198
183
174
175
187
202
211
205
191
185
189
189
182
181
188
191
187
187
195
197
191
190
197
198
201
206
203
189
182
198
166
172
169
159
167
182
184
170
160
162
167
174
187
187
176
173
171
161
155
166
184
192
183
178
179
182
190
195
192
182
180
178
172
173
178
180
174
174
186
193
185
174
173
176
180
190
193
193
192
192
153
162
167
161
166
184
194
182
169
169
174
178
184
183
173
170
168
161
157
169
189
195
186
179
182
190
194
191
182
177
175
172
170
171
175
173
172
183
195
193
178
169
173
178
184
189
198
200
198
198
149
155
165
165
164
173
183
183
181
179
178
173
177
178
173
169
168
169
173
185
198
199
189
183
183
192
194
185
176
176
176
175
174
178
176
168
169
186
197
192
179
172
176
184
184
188
199
204
201
200
156
155
163
166
165
163
166
176
184
185
174
166
170
178
176
170
173
182
188
194
199
199
191
184
183
185
183
178
178
181
184
182
183
185
180
171
169
181
191
192
185
179
179
180
183
187
198
203
199
200
170
160
161
171
173
163
159
168
179
179
169
163
171
179
177
173
176
183
186
186
187
187
186
189
190
178
169
175
186
188
185
181
184
184
180
175
173
175
182
188
187
183
180
180
183
189
200
202
195
196
179
164
161
173
182
174
169
172
175
173
168
169
177
178
177
178
178
175
171
174
177
176
177
193
200
181
167
180
197
193
178
175
177
180
179
177
176
176
182
186
183
181
182
183
186
190
199
198
188
187
182
163
163
175
184
184
185
187
183
173
171
176
179
177
177
184
183
170
162
172
181
176
174
190
203
189
177
191
204
192
176
174
180
181
178
175
175
182
192
190
179
176
184
188
189
190
194
191
185
183
180
166
165
174
179
184
191
199
192
177
171
178
179
177
180
188
187
175
170
184
194
188
177
183
193
192
191
201
203
191
183
183
186
186
180
173
175
188
203
199
182
177
184
189
189
187
186
187
189
185
179
173
173
175
176
178
186
198
195
180
171
174
178
180
184
187
183
178
181
194
200
193
179
173
176
185
193
198
196
192
191
192
190
187
184
178
179
191
205
204
192
184
186
191
189
182
181
187
194
190
179
179
179
182
182
175
176
187
192
182
176
174
173
179
187
186
176
173
181
193
193
183
172
169
170
179
187
190
190
191
190
188
185
185
187
187
188
193
198
202
199
196
194
193
187
181
180
187
194
188
179
178
180
192
192
182
173
179
188
189
184
178
173
177
189
189
172
159
169
184
183
170
165
173
182
183
182
182
184
186
183
176
176
181
187
192
195
193
191
192
197
200
197
192
183
177
184
189
186
179
179
172
178
195
198
186
176
178
182
185
187
184
174
173
185
190
173
156
163
182
185
169
168
183
198
197
184
176
179
181
179
172
173
182
185
188
190
191
188
184
187
194
192
184
175
175
186
190
183
176
179
170
174
184
186
184
182
179
174
172
181
186
181
175
178
183
177
166
170
185
189
182
182
194
203
201
187
176
176
179
182
180
180
184
184
179
179
186
187
182
182
182
179
174
172
179
187
186
181
182
179
174
172
169
167
172
180
179
166
163
173
183
187
180
174
173
174
177
182
188
191
194
198
198
196
188
185
181
179
180
189
190
187
187
186
174
167
175
189
190
183
178
175
176
182
189
187
180
181
191
178
179
174
162
156
165
173
170
163
165
173
180
187
185
173
163
169
180
188
186
186
195
203
197
181
175
179
186
183
180
186
191
191
191
187
172
161
170
189
197
191
186
189
194
199
199
188
177
179
192
174
181
177
167
164
168
170
165
166
175
177
177
182
185
171
160
167
178
183
181
180
189
196
188
172
166
177
187
186
178
177
184
192
194
186
172
164
172
190
197
197
201
211
211
202
198
193
185
180
189
171
178
178
177
177
176
170
166
173
181
179
174
177
177
166
160
165
174
180
181
182
186
186
179
171
170
177
183
182
174
169
177
190
192
179
173
173
180
188
189
192
207
219
210
193
190
194
188
180
185
168
174
180
182
182
175
167
167
174
180
179
179
178
170
161
161
167
177
182
183
182
182
183
179
176
178
177
173
172
172
169
173
185
184
173
174
185
190
184
178
183
200
205
193
184
187
192
186
178
183
166
177
183
182
177
171
165
164
170
178
184
185
178
168
165
162
169
184
189
184
178
178
184
184
182
184
178
168
169
175
174
174
174
172
169
179
193
195
183
174
180
188
184
178
182
190
191
177
169
179
172
185
186
179
173
170
166
159
164
182
192
187
175
171
172
169
172
188
195
181
169
171
183
191
191
187
180
170
173
181
180
176
171
168
169
180
193
194
188
182
183
181
173
174
187
198
191
173
166
177
181
192
189
179
172
175
171
159
162
185
193
179
168
177
183
175
171
186
195
179
164
168
183
193
192
185
179
177
180
182
180
177
174
173
173
177
184
189
192
191
188
181
174
178
189
198
194
179
172
178
187
192
188
177
174
179
177
167
167
181
185
173
169
180
185
174
168
182
192
181
169
171
181
187
187
179
177
182
186
182
180
179
181
181
179
173
175
185
195
196
189
183
181
183
191
194
195
188
186
185
185
182
180
178
174
176
178
175
172
173
173
172
174
181
181
172
169
181
190
186
181
177
176
180
181
174
173
184
193
186
178
181
190
193
182
167
170
183
191
192
190
187
185
186
190
194
194
191
191
192
182
171
172
176
175
174
176
177
174
168
169
177
181
178
173
172
176
183
188
192
191
183
176
180
183
176
171
182
196
192
181
183
198
202
185
165
166
181
188
188
189
189
188
187
192
196
193
185
185
190
179
166
167
177
182
177
173
173
172
168
171
178
178
169
167
174
182
187
190
193
193
182
176
184
189
180
168
175
190
196
190
190
199
204
189
166
163
178
187
187
188
191
188
186
189
193
190
180
178
185
180
170
169
181
190
186
174
174
176
175
173
174
169
164
165
176
185
188
191
192
187
181
181
192
195
184
172
171
181
192
195
195
194
198
191
170
162
174
187
189
187
186
185
181
180
184
185
182
180
183
181
173
174
184
192
190
181
181
184
181
176
172
167
165
165
172
181
188
191
190
182
182
186
193
194
187
181
176
176
183
193
194
189
190
189
177
166
171
187
191
187
182
179
176
173
174
179
188
192
192
177
177
181
184
187
185
184
185
188
187
184
178
174
170
167
169
178
190
193
190
185
187
191
192
190
189
191
189
182
181
187
187
184
184
185
183
176
176
184
189
186
182
179
177
175
176
180
190
201
203
174
182
187
185
180
179
181
179
181
189
192
187
177
170
166
170
182
191
193
188
185
190
195
194
187
189
196
197
193
188
183
181
181
184
186
186
185
183
180
182
184
185
185
184
185
186
185
188
200
202
175
184
190
183
175
174
175
164
166
184
197
187
172
165
167
179
188
189
187
186
186
189
194
193
187
187
190
195
201
197
183
179
187
195
193
191
190
186
177
173
181
190
190
191
194
197
190
187
191
195
177
185
186
178
172
174
172
157
157
179
190
176
161
161
171
185
188
183
181
184
186
186
189
188
182
177
177
186
199
199
186
180
193
206
202
191
187
189
180
174
182
192
192
192
195
198
192
185
186
190
179
177
175
173
173
178
176
162
160
176
182
171
164
170
180
187
184
179
176
183
187
185
183
180
172
169
172
184
195
195
186
182
194
206
200
184
183
193
190
183
186
192
192
192
193
194
188
182
187
193
176
171
170
175
180
184
182
170
169
177
179
175
180
185
184
182
183
179
178
184
189
188
180
173
169
169
180
191
197
190
184
182
189
197
188
177
182
199
200
190
190
194
191
191
192
193
188
183
191
197
176
175
176
181
187
188
186
178
175
176
177
181
192
193
185
183
185
183
178
180
189
188
178
175
178
183
190
196
195
187
184
182
182
182
176
170
181
200
202
193
191
195
194
194
196
196
190
187
195
200
184
186
185
185
186
186
186
181
174
171
173
180
187
189
182
184
187
184
179
181
184
182
179
186
197
196
192
193
190
185
185
183
176
174
173
172
180
191
195
189
189
193
197
199
199
196
193
193
199
199
193
194
187
180
176
181
185
182
173
168
170
175
178
179
178
182
183
183
184
186
185
175
176
194
207
197
185
187
187
185
188
186
178
177
179
179
176
181
187
186
185
188
198
200
199
193
192
194
200
197
194
189
180
169
166
175
188
186
176
172
173
174
176
178
179
177
176
180
190
195
186
175
178
196
200
185
179
185
187
186
187
191
188
187
187
181
177
179
187
188
187
189
196
196
193
189
188
192
196
192
190
182
173
163
161
173
189
190
183
182
182
181
184
188
183
173
167
179
194
196
184
177
183
191
187
177
177
187
189
184
188
198
201
200
190
181
176
184
189
189
189
193
194
190
186
187
190
190
190
189
183
177
176
169
164
171
186
189
190
190
188
186
192
198
189
173
169
178
187
185
180
180
186
188
182
179
182
187
187
184
188
200
209
203
189
177
180
189
191
187
189
195
194
187
182
189
194
190
187
188
177
179
182
178
169
171
179
186
189
194
191
185
188
194
190
179
177
178
178
172
173
180
185
187
187
189
189
187
185
184
189
198
201
196
185
180
184
191
190
187
187
193
193
185
181
189
195
195
192
191
177
178
186
184
175
173
177
179
180
186
186
181
181
186
187
184
183
182
177
171
172
178
182
187
195
197
195
190
183
181
187
190
187
186
187
187
186
189
190
188
184
186
188
187
184
187
195
198
199
198
175
174
186
188
179
178
185
180
171
175
186
187
181
182
186
186
186
187
187
180
180
181
182
186
194
197
198
196
184
179
183
182
178
181
190
193
187
185
189
189
183
180
184
187
188
188
193
199
201
197
176
172
184
191
184
183
194
187
170
171
186
191
187
187
190
188
186
189
192
191
190
187
184
182
184
193
198
200
190
184
182
181
176
182
190
191
186
184
185
185
184
183
185
189
193
192
194
197
197
191
178
174
186
193
183
182
194
194
178
175
182
188
188
189
196
194
185
185
187
189
191
192
185
179
181
188
192
194
195
194
191
186
185
188
190
189
187
184
178
180
189
191
191
192
195
194
195
194
191
184
183
178
183
188
181
176
184
193
189
181
175
176
179
189
197
196
187
182
177
178
185
190
185
180
183
184
180
182
194
204
199
189
188
194
194
192
190
185
174
174
188
193
193
197
197
193
191
191
190
185
186
179
178
180
178
170
170
183
191
184
171
168
174
184
189
191
191
185
175
173
182
187
183
183
184
179
168
172
190
204
198
189
191
198
199
196
193
185
178
178
186
188
190
197
197
189
185
192
198
193
187
180
173
176
178
167
160
171
187
184
173
173
179
182
180
184
191
192
187
185
187
187
185
183
182
175
168
173
187
195
193
190
191
195
198
198
191
185
185
187
184
178
181
191
197
189
188
196
206
204
188
182
174
178
182
172
162
171
185
183
181
184
188
181
178
182
192
198
201
203
200
192
184
181
178
177
181
186
187
187
192
195
193
193
194
194
186
182
188
196
188
178
176
182
192
195
196
200
210
209
188
185
181
182
183
177
170
177
187
189
191
193
191
182
178
183
190
198
208
214
207
192
184
177
177
183
196
201
192
184
194
200
192
187
190
191
184
180
189
198
192
182
176
177
188
200
202
198
203
209
189
187
184
182
182
181
180
187
195
196
197
197
190
181
179
183
189
193
202
207
203
191
182
177
181
191
205
208
197
189
196
199
191
185
192
191
186
184
188
195
192
187
180
179
189
202
203
192
194
202
170
181
184
178
171
168
175
188
185
169
167
186
195
174
152
162
181
180
168
174
191
194
182
173
175
179
187
190
190
184
181
180
177
176
178
178
172
172
177
174
162
171
196
206
197
192
193
187
172
167
161
173
181
174
170
175
185
194
187
171
169
182
190
176
160
166
179
178
176
184
192
187
177
180
189
195
195
194
192
183
176
174
174
176
173
170
171
181
184
171
158
169
192
202
195
194
196
193
177
175
158
168
172
168
169
176
182
185
185
177
172
174
179
179
176
175
180
183
188
196
195
187
179
184
193
200
202
198
194
184
176
175
182
182
172
165
176
193
192
176
165
170
180
185
183
188
200
200
187
187
170
169
161
162
166
171
172
174
179
180
172
168
173
182
183
182
183
187
192
194
193
190
186
183
183
186
192
196
195
185
180
184
193
190
175
169
181
196
194
185
178
174
170
169
175
185
200
203
195
196
186
176
161
160
168
172
172
174
179
180
172
167
170
178
179
180
181
182
183
184
187
189
189
183
175
171
177
191
194
187
181
188
194
188
178
176
184
187
187
186
185
182
173
170
176
188
201
203
195
196
195
183
169
167
173
178
181
188
188
181
173
171
170
169
171
176
176
169
167
174
183
188
187
183
177
167
170
188
196
187
183
183
184
181
178
179
179
178
179
181
184
185
185
187
191
196
198
192
186
186
193
185
175
174
177
184
194
202
198
185
180
177
168
159
165
177
176
163
161
175
190
189
185
185
182
175
176
191
197
189
184
181
180
178
177
176
176
178
180
178
173
181
194
203
205
201
191
181
178
178
186
183
175
173
175
184
195
203
199
186
181
181
169
157
164
179
179
168
168
184
196
197
192
188
182
181
183
194
193
191
189
187
186
184
181
176
177
189
193
184
174
178
189
201
205
200
187
178
180
182
182
181
175
170
173
180
188
195
193
182
179
181
175
168
170
179
182
177
177
184
196
200
198
187
176
176
184
187
190
189
193
197
197
196
193
188
191
200
200
190
182
179
183
189
192
192
189
185
187
189
181
181
174
172
173
175
177
186
188
182
176
178
182
181
179
181
184
181
175
176
184
190
189
181
172
172
174
178
183
187
191
197
204
204
203
201
201
200
197
192
190
186
181
177
177
183
191
193
187
185
180
179
178
180
182
178
174
181
189
186
177
178
186
190
190
189
186
176
167
169
174
175
174
175
181
181
172
171
178
186
185
190
200
203
199
201
200
195
189
189
193
193
182
171
167
177
195
196
178
170
183
176
179
188
192
184
178
182
188
185
177
174
181
186
191
192
186
172
165
171
176
172
166
179
196
195
181
173
179
184
183
186
191
192
188
188
189
186
186
190
196
192
181
170
167
179
197
193
171
165
185
176
179
187
191
190
186
183
179
177
177
176
176
180
185
185
178
170
172
180
182
179
178
189
200
198
188
185
184
185
186
188
188
182
177
176
177
181
191
197
197
188
176
167
174
189
198
187
173
174
183
177
176
177
179
188
187
174
165
171
179
177
175
176
178
172
166
168
180
186
188
190
196
197
191
188
190
193
186
183
189
194
188
180
177
176
174
183
196
202
195
186
175
174
186
199
196
183
181
187
179
175
172
165
167
180
181
164
158
171
183
179
176
180
174
159
154
167
183
186
182
190
201
196
178
172
184
193
183
179
190
198
188
182
185
183
181
183
192
192
183
183
186
187
193
202
198
186
184
190
172
174
171
164
165
176
178
166
164
176
181
175
178
183
171
154
154
172
185
181
175
181
191
187
173
168
178
184
175
176
188
195
189
184
184
185
183
184
184
176
170
182
196
195
191
196
199
193
186
184
171
172
176
174
173
178
183
181
179
177
173
170
177
179
166
155
163
179
189
184
178
177
180
179
178
178
177
174
168
174
189
194
186
177
174
178
181
181
177
167
169
187
202
195
184
190
200
195
185
180
171
171
180
182
180
182
191
197
190
174
165
168
176
174
162
160
171
187
192
188
182
180
178
178
183
186
182
169
168
179
193
194
183
170
164
170
179
180
175
172
182
193
194
186
184
190
196
187
180
182
175
177
181
184
179
184
196
200
189
173
171
173
175
173
171
169
173
187
194
186
179
178
180
182
186
190
185
177
179
192
197
195
182
168
162
169
179
180
178
186
197
199
187
179
184
192
188
173
168
181
179
183
183
176
174
184
193
190
180
180
185
179
170
177
186
178
171
183
192
180
169
171
179
186
192
190
186
186
193
202
200
191
180
172
170
176
181
185
188
195
200
198
185
178
182
190
182
166
162
178
182
186
179
168
166
180
185
175
172
186
193
178
166
181
196
183
168
179
188
174
161
164
174
189
197
191
185
188
197
199
194
185
180
177
175
178
184
192
195
193
191
190
189
180
175
181
181
172
170
177
181
183
174
163
160
172
177
171
172
184
186
173
168
181
190
176
167
180
186
171
162
167
175
188
196
188
178
182
188
188
183
180
181
180
175
174
183
196
197
188
179
187
193
182
172
178
187
188
188
186
176
175
172
166
164
166
170
172
174
175
176
175
175
176
173
166
168
180
182
175
173
177
179
185
190
180
173
176
181
179
178
180
187
183
171
168
182
197
195
182
179
190
194
181
174
184
194
199
203
200
171
169
172
175
175
172
171
173
172
168
171
180
184
176
162
161
172
182
178
175
179
187
186
187
183
173
168
175
180
179
180
188
192
188
173
169
183
195
191
183
188
199
195
178
177
193
201
200
201
202
168
166
177
188
192
184
173
170
165
163
170
184
190
178
165
164
174
180
178
174
176
184
190
190
180
168
168
179
184
185
189
197
198
190
180
177
184
191
189
186
194
203
195
177
177
195
204
196
191
194
168
169
183
196
201
192
175
165
161
162
170
181
189
186
176
171
173
181
181
174
171
177
190
193
182
174
178
185
183
184
194
201
193
184
183
187
186
186
188
188
190
194
192
178
175
186
199
192
180
181
168
173
185
198
199
188
175
166
166
167
170
174
186
191
183
171
171
182
188
178
168
174
186
190
183
183
194
196
183
176
189
198
187
176
181
191
190
183
186
188
184
184
186
183
173
175
187
192
183
175
168
177
191
196
188
177
170
169
171
173
172
173
183
190
181
168
170
186
194
183
175
178
181
182
180
188
202
202
185
171
180
190
184
175
179
190
190
183
183
184
180
180
186
184
175
172
179
190
192
181
173
184
194
193
182
171
169
169
172
178
176
172
179
186
178
168
173
187
192
184
178
179
179
176
175
185
197
200
187
173
172
181
186
183
182
184
186
181
179
180
181
183
184
182
180
180
182
188
197
188
181
194
196
187
178
174
170
164
167
178
178
169
173
182
177
172
176
184
186
182
180
179
176
173
173
177
184
191
188
180
171
176
189
195
189
183
182
180
178
176
182
186
182
178
182
190
189
188
192
190
186
197
193
180
176
179
176
166
169
181
177
164
167
180
182
177
177
180
184
183
180
178
174
171
169
170
172
178
184
182
175
175
187
200
198
184
180
180
183
184
186
185
177
177
185
195
194
189
189
189
182
187
185
177
176
181
180
174
176
185
177
164
169
181
182
178
179
182
184
186
186
184
175
170
169
173
175
177
180
181
180
177
182
196
198
185
180
186
194
192
185
177
174
178
187
193
192
189
190
192
177
178
179
178
177
179
180
182
186
188
177
170
176
181
177
176
186
189
187
188
195
191
178
169
175
185
186
182
180
181
182
179
179
190
195
186
181
192
202
197
184
173
173
181
190
192
189
189
194
197
175
176
180
181
177
177
179
187
188
183
176
178
186
181
170
176
191
192
183
184
198
198
180
174
188
199
195
186
181
183
183
179
180
191
195
185
182
191
198
192
182
176
178
185
192
193
188
187
195
201
176
182
187
182
172
170
177
186
182
172
171
182
192
183
171
176
187
187
177
180
193
193
180
185
202
205
193
184
185
185
183
176
181
195
198
187
180
186
187
183
182
182
183
189
196
197
190
188
194
199
176
185
190
182
168
165
177
185
177
167
171
185
192
186
177
178
178
177
176
182
189
183
177
189
205
199
183
180
187
189
184
178
185
198
200
188
179
181
181
180
182
184
186
189
196
199
194
191
194
193
171
177
188
183
169
167
180
186
180
176
178
186
187
187
186
178
169
171
182
191
190
179
176
188
193
184
177
180
187
185
182
184
190
196
191
181
181
188
189
185
184
184
185
186
192
200
200
197
194
188
165
168
184
187
176
172
180
188
186
186
186
185
184
190
190
179
166
172
191
200
193
181
177
180
179
175
176
182
181
178
180
191
198
192
180
174
185
197
197
188
185
187
184
179
186
200
208
204
196
186
163
165
183
193
185
174
177
184
191
192
187
179
181
190
192
180
169
173
188
197
194
184
177
175
177
179
180
180
176
172
177
192
200
189
175
175
188
198
197
190
191
194
188
176
179
200
212
208
195
185
167
167
181
193
188
176
170
179
188
189
182
174
176
185
188
184
174
172
180
189
189
181
173
174
184
187
187
183
176
174
180
190
193
188
182
185
187
186
183
185
194
201
193
178
179
199
212
206
195
189
171
170
179
189
188
175
170
177
183
185
182
178
177
179
182
184
178
171
172
183
186
178
170
179
195
198
192
188
182
180
183
185
184
185
192
195
186
174
173
183
195
199
194
184
185
197
204
200
195
193
172
172
180
188
186
177
176
179
180
185
196
197
183
172
177
185
180
172
174
186
189
180
174
183
196
198
197
196
192
185
183
181
177
183
197
200
187
173
173
182
188
188
188
187
190
193
195
193
193
192
171
173
183
187
180
179
185
185
179
187
208
212
190
172
178
188
181
174
178
190
194
187
181
184
187
191
194
199
196
189
183
179
176
182
192
196
190
184
183
182
181
179
182
190
193
190
187
187
188
189
171
174
184
185
177
177
188
187
176
183
204
211
194
181
187
191
182
177
181
188
194
193
184
179
180
187
190
192
193
190
186
178
176
183
189
191
192
192
188
182
181
179
179
189
194
187
182
183
184
185
175
175
179
181
176
178
186
182
172
175
188
195
193
190
192
190
182
180
180
182
189
190
182
177
179
186
186
181
187
194
189
178
177
186
192
192
193
192
184
180
182
183
185
193
196
187
182
181
182
185
182
177
173
176
180
180
177
173
171
172
175
183
188
189
188
185
185
185
180
177
180
182
175
174
182
188
181
175
184
196
194
181
181
190
198
196
192
187
180
180
185
187
187
195
196
190
185
184
187
190
188
179
170
174
183
178
165
165
174
177
178
183
188
184
179
179
187
190
184
179
179
177
175
175
183
187
181
176
182
193
194
187
186
195
202
201
188
179
179
184
185
185
188
194
197
196
191
191
196
196
192
184
175
178
184
175
160
163
178
186
189
190
188
181
178
183
193
191
186
184
183
181
179
180
183
184
184
183
182
186
191
192
192
197
203
198
185
179
184
189
188
185
187
190
195
199
199
199
202
201
194
191
183
180
180
175
165
166
178
190
199
198
189
180
183
191
194
186
181
184
187
185
186
186
184
183
184
184
182
183
190
193
193
198
201
196
184
181
187
191
191
189
186
185
190
199
202
199
201
201
196
195
185
177
176
181
180
172
173
185
199
200
191
183
186
192
193
181
175
177
184
188
191
191
189
184
183
183
183
185
190
190
189
195
201
198
190
187
187
188
191
194
192
184
183
195
198
195
196
198
172
173
178
182
172
157
160
182
188
170
163
178
182
168
163
178
193
185
170
174
187
187
177
173
173
172
164
157
160
175
186
186
181
178
179
177
167
161
168
177
179
185
198
200
194
190
189
186
176
174
170
177
184
186
177
159
157
179
188
172
165
177
179
173
173
185
190
176
169
182
188
179
173
180
193
191
172
159
168
186
190
187
183
181
179
175
170
168
170
172
176
189
199
198
192
190
188
182
174
178
173
178
182
185
185
171
160
167
178
174
172
176
180
181
187
194
189
174
173
185
187
176
173
182
200
201
184
169
177
191
191
189
190
188
178
172
177
185
182
174
173
182
185
182
181
184
189
188
182
186
173
177
177
181
185
182
170
163
169
176
180
183
185
188
192
195
191
181
180
181
182
181
180
182
190
195
187
177
177
185
187
191
198
193
179
171
180
191
190
179
175
175
172
170
171
180
190
193
191
192
174
179
178
179
182
184
181
175
173
178
184
189
189
188
186
188
191
189
181
178
181
188
189
180
176
182
187
180
172
171
179
190
197
193
181
177
179
182
180
178
177
176
174
172
174
183
190
193
191
192
176
185
185
180
177
179
190
192
188
185
186
190
189
180
176
179
186
187
182
174
177
188
192
181
172
179
189
182
167
165
175
184
185
184
182
176
169
165
165
169
178
184
186
187
188
188
183
181
183
185
179
189
190
185
176
178
191
201
198
188
186
186
184
173
171
175
181
182
180
177
175
184
192
188
180
186
192
185
172
170
178
179
175
179
182
176
164
161
161
164
176
188
194
199
201
195
177
166
174
183
181
187
189
188
183
182
191
198
194
184
183
184
180
171
170
173
176
180
183
180
178
184
198
200
194
194
194
188
180
181
183
176
173
178
184
177
173
175
173
170
177
185
189
194
203
199
177
162
170
183
182
184
185
186
187
188
191
190
185
177
177
185
186
179
171
170
178
186
188
180
179
189
203
205
196
193
190
185
186
187
184
177
178
188
189
190
192
196
187
177
179
181
178
181
191
197
188
173
173
183
179
183
184
183
182
182
185
186
183
173
172
182
196
191
176
171
184
195
188
176
176
191
201
197
186
182
183
185
189
188
180
179
189
198
199
200
204
203
189
177
178
179
172
170
177
191
197
185
169
172
178
185
190
183
177
174
179
185
184
174
168
177
195
197
182
180
192
198
184
169
176
189
188
179
175
175
178
182
189
188
181
183
196
201
199
200
202
195
178
171
178
184
177
168
167
183
200
192
166
164
180
188
194
188
179
173
179
186
183
174
164
170
183
190
185
185
192
192
177
169
176
183
176
168
169
172
179
189
193
189
182
186
194
195
189
191
192
182
171
171
182
191
186
173
171
185
198
192
171
168
183
189
194
192
183
181
182
181
177
173
165
163
169
178
181
182
180
178
176
176
180
180
175
169
168
168
180
196
200
188
183
186
189
183
178
184
187
180
171
175
189
196
190
180
183
193
200
194
183
181
181
182
188
189
185
185
183
175
171
173
174
165
163
171
176
173
166
167
178
183
184
182
180
177
166
164
182
203
202
184
180
184
184
176
177
190
196
188
176
176
188
195
189
184
189
201
202
197
196
195
172
173
180
181
179
180
179
170
167
177
182
174
169
175
177
166
157
166
183
190
183
177
179
180
171
165
179
198
194
178
178
183
180
178
186
201
209
199
180
168
173
185
186
181
184
196
203
201
199
195
170
171
176
175
172
173
177
172
170
179
180
173
175
184
182
170
162
174
189
190
179
170
171
182
183
176
177
185
185
178
180
186
181
181
189
201
208
200
176
159
162
177
180
172
172
188
202
201
196
192
172
174
177
176
171
176
181
181
175
174
170
167
176
188
187
177
174
181
191
188
175
161
167
186
197
191
179
177
177
180
188
191
184
182
182
188
191
188
172
162
171
180
177
168
171
186
197
196
193
190
179
178
182
181
180
182
193
193
180
167
161
162
172
185
189
186
179
180
185
185
174
165
169
189
201
195
181
178
179
186
192
194
191
184
176
173
174
174
170
179
195
196
182
175
184
192
192
188
190
191
185
180
182
184
185
190
199
196
180
168
166
166
168
180
194
192
177
173
181
183
178
171
175
188
192
185
179
186
195
196
192
194
197
192
178
168
166
166
172
193
213
209
190
187
195
195
187
181
187
192
184
177
175
177
184
193
198
190
178
177
182
177
168
179
197
195
174
167
176
182
181
173
175
181
180
171
174
194
210
203
187
186
199
198
184
172
169
172
178
192
206
205
194
192
193
192
185
181
186
188
181
173
167
166
173
186
188
179
176
185
195
188
173
180
195
192
172
169
176
181
178
173
170
177
176
168
172
194
210
200
181
179
191
196
186
178
181
183
183
184
185
193
197
192
186
186
186
188
190
188
175
172
161
157
166
178
179
175
175
186
195
192
178
175
182
183
175
175
178
175
173
172
172
176
177
174
175
185
193
186
177
176
180
181
178
181
187
193
185
175
173
186
198
193
183
184
191
196
201
195
167
170
164
162
169
175
175
175
176
180
190
193
182
168
165
173
179
177
171
170
174
177
178
178
178
179
180
179
177
176
179
179
175
170
170
180
193
196
186
175
177
191
198
189
185
190
194
199
207
202
160
171
175
174
178
179
176
175
175
175
183
194
187
168
159
170
180
174
163
163
171
182
186
181
172
173
180
179
174
177
185
184
175
169
171
182
192
193
185
184
193
202
196
185
184
194
196
197
203
202
162
179
187
187
188
186
179
173
170
170
179
192
195
183
172
175
179
170
159
160
167
179
192
185
167
165
174
180
180
181
188
188
177
173
178
189
193
191
187
190
200
203
194
182
182
192
194
192
192
192
169
184
192
189
186
184
177
171
168
168
173
186
198
200
191
184
179
168
163
162
163
174
190
188
170
163
173
185
186
185
189
187
178
175
185
195
195
187
188
192
193
193
193
189
183
186
190
187
178
179
172
181
188
185
177
174
170
170
171
171
169
175
195
207
201
186
176
172
170
167
167
174
185
185
174
173
183
191
190
186
188
186
176
174
186
195
192
185
187
190
185
184
196
200
188
178
182
187
178
174
174
176
180
181
173
165
164
173
180
178
166
166
185
202
196
181
176
175
175
173
174
180
179
174
175
183
194
197
192
188
185
182
177
177
184
189
185
182
187
189
181
182
194
201
191
179
179
185
184
173
178
176
178
181
176
167
167
177
187
183
165
159
176
192
187
175
173
178
176
175
182
186
173
162
167
183
195
198
193
188
182
177
177
181
182
181
178
179
187
188
182
182
189
191
189
184
184
187
187
178
183
185
183
183
182
176
175
179
186
185
169
162
176
191
186
172
169
175
176
177
186
188
170
156
162
178
188
190
190
187
180
171
173
180
181
175
173
179
188
187
181
181
183
183
183
189
191
189
187
179
185
194
190
185
184
183
180
179
184
184
175
169
182
196
187
170
166
176
182
185
187
184
169
158
165
179
185
184
183
183
181
172
168
174
178
177
174
182
191
189
179
178
180
182
183
190
194
193
188
182
180
191
189
183
183
183
180
178
184
187
180
174
182
190
182
169
169
183
190
191
187
180
168
161
174
188
190
181
176
182
186
178
167
167
175
178
179
187
198
192
175
170
180
187
186
186
192
195
193
188
174
182
182
180
179
178
177
178
188
190
183
177
175
175
170
168
179
193
195
193
188
180
168
165
181
198
196
180
173
180
190
186
174
172
178
182
183
191
199
192
173
168
180
190
186
181
187
197
197
194
173
174
174
174
173
172
172
179
188
187
180
176
175
168
160
167
185
197
192
188
191
188
173
170
185
200
195
179
174
181
187
185
183
186
190
190
186
187
190
185
175
175
183
187
183
181
185
192
195
193
171
171
170
169
167
165
169
182
187
182
177
180
183
175
164
168
184
189
183
181
192
195
183
177
185
193
184
176
179
183
181
178
188
202
205
199
190
182
179
179
182
186
186
185
184
186
188
187
185
186
162
170
176
172
164
165
173
182
183
178
180
187
193
186
176
174
179
180
177
180
194
198
189
181
184
183
177
174
183
186
176
170
184
201
208
202
193
183
173
173
183
191
189
186
186
193
195
189
182
180
152
167
184
181
171
173
181
185
182
182
188
192
193
188
182
179
178
178
179
186
195
196
189
181
179
179
178
178
184
185
178
172
180
190
194
196
196
191
178
172
178
188
189
186
187
195
199
194
189
184
151
168
187
190
183
184
191
188
183
184
190
190
186
183
183
185
181
183
189
193
195
190
185
178
175
178
181
182
182
181
179
178
179
179
179
185
194
196
184
173
174
185
189
186
187
196
202
201
198
193
163
173
186
192
193
192
190
184
181
180
180
180
177
179
183
187
187
188
192
197
193
185
181
178
176
180
185
187
183
178
177
183
184
181
178
182
188
189
181
177
180
189
192
185
186
197
205
204
200
199
176
179
182
188
191
187
179
177
176
174
171
171
174
178
182
186
187
187
188
194
192
183
181
183
184
182
185
189
188
181
179
183
185
186
190
188
183
176
175
181
192
196
194
184
187
198
205
199
193
196
182
181
179
183
186
177
166
169
178
178
173
174
177
177
177
184
185
179
180
190
191
182
183
192
195
186
182
190
193
188
184
183
183
191
201
198
183
170
173
186
196
197
192
185
187
199
203
193
186
190
180
180
179
182
180
167
157
167
183
188
188
187
178
170
172
183
183
174
175
187
189
181
185
196
196
185
179
189
196
193
186
180
178
188
202
202
188
179
182
189
190
187
186
187
189
195
197
191
183
187
173
179
183
182
176
163
157
166
183
197
206
201
179
163
171
182
181
175
179
187
186
180
185
194
192
180
177
186
193
192
186
179
177
183
192
196
194
194
194
193
183
179
182
190
194
192
189
188
186
188
172
176
182
184
178
168
164
164
175
195
210
205
183
171
177
182
180
181
188
190
184
177
184
190
186
179
179
182
188
188
183
181
181
184
185
188
192
200
201
195
183
176
183
196
196
186
185
189
189
188
176
175
178
181
181
180
174
165
166
185
199
198
189
185
186
181
180
187
194
192
184
181
184
186
184
180
179
180
184
182
179
180
185
185
183
183
188
193
194
191
186
183
188
198
197
186
185
190
190
186
182
177
175
178
188
190
183
170
167
179
187
188
190
191
185
180
184
194
194
186
185
185
185
184
183
182
182
181
180
178
177
180
187
188
183
180
180
183
186
187
186
185
190
195
195
190
192
194
194
190
188
180
175
179
187
189
184
174
176
182
181
180
185
188
181
179
187
191
185
179
183
189
187
183
182
183
184
183
179
173
174
182
192
193
186
179
178
180
185
187
186
185
188
193
193
196
199
201
198
193
188
184
179
181
183
181
176
175
181
185
179
175
178
184
182
185
191
185
173
167
178
189
190
183
181
183
185
184
178
173
174
184
194
196
189
181
179
183
191
189
185
185
188
191
193
197
204
207
203
199
183
183
183
184
179
174
171
170
173
177
177
172
175
183
190
194
193
181
165
162
172
185
193
189
184
183
184
181
176
176
179
186
193
199
196
187
183
189
195
190
184
188
194
194
192
195
201
204
200
194
180
180
181
180
176
176
175
168
163
167
172
175
178
186
194
198
192
179
166
164
171
184
193
194
190
189
185
177
175
181
185
187
190
199
200
197
195
195
193
184
184
195
202
196
190
191
197
196
192
190
171
160
163
177
180
167
163
175
180
172
171
178
177
178
185
184
172
166
168
173
174
175
176
176
172
169
169
170
171
173
179
183
180
178
178
175
166
166
181
198
198
186
178
182
184
176
172
174
183
191
179
170
173
186
186
166
153
167
182
180
178
179
176
173
181
183
171
157
158
171
175
174
174
176
177
175
169
168
176
189
196
194
185
182
181
177
168
167
177
193
197
193
184
182
181
178
169
167
178
192
181
177
178
190
195
177
156
158
173
181
183
183
174
170
175
181
172
158
158
172
179
173
171
179
186
185
173
167
179
199
202
192
188
185
182
175
170
172
179
183
187
188
185
178
177
177
177
177
183
191
173
173
178
190
197
187
168
156
162
173
184
187
180
170
170
173
175
173
173
176
179
180
178
183
190
193
182
171
175
189
192
187
187
186
182
176
173
175
178
177
177
180
183
178
175
178
186
188
189
183
159
164
176
187
190
186
174
163
159
168
180
184
184
174
166
169
184
194
191
181
180
185
188
186
187
195
193
176
165
168
175
180
183
185
182
179
172
171
172
172
173
176
184
183
180
183
192
198
191
178
157
162
177
186
181
171
168
168
169
170
170
178
183
181
169
170
187
204
200
180
173
183
192
186
185
194
198
179
155
153
167
180
181
182
186
182
169
159
160
168
175
182
186
187
185
185
192
193
190
180
168
169
180
192
181
162
158
171
179
172
164
169
184
187
179
175
186
202
197
176
162
174
189
190
188
194
196
177
158
158
171
175
177
183
190
182
168
158
160
171
182
188
186
185
187
188
186
184
185
185
181
173
183
200
194
168
160
173
183
173
161
166
183
191
185
177
180
192
191
174
160
169
189
197
196
194
188
175
171
173
174
171
172
185
189
179
171
173
174
177
185
188
181
180
185
190
184
176
177
184
184
174
185
203
200
182
173
179
183
173
163
169
186
190
181
172
178
190
192
180
170
179
194
203
200
195
184
180
185
186
174
161
170
186
187
176
178
193
196
185
182
182
180
178
181
189
188
177
171
177
176
175
186
196
190
180
179
184
180
173
168
175
189
188
175
169
180
196
195
185
183
192
200
198
193
188
185
187
195
189
169
158
172
193
192
178
185
205
204
183
171
176
180
179
178
184
188
179
168
170
169
178
189
186
174
171
177
182
179
172
170
175
184
181
167
168
184
198
196
186
189
201
199
188
181
181
184
191
196
189
172
162
177
197
195
181
185
198
194
173
163
173
184
184
178
176
183
182
175
177
171
184
191
180
169
168
176
179
175
172
169
170
175
172
163
165
182
191
185
178
184
193
190
179
173
174
178
188
196
190
175
167
176
191
193
184
179
180
174
164
167
180
188
189
183
177
178
184
190
194
174
186
188
185
182
181
182
179
175
172
169
166
167
165
162
163
173
175
173
171
178
184
181
174
171
170
171
180
190
189
177
169
171
178
182
183
178
170
160
163
177
191
194
192
188
183
182
189
201
203
175
178
185
190
192
192
188
183
179
176
172
168
167
166
165
165
167
168
168
172
180
182
174
172
170
168
167
178
185
182
171
168
166
168
172
182
186
173
160
167
186
197
193
187
187
188
189
196
205
203
168
171
181
190
189
188
188
185
181
181
177
172
173
173
172
170
170
170
171
178
186
181
172
172
174
171
170
179
183
178
169
168
167
167
172
185
194
184
170
171
187
195
185
173
175
184
193
197
198
196
165
172
180
180
175
178
184
180
175
178
179
176
177
183
185
182
179
178
179
182
184
178
171
177
184
179
175
181
187
179
172
172
174
176
177
185
194
193
179
176
189
192
176
160
163
181
193
194
194
195
169
178
182
175
169
176
182
172
164
172
177
173
177
188
191
189
183
181
182
179
172
168
175
191
197
189
180
186
192
186
176
175
181
185
183
179
188
191
184
184
198
198
176
161
167
184
192
193
194
197
175
183
182
178
178
184
184
169
161
168
174
168
169
181
188
188
178
176
177
177
166
164
179
198
200
188
183
190
196
187
175
175
186
191
183
173
176
183
184
192
208
205
184
177
185
193
195
197
201
199
178
179
181
185
189
190
184
171
167
173
174
168
163
169
179
182
174
168
174
179
173
169
180
190
185
175
176
193
199
184
170
175
190
195
182
169
171
177
181
192
206
204
191
194
197
197
198
207
209
195
179
172
175
185
192
190
181
177
176
181
181
175
167
163
169
176
174
168
173
185
188
180
177
173
162
155
169
191
197
178
164
174
192
194
181
172
174
178
179
185
190
190
190
199
200
192
196
210
210
189
180
168
169
179
186
181
178
179
181
185
187
188
178
165
164
175
178
173
174
187
193
187
177
165
151
150
166
187
188
172
166
178
190
188
178
178
181
182
177
175
176
179
187
197
196
187
189
203
206
193
178
171
168
173
179
178
175
178
181
182
189
196
188
169
164
176
183
176
174
181
184
183
179
170
161
162
174
182
176
167
173
183
183
175
174
182
189
183
173
170
173
181
190
197
196
189
185
190
201
200
173
174
173
175
179
178
175
176
178
179
188
197
190
171
165
177
185
177
169
172
174
176
179
178
175
180
186
182
173
174
183
187
176
167
171
183
190
182
174
176
184
189
188
192
196
193
181
183
195
201
166
177
179
179
179
179
176
175
175
176
183
194
188
173
170
181
185
173
165
168
168
168
176
179
178
185
188
183
178
184
190
185
173
169
174
182
184
180
180
188
192
189
182
185
192
190
181
180
189
193
166
182
186
179
178
179
180
176
171
170
178
188
190
184
180
187
186
172
166
171
170
165
173
176
175
175
176
180
186
193
188
178
174
177
180
180
179
180
183
191
192
180
175
180
187
184
178
179
180
181
174
188
185
172
167
176
181
177
170
169
173
182
193
194
191
189
186
174
170
174
172
166
171
174
170
166
166
172
188
195
187
176
176
184
185
179
175
177
187
188
183
173
174
186
188
180
176
177
174
176
178
181
175
163
162
172
180
180
177
174
171
176
190
195
190
188
186
179
173
174
175
175
174
172
170
169
168
172
187
195
187
176
179
187
188
179
174
176
185
186
179
174
184
197
196
183
177
178
174
176
178
169
161
161
167
173
179
186
187
181
171
169
182
186
181
180
186
184
173
171
181
187
178
168
168
175
178
179
188
196
189
178
180
188
187
180
174
176
183
186
181
180
189
199
198
187
181
181
180
182
179
162
155
167
178
179
181
190
196
186
170
166
175
177
171
172
182
186
174
172
189
198
181
161
164
179
185
187
192
197
190
177
176
183
187
183
176
176
183
184
183
184
190
191
191
190
188
186
183
184
182
167
161
174
184
183
183
192
194
184
173
175
181
180
170
168
175
183
177
177
195
203
182
160
162
177
185
189
192
196
188
175
172
179
186
184
178
179
182
183
183
185
187
183
183
189
192
187
182
183
185
179
174
178
184
184
183
183
182
180
180
189
191
185
175
167
172
181
185
187
196
197
183
169
170
179
183
185
188
191
186
175
169
172
180
182
181
183
185
183
180
185
191
186
182
186
189
187
181
184
187
186
177
176
182
184
180
175
171
177
190
198
192
182
177
174
174
183
188
188
187
183
178
177
179
184
185
183
183
184
185
181
172
167
169
175
182
186
188
185
180
186
195
194
184
182
183
185
188
190
183
182
173
171
181
187
177
166
165
176
192
194
181
170
171
176
182
190
191
184
172
167
172
179
184
187
186
182
179
179
182
187
182
170
164
168
179
188
191
190
186
191
197
193
184
178
180
188
196
195
180
176
168
169
182
186
172
164
168
178
186
183
175
167
166
174
185
194
192
178
167
166
173
180
181
183
183
184
181
177
177
184
190
179
169
169
175
183
187
191
194
197
198
188
178
176
184
193
197
194
174
172
170
169
179
180
169
165
174
180
180
178
179
177
170
170
182
193
191
180
174
179
182
183
178
176
177
183
184
175
169
177
189
190
180
177
177
178
183
192
201
204
198
183
173
180
191
193
189
183
164
174
176
175
172
174
169
171
179
184
180
176
184
186
177
174
178
188
188
185
186
193
194
188
179
175
180
185
187
178
168
170
184
189
188
186
184
181
179
183
193
202
200
185
177
184
196
193
181
175
157
177
185
175
170
175
181
183
184
187
185
180
182
184
183
181
184
184
186
189
193
196
195
186
183
184
187
188
188
182
174
172
177
181
184
187
189
188
180
173
178
193
199
193
185
186
192
192
185
183
163
183
187
173
171
187
199
193
184
183
186
182
176
176
182
188
191
187
187
188
188
187
186
182
181
188
194
193
187
184
181
178
176
175
176
181
189
194
182
164
164
182
199
202
193
186
186
187
192
198
179
189
183
168
173
195
208
196
179
176
181
179
174
175
181
192
196
193
190
187
179
176
179
180
179
185
193
197
190
183
182
183
183
181
177
176
183
190
182
166
164
180
198
204
197
187
182
184
197
210
187
190
179
165
172
191
198
187
172
170
172
176
180
181
183
189
196
194
191
187
178
175
181
186
182
179
185
194
193
182
180
183
188
190
187
179
179
184
183
176
177
185
194
197
196
190
185
185
192
206
187
189
179
168
172
181
181
175
174
172
171
177
185
186
185
187
193
192
189
186
181
180
189
194
187
176
177
188
192
184
181
182
187
192
192
185
180
182
185
188
188
187
185
185
189
193
193
188
188
195
182
185
179
173
174
172
165
169
179
180
176
177
183
183
182
185
188
188
187
185
180
179
186
195
191
179
174
182
189
188
184
180
180
187
192
191
187
184
187
190
190
185
180
180
188
196
199
194
188
188
180
182
181
177
176
168
158
167
184
189
182
179
178
176
174
180
185
186
187
185
177
170
177
190
191
183
178
179
186
191
188
182
179
181
185
190
189
188
190
192
188
182
182
188
193
197
199
198
191
188
182
180
179
177
182
175
162
165
183
193
189
184
180
177
174
177
181
186
190
190
177
167
173
184
190
185
179
180
184
190
190
188
186
184
183
184
186
188
191
192
188
184
189
199
200
196
196
199
196
190
185
179
176
179
187
187
174
169
180
194
192
185
186
185
179
176
180
187
194
192
185
179
180
184
186
184
178
180
185
189
190
192
194
190
183
180
181
184
190
193
191
187
190
201
201
194
193
197
195
188
185
180
177
182
194
200
190
177
180
193
193
184
186
191
184
179
184
189
189
189
195
197
192
187
183
181
178
180
183
184
186
192
197
191
179
177
176
181
190
196
191
184
185
190
192
190
193
198
195
189
182
178
181
188
193
200
198
184
181
190
190
180
182
189
187
185
189
187
179
181
198
209
199
183
178
178
180
182
182
180
181
190
197
189
179
173
177
186
195
197
189
178
174
179
184
189
196
202
199
192
175
175
185
192
190
190
193
184
179
184
183
175
177
187
189
190
190
183
173
173
188
201
195
180
174
178
185
186
185
180
181
190
195
188
178
175
182
192
199
197
186
175
173
181
184
188
199
207
203
197
169
167
184
193
185
178
178
175
172
175
177
171
177
189
195
194
189
181
175
174
182
190
189
181
177
182
191
191
188
186
186
192
196
190
180
178
187
194
198
192
186
181
185
193
194
191
198
204
200
195
168
164
180
191
184
173
170
169
172
174
175
172
180
193
200
196
188
184
182
180
180
181
186
185
184
188
194
193
193
193
194
195
195
190
184
185
192
193
192
186
186
190
196
201
197
194
194
196
192
189
166
162
170
177
175
171
177
184
182
181
183
184
180
183
186
169
150
159
175
175
171
175
181
178
172
171
189
205
196
176
172
175
172
172
180
188
187
186
189
191
180
169
173
188
188
170
157
164
181
189
177
177
176
176
175
174
176
181
182
183
189
189
177
173
174
166
156
162
171
172
172
177
182
175
163
165
185
202
195
181
182
184
182
179
181
183
181
179
186
190
185
175
176
181
183
174
160
161
178
195
187
190
184
177
177
180
180
177
175
181
189
189
174
162
161
161
162
167
174
175
176
177
177
176
172
171
179
193
194
188
186
185
182
180
180
178
170
169
177
185
184
183
182
182
178
174
171
172
181
190
183
187
183
175
178
186
183
172
166
170
181
179
169
158
154
157
168
177
183
183
180
177
176
183
188
184
183
189
192
187
182
179
177
176
176
176
169
166
173
180
181
184
189
188
179
178
179
181
182
176
173
175
175
174
180
182
175
165
163
164
166
167
167
162
155
159
174
189
191
187
182
176
177
188
197
195
191
191
188
178
174
174
174
171
171
179
179
172
172
175
177
183
191
192
184
179
184
189
183
168
172
168
169
178
182
171
157
159
167
168
160
159
169
172
167
170
184
196
192
181
175
175
178
185
193
192
190
186
178
169
171
181
182
173
173
187
190
179
174
176
179
182
186
191
189
184
188
196
191
174
182
168
171
189
189
163
145
159
179
176
160
157
171
183
182
183
188
193
184
172
168
172
176
179
182
182
179
177
171
170
180
192
191
180
181
191
192
180
176
181
185
183
182
183
186
186
192
200
197
185
191
171
175
198
196
166
149
168
189
181
162
161
175
187
189
187
185
182
174
168
168
171
175
177
178
174
169
168
171
180
190
194
192
185
182
184
184
183
186
189
189
187
182
179
179
185
198
202
194
187
187
171
177
198
197
175
166
181
190
178
162
166
178
188
188
183
180
177
175
175
178
180
181
181
181
176
169
168
177
186
190
188
186
185
179
170
173
189
201
197
188
188
190
183
175
182
197
199
187
178
175
168
176
185
183
175
176
185
186
173
164
169
177
182
180
177
174
175
179
185
192
194
190
188
186
183
178
177
183
187
185
179
180
186
179
164
168
197
214
199
181
184
195
191
176
174
187
192
186
178
169
170
171
169
166
169
175
180
175
170
169
171
176
174
166
165
168
173
180
190
194
195
194
192
189
187
183
181
182
183
181
175
179
191
186
169
168
195
212
195
174
176
190
191
178
169
175
187
193
189
176
175
170
162
163
172
176
174
170
170
171
175
175
170
159
158
163
169
174
178
183
187
192
194
194
190
180
173
176
181
180
172
175
190
192
178
169
183
197
191
176
173
181
187
183
171
168
185
205
202
185
178
169
169
180
186
181
176
173
172
170
175
177
172
160
159
162
164
163
163
170
178
184
191
196
192
172
159
165
178
179
170
169
180
187
180
168
171
181
189
186
177
176
184
186
178
173
187
205
198
184
175
173
181
193
194
189
185
180
175
169
171
174
173
166
168
170
168
154
153
169
177
176
179
194
193
171
155
158
173
176
171
165
167
175
176
170
168
179
193
194
183
177
181
183
181
179
187
194
183
175
174
177
186
188
189
189
187
183
177
170
167
170
171
173
180
187
176
155
153
175
186
173
169
183
190
176
163
162
172
179
177
169
168
169
172
175
177
185
194
196
188
181
180
182
181
181
182
181
174
167
174
180
177
173
178
185
181
176
177
175
169
169
173
178
188
192
182
161
157
179
194
183
171
175
183
181
175
176
179
183
182
180
177
175
175
179
188
193
194
193
190
183
181
181
182
181
177
176
181
163
178
180
170
165
175
181
170
162
175
182
175
169
172
177
182
185
181
171
164
173
190
194
187
180
178
182
185
186
187
186
183
184
187
184
177
180
193
197
192
191
190
188
186
187
189
188
180
180
189
164
175
177
170
169
179
178
163
159
174
184
180
172
170
169
168
169
174
177
174
172
180
196
199
186
177
181
190
190
189
183
177
179
186
184
175
176
191
195
188
184
186
188
190
192
195
199
196
188
185
164
169
174
177
179
181
173
166
166
173
178
178
174
166
157
157
160
168
179
185
178
176
185
190
182
174
181
187
186
179
177
175
174
178
179
172
173
183
188
183
177
177
182
189
190
192
203
210
196
174
169
168
175
186
186
178
172
174
174
172
169
174
176
163
149
152
162
168
178
192
191
180
175
171
167
170
179
182
172
164
173
184
180
173
172
174
175
177
178
177
171
169
175
182
181
181
196
210
199
173
178
171
178
188
185
173
169
179
180
172
165
173
179
166
151
158
171
171
174
187
194
185
174
165
163
167
177
177
161
154
174
196
190
173
170
178
180
174
169
170
172
172
173
179
179
176
182
194
195
185
181
176
181
189
184
172
169
178
181
174
169
176
183
176
165
169
177
173
170
176
184
184
182
177
173
174
179
176
157
152
174
199
195
177
173
184
187
172
159
166
179
183
181
183
184
179
176
179
191
201
178
176
181
188
185
173
169
175
179
179
175
176
183
182
175
175
175
170
169
171
173
177
183
190
189
187
184
178
169
164
174
188
188
176
175
185
187
172
161
170
184
188
184
185
188
184
175
172
184
202
170
171
179
185
183
173
169
172
177
180
177
175
179
184
182
177
172
169
171
174
170
166
172
186
193
190
182
180
184
182
175
175
179
178
176
181
180
170
168
176
180
177
174
181
188
184
177
174
179
189
170
174
179
179
178
177
175
172
173
175
174
171
174
181
180
177
171
172
179
184
175
162
161
174
186
185
177
179
190
191
175
168
178
182
177
172
171
171
174
176
173
162
162
178
187
183
178
176
173
173
175
181
180
171
173
182
181
172
167
171
174
172
175
176
175
174
174
178
183
186
178
166
161
167
175
176
170
171
184
187
176
171
182
185
175
166
167
174
176
174
169
158
159
181
193
188
180
177
168
165
178
182
175
166
173
187
188
174
168
175
176
173
174
174
167
168
179
185
183
181
180
179
172
170
171
174
170
166
170
175
173
177
188
188
175
170
175
180
178
175
174
170
172
189
200
196
184
176
170
170
178
176
168
168
179
191
190
180
178
180
179
173
173
169
161
164
181
188
181
173
179
187
183
174
171
176
176
168
166
168
172
181
189
185
176
176
186
187
177
174
181
184
184
190
200
199
191
180
176
182
177
168
166
173
185
188
188
188
187
184
177
174
174
167
156
162
180
187
179
172
179
188
184
174
172
179
180
174
170
171
174
182
185
182
180
186
191
187
177
176
186
192
188
186
191
196
196
188
181
188
177
168
168
178
184
183
183
188
187
179
175
181
178
168
159
164
176
182
179
177
183
188
183
176
175
176
177
178
180
180
181
181
183
184
187
191
190
180
173
175
185
190
186
181
182
189
193
187
180
186
180
172
173
178
180
179
181
182
180
173
181
190
183
168
167
174
177
174
175
180
185
184
183
182
179
172
170
176
185
187
182
182
184
190
192
191
184
175
170
171
181
187
185
182
183
185
185
177
178
186
182
178
173
172
176
181
179
173
167
170
187
197
181
169
178
187
182
171
169
173
175
177
182
190
183
172
167
176
184
184
180
180
187
189
188
182
179
174
168
169
179
187
187
186
191
190
177
168
180
194
181
179
172
169
179
187
183
169
161
169
188
195
180
171
182
193
188
173
166
163
162
166
180
191
184
171
169
179
183
177
172
178
187
186
177
171
174
176
173
174
184
191
187
188
195
194
178
171
191
205
181
181
176
171
181
188
179
168
164
173
183
186
182
177
181
186
185
177
171
161
156
161
176
187
179
170
174
187
187
174
166
179
189
183
168
162
170
177
179
183
193
195
189
185
192
195
187
186
200
205
181
186
185
179
180
181
172
168
174
178
179
180
183
184
179
175
178
182
181
172
163
168
180
186
177
171
183
197
190
172
167
182
193
185
166
159
166
175
187
195
201
199
190
182
183
192
197
200
201
194
182
191
192
184
175
169
166
170
182
186
179
173
177
184
179
173
176
181
183
183
178
179
189
190
181
177
188
199
191
176
174
186
192
184
171
163
165
178
194
202
202
198
191
184
179
188
198
202
193
183
185
194
192
179
170
168
170
178
187
190
181
168
168
176
181
181
178
177
180
183
184
186
192
190
188
187
194
196
188
180
182
185
185
182
171
167
171
185
198
199
193
190
189
186
186
187
191
192
187
184
189
192
184
170
166
175
186
188
188
188
184
168
161
171
183
188
183
173
173
177
180
183
186
186
185
191
197
193
185
183
184
184
179
174
168
168
179
196
199
189
179
180
188
195
195
189
185
184
187
191
189
187
176
165
168
185
198
193
185
186
186
176
165
172
186
191
183
174
172
173
175
178
181
181
180
187
191
191
183
181
183
183
179
175
167
167
185
203
199
182
174
177
189
199
200
192
181
179
190
196
182
180
174
167
175
191
198
188
179
185
187
182
176
179
185
185
182
179
177
177
177
181
182
181
178
181
185
186
182
179
181
186
185
178
171
172
189
202
198
185
180
182
188
194
196
192
184
184
193
194
177
177
176
175
183
194
193
183
178
183
186
186
186
187
186
184
184
185
185
184
185
185
184
182
180
182
182
182
180
178
181
188
189
182
175
178
188
194
191
188
188
186
184
183
188
192
191
190
193
191
176
177
177
178
190
197
190
183
181
179
178
181
189
191
185
185
188
192
189
189
188
185
180
180
184
188
186
180
179
181
184
187
184
180
178
184
185
182
181
189
191
187
179
178
186
194
198
196
193
188
181
180
175
176
190
196
188
186
186
177
170
179
192
191
181
183
190
193
191
191
186
176
169
172
183
194
192
181
180
185
190
188
182
179
183
187
183
174
175
186
191
187
183
185
191
199
203
201
193
187
189
184
172
172
188
193
183
184
190
180
171
180
196
191
176
176
186
189
190
191
185
172
165
169
182
194
193
183
182
192
197
191
184
185
190
190
181
174
177
186
190
189
191
196
198
199
201
199
193
187
192
187
177
174
187
190
181
181
189
186
179
184
194
190
176
174
181
186
186
190
191
182
174
172
181
190
187
180
185
199
205
196
188
190
197
195
184
182
187
191
190
188
191
196
197
197
197
197
191
186
187
186
182
180
188
194
186
179
183
188
188
189
190
189
179
178
182
182
180
186
198
196
184
178
181
187
182
176
184
201
207
195
183
189
199
198
190
190
196
196
190
184
184
186
189
191
194
194
191
188
178
183
187
187
189
195
193
178
174
187
196
192
187
186
186
186
185
179
176
183
197
200
188
178
181
185
181
176
182
197
202
190
178
181
193
198
195
194
200
199
191
181
177
177
181
187
194
196
192
190
170
174
188
191
188
192
192
176
166
182
200
198
187
185
189
190
182
175
176
184
191
191
182
176
181
186
185
184
185
192
194
188
179
175
184
195
195
193
195
196
190
183
182
183
184
187
195
199
196
194
169
170
185
192
185
184
186
175
166
179
197
198
189
190
193
188
180
177
183
188
188
181
177
176
181
187
190
191
190
190
190
191
185
177
176
185
193
190
188
190
192
192
195
198
195
189
193
198
197
196
174
173
185
192
186
179
178
177
179
188
193
193
191
193
194
186
177
180
190
195
187
178
177
180
184
187
192
195
195
194
192
193
190
180
172
178
186
185
185
188
196
199
203
208
204
191
188
192
192
195
158
175
187
179
164
168
184
189
181
176
179
178
172
172
173
166
164
179
183
175
177
184
182
176
174
181
191
195
189
177
173
170
165
167
182
199
201
191
180
171
166
167
182
198
195
180
175
181
185
177
170
185
190
175
161
174
196
194
176
170
179
185
176
170
171
171
175
188
189
176
177
186
184
174
167
171
185
193
181
167
169
177
176
174
181
193
194
186
183
179
170
167
177
191
193
185
183
185
188
189
185
199
193
168
155
173
197
195
176
170
179
183
178
170
170
173
182
192
191
181
181
181
178
174
169
169
179
189
182
169
170
181
180
178
178
185
182
176
179
183
178
172
175
184
184
183
182
183
186
189
194
205
190
162
156
174
190
189
178
170
171
171
172
172
173
175
182
187
186
181
179
176
173
179
181
173
174
188
191
180
173
178
179
173
172
178
179
177
180
186
183
177
177
178
179
173
172
172
174
179
196
200
183
163
164
174
179
180
180
175
164
159
167
176
178
178
179
180
177
175
173
168
169
184
192
179
172
189
202
190
175
175
177
169
163
176
188
187
185
184
183
180
179
181
181
170
160
161
171
174
196
192
176
171
176
177
167
172
185
185
170
161
167
177
183
183
183
174
169
167
168
166
169
185
194
178
168
184
199
191
178
180
185
172
163
180
199
198
186
183
182
178
178
188
190
176
163
165
179
180
195
185
175
181
190
180
164
172
191
195
183
172
170
174
183
187
185
174
166
169
174
171
169
180
188
175
163
174
189
189
188
192
192
179
171
186
199
193
184
185
185
178
176
188
195
184
174
181
191
191
194
180
174
186
194
183
173
179
191
192
186
179
172
174
182
187
181
172
170
177
183
180
171
174
181
173
164
168
178
187
199
203
195
178
177
186
187
178
179
191
192
181
179
187
191
188
191
198
198
192
187
175
174
183
189
185
183
186
185
179
176
177
175
178
184
184
175
169
173
185
191
185
175
174
179
177
171
167
170
184
204
207
188
172
170
175
170
166
180
195
193
186
186
187
181
183
195
204
196
185
181
174
171
175
178
182
186
186
175
165
163
169
174
180
184
179
167
163
175
190
193
185
175
175
183
184
180
171
166
179
203
206
185
167
166
166
162
166
184
194
190
188
190
188
177
175
187
199
192
182
178
174
168
168
171
177
182
179
170
161
160
166
175
178
177
170
160
161
175
190
187
176
174
181
186
188
183
172
164
175
195
201
189
175
171
167
163
170
188
194
185
183
188
188
179
173
176
188
193
184
188
180
169
166
172
177
177
175
170
163
163
173
181
179
173
166
161
163
174
184
179
170
173
185
193
189
177
167
164
173
185
193
190
188
182
174
168
173
189
196
188
178
176
182
184
178
173
182
190
186
194
184
173
171
180
182
179
179
176
167
166
176
184
181
173
171
170
171
172
174
173
169
172
187
197
191
174
163
164
172
181
184
187
189
188
181
172
173
189
200
194
177
173
178
185
185
179
181
184
176
194
185
180
182
186
184
182
181
179
172
165
171
177
177
178
181
185
180
168
167
171
174
172
180
195
197
183
169
167
172
182
183
184
185
187
187
177
177
192
203
194
181
178
182
185
185
181
179
175
167
187
185
185
186
183
178
176
181
179
173
164
160
161
165
175
191
199
188
165
157
175
185
175
170
184
198
195
181
171
176
188
189
182
182
189
191
183
181
193
197
189
183
189
193
190
183
179
174
170
169
180
181
184
182
174
170
173
176
177
176
170
159
152
154
167
187
199
188
165
158
178
194
185
171
175
191
196
185
175
182
197
195
184
184
195
196
186
185
190
190
180
182
197
203
197
185
175
169
170
179
175
178
180
172
164
167
173
174
174
178
179
170
158
152
158
173
183
182
171
169
183
200
197
180
172
180
188
182
176
186
197
192
182
185
198
197
186
185
188
183
172
178
196
205
200
190
180
171
169
182
168
172
174
168
161
166
174
175
174
178
184
183
173
163
158
159
164
171
179
184
188
194
197
188
178
179
182
175
174
182
191
183
175
182
195
190
179
180
186
180
168
170
187
197
195
192
189
178
166
171
164
167
172
170
164
166
175
175
171
169
177
186
184
173
162
155
154
164
181
196
192
182
182
184
186
186
183
173
169
176
185
180
170
174
184
181
171
173
183
180
168
166
176
182
185
188
192
185
167
159
169
169
176
178
171
170
176
176
168
161
165
176
183
177
166
158
157
163
180
196
191
172
165
173
188
196
191
175
163
167
184
189
176
172
175
176
171
168
175
178
173
169
170
171
172
180
188
186
174
165
178
176
179
181
176
174
175
174
168
161
161
168
177
176
168
165
165
167
174
184
183
170
165
172
187
193
190
176
161
162
182
197
190
177
175
179
176
168
167
174
177
178
172
167
171
181
186
183
183
184
182
180
180
180
179
176
176
175
174
175
168
165
172
178
175
173
171
170
170
174
177
177
178
184
188
185
182
178
169
161
170
191
196
183
176
183
185
173
163
168
180
187
180
171
176
188
190
185
189
201
180
176
174
179
179
177
173
175
184
191
177
162
167
180
180
173
171
170
169
170
175
183
190
193
190
179
173
180
181
168
160
173
188
183
177
184
188
178
167
169
179
185
181
176
181
191
192
186
190
203
177
171
171
176
177
175
172
174
188
196
181
160
163
178
182
172
167
169
172
174
177
180
183
188
188
177
173
184
193
180
159
160
176
179
175
180
183
176
173
173
174
173
172
175
182
187
187
184
183
189
175
171
172
173
175
176
175
175
182
189
178
158
158
173
178
170
162
168
175
178
179
176
172
175
179
178
177
186
196
190
172
168
176
176
174
175
174
173
175
177
174
163
163
175
185
184
182
179
174
172
176
179
177
173
177
182
180
172
172
180
175
158
157
167
173
167
165
166
175
179
178
177
173
172
175
177
180
183
187
186
183
184
184
177
171
173
174
174
174
178
177
165
163
177
191
190
180
174
169
167
176
183
183
176
178
187
185
170
168
177
177
162
158
166
172
171
170
170
173
177
180
183
184
181
178
178
180
179
170
169
179
192
193
182
173
179
188
186
178
178
183
179
173
181
197
197
184
172
170
172
174
185
188
181
181
184
184
172
171
179
178
167
165
170
173
176
175
172
171
175
179
185
192
190
181
180
181
178
163
156
169
189
192
181
174
184
199
199
184
182
191
191
182
185
197
201
191
179
178
182
170
182
189
185
180
179
179
178
178
177
175
172
172
173
175
178
178
173
171
172
173
176
184
185
182
181
183
179
167
157
167
183
188
179
173
182
196
197
191
190
195
195
186
184
191
198
196
188
184
187
169
179
188
187
181
176
176
178
178
174
173
176
173
172
175
178
177
170
169
170
165
163
170
180
180
180
180
180
177
175
175
183
185
184
177
178
180
183
188
192
193
189
182
181
183
187
192
190
185
185
170
176
184
185
180
176
174
176
173
171
176
177
169
165
175
184
178
167
164
165
159
157
166
178
180
176
177
181
186
187
183
183
185
191
188
175
168
170
181
186
186
179
177
182
183
184
182
181
179
183
168
174
178
180
181
180
175
170
166
169
178
179
166
164
179
191
182
165
160
159
158
161
174
183
181
175
174
180
188
188
182
176
182
194
193
179
167
167
172
175
175
174
174
182
191
189
176
169
178
191
167
175
177
177
179
182
178
173
168
168
176
177
172
174
185
193
183
168
161
158
160
170
179
182
179
177
177
183
185
180
172
170
177
188
188
179
175
174
169
169
171
174
175
185
199
199
179
169
187
204
171
181
183
176
174
176
177
178
176
171
174
181
186
185
184
181
176
172
166
163
168
174
176
175
174
176
184
188
183
173
171
176
181
182
180
179
181
181
173
169
175
180
182
187
198
202
188
184
199
209
182
188
187
177
172
172
176
183
183
177
176
185
195
190
176
166
169
174
174
172
175
176
174
169
169
178
190
192
181
172
179
191
191
182
175
177
182
183
180
181
185
189
189
187
191
194
196
197
205
204
192
191
186
178
170
168
173
184
187
183
181
183
187
183
172
167
170
176
176
176
178
179
178
172
171
180
190
189
180
177
190
201
197
187
179
178
179
184
192
197
198
192
189
186
185
188
193
199
202
194
195
186
178
174
170
169
174
182
187
187
182
178
175
175
177
177
175
175
175
174
175
181
186
181
175
180
185
184
179
183
193
195
190
186
184
181
178
185
199
208
206
192
181
181
186
187
188
192
195
190
188
177
173
175
174
173
175
179
183
186
183
173
166
173
187
188
179
173
170
169
172
182
191
185
177
179
182
181
179
186
187
179
172
178
185
184
183
189
197
206
203
189
176
178
191
193
187
186
190
191
177
170
174
178
177
175
176
179
181
188
187
175
167
175
190
187
174
170
169
169
175
185
187
180
176
179
181
179
182
188
185
173
164
171
181
187
191
194
193
197
200
191
177
178
193
198
189
182
189
190
171
171
179
183
181
178
177
177
182
192
194
182
173
177
183
178
170
172
175
177
182
186
178
173
177
183
182
178
183
192
191
183
175
172
177
187
196
197
192
192
197
193
181
179
189
196
191
188
190
189
174
175
182
187
186
185
181
181
183
194
196
187
177
177
178
174
174
181
184
184
190
186
174
171
180
185
182
180
185
195
198
197
190
180
177
186
193
190
188
189
194
193
185
181
186
192
194
192
192
189
179
179
179
185
192
194
192
186
185
185
185
184
182
181
179
178
184
190
192
190
189
184
174
172
180
186
185
183
186
194
199
200
195
184
180
185
186
181
180
187
190
191
187
186
186
192
196
195
191
188
182
180
175
179
193
198
195
191
185
175
173
181
188
185
181
184
191
196
194
191
186
179
175
174
176
184
187
187
188
190
193
193
190
187
185
186
182
175
177
184
186
189
190
191
193
196
199
195
186
185
185
183
173
174
187
192
190
189
184
171
167
180
189
184
178
180
187
191
192
189
184
179
179
174
171
180
187
188
187
190
191
186
185
191
195
191
183
180
180
182
184
189
195
196
195
195
200
197
186
184
185
187
179
174
178
181
182
184
184
173
170
177
182
179
173
175
181
185
187
188
185
183
181
175
171
179
184
183
185
194
196
185
180
194
206
200
190
189
190
183
182
189
198
194
188
194
200
198
190
185
180
188
185
175
173
176
178
178
178
177
177
177
177
177
177
177
179
180
182
186
186
184
180
176
177
182
181
178
183
199
203
185
174
190
211
209
196
194
193
185
182
193
199
189
184
192
199
196
192
189
177
186
185
174
169
175
177
172
167
176
185
184
178
180
185
184
177
176
181
182
181
179
177
178
182
185
181
175
182
196
201
183
166
180
206
211
199
190
189
187
187
196
197
187
184
192
199
194
192
190
173
181
184
176
169
176
182
169
160
173
191
191
182
183
190
185
175
173
180
181
175
171
173
182
188
187
183
179
179
186
190
181
166
174
194
206
196
183
182
187
193
199
199
191
186
190
194
192
188
190
173
179
185
177
171
180
188
176
164
174
192
194
182
181
186
182
173
174
181
182
174
170
173
184
187
186
184
182
179
177
182
182
175
173
182
193
191
182
183
190
196
199
201
200
190
186
187
189
190
191
175
185
188
180
174
181
192
188
176
177
186
187
181
180
180
177
172
177
185
184
177
173
178
184
186
183
184
184
178
176
178
186
184
177
178
184
186
186
188
194
195
197
201
203
194
182
180
187
192
196
156
177
192
183
169
177
192
188
168
161
162
164
168
171
172
175
182
184
176
168
178
186
178
174
185
192
182
170
176
185
178
164
166
174
177
178
179
180
177
173
175
180
185
187
186
187
195
200
191
175
158
173
189
183
170
180
196
189
167
160
168
173
174
175
177
183
188
189
179
171
183
188
174
166
177
189
182
167
164
172
173
172
171
175
179
182
181
181
179
176
171
172
181
192
194
194
202
206
197
181
170
174
183
179
169
174
187
185
171
167
172
177
178
180
183
187
192
192
183
177
185
185
171
160
168
178
177
168
165
169
177
178
177
176
178
185
184
181
182
182
174
167
170
181
189
195
198
198
189
182
183
183
180
174
168
169
176
177
174
170
168
169
179
187
189
190
189
186
176
173
178
178
172
167
167
168
169
169
175
181
179
180
178
176
178
185
187
185
185
186
178
167
163
166
176
182
185
182
178
182
189
188
179
173
172
169
167
171
177
175
163
162
176
193
195
189
182
175
165
161
165
170
174
178
178
169
160
167
186
192
181
173
177
178
178
181
188
188
187
185
182
174
164
164
173
174
168
166
171
185
190
191
180
177
179
177
167
170
178
179
170
166
175
188
192
184
175
168
162
156
159
165
176
190
195
177
158
164
187
194
178
169
178
186
180
179
185
187
185
184
185
181
174
175
180
177
162
159
174
191
187
188
180
179
182
184
177
173
178
184
184
180
177
179
181
177
172
172
171
169
169
170
176
193
205
190
167
167
182
187
176
169
180
191
188
180
179
180
182
187
191
185
176
180
191
183
168
165
183
198
186
185
178
176
183
189
186
177
171
178
190
189
180
172
174
173
170
177
186
187
186
180
179
188
200
198
181
172
174
180
182
179
180
184
188
185
174
168
177
193
194
180
169
178
190
186
177
179
191
199
186
181
176
177
182
191
190
176
162
165
178
183
178
175
177
172
168
179
195
197
193
183
179
181
191
195
191
177
169
174
189
191
176
169
178
184
170
158
170
191
191
173
166
177
185
182
181
187
194
194
186
182
179
183
186
188
187
173
159
156
166
171
175
179
182
172
166
177
193
194
184
173
172
176
185
191
189
177
165
173
194
198
176
157
167
178
169
154
161
179
179
170
170
181
183
176
177
187
193
191
186
182
183
192
193
188
180
171
161
161
163
167
172
176
178
172
167
174
188
189
175
161
162
173
183
185
182
173
165
171
189
196
181
162
162
171
169
156
157
168
173
174
179
185
185
177
176
181
187
189
184
184
186
193
193
184
176
173
171
170
171
172
172
172
173
173
174
177
188
190
176
159
161
176
184
180
171
168
170
172
179
188
188
178
170
169
169
163
163
170
179
182
184
185
187
184
178
174
179
185
182
186
188
187
183
180
176
177
177
175
176
176
173
171
173
181
184
187
191
194
184
170
169
182
189
179
168
172
177
175
173
180
190
190
180
172
170
172
176
182
186
188
185
183
185
187
181
172
173
184
180
187
189
184
179
177
177
178
176
173
174
173
168
169
174
187
193
193
192
191
187
178
177
187
192
185
177
183
185
180
175
177
187
193
190
181
175
176
183
191
190
191
189
185
183
185
183
173
173
187
184
186
187
184
181
176
174
175
173
172
169
165
161
162
169
185
195
196
186
180
182
183
181
183
188
191
192
192
189
185
184
182
181
188
195
193
180
174
181
186
187
190
195
190
183
182
181
177
181
197
187
185
183
182
180
175
174
175
175
169
164
160
156
152
158
175
191
193
180
173
178
185
182
173
176
189
196
194
187
189
192
185
174
182
201
201
182
169
171
179
181
189
197
195
187
183
179
178
187
201
185
178
175
176
174
171
172
180
178
170
165
163
157
147
149
165
180
184
177
176
184
190
182
169
167
181
191
185
179
184
189
180
169
179
200
204
183
166
166
176
179
185
192
193
189
184
180
175
181
194
176
172
172
170
163
162
171
182
180
171
169
168
164
156
157
165
171
176
180
184
192
192
181
167
166
179
184
175
170
176
179
172
166
177
196
198
180
166
168
178
180
181
183
184
185
184
178
170
170
180
169
170
173
168
160
162
173
179
174
166
167
170
169
169
169
170
166
169
179
188
189
182
172
170
177
186
184
172
167
171
172
170
168
175
185
187
177
168
172
180
181
179
177
177
181
184
179
166
164
173
169
174
177
173
168
172
178
175
164
163
169
171
171
173
177
172
165
167
177
185
180
168
162
172
187
194
187
175
171
172
173
173
172
174
176
177
173
168
173
179
182
180
175
174
181
189
183
171
168
180
177
179
177
175
176
183
183
171
163
168
174
172
169
172
173
171
167
171
178
177
172
164
164
178
192
191
184
181
180
177
174
175
178
175
171
173
174
175
176
176
178
180
178
174
186
202
197
182
181
191
184
182
173
169
176
186
182
172
172
180
181
171
167
169
170
172
176
179
177
172
174
175
178
185
186
179
175
182
189
181
166
168
178
177
169
170
180
186
181
174
175
180
179
175
188
210
210
194
187
194
188
184
168
159
168
178
177
174
183
192
184
169
164
169
171
174
179
182
176
173
181
190
191
187
179
169
169
183
194
182
160
157
173
177
171
173
186
193
190
181
175
179
179
176
188
207
209
195
188
189
189
185
166
155
161
171
173
176
186
192
181
164
161
170
175
175
176
176
174
172
182
192
190
182
175
168
172
184
194
186
167
160
169
175
172
178
187
191
192
190
182
180
178
178
184
192
193
188
185
182
186
184
170
159
160
169
173
176
179
180
173
162
161
171
177
174
169
168
169
172
178
182
180
176
175
175
179
186
193
193
187
178
171
169
173
181
183
184
187
189
188
181
178
178
181
180
179
180
180
178
179
181
176
166
163
171
176
174
172
171
171
163
161
168
178
176
164
158
163
171
176
176
179
179
178
178
183
187
190
197
202
195
177
168
179
188
186
178
178
186
188
182
177
176
178
177
174
174
182
183
172
176
180
174
168
170
175
173
170
169
171
166
162
168
180
182
169
157
165
179
182
179
184
187
181
175
182
191
190
189
194
193
179
174
185
195
193
183
179
183
186
183
177
174
181
184
176
175
185
193
167
175
183
180
167
165
171
175
174
173
172
170
166
172
183
191
180
162
166
184
190
184
185
188
180
172
178
192
190
178
176
178
179
181
186
195
196
192
188
187
188
186
177
176
186
191
184
178
189
200
171
177
185
182
169
163
167
178
179
172
171
173
174
176
186
195
186
168
166
181
186
179
176
179
177
172
179
191
191
176
168
170
176
178
179
183
188
192
196
197
196
186
179
180
189
193
186
183
190
197
178
181
184
181
174
169
170
175
173
170
170
175
174
174
183
191
185
170
166
172
172
163
163
170
172
176
181
189
190
182
174
173
175
175
173
168
170
185
203
208
199
186
180
182
185
186
186
185
185
185
183
181
180
181
183
180
171
168
168
169
173
175
169
167
177
185
180
173
170
167
158
153
160
169
173
180
185
186
188
189
184
177
176
176
174
162
160
179
203
209
195
180
177
183
182
178
182
184
179
175
181
178
175
182
191
186
171
160
162
167
173
172
164
165
175
181
181
181
180
170
156
156
169
177
177
184
189
186
184
185
183
172
171
179
181
170
163
176
197
201
191
179
179
182
181
178
180
184
178
176
178
178
178
187
190
183
169
164
163
164
166
168
172
174
176
179
181
189
190
181
170
170
178
179
179
187
191
183
177
177
176
168
168
177
184
181
176
178
187
190
187
183
183
184
185
184
183
183
182
185
179
181
184
186
184
175
171
175
174
166
162
174
187
186
176
174
181
190
190
187
184
182
175
170
174
187
189
178
169
170
176
176
172
173
182
188
186
181
179
182
188
191
190
188
187
187
187
184
187
194
182
183
182
181
178
175
179
185
181
170
169
185
198
190
172
168
177
184
184
185
189
184
167
157
168
184
186
171
161
169
188
193
185
176
179
191
192
183
178
180
187
194
197
192
186
184
186
189
192
193
184
180
172
170
174
181
187
188
181
175
176
188
192
183
170
170
177
179
179
181
183
180
166
156
163
177
178
165
161
175
197
204
193
182
185
195
195
186
183
184
188
192
198
196
186
178
182
191
193
190
178
169
162
164
175
186
190
185
176
175
179
181
181
180
179
179
180
183
183
177
176
176
175
167
165
172
172
165
168
183
196
195
187
187
197
202
196
187
185
189
189
189
190
193
187
181
182
190
195
191
166
163
162
168
176
183
184
178
173
172
174
175
176
184
191
188
182
186
188
180
173
177
182
177
169
170
172
174
180
188
187
175
170
183
203
205
193
182
180
189
196
191
184
185
189
189
187
188
193
193
159
164
174
176
173
173
174
175
174
175
175
174
177
188
193
186
180
188
191
183
175
176
179
176
173
176
178
180
190
194
184
166
163
180
201
204
193
179
176
187
200
198
183
178
186
195
192
190
193
194
166
177
184
180
167
161
166
177
182
183
181
178
178
181
181
177
177
188
193
185
179
176
169
168
179
183
183
185
195
199
191
178
174
183
193
196
191
181
178
185
198
200
187
175
178
190
197
193
192
193
182
187
187
179
163
158
167
179
186
189
187
181
176
174
173
174
180
192
192
184
179
172
163
169
183
185
183
186
198
201
197
194
191
189
188
189
190
187
183
183
188
193
191
180
177
186
194
193
191
191
191
188
184
177
168
165
172
180
182
182
183
181
176
172
174
179
189
196
193
179
173
171
173
180
184
178
177
187
197
197
195
197
199
193
182
183
188
188
186
179
177
186
192
189
185
186
193
193
190
189
186
182
180
180
177
175
176
180
175
171
175
179
176
175
181
187
192
197
193
178
169
176
189
192
180
168
171
187
195
188
184
186
192
191
184
181
187
190
186
175
173
183
194
196
191
191
193
191
185
182
174
175
178
184
180
178
179
179
173
167
170
172
172
174
181
184
184
189
191
181
170
180
198
196
176
161
169
185
191
184
174
175
185
189
186
184
189
193
186
174
174
186
197
197
191
192
195
194
186
180
169
174
181
181
175
173
178
182
179
173
171
165
165
171
178
177
175
181
187
185
177
183
192
190
175
165
173
184
189
185
179
176
182
191
192
191
192
193
187
176
180
195
202
193
185
191
198
198
188
183
170
178
181
175
166
166
177
183
182
179
171
161
162
174
179
176
173
178
185
186
182
180
181
179
175
173
179
183
187
186
185
182
182
190
196
195
192
189
183
179
188
201
203
190
184
194
199
195
193
190
173
177
178
169
162
165
174
177
179
179
170
160
167
184
190
182
175
180
184
184
178
176
173
174
178
179
181
182
183
185
188
184
180
184
194
194
188
180
178
183
192
201
197
184
187
199
198
190
191
196
170
174
176
168
166
171
175
173
171
174
172
165
172
188
192
186
180
182
182
180
172
171
171
177
182
182
181
181
180
179
185
183
177
178
189
192
184
176
180
190
196
192
184
180
188
196
190
181
185
192
166
175
180
174
170
177
183
176
170
172
174
171
172
181
186
184
183
184
183
175
167
168
176
182
183
182
181
181
175
174
181
182
175
177
187
191
186
183
191
199
194
181
176
178
182
183
181
179
184
189
166
182
188
179
173
182
193
189
175
170
174
175
171
170
177
180
182
184
183
174
165
170
181
187
183
178
179
179
173
171
181
184
178
179
189
192
190
193
204
203
186
173
174
181
180
175
177
185
192
193
[truncated: 209,990 more chars]
