# Supplementary material for: Evaluating flow modulating treatment response in intracranial aneurysms using black-blood MRI in vitro
Source: Commun Med (Lond). 2026 Mar 27;6:170. doi: 10.1038/s43856-026-01413-z (PMC13031954; doi:10.1038/s43856-026-01413-z)
Supplement: Supplementary file 7 — Supplementary Data 4 [file 43856_2026_1413_MOESM7_ESM.zip › Data_Figure_6c/pump flow rate 4.5 mls/BB4/with derivo (FD1)/20_BB4/1_aneurysm_array.txt]

196
206
212
211
188
223
238
246
243
221
174
218
251
261
241
213
199
195
159
205
234
232
205
185
188
196
140
181
195
186
175
179
187
180
135
150
148
150
182
206
199
188
179
216
242
251
247
234
215
178
235
260
277
290
286
263
235
216
198
183
119
212
286
311
314
321
321
300
264
237
219
206
200
194
145
229
299
333
346
358
359
342
308
278
262
250
234
211
184
164
225
280
327
360
372
358
336
324
314
301
275
244
220
195
157
210
267
320
351
347
319
300
307
315
298
261
239
230
210
135
194
252
296
317
310
294
291
301
297
276
255
245
231
191
115
169
208
237
260
271
274
280
284
269
250
241
231
198
148
100
139
153
168
197
224
231
232
228
217
205
198
182
108
111
118
143
170
178
173
169
163
157
152
215
208
172
239
275
266
241
231
224
204
169
229
285
316
310
296
297
294
260
228
221
222
208
169
240
296
329
350
357
354
348
336
308
282
273
276
269
236
133
210
298
350
365
377
391
387
365
343
329
318
310
309
306
280
213
154
231
325
384
398
403
414
411
390
363
347
342
337
335
326
304
248
172
254
335
389
411
423
436
436
425
404
390
382
377
361
334
306
261
175
181
272
335
374
406
431
441
431
422
416
412
405
389
360
334
314
273
183
173
266
325
367
406
432
428
406
395
397
402
391
367
350
345
331
280
184
145
244
315
359
392
413
415
401
396
394
390
379
366
359
349
320
257
162
98
206
291
328
343
363
383
387
385
381
374
365
360
346
320
280
216
124
18
64
156
241
272
278
300
332
340
336
333
331
326
317
297
270
234
56
114
182
211
221
243
275
282
276
276
279
276
266
251
227
191
45
82
128
154
163
178
203
214
214
214
217
219
218
212
189
79
99
109
111
118
127
132
133
133
136
147
226
232
227
226
216
167
241
293
316
318
305
284
265
257
262
262
243
205
143
214
281
334
367
369
347
331
331
324
315
303
284
258
141
206
277
338
381
401
395
382
388
396
380
354
342
333
319
291
204
281
349
393
417
427
426
421
426
428
411
390
384
387
383
357
160
250
333
392
422
431
444
456
450
433
417
410
408
414
426
429
404
337
179
275
354
408
435
444
458
471
464
442
423
417
423
435
441
435
415
370
270
180
286
374
423
442
451
463
471
466
459
453
449
456
461
446
417
402
386
303
151
280
384
428
438
448
461
464
453
451
452
455
461
459
437
410
404
396
314
159
123
257
370
415
429
448
464
462
448
442
440
440
439
437
429
421
419
398
309
158
103
224
346
405
424
441
460
469
466
458
452
442
440
442
440
431
420
380
280
140
69
165
300
389
415
417
428
445
450
448
446
443
444
445
435
420
403
354
243
105
44
44
104
225
340
383
382
386
403
405
403
406
416
417
409
396
384
367
318
214
47
41
70
159
269
325
336
348
370
374
367
369
379
380
370
356
341
313
261
38
55
114
195
249
271
288
314
327
327
321
322
326
328
319
296
256
194
27
38
69
113
163
197
213
219
230
238
237
227
230
245
246
228
194
28
47
93
137
144
126
128
147
152
138
136
150
159
145
190
246
265
257
246
231
205
211
288
335
342
335
333
321
300
285
289
296
282
239
199
281
351
382
394
404
401
382
366
370
379
371
351
324
182
250
332
389
410
421
433
426
414
412
425
426
408
384
369
349
172
240
309
377
424
443
444
437
429
440
458
459
444
423
408
398
392
113
212
308
377
419
447
465
464
452
448
461
473
467
449
443
448
451
442
403
113
237
355
420
439
448
464
477
480
474
466
455
445
446
465
491
498
478
432
120
260
382
440
449
453
467
486
493
487
472
451
441
454
480
496
485
470
453
376
128
268
395
460
471
469
474
479
480
475
469
463
463
478
493
482
450
447
469
420
116
240
375
459
479
472
469
469
462
452
452
457
466
479
484
469
443
447
477
430
258
87
196
335
433
457
453
462
470
469
459
455
453
455
460
467
465
455
461
473
410
239
75
168
305
411
442
442
455
474
485
485
482
473
467
469
473
474
467
467
459
379
217
74
139
257
377
440
451
453
460
464
465
467
471
473
474
475
474
472
472
450
358
200
38
66
100
181
301
409
453
451
441
435
424
426
443
454
452
448
449
456
457
431
342
25
55
70
119
225
346
413
424
423
429
427
426
430
434
435
431
428
425
415
383
293
46
53
89
170
265
335
368
384
405
422
423
410
407
414
417
408
392
369
312
203
33
40
68
106
155
228
292
322
329
340
353
349
335
336
348
345
333
309
238
32
41
41
58
128
215
250
238
228
247
261
248
236
244
252
243
214
28
24
30
78
140
169
157
142
157
177
174
161
162
163
148
200
261
290
288
273
253
224
167
223
289
349
372
361
345
332
315
291
285
299
290
232
178
245
310
370
410
421
414
408
399
390
385
383
382
371
338
180
246
311
380
428
439
440
449
453
445
437
445
452
440
424
419
400
131
228
294
352
418
456
453
447
462
467
463
458
470
477
464
444
441
440
153
264
342
391
437
467
471
464
460
461
468
476
480
473
455
438
433
445
442
74
168
292
389
433
450
467
482
480
466
460
473
483
478
461
453
462
469
474
471
74
171
312
418
456
453
460
480
489
485
481
483
472
460
455
474
508
514
498
477
417
80
186
336
444
474
464
467
485
493
496
496
491
467
451
463
494
515
496
479
484
447
100
210
358
465
496
489
487
490
487
483
482
483
470
466
481
499
496
462
457
498
490
345
112
209
339
442
487
492
491
487
475
464
461
465
466
473
485
493
483
461
464
506
498
351
97
181
291
395
452
463
462
471
475
473
470
468
468
473
479
481
479
467
472
498
471
325
128
80
158
264
374
442
447
441
459
481
491
488
486
486
487
486
482
481
473
475
488
447
307
127
65
135
237
349
428
455
458
468
477
473
460
463
480
486
476
471
482
488
487
483
441
309
136
20
47
108
190
281
370
441
476
480
467
446
428
433
457
463
450
445
467
486
487
482
438
302
34
77
135
206
300
394
452
464
457
452
452
455
457
457
454
453
460
465
466
459
397
245
27
48
93
160
245
324
386
420
436
453
473
477
462
457
465
468
462
449
443
408
301
21
61
119
171
217
284
356
397
410
420
429
427
420
421
425
422
416
406
338
199
8
35
66
81
105
179
279
343
344
328
337
356
351
332
333
344
345
319
239
25
36
44
61
114
193
251
258
239
244
265
265
251
249
255
245
204
34
54
72
88
108
128
141
146
150
157
171
172
166
154
138
218
268
285
278
265
249
232
177
248
314
357
373
370
363
354
332
304
297
308
287
223
199
275
334
378
410
427
424
417
409
400
382
380
396
393
335
188
282
355
395
421
443
453
447
442
443
446
446
443
438
431
417
385
140
257
351
402
434
457
465
460
460
462
465
470
476
476
469
461
470
476
74
184
316
392
421
451
476
474
464
469
481
483
474
474
484
481
474
472
484
466
95
221
352
419
438
454
476
481
480
481
484
484
479
474
470
466
461
449
462
487
128
241
367
438
454
457
470
487
494
487
481
484
484
479
468
458
469
475
481
499
471
61
146
260
376
446
465
462
474
490
495
491
489
489
485
478
470
483
511
515
500
494
464
75
165
282
400
466
479
475
486
495
491
492
503
505
486
470
480
507
523
505
483
491
478
364
101
185
307
426
491
499
494
498
498
485
485
498
505
487
478
488
507
511
484
468
499
511
411
104
188
310
416
473
487
490
496
495
482
479
485
489
487
488
494
499
500
486
478
504
519
425
232
80
177
292
378
430
456
464
473
478
482
488
488
487
488
495
498
495
491
482
479
501
504
407
221
52
145
260
356
421
452
452
450
468
488
498
494
489
492
504
503
490
485
480
480
493
490
401
223
35
107
223
338
418
455
459
462
476
489
485
466
466
483
495
482
470
485
497
484
483
481
408
233
21
32
82
182
294
372
420
455
480
488
479
460
444
449
470
474
454
445
480
500
484
479
478
390
37
68
136
231
310
370
423
461
474
467
462
465
473
476
474
463
461
476
480
475
483
455
322
34
44
81
164
257
330
375
411
439
451
464
483
490
483
481
486
491
485
472
476
467
384
218
19
30
97
192
263
299
340
392
429
444
451
458
460
460
463
467
466
465
465
417
287
22
21
49
107
158
199
251
330
395
411
398
403
420
416
399
399
414
427
411
329
193
34
38
54
84
124
177
246
315
345
334
338
355
353
335
333
346
347
309
216
40
44
69
100
125
149
183
217
230
236
248
259
263
258
247
235
198
51
71
75
72
75
93
113
130
145
169
175
159
144
131
207
258
280
267
238
216
208
174
249
314
356
368
358
343
333
323
314
297
269
227
198
281
358
406
420
421
421
421
417
410
393
388
397
382
328
205
297
380
429
442
439
444
449
452
454
452
447
448
462
460
423
363
160
270
377
437
449
449
454
459
456
455
463
471
473
473
472
465
464
462
102
198
331
428
455
453
462
476
473
457
457
474
481
482
481
480
476
487
513
487
126
252
386
451
455
457
476
484
480
474
480
491
487
474
480
498
497
485
497
502
76
168
302
417
460
462
463
475
484
493
499
501
496
486
476
481
489
494
476
477
503
472
108
214
328
421
463
468
468
476
490
508
512
498
491
492
496
487
479
494
496
493
509
497
136
251
353
426
461
473
475
484
496
504
501
494
492
495
503
500
499
515
523
512
508
486
382
155
273
377
443
471
481
487
496
497
487
486
499
504
497
494
503
519
528
517
500
499
487
402
165
281
389
459
488
492
495
497
489
479
486
505
514
501
492
498
515
526
513
497
499
500
441
292
159
278
389
453
477
483
487
489
487
482
492
509
515
504
497
497
506
516
513
496
501
511
466
321
132
268
385
435
451
466
476
480
479
483
499
511
506
499
501
506
507
503
496
495
506
520
469
313
114
100
240
364
424
446
462
468
470
476
489
501
501
491
491
506
510
501
491
489
492
503
516
473
316
110
74
187
321
412
450
463
469
476
484
491
493
484
478
488
501
494
483
498
509
488
476
492
470
318
19
56
148
274
380
429
446
466
484
492
485
477
471
476
490
493
473
467
495
508
480
462
477
438
23
52
118
222
329
394
424
445
466
474
470
472
478
488
493
492
480
477
490
489
474
480
475
373
40
72
145
254
353
406
419
430
448
459
465
477
483
485
487
490
494
493
482
484
494
442
288
24
31
67
158
276
359
383
392
415
438
451
454
457
460
464
471
480
485
485
489
466
368
203
31
40
86
172
258
308
337
375
419
438
432
436
444
444
436
442
458
470
463
403
275
39
57
65
92
144
206
258
309
366
402
405
412
421
420
404
403
410
419
397
305
167
63
61
83
128
173
211
255
295
316
328
340
349
349
342
336
331
291
185
38
50
74
95
112
131
154
178
200
226
250
253
246
236
226
181
72
69
76
98
129
147
143
136
131
123
200
252
278
277
254
224
202
232
293
342
364
353
327
309
299
287
264
220
182
188
266
331
379
413
428
420
399
389
390
384
368
344
312
287
204
292
368
426
452
453
454
454
451
449
449
450
448
450
442
417
371
185
293
383
446
477
474
458
457
467
471
475
477
478
489
500
494
480
453
136
239
355
441
473
471
465
465
467
468
472
481
485
486
489
493
487
489
510
471
99
172
281
397
467
472
454
464
485
481
467
467
489
495
484
486
492
487
490
524
517
115
213
334
432
472
468
461
476
494
489
477
483
502
501
488
495
516
518
497
505
517
434
69
151
270
382
448
468
476
481
485
489
497
501
502
503
503
502
509
527
534
509
496
511
478
98
202
317
403
448
472
483
487
488
495
515
518
499
491
505
520
518
511
525
527
513
512
498
388
112
236
351
421
458
475
485
486
490
507
515
509
489
485
503
525
519
507
515
526
520
516
494
412
115
250
374
444
469
478
487
492
498
496
490
486
487
495
499
505
512
517
519
520
520
514
489
423
287
113
247
370
445
470
478
487
492
490
482
480
487
500
508
504
501
504
515
527
527
520
503
485
446
346
105
233
360
438
464
473
485
488
483
480
485
502
516
521
510
499
501
511
522
526
516
502
493
471
378
214
89
211
357
443
458
464
482
487
484
481
485
505
523
515
499
495
503
511
506
503
509
514
516
489
370
179
67
185
338
439
459
461
476
487
486
482
482
497
506
498
491
496
506
504
497
497
507
515
522
498
370
158
49
144
288
405
451
456
467
481
490
489
490
495
494
491
494
502
501
497
505
513
501
480
489
487
371
156
9
31
111
239
361
430
449
460
477
493
494
492
492
494
497
500
503
492
492
507
513
483
456
466
456
330
19
82
193
312
399
443
460
468
476
480
481
485
492
498
501
500
496
492
502
497
481
477
476
413
250
18
52
124
230
338
421
455
450
448
461
470
475
481
484
486
487
490
494
500
495
493
501
476
356
15
29
61
135
240
353
427
439
433
442
452
459
460
457
458
462
471
484
499
496
492
487
431
280
23
44
76
145
248
344
396
411
417
434
448
450
449
451
454
460
477
484
482
480
451
350
47
66
100
148
219
286
338
374
411
436
443
447
454
458
457
455
447
452
450
383
237
54
72
86
118
172
235
289
335
364
380
394
407
417
416
404
396
404
378
266
32
43
63
92
131
170
199
223
246
268
301
326
329
323
329
330
271
144
59
79
96
104
115
139
179
206
211
209
218
212
151
49
61
85
99
97
94
90
229
254
271
263
229
192
216
297
342
356
352
336
314
287
259
236
218
190
254
313
362
400
414
404
385
376
364
346
319
299
275
263
203
291
352
385
410
436
456
450
432
426
426
418
407
396
385
374
178
296
380
424
446
458
469
476
474
460
458
469
480
480
477
472
468
443
138
263
377
441
469
482
487
480
478
479
480
484
489
496
512
513
506
508
505
425
106
207
329
422
465
473
476
483
484
480
483
492
501
499
494
504
510
500
505
534
493
148
263
369
444
472
467
458
475
496
490
482
490
510
511
491
492
504
496
494
530
525
387
78
191
318
410
454
468
472
473
489
501
493
483
490
512
516
500
506
527
524
500
511
529
440
124
253
374
438
452
463
488
502
502
497
494
489
488
501
514
520
529
548
552
528
509
519
474
309
174
308
405
442
453
474
497
500
497
504
514
505
483
482
508
530
530
529
543
541
515
505
488
394
191
331
417
451
473
492
496
486
490
513
525
506
478
478
502
521
513
503
510
518
515
507
492
434
296
67
192
333
431
473
487
490
489
490
495
503
505
491
479
483
498
506
507
505
503
503
513
509
488
439
340
61
187
331
433
474
479
478
485
487
487
488
489
490
489
495
502
507
511
513
515
520
526
508
472
443
378
249
57
180
323
424
463
467
477
488
482
479
485
494
503
507
507
505
505
507
511
514
520
524
504
475
455
395
258
49
158
307
423
468
466
476
498
494
487
486
492
506
519
511
495
492
503
506
497
496
511
512
499
472
385
226
123
276
415
475
472
471
491
501
494
487
484
493
504
503
493
494
501
501
492
494
512
515
504
480
386
213
95
237
380
456
463
460
472
490
494
491
490
494
498
498
498
502
500
497
500
510
509
485
477
477
394
211
11
65
192
334
424
448
453
469
488
494
494
494
496
497
499
499
498
497
498
506
506
490
461
461
463
374
6
39
137
278
385
433
458
481
486
483
486
488
491
494
496
495
493
495
499
505
502
488
478
475
444
319
26
82
196
319
403
452
471
463
461
476
484
489
490
490
487
487
486
495
505
506
496
496
488
413
241
19
45
115
224
327
405
448
457
457
461
467
473
477
475
468
468
476
494
509
502
487
489
468
347
33
68
133
221
317
395
440
451
445
444
455
461
460
452
459
484
498
497
478
476
476
409
239
30
50
74
135
214
294
355
396
419
438
452
455
454
459
471
486
482
458
453
471
440
305
31
40
76
125
180
237
298
355
395
414
414
423
438
455
455
435
424
441
439
342
177
13
32
61
95
134
181
229
261
282
302
325
361
388
388
381
395
409
352
214
31
52
66
81
101
118
136
157
193
235
271
283
286
302
293
215
58
68
84
111
140
149
150
143
126
192
224
220
191
276
309
327
343
331
300
272
254
235
212
204
299
380
415
412
396
372
358
342
321
302
288
270
256
191
277
338
382
414
435
432
409
394
401
396
372
356
357
350
340
170
286
378
415
416
424
442
452
445
441
450
449
436
432
434
435
428
409
131
252
375
444
454
444
455
474
482
474
468
473
487
492
495
496
491
493
477
102
205
334
432
469
473
479
496
501
490
478
477
488
501
511
525
524
511
517
526
442
167
291
399
455
464
466
482
506
507
487
478
489
512
516
507
515
523
511
515
545
496
97
224
353
434
461
461
460
471
497
510
496
483
494
525
527
501
500
512
503
500
535
525
383
136
283
404
456
461
464
475
487
501
509
498
483
490
515
519
505
510
525
520
498
515
537
447
225
86
202
355
449
464
450
466
497
512
509
507
496
482
475
493
507
518
530
548
549
523
511
523
477
313
109
257
398
458
453
454
482
508
504
499
508
510
490
470
475
498
520
525
530
544
536
507
493
480
402
244
119
270
397
447
458
482
506
501
483
488
512
525
502
476
477
494
504
497
499
510
506
495
485
484
449
339
120
269
391
453
483
505
507
493
485
496
509
513
500
483
484
491
496
498
498
494
490
497
498
480
451
379
245
118
272
403
466
491
499
490
482
485
493
503
503
498
486
487
501
514
518
514
503
506
518
502
469
442
392
275
113
272
408
464
477
480
488
485
480
488
499
504
500
492
494
503
516
521
512
503
507
518
503
471
450
394
270
126
86
245
390
460
471
474
488
503
497
492
495
499
504
507
504
494
499
509
505
492
491
505
504
485
457
392
262
126
62
203
360
457
479
473
482
503
506
496
492
493
498
504
503
500
503
505
496
488
494
509
504
484
461
397
272
127
47
167
330
442
477
470
470
486
494
492
492
494
498
498
501
505
506
497
491
494
506
508
486
470
467
414
271
112
35
126
281
409
458
456
461
483
492
490
491
494
496
493
492
491
488
488
497
501
499
491
472
467
475
413
24
78
209
355
432
447
462
490
491
484
485
490
493
491
488
483
479
487
500
503
495
490
480
478
470
378
24
46
130
274
393
444
459
466
463
468
483
492
497
496
495
494
491
490
496
502
505
495
488
488
450
307
28
73
185
316
401
430
438
453
467
473
476
484
494
495
486
487
490
496
507
503
485
487
485
395
205
15
48
108
200
296
366
414
451
464
451
444
457
475
473
461
470
498
506
501
478
474
491
450
290
37
57
93
177
274
357
404
425
434
444
455
460
450
454
472
495
490
460
449
478
476
365
31
36
92
174
258
309
349
391
425
439
431
430
448
467
468
446
430
448
466
399
240
20
46
88
145
190
230
272
301
323
345
369
405
428
426
415
424
440
399
272
21
41
63
87
105
121
138
165
209
252
293
332
344
343
350
336
255
138
46
68
93
120
148
188
203
196
183
158
98
31
45
71
78
67
219
240
266
297
294
274
252
234
211
166
271
352
381
389
395
383
353
329
316
300
279
253
241
226
291
363
425
452
443
407
368
356
350
344
338
332
323
312
141
252
350
401
422
441
453
429
387
368
385
394
384
376
386
385
377
370
120
230
346
427
447
432
435
446
432
417
433
464
467
449
449
464
462
453
433
100
199
322
423
472
467
449
461
479
470
458
470
494
501
500
507
512
505
505
498
389
170
284
389
454
475
477
482
502
510
485
459
461
489
507
513
528
532
513
518
538
455
125
248
364
435
457
457
465
492
521
518
481
452
463
503
525
520
525
530
512
514
545
497
310
165
308
416
460
460
456
461
480
509
519
493
461
468
509
531
513
511
517
509
502
533
521
381
90
220
367
456
473
467
472
482
487
505
518
506
476
469
495
508
500
503
519
515
496
513
533
452
239
140
288
428
481
468
459
482
507
506
505
512
507
479
456
466
485
502
515
530
535
514
503
518
482
331
167
335
453
475
453
461
493
509
498
493
506
510
483
452
452
477
505
512
523
536
527
497
485
478
412
268
180
338
435
452
458
488
511
500
485
486
504
512
499
473
463
473
487
495
503
515
505
484
471
475
453
366
227
186
340
429
457
483
516
514
492
489
502
506
508
506
494
483
479
485
495
503
500
491
485
483
470
453
397
285
196
357
452
477
496
515
504
485
489
506
510
506
496
488
487
495
511
518
514
501
500
509
495
471
447
397
280
138
189
365
467
480
480
495
497
483
483
501
512
505
495
487
489
498
517
523
511
497
500
510
495
476
457
398
266
135
151
332
450
475
464
475
492
498
495
498
499
500
502
502
495
492
501
512
503
490
486
496
494
481
464
404
291
174
114
287
423
471
468
473
487
499
504
496
490
496
504
507
502
501
510
508
494
486
493
501
490
472
460
418
329
202
94
254
401
470
478
477
482
493
496
489
488
498
506
501
498
507
511
500
488
492
504
504
483
470
468
435
327
172
19
73
204
359
451
469
466
477
491
491
483
487
498
498
491
488
485
482
484
499
502
495
487
477
474
484
439
299
45
131
281
407
452
452
469
495
488
478
484
491
491
485
482
477
472
484
503
499
484
482
479
478
478
409
245
30
74
192
341
440
460
458
464
466
472
484
492
494
493
494
495
497
496
493
487
487
488
482
479
458
344
25
41
115
256
388
441
433
429
452
474
477
473
483
493
496
498
502
500
488
492
494
484
482
483
417
251
23
66
155
263
350
391
420
453
466
448
436
456
478
479
471
480
496
498
494
484
476
492
466
329
44
71
124
222
326
400
433
435
430
438
450
459
452
455
467
488
487
467
455
473
483
401
215
24
36
54
126
231
327
367
383
406
431
443
434
436
451
466
469
454
436
444
464
423
286
46
76
131
199
244
273
300
324
347
370
396
429
448
445
432
428
437
410
306
163
47
55
81
108
127
140
158
197
252
299
339
371
380
368
361
342
272
160
44
55
87
127
158
188
227
237
218
201
173
110
39
42
60
88
92
77
65
203
242
255
236
218
205
241
309
339
353
370
375
358
325
299
271
244
214
206
269
347
407
428
430
431
420
394
357
339
336
328
312
294
234
322
373
406
440
462
452
404
353
333
333
336
343
349
344
336
338
191
310
402
438
437
449
459
426
367
334
352
382
389
391
393
389
386
382
190
301
389
441
453
447
457
458
421
390
412
460
478
470
475
480
473
470
460
348
160
285
387
441
467
471
464
478
487
459
434
461
504
514
502
513
530
519
523
531
419
124
246
361
428
460
476
487
488
504
511
477
442
447
486
505
504
522
539
519
520
551
477
260
194
329
419
451
457
463
477
494
515
517
477
429
428
482
521
524
531
538
513
508
544
505
317
108
248
384
454
467
466
467
469
480
508
523
488
434
424
478
528
527
522
528
517
506
530
516
382
166
147
303
426
475
476
476
489
490
483
503
525
512
455
423
458
498
501
500
518
523
505
511
521
448
263
201
363
465
485
469
474
503
515
500
498
520
515
469
420
427
467
494
498
514
526
519
504
508
478
358
177
86
242
399
477
474
456
471
502
513
498
489
501
512
478
424
413
455
501
513
513
525
526
501
489
482
427
293
93
258
402
456
453
460
488
505
498
494
488
489
501
493
455
428
443
482
507
511
515
510
494
481
477
452
378
259
97
266
407
456
457
484
516
509
494
498
504
494
497
506
492
464
449
472
505
509
505
496
490
481
467
447
401
313
97
278
428
481
476
493
518
507
488
495
515
511
501
498
496
480
476
491
505
507
502
503
505
487
469
454
403
290
161
92
269
432
494
482
480
497
497
484
490
510
517
502
489
486
487
487
497
504
502
500
503
504
489
483
475
411
274
153
110
65
230
401
483
478
464
475
486
488
494
501
498
494
496
503
493
483
488
501
500
494
490
491
488
487
481
424
318
216
144
47
190
367
466
475
465
477
486
492
496
493
481
493
513
511
493
489
504
506
493
488
491
494
485
472
464
435
367
257
141
159
337
450
476
474
486
489
489
490
488
487
504
514
501
490
493
507
504
490
491
502
498
481
468
469
450
370
226
96
24
118
279
413
462
466
477
489
490
487
485
492
503
501
492
488
487
483
486
503
507
498
484
479
479
485
453
340
18
64
191
344
432
450
457
483
499
485
478
489
495
492
485
487
482
477
488
508
499
482
480
483
480
475
421
287
30
106
255
390
454
461
468
478
478
478
487
494
494
484
487
496
505
504
492
476
476
485
484
473
452
363
205
18
55
165
318
429
451
435
442
470
483
480
478
480
481
484
497
513
502
475
473
488
489
478
472
426
295
8
30
91
202
317
383
405
427
461
471
451
441
457
474
477
480
488
489
487
492
493
481
481
462
360
194
23
49
87
169
274
369
424
445
443
434
439
451
461
466
461
468
482
491
486
469
467
471
411
255
29
40
86
177
286
369
398
408
423
438
441
436
445
455
464
471
470
455
444
451
420
306
34
67
109
170
241
281
306
327
345
363
383
409
438
453
453
442
428
425
406
317
178
60
76
105
131
150
165
186
229
281
328
364
389
389
372
354
335
279
175
55
63
78
113
155
187
223
248
246
222
204
179
124
49
64
82
97
95
80
73
231
293
327
329
308
295
280
259
224
185
232
314
387
420
421
425
435
424
384
344
326
311
291
257
219
298
360
405
445
458
453
447
443
422
377
341
341
356
347
325
319
176
300
396
430
429
438
460
453
408
351
324
320
323
333
342
340
337
340
162
263
368
435
454
442
449
463
433
365
314
320
362
393
399
394
378
385
394
308
151
277
374
419
441
454
461
479
476
428
373
375
427
475
491
496
492
472
483
495
376
102
237
370
437
448
458
475
480
499
503
457
411
425
484
515
510
521
537
523
531
557
453
218
176
323
424
453
462
482
495
492
502
514
482
433
427
473
501
497
513
539
520
517
556
495
283
120
262
395
455
459
467
487
489
485
498
514
486
428
412
463
514
520
529
541
516
504
542
513
331
107
164
323
433
470
469
475
487
480
476
498
520
489
416
384
448
520
534
529
536
526
509
532
515
384
179
60
206
366
456
479
476
485
504
497
482
500
526
506
419
368
419
496
513
501
520
534
524
516
506
437
283
113
101
265
414
475
481
474
485
512
518
500
498
523
518
444
370
390
470
506
495
503
526
532
515
496
468
377
223
138
317
446
481
469
461
473
499
516
505
494
501
516
471
385
370
444
515
520
502
516
530
514
495
481
431
318
176
151
338
454
467
452
462
483
494
498
505
493
485
502
489
424
378
415
492
523
510
504
509
505
492
478
446
377
283
155
345
460
470
456
479
506
498
494
502
501
486
493
507
474
420
411
462
507
502
496
497
495
484
466
440
399
332
236
157
348
468
486
471
487
509
500
490
497
509
503
497
501
488
459
439
460
487
496
495
505
501
481
465
453
409
311
199
152
338
462
491
477
479
491
490
487
494
511
513
497
485
488
480
463
459
474
493
507
509
500
483
479
481
423
298
186
143
123
303
444
490
479
473
479
488
489
493
496
493
492
496
504
490
469
462
475
492
501
495
488
482
483
482
432
338
247
185
86
273
430
487
476
472
486
488
490
489
483
474
493
519
512
485
475
488
496
486
483
488
490
480
468
456
433
382
291
184
59
234
405
475
471
472
491
488
477
482
485
488
505
519
498
479
480
497
499
488
486
496
492
477
463
458
446
390
272
143
75
30
163
345
447
457
455
480
491
480
483
490
500
504
500
492
485
485
480
485
503
509
502
488
475
473
476
452
371
234
7
84
253
398
443
440
462
499
506
489
486
493
497
492
488
496
490
479
485
507
508
490
484
485
478
467
424
321
7
36
154
322
424
449
457
486
505
491
479
486
496
489
480
482
494
505
501
488
476
480
490
486
470
448
379
248
12
77
215
366
442
446
445
466
484
486
483
483
481
469
467
490
511
497
468
466
488
491
472
457
430
333
175
6
30
109
239
354
404
417
438
468
475
458
454
467
472
476
481
487
484
480
490
495
478
461
444
377
242
19
48
106
213
324
399
433
447
451
445
449
459
472
479
469
469
481
499
499
477
457
451
405
280
30
41
111
218
324
385
410
427
442
448
442
446
452
456
460
476
488
472
448
440
408
309
42
69
126
195
263
301
333
355
368
377
390
414
436
449
455
449
432
421
402
316
178
59
92
125
150
170
189
221
259
298
337
372
390
385
368
350
333
286
184
44
58
63
80
102
139
173
203
239
256
244
223
206
185
136
62
76
102
110
95
85
80
228
217
213
216
287
352
386
384
364
350
338
323
298
258
216
178
234
306
376
436
460
455
450
457
449
414
381
368
364
340
295
265
157
272
365
419
447
468
474
462
449
447
435
395
352
343
359
350
331
326
142
247
363
440
457
445
448
466
464
423
369
336
325
320
322
325
323
328
337
295
140
243
346
424
458
461
450
458
473
458
390
320
307
348
387
400
389
374
395
416
320
232
360
434
449
452
459
471
493
499
452
372
334
378
453
498
510
495
472
497
528
415
181
163
321
434
464
456
464
481
491
513
523
470
387
363
434
508
526
533
537
518
527
564
477
252
243
392
462
464
468
494
505
493
503
525
499
426
394
449
507
506
511
533
517
511
547
497
303
96
175
330
444
473
464
478
505
502
481
486
514
503
440
399
449
513
518
518
535
523
511
544
519
350
127
69
230
380
460
475
472
483
498
492
476
491
520
503
411
359
423
513
534
524
538
536
524
539
521
398
206
53
94
269
413
466
479
479
486
501
499
486
501
528
503
396
324
392
500
527
505
519
539
534
522
502
436
309
163
142
329
453
478
480
477
485
504
515
504
502
527
517
420
325
366
483
525
500
497
528
540
521
491
459
394
268
132
191
381
478
479
466
470
478
493
513
512
499
508
522
459
348
339
448
533
524
493
507
532
522
493
473
432
340
219
207
399
484
469
452
467
485
487
499
510
497
490
513
488
387
334
401
506
534
500
488
507
505
491
476
438
372
300
219
209
402
486
474
458
481
500
493
493
502
496
485
501
505
441
367
378
463
514
493
477
488
493
482
466
434
392
341
269
217
399
481
477
473
491
499
490
489
495
498
496
498
501
471
416
395
436
481
490
491
501
498
478
465
449
409
330
239
163
215
387
468
474
476
488
488
486
491
496
508
509
496
486
481
458
427
423
452
489
513
514
496
476
470
473
428
328
230
183
183
369
468
480
476
484
489
495
500
499
499
499
496
498
501
486
454
434
452
489
508
498
485
476
468
464
429
356
279
222
136
346
474
490
473
481
498
501
495
489
479
481
504
523
510
483
468
474
485
484
482
483
485
474
460
438
418
385
314
224
156
92
297
451
482
463
473
492
485
472
477
485
490
508
521
495
470
475
494
497
484
485
489
485
472
455
440
430
397
312
201
122
47
212
394
469
455
453
477
481
473
484
502
503
502
497
491
484
482
476
481
494
511
506
488
469
462
460
443
390
290
175
3
117
316
447
457
439
469
506
509
493
492
494
493
490
491
501
490
474
475
498
513
505
492
482
473
460
425
349
234
6
56
213
383
451
448
463
505
519
494
476
481
489
486
481
485
493
491
486
485
485
491
495
485
466
450
400
289
18
106
260
395
446
445
455
480
487
481
482
483
480
463
464
484
499
488
470
472
489
488
462
444
437
369
222
6
34
127
265
377
420
429
447
469
475
465
466
472
476
479
483
486
485
484
489
490
470
449
432
390
281
16
46
121
249
364
423
440
449
458
455
457
465
486
490
476
468
484
502
498
471
451
445
406
300
31
46
131
252
347
390
416
443
458
449
446
455
463
454
457
477
491
474
448
437
406
313
186
43
61
128
201
266
312
355
379
391
390
402
419
433
445
454
451
437
424
401
311
175
39
50
93
132
163
187
218
255
290
316
344
373
387
383
371
356
337
287
185
59
64
70
93
130
160
182
210
244
256
246
233
214
187
138
58
61
83
113
118
102
93
83
224
268
279
275
272
266
252
212
223
273
325
378
411
416
399
376
365
363
347
306
254
207
200
288
370
417
448
460
458
452
448
437
420
404
399
389
360
315
281
208
315
403
447
468
480
482
464
447
439
437
415
375
359
349
335
317
314
293
201
317
410
455
466
463
472
485
484
451
404
369
351
328
318
313
308
315
329
280
201
319
414
462
471
467
468
476
490
483
433
355
315
329
360
382
384
386
417
444
345
150
168
309
418
465
475
470
474
478
494
508
480
391
315
328
405
468
497
497
485
519
557
451
220
235
386
462
467
466
476
485
487
507
529
487
378
308
368
479
532
540
533
508
516
556
487
279
86
149
314
443
475
461
471
498
504
491
502
530
512
416
345
404
502
527
517
518
506
503
532
496
323
116
87
241
393
475
479
467
481
508
506
486
486
516
518
443
367
413
505
519
503
518
527
529
548
525
381
167
29
118
300
427
472
473
473
480
497
499
485
490
522
516
417
332
391
504
526
505
520
540
534
540
527
431
259
102
149
338
452
469
476
477
478
493
503
491
505
535
514
390
296
366
497
529
504
515
537
529
514
499
458
354
214
93
196
391
482
479
479
481
479
492
509
505
505
532
521
410
297
345
483
535
503
498
527
534
514
485
461
410
309
185
238
429
498
478
468
480
485
491
503
509
501
515
528
449
316
315
445
535
521
490
505
528
513
483
462
426
357
269
167
253
436
494
468
456
480
496
494
501
507
494
498
526
480
351
298
390
509
533
487
480
504
497
476
461
425
373
321
253
257
434
493
475
472
494
504
496
496
496
482
481
510
502
413
322
347
463
520
489
470
485
488
477
463
432
385
343
286
203
270
436
485
475
485
502
496
483
487
488
485
483
496
501
453
370
345
416
485
495
489
497
494
477
466
444
404
343
269
195
272
432
474
460
479
500
489
478
491
498
503
505
493
484
470
427
384
388
437
491
512
507
489
471
463
457
427
356
273
216
237
421
486
469
472
493
497
502
507
506
507
510
502
494
490
476
439
412
432
480
504
492
476
466
454
444
422
373
311
258
225
179
398
499
485
467
484
504
509
508
490
488
494
513
520
503
485
477
472
474
479
479
476
474
465
447
424
406
386
337
268
211
130
343
473
478
460
473
487
481
475
481
489
494
511
516
491
471
481
497
497
482
482
482
478
464
447
430
418
398
345
258
177
129
2
73
257
427
479
463
459
473
469
468
489
505
502
497
494
486
479
477
476
478
486
503
502
482
461
453
450
433
398
331
233
138
20
161
365
477
473
454
479
502
499
495
493
490
484
482
491
496
482
463
465
486
506
503
487
473
463
453
423
366
277
168
80
0
86
265
422
467
458
477
508
510
485
474
477
479
479
483
489
487
475
471
479
486
491
488
475
458
449
413
319
194
1
38
141
295
409
448
450
458
475
477
476
481
483
480
469
471
484
485
478
472
476
484
480
453
435
438
394
262
16
54
148
284
389
430
437
450
464
470
469
471
477
481
483
484
482
482
482
482
480
463
444
427
397
304
163
19
55
142
275
391
440
448
451
459
452
448
467
490
493
472
469
480
490
480
459
453
452
415
316
175
35
57
149
276
362
396
422
449
456
439
443
459
466
454
455
470
472
455
440
439
409
323
205
46
59
132
201
263
318
370
395
397
404
415
427
437
445
450
442
431
423
394
301
175
33
45
87
126
170
204
246
281
312
333
357
376
386
384
379
364
335
275
174
49
61
67
84
112
149
170
189
219
246
254
252
246
222
177
128
55
61
86
116
119
112
100
82
214
275
316
328
329
321
306
285
247
197
150
223
294
326
353
389
423
437
422
391
374
374
366
331
283
238
204
157
246
341
412
437
440
443
448
445
435
423
413
412
409
392
365
328
295
156
265
360
424
458
468
475
478
468
448
435
441
437
406
372
346
321
298
291
266
148
268
374
437
458
467
480
496
505
502
478
441
412
384
347
320
306
296
300
313
270
261
379
453
478
477
481
492
499
503
503
472
405
345
318
319
345
377
400
439
466
377
188
221
364
447
475
486
487
489
483
490
504
495
424
333
302
343
402
455
488
505
548
585
487
262
68
128
298
424
464
462
471
489
489
481
492
518
497
394
289
308
417
501
532
528
505
518
557
499
305
99
72
215
378
470
475
460
472
492
495
488
494
523
518
413
305
337
462
530
526
510
495
502
530
506
355
144
18
130
311
447
495
483
469
478
494
500
493
494
519
524
432
317
351
474
519
496
496
523
539
552
538
429
231
72
178
369
468
475
470
473
476
490
502
494
496
524
528
418
298
344
478
520
492
502
533
537
532
528
477
336
167
54
221
405
479
465
470
473
470
487
504
497
499
537
530
405
283
332
473
526
501
505
529
516
497
493
482
416
276
133
259
448
499
474
476
487
479
489
503
498
498
533
532
419
284
315
458
527
509
502
523
523
505
486
471
435
350
237
128
80
285
465
505
476
476
495
495
491
499
499
493
515
532
438
291
284
419
519
516
491
505
527
512
480
454
424
374
313
219
90
297
457
491
466
472
499
509
499
499
500
488
497
522
465
325
266
365
498
525
484
481
507
494
468
452
419
378
340
280
187
95
302
457
493
481
489
509
507
499
502
500
477
477
510
501
395
286
312
451
528
498
476
491
489
472
461
427
384
342
294
216
99
317
468
491
480
500
517
496
481
493
493
476
474
493
507
447
337
299
387
487
506
495
491
488
485
473
442
398
352
290
218
98
324
475
488
459
486
510
491
475
491
495
497
496
488
483
465
406
346
351
418
482
501
488
477
473
466
448
418
370
310
250
205
284
466
503
467
470
493
495
499
506
506
508
513
498
484
482
467
426
390
405
457
481
470
464
458
450
434
418
386
339
290
256
217
430
508
481
467
482
494
503
507
495
494
503
514
509
498
491
486
472
464
470
470
463
461
455
445
426
404
388
354
306
259
226
162
373
481
474
465
479
478
476
479
485
492
497
511
510
487
480
494
505
500
484
480
476
469
459
448
436
416
395
365
307
236
188
6
104
296
445
482
474
477
478
465
467
492
508
502
493
489
481
475
478
484
484
485
490
490
474
458
453
447
428
399
357
284
189
119
46
207
398
489
485
474
490
493
486
492
499
489
477
478
483
484
476
471
473
481
489
484
473
465
458
447
420
373
312
218
119
62
13
122
301
440
475
473
486
497
488
476
479
480
477
476
483
488
484
476
474
477
478
475
471
464
454
444
412
336
237
140
70
11
66
175
324
421
457
455
456
464
469
476
484
485
481
478
481
484
481
475
470
470
472
468
445
430
432
398
290
160
31
84
185
312
404
437
441
451
462
469
471
475
480
483
483
482
477
475
472
472
472
465
444
423
397
321
192
36
80
174
298
405
447
452
453
456
446
442
460
481
484
469
465
467
468
461
453
459
458
418
327
197
21
38
75
170
296
375
403
426
447
446
430
435
453
461
453
453
454
447
434
434
439
408
329
222
46
74
149
207
264
322
380
403
403
411
423
435
441
445
441
427
419
415
378
285
176
39
54
82
116
173
229
272
298
328
350
371
383
384
382
379
362
321
251
155
46
54
75
103
134
158
177
199
233
250
252
252
249
217
159
111
62
54
61
91
119
120
114
103
76
222
229
265
319
356
368
374
366
342
314
284
242
197
166
198
288
349
369
387
409
437
448
438
411
385
376
368
343
310
275
241
215
305
386
430
440
435
439
445
443
432
422
418
412
402
392
371
343
306
261
219
325
400
439
458
457
466
475
473
453
439
451
456
429
389
354
322
288
271
243
207
332
417
451
461
471
490
505
513
510
491
470
451
421
371
331
308
287
281
295
268
174
171
319
419
468
478
478
493
511
515
505
505
495
451
390
330
297
312
355
394
438
473
410
239
273
400
457
473
487
494
495
494
489
493
494
460
381
317
301
332
397
463
509
568
607
522
306
99
180
344
442
460
461
481
492
487
476
479
499
503
435
322
280
339
432
501
523
516
536
574
523
339
125
108
274
420
478
474
469
479
487
488
488
489
507
520
437
305
278
382
490
527
515
499
508
540
530
405
197
44
173
369
482
502
487
480
481
485
493
495
492
513
524
431
292
286
410
499
499
490
513
537
551
554
484
309
130
51
234
422
494
477
472
477
477
484
497
495
491
519
531
424
277
288
427
504
488
487
517
528
518
522
510
411
238
93
95
291
454
487
457
462
470
470
485
507
493
488
525
537
425
277
287
426
508
504
501
517
509
486
484
496
457
336
181
74
109
322
483
496
461
473
488
480
485
502
491
487
521
537
430
279
271
400
503
516
505
514
520
508
489
474
444
380
285
171
117
335
488
497
464
481
510
502
484
485
488
487
511
521
433
280
247
369
491
514
491
496
521
519
486
452
420
388
346
257
142
128
346
477
486
466
484
512
508
489
491
498
487
494
508
450
315
242
323
468
520
486
479
504
499
471
448
420
386
355
290
197
135
356
480
493
483
502
513
500
494
511
510
484
476
507
499
395
269
275
418
521
510
488
497
493
476
463
428
389
350
297
219
135
364
495
498
483
505
517
492
484
506
503
479
469
493
516
459
334
271
352
470
511
501
488
487
489
479
439
397
362
310
237
170
128
362
505
499
464
485
510
488
476
490
489
482
482
480
488
477
411
332
320
388
458
479
467
467
476
471
441
410
381
333
275
227
319
491
512
470
475
494
485
487
498
492
491
494
485
476
479
468
422
373
378
423
450
448
448
458
450
430
412
390
355
311
279
239
248
448
508
481
473
487
482
486
498
491
489
494
501
495
491
491
485
465
453
458
459
453
451
452
449
429
406
386
361
329
297
270
186
394
482
475
475
489
480
472
478
488
490
495
504
503
487
482
494
504
498
489
482
473
464
459
453
444
415
391
370
334
291
247
205
7
129
330
459
482
481
493
488
471
474
492
505
496
491
487
473
469
479
492
490
486
483
478
468
457
457
452
429
399
368
318
244
176
64
245
417
486
485
485
493
484
478
491
503
490
475
474
475
475
475
482
487
483
474
465
460
460
459
448
419
381
338
264
167
92
23
148
321
444
474
476
484
484
475
477
486
485
480
478
482
486
484
486
486
476
463
450
455
457
455
440
402
344
278
195
107
45
15
77
204
349
438
466
460
455
461
471
480
490
492
488
484
482
484
483
474
463
459
460
460
441
429
424
392
309
205
40
114
226
349
423
444
444
455
467
472
475
480
484
482
478
474
469
462
459
464
470
466
440
415
394
336
227
53
110
208
318
410
446
452
453
453
445
448
456
470
471
463
457
455
455
455
457
462
447
405
332
225
24
45
90
190
305
378
404
421
442
445
432
437
447
453
450
448
442
434
428
436
433
395
322
231
40
91
165
217
264
323
382
409
411
419
429
438
440
440
429
413
411
406
359
266
175
47
65
78
111
176
243
285
309
336
365
382
384
377
370
364
345
300
225
138
35
45
77
117
141
160
178
212
245
253
247
243
236
196
135
95
55
53
67
102
121
118
110
98
215
244
266
273
261
231
208
274
280
303
349
382
396
405
400
377
350
320
288
243
206
173
264
340
379
398
419
439
451
455
451
433
406
386
369
352
330
301
267
221
280
365
412
431
438
446
454
456
449
441
439
430
409
390
386
383
356
309
252
284
377
430
450
454
448
458
477
481
462
451
464
467
437
397
370
338
295
266
232
178
273
380
438
458
469
479
488
497
506
505
494
483
475
447
397
352
318
281
261
281
280
202
232
369
443
466
474
482
500
518
516
497
493
497
482
436
366
310
298
320
350
400
456
436
296
118
167
328
432
464
472
483
495
499
504
498
484
487
483
435
364
306
296
342
411
478
550
602
548
362
146
85
238
385
453
464
473
488
493
493
488
484
488
506
479
387
302
289
352
443
502
525
550
581
544
390
183
44
150
327
443
475
473
483
491
489
490
493
490
503
526
479
353
263
300
412
499
524
518
521
544
546
457
274
104
212
411
496
495
485
493
489
484
491
499
497
507
525
455
311
251
331
445
493
499
511
528
544
562
528
388
201
82
84
277
451
501
478
477
485
482
483
496
495
486
507
523
433
286
248
355
462
488
483
504
517
509
517
525
461
308
151
138
342
477
484
453
464
476
475
488
512
492
475
505
526
442
290
243
352
467
504
498
503
510
496
482
489
472
381
246
128
156
375
496
483
450
472
491
480
482
499
490
477
504
525
445
296
236
328
461
519
506
500
516
524
500
471
445
400
328
224
122
162
385
500
481
455
482
512
494
468
473
486
491
503
507
436
299
229
307
447
512
494
480
508
525
507
464
424
399
363
278
172
176
397
499
482
461
490
512
496
473
484
503
502
498
498
451
334
239
280
418
502
487
473
491
499
483
460
430
402
362
287
199
177
403
501
490
477
497
507
487
484
518
526
503
489
505
504
413
280
253
371
488
506
493
495
492
481
464
434
401
365
303
223
155
168
397
507
495
476
498
506
486
487
517
510
483
478
502
525
480
361
278
326
433
492
499
488
484
489
478
436
400
373
326
253
193
152
382
510
497
464
484
503
485
482
491
477
466
471
478
495
492
440
357
319
361
428
460
458
462
477
472
435
406
385
343
285
247
212
118
338
495
508
472
481
498
482
479
486
476
470
474
475
478
485
477
433
379
369
403
431
440
450
458
451
428
406
386
354
313
289
257
274
459
506
482
481
494
478
477
490
485
475
480
490
492
485
482
475
461
452
454
455
453
452
453
447
428
403
382
362
341
320
295
275
214
416
491
478
481
497
489
480
485
487
485
489
497
498
484
480
486
496
492
488
483
474
465
461
458
444
413
387
373
357
329
295
256
6
146
359
475
483
477
493
496
482
481
492
500
494
487
480
471
468
479
487
487
483
480
476
469
462
462
456
433
402
373
338
287
232
180
72
266
432
481
473
476
486
478
477
491
505
488
471
470
472
474
479
487
493
485
471
458
455
462
462
451
424
389
353
295
209
130
92
25
159
336
443
467
468
474
474
473
481
491
485
481
483
485
485
486
493
497
482
458
441
444
457
458
438
397
351
309
236
140
60
37
9
79
216
363
450
472
464
462
469
478
483
490
497
497
485
480
482
486
476
460
454
458
453
439
428
418
386
325
244
158
83
33
120
253
377
442
452
450
463
472
474
476
485
491
478
471
468
464
456
450
462
474
463
430
404
391
352
263
148
55
130
231
331
405
436
447
449
455
452
457
463
466
463
458
451
448
451
463
465
454
426
387
333
250
146
21
47
94
190
299
371
398
416
439
453
447
446
449
452
448
443
439
437
442
443
424
375
307
230
138
33
92
164
222
268
324
382
414
423
428
436
439
435
427
416
407
410
400
341
248
166
47
66
78
113
180
248
288
312
341
370
382
375
361
348
338
319
276
205
123
25
43
77
117
137
155
178
216
244
244
233
224
212
168
113
44
52
77
107
114
108
101
194
239
276
296
302
293
271
246
218
273
315
319
335
367
395
411
421
419
403
381
356
324
277
236
201
158
324
376
393
414
444
460
462
460
456
446
424
402
380
358
338
310
272
222
216
338
411
426
427
441
463
473
468
458
454
454
442
413
389
383
387
359
304
239
187
219
333
409
446
458
456
450
461
479
483
469
462
471
464
435
410
393
363
312
276
238
180
195
327
408
444
462
480
488
482
484
492
496
494
488
484
460
421
384
342
281
250
276
298
233
111
299
408
449
461
474
487
499
509
505
489
482
495
494
469
419
357
313
293
289
332
412
447
354
172
82
231
382
457
470
474
485
489
496
510
504
488
482
486
468
421
359
309
302
342
408
486
557
558
434
225
58
133
299
423
465
473
480
488
495
502
507
499
492
501
499
442
356
296
303
368
451
510
543
564
552
452
274
109
202
378
458
464
467
484
493
496
504
509
504
502
524
509
418
302
263
329
432
507
538
538
540
543
498
364
193
73
71
260
441
494
476
478
491
494
489
497
506
506
509
521
488
374
269
272
365
453
498
520
531
538
555
549
454
287
134
112
315
466
497
477
482
489
488
486
499
499
491
501
514
456
332
245
283
391
464
484
498
511
512
518
527
487
372
230
121
171
376
485
481
459
477
483
481
493
511
492
470
491
511
461
326
230
269
399
485
497
496
508
505
489
482
467
415
320
214
197
414
502
473
455
478
490
480
479
496
490
475
493
512
464
339
231
258
396
502
510
492
505
527
517
479
442
415
367
285
188
209
426
507
475
459
486
506
483
461
472
493
502
507
501
454
350
249
260
382
489
500
477
487
521
527
489
440
409
371
297
208
222
440
511
478
463
491
508
484
469
488
513
517
505
495
467
381
276
257
353
458
485
472
478
494
495
480
448
416
368
286
206
216
438
510
480
465
491
498
481
485
522
534
513
498
502
505
440
323
265
327
425
472
484
491
488
482
467
441
415
377
310
237
183
187
412
504
483
466
488
497
480
487
516
508
487
484
501
518
491
407
328
329
386
443
474
483
479
483
471
437
405
384
342
276
228
201
162
382
498
486
465
485
499
482
483
487
472
461
469
481
495
501
472
407
355
356
400
438
454
462
473
467
434
407
389
350
294
264
242
122
341
489
501
476
487
501
483
478
484
473
459
463
476
483
486
480
452
413
391
402
428
445
456
457
448
425
407
386
348
305
294
271
252
292
469
506
481
485
499
486
483
492
484
469
474
486
494
484
475
470
466
460
457
458
462
459
454
444
422
402
383
365
346
329
308
297
238
435
504
480
479
498
498
494
494
486
481
486
494
492
478
472
478
486
484
481
483
480
471
462
453
437
409
389
383
375
352
327
298
245
7
159
379
491
488
470
487
493
491
490
496
499
492
481
474
467
472
476
475
473
475
479
479
474
467
462
454
435
408
380
350
316
278
231
73
277
443
478
459
460
470
471
475
495
507
487
464
465
476
481
479
477
480
482
473
463
460
463
462
452
428
398
359
305
242
180
131
24
167
346
438
452
449
461
467
472
483
491
483
478
482
489
490
488
488
490
483
464
453
447
457
457
435
396
360
325
261
170
93
56
6
80
221
360
444
470
472
469
476
480
481
485
492
497
484
476
479
484
478
463
454
460
451
436
426
415
387
341
273
182
94
44
26
109
246
379
452
464
457
466
473
472
472
484
490
475
460
462
464
458
450
462
471
451
418
399
394
366
291
180
43
124
231
332
400
429
440
448
454
457
464
469
466
460
454
449
448
454
466
462
438
408
378
337
265
171
21
45
91
178
284
361
395
413
438
459
463
457
455
453
447
440
439
445
455
444
409
357
296
225
138
27
81
154
222
273
325
378
414
427
433
439
439
429
417
407
400
406
387
321
231
155
108
40
61
82
121
182
243
282
308
338
366
373
359
336
320
306
288
250
182
110
24
45
74
105
130
153
177
213
224
220
208
197
181
139
91
45
59
82
94
93
86
215
228
267
300
314
322
317
296
272
246
199
305
343
352
363
383
403
416
423
421
411
395
375
344
298
255
220
180
277
370
401
407
425
453
464
464
459
451
441
431
419
394
361
334
305
266
220
182
266
381
437
436
432
448
475
483
472
463
458
454
443
422
399
385
379
350
295
234
194
269
373
427
449
463
468
467
473
481
481
475
471
468
451
429
420
416
386
337
295
259
198
130
246
374
427
439
460
491
499
484
476
485
492
495
494
484
459
435
415
377
306
260
280
310
263
151
208
356
438
451
455
478
493
493
492
488
483
487
498
500
491
460
415
353
292
254
271
354
431
399
245
78
113
285
422
471
473
478
489
484
487
503
506
491
486
484
478
469
426
358
298
286
330
401
484
544
502
323
115
176
352
451
470
475
485
486
492
510
518
511
497
493
491
466
421
356
300
304
375
460
507
531
549
511
372
191
70
81
262
426
469
454
461
481
487
498
521
525
512
504
513
513
464
374
292
283
349
450
529
550
538
531
518
438
286
132
117
323
470
489
461
461
487
492
494
506
516
519
515
515
506
443
332
261
292
379
464
524
545
540
540
544
497
369
209
93
151
358
479
490
471
477
492
492
494
506
508
506
507
509
483
398
284
236
300
400
467
501
515
513
517
525
502
425
314
202
199
404
492
481
471
484
491
487
498
510
494
478
490
502
478
381
254
215
308
430
486
500
504
502
495
487
468
438
384
303
205
232
438
505
480
471
486
492
481
482
492
486
483
495
505
483
394
266
220
317
450
503
496
493
509
522
497
453
425
400
343
257
248
452
509
480
472
492
498
483
470
481
496
513
519
506
479
412
304
244
310
434
499
488
473
500
531
519
467
420
382
324
249
256
465
514
478
470
494
503
487
483
502
514
521
514
501
484
433
342
269
295
390
468
485
476
481
494
496
468
428
375
301
234
199
241
454
509
474
465
491
498
486
492
521
523
507
496
498
495
464
386
316
307
354
416
465
488
487
475
463
447
424
384
325
264
224
203
417
498
473
465
489
495
476
480
501
497
486
489
494
498
488
452
400
359
349
376
431
475
482
474
460
438
416
394
356
301
262
238
167
379
487
486
473
490
497
478
473
482
476
474
482
490
493
494
488
460
414
379
377
411
451
467
469
461
438
417
397
351
297
276
265
124
341
487
497
476
491
503
488
481
491
486
473
477
489
495
489
476
465
452
431
415
426
453
464
459
445
429
416
394
347
302
291
281
273
300
477
502
475
480
501
499
497
499
489
474
477
493
498
486
466
465
479
475
459
461
471
469
453
436
421
407
392
374
354
336
317
314
327
251
446
510
482
475
496
502
502
498
485
480
488
496
489
472
467
475
484
478
474
479
485
476
461
448
431
412
397
400
391
366
341
326
296
17
165
382
497
494
470
478
484
486
487
494
499
492
480
469
467
474
473
466
462
468
482
483
477
469
460
448
432
414
391
363
336
310
273
207
73
279
447
481
456
448
456
460
469
494
509
487
463
467
483
488
474
457
462
478
480
468
465
469
460
445
427
405
365
316
272
229
178
112
25
178
354
435
440
437
453
462
470
483
493
483
475
481
495
497
481
475
476
480
469
459
456
458
450
426
396
370
336
274
203
136
90
51
10
93
223
348
428
465
476
473
471
476
478
483
485
488
480
473
474
485
481
468
460
459
453
434
420
411
390
355
295
203
113
60
23
98
226
365
452
469
457
460
469
469
468
476
482
468
454
457
470
465
452
458
459
438
411
402
398
372
308
206
41
30
110
222
329
396
424
436
447
453
458
466
472
467
458
452
450
450
451
460
451
426
402
382
341
269
181
27
56
89
171
274
356
393
412
439
461
467
461
457
454
449
442
439
446
451
434
396
348
294
218
133
33
75
149
221
275
323
375
411
424
428
433
436
430
416
403
392
390
365
297
212
143
100
38
62
90
127
181
234
275
303
328
354
357
347
321
295
277
255
218
157
33
51
69
93
124
154
180
197
200
191
177
165
149
113
52
67
78
78
67
260
268
289
309
327
342
338
310
288
267
228
168
271
339
368
376
387
401
411
415
415
415
409
395
378
352
314
274
237
200
164
320
404
426
426
436
451
460
460
455
436
427
425
431
410
367
331
302
269
230
210
320
417
453
447
445
459
479
481
473
463
455
447
442
435
418
393
370
341
296
248
226
216
324
415
443
447
467
484
488
489
489
483
476
473
464
444
429
431
433
407
360
321
285
237
177
300
423
452
443
460
499
510
491
482
489
495
498
497
482
452
440
441
417
357
299
290
306
286
208
117
248
399
464
460
458
484
496
489
476
478
488
499
507
505
496
477
450
399
332
275
258
305
386
413
319
152
138
326
446
473
471
484
493
486
479
486
495
499
497
489
481
490
474
411
321
273
285
331
410
506
537
417
204
55
217
396
468
469
476
488
483
491
510
514
510
502
496
482
469
465
426
345
283
305
383
451
498
543
550
455
283
138
110
316
464
480
453
463
480
485
498
524
525
511
503
500
499
486
440
362
294
288
367
472
535
542
531
522
480
364
212
94
172
382
495
484
456
466
486
489
494
510
517
518
512
506
508
489
409
305
258
299
397
498
551
549
532
528
509
429
296
167
208
412
493
480
468
483
496
495
499
508
512
513
510
504
499
457
353
246
233
314
419
498
522
513
511
521
508
462
386
289
192
237
437
499
483
478
489
492
495
503
508
495
487
493
501
494
441
316
216
235
344
447
500
502
489
490
493
478
453
425
369
278
259
457
508
487
483
488
488
484
487
489
481
487
504
505
493
441
329
233
253
366
465
497
489
489
509
507
469
433
416
383
310
275
469
511
487
486
495
494
484
482
484
487
511
529
512
490
451
367
271
261
358
465
499
478
480
517
528
485
431
399
356
294
236
278
477
513
481
482
498
503
500
501
504
506
512
521
508
488
463
405
315
271
326
431
491
484
471
484
499
482
440
394
334
277
244
252
463
509
472
470
496
501
495
499
513
502
490
491
488
483
472
444
385
323
308
358
436
484
486
468
459
454
437
397
343
296
269
241
214
425
500
480
474
496
496
473
472
487
486
484
487
485
478
478
482
461
406
342
323
380
453
482
473
454
446
431
404
361
316
287
265
176
384
492
496
485
498
499
471
463
479
486
491
494
493
488
485
488
484
462
410
368
383
430
462
468
462
444
430
407
360
305
286
283
267
127
346
485
495
475
489
504
492
484
498
500
494
492
496
504
495
473
465
474
462
430
423
443
460
456
445
433
425
405
355
309
302
306
301
302
472
493
466
474
502
504
504
504
497
482
482
495
505
493
470
467
486
483
458
456
470
469
450
430
419
414
403
383
364
349
334
333
350
248
436
506
484
474
493
497
498
496
482
480
487
493
488
474
470
482
493
480
465
475
488
479
454
441
427
414
406
411
401
374
345
338
325
25
161
365
493
503
479
473
473
472
478
488
498
490
485
474
470
471
474
471
468
473
480
482
475
467
456
442
428
420
407
380
350
325
300
244
73
269
441
485
462
445
448
453
465
489
501
488
472
476
490
489
467
449
461
478
473
460
461
471
459
438
422
411
381
340
305
273
223
141
28
184
357
434
437
436
455
464
470
480
493
486
475
484
497
497
477
462
467
476
465
453
454
457
444
419
398
381
352
298
236
182
128
70
16
105
228
342
418
460
476
471
463
470
477
483
482
478
473
471
474
482
478
469
463
456
445
426
413
410
396
364
309
223
132
77
62
29
95
216
352
443
463
450
449
459
465
466
472
474
461
455
456
470
466
457
456
452
427
407
403
400
370
310
218
45
32
109
217
326
393
420
431
442
450
457
465
469
464
455
450
447
445
443
448
438
418
405
387
337
257
179
64
96
178
277
353
386
410
437
460
464
455
450
449
448
445
440
433
431
413
382
343
288
207
120
50
86
155
220
265
312
369
407
419
418
420
427
430
421
402
380
360
329
268
192
130
89
44
69
94
126
171
223
267
298
320
336
341
331
311
280
247
220
179
129
58
62
84
115
157
178
186
180
166
149
136
122
92
62
74
74
63
279
289
294
302
315
342
365
359
323
298
289
260
202
152
318
376
384
389
403
415
419
418
408
410
408
395
377
357
328
295
266
234
200
242
360
430
443
440
443
451
456
457
449
425
408
419
434
420
377
338
312
288
261
252
263
244
374
448
459
452
454
466
475
479
472
461
450
442
440
447
434
404
372
340
309
280
269
267
213
373
453
459
449
468
491
496
498
499
485
475
473
467
447
436
441
438
414
375
343
314
280
233
166
348
462
476
450
462
499
512
495
492
497
498
497
495
479
450
445
454
448
405
347
309
299
294
257
174
112
288
428
478
468
466
488
498
485
469
473
489
505
510
507
494
475
463
436
388
335
288
282
327
388
369
239
91
171
364
459
463
468
489
498
487
475
473
485
501
510
501
488
491
490
447
368
306
286
299
354
447
523
482
316
143
65
254
430
477
461
471
490
484
492
506
506
505
507
505
488
472
479
467
403
314
279
313
382
459
527
559
512
383
235
122
138
351
485
489
465
477
493
484
493
517
515
506
505
500
491
488
480
431
353
288
298
379
476
535
542
525
496
426
307
176
214
424
505
480
468
487
499
487
489
502
508
509
506
501
504
506
467
378
290
263
320
428
516
550
540
522
504
461
377
267
172
262
456
499
472
475
493
498
492
498
509
510
507
506
502
506
496
424
308
231
250
350
459
511
514
514
522
511
479
436
369
276
278
471
503
476
478
490
491
492
506
510
493
483
490
500
504
481
390
270
214
264
376
474
506
491
487
497
485
460
440
400
329
285
477
510
481
481
485
484
485
488
487
475
480
499
502
497
471
393
288
239
285
383
469
497
494
497
492
466
436
418
391
336
272
291
478
513
484
485
490
488
486
484
480
477
503
529
517
492
468
417
329
267
295
389
468
487
484
498
509
481
437
414
386
330
276
289
482
514
482
483
497
499
501
502
502
491
500
521
514
488
473
446
378
300
294
373
457
481
471
476
490
480
448
412
370
326
285
255
259
469
510
476
477
498
500
495
500
506
490
482
488
487
479
476
475
440
368
310
319
390
458
481
470
464
460
446
411
366
326
299
276
223
435
505
487
484
500
496
470
471
487
487
486
487
481
471
475
487
484
443
367
314
340
417
474
481
463
456
445
417
369
324
303
289
270
186
393
496
495
485
499
498
471
464
484
499
505
507
493
485
479
477
477
475
442
389
369
400
447
474
473
455
445
425
374
320
299
303
296
133
350
477
483
461
482
502
492
485
500
506
504
499
499
506
499
472
454
472
478
449
422
426
447
459
454
438
430
415
375
333
327
336
333
341
298
452
473
454
467
499
501
500
501
496
483
481
491
505
502
480
471
481
476
453
450
466
464
447
430
422
414
403
387
374
370
359
350
361
232
412
489
482
476
486
487
487
486
480
479
485
490
486
478
477
492
496
476
457
473
490
479
445
433
424
416
409
410
398
377
350
345
336
272
25
145
340
479
503
482
470
465
463
469
479
487
488
488
485
474
471
481
483
481
481
480
476
467
460
450
438
427
425
418
392
359
335
318
267
66
249
425
483
466
446
452
460
470
482
490
483
483
494
494
487
467
462
476
483
462
441
452
472
463
434
419
419
405
373
339
309
260
168
27
170
346
436
444
441
463
475
478
481
485
485
485
489
495
493
473
462
470
472
452
437
448
457
444
424
406
394
373
330
276
216
155
83
14
96
227
349
424
461
473
471
462
466
478
486
483
475
471
472
475
476
474
468
461
452
438
417
410
417
409
373
318
239
151
88
67
31
102
223
351
436
454
442
438
449
460
470
473
469
463
460
461
463
461
456
461
451
422
402
400
400
368
303
218
124
49
40
116
221
322
389
417
425
435
447
459
465
465
461
455
449
444
440
438
442
432
417
405
378
319
237
169
65
106
188
284
347
375
402
434
459
461
449
439
440
443
445
438
424
409
392
369
334
271
182
98
59
105
167
208
243
292
355
399
413
409
406
409
419
419
397
358
326
291
239
176
115
54
72
85
111
152
204
251
287
310
321
320
312
295
263
224
183
144
102
54
60
73
102
143
171
175
166
145
131
116
100
74
292
301
307
316
334
365
388
378
343
318
307
284
239
195
368
404
395
397
411
423
430
423
413
415
415
402
384
367
345
319
299
277
239
296
400
449
451
447
448
452
456
457
449
423
414
421
434
426
394
359
334
316
299
293
297
295
416
467
460
454
460
467
474
479
473
463
454
448
449
454
446
418
382
352
331
315
310
307
249
401
472
467
457
470
487
490
497
505
491
479
475
469
458
450
450
438
412
385
366
346
318
277
216
220
377
472
482
462
470
494
502
492
494
499
496
492
488
477
455
456
466
462
432
387
344
314
300
283
225
136
141
330
448
478
474
482
493
493
483
471
477
487
496
501
500
490
474
473
461
438
400
344
294
292
346
379
311
175
216
401
469
457
466
495
500
490
479
477
485
501
511
506
495
491
487
467
417
365
326
305
319
381
469
502
422
267
129
85
290
458
488
464
470
495
491
499
505
505
507
515
516
500
484
483
478
448
378
310
286
324
403
485
539
544
483
357
206
155
369
493
496
479
489
497
486
491
506
505
503
506
503
496
488
487
469
420
344
286
298
388
489
539
532
511
481
405
280
168
235
438
499
482
489
510
505
483
479
492
495
500
502
499
495
502
491
443
362
289
277
339
440
523
553
535
503
480
448
377
278
294
479
497
468
490
510
499
482
491
506
502
496
499
500
509
510
473
387
292
248
290
385
467
513
534
536
514
489
477
440
363
309
495
505
467
476
491
483
482
504
519
497
478
480
497
509
508
449
347
260
238
300
411
492
511
504
499
487
468
448
416
368
310
301
490
512
472
469
477
478
481
490
496
480
474
483
497
502
491
441
357
281
251
295
400
494
518
498
475
458
440
421
391
351
314
298
485
516
480
475
480
482
482
482
480
478
492
515
514
494
471
447
394
325
277
302
392
473
500
489
482
464
444
434
413
368
316
284
292
483
516
482
480
490
490
490
493
492
485
494
515
515
493
477
465
433
370
313
317
385
447
470
476
480
472
453
432
413
373
325
292
263
470
511
480
480
496
492
485
494
504
492
481
489
493
490
487
485
467
419
354
318
344
412
464
482
479
467
452
427
386
354
330
309
290
225
437
504
487
480
496
491
473
480
500
502
493
492
487
482
483
485
477
462
416
355
334
377
451
489
481
463
452
429
384
339
322
318
300
186
393
490
480
472
489
494
476
478
497
504
510
511
494
485
482
472
460
469
469
434
386
376
421
472
480
461
451
444
404
350
328
333
330
331
340
455
460
447
472
495
487
485
496
501
499
497
494
498
498
475
449
460
480
471
436
411
426
456
469
449
433
428
404
374
367
369
363
363
282
418
452
445
467
490
487
489
495
490
481
480
485
497
502
492
474
470
464
451
451
462
459
446
439
431
418
404
392
391
397
382
364
366
355
213
383
472
479
475
480
480
480
482
480
479
483
487
487
482
485
492
489
465
450
473
494
476
438
426
427
420
411
404
395
382
359
350
343
282
16
125
320
466
494
472
465
470
470
469
473
477
479
487
489
478
474
482
487
485
482
482
474
458
450
443
434
426
430
423
399
364
349
341
293
184
52
227
410
476
460
448
468
476
475
472
471
470
485
501
498
481
475
475
492
490
457
430
441
468
464
437
422
424
426
399
367
336
292
196
79
17
141
326
439
455
447
469
491
490
478
476
479
485
492
493
488
480
475
478
469
443
425
440
454
446
433
420
405
393
363
307
238
170
92
5
71
213
359
436
459
467
472
467
465
474
485
487
475
472
475
477
473
465
460
456
447
432
411
407
428
424
383
324
254
166
93
58
24
103
232
353
424
443
442
435
439
453
469
475
469
464
465
465
457
450
451
463
451
421
398
392
396
369
299
212
122
51
16
48
118
213
309
383
416
424
427
440
454
460
459
458
456
451
443
437
441
442
428
412
393
360
295
221
159
99
52
101
185
280
336
362
388
425
450
451
441
434
432
432
435
432
415
392
367
349
313
242
147
78
53
109
162
190
216
267
333
381
400
401
393
388
389
389
373
333
292
249
212
155
94
62
66
88
130
180
228
268
296
301
292
278
261
231
193
150
116
83
43
59
60
80
115
151
158
147
130
114
97
78
304
314
319
329
354
380
395
386
363
341
321
298
259
229
197
403
416
400
405
415
422
429
434
427
427
425
411
397
381
359
335
322
300
262
211
346
428
452
449
452
455
454
452
450
447
439
434
432
432
425
408
382
357
337
323
320
322
332
435
464
453
456
465
469
473
474
470
466
466
463
459
457
450
430
396
370
351
336
335
338
314
277
408
462
462
464
476
482
482
488
501
494
486
482
473
464
463
461
438
406
389
394
379
347
309
267
256
389
454
469
471
478
488
489
487
489
492
491
487
481
470
458
467
476
462
437
413
395
361
322
296
259
196
177
363
454
468
478
496
491
482
482
481
482
483
484
486
489
487
481
480
475
468
445
399
341
304
316
352
339
255
257
431
478
462
474
504
498
488
488
489
494
500
502
499
498
494
491
478
453
424
386
343
310
330
398
469
467
373
233
110
320
476
499
470
472
493
496
501
505
507
511
517
518
509
499
486
482
472
437
374
313
298
338
410
486
540
538
456
310
178
164
377
495
503
486
488
496
492
494
499
502
505
508
506
501
496
487
481
464
414
330
278
308
404
486
520
524
520
480
377
263
238
435
493
486
500
512
501
483
478
485
490
497
500
498
491
495
498
483
433
357
284
278
349
457
531
537
507
497
501
460
368
299
482
495
469
501
519
495
473
482
502
500
493
498
500
501
503
494
452
382
305
267
303
391
483
539
543
515
501
507
489
428
344
318
502
503
462
479
499
486
475
500
525
505
479
478
495
514
517
478
416
346
282
261
324
431
505
522
509
495
482
464
437
402
365
309
495
512
464
460
480
484
480
496
513
500
476
474
492
510
504
468
416
358
285
248
314
438
512
507
476
464
456
439
409
381
359
347
299
488
520
481
466
482
486
484
484
490
491
491
498
504
500
481
462
445
403
317
257
304
414
484
490
473
465
458
459
441
402
355
333
289
479
518
487
482
489
489
481
483
489
493
493
502
509
504
485
472
468
442
368
300
313
390
452
482
485
473
461
459
447
407
357
332
332
258
462
510
486
485
493
488
478
487
506
502
488
491
500
509
504
485
475
462
418
350
326
368
443
490
493
471
455
438
411
379
358
344
329
216
429
501
486
477
488
488
479
492
515
509
499
498
497
502
503
490
472
469
461
417
361
357
420
481
488
467
452
438
401
362
355
355
336
331
168
379
477
470
461
479
491
481
488
503
500
506
510
495
485
488
479
459
463
490
483
424
371
390
449
481
466
452
451
427
384
367
369
362
365
317
428
445
444
474
487
479
481
493
487
490
491
485
483
489
481
455
455
479
491
457
411
404
445
476
463
441
436
428
413
404
393
381
381
391
253
384
441
454
472
482
472
478
489
487
482
480
481
485
495
487
474
461
456
456
459
460
452
449
455
451
427
410
400
412
420
397
369
370
361
189
354
462
476
471
477
482
482
485
487
490
486
484
485
484
484
483
474
452
447
473
492
472
438
428
435
428
414
402
396
391
373
365
356
298
169
109
302
453
476
457
469
494
487
470
470
478
478
483
489
482
480
480
478
474
474
483
476
455
440
436
433
431
428
421
400
374
369
368
321
204
39
205
393
463
450
450
487
496
479
464
458
460
480
494
493
486
484
484
494
488
463
437
441
459
459
438
424
424
429
407
375
351
313
217
89
5
109
298
436
460
447
467
492
492
475
470
474
483
490
488
486
485
483
480
468
442
431
438
447
443
437
426
410
401
376
317
242
170
92
45
189
357
439
450
453
463
467
464
471
484
488
475
467
473
477
469
451
445
450
445
432
410
407
430
428
389
332
265
176
94
50
15
95
226
340
401
428
441
441
434
442
465
474
465
461
466
469
454
438
446
459
449
422
397
387
388
363
296
209
120
52
17
46
109
196
284
365
414
428
423
431
443
450
452
455
456
453
447
445
450
440
420
401
377
334
270
206
151
91
40
87
166
257
318
351
380
408
429
433
435
433
426
418
424
428
411
373
340
316
279
206
118
63
38
94
141
164
191
242
306
357
383
393
385
367
355
346
334
302
260
218
175
125
72
47
47
67
108
157
207
249
272
273
261
239
212
187
158
130
101
55
56
67
91
121
129
125
113
96
75
230
234
236
237
323
335
339
344
358
373
381
379
372
359
335
298
268
237
198
411
410
405
414
421
420
425
435
441
440
431
418
407
393
372
348
324
299
267
219
374
435
442
443
458
467
460
442
440
450
460
461
449
434
424
416
400
373
346
330
336
346
328
358
436
447
444
461
478
479
476
469
464
467
480
479
469
460
451
434
413
389
367
351
353
368
363
305
407
442
450
470
486
486
477
481
492
494
494
490
473
462
471
468
441
412
405
420
406
373
345
325
298
284
394
433
452
475
488
487
486
484
484
486
489
489
482
467
459
474
480
462
441
440
447
422
365
319
292
259
198
376
450
458
480
503
486
475
489
495
491
481
478
479
481
486
487
485
479
478
472
448
406
357
327
326
330
302
237
279
439
481
475
492
505
489
485
498
501
500
498
495
493
497
502
498
484
470
465
444
394
336
313
343
401
438
418
338
133
344
485
505
478
477
492
497
502
506
506
507
511
512
511
508
498
486
483
474
440
379
320
300
340
419
493
523
491
404
300
180
390
501
505
482
475
488
497
500
500
499
501
503
502
507
508
497
486
484
461
398
322
288
321
403
478
517
525
504
441
356
236
431
497
490
492
497
494
490
486
487
489
497
501
497
493
497
501
499
478
424
339
280
293
374
463
505
503
506
519
490
418
285
471
494
472
498
515
496
474
479
495
495
495
505
503
497
496
496
489
461
387
298
263
316
419
495
514
504
507
518
502
457
398
305
490
499
462
481
508
498
479
497
521
512
490
490
498
514
514
487
459
431
368
284
265
341
443
497
503
499
497
482
458
440
419
389
304
487
510
465
467
494
501
493
504
528
515
488
477
495
514
515
481
453
431
366
277
263
346
443
487
489
490
487
465
444
429
413
405
293
479
520
484
473
496
503
492
490
503
507
493
490
497
507
492
476
471
462
388
288
264
333
418
469
484
484
481
484
472
437
394
386
397
275
466
518
492
488
500
500
485
475
488
501
496
494
499
503
492
477
480
482
429
335
295
336
406
462
487
478
473
478
468
425
385
373
385
241
447
511
494
490
496
494
480
484
501
502
494
494
502
516
513
490
477
484
470
401
344
350
409
468
483
468
457
449
430
401
386
382
371
368
197
415
504
494
482
489
491
490
497
511
504
494
499
507
515
516
502
480
480
491
465
407
368
392
443
465
458
451
441
416
389
391
395
376
367
145
360
471
476
465
480
491
490
493
496
489
494
500
497
492
497
501
483
474
490
501
460
391
373
415
458
458
451
452
438
410
402
397
390
393
416
284
409
450
460
479
484
470
474
479
478
481
485
479
473
488
494
476
459
472
493
477
425
397
431
474
475
450
443
441
434
425
402
387
394
398
215
358
444
474
480
478
462
468
488
490
488
486
482
481
487
485
471
462
463
469
469
459
445
452
470
470
444
420
415
428
430
398
374
381
363
256
160
326
454
479
472
480
487
487
490
499
505
498
490
486
484
478
470
463
455
452
468
481
466
443
436
443
437
419
409
408
403
390
385
377
309
166
90
280
436
463
449
476
515
503
475
476
488
484
483
485
483
481
477
469
463
462
476
476
456
436
430
430
429
426
419
403
385
387
390
340
213
29
183
371
450
446
456
498
502
474
463
462
466
472
485
487
489
489
487
484
479
469
455
446
448
443
433
422
417
419
400
371
347
310
215
89
1
85
270
424
460
446
457
476
479
472
472
477
481
480
478
482
486
484
476
464
452
443
439
436
432
430
420
408
397
369
306
225
155
78
29
160
335
425
433
431
447
456
459
465
486
490
474
460
465
472
462
439
432
441
443
429
413
406
419
414
384
336
270
178
92
42
13
81
202
312
370
407
433
440
431
434
458
469
462
453
459
464
450
433
435
447
439
420
398
383
370
338
284
209
126
56
20
40
95
172
255
339
401
428
424
419
428
436
444
450
453
451
449
454
450
430
403
380
353
306
245
187
141
84
34
76
144
226
292
338
367
391
402
411
425
432
420
407
411
418
396
348
305
273
235
172
101
27
77
118
143
171
215
273
326
360
374
367
344
318
304
289
266
226
181
135
90
45
62
87
133
191
232
241
233
220
202
165
138
127
112
53
55
66
82
91
97
100
94
74
200
204
217
228
339
357
356
351
350
351
355
361
366
361
337
296
259
224
179
395
399
412
421
423
418
419
437
445
445
431
418
411
401
379
349
317
287
255
223
373
423
429
440
462
471
458
440
436
452
475
480
464
440
424
420
414
390
353
335
351
367
337
370
430
433
440
467
487
483
476
470
467
472
484
487
480
468
452
437
428
414
384
365
374
395
400
371
330
417
437
445
471
489
487
475
476
487
498
499
491
473
471
480
475
446
432
435
443
428
402
385
382
371
299
402
431
448
475
492
489
489
485
481
481
494
499
483
468
466
477
479
465
455
467
485
467
416
367
337
307
258
196
372
444
456
481
495
479
477
500
507
496
487
486
484
481
484
489
484
478
484
489
481
460
420
369
332
319
314
286
277
429
477
481
498
496
475
483
507
508
503
502
499
495
492
502
503
487
480
487
486
446
388
344
329
343
371
399
389
325
150
351
481
500
481
477
484
486
499
508
500
500
504
508
510
511
507
494
488
488
478
445
380
318
314
366
422
448
453
439
398
193
401
506
502
470
462
485
500
508
504
497
498
499
498
505
517
511
494
490
483
452
398
332
298
339
421
475
480
466
446
418
229
430
504
489
476
483
497
503
500
495
493
499
504
497
494
503
509
505
495
466
408
346
309
323
381
437
464
476
485
468
436
407
261
453
494
472
483
510
505
485
482
488
490
498
510
507
494
490
492
499
497
454
367
296
296
353
411
439
457
480
493
477
451
435
283
467
495
464
480
510
510
489
490
506
502
495
498
502
507
505
490
480
483
442
352
278
287
358
420
451
470
484
477
464
463
459
441
286
466
503
470
478
508
515
502
506
523
513
495
487
494
512
517
491
475
472
439
354
281
280
343
420
472
488
483
471
466
468
459
446
276
459
512
488
482
507
517
502
495
504
506
498
491
491
500
500
486
478
481
450
368
297
284
335
415
473
485
478
479
477
456
433
428
435
249
446
510
491
485
505
512
493
475
483
497
499
495
488
488
488
481
481
490
470
405
338
317
352
414
457
465
467
473
463
432
409
413
425
427
215
427
510
496
486
496
502
489
485
492
495
495
495
496
501
501
492
482
493
492
453
394
362
377
416
445
448
452
455
440
415
411
418
409
402
173
397
509
507
484
487
497
497
497
498
491
490
498
512
518
516
507
499
496
499
486
448
402
383
400
428
438
444
441
427
412
418
423
409
399
422
335
474
494
477
483
494
492
488
483
477
478
494
502
504
505
509
503
491
484
489
479
432
387
391
428
444
446
444
435
425
424
414
406
418
424
247
403
468
479
484
484
469
470
474
473
476
480
481
482
489
500
492
472
468
480
482
448
415
424
460
471
454
443
441
436
426
400
390
407
395
291
175
339
454
491
487
476
462
467
486
491
492
488
484
484
485
479
472
468
476
479
471
457
446
453
471
474
452
431
425
432
425
396
383
392
353
217
124
299
444
485
477
482
488
486
486
502
513
500
492
488
482
472
466
467
469
465
464
465
456
447
443
447
440
428
421
419
414
404
401
387
301
142
69
244
409
459
454
481
517
503
476
481
499
487
482
481
480
480
478
470
460
457
468
471
456
434
425
429
426
423
419
408
395
394
385
325
198
157
342
437
452
465
497
495
470
469
474
474
474
476
481
489
492
485
477
472
476
470
451
437
429
421
416
413
411
391
360
323
274
183
73
71
239
397
456
451
451
459
465
468
476
484
484
474
470
474
485
481
471
464
460
453
439
426
419
417
411
401
391
355
285
198
123
55
23
132
299
401
422
416
428
443
450
460
483
490
474
456
458
461
452
432
426
434
436
426
414
404
404
388
367
329
265
175
89
40
15
67
171
277
341
385
417
435
428
430
445
463
464
455
454
451
440
429
424
433
425
411
393
370
339
299
255
200
131
63
26
36
83
152
229
308
376
414
417
410
412
423
439
449
447
442
441
446
434
410
380
350
318
271
215
159
117
33
70
125
193
256
309
342
365
374
387
407
418
406
390
390
389
361
310
261
226
190
138
87
65
101
124
151
183
236
289
325
337
328
309
284
265
245
220
181
137
100
54
56
72
111
169
206
202
183
176
163
130
103
95
94
55
69
79
69
67
76
185
207
214
342
363
370
359
336
331
333
347
356
352
331
288
240
207
367
391
411
419
421
419
422
435
439
438
430
419
414
406
383
350
314
277
244
214
349
404
423
442
460
463
450
448
449
454
472
476
469
447
432
424
425
406
374
355
363
366
322
238
368
428
434
444
470
483
475
474
476
479
477
476
480
488
481
455
440
446
439
411
391
395
410
410
383
341
435
454
452
469
482
480
472
475
492
504
501
482
478
489
496
479
455
454
467
461
445
428
423
420
411
360
297
413
447
455
471
483
486
489
487
484
485
496
500
487
483
484
487
481
471
471
483
493
485
465
432
389
345
299
181
365
444
454
468
482
478
489
510
511
498
495
499
496
488
489
487
484
482
491
495
491
484
466
431
388
349
327
301
259
264
416
471
475
481
478
470
484
509
504
499
510
514
504
495
494
492
488
489
499
500
477
441
400
363
341
344
367
377
353
345
470
491
475
476
477
478
489
500
492
493
507
513
511
511
509
503
496
492
489
478
440
387
356
360
377
381
390
408
421
193
396
503
494
462
466
488
501
509
510
498
499
504
499
503
520
525
509
496
487
478
456
404
348
346
390
423
413
402
413
438
439
213
418
505
487
468
484
508
512
509
508
503
503
508
501
498
508
513
505
495
485
464
429
379
341
346
381
409
421
427
428
436
447
231
433
494
471
473
508
516
496
485
487
487
494
509
508
500
493
490
498
506
488
438
384
352
337
340
358
391
428
446
444
445
463
462
255
443
491
466
475
507
515
495
488
489
488
488
495
502
503
501
495
494
501
479
420
355
320
318
337
368
411
441
450
454
468
483
470
259
443
496
479
479
504
513
500
504
509
500
491
491
494
504
516
509
491
485
473
425
356
299
294
346
410
441
444
447
463
484
486
464
442
248
432
500
484
480
504
514
497
493
496
496
497
496
492
494
501
501
487
482
479
447
375
304
297
358
422
439
432
445
458
462
460
453
443
216
417
496
481
477
500
513
494
472
476
490
500
500
482
479
483
486
484
487
492
467
406
343
329
366
405
419
430
448
449
436
440
443
437
440
179
397
500
488
472
490
509
497
483
486
491
499
499
489
488
490
490
490
496
502
485
445
396
370
374
395
418
438
451
446
438
439
438
429
425
366
500
508
478
481
503
504
494
494
488
486
496
512
516
504
500
503
508
502
490
474
440
400
383
399
424
440
445
439
436
441
436
426
426
421
299
461
501
475
477
495
498
490
484
480
478
487
511
517
505
502
508
503
481
471
481
468
429
404
416
436
440
439
434
430
431
420
419
436
416
310
208
389
474
480
479
484
482
479
481
482
480
480
490
498
498
497
491
481
471
469
478
472
451
441
449
456
447
442
435
429
418
398
400
416
376
245
320
454
493
483
478
475
477
484
491
491
485
484
490
491
482
476
477
488
485
471
461
455
461
465
467
453
437
430
425
414
398
395
393
322
169
260
422
487
480
478
483
481
479
495
503
491
483
485
480
473
470
482
486
478
463
455
451
448
446
446
440
430
423
420
417
410
401
365
260
101
44
194
373
459
465
477
496
490
472
487
499
486
477
478
480
482
483
480
470
461
467
470
455
435
422
422
421
421
417
414
401
386
350
273
154
123
300
421
457
467
483
484
473
478
483
479
477
476
481
489
494
489
473
469
481
477
451
422
413
413
413
412
406
385
345
290
218
130
45
58
201
356
443
458
451
454
461
468
475
483
485
477
471
471
479
476
470
465
462
453
430
414
405
410
409
404
383
336
261
169
87
32
16
102
251
369
419
419
424
437
443
453
475
482
477
460
455
450
442
434
429
427
423
415
413
401
388
368
346
310
245
160
83
37
52
137
242
318
369
401
422
422
425
439
454
462
462
454
440
426
419
415
417
408
396
377
350
309
257
218
177
124
67
68
127
201
275
338
380
397
399
400
411
430
446
441
427
418
412
401
380
353
314
271
226
177
126
90
61
110
164
213
261
302
329
347
357
375
386
377
363
350
336
304
262
221
187
146
105
89
104
119
146
192
243
274
281
268
257
244
224
200
166
130
101
77
53
52
80
129
162
153
132
126
118
102
85
356
377
369
339
320
325
347
350
343
323
275
225
193
377
401
407
418
426
429
424
422
424
425
422
421
413
387
354
324
277
225
183
382
420
443
451
446
443
450
456
454
452
455
455
447
439
435
436
422
401
380
359
332
279
203
351
424
440
451
469
473
460
462
482
495
480
460
464
482
481
458
446
457
459
440
420
416
406
388
366
303
329
444
474
461
461
469
472
471
475
497
512
499
479
482
506
507
480
459
476
487
470
455
452
446
430
412
369
279
413
459
463
467
475
483
489
489
488
490
496
497
489
495
508
505
485
475
482
487
486
487
495
482
432
377
335
291
169
360
448
449
447
468
485
502
510
505
495
495
499
500
493
490
489
490
493
496
491
480
482
490
482
457
410
361
323
291
254
415
468
461
461
467
475
488
498
487
491
511
521
513
500
489
483
486
498
505
493
481
473
457
422
395
382
373
349
328
327
458
479
466
470
476
466
473
478
478
489
511
520
515
511
509
503
496
492
487
483
475
458
429
399
383
373
363
359
380
402
368
483
482
460
475
492
490
493
498
502
507
514
503
499
512
524
518
499
486
483
481
465
434
408
403
397
376
363
384
428
453
385
492
484
467
495
516
504
502
511
513
516
518
507
496
502
507
502
494
490
492
487
455
410
381
378
380
380
391
420
452
469
456
403
490
476
472
509
521
494
482
491
490
493
507
510
504
496
490
494
501
499
483
468
439
388
341
331
357
392
417
437
460
481
478
417
492
474
471
501
508
490
485
490
480
479
490
500
503
501
503
506
506
487
459
444
413
357
312
318
364
407
432
450
474
489
472
454
416
496
486
474
488
495
489
500
504
489
485
490
495
499
508
516
508
490
473
459
440
390
333
318
348
380
400
427
456
482
486
459
435
401
493
488
478
490
496
485
485
491
491
494
502
498
495
502
508
494
481
480
483
447
381
339
347
368
370
376
406
445
466
475
456
435
443
377
480
474
465
490
508
483
468
477
488
500
503
489
481
491
498
488
487
501
498
456
396
366
365
367
367
383
416
440
454
466
450
432
440
348
473
474
460
486
509
496
481
486
495
499
496
485
484
488
491
490
495
504
498
470
430
396
382
383
402
426
447
452
459
459
442
423
431
419
311
463
494
469
476
503
507
494
494
494
492
490
502
506
488
483
493
504
500
485
481
464
432
405
412
433
447
450
450
454
449
431
427
436
403
242
422
486
465
465
491
503
490
489
491
491
491
511
520
498
482
492
501
484
467
478
489
470
439
432
438
445
444
440
439
429
419
428
438
386
248
357
460
468
459
481
494
489
487
491
492
489
497
507
502
495
489
486
476
468
476
487
478
459
447
447
448
446
438
426
414
404
411
410
337
193
288
431
479
473
475
485
484
482
485
489
484
483
491
491
488
483
484
488
483
474
467
464
461
459
458
452
441
430
418
410
404
401
368
265
118
208
389
480
484
470
476
477
473
479
487
481
477
477
477
478
482
487
487
479
469
460
453
448
447
445
437
424
414
412
415
411
378
304
185
53
135
323
448
471
464
471
474
475
482
487
480
474
475
480
486
488
484
477
470
476
474
457
435
418
416
415
411
406
403
394
365
298
198
91
89
246
387
446
459
466
475
480
483
481
477
476
481
488
494
492
485
479
476
484
476
446
411
397
405
415
417
399
367
322
253
166
80
45
155
298
410
455
456
457
465
468
470
474
478
478
475
473
472
471
470
468
461
446
422
405
394
405
414
407
369
303
226
142
67
19
70
194
327
407
425
428
437
443
452
462
469
468
463
455
446
439
436
431
423
412
410
409
394
377
354
325
274
203
131
69
34
32
103
201
289
351
387
406
413
425
435
442
451
462
455
429
413
405
403
398
389
376
354
323
277
225
179
140
55
50
95
162
235
294
333
361
381
389
393
407
427
426
402
381
366
355
342
320
274
222
178
142
96
63
85
129
167
207
252
290
311
320
324
329
327
315
295
269
242
216
190
150
105
78
82
90
113
153
192
209
212
199
194
188
177
148
115
92
74
36
48
76
103
104
89
80
77
344
378
377
344
316
323
346
351
343
315
262
209
178
377
396
416
432
428
412
401
407
415
422
425
417
386
356
327
271
195
355
408
435
438
430
437
447
455
444
434
432
434
438
441
443
441
433
418
389
339
277
220
170
403
434
450
468
467
451
452
475
496
486
456
451
464
469
459
455
469
469
454
439
427
393
351
320
254
426
474
460
451
463
474
475
479
498
516
507
484
484
505
506
479
470
489
497
474
464
469
453
418
385
342
260
389
453
463
461
469
480
491
494
493
493
495
494
493
498
516
516
495
481
485
489
487
487
502
496
450
398
366
329
160
353
445
444
436
463
496
508
503
494
490
489
491
492
492
490
492
501
505
499
479
471
482
499
507
500
465
415
368
331
245
418
474
454
446
471
490
494
483
471
481
501
513
513
506
491
480
490
507
506
484
475
487
495
477
462
454
421
360
316
322
300
445
476
463
471
479
471
465
467
465
485
513
521
518
515
511
504
496
494
488
481
489
498
490
457
430
417
388
352
347
384
321
454
469
460
483
497
480
475
488
498
511
521
507
495
501
518
517
499
486
484
490
500
496
476
447
419
395
382
394
423
444
431
332
467
478
470
500
517
491
487
507
516
524
525
508
492
494
499
498
493
493
499
508
504
479
450
424
405
394
409
448
479
476
450
354
478
485
476
509
516
489
480
495
499
503
510
512
507
500
495
495
501
501
499
509
502
458
406
382
391
410
435
465
488
488
466
461
380
486
486
471
491
499
486
486
496
486
481
495
506
505
500
507
518
514
486
475
499
495
433
359
344
380
422
452
471
483
481
458
452
382
490
492
471
474
482
486
502
509
494
490
496
499
495
499
512
518
498
469
469
492
484
419
357
343
366
401
441
471
483
474
443
435
450
360
481
491
472
477
482
480
487
501
499
503
507
503
498
502
508
499
485
483
489
485
460
425
394
363
345
361
411
459
478
472
450
433
439
321
455
478
468
486
498
481
473
486
496
503
505
500
500
506
507
496
494
507
506
480
450
435
420
382
357
370
414
455
474
471
448
425
431
407
282
434
468
464
490
514
498
482
489
497
498
489
488
497
503
501
496
498
507
504
480
459
444
430
415
416
431
449
465
471
463
430
412
418
384
236
408
474
468
478
503
503
490
493
499
495
482
488
499
491
479
483
497
499
486
478
472
461
450
447
462
467
464
461
459
447
424
415
417
355
206
364
463
460
455
480
498
489
489
502
503
494
500
507
495
480
483
495
490
477
478
489
485
464
454
456
459
455
448
442
429
425
429
415
327
174
305
435
460
447
468
490
491
489
502
507
503
501
506
508
502
495
490
482
476
478
488
483
462
444
444
454
456
444
429
418
415
414
378
273
136
237
398
466
465
463
481
485
481
484
488
488
487
488
495
499
493
486
481
479
478
474
466
457
453
454
452
441
430
418
414
409
382
309
189
74
152
334
459
480
464
467
477
471
470
476
480
475
467
471
481
488
484
481
478
478
474
459
452
448
444
433
414
404
404
411
396
333
219
99
16
86
257
414
462
456
459
469
474
477
479
477
472
472
479
489
488
482
479
480
486
483
460
435
414
410
407
401
392
379
367
328
242
126
62
185
330
412
442
454
469
480
479
474
470
472
480
496
497
482
477
478
484
483
468
438
402
383
391
412
416
384
330
275
208
132
57
111
229
351
424
445
453
465
467
464
463
467
472
474
468
462
461
471
469
455
437
418
395
378
389
409
398
336
248
176
108
55
45
138
267
367
409
421
435
445
455
459
457
455
453
449
442
438
436
430
418
407
410
397
372
350
329
290
222
142
89
43
73
153
244
314
356
381
402
424
433
425
428
444
446
422
402
390
383
375
366
356
329
286
240
192
141
101
58
113
183
241
281
317
352
367
364
369
388
390
365
334
316
305
295
277
231
179
140
110
79
89
121
156
204
247
267
270
267
266
264
252
232
202
186
173
158
115
71
68
93
125
142
150
147
139
133
130
123
99
79
369
371
344
317
315
335
341
334
301
245
188
383
419
430
419
400
392
394
406
413
420
407
374
345
318
251
406
421
423
431
439
441
436
428
423
424
430
437
440
436
429
419
380
306
223
165
403
431
458
466
450
442
462
489
487
462
452
453
457
457
459
472
467
448
439
426
376
306
252
176
375
443
445
445
462
482
483
478
495
518
516
491
484
493
495
479
476
499
498
472
465
475
451
395
341
282
199
336
423
453
458
464
476
489
496
496
495
497
495
490
488
507
516
504
489
494
500
495
487
490
477
442
406
377
324
319
422
439
437
466
499
503
492
487
486
479
480
483
484
483
491
513
518
497
477
478
496
505
503
499
484
457
420
369
293
218
402
476
462
449
475
501
497
482
470
473
483
496
505
507
494
488
501
515
503
482
479
499
510
502
498
496
469
410
354
331
260
423
477
470
469
482
480
476
471
468
482
501
513
518
518
514
506
502
502
500
490
492
508
512
494
478
468
444
398
371
387
390
264
417
461
459
479
498
484
476
482
489
504
516
506
496
500
513
512
500
496
499
501
509
512
506
483
460
445
437
437
440
441
426
267
427
469
466
490
510
492
482
494
508
522
522
504
491
497
503
499
494
498
506
511
513
508
495
477
461
448
460
487
495
473
440
425
287
448
489
481
497
509
490
485
496
502
510
516
516
513
510
508
506
507
504
506
515
515
497
471
462
461
465
478
496
500
481
453
448
314
459
493
475
485
495
491
493
500
493
495
510
517
511
507
512
528
529
503
489
513
524
485
431
418
443
470
489
494
485
466
445
448
455
317
459
490
469
470
487
497
506
512
502
501
509
506
490
485
502
519
509
485
482
508
520
480
424
398
411
445
481
496
485
453
435
443
441
294
445
488
472
471
483
489
497
507
511
515
516
504
494
493
497
495
490
488
492
500
502
492
458
412
387
405
452
488
484
460
444
444
425
338
251
416
478
477
486
498
488
484
493
502
507
508
510
515
516
511
500
502
513
510
491
481
490
480
436
399
404
442
476
478
462
439
429
408
333
383
464
479
497
515
502
483
485
490
490
488
496
514
516
509
502
503
511
506
485
472
474
476
461
452
455
462
467
466
449
419
398
386
313
173
349
453
473
483
503
499
482
482
489
489
475
483
498
499
490
488
492
493
488
476
471
467
467
473
485
485
472
460
443
438
422
405
367
271
129
300
435
466
455
467
485
483
483
500
505
488
483
494
499
496
493
492
488
481
477
478
471
463
458
465
470
465
447
433
432
435
422
362
238
98
240
402
461
447
451
476
485
487
500
511
497
486
495
514
519
507
491
484
478
480
479
467
448
436
443
455
456
444
430
424
421
395
320
194
74
171
345
452
462
449
466
479
482
484
491
491
483
485
498
504
498
485
477
475
480
477
460
449
446
448
446
435
428
423
416
392
333
231
116
39
261
419
468
458
457
470
474
472
481
486
477
464
466
477
482
479
474
478
485
486
468
454
443
435
421
407
403
401
392
350
262
138
32
51
181
349
433
452
459
470
472
469
476
482
470
463
475
482
478
474
477
487
492
485
464
433
401
392
397
395
381
350
315
262
180
82
129
254
356
414
441
459
468
468
464
463
460
472
490
487
464
458
472
484
476
459
437
394
353
360
395
401
352
276
206
149
102
81
161
272
361
406
430
453
463
459
452
452
463
463
455
447
447
462
461
448
433
420
379
336
341
370
355
279
182
118
73
93
195
293
353
386
416
442
458
457
443
439
436
434
434
434
430
421
408
408
408
374
319
289
271
228
154
86
47
109
185
255
303
339
376
411
423
408
402
411
416
403
384
365
351
339
336
326
290
236
188
145
98
71
127
180
225
267
309
328
327
326
336
332
311
280
262
248
238
223
183
139
108
86
81
121
168
201
212
214
211
204
194
180
162
146
135
133
120
78
90
107
102
103
102
94
83
78
356
345
320
306
304
308
304
275
223
166
415
425
414
407
402
395
391
395
403
385
351
321
289
217
388
415
434
439
436
439
439
434
430
434
437
431
419
414
403
354
269
182
394
433
450
445
444
459
480
483
475
466
464
464
460
455
464
457
436
422
409
351
257
169
383
416
436
460
476
473
476
495
518
517
494
486
486
489
480
482
501
495
465
455
463
434
362
280
197
114
369
429
454
463
466
476
483
489
496
503
503
484
478
490
510
510
506
508
511
501
483
471
451
419
387
338
259
368
423
441
468
490
486
477
481
480
475
477
483
483
478
493
518
524
502
488
499
513
506
487
473
469
462
432
359
252
345
450
468
455
469
491
499
492
487
480
476
481
500
505
502
503
513
516
502
487
492
511
516
505
494
493
484
451
395
331
261
376
470
479
469
471
483
491
496
487
484
492
504
512
516
516
513
512
516
516
505
499
510
518
510
496
488
477
450
421
400
363
369
451
461
472
486
492
493
490
488
497
506
503
499
501
513
513
507
511
521
521
510
507
510
503
492
486
483
476
466
449
413
348
373
455
464
476
496
502
496
493
494
509
514
500
497
509
515
508
494
499
516
517
508
503
508
508
503
498
499
503
492
466
433
391
394
479
482
481
495
496
496
496
497
512
519
520
523
525
524
511
510
512
514
513
506
496
500
505
510
505
502
499
486
467
447
422
366
401
482
482
482
493
497
499
499
496
502
518
527
522
515
513
526
534
530
515
512
508
493
476
479
496
506
506
493
473
453
441
432
396
393
469
469
471
491
501
504
503
501
506
516
509
490
484
494
511
515
512
507
510
512
496
471
461
474
495
507
503
475
445
435
437
395
276
378
468
471
470
487
501
504
509
513
516
511
494
488
488
492
491
492
496
501
503
506
512
499
469
457
468
493
504
484
453
443
440
382
245
356
463
484
483
495
501
498
498
503
507
508
509
512
510
502
498
503
515
515
502
498
510
508
485
459
454
469
481
472
450
434
417
359
237
320
444
485
497
511
505
486
476
481
488
496
512
521
510
501
501
508
514
513
499
483
478
481
483
483
477
468
455
439
434
415
378
318
214
95
282
416
472
484
497
492
475
468
481
487
484
490
500
496
499
502
497
492
488
483
471
460
462
473
491
492
474
444
426
426
422
380
289
163
55
237
389
459
461
461
472
477
479
496
499
481
474
487
505
517
510
494
483
480
480
473
459
448
449
462
471
465
443
426
430
431
387
278
135
174
349
450
455
444
464
483
489
495
495
479
474
488
518
529
514
494
485
481
485
478
458
438
432
439
445
445
437
429
418
394
336
238
121
276
419
457
443
449
472
485
486
481
479
479
486
500
502
495
487
481
479
485
477
454
438
435
437
432
424
425
422
394
332
248
151
68
185
355
441
452
450
465
474
476
481
489
479
470
469
473
477
483
481
482
487
488
472
443
425
418
413
406
405
391
346
266
176
78
118
266
385
441
457
464
463
466
481
487
472
459
466
470
468
469
482
487
486
485
473
424
370
363
387
393
368
316
243
174
116
82
175
288
374
419
441
452
454
457
458
455
457
474
469
449
448
467
472
462
457
447
384
310
310
359
366
306
213
131
84
104
192
279
343
388
428
447
448
441
443
453
453
441
438
441
453
449
438
440
431
359
275
265
297
282
205
117
63
128
206
271
327
377
419
441
443
435
428
421
418
428
428
422
403
394
402
393
328
245
202
188
150
86
131
188
235
279
329
375
395
386
377
376
375
367
353
330
306
295
295
281
235
175
129
94
84
124
165
214
258
279
285
284
278
267
244
218
199
184
173
161
135
102
79
94
135
155
161
166
166
155
129
115
104
94
86
91
81
326
292
269
260
250
230
191
409
413
424
423
396
369
371
378
358
317
281
242
394
433
442
439
449
460
448
436
440
443
425
402
389
369
310
226
381
415
432
450
465
471
474
477
480
482
481
464
449
450
446
423
395
365
301
197
366
412
438
448
452
468
491
507
502
489
488
491
493
483
481
494
484
455
440
435
396
310
208
114
383
435
455
451
446
455
471
490
503
504
487
478
485
506
515
517
517
508
491
473
460
432
392
335
253
155
379
429
459
469
465
462
466
468
469
479
491
493
485
493
510
517
509
504
508
514
500
476
458
443
423
371
279
379
444
450
451
469
490
504
505
490
474
476
494
507
507
507
512
510
495
491
503
517
513
492
476
468
460
432
371
286
190
293
423
468
460
450
467
497
518
514
502
497
500
507
508
509
512
516
520
518
510
505
512
517
508
492
482
476
459
425
380
304
297
420
462
465
469
487
502
500
492
497
506
505
495
498
512
517
518
523
534
527
508
504
513
514
507
497
493
484
463
432
373
272
297
423
462
466
476
500
507
498
488
499
505
497
497
514
530
516
498
500
515
519
503
497
508
516
512
505
504
496
475
449
406
322
317
444
476
470
476
490
502
501
499
502
511
515
524
531
526
509
501
513
520
513
496
489
501
511
503
497
494
483
464
451
427
362
250
322
446
481
476
479
488
494
494
489
498
513
527
528
517
506
509
528
547
546
520
494
481
483
491
498
497
490
469
451
443
428
380
290
305
432
470
474
483
492
493
487
488
495
502
503
501
499
498
503
512
526
528
515
497
486
484
488
505
513
502
482
459
443
423
388
307
181
291
428
468
468
477
494
501
502
504
508
498
486
487
498
499
490
484
491
501
504
501
509
508
505
507
505
498
489
476
455
429
390
299
161
273
422
477
474
480
498
501
498
498
503
504
504
502
497
493
493
496
503
511
509
504
503
504
499
494
481
471
466
463
452
423
368
274
146
242
391
470
489
496
496
483
469
474
492
506
519
507
485
484
499
509
509
511
508
488
465
461
478
491
478
460
440
429
427
400
329
227
118
206
348
444
477
485
477
462
461
483
500
502
503
492
485
498
512
504
487
486
493
479
450
442
463
484
486
468
440
420
417
396
320
192
62
312
420
458
461
466
471
482
499
500
487
477
480
496
516
518
499
479
479
492
487
466
449
450
456
462
461
446
427
413
385
309
175
46
265
397
449
451
462
483
495
492
481
466
467
483
504
514
506
493
487
489
493
485
461
441
435
434
431
432
433
419
381
319
238
147
191
347
429
444
448
466
482
478
463
463
472
491
498
491
484
485
489
488
488
477
451
428
424
424
417
411
413
398
333
232
143
85
269
385
435
441
451
465
474
478
481
480
477
475
472
475
487
489
486
482
481
465
424
393
392
403
401
388
349
265
163
88
40
73
183
315
404
437
443
450
461
480
485
467
456
459
460
461
469
481
477
471
480
476
408
325
320
364
373
332
254
160
90
110
216
311
373
407
429
438
450
453
449
451
454
452
442
446
457
453
444
461
463
372
256
244
301
305
237
145
67
121
194
268
335
389
416
423
428
437
449
445
440
440
445
443
434
426
445
436
332
206
179
211
195
123
125
191
255
315
362
392
407
416
418
414
409
420
418
409
383
374
380
359
270
166
121
110
136
169
206
260
313
341
346
342
338
329
319
306
283
260
248
241
221
170
113
113
158
201
225
234
233
223
200
174
155
135
121
116
111
94
110
115
121
124
108
84
72
286
248
214
192
172
404
430
431
393
350
343
348
328
284
235
186
407
430
438
457
471
450
428
434
443
422
390
363
326
256
365
410
447
463
457
458
471
482
484
482
463
442
440
439
413
362
299
224
400
416
436
460
480
484
477
480
488
496
496
481
473
478
471
451
427
399
337
240
387
427
431
424
435
454
474
491
495
492
489
492
506
519
520
513
491
476
471
459
418
348
257
153
390
434
448
448
448
454
459
462
479
501
507
502
499
504
511
513
510
506
500
491
478
458
421
354
261
166
380
426
436
450
476
499
501
489
478
481
497
514
510
500
497
494
492
496
512
514
501
480
466
455
413
345
267
331
424
445
439
449
484
511
513
511
511
508
504
503
502
507
512
516
514
511
510
519
514
498
483
475
453
405
346
290
214
351
441
459
455
470
489
490
486
498
513
511
496
496
512
528
530
531
530
524
516
518
526
523
510
498
484
451
405
360
287
178
360
444
461
460
482
499
496
485
492
498
495
493
513
529
527
509
502
508
511
511
514
527
523
502
489
489
476
441
398
332
221
377
455
465
460
471
496
509
502
496
495
502
515
527
518
498
494
509
519
513
499
500
508
500
470
461
476
474
446
414
363
262
130
386
463
475
466
464
477
489
492
491
496
515
526
518
497
490
512
548
559
531
498
487
485
480
474
470
470
459
441
420
372
285
171
376
461
476
471
472
473
478
481
486
492
505
517
518
509
501
507
526
533
521
500
492
490
492
509
507
485
462
450
428
373
289
196
367
455
467
463
475
486
493
497
496
491
492
506
519
519
498
482
481
489
496
503
512
511
509
515
507
482
469
470
448
384
294
197
352
451
469
465
480
493
497
498
498
500
502
497
493
494
493
491
492
497
503
507
504
500
496
490
472
454
453
466
452
383
275
172
309
428
476
482
481
473
473
480
499
513
512
488
465
478
502
510
504
506
511
497
468
457
471
483
467
447
438
438
421
351
241
130
256
386
457
472
461
450
465
493
516
520
508
484
473
496
520
510
488
490
506
494
461
445
460
479
480
468
451
424
390
327
225
101
217
349
432
455
453
460
484
506
513
503
489
481
489
506
514
501
486
488
505
503
483
465
457
457
459
464
456
418
361
291
200
88
310
413
456
466
477
489
484
471
467
473
482
492
492
492
490
494
501
504
494
472
457
446
435
424
426
425
388
309
213
130
73
249
372
439
455
462
469
460
448
450
470
488
496
483
474
484
495
498
491
472
443
421
419
416
406
394
380
339
246
133
60
181
310
399
427
434
449
462
467
469
473
484
490
475
468
482
493
486
476
472
450
398
360
368
385
372
331
267
176
87
39
117
237
339
391
411
434
455
471
474
460
459
459
456
456
470
478
465
457
476
472
383
279
273
321
318
255
168
91
148
236
304
360
401
424
439
446
446
446
445
443
445
452
452
436
429
463
467
350
202
174
226
223
153
77
123
190
271
338
372
389
408
430
445
445
444
447
450
441
418
411
435
421
296
146
106
134
126
185
240
284
321
352
379
399
403
402
402
402
389
361
346
342
308
211
105
68
114
136
181
235
266
284
292
291
279
266
255
242
217
201
188
161
115
108
148
168
177
176
160
136
120
105
88
72
72
394
401
373
338
319
313
290
246
190
383
409
441
457
434
406
410
422
408
373
331
276
198
371
415
433
433
445
463
467
462
455
444
430
430
429
396
319
225
388
423
449
455
453
460
469
478
484
483
473
459
459
461
451
416
353
259
367
398
418
439
450
455
467
481
488
490
496
507
514
510
493
475
471
474
452
385
277
163
384
416
429
441
448
453
457
471
494
509
510
504
502
503
507
505
499
489
487
482
453
382
266
150
377
417
440
463
476
471
475
483
492
506
516
514
497
483
483
488
503
512
506
481
465
465
438
353
235
144
341
410
432
444
464
475
481
493
516
519
511
504
504
502
505
512
514
513
512
516
500
481
480
476
421
314
216
376
437
450
456
464
461
463
487
515
515
496
496
514
532
536
534
528
516
517
529
535
523
509
494
461
384
302
242
389
446
457
465
477
479
475
482
490
490
489
504
527
533
521
505
502
505
516
535
547
530
493
473
474
443
379
301
219
401
452
454
452
475
499
500
491
484
489
501
511
506
493
492
505
513
511
509
520
525
496
451
440
467
468
416
338
248
146
301
414
464
460
449
461
484
496
490
488
499
512
508
492
483
502
537
552
534
512
506
500
478
457
459
471
464
424
358
267
165
298
417
467
464
452
458
475
484
489
492
506
523
525
516
507
507
519
524
520
514
509
500
491
499
502
484
462
434
377
277
174
285
410
457
455
455
471
491
496
491
493
506
525
532
527
509
491
479
479
488
509
523
513
501
502
496
475
463
456
405
293
178
263
397
453
458
463
482
493
495
493
498
503
500
497
498
499
495
488
485
492
506
516
506
488
475
459
447
453
461
418
299
166
216
361
448
473
471
468
474
482
496
504
495
473
468
491
512
512
501
500
508
502
488
475
470
468
457
445
441
430
380
267
142
307
412
453
451
448
463
493
519
519
496
474
481
509
528
512
494
500
513
509
482
462
458
470
475
470
449
399
322
222
123
260
375
427
436
445
473
501
516
515
499
485
485
503
511
502
494
503
513
510
492
473
460
452
456
463
441
370
270
177
101
211
341
422
449
460
470
467
470
475
481
483
482
479
482
488
498
505
504
489
473
461
451
434
415
407
388
320
215
113
56
291
400
442
448
448
443
440
445
462
488
497
484
471
477
488
493
484
459
434
417
415
406
384
351
311
246
154
67
224
338
393
409
427
444
452
453
459
483
499
486
468
471
481
479
469
459
431
380
341
343
341
298
230
160
97
49
156
253
320
364
405
438
455
455
449
455
458
453
452
468
471
459
449
462
448
353
246
227
249
221
151
90
152
221
296
360
397
418
432
433
435
434
436
442
454
447
423
414
443
437
313
157
112
140
127
121
199
271
314
346
379
407
424
431
433
436
436
418
392
381
395
371
247
100
53
114
158
202
248
288
324
354
368
365
361
357
346
324
301
283
245
156
68
110
156
186
205
225
228
212
203
202
196
178
157
140
114
117
116
100
80
75
344
347
330
302
273
241
197
356
402
428
418
392
380
383
367
333
286
226
350
381
407
438
459
456
437
426
418
410
412
404
358
266
165
394
420
424
435
455
465
464
464
465
458
446
445
450
436
385
291
182
402
448
455
442
448
463
473
478
491
503
500
488
474
468
469
461
417
315
184
357
399
434
454
458
455
464
479
492
502
505
500
495
493
494
493
488
481
465
414
307
172
373
418
442
452
446
458
482
494
503
512
512
498
482
482
488
507
510
497
472
459
450
397
276
144
342
410
440
450
446
440
467
508
519
514
513
509
498
499
515
521
519
512
503
485
472
476
457
364
220
109
376
431
450
451
443
441
468
501
507
498
502
518
527
532
535
533
521
517
520
521
514
506
486
421
301
187
298
397
443
457
461
463
459
467
478
481
484
499
521
529
523
510
509
513
520
535
540
523
495
473
447
381
281
186
317
409
446
449
459
477
484
483
477
480
489
498
503
502
501
507
514
516
517
531
529
498
461
452
463
435
343
226
331
420
451
448
455
475
487
491
492
495
498
500
501
502
509
532
540
530
519
525
516
486
466
474
485
455
373
259
146
334
422
449
449
459
476
485
494
501
509
516
518
518
518
519
521
520
518
517
523
509
488
494
508
499
461
391
282
162
326
413
441
447
465
488
493
495
502
521
526
523
515
510
504
494
487
489
508
521
507
488
489
495
483
459
410
310
183
310
407
444
453
471
487
485
487
495
502
502
497
495
499
502
498
489
488
501
513
504
487
471
460
451
442
411
325
192
270
387
450
469
473
474
471
480
486
476
470
484
506
516
513
508
503
501
501
506
492
479
466
454
441
419
374
289
169
216
333
413
450
459
464
477
497
500
481
477
497
525
529
511
500
502
512
510
498
476
463
463
464
449
402
321
221
123
281
363
412
442
464
482
498
506
502
496
496
501
502
498
498
502
509
502
488
469
453
439
436
423
372
275
167
88
245
344
403
436
454
458
464
475
484
487
484
478
477
482
490
494
488
476
463
458
441
414
381
352
306
223
125
58
202
318
388
417
431
438
446
449
456
480
500
495
472
468
473
476
467
450
430
419
406
377
330
272
214
148
82
250
325
366
400
429
446
442
447
473
500
494
466
460
469
469
461
443
410
364
327
306
269
198
124
74
47
86
158
232
299
360
404
429
434
433
444
452
452
450
458
466
456
439
430
396
311
224
188
168
118
78
141
221
295
345
379
400
407
410
415
423
435
439
429
402
387
389
362
255
129
75
130
196
248
294
335
361
376
389
395
396
388
365
341
327
324
290
188
73
93
137
186
228
261
289
301
296
287
282
274
257
237
216
179
117
137
157
160
147
140
147
144
131
382
398
387
363
335
300
263
219
173
371
417
443
445
431
414
397
382
370
344
285
196
359
391
421
451
460
452
453
459
452
438
426
415
380
315
220
413
436
429
438
449
453
460
479
493
486
471
461
455
441
410
339
217
339
402
445
461
456
455
458
462
479
496
499
483
475
484
486
476
453
413
336
211
355
403
425
434
454
480
490
492
493
494
494
490
489
493
502
500
487
466
448
406
314
186
339
401
429
433
431
457
491
504
509
512
504
493
498
519
526
516
496
487
482
471
449
388
277
145
367
422
442
445
443
456
477
484
491
503
511
510
515
530
535
525
506
496
494
495
481
436
344
214
390
436
453
457
458
460
465
469
476
494
509
515
511
511
518
525
519
508
501
502
493
460
390
282
168
321
398
439
455
464
469
474
476
479
485
497
509
511
504
508
518
522
519
516
509
495
483
468
428
344
229
329
402
440
458
467
473
484
493
494
491
497
511
520
523
527
527
521
516
525
516
491
483
485
464
388
274
328
401
440
462
475
480
490
502
505
498
496
508
525
529
524
516
512
514
524
508
481
485
503
486
414
300
176
322
394
435
461
480
484
489
504
515
511
495
492
500
511
512
499
497
502
505
490
471
478
488
471
414
313
188
314
394
433
458
473
470
475
489
500
499
488
486
491
505
508
498
489
487
493
489
477
466
454
431
386
307
196
286
387
447
468
466
455
461
468
470
471
492
512
512
509
507
501
493
489
495
496
481
460
437
400
345
265
170
224
337
426
466
464
457
466
475
472
478
504
520
513
499
496
498
500
498
493
478
460
445
421
376
300
206
118
272
369
436
462
465
472
483
492
499
496
489
484
482
483
489
493
489
474
456
435
411
377
327
252
161
81
238
331
402
444
454
455
466
478
488
485
473
468
470
473
470
467
463
457
445
417
369
308
251
193
123
63
211
297
362
408
437
450
449
450
466
492
492
470
460
456
452
447
441
431
408
370
314
242
171
115
231
297
354
403
436
439
435
452
485
488
462
452
455
452
438
412
376
331
288
241
176
107
146
217
285
342
386
407
409
422
438
445
442
443
446
433
405
364
310
247
191
148
142
206
263
312
345
358
366
380
398
408
402
382
354
328
300
253
180
105
123
174
226
269
291
304
317
326
325
308
279
258
241
227
193
133
169
195
211
217
211
196
190
181
171
159
373
346
290
227
176
398
422
430
420
389
346
301
254
192
389
422
439
446
458
469
458
429
393
346
287
218
144
397
422
434
439
452
475
485
479
466
451
420
370
315
238
135
395
429
441
448
446
443
456
477
488
479
476
483
472
437
386
327
239
380
419
448
469
483
484
471
465
477
493
498
495
495
488
473
446
404
328
212
374
416
441
462
475
486
495
500
488
484
499
518
517
497
478
479
476
449
379
278
174
346
405
442
459
465
461
460
474
495
500
494
495
510
520
509
488
475
474
462
419
342
241
376
428
455
462
463
457
457
468
488
500
496
489
494
511
525
508
481
462
471
465
405
297
174
390
437
457
462
469
476
481
486
493
502
504
493
494
512
524
515
493
483
489
489
442
341
216
304
393
444
458
462
476
492
495
492
494
508
517
516
515
515
508
504
516
510
492
479
453
381
268
159
306
393
448
467
467
479
492
496
485
482
492
513
521
520
509
501
505
517
505
474
465
460
412
307
186
308
388
439
466
470
478
491
500
494
476
472
487
502
509
503
498
495
490
475
462
461
449
403
312
194
305
378
426
450
456
468
482
492
492
482
480
484
494
501
497
489
478
471
471
470
454
415
359
283
181
285
375
427
443
445
457
463
467
473
490
502
502
499
497
495
484
475
478
485
477
438
379
311
235
146
233
351
428
450
449
453
460
466
473
490
494
491
485
485
486
487
482
479
467
449
408
343
264
180
102
297
397
445
452
453
464
483
491
483
465
461
463
467
472
482
478
460
436
411
364
289
205
131
245
343
412
438
445
454
471
483
477
459
454
461
460
455
456
460
448
418
369
298
219
143
90
198
281
355
408
439
444
441
452
473
474
463
458
448
433
422
423
409
366
297
218
147
91
208
279
348
405
426
418
428
455
463
450
442
435
417
390
357
315
265
211
155
98
132
192
257
321
362
375
389
408
423
421
412
397
372
334
275
212
168
118
168
226
268
293
310
333
356
360
340
305
272
241
200
151
102
147
184
207
222
235
244
242
221
188
162
147
131
139
141
128
120
397
405
370
298
223
161
388
421
451
465
453
410
341
255
182
129
372
399
419
445
468
472
470
463
433
360
271
203
145
390
422
433
431
441
459
468
472
484
490
449
368
284
216
147
367
410
438
463
473
455
442
455
483
498
496
495
482
444
385
312
222
353
414
446
455
465
479
482
471
475
496
509
496
475
472
473
448
374
265
157
317
390
437
456
449
442
460
485
491
491
490
493
487
478
475
471
453
399
315
220
139
355
415
446
457
452
449
459
481
491
488
475
474
490
506
498
471
447
434
395
304
188
379
426
448
463
473
477
480
487
489
486
473
474
495
510
500
478
472
476
448
354
223
107
384
429
444
463
483
492
486
484
489
494
491
495
498
491
484
496
503
486
439
361
253
140
384
430
446
460
477
487
480
469
472
488
501
506
498
487
489
507
503
470
425
369
283
175
300
377
426
448
462
476
487
483
468
466
477
489
492
493
491
492
491
481
462
429
369
284
184
288
355
408
441
460
472
482
483
481
481
482
481
480
485
488
478
469
471
462
416
334
248
165
338
397
432
454
462
461
466
478
491
492
487
484
482
478
467
470
472
449
379
284
201
131
328
399
435
449
453
452
457
464
472
474
472
471
473
477
470
457
442
409
339
243
152
86
305
385
425
439
449
462
469
461
452
450
450
449
459
470
462
430
395
359
292
196
108
253
332
385
417
438
455
465
463
450
446
451
449
441
441
434
405
355
292
218
135
261
332
391
421
422
430
443
446
445
449
438
406
383
373
345
280
196
130
183
259
335
378
383
388
408
417
416
412
393
351
312
277
229
170
114
105
166
237
292
321
338
356
370
368
349
314
274
233
180
126
90
141
186
225
250
269
287
286
259
216
177
149
110
133
149
159
164
162
150
394
415
410
364
276
175
365
409
437
440
441
438
396
294
181
111
386
399
416
433
442
450
472
477
415
291
178
116
372
411
435
427
418
435
468
482
485
492
472
395
288
195
386
414
434
453
458
454
464
489
494
476
466
469
450
375
260
147
352
401
425
433
450
475
488
492
494
484
465
459
472
474
418
308
194
113
374
415
434
441
454
478
494
493
481
469
468
482
492
486
448
376
285
183
347
395
430
450
458
464
475
485
479
466
466
482
493
487
481
475
441
350
225
115
350
397
432
458
470
469
465
467
465
467
480
489
478
464
472
486
453
353
230
129
348
396
430
458
472
470
456
454
465
481
496
489
473
465
483
488
446
355
247
152
347
404
438
459
473
476
465
466
477
484
484
482
480
481
489
484
447
368
259
156
336
399
438
457
467
474
479
485
486
476
468
471
477
476
476
471
431
342
227
135
320
391
431
445
449
455
464
480
484
477
472
471
470
463
457
441
386
286
182
111
311
387
422
431
433
436
444
460
468
461
455
456
462
448
421
381
323
239
151
285
360
400
419
431
439
445
453
452
435
425
432
440
418
370
315
264
195
224
294
357
400
421
434
442
444
437
428
421
411
394
364
316
258
196
136
222
304
360
377
388
404
408
406
410
395
355
314
281
239
174
108
236
292
315
327
341
348
351
347
316
261
217
183
138
152
204
243
266
275
281
280
259
216
171
118
160
183
192
195
193
174
371
372
335
360
388
395
395
412
419
357
223
367
381
406
430
434
437
453
426
324
192
372
397
412
419
437
458
461
450
449
443
390
276
152
367
401
424
446
461
470
476
471
451
446
458
446
352
208
99
328
382
409
431
461
480
485
477
466
456
458
479
486
421
296
171
356
394
411
427
453
474
472
459
457
466
473
472
473
447
361
226
362
404
422
430
435
445
449
451
465
478
467
440
435
433
371
236
106
366
411
436
438
430
434
448
464
479
477
454
432
431
428
370
252
132
318
380
418
438
447
447
455
464
474
472
462
449
443
450
438
376
266
149
315
379
414
432
445
456
466
469
461
455
449
443
441
445
424
350
235
128
302
363
396
415
429
438
448
453
453
449
444
435
424
409
368
285
181
291
345
372
392
404
416
433
443
434
421
416
414
394
349
284
209
136
258
315
351
374
392
413
435
432
399
374
375
370
334
276
210
148
263
322
354
374
399
412
397
368
351
338
305
253
201
154
199
266
299
320
340
342
332
326
311
271
219
171
188
221
242
254
257
257
253
221
171
135
154
173
176
178
181
360
351
348
361
345
366
386
393
393
393
367
288
371
381
391
407
415
409
402
397
360
256
333
365
395
414
422
426
426
414
407
423
423
341
331
357
393
421
429
423
424
426
425
423
417
364
250
344
361
378
402
412
415
425
438
429
395
366
334
255
324
359
375
379
390
408
423
433
430
408
375
348
319
253
331
358
379
394
407
418
425
423
405
382
366
361
330
255
326
351
376
398
407
408
408
402
383
362
354
355
320
233
309
343
368
378
380
383
388
389
373
350
331
311
262
280
319
344
354
362
370
365
351
337
323
295
245
175
249
287
313
338
361
357
322
292
282
269
228
256
281
309
324
307
271
251
235
195
228
244
245
231
217
334
335
331
321
324
328
321
299
278
309
309
302
272
244
278
286
