# Supplementary material for: Evaluating flow modulating treatment response in intracranial aneurysms using black-blood MRI in vitro
Source: Commun Med (Lond). 2026 Mar 27;6:170. doi: 10.1038/s43856-026-01413-z (PMC13031954; doi:10.1038/s43856-026-01413-z)
Supplement: Supplementary file 7 — Supplementary Data 4 [file 43856_2026_1413_MOESM7_ESM.zip › Data_Figure_6c/pump flow rate 4.5 mls/BB4/with derivo (FD1)/20_BB4/2_vessel_array.txt]

5
3
15
6
6
10
2
8
6
4
5
3
4
6
3
2
8
6
4
4
3
7
3
2
22
7
5
4
6
9
3
4
10
6
7
5
4
13
8
8
5
14
8
6
2
5
15
13
9
15
20
9
5
2
7
19
6
4
13
21
24
19
14
14
15
17
10
4
7
17
12
2
1
16
20
15
2
4
5
2
2
4
9
4
4
6
12
5
1
0
2
6
6
11
22
2
1
2
2
7
3
2
5
10
12
2
1
2
6
24
10
14
8
1
1
12
13
7
3
3
6
7
11
8
8
12
9
11
17
8
2
3
4
11
4
1
9
4
4
3
16
23
12
16
23
9
8
5
5
11
15
14
8
4
3
18
12
3
8
15
14
18
21
19
21
20
9
12
18
9
7
2
4
17
20
17
11
5
3
8
7
10
6
2
1
8
16
19
5
3
19
34
27
8
10
9
12
12
5
7
10
5
9
5
6
15
27
19
5
2
10
17
10
4
17
28
14
7
7
4
9
7
4
7
12
12
8
2
8
16
17
23
25
20
10
4
4
8
5
0
25
21
3
5
11
14
12
13
6
3
8
17
20
15
7
4
3
3
3
11
6
0
22
14
2
17
15
17
11
13
13
8
5
3
3
5
9
11
8
5
7
8
5
7
21
2
1
1
3
8
12
4
10
15
15
9
4
6
13
26
23
14
7
10
2
3
6
8
2
2
11
3
3
2
3
6
8
19
13
17
22
20
30
31
17
4
8
3
2
8
9
5
2
2
6
5
4
9
15
20
20
7
12
2
15
23
10
8
6
8
13
24
20
11
4
3
9
16
19
8
8
12
5
4
10
21
35
34
12
13
17
6
8
16
23
17
3
2
2
4
17
1
2
5
8
14
18
12
0
14
17
13
12
18
21
10
5
12
13
2
4
15
5
1
2
3
3
12
13
7
7
20
16
1
9
11
11
11
6
5
14
15
2
10
17
7
19
13
2
3
9
9
9
7
3
10
14
15
3
6
13
16
13
4
4
3
26
26
13
15
15
14
11
10
7
13
14
11
12
11
13
7
14
8
4
6
19
23
11
11
16
16
8
5
10
20
16
1
5
11
16
13
2
3
2
9
6
3
7
14
16
8
4
11
14
9
8
15
20
15
0
2
10
16
11
3
2
2
7
4
1
29
21
3
2
10
18
15
9
4
4
7
8
9
12
13
14
12
5
10
14
13
12
13
5
1
6
8
4
1
30
16
2
2
11
23
14
10
6
5
5
4
3
2
9
18
19
13
12
16
18
17
12
4
2
4
9
6
4
3
2
2
1
4
10
9
10
14
13
9
4
6
11
17
21
19
16
14
12
12
10
4
5
4
2
3
8
11
8
4
7
2
6
6
3
2
1
3
1
1
1
3
8
17
20
10
5
13
22
24
21
18
11
4
3
3
26
19
14
14
11
4
3
9
19
11
5
7
4
5
7
7
6
5
7
5
6
5
3
1
5
9
13
9
2
1
1
3
4
7
22
7
11
20
16
15
11
7
2
5
21
3
3
13
15
5
6
22
25
8
6
6
2
2
5
8
9
10
12
10
5
2
3
23
16
11
3
2
11
21
20
18
13
12
18
22
17
8
4
9
3
28
37
21
9
4
6
7
18
7
17
28
19
4
3
2
3
5
10
20
14
9
12
17
11
1
1
2
12
14
15
10
16
2
6
11
25
40
37
12
8
5
3
6
34
46
37
14
6
21
14
1
3
2
2
7
11
9
13
9
3
16
26
22
15
2
1
8
14
18
1
3
3
3
12
20
16
0
7
10
4
13
28
30
8
12
5
13
20
10
3
5
2
14
18
18
20
15
9
11
13
5
4
4
2
2
2
1
4
17
18
12
15
17
2
12
9
6
6
3
2
4
3
8
12
11
13
15
6
15
17
13
12
8
11
15
20
7
5
3
4
3
3
6
5
9
15
15
6
14
19
19
16
16
2
5
2
8
7
1
12
17
17
7
11
18
12
12
22
7
7
12
14
12
10
7
15
25
29
1
9
8
8
9
13
13
10
9
7
11
21
32
29
16
6
2
32
25
2
2
13
18
13
14
15
15
11
9
11
13
21
25
16
10
13
23
22
2
2
13
18
31
22
2
8
18
16
14
15
16
12
11
12
13
20
14
4
4
15
26
22
4
4
5
18
18
2
2
2
1
6
6
5
7
15
14
9
9
11
11
10
9
14
18
8
0
10
21
17
4
2
5
9
13
6
2
2
1
15
4
6
2
19
23
6
3
3
7
15
13
8
2
2
3
7
7
9
17
17
13
12
16
20
14
7
4
4
3
5
2
2
4
1
1
1
1
14
21
19
15
12
11
12
3
9
4
13
26
8
2
2
5
10
9
6
3
2
2
4
5
6
8
10
14
14
15
15
15
10
2
2
2
2
2
5
9
5
2
2
3
3
2
2
2
1
12
8
5
18
20
24
25
11
27
16
24
2
13
7
3
3
2
2
2
2
3
4
8
11
6
3
3
3
6
5
5
10
13
13
13
12
5
1
3
6
4
2
2
7
12
8
3
2
1
2
3
4
8
12
4
3
14
24
31
17
5
9
11
16
23
24
19
8
2
3
6
12
3
5
2
12
14
5
3
2
1
1
0
2
3
10
26
20
7
10
2
20
17
13
14
12
11
9
5
2
2
23
33
21
2
3
7
10
14
3
3
15
32
31
17
14
17
10
3
3
14
17
6
2
4
10
14
16
23
21
14
8
4
3
3
5
24
5
6
3
5
5
11
17
16
3
1
1
1
2
7
22
29
8
26
5
21
23
15
11
8
11
12
2
2
3
14
16
13
2
5
7
4
9
4
6
17
23
18
4
2
21
34
14
1
11
12
3
3
5
11
9
9
20
20
14
11
11
6
2
2
2
2
2
1
2
3
5
24
29
11
15
21
23
10
6
8
15
4
35
34
31
25
10
4
5
9
3
3
2
4
1
2
5
11
5
19
25
19
17
27
22
12
7
8
10
8
8
18
19
9
10
19
12
3
2
2
9
15
9
2
14
10
16
19
26
38
34
12
7
1
1
4
32
46
44
27
8
2
4
9
27
20
8
5
7
26
25
9
11
10
10
10
13
9
9
11
5
12
18
7
5
7
9
25
23
11
3
3
3
7
13
18
14
1
3
3
2
9
18
24
24
2
4
6
3
16
4
4
13
12
8
7
23
19
4
4
3
9
7
3
10
13
14
16
8
2
4
3
2
3
4
4
7
14
14
13
15
15
9
4
2
17
18
6
3
4
23
21
7
3
2
3
3
3
7
11
7
2
3
7
16
12
10
10
11
16
22
26
28
28
25
3
3
4
8
15
10
2
3
3
5
6
4
7
3
3
12
12
12
16
16
16
16
18
21
7
4
4
5
3
27
8
6
6
3
6
11
0
17
19
20
11
2
6
21
26
9
3
3
7
16
15
16
2
2
19
32
9
15
15
16
16
15
13
12
2
14
22
8
10
9
6
11
17
17
18
22
28
16
1
4
1
5
4
11
8
9
21
14
5
9
17
17
14
28
35
25
12
3
5
10
3
11
31
26
5
4
11
7
8
16
19
12
12
16
14
20
34
27
13
14
29
37
19
3
6
11
16
13
8
14
8
39
31
2
1
12
14
9
11
21
16
16
10
10
24
29
9
2
11
32
29
4
3
5
8
12
7
2
9
15
2
1
14
5
2
1
7
10
4
10
10
11
7
6
15
21
15
3
6
23
11
3
11
21
18
4
4
21
24
15
5
1
1
1
16
16
1
2
11
24
28
18
4
4
7
8
4
5
17
17
3
2
8
13
9
5
4
3
3
6
19
7
5
21
17
3
6
14
15
9
7
15
17
12
5
3
2
2
1
2
1
2
5
14
19
10
14
15
9
7
13
19
21
18
15
16
20
16
5
7
7
5
16
18
9
3
10
8
2
2
3
4
3
4
8
5
19
19
5
3
7
10
8
7
9
4
3
2
2
7
9
14
11
1
2
2
7
2
3
3
7
18
16
12
17
22
22
22
14
12
14
15
21
23
17
5
3
2
2
15
8
20
11
16
14
11
8
9
5
7
2
2
2
8
17
5
2
6
12
13
2
3
3
6
12
12
7
3
2
4
11
20
11
6
17
26
14
3
2
10
8
4
5
11
14
3
1
15
27
32
22
11
9
10
18
23
27
25
13
2
3
2
19
26
2
4
15
12
1
10
20
20
14
11
10
5
3
1
2
2
12
25
22
1
16
14
13
9
5
5
9
15
15
6
3
5
30
39
26
8
3
11
19
15
2
3
14
27
24
12
12
17
8
2
2
17
21
8
7
14
22
22
20
26
30
18
6
7
2
2
1
2
2
10
13
13
11
15
17
20
13
5
3
4
5
5
10
23
25
2
15
3
15
25
19
7
8
15
18
5
3
8
23
20
5
3
4
2
3
5
3
5
10
15
11
5
0
25
38
16
2
2
2
3
4
21
29
17
10
16
20
14
11
14
11
1
1
1
1
1
9
2
8
13
24
25
9
8
24
27
13
11
14
14
4
9
9
22
28
20
3
4
11
17
2
2
4
3
5
9
9
8
7
3
2
2
3
3
5
9
12
11
35
38
20
13
13
8
5
8
23
20
4
2
6
9
6
5
16
19
14
14
20
20
15
7
3
7
11
15
13
20
33
28
13
10
7
3
4
11
23
25
25
17
1
2
3
2
2
2
1
2
7
14
27
31
20
6
7
24
27
18
13
11
13
6
5
4
3
3
2
4
6
5
4
11
29
32
26
9
4
4
4
10
17
17
10
6
7
6
4
3
4
7
12
18
2
2
13
6
1
19
4
2
3
24
24
9
11
8
4
3
19
24
7
2
3
5
3
4
4
10
12
9
1
3
10
9
10
11
9
5
9
13
14
13
10
6
6
5
4
9
3
11
8
14
9
6
7
6
3
4
22
27
13
3
3
4
4
8
6
6
3
2
2
3
17
12
11
11
10
15
23
23
24
27
28
25
9
5
2
2
3
3
3
5
10
11
11
2
2
5
5
2
2
3
2
3
8
15
14
15
12
11
18
19
18
23
4
4
3
3
5
4
2
4
4
8
5
8
6
3
6
14
10
17
18
22
17
12
10
8
7
10
11
3
10
18
20
7
2
2
4
6
23
31
31
7
15
14
8
4
2
7
17
2
1
0
11
9
14
9
2
7
20
20
23
28
30
23
16
14
10
2
14
22
11
14
8
6
8
22
27
19
11
16
16
10
4
5
15
9
12
3
18
17
12
24
14
4
7
21
19
2
4
19
20
16
15
20
15
3
4
8
20
3
26
29
11
7
15
11
6
13
19
8
11
18
15
9
18
22
16
12
27
33
13
2
3
7
19
16
2
7
5
3
3
4
10
31
24
0
3
13
11
6
9
20
20
8
6
10
26
29
16
6
13
19
12
1
2
3
10
17
11
3
7
11
8
5
10
13
3
8
7
5
19
10
5
4
2
4
4
4
7
7
7
4
6
18
19
3
2
11
29
22
5
5
17
10
2
4
23
28
21
13
6
3
2
12
11
2
2
10
13
23
20
11
15
13
10
13
17
12
8
7
2
2
2
7
12
5
3
7
14
8
2
2
2
2
8
11
1
12
29
23
8
3
4
4
4
7
24
27
15
12
11
7
2
3
11
8
2
2
6
18
19
20
17
13
10
10
18
16
9
8
10
18
19
16
14
7
17
18
18
3
3
4
8
16
16
10
7
17
12
3
2
7
11
2
2
3
6
32
35
13
3
5
5
3
2
7
8
4
2
7
13
11
15
19
15
7
8
13
5
3
3
17
24
26
21
16
16
11
6
9
7
10
17
17
19
8
13
16
1
5
17
11
12
15
1
3
3
8
10
17
22
20
12
9
9
18
5
2
5
20
25
6
3
5
19
20
8
3
2
6
13
11
6
2
1
3
15
27
18
11
22
29
18
7
12
20
12
3
4
16
22
21
17
17
20
20
18
19
15
11
13
17
20
18
9
2
2
2
17
23
6
11
9
4
2
20
28
26
17
9
9
8
11
3
6
7
16
21
14
3
10
19
9
4
2
4
7
11
15
10
5
16
25
29
20
8
6
19
22
11
5
11
18
16
13
9
8
9
9
7
8
19
26
22
22
28
28
22
13
12
20
14
1
2
1
1
2
2
3
7
8
14
16
22
16
9
7
7
4
6
19
11
3
9
16
13
14
13
11
20
15
8
7
9
17
8
3
15
14
8
5
5
5
6
6
6
8
10
13
14
12
1
2
8
12
9
2
2
8
8
9
31
36
17
3
3
8
14
9
10
7
1
0
1
1
0
11
13
0
13
15
11
9
3
3
16
26
16
7
8
13
16
17
8
8
22
23
10
4
12
19
3
6
11
7
11
13
9
5
4
4
7
9
7
11
16
15
11
13
33
35
14
5
3
2
3
6
22
20
3
0
1
2
5
8
15
28
24
13
32
30
7
22
10
10
5
2
3
13
24
21
14
12
10
11
12
15
4
7
22
22
13
3
17
7
3
16
11
9
7
5
4
2
3
4
3
9
22
19
20
27
26
18
13
17
19
6
3
4
5
3
1
4
3
2
2
3
3
22
18
14
27
24
9
20
7
3
5
12
22
23
11
5
7
9
11
3
3
1
15
20
23
18
2
4
7
4
2
3
6
4
9
16
6
2
13
28
30
13
7
4
3
3
5
22
8
2
3
4
2
3
2
4
5
2
1
1
20
15
17
21
14
5
8
10
13
14
10
5
12
34
1
2
4
7
8
5
3
6
7
24
23
9
5
8
4
3
6
13
13
3
5
9
5
3
2
3
2
2
1
1
20
12
15
13
6
10
21
20
19
25
30
34
40
3
19
27
1
15
10
5
4
8
6
4
3
7
11
7
7
12
7
4
2
3
2
4
11
14
16
16
4
3
20
21
16
18
30
36
9
9
5
5
5
5
3
3
7
7
3
7
5
3
10
8
5
3
5
19
17
17
11
22
27
20
12
8
8
12
12
3
4
12
8
11
9
6
4
2
3
7
7
23
45
47
31
7
13
9
6
4
2
2
1
1
1
2
12
24
2
3
2
1
1
0
6
5
9
12
16
29
31
29
13
7
8
8
24
28
29
35
49
42
32
15
12
9
10
1
18
24
15
20
12
18
18
22
26
25
13
11
14
15
16
20
21
15
7
5
15
16
6
21
21
15
16
11
4
1
14
13
0
0
3
17
16
16
20
15
9
8
8
16
15
6
4
6
17
20
8
14
19
16
6
9
10
3
4
14
15
1
1
3
14
10
10
13
8
3
4
5
17
16
8
8
7
4
7
12
11
2
1
4
4
9
11
17
5
3
7
16
14
5
7
9
4
2
7
19
26
12
8
11
12
9
3
3
2
3
9
17
17
11
8
5
5
8
22
18
4
3
9
18
26
19
7
4
4
7
7
14
13
3
2
6
9
10
5
3
8
11
4
2
5
19
30
25
21
16
14
5
2
4
10
16
18
17
13
9
4
8
9
6
8
12
5
5
19
23
25
9
6
3
5
13
6
4
2
6
4
3
14
9
3
2
12
13
8
5
9
10
1
2
2
7
11
3
5
21
29
19
8
22
20
2
4
19
26
24
14
15
15
8
6
10
18
17
6
5
8
17
16
19
21
16
7
7
14
21
8
3
4
12
11
8
3
7
15
16
27
18
11
16
11
1
3
2
6
15
12
10
12
10
8
2
7
15
11
7
6
4
17
32
39
21
2
6
15
3
4
9
14
8
1
14
15
9
11
22
25
20
15
17
12
16
15
18
24
26
20
12
10
11
2
3
3
3
12
11
12
2
15
25
22
13
6
5
4
6
8
9
3
5
7
13
25
20
9
4
9
14
6
3
9
31
33
11
4
12
17
15
18
20
17
4
7
11
9
8
10
11
15
19
16
12
17
22
18
16
21
24
10
4
6
13
21
30
25
19
13
7
3
13
16
4
8
10
8
3
6
10
1
3
7
7
3
12
7
6
8
24
27
22
12
2
2
6
13
8
8
4
6
22
12
9
21
18
6
5
13
18
19
5
10
12
10
19
23
17
14
13
14
17
14
2
5
19
20
9
7
7
5
7
15
17
16
18
21
20
20
23
22
15
7
3
2
3
2
1
1
2
15
14
1
5
3
6
15
10
4
2
2
4
8
9
15
11
1
3
8
22
28
19
9
14
15
14
7
5
12
10
4
2
4
4
8
10
9
11
11
6
10
17
16
9
12
12
5
2
2
4
7
9
23
19
15
20
22
13
2
3
4
8
6
3
2
2
2
7
2
6
7
3
3
6
4
3
2
2
2
6
17
23
17
4
10
22
22
8
0
14
20
13
3
6
19
7
13
21
18
16
15
15
8
7
12
22
21
15
19
22
19
11
10
15
9
5
4
4
4
4
5
10
11
4
3
6
3
15
11
15
20
18
3
7
11
8
24
15
8
12
2
1
3
7
14
22
20
19
14
15
15
8
1
1
15
22
17
3
21
7
7
12
18
18
14
14
18
19
4
8
13
10
7
21
36
24
8
10
24
27
17
12
10
5
2
2
2
5
8
9
6
3
12
3
3
20
26
13
10
10
3
15
16
13
15
21
26
27
17
3
3
5
15
10
3
2
24
24
25
19
4
6
5
3
3
8
9
7
7
10
30
17
5
8
8
20
24
24
21
17
12
4
2
3
13
17
3
2
6
6
2
3
4
2
5
4
2
1
19
23
22
23
28
19
4
4
5
11
17
16
12
33
49
19
2
1
4
8
17
6
2
6
3
6
14
25
20
18
17
13
3
2
8
6
4
2
5
11
10
7
4
4
4
2
2
2
20
11
13
14
2
3
22
24
23
27
32
37
44
4
2
2
2
3
4
2
13
9
10
12
15
9
2
2
4
6
3
5
7
8
10
5
2
2
1
3
6
18
18
4
3
11
23
23
24
30
35
2
2
2
2
5
6
5
10
10
2
3
3
5
2
3
2
3
6
3
4
1
2
8
13
21
8
14
24
21
13
12
3
7
11
8
12
7
2
2
3
2
2
2
2
9
0
1
6
12
9
17
38
44
30
3
1
1
1
1
0
0
0
0
0
1
1
5
13
24
34
1
0
0
0
0
0
1
3
9
7
3
3
6
13
19
27
34
31
23
13
9
11
18
23
29
32
37
56
57
44
16
10
19
18
24
5
17
18
14
14
16
28
23
21
25
29
27
21
19
19
20
25
24
13
8
2
3
3
21
9
7
9
13
11
8
5
2
2
2
3
1
0
0
18
16
6
11
11
15
19
13
4
5
8
9
5
3
6
3
5
16
9
5
8
12
14
8
4
3
2
2
6
12
1
0
0
14
11
3
3
6
13
14
8
8
11
14
16
9
4
7
15
11
3
5
11
8
10
16
6
9
4
3
2
9
20
18
10
6
3
2
2
5
20
21
7
8
14
12
7
2
5
8
4
3
14
22
24
16
5
3
7
22
20
3
4
20
32
23
13
5
2
4
8
6
2
3
8
30
26
4
2
4
13
13
5
5
8
6
6
7
8
15
20
17
17
15
11
12
10
12
16
7
8
14
19
20
10
5
6
10
21
20
2
1
25
38
22
4
1
8
15
12
7
5
4
7
5
9
15
10
3
15
3
0
24
29
11
4
4
10
1
1
0
10
13
15
17
15
13
11
4
14
13
4
8
15
19
19
8
11
14
8
8
11
15
15
16
18
20
18
17
22
19
13
2
1
21
26
14
7
5
3
5
4
4
13
14
1
4
5
3
23
12
5
18
14
6
12
9
8
4
16
20
10
7
4
3
8
22
12
13
13
12
15
19
23
22
9
3
6
3
4
5
14
15
9
13
15
10
11
17
21
19
17
19
18
20
21
12
14
16
15
10
22
20
7
3
5
3
3
15
6
3
13
14
29
18
1
3
2
1
14
13
8
6
8
15
23
13
10
5
6
9
7
3
13
32
35
17
5
14
10
5
20
31
27
3
3
16
7
5
13
19
15
14
16
16
17
17
16
16
19
18
4
2
3
4
12
26
29
21
15
6
2
3
7
3
3
15
10
2
5
13
18
14
5
1
1
3
4
2
7
20
25
10
3
1
2
5
11
12
7
2
0
19
17
13
22
16
8
15
18
20
13
3
4
10
13
18
22
13
12
17
18
17
6
3
8
18
12
4
2
3
3
4
16
23
20
8
4
5
5
7
11
10
6
2
1
1
1
1
0
9
11
11
8
3
2
2
21
9
1
1
0
1
4
7
10
5
2
1
1
8
23
28
21
13
13
12
7
2
3
6
12
7
4
6
7
18
16
12
11
9
6
9
13
10
7
13
22
14
3
4
4
16
17
16
11
5
6
7
7
3
1
2
5
4
2
1
2
6
11
14
14
10
5
1
2
0
0
0
0
2
2
5
32
36
12
7
17
20
9
4
8
12
8
2
6
19
9
11
18
5
6
15
15
9
9
25
29
26
16
19
20
22
22
14
8
4
4
9
22
23
11
4
4
4
2
3
14
2
13
10
7
5
3
2
7
11
17
19
6
3
9
8
7
10
9
4
19
36
34
19
15
14
8
0
1
5
17
12
2
4
3
2
4
8
7
5
4
12
19
5
15
26
19
11
21
36
28
7
2
11
21
16
12
17
20
12
2
3
5
16
18
9
7
16
7
7
13
17
12
7
3
1
2
15
21
26
31
30
26
20
4
3
1
19
19
3
14
26
20
18
12
2
2
5
6
11
4
4
6
6
4
9
0
35
29
7
3
5
24
29
15
4
17
16
3
4
3
31
23
3
3
18
12
11
14
17
14
7
2
2
2
12
20
25
25
24
19
5
2
2
6
22
24
22
40
47
23
4
2
2
2
15
20
29
22
7
5
3
15
20
19
8
11
22
11
10
3
10
9
3
2
16
14
12
12
11
10
12
18
17
7
18
11
9
7
3
3
23
29
28
26
30
33
30
12
20
8
6
6
4
3
5
6
12
8
4
16
13
17
2
3
4
2
2
8
5
2
2
2
2
3
2
1
3
16
21
9
3
6
25
36
36
31
30
4
5
4
3
6
7
2
2
4
3
2
3
4
2
1
1
1
0
1
0
0
1
1
1
4
27
9
5
12
18
22
21
2
2
1
1
1
3
6
4
1
1
1
1
0
1
1
1
1
2
3
7
17
10
18
29
23
13
3
4
2
0
0
0
1
1
1
0
0
1
1
1
2
14
26
33
7
3
1
1
1
1
1
1
1
2
2
2
1
1
3
20
21
21
23
23
13
9
16
22
27
31
34
36
41
50
54
44
12
13
22
25
32
18
5
10
6
8
13
26
37
36
20
18
25
35
38
31
21
20
16
21
23
10
11
8
12
14
8
3
24
13
1
4
7
5
9
11
6
2
2
3
5
5
9
20
18
2
1
3
11
27
24
9
6
11
19
23
25
15
3
2
3
3
8
9
13
6
3
25
27
5
1
1
0
0
2
6
4
2
7
19
9
3
1
2
22
32
25
11
8
16
27
25
13
3
4
9
8
5
10
5
5
13
2
1
2
3
3
3
7
14
25
28
17
3
2
2
2
6
11
10
11
14
12
9
3
1
19
32
23
9
13
26
28
24
12
2
2
11
19
9
6
20
26
11
2
2
2
11
19
11
10
21
9
6
14
20
15
4
3
9
20
7
5
9
8
5
10
12
6
8
10
13
11
7
11
20
24
34
35
16
3
14
22
24
16
7
3
8
22
25
8
4
26
39
19
3
2
18
25
13
1
6
5
1
2
7
24
12
9
9
3
7
11
14
23
26
11
3
5
10
2
3
5
10
13
18
16
5
4
3
9
4
5
4
16
23
25
24
12
12
16
12
11
10
8
10
21
30
34
19
18
28
21
8
5
0
23
31
16
7
6
2
1
4
6
8
5
12
2
3
2
4
7
12
22
21
9
5
18
12
14
2
14
21
10
6
2
4
5
22
18
11
11
10
7
5
4
10
13
5
6
8
1
3
4
9
11
13
20
17
14
15
13
12
20
26
23
19
19
16
4
9
14
18
27
20
12
10
7
4
6
19
19
5
2
1
6
5
2
2
3
9
15
16
14
5
13
15
15
7
11
12
7
16
5
5
9
24
30
13
3
4
4
4
7
19
13
10
22
23
6
3
6
13
14
10
16
25
25
21
14
14
18
15
1
2
1
1
4
26
28
24
17
1
1
4
6
6
5
19
21
5
2
4
23
18
5
2
4
8
7
5
11
17
15
2
3
5
10
11
17
19
11
5
3
7
17
13
14
12
12
18
14
8
2
4
6
6
8
10
17
8
9
18
23
22
13
9
16
18
5
2
2
1
1
7
23
27
19
1
0
0
0
3
4
4
4
5
4
3
6
10
15
12
5
8
10
8
9
15
19
3
2
4
4
9
9
9
13
5
3
1
0
10
19
20
20
16
14
10
7
3
4
3
8
13
7
5
16
27
21
10
10
7
9
17
14
3
6
20
26
20
12
5
5
15
14
13
8
4
4
3
2
2
1
2
8
8
2
2
2
3
7
13
20
18
12
1
10
20
2
5
5
1
2
2
18
41
22
2
8
20
19
4
5
10
11
7
20
4
9
14
7
3
18
23
10
3
5
19
26
20
8
12
15
21
25
24
18
5
3
20
49
47
20
5
9
11
1
4
16
6
13
11
3
2
2
3
9
22
22
7
1
5
15
14
13
14
14
9
17
53
51
24
8
10
14
13
5
1
10
11
10
4
3
3
7
3
2
6
4
2
3
4
12
19
17
7
18
25
21
12
4
7
17
15
15
29
32
14
3
2
16
24
20
18
22
15
8
4
12
7
5
17
9
3
2
3
12
23
30
34
24
19
20
17
0
1
23
21
10
20
24
11
8
6
2
1
2
2
3
3
3
3
3
2
2
2
3
0
22
31
11
2
3
14
19
3
2
5
6
2
2
2
27
22
1
21
17
7
7
13
27
24
13
3
4
5
3
16
28
23
6
4
4
1
1
3
24
27
22
25
38
21
17
11
1
2
3
7
14
22
29
18
13
2
7
12
9
3
3
15
2
12
2
3
6
3
0
19
14
8
6
12
26
21
22
24
18
11
10
7
6
6
9
24
26
23
20
26
28
15
3
11
26
12
11
12
16
2
2
4
12
20
2
9
6
21
13
2
4
3
9
14
6
3
4
2
17
18
13
7
4
7
15
18
10
8
23
37
36
24
21
3
3
3
2
2
4
21
1
3
9
9
34
19
10
3
12
2
1
1
2
1
1
2
2
2
3
26
8
2
3
9
21
24
1
1
1
2
2
4
11
20
10
2
1
1
1
2
14
2
1
2
2
4
3
24
4
6
19
18
9
0
8
6
1
0
1
0
2
2
1
2
2
2
8
15
14
28
34
25
12
17
7
2
2
2
4
12
1
0
3
7
1
0
3
2
12
33
31
17
19
32
15
11
16
31
34
38
42
43
44
44
43
38
15
11
16
23
34
17
3
6
9
2
15
44
62
50
28
16
22
36
39
31
17
20
16
17
19
15
10
10
18
21
10
6
5
19
21
1
13
16
3
19
30
25
6
2
5
14
21
22
26
21
8
3
2
10
29
31
15
1
7
19
23
31
22
6
12
7
3
5
2
9
20
6
2
34
39
6
2
1
6
7
4
6
10
13
20
21
11
2
1
4
19
37
37
18
3
4
22
27
14
2
0
15
20
5
8
3
2
4
5
21
4
13
22
2
8
9
19
28
32
24
4
2
4
12
12
7
8
11
17
14
6
2
7
27
36
35
24
16
19
18
23
19
2
3
2
12
16
5
6
7
3
3
2
22
26
24
22
23
38
13
2
18
12
4
3
4
21
20
3
3
18
18
9
12
16
10
8
6
11
13
7
13
26
37
48
46
27
8
14
21
20
20
15
8
6
12
12
6
5
19
31
18
3
3
20
28
10
1
10
7
1
4
3
16
1
2
2
2
2
2
18
24
12
5
5
2
13
10
0
1
7
16
13
15
16
4
6
6
12
9
3
5
23
30
28
24
17
16
23
19
11
10
11
12
24
31
30
17
13
27
27
14
9
7
18
21
10
4
3
3
3
15
2
2
2
3
3
13
2
6
13
22
27
22
10
10
4
13
12
3
11
8
3
2
2
2
13
17
11
5
11
12
5
4
5
10
6
11
8
2
0
0
3
11
20
26
27
20
16
12
8
21
33
29
21
18
24
10
1
12
20
17
10
6
7
10
8
18
19
19
4
2
3
8
9
2
9
11
20
24
20
9
14
16
5
11
6
12
9
7
4
4
8
17
24
16
1
7
10
10
3
4
3
5
25
23
3
1
1
2
6
8
15
29
35
34
21
14
17
20
7
8
12
15
7
13
23
22
8
2
2
7
11
10
10
8
21
14
7
16
15
11
5
11
8
15
16
16
9
11
5
1
3
8
17
14
18
18
15
9
7
11
14
16
10
10
11
5
8
7
5
3
4
3
3
4
5
6
6
13
24
29
29
28
28
23
5
3
13
15
13
15
27
25
10
3
2
1
1
2
3
2
2
4
12
18
16
11
10
3
1
3
10
13
19
18
8
1
5
10
3
20
16
13
12
8
3
2
3
5
17
13
12
7
3
12
18
6
3
1
1
13
13
12
24
27
16
13
9
7
17
27
16
1
7
19
23
20
21
20
9
7
12
14
7
1
2
1
2
2
2
2
16
15
2
3
1
2
1
10
22
23
19
2
9
19
3
9
7
1
2
7
19
32
16
3
2
17
17
4
2
11
17
8
15
3
20
26
13
17
23
23
10
3
2
4
6
10
2
3
7
10
18
22
23
11
4
21
50
47
14
3
17
24
10
5
12
6
12
16
11
3
3
1
4
19
21
8
7
5
12
16
11
8
11
13
27
60
52
23
6
5
20
19
6
2
5
8
8
7
4
27
19
3
3
4
4
2
2
2
2
3
3
4
18
15
10
10
7
6
8
11
20
27
22
4
2
17
30
24
8
7
15
9
5
7
7
11
12
14
14
6
3
5
6
18
25
22
9
9
21
26
6
10
29
20
7
16
23
7
2
3
4
1
1
1
1
3
5
4
2
1
4
2
2
2
2
4
18
19
21
13
1
2
3
6
2
2
1
1
1
2
6
16
9
3
3
5
4
4
4
19
25
14
5
1
3
4
3
12
31
20
2
2
0
0
1
3
27
29
13
12
28
21
3
18
12
2
2
1
2
2
15
23
19
17
11
2
2
1
1
2
3
2
1
2
3
5
3
3
7
8
7
3
3
24
19
10
4
17
8
18
8
15
20
19
20
16
4
9
28
29
9
2
2
3
8
9
8
7
19
11
2
2
3
16
11
4
5
12
4
4
3
2
3
8
8
6
3
3
23
20
9
2
6
3
2
21
24
19
17
19
17
11
18
0
0
0
0
1
1
1
14
9
2
6
17
31
21
6
2
11
3
2
4
3
1
15
11
3
5
4
14
4
4
2
3
15
18
2
2
3
2
3
5
20
23
6
1
6
2
4
8
8
2
2
5
3
6
4
4
1
2
18
24
8
11
1
13
8
1
2
2
10
8
2
3
2
3
6
7
25
11
30
39
34
4
18
21
4
3
2
3
19
14
0
0
3
8
16
0
0
3
20
42
39
28
31
45
29
3
10
23
32
37
42
44
45
42
36
31
15
6
11
18
23
19
4
6
18
11
4
13
48
71
63
34
15
18
28
26
19
13
18
19
19
21
19
10
11
16
7
2
13
16
31
37
14
15
16
6
21
40
43
20
0
5
20
26
21
19
22
19
12
4
6
18
26
16
4
1
15
23
33
27
13
26
15
6
2
2
21
5
3
29
32
7
3
1
15
20
17
12
15
22
27
21
13
13
12
2
3
24
39
20
4
3
15
20
8
2
1
24
29
11
3
2
2
2
16
23
20
25
40
34
13
8
16
25
26
22
5
2
6
22
28
14
8
10
16
12
9
12
17
19
21
26
27
17
10
6
18
20
5
2
0
11
14
6
2
4
3
3
4
31
29
18
23
36
48
19
3
14
22
15
8
5
8
25
22
6
6
25
30
15
13
22
21
10
7
5
5
8
18
27
34
38
38
26
13
13
16
11
16
21
20
14
9
4
1
2
12
25
15
5
7
16
19
5
1
14
16
2
6
5
15
17
16
18
5
5
3
16
20
6
1
1
6
20
8
3
3
11
18
13
14
19
14
5
10
13
9
7
11
19
22
22
22
22
24
27
23
12
14
17
22
22
19
16
4
3
16
32
25
11
14
14
12
5
2
1
1
3
24
11
2
1
3
7
14
2
13
12
27
25
13
1
4
3
3
3
2
5
4
5
6
2
2
4
8
6
0
13
18
13
3
13
19
9
9
3
2
1
2
4
10
28
31
28
22
19
19
16
15
24
24
21
19
20
20
11
12
19
11
5
2
2
6
12
20
20
13
7
5
9
7
6
4
20
20
25
29
15
2
17
20
2
3
4
8
7
6
7
8
9
14
19
23
7
14
21
17
6
6
2
2
15
14
2
1
2
2
5
8
11
17
32
35
31
25
22
21
21
26
33
36
21
8
17
17
4
2
1
2
12
12
13
2
7
15
27
28
6
3
7
25
15
18
24
18
4
1
1
4
4
13
16
13
11
12
16
16
19
22
21
23
22
17
11
4
8
4
6
3
3
2
2
4
4
5
6
8
16
26
33
38
37
27
15
15
26
28
31
28
21
22
6
2
2
3
9
6
2
1
2
2
11
28
16
1
3
5
9
2
7
20
27
14
1
2
5
4
9
17
18
10
3
5
14
19
15
2
14
14
7
3
3
16
21
16
3
4
4
5
15
19
19
18
19
19
7
6
16
20
10
5
13
18
14
9
21
23
13
1
9
12
15
16
6
3
2
2
2
3
12
11
0
0
1
2
2
6
20
26
17
5
5
7
6
6
9
4
2
6
25
26
4
2
4
8
6
3
2
10
26
12
17
17
9
5
4
19
19
13
12
11
1
0
0
0
0
2
5
8
8
9
17
19
9
12
23
20
17
11
21
24
7
1
3
3
5
19
30
17
6
2
2
12
20
8
6
11
13
10
5
5
4
13
31
47
32
18
11
5
15
15
3
3
4
10
4
15
2
5
4
3
2
4
2
2
2
2
1
1
1
4
9
6
6
9
8
6
11
13
16
16
3
2
3
28
37
18
2
4
6
4
12
30
31
19
11
6
13
11
3
4
8
13
14
8
5
13
23
22
6
16
31
14
8
17
18
13
2
2
2
1
1
2
3
15
12
5
1
2
5
3
1
2
2
9
21
18
14
12
8
4
2
1
3
2
2
2
1
13
19
13
9
8
7
6
1
1
4
13
9
6
7
7
7
10
4
10
24
15
2
1
1
1
0
0
22
29
12
13
26
23
1
1
11
9
2
2
1
8
17
18
14
10
13
15
2
1
2
5
7
5
3
2
2
2
4
5
4
6
8
4
2
0
3
5
3
5
7
8
26
16
15
19
19
16
3
1
1
31
33
2
3
2
4
10
11
6
2
2
2
2
1
3
9
14
13
8
3
1
1
2
2
2
3
22
20
5
2
7
11
3
7
5
13
1
16
34
24
7
9
8
4
9
3
1
1
2
3
2
1
3
8
12
12
4
3
3
2
1
2
2
7
6
3
2
10
10
6
10
3
3
7
5
8
23
24
21
5
2
1
1
11
1
2
3
1
1
2
1
6
5
2
3
9
6
2
7
5
4
1
1
16
29
21
16
0
1
7
2
1
2
2
11
5
2
2
4
5
2
4
25
9
25
33
34
6
19
16
2
2
2
5
16
5
2
1
2
12
14
0
1
4
23
40
42
44
47
33
19
27
24
25
29
43
45
31
23
17
16
14
9
4
5
3
6
19
16
12
11
43
69
64
35
13
15
18
12
3
3
15
21
17
14
6
3
3
7
13
4
12
19
36
32
20
18
15
14
14
17
39
47
29
8
4
15
16
7
7
14
25
21
13
10
3
7
5
3
2
11
19
26
16
11
24
17
16
16
9
5
20
8
12
25
30
13
1
3
8
23
29
19
18
22
22
11
8
20
20
3
2
6
24
19
6
7
14
15
4
3
9
23
30
24
8
4
4
7
22
27
14
3
38
40
18
7
12
21
22
19
18
4
5
25
38
26
13
11
19
11
7
17
19
5
3
13
22
20
12
14
19
19
8
11
15
11
18
17
19
19
5
2
7
25
19
2
5
32
39
22
1
1
12
4
9
12
20
18
8
12
23
31
22
17
23
32
25
11
2
1
8
26
29
24
20
19
17
13
8
13
15
19
21
22
22
15
3
3
9
22
34
21
4
5
11
13
2
2
14
18
0
2
3
28
42
30
20
1
10
3
11
14
3
3
8
18
12
2
5
13
14
14
14
20
19
18
15
7
3
14
24
21
21
23
24
22
23
25
20
16
18
23
22
15
9
6
2
2
0
24
31
16
8
8
8
2
2
2
2
1
18
7
11
10
6
14
9
4
8
5
24
21
7
4
15
17
3
6
10
11
8
12
15
4
1
1
1
3
4
14
23
18
13
18
24
18
13
0
1
7
12
13
16
28
30
26
18
20
25
22
16
16
16
9
5
6
12
22
15
13
11
6
3
3
5
12
16
31
7
6
11
17
11
3
3
14
11
25
23
10
4
13
16
10
5
7
7
10
17
18
9
10
7
5
7
16
27
34
19
13
16
15
10
6
5
5
3
3
4
8
10
7
4
14
26
29
29
29
29
29
29
41
43
26
18
15
13
7
5
3
3
8
14
18
10
4
7
28
25
5
1
4
20
16
13
22
17
9
2
3
7
6
11
12
12
18
14
9
24
26
18
21
26
34
22
11
10
15
10
6
4
3
3
2
3
3
8
11
9
11
19
28
34
34
23
22
27
32
34
36
34
22
16
6
3
7
13
21
9
4
6
4
3
5
13
5
1
1
7
18
6
5
19
29
15
1
2
2
5
8
13
16
14
3
3
23
38
26
4
2
12
7
2
5
13
17
12
4
3
3
3
5
13
6
11
30
32
18
11
15
16
4
6
21
23
2
0
16
23
14
3
2
11
31
28
13
0
2
4
3
3
2
0
3
3
19
8
1
3
16
22
13
18
2
5
2
3
16
6
3
2
22
28
6
1
0
0
0
0
1
6
15
12
17
14
2
4
4
21
11
0
18
24
6
1
1
1
0
5
15
16
4
1
9
23
12
4
6
6
16
6
17
15
9
6
3
2
1
5
31
44
28
5
0
8
13
4
2
15
12
2
2
5
5
5
21
24
7
7
14
9
5
3
2
2
3
4
2
18
2
3
7
12
3
17
3
3
4
2
1
1
1
4
11
10
9
12
10
9
20
15
18
12
3
3
5
25
26
14
6
3
16
3
26
47
46
22
3
1
9
9
5
6
12
4
8
6
10
23
27
6
2
16
23
14
11
13
12
7
2
2
2
1
2
3
14
19
6
3
2
2
4
3
2
1
1
9
16
11
7
11
12
4
2
2
8
13
6
3
8
22
27
18
8
17
19
4
16
0
5
6
2
3
6
9
18
21
2
6
16
11
10
6
3
1
2
2
14
28
23
24
25
1
1
6
7
4
2
2
8
16
13
7
8
8
3
1
1
3
10
11
8
5
6
14
15
12
12
6
5
10
4
2
2
9
8
3
5
12
11
11
27
22
7
5
6
8
2
4
10
36
12
7
3
6
14
12
8
4
3
2
2
2
4
7
10
17
14
5
3
6
4
2
3
3
10
26
14
1
5
6
3
4
6
16
9
19
16
5
8
13
16
22
10
6
5
7
3
3
4
6
5
14
24
8
3
1
1
2
2
2
6
4
1
2
1
2
4
7
4
6
2
13
10
10
28
33
5
6
6
2
18
4
2
1
1
2
2
1
2
2
2
22
18
2
6
12
3
2
3
3
16
27
24
2
2
3
1
2
2
2
2
1
1
1
3
2
2
5
16
15
17
20
22
5
7
5
2
1
2
1
0
0
1
1
12
1
2
3
3
33
41
41
31
26
29
5
4
14
39
52
35
12
11
24
19
3
7
4
1
10
23
17
11
35
55
51
27
9
13
17
10
1
2
13
19
6
4
5
2
2
5
10
13
19
22
25
15
10
16
14
17
17
29
36
25
12
4
5
5
0
1
5
18
19
5
4
1
2
1
3
12
20
18
14
3
3
17
20
21
11
7
8
15
19
26
30
22
7
2
1
17
28
19
15
16
13
1
0
13
19
8
2
2
11
13
14
25
27
16
2
3
20
20
19
16
15
17
13
12
26
29
11
3
34
20
10
8
11
16
22
25
16
6
21
34
28
16
15
20
6
5
13
16
12
2
7
17
21
28
35
33
16
8
22
35
17
11
16
43
46
18
2
12
19
9
3
4
15
11
13
10
16
16
1
9
13
14
15
8
8
17
24
27
24
21
24
28
16
0
4
11
28
33
18
15
14
13
10
8
14
20
22
17
16
21
18
10
8
20
37
40
23
3
5
7
4
2
3
8
12
2
2
12
39
44
21
5
3
3
31
34
12
2
4
13
12
9
10
13
8
5
10
12
17
21
17
8
2
24
38
32
21
24
25
22
19
19
19
18
19
19
14
6
1
5
8
7
5
9
25
18
5
2
3
4
3
2
2
1
1
1
24
19
6
14
12
5
4
9
18
14
5
5
27
26
28
23
17
6
10
15
9
6
5
4
3
4
16
17
17
17
22
29
29
26
11
7
19
25
26
22
21
23
24
20
17
21
19
15
13
10
7
2
2
3
18
16
5
4
8
8
4
6
8
6
4
1
0
6
21
22
6
2
3
10
15
10
4
2
14
16
18
14
1
2
9
24
21
7
7
4
3
2
15
27
26
26
17
25
29
26
10
4
9
11
12
13
19
16
2
3
4
11
17
22
35
36
24
19
19
27
20
14
14
9
10
15
17
9
5
14
20
16
5
1
9
17
6
2
1
1
8
8
8
11
17
3
2
3
4
3
4
7
22
22
3
12
10
2
3
3
5
19
14
11
20
14
6
5
9
9
5
4
4
16
23
18
13
16
20
23
23
24
24
24
24
25
25
22
17
15
10
12
22
29
29
9
7
19
20
8
2
2
4
6
1
2
4
3
2
15
23
22
1
2
2
6
5
8
13
15
4
3
16
37
21
5
3
2
2
3
7
8
2
2
5
5
3
3
9
8
4
18
39
47
32
15
17
15
2
6
22
22
2
2
7
19
14
4
6
20
31
26
12
9
16
18
7
1
2
2
1
5
23
10
3
5
15
16
9
21
1
11
4
8
16
5
2
3
11
25
22
14
3
1
2
9
13
1
1
3
5
3
2
3
16
20
3
2
19
35
12
3
1
1
1
7
22
23
8
2
12
23
12
3
2
7
12
1
4
14
21
19
7
3
3
2
8
33
35
15
4
7
10
2
0
13
14
3
5
8
4
2
5
6
1
12
21
14
4
2
12
6
1
0
2
2
2
3
5
10
10
4
1
1
3
3
1
0
1
4
8
17
18
19
16
17
19
16
19
12
4
5
7
15
19
25
20
10
13
13
14
32
37
14
3
3
5
8
9
12
9
3
6
7
12
24
23
4
8
14
10
7
15
13
5
2
2
1
2
3
10
9
3
1
1
0
2
2
1
1
3
5
6
4
2
13
17
10
0
1
14
15
6
6
14
20
20
21
19
20
25
17
23
26
6
2
2
3
4
9
24
24
3
4
8
10
23
28
3
6
10
6
5
20
25
28
2
2
5
10
9
8
8
5
3
4
5
13
18
10
1
4
8
9
8
6
9
10
12
13
12
13
14
15
3
3
2
3
10
10
6
6
5
8
9
21
23
17
1
3
7
7
6
21
36
12
7
2
2
3
9
15
16
10
2
14
10
6
7
6
11
6
4
3
2
3
4
15
3
3
3
4
9
6
3
3
4
2
2
24
11
4
5
10
15
23
31
11
15
13
9
3
4
6
7
8
4
15
8
3
1
1
2
2
5
17
14
11
8
5
2
2
3
8
8
2
4
10
15
19
25
27
4
7
5
2
5
3
2
1
1
2
2
2
1
3
9
26
23
8
3
4
6
4
3
12
22
23
19
1
1
0
1
3
2
1
0
1
2
2
2
3
2
15
7
3
16
18
1
1
1
1
2
0
0
1
1
3
5
18
2
2
6
20
2
10
29
41
31
10
6
19
18
11
2
1
1
15
21
14
37
28
16
12
16
24
16
5
4
15
18
8
2
1
1
0
3
7
16
29
26
7
1
4
11
16
15
18
21
16
15
9
9
8
2
2
5
14
9
2
1
1
1
2
1
14
24
16
2
1
1
7
10
5
0
3
19
18
25
29
17
0
2
9
22
15
12
13
13
2
2
6
13
9
4
3
3
6
17
33
33
15
2
3
23
20
3
2
10
28
26
15
21
23
10
3
15
7
2
2
9
20
22
20
19
22
24
21
17
18
20
9
1
3
19
25
20
13
14
23
33
39
34
14
4
24
46
29
2
7
47
52
23
2
12
23
8
3
6
6
4
4
8
1
14
11
11
11
11
4
6
10
23
29
16
14
17
14
9
9
15
27
27
22
22
21
19
16
12
11
16
18
10
5
20
26
24
12
25
39
32
14
3
7
10
4
2
3
4
3
2
2
19
34
5
4
5
5
32
3
1
2
8
12
18
17
4
1
1
3
3
4
9
11
8
4
25
41
36
19
19
24
22
16
13
13
16
18
12
4
2
3
5
23
23
3
1
16
15
6
1
0
4
4
3
2
1
1
1
23
17
14
18
14
17
19
20
14
8
3
0
36
45
40
19
2
5
11
8
6
8
5
2
3
8
10
12
12
16
27
27
29
16
11
18
25
28
22
12
15
32
34
22
15
13
10
7
3
15
10
2
2
14
12
5
2
5
13
8
10
14
4
2
1
1
1
5
13
7
1
1
15
8
2
1
2
15
14
15
14
12
13
11
18
16
4
3
2
2
3
4
18
21
28
18
22
25
26
13
2
9
16
18
21
18
10
5
8
11
10
12
21
36
34
14
14
15
15
12
8
8
9
14
21
27
14
4
13
12
17
3
0
1
1
0
1
1
0
0
1
1
4
23
8
1
0
0
0
2
6
19
18
3
2
3
3
5
4
3
15
9
8
11
3
5
8
10
14
4
2
10
25
27
22
14
10
10
14
25
33
28
14
12
14
12
8
9
15
17
21
26
31
26
4
3
14
24
15
2
3
33
29
0
1
1
1
2
9
15
19
2
2
1
2
2
3
10
11
5
4
4
15
11
8
10
3
3
1
5
2
3
3
7
13
5
4
12
16
15
19
35
40
26
13
15
19
12
9
11
8
2
2
13
19
18
15
14
17
22
22
16
10
15
23
15
4
2
18
13
2
16
8
3
8
14
13
7
6
4
7
6
8
10
3
2
3
7
16
22
16
2
3
4
26
28
1
1
3
2
2
3
6
28
20
1
1
13
26
10
4
6
5
3
4
21
23
14
15
20
20
11
2
7
15
15
2
2
15
24
23
12
6
13
3
1
3
20
14
9
10
9
5
8
4
6
7
8
6
2
2
3
5
2
20
31
17
5
8
34
21
1
2
2
3
2
1
1
17
13
0
0
1
2
2
1
1
2
1
2
13
18
20
20
15
8
10
13
13
18
14
5
4
4
25
26
12
7
8
6
22
17
1
7
9
10
12
14
18
3
3
4
7
8
14
20
21
9
16
16
10
7
9
5
0
1
1
2
2
1
1
0
2
6
6
3
6
7
1
1
1
0
15
18
7
3
9
17
15
11
8
13
16
6
10
20
14
5
4
21
26
9
4
4
4
7
17
16
13
5
4
4
9
23
25
8
12
18
8
2
5
24
2
2
6
12
9
12
11
1
0
2
2
15
17
6
2
11
10
6
3
3
6
8
4
2
4
9
3
3
5
2
2
3
3
3
7
10
6
4
9
14
18
13
4
1
14
15
19
23
7
6
1
1
3
2
16
15
5
3
14
6
2
1
2
4
7
7
3
2
2
2
4
10
2
2
3
3
3
3
6
7
4
8
24
7
3
12
24
29
28
26
5
10
9
4
4
3
3
1
2
2
3
8
10
6
3
1
1
2
5
16
14
9
4
3
3
2
13
11
23
1
2
13
30
36
25
4
3
3
2
1
1
1
2
3
2
1
2
2
1
15
19
17
14
9
3
7
12
13
25
38
26
1
2
2
7
14
2
1
1
0
1
2
2
3
19
17
3
1
26
23
1
1
1
1
1
1
1
1
6
9
12
2
2
4
15
4
7
22
26
16
11
3
18
23
6
4
4
13
11
7
23
13
11
18
25
25
18
14
6
22
17
2
1
3
8
0
1
18
33
25
2
6
9
9
12
23
11
5
12
13
16
13
16
13
12
19
6
6
8
7
2
1
0
13
21
12
1
2
3
5
5
1
1
12
1
20
27
20
1
1
11
21
15
11
12
17
14
10
6
7
24
26
20
5
3
15
23
20
8
2
2
18
18
2
1
4
32
33
14
9
8
8
3
2
2
9
14
14
15
24
33
21
17
16
20
23
18
4
2
20
33
31
23
19
19
23
24
22
6
2
18
39
30
6
2
28
35
12
1
8
23
17
13
17
12
2
5
9
9
12
18
10
1
1
15
31
19
3
9
13
14
15
18
22
24
21
15
18
21
21
15
1
1
2
2
3
19
27
27
24
27
33
15
4
7
4
18
13
7
8
10
4
11
4
9
16
3
6
2
2
6
5
6
12
25
27
3
1
2
1
1
1
2
6
3
1
20
34
27
8
8
17
22
19
8
5
6
6
4
3
4
2
5
27
32
16
2
15
20
6
2
1
2
4
8
10
13
4
2
6
8
14
2
3
2
4
23
2
2
2
20
19
6
2
2
5
7
9
16
12
0
1
3
8
13
11
9
12
13
16
11
1
8
22
25
18
4
10
37
43
30
16
13
9
4
2
13
24
13
11
17
14
8
3
3
5
4
14
19
7
3
1
2
11
1
1
2
1
3
15
8
7
5
5
6
2
29
26
5
5
9
4
2
2
12
2
1
7
14
26
19
13
14
11
6
2
3
16
21
17
10
4
8
22
29
17
17
25
36
30
8
7
16
11
5
2
3
9
14
18
23
10
5
14
3
8
2
1
1
3
14
1
1
1
1
4
7
3
16
20
9
1
1
6
11
7
15
14
3
2
2
3
16
15
9
2
0
1
4
2
3
3
4
15
7
4
9
15
20
20
10
1
1
10
33
47
28
4
3
6
4
4
6
11
17
18
20
25
20
3
2
4
15
15
1
1
27
21
1
2
1
1
2
4
6
8
11
8
2
1
2
4
10
12
11
7
3
3
4
15
18
4
0
1
2
1
3
4
3
4
8
6
10
14
13
15
18
17
8
4
9
23
23
6
2
4
3
6
20
21
23
24
13
8
15
21
12
3
9
17
17
1
2
10
12
2
16
4
2
2
6
9
8
4
3
3
3
6
5
2
5
14
15
14
13
14
7
6
23
39
28
5
6
7
8
7
3
9
25
14
3
1
4
10
9
6
5
4
2
1
5
14
17
21
21
12
16
18
19
22
19
7
2
3
10
17
14
2
1
1
9
13
7
10
5
4
5
5
19
3
2
2
4
4
2
6
12
13
15
21
25
19
13
26
40
21
8
11
4
11
12
1
5
18
4
2
1
1
5
7
8
7
2
1
1
3
13
19
17
4
2
4
14
25
21
14
3
2
5
6
19
11
2
2
9
21
16
2
7
11
7
9
5
8
2
2
3
7
13
20
14
12
16
23
23
19
15
3
1
3
5
2
0
1
4
8
7
10
5
1
1
4
2
12
10
4
5
11
19
15
0
2
4
9
8
4
18
12
2
2
4
22
5
15
16
13
2
13
12
1
5
5
2
8
21
21
14
18
23
16
2
3
7
3
5
4
2
2
8
2
8
6
6
8
10
10
1
1
2
1
5
5
3
7
17
4
4
2
3
3
8
15
4
3
11
12
7
3
14
20
22
21
17
21
20
17
2
4
2
2
3
3
4
2
2
3
6
4
2
2
2
2
10
18
15
3
16
19
8
7
3
3
3
2
2
5
12
16
7
9
23
21
24
31
34
31
17
2
1
1
8
9
3
2
3
2
2
15
25
14
3
3
21
15
4
5
7
5
2
2
3
6
19
7
9
8
8
28
51
45
3
3
2
2
2
1
8
9
8
3
0
15
1
3
6
7
3
3
16
3
7
9
26
29
37
0
2
12
13
1
0
0
2
5
5
2
2
16
16
3
6
1
2
4
4
2
1
0
11
9
4
7
2
2
4
14
22
16
4
5
12
25
12
13
1
5
7
21
11
19
25
26
22
13
2
18
23
12
10
5
11
7
8
6
5
5
2
17
7
1
9
21
17
14
23
28
22
19
9
17
28
24
14
6
9
12
20
10
1
4
12
7
6
3
2
13
17
15
1
13
22
17
9
10
24
30
24
9
11
30
37
30
16
10
15
19
15
5
2
3
16
18
4
3
1
29
30
14
10
4
9
13
25
14
21
41
30
18
11
21
30
27
17
10
23
26
23
19
16
16
16
16
10
2
2
11
21
18
6
2
8
15
1
1
6
18
22
24
24
20
4
15
21
10
1
2
5
26
24
4
7
13
16
18
22
22
22
15
4
4
12
21
15
2
2
2
3
9
16
17
13
20
21
12
1
4
9
5
18
20
6
9
13
14
18
10
2
4
7
9
7
17
31
29
5
1
1
2
0
0
2
5
2
4
10
22
11
1
5
17
23
16
5
2
1
2
2
7
11
1
1
24
37
20
7
20
23
7
3
3
2
3
11
25
27
12
2
3
15
2
1
2
2
2
2
4
8
11
3
14
23
30
26
1
1
1
12
27
20
3
3
3
2
2
2
6
25
28
16
3
9
32
37
33
16
12
10
6
9
19
30
27
20
16
13
9
3
2
3
3
10
16
5
1
2
2
11
2
2
1
1
2
6
9
8
5
6
2
9
22
9
2
3
7
9
10
24
19
2
4
21
30
22
2
9
8
4
2
3
24
25
12
4
6
15
29
40
26
23
26
28
27
16
11
18
19
7
3
3
7
12
15
18
6
3
3
1
2
1
0
1
16
9
4
9
12
15
12
7
4
6
2
2
1
16
9
5
11
7
3
3
6
26
23
9
1
2
2
6
11
8
6
2
21
18
2
1
4
15
15
9
3
3
10
35
41
24
4
3
5
4
2
3
4
11
11
11
17
18
4
2
5
12
16
1
7
21
18
12
15
17
11
9
3
4
3
21
2
8
3
9
12
12
19
17
7
2
1
18
27
11
2
2
4
7
7
5
3
3
14
4
4
7
9
7
3
2
0
1
3
20
24
6
2
3
7
7
9
12
25
25
8
5
5
16
6
5
17
14
18
1
12
11
17
23
21
2
2
11
8
8
4
7
5
15
6
6
10
3
10
24
17
10
3
6
18
22
36
37
22
12
4
7
12
10
7
3
12
10
8
8
5
3
6
14
7
2
2
2
5
11
15
16
10
2
23
26
22
16
7
4
3
4
4
4
14
2
2
10
14
10
6
7
4
7
11
2
13
9
19
14
5
7
4
2
11
14
20
20
10
12
23
32
28
9
16
15
3
4
5
11
14
18
17
2
7
19
13
1
1
2
6
11
16
11
6
1
2
18
21
6
3
2
6
9
2
3
6
6
3
8
14
3
3
5
6
4
5
3
3
22
20
12
14
23
12
6
18
33
31
20
2
1
1
1
6
15
10
4
2
3
7
5
11
7
8
10
6
16
3
3
2
2
6
11
6
6
8
10
7
2
3
2
20
22
10
2
5
11
1
4
17
1
8
30
28
18
21
23
19
1
3
4
6
6
4
2
6
4
6
3
11
8
11
10
2
4
11
2
2
7
9
10
11
15
14
6
3
3
10
21
3
7
8
13
13
2
8
24
39
38
26
16
13
6
3
2
3
4
4
4
3
9
4
2
14
17
4
16
24
13
1
12
20
19
15
8
6
3
3
2
9
17
19
10
21
29
36
44
41
32
0
1
8
10
2
3
4
3
4
17
24
0
4
4
23
23
14
8
6
4
2
2
6
10
17
7
15
14
16
37
52
3
5
4
1
1
1
10
7
11
15
10
6
2
4
2
2
9
2
3
4
3
31
24
11
10
10
5
4
6
10
7
2
2
4
8
3
3
8
5
2
2
0
4
6
1
18
23
19
9
8
13
19
15
4
17
16
14
11
8
8
4
3
2
6
22
19
8
15
32
36
21
9
22
36
32
23
17
17
13
4
5
2
12
15
9
12
14
2
7
24
22
8
3
21
40
35
11
12
26
36
27
16
17
25
20
5
10
2
6
14
15
9
7
11
23
19
13
18
32
14
36
36
25
13
20
31
36
24
19
20
16
13
9
11
15
17
11
4
1
2
10
13
9
2
2
4
5
2
2
6
9
23
22
9
3
2
1
18
21
10
13
16
19
22
24
20
18
12
1
1
1
10
7
4
2
1
2
13
16
9
1
4
15
4
2
1
2
4
17
16
4
6
8
10
17
16
21
34
25
7
2
2
3
2
1
3
12
0
2
8
11
2
2
7
12
15
6
2
2
2
4
6
12
16
5
2
17
30
18
5
15
15
5
3
2
3
4
6
22
29
21
3
20
25
2
11
2
0
17
31
36
23
4
2
2
14
28
22
2
0
1
1
1
1
9
31
36
17
12
15
22
27
25
13
11
12
14
19
27
31
30
24
16
12
9
4
5
7
3
14
19
8
2
1
1
2
3
3
4
10
11
11
10
4
7
14
16
2
11
21
25
23
18
5
5
25
36
21
2
3
6
5
3
7
30
27
14
7
18
23
23
21
17
20
22
20
23
26
26
23
21
16
1
2
7
12
21
25
17
12
3
1
1
1
2
7
13
4
4
7
10
12
8
3
4
4
1
13
8
3
3
8
8
6
10
26
22
8
5
1
2
3
14
13
12
8
24
26
5
2
3
8
12
7
1
1
16
27
25
12
8
11
11
6
2
2
8
10
4
1
10
14
4
3
9
15
16
18
19
20
21
22
16
8
9
9
6
7
8
11
2
5
6
5
12
12
8
2
2
18
28
14
3
1
1
11
15
10
11
3
18
12
2
1
3
3
3
2
3
5
7
14
17
5
4
8
9
5
2
12
29
23
6
3
2
2
3
7
20
22
14
14
14
12
21
33
22
3
4
12
19
16
10
8
20
7
2
7
4
7
10
7
5
3
1
25
18
7
2
9
13
5
12
12
16
15
12
14
10
3
13
22
14
1
4
4
6
11
12
7
2
5
18
17
15
10
3
3
6
6
3
5
2
1
2
6
10
12
6
4
2
8
19
25
16
13
30
20
4
3
5
4
4
9
16
18
3
8
16
13
14
27
18
2
10
23
15
2
2
5
8
10
14
10
8
1
2
7
9
6
4
6
17
13
1
2
1
2
3
8
12
6
3
4
2
4
8
23
20
12
30
33
18
7
10
14
13
18
35
15
1
3
4
7
4
2
2
6
8
7
11
10
10
9
5
6
3
3
10
6
4
8
7
4
11
15
10
5
5
6
11
6
3
7
5
14
16
9
16
1
11
25
22
12
20
3
8
17
8
5
3
2
3
4
4
6
8
11
5
1
15
20
7
5
6
9
6
11
15
9
3
2
3
3
4
2
12
12
8
9
3
10
31
44
30
9
2
2
2
6
5
3
5
3
2
14
11
10
24
24
10
2
6
7
9
9
12
8
2
3
2
9
15
11
3
15
38
47
40
1
2
2
2
4
3
2
2
3
9
12
4
10
13
16
21
22
14
2
2
3
8
13
1
19
16
22
6
3
0
0
13
15
16
13
12
10
0
3
2
3
7
3
1
3
13
14
4
3
6
10
6
3
1
2
2
8
11
9
1
0
1
9
5
24
17
3
3
16
22
17
12
2
3
17
16
7
6
27
36
15
3
6
32
31
18
18
17
16
3
2
12
16
16
15
16
21
27
10
3
8
32
29
8
8
25
34
18
9
23
38
31
7
3
1
9
19
19
11
13
17
20
30
31
12
11
20
30
21
17
17
14
12
0
2
15
24
20
8
2
5
11
10
7
3
11
9
5
1
11
16
10
15
15
16
20
30
26
21
16
14
13
0
0
0
1
1
1
4
10
9
17
21
7
3
1
14
10
1
1
1
13
15
6
6
4
3
2
1
2
0
16
14
11
8
6
1
1
6
6
4
1
0
2
7
10
9
14
22
13
1
3
19
19
9
7
6
4
2
1
1
0
2
11
23
17
1
12
14
0
6
7
8
5
1
1
1
0
1
7
28
31
21
20
20
16
12
9
11
13
14
20
20
21
25
24
18
10
10
9
5
16
18
18
21
22
11
1
1
1
1
2
2
0
1
1
7
4
23
35
19
0
0
2
1
2
8
25
23
19
15
33
37
18
2
9
23
22
11
15
28
31
25
18
8
1
10
16
16
20
29
27
23
13
2
1
2
4
3
2
2
6
9
3
1
1
9
19
14
7
26
12
3
1
2
9
9
9
21
22
5
3
1
13
17
8
5
13
21
20
11
8
17
26
19
5
1
10
26
19
4
0
9
8
5
5
13
12
7
15
17
5
10
18
12
1
2
3
18
23
18
2
3
10
11
3
11
11
1
2
1
2
2
6
16
20
14
9
10
10
14
20
15
2
2
20
29
19
5
0
0
1
2
3
21
25
11
8
11
2
2
15
19
16
4
3
17
26
24
2
7
9
13
5
3
9
9
6
15
18
11
5
8
11
11
15
12
1
1
4
9
15
13
2
1
11
15
4
3
16
11
4
3
3
3
4
8
16
14
4
9
27
27
14
4
3
16
12
3
4
9
8
5
5
8
5
8
14
14
12
0
2
6
8
6
8
16
21
9
2
3
13
3
1
16
25
11
2
2
3
11
5
19
20
4
3
2
2
3
4
2
1
4
4
1
9
15
16
15
11
6
5
8
16
8
6
8
4
5
17
16
4
4
10
7
4
3
3
3
6
5
6
3
3
2
1
1
1
1
3
3
13
13
4
5
11
15
6
3
4
5
7
17
18
14
2
2
2
2
5
5
4
12
1
2
3
1
4
2
1
0
13
15
10
6
15
26
21
10
7
7
6
3
4
7
11
11
8
7
7
15
12
2
6
3
5
3
1
1
1
20
18
2
4
19
20
21
21
18
6
4
8
11
12
2
13
2
11
4
6
12
9
5
1
2
3
11
10
2
2
4
15
2
1
2
1
2
18
13
4
2
4
26
26
13
12
9
6
6
21
19
15
0
6
23
18
3
3
20
30
17
8
18
35
33
13
7
7
10
19
23
12
15
13
3
8
19
15
17
18
16
13
3
7
16
31
31
16
3
8
12
5
6
8
20
15
1
7
19
32
25
14
11
19
19
4
2
1
1
3
7
13
16
10
13
22
10
2
3
18
17
2
0
7
19
10
1
3
16
30
15
0
1
6
7
4
2
1
0
0
1
5
11
10
15
25
23
7
2
11
20
14
4
2
2
3
2
11
13
10
6
10
8
6
0
2
4
6
8
12
14
15
18
20
11
1
4
14
24
22
15
12
9
17
21
13
7
9
7
3
12
28
31
28
15
7
3
2
3
3
2
2
3
7
8
9
13
13
14
18
35
38
20
4
12
25
26
10
3
15
24
24
13
1
9
25
26
17
19
28
31
27
20
6
4
3
17
5
1
0
10
25
16
4
4
7
5
7
9
6
3
7
15
18
15
16
25
26
18
6
8
22
30
21
2
2
20
32
22
8
7
8
9
9
11
14
8
2
12
19
8
1
1
8
2
6
20
27
24
14
2
2
2
2
3
1
2
5
10
21
25
16
9
8
19
28
26
13
1
5
18
22
16
2
2
1
1
2
3
14
15
4
3
12
16
5
1
14
28
24
19
16
4
2
2
3
2
2
6
10
9
8
8
7
8
12
16
16
18
11
2
3
4
7
16
13
1
1
11
14
2
2
17
17
7
8
24
25
1
13
31
30
14
1
2
1
2
5
12
4
2
2
2
4
4
4
3
5
9
15
16
5
4
14
11
2
3
14
18
5
1
13
26
12
4
22
35
18
1
1
10
9
5
3
5
5
2
1
0
0
0
0
1
5
12
16
19
20
10
3
6
11
6
8
10
9
9
23
15
1
4
8
7
3
1
0
1
2
5
3
1
0
1
6
5
13
15
11
3
4
7
7
4
7
8
6
12
15
8
1
2
2
14
16
13
2
2
2
1
9
0
14
12
2
4
19
18
12
3
3
3
6
11
2
4
10
21
20
15
7
7
7
8
12
0
12
9
1
2
14
21
14
7
11
11
0
10
24
22
9
16
6
6
8
5
2
2
6
18
16
8
12
21
18
15
18
14
7
11
19
23
25
17
12
6
11
21
25
24
12
11
10
10
0
1
14
26
16
6
24
21
6
1
2
7
9
9
10
8
7
7
17
20
12
10
15
17
6
1
5
1
16
10
0
1
1
2
0
0
1
8
8
10
25
29
16
1
4
18
18
9
2
2
1
1
15
26
13
17
8
3
4
8
12
11
5
1
7
21
29
22
8
0
2
13
19
9
12
11
6
1
8
27
32
21
8
3
2
13
12
6
11
16
17
22
26
21
8
9
27
35
13
2
4
16
25
11
1
12
26
27
14
9
18
26
22
11
4
2
1
18
8
2
2
2
14
16
15
16
19
17
18
21
25
18
5
8
19
25
17
2
4
14
17
17
10
2
5
10
12
10
3
2
1
14
18
6
1
2
8
5
13
12
13
15
16
18
22
21
10
7
19
25
19
7
3
13
11
7
4
0
1
1
8
11
5
3
5
2
0
9
9
1
1
14
27
18
15
15
10
2
3
18
12
7
9
13
14
14
15
14
10
6
12
14
8
9
17
11
1
0
10
12
1
7
22
16
6
1
14
15
2
13
28
18
5
2
6
12
23
1
3
5
4
4
5
4
5
16
17
14
12
19
12
1
2
9
11
5
13
31
33
8
1
20
32
15
2
1
5
7
10
15
21
21
1
2
3
12
19
20
13
7
2
2
6
7
12
15
15
23
7
10
19
16
11
1
0
3
13
17
15
4
2
13
4
2
3
8
0
12
12
2
3
5
11
7
2
10
20
21
19
15
3
2
2
2
2
2
4
5
2
1
9
25
26
22
14
2
3
5
15
12
2
2
4
14
28
29
17
3
2
5
9
7
6
19
33
26
6
1
13
16
13
6
2
3
6
17
27
29
22
3
2
4
16
17
15
17
13
4
2
6
23
7
15
16
14
17
30
37
16
2
2
14
26
12
2
12
21
22
7
3
8
17
15
5
20
16
16
21
20
10
5
13
15
10
3
3
5
7
11
1
1
6
14
18
12
3
1
2
2
16
20
20
16
8
14
16
11
6
8
13
6
3
1
2
9
9
16
19
9
6
1
0
4
6
1
1
17
15
11
14
19
17
10
14
17
14
5
2
15
15
6
24
25
12
2
2
2
2
1
13
14
17
22
15
7
2
4
5
9
27
41
29
1
1
7
11
3
