# Supplementary material for: Evaluating flow modulating treatment response in intracranial aneurysms using black-blood MRI in vitro
Source: Commun Med (Lond). 2026 Mar 27;6:170. doi: 10.1038/s43856-026-01413-z (PMC13031954; doi:10.1038/s43856-026-01413-z)
Supplement: Supplementary file 7 — Supplementary Data 4 [file 43856_2026_1413_MOESM7_ESM.zip › Data_Figure_6c/pump flow rate 4.5 mls/BB4/with derivo (FD1)/20_BB4/3_agar_left_array.txt]

114
113
117
117
117
119
112
93
90
111
127
118
107
110
118
109
105
120
133
117
98
101
122
131
130
126
124
123
124
126
118
115
126
128
123
119
115
108
115
137
155
149
126
119
125
132
136
136
130
119
119
122
124
117
106
109
114
110
107
117
123
113
107
109
116
111
107
119
126
114
102
105
119
130
138
140
126
102
100
118
125
129
135
134
124
115
102
100
107
130
150
148
128
116
122
137
140
134
124
120
116
116
120
115
98
97
114
126
124
122
113
101
99
106
118
123
120
117
114
113
113
114
114
124
140
146
122
94
94
114
119
122
124
129
122
107
98
101
107
119
130
133
129
118
118
135
140
135
126
127
109
103
113
115
102
96
108
122
124
116
104
99
99
106
121
137
136
117
105
110
119
116
109
120
137
137
117
104
114
122
112
99
104
118
117
103
102
109
115
113
116
125
128
122
121
137
143
135
130
137
105
93
105
121
116
102
100
109
115
114
110
110
108
107
113
132
141
124
106
111
114
114
113
119
130
123
114
120
140
134
107
90
100
115
114
101
100
112
121
121
120
125
126
124
130
150
154
137
129
135
107
101
113
128
130
114
100
101
114
119
121
121
118
105
103
114
130
125
115
115
113
115
118
128
127
115
112
131
148
135
112
104
115
120
110
97
98
110
124
131
132
127
121
124
144
164
161
141
129
129
116
121
120
126
127
124
111
110
120
122
122
121
115
105
98
101
113
123
127
125
119
118
127
135
133
113
110
124
134
125
118
125
136
128
110
99
101
113
120
128
132
124
115
125
148
161
152
135
131
133
125
135
125
114
118
125
124
120
120
117
114
111
108
105
106
110
115
124
132
133
128
125
127
133
131
115
110
117
117
113
118
134
140
131
117
115
118
122
122
120
119
114
112
127
143
140
128
131
144
147
127
137
122
107
110
120
122
118
114
113
112
109
102
104
119
130
128
126
130
135
133
124
113
113
116
118
119
120
119
118
122
123
123
124
130
133
132
129
126
121
114
111
119
133
138
123
114
131
154
155
122
123
113
108
113
113
110
108
112
116
124
121
106
106
125
138
133
122
123
130
131
117
95
86
99
121
132
133
133
136
131
115
101
115
144
149
134
122
127
128
121
117
127
143
143
127
120
133
150
149
112
106
101
109
112
108
98
106
116
124
132
133
115
106
115
122
118
110
112
121
122
109
87
77
90
118
135
136
143
157
149
115
92
112
143
147
120
103
118
132
129
122
132
151
156
148
136
133
132
131
101
87
89
104
110
100
97
115
126
120
120
130
125
109
103
100
100
103
109
115
115
110
105
102
103
111
119
122
139
158
153
121
99
111
132
130
109
97
110
126
125
119
127
151
165
158
140
126
120
120
99
85
84
97
105
102
107
122
122
105
102
121
130
119
95
88
97
106
110
111
111
117
133
132
115
105
102
105
125
141
138
117
108
112
122
120
110
107
111
117
118
116
118
139
156
148
126
115
114
118
104
97
91
96
105
113
114
114
102
87
94
119
133
123
99
95
111
119
115
107
109
125
142
137
117
103
98
100
114
125
117
104
106
118
124
125
123
122
118
120
129
126
117
121
133
130
110
107
117
121
107
106
100
100
114
122
115
95
81
85
104
123
132
121
104
108
121
125
113
108
112
126
131
121
110
112
111
110
112
117
105
91
96
121
136
137
135
127
119
126
142
142
122
115
124
123
110
109
122
132
108
104
104
107
122
126
110
87
80
100
115
121
121
115
107
110
121
119
105
103
114
118
107
98
103
120
125
118
120
121
106
87
93
122
138
135
126
120
116
125
145
151
133
123
129
130
120
117
126
138
105
100
99
108
121
123
108
94
98
111
110
108
108
109
107
109
115
107
98
98
108
109
97
94
111
127
129
122
125
124
110
97
104
120
125
112
106
112
116
121
136
144
142
138
138
138
134
131
134
140
108
100
99
108
116
115
110
108
112
114
98
88
99
109
108
109
111
105
97
98
102
102
101
112
128
130
120
121
121
118
108
108
117
118
104
88
93
117
127
125
127
135
140
138
136
136
140
142
142
141
114
111
109
111
116
116
112
111
112
112
97
88
99
112
112
113
113
108
105
104
106
105
108
125
134
128
120
120
118
107
106
117
122
116
95
88
101
128
136
134
127
130
134
128
119
125
142
152
148
141
117
116
113
114
121
122
112
102
104
108
107
100
104
108
109
111
112
109
114
118
117
115
117
123
123
121
121
124
114
103
107
118
116
110
106
108
120
133
138
133
128
125
126
117
109
117
137
151
146
136
113
109
107
112
124
126
111
96
95
107
114
106
106
107
103
103
106
108
114
126
125
125
122
115
108
114
124
125
113
108
115
119
111
106
116
128
131
129
127
124
118
115
115
115
116
120
130
135
136
128
106
95
96
111
124
123
109
101
102
107
105
101
105
107
101
103
109
113
115
119
124
128
124
108
98
104
120
122
118
121
125
121
106
105
122
131
129
126
122
117
109
104
109
124
130
128
122
123
125
118
106
88
92
118
130
119
108
112
119
109
93
95
112
118
110
111
124
127
118
109
111
119
119
107
99
103
115
120
123
131
129
114
104
109
123
124
120
120
126
125
117
108
113
131
136
124
114
119
121
117
118
97
101
128
138
121
107
114
126
109
88
95
121
133
124
121
135
139
124
106
103
112
114
107
106
109
112
113
122
134
123
108
102
114
125
124
119
123
133
136
132
125
122
132
130
114
109
118
126
115
128
108
105
126
140
127
106
106
117
109
92
98
123
143
134
121
124
135
132
113
105
108
109
107
109
112
109
105
119
134
122
101
102
118
130
129
127
128
132
137
139
135
130
130
124
112
109
121
128
121
129
107
91
107
133
136
115
99
105
107
98
97
115
139
135
111
104
122
137
124
111
108
112
112
110
108
104
103
118
129
124
112
117
131
134
132
130
128
121
118
127
135
133
130
124
117
114
118
125
126
121
98
77
87
118
136
124
104
101
105
102
96
106
128
129
109
100
119
140
129
111
113
120
124
116
107
104
107
124
131
123
124
139
143
132
124
130
131
111
96
109
133
140
130
126
124
122
119
118
122
117
98
84
89
108
123
125
119
111
107
102
95
101
117
125
119
118
127
133
122
110
114
124
132
124
116
113
122
125
126
122
134
152
143
118
109
130
136
116
97
114
143
146
126
119
126
131
123
116
120
118
109
108
107
105
108
120
129
123
107
97
100
106
112
119
127
137
132
119
112
112
116
120
126
131
133
132
130
121
109
111
131
142
127
103
103
129
143
130
121
137
154
142
112
104
121
136
131
122
123
120
120
126
124
109
100
117
136
131
107
93
104
115
115
114
123
129
121
110
112
123
123
114
118
134
146
144
132
115
103
107
120
120
106
94
103
128
138
136
138
151
152
129
102
98
114
129
134
135
137
117
120
125
123
113
108
117
133
125
102
94
107
119
120
111
105
107
109
114
121
128
125
115
115
130
143
140
128
115
109
107
107
106
103
102
109
119
123
125
139
147
136
113
103
109
117
120
130
146
151
114
116
112
110
112
116
120
123
119
106
103
112
126
128
115
91
86
108
129
132
125
118
116
118
122
125
124
123
123
117
109
103
110
118
119
114
110
109
116
127
135
124
107
111
127
126
116
120
145
153
115
115
106
104
107
114
113
117
118
118
117
119
131
135
118
93
91
118
140
129
111
107
114
121
119
113
112
119
126
120
108
105
119
132
131
118
113
112
116
123
129
128
118
125
141
139
119
116
134
143
115
116
113
109
106
103
103
112
127
132
125
124
133
136
123
108
112
129
137
125
109
106
110
117
121
117
114
116
120
116
106
108
123
131
125
117
120
128
128
130
136
139
131
131
145
147
129
112
119
134
107
109
119
122
109
94
94
112
133
135
126
123
126
126
122
120
122
123
121
121
123
114
103
111
128
130
119
115
114
111
109
110
120
120
112
110
125
140
139
134
138
143
137
131
139
147
130
106
109
133
94
100
121
130
119
103
100
115
129
127
121
117
118
114
112
120
124
113
106
120
138
128
104
106
130
135
122
112
112
113
112
114
116
113
100
103
123
140
140
129
125
132
133
129
129
136
125
104
110
134
94
103
121
128
125
118
116
120
121
115
112
115
118
110
107
117
122
109
101
118
139
133
108
106
128
129
116
109
114
115
114
116
118
115
101
101
116
132
131
120
111
116
125
123
120
122
121
110
110
129
109
121
124
119
119
126
129
123
113
107
111
119
121
114
110
116
121
112
102
107
126
129
114
109
123
125
115
108
110
113
112
114
119
119
109
109
119
129
130
119
110
114
121
116
107
109
119
120
114
120
127
139
127
106
102
117
124
120
116
115
116
118
121
120
118
124
131
123
105
101
112
122
118
112
122
129
122
110
107
110
114
117
121
123
125
126
131
137
136
126
123
123
122
109
100
103
118
124
119
116
131
143
126
100
96
104
110
116
123
127
124
114
114
118
121
133
137
125
104
96
108
120
119
115
124
135
129
113
106
114
121
122
124
134
138
136
137
144
141
135
134
133
127
115
106
105
114
127
128
125
116
122
111
99
101
105
103
111
126
135
127
111
105
110
124
138
136
119
100
101
117
122
116
113
119
131
128
114
112
127
130
125
129
144
147
136
136
148
150
140
139
139
135
134
125
112
113
130
142
141
98
98
98
102
108
112
110
108
118
127
123
111
103
108
124
136
128
107
99
112
125
121
110
106
110
120
118
112
118
137
139
131
134
143
140
125
124
142
150
140
137
139
145
151
143
123
113
132
150
145
95
94
99
107
114
118
116
109
106
109
111
109
105
110
125
135
121
97
99
122
129
114
104
101
105
109
110
107
120
142
146
137
133
131
124
116
118
129
135
134
132
134
141
152
147
122
113
129
144
137
110
117
121
116
116
116
116
114
102
99
101
104
103
111
128
138
122
98
102
125
126
109
98
102
110
113
110
106
115
140
150
143
128
114
112
119
123
118
112
116
121
125
129
138
136
120
111
121
129
124
130
143
144
131
114
109
116
119
110
104
101
100
102
112
132
143
128
106
107
122
124
108
101
108
119
121
114
106
114
136
148
144
127
113
119
135
134
110
92
96
111
117
120
120
120
115
110
115
120
120
140
149
149
134
115
107
111
123
124
116
108
103
103
114
132
142
131
113
110
120
122
114
108
112
121
119
111
111
117
128
136
133
127
125
134
143
134
112
93
96
111
116
115
110
112
118
116
120
124
127
133
132
131
123
110
101
112
128
132
124
114
112
111
114
122
128
124
115
115
121
123
118
111
112
112
108
109
117
121
117
117
120
124
131
137
135
122
117
116
122
123
121
116
108
112
127
132
130
130
134
125
114
114
112
101
98
112
133
135
125
116
117
122
119
113
111
109
108
114
125
128
120
111
106
105
100
105
122
120
107
105
111
114
121
126
124
114
117
136
147
141
123
111
110
121
137
140
135
133
133
122
112
111
110
103
99
113
135
139
126
116
121
129
122
110
98
96
99
110
124
127
120
109
103
102
103
109
121
118
107
106
106
99
99
115
126
120
117
132
149
144
120
104
113
131
143
140
135
133
125
127
123
123
124
120
109
112
128
137
131
120
121
130
130
114
100
96
100
107
114
116
116
114
110
110
114
118
119
117
117
115
107
86
82
114
143
139
118
116
128
134
122
111
120
134
135
135
136
132
113
110
117
121
113
100
105
116
109
104
106
106
94
94
106
108
99
101
125
144
135
112
109
126
131
122
107
104
108
122
125
116
113
124
131
125
115
111
125
150
164
162
144
128
124
118
113
111
114
118
110
116
125
130
116
96
101
117
122
121
118
100
83
95
116
118
100
97
121
140
128
103
100
122
137
138
123
106
97
101
112
121
128
136
136
130
119
117
127
140
148
147
138
131
127
126
124
122
118
116
113
113
114
121
115
101
103
118
128
131
120
95
78
95
124
132
119
112
122
129
116
100
99
119
139
149
136
112
94
97
114
121
124
129
133
130
128
130
135
127
120
121
128
130
127
131
136
133
123
121
122
107
96
103
113
115
114
116
122
124
119
99
88
103
122
133
133
133
125
114
104
99
101
117
138
151
139
117
108
116
122
118
115
117
121
123
128
142
142
121
103
108
124
128
126
132
140
135
125
120
130
103
88
90
111
128
125
109
106
115
118
112
109
112
114
114
129
141
130
107
94
96
104
117
133
142
129
119
130
142
134
116
111
117
118
113
121
141
140
117
105
118
132
130
125
131
142
140
124
117
129
111
102
98
116
138
131
107
104
119
127
124
120
118
107
94
111
133
130
111
97
96
104
121
135
134
118
120
140
148
131
115
125
138
125
105
110
130
131
118
116
131
141
132
123
133
149
148
132
118
126
124
122
109
112
128
127
112
112
127
133
126
121
121
107
86
92
119
134
124
107
97
103
127
143
136
117
115
130
130
111
115
142
155
132
104
106
122
124
117
120
130
133
126
125
134
148
147
136
122
125
138
146
124
110
115
119
118
120
130
130
122
117
114
109
92
92
114
136
137
117
101
107
132
147
139
122
118
118
108
96
112
141
150
131
113
120
128
125
121
120
120
117
120
126
129
130
130
132
132
129
148
153
129
109
110
116
117
116
118
122
124
121
114
108
104
103
114
134
138
121
105
114
133
138
132
130
128
122
107
103
116
128
124
122
126
136
135
130
129
128
119
113
121
127
119
104
106
127
137
131
141
138
123
113
115
116
113
109
108
118
135
139
119
108
110
113
115
127
130
119
109
115
125
120
114
127
143
136
121
120
127
119
106
113
137
148
135
127
133
139
127
119
127
130
113
95
100
122
136
132
125
111
109
115
119
117
111
109
109
119
140
149
127
109
112
114
114
119
124
119
111
113
119
105
94
115
144
143
130
131
132
120
107
115
138
138
119
109
123
134
127
122
127
130
118
114
116
127
129
130
103
94
96
109
114
114
115
122
119
114
122
136
129
118
116
116
113
118
122
121
108
108
118
111
94
102
127
134
123
119
121
123
123
125
128
115
100
96
110
117
115
114
120
126
130
136
140
135
124
126
93
94
95
97
100
104
118
130
123
103
99
112
124
127
119
115
115
121
126
116
100
105
129
130
112
104
108
113
106
100
104
120
132
133
120
105
102
103
106
106
106
108
112
119
131
146
151
139
122
126
97
111
105
90
90
103
116
121
112
96
87
96
116
128
124
115
112
120
122
111
100
106
127
138
127
113
106
105
103
101
101
115
134
136
125
119
122
123
118
114
119
121
117
111
120
135
140
135
125
127
110
122
109
89
88
104
107
103
101
101
97
97
108
122
121
114
110
112
112
109
109
112
117
122
125
124
117
115
118
121
118
116
127
133
135
137
140
139
129
130
140
142
128
116
120
127
127
126
124
132
116
112
98
89
93
105
101
92
97
115
119
109
109
114
112
109
106
107
105
109
116
119
107
101
109
124
127
125
135
148
143
126
122
125
131
139
139
134
128
133
148
151
140
133
130
126
117
118
125
131
112
97
86
86
97
106
103
95
106
124
127
118
117
116
110
105
107
111
106
108
118
122
106
91
99
116
125
131
145
156
151
134
121
114
113
115
117
116
117
123
136
140
143
145
145
128
113
114
125
127
111
95
84
87
100
112
113
109
113
126
124
122
130
130
112
103
112
119
115
109
112
114
108
106
110
115
120
130
139
140
135
128
121
104
92
90
96
105
112
117
122
126
136
144
142
123
114
124
131
127
120
116
100
95
104
120
123
113
114
123
123
125
139
140
117
104
114
123
119
106
103
107
111
118
122
122
122
125
129
120
117
118
118
106
88
83
93
110
118
120
120
120
131
133
122
110
117
134
145
138
133
134
116
99
106
124
120
104
101
114
121
121
134
137
118
103
106
117
119
111
106
106
111
119
123
123
124
127
123
108
104
111
117
114
100
97
108
122
128
128
120
123
128
120
105
103
117
134
147
151
131
131
112
99
105
119
110
86
87
112
119
112
117
125
114
99
95
102
115
123
116
113
112
114
115
116
123
128
122
108
107
116
125
123
115
118
122
131
133
128
117
118
120
117
110
113
119
122
137
154
116
112
99
96
105
110
99
86
92
111
114
103
106
111
110
101
96
99
113
123
122
119
117
111
106
104
115
126
123
112
111
125
130
127
125
128
131
135
133
126
113
108
112
120
130
131
120
112
125
145
103
95
93
101
107
105
102
107
119
119
105
99
110
113
111
107
109
110
113
117
114
113
120
119
109
101
108
122
127
115
112
124
128
128
129
132
133
131
129
130
120
110
111
129
144
140
122
115
123
134
104
100
100
112
119
110
109
129
142
122
97
100
120
123
113
114
123
120
114
108
105
104
115
122
115
107
109
119
125
118
109
112
119
124
127
130
129
126
129
133
134
123
121
132
145
135
123
124
126
127
113
110
109
122
129
122
120
132
138
118
97
104
125
128
119
119
127
120
110
106
104
99
105
116
124
119
111
115
123
121
106
100
109
118
123
124
124
124
126
131
135
132
126
131
134
125
123
126
127
127
116
115
113
118
132
130
124
118
113
108
105
113
121
123
122
123
123
109
106
112
112
103
103
113
126
126
113
111
126
129
112
101
110
120
118
111
114
124
119
113
120
129
129
125
121
119
120
123
125
128
112
110
107
106
117
128
124
102
90
103
118
119
113
113
121
129
122
104
103
115
120
112
108
120
133
128
111
110
127
132
117
107
120
129
115
101
114
130
118
97
103
125
131
121
117
119
123
126
127
131
108
107
104
97
94
112
123
105
92
105
126
123
111
107
121
134
130
111
102
111
120
116
117
129
141
135
117
114
124
126
115
113
129
133
117
105
120
141
128
107
111
131
135
119
111
122
136
138
134
130
109
110
110
92
79
98
125
124
109
113
124
124
115
111
120
133
133
117
101
104
112
116
119
134
147
145
130
124
122
119
109
110
126
130
121
114
127
145
143
132
137
150
140
114
104
122
143
149
144
133
112
117
113
92
76
97
131
137
121
110
114
119
121
120
120
124
119
108
103
105
111
114
117
132
147
147
135
131
129
123
110
105
115
127
127
122
126
133
139
143
155
157
139
112
101
118
137
147
145
138
117
120
109
91
89
111
135
135
114
101
107
119
124
123
118
106
96
98
109
116
118
115
114
125
140
140
129
128
136
134
116
105
113
130
132
120
107
107
119
133
145
146
131
113
108
118
124
131
140
146
124
123
107
97
109
127
133
121
98
90
109
129
131
126
114
98
88
99
121
134
127
114
113
123
132
125
113
115
131
139
127
114
117
133
134
114
90
85
95
112
125
127
123
122
127
126
116
116
133
147
129
122
108
107
117
127
124
111
90
90
113
138
139
124
110
103
103
114
131
138
126
111
113
124
129
117
99
96
114
131
132
122
120
130
132
114
89
82
90
104
113
119
124
134
142
137
116
110
132
143
121
113
112
117
114
111
109
107
101
102
117
136
136
120
111
116
128
128
126
122
116
110
111
122
127
116
97
90
101
122
134
129
120
122
126
116
103
102
104
109
115
126
136
141
142
138
120
109
126
139
98
94
110
117
108
94
97
112
118
117
118
122
121
113
111
126
136
128
109
103
105
109
111
124
130
120
105
98
107
123
135
134
122
120
120
119
121
124
125
117
119
137
148
143
129
125
118
109
119
136
74
72
94
111
108
96
101
116
125
123
117
113
111
105
108
126
137
123
101
94
106
114
119
127
130
119
108
111
122
132
134
133
128
123
121
119
129
144
138
117
114
137
154
136
112
112
116
112
116
130
75
70
84
104
111
114
115
114
115
119
118
116
111
104
107
119
130
120
104
101
111
119
125
130
125
111
105
119
133
134
129
128
127
126
124
121
132
147
139
117
109
127
140
125
106
110
123
120
114
124
101
92
92
97
117
128
122
106
100
110
121
122
122
113
109
118
130
123
110
108
111
121
127
128
121
109
105
119
129
124
120
118
119
120
123
130
138
145
135
119
113
117
117
107
105
119
133
129
113
114
125
120
103
103
118
126
114
97
96
108
119
122
125
121
118
127
135
125
110
103
108
116
122
124
119
112
112
121
121
118
116
113
108
109
121
139
148
139
131
124
127
121
103
100
112
129
134
130
110
108
135
131
113
110
122
119
101
94
103
114
114
114
119
126
130
135
137
122
103
96
100
109
114
119
118
118
121
125
124
121
120
118
113
110
119
136
145
139
130
132
139
129
109
107
124
129
127
119
110
110
124
121
112
121
133
123
104
100
118
128
119
105
109
120
129
137
137
118
98
93
99
106
111
114
114
117
121
127
130
132
126
127
125
123
117
119
131
136
134
133
136
135
126
127
134
130
121
118
117
119
104
104
109
129
142
134
116
116
128
136
126
112
107
110
122
134
135
119
106
104
106
107
107
110
111
113
117
123
137
140
131
126
137
138
119
106
118
137
138
127
129
132
134
137
137
125
120
125
128
127
91
97
114
135
142
138
131
132
133
134
130
119
109
106
115
130
135
122
117
119
117
108
103
106
110
113
113
117
133
139
127
123
138
141
125
109
115
129
131
121
121
124
127
130
129
119
125
134
136
129
85
101
124
135
130
125
130
136
133
128
123
118
108
107
116
132
135
123
118
123
123
112
105
108
120
122
112
109
123
132
127
121
128
135
134
129
125
119
114
114
117
120
121
122
119
112
121
137
140
127
92
111
133
134
119
109
119
133
134
126
118
111
105
108
124
133
126
113
110
119
122
115
107
116
131
130
112
103
112
127
129
127
126
134
143
148
136
116
102
105
116
126
133
132
120
107
116
139
142
127
105
117
132
132
115
104
112
124
131
130
118
106
101
112
130
130
115
103
104
114
122
119
113
120
132
128
110
105
113
125
132
132
130
132
137
141
133
119
110
110
117
134
150
148
127
112
120
140
143
128
117
118
124
125
117
110
113
120
127
131
125
111
104
113
125
122
103
98
105
116
125
124
116
119
123
117
111
113
120
120
123
129
131
125
120
117
117
126
130
128
128
133
149
148
132
125
130
138
136
126
121
120
119
115
112
112
116
120
124
127
126
116
110
113
115
110
97
98
110
121
127
126
115
112
109
106
111
126
129
117
114
119
118
110
103
101
107
124
139
145
132
124
124
128
133
137
137
133
128
119
121
123
119
110
103
107
114
120
125
126
121
116
114
112
110
104
101
105
113
119
124
121
116
108
104
105
111
128
128
119
112
108
98
97
107
112
114
120
132
143
135
115
100
107
126
139
136
128
122
115
124
125
121
109
100
98
101
112
125
125
117
113
113
110
106
105
110
116
117
110
111
115
118
117
113
110
112
117
122
123
119
102
84
93
123
141
131
120
118
128
133
120
105
106
118
127
131
132
131
115
119
127
130
112
93
99
122
133
130
117
105
103
108
111
110
109
112
115
116
119
125
129
128
119
107
105
114
127
128
120
118
126
133
134
128
119
119
133
153
155
132
123
138
144
129
114
109
106
107
97
127
135
137
118
98
103
122
134
134
127
109
105
118
129
118
100
99
112
118
116
115
119
129
124
116
110
115
124
123
117
120
133
141
139
134
128
131
144
149
135
112
112
140
154
144
124
116
112
114
111
123
126
128
119
109
111
122
128
132
129
117
114
128
138
125
104
106
124
128
114
107
118
131
131
123
116
115
119
120
119
122
131
142
138
134
136
151
154
139
114
103
116
141
153
150
136
124
119
119
119
113
115
116
117
119
123
124
121
122
123
120
121
134
135
125
111
120
130
124
111
110
122
135
136
130
117
114
120
127
126
125
129
133
128
125
140
162
157
123
101
112
134
146
145
141
134
125
118
115
122
109
109
107
111
123
127
123
119
120
122
119
120
125
124
113
116
128
129
115
106
112
127
133
130
124
112
116
133
145
135
125
128
131
119
113
137
166
153
114
99
125
154
152
137
133
130
125
117
110
119
110
112
105
106
118
121
119
121
128
126
116
114
117
114
108
117
130
121
101
99
113
121
124
120
113
110
121
147
148
131
120
133
141
122
112
134
157
143
110
104
132
155
151
135
130
133
134
127
114
118
111
115
106
106
109
111
112
123
131
126
109
103
111
113
107
116
125
119
103
99
104
111
113
114
113
115
130
142
131
113
117
141
152
132
118
131
143
133
115
112
125
135
137
132
133
138
145
138
120
119
118
120
110
105
105
107
112
119
126
120
105
103
111
117
112
110
113
115
112
101
99
106
117
122
124
128
136
134
115
98
110
137
148
134
126
131
132
125
121
123
119
115
117
127
132
138
142
142
126
116
125
124
114
109
108
111
114
114
113
111
111
110
113
116
114
103
101
113
115
104
96
107
127
135
137
139
140
132
112
102
114
128
138
132
128
129
128
126
134
141
128
113
109
121
122
122
127
138
133
117
124
119
114
113
115
118
118
111
107
111
121
123
117
116
113
98
94
107
112
103
100
118
139
141
134
137
146
141
124
114
116
126
130
129
127
130
129
131
139
148
139
123
116
117
114
109
114
131
133
121
120
111
108
111
119
126
125
116
110
110
122
129
121
116
117
107
101
109
118
110
110
127
143
135
116
121
143
147
131
115
114
124
132
128
123
129
132
127
128
135
137
128
123
118
114
111
116
129
131
127
112
106
100
104
114
124
127
127
118
113
115
118
118
117
120
116
112
122
126
119
116
128
141
127
104
108
130
142
125
105
105
126
139
128
116
122
127
122
112
114
120
123
124
118
119
128
134
134
129
132
110
116
105
95
100
113
125
129
126
113
102
103
112
123
126
119
120
129
133
126
114
119
130
128
111
110
119
125
112
97
100
125
140
126
109
118
131
127
107
101
105
117
120
115
122
142
152
140
125
132
120
132
114
87
81
97
118
128
127
115
100
92
105
123
125
111
109
122
130
121
109
109
121
131
130
125
120
116
110
106
108
127
136
123
112
120
139
137
119
106
107
117
120
116
118
137
151
140
124
133
135
142
119
86
74
88
106
117
123
120
107
97
104
119
121
106
97
108
118
115
106
107
111
125
135
135
125
117
118
124
126
131
130
119
114
129
149
150
133
119
118
123
125
115
112
123
134
131
124
135
138
131
112
91
81
83
97
108
117
118
116
109
110
115
117
108
100
103
110
110
110
112
112
117
128
132
129
123
125
141
142
138
126
116
120
137
151
148
133
122
123
128
127
121
115
114
118
121
122
129
125
109
103
98
91
89
95
104
111
119
124
123
121
118
116
113
111
111
110
109
113
120
117
112
113
119
118
121
130
145
147
137
120
116
121
136
139
129
118
117
120
121
123
123
123
115
115
118
120
116
110
105
106
103
99
100
109
110
114
123
128
131
131
128
123
122
125
126
115
109
112
122
121
117
111
109
111
113
125
136
137
128
120
119
123
126
123
109
108
112
115
115
116
121
125
123
121
124
125
111
103
116
121
111
102
111
118
117
117
126
127
126
135
137
125
122
129
135
126
109
108
120
125
121
118
111
107
106
115
122
122
121
122
124
124
120
111
105
107
112
117
119
119
121
124
126
126
129
135
129
111
135
135
114
105
117
122
109
111
126
125
114
124
138
131
116
120
129
129
114
111
118
123
124
124
121
115
109
110
113
113
118
125
130
127
117
112
116
117
116
119
128
131
124
120
122
122
122
136
151
114
135
130
110
103
114
113
93
96
120
122
106
115
136
135
114
105
114
126
120
117
120
122
124
125
127
123
119
111
107
112
121
132
134
128
121
121
130
126
118
118
133
137
126
118
121
116
105
123
157
106
119
115
101
102
109
104
87
93
113
117
106
112
135
135
115
98
101
120
125
121
122
124
124
124
125
127
126
113
101
108
126
137
135
127
128
133
136
129
118
116
129
134
129
129
131
119
101
112
145
98
104
102
101
104
105
104
104
110
118
116
113
120
131
126
111
97
97
113
124
119
116
123
128
122
118
121
128
117
96
101
128
140
131
126
132
137
132
124
120
120
124
128
134
141
143
132
120
115
127
99
106
109
110
109
106
110
125
132
122
112
117
124
122
111
105
101
99
108
119
111
107
118
130
123
113
117
129
119
98
101
123
133
124
123
128
133
126
118
121
124
123
126
133
146
148
146
141
127
120
108
120
124
122
114
109
113
128
134
121
113
119
122
111
101
103
106
100
103
115
111
103
113
127
127
117
120
125
121
106
105
119
121
118
115
117
119
116
113
116
120
124
122
128
139
145
148
147
133
122
117
134
141
134
118
106
106
108
110
114
119
120
116
101
101
113
117
99
98
113
115
106
111
124
130
129
123
119
118
113
112
115
117
115
109
105
108
112
111
105
109
114
118
123
130
136
137
134
128
126
118
140
149
134
111
103
98
88
87
109
130
130
114
103
111
124
122
103
101
115
121
115
112
120
134
136
123
108
107
111
115
117
119
120
110
101
105
115
114
104
104
108
114
120
125
129
129
128
127
125
115
133
143
124
102
102
105
89
84
112
139
136
120
113
119
127
122
110
107
114
119
119
115
120
134
136
116
96
92
102
111
119
127
130
119
111
115
124
125
117
111
111
119
127
128
129
133
136
134
121
111
123
129
111
92
104
120
110
102
117
136
136
127
125
126
120
116
114
113
110
111
114
115
120
129
128
112
98
95
101
110
120
130
135
132
124
124
128
130
129
128
128
133
133
128
130
139
147
140
122
107
116
116
100
90
110
132
126
114
119
128
126
124
129
127
116
105
108
112
108
104
107
112
122
125
119
111
111
114
116
117
119
132
141
141
131
120
120
126
133
138
143
145
137
125
127
137
143
137
126
105
109
107
97
99
118
132
122
109
113
122
120
118
123
129
117
99
99
109
110
108
106
113
125
126
119
118
121
135
136
127
124
132
141
141
127
110
103
110
123
134
143
147
135
122
123
128
129
128
128
109
109
101
102
115
127
124
107
96
108
125
126
114
114
127
125
105
95
106
121
119
113
115
127
131
124
116
121
134
143
138
129
129
135
136
123
101
94
101
117
123
130
138
134
128
128
128
127
127
129
114
108
102
110
127
130
117
101
92
103
125
132
119
110
121
129
116
101
106
121
122
113
117
128
130
121
110
110
119
133
138
131
122
124
131
127
105
95
104
117
119
120
127
136
134
136
136
138
138
129
112
107
108
116
126
127
122
115
105
99
109
123
122
111
117
130
129
111
103
108
112
114
120
123
119
112
108
107
111
121
134
131
118
119
133
134
115
105
114
122
120
117
127
132
133
133
139
143
144
130
101
104
113
117
117
118
129
134
120
98
94
111
119
120
121
135
139
121
98
89
92
107
123
121
107
102
112
119
120
122
129
129
121
123
136
137
125
118
123
125
124
126
135
131
118
117
128
135
137
130
92
101
114
115
109
113
133
140
124
102
93
105
119
122
122
133
140
128
102
83
86
111
133
126
105
100
119
136
138
129
126
127
129
138
140
137
128
130
131
124
121
135
145
131
108
104
116
122
123
127
93
100
107
109
111
117
130
126
110
102
108
117
122
118
117
124
136
133
116
97
94
119
143
138
110
101
121
146
147
132
123
123
130
140
140
136
135
139
136
121
118
134
144
130
110
111
121
119
116
124
106
103
105
110
115
121
119
102
92
102
122
136
128
115
109
115
128
134
128
113
112
125
147
142
114
103
120
141
144
128
122
121
122
124
136
141
143
142
134
120
118
126
128
127
128
134
136
124
116
122
119
111
104
114
121
116
104
90
88
102
124
139
132
119
113
115
120
123
122
119
116
123
134
135
114
101
113
130
134
131
127
121
109
107
125
149
150
135
121
123
127
124
117
120
140
150
143
128
117
124
127
118
112
119
123
111
97
92
97
108
118
128
132
130
123
121
117
108
102
109
109
112
117
119
112
101
106
125
137
138
134
123
102
92
113
143
146
125
111
122
133
128
113
122
142
145
130
117
119
130
129
122
121
122
122
113
105
106
115
118
116
119
127
132
132
128
121
103
94
99
102
104
107
112
113
111
112
124
139
141
131
117
99
93
105
125
132
124
114
122
133
131
122
125
137
133
118
112
123
139
126
124
122
122
121
122
123
127
131
129
124
121
122
124
125
130
127
114
106
107
108
107
106
110
119
120
123
127
132
133
119
103
100
102
105
111
122
130
124
123
126
125
123
122
127
124
118
121
131
141
114
114
116
116
118
124
132
139
140
135
127
121
117
114
112
120
130
130
123
120
119
117
114
112
123
129
129
125
124
123
108
96
98
112
115
117
122
131
129
123
122
120
116
115
119
124
131
134
136
141
96
95
105
109
111
114
129
138
139
134
122
117
112
110
108
111
124
134
130
123
124
127
122
116
122
129
127
117
114
113
109
101
103
120
129
131
130
128
126
124
124
124
121
115
114
123
140
147
140
138
89
85
97
108
107
108
119
128
132
128
120
112
110
112
109
102
108
121
121
116
119
130
127
121
120
121
117
105
102
111
118
120
120
123
135
138
133
124
121
122
128
139
144
135
120
120
138
150
142
135
95
91
101
113
114
116
120
118
122
127
124
113
109
115
116
103
99
105
107
106
114
127
127
120
118
117
113
105
99
107
127
135
133
127
127
129
125
120
124
125
134
152
167
157
129
116
130
144
138
131
107
109
114
122
127
132
131
117
113
124
130
122
111
115
124
113
99
100
102
104
115
127
126
118
116
121
124
118
108
108
120
133
134
126
116
112
112
118
126
132
136
147
160
156
134
120
122
130
128
124
114
124
125
125
129
145
144
119
105
120
137
128
112
112
123
121
107
105
106
108
118
126
120
113
116
130
142
141
128
115
114
120
126
127
118
107
104
111
125
131
130
124
127
131
130
127
119
117
118
121
112
129
124
114
119
139
141
120
104
111
130
133
116
106
111
120
118
114
111
111
120
123
120
115
118
135
147
146
135
124
113
109
120
135
136
117
104
107
118
126
122
107
98
105
124
129
118
108
113
125
111
122
110
97
104
123
127
116
102
106
120
123
112
95
96
112
125
121
112
113
122
125
123
123
126
134
133
127
127
129
118
111
121
144
148
127
108
110
118
123
119
108
99
105
126
132
123
116
122
134
121
118
117
114
104
107
120
130
133
128
121
118
118
119
120
122
122
107
95
100
120
129
125
116
117
128
137
136
122
116
124
130
120
116
118
121
111
102
117
133
129
129
138
134
119
120
131
128
105
80
124
121
122
120
113
112
121
125
129
127
124
124
128
128
119
114
114
112
103
102
116
127
122
112
113
126
138
138
127
118
122
128
123
121
125
127
119
110
121
128
121
118
133
141
135
128
127
129
123
101
124
124
125
124
117
116
117
116
115
118
124
133
139
130
110
103
116
126
122
114
120
132
127
116
114
120
128
127
122
119
123
129
132
129
126
125
125
124
125
128
128
126
131
139
140
134
129
128
127
118
123
126
126
122
114
114
115
113
110
111
118
132
137
122
107
102
115
126
127
125
131
135
132
121
115
113
115
118
121
120
121
131
141
131
118
122
132
128
118
128
144
146
136
133
138
135
129
125
124
122
122
124
121
116
106
107
113
119
119
112
112
118
120
113
108
112
115
114
112
123
136
136
130
120
110
106
111
121
129
125
122
129
137
126
117
127
138
130
113
123
148
157
142
132
137
138
134
130
123
119
117
116
112
110
101
98
108
126
130
117
107
105
107
107
116
131
124
101
96
116
134
128
120
113
104
106
116
134
136
129
122
125
130
127
128
137
141
128
114
123
144
152
144
138
141
143
142
139
132
123
109
105
106
107
104
96
102
121
129
123
109
103
101
105
126
144
129
95
88
109
127
123
110
106
105
110
125
137
132
120
118
124
135
135
138
140
135
123
122
131
135
133
128
136
147
149
147
143
137
130
103
96
106
114
111
102
105
111
118
122
120
115
108
110
127
139
124
96
92
112
124
119
111
110
114
118
128
132
126
115
114
125
136
142
138
133
120
116
131
144
135
116
110
128
147
149
148
147
142
133
99
98
110
118
114
113
111
107
108
119
127
123
117
117
127
126
114
100
100
114
122
121
119
121
125
125
124
126
125
117
114
126
139
140
129
116
110
117
137
153
142
115
106
121
140
140
140
142
145
136
104
106
111
114
116
120
121
112
109
118
124
123
121
123
123
118
106
105
106
110
120
125
125
127
129
126
123
125
128
122
116
123
136
132
115
111
115
126
139
149
146
131
117
127
136
133
128
135
144
136
110
111
107
107
115
124
126
115
110
115
113
111
119
127
124
119
116
114
112
109
121
130
127
121
123
124
123
131
133
125
119
121
127
121
115
123
139
141
135
135
142
140
133
136
140
132
125
131
142
136
115
111
99
97
112
123
120
110
112
113
106
102
114
123
119
116
124
130
122
116
123
133
128
110
109
121
129
134
132
124
119
120
120
111
115
138
154
145
127
122
131
135
137
142
146
143
129
130
134
135
119
114
102
98
109
114
106
102
109
117
105
101
113
120
106
102
118
137
134
122
125
133
127
111
107
120
131
130
128
126
126
122
111
104
117
140
153
141
122
117
122
126
131
138
148
152
139
129
129
132
124
123
115
104
102
101
100
101
111
119
113
108
115
115
98
84
102
130
136
126
126
132
130
118
118
126
130
127
126
128
130
123
108
100
112
131
139
133
120
116
116
118
119
125
136
146
143
132
125
133
137
133
127
117
102
91
94
107
114
115
114
115
120
117
98
83
94
120
132
122
123
130
133
130
128
133
133
124
118
125
129
121
107
102
107
122
132
130
124
117
114
115
116
115
120
127
133
134
126
135
142
132
131
128
106
88
96
108
114
107
111
120
122
115
106
104
107
118
122
115
115
124
132
132
134
138
135
121
110
113
116
115
111
110
116
128
136
137
131
120
119
117
114
107
104
112
125
128
126
132
129
123
135
135
110
89
96
110
113
103
111
123
121
114
115
121
122
119
114
112
114
116
121
125
128
130
126
114
102
105
110
114
116
122
132
140
140
137
133
128
125
121
106
101
101
114
126
130
127
125
105
113
135
136
113
96
105
113
117
115
118
119
114
110
118
129
129
123
119
116
113
111
113
118
121
119
112
101
99
105
112
119
125
138
149
147
135
133
133
134
135
123
103
101
116
131
139
138
131
122
81
107
136
134
113
107
115
121
125
127
125
109
105
106
118
122
126
128
131
123
114
109
110
115
118
114
99
92
94
110
119
127
138
152
154
141
124
124
128
134
136
126
111
112
133
151
152
142
139
135
78
113
139
131
115
118
122
123
127
133
126
103
98
108
119
118
122
132
137
128
115
114
116
120
125
122
106
95
98
112
123
130
138
149
148
132
116
117
122
127
131
128
124
124
143
154
146
134
137
151
90
120
135
126
120
123
124
113
112
125
124
108
105
120
130
124
123
131
139
131
121
118
122
126
131
132
124
107
105
115
122
124
125
134
137
130
120
119
120
120
129
134
135
136
137
140
130
117
126
149
106
121
126
122
121
121
117
101
99
113
120
118
120
134
138
130
119
123
131
131
123
121
123
128
135
140
133
117
109
112
118
117
115
117
129
132
130
120
118
120
128
135
138
136
132
129
122
116
119
131
112
115
116
116
115
113
110
106
107
112
118
124
129
132
129
121
110
111
122
128
120
115
120
128
132
133
131
120
110
110
120
120
111
111
118
132
131
122
119
122
132
135
137
138
136
132
132
133
124
113
114
112
110
109
107
105
108
119
120
117
118
122
123
117
108
104
102
106
116
122
113
109
120
130
124
119
121
120
113
112
123
126
120
113
116
121
121
117
118
122
131
132
135
139
143
144
150
155
137
109
117
114
112
108
102
98
107
120
127
120
117
116
109
99
92
92
102
109
116
116
104
107
126
132
118
112
120
122
116
114
125
130
125
116
114
111
108
107
111
119
125
126
128
135
147
152
155
155
136
114
123
123
121
116
103
97
99
109
117
120
119
114
99
93
93
102
113
119
117
108
100
110
128
127
113
115
127
125
114
113
125
132
129
124
118
110
100
101
107
115
117
118
121
133
148
151
146
134
125
117
123
131
132
125
108
101
95
93
103
118
124
117
106
101
105
112
120
125
117
103
100
117
127
117
111
123
134
121
104
105
122
134
133
129
122
114
102
100
109
118
118
113
119
137
150
147
135
124
115
113
121
130
133
127
119
112
106
94
98
116
127
124
120
117
114
112
116
125
119
105
108
123
120
102
102
119
126
109
90
94
117
137
139
130
121
121
114
112
116
121
115
110
128
152
156
144
130
126
121
108
120
124
129
126
123
122
122
111
103
110
120
125
128
126
115
103
108
124
124
111
115
124
114
93
93
107
112
102
88
92
113
135
140
129
120
124
123
121
121
123
117
115
139
162
159
141
132
135
128
110
118
118
126
124
122
125
127
119
109
107
112
118
124
125
115
102
105
124
127
118
118
120
111
95
94
98
108
109
100
101
116
131
138
126
117
124
127
123
120
121
118
124
147
163
151
131
127
133
129
116
114
114
122
120
118
116
117
110
107
110
113
111
110
115
120
118
116
119
122
120
117
115
113
110
109
113
117
120
119
116
119
123
125
117
114
123
130
126
120
120
122
128
145
150
138
123
121
123
122
119
106
108
112
117
121
112
99
95
106
121
122
108
97
104
124
130
119
110
116
121
117
112
116
125
128
127
128
127
126
127
125
121
116
112
114
126
135
134
130
128
122
126
135
137
131
126
126
127
124
117
98
97
98
112
129
119
96
93
112
127
122
104
93
101
124
132
117
103
108
121
118
111
117
128
131
126
125
125
123
125
126
122
115
108
115
131
140
142
142
137
121
118
125
131
131
133
142
145
133
116
101
101
98
112
134
135
118
112
122
121
110
100
102
114
126
125
113
102
105
114
112
112
117
120
113
108
116
125
124
121
118
120
115
115
119
129
134
140
143
140
125
116
117
124
130
138
152
155
140
121
113
124
117
115
132
146
145
138
124
106
95
99
115
131
132
126
119
110
104
101
101
108
117
108
90
91
114
134
131
120
109
113
121
122
120
119
120
126
136
138
129
120
119
118
121
128
140
142
136
129
124
149
142
122
123
143
158
145
114
93
93
114
133
141
137
129
126
121
108
94
95
115
124
106
85
94
127
147
138
116
105
113
128
129
117
106
105
115
127
131
130
131
130
121
116
119
123
123
125
131
127
154
153
128
116
132
149
133
102
91
109
130
137
133
127
124
124
127
118
100
102
125
137
117
97
111
141
151
136
116
110
118
128
127
111
101
104
119
124
124
128
137
141
131
122
123
122
116
116
128
121
137
141
130
116
120
129
114
93
95
123
142
136
118
109
107
116
129
129
115
112
132
142
126
110
118
141
144
132
120
120
124
124
118
108
111
122
127
125
118
121
136
144
140
132
134
137
125
118
122
112
114
126
128
120
114
114
108
94
101
123
140
133
114
101
98
104
119
123
122
123
129
131
124
113
115
127
130
127
128
131
129
120
110
115
131
139
132
117
112
120
135
140
137
133
140
144
132
123
126
113
108
118
125
113
106
110
109
100
100
115
132
134
122
110
104
103
104
110
116
122
117
115
112
111
110
112
119
127
134
136
128
111
104
121
143
144
124
108
111
124
133
136
130
127
130
132
129
128
135
119
119
120
114
97
96
111
117
108
100
106
126
131
131
125
120
110
100
101
110
115
111
103
103
113
114
114
117
124
135
133
116
99
100
122
142
136
117
110
119
132
133
132
127
123
119
117
121
134
148
124
127
124
104
85
90
114
123
112
104
107
119
128
130
130
127
119
109
106
113
119
116
105
103
116
128
127
120
120
123
124
107
91
95
120
131
127
117
116
126
134
133
128
126
124
121
119
122
136
150
118
120
120
100
85
92
117
125
119
113
110
115
118
120
120
117
119
119
120
121
124
124
114
105
113
133
140
127
114
117
119
107
92
97
117
126
122
119
120
130
133
131
127
125
128
132
133
131
131
141
104
104
107
106
96
102
117
125
123
116
110
109
113
114
109
108
113
124
126
124
125
131
123
108
105
125
133
124
110
112
123
120
105
104
115
123
121
118
119
128
134
136
132
126
127
143
149
136
122
132
99
92
104
110
111
111
121
123
121
115
110
110
113
112
101
98
107
122
125
120
121
130
126
109
100
110
120
114
101
109
132
136
123
110
113
123
124
119
118
127
137
144
141
126
124
140
151
136
117
127
102
94
105
118
121
124
129
124
116
113
113
114
115
114
105
102
109
121
122
113
115
126
123
110
106
112
116
107
96
106
127
144
133
116
112
123
125
121
125
138
144
146
142
128
123
130
141
133
117
126
109
107
113
121
127
137
141
129
113
110
121
126
119
113
114
117
122
127
122
113
114
119
118
114
118
128
128
117
106
106
120
128
130
124
125
126
124
121
131
147
149
138
129
125
123
124
129
128
123
127
113
117
122
126
130
144
151
134
111
109
127
137
126
112
114
127
136
136
125
113
114
118
118
117
126
143
146
135
122
116
109
110
123
138
142
134
120
118
131
144
140
123
115
118
122
122
122
124
128
133
109
118
123
123
126
142
151
134
106
103
127
149
137
111
109
126
139
136
121
114
116
121
120
121
130
142
144
140
135
127
112
109
128
154
156
136
117
115
128
133
126
112
109
115
123
123
118
119
127
141
110
114
113
111
120
137
147
134
105
95
120
149
141
110
100
118
131
125
113
114
124
127
124
125
125
124
123
122
124
126
120
119
141
158
147
123
114
118
127
126
116
112
113
120
127
127
120
119
129
148
109
103
102
107
115
116
112
111
115
119
119
115
112
113
116
119
118
119
120
118
112
109
115
126
134
135
124
114
117
132
136
115
93
96
118
124
107
91
104
135
149
141
124
111
108
117
129
127
91
55
106
100
102
113
121
122
120
112
110
111
115
116
112
108
112
120
127
129
124
117
111
109
108
114
128
137
130
117
119
133
133
112
95
102
124
127
106
91
111
146
160
141
118
115
114
112
116
122
113
81
110
105
110
124
124
122
115
107
95
96
107
117
115
105
99
109
122
132
130
120
114
114
111
112
123
133
129
114
114
122
123
114
114
118
121
118
104
101
125
155
165
138
114
112
121
115
110
119
127
106
118
110
115
122
116
112
111
108
96
88
99
118
117
107
100
102
113
125
129
126
121
118
118
121
124
125
121
114
113
116
117
121
126
127
116
110
106
109
125
150
161
142
120
118
131
129
123
128
139
121
124
109
110
115
106
98
106
120
113
96
95
108
115
112
111
114
111
110
122
130
122
113
120
129
125
118
113
114
118
118
117
119
126
124
120
116
113
113
122
141
151
138
128
128
141
143
141
144
148
130
123
106
105
108
106
95
104
125
129
111
103
107
108
117
131
138
120
102
111
128
120
107
119
133
126
111
110
120
130
128
123
117
118
123
129
130
118
116
126
141
144
133
128
141
152
152
146
146
152
135
120
108
109
113
113
106
110
120
127
122
122
115
104
108
135
150
130
103
110
129
122
108
118
131
125
108
108
121
134
137
129
119
117
127
141
138
119
116
136
153
147
126
123
136
148
143
135
137
148
139
113
112
122
123
121
120
119
112
114
126
141
131
106
102
126
146
131
111
116
135
130
116
115
128
123
103
100
116
133
133
131
125
124
132
136
128
113
114
138
159
149
124
113
125
134
131
125
130
146
147
109
119
133
131
123
126
127
113
110
128
148
138
114
106
117
133
129
117
122
138
137
119
115
121
122
104
91
105
124
127
125
127
128
129
123
114
109
119
135
148
144
128
115
118
123
122
122
129
145
150
109
127
134
126
118
123
128
118
117
129
132
127
122
119
121
127
131
122
123
133
136
118
104
111
123
109
91
99
120
123
121
122
124
122
113
110
122
137
134
128
131
135
129
127
127
126
125
134
141
145
112
126
126
116
111
119
123
116
121
125
115
112
123
128
125
126
135
130
122
124
126
113
97
105
128
126
109
107
121
124
120
116
113
112
120
127
144
157
142
116
118
135
141
141
140
132
132
135
140
140
113
120
117
113
114
117
110
106
114
121
110
106
123
129
118
119
133
134
122
119
118
111
96
101
125
141
131
121
123
128
128
115
101
110
131
145
154
163
148
123
118
129
141
146
148
138
129
134
138
133
104
114
120
121
123
119
102
93
104
118
115
112
124
124
106
102
119
132
127
122
121
121
110
105
119
136
140
131
129
140
141
120
98
109
136
147
144
145
144
132
124
126
130
143
148
142
132
135
134
130
98
110
129
136
131
114
98
91
101
118
122
123
124
118
94
88
107
129
131
123
127
138
134
115
110
123
137
134
132
142
144
125
103
111
131
131
117
120
127
129
126
124
126
135
141
140
138
139
137
132
102
110
134
146
132
111
103
103
106
111
117
122
123
115
99
96
113
131
128
120
127
152
152
123
102
115
134
131
125
131
135
124
108
113
123
121
110
112
117
118
123
125
126
128
132
136
138
139
138
133
114
113
131
144
129
110
106
114
111
106
110
120
121
113
114
120
133
133
121
112
121
145
149
124
106
119
136
129
113
112
120
119
115
119
122
121
120
126
123
116
121
129
129
124
125
129
131
132
132
135
117
113
126
134
122
106
107
117
113
105
109
121
118
112
120
135
138
130
115
112
116
124
124
114
113
128
136
124
102
100
112
121
122
125
131
129
131
141
137
127
129
136
131
120
122
130
129
125
126
131
105
109
121
124
113
104
109
115
114
114
117
120
111
105
116
126
125
119
116
117
116
108
102
104
114
129
129
117
99
99
114
130
137
139
138
130
131
144
145
138
138
138
125
124
133
141
136
124
125
133
85
101
117
118
109
109
113
117
119
121
126
122
106
102
104
106
107
110
123
129
122
105
94
100
115
124
123
116
105
106
123
140
152
153
140
123
120
135
139
141
139
134
125
131
149
153
143
136
135
137
82
106
121
118
116
119
123
121
120
120
128
125
106
99
98
99
103
114
131
134
125
112
101
105
117
125
125
120
114
115
126
139
150
151
141
123
115
119
130
137
135
125
122
137
155
154
144
145
145
143
100
118
126
125
126
130
130
122
112
113
126
126
112
103
107
112
116
123
129
131
124
117
113
114
123
133
134
124
116
120
125
124
129
134
139
135
122
115
120
133
133
120
118
132
144
140
136
144
149
141
122
130
131
131
130
128
126
117
109
105
119
130
118
107
113
125
124
121
120
123
120
116
113
119
128
138
135
119
115
126
129
115
107
115
135
146
134
118
120
134
136
120
117
127
131
125
127
148
152
134
128
127
125
124
121
115
112
114
110
107
116
128
117
106
110
122
120
110
110
116
116
110
113
122
130
135
124
108
111
133
138
117
99
103
126
142
135
126
128
141
140
125
118
124
128
121
127
153
155
128
124
112
110
110
109
105
106
114
116
112
114
118
109
98
98
108
107
105
113
119
114
111
120
130
128
124
111
98
109
136
143
124
105
105
119
126
127
126
134
142
140
128
126
130
132
126
132
152
155
131
115
98
92
96
102
106
109
118
122
118
116
112
99
93
93
99
107
116
121
116
107
115
131
134
123
117
115
107
111
129
137
126
116
114
117
119
120
122
128
138
137
131
131
137
137
134
133
142
145
135
116
99
88
90
104
116
117
119
121
121
117
110
99
98
102
107
119
132
127
106
99
117
138
129
115
119
131
127
117
122
131
128
123
122
123
125
116
113
121
134
136
134
135
139
141
136
129
125
127
132
118
110
96
96
113
121
117
113
120
124
121
114
107
109
113
117
127
137
121
94
95
122
130
113
105
125
148
144
124
121
129
131
128
122
127
130
120
109
112
129
135
135
138
142
143
139
127
118
114
121
123
115
102
104
120
124
114
109
117
123
122
120
119
116
114
113
124
128
111
93
106
125
118
93
92
120
143
143
127
124
131
135
132
118
120
130
128
115
112
120
126
130
140
147
147
142
135
128
117
111
126
117
108
110
123
123
117
113
113
113
114
120
122
116
102
100
115
121
110
104
120
132
110
83
84
107
126
130
129
126
128
137
132
117
108
124
133
119
109
112
115
123
141
153
152
141
140
138
130
114
132
122
118
118
120
121
119
115
109
105
108
118
122
112
99
99
114
124
118
116
128
132
109
87
87
101
111
121
126
122
121
127
126
112
102
119
134
125
110
110
113
122
140
152
146
131
128
137
135
120
132
129
126
121
116
114
113
110
108
107
109
111
114
112
108
111
124
127
124
122
124
122
110
103
107
112
115
118
121
119
117
119
117
106
103
121
136
130
118
116
120
125
135
144
136
121
113
126
128
120
127
129
126
121
115
109
99
100
113
119
111
102
105
111
116
122
126
126
124
121
116
113
112
118
127
128
123
119
121
125
123
118
111
102
104
122
141
144
135
124
124
125
131
135
130
114
108
117
118
116
122
121
113
116
122
114
94
96
122
134
117
92
92
108
118
117
117
118
121
122
113
107
110
123
132
128
118
114
122
129
129
123
114
106
105
117
140
155
150
129
118
120
125
129
128
123
120
119
115
112
128
121
104
112
134
130
103
99
125
140
122
95
94
111
115
110
103
108
119
125
118
109
109
118
120
111
104
112
128
137
129
122
121
118
105
106
128
151
150
129
115
115
118
123
128
131
133
130
122
118
142
136
110
112
136
143
121
109
122
134
125
108
105
118
119
108
98
104
117
123
119
114
111
108
103
93
95
115
135
135
121
116
125
122
101
92
108
129
136
126
120
116
115
118
126
133
133
132
132
133
150
153
132
117
128
142
133
115
113
123
127
125
122
124
125
115
105
107
111
113
117
122
114
103
94
96
107
123
135
129
114
113
125
118
92
83
96
115
121
124
125
124
118
115
124
129
131
133
137
137
140
156
146
122
118
128
130
116
109
118
132
131
122
124
126
117
108
108
106
102
111
125
120
103
98
113
128
129
128
122
116
118
121
108
85
84
103
117
119
122
127
130
126
120
123
127
133
137
136
128
119
135
140
130
117
116
121
115
109
119
128
125
116
117
119
112
106
112
110
100
109
126
121
106
109
129
139
127
120
119
122
124
120
104
88
97
123
133
127
118
122
134
136
124
122
129
140
146
133
116
103
109
128
133
125
118
118
115
113
117
121
119
115
113
112
104
102
113
114
111
114
120
113
109
115
128
130
124
118
119
122
125
123
112
102
114
137
142
129
116
118
133
141
127
115
127
149
150
129
111
100
99
119
132
128
124
123
118
108
106
111
116
118
116
111
105
102
112
117
117
120
116
106
107
116
121
119
118
117
115
116
122
127
124
120
124
131
129
121
121
124
135
138
126
113
124
143
144
126
114
106
107
118
120
113
114
124
118
104
97
105
116
120
119
116
112
107
109
117
123
123
113
103
106
118
118
117
116
114
112
113
122
128
130
132
132
121
110
115
129
136
135
134
128
121
124
135
135
125
126
114
117
122
112
97
99
115
114
102
99
107
112
114
117
120
117
111
110
117
124
124
116
108
106
116
124
123
118
113
112
117
128
131
133
135
129
115
101
110
130
140
136
134
132
132
134
134
132
128
133
112
124
128
115
96
96
108
110
110
110
111
108
105
110
121
122
117
114
120
126
126
120
113
108
112
123
130
125
115
115
125
134
133
132
129
126
115
104
106
121
134
138
138
137
140
142
141
130
129
135
110
125
135
130
113
107
110
115
117
117
117
112
105
108
117
121
119
117
122
131
130
123
115
111
108
118
132
129
120
119
129
140
139
126
120
121
121
113
107
112
126
137
137
131
136
145
143
125
117
133
114
126
139
140
127
121
119
120
115
112
114
116
113
113
117
122
122
119
124
133
131
122
117
114
114
116
126
123
119
117
128
140
138
121
112
124
138
132
117
116
125
133
133
122
124
142
140
118
107
129
121
125
135
136
129
126
128
126
113
102
103
116
120
117
114
121
125
125
127
132
132
119
115
118
122
123
121
116
114
116
126
134
129
113
110
132
152
146
132
133
134
127
118
111
120
138
139
117
106
128
125
123
123
125
121
118
126
128
117
99
97
113
124
117
108
113
130
132
133
134
131
118
115
119
130
130
119
110
115
120
122
121
118
114
123
144
156
151
148
148
143
126
114
113
123
136
138
127
120
132
124
119
119
121
115
112
121
129
120
103
99
115
125
115
102
111
133
143
138
130
125
119
117
121
131
128
116
114
125
131
121
111
112
124
138
150
152
148
148
151
141
128
129
129
128
129
136
136
135
137
124
121
123
124
116
108
121
132
121
103
104
124
134
119
105
113
137
141
132
122
118
119
121
123
122
112
107
113
129
131
122
112
116
130
137
142
142
142
145
142
131
136
149
147
128
121
127
139
140
141
123
125
126
123
113
110
125
135
118
97
106
135
141
123
114
125
138
129
117
112
115
119
125
124
109
95
94
105
119
121
122
122
123
121
121
124
133
138
139
131
128
139
155
147
124
115
123
129
135
142
112
110
105
107
117
120
112
104
105
110
114
113
111
117
123
122
122
133
147
146
123
105
106
119
123
112
99
101
127
149
139
111
95
111
131
136
126
123
127
138
142
129
115
118
128
119
100
86
62
37
108
106
108
116
125
129
123
111
105
106
118
119
108
105
113
126
132
139
143
137
119
103
96
104
118
123
113
104
123
147
136
104
95
114
132
132
119
119
135
153
155
140
122
120
120
104
87
88
83
57
108
105
110
124
130
128
123
112
100
100
115
125
113
98
101
112
123
134
135
126
115
106
103
105
117
130
128
111
116
135
125
103
103
120
124
121
115
121
139
153
156
146
132
124
117
95
83
98
107
83
110
100
109
122
125
120
114
108
101
97
110
123
118
106
100
103
112
126
131
123
111
111
120
122
122
128
127
116
113
121
118
106
108
119
119
115
114
121
134
144
144
141
140
138
127
109
104
123
130
107
108
94
100
116
118
109
106
108
109
102
107
117
118
120
120
115
113
123
134
127
109
110
130
140
128
121
122
118
120
122
119
106
106
111
117
118
117
120
129
134
131
128
143
152
144
130
126
142
146
119
108
97
98
110
116
115
110
109
113
114
113
116
117
130
140
133
120
125
143
134
107
103
132
150
133
113
113
121
130
135
128
112
99
104
121
124
117
121
134
139
127
120
140
157
152
135
129
140
147
124
110
112
111
112
118
129
126
116
113
122
126
117
107
122
142
139
124
126
145
140
109
98
124
146
131
108
105
121
135
142
138
120
103
107
123
125
116
119
138
149
132
120
132
145
138
119
113
124
139
125
114
127
127
117
120
137
140
120
111
124
138
124
105
107
124
130
124
128
144
139
117
100
114
132
125
102
99
113
131
140
138
128
113
113
122
123
119
121
135
145
137
126
126
125
115
101
101
116
131
129
112
133
137
121
117
130
138
124
114
122
131
124
107
101
106
119
124
133
141
138
119
102
103
115
116
104
98
104
120
125
127
124
118
117
119
122
126
131
127
124
129
133
127
115
104
106
113
125
129
131
109
130
135
123
112
116
126
128
127
124
121
118
116
110
107
114
130
133
136
131
119
99
93
106
118
115
102
103
113
117
119
117
116
118
123
125
138
149
125
98
106
131
132
117
113
126
136
134
126
128
105
123
126
123
111
107
117
132
139
130
114
114
127
126
113
116
128
129
127
128
116
95
91
111
133
134
120
109
113
120
122
116
110
121
132
137
150
163
135
94
93
121
135
125
125
137
149
141
125
125
104
122
128
125
115
111
117
135
140
136
121
123
134
131
118
118
122
119
119
126
116
97
97
122
143
147
134
120
121
129
132
120
109
127
143
139
142
157
146
112
100
118
129
128
127
133
140
140
129
121
96
124
141
136
122
119
124
131
134
134
133
134
134
129
121
118
117
110
113
122
120
112
116
129
137
141
140
130
129
139
144
131
114
131
147
137
124
137
141
128
117
121
127
127
126
124
134
141
137
129
88
122
147
142
125
123
124
124
125
129
134
134
129
123
120
121
120
112
111
116
120
125
134
127
114
121
133
133
133
141
148
133
120
131
146
133
114
117
129
128
126
131
135
134
129
125
136
149
149
134
93
114
134
133
124
124
126
124
117
119
122
121
117
117
127
135
135
120
107
105
116
137
141
117
91
102
127
132
128
137
144
134
122
129
143
133
119
117
118
114
121
137
145
144
140
138
141
152
152
140
108
107
110
113
116
124
128
123
115
113
112
109
109
113
132
147
146
125
103
97
112
135
136
108
87
102
126
126
121
130
139
133
121
125
136
134
130
129
117
103
112
136
153
152
150
147
143
140
139
137
119
103
93
95
108
120
124
119
114
113
111
107
108
113
132
141
139
118
102
102
114
125
121
104
98
117
132
125
116
127
139
136
121
123
127
128
131
134
121
102
111
135
152
153
154
152
135
121
125
131
118
105
91
91
104
113
116
110
108
111
113
115
115
116
121
121
116
110
109
116
121
119
113
105
112
133
139
129
119
125
139
139
126
121
117
116
119
130
121
107
115
134
144
150
154
150
128
110
114
124
110
108
98
96
105
111
109
104
101
102
115
124
121
118
113
102
99
104
118
130
131
122
110
108
114
136
147
140
125
124
135
141
136
126
110
103
110
120
118
115
122
133
138
146
153
142
122
117
118
121
111
115
109
108
115
118
115
109
97
96
113
128
125
115
105
96
98
111
128
135
131
122
112
108
113
134
151
149
130
119
124
136
140
131
118
111
113
118
119
124
128
129
130
145
149
135
124
133
134
119
122
125
121
120
122
125
124
118
105
96
109
126
123
110
107
107
110
115
126
129
123
115
112
109
111
130
148
145
126
115
119
128
135
135
132
134
127
117
120
130
132
122
121
134
137
126
127
145
147
124
130
131
129
127
125
124
125
127
116
102
108
121
112
104
108
117
116
111
114
120
114
107
107
110
118
129
135
128
119
121
125
127
129
133
140
147
136
120
120
131
129
111
108
120
124
124
128
149
152
129
125
126
126
126
123
113
113
120
120
108
110
115
104
100
109
117
108
98
102
112
112
104
108
119
129
127
114
108
116
133
135
128
125
127
135
146
142
128
127
130
121
103
102
113
119
123
129
141
148
138
110
108
113
119
117
109
105
110
112
111
113
113
107
102
107
107
97
95
106
117
116
113
118
132
138
125
104
96
115
139
135
124
121
122
125
133
137
135
133
131
119
106
110
116
120
119
121
128
148
145
102
96
99
107
119
121
112
106
106
110
118
118
116
111
108
101
98
106
120
125
125
126
130
136
137
125
112
106
118
130
125
114
114
120
123
130
140
140
138
135
124
120
122
128
126
115
112
120
142
149
109
104
99
102
121
132
123
111
108
111
121
124
124
123
119
108
109
124
137
132
128
128
130
128
128
127
127
126
125
127
116
108
110
115
128
142
146
139
137
138
136
135
136
132
125
114
109
119
134
143
120
117
103
103
121
127
121
116
115
118
119
124
126
127
123
115
117
128
133
128
123
119
116
112
116
129
139
141
138
132
121
111
108
112
129
149
149
132
124
132
141
142
137
127
122
120
120
123
127
131
124
118
104
104
116
114
106
113
123
125
119
118
119
120
117
113
114
117
120
124
124
115
101
99
111
122
133
144
151
150
135
122
115
111
122
143
148
125
110
117
132
138
129
119
119
128
138
137
126
124
120
110
102
106
113
104
98
109
123
124
117
115
114
109
106
102
105
108
110
120
123
114
98
99
111
113
115
136
159
158
138
127
123
115
111
127
136
115
95
102
122
131
122
116
122
136
148
149
131
124
118
109
106
108
112
109
107
110
119
119
116
116
114
108
98
99
104
108
109
119
125
116
104
106
114
107
103
124
150
145
127
122
128
121
111
119
125
109
91
102
123
130
122
121
127
134
142
148
139
131
121
120
116
113
114
117
119
119
118
116
113
113
119
118
106
105
113
114
113
115
118
117
113
115
118
110
105
117
129
129
118
117
126
123
120
124
123
108
102
116
132
133
126
130
131
126
127
136
138
132
131
137
128
116
113
118
121
120
120
116
108
108
123
128
118
115
118
120
112
109
112
115
115
118
122
122
115
115
119
124
123
122
123
123
124
126
124
120
120
130
134
132
130
133
130
118
115
122
128
129
142
143
128
115
114
116
112
113
123
121
108
101
114
127
120
115
118
119
115
111
111
115
115
117
125
126
119
115
123
132
132
126
125
125
123
118
122
132
136
131
125
124
128
130
128
116
113
113
118
127
155
142
118
113
120
115
101
103
122
130
120
107
109
114
113
109
109
116
121
122
119
117
115
117
124
122
115
118
135
142
134
124
129
132
120
106
114
133
136
121
115
120
124
126
126
124
119
116
119
131
159
133
107
108
121
118
99
99
119
140
137
120
106
106
105
102
102
111
126
133
130
119
117
117
119
112
108
120
142
142
124
115
128
135
118
101
110
125
124
113
113
117
120
122
127
129
127
127
132
136
150
123
102
104
117
116
99
98
119
144
146
127
106
104
111
107
103
109
120
125
126
122
115
113
112
110
110
121
138
140
120
112
125
130
120
115
118
122
114
113
116
117
115
116
126
130
134
141
145
134
129
114
103
104
111
108
98
100
125
147
146
121
102
109
124
118
107
107
108
108
112
124
119
109
108
113
116
123
131
137
123
115
120
123
124
131
139
133
119
118
121
119
111
115
125
129
135
152
154
126
109
107
107
112
114
109
97
102
126
146
138
111
100
117
136
128
114
111
105
97
108
124
119
106
109
119
122
121
125
130
126
121
121
122
125
141
152
149
132
126
123
118
116
117
123
123
136
156
149
116
105
106
113
125
128
122
108
108
122
139
132
110
105
121
136
133
122
120
118
110
113
117
115
111
114
121
121
121
122
122
119
117
123
124
126
136
149
151
142
132
124
120
122
122
123
121
135
151
140
112
111
112
118
131
141
140
129
113
112
126
128
118
114
118
127
126
126
128
130
128
123
116
112
115
121
120
117
119
119
110
103
114
127
129
123
122
126
132
134
134
130
127
128
128
125
124
137
143
130
113
120
120
122
125
138
143
140
120
109
116
125
124
114
111
113
116
121
128
134
134
126
115
110
122
126
118
112
116
117
105
101
116
132
134
123
114
111
114
124
135
134
131
133
133
129
133
135
136
127
121
125
124
122
121
125
132
133
120
110
116
123
118
102
101
111
117
118
121
127
128
122
114
114
127
130
119
111
114
116
113
112
125
140
141
131
118
111
109
121
129
131
132
135
134
134
136
136
133
130
128
127
131
129
123
121
122
121
114
114
122
125
112
95
97
116
128
124
120
122
122
118
112
117
131
133
124
113
117
123
122
121
127
142
144
133
124
123
124
123
118
124
132
137
133
130
131
132
133
135
138
132
144
142
134
130
125
116
113
115
126
131
119
104
107
127
142
134
122
122
126
123
113
118
135
141
132
123
124
131
126
117
121
140
142
129
126
141
145
130
112
114
130
137
127
118
118
121
124
134
149
137
150
147
139
138
134
119
114
110
115
128
130
120
119
135
148
139
122
123
133
131
119
121
140
149
140
130
130
133
124
110
115
132
131
117
126
158
167
140
114
113
128
133
120
112
111
111
113
125
148
139
143
136
134
135
133
120
115
104
102
112
129
135
132
131
133
127
113
116
134
136
123
123
139
149
140
126
124
126
125
115
118
126
116
110
134
170
172
142
121
119
128
131
121
116
116
113
110
116
142
137
132
122
122
124
118
111
112
108
100
99
116
135
134
119
110
107
106
110
129
137
128
125
129
133
126
115
113
120
128
128
127
123
111
111
143
172
163
134
121
124
138
141
135
129
128
126
119
117
135
141
126
117
120
117
106
104
115
121
106
92
100
126
130
114
99
99
106
112
127
131
127
119
118
117
114
103
102
114
130
136
133
120
111
118
144
160
147
121
111
124
149
166
157
137
134
135
134
126
130
142
130
126
123
113
101
106
120
124
113
96
99
115
119
112
107
112
116
119
126
126
124
114
109
106
103
102
104
109
120
128
127
116
111
119
136
143
135
118
106
118
154
182
171
140
127
139
141
135
130
141
138
132
121
107
104
114
123
119
110
107
109
110
108
113
128
138
131
122
121
121
121
116
109
105
106
110
114
107
105
113
116
108
105
112
125
131
131
127
116
120
146
173
164
134
123
130
135
134
130
123
114
105
111
125
127
114
108
112
115
115
113
116
131
140
132
116
114
131
146
140
120
104
105
109
110
110
115
128
134
127
118
119
133
144
146
147
147
145
132
122
117
116
130
146
135
98
64
43
27
120
118
113
121
132
130
123
120
119
118
122
128
128
130
134
131
115
115
128
141
136
116
93
91
105
116
116
115
126
136
127
117
123
136
138
135
137
149
149
138
128
125
127
128
126
119
102
84
66
40
119
121
123
127
131
130
127
127
120
118
129
139
131
119
116
114
114
119
124
127
123
116
103
93
104
123
127
118
117
127
124
117
122
132
129
123
126
138
145
138
132
136
141
132
113
105
105
103
88
55
116
119
120
123
127
126
120
116
112
114
128
139
129
111
103
101
111
127
128
120
117
121
121
111
111
128
134
120
110
118
119
114
118
123
122
119
122
130
136
135
131
138
152
144
119
104
115
118
108
71
108
112
113
115
123
123
112
101
102
112
126
129
122
116
108
103
112
135
140
125
117
127
134
124
117
127
134
124
117
119
119
114
112
114
118
122
123
128
132
130
124
130
152
155
136
119
121
126
119
86
101
112
112
111
121
131
117
98
99
117
127
120
115
121
124
114
114
135
148
134
119
128
136
133
121
123
127
128
128
132
128
119
112
112
116
120
124
129
134
130
119
121
145
159
147
126
121
126
121
94
102
116
115
111
119
134
129
110
109
124
129
115
107
119
130
119
116
132
145
132
116
120
128
129
123
124
127
131
136
139
135
126
118
115
113
116
122
127
131
126
114
117
134
146
138
118
112
121
121
105
109
125
121
110
114
131
134
121
115
124
128
115
105
111
120
117
118
134
138
121
109
111
113
115
120
125
127
128
131
134
129
125
124
120
115
115
122
127
123
117
116
122
128
130
122
112
113
121
123
109
109
122
120
109
107
117
123
123
120
117
115
114
110
105
103
109
127
140
131
110
102
102
101
102
118
132
133
124
123
123
119
119
121
122
119
120
129
130
118
108
118
129
127
118
118
125
130
128
121
110
104
110
112
110
106
103
108
122
126
115
109
115
118
110
99
108
132
141
124
106
99
99
97
100
118
135
135
123
120
118
115
113
119
126
129
128
132
133
118
108
118
132
123
115
126
146
151
132
111
108
99
103
107
110
108
103
108
132
140
125
112
118
129
121
108
112
128
129
120
114
109
106
107
115
125
134
131
122
123
128
127
121
124
134
137
128
124
126
122
119
123
128
121
116
134
157
158
130
105
107
98
110
114
113
109
110
122
147
155
138
126
129
132
126
117
118
119
114
115
126
123
118
123
134
132
131
129
123
127
139
142
137
133
140
140
121
107
111
123
132
134
128
118
118
134
147
145
127
108
116
101
123
129
119
107
112
133
152
153
142
138
135
131
125
125
126
118
103
111
129
132
125
137
141
132
127
129
129
131
136
150
146
134
135
138
120
101
101
118
138
143
135
125
124
126
128
129
127
123
128
108
133
137
118
106
111
132
137
134
133
135
135
123
119
128
138
126
105
106
122
127
125
134
133
123
122
131
131
128
129
140
139
130
130
138
130
114
109
119
134
141
142
138
133
127
120
124
132
139
140
118
129
126
108
103
112
125
124
117
117
120
121
113
113
129
140
131
109
101
111
114
116
119
115
113
120
131
129
121
122
130
128
125
128
141
142
130
123
124
126
132
143
147
145
135
130
132
137
148
146
129
122
106
96
100
119
127
120
112
110
108
106
104
112
125
130
120
104
96
102
107
108
108
104
110
124
130
123
117
123
129
125
118
125
142
143
132
130
125
119
119
130
144
147
145
142
139
139
146
140
130
119
96
91
103
125
129
121
114
108
100
95
98
112
116
115
103
98
99
110
116
117
109
108
116
130
128
117
117
132
138
126
116
123
134
130
122
122
119
112
110
119
132
141
147
148
139
135
138
133
123
118
103
99
107
121
123
115
109
103
98
96
101
113
115
106
96
98
110
122
130
130
122
119
127
135
129
120
125
142
144
126
113
114
116
114
110
111
110
109
112
116
119
128
142
143
132
127
129
126
115
119
117
112
112
113
110
105
101
99
97
98
108
120
120
109
106
112
123
132
138
138
133
129
132
138
137
132
131
139
138
128
113
108
108
109
112
114
112
109
121
126
124
126
135
132
122
121
124
123
117
120
119
118
116
111
105
103
101
97
95
101
113
123
123
113
115
126
136
135
132
128
127
126
128
135
140
136
132
129
129
128
123
112
111
118
128
128
117
116
130
140
137
132
131
124
120
122
123
124
124
119
116
116
116
114
113
116
114
102
94
102
117
123
121
113
116
132
142
130
113
108
110
120
125
130
134
132
121
117
123
132
132
127
123
134
139
131
120
119
134
144
143
136
128
125
124
123
121
122
127
119
115
114
112
113
117
128
127
112
98
101
112
122
118
110
111
126
137
122
100
90
102
119
127
125
123
122
118
117
125
141
144
133
132
136
135
120
109
109
116
132
137
132
127
129
132
122
111
118
114
114
116
117
112
108
113
120
122
116
105
104
113
123
117
105
98
110
121
115
98
93
105
123
134
123
111
112
120
122
129
142
146
135
127
128
126
112
98
96
97
111
124
123
123
134
135
113
100
112
97
108
118
121
115
110
107
106
110
113
113
114
119
123
116
100
96
105
113
114
113
113
117
133
141
122
104
111
126
129
124
131
137
133
121
121
121
116
103
96
93
102
119
122
124
130
128
106
102
114
97
106
119
123
123
121
110
98
101
113
121
123
129
130
116
99
98
109
121
124
127
128
129
133
137
119
103
112
129
127
112
113
125
128
121
122
132
135
128
117
105
110
124
129
126
125
115
112
113
121
108
119
123
126
129
130
120
106
105
115
123
127
135
136
121
103
100
118
137
140
139
134
128
127
125
113
105
111
126
124
108
104
116
128
131
136
145
148
145
137
130
127
132
133
128
119
114
121
131
129
121
125
125
125
125
122
118
118
120
120
118
123
129
133
125
109
103
120
142
150
139
123
117
118
119
109
102
111
130
131
115
105
111
126
140
146
147
144
141
142
142
136
128
126
123
120
120
125
130
133
119
122
124
126
120
108
105
123
131
123
112
112
116
125
127
114
103
111
134
147
131
109
107
121
125
110
99
116
140
144
126
111
114
125
134
141
139
127
119
124
136
129
114
111
115
120
126
131
125
128
103
103
115
127
118
99
96
115
130
124
110
103
105
111
123
113
101
102
123
136
120
100
106
131
137
117
101
122
149
148
126
116
119
123
123
125
124
111
100
107
123
123
105
102
114
126
131
132
122
122
92
93
106
121
118
108
106
117
125
124
113
104
105
107
116
113
100
100
116
125
115
104
113
139
142
117
104
123
143
132
116
115
125
123
116
117
118
104
95
106
122
122
109
111
122
130
135
138
130
123
97
98
110
115
116
118
122
124
124
121
113
111
114
118
116
111
103
102
111
114
115
115
125
138
136
116
109
119
124
116
108
115
125
124
125
126
123
108
107
122
130
124
122
127
131
132
134
143
139
128
108
120
120
111
108
117
131
131
122
114
110
114
127
131
120
109
108
108
108
109
113
127
132
134
124
117
116
119
115
111
114
122
123
128
133
139
131
120
123
137
135
127
130
134
133
131
132
140
145
140
123
137
130
111
98
109
124
127
120
108
105
117
134
137
123
113
114
115
111
109
115
130
135
129
122
122
129
130
121
120
123
126
125
129
139
140
129
127
134
135
130
128
131
133
129
127
129
133
140
150
133
135
128
111
99
99
115
124
116
106
108
122
133
130
119
113
114
120
121
119
117
121
129
126
122
129
140
141
134
125
121
120
123
133
135
126
121
125
128
122
123
128
132
130
125
124
124
125
132
150
129
122
117
114
109
106
109
117
116
113
118
125
124
118
113
110
112
123
134
130
119
115
121
123
123
132
145
146
138
124
111
111
125
134
128
116
115
121
115
110
117
130
134
129
125
124
125
127
129
136
121
107
105
113
115
110
104
108
118
124
128
124
114
112
112
111
109
119
132
128
117
114
118
119
122
129
140
139
127
120
109
111
124
136
134
130
127
123
114
107
116
128
129
128
127
126
129
132
128
121
113
99
99
113
124
115
96
95
116
133
133
118
108
116
124
117
111
114
119
115
113
118
123
118
115
124
129
125
123
124
121
117
125
141
152
153
150
136
122
118
121
121
120
125
128
125
127
138
134
111
115
106
104
114
125
117
94
90
113
136
135
118
112
124
137
130
119
115
112
105
110
124
130
120
114
119
123
120
121
131
130
122
125
142
160
165
158
145
137
132
127
116
111
122
132
121
119
136
143
122
118
120
114
117
126
122
104
94
107
131
138
128
119
128
138
136
131
127
124
120
121
128
128
122
117
120
120
120
124
131
129
122
125
138
150
153
147
145
144
140
134
118
115
127
135
119
114
135
151
135
124
131
125
121
125
127
122
109
109
126
141
140
126
123
125
131
135
140
142
140
130
125
124
125
124
120
118
121
125
124
120
119
123
127
127
124
125
130
135
136
132
128
127
136
135
120
113
131
151
141
125
132
127
119
121
130
131
121
114
122
137
137
121
106
107
118
130
140
146
144
130
116
116
128
131
121
115
119
122
121
118
117
119
121
117
111
114
124
129
129
129
132
138
140
132
123
117
127
145
138
126
130
128
116
114
123
127
125
117
121
127
122
107
97
101
112
123
129
131
125
116
112
117
134
141
128
113
112
120
126
124
120
118
120
120
117
122
132
133
122
119
132
141
137
124
122
122
124
133
130
130
130
126
114
113
116
119
118
117
118
118
112
100
101
111
120
124
123
120
114
110
111
119
138
150
138
116
111
123
135
131
116
115
125
128
129
133
150
148
123
116
128
138
130
113
113
121
123
125
124
138
136
122
116
117
119
116
113
113
116
120
117
107
111
126
130
126
124
124
120
116
114
122
142
156
147
123
115
131
142
128
109
112
128
130
128
140
162
156
128
114
126
134
121
101
101
114
123
124
122
135
132
116
112
123
126
118
109
107
112
124
128
125
124
134
134
124
121
126
133
126
119
125
142
155
146
125
122
137
145
126
107
115
128
122
119
139
163
155
126
114
126
134
119
98
94
107
122
124
123
127
120
106
107
126
130
120
107
105
111
125
136
138
137
133
125
112
111
120
126
128
127
129
140
142
135
122
123
138
144
130
121
123
122
111
119
142
149
134
115
117
136
145
128
104
97
109
120
120
122
128
112
102
107
124
126
115
110
110
115
120
129
143
147
136
116
100
98
103
109
118
128
130
130
125
117
114
118
129
140
143
141
134
117
109
128
146
131
101
96
121
153
159
136
114
113
121
123
117
123
133
117
109
117
123
120
115
114
119
120
114
118
136
148
137
112
94
93
95
104
116
128
126
118
115
115
115
114
117
132
148
152
138
116
112
134
144
116
81
83
124
165
167
140
124
129
137
132
121
121
140
127
121
119
122
122
121
120
122
122
118
114
121
133
133
119
107
107
111
116
125
126
115
109
114
126
128
119
111
115
131
139
128
114
115
129
132
109
81
86
122
158
159
140
130
138
144
138
127
126
141
136
126
117
118
127
130
124
117
117
122
117
106
107
121
128
127
127
129
131
132
127
117
114
123
140
145
134
113
106
113
116
115
113
117
123
123
115
105
104
117
132
136
137
138
142
141
136
132
128
113
102
106
125
143
136
118
108
113
118
116
112
117
133
139
125
105
100
115
134
141
135
119
114
114
123
132
132
116
106
116
131
134
137
141
142
141
138
132
127
130
131
128
126
137
145
117
67
31
18
114
111
114
127
136
130
121
123
126
119
113
120
130
145
146
126
102
98
117
133
137
131
120
113
111
114
124
126
118
112
123
142
146
142
137
133
134
137
133
126
124
128
129
123
128
142
137
96
50
24
120
122
121
122
123
123
129
139
135
120
114
127
134
136
132
118
105
106
117
123
124
123
119
113
111
117
126
122
113
112
128
145
146
136
126
125
126
130
131
127
126
129
134
122
117
130
138
108
62
31
123
134
125
114
113
119
130
132
125
116
118
126
126
117
107
103
109
117
121
117
117
118
114
110
113
128
134
122
107
110
126
138
137
127
122
123
127
130
131
134
132
132
130
123
118
124
127
107
70
40
121
136
128
113
112
123
123
116
111
116
121
121
118
108
98
94
110
123
124
116
118
120
117
108
115
137
144
129
112
113
122
133
132
124
120
121
127
131
132
135
133
128
126
126
130
128
124
106
82
57
115
131
131
120
120
124
122
110
110
125
126
114
110
109
103
98
103
120
122
119
124
131
125
116
121
140
144
135
125
124
124
129
137
133
117
117
126
133
131
126
124
122
121
131
140
140
127
109
97
78
113
127
127
121
120
121
121
118
126
139
130
113
108
115
113
105
106
117
117
116
130
146
138
125
128
141
143
137
134
129
121
130
142
138
115
111
124
131
122
110
112
119
122
133
142
143
134
121
113
95
117
124
125
118
112
112
116
122
133
139
132
123
116
115
113
115
120
128
119
113
130
149
139
127
129
142
139
135
131
126
114
119
138
137
115
110
122
126
113
101
106
123
128
128
137
145
141
129
122
109
122
124
117
110
105
102
104
114
119
124
127
130
124
109
105
121
142
144
118
104
121
138
130
121
131
143
141
131
127
122
106
106
125
133
119
116
120
121
112
110
121
132
128
122
134
146
143
128
121
117
124
121
111
107
104
99
98
102
105
107
120
134
130
109
103
126
154
150
118
100
113
125
122
114
126
140
138
133
128
122
104
101
118
133
131
121
116
113
119
135
143
137
123
122
137
149
134
115
110
123
118
115
105
103
107
106
105
110
111
109
116
129
129
115
110
129
146
137
115
106
115
126
123
119
122
125
128
130
133
130
119
113
125
137
135
120
100
96
119
154
161
140
119
125
147
153
129
105
104
124
110
109
100
100
106
114
121
129
128
120
118
121
122
117
119
130
131
120
112
115
126
131
135
130
119
116
120
127
133
131
130
131
136
139
135
115
89
81
111
154
165
140
120
131
149
147
122
104
108
129
108
104
101
99
104
113
126
135
135
128
123
119
116
115
122
129
124
112
111
129
137
141
142
138
124
119
122
127
127
123
127
134
137
134
126
117
97
84
104
140
157
142
126
132
144
137
117
106
117
130
116
111
106
104
108
111
115
122
122
121
121
120
115
111
117
127
125
117
120
134
141
137
134
134
133
131
130
128
117
112
115
122
123
122
123
128
116
105
110
133
148
141
132
131
136
130
114
110
121
131
126
119
111
110
113
112
109
107
108
110
115
119
116
108
107
112
116
117
121
132
133
120
112
121
138
145
139
125
113
105
108
111
114
117
123
132
130
123
125
137
141
135
132
130
129
125
116
116
127
130
133
126
119
117
119
120
116
113
110
106
106
111
113
110
96
95
98
109
119
127
126
111
99
111
136
148
137
120
114
111
110
109
112
121
128
129
123
126
139
143
134
122
122
124
126
126
125
130
135
131
126
128
125
123
122
125
128
127
118
104
98
98
105
105
94
87
89
101
114
127
133
121
106
111
131
140
126
118
118
121
118
114
117
128
134
123
109
117
140
144
128
108
108
116
124
128
133
142
142
131
113
126
135
131
119
119
129
131
123
108
93
92
97
101
102
102
104
109
115
130
145
142
124
118
128
133
125
119
124
128
125
116
116
130
134
121
108
113
131
135
126
106
97
106
121
127
136
146
144
130
108
123
138
135
117
109
115
123
122
112
96
89
93
105
117
125
127
124
119
130
147
150
134
128
130
130
122
122
127
129
126
116
116
121
129
129
129
129
130
131
131
120
102
104
119
124
128
136
137
131
111
115
126
128
115
103
104
117
122
115
100
94
103
116
125
132
137
136
132
129
133
134
130
129
132
127
119
119
123
125
124
121
118
118
128
143
149
143
130
129
138
136
122
115
122
124
123
122
126
135
118
111
110
110
107
104
110
120
126
118
102
103
116
124
120
118
126
137
138
127
114
111
112
125
131
124
111
113
118
120
125
127
125
123
136
149
151
138
121
122
139
152
147
130
126
129
125
117
118
133
120
107
102
100
99
103
116
129
129
115
103
108
126
132
113
101
110
133
140
126
105
97
101
122
132
120
109
113
118
120
126
133
133
131
135
140
133
116
104
109
128
150
157
140
128
133
134
118
105
121
115
111
109
105
100
108
118
122
119
112
103
109
129
131
112
97
108
127
130
117
107
104
105
119
130
120
112
120
126
122
126
137
136
131
127
127
117
97
86
92
110
136
152
139
124
134
142
120
96
104
108
114
120
114
104
108
115
110
108
110
110
111
122
124
111
109
122
130
120
108
113
118
116
117
128
120
114
126
135
126
123
132
134
126
117
117
115
103
93
92
102
124
140
133
122
130
137
121
98
97
104
118
124
118
112
114
118
110
109
118
117
110
114
117
116
117
132
133
117
108
120
131
126
120
120
114
108
119
129
126
122
127
133
125
112
115
129
132
125
111
110
121
132
133
127
129
129
124
113
112
107
117
121
119
117
120
123
122
124
126
119
109
112
118
117
117
126
131
125
118
127
136
130
120
113
105
96
101
116
125
124
127
132
132
122
120
136
149
149
140
128
126
130
133
134
130
125
124
131
130
108
113
119
122
121
121
125
135
137
130
116
109
113
122
125
118
116
123
131
131
132
131
131
126
116
103
92
92
109
124
127
125
131
138
138
129
131
144
151
149
138
129
126
129
136
132
121
121
131
141
105
108
122
129
121
113
121
140
141
123
110
106
113
124
131
124
112
115
130
133
126
122
130
133
125
113
103
104
116
128
124
118
126
137
140
128
121
128
137
139
134
123
115
119
126
124
116
116
124
137
98
101
121
131
118
107
116
130
127
111
104
105
106
120
138
136
116
112
123
127
117
108
122
139
137
125
121
124
129
123
116
112
121
128
128
122
115
121
129
127
122
111
107
113
116
115
113
115
118
123
97
101
118
122
113
106
115
121
117
106
107
108
104
114
138
141
120
110
122
125
113
104
119
141
141
129
130
137
130
114
104
111
117
116
115
117
123
130
131
122
111
108
110
119
118
118
121
126
122
111
102
105
113
113
106
107
115
117
114
110
113
114
108
116
132
132
116
112
123
125
114
110
125
140
136
123
124
130
122
103
105
116
116
112
115
129
142
145
140
129
114
111
122
131
129
126
135
142
132
112
107
114
115
102
99
105
118
120
115
111
115
121
119
123
126
121
111
113
125
127
118
121
139
144
127
114
116
122
113
104
113
126
122
115
129
149
155
151
146
139
123
120
130
136
134
135
143
149
143
129
106
121
121
102
91
102
120
124
113
105
114
127
136
133
125
113
110
116
125
125
119
127
145
143
123
112
119
122
115
113
124
129
123
125
142
155
154
143
141
139
133
131
134
134
129
134
141
143
143
145
97
117
124
108
94
103
123
128
111
97
109
133
142
135
124
115
113
119
127
122
115
121
137
137
121
120
130
128
118
117
122
124
125
127
136
138
134
129
128
132
137
139
143
132
123
125
133
133
135
146
91
110
124
117
107
109
123
125
108
95
109
130
134
128
122
117
116
122
130
126
113
113
124
125
121
130
142
131
115
111
112
117
124
124
119
116
117
122
124
125
130
141
146
134
121
120
125
126
125
128
96
112
125
125
123
118
112
109
102
102
111
122
121
122
122
119
112
118
127
125
115
112
118
119
121
138
142
124
105
105
107
113
123
123
112
107
114
129
127
118
120
132
141
136
123
122
123
122
113
112
110
118
123
130
137
124
98
87
94
107
115
116
113
118
124
117
111
110
117
116
116
120
124
123
124
134
134
115
103
112
115
116
122
129
128
124
126
139
137
125
118
121
126
130
128
125
120
119
115
110
126
126
124
125
135
124
94
80
92
111
119
118
118
121
121
116
110
107
106
106
113
127
136
133
124
127
125
113
114
126
127
119
122
138
144
138
135
143
142
133
123
116
115
127
136
130
117
119
130
132
125
130
122
120
124
120
103
91
95
108
122
124
122
117
115
115
115
114
112
111
116
127
135
134
124
121
121
122
128
137
131
122
124
138
143
136
133
138
137
133
127
119
116
127
139
130
113
123
150
154
112
123
123
113
112
113
112
110
107
108
121
131
126
107
105
110
125
127
127
125
121
118
125
128
124
122
124
129
133
132
129
127
129
129
126
121
124
128
127
123
124
124
125
134
139
128
114
127
159
161
98
116
121
113
103
104
114
123
117
111
120
128
120
102
95
109
126
133
134
132
119
108
114
123
128
128
130
131
127
122
123
131
132
122
114
113
123
129
124
112
114
126
131
136
136
125
115
124
148
147
99
111
119
115
100
98
109
120
117
113
114
120
114
103
99
111
127
131
126
122
115
110
115
126
136
139
135
127
116
114
123
131
128
121
117
120
131
138
128
114
113
124
133
135
127
124
119
118
124
123
111
109
115
114
102
98
106
116
115
112
112
114
116
114
112
114
117
121
120
119
119
117
117
126
142
148
137
120
113
121
130
129
120
122
127
130
136
142
139
126
120
125
134
128
121
124
125
114
101
99
116
111
108
107
104
103
109
115
115
114
114
115
117
121
121
110
107
117
129
132
132
125
116
119
135
144
134
118
120
134
138
126
116
125
132
129
127
136
138
130
120
126
131
121
112
122
136
125
98
86
113
102
100
101
105
108
113
118
120
122
121
119
116
118
118
106
100
118
141
149
141
126
113
110
121
127
122
118
131
146
144
126
121
131
133
121
112
121
132
126
117
124
131
120
106
118
141
141
112
88
105
96
97
101
107
112
115
120
126
132
132
123
119
119
119
108
103
121
143
143
130
119
113
111
112
113
115
121
137
150
145
132
131
133
132
120
108
110
114
115
117
127
133
119
102
113
140
145
122
102
106
102
102
108
114
115
113
118
129
135
134
128
128
133
132
121
115
125
127
116
107
113
118
118
115
111
114
124
137
143
142
139
137
132
130
128
120
109
106
113
128
142
138
116
104
119
136
139
125
119
116
111
114
121
125
122
116
116
124
130
131
133
140
149
147
131
124
122
115
96
95
111
123
125
122
123
126
130
134
138
140
139
134
123
124
133
133
115
110
123
145
155
133
109
108
129
138
132
123
131
121
118
119
124
129
130
125
118
117
122
127
134
142
149
145
131
121
123
121
109
108
118
123
126
130
136
138
138
135
133
133
132
127
117
115
125
131
121
111
125
149
152
122
102
114
137
139
127
123
136
117
117
118
120
128
134
132
122
115
117
128
132
131
129
127
119
114
119
130
129
126
124
124
129
134
139
142
142
140
135
126
124
124
121
111
112
123
124
123
124
133
127
108
107
128
142
139
126
127
137
102
105
122
143
152
142
122
111
113
118
117
113
116
122
120
116
118
123
127
127
125
136
144
139
125
126
138
135
115
102
117
135
135
131
128
125
123
122
121
125
138
146
138
127
129
127
103
55
20
15
110
112
120
132
134
129
125
126
127
120
112
112
121
128
128
122
121
124
126
124
121
136
156
154
127
110
121
129
118
108
127
148
146
131
128
126
124
122
121
119
123
133
138
134
135
138
121
72
22
14
115
117
116
114
114
117
128
142
138
121
110
115
124
127
125
122
120
119
119
118
115
124
144
144
121
106
116
126
117
113
133
151
138
121
124
127
126
121
118
117
118
126
135
136
136
137
122
80
28
8
119
120
116
104
103
110
126
136
131
120
117
122
124
117
111
116
119
117
115
114
110
110
114
120
116
115
123
126
119
117
132
143
128
113
122
131
131
124
120
120
123
126
126
128
131
128
113
84
46
20
115
122
122
113
110
114
120
122
123
123
122
120
120
112
107
111
119
118
112
110
107
103
102
106
120
128
133
133
129
126
129
131
125
118
122
131
133
130
124
127
132
126
113
114
129
126
109
88
69
42
107
120
130
129
124
116
113
115
127
133
127
114
116
118
114
113
115
113
107
108
112
115
115
117
129
134
134
135
135
128
121
122
129
129
122
123
132
133
125
122
130
128
112
114
132
136
122
105
93
67
107
118
134
136
127
113
108
120
137
142
128
114
120
124
121
117
116
113
107
112
128
139
138
134
133
131
130
133
136
129
116
116
131
132
119
113
127
132
120
112
122
128
120
120
134
150
142
128
111
87
115
121
129
128
121
109
106
116
132
134
129
125
124
122
120
122
125
123
115
125
143
152
149
143
137
124
122
127
131
127
113
116
127
128
115
113
124
125
114
106
119
131
132
123
131
151
152
138
125
107
129
130
122
116
112
106
101
101
106
113
130
141
131
115
111
127
137
130
126
134
148
146
141
138
135
122
120
125
129
121
114
117
118
117
115
119
122
120
116
117
127
135
134
124
126
140
142
129
126
127
140
139
123
109
108
108
104
91
84
96
130
149
133
110
108
133
145
134
125
133
135
130
128
130
132
123
120
129
131
120
112
113
115
118
123
126
122
116
121
138
143
138
134
127
127
126
118
112
126
144
136
136
119
105
103
113
115
101
87
95
123
139
128
113
119
137
142
128
115
119
120
119
122
130
131
123
121
133
134
120
107
109
121
127
131
130
117
108
124
150
152
135
130
134
134
124
102
100
123
154
122
120
109
100
102
115
129
123
104
102
113
122
121
117
124
137
134
117
108
110
115
121
126
133
130
119
119
132
133
112
99
109
130
136
132
127
114
106
120
143
145
129
127
138
144
127
103
103
125
148
117
101
98
99
107
121
134
131
117
108
107
108
111
116
124
130
126
113
108
114
126
133
133
136
134
123
120
128
126
108
95
109
133
135
128
122
119
110
113
126
132
129
126
132
141
132
115
110
123
131
117
98
94
107
122
130
133
124
114
109
108
111
110
113
115
123
124
120
120
130
140
139
133
136
143
132
118
118
117
108
100
110
126
125
121
124
129
121
112
117
128
134
127
124
127
128
120
117
118
116
125
107
103
119
134
135
128
117
109
107
111
118
117
109
103
107
120
125
132
139
143
133
123
130
144
137
116
110
114
116
114
115
119
119
117
123
132
130
122
121
129
135
127
115
114
119
121
120
117
112
127
117
118
128
137
136
129
124
115
111
114
120
121
110
98
101
116
130
133
135
135
125
115
121
137
133
117
110
118
125
123
119
120
122
121
120
125
131
132
132
129
129
127
117
109
112
122
129
124
115
118
119
124
132
131
129
130
129
126
118
115
116
117
109
103
105
121
131
129
127
131
130
118
113
123
126
121
117
121
126
122
120
124
130
128
120
118
129
141
140
125
117
123
124
113
111
128
141
131
116
111
112
127
131
122
117
120
125
127
122
115
112
109
109
111
125
139
139
122
119
135
143
127
111
115
124
126
125
122
120
116
118
126
133
134
128
121
127
138
139
123
110
116
122
120
116
129
143
134
115
108
109
125
129
116
105
108
118
124
127
120
111
105
106
122
142
154
143
118
111
135
151
135
113
115
126
131
129
117
111
112
118
124
129
135
138
135
132
133
135
127
111
107
117
120
120
122
133
129
114
113
110
121
125
114
102
106
118
122
127
122
116
110
110
123
142
149
137
114
110
130
148
136
120
122
125
126
122
112
109
112
117
118
120
134
149
145
131
125
134
137
121
107
113
126
125
117
119
124
121
116
112
113
114
107
106
116
125
123
119
120
123
124
117
117
123
128
124
113
112
129
138
130
122
123
118
116
116
115
114
116
116
116
121
141
154
143
119
114
132
147
139
122
122
130
130
121
119
131
132
119
113
111
108
105
111
127
134
122
108
112
126
132
120
106
106
110
112
114
117
131
134
125
119
118
109
109
117
121
119
118
117
118
127
147
152
131
106
106
130
147
145
138
135
135
132
130
133
137
134
121
118
115
112
109
118
129
126
110
99
106
122
129
118
108
111
117
114
113
119
135
135
119
112
111
110
114
130
131
123
119
120
123
132
141
144
127
108
110
129
142
145
146
140
127
125
136
150
147
131
123
124
122
116
115
125
127
119
103
100
106
112
114
113
116
135
140
124
109
115
131
131
115
105
108
112
123
139
138
124
120
126
129
126
125
133
133
124
120
128
134
140
142
134
120
117
135
154
150
129
121
124
121
117
116
127
129
116
110
111
108
104
104
111
127
150
153
133
110
111
124
122
111
108
111
118
124
132
130
122
123
136
135
122
111
122
140
142
130
125
127
133
133
126
118
118
130
146
146
141
116
119
116
112
116
124
127
123
122
122
111
98
100
115
130
141
142
133
119
118
121
122
118
116
120
121
120
117
113
118
131
145
142
121
107
117
137
143
134
128
127
132
128
124
126
128
125
128
138
153
108
109
109
109
113
121
129
130
130
125
111
105
109
121
127
123
120
123
126
124
125
128
128
126
128
130
125
108
102
118
136
144
142
131
123
122
124
128
131
132
132
130
128
129
133
134
122
117
131
155
107
109
111
109
108
116
127
129
124
114
112
114
117
123
125
120
113
115
125
127
127
130
131
130
130
137
134
117
107
119
133
132
134
138
139
125
109
115
130
137
133
131
129
128
127
126
120
118
127
144
111
118
120
112
101
107
122
125
112
100
111
125
121
121
131
132
121
117
122
125
123
123
124
124
124
134
140
130
117
117
123
122
126
136
139
123
110
123
143
142
127
126
127
126
116
114
120
127
130
126
120
126
125
111
97
102
117
119
103
96
114
127
116
116
140
152
138
125
123
125
117
109
112
116
117
125
136
137
125
115
113
119
124
128
126
117
122
145
156
138
116
116
127
127
115
113
127
139
133
111
125
127
125
112
100
101
112
114
104
102
118
124
114
120
146
157
139
125
130
130
117
105
111
119
117
115
124
134
127
113
109
120
129
123
118
119
137
161
158
130
111
115
128
129
122
125
138
144
132
109
123
125
123
113
110
110
113
114
109
111
120
122
118
126
143
144
127
121
131
135
121
111
120
128
121
108
113
126
126
116
119
130
131
125
126
131
145
153
148
128
119
125
129
130
131
140
147
142
126
118
111
119
117
114
116
121
122
116
112
115
124
127
125
132
137
128
115
114
126
130
121
118
130
138
124
108
103
113
119
122
131
132
131
131
135
140
139
134
132
135
139
140
132
128
133
145
145
136
124
128
98
108
113
111
113
124
128
119
111
112
122
128
130
130
131
125
115
111
115
121
120
122
128
131
123
108
103
102
112
124
132
130
129
130
133
136
128
119
125
141
153
148
136
127
127
136
136
128
125
132
95
108
110
109
111
116
120
114
107
106
116
121
121
123
130
129
122
111
109
119
122
122
122
120
117
115
106
98
106
121
124
122
125
122
119
116
119
120
132
141
142
139
133
124
120
126
128
129
129
129
106
115
114
112
111
108
101
97
97
104
110
109
107
114
128
134
125
115
112
123
128
126
119
118
119
120
112
101
107
117
116
114
123
123
108
101
115
134
142
133
121
121
123
122
121
124
125
127
129
129
123
126
120
118
116
105
86
78
91
109
111
104
100
112
125
127
120
112
116
123
130
131
129
128
126
122
113
109
116
123
113
108
116
124
115
104
118
143
147
126
110
110
118
123
125
127
120
120
133
139
130
130
125
123
123
109
90
84
97
112
113
104
104
112
116
115
111
109
108
110
119
132
141
140
131
119
112
117
131
136
120
106
115
130
128
116
120
140
142
124
115
115
117
126
135
134
118
115
133
152
120
122
123
123
123
117
108
107
108
110
107
105
105
106
106
107
107
106
102
98
104
121
137
138
126
113
112
126
141
141
126
116
119
130
130
123
122
131
128
119
122
124
123
127
139
139
120
114
134
153
102
110
117
119
119
119
121
124
119
105
101
102
101
98
99
110
113
110
100
98
100
110
123
125
116
114
119
131
136
134
125
127
133
133
124
120
122
127
119
112
121
125
124
126
138
140
126
118
133
146
95
100
114
116
117
119
124
127
120
106
101
104
102
96
103
120
127
114
106
109
106
106
109
116
117
119
130
134
128
115
116
133
147
135
118
114
125
128
117
115
117
118
117
121
132
136
127
122
130
136
103
101
109
117
118
119
121
122
116
111
111
113
111
105
114
131
135
122
112
120
120
115
112
119
128
134
137
134
117
102
106
132
147
136
119
121
130
130
126
125
124
114
112
120
130
134
128
123
123
127
114
104
108
115
118
120
120
119
116
116
120
123
123
124
127
132
131
121
122
131
136
130
119
121
132
141
141
132
116
104
110
128
139
133
125
127
130
125
125
134
133
127
120
124
134
137
135
123
117
122
117
106
107
113
114
118
122
122
120
122
125
125
123
125
125
123
117
118
130
143
148
135
116
112
120
132
135
128
118
117
122
132
133
131
130
130
123
113
113
125
133
133
130
128
132
144
146
136
121
120
112
109
111
111
107
109
120
125
129
131
130
121
113
114
115
112
105
117
139
151
147
129
106
97
101
113
119
124
126
129
133
135
135
137
136
129
113
103
106
114
120
126
129
123
125
144
158
150
130
124
112
115
117
115
107
107
110
121
133
140
136
118
103
103
110
108
108
123
142
144
130
114
101
97
97
102
111
121
126
127
129
132
136
146
145
128
106
104
116
119
114
116
121
118
118
139
158
153
138
134
118
124
124
122
117
111
107
112
129
139
137
122
112
113
116
118
120
132
134
123
109
108
110
111
112
112
117
124
124
121
119
121
130
146
149
133
115
121
144
145
126
114
114
116
120
138
147
138
136
145
123
125
125
129
132
124
110
106
118
130
129
127
128
129
125
122
129
135
125
106
100
110
122
128
127
127
128
130
130
122
118
114
118
131
139
132
127
144
169
170
146
127
117
116
123
137
133
121
128
147
117
116
119
130
140
133
117
107
113
117
121
126
137
136
122
115
119
126
122
113
112
119
126
130
128
130
133
136
139
136
129
119
117
121
126
121
131
151
166
164
149
136
122
115
118
130
128
115
121
142
104
106
116
127
136
133
122
119
116
115
116
122
129
126
111
101
104
114
122
123
122
121
120
120
120
122
123
132
145
149
138
132
130
129
119
111
125
148
150
137
132
129
126
115
115
125
129
121
120
130
116
130
138
139
139
134
126
117
115
118
120
121
121
120
113
118
135
141
134
125
118
126
146
155
150
137
132
129
123
117
121
127
129
125
111
105
114
132
138
128
123
122
126
131
125
99
64
31
14
16
124
131
132
125
125
129
131
132
128
120
113
118
123
117
109
122
141
142
128
118
116
128
155
160
143
126
127
132
125
114
117
127
126
121
119
117
120
133
136
128
116
121
136
146
136
114
87
46
9
11
120
119
116
113
112
117
127
138
135
121
116
122
124
116
110
123
135
130
118
115
117
123
142
145
127
112
117
128
124
116
125
131
119
114
126
131
130
129
125
118
114
125
147
154
141
122
100
64
20
2
108
102
103
105
107
108
115
124
126
125
125
129
125
114
113
122
132
120
112
114
114
114
119
121
117
108
113
125
128
129
133
131
113
110
131
146
142
126
112
111
118
134
147
148
135
116
100
83
48
9
97
93
102
116
118
111
105
108
120
128
130
131
125
115
114
129
137
125
112
112
112
109
110
115
118
113
110
122
135
139
132
121
110
114
133
146
142
125
111
113
128
139
137
134
129
111
101
98
82
34
92
92
114
133
135
116
100
103
118
132
128
124
125
123
123
135
146
131
112
110
112
113
117
124
127
121
111
117
134
137
124
109
109
121
132
135
135
130
119
118
133
137
132
126
124
113
110
114
106
57
96
101
123
142
142
123
105
107
121
125
118
116
123
129
129
135
146
132
114
114
118
118
121
129
130
120
110
113
129
132
117
109
111
120
124
126
131
134
129
124
132
135
133
127
125
122
125
127
116
70
107
108
121
135
141
130
111
108
110
112
110
115
125
127
125
128
132
123
122
131
129
113
111
120
122
112
110
113
125
128
127
126
117
113
115
123
131
133
130
127
129
136
136
128
121
126
140
141
122
84
121
118
116
121
133
129
113
101
99
101
113
125
127
119
115
119
119
115
128
147
137
108
97
112
117
109
109
120
125
127
144
147
124
103
110
126
133
130
126
126
129
137
139
126
115
124
138
140
126
107
128
125
117
116
121
121
115
100
89
95
118
134
127
111
108
113
113
112
131
150
135
101
96
114
124
114
114
125
127
127
147
156
129
105
115
133
135
128
123
129
133
134
137
128
118
122
128
131
129
132
125
129
126
118
108
112
118
111
96
98
118
134
126
113
109
114
115
114
121
132
120
102
106
127
133
124
122
132
131
120
130
140
130
117
123
135
134
126
127
134
132
127
131
132
130
123
119
119
128
144
120
126
126
115
103
110
127
125
106
98
108
122
123
119
117
120
119
114
112
114
113
113
119
134
137
129
128
136
131
111
106
120
132
134
134
130
128
127
133
133
124
116
121
133
140
129
120
118
127
139
122
123
122
112
105
119
140
134
109
95
98
110
117
120
122
125
121
114
107
110
121
125
127
131
136
130
124
131
125
109
100
114
135
143
132
123
124
130
135
128
120
116
120
127
132
131
129
125
126
125
130
127
121
112
114
136
151
133
106
95
98
106
113
118
123
126
121
112
110
120
134
133
129
130
133
126
115
115
122
119
117
126
143
143
125
118
127
132
128
120
122
130
127
114
110
119
133
132
125
116
137
133
122
115
121
142
152
132
106
101
109
113
115
120
126
130
126
116
118
129
136
130
127
130
133
120
101
99
119
136
140
141
142
138
121
120
133
136
122
111
126
146
143
112
92
107
134
139
127
114
133
129
120
118
120
136
139
126
113
114
121
119
117
119
132
136
133
124
123
126
125
123
121
129
132
118
97
97
120
144
147
143
139
135
125
124
136
141
128
111
124
149
155
122
94
104
133
142
129
117
120
113
112
114
117
118
116
112
113
127
133
125
119
121
134
139
138
133
124
113
110
114
118
122
124
120
109
110
122
138
139
135
130
130
129
131
137
143
135
119
117
138
155
137
107
107
130
141
128
116
116
99
100
112
115
111
95
91
106
131
139
130
118
119
131
139
141
139
124
104
102
115
117
116
117
124
126
123
121
123
126
127
124
122
125
130
133
136
137
128
116
123
143
143
121
114
129
139
122
110
121
101
99
112
120
110
90
86
104
131
141
130
116
115
124
132
139
142
124
103
104
123
123
113
114
128
139
128
110
107
117
121
118
110
114
127
129
125
128
134
125
115
124
131
126
119
123
128
119
103
123
112
112
117
119
113
103
102
110
124
131
127
116
112
116
125
135
140
123
105
111
134
137
122
117
125
134
125
105
102
115
120
110
99
107
127
126
110
114
134
134
117
112
124
132
123
115
118
120
108
121
121
122
122
117
114
119
125
121
117
121
124
114
107
112
120
127
127
115
108
120
143
148
129
116
116
123
120
110
110
117
117
106
100
114
135
128
106
109
132
139
122
112
127
141
129
114
119
129
122
118
122
127
127
119
115
130
136
123
109
110
120
113
106
109
118
118
114
110
111
128
146
148
132
112
105
110
118
119
119
118
114
107
112
130
142
131
115
119
139
142
127
122
139
148
131
118
131
145
135
121
123
126
127
126
127
130
129
115
103
108
117
113
109
116
125
119
105
105
120
135
138
136
126
107
98
106
121
129
125
118
114
116
123
134
140
136
132
140
144
143
132
133
144
142
124
126
150
161
145
128
127
126
128
134
137
133
122
109
109
113
116
114
115
131
142
126
106
108
126
131
122
120
119
110
103
111
128
134
124
116
119
126
128
128
130
137
141
143
143
139
135
133
136
129
120
131
158
164
149
133
131
122
125
138
143
131
116
108
111
115
115
116
127
145
145
126
108
113
127
120
106
106
118
119
118
121
132
132
120
113
125
134
125
114
119
133
137
131
129
132
132
126
120
121
121
126
145
154
154
132
130
118
119
132
140
128
111
109
112
112
111
116
133
143
136
117
112
121
128
115
102
105
122
132
133
136
138
128
116
118
134
137
120
107
115
127
120
109
111
129
132
122
119
126
129
124
120
131
152
129
126
113
111
121
131
122
109
109
111
111
110
117
128
128
117
106
111
123
126
120
115
116
128
141
146
145
138
123
115
125
137
134
119
115
118
118
102
98
112
131
135
130
129
134
135
122
111
119
144
127
125
111
104
110
119
118
110
106
111
115
115
118
120
114
104
102
113
122
126
127
126
125
127
138
144
141
128
115
117
131
134
127
126
131
127
109
97
107
128
139
145
144
140
134
133
128
121
124
132
131
127
115
102
100
110
120
116
108
110
122
127
120
114
111
112
114
117
121
125
128
128
125
123
125
126
121
113
111
118
128
126
125
134
142
126
107
111
131
146
147
149
150
143
123
122
136
147
140
125
130
128
121
111
101
108
120
122
110
110
123
129
118
114
124
136
133
124
121
123
124
122
120
116
112
109
109
112
117
119
120
121
131
142
139
117
108
127
146
144
136
138
145
137
121
123
145
160
147
119
124
124
127
128
120
117
119
122
113
111
119
122
116
123
144
155
142
125
122
123
123
117
115
117
111
103
108
126
132
123
112
120
133
141
127
109
111
132
140
126
121
126
131
129
126
135
149
153
135
118
118
119
129
144
142
126
119
116
118
118
119
115
117
130
150
153
137
121
123
128
123
114
116
124
117
107
113
135
143
126
112
115
129
131
118
107
110
123
122
118
121
123
119
122
135
148
148
136
121
121
117
117
124
144
149
135
119
114
119
124
123
117
122
133
141
140
127
113
116
124
121
114
118
127
125
113
113
129
138
129
116
116
117
117
116
115
112
109
110
124
136
132
116
117
139
154
143
121
112
124
121
113
113
125
137
132
120
111
119
126
124
116
117
122
130
132
127
110
106
116
119
118
118
122
122
114
109
112
125
126
121
115
112
112
116
125
120
107
113
137
150
136
116
114
132
147
138
119
117
129
130
119
108
109
116
120
113
109
115
121
118
109
106
111
124
135
131
112
101
112
124
121
113
114
115
112
103
106
121
124
121
118
118
118
118
127
125
120
123
137
142
130
113
106
119
135
134
127
132
138
137
124
108
100
103
106
104
102
105
115
113
101
95
107
127
142
135
120
114
125
132
127
116
115
116
109
107
118
131
129
119
118
125
126
123
122
126
128
127
126
121
115
107
102
110
127
131
131
147
153
140
126
112
109
105
101
97
95
104
115
115
101
101
114
129
133
131
131
134
138
137
132
128
126
125
114
113
130
143
135
118
115
127
131
129
116
117
123
123
116
112
113
111
110
115
125
124
127
153
167
133
126
122
120
115
107
103
104
114
121
117
110
113
127
129
123
122
132
139
134
128
132
140
142
132
118
117
133
146
139
123
111
116
130
134
121
112
114
116
118
123
128
127
124
125
128
119
115
141
163
124
124
126
126
122
116
116
121
124
122
111
110
118
127
125
120
118
124
122
109
111
127
141
140
127
116
116
127
137
140
133
120
114
124
133
129
116
112
114
123
139
149
141
130
129
129
118
105
115
140
123
125
126
125
124
124
126
130
127
116
103
103
106
118
122
122
119
112
98
93
104
123
133
126
114
114
116
119
123
133
136
131
121
120
128
131
127
120
119
130
146
149
138
125
125
127
124
106
100
116
133
132
122
120
128
131
129
128
124
114
102
96
97
110
127
137
125
104
90
98
115
124
122
111
108
110
112
115
118
125
128
130
129
123
122
130
133
128
130
140
142
134
120
115
119
126
127
117
107
114
147
134
116
116
132
140
130
121
116
115
109
104
101
113
136
148
135
113
107
120
134
131
118
113
114
113
111
113
122
124
116
116
127
127
119
124
132
131
137
149
145
123
110
112
122
127
126
127
129
136
148
127
111
113
132
142
138
122
117
117
121
119
116
120
140
150
140
123
127
141
147
138
125
123
126
117
109
117
130
129
113
110
120
121
115
122
130
130
133
146
147
131
120
126
135
131
124
133
153
163
134
121
111
112
124
137
135
124
115
119
124
123
121
123
135
140
135
127
130
139
142
133
128
128
127
115
112
122
135
134
121
120
120
117
109
120
131
123
117
128
142
142
135
136
139
137
129
138
160
173
124
123
120
112
115
122
125
118
115
120
124
122
116
116
123
126
124
120
120
123
123
122
122
121
117
108
111
126
132
130
128
134
133
122
115
118
126
119
109
114
127
137
135
127
131
139
140
140
153
165
127
133
125
116
114
115
112
108
111
123
125
119
112
110
110
112
114
113
110
106
105
111
120
120
112
108
112
123
125
119
123
133
137
132
126
119
117
119
123
123
120
120
121
119
126
145
149
138
143
154
133
138
126
122
122
121
110
105
114
124
126
123
119
114
104
104
112
113
110
104
102
115
125
126
123
117
118
122
116
109
112
117
128
137
136
118
108
128
153
151
122
106
115
124
134
150
148
131
133
151
133
130
121
125
136
132
117
109
117
121
122
124
129
120
99
96
112
122
118
110
113
126
132
135
133
130
123
119
115
115
113
109
111
128
133
120
112
138
170
163
128
111
126
138
140
143
137
125
130
143
121
119
118
129
142
138
123
117
119
117
111
116
125
118
93
91
113
127
123
121
130
133
132
130
133
133
123
118
123
134
131
117
111
121
128
120
122
144
161
145
122
121
142
142
129
129
130
128
128
128
114
113
118
131
138
133
127
123
122
115
105
106
114
108
92
93
113
121
123
124
131
130
118
112
122
127
119
113
126
146
148
136
129
130
131
125
131
144
141
117
107
128
145
131
109
111
128
134
125
114
129
137
133
122
120
121
120
117
120
120
116
115
122
122
115
120
129
127
123
125
122
115
124
146
151
138
124
129
140
134
116
105
114
120
113
107
118
144
156
139
112
100
113
128
121
88
52
21
10
16
133
144
138
124
122
124
128
130
128
119
108
114
126
125
116
124
132
123
116
122
125
120
123
135
137
133
130
133
131
118
100
99
112
124
124
118
124
146
161
148
124
113
128
138
129
106
82
43
7
9
125
126
125
123
122
120
124
128
125
117
110
118
129
127
121
123
126
115
110
119
128
124
122
122
123
118
122
129
126
115
113
116
123
130
134
132
133
139
142
139
129
128
141
145
133
122
112
72
21
0
111
105
108
120
122
114
110
115
119
119
120
123
129
125
121
121
119
112
110
119
126
126
123
120
115
109
110
118
126
129
131
133
134
135
137
139
137
131
126
127
135
144
147
142
129
125
120
98
49
8
102
92
100
119
123
111
100
104
116
125
127
127
124
118
116
121
124
119
114
117
123
128
135
135
123
105
97
104
122
138
141
136
136
137
138
136
133
128
118
123
138
149
145
135
118
113
116
113
77
29
101
94
104
123
131
116
100
103
119
130
130
128
120
116
114
130
140
131
116
113
117
127
141
145
133
115
97
95
114
133
130
122
125
134
135
131
131
135
131
129
138
144
140
133
118
107
110
116
91
37
106
101
109
128
140
131
113
110
122
127
122
118
121
117
118
136
148
134
113
110
112
115
125
132
131
120
106
102
110
122
120
115
119
126
128
129
135
146
146
139
134
135
137
134
118
105
111
120
97
43
113
107
109
127
148
145
125
117
120
118
113
110
121
123
122
130
135
122
111
110
108
98
97
107
119
120
117
114
113
123
128
127
120
118
125
134
142
150
149
136
126
130
138
131
114
108
117
125
101
58
117
107
106
124
146
145
130
119
118
116
105
109
120
123
117
117
117
113
112
119
114
94
85
95
114
120
121
119
118
126
147
151
132
115
122
138
147
145
136
126
122
131
142
130
114
113
127
129
107
74
114
107
111
123
134
130
120
116
117
117
110
112
119
119
107
104
106
109
118
126
123
107
99
108
123
126
123
121
118
127
154
164
140
119
125
140
144
133
124
121
119
130
136
129
123
125
134
131
113
101
110
111
122
128
123
115
112
114
117
117
115
115
121
117
102
98
108
115
120
125
125
126
126
128
131
130
126
123
115
118
140
151
137
126
133
138
136
131
126
122
120
118
124
130
135
138
137
128
117
115
112
119
129
130
119
107
109
110
111
111
110
113
121
119
106
102
113
121
117
115
123
134
137
131
128
130
134
132
119
109
119
131
134
137
140
133
122
129
132
129
117
107
107
127
144
145
136
124
116
117
121
131
132
127
117
117
117
109
102
100
101
105
119
121
119
115
116
116
111
112
121
134
130
116
115
126
140
137
124
110
115
127
138
143
138
123
116
129
140
136
119
108
106
123
137
136
134
133
122
118
137
145
137
117
113
124
130
115
99
94
97
102
114
125
133
127
118
111
110
118
127
129
117
106
108
124
137
135
123
118
126
140
146
143
129
116
116
128
136
132
125
126
124
119
118
122
135
142
131
122
141
152
139
115
106
122
134
121
102
100
104
108
112
130
148
147
125
106
112
127
130
121
111
111
117
125
128
123
119
124
140
152
150
143
126
117
122
133
130
122
126
146
147
123
102
113
137
146
138
125
128
140
133
115
104
116
124
116
107
112
120
119
117
131
154
155
129
108
115
130
127
110
108
120
129
127
121
114
115
128
142
146
143
136
130
125
136
141
130
114
124
152
160
131
106
118
140
144
133
128
112
119
120
113
109
108
105
102
106
123
132
127
120
131
147
146
123
109
117
127
114
96
98
116
126
126
120
115
119
130
136
135
132
130
131
134
142
147
139
122
120
141
155
136
113
126
142
138
129
128
107
102
104
110
119
113
93
85
104
129
139
128
121
129
136
124
105
105
120
122
105
90
89
105
120
121
119
117
121
128
131
128
121
121
128
135
140
143
143
135
122
128
141
134
121
130
141
137
125
125
117
105
103
111
126
118
95
88
106
129
134
125
119
124
125
106
94
107
125
119
103
96
93
100
113
117
117
116
119
127
131
128
117
111
114
128
134
133
138
141
129
122
128
130
125
129
140
139
125
125
125
118
113
116
124
120
106
103
114
121
122
117
116
119
117
105
103
122
131
117
106
108
108
108
110
114
117
117
118
124
129
129
117
104
106
127
137
127
126
136
132
120
121
128
129
128
130
132
129
124
122
123
123
123
120
116
119
124
123
116
111
111
111
115
119
121
126
136
130
111
107
120
126
120
114
114
121
122
122
124
127
128
118
105
108
136
149
134
123
125
122
117
119
134
139
128
120
125
124
119
117
119
127
128
118
113
121
134
128
111
107
108
109
112
125
131
139
138
124
106
104
122
135
129
112
112
119
123
125
126
126
123
119
112
116
137
152
149
133
121
111
108
121
143
147
128
114
117
119
118
118
118
123
125
123
115
119
128
127
119
113
113
113
116
123
130
131
126
121
111
109
116
128
127
113
109
112
118
126
129
124
118
118
120
124
130
142
149
145
125
108
107
124
147
150
130
116
121
126
125
126
121
118
125
128
126
121
120
124
126
127
125
123
122
123
120
111
114
123
124
112
108
117
120
117
109
107
114
126
128
119
114
120
127
126
120
124
140
144
132
116
112
123
142
148
132
123
129
134
134
132
126
119
122
138
139
126
116
119
128
133
133
131
128
123
106
98
109
127
131
114
101
104
118
120
114
114
124
131
126
113
109
121
127
123
113
113
124
131
129
122
114
116
133
146
139
125
126
134
142
133
128
118
122
140
143
127
112
113
125
128
127
127
128
122
106
100
112
126
128
114
101
104
118
122
124
129
142
143
125
109
113
122
121
116
116
115
113
110
118
122
116
114
128
147
142
124
117
127
139
132
125
116
121
133
135
121
109
112
123
122
117
118
120
117
107
106
112
122
122
116
111
111
117
125
129
138
148
141
121
112
119
119
111
109
120
125
110
101
113
125
124
121
133
146
136
119
109
117
130
131
123
114
113
120
122
114
110
117
131
130
114
113
112
112
109
111
115
118
120
122
120
118
120
125
128
128
127
121
114
117
120
117
105
109
126
127
113
109
124
137
136
136
139
140
131
120
120
122
123
131
119
113
111
113
117
117
117
125
139
137
122
111
110
110
112
115
115
116
119
123
125
123
122
123
119
108
102
101
106
117
121
117
112
117
127
126
117
123
139
149
148
146
141
136
127
134
139
134
123
124
116
115
119
119
119
122
124
128
133
133
123
115
115
116
119
118
114
113
116
122
126
126
123
119
107
99
100
103
108
113
117
123
127
128
126
120
117
128
145
145
144
141
139
132
132
145
153
139
121
114
105
121
138
135
124
123
124
123
121
119
119
120
127
128
127
123
118
116
116
119
123
125
124
115
107
109
121
124
118
108
110
126
134
130
122
117
117
125
128
128
125
126
129
134
140
150
150
134
122
110
101
123
150
147
128
117
118
120
118
111
114
124
135
132
129
126
124
122
122
117
117
122
125
119
112
124
140
144
125
104
104
118
122
121
118
116
114
116
118
116
113
114
125
137
145
146
135
121
121
116
104
118
145
147
127
112
113
122
123
114
114
124
132
126
123
128
129
129
125
116
112
119
127
127
126
130
143
142
124
106
104
104
106
109
120
119
114
114
119
119
113
112
120
133
140
135
118
112
121
128
114
113
127
132
123
111
110
123
127
120
113
117
119
117
121
132
133
130
125
115
110
115
128
131
130
131
133
131
117
112
108
101
96
107
128
133
123
119
128
129
123
117
113
117
129
128
111
108
122
139
126
111
111
119
120
114
113
121
126
118
105
103
104
110
124
133
130
125
121
118
114
115
121
126
127
130
132
130
116
117
119
117
106
117
135
144
132
121
124
129
130
120
102
101
119
124
113
114
127
141
132
117
110
117
123
122
117
114
118
114
101
99
104
114
124
127
126
127
127
126
119
115
118
122
127
137
146
141
121
119
128
131
126
125
131
137
128
114
113
122
129
120
99
96
115
126
123
128
139
138
131
126
123
122
128
126
114
108
111
112
109
115
122
122
121
124
130
142
146
139
126
122
124
130
135
145
152
147
126
121
131
138
135
130
124
118
113
103
105
121
131
122
108
109
120
124
127
145
150
131
129
131
130
128
125
123
113
108
114
121
128
141
144
131
118
121
142
155
152
140
135
135
138
143
146
146
146
136
127
126
130
129
130
132
123
105
99
100
116
137
142
134
126
127
129
122
124
141
145
127
133
135
131
124
120
117
114
115
119
124
132
148
151
137
125
127
141
143
132
131
141
144
144
147
149
146
132
119
122
135
133
117
115
130
132
116
102
108
131
154
158
147
135
132
129
124
120
122
123
137
140
139
125
122
118
114
115
121
122
120
119
132
139
140
130
127
125
115
106
119
142
145
135
136
138
138
120
107
121
140
135
112
103
125
144
137
122
122
144
161
161
148
131
126
127
126
119
103
101
151
152
139
126
125
121
114
117
127
126
115
103
107
123
136
129
119
108
99
98
118
139
135
116
112
116
119
112
111
125
137
129
110
104
120
143
148
138
136
146
149
147
135
121
115
124
130
123
106
102
156
153
135
129
131
128
119
119
127
126
115
104
102
117
134
129
115
108
114
120
132
136
124
105
100
101
103
106
119
130
128
117
111
109
114
128
141
140
140
140
135
125
122
121
122
123
124
126
127
128
149
139
125
127
130
130
123
121
124
123
118
110
108
116
129
129
123
127
138
146
142
133
124
116
112
100
98
105
127
137
125
110
110
108
106
118
134
135
134
133
127
118
118
130
137
128
118
126
146
153
130
126
116
117
124
128
124
118
116
117
117
115
112
116
125
129
130
135
140
141
135
128
128
129
127
113
103
111
131
136
131
121
117
105
100
116
134
131
120
123
126
124
124
134
142
130
114
123
145
151
122
122
112
108
116
122
119
109
108
110
113
114
112
113
120
127
130
126
118
116
114
120
130
138
133
118
113
119
129
134
134
136
129
106
99
119
137
127
113
117
129
129
123
123
132
134
125
121
128
131
125
124
110
105
116
124
117
106
105
110
115
116
115
113
112
119
121
112
97
93
96
113
133
141
134
121
120
124
126
124
134
141
133
111
105
120
134
123
116
123
131
129
119
111
121
138
141
126
116
114
129
125
111
108
119
126
122
114
114
119
122
125
128
122
105
105
113
111
102
97
103
117
133
142
138
126
120
122
122
125
130
131
122
113
113
117
118
119
123
129
129
125
128
120
126
147
150
135
117
115
127
120
110
112
123
128
129
127
127
126
126
131
139
126
100
99
118
127
122
117
122
127
136
143
146
134
120
115
121
131
131
116
105
109
115
114
111
113
121
121
119
129
145
143
136
142
148
140
130
126
118
116
115
116
120
125
131
133
131
127
119
122
131
123
101
103
126
141
136
134
135
136
137
140
149
142
120
110
124
146
142
117
98
104
118
119
116
115
114
110
112
132
155
150
132
128
137
142
141
132
117
118
121
123
123
125
127
126
124
122
114
113
116
117
109
113
132
140
134
133
134
132
123
126
143
144
123
111
128
150
149
124
106
109
124
129
130
126
115
105
112
134
146
134
114
112
127
143
143
131
116
119
116
110
106
108
113
122
127
123
111
106
110
112
114
122
127
119
121
130
132
121
115
119
120
117
116
124
140
140
121
103
103
120
132
128
121
131
144
139
124
115
121
126
115
83
48
16
4
5
121
126
126
122
117
116
119
124
123
119
108
106
114
122
124
126
122
112
116
131
138
127
113
110
113
117
120
126
132
124
108
101
112
132
138
129
122
132
150
151
138
122
122
120
123
110
87
41
6
3
121
125
130
133
132
128
123
122
119
111
107
108
121
133
136
128
114
108
115
127
132
122
111
109
114
121
126
127
124
120
116
120
136
144
135
125
124
132
142
148
141
131
122
117
123
128
113
66
19
2
118
121
127
133
132
126
120
118
117
115
111
111
120
134
135
120
102
106
118
122
120
118
120
123
123
123
124
122
123
126
133
143
157
149
127
114
119
132
140
141
141
132
119
111
117
133
131
90
37
6
116
120
123
123
117
113
112
117
124
126
122
116
113
120
120
107
95
104
119
120
110
115
138
147
137
122
115
109
117
130
141
150
158
146
120
103
113
132
142
142
135
129
116
111
112
126
132
108
56
22
117
120
116
110
104
102
107
120
138
144
135
119
104
106
107
105
102
108
120
118
108
120
151
161
140
122
113
106
108
123
131
136
141
138
120
106
112
135
148
141
129
124
121
117
115
118
127
119
78
31
118
121
113
106
105
110
118
130
148
154
140
115
103
104
112
117
118
117
116
113
107
115
142
150
130
120
122
118
116
118
120
120
127
129
125
115
119
138
148
142
126
123
129
127
117
113
120
123
95
41
118
118
111
111
117
126
131
136
150
151
131
108
108
117
124
129
129
119
110
105
104
109
123
125
123
126
131
131
126
120
115
113
119
126
130
130
133
138
139
126
123
129
138
133
118
111
114
117
99
59
118
116
113
118
126
132
134
135
146
143
118
102
113
128
128
130
132
121
104
100
105
116
117
117
122
128
133
132
128
122
117
116
120
129
136
140
138
135
125
113
118
135
146
135
119
111
111
111
101
80
115
116
120
124
125
125
124
125
136
135
115
101
116
127
123
123
125
123
107
105
120
136
135
127
129
132
128
122
119
117
117
117
126
139
146
144
138
130
117
105
115
132
146
138
128
122
117
112
110
103
112
118
126
129
125
118
113
114
127
131
118
108
118
121
115
112
120
122
113
112
131
153
152
133
129
130
128
116
106
106
109
113
126
144
152
145
135
129
119
110
113
123
129
132
137
135
123
118
117
115
114
118
122
128
129
119
107
106
118
128
124
115
116
116
112
108
116
122
117
115
129
152
150
127
113
123
131
124
107
103
105
111
126
144
152
139
127
130
131
121
114
109
109
126
145
141
127
124
125
123
121
120
118
126
130
124
106
102
115
128
126
115
115
118
116
114
116
118
116
112
119
133
132
110
97
117
141
138
117
105
110
117
126
138
142
132
122
128
132
129
119
106
104
124
140
135
129
135
137
132
130
122
115
120
127
121
106
106
118
126
121
114
111
123
128
124
117
115
115
115
115
118
116
101
98
121
149
147
125
109
117
123
125
126
127
123
117
122
128
128
123
117
118
129
133
129
128
141
144
138
124
121
117
118
120
113
109
109
121
124
122
118
117
127
138
138
126
118
122
127
120
115
112
109
110
130
151
146
123
111
120
127
125
119
118
119
117
122
126
124
125
128
133
135
132
130
130
136
142
139
105
115
119
121
118
113
114
118
122
124
125
123
121
125
138
141
131
122
129
141
133
116
113
117
122
132
142
138
119
113
118
123
121
118
122
125
126
127
127
125
126
134
140
137
134
135
131
123
130
135
89
107
119
122
120
120
120
122
125
126
129
128
123
123
130
133
121
115
129
147
138
112
104
111
119
124
126
126
122
120
120
120
119
121
129
132
133
132
132
131
129
129
132
129
133
140
129
111
120
139
89
105
115
118
125
125
126
126
130
126
125
124
124
126
126
115
99
98
122
143
138
108
96
100
108
107
106
112
128
129
125
120
119
126
136
139
136
132
136
138
134
124
124
125
131
139
131
116
124
150
105
113
114
114
124
130
126
127
130
124
123
122
126
129
123
100
81
87
117
139
136
110
93
96
104
99
90
104
129
137
129
125
128
135
138
141
136
129
133
145
138
126
124
126
129
137
135
131
135
154
120
122
117
116
122
123
121
123
125
117
116
120
132
137
126
102
88
96
117
129
128
114
100
101
109
105
96
108
130
135
126
128
140
142
139
140
141
132
130
138
133
125
122
125
128
131
140
141
141
145
121
120
119
119
120
118
118
124
123
113
110
123
138
140
136
124
119
119
116
114
117
117
109
109
117
118
116
122
130
129
124
131
149
148
134
139
149
142
130
126
122
118
118
122
124
126
131
134
126
122
118
114
117
120
115
109
117
127
126
111
108
122
138
139
139
140
142
138
117
101
104
112
113
112
120
128
131
131
130
127
126
132
144
141
129
133
146
143
128
115
110
108
112
121
124
122
120
118
107
105
119
112
114
116
108
105
114
127
126
117
114
123
133
134
129
131
140
140
124
106
104
108
111
111
120
130
129
126
124
130
130
128
128
129
125
124
126
128
125
113
108
105
114
128
131
126
114
108
105
107
123
117
113
110
107
105
113
122
125
124
123
124
126
122
109
106
117
132
132
123
115
111
110
114
124
129
121
113
123
137
133
116
114
125
127
115
107
116
125
124
114
110
119
138
147
136
120
111
113
124
125
119
115
113
111
113
118
124
125
127
126
125
123
111
92
85
102
126
137
134
127
116
111
114
123
126
116
111
130
144
131
108
108
126
128
115
104
115
128
129
121
112
122
146
159
146
129
121
123
138
117
114
115
118
120
121
125
124
125
127
127
124
119
105
91
91
108
126
133
130
128
123
114
115
118
121
118
123
138
142
125
109
111
120
123
121
123
128
130
125
118
113
122
146
158
145
127
122
127
135
107
103
113
122
124
123
123
124
128
134
131
122
115
108
105
112
125
129
123
121
124
125
115
112
114
116
123
132
138
135
120
117
115
109
106
120
143
143
128
116
116
116
124
138
147
133
118
122
127
126
105
103
113
119
119
115
113
119
136
151
143
124
116
114
117
124
130
131
120
118
122
123
115
111
115
120
121
125
121
119
120
122
117
93
89
119
151
145
122
112
122
124
125
131
134
122
115
122
124
122
112
113
115
117
113
110
109
116
137
157
150
129
120
121
120
119
125
127
124
121
121
121
113
109
116
125
124
116
105
107
119
127
116
90
89
122
150
139
120
124
137
136
129
127
126
124
124
126
124
122
118
120
122
121
112
110
109
115
132
147
144
129
124
124
114
107
110
122
123
120
118
118
113
107
112
128
131
121
106
107
118
126
121
106
109
135
148
134
126
138
146
140
129
126
127
132
136
134
123
122
118
119
125
128
122
116
114
116
122
124
123
123
128
128
108
97
106
123
124
113
113
119
117
108
109
124
136
131
120
119
123
127
131
126
130
147
149
132
129
139
139
131
127
127
130
139
146
137
122
122
117
111
118
127
126
118
116
119
120
116
111
121
136
131
108
96
111
130
125
113
111
121
123
113
108
121
133
134
131
128
129
131
132
135
138
149
147
132
130
130
127
125
129
131
128
135
144
135
122
121
116
106
108
118
121
118
115
116
119
116
113
122
138
134
111
103
121
139
136
118
113
124
128
123
123
125
128
128
127
130
134
133
129
127
134
145
143
131
126
125
117
120
134
134
121
122
132
129
118
118
118
111
101
104
114
115
112
115
123
124
120
121
130
128
113
112
128
145
143
127
119
125
132
135
135
136
133
125
121
124
135
134
120
115
125
139
143
135
127
123
120
129
141
129
109
111
122
117
109
114
121
120
107
101
112
117
114
114
123
127
123
116
113
111
110
115
124
134
133
129
125
126
130
134
136
139
140
133
122
121
131
133
119
114
119
136
147
142
128
121
124
139
145
121
99
104
114
106
101
113
122
127
117
111
122
128
120
116
120
121
117
110
107
106
106
108
113
118
122
126
127
126
121
121
127
140
146
144
130
126
127
131
129
121
123
132
143
141
124
113
122
139
139
120
105
108
111
107
108
117
124
127
124
124
133
133
119
110
111
115
115
115
119
115
106
105
107
114
121
136
137
130
118
115
129
141
144
144
136
128
126
131
135
131
127
126
133
132
117
108
120
129
130
127
126
122
115
117
122
124
123
124
125
129
137
131
112
98
102
111
118
126
135
131
116
109
116
124
133
147
149
134
119
122
142
146
140
137
132
128
128
132
134
133
128
126
123
121
118
118
124
124
123
136
148
140
122
125
136
130
122
123
123
127
132
123
105
99
106
117
121
128
140
139
126
124
131
135
137
142
144
139
128
132
152
154
144
133
124
123
128
134
126
122
127
135
132
121
121
129
135
128
127
142
154
149
134
133
139
125
118
121
123
127
129
121
109
106
119
128
122
118
123
130
130
130
133
132
126
119
127
132
132
134
146
148
146
140
126
116
128
135
121
109
121
144
149
136
128
135
140
138
136
139
143
145
142
136
131
117
115
120
131
133
132
122
116
119
134
140
121
105
107
123
126
119
118
120
113
102
107
123
126
120
118
126
140
144
127
113
123
132
122
105
116
140
153
144
131
130
133
137
137
132
128
134
136
132
124
118
113
119
134
141
137
122
119
127
141
142
126
108
109
121
118
102
103
119
125
112
108
117
117
103
95
106
128
135
121
109
118
131
127
112
113
125
136
137
128
121
117
120
128
130
128
126
124
123
126
128
115
116
129
137
133
120
115
125
136
137
127
121
118
121
115
102
106
132
145
137
123
122
116
101
95
105
122
124
112
105
115
131
132
121
117
119
122
122
122
119
107
101
114
131
139
128
115
111
123
133
114
112
114
122
124
115
113
117
124
125
125
124
122
120
117
115
121
139
151
148
137
127
121
115
114
120
122
119
106
102
117
136
138
124
119
123
121
116
119
124
115
98
102
128
144
132
112
108
115
122
122
110
104
108
118
117
114
117
119
118
117
118
117
117
123
131
134
134
134
136
135
126
126
129
131
131
129
121
108
106
125
145
138
119
116
134
136
118
116
131
131
110
102
118
135
135
121
114
107
105
125
113
106
110
119
122
123
124
123
119
116
116
115
115
123
136
135
119
113
121
123
120
124
137
139
133
128
124
117
120
134
146
131
108
116
139
146
124
112
126
137
130
116
113
120
133
136
127
105
93
124
116
115
117
120
123
128
131
131
127
124
124
124
118
121
132
131
117
110
119
121
114
120
135
142
132
119
121
126
136
144
137
121
107
115
136
141
122
106
114
132
143
136
121
116
131
145
136
113
104
119
119
122
121
112
114
127
133
133
133
132
136
132
126
124
130
136
131
126
127
126
118
121
137
145
135
119
116
133
151
144
123
106
106
117
128
129
118
101
100
122
146
148
134
122
128
140
138
129
127
119
122
126
114
102
104
121
126
126
129
132
133
134
131
130
135
143
142
139
135
133
125
126
140
149
141
121
118
138
155
141
111
98
107
119
122
122
116
105
105
122
142
146
137
128
127
133
137
143
151
121
125
125
115
104
108
119
116
113
123
126
126
128
132
135
137
138
137
136
132
130
129
127
135
145
142
127
122
138
148
130
104
96
106
116
126
127
123
121
127
137
134
126
124
130
128
124
132
148
161
109
105
107
104
95
101
125
135
134
130
128
119
104
98
113
125
130
130
128
130
136
138
126
108
105
115
118
117
123
137
142
130
119
126
142
140
121
112
121
136
140
134
126
125
113
81
37
10
1
0
112
108
110
110
106
115
127
126
125
129
133
121
102
99
118
129
129
126
124
125
136
139
125
107
101
112
119
120
121
132
137
126
120
129
137
130
116
111
123
141
148
134
119
117
121
107
70
28
4
1
117
116
119
121
124
133
135
122
112
122
132
122
107
112
128
130
126
125
126
123
122
120
114
108
113
127
134
126
123
130
135
134
134
133
127
120
117
121
131
141
144
131
110
103
116
123
93
42
6
4
122
127
129
127
128
132
132
119
112
121
130
121
109
116
127
120
111
121
127
122
103
97
103
117
132
146
145
129
121
129
137
143
144
136
119
108
115
133
142
140
128
114
105
101
112
126
109
63
14
3
125
135
134
122
113
116
117
118
120
129
130
119
105
108
117
104
96
110
132
122
95
87
108
132
144
146
140
126
117
127
136
140
139
132
116
104
110
135
150
140
114
100
102
109
115
123
120
97
48
17
124
138
133
110
93
95
108
121
133
142
137
112
95
99
109
98
88
107
135
131
102
93
117
140
137
133
132
130
122
124
130
130
127
125
123
112
109
126
146
139
110
96
109
125
127
123
131
130
91
36
120
132
124
100
86
92
113
127
140
149
136
106
91
102
115
110
101
116
137
134
110
103
125
137
122
117
133
141
134
124
123
121
116
120
127
123
111
113
129
129
115
108
120
132
132
127
138
151
123
61
118
128
121
102
92
104
123
132
141
144
128
103
98
115
128
126
124
127
132
127
109
107
123
127
114
112
135
154
148
128
115
111
111
118
128
126
112
108
111
116
122
131
135
137
128
128
133
142
130
87
118
127
125
112
101
113
128
131
135
135
118
101
109
127
136
136
135
131
123
115
112
113
121
122
117
118
130
146
145
127
105
102
111
126
130
124
115
111
108
110
126
144
147
136
126
127
126
124
126
113
118
130
132
121
109
113
123
125
126
127
116
107
117
130
132
132
130
126
115
113
116
125
125
124
123
123
125
128
129
118
100
98
116
138
138
126
122
120
115
108
121
142
146
135
129
129
123
115
127
135
118
130
132
123
112
116
123
123
124
125
122
120
122
124
124
122
120
116
112
117
128
130
126
121
119
125
123
116
114
113
103
104
124
146
144
129
126
130
128
117
120
133
133
132
133
131
121
118
135
140
122
127
123
118
119
124
128
130
132
134
133
128
121
117
116
117
116
115
118
124
125
126
123
114
112
117
124
120
115
115
114
116
128
144
142
132
130
134
133
126
124
121
117
125
133
131
123
131
148
142
123
118
110
114
124
127
128
131
143
145
143
132
117
114
116
117
117
118
119
120
114
117
120
113
106
113
126
129
123
119
119
121
124
131
136
136
130
128
129
128
125
117
117
127
136
131
125
139
156
144
125
107
98
113
127
124
116
126
146
150
145
131
116
112
114
117
120
121
120
112
110
113
125
123
113
113
124
133
128
119
116
116
115
118
129
134
129
121
120
124
124
119
124
137
141
131
126
141
154
144
119
96
92
114
130
120
108
116
136
142
141
134
120
108
109
115
129
130
124
115
113
123
137
136
123
119
122
133
129
116
108
106
107
113
127
134
128
116
117
125
125
124
130
143
146
140
131
134
142
141
105
92
93
118
131
124
115
117
126
132
137
135
122
104
102
119
136
139
134
125
127
136
145
141
126
119
120
130
128
117
109
105
105
112
128
136
127
116
117
126
127
125
130
140
145
140
125
115
126
139
98
95
105
118
127
132
133
131
128
128
132
133
123
108
107
125
141
142
136
133
135
142
143
138
119
113
116
126
127
123
116
113
113
118
130
136
131
116
116
126
129
128
128
133
138
132
111
96
115
141
99
108
110
115
123
135
145
144
134
125
126
127
124
121
119
123
130
134
133
133
137
141
141
134
117
105
105
114
124
123
119
117
123
127
133
136
128
113
111
123
127
129
129
133
137
125
102
90
116
152
111
120
119
114
118
127
137
137
134
124
124
126
129
130
126
117
114
118
125
135
138
138
138
136
128
109
97
100
116
122
117
119
133
139
138
134
123
109
109
124
130
133
134
136
137
127
107
102
124
157
119
126
121
117
120
122
123
123
122
121
123
130
141
141
127
109
100
105
116
127
133
135
135
137
136
120
99
95
110
117
114
122
147
154
142
129
116
110
113
129
138
135
133
135
137
132
125
121
129
142
119
119
119
120
124
123
118
119
116
112
123
141
150
145
126
114
110
108
109
118
128
127
123
129
137
131
112
107
110
113
115
129
154
158
142
123
111
106
117
135
141
134
120
118
126
135
136
129
125
124
115
111
114
120
124
121
120
120
116
111
120
138
146
140
125
125
123
116
106
111
120
120
114
117
131
133
125
118
115
116
120
133
147
148
137
119
104
100
113
134
143
132
112
108
116
130
134
127
115
113
115
111
113
115
114
116
121
126
122
114
112
123
130
127
125
128
131
124
113
114
119
115
111
114
129
132
127
119
118
125
130
130
129
131
131
118
98
94
107
129
139
131
116
111
114
128
129
118
115
121
120
118
116
111
103
104
118
126
122
112
103
105
111
116
117
119
121
123
126
130
127
121
118
124
136
135
122
114
123
135
134
118
112
121
129
119
100
98
110
126
130
131
130
128
130
133
131
119
118
136
124
120
117
111
97
97
112
124
120
110
99
99
104
108
110
109
112
122
134
140
136
129
128
135
142
135
117
109
130
148
135
109
110
127
132
122
112
117
127
126
125
133
143
149
146
140
135
126
123
141
113
110
113
114
105
104
116
125
122
108
105
107
110
110
109
109
115
123
128
134
134
133
134
137
138
128
109
105
132
150
135
112
120
133
131
121
127
142
140
125
119
135
152
156
147
138
135
134
128
132
99
94
111
121
115
112
123
130
127
117
115
121
125
117
113
116
126
127
120
121
127
132
130
130
128
120
106
104
126
143
135
124
128
130
118
118
137
151
137
112
114
133
149
147
133
123
128
135
130
121
95
96
113
123
119
116
120
129
130
129
128
133
134
126
116
121
136
138
129
121
125
127
123
119
120
122
118
113
119
132
135
134
130
117
106
114
136
142
123
102
112
132
141
134
122
116
123
133
131
118
105
115
122
122
114
111
112
117
128
137
136
135
134
127
115
114
131
146
145
133
128
125
115
111
118
132
138
126
115
123
135
139
127
104
101
119
137
133
114
107
120
134
134
124
121
121
124
128
127
125
120
135
135
124
116
108
103
110
126
136
132
127
127
123
108
100
121
146
150
136
129
124
112
104
115
140
153
141
124
123
136
142
128
110
111
134
147
135
121
123
134
137
127
121
123
132
134
125
123
133
128
142
141
127
119
114
110
113
124
129
123
121
126
122
101
91
111
138
139
122
120
126
117
102
107
131
146
138
126
129
144
149
141
128
130
150
156
141
131
136
140
141
133
125
125
137
140
129
120
134
125
133
134
126
123
119
116
119
124
121
115
120
132
126
106
96
111
126
115
102
117
139
131
107
103
117
127
125
123
137
154
157
155
145
146
155
153
137
130
132
138
142
142
130
127
136
142
134
123
132
119
124
119
119
120
120
122
124
122
118
115
124
139
135
118
108
116
118
105
99
123
150
144
122
115
119
118
110
115
138
158
159
151
149
149
149
142
123
117
124
128
140
145
136
126
132
141
134
125
128
113
118
110
107
115
119
122
121
121
120
120
128
139
140
128
119
120
120
111
111
131
153
150
134
131
132
126
113
117
137
151
147
137
135
138
139
129
116
115
119
126
139
145
137
126
131
134
129
126
129
116
118
106
101
112
116
115
116
120
125
127
129
132
132
127
121
118
119
119
121
132
142
142
136
138
141
136
122
122
135
139
130
119
118
127
131
129
126
123
122
128
138
142
137
126
125
124
122
123
127
121
121
107
101
113
116
108
110
122
126
125
123
124
122
115
112
113
115
117
121
126
125
122
124
132
134
130
123
130
136
133
119
115
117
122
130
137
139
135
125
125
133
139
139
130
118
109
113
122
127
128
124
106
106
119
115
99
103
119
124
120
121
121
117
105
106
111
112
113
122
122
115
106
110
120
118
109
114
132
139
132
124
126
129
129
133
145
148
140
126
119
121
130
144
140
118
103
110
127
129
133
118
103
111
125
115
96
100
116
120
114
114
120
115
106
113
122
118
118
133
135
116
99
104
120
109
96
111
136
143
134
133
140
143
139
137
144
146
141
126
113
107
118
142
155
135
112
116
133
134
126
112
101
115
130
123
107
104
118
122
112
107
112
116
115
127
135
128
127
142
143
120
101
111
126
113
103
123
145
139
131
134
144
144
140
138
140
140
138
130
116
105
110
135
157
150
130
125
135
137
111
102
102
117
130
132
125
119
127
132
114
96
102
119
127
133
138
130
127
134
132
116
109
121
131
118
118
142
151
133
126
132
136
133
131
135
139
142
138
132
122
117
116
128
144
150
143
134
137
135
95
96
110
123
129
137
140
136
138
140
120
95
105
123
128
119
118
124
124
116
108
107
116
126
124
117
128
150
147
125
121
129
126
121
124
128
134
139
137
129
126
126
126
125
128
137
138
133
135
137
90
95
116
127
128
132
138
138
139
141
126
112
119
133
120
98
98
119
124
105
89
100
120
122
113
113
133
147
131
111
117
130
128
123
124
121
122
128
131
125
122
123
126
124
124
125
125
122
129
138
101
102
117
126
122
121
126
127
130
133
131
128
135
138
117
94
100
128
133
112
97
112
124
116
105
116
137
139
116
100
114
134
136
133
131
124
112
112
123
127
118
110
113
124
128
125
116
115
128
143
118
107
109
119
119
116
117
122
124
122
125
136
144
140
124
113
122
137
137
126
121
124
127
118
114
125
138
131
105
92
112
136
141
138
137
130
112
106
122
139
127
104
102
124
139
133
119
118
131
144
127
110
106
116
120
120
121
126
125
117
118
131
137
135
135
139
142
135
133
135
133
128
126
126
126
128
132
125
105
97
117
138
137
131
135
138
125
113
128
147
140
114
108
127
141
139
128
128
136
140
125
112
115
125
128
127
129
138
133
118
115
121
125
126
139
153
147
123
118
131
131
120
121
131
132
126
120
116
111
117
131
139
127
118
132
145
140
129
130
140
138
132
129
131
132
134
132
135
135
133
119
116
131
141
133
123
129
138
135
123
121
121
116
117
135
153
140
112
111
126
126
113
115
128
133
122
113
111
123
135
145
137
123
120
131
143
144
138
127
119
130
143
144
133
123
125
131
136
132
129
119
122
142
144
124
113
120
127
126
126
130
126
116
115
133
149
137
115
109
123
125
115
113
122
128
128
118
117
128
143
142
132
123
129
135
136
136
135
120
105
120
142
141
124
113
121
130
133
129
130
128
131
139
129
111
104
117
121
116
120
130
130
121
119
132
144
139
122
115
122
125
123
120
121
125
130
130
125
129
135
127
117
122
134
137
131
127
127
123
118
127
136
125
115
118
127
130
129
132
140
136
136
131
118
106
110
120
117
109
113
124
126
126
127
130
134
132
126
120
118
127
128
124
119
121
127
133
131
127
122
111
107
118
133
134
126
122
128
137
144
142
125
106
109
129
140
132
130
139
153
117
113
113
111
110
123
142
145
138
139
142
130
110
104
116
127
128
129
123
119
124
140
136
120
116
126
129
118
116
131
147
142
129
127
135
134
119
107
118
140
146
131
123
129
126
84
38
13
3
1
120
115
110
104
106
125
140
136
127
139
149
132
106
101
115
125
126
127
122
110
119
136
134
113
107
119
128
122
120
136
150
141
123
118
128
131
116
107
119
141
150
135
117
118
128
109
70
30
11
3
124
120
113
104
109
128
137
123
118
133
147
133
111
108
116
122
125
130
127
113
113
121
118
108
111
129
134
125
121
137
150
144
125
119
123
126
123
123
131
140
143
135
116
110
119
123
93
43
6
8
128
127
121
116
117
126
125
113
111
124
137
133
118
114
115
117
120
128
128
119
108
104
102
108
127
141
138
121
118
130
143
141
128
124
130
130
130
140
144
139
125
121
120
121
123
124
108
60
12
2
131
131
129
126
123
120
115
110
109
119
125
127
119
115
112
110
113
122
131
123
107
99
100
113
133
137
132
119
116
123
133
131
121
128
142
142
136
142
148
135
107
102
123
139
134
123
116
89
45
12
129
131
128
125
121
117
114
112
110
112
114
115
113
110
108
107
111
121
133
127
110
102
105
116
123
125
124
125
124
125
127
124
115
127
150
151
133
126
133
125
100
93
123
153
150
129
128
127
93
40
129
128
122
115
115
118
118
115
105
105
106
107
107
109
112
111
114
129
138
131
115
109
113
113
111
112
123
136
134
127
125
123
115
122
141
146
123
109
111
115
106
103
124
150
150
138
142
155
135
67
127
125
117
107
110
122
128
114
102
104
107
108
109
115
120
119
124
133
140
132
118
114
113
114
107
108
124
140
137
128
125
126
119
118
126
127
117
104
105
113
120
125
131
139
143
147
151
160
150
95
125
125
119
110
109
123
127
114
101
103
113
119
120
124
122
120
122
126
131
129
118
112
110
114
112
111
117
130
130
123
123
126
125
120
116
113
112
114
117
124
130
135
130
126
136
150
153
149
147
121
118
123
123
116
112
119
124
114
105
108
120
129
130
128
120
114
110
110
121
125
118
105
102
112
119
118
116
118
122
125
127
130
132
129
116
110
112
131
135
134
134
133
125
120
131
149
149
137
141
140
114
121
124
116
113
120
127
124
114
114
124
134
133
127
118
111
101
101
116
131
122
101
95
112
124
125
120
116
121
133
140
142
142
132
118
110
119
138
147
143
137
128
118
116
129
142
139
130
136
140
112
120
122
115
112
121
137
140
130
122
125
132
129
121
116
114
106
108
125
139
126
102
97
111
127
129
127
125
127
141
150
152
144
129
116
115
122
135
142
145
138
126
119
118
128
134
133
129
133
130
116
120
117
113
113
120
136
147
140
126
124
124
121
116
115
117
117
119
131
135
125
111
111
121
127
128
127
126
130
135
140
141
137
124
120
123
126
127
129
138
135
129
127
130
132
131
130
130
129
121
122
120
114
114
117
119
126
139
138
126
123
121
117
109
109
114
120
121
122
123
125
126
128
132
131
121
115
122
127
122
117
118
122
127
132
133
130
121
124
129
130
126
134
145
146
137
134
135
133
117
128
114
106
113
119
121
119
120
121
123
124
124
119
103
100
106
119
118
109
109
124
138
144
143
132
112
101
113
125
121
105
102
116
136
148
147
132
122
125
130
126
125
140
154
152
145
142
143
136
126
132
111
103
111
122
125
119
109
110
118
129
133
123
104
95
105
123
122
106
104
125
148
154
145
128
109
103
114
128
123
112
107
120
140
152
146
132
127
130
134
128
125
139
147
144
141
142
144
134
129
129
114
105
109
119
129
129
116
111
120
132
137
127
111
103
117
136
137
116
107
125
151
156
142
125
117
116
120
128
129
126
125
130
136
137
136
132
130
130
131
130
132
140
138
128
122
129
131
124
128
125
120
114
112
116
129
134
123
118
126
132
133
128
123
120
128
146
150
133
113
122
149
158
146
132
130
129
121
120
124
126
129
131
130
122
124
129
129
119
119
124
138
150
140
123
108
108
110
113
125
122
128
125
118
116
125
128
121
117
126
130
129
128
129
129
129
138
149
139
120
121
142
157
153
147
143
132
114
106
116
122
127
130
126
118
117
125
123
109
107
122
143
155
149
133
114
100
99
108
126
117
128
127
122
122
125
121
110
111
123
128
129
126
125
122
115
120
132
133
119
119
133
148
151
149
145
128
101
96
109
120
124
126
128
125
121
118
116
111
117
130
144
151
153
148
133
111
101
110
121
113
118
121
123
129
129
120
108
109
118
133
134
122
110
106
107
112
117
120
119
117
119
130
135
136
135
120
100
93
109
124
129
124
127
132
125
112
109
118
133
146
148
144
143
146
143
125
112
120
125
106
108
113
121
132
134
124
117
114
119
130
130
113
96
96
111
114
112
112
118
116
113
115
119
121
122
118
104
97
109
131
132
119
119
134
131
111
104
118
142
157
153
137
131
138
141
134
124
128
132
108
109
114
121
126
127
125
123
121
120
120
117
100
92
105
125
126
113
113
124
122
113
115
121
119
118
117
114
107
113
127
128
112
113
131
135
119
108
114
133
148
149
140
128
128
136
136
134
137
146
117
117
119
120
119
116
115
119
121
118
111
100
94
102
125
136
124
111
119
131
130
122
125
136
134
122
122
124
124
120
118
116
111
117
128
133
127
121
118
118
128
141
145
134
130
132
137
136
137
151
124
122
122
121
115
106
102
112
120
116
108
100
99
115
138
138
118
109
122
138
133
125
138
151
148
128
121
130
137
133
113
107
119
130
132
127
130
137
130
117
117
135
150
145
133
133
139
137
132
145
127
118
118
123
121
110
104
114
116
112
110
112
115
127
134
129
112
107
116
123
122
124
140
152
145
126
114
119
134
135
114
109
132
149
135
119
126
144
143
126
120
137
152
145
132
129
138
137
129
129
121
110
114
128
131
124
121
122
117
105
109
125
133
129
122
118
117
114
110
108
112
122
135
143
133
117
105
104
121
131
122
118
139
156
142
114
111
135
142
126
120
137
149
143
128
126
135
139
132
121
115
110
119
134
138
135
133
131
114
99
107
132
143
128
113
117
128
128
116
109
113
125
130
130
123
119
111
105
114
128
132
129
136
150
144
117
105
117
124
114
117
134
144
141
131
128
133
138
136
123
118
120
128
136
140
138
133
127
111
99
106
129
137
126
115
118
138
143
135
128
125
126
126
126
124
126
124
117
118
129
138
137
132
138
141
125
108
108
109
105
110
125
135
138
137
135
135
135
135
131
121
132
138
139
141
135
122
116
112
110
112
118
124
124
123
125
139
147
147
140
133
129
127
127
128
131
133
131
129
130
139
136
127
126
135
132
123
118
112
107
111
119
127
132
137
140
136
130
131
142
125
137
140
141
140
131
114
112
122
126
119
112
114
124
128
128
132
138
138
132
128
130
133
131
127
124
125
127
128
130
135
137
130
128
133
138
138
132
120
116
118
124
127
127
131
137
135
123
127
145
122
136
140
142
139
126
115
116
129
132
122
114
114
124
130
126
121
118
114
113
121
141
144
134
121
112
114
115
120
128
133
136
134
132
135
141
142
132
120
118
127
130
129
125
126
136
136
123
126
145
116
133
138
138
134
126
122
123
125
124
119
116
120
126
129
123
113
103
95
100
125
152
153
138
122
114
112
112
117
127
134
134
132
132
135
140
136
121
112
116
129
132
126
124
134
145
141
127
129
142
117
131
134
131
128
127
125
122
118
117
120
124
127
129
127
121
110
105
103
110
134
152
151
137
132
129
127
120
120
128
131
126
122
121
130
134
126
111
108
119
130
128
120
125
143
154
146
137
140
144
120
130
127
123
122
124
125
121
116
115
124
131
136
134
127
118
114
118
122
125
129
133
136
138
140
140
135
124
120
130
129
119
109
111
120
130
123
116
119
130
136
125
119
130
144
145
144
145
150
145
128
127
120
114
114
117
119
121
122
124
126
134
139
137
124
114
118
130
133
126
111
107
121
133
140
132
123
117
120
128
131
120
110
111
119
124
126
126
136
140
136
126
127
135
132
120
126
148
157
144
132
127
115
110
111
109
111
118
128
128
127
130
137
130
116
115
127
130
129
117
97
93
107
126
131
114
99
104
119
129
137
132
129
126
124
126
129
134
144
143
133
129
136
138
121
101
112
140
149
141
133
128
114
112
114
109
107
117
126
126
117
118
126
123
112
121
134
131
120
117
107
100
103
118
117
99
88
104
128
139
141
145
151
151
137
128
127
136
143
138
127
126
136
133
122
109
114
129
133
134
133
131
118
114
118
121
117
118
122
122
110
108
115
116
116
128
139
131
122
128
126
112
107
114
113
97
92
117
140
140
134
140
157
161
145
122
118
133
139
135
124
120
121
122
130
131
128
121
120
130
131
132
121
112
117
129
128
123
120
121
111
101
109
118
122
132
134
127
127
136
132
119
117
124
121
101
99
122
144
140
125
124
136
148
141
118
113
131
140
135
124
118
112
114
130
145
138
121
118
130
127
129
121
107
109
128
138
125
120
123
113
103
113
130
130
121
117
121
129
129
117
114
130
143
132
110
103
118
137
137
124
113
113
128
134
119
114
129
138
134
129
124
114
112
124
138
135
124
125
133
123
124
122
107
104
121
136
127
121
123
116
111
127
142
129
102
96
113
124
111
95
106
138
154
141
118
110
116
126
134
130
116
108
117
130
129
122
126
131
133
132
128
118
113
116
125
127
125
132
138
125
126
125
114
106
115
127
126
120
118
116
119
135
142
121
94
91
112
115
97
88
111
139
147
136
126
124
124
120
125
132
123
114
119
135
136
127
122
123
132
136
130
119
112
115
124
129
134
140
143
129
128
125
120
117
118
126
127
120
112
115
129
144
140
117
101
105
117
116
100
100
116
132
133
130
129
132
132
119
115
124
125
120
123
137
138
127
119
123
137
142
131
119
114
123
133
139
143
149
151
129
127
125
126
126
127
130
131
121
109
116
135
141
133
120
120
123
124
117
116
115
123
125
126
123
121
125
127
118
112
118
121
121
121
135
137
127
125
133
143
143
134
127
128
134
144
147
149
157
158
121
120
125
133
132
130
132
133
122
111
118
131
131
126
127
131
130
120
119
123
121
118
122
127
123
110
107
114
118
121
124
124
118
120
133
134
132
135
142
141
136
136
139
140
138
138
140
145
156
154
117
116
131
142
134
124
124
124
120
117
120
123
114
114
131
139
125
112
113
121
119
113
118
128
123
105
100
108
121
130
137
134
125
128
135
133
132
143
142
130
126
138
145
137
124
124
130
137
144
137
118
117
136
144
129
114
113
118
119
121
124
114
100
105
128
139
124
106
105
115
116
114
116
118
117
115
115
119
123
129
135
140
136
139
138
129
128
137
132
121
124
140
139
121
110
119
131
134
129
118
127
125
131
135
125
114
115
119
124
121
121
116
105
106
121
133
128
114
105
110
117
118
116
110
112
123
132
133
120
113
117
131
139
140
135
124
120
124
125
123
134
139
125
105
106
126
142
138
122
112
137
133
128
126
121
121
126
130
128
121
120
121
119
115
116
126
135
128
116
112
118
121
116
107
109
125
139
135
113
97
104
125
135
136
131
122
114
114
121
135
145
137
119
109
119
137
146
141
128
126
123
121
121
125
141
148
142
128
127
132
134
128
119
121
127
125
121
122
121
115
114
121
125
127
128
129
129
126
124
125
127
126
125
126
136
136
117
104
115
140
143
131
132
147
135
91
45
31
22
4
129
130
120
112
123
135
132
127
128
132
133
126
123
127
128
120
115
121
122
116
113
121
120
113
110
120
130
127
121
124
137
137
121
119
132
136
122
113
121
141
143
133
130
138
138
121
79
44
19
5
133
134
119
109
111
115
116
118
127
128
126
126
131
134
130
116
115
122
129
129
126
123
118
109
104
113
126
124
116
122
141
145
130
122
129
134
132
131
135
140
139
136
135
133
134
137
112
61
16
5
134
130
122
118
115
108
106
113
123
121
116
126
141
141
125
116
118
122
129
135
134
128
120
115
113
111
112
114
112
116
132
142
133
130
136
140
140
145
145
138
132
135
145
142
138
141
128
75
25
7
132
124
122
133
135
121
112
117
118
105
102
124
144
141
122
116
120
121
119
125
130
131
123
123
122
111
106
112
116
116
124
131
129
134
146
148
147
145
143
129
120
129
148
152
144
138
124
89
46
19
129
112
114
137
150
140
125
123
112
91
91
117
137
132
114
115
121
118
109
109
125
131
124
123
122
115
108
117
121
122
122
123
124
131
148
152
144
133
126
118
115
123
143
155
153
136
121
104
76
42
128
107
104
125
147
149
137
121
102
85
91
115
128
119
109
112
123
123
111
107
123
134
123
118
117
116
113
120
126
123
123
122
123
125
134
139
133
121
114
113
117
122
133
146
149
138
130
127
114
68
129
111
98
109
133
147
136
114
93
90
106
123
124
111
105
112
125
127
119
118
133
139
123
112
113
115
113
115
116
118
122
125
125
122
122
120
121
118
116
118
125
129
131
133
143
145
144
145
139
92
128
115
101
104
123
138
129
107
93
101
121
135
126
113
104
111
119
121
121
128
140
136
118
111
116
118
110
107
107
113
124
129
129
127
118
116
117
126
128
128
131
131
127
127
138
150
153
151
149
116
120
114
107
108
121
131
124
107
100
114
131
140
133
119
111
110
110
111
117
132
134
123
113
117
127
126
112
105
107
122
133
136
133
129
125
123
124
135
142
140
132
124
122
123
135
149
150
145
141
126
108
109
110
113
121
123
121
113
110
116
128
133
133
127
115
110
106
105
118
133
128
111
108
125
141
139
123
115
121
138
150
147
134
125
126
128
132
139
143
143
133
122
119
120
132
142
141
128
120
118
103
107
112
116
119
120
120
118
117
115
116
120
128
128
121
113
110
114
128
140
129
111
110
130
151
153
140
129
128
142
154
153
133
116
114
125
132
133
136
139
135
127
122
123
128
133
130
112
99
103
105
113
117
119
119
120
121
121
119
108
105
107
120
125
124
121
121
124
132
138
133
121
119
130
148
150
142
132
128
131
135
137
124
110
109
120
128
127
127
130
132
133
133
133
130
127
122
105
91
91
115
121
122
120
119
123
127
127
116
105
104
106
115
119
123
124
123
121
121
127
133
132
124
125
135
133
126
123
121
116
112
113
116
121
126
129
131
127
125
126
124
130
143
147
139
131
124
117
104
99
126
127
125
117
119
126
132
122
111
106
109
118
120
117
117
119
118
105
96
109
133
138
125
122
122
119
111
113
119
114
103
101
115
139
150
143
131
132
135
133
122
124
142
153
144
137
136
136
130
118
135
132
119
114
117
125
130
122
109
110
121
129
129
117
107
109
110
99
86
99
128
141
126
114
115
116
110
114
127
130
119
111
123
146
156
144
131
137
150
146
128
125
141
147
138
132
146
154
142
127
136
132
121
114
117
124
125
117
110
117
127
136
138
123
105
106
113
112
98
102
130
141
124
107
116
129
127
121
128
138
137
132
134
139
137
128
129
142
158
154
138
135
142
137
120
120
146
160
138
120
128
130
125
119
119
125
123
113
109
120
127
132
134
128
117
115
126
131
121
114
130
142
126
110
122
145
146
130
128
138
139
137
134
127
115
112
127
145
150
141
138
146
146
130
111
113
136
146
124
106
120
129
131
126
124
128
123
108
104
118
125
126
126
127
127
126
129
138
133
121
126
136
127
116
127
150
153
134
126
130
132
129
126
120
111
113
130
142
134
123
129
146
150
138
122
120
126
126
112
99
115
126
127
125
127
129
123
107
102
113
125
119
112
118
125
124
124
131
130
118
115
123
125
117
121
141
146
130
117
126
129
122
114
117
121
129
137
136
123
117
127
142
146
147
146
134
121
111
110
108
111
114
118
122
126
131
124
111
105
113
124
115
101
101
116
119
118
118
121
113
105
110
119
114
110
122
134
120
108
118
133
125
107
110
132
145
139
131
123
125
137
142
145
149
152
144
122
110
119
129
107
106
112
120
125
126
121
115
111
114
123
116
95
90
105
118
117
115
115
112
104
106
116
112
99
110
125
116
100
108
132
130
108
104
131
151
145
131
126
132
142
146
148
150
150
140
123
118
135
149
107
107
114
122
125
121
116
114
114
118
122
119
98
91
108
125
125
116
116
118
116
115
121
116
104
109
126
121
101
99
122
131
113
107
125
148
150
139
129
127
132
144
154
153
142
132
128
129
147
156
116
116
119
127
130
120
106
102
110
121
127
122
106
105
122
134
125
115
119
128
128
127
129
127
117
116
131
136
120
102
110
124
124
115
120
134
149
149
130
115
114
134
153
152
137
129
130
135
148
153
126
120
120
131
137
121
99
96
110
125
133
127
116
120
131
132
120
112
122
131
131
130
132
137
127
124
134
149
139
114
103
116
132
133
122
125
140
148
135
115
108
125
142
144
135
129
130
137
141
143
135
119
116
130
138
122
100
100
115
129
133
130
128
129
128
121
110
109
118
120
119
121
133
137
128
121
130
142
144
125
105
109
132
141
132
118
123
138
141
127
120
123
129
133
133
131
131
135
138
137
133
119
117
131
136
125
114
115
118
119
123
129
131
128
118
110
109
110
110
107
107
117
131
132
122
113
116
126
132
128
113
111
127
147
142
119
107
121
137
139
133
128
127
129
134
134
132
135
137
136
124
119
126
136
140
132
130
129
114
97
102
125
132
125
112
113
116
114
105
102
105
117
129
129
120
111
108
114
124
129
128
118
124
143
150
129
104
108
124
130
130
127
126
135
140
138
135
136
138
137
113
119
132
139
142
140
138
132
107
84
92
120
130
125
122
130
130
117
110
113
117
120
128
131
123
114
111
115
125
133
135
127
124
139
153
137
110
103
108
110
114
120
126
138
149
151
141
137
136
134
107
114
129
142
144
141
135
123
104
91
100
117
124
129
144
147
136
119
118
127
125
121
128
137
134
119
114
120
126
130
131
126
122
131
144
133
117
110
106
99
100
112
125
138
146
151
145
136
133
133
108
108
122
139
141
135
121
113
112
116
118
117
117
134
155
154
133
119
125
131
121
118
131
147
141
119
109
119
122
121
120
118
116
118
131
128
123
121
120
108
106
114
125
128
132
138
138
130
127
136
110
107
118
133
136
126
114
112
121
132
133
118
113
126
145
143
123
117
124
127
117
119
138
153
141
120
110
111
113
108
108
108
107
108
121
125
132
136
134
123
118
119
123
124
124
132
131
125
127
139
112
113
124
129
131
124
116
116
121
130
131
121
111
115
124
123
115
116
121
123
119
126
142
150
137
121
114
116
111
103
105
105
104
104
118
132
139
140
138
132
125
119
119
123
134
137
128
125
132
140
117
122
128
130
129
128
126
121
117
120
124
125
116
111
111
110
111
121
130
130
126
130
140
142
131
129
128
125
113
106
110
112
110
108
119
135
140
138
136
133
129
111
107
123
144
149
138
135
143
142
122
129
131
129
127
130
133
124
113
115
125
134
129
124
116
110
116
129
143
141
127
125
135
140
135
131
130
123
112
109
119
125
120
111
120
132
132
130
132
139
129
108
104
122
140
145
146
155
156
140
123
126
130
125
120
122
131
127
118
120
130
138
139
136
126
118
120
134
147
138
116
114
133
145
139
129
122
114
105
108
125
134
127
119
119
122
120
119
133
146
135
116
116
119
120
123
145
170
165
134
118
124
131
123
110
113
125
126
125
126
130
134
137
137
132
125
123
131
133
121
107
110
132
147
136
120
112
108
106
112
128
137
137
130
124
118
109
112
133
146
139
134
134
119
98
101
139
170
156
126
113
127
135
122
108
107
118
124
121
119
123
125
126
126
123
127
128
124
115
110
110
115
130
134
123
113
112
119
122
121
124
135
147
148
133
114
105
112
131
138
139
143
144
122
97
104
136
153
136
118
119
137
140
124
112
113
119
117
111
112
119
121
119
114
116
123
130
123
113
115
122
126
125
122
113
112
118
131
139
130
118
121
144
158
142
114
103
114
126
128
131
142
139
122
115
127
137
133
119
117
137
148
139
123
114
119
118
110
105
108
121
129
125
113
113
124
133
130
125
130
133
130
127
123
113
110
113
123
138
138
119
109
130
152
145
117
106
118
122
124
127
131
126
124
135
142
134
116
112
126
154
153
134
115
114
118
119
108
100
109
126
137
136
128
120
122
127
132
135
136
130
127
137
140
129
113
101
104
128
142
129
109
115
135
139
127
118
120
121
123
126
126
119
125
139
143
122
110
121
134
151
147
130
113
111
115
118
113
109
113
124
134
138
134
123
116
115
121
127
126
118
122
141
154
145
121
99
95
119
145
142
122
111
120
132
138
133
124
118
121
131
129
120
122
135
132
120
119
132
138
135
138
134
122
112
114
125
125
119
116
119
127
133
128
115
105
104
110
114
112
112
121
137
148
146
132
114
109
120
138
144
132
115
115
127
143
145
130
115
122
135
137
122
116
120
130
132
133
136
133
121
132
138
130
121
122
130
131
123
118
120
128
130
117
100
95
99
106
111
113
118
124
126
130
134
137
132
126
121
127
130
129
118
114
123
139
142
132
120
125
137
140
123
109
116
136
149
148
137
129
111
127
137
135
128
131
133
131
121
120
128
139
133
112
94
93
102
114
119
123
128
129
122
115
124
131
131
130
119
114
117
118
117
115
123
134
136
135
131
130
132
134
127
116
119
140
154
148
138
133
116
121
127
129
129
131
129
121
113
119
133
140
130
110
103
101
105
117
125
130
132
129
122
117
119
119
119
119
118
115
116
119
119
122
127
130
133
138
141
131
127
130
134
127
124
132
140
139
140
140
120
114
117
125
127
122
115
111
111
122
129
127
115
113
117
116
113
116
123
123
123
123
123
123
119
112
110
118
120
120
123
129
131
133
134
132
133
141
141
130
125
133
140
133
120
120
128
132
139
138
121
108
111
124
128
114
102
105
120
129
123
110
100
109
126
126
119
117
118
116
115
116
118
120
119
116
118
126
124
117
124
137
140
136
131
129
132
132
130
125
135
147
143
124
110
118
132
136
133
124
124
107
110
126
129
114
103
114
131
136
122
106
102
109
120
126
127
125
119
114
112
111
110
112
119
129
136
136
122
105
111
130
136
127
121
121
123
121
116
128
150
159
141
117
109
126
144
142
126
111
123
113
113
125
128
119
114
124
137
138
125
117
115
112
111
122
135
137
129
124
119
112
107
110
124
139
143
135
116
98
103
120
125
116
114
116
116
107
106
126
150
155
139
122
121
133
142
141
129
113
107
106
106
117
139
142
123
111
114
123
130
130
126
126
126
123
120
122
123
119
115
114
118
125
129
128
125
123
122
122
121
120
121
128
138
141
131
116
115
125
131
135
147
152
134
96
50
21
27
18
113
114
107
111
128
128
112
112
119
121
119
123
128
131
129
121
118
121
130
130
121
116
113
113
112
118
123
124
117
117
121
123
118
121
136
144
133
124
120
125
125
127
140
144
137
119
78
37
23
18
123
126
114
115
118
109
101
114
126
122
112
119
135
137
132
124
120
124
138
149
139
124
120
113
102
101
121
131
124
113
119
126
121
119
129
133
132
132
131
121
114
118
134
133
130
131
112
66
38
20
127
126
123
122
118
103
101
122
135
121
108
121
140
142
132
129
127
126
137
150
146
133
131
126
109
97
114
136
129
111
112
126
124
122
123
125
130
139
135
117
113
126
136
131
126
135
128
87
52
37
126
119
121
132
132
117
117
136
138
117
105
122
140
139
129
128
127
122
120
128
132
135
138
138
122
108
116
136
135
116
113
123
126
124
122
124
136
144
135
119
122
136
141
130
125
131
124
96
63
48
121
108
113
133
139
133
131
140
136
111
102
118
132
128
118
119
121
112
102
105
120
132
137
136
134
123
120
129
132
126
119
122
125
123
118
122
136
142
132
123
134
146
142
132
130
124
115
98
79
59
118
103
102
121
136
136
132
131
127
109
105
117
120
116
110
113
119
111
98
103
126
139
130
127
133
131
119
117
126
131
123
120
122
123
115
114
127
135
131
131
145
150
138
128
128
124
117
113
105
80
123
109
97
105
125
130
121
116
114
113
115
118
116
105
104
119
127
123
111
123
146
149
126
114
124
129
115
106
119
131
125
115
117
123
120
112
117
123
128
131
145
150
138
128
128
128
126
133
133
104
130
120
101
99
118
125
114
107
109
119
125
126
116
104
108
128
140
131
121
137
155
150
123
112
118
123
112
104
116
127
123
111
115
130
132
124
118
118
121
127
135
141
141
136
133
132
134
143
147
122
125
122
106
103
117
122
115
108
113
124
126
125
120
114
117
134
144
134
124
133
145
141
124
120
124
125
113
107
117
131
125
115
118
135
150
147
131
119
119
123
128
134
139
142
142
132
133
143
141
126
118
117
109
110
119
120
113
110
115
121
119
117
123
127
126
128
135
131
121
124
128
128
128
130
134
135
124
115
120
128
131
124
123
134
151
155
143
124
120
124
128
132
138
142
142
130
128
130
121
116
111
109
110
116
119
118
105
102
110
117
112
108
121
130
126
123
124
125
124
123
123
125
128
139
147
146
133
121
117
123
131
130
126
124
130
140
140
131
124
127
133
137
138
136
131
127
123
117
103
103
108
107
111
118
121
120
109
102
104
115
112
109
116
129
130
126
123
124
125
125
123
124
129
139
144
143
135
123
115
115
119
125
123
116
110
118
130
133
129
127
132
139
138
130
122
120
119
114
101
101
111
110
114
120
122
127
126
116
110
117
119
117
118
125
131
133
127
123
122
123
123
124
125
127
131
130
128
123
118
115
112
113
114
115
115
114
125
134
130
124
125
135
139
130
120
117
119
118
117
117
118
116
116
118
123
138
144
133
121
121
124
125
123
121
127
131
129
116
111
113
120
121
119
117
118
121
122
123
123
122
116
106
108
122
130
128
128
133
135
128
121
125
134
133
124
117
118
125
137
137
121
121
119
117
121
134
143
140
126
119
121
127
129
120
112
115
117
116
105
107
120
126
116
106
113
123
123
122
130
137
131
115
111
128
140
138
130
134
145
142
130
125
133
136
129
118
117
129
144
144
121
124
122
119
120
125
127
126
121
117
117
128
135
122
103
99
111
116
110
113
131
134
108
94
112
130
131
123
130
145
142
126
120
127
134
131
130
137
155
158
147
136
134
136
124
117
121
136
141
134
118
123
123
121
122
122
115
108
106
111
115
122
126
121
102
99
113
125
120
121
139
137
105
87
110
139
139
130
133
143
141
129
126
126
125
123
126
140
154
156
152
144
135
127
121
123
133
140
130
113
117
121
122
123
125
127
119
103
96
105
113
118
118
118
117
116
119
122
123
124
137
131
103
88
107
133
138
138
139
139
128
120
123
127
125
124
128
135
138
140
142
139
128
122
127
136
142
140
122
104
115
117
121
121
123
130
128
112
99
103
114
115
113
119
134
130
121
120
120
120
123
123
108
97
103
122
136
142
140
133
118
112
116
128
131
127
127
126
123
123
127
126
115
119
137
147
145
130
117
112
115
113
116
117
116
123
131
122
108
105
112
111
111
125
144
139
116
115
122
120
116
117
117
109
106
114
131
135
130
120
116
113
117
124
131
131
126
121
120
122
124
117
111
116
136
148
137
123
120
131
117
112
117
116
112
112
121
121
112
106
110
113
116
130
143
131
114
114
123
122
118
118
123
117
109
113
128
126
110
103
113
126
124
121
121
125
126
126
127
131
126
117
116
119
130
134
125
118
128
145
116
114
121
122
115
110
109
106
105
105
114
120
125
129
132
125
117
118
124
125
125
126
124
115
112
120
129
121
99
91
114
141
139
121
109
116
131
140
139
133
124
122
126
129
128
126
118
119
135
148
118
119
122
125
126
120
106
94
95
110
122
128
128
125
122
119
123
124
121
124
129
130
121
111
113
126
134
129
108
95
116
149
154
131
110
115
137
152
143
127
117
123
136
139
136
129
120
121
139
141
123
119
118
127
137
131
108
92
97
117
130
130
128
124
117
115
119
123
121
120
127
129
117
114
116
128
137
141
128
111
118
145
153
137
120
120
135
145
136
124
121
125
133
139
143
137
123
122
137
136
127
116
115
126
135
129
111
99
109
126
129
126
126
128
121
109
109
117
120
121
122
123
121
119
119
125
135
142
140
126
123
133
136
130
125
128
131
130
125
125
133
131
127
131
143
140
125
124
137
137
120
113
117
121
120
114
113
113
120
124
123
121
127
131
123
108
105
114
123
123
121
120
127
128
121
115
122
133
138
134
127
122
114
119
127
134
128
120
119
132
144
137
121
124
138
137
126
124
136
138
106
110
120
120
107
104
116
125
122
113
109
117
126
129
121
111
107
108
119
123
122
120
127
129
118
110
114
127
136
136
130
120
108
110
127
140
135
120
113
128
145
139
120
121
137
138
129
128
132
135
94
109
122
119
104
106
123
131
119
104
104
119
127
125
122
118
112
107
112
125
125
118
121
123
118
109
113
129
138
137
133
127
119
118
130
141
136
119
108
116
135
137
123
125
140
145
139
130
124
122
91
105
120
119
111
115
126
126
114
108
112
123
127
126
125
124
115
107
110
124
122
112
113
118
121
114
118
130
133
131
128
129
124
123
128
131
127
119
112
115
130
136
131
127
136
147
145
132
113
108
99
100
111
117
118
119
119
117
117
121
125
125
126
129
130
126
115
112
116
122
117
104
108
123
128
124
121
121
120
119
121
123
121
120
120
116
114
122
129
132
135
138
136
125
123
133
140
131
110
106
107
97
101
112
117
119
117
114
121
132
136
129
125
125
126
123
119
119
122
121
108
101
114
131
137
130
118
110
106
107
112
115
113
110
112
112
118
134
150
147
141
140
139
130
119
121
132
131
118
116
110
100
100
105
117
121
120
119
122
130
136
132
123
116
116
120
122
125
127
119
106
105
123
138
136
129
119
111
100
100
112
117
111
108
112
121
133
151
157
150
137
136
137
136
125
123
124
128
128
125
112
108
107
108
119
125
126
121
118
123
135
136
123
110
111
118
125
131
128
120
112
116
130
136
129
123
120
113
101
101
118
129
126
114
118
135
149
155
151
141
127
125
130
137
139
134
131
132
133
130
118
115
115
116
121
126
125
118
113
117
132
138
127
117
119
125
127
127
128
125
124
130
140
135
120
115
114
111
103
105
126
141
136
125
123
135
144
143
138
133
123
115
117
130
141
143
139
137
134
128
120
116
119
119
116
117
118
115
110
116
129
133
127
128
136
135
122
121
125
127
129
140
148
142
121
108
106
104
103
109
126
139
136
126
123
127
127
126
128
133
124
114
111
119
128
140
145
144
131
120
116
115
122
122
108
107
114
114
114
117
120
120
114
126
141
136
114
112
119
122
130
144
153
144
121
104
103
106
110
115
119
122
122
121
120
119
115
117
129
137
133
124
122
112
112
127
149
151
127
110
106
113
124
120
102
103
117
120
115
116
116
106
98
111
130
128
111
106
111
118
129
141
143
133
119
106
112
123
129
122
107
105
114
123
122
118
118
120
127
133
137
138
131
115
103
121
150
149
123
110
103
115
126
123
112
114
121
121
114
115
114
111
97
98
112
115
114
112
116
122
130
133
124
116
116
118
125
138
144
128
104
99
117
131
129
125
126
124
123
125
138
146
140
120
113
126
143
143
125
115
117
123
125
127
127
126
124
120
112
113
128
132
116
98
100
114
121
126
128
132
134
127
113
107
114
128
132
136
141
134
113
109
127
140
136
133
131
122
114
119
135
144
136
130
133
133
128
128
129
132
137
125
122
132
139
135
123
115
110
113
137
156
139
112
109
122
133
137
138
138
136
125
114
115
123
130
127
121
128
138
131
126
134
139
138
139
131
114
105
117
134
135
130
137
145
130
110
113
132
147
141
122
118
132
138
132
125
120
113
118
141
159
143
119
119
134
140
138
135
134
133
126
124
129
132
129
118
110
118
138
144
139
135
133
132
138
130
111
103
119
133
127
127
139
149
128
105
109
135
149
124
114
122
132
131
128
127
125
119
121
139
148
134
116
118
134
136
132
128
129
132
133
129
131
133
132
123
115
119
128
139
138
132
126
125
132
130
114
109
120
131
129
127
136
140
131
116
118
130
136
107
111
126
132
127
127
131
129
122
123
137
140
124
104
108
121
124
124
125
130
140
138
125
121
131
138
135
129
121
118
123
131
130
123
120
124
123
119
117
121
125
130
127
128
131
135
137
129
123
123
99
114
126
127
128
132
134
128
122
127
138
139
124
107
101
107
115
122
128
138
149
142
120
113
128
145
145
133
120
110
117
127
128
126
122
122
122
123
123
122
120
122
125
123
123
136
142
130
118
121
114
116
120
121
128
133
132
123
119
127
135
134
128
116
104
103
109
122
130
137
147
142
120
115
129
142
142
132
118
116
119
131
133
133
131
126
125
127
127
124
114
116
126
126
121
125
129
122
121
134
127
117
111
120
127
128
119
119
122
125
124
124
125
127
122
114
114
121
123
122
129
132
122
119
129
133
133
130
122
122
127
140
142
140
134
130
132
134
130
122
117
122
132
130
118
115
121
125
133
142
132
112
108
123
131
118
103
109
126
128
119
110
118
129
128
121
119
121
116
109
113
119
118
118
129
131
131
130
126
124
126
139
144
137
128
135
146
140
128
124
132
142
141
131
119
116
125
137
136
137
127
107
107
127
135
115
92
100
125
134
121
112
117
122
122
121
126
127
120
112
110
110
109
115
133
140
138
132
124
117
116
123
131
126
120
135
150
142
125
129
149
158
143
125
119
127
137
143
134
118
122
107
107
126
133
118
95
97
119
135
131
121
117
112
109
117
131
132
129
128
124
110
105
117
140
152
142
131
120
115
108
107
111
114
118
133
143
133
123
133
154
156
136
123
127
132
137
140
128
105
100
95
93
100
107
112
112
114
111
112
122
133
131
123
118
114
115
121
122
119
119
124
128
128
129
129
124
113
113
120
127
128
130
131
136
139
143
141
133
125
129
138
145
134
118
93
56
14
8
16
101
90
88
101
115
115
113
116
119
114
117
126
123
113
111
112
119
124
128
128
128
127
124
119
117
120
124
121
118
118
118
116
115
121
133
134
132
133
132
122
121
125
136
124
110
98
80
40
25
23
110
100
98
109
120
116
111
119
126
120
118
121
118
108
109
123
130
132
134
136
132
125
125
122
113
112
127
139
136
123
113
103
97
106
121
123
123
124
123
111
102
111
119
109
99
101
100
72
48
42
119
113
112
119
121
117
115
127
134
126
123
122
113
109
113
132
140
138
137
134
124
121
128
127
112
113
135
156
148
127
110
103
99
104
112
116
118
118
114
99
97
111
120
108
100
103
108
97
72
54
121
119
122
120
118
117
122
135
137
133
123
122
110
107
117
135
141
138
129
118
113
117
132
132
121
120
140
153
145
129
117
115
114
113
114
118
130
134
120
105
109
126
130
119
111
107
111
107
90
59
122
122
120
116
113
116
121
133
137
135
127
117
108
108
114
122
128
128
118
108
110
124
133
133
133
134
136
133
131
130
128
124
124
121
118
121
139
150
138
128
135
143
137
128
123
116
111
115
105
74
123
127
121
115
110
107
108
121
133
132
123
113
108
106
110
114
119
121
117
117
125
133
132
131
138
139
126
115
126
140
135
123
123
124
118
119
136
152
153
150
153
154
141
130
125
118
114
125
123
96
130
132
120
114
110
104
97
107
125
129
120
110
108
107
111
121
129
127
125
132
137
138
125
124
131
133
119
115
133
150
137
115
115
123
123
122
128
137
144
148
152
152
141
133
124
117
118
131
137
121
135
139
124
115
115
108
97
106
121
123
114
109
109
110
121
137
146
139
132
135
136
131
114
113
119
119
116
122
142
153
137
112
111
125
133
133
125
118
118
126
138
141
139
134
127
115
118
132
142
130
134
136
126
118
118
116
108
112
121
121
109
108
113
119
128
143
155
146
128
125
124
120
114
110
109
111
115
122
135
141
129
118
119
132
147
147
131
109
101
114
128
133
139
143
136
122
118
129
135
127
125
129
125
120
119
117
113
115
118
116
105
101
115
123
124
129
139
137
122
113
116
119
119
114
111
112
115
117
118
121
122
128
135
142
145
146
133
114
110
122
131
133
138
147
146
130
125
133
129
117
119
122
123
122
119
114
110
108
110
113
109
106
117
125
121
117
119
121
118
111
114
124
130
126
121
118
114
108
103
109
121
136
150
147
132
125
125
126
131
137
139
138
138
140
141
133
135
143
131
118
115
115
118
119
118
115
110
106
106
119
120
119
121
126
122
116
115
116
118
118
119
124
132
134
128
122
116
110
106
111
122
137
149
141
116
101
111
136
147
146
144
140
132
124
125
130
145
155
141
128
116
112
114
118
120
123
122
117
115
124
129
128
124
121
124
124
124
124
126
124
117
119
128
135
128
121
122
121
121
124
126
130
138
133
109
94
108
134
142
136
137
139
129
114
111
127
144
153
148
143
116
113
113
117
122
130
134
133
128
126
126
128
124
121
122
127
132
136
135
127
113
113
128
132
128
125
128
132
135
136
131
123
124
123
116
111
117
129
130
125
130
136
129
116
115
123
130
139
148
149
119
116
115
118
124
129
134
138
137
123
115
116
121
119
115
114
127
140
139
125
115
120
130
131
131
131
131
132
135
141
135
122
117
121
128
132
131
127
126
127
132
135
133
131
129
123
113
119
142
150
121
119
117
120
123
122
119
123
124
115
104
107
119
120
105
100
116
135
135
122
124
130
127
123
129
135
132
124
125
136
138
127
120
129
140
143
137
132
133
139
141
139
137
141
137
122
103
111
137
146
122
120
119
120
120
115
107
102
104
105
104
106
115
116
104
101
115
128
121
118
127
132
117
110
123
136
129
116
120
128
132
128
127
132
142
144
142
139
142
145
146
141
137
138
140
127
114
115
128
133
120
120
118
116
114
114
114
104
98
102
112
114
114
114
114
117
120
121
117
114
122
124
108
105
120
126
121
120
122
125
122
120
126
135
137
138
139
138
137
138
138
133
124
128
138
140
131
123
121
126
119
120
120
116
106
117
130
125
107
105
118
121
116
118
130
132
123
120
119
120
119
118
109
112
122
121
118
120
129
124
111
109
123
133
131
124
125
126
123
124
124
123
114
114
131
151
149
129
112
122
120
122
127
118
105
112
135
140
122
109
112
119
122
129
142
133
118
120
133
134
124
117
116
126
131
124
115
119
127
118
103
104
122
131
124
109
107
116
120
121
118
115
107
104
121
148
152
126
108
119
120
125
131
120
106
108
125
137
126
110
109
117
130
142
142
125
113
122
142
146
135
122
119
128
138
128
115
112
115
111
105
115
130
132
114
95
98
118
132
131
117
107
103
99
109
132
142
124
112
125
117
127
128
121
111
111
116
119
116
112
110
119
135
140
131
116
115
125
138
140
134
125
113
117
133
132
118
109
108
108
113
133
146
137
109
92
105
134
148
140
118
104
102
101
108
124
128
120
118
129
116
123
123
119
119
122
119
107
106
113
117
120
125
126
118
116
123
126
120
120
125
120
103
104
124
131
123
116
109
108
124
151
163
142
111
101
119
143
150
139
122
114
111
113
123
127
121
115
125
131
116
120
119
117
126
137
128
106
99
115
117
115
116
118
117
118
127
124
110
103
113
116
103
102
117
130
130
125
117
113
132
156
161
140
118
114
124
136
134
129
128
125
124
129
138
137
122
114
126
129
113
115
117
119
130
138
132
109
102
115
115
106
109
124
129
126
124
120
110
107
112
118
117
115
119
125
130
129
122
121
136
150
142
126
123
126
126
119
117
122
136
137
130
134
144
142
125
116
127
129
110
111
117
118
119
126
126
112
110
116
116
108
114
131
141
132
119
114
120
121
121
123
126
125
119
118
124
126
123
124
137
139
120
109
118
133
130
115
109
122
141
141
131
133
140
138
126
123
129
128
103
111
112
107
102
112
122
119
117
119
119
115
122
134
134
125
116
116
126
134
127
124
129
128
117
112
121
128
126
126
133
131
111
100
114
135
137
123
114
125
141
141
129
125
134
133
127
128
129
124
101
115
112
95
92
105
120
124
126
126
126
125
125
124
115
112
115
120
129
133
127
119
119
119
111
111
126
137
133
125
126
127
119
109
115
132
142
134
121
128
143
142
125
123
132
132
128
127
122
116
112
124
114
98
98
111
123
129
132
134
130
126
125
113
92
93
110
124
126
125
121
113
107
105
109
116
133
142
133
121
121
129
131
122
117
124
131
130
128
138
149
145
126
120
126
133
130
123
111
105
126
130
119
108
111
117
121
126
134
136
128
122
122
111
89
88
108
124
122
118
114
108
101
102
115
129
135
133
121
115
122
134
135
125
113
110
115
122
134
148
156
149
129
118
120
127
129
119
103
100
131
129
117
116
118
121
123
125
132
134
127
123
123
115
100
101
116
124
118
111
108
107
104
111
126
134
131
120
111
116
127
135
135
121
108
103
108
119
136
149
153
149
136
121
113
118
127
125
108
106
123
120
115
113
117
121
122
125
127
126
126
126
124
116
116
122
128
124
110
104
104
108
114
121
130
129
123
109
108
115
130
137
137
123
110
112
121
128
132
137
143
147
145
130
117
117
128
134
126
117
114
113
113
113
116
121
122
124
120
117
124
130
121
112
122
139
141
124
103
98
104
117
124
128
127
122
115
110
109
116
126
141
144
131
119
124
139
139
125
120
133
149
148
137
129
127
132
138
133
124
114
115
116
117
118
117
116
116
108
108
122
129
119
113
130
146
143
121
102
98
111
128
135
127
118
114
112
111
113
117
125
135
143
134
123
127
140
137
119
113
127
140
139
138
142
142
133
126
125
123
124
120
122
123
117
114
111
105
100
102
115
119
113
118
136
143
132
119
108
104
117
137
141
130
114
106
105
110
117
123
125
126
126
122
118
123
132
131
122
120
128
128
121
126
145
151
131
109
107
124
130
122
126
124
112
110
112
108
102
103
106
106
101
116
138
135
120
116
116
111
121
141
145
134
117
100
96
108
123
127
119
107
102
101
106
117
129
130
128
128
130
123
113
118
138
147
130
106
102
121
121
121
127
123
108
109
122
122
113
109
105
93
91
108
129
123
109
112
120
116
120
133
136
133
122
106
100
116
130
125
112
101
96
94
100
122
140
141
133
133
134
129
120
116
123
134
134
122
114
126
112
117
128
126
114
117
132
134
129
120
109
94
91
102
113
111
102
113
125
124
121
121
120
123
130
124
120
126
129
117
111
115
114
101
103
132
154
146
130
133
142
143
132
118
112
124
139
144
134
131
109
117
128
135
128
126
134
139
136
124
119
115
104
103
105
103
102
117
133
133
127
115
105
113
134
144
141
132
121
112
119
136
136
116
113
140
154
135
123
136
149
146
133
118
109
117
133
148
148
140
120
118
128
143
141
134
131
132
130
126
129
133
122
112
111
111
112
122
135
138
131
118
103
110
133
151
150
130
113
112
128
145
143
124
122
137
137
114
111
137
147
135
122
120
120
117
118
135
147
146
127
116
124
139
140
130
127
127
124
121
132
141
131
119
123
130
128
130
132
133
130
124
116
117
126
137
139
128
115
120
129
138
135
124
125
131
121
99
103
129
134
122
118
129
137
124
108
118
140
148
124
113
121
132
131
126
124
123
121
122
133
136
125
119
133
144
142
135
129
128
128
130
129
126
122
124
128
129
123
120
121
124
126
125
124
123
111
99
103
120
123
121
125
143
148
135
115
116
134
146
115
113
121
125
125
124
123
121
121
126
132
126
116
114
130
146
146
136
126
125
128
132
131
124
120
123
128
135
131
120
114
120
129
133
129
115
110
108
111
116
119
125
139
148
150
141
128
121
127
137
114
117
120
122
123
127
129
127
126
129
128
120
113
115
126
135
137
134
129
128
131
130
122
120
126
132
137
137
134
127
123
128
137
139
131
115
110
114
118
118
118
127
143
146
145
142
133
124
122
132
124
122
118
119
124
132
137
137
135
126
117
111
119
123
122
122
125
130
127
126
128
128
117
115
131
140
141
137
138
138
140
142
143
141
131
119
114
118
124
121
112
116
133
138
137
133
129
124
122
131
132
125
118
122
128
133
137
142
140
120
103
111
130
136
126
116
118
124
122
117
119
120
117
118
132
138
133
134
139
144
147
146
145
140
125
123
126
128
128
121
110
110
124
134
133
127
127
129
128
130
135
126
124
132
135
124
121
130
133
115
102
113
134
140
125
117
119
123
116
109
110
114
117
120
130
132
126
127
136
143
140
140
140
132
120
124
141
142
133
121
118
119
125
133
132
129
129
138
135
125
129
124
125
136
138
118
103
109
119
115
111
122
137
134
119
117
124
125
115
111
110
110
113
120
130
132
125
123
129
135
127
124
130
128
125
136
152
151
134
127
131
132
128
128
133
134
135
140
130
115
127
125
124
131
134
117
97
93
104
115
122
133
132
121
110
117
127
126
121
122
119
112
109
119
133
138
129
121
122
129
125
116
119
128
137
149
152
150
136
135
142
141
125
124
132
135
135
135
124
105
118
113
112
109
104
106
121
124
112
103
110
125
134
133
122
116
116
126
126
120
120
133
140
129
120
123
127
124
116
119
125
133
140
138
130
128
132
143
143
140
140
143
142
124
107
97
79
43
9
1
117
107
108
111
114
117
122
124
115
107
111
124
129
119
107
106
118
127
127
124
127
137
139
130
120
121
128
127
126
124
122
120
120
123
122
120
121
132
144
145
143
142
136
115
95
96
96
73
33
6
115
106
106
118
124
122
117
119
118
116
118
122
122
111
102
107
122
125
123
121
121
128
132
129
125
125
132
137
138
133
124
107
97
108
120
120
112
115
127
131
132
132
129
109
92
97
104
91
53
22
114
109
110
117
123
122
116
113
117
123
125
122
116
111
111
117
131
130
125
113
110
113
123
125
118
123
134
140
138
134
127
113
100
105
124
126
113
108
106
109
116
130
133
123
107
103
111
103
75
34
114
114
113
111
113
117
116
112
115
129
131
119
110
113
119
126
137
140
129
111
104
113
121
119
118
125
130
128
124
125
131
128
117
118
129
132
130
120
109
104
113
130
145
145
132
119
118
118
98
52
119
121
119
107
106
111
114
112
118
134
134
117
114
117
118
118
128
140
133
120
114
124
128
122
120
125
125
112
110
122
133
133
130
127
128
133
140
143
134
121
119
132
148
158
151
130
126
134
117
78
128
132
124
112
108
107
108
112
124
135
130
123
121
121
115
109
119
136
135
125
124
131
136
133
130
128
120
114
116
129
129
126
126
127
125
126
143
157
157
141
128
131
146
154
148
128
127
139
132
106
134
136
127
122
117
108
104
108
126
132
127
122
128
128
117
107
117
130
134
126
122
128
135
136
133
126
121
127
140
142
126
113
118
125
123
125
138
149
151
139
127
128
138
140
131
117
118
130
132
122
131
129
125
126
125
113
102
110
124
127
118
118
128
131
124
118
123
129
129
117
111
112
123
129
124
116
120
142
157
145
122
110
118
123
125
130
134
133
124
121
120
124
130
133
124
111
109
116
123
123
121
122
123
127
130
121
112
114
123
123
113
111
122
126
125
125
126
125
120
110
105
105
114
116
112
107
117
137
144
131
117
118
131
130
128
132
133
122
109
111
116
122
127
132
130
120
110
112
115
118
113
119
125
130
130
126
123
122
123
122
113
106
115
121
123
119
117
116
112
109
110
114
115
112
108
108
112
116
116
113
117
130
142
141
132
133
129
123
121
124
124
122
124
137
143
134
126
126
122
116
113
124
132
132
129
128
127
125
124
122
117
111
117
123
119
112
108
105
105
110
119
126
125
117
115
112
108
100
97
104
119
136
150
147
132
120
122
131
145
144
134
122
122
135
143
141
142
149
138
120
118
125
131
130
127
126
125
125
124
123
122
123
125
126
121
112
107
103
107
116
122
128
128
127
125
122
115
104
103
114
128
138
149
145
124
105
111
137
157
153
139
126
122
125
134
142
158
165
151
129
123
124
125
125
123
122
123
125
124
123
123
128
131
129
124
120
118
118
121
124
117
118
125
132
131
128
126
122
123
129
133
139
141
134
113
100
112
134
143
140
137
133
124
114
121
142
164
167
151
129
124
119
119
123
124
117
117
129
128
119
117
125
130
129
124
121
128
137
139
132
116
115
126
137
134
132
134
137
140
139
135
136
138
125
107
106
121
128
123
121
131
138
130
118
123
142
157
157
143
127
121
116
116
123
126
115
113
124
131
121
110
112
124
128
119
115
126
145
150
137
121
122
133
140
137
133
131
134
136
134
131
133
136
128
119
125
132
127
114
115
128
137
134
131
137
142
142
140
136
128
122
117
118
125
127
114
105
113
125
123
107
104
116
124
120
111
119
134
140
129
124
130
136
137
136
132
124
121
122
126
129
133
134
134
133
142
143
133
122
121
126
131
134
137
139
136
126
128
137
134
125
119
121
125
120
110
101
107
118
123
115
111
113
124
125
116
114
118
117
114
117
128
131
133
134
129
119
106
107
116
131
136
135
136
141
149
151
144
134
128
127
128
131
133
133
129
119
120
133
142
124
122
124
121
108
106
108
116
118
121
123
122
120
121
126
125
118
110
103
101
105
118
123
127
131
127
116
105
104
115
130
137
131
129
133
146
151
149
137
130
128
129
131
130
127
130
125
117
123
143
118
122
130
123
106
104
121
131
125
121
123
128
121
117
124
128
121
112
105
105
109
113
117
127
130
127
114
111
111
117
125
130
125
121
124
133
141
142
131
123
125
138
143
128
125
137
143
120
108
132
116
126
138
130
111
108
127
144
134
112
113
123
124
117
118
119
119
118
119
124
123
117
115
127
132
127
115
113
121
122
120
119
121
122
120
121
130
131
128
120
122
143
153
134
122
139
151
129
101
116
117
129
140
134
120
111
124
140
137
117
109
119
127
123
115
114
118
123
130
137
135
122
112
121
134
129
113
113
130
134
120
109
121
131
125
118
121
130
132
119
117
135
150
137
120
131
146
134
108
109
115
128
129
125
119
115
118
130
134
122
115
121
130
125
114
114
123
125
126
130
131
118
103
112
131
129
112
114
136
143
124
114
126
136
128
115
121
136
139
121
106
116
128
126
116
120
134
133
120
112
115
124
120
111
115
119
121
125
129
130
122
120
122
122
114
119
130
126
115
111
116
112
99
105
124
126
117
123
139
140
125
120
132
135
123
114
123
140
141
124
109
109
114
117
119
120
123
127
128
122
112
121
116
105
113
126
130
121
122
124
123
112
112
115
118
128
136
124
106
99
107
109
107
105
116
122
125
130
133
129
126
128
131
128
118
111
118
131
132
124
115
114
117
121
124
124
121
123
130
129
112
117
117
112
119
134
137
116
106
115
115
103
100
112
129
140
136
119
105
101
109
118
117
115
114
119
128
127
120
120
130
130
124
119
116
111
108
114
124
123
122
121
127
132
134
132
127
126
128
128
113
118
119
119
121
136
134
110
95
107
116
106
101
117
140
149
133
115
110
113
117
122
123
117
111
118
128
121
109
113
134
135
117
112
120
117
106
109
123
127
120
121
134
143
137
130
129
132
131
125
119
122
114
109
117
135
130
108
99
111
122
118
111
123
137
143
131
118
117
120
119
119
121
117
110
116
126
120
106
111
131
132
114
113
124
125
113
119
131
128
115
116
132
144
135
124
129
139
136
124
130
131
110
96
109
129
127
118
117
126
127
123
117
116
119
125
129
128
125
122
117
115
117
114
108
117
134
128
112
110
122
125
120
119
126
130
125
130
138
136
119
114
125
136
132
123
127
137
138
128
144
144
116
100
112
127
128
128
135
136
125
117
116
111
100
103
124
133
128
123
116
115
115
110
109
123
141
136
119
107
115
126
128
122
122
125
128
132
137
140
129
115
114
125
129
123
124
131
134
129
154
154
130
118
124
127
129
133
142
134
114
106
112
110
97
98
118
132
132
122
120
118
117
111
114
128
141
136
119
112
120
132
134
123
113
115
119
123
130
137
134
115
108
115
123
123
120
124
127
128
152
152
138
130
130
129
130
134
137
127
108
103
110
111
109
110
122
129
128
125
124
123
120
116
120
129
134
131
125
119
126
138
141
125
109
109
114
112
116
129
130
117
111
112
117
120
124
129
130
128
137
138
135
130
125
124
128
133
132
119
109
106
107
112
118
126
131
129
125
123
124
124
122
122
126
125
125
128
129
125
124
136
146
136
116
112
116
111
108
113
125
127
125
118
112
115
131
149
144
129
118
125
127
125
116
118
126
134
130
117
113
109
101
102
118
137
139
130
120
120
122
124
122
123
125
125
124
127
131
120
112
126
147
145
125
118
123
120
107
107
128
147
143
129
115
116
136
160
153
130
111
119
127
124
115
114
125
129
122
113
114
112
103
100
116
133
135
129
118
116
123
127
122
118
126
128
128
129
130
120
106
115
138
144
129
121
125
126
113
110
135
153
144
131
128
128
135
144
143
129
119
123
131
128
118
119
125
121
107
106
114
117
111
110
118
126
130
131
121
113
119
127
121
118
125
130
128
127
128
125
115
111
122
128
125
120
124
127
119
119
136
143
130
127
140
139
123
117
126
133
128
132
139
134
122
125
132
118
100
101
114
122
124
123
123
122
126
134
124
108
113
128
128
123
127
124
120
122
128
129
124
114
110
110
114
123
132
130
122
120
127
123
116
123
143
142
117
101
115
138
128
138
146
137
122
125
137
124
107
103
116
125
131
131
125
119
125
134
124
104
106
124
135
134
132
121
112
117
123
124
126
125
117
104
107
130
146
141
126
121
121
119
119
125
133
132
121
117
126
145
122
139
150
137
118
119
132
130
119
118
119
121
129
130
122
116
120
129
125
107
105
121
130
137
136
126
119
120
115
107
123
145
136
106
106
136
159
148
129
129
130
131
133
128
121
121
135
144
143
145
117
138
151
139
119
115
126
131
131
126
121
117
123
123
120
108
112
119
123
119
116
121
123
128
137
138
133
125
104
96
120
153
144
111
109
140
155
140
131
138
142
138
133
121
110
119
143
159
150
140
119
138
149
141
123
116
122
133
134
127
116
112
120
127
123
108
105
113
124
131
126
123
118
119
130
139
141
130
106
98
122
144
132
109
112
135
137
122
128
145
144
127
114
111
116
126
142
151
146
136
122
134
140
135
123
120
124
133
133
122
109
108
119
132
131
118
108
113
127
131
128
128
123
117
115
126
137
136
119
112
120
124
118
109
117
128
124
110
115
133
133
112
100
109
128
136
134
135
138
137
128
131
132
131
123
123
126
129
130
124
111
107
114
130
141
131
121
122
125
125
125
130
133
122
107
109
128
139
135
124
115
113
115
119
122
125
121
114
110
113
116
111
113
122
138
145
132
126
136
145
130
129
128
126
124
124
123
124
132
134
120
104
106
125
141
142
135
129
123
118
118
130
134
123
105
106
125
141
143
129
117
115
129
137
133
130
128
127
114
108
117
131
138
141
144
144
133
128
137
147
133
131
126
123
124
126
123
126
137
144
127
103
98
115
136
144
143
133
124
116
118
122
124
117
110
114
127
141
147
139
124
125
140
147
137
131
132
135
127
120
127
144
152
150
145
141
137
134
134
135
136
134
124
119
120
127
131
138
142
139
121
104
101
114
128
134
136
132
126
122
118
115
114
113
117
122
128
139
149
148
135
131
138
141
133
126
129
134
135
132
131
135
141
143
140
139
139
138
129
119
135
134
126
117
119
123
138
145
142
126
111
108
115
120
120
120
126
130
131
129
120
112
112
115
117
116
118
132
147
148
134
128
129
128
118
115
122
128
136
134
121
112
121
132
137
137
141
145
130
110
129
132
127
123
119
119
130
136
129
113
106
118
128
127
117
117
121
127
135
134
122
114
117
119
117
108
111
127
142
139
126
123
126
122
109
108
118
127
133
128
115
103
112
131
138
137
138
144
134
115
123
133
133
127
121
114
115
121
117
107
110
127
136
129
121
119
122
127
131
133
123
120
121
122
112
109
111
123
133
132
126
127
132
129
118
115
119
126
128
126
115
112
119
137
143
138
131
132
131
128
126
136
134
125
120
113
110
112
114
110
116
133
137
131
126
127
127
125
126
127
124
118
117
115
112
112
120
124
126
128
132
136
138
139
138
129
124
126
126
126
124
120
127
139
144
136
122
119
123
132
125
130
139
134
118
117
127
126
110
97
99
109
122
136
139
137
137
138
134
125
120
127
130
122
109
110
127
139
134
125
126
138
140
131
120
120
126
129
131
135
141
146
142
131
120
113
108
82
33
2
127
139
141
132
121
122
125
122
112
103
106
115
130
135
127
127
131
134
130
122
120
129
137
130
119
120
131
137
133
129
131
135
133
124
120
121
129
136
144
152
153
147
141
129
123
119
118
100
53
10
124
128
129
128
125
124
120
115
112
111
113
121
137
139
125
118
121
121
120
118
118
123
132
136
133
130
130
130
125
126
134
133
124
122
131
133
131
128
139
153
154
147
140
135
129
125
120
102
63
20
110
113
116
117
124
125
116
104
107
114
117
121
138
143
132
118
116
112
111
115
116
117
122
134
137
130
119
115
116
118
131
133
123
126
140
144
131
119
125
139
144
146
147
146
142
134
123
107
73
36
99
102
106
111
120
125
116
102
104
118
120
117
131
140
138
124
117
115
117
125
123
115
116
123
131
123
109
103
104
114
127
130
127
128
136
138
127
114
117
123
130
137
152
161
156
142
136
127
99
62
100
104
108
112
121
127
124
111
112
127
126
119
129
136
130
117
117
125
132
136
129
123
118
122
128
123
109
103
109
116
122
125
125
125
124
123
123
124
124
122
117
124
148
164
160
145
143
148
128
94
109
112
115
119
126
131
131
124
128
134
133
129
135
135
118
103
108
126
137
133
127
126
125
129
132
126
116
118
126
125
115
114
120
122
112
111
120
130
135
128
110
112
139
158
150
136
139
150
141
116
114
111
114
126
130
128
127
129
134
137
137
139
141
135
112
95
105
125
132
124
115
117
129
137
137
125
125
140
148
131
108
107
121
126
117
113
120
133
137
126
110
111
133
146
136
121
123
133
134
126
109
104
107
123
127
119
115
122
131
136
136
137
137
129
113
102
105
119
124
116
107
111
128
138
134
120
126
151
156
128
101
108
130
136
124
119
125
129
128
119
116
119
132
134
129
120
116
117
117
122
104
101
105
120
120
116
115
120
127
132
130
126
121
119
117
114
113
115
118
116
114
115
125
130
131
117
120
139
142
119
101
116
137
143
130
126
129
129
123
120
123
128
131
132
131
127
121
115
110
116
110
112
118
124
123
124
126
128
132
134
131
114
105
109
121
123
115
112
114
120
125
126
125
127
128
124
115
117
119
114
112
119
134
140
136
129
128
131
131
130
129
129
126
127
133
135
133
127
120
116
121
130
133
130
130
136
140
142
142
141
133
114
103
113
126
131
120
108
106
117
133
136
127
125
134
134
118
102
102
116
121
122
123
133
140
133
125
133
144
141
132
128
124
123
125
131
137
140
132
121
133
137
136
135
136
139
142
144
143
140
129
122
121
126
132
134
122
108
100
109
125
131
125
125
135
138
125
105
105
122
134
127
119
124
135
133
126
133
142
143
134
127
122
118
118
126
134
139
134
124
136
131
127
129
132
131
131
134
137
129
120
125
137
139
136
132
127
116
106
107
117
122
124
123
129
135
129
121
119
128
137
137
127
119
121
128
130
131
132
134
136
134
126
115
114
124
136
136
126
120
129
118
117
123
129
121
115
121
126
120
113
124
140
141
128
124
129
133
126
118
118
121
123
122
122
125
130
134
134
134
138
145
142
125
109
119
132
127
118
123
136
142
133
121
122
135
140
140
123
117
120
114
114
125
127
118
108
112
121
118
114
120
129
129
120
117
129
142
142
130
125
127
129
125
118
116
124
136
139
134
133
145
152
133
111
118
133
129
115
117
130
137
132
127
129
142
147
145
129
116
117
113
117
130
133
123
111
112
123
126
123
121
120
122
121
122
128
135
137
131
130
133
134
129
121
116
115
125
134
131
130
139
148
138
122
123
134
131
120
117
119
121
121
119
125
139
148
148
139
124
114
115
121
130
130
124
116
115
126
137
136
125
116
119
125
126
121
118
118
120
125
129
133
131
126
118
116
120
124
127
132
137
136
132
130
132
134
133
126
117
110
108
106
105
110
131
144
145
144
137
112
116
122
125
124
121
120
124
130
135
137
134
122
120
128
129
118
103
102
110
119
126
132
133
124
119
121
120
118
120
136
142
129
119
123
133
134
133
128
119
114
111
108
100
106
130
145
139
136
148
107
116
127
130
123
114
118
129
131
123
125
129
124
118
121
127
117
99
96
110
122
126
129
127
117
117
128
127
115
119
138
144
126
108
115
129
134
133
128
124
124
132
130
116
114
137
149
134
123
139
112
122
135
138
129
114
115
131
130
109
102
117
120
112
111
114
116
102
100
116
129
129
125
118
112
119
129
127
126
128
141
141
126
113
117
130
133
132
124
122
129
146
156
145
134
142
151
134
115
123
118
127
138
144
136
118
114
128
131
105
93
107
122
114
105
115
120
109
102
118
133
130
120
114
116
120
122
124
136
146
142
127
122
125
130
134
136
133
122
117
123
147
165
164
145
136
141
138
119
107
126
129
128
131
131
118
117
130
137
117
103
115
130
125
113
117
124
115
104
113
127
124
116
114
122
122
114
116
144
160
140
115
117
129
134
133
136
134
123
110
115
134
151
153
137
121
126
139
127
104
126
124
116
113
118
117
119
137
145
131
117
123
137
132
120
121
127
118
108
110
121
121
119
121
126
121
110
120
147
156
127
102
110
126
125
122
130
136
124
113
114
123
131
132
124
116
122
137
134
116
122
122
110
102
106
116
127
137
141
136
125
127
130
128
124
124
125
122
117
118
121
124
125
124
122
116
112
124
142
143
118
95
104
116
114
110
118
132
131
123
123
123
123
116
116
117
124
135
135
128
119
119
114
104
110
122
131
128
125
125
124
120
115
115
121
125
122
118
118
121
124
125
124
122
116
114
117
123
129
132
117
99
99
112
114
104
105
123
137
137
125
125
131
130
123
124
131
132
131
131
119
119
118
116
120
124
123
112
105
111
122
118
102
103
122
132
122
112
113
119
121
119
118
115
111
119
122
115
115
124
123
107
99
116
129
116
102
115
139
140
120
121
143
146
131
128
135
133
121
125
125
123
118
116
122
127
118
107
99
110
123
118
105
105
122
135
125
112
111
114
113
110
112
113
113
122
122
111
107
119
127
115
104
121
140
130
109
116
138
137
113
115
146
156
136
124
132
135
121
120
130
128
117
115
118
122
116
115
117
118
118
115
111
117
126
132
127
116
117
116
108
106
114
118
118
123
125
113
104
111
122
118
109
120
139
134
119
120
136
135
113
112
137
146
129
118
130
139
127
121
134
132
122
120
120
119
119
129
135
125
112
109
114
126
129
129
125
123
127
124
115
114
122
126
121
126
129
119
107
110
121
122
115
117
126
131
126
127
134
132
116
112
124
133
124
115
126
141
138
128
135
133
130
129
128
124
126
138
141
128
108
104
115
129
131
126
124
128
133
132
127
127
128
127
120
125
131
126
116
116
123
130
123
111
113
123
131
128
129
130
116
106
109
121
122
117
126
146
149
137
132
133
134
135
132
129
131
140
137
123
111
110
113
123
127
127
127
132
140
138
134
131
128
124
120
121
127
133
130
126
127
133
127
114
111
123
129
124
123
122
113
101
108
120
122
121
129
152
156
144
131
130
131
131
127
125
135
138
137
127
122
117
111
111
120
124
127
136
144
142
137
129
123
120
120
117
124
138
139
126
119
125
133
127
119
123
126
121
117
115
113
112
121
127
123
118
134
159
161
147
127
126
126
123
116
120
134
141
141
139
134
121
107
101
108
117
123
136
147
147
136
128
119
120
122
121
126
139
139
120
103
112
132
141
131
124
123
122
119
117
122
130
139
135
119
116
137
160
160
143
119
121
122
115
110
118
134
141
144
144
140
125
109
103
104
106
112
129
144
144
139
129
117
117
125
128
130
133
131
115
99
104
125
142
138
125
122
124
125
124
131
143
144
132
119
119
135
150
148
137
116
123
122
115
111
121
133
131
132
137
140
136
129
121
109
105
110
126
136
136
136
135
119
115
127
137
133
129
125
120
113
112
123
139
141
129
121
123
124
124
132
136
129
124
123
125
128
134
135
134
116
125
125
119
117
127
130
119
111
122
140
149
151
139
119
111
121
129
126
122
131
138
127
119
125
136
134
126
124
127
128
127
127
139
143
139
127
121
117
116
118
119
116
119
126
128
123
124
129
136
117
127
131
127
123
124
123
106
100
114
138
155
163
146
122
119
135
139
119
107
124
143
138
126
122
126
128
128
126
125
130
135
138
142
146
148
140
126
114
108
109
115
122
128
127
124
125
130
131
137
119
127
137
133
122
116
111
99
100
118
136
148
151
140
119
124
146
144
116
103
120
143
146
134
121
118
124
128
123
115
121
135
141
142
144
149
148
135
124
117
118
131
146
142
125
119
132
140
132
134
120
130
138
135
126
114
108
104
111
126
129
129
131
129
119
125
140
136
117
108
122
141
143
131
117
115
121
129
122
112
118
125
131
132
136
144
145
141
137
134
136
146
157
145
122
120
137
143
129
127
117
131
134
131
125
122
119
119
123
125
118
113
123
126
123
122
126
126
117
119
128
136
135
123
113
113
122
128
126
123
123
119
113
118
129
135
137
139
143
144
143
141
138
128
118
126
137
138
124
123
111
129
130
122
124
130
135
136
129
119
105
105
122
133
129
117
116
119
122
126
131
135
132
120
107
111
123
132
135
134
130
117
110
116
123
128
131
134
137
137
133
123
110
108
117
130
133
128
127
128
110
126
128
122
126
133
139
138
135
121
105
106
124
136
129
116
112
118
124
130
134
139
136
119
105
112
129
135
140
140
131
123
124
125
125
125
133
134
130
121
119
114
105
102
116
131
131
129
134
141
116
127
127
126
127
129
129
129
136
136
120
108
113
127
128
124
121
121
123
129
136
142
137
119
108
117
135
139
138
138
128
127
139
142
132
128
142
147
131
116
120
129
125
117
121
128
131
132
137
141
129
130
128
127
128
121
114
118
136
153
139
111
100
113
126
133
133
128
122
123
135
137
127
113
111
122
134
136
136
133
121
119
139
150
139
135
148
152
140
127
131
146
146
133
123
123
133
136
133
131
140
135
127
123
119
115
111
115
136
154
145
115
97
102
121
137
138
130
123
123
130
127
115
111
114
120
124
130
135
129
106
102
123
142
138
134
139
141
140
138
141
147
149
138
121
120
135
145
130
115
134
133
127
116
111
111
113
119
127
139
138
120
105
105
119
131
136
131
130
131
130
121
117
116
114
111
115
128
137
124
99
93
111
130
133
127
123
124
131
137
135
133
136
131
117
119
138
152
135
113
125
128
125
112
106
111
119
119
117
121
128
124
114
115
121
127
125
126
138
141
133
125
127
127
114
102
109
126
132
118
103
105
117
124
124
116
105
107
122
130
124
118
123
125
119
121
140
152
146
130
119
127
124
112
108
114
120
119
114
114
122
124
117
119
131
130
120
122
137
142
135
134
135
132
113
104
115
128
125
118
120
131
135
133
125
111
100
105
119
126
117
114
123
127
128
129
132
138
144
147
121
128
125
115
114
116
120
121
123
124
123
120
118
125
138
135
125
123
131
136
134
134
135
125
111
112
127
128
121
120
136
147
146
136
128
115
107
112
124
125
115
112
122
134
136
134
122
116
131
152
115
125
129
125
116
117
126
125
119
111
108
104
110
123
139
143
141
137
133
128
121
116
116
114
111
113
126
143
147
140
135
135
132
117
111
121
132
126
107
109
129
142
141
136
133
124
116
103
64
21
126
132
130
121
117
121
123
119
116
116
114
111
115
124
140
148
150
143
128
117
115
117
120
119
114
118
130
140
137
133
135
145
139
123
117
130
141
132
120
125
136
137
135
139
140
134
125
115
84
34
120
124
122
119
120
125
123
118
117
119
117
116
123
130
138
146
147
131
116
115
117
120
126
129
127
125
125
131
125
121
129
141
140
134
136
140
140
131
136
143
145
134
132
143
147
141
127
119
93
49
107
111
110
114
125
130
124
116
116
118
116
117
125
135
142
145
132
111
108
125
128
121
125
142
142
122
110
115
117
116
117
129
133
140
149
145
130
125
139
153
150
135
134
145
146
142
133
129
106
70
97
102
107
116
127
132
125
118
118
119
116
114
120
134
143
139
119
99
113
140
141
118
117
138
145
123
102
109
124
121
112
112
119
133
140
133
119
115
133
148
146
133
135
138
138
136
142
146
127
98
100
108
115
122
132
136
132
126
124
125
121
116
118
126
134
128
111
101
122
147
141
114
108
129
142
125
109
117
134
132
115
106
111
117
120
118
109
108
122
138
135
125
127
128
125
123
141
156
146
122
107
114
121
129
135
138
137
134
133
132
129
124
121
121
119
113
104
112
127
138
127
109
105
122
137
130
123
126
139
135
120
109
108
110
111
109
107
106
117
130
126
118
120
123
116
114
131
151
149
133
108
109
122
134
135
133
133
135
135
135
135
134
129
119
110
105
106
114
124
123
116
108
110
123
134
133
132
136
139
134
119
114
120
122
120
116
111
110
118
127
125
120
122
123
118
116
125
138
138
129
104
102
116
125
125
119
120
129
129
129
132
135
130
115
110
110
114
118
121
122
119
114
115
127
133
130
129
136
138
126
113
118
134
141
135
122
118
118
123
128
131
131
132
129
125
127
129
133
129
124
111
110
115
118
108
106
118
126
123
121
125
128
118
107
112
123
125
123
124
128
129
123
121
128
134
129
120
129
134
122
112
118
139
151
141
125
120
127
129
131
136
141
136
129
129
137
144
141
130
128
126
130
125
115
105
109
123
127
126
123
122
118
102
99
116
134
135
131
129
133
137
128
120
127
139
131
117
118
126
126
119
118
129
140
138
127
122
132
135
132
134
144
136
120
116
132
149
149
137
129
143
147
132
115
111
120
131
136
136
133
126
111
99
102
119
141
143
134
124
126
130
129
120
126
140
141
120
109
118
129
130
116
109
124
139
132
123
130
134
131
133
143
133
110
101
118
137
143
138
127
148
147
127
116
120
129
130
132
140
140
126
115
110
115
125
137
140
129
112
110
121
126
120
123
133
140
124
107
108
125
136
121
104
114
138
137
121
121
123
127
137
143
131
109
98
105
119
124
127
125
137
134
114
111
124
125
119
122
134
132
120
120
129
130
129
129
133
127
108
102
117
130
126
119
122
130
126
112
105
120
136
135
120
120
132
134
121
111
113
128
145
149
133
114
104
107
111
112
117
124
125
118
108
109
121
118
110
113
120
121
116
122
137
135
124
120
130
129
115
109
121
136
134
119
109
117
125
121
119
120
135
142
143
135
124
122
119
113
114
128
152
157
141
124
118
119
118
118
118
123
117
113
111
114
121
119
111
109
110
113
117
121
128
126
116
116
132
137
127
120
127
141
138
120
103
105
122
133
135
131
131
142
152
144
124
115
119
121
118
128
145
151
141
128
123
126
129
130
127
121
116
112
115
119
127
127
123
112
109
117
122
121
117
112
112
121
135
138
130
126
127
134
133
123
109
109
121
140
147
138
126
130
145
145
125
115
121
125
122
118
128
135
133
120
117
127
139
145
135
120
112
112
115
122
133
139
130
116
113
127
134
126
114
110
115
129
132
130
127
126
126
126
127
123
115
113
122
140
146
135
125
128
135
136
128
118
119
120
117
110
111
117
117
107
108
131
149
149
136
123
105
110
113
119
134
139
132
119
118
128
136
132
121
116
125
131
128
122
123
133
131
124
125
125
116
114
126
140
135
124
127
131
128
123
121
117
114
114
113
111
110
109
106
97
111
142
160
147
133
128
104
112
116
120
130
132
124
120
119
121
125
127
123
121
124
128
122
113
122
142
143
130
127
123
112
113
131
140
127
118
130
142
130
112
111
112
112
114
118
122
121
115
104
103
124
153
161
146
131
133
111
120
123
125
128
126
118
120
118
110
106
111
116
117
118
121
120
111
122
144
148
136
130
121
109
115
132
135
124
122
137
146
132
114
110
113
115
117
123
132
133
120
109
120
144
155
150
137
126
123
122
126
130
133
133
121
116
124
122
103
88
95
111
114
116
118
117
114
116
133
144
138
130
120
114
119
128
124
124
129
140
139
131
121
118
122
123
123
122
130
138
126
116
132
152
146
130
127
121
113
133
129
128
130
130
119
119
130
132
109
87
94
116
123
120
117
118
115
116
123
134
134
130
126
124
124
118
110
119
136
136
130
128
128
126
127
131
126
115
121
138
135
119
126
140
131
117
122
122
108
136
127
119
122
122
118
125
143
144
121
100
108
130
135
125
116
115
117
119
123
128
132
134
134
131
123
109
102
120
136
123
110
122
132
126
127
134
130
116
121
144
144
121
113
122
123
121
128
126
115
129
123
116
114
117
119
132
148
150
130
117
125
136
136
125
115
114
120
129
130
130
133
135
136
131
116
102
103
125
135
115
100
115
131
125
121
130
133
126
127
148
150
126
108
113
125
135
137
133
126
124
118
114
115
117
122
130
140
139
135
134
134
130
122
118
114
114
120
130
133
131
127
127
129
125
112
104
111
130
133
113
95
109
126
126
122
126
134
137
140
145
147
137
124
124
132
142
140
130
131
120
117
117
121
123
121
120
122
123
126
136
135
118
109
113
115
112
113
123
128
124
116
117
122
121
116
113
116
129
132
113
95
102
124
133
128
125
129
135
138
138
141
145
143
138
139
140
130
117
126
118
115
121
127
126
117
107
109
114
121
130
126
116
111
115
117
112
110
119
129
118
104
109
124
125
121
115
118
125
127
116
101
102
119
137
134
123
118
128
134
130
134
147
151
143
135
132
121
107
116
112
110
121
132
125
107
100
112
121
119
117
117
120
126
128
122
112
111
126
135
118
103
113
128
130
123
117
115
117
118
117
108
106
116
128
132
123
118
122
132
133
135
140
142
131
123
127
124
111
108
105
106
122
135
125
105
103
120
132
122
110
113
122
135
137
127
116
116
131
139
125
114
122
132
130
124
118
113
114
120
122
120
112
112
117
128
129
128
130
133
136
134
132
130
121
118
127
138
126
111
101
105
123
133
126
111
113
131
136
125
116
117
124
132
133
130
120
121
131
135
131
121
122
123
123
123
120
115
117
126
132
130
120
110
111
124
136
140
140
137
133
129
125
125
123
121
134
151
143
123
105
107
124
131
126
122
125
129
129
128
130
130
126
122
123
126
126
126
129
129
126
120
115
113
116
122
124
122
123
131
136
133
124
113
114
126
138
140
138
134
129
124
127
133
133
131
136
150
149
135
117
117
128
129
123
123
130
128
126
134
147
146
127
110
113
122
126
128
129
127
121
113
108
109
114
119
124
129
130
129
129
129
124
118
120
130
133
132
130
129
123
124
136
144
142
137
135
139
142
144
129
127
127
124
118
123
130
130
131
144
158
150
126
110
108
112
116
125
134
131
118
110
110
115
118
118
121
130
129
120
116
121
120
122
127
130
128
125
126
126
122
130
143
148
140
133
130
125
128
144
133
131
126
118
112
121
129
132
136
154
160
145
125
117
112
104
105
117
133
133
120
115
117
125
125
118
118
125
123
113
113
118
119
125
133
132
127
126
127
126
126
132
142
142
133
131
129
118
118
134
128
127
119
110
111
120
124
124
133
151
154
144
132
125
119
106
105
115
127
127
125
125
128
130
124
120
120
120
119
116
123
126
122
127
139
138
127
126
128
126
124
125
130
129
129
130
129
120
117
127
118
117
110
108
111
116
115
112
118
137
143
142
138
130
118
113
118
124
124
124
128
135
137
126
119
121
125
125
122
123
130
132
132
136
146
141
125
122
123
121
117
114
117
122
125
129
131
127
123
121
115
107
107
115
117
115
108
102
109
124
133
138
138
127
113
117
134
136
126
124
136
145
139
124
112
119
131
132
129
126
126
127
130
145
149
139
124
118
122
118
116
118
124
126
120
123
131
133
127
119
116
106
108
123
125
115
101
98
110
123
126
129
128
119
110
122
146
146
127
123
136
148
139
121
110
116
128
136
135
126
112
106
122
146
150
135
124
127
130
124
124
136
147
139
118
115
127
132
121
115
122
111
111
124
131
125
108
105
118
129
124
117
115
113
113
128
145
140
122
119
133
139
137
122
112
112
120
131
140
134
109
90
106
138
145
132
130
142
145
133
135
157
166
146
117
108
118
121
112
113
119
114
110
117
130
135
125
117
122
126
120
113
113
116
117
128
138
129
116
115
124
130
133
128
120
115
113
122
139
143
120
93
101
131
144
133
132
151
154
140
140
159
161
137
114
106
110
112
112
116
107
112
108
108
124
140
138
128
119
114
115
118
122
122
119
122
125
123
119
120
124
128
134
135
130
122
113
117
133
147
133
113
113
133
139
128
129
149
152
140
137
140
132
118
110
110
112
115
119
122
101
113
111
109
122
136
136
125
112
107
112
123
131
127
116
113
115
121
127
131
132
134
140
142
137
130
123
115
125
142
143
136
136
137
134
121
123
139
144
135
129
121
111
104
111
117
121
125
131
132
108
119
119
120
123
124
119
114
113
114
117
125
126
124
114
110
115
122
132
139
142
144
144
141
138
136
128
116
119
134
137
138
144
145
131
116
116
133
138
134
126
119
112
112
118
125
128
130
130
130
122
125
127
130
128
115
100
102
119
132
128
119
116
117
115
119
128
131
129
133
142
145
140
132
132
133
126
115
118
127
121
117
133
147
138
120
117
130
136
133
130
131
131
128
125
125
128
128
123
121
132
132
132
135
127
110
92
98
125
143
135
116
109
112
120
132
139
130
119
119
132
137
129
124
126
127
119
118
126
122
102
91
115
144
149
133
121
123
128
130
132
141
148
140
121
117
127
128
120
117
128
130
129
129
123
108
97
102
121
137
136
119
109
116
129
139
140
125
110
110
122
129
127
125
125
121
116
122
129
118
94
85
109
144
156
137
117
115
125
129
132
143
153
138
112
109
127
138
133
130
123
122
123
123
120
117
111
109
114
128
133
124
114
119
135
141
130
114
108
111
121
130
133
134
129
123
122
124
122
115
104
104
119
143
150
131
109
111
128
130
128
133
144
130
106
110
133
147
149
144
118
116
116
118
121
126
121
111
111
126
137
125
110
116
134
136
120
106
112
120
125
135
138
137
132
129
128
123
115
119
126
128
130
134
133
120
109
119
137
136
125
122
128
120
110
120
138
148
151
150
119
117
116
117
121
126
124
113
115
129
139
121
103
110
132
132
116
113
123
127
129
138
139
135
132
135
136
123
113
122
135
134
129
124
120
117
120
138
147
139
123
113
112
114
120
132
135
134
136
138
117
116
106
104
108
114
114
114
120
125
124
115
111
117
123
121
119
120
123
126
125
118
111
112
117
124
125
134
144
137
119
115
123
123
117
128
139
124
98
99
122
139
138
134
128
114
110
111
100
63
113
112
101
100
112
118
118
114
120
130
127
114
103
110
127
140
142
131
117
114
116
116
111
107
110
117
126
135
133
129
126
131
135
125
117
125
131
114
97
102
122
132
131
130
125
118
117
126
116
74
105
102
100
104
122
128
122
119
123
129
124
112
101
104
125
150
155
134
114
113
120
119
115
111
110
111
119
130
133
125
126
131
135
132
126
121
116
112
115
122
126
126
127
128
127
123
126
136
129
87
107
103
100
114
129
131
124
124
127
126
120
109
99
102
126
153
150
125
114
127
132
124
122
123
120
106
107
126
138
130
120
119
128
138
138
122
108
112
133
145
137
125
125
126
125
124
135
145
137
102
115
114
113
119
129
125
122
123
125
122
117
109
100
107
130
150
135
109
116
141
142
120
117
133
127
105
102
125
146
135
115
109
118
133
139
124
110
116
136
151
145
129
123
119
116
119
134
148
138
115
132
130
126
123
122
119
118
120
124
122
119
110
102
113
133
141
122
103
118
140
135
115
117
128
127
112
108
122
141
136
120
113
117
125
129
129
119
118
129
143
144
132
118
105
102
108
127
141
136
124
138
135
129
123
119
116
115
117
121
122
120
113
109
115
131
130
117
106
114
126
122
110
112
120
122
120
119
121
126
131
131
123
120
120
124
129
129
117
118
133
141
129
111
99
97
103
119
132
131
125
127
126
125
125
124
120
117
118
119
120
120
119
117
117
126
127
119
113
113
117
117
113
112
114
120
123
123
112
113
128
133
130
124
122
125
135
133
118
117
131
141
127
108
103
105
111
120
127
126
121
118
118
121
125
127
123
121
120
116
111
113
125
127
123
123
126
125
115
112
119
123
120
112
113
122
125
123
111
112
122
128
126
125
130
136
135
132
124
128
134
141
132
116
111
119
131
137
137
130
120
120
121
120
121
124
126
126
123
110
97
103
124
132
124
120
125
130
121
113
124
131
123
111
112
125
129
119
117
120
122
121
118
126
138
138
132
129
132
133
134
137
137
125
117
123
137
150
150
137
129
131
131
118
112
116
121
123
121
110
97
100
122
129
122
114
125
136
132
122
125
128
118
106
114
126
127
119
120
127
127
119
119
124
135
134
123
127
138
135
126
132
139
130
115
115
133
151
153
140
132
135
134
114
103
111
114
113
113
113
109
108
115
120
115
107
122
141
140
125
120
116
110
105
114
127
128
120
118
124
128
122
119
118
127
130
120
120
131
130
117
127
138
130
109
108
125
139
139
135
134
127
127
107
99
108
109
101
103
119
122
114
111
118
115
106
117
138
141
127
114
112
113
113
116
123
129
120
113
113
121
124
119
115
124
132
119
108
112
115
116
129
140
128
113
114
124
124
121
123
129
114
117
104
102
109
106
96
103
124
128
118
115
121
119
108
111
129
129
118
114
121
128
124
120
121
124
118
107
103
111
122
120
118
131
137
118
94
96
108
122
141
144
129
119
126
130
122
113
120
128
109
113
112
110
108
103
101
109
124
129
120
119
125
122
111
109
119
119
113
118
132
142
136
123
115
119
121
113
111
113
116
116
123
138
139
116
94
99
117
132
149
150
135
127
133
132
124
122
127
131
117
120
119
115
109
107
107
115
120
120
118
117
123
122
113
112
115
115
114
119
135
145
139
122
112
117
124
127
128
125
115
112
124
141
136
117
107
118
127
132
144
150
146
134
128
123
124
129
130
126
127
124
121
113
111
113
115
114
114
116
115
112
113
115
115
117
119
117
116
118
127
131
129
119
111
118
130
141
142
136
116
109
121
138
132
120
122
132
129
120
130
152
155
140
122
116
123
131
129
119
127
124
118
112
114
123
122
111
109
118
118
112
110
114
122
126
127
123
121
121
119
117
116
114
111
118
133
143
142
133
118
114
123
133
132
123
125
133
124
111
121
146
155
140
123
124
126
125
118
112
117
122
116
111
119
130
127
112
111
119
125
121
118
123
131
135
132
127
130
133
121
106
109
113
114
115
127
138
135
126
124
128
129
131
128
121
123
124
121
114
120
136
139
133
133
140
142
126
114
113
110
125
120
113
121
130
130
119
118
124
131
131
129
131
137
138
133
129
142
150
131
109
110
119
115
113
123
133
125
117
126
139
133
123
118
118
119
123
126
126
127
123
116
122
139
153
145
130
119
117
112
125
121
114
116
126
128
126
125
125
127
127
127
129
133
133
130
130
146
157
140
119
121
124
116
111
122
128
119
110
124
141
133
115
111
115
120
126
134
138
134
113
97
113
144
153
139
126
122
119
121
123
120
116
114
119
124
126
124
121
115
111
112
118
123
124
123
127
142
146
138
126
128
126
115
115
124
123
110
106
118
133
128
115
110
119
126
125
130
139
144
117
90
108
144
143
123
117
121
117
128
121
117
116
115
117
122
126
124
115
103
97
101
112
116
117
117
127
132
133
130
128
129
125
121
123
126
116
104
105
109
123
127
125
124
128
130
122
116
131
151
134
99
103
135
138
118
113
121
120
127
119
120
122
119
116
124
129
125
114
103
98
103
110
113
113
116
126
127
123
121
125
126
124
122
124
123
112
108
110
111
118
133
138
136
136
132
115
103
122
155
149
112
101
124
137
128
122
123
125
122
118
124
127
120
119
125
134
130
118
113
113
112
110
111
114
120
130
128
118
116
122
125
122
120
117
115
113
118
124
119
119
136
150
145
138
133
120
107
122
151
154
124
104
117
138
143
135
130
129
118
119
126
130
123
121
127
133
130
126
127
131
122
109
109
113
121
128
127
120
117
121
124
124
118
114
114
119
132
132
124
122
135
142
138
134
133
128
119
124
143
145
128
119
126
141
144
135
132
130
117
118
126
132
126
119
120
123
123
122
134
138
126
113
112
115
119
123
127
126
119
116
121
124
120
113
118
131
139
132
120
122
125
126
124
129
131
127
119
123
133
133
127
130
142
144
134
126
128
129
116
113
124
135
130
117
110
108
110
116
128
134
128
123
120
117
114
120
135
142
127
112
116
127
123
113
121
137
137
123
112
115
119
111
112
124
131
122
113
120
132
129
122
131
148
144
123
117
126
132
113
109
124
138
130
114
102
103
108
115
120
125
129
133
131
120
112
119
142
152
131
110
115
127
125
117
123
134
130
117
110
116
118
108
107
119
131
127
118
126
139
132
116
123
141
138
120
118
128
130
108
109
123
135
127
112
103
107
113
116
117
119
126
130
128
119
116
121
135
143
129
116
119
125
124
121
123
125
124
120
118
121
122
116
110
117
132
139
131
131
143
137
118
121
136
134
123
126
129
128
108
111
123
130
121
112
109
113
116
118
121
122
120
118
117
119
122
123
122
124
123
119
116
115
119
123
124
121
123
129
130
130
131
124
114
116
133
146
143
140
140
137
123
125
135
136
130
130
132
125
109
113
119
121
119
116
115
113
110
118
129
129
120
108
107
119
127
120
106
107
117
120
108
105
114
125
126
122
124
132
135
136
133
126
117
120
129
139
140
138
137
133
131
134
140
143
134
126
126
125
112
115
123
122
121
122
120
108
103
115
133
139
127
109
111
121
127
116
104
104
113
112
101
101
113
124
126
125
125
127
134
136
131
124
121
123
121
121
125
131
134
133
134
136
141
146
131
113
113
129
117
118
126
128
122
127
127
112
102
113
133
136
126
116
119
126
126
116
113
111
109
105
103
112
122
122
122
124
123
119
128
135
127
119
122
124
121
113
116
127
131
133
135
137
140
142
128
104
106
129
123
126
131
129
124
129
130
117
108
117
130
129
118
116
124
126
122
117
115
113
103
100
115
129
128
119
118
124
120
116
127
138
124
114
123
130
126
123
125
128
127
128
137
141
141
140
124
104
104
127
123
128
130
126
125
128
129
122
117
120
127
122
108
107
117
125
122
118
114
105
95
100
125
140
132
119
120
123
119
117
129
137
124
115
123
131
131
134
136
132
125
123
135
146
144
139
126
113
112
122
124
124
125
123
123
125
126
124
119
119
120
117
102
98
107
119
125
124
120
105
98
107
131
137
130
121
125
126
122
121
132
136
126
118
121
124
124
132
143
138
123
118
130
145
143
134
127
126
125
117
119
117
120
122
121
122
126
129
125
115
114
114
109
101
101
114
128
131
128
121
113
117
127
127
122
122
128
129
127
125
125
123
121
119
114
107
108
123
140
138
125
122
127
132
130
123
126
131
130
117
119
116
119
122
123
121
127
136
133
119
109
112
114
110
105
114
128
133
134
132
127
122
119
119
119
125
127
128
131
128
114
106
115
121
112
97
100
124
136
131
128
130
128
124
116
114
119
123
125
116
125
120
115
117
121
126
131
137
138
127
114
111
113
115
116
120
126
128
127
130
126
116
114
118
125
126
123
121
129
127
107
94
106
123
120
105
110
134
134
122
126
138
135
121
112
110
109
113
118
121
127
122
109
106
119
129
132
129
129
127
121
114
113
117
124
128
126
120
118
115
112
110
117
131
139
133
120
117
125
126
109
95
107
131
135
124
130
147
137
118
121
141
139
123
115
111
107
108
122
129
126
121
103
101
117
131
126
117
116
121
125
121
113
114
124
129
126
121
117
113
104
105
128
152
155
138
120
113
118
122
118
110
115
134
141
132
132
144
139
125
124
133
129
123
120
118
116
118
128
133
125
120
104
104
118
124
116
102
100
110
124
127
117
115
117
121
121
125
129
124
107
108
137
164
161
139
118
107
111
122
130
129
129
131
135
128
119
125
133
135
134
126
116
118
128
133
132
130
131
132
125
122
114
117
122
117
102
98
100
103
113
121
119
117
115
114
117
128
140
136
118
117
141
161
156
132
113
103
109
122
134
137
128
125
124
116
102
104
122
138
140
122
110
116
137
145
145
134
127
126
126
126
126
132
129
113
97
101
112
111
108
111
119
122
118
114
118
129
135
132
123
123
135
143
139
123
108
104
112
128
135
131
124
126
127
117
100
97
115
133
140
129
118
125
141
150
141
125
117
120
124
129
132
142
136
113
98
109
126
123
106
103
116
128
126
125
127
124
118
115
117
121
124
125
123
119
110
111
121
129
127
119
121
136
145
132
114
110
117
125
132
138
137
135
138
140
129
115
115
126
122
125
129
138
137
122
108
114
130
130
113
106
115
127
134
137
133
115
98
98
111
117
117
120
122
123
119
118
126
128
122
115
122
146
156
139
125
126
129
125
126
137
149
144
133
126
121
114
119
135
120
119
121
130
133
127
117
115
124
129
128
122
117
121
136
143
133
107
92
97
113
115
116
120
130
131
125
121
119
123
119
116
123
143
150
133
124
140
150
133
120
128
145
145
130
123
123
125
130
140
120
114
117
124
129
131
125
111
113
128
143
137
115
115
132
141
126
106
101
109
118
117
117
122
135
139
131
117
114
123
125
117
116
125
129
120
121
144
158
142
119
119
129
133
132
130
134
135
134
133
121
115
121
125
126
130
126
108
103
127
149
140
111
105
122
131
120
117
120
123
122
119
119
122
135
144
133
115
114
124
123
108
106
108
110
115
125
146
152
140
127
119
117
124
132
134
135
136
132
120
125
125
113
109
117
120
111
105
108
118
123
124
124
126
122
109
107
114
125
132
134
130
118
116
125
132
131
126
125
117
98
96
119
138
139
138
133
125
118
117
119
125
127
124
117
111
111
119
121
99
112
112
110
107
118
120
117
112
116
122
125
124
119
117
114
114
116
119
122
125
127
125
112
110
120
124
122
122
123
121
112
115
127
129
121
122
122
116
110
111
117
126
130
124
107
101
109
123
130
113
102
105
109
114
124
124
121
120
123
123
122
120
112
104
105
116
129
130
122
125
126
122
109
107
110
113
114
123
132
132
129
128
130
125
113
108
110
115
118
121
122
124
130
125
108
107
117
127
131
122
106
108
114
127
130
126
121
124
126
122
119
117
106
95
101
124
135
128
124
128
130
121
111
109
108
106
110
123
137
138
134
129
126
123
116
109
109
121
133
135
126
127
130
126
122
123
125
122
118
115
127
123
123
127
126
121
117
119
120
118
119
117
107
100
110
128
133
121
119
130
129
119
116
115
110
102
108
124
134
131
128
127
128
128
126
119
120
130
137
135
131
129
129
127
129
134
130
115
104
105
147
135
123
120
116
112
109
110
113
116
120
119
112
111
122
132
126
119
119
122
117
114
120
124
110
102
108
117
120
118
120
131
136
134
131
130
132
134
130
127
129
130
125
121
126
134
130
113
99
102
148
133
115
106
105
104
103
102
107
115
119
117
114
118
132
133
129
122
118
113
108
113
125
123
109
104
106
109
109
112
125
137
139
134
129
133
137
135
122
121
127
127
117
115
126
134
129
116
109
104
134
124
109
104
112
114
110
107
111
116
118
116
117
123
132
133
130
126
117
110
110
118
121
117
111
109
108
103
105
115
131
135
133
127
126
132
136
133
128
129
132
124
111
112
127
132
131
125
118
110
122
118
108
114
127
133
123
118
117
116
113
115
122
128
127
128
129
121
112
113
122
123
116
112
114
116
113
107
108
122
127
125
123
124
128
132
133
132
131
135
136
126
115
121
134
138
138
136
128
118
117
116
108
120
143
147
133
127
120
111
107
118
137
136
122
120
121
111
103
115
130
126
111
106
117
125
121
116
118
121
120
115
119
126
133
134
135
136
134
133
134
131
126
127
135
141
142
137
129
123
115
109
104
117
143
143
127
122
118
109
103
121
145
143
119
112
114
110
105
115
128
122
108
105
117
124
123
123
124
121
118
121
124
130
130
131
140
145
135
126
131
138
134
131
134
140
139
129
123
126
109
100
97
111
130
126
110
108
113
109
103
116
139
138
117
110
121
119
115
117
118
115
111
110
115
119
121
123
126
123
122
131
134
132
125
122
133
145
134
122
127
138
132
128
136
141
131
115
116
133
98
96
96
109
120
110
97
99
114
115
108
110
126
127
113
115
129
131
122
119
117
116
116
117
117
116
116
119
122
123
125
131
134
134
122
113
116
130
131
124
127
127
120
124
145
148
126
105
115
139
96
104
112
118
118
107
100
107
123
126
115
111
115
115
115
121
131
128
121
122
120
117
119
122
122
120
114
114
118
121
121
120
122
131
128
111
101
115
128
127
125
117
107
124
149
154
128
112
125
143
104
118
129
127
118
108
109
122
135
139
130
120
119
114
115
119
121
116
114
124
126
122
121
125
124
121
117
116
120
124
114
102
106
128
137
115
102
116
131
129
122
113
108
122
142
144
129
125
138
143
121
130
131
126
111
109
114
128
139
140
135
123
119
117
115
114
110
104
108
124
130
127
123
122
122
122
120
118
125
128
116
94
97
123
134
123
119
131
135
125
119
118
121
126
129
126
125
132
137
132
136
136
126
110
101
105
113
121
127
130
127
117
115
115
115
111
106
104
107
122
127
127
123
116
116
122
127
127
133
136
120
98
99
116
128
130
135
140
135
124
120
132
136
133
124
114
114
124
127
124
135
137
124
102
96
100
105
110
116
118
115
108
111
117
117
113
111
110
113
118
120
119
116
111
112
120
131
131
133
139
128
113
110
116
128
134
140
142
135
126
128
139
144
140
129
120
113
111
112
124
125
137
130
111
101
103
108
112
115
117
116
115
119
124
126
123
121
122
123
120
114
109
109
112
113
117
128
134
131
132
133
130
122
119
127
135
138
137
133
131
132
136
137
137
136
131
118
107
109
125
116
139
143
126
111
110
116
124
128
125
125
128
133
137
136
132
129
129
130
126
109
102
115
123
118
113
119
129
126
123
132
138
130
120
124
134
136
136
134
132
130
126
122
129
138
137
124
115
115
122
113
130
136
129
117
115
124
134
136
135
137
140
142
143
140
134
130
130
133
129
112
109
125
135
117
102
109
122
121
110
121
136
129
115
115
126
134
137
137
136
132
118
111
123
137
137
129
123
118
118
120
120
121
121
118
119
124
128
130
134
136
138
137
135
133
127
124
126
128
125
115
118
135
135
112
97
108
121
113
99
106
126
126
112
109
119
130
132
132
134
132
121
114
127
141
137
128
125
120
116
122
109
111
115
117
119
121
120
118
123
129
130
122
121
120
119
119
122
123
115
113
122
129
122
108
107
120
125
110
96
99
115
120
119
119
122
123
118
118
127
135
133
128
133
145
143
135
129
124
126
118
110
114
119
119
119
118
111
106
113
122
121
110
107
108
114
119
121
118
104
104
116
118
111
109
119
130
127
116
110
108
115
126
136
137
132
118
105
104
119
135
140
135
135
145
146
142
135
132
135
116
117
127
129
120
119
119
119
110
110
115
117
106
100
100
110
121
128
114
95
96
110
113
112
115
129
134
131
127
126
122
121
134
147
148
137
118
103
102
117
132
138
134
131
134
142
139
132
131
136
117
125
135
133
119
116
123
128
118
113
114
116
112
103
99
109
122
126
115
98
99
115
121
120
122
128
134
135
135
134
134
135
137
141
141
135
120
108
107
116
128
128
126
125
129
132
130
124
128
128
116
123
131
129
118
115
122
129
121
111
111
119
119
115
111
113
119
125
123
116
114
124
130
127
119
121
131
140
135
131
132
140
133
121
122
128
125
112
106
118
128
122
118
122
131
131
121
117
127
128
116
118
124
124
118
114
120
120
115
110
114
122
126
127
126
124
122
126
133
137
133
130
130
126
114
114
130
142
131
120
125
136
128
108
108
124
128
116
105
115
127
124
112
118
136
135
121
117
131
135
115
116
120
122
118
119
116
108
107
113
119
124
127
131
134
131
124
128
140
144
136
128
126
124
115
116
129
139
128
116
117
128
126
111
108
121
133
125
111
114
132
130
113
118
139
139
124
124
140
144
122
124
124
121
115
119
115
107
107
119
128
127
123
123
125
127
127
129
129
127
123
126
128
126
119
123
130
133
127
122
121
125
128
124
116
120
134
138
124
120
132
134
119
124
142
142
128
127
139
145
127
130
128
119
114
116
114
111
113
124
127
124
120
115
111
115
125
124
109
101
110
128
134
127
125
127
129
129
128
128
127
127
133
131
118
114
127
143
138
125
128
130
128
130
142
142
128
124
131
137
126
126
122
118
117
116
115
113
114
118
119
121
124
118
107
111
123
119
95
87
109
137
140
125
121
122
125
125
128
131
129
130
133
129
116
107
116
131
133
128
127
127
128
131
137
141
131
120
126
127
115
114
114
118
123
123
117
109
106
106
108
118
133
131
120
119
127
119
100
98
120
139
132
117
113
114
119
124
126
127
129
132
131
124
115
107
107
114
121
127
130
127
122
121
128
139
134
124
123
124
104
101
106
120
131
131
122
109
97
95
97
114
136
141
136
133
131
125
114
115
128
131
122
116
115
115
116
119
120
121
130
137
128
119
116
115
113
114
120
131
133
129
118
114
119
131
135
132
129
127
103
104
115
126
135
137
130
112
98
95
97
108
123
133
135
135
133
126
120
117
118
118
118
120
123
122
121
120
119
122
134
139
126
120
124
126
126
128
132
134
130
126
124
124
124
128
133
136
136
127
111
120
129
132
133
134
135
122
107
102
105
107
109
114
123
128
127
123
111
102
99
104
117
127
132
131
128
123
120
126
135
135
124
123
128
132
134
139
147
142
129
124
135
142
136
127
128
139
139
124
121
134
143
137
127
129
138
134
117
108
111
111
105
102
106
119
120
116
105
93
92
101
119
130
135
132
128
123
123
131
136
130
122
120
124
123
127
140
152
143
126
123
140
153
141
123
123
136
140
121
122
138
147
134
118
123
140
143
125
110
114
122
118
107
107
111
113
112
109
105
104
105
115
125
131
130
122
117
124
133
134
125
121
117
112
106
112
128
139
137
126
123
129
137
133
119
116
130
137
124
120
139
142
126
111
119
141
147
127
112
114
131
133
123
115
113
112
113
118
123
120
110
110
120
128
126
115
112
121
131
130
123
122
118
104
99
106
119
122
121
123
122
113
115
125
122
114
119
133
131
124
136
131
112
104
117
137
143
129
115
117
130
134
132
123
119
116
115
122
131
122
108
105
117
128
126
116
112
118
126
124
123
123
121
110
109
118
121
109
104
115
117
103
104
122
125
115
115
131
141
130
131
119
104
104
116
128
129
127
123
121
122
124
126
127
128
124
120
119
119
111
103
110
120
129
127
124
122
121
116
116
119
122
121
125
128
135
130
108
99
111
116
110
110
127
131
120
119
134
148
140
124
105
102
111
116
118
117
122
128
126
119
112
116
127
137
134
126
118
111
98
100
118
133
133
128
129
133
124
112
111
115
111
115
128
140
141
126
114
111
120
122
121
121
129
131
130
131
136
147
140
115
99
107
118
116
106
107
118
127
130
120
106
109
124
136
134
129
125
114
96
98
125
145
137
124
126
135
126
114
117
119
106
103
121
136
130
116
115
131
137
131
126
125
129
134
138
137
133
137
131
112
104
116
123
114
106
108
120
123
122
119
112
113
124
127
126
127
131
124
104
101
124
144
136
120
121
129
124
117
129
129
108
95
111
129
119
99
107
137
154
140
119
116
128
144
146
142
130
130
124
116
117
126
126
113
109
120
128
120
111
114
121
125
124
118
115
120
131
130
112
104
118
132
128
122
119
120
119
121
137
140
120
105
115
131
122
100
102
132
154
142
114
109
130
149
146
134
128
127
118
122
125
127
125
116
117
128
135
122
104
106
123
133
128
117
111
111
119
122
114
106
109
115
119
120
120
119
116
123
140
146
132
122
131
144
137
119
111
122
142
136
116
114
133
146
133
120
128
133
118
122
121
120
124
126
127
130
132
123
108
108
119
131
133
127
119
107
107
116
115
104
102
106
116
123
122
119
115
122
136
143
136
131
141
149
149
144
130
121
124
127
127
128
138
136
120
111
126
136
121
121
112
111
123
132
129
127
127
126
124
122
120
122
128
139
132
114
108
117
119
106
100
106
121
127
124
118
114
119
128
130
124
128
137
142
147
152
148
127
115
118
129
143
145
134
118
109
118
129
128
122
113
114
124
134
129
121
116
126
139
140
125
113
122
139
138
123
117
125
124
109
101
109
126
131
125
117
114
116
118
116
108
111
121
129
133
140
142
132
119
115
129
148
152
137
123
117
116
120
129
126
124
125
124
131
130
119
109
118
138
146
130
115
119
131
134
132
131
133
130
115
106
112
127
132
125
119
118
117
114
109
104
102
111
121
122
116
117
127
131
128
127
141
150
138
127
127
122
118
122
131
132
127
123
121
116
108
103
106
117
125
130
133
130
124
122
126
128
126
126
126
125
125
130
133
127
114
112
113
109
105
116
134
137
129
123
127
138
137
124
118
116
116
118
128
134
131
124
113
115
130
128
118
113
116
119
120
114
109
118
135
140
131
117
108
111
123
129
128
126
124
124
129
134
131
118
113
118
122
115
112
125
130
124
124
129
134
135
132
126
126
125
118
112
120
128
127
124
126
108
126
130
117
106
110
122
132
123
112
118
134
137
123
104
101
110
125
130
129
126
123
124
127
129
125
115
116
123
128
127
126
129
125
116
119
134
139
138
134
131
132
130
124
120
123
124
115
115
127
110
128
132
125
111
112
123
128
123
116
120
131
128
111
100
104
117
121
125
127
126
122
122
125
126
125
122
123
125
126
129
131
130
118
115
124
141
143
136
134
135
132
131
127
135
140
127
103
100
121
120
127
130
126
121
121
122
120
116
116
126
134
124
108
104
113
122
120
119
122
121
118
120
125
126
124
123
125
119
115
117
128
129
123
121
129
143
141
131
129
130
129
126
130
146
154
133
102
92
112
124
122
121
121
124
128
126
113
108
116
130
137
126
114
111
118
125
124
121
117
112
114
126
132
127
118
118
119
115
106
110
129
133
129
125
129
139
139
126
119
123
126
124
131
150
162
144
114
106
112
123
117
106
104
114
126
126
112
107
115
129
133
127
122
117
122
133
135
128
114
103
113
132
138
125
109
109
116
117
115
117
133
136
131
121
121
132
138
129
121
119
119
120
132
151
158
149
134
128
119
118
116
105
99
106
120
123
118
116
121
124
123
122
123
119
122
135
142
132
116
105
115
132
134
121
109
110
119
126
129
131
133
131
125
119
116
122
133
134
129
121
117
119
134
151
152
148
146
143
128
118
122
113
107
113
123
124
125
129
131
122
115
117
118
117
121
131
132
124
117
118
122
122
122
120
119
120
124
129
135
135
128
122
122
123
122
122
128
135
134
127
121
125
140
151
148
143
143
141
128
115
119
119
123
131
129
126
127
140
139
123
109
114
117
117
118
120
117
115
120
130
127
118
114
119
127
129
128
127
130
131
125
120
122
131
134
132
130
130
130
131
134
140
147
148
145
139
134
126
121
112
108
113
132
143
131
120
124
138
136
116
110
120
125
123
117
111
106
110
128
141
138
122
112
117
125
128
125
122
124
131
134
127
125
131
140
142
136
127
124
134
145
150
146
143
143
139
126
116
118
108
94
107
132
142
129
116
120
128
122
109
108
122
131
130
121
113
110
120
137
147
143
130
120
115
119
123
124
125
128
142
150
142
126
122
132
145
145
135
131
138
144
145
141
140
142
134
119
116
134
107
95
107
129
136
126
122
121
119
115
103
103
114
131
136
134
124
120
125
137
137
134
131
126
118
113
117
123
129
134
145
155
143
125
116
120
137
146
145
140
130
126
126
131
142
143
127
115
126
154
115
113
123
133
133
131
129
129
126
117
109
108
111
121
139
144
136
122
124
127
122
117
119
126
123
116
115
122
130
136
139
140
137
126
119
121
130
143
149
137
115
100
106
127
141
138
120
115
138
166
123
129
131
133
135
136
137
137
132
128
127
122
116
117
131
142
137
120
116
118
114
103
106
121
126
120
116
119
125
129
129
128
128
129
130
129
131
141
145
131
106
90
101
125
135
130
120
123
141
155
131
132
125
121
126
132
135
134
134
135
137
136
123
119
120
128
125
114
113
117
115
107
108
119
125
123
114
109
117
127
128
121
123
128
134
137
138
140
138
127
108
103
112
125
127
124
123
126
134
133
132
130
114
102
107
119
124
124
125
128
133
134
126
116
111
112
115
116
118
122
124
123
120
119
122
126
121
112
120
131
133
121
119
122
134
138
139
137
135
133
123
120
123
126
126
126
126
127
125
120
125
128
113
97
95
102
110
116
118
117
117
118
121
114
105
104
114
121
124
126
130
133
127
116
119
129
132
127
128
137
140
126
116
118
131
140
138
128
132
141
139
123
121
123
131
131
128
124
122
126
115
131
129
112
94
91
105
119
122
114
107
110
120
121
111
107
117
126
127
124
126
128
127
116
118
129
139
140
137
137
140
130
115
118
136
144
134
119
128
144
140
116
106
118
133
135
127
123
125
139
108
131
146
136
109
94
109
129
131
118
107
115
129
132
122
116
119
128
128
118
115
121
128
125
118
120
132
142
137
133
135
129
119
122
138
146
132
120
127
137
128
106
100
114
130
132
127
124
127
135
111
128
147
146
119
107
120
136
137
121
117
129
144
145
132
122
121
126
126
117
111
122
136
135
115
101
112
130
128
120
123
131
124
118
129
135
128
124
128
131
122
107
109
120
128
126
127
128
120
118
118
119
133
139
129
121
124
129
126
122
127
145
150
146
132
123
122
123
123
121
116
125
138
135
108
89
99
121
122
115
120
129
126
119
117
118
121
126
130
127
114
113
127
140
134
130
132
134
118
106
122
115
120
132
132
131
126
117
109
117
136
151
148
134
128
124
120
119
120
121
122
124
128
120
104
99
110
121
119
117
120
125
126
123
118
112
113
121
129
124
111
118
145
158
147
137
139
139
123
114
122
119
123
130
132
131
123
108
100
115
139
148
136
122
120
122
121
117
115
115
115
114
111
108
113
123
132
129
126
123
121
122
130
135
130
117
109
120
131
127
112
116
145
161
151
139
139
139
132
133
121
127
132
134
131
127
120
111
110
117
128
130
126
119
115
117
118
116
110
105
104
105
106
110
126
144
147
136
130
126
120
118
130
143
142
125
110
116
132
133
116
113
135
149
145
133
130
129
135
144
122
131
135
136
127
118
119
125
128
117
110
113
122
119
114
111
113
114
109
98
99
112
117
120
131
147
149
138
130
123
118
118
125
140
143
135
117
114
128
134
123
114
125
138
135
127
119
117
127
140
119
122
124
126
118
112
119
136
138
117
97
102
119
127
123
111
112
117
112
105
111
125
130
125
124
132
137
136
126
120
119
120
121
126
135
136
121
108
115
131
128
119
123
130
131
129
119
115
116
131
114
113
114
114
113
113
122
136
135
117
102
105
120
129
129
123
121
121
122
124
129
135
134
122
114
117
128
131
126
119
125
123
120
120
131
136
122
100
103
120
128
128
127
128
131
136
134
122
117
122
109
108
110
108
107
115
121
125
125
123
120
119
119
124
127
128
128
127
128
130
134
133
128
117
114
121
128
127
125
121
127
125
122
124
131
132
123
107
105
112
126
135
133
126
126
137
140
134
122
122
112
118
120
110
106
114
120
121
122
130
133
127
122
117
119
123
125
124
121
120
124
128
128
127
127
129
130
127
126
127
127
127
129
133
131
125
121
119
117
115
122
133
135
128
126
135
142
140
129
122
120
131
129
118
110
113
117
122
126
130
130
127
124
116
108
109
113
117
109
104
113
130
139
140
138
133
129
127
129
129
125
123
132
134
124
114
119
131
132
120
119
131
134
131
128
132
138
138
132
119
128
131
127
122
119
117
117
125
130
129
118
121
135
135
115
102
109
113
104
96
111
139
152
148
133
122
118
126
130
127
122
121
130
128
113
106
117
135
136
126
120
126
128
126
126
133
140
139
134
123
126
116
113
123
132
126
118
124
132
119
106
115
145
153
133
116
118
121
112
107
123
146
151
135
118
106
110
121
127
125
122
123
123
117
106
108
122
134
133
129
125
124
122
117
122
137
145
145
140
128
117
98
97
121
141
133
118
119
125
115
101
113
145
159
145
129
129
129
125
122
132
142
134
119
109
106
108
113
118
125
128
127
123
117
112
119
133
137
136
132
129
129
120
111
113
132
149
156
145
131
111
97
98
122
138
134
121
116
120
117
106
111
137
152
143
132
133
133
130
127
130
132
119
107
111
119
117
112
116
127
134
129
124
123
127
130
136
141
141
138
133
130
125
115
110
123
146
160
150
131
114
113
118
126
130
127
123
121
123
122
112
111
124
136
132
124
125
126
123
117
121
124
110
101
114
131
130
117
119
133
134
123
121
130
139
136
136
140
144
141
130
129
133
128
115
116
138
156
152
130
121
132
134
130
120
119
122
126
128
126
120
116
121
125
125
118
116
115
112
110
119
123
114
106
119
133
129
119
125
138
132
116
116
133
139
131
128
136
143
137
126
124
135
135
120
112
123
145
147
129
121
137
142
132
116
112
119
127
126
123
125
127
125
124
123
122
113
111
112
116
126
126
118
116
125
128
120
114
126
139
130
114
114
128
129
123
122
130
135
128
122
124
129
129
120
114
118
132
143
133
117
135
140
127
111
110
117
120
115
118
128
136
132
124
123
126
120
114
117
133
134
127
122
124
129
127
114
110
123
134
130
121
122
125
125
126
128
128
121
119
122
125
118
118
123
122
120
127
138
138
118
131
132
119
113
114
117
116
112
116
127
134
130
124
123
126
124
120
126
139
136
123
117
123
131
126
117
115
120
127
129
131
129
126
125
136
137
124
107
109
124
124
110
110
126
130
124
126
137
141
124
129
121
115
115
119
120
118
119
120
123
123
123
123
124
126
127
126
129
131
124
115
112
116
118
119
124
126
125
124
128
131
127
119
126
143
142
118
101
112
126
125
115
115
124
130
126
130
139
142
127
118
110
112
121
122
122
124
128
129
123
117
117
127
131
135
133
131
125
119
113
111
111
105
101
107
128
144
136
122
120
123
118
111
120
140
138
114
109
123
131
126
122
120
118
118
123
134
136
138
123
100
98
116
124
123
123
126
135
137
129
120
121
126
132
138
138
131
121
115
112
114
115
108
100
103
128
150
143
121
116
117
109
104
115
132
134
120
119
134
136
130
125
121
110
106
116
132
134
134
113
93
100
117
121
118
121
131
134
135
133
130
127
126
129
132
133
129
124
120
119
120
119
116
113
118
134
149
138
116
112
118
116
111
114
133
136
125
124
136
142
132
120
113
110
110
119
130
134
133
111
103
112
118
115
114
123
132
132
129
130
131
130
126
123
120
119
121
128
129
125
121
119
122
129
135
142
141
128
112
114
127
130
122
124
139
142
130
120
129
139
129
110
106
117
122
125
134
136
133
116
120
121
117
113
119
127
132
128
122
121
124
129
129
124
114
111
116
130
133
132
120
118
120
133
142
142
132
118
112
121
133
134
129
132
144
146
134
118
117
128
124
107
108
124
129
129
135
144
136
122
126
123
114
116
127
129
130
127
120
116
117
124
131
129
120
112
117
130
134
132
117
115
118
130
135
133
124
114
117
128
133
129
124
134
148
149
136
119
113
119
118
116
116
124
122
122
132
140
131
125
126
117
115
127
136
132
128
125
123
120
119
123
126
127
126
122
119
128
132
129
115
115
120
125
126
123
120
118
120
130
131
119
114
127
142
144
133
122
118
120
122
123
125
125
120
120
124
125
123
130
125
118
125
138
141
132
126
126
121
123
128
127
121
119
125
130
127
128
131
129
116
118
123
126
122
123
125
123
121
124
128
116
105
117
136
138
124
118
127
133
131
129
132
131
127
123
121
118
119
134
129
131
138
141
138
135
134
125
116
120
133
133
122
114
119
125
127
130
133
132
124
126
129
128
119
124
136
133
120
121
130
121
105
112
133
131
109
108
133
150
145
133
134
137
135
127
124
124
129
115
124
126
123
118
116
118
118
114
113
118
126
130
132
134
133
130
125
116
104
104
110
118
126
131
131
120
109
113
128
131
121
118
120
118
113
114
129
146
147
134
128
126
126
128
141
152
142
116
96
119
127
121
106
95
102
120
131
125
113
115
132
140
137
125
115
115
124
125
114
112
115
126
136
137
126
112
109
118
124
119
119
128
132
127
125
130
136
138
136
133
132
131
130
130
140
151
147
122
105
118
131
122
96
79
90
118
134
131
115
113
127
136
133
121
111
112
120
124
122
121
125
135
138
137
126
113
112
115
117
115
123
136
137
134
137
142
138
133
135
139
136
131
129
134
138
138
137
125
119
114
133
129
107
90
96
115
127
125
118
118
123
126
125
122
119
117
116
117
121
123
128
133
137
138
133
126
120
115
113
114
124
134
132
131
143
147
132
120
131
144
134
119
123
136
138
127
125
129
135
107
128
131
121
118
119
122
121
120
121
124
123
120
115
118
124
124
117
113
116
119
121
127
134
139
137
131
123
118
116
115
120
127
124
128
145
148
130
115
126
141
127
108
113
134
135
122
120
133
139
105
121
125
129
135
140
137
122
115
119
126
128
125
116
112
117
125
122
117
116
117
119
127
137
139
130
127
128
129
126
117
116
118
120
124
135
140
132
124
127
135
124
110
114
134
138
131
131
143
144
107
120
120
120
125
141
142
129
116
114
121
131
133
124
110
110
123
132
130
125
116
119
133
142
136
120
116
130
139
137
126
119
117
117
118
122
130
136
138
136
130
122
119
127
139
137
135
146
156
145
115
131
127
108
105
120
135
133
120
115
117
125
135
128
112
108
123
137
140
128
118
123
138
143
130
114
118
132
141
141
136
130
119
117
118
116
120
137
151
143
126
119
129
143
146
134
133
147
160
144
122
144
139
111
96
106
123
127
126
121
117
117
121
120
114
115
124
132
134
125
120
122
134
135
125
121
126
131
133
138
143
137
122
119
123
120
117
128
140
135
123
122
136
149
145
132
130
138
143
133
125
140
143
128
110
107
114
122
127
129
124
113
105
108
118
123
124
126
126
123
120
123
126
123
121
127
134
129
122
129
144
142
125
122
133
131
121
120
123
124
124
129
142
144
135
133
133
132
124
118
122
125
132
139
131
117
112
117
125
130
127
111
97
103
123
128
121
120
126
133
132
128
126
121
119
125
130
125
118
126
146
145
126
121
133
139
128
116
113
121
132
143
147
134
125
131
144
138
117
111
119
108
122
141
140
125
117
118
121
121
119
108
99
108
128
131
121
120
134
146
143
137
132
123
116
118
123
123
125
135
150
147
128
116
122
132
131
123
121
131
140
146
144
128
118
130
146
147
128
119
126
109
115
133
135
130
128
126
122
112
108
104
103
116
134
136
121
123
137
146
142
136
131
125
114
111
119
124
130
139
150
147
127
112
117
131
132
133
135
136
134
131
133
128
122
128
142
143
141
145
135
124
118
123
132
132
133
133
125
109
104
107
109
120
139
141
127
123
130
133
126
121
122
121
116
114
121
128
130
133
142
142
129
120
122
134
136
136
136
132
117
107
122
134
130
127
129
132
141
158
140
132
115
116
129
136
133
129
123
110
109
116
118
125
137
141
131
123
120
117
112
109
111
117
120
123
124
121
119
119
132
142
140
133
136
139
138
135
132
126
112
106
122
135
135
130
124
124
133
146
134
128
110
111
129
134
131
124
118
110
114
130
131
128
130
132
129
125
119
113
109
108
111
118
127
130
123
113
105
110
129
145
149
142
139
139
136
131
128
128
127
126
134
136
137
136
134
128
123
121
122
118
106
111
122
128
126
122
113
105
116
137
140
127
120
123
128
130
122
120
122
123
121
123
136
141
127
110
102
112
133
147
149
141
132
130
129
122
127
142
145
142
140
138
139
142
144
139
122
106
111
111
109
110
113
119
123
123
117
111
117
130
137
126
115
115
127
131
128
125
133
137
129
127
139
149
140
123
113
122
134
142
141
135
130
128
121
113
126
148
152
138
133
134
138
144
147
147
133
116
105
111
118
118
108
108
122
129
126
118
117
120
128
126
116
115
124
131
130
129
136
140
128
120
131
148
152
144
130
125
126
130
131
132
136
134
118
107
124
144
140
120
116
127
134
138
142
145
145
136
106
114
127
125
109
105
121
132
132
122
113
115
125
128
119
116
121
128
130
129
131
132
123
115
121
134
148
149
138
124
117
119
122
135
147
144
123
108
119
133
123
105
108
121
126
128
130
139
143
143
111
115
127
127
116
111
123
134
129
117
110
117
127
127
121
116
119
127
134
132
128
124
122
117
113
118
130
139
133
123
120
120
123
133
145
141
121
111
120
125
115
108
114
117
114
114
124
130
129
129
117
118
122
123
121
122
129
130
118
108
112
125
128
124
120
119
122
130
141
143
132
123
122
121
113
109
115
124
129
131
133
131
129
132
133
129
119
119
127
125
114
115
129
124
108
107
123
128
113
108
124
123
123
124
126
131
132
124
112
109
124
132
129
118
120
125
128
132
143
150
139
122
119
118
118
117
119
121
126
137
141
138
132
130
128
119
118
128
138
128
113
118
137
133
110
106
125
131
113
102
126
129
128
129
131
132
127
117
111
121
138
139
123
116
125
133
133
130
138
147
138
117
112
116
123
132
133
130
128
132
135
134
134
133
127
120
123
138
149
135
113
115
135
136
115
110
124
136
128
118
126
132
132
135
135
130
114
109
116
130
138
134
124
123
133
137
132
125
124
129
126
113
112
118
129
143
144
134
127
120
117
119
132
139
130
124
127
142
152
143
118
113
127
134
125
118
124
135
142
139
126
130
131
137
137
121
105
111
128
131
125
121
125
135
136
131
123
117
113
110
111
115
119
122
127
135
139
136
125
110
99
104
123
135
132
128
128
130
141
144
127
114
125
138
138
128
127
135
144
147
123
119
121
132
133
116
107
121
138
130
112
110
126
141
136
123
115
112
103
101
107
120
126
121
120
123
128
131
126
114
99
98
113
129
132
130
119
110
122
134
124
116
126
146
149
139
136
134
137
142
114
105
110
125
129
118
114
128
140
129
113
110
122
130
126
120
116
113
105
106
116
125
123
118
115
118
122
126
128
124
114
104
107
124
135
130
109
95
106
120
115
116
134
150
149
144
141
137
128
129
104
98
106
119
122
120
120
128
133
130
122
119
118
117
115
115
116
114
112
116
125
124
116
112
119
128
129
125
127
129
126
111
112
128
137
128
105
96
107
113
111
117
136
141
133
132
138
139
122
118
99
106
117
118
118
118
120
124
124
127
127
124
121
108
104
105
114
115
116
126
131
124
113
117
132
139
131
125
127
131
126
119
124
137
138
123
107
108
118
119
113
117
131
130
117
120
135
139
126
111
108
121
127
122
116
116
120
121
121
120
122
126
124
115
101
101
106
112
118
129
130
122
117
128
140
140
130
127
130
125
119
120
131
137
131
120
115
127
131
127
117
120
123
121
112
116
132
139
133
114
124
130
130
125
119
117
118
123
124
119
116
121
128
127
115
107
106
109
120
125
127
125
128
136
135
124
120
127
131
123
115
118
130
130
122
119
128
137
137
128
121
119
119
119
119
125
138
139
133
121
130
130
128
130
128
120
117
124
134
129
120
118
129
132
128
121
117
117
120
124
122
126
132
134
122
113
115
124
130
125
118
119
125
122
119
124
140
145
137
125
121
121
123
122
127
138
142
137
125
125
125
119
117
130
138
128
116
121
138
139
124
119
123
130
134
131
128
125
123
121
119
121
128
125
119
117
118
120
122
127
128
127
124
121
121
133
144
142
130
122
122
129
129
126
128
140
143
130
117
124
119
110
111
128
138
127
114
120
139
142
128
115
116
127
132
132
132
131
127
120
118
121
119
115
115
127
127
118
116
127
135
130
125
125
129
133
133
128
123
121
124
133
132
127
122
131
137
127
118
124
115
111
115
126
130
123
114
123
140
139
121
111
116
128
128
125
126
135
131
121
121
125
114
101
107
128
132
120
118
128
131
124
121
125
128
125
119
116
117
119
122
127
131
127
119
120
129
130
131
132
117
116
119
127
125
114
113
126
139
135
117
111
121
131
130
124
126
134
130
126
129
133
115
97
103
125
128
123
126
132
122
107
111
123
124
115
113
115
118
118
117
119
128
130
119
113
121
133
144
141
115
114
122
131
127
112
107
121
131
128
120
117
121
126
130
133
134
133
130
130
138
138
120
110
114
124
122
123
131
133
113
96
104
118
118
114
119
128
129
121
113
117
128
131
119
115
119
135
149
146
112
114
125
137
133
115
104
108
120
127
128
123
112
111
123
137
137
133
134
140
145
136
126
128
132
130
123
123
133
132
113
102
110
120
121
125
133
135
129
124
122
126
129
129
121
121
127
141
146
143
114
119
130
136
137
125
107
105
114
125
130
121
106
104
119
129
127
127
137
150
145
126
122
134
143
138
127
126
130
128
119
118
121
125
125
136
139
128
123
127
135
135
134
129
126
127
133
144
144
135
121
128
130
133
136
134
118
114
120
126
126
116
112
118
123
122
115
119
138
148
136
117
113
125
130
129
127
127
128
127
127
129
129
122
122
134
130
112
112
134
145
137
133
128
124
124
130
142
141
129
124
125
126
130
136
137
128
123
127
129
122
116
126
141
137
120
107
115
132
139
128
114
109
106
105
108
119
128
128
124
123
128
131
121
116
122
120
108
118
138
142
129
124
126
119
109
114
133
138
128
121
111
116
127
133
135
133
130
128
127
125
125
138
150
142
125
115
121
126
128
128
125
114
99
93
96
112
129
130
119
112
123
136
133
118
114
124
129
132
135
132
122
122
124
117
97
97
119
134
134
115
106
114
126
127
129
131
128
120
123
132
136
138
137
131
126
127
130
128
125
132
140
128
110
104
108
120
128
127
111
102
117
144
147
128
125
139
151
146
131
122
120
121
125
120
101
93
112
131
137
120
114
123
126
121
122
129
122
112
117
132
135
130
121
118
120
130
139
135
128
135
145
138
127
126
129
131
131
126
111
102
115
142
151
140
132
145
156
145
125
117
119
122
129
129
115
107
121
135
137
130
130
131
130
122
123
126
119
113
117
125
127
122
119
117
117
124
137
140
135
137
144
141
134
136
139
138
131
126
123
115
114
124
136
138
132
134
139
132
118
115
118
122
131
132
123
123
134
140
131
129
134
136
134
131
127
124
120
119
119
118
116
121
129
128
121
120
130
134
135
137
139
138
136
135
135
131
128
131
137
131
114
108
119
129
124
117
118
120
119
115
118
122
127
119
116
126
144
141
123
123
125
134
143
145
134
122
120
126
125
116
115
125
133
129
121
119
122
127
129
131
134
135
135
130
125
122
124
136
141
138
122
111
114
117
117
109
110
120
123
120
120
123
121
107
107
125
142
134
119
113
116
132
151
155
137
123
124
130
127
117
119
127
126
117
113
115
117
119
123
126
128
137
139
129
120
121
134
136
133
132
134
129
117
113
117
120
123
128
134
133
131
129
120
109
110
125
135
128
125
118
117
133
153
154
138
126
132
134
125
116
124
127
116
105
104
109
113
117
121
122
125
140
144
128
113
123
141
138
122
124
141
138
119
111
119
133
137
142
148
148
138
132
127
124
125
127
127
129
140
116
113
110
111
112
114
118
123
124
123
123
126
128
129
129
126
123
118
110
105
105
111
119
125
128
124
121
119
121
125
132
134
129
124
121
123
126
133
142
142
133
134
146
149
136
133
143
145
119
87
119
117
106
99
97
105
120
131
130
118
113
118
127
128
125
119
115
115
116
115
116
120
120
123
123
119
113
112
112
112
118
127
133
132
133
134
131
126
126
128
130
134
147
152
143
131
142
153
131
99
118
123
113
98
91
99
117
130
130
117
108
110
120
127
127
120
113
112
116
120
125
125
123
121
121
121
115
106
104
105
114
126
135
139
141
142
135
116
113
127
132
133
136
140
139
125
129
148
144
123
114
122
122
113
106
105
110
120
125
119
107
105
110
122
128
129
121
110
105
115
124
123
116
117
127
129
120
106
105
114
123
129
132
135
137
143
132
111
106
124
136
126
117
123
126
113
112
136
151
141
108
116
124
130
128
118
113
116
122
122
109
104
107
115
121
129
129
114
102
111
120
116
107
111
127
132
122
114
121
136
134
130
128
127
130
138
131
117
109
122
133
119
100
104
116
106
102
126
148
146
107
115
121
131
140
132
119
118
125
122
109
106
113
115
113
118
124
118
113
119
126
116
104
108
124
127
120
122
137
145
135
124
122
122
123
127
133
131
129
131
132
121
106
108
116
112
108
125
143
142
113
125
124
124
127
129
128
127
129
119
108
112
127
123
105
101
112
121
124
134
138
128
115
114
116
116
116
124
138
138
127
116
117
119
120
121
131
144
148
142
134
128
125
128
126
114
114
129
141
136
125
143
131
109
107
118
127
129
125
112
106
117
136
134
111
98
107
123
134
140
140
137
130
123
116
113
117
122
124
123
122
119
117
120
122
120
125
145
157
146
128
127
139
145
134
116
115
129
137
132
133
155
140
107
94
109
125
125
116
112
113
120
129
132
120
109
112
122
130
130
129
131
134
130
120
120
122
119
110
112
126
129
121
123
130
124
118
129
143
134
123
123
138
142
132
116
115
120
126
123
129
146
141
116
103
113
125
118
110
115
124
121
117
121
127
124
121
123
125
120
110
116
127
126
123
125
128
119
107
113
133
137
127
128
138
130
113
115
124
124
122
123
128
128
124
120
119
121
116
117
125
129
134
133
123
120
122
112
107
121
134
124
103
104
124
133
127
128
129
117
102
102
118
122
121
123
126
122
115
122
132
130
125
129
136
129
111
107
115
125
134
133
126
116
116
122
130
132
117
110
122
116
129
141
135
121
116
113
114
125
136
127
105
99
117
129
131
133
134
120
105
104
115
116
114
116
121
123
123
127
128
120
117
122
129
127
116
109
114
129
141
141
129
116
114
126
141
144
124
106
126
114
121
132
129
114
111
117
125
129
129
122
106
101
111
121
126
135
136
124
114
117
118
115
107
109
119
126
128
128
125
113
110
115
126
129
121
113
115
127
136
135
133
126
123
130
143
145
129
114
131
118
113
116
116
104
103
119
134
128
118
114
109
109
113
118
123
131
133
124
120
125
124
112
103
109
125
129
129
127
125
114
110
118
132
135
125
114
112
113
117
125
132
134
133
139
142
137
125
122
132
124
110
108
108
104
100
116
129
118
107
111
115
118
119
120
121
129
128
122
119
121
122
113
109
119
128
130
123
121
122
121
120
124
137
136
124
114
112
113
117
123
129
134
141
146
144
130
123
125
132
124
113
115
118
111
104
114
117
105
101
113
126
127
125
122
123
127
128
123
118
118
118
120
124
129
130
123
113
114
125
128
129
130
131
127
120
118
121
126
132
134
131
129
140
152
150
134
123
122
122
119
119
128
129
121
115
115
114
104
104
123
138
136
125
121
124
127
126
124
123
122
121
129
140
143
132
114
105
109
125
136
135
130
117
111
113
120
130
139
147
145
131
130
137
147
149
145
132
118
116
114
124
137
136
128
125
123
119
118
121
132
140
137
127
125
126
126
122
124
128
128
127
129
148
152
136
115
104
108
121
136
139
128
111
106
111
122
131
137
144
141
136
133
134
135
140
146
145
124
111
112
122
131
130
130
130
130
130
137
135
133
133
131
127
125
126
124
117
119
133
135
121
122
140
151
143
128
115
110
114
127
138
134
119
116
119
123
124
125
127
131
136
139
132
123
127
144
149
138
110
111
116
119
120
125
130
128
131
141
136
124
122
126
121
120
122
121
114
118
130
133
115
111
126
144
143
138
125
114
110
120
136
140
133
129
129
123
119
117
116
125
140
141
124
114
120
136
149
150
114
113
109
105
113
123
127
120
124
129
122
112
117
118
115
114
120
123
121
121
124
122
110
110
124
135
137
135
132
124
116
119
131
140
141
138
132
124
122
122
121
130
141
129
109
105
117
128
138
147
119
117
104
102
111
123
125
121
117
113
110
108
110
110
108
110
121
128
129
127
121
115
110
117
130
134
130
128
131
132
128
124
126
132
138
138
130
126
127
129
131
136
138
118
92
96
118
124
127
134
125
122
107
104
111
122
125
127
122
113
108
106
105
104
105
116
130
135
136
135
124
115
119
127
137
137
132
127
128
137
139
131
124
126
133
134
131
129
130
132
135
139
133
107
83
94
122
127
120
118
128
126
112
110
114
118
120
122
130
129
119
108
102
102
114
128
138
137
137
137
127
123
127
133
134
134
132
131
129
132
136
136
126
124
126
128
131
131
131
131
134
138
133
108
88
99
125
134
123
113
129
128
115
113
119
117
108
113
128
135
130
115
106
109
126
140
141
131
129
129
126
124
132
135
124
122
129
134
129
121
124
132
131
121
116
122
129
130
130
130
133
136
133
116
102
111
130
140
135
119
127
127
118
117
123
118
101
104
121
133
129
120
115
122
134
136
132
117
114
118
120
120
130
132
117
107
113
127
131
120
117
122
123
117
105
109
117
120
123
127
132
135
136
129
123
124
136
148
147
130
123
122
120
123
129
120
105
107
120
129
126
119
121
128
131
128
115
101
102
110
113
115
124
128
117
101
106
122
134
128
118
114
113
111
108
105
105
107
112
119
120
124
133
141
139
136
140
152
152
137
117
116
123
129
131
125
117
119
128
131
124
119
121
122
119
112
105
96
97
105
112
115
119
121
119
117
117
122
133
136
123
108
105
113
118
112
100
101
111
115
105
105
126
148
148
134
135
147
151
141
111
109
121
133
133
125
123
128
135
132
124
119
118
114
109
107
105
101
99
106
116
117
115
116
124
133
133
129
131
131
122
108
110
123
131
121
107
106
117
116
99
96
119
144
142
125
122
137
144
139
111
111
122
133
131
125
124
128
127
125
122
121
121
112
104
108
115
111
109
116
125
124
114
114
125
139
145
137
126
118
113
112
122
135
139
130
119
118
124
121
105
99
116
131
130
115
113
126
138
136
116
120
126
128
125
122
123
121
114
115
119
124
125
115
113
116
124
122
120
129
133
125
115
112
119
131
140
139
126
111
109
118
131
135
134
130
128
128
130
125
114
108
111
122
121
114
112
121
136
135
126
130
130
125
120
118
119
116
112
113
122
127
125
120
122
125
127
126
129
133
134
124
119
118
117
117
126
133
130
118
114
122
131
131
126
129
132
133
130
122
115
111
113
119
123
123
121
120
123
130
128
136
135
126
119
115
114
116
121
126
134
127
116
113
124
130
125
122
125
129
125
122
128
129
120
113
121
134
134
129
126
126
128
129
129
128
127
127
125
121
111
110
117
123
127
129
126
110
107
119
121
129
132
129
125
115
111
116
128
141
140
124
103
102
120
128
123
118
119
120
116
120
134
141
130
127
128
131
132
133
134
132
131
131
132
130
120
116
115
114
113
117
125
127
129
132
124
101
91
110
112
117
124
130
128
120
111
119
136
140
134
117
102
103
118
119
118
117
113
109
108
120
138
139
136
135
137
130
124
128
133
133
131
131
132
128
112
101
102
112
116
121
129
130
131
133
118
93
90
115
113
112
116
124
128
121
116
123
134
130
118
115
116
117
118
117
118
119
115
110
112
123
127
126
126
134
134
128
121
122
126
125
124
122
122
119
107
94
95
107
116
120
126
131
135
129
113
97
106
130
115
106
111
124
128
122
117
127
130
118
113
122
134
134
124
120
127
129
117
111
119
125
117
107
115
125
125
123
125
124
118
113
114
112
109
109
107
105
105
106
109
111
120
132
139
129
112
109
129
145
117
105
111
127
131
121
116
123
125
115
119
131
139
134
129
130
137
133
116
114
126
127
113
107
116
123
120
123
132
130
111
103
109
112
105
105
117
124
120
113
110
111
123
133
136
128
119
124
138
146
115
109
119
136
137
121
111
115
120
123
129
136
129
117
121
133
135
130
119
121
131
128
115
117
130
129
122
125
136
135
114
108
118
122
113
114
127
135
131
121
117
122
133
136
130
128
131
136
136
134
111
119
130
139
138
125
110
113
121
129
133
130
115
108
117
124
123
119
126
135
134
122
115
126
140
138
126
126
136
136
122
120
131
134
124
123
126
127
128
129
130
135
140
138
130
131
143
146
133
123
116
129
135
135
134
131
119
117
124
130
128
120
115
120
125
117
104
110
134
146
134
116
114
127
134
130
126
125
127
128
125
126
135
137
123
115
111
109
119
132
136
135
137
136
134
135
144
149
136
120
126
135
134
131
130
132
129
124
127
129
121
115
126
143
138
113
93
106
135
146
131
115
113
118
119
116
115
117
119
118
119
125
137
134
115
101
98
103
120
135
135
126
127
135
136
134
134
138
138
126
132
131
129
129
131
132
131
123
122
122
120
120
136
154
144
117
100
114
133
140
132
127
121
113
106
104
108
113
114
112
112
125
143
139
114
97
104
119
128
132
131
125
125
133
137
130
118
122
136
135
138
126
126
130
131
129
126
114
112
118
121
123
132
137
131
119
117
126
129
128
130
136
131
118
105
102
107
115
118
116
114
127
146
144
122
110
123
139
134
124
128
137
135
135
137
127
111
112
131
140
144
128
126
128
127
125
121
110
107
115
123
121
118
117
118
120
127
132
130
122
126
137
137
124
113
108
110
117
124
127
126
127
137
138
130
128
136
147
135
121
131
146
145
138
135
127
116
114
129
137
147
135
128
125
122
121
120
112
109
117
123
118
113
113
116
121
127
132
126
120
123
136
136
124
119
115
114
117
130
142
140
124
115
122
129
129
129
132
131
125
128
139
140
137
133
126
124
126
131
132
137
135
130
125
121
119
119
118
118
122
121
117
119
122
124
123
125
125
122
119
127
136
134
123
122
120
118
116
129
147
144
121
104
110
121
120
110
115
129
131
126
123
127
129
126
120
125
132
131
125
121
124
129
131
128
119
118
122
126
127
125
123
126
128
127
122
122
121
119
119
130
137
134
124
124
125
120
114
124
140
140
125
117
119
119
109
101
112
133
136
121
108
117
122
121
118
123
132
130
126
107
114
130
136
130
120
118
124
130
129
126
124
125
120
116
116
117
117
117
119
129
133
132
127
124
124
122
119
119
123
129
133
138
135
120
106
108
127
141
135
114
107
116
123
124
122
124
128
127
128
104
111
129
134
127
122
122
128
131
130
126
125
118
107
104
111
117
119
117
115
116
126
129
127
115
112
121
122
117
111
115
132
146
141
119
106
119
144
149
132
112
110
124
133
133
129
124
123
127
133
107
111
114
114
113
112
117
123
124
122
121
124
126
127
128
125
123
125
125
125
127
131
135
126
111
109
124
135
125
114
123
141
141
135
133
141
141
133
129
125
121
122
142
146
133
125
128
133
126
119
108
117
118
115
112
113
120
123
121
118
116
114
117
122
125
123
118
119
121
125
129
132
125
112
105
112
127
128
112
100
115
131
132
127
131
141
139
126
124
124
123
125
143
150
139
120
119
129
131
129
115
122
123
119
117
117
122
119
117
115
113
110
109
116
123
127
121
113
113
121
127
126
114
105
106
119
125
115
102
103
116
124
118
120
136
141
132
120
121
127
127
124
133
144
135
115
113
125
132
133
115
117
117
121
124
125
120
114
113
116
115
109
106
111
122
131
128
113
107
117
123
117
106
107
119
127
122
108
106
120
134
127
117
119
132
136
126
114
117
124
124
122
123
131
128
112
108
122
128
129
109
104
107
119
128
125
114
110
114
122
119
110
109
113
118
127
130
116
109
116
119
110
101
107
124
128
118
109
121
141
147
134
127
127
129
128
122
118
117
118
119
118
117
120
121
116
113
118
122
121
109
98
99
113
126
120
105
106
121
130
119
110
113
115
113
116
123
118
117
128
128
114
98
101
116
121
116
116
127
137
137
135
137
137
126
121
123
130
127
117
119
124
125
124
124
123
121
119
117
117
116
110
103
108
120
116
101
105
126
132
120
115
122
120
108
102
112
117
125
138
144
127
105
98
106
114
117
118
119
115
113
121
136
138
126
120
128
139
135
120
121
133
141
131
126
126
128
127
118
119
122
120
107
103
115
118
106
108
125
130
124
120
127
125
111
100
104
115
126
141
147
139
120
105
108
117
117
113
106
101
104
114
125
132
130
123
126
137
135
124
124
138
144
134
121
126
135
132
119
120
122
128
111
97
108
124
121
112
117
127
129
125
125
126
116
109
111
118
127
134
138
137
126
119
120
123
122
112
105
107
112
115
119
129
134
128
120
125
128
125
123
132
137
129
126
128
134
129
119
122
120
124
113
101
107
126
133
119
114
125
133
126
120
121
125
122
122
124
126
124
123
125
126
127
128
129
123
116
116
122
126
122
121
129
139
130
114
117
128
131
128
122
120
124
130
131
128
123
117
121
117
118
118
114
112
123
132
121
112
126
140
130
116
117
125
129
130
131
129
115
109
111
118
123
125
126
125
122
123
126
127
124
122
132
134
125
113
115
131
142
139
125
112
121
136
133
124
122
119
123
113
115
127
129
119
112
115
116
118
132
143
136
120
109
114
123
131
134
131
111
106
107
116
117
118
121
124
124
122
118
115
117
126
129
125
120
118
122
130
137
143
132
120
128
138
132
123
126
124
115
114
113
125
131
117
98
100
115
131
137
139
134
120
104
102
113
126
137
131
113
110
120
121
116
112
117
127
127
119
113
112
116
127
125
119
119
122
121
119
124
135
138
133
135
138
129
126
130
124
106
117
110
116
123
112
91
91
114
137
137
127
121
114
104
99
106
121
135
134
121
120
131
134
121
110
115
129
129
125
123
122
123
126
124
119
121
123
121
107
107
120
134
136
137
138
132
130
129
124
108
120
110
110
112
109
94
94
114
133
129
114
107
108
107
106
106
118
133
138
132
128
130
133
125
111
113
124
132
134
135
132
126
124
127
125
121
119
119
112
109
119
127
122
122
135
137
134
130
128
124
124
118
116
115
112
106
104
112
121
118
104
101
109
113
115
114
118
131
142
141
126
119
125
125
114
111
121
129
135
139
132
119
117
125
127
118
115
123
126
125
126
119
103
105
130
141
138
134
137
140
126
125
126
125
122
118
116
116
116
113
107
109
121
124
120
117
121
128
138
138
124
113
119
124
121
115
118
119
125
128
126
114
111
119
120
111
112
126
139
136
129
113
93
98
126
136
131
133
146
148
125
127
132
132
130
128
126
123
122
123
120
120
129
130
122
121
126
128
127
128
124
119
121
123
125
124
120
113
114
117
116
114
113
115
115
113
117
128
132
122
119
112
102
108
124
126
120
129
145
144
122
126
129
128
129
131
132
131
134
137
129
121
125
127
121
122
130
127
117
117
129
131
121
117
127
131
126
117
115
114
115
118
121
120
119
120
126
131
122
107
106
116
122
127
127
120
119
124
135
136
120
125
122
118
122
127
127
125
134
139
124
111
118
125
121
121
130
125
109
109
131
136
120
111
127
134
128
124
123
120
117
120
127
127
122
127
135
135
119
106
104
121
140
141
129
120
119
126
133
138
118
124
116
113
120
123
115
114
123
129
115
104
116
124
117
116
124
123
106
105
124
132
114
112
133
137
124
122
131
126
118
118
128
129
127
129
138
138
126
121
120
130
143
140
125
122
126
134
141
149
120
122
114
114
122
119
107
106
118
120
106
102
118
124
114
111
119
119
105
103
114
120
112
119
142
142
122
118
128
127
119
119
122
124
126
131
136
136
135
134
133
133
135
128
117
120
132
140
147
154
123
120
112
115
122
117
105
112
124
122
103
101
117
122
112
110
119
119
106
103
110
118
120
132
146
141
125
122
125
124
121
120
121
124
126
132
131
129
130
136
137
133
126
116
113
123
135
139
141
146
127
120
111
113
120
118
110
119
133
127
105
100
113
117
112
114
123
121
108
108
111
122
133
139
138
129
125
130
129
122
123
127
127
126
126
126
121
117
119
128
138
136
126
114
114
128
134
132
123
126
128
125
110
108
119
121
118
118
127
126
113
105
109
112
113
119
123
119
114
115
117
120
133
136
125
110
116
132
133
123
126
135
132
123
117
113
110
111
114
120
138
146
136
117
115
128
136
127
114
106
127
129
115
104
118
129
125
113
114
121
120
112
110
111
113
114
115
112
118
128
123
111
120
133
121
98
100
121
135
133
135
137
132
117
104
97
98
107
114
119
136
150
142
123
110
122
135
133
116
102
122
130
119
107
118
134
131
115
110
121
127
117
110
112
113
110
102
100
117
136
125
104
112
128
125
104
98
112
130
137
138
133
124
115
107
94
94
109
120
124
130
140
137
120
107
113
133
143
129
110
118
127
126
114
115
127
132
125
123
127
128
118
110
113
113
108
92
91
112
131
125
109
113
126
127
122
118
118
125
132
131
123
120
119
119
109
108
118
128
127
125
123
121
119
110
109
125
147
143
120
117
122
130
124
115
115
128
139
142
136
124
113
109
112
120
116
103
99
107
119
120
120
119
118
122
135
142
134
119
112
112
117
126
130
133
132
128
128
130
130
123
115
115
123
123
113
117
139
147
134
119
119
127
131
122
114
121
140
146
137
121
110
112
120
127
130
127
116
110
111
121
125
124
113
113
133
152
145
114
91
99
120
135
136
140
147
142
132
126
126
127
122
122
132
133
118
111
125
140
140
122
118
124
129
124
119
121
128
132
129
124
120
122
127
133
141
143
134
119
116
121
126
121
108
102
120
140
138
113
94
104
128
136
131
130
143
144
131
118
119
126
130
132
136
136
122
111
116
132
139
129
123
125
126
124
122
122
121
122
128
132
133
130
128
132
137
140
140
131
128
126
125
120
111
104
108
123
129
119
114
121
134
134
124
122
130
131
127
120
117
121
127
133
134
130
122
117
116
120
129
126
125
124
120
119
122
121
117
119
130
140
137
128
125
124
124
125
130
133
130
124
123
129
127
116
111
116
125
131
135
136
134
130
125
121
117
116
121
126
122
114
116
126
126
118
118
118
115
112
115
119
122
124
121
118
117
117
115
121
132
137
131
120
119
119
115
112
117
126
123
116
124
144
147
130
119
121
127
133
139
139
134
129
129
128
116
106
117
131
130
115
111
118
118
115
118
119
112
106
108
112
119
123
124
122
118
115
117
124
127
124
118
117
119
119
108
106
108
114
109
106
122
149
154
139
126
126
127
130
130
130
128
129
130
129
120
112
115
129
131
121
114
115
117
120
125
122
106
106
119
116
116
118
123
125
120
116
120
123
119
114
117
128
130
124
111
109
107
105
103
108
121
136
142
140
130
125
124
124
122
121
124
126
125
125
126
125
121
119
126
128
122
115
118
132
138
123
104
109
133
123
113
112
123
127
123
118
121
120
114
115
131
146
144
128
117
115
111
103
103
114
119
119
122
135
131
119
120
124
122
118
120
125
122
118
126
135
128
120
125
133
128
115
121
139
146
124
105
115
141
126
115
112
122
127
123
120
119
118
114
121
144
156
145
127
124
123
114
101
104
123
124
110
113
129
128
116
117
131
130
126
126
132
129
119
123
134
136
128
129
137
133
119
119
133
140
128
110
113
132
119
115
117
121
122
118
116
118
119
120
129
146
149
135
121
121
127
119
105
107
124
128
112
111
125
125
112
115
132
139
135
135
146
146
133
124
129
138
136
134
135
135
128
121
122
132
132
119
107
116
110
118
123
119
115
113
115
121
125
125
129
133
131
123
117
118
123
122
116
115
124
129
120
115
118
120
113
112
125
135
136
138
151
156
144
126
123
130
133
132
131
134
135
126
122
129
139
130
110
109
107
124
127
113
110
113
124
127
132
131
124
119
119
122
119
115
118
129
129
126
124
126
126
118
115
116
115
113
115
121
125
128
140
149
138
118
109
118
129
130
123
125
135
134
132
133
145
139
120
113
116
126
125
113
111
117
130
137
139
130
117
111
118
126
122
112
114
129
139
133
127
126
128
122
118
120
124
116
111
111
113
116
125
133
122
105
97
109
126
132
122
119
128
137
141
142
144
142
130
124
128
126
122
120
119
121
125
136
138
131
113
107
120
132
127
115
114
127
137
137
130
130
129
126
121
123
130
129
118
115
112
114
117
119
112
97
92
104
122
130
131
126
124
129
142
146
145
136
134
132
137
123
120
123
123
120
119
127
134
129
114
109
120
128
126
118
117
122
129
132
128
126
130
127
118
118
129
135
136
134
129
122
118
114
109
103
101
105
111
125
143
145
131
121
132
144
142
131
131
133
141
123
113
116
117
116
116
120
128
127
118
114
115
119
121
120
116
115
119
122
119
115
122
124
118
111
115
131
142
146
144
134
119
114
116
119
118
109
107
120
149
160
137
115
119
137
139
128
128
133
142
126
107
104
106
113
119
121
123
124
124
119
115
116
119
120
117
110
112
114
112
106
111
121
117
111
110
119
131
141
146
137
118
111
125
135
128
117
110
124
144
147
130
117
120
130
132
126
127
133
136
125
107
96
99
113
125
126
122
125
128
125
119
118
121
122
119
114
114
115
114
107
109
118
121
121
116
110
110
120
134
135
119
117
132
144
134
121
121
131
135
125
117
121
129
128
125
126
131
134
127
122
112
103
102
115
129
130
125
126
128
126
122
120
121
124
123
123
123
123
123
117
113
114
127
138
126
106
91
103
125
133
128
128
137
141
133
125
129
134
127
110
108
124
138
133
122
124
131
134
120
117
119
110
107
115
127
130
128
127
127
124
117
116
118
124
128
130
131
130
129
126
116
114
125
142
136
107
90
101
124
134
135
135
135
132
128
126
126
126
121
109
109
127
145
142
125
124
128
129
116
120
121
114
105
113
125
130
129
128
126
118
111
109
115
124
131
136
132
122
121
121
119
108
109
127
131
111
97
110
126
131
133
133
131
125
123
126
120
110
110
112
116
129
142
143
129
120
119
117
94
111
130
131
115
110
118
124
121
117
118
122
124
125
126
124
123
129
133
133
133
137
139
123
107
109
130
137
120
109
118
139
140
131
128
127
124
120
115
113
114
118
122
123
125
126
126
124
129
140
103
119
132
128
114
113
120
122
118
117
119
119
117
117
126
129
127
125
124
125
127
133
127
112
98
115
142
143
115
99
112
130
130
125
124
125
126
125
124
122
120
118
119
122
125
125
120
117
126
144
113
122
125
119
116
120
125
117
108
117
129
126
112
109
122
133
132
122
115
120
125
129
127
113
108
121
141
138
116
102
107
113
114
115
126
127
126
126
129
128
126
123
121
125
128
128
123
120
120
130
116
115
106
102
109
129
131
113
101
117
135
132
113
107
116
129
133
126
122
123
124
127
130
131
127
126
129
125
119
120
121
115
107
115
131
132
122
120
124
128
129
131
132
134
133
132
130
127
118
110
116
101
88
85
102
127
130
108
99
119
138
136
120
113
116
123
129
130
130
128
126
125
138
143
135
124
116
117
123
132
135
129
123
127
133
130
118
115
116
120
127
140
145
143
139
138
137
135
116
103
114
101
89
87
104
119
115
103
106
125
136
134
127
122
118
118
122
127
132
133
128
125
129
133
128
120
116
118
119
123
130
138
143
142
136
126
118
113
107
108
124
144
148
144
135
136
141
136
119
114
112
105
100
104
117
115
98
95
112
132
136
134
129
126
120
116
118
122
128
131
127
121
115
117
119
122
122
119
109
108
119
138
149
145
132
125
121
115
101
101
119
142
145
128
121
131
145
138
122
125
109
105
103
117
130
119
95
93
116
136
138
130
126
122
119
120
121
122
121
124
124
117
107
108
118
128
124
117
109
107
115
128
134
132
125
125
126
115
100
101
122
141
132
111
106
131
152
142
121
126
106
99
98
113
130
125
109
108
121
133
131
124
117
115
117
126
131
128
124
124
123
119
109
114
129
133
123
118
120
125
124
119
115
118
124
129
126
115
107
111
126
132
122
108
113
135
151
140
118
122
104
99
97
103
111
122
124
123
123
125
123
117
113
115
122
134
139
135
131
128
129
125
117
122
131
131
120
119
137
148
139
119
109
114
125
131
128
119
119
127
129
123
116
119
131
140
141
132
117
120
109
106
104
100
96
109
129
132
120
116
117
118
119
123
127
133
136
137
136
135
135
132
123
122
127
127
123
123
137
144
134
119
113
115
122
127
128
126
130
136
134
120
117
131
146
140
126
126
123
125
112
113
120
113
96
100
123
127
114
110
116
129
132
128
125
125
127
130
135
135
137
134
128
124
126
129
128
125
123
121
121
122
125
117
114
119
131
130
129
130
131
123
127
142
146
129
120
127
133
130
109
110
124
125
110
105
116
120
110
106
118
136
135
125
117
113
115
122
131
133
137
137
132
129
132
135
134
123
113
111
121
134
136
117
101
113
131
126
114
112
123
134
140
144
136
116
113
132
138
126
108
104
116
126
125
121
120
117
110
110
116
122
122
116
110
108
111
120
129
135
137
137
136
137
138
137
132
124
122
124
136
149
145
120
98
110
131
122
102
100
119
138
144
139
124
105
108
131
139
127
110
107
112
119
126
130
128
119
113
114
112
108
107
110
112
110
111
118
131
135
132
129
133
137
135
126
121
125
137
144
149
151
148
128
108
110
125
125
112
111
126
134
131
128
122
107
106
126
140
134
118
117
116
112
116
130
130
117
114
120
115
99
98
113
116
116
115
119
133
135
122
117
126
131
120
109
112
125
142
145
143
139
138
133
120
116
123
132
132
131
132
123
109
112
123
119
108
119
143
148
125
125
119
107
113
125
128
117
116
122
117
105
107
119
120
116
119
125
130
128
111
107
118
120
105
96
107
123
133
134
126
122
122
130
128
119
119
134
143
141
133
113
93
102
125
127
111
115
140
160
128
131
121
108
110
123
125
123
123
122
114
108
119
125
117
115
125
128
125
121
112
113
121
118
102
100
109
120
124
122
119
111
110
121
131
125
119
127
131
130
125
110
95
101
126
132
118
116
132
147
126
131
121
108
111
119
126
132
134
122
101
101
120
126
116
117
131
134
120
118
124
129
126
116
112
113
120
124
124
123
121
113
106
117
130
129
121
120
119
116
116
115
112
114
128
139
130
120
119
130
124
130
120
113
113
117
121
130
133
116
90
91
115
126
121
121
131
131
120
121
134
139
126
118
120
124
122
126
130
129
122
115
110
116
122
125
124
121
116
112
115
122
129
129
133
140
141
130
120
118
120
128
127
124
120
115
111
115
123
113
95
96
115
131
129
125
127
123
119
124
138
137
119
117
130
128
118
121
132
130
120
114
116
116
118
123
127
128
125
122
121
126
135
139
134
134
142
142
136
128
118
127
133
134
131
115
99
101
114
116
110
111
125
134
130
123
117
115
115
120
133
130
114
120
137
131
116
116
127
123
112
113
121
122
116
120
128
130
132
133
126
121
130
137
135
133
139
150
151
145
116
123
135
139
137
119
101
101
113
122
119
120
131
132
129
117
113
110
111
116
127
123
118
123
137
132
120
122
126
115
106
112
129
132
125
123
125
125
129
134
128
118
121
134
140
137
138
145
149
148
120
124
130
135
136
127
114
112
119
122
118
118
129
130
119
115
114
111
110
115
121
120
120
125
130
127
125
131
129
115
107
119
134
140
131
122
115
116
121
128
125
117
118
132
146
145
136
128
130
132
124
126
127
128
134
139
131
123
120
119
115
115
124
124
112
110
114
114
114
118
116
110
110
121
127
123
125
134
133
119
116
124
135
140
131
114
104
110
122
124
123
123
126
129
140
145
137
117
106
112
126
127
121
116
129
150
148
125
113
118
118
119
120
119
108
108
112
113
122
128
119
100
100
117
127
121
119
126
130
129
128
130
133
133
124
105
102
117
129
129
125
129
132
127
123
130
133
120
103
102
122
125
117
109
123
149
153
127
112
118
126
123
119
116
112
106
106
110
128
140
124
100
100
118
128
123
117
118
127
130
133
132
130
128
121
108
109
126
138
133
128
132
133
118
102
108
127
134
115
104
117
122
118
110
113
128
142
132
121
122
123
119
117
118
118
115
107
110
131
140
129
113
112
121
125
125
126
124
122
122
127
132
132
128
125
123
125
136
140
139
134
131
125
111
95
97
122
142
131
111
114
118
123
113
99
102
123
140
140
126
113
106
111
121
132
130
117
115
124
128
127
125
124
120
115
123
140
142
122
106
115
133
142
134
132
139
140
136
134
137
138
135
125
116
107
106
124
142
137
117
112
115
126
124
104
93
112
141
149
131
108
99
105
118
138
143
133
123
116
119
122
126
124
114
107
118
143
145
120
96
109
139
150
136
132
146
149
133
119
127
143
148
141
132
124
119
125
137
134
122
114
111
121
126
118
107
116
133
143
134
116
107
109
119
136
141
137
124
118
118
121
121
116
110
110
120
133
134
115
103
119
144
148
131
126
137
141
127
113
119
141
157
157
144
130
124
126
127
127
124
119
114
115
123
126
126
127
128
130
133
130
124
122
124
126
127
126
126
128
128
125
119
113
114
119
123
124
120
116
117
130
143
138
125
120
126
127
124
116
119
132
154
158
144
126
120
127
127
121
120
123
116
114
116
125
138
139
127
119
127
135
132
130
127
122
112
112
125
135
133
123
121
120
126
128
125
117
115
123
134
138
135
125
123
121
115
115
127
132
127
124
133
144
134
115
114
128
130
122
115
123
121
118
117
120
133
137
127
117
123
128
127
129
131
123
110
111
126
135
124
116
120
130
136
129
120
113
114
126
137
135
125
118
122
120
114
117
137
149
137
119
116
124
121
111
115
131
133
130
121
121
122
122
122
119
122
127
124
120
119
118
117
122
128
128
118
118
129
127
111
105
116
133
135
123
108
106
111
126
131
128
119
118
121
120
121
130
148
152
140
121
114
115
114
114
124
134
134
133
133
123
123
123
125
121
118
118
121
123
120
112
110
116
125
130
129
128
125
119
109
106
113
126
129
124
107
105
110
123
126
121
119
123
123
121
129
144
148
145
139
134
126
116
111
120
134
136
129
131
144
127
123
121
126
125
120
119
122
127
124
116
113
117
124
127
127
127
124
119
117
118
118
120
125
129
118
110
116
125
124
119
122
129
125
120
128
142
146
141
142
147
139
117
108
120
137
135
121
125
144
127
119
117
123
124
122
122
125
129
127
117
116
125
126
125
123
123
123
121
123
125
125
119
121
129
126
117
121
130
127
125
128
138
135
124
122
128
135
141
148
156
147
120
105
115
131
132
117
115
133
121
117
115
115
116
118
122
128
131
128
116
116
128
132
121
116
122
127
124
121
128
131
125
120
121
121
118
120
125
129
131
133
143
145
135
122
120
131
143
149
150
145
125
111
111
121
124
116
116
122
111
115
114
105
106
113
123
129
132
128
113
112
126
132
120
116
125
133
125
115
124
136
130
115
111
112
111
109
111
123
129
134
139
145
143
128
119
130
141
140
135
134
133
126
113
113
116
118
117
122
104
115
114
100
99
114
128
133
135
127
112
108
119
124
117
115
129
139
125
114
120
136
131
112
102
110
111
102
100
111
122
124
126
137
140
131
123
128
137
132
121
122
135
136
123
113
117
122
124
125
106
116
115
104
106
117
133
141
141
128
112
106
115
118
115
117
129
136
127
115
121
132
131
117
110
120
126
114
105
111
115
114
113
122
131
125
119
122
132
133
121
118
130
139
131
120
122
128
129
126
115
117
118
117
116
120
134
144
146
131
113
108
113
117
116
117
124
131
129
127
127
129
131
126
122
132
140
136
128
127
124
110
105
111
120
117
107
110
125
137
132
122
120
123
127
130
132
132
130
128
118
118
119
121
120
118
126
137
142
130
114
113
118
123
122
120
120
124
130
134
129
126
128
130
130
132
143
150
153
151
136
118
107
110
115
110
99
102
119
137
141
127
110
108
125
139
142
132
125
127
118
117
116
115
115
115
120
130
133
127
118
117
120
123
124
122
118
117
127
136
124
113
124
136
132
126
129
146
157
154
140
124
116
118
118
116
108
108
117
130
137
128
108
101
121
144
146
131
122
130
118
115
109
106
108
115
121
124
124
122
121
121
121
120
122
123
117
115
122
131
116
103
116
137
136
120
119
129
134
129
126
127
129
128
130
130
126
121
121
127
130
124
111
110
126
137
136
127
123
132
119
113
108
103
107
121
128
126
121
119
121
122
120
117
119
122
121
119
127
128
115
102
113
131
134
126
124
121
106
94
104
126
135
138
144
146
144
131
128
128
127
122
117
122
132
131
125
127
131
134
120
115
113
112
114
125
132
130
124
119
117
117
115
115
119
122
123
126
134
134
121
110
114
125
131
138
139
123
94
83
100
124
132
137
147
154
149
134
130
133
137
128
123
130
135
129
122
131
138
134
122
119
120
119
118
121
126
128
128
124
117
111
112
118
120
119
120
133
143
140
126
121
120
119
127
142
144
127
105
103
115
120
120
121
136
144
140
124
122
132
145
142
128
127
134
132
131
135
140
128
120
122
124
121
116
114
118
126
130
126
116
112
114
123
124
117
116
133
142
136
127
127
125
118
119
134
141
127
118
129
135
123
107
108
124
131
128
115
113
124
144
145
126
121
129
135
133
131
131
122
108
114
128
129
119
117
122
126
125
120
118
120
123
123
121
119
116
116
116
116
118
121
120
115
119
130
133
123
116
119
121
118
119
121
121
111
111
118
116
114
116
121
122
122
126
130
127
123
126
129
114
120
128
125
114
111
120
127
127
124
123
124
126
127
130
130
126
114
109
112
120
124
125
118
118
130
137
129
115
113
115
120
127
126
117
108
111
125
125
119
117
115
105
105
122
136
134
130
129
132
118
117
116
111
108
112
120
122
121
122
126
130
125
122
127
133
131
119
113
115
122
126
133
131
125
125
133
131
120
114
112
116
121
125
124
115
116
127
128
125
123
118
105
108
127
142
144
142
132
122
116
108
98
93
100
118
129
116
107
116
131
132
120
113
117
127
130
128
127
126
127
132
148
149
131
118
121
126
125
123
118
115
118
127
132
129
122
120
125
128
131
130
128
131
137
144
150
153
135
110
116
109
94
83
95
125
132
113
98
112
131
133
121
114
117
121
123
131
141
138
130
134
155
157
133
114
113
121
129
135
132
125
121
128
138
134
119
107
118
130
140
146
150
150
146
142
149
152
134
110
120
119
108
96
102
125
130
112
100
111
129
132
129
127
127
121
118
127
139
137
125
128
144
145
130
116
114
121
128
132
139
140
138
137
140
137
119
105
108
123
137
144
150
150
139
138
140
141
130
121
121
128
126
125
123
122
117
107
105
116
127
132
133
134
136
130
119
121
126
124
114
115
120
127
126
123
123
123
122
121
135
147
147
134
131
129
123
107
104
115
129
135
132
125
123
130
135
131
122
127
116
122
129
143
142
124
104
105
116
119
122
126
127
128
133
136
131
123
117
109
104
99
102
116
130
128
126
123
117
116
129
142
136
122
114
124
127
115
103
110
126
126
110
102
112
129
134
124
120
128
108
106
118
140
143
122
104
111
121
118
113
114
114
115
127
141
142
130
116
111
105
100
99
114
129
130
124
122
124
124
125
126
121
110
107
123
132
122
109
113
127
123
106
99
113
129
130
120
116
121
105
98
104
120
121
113
112
121
122
111
102
104
107
114
128
144
146
134
128
126
125
116
113
119
125
122
118
123
133
134
129
117
110
107
113
125
131
125
115
119
127
123
115
113
122
126
123
117
115
115
110
105
104
102
100
103
121
129
115
98
95
106
113
122
136
141
134
130
132
138
140
133
127
123
122
118
118
122
133
137
126
113
110
114
121
132
133
123
118
120
121
121
125
127
127
123
119
120
123
123
116
112
109
102
97
107
126
126
103
87
98
118
130
134
135
133
121
117
127
141
146
141
133
128
126
125
123
123
126
130
125
118
113
116
122
133
133
123
112
110
111
120
133
136
127
119
121
128
133
135
115
109
109
110
114
127
135
119
92
82
103
130
139
134
128
119
109
104
118
136
146
139
130
132
142
142
130
122
122
128
132
127
117
111
113
130
134
118
99
98
109
126
139
136
123
114
121
136
141
141
106
101
105
119
134
150
146
117
91
91
109
124
127
125
123
116
106
101
111
130
140
132
123
134
153
152
133
123
126
135
139
137
126
106
105
125
132
115
94
98
116
134
145
136
119
109
120
137
141
135
106
107
112
122
138
153
149
122
105
109
112
112
113
119
124
120
109
102
108
124
131
126
117
128
144
142
128
126
135
139
142
142
137
115
108
121
130
121
106
113
129
143
145
136
122
110
113
130
135
128
116
120
122
120
124
139
137
121
117
125
118
102
103
118
125
122
112
106
107
113
118
120
117
119
122
121
121
129
136
134
134
142
142
128
117
118
127
127
126
129
140
140
137
133
128
115
112
116
128
128
126
130
124
113
114
123
121
118
122
131
124
108
107
119
121
118
114
109
106
105
108
120
122
116
103
104
116
130
132
126
126
137
140
133
119
117
121
130
136
140
143
138
131
129
130
128
112
110
123
140
130
126
116
107
111
112
113
115
123
124
118
114
118
118
114
112
115
116
109
106
111
124
127
120
103
104
117
129
128
123
124
132
130
125
120
117
118
124
128
133
141
137
123
120
129
136
123
112
121
140
129
119
106
106
111
112
113
122
123
111
104
110
121
121
111
111
118
120
119
118
123
129
131
125
113
112
123
131
129
125
125
124
118
114
119
118
118
118
119
123
134
138
127
116
125
141
140
122
121
129
127
117
108
111
115
115
118
127
123
104
95
107
120
122
120
121
120
121
126
132
132
126
126
125
122
121
125
132
133
127
122
115
109
109
117
119
119
118
116
116
127
137
131
121
122
138
147
137
124
116
121
118
118
119
118
116
118
121
120
109
109
114
118
124
134
130
119
118
132
139
134
120
119
122
126
125
124
129
132
126
114
108
109
114
118
120
121
121
120
119
122
133
138
131
120
122
140
147
135
115
118
123
129
127
120
117
116
115
114
117
129
131
122
123
137
133
116
116
135
144
132
116
116
122
127
124
123
127
128
122
109
107
118
123
123
122
122
122
121
121
123
128
136
134
119
108
122
143
141
119
114
125
131
128
123
121
120
115
111
120
139
140
123
119
130
128
113
116
135
146
134
119
118
124
125
122
124
128
127
117
105
108
125
134
131
126
122
118
117
120
122
123
128
131
124
109
112
135
139
123
113
124
128
124
121
124
126
120
114
118
134
135
120
113
117
120
118
119
133
142
132
118
117
123
125
125
127
130
127
115
105
110
127
138
134
129
121
114
114
117
117
115
117
128
131
122
119
128
130
122
118
120
122
120
122
130
133
125
116
116
127
128
122
112
111
120
123
124
127
131
124
110
108
117
126
128
128
126
123
118
110
111
122
133
133
125
122
120
122
120
112
110
113
127
136
135
132
129
125
121
120
119
118
117
123
135
139
126
115
119
127
129
126
119
113
120
129
128
124
121
116
107
102
114
126
133
128
119
119
118
117
116
119
123
122
121
125
131
131
124
109
107
119
130
131
131
132
132
130
128
122
117
117
119
123
134
139
127
116
119
128
133
134
130
120
122
133
133
123
115
114
114
114
117
124
129
127
121
119
122
125
124
119
113
111
120
133
138
135
124
112
113
129
134
124
116
124
133
136
136
119
116
122
122
116
117
128
129
119
113
118
131
134
132
124
125
136
137
127
115
117
128
130
122
118
120
128
131
127
124
130
134
126
107
105
123
141
140
126
120
117
122
134
132
117
108
119
135
138
137
115
117
127
127
110
100
117
134
126
105
101
114
126
127
126
130
135
136
128
117
118
131
137
124
107
106
125
144
140
127
129
143
135
108
101
126
144
135
115
114
122
130
137
131
118
115
125
139
134
129
109
114
127
129
108
94
109
131
128
107
93
100
109
112
123
132
133
129
121
118
119
124
126
119
105
104
120
141
140
126
129
146
141
116
105
122
136
128
110
112
126
137
141
133
125
129
139
137
126
119
110
111
119
123
116
108
112
122
125
114
106
103
103
110
122
127
123
116
116
120
121
117
115
119
120
114
117
128
131
124
128
142
141
125
114
116
118
117
114
118
130
140
144
135
126
133
140
134
121
118
115
113
111
116
121
124
124
120
118
120
120
116
110
111
121
120
111
109
117
127
127
118
112
121
135
134
121
119
121
122
125
130
132
132
128
118
111
114
120
127
133
140
142
132
124
130
137
132
121
118
121
115
112
112
120
136
138
123
112
124
130
125
118
119
120
117
112
113
123
128
129
122
118
126
141
142
127
119
120
124
123
116
118
130
136
124
113
116
128
130
130
131
132
131
123
124
130
130
125
121
123
121
119
116
116
129
139
128
114
118
125
124
118
119
122
123
124
126
125
120
118
119
119
123
130
132
122
116
123
131
124
111
108
120
130
128
122
127
132
129
120
120
127
128
124
121
123
131
131
128
125
120
125
124
116
119
132
130
119
118
118
115
107
108
122
134
138
139
127
112
108
114
115
113
111
108
106
107
121
133
129
115
107
114
120
127
132
136
135
123
115
118
127
129
121
119
122
131
134
131
125
122
126
128
117
115
125
130
125
121
117
104
94
97
118
137
142
140
129
117
111
111
112
108
103
99
98
104
121
134
132
122
116
114
116
122
132
136
134
124
120
124
129
127
117
113
121
132
134
133
128
120
125
128
120
117
127
132
130
125
114
98
89
94
111
125
134
135
132
125
121
118
117
115
110
107
108
116
125
129
124
123
122
120
113
111
118
130
134
133
130
129
130
122
108
108
120
132
135
134
127
118
119
122
119
120
130
135
133
124
109
96
98
107
110
114
123
133
138
133
127
124
124
124
120
119
125
131
130
123
115
117
123
124
115
103
104
119
136
139
136
130
126
116
106
107
120
134
136
132
125
116
115
117
117
120
130
134
133
121
104
100
113
127
119
111
118
131
139
131
129
128
129
127
126
127
132
136
129
116
110
112
116
119
115
102
100
115
133
136
132
126
124
119
113
108
116
132
137
134
122
115
111
110
114
121
127
129
127
121
108
107
125
136
128
117
120
127
128
126
127
130
128
125
124
125
125
123
117
111
111
112
114
115
116
114
114
120
124
125
123
122
124
128
119
106
107
124
136
136
118
114
110
108
114
126
131
123
120
118
114
115
127
137
130
124
121
119
115
117
126
129
122
118
118
119
115
109
109
113
117
117
115
116
120
127
127
124
122
121
120
121
129
133
121
103
102
121
136
138
118
118
115
112
118
132
134
124
115
116
120
121
124
127
128
124
118
112
110
115
128
130
121
114
116
122
117
110
113
123
126
126
119
119
127
135
134
124
123
125
124
125
129
130
120
105
105
125
137
138
120
124
121
117
123
134
142
128
117
115
123
123
121
120
121
120
117
115
116
121
128
128
123
120
122
124
124
123
128
138
138
127
123
123
132
133
130
121
126
134
130
124
120
122
121
116
117
129
137
139
121
126
125
123
124
131
135
127
117
117
123
124
121
119
120
119
122
127
131
129
129
128
128
128
128
127
127
130
143
150
139
124
121
126
128
123
119
123
134
138
128
115
109
117
128
134
131
127
128
139
121
127
127
124
124
125
125
120
116
116
118
122
122
120
119
124
131
138
140
135
127
126
132
136
134
127
124
129
143
144
131
118
121
129
127
119
119
130
140
135
121
107
106
120
139
146
135
119
121
136
112
120
121
122
124
123
118
115
113
111
113
117
118
118
120
128
139
140
137
131
124
125
133
141
138
123
119
127
130
122
112
115
130
135
128
121
123
135
139
130
116
112
116
130
143
143
131
118
119
132
104
110
117
123
126
126
118
116
113
108
107
111
115
117
120
131
140
135
130
126
124
125
134
135
126
116
123
129
121
101
96
114
136
143
137
128
126
133
133
125
121
124
132
135
133
126
122
124
125
126
103
108
119
128
130
123
117
120
121
110
104
106
112
118
125
130
132
130
127
127
125
127
136
133
116
111
129
139
124
101
96
112
129
135
135
130
127
124
125
127
131
140
141
136
120
110
120
134
135
124
111
116
123
130
126
115
108
118
127
121
110
110
117
126
131
123
119
123
134
133
132
134
142
132
114
110
130
146
140
118
105
105
110
117
121
120
118
116
120
132
142
146
144
131
112
109
123
140
140
127
118
125
127
128
122
109
102
112
127
125
114
115
126
133
130
111
103
122
139
139
137
145
152
139
120
115
128
145
149
139
117
100
98
103
108
110
110
112
123
138
144
144
135
124
116
117
127
135
136
134
130
124
116
114
116
119
123
128
133
132
127
123
124
124
123
122
119
113
102
103
114
116
115
116
127
132
124
115
124
140
132
110
107
122
125
123
125
135
134
121
119
132
137
137
132
127
125
126
130
128
127
126
122
118
113
113
121
136
140
131
123
128
133
135
133
131
126
109
95
105
118
126
125
129
134
130
113
104
118
136
135
122
124
126
123
118
126
134
128
119
119
121
121
120
125
133
134
136
135
133
115
113
117
122
118
111
117
134
138
128
117
124
133
132
130
131
130
114
103
110
119
125
130
136
137
124
107
104
117
130
129
129
131
132
124
124
129
131
125
120
120
119
111
114
129
139
142
144
143
135
106
99
109
123
123
116
117
127
129
118
112
117
122
119
119
124
127
122
117
119
121
123
127
131
130
118
109
113
125
129
127
125
128
132
132
129
128
128
127
128
128
124
121
125
138
142
144
146
145
133
106
101
113
125
125
123
124
120
117
113
113
112
110
111
117
121
121
123
126
125
122
120
121
123
122
116
113
125
135
139
132
123
123
132
139
134
123
125
132
138
132
130
132
138
140
139
139
140
135
129
119
120
125
127
125
125
125
120
111
111
117
113
109
111
126
127
116
119
128
126
122
120
119
120
118
116
121
134
142
139
135
128
126
133
140
134
120
126
140
141
128
121
131
141
139
135
134
131
122
123
132
135
136
133
126
122
121
119
114
115
120
119
115
118
134
131
116
115
124
123
119
119
119
123
125
123
125
135
136
131
130
131
130
130
131
129
127
131
141
136
121
108
119
135
138
133
128
120
117
122
131
134
138
141
131
117
115
118
120
121
122
121
116
121
132
131
118
117
119
119
118
118
121
127
130
125
127
130
124
112
116
131
131
119
115
125
132
136
136
130
117
108
112
131
143
135
120
113
118
123
122
124
132
141
133
114
107
113
121
121
117
114
112
113
124
125
121
120
121
122
121
120
121
125
128
125
126
125
114
98
102
123
127
115
108
120
133
135
132
127
123
113
115
130
140
129
109
107
122
125
117
118
124
134
128
112
103
109
118
116
112
107
105
107
119
124
121
119
123
129
130
127
125
123
121
120
125
126
112
98
100
116
126
122
118
121
127
131
128
126
127
125
123
125
127
117
102
105
123
127
121
119
119
121
119
112
105
110
115
113
109
105
103
108
122
126
117
110
114
130
134
134
132
126
116
116
122
126
119
113
111
113
123
134
133
130
123
124
125
125
126
127
124
123
118
111
106
108
123
131
123
117
111
111
113
117
115
113
112
111
112
110
108
110
122
125
115
105
109
123
130
133
135
133
122
119
122
126
129
129
125
117
122
140
147
136
122
121
123
121
119
124
126
122
119
118
117
117
126
136
116
109
99
105
118
128
126
116
111
112
119
121
116
115
119
124
118
105
106
118
128
129
131
132
130
127
125
126
136
141
133
119
118
132
142
137
125
121
119
116
114
121
127
122
121
128
131
128
127
136
106
101
99
110
125
137
137
122
116
118
122
124
118
116
120
124
120
108
106
116
127
127
120
123
132
131
128
127
136
138
128
116
115
122
131
133
128
120
117
115
115
124
131
126
123
135
142
134
125
128
104
109
115
119
122
129
132
130
127
124
121
116
116
120
125
127
123
112
110
113
128
128
114
108
122
127
128
131
133
128
117
116
116
120
124
127
126
120
117
117
119
128
133
129
124
133
144
137
123
115
116
124
131
124
110
111
123
128
130
127
121
111
114
123
128
127
123
118
108
109
125
135
115
98
105
119
129
135
132
120
117
118
122
122
119
121
123
120
119
122
124
129
133
132
124
130
135
134
118
110
127
131
131
121
103
99
111
122
127
126
121
115
114
115
117
118
119
118
107
106
124
140
125
102
103
114
125
134
133
125
124
127
128
122
115
116
118
120
121
125
128
131
133
132
124
125
126
123
115
121
129
118
116
117
108
103
108
114
116
119
123
126
116
103
101
105
116
116
113
114
127
138
131
117
114
118
125
132
132
129
129
132
130
117
108
113
121
121
119
121
127
133
132
126
123
123
120
118
119
130
124
103
100
113
118
113
113
114
111
109
124
135
122
99
94
105
117
120
124
128
131
132
130
128
127
124
123
126
127
126
127
127
123
108
102
113
128
127
115
112
122
131
127
120
121
126
125
120
123
132
120
100
98
114
122
121
118
121
115
111
125
138
123
106
109
117
117
120
131
134
126
118
120
133
133
126
122
123
123
121
119
118
113
106
108
116
127
128
117
112
118
126
127
118
117
127
132
130
129
129
121
108
109
118
121
121
124
126
124
122
134
138
124
116
128
129
118
120
134
133
114
103
116
133
135
127
123
125
123
120
119
114
110
112
116
120
123
125
124
116
117
123
127
119
115
119
128
133
128
119
120
119
120
118
116
118
127
130
129
127
138
139
122
120
134
132
115
119
134
129
105
100
123
136
131
126
125
125
124
124
123
119
119
123
126
123
120
120
120
118
120
126
130
122
111
107
112
123
122
111
118
121
121
112
109
118
130
131
123
123
136
135
116
114
125
123
112
116
136
133
111
111
132
140
127
123
126
125
123
124
122
120
124
130
131
128
123
118
113
115
125
129
128
120
108
98
100
114
115
104
115
116
114
105
104
117
130
128
116
115
129
130
112
102
113
117
114
118
133
134
119
117
131
136
126
122
122
120
119
120
117
117
122
124
126
132
130
118
105
111
123
127
119
115
110
105
104
117
119
106
116
112
106
100
101
113
125
123
113
116
129
129
112
100
109
119
121
122
125
127
123
119
121
125
125
123
117
111
110
117
114
111
113
114
116
130
137
125
108
111
117
119
114
117
118
118
119
129
131
120
118
114
109
104
104
109
118
118
117
123
131
131
120
112
116
126
130
127
119
120
122
122
118
117
124
125
117
105
106
118
119
114
110
105
108
126
139
131
119
115
114
114
117
122
124
122
122
133
144
141
120
118
121
119
111
110
115
119
121
129
133
132
128
125
124
131
135
134
118
113
123
133
129
119
122
125
121
110
110
122
129
124
111
99
102
123
137
130
119
115
114
119
127
131
125
115
112
125
146
158
117
126
141
141
121
106
112
124
127
122
122
126
131
128
125
125
137
140
126
111
121
139
140
126
120
122
123
123
120
123
132
132
117
97
97
122
138
126
108
105
116
131
138
135
126
115
109
115
137
160
118
130
148
149
128
108
113
127
125
112
106
117
126
125
118
118
131
142
133
116
116
132
138
130
116
109
116
126
127
126
128
131
119
98
94
118
138
125
102
95
112
132
141
136
131
129
123
116
126
147
121
127
137
137
127
113
113
123
123
108
103
112
117
115
113
117
128
135
132
118
111
120
126
126
117
103
104
120
127
123
123
125
119
103
96
110
127
125
109
99
106
124
133
131
134
145
141
124
115
130
124
123
121
121
122
118
113
114
114
114
116
119
119
117
113
117
122
126
123
117
114
115
118
122
119
104
100
112
122
119
117
119
121
116
107
106
110
121
122
114
109
111
117
125
137
153
150
128
116
124
125
122
114
112
116
117
114
105
107
120
127
127
126
125
123
121
119
118
116
116
118
120
121
123
125
116
109
113
120
117
109
110
119
128
124
110
101
113
129
132
120
107
108
117
134
146
144
129
123
126
122
124
122
117
112
111
110
106
108
122
131
129
129
130
129
124
119
116
113
113
122
125
125
126
127
127
124
122
120
117
105
102
112
129
135
123
107
108
125
131
128
112
108
118
134
136
133
129
129
130
118
120
131
130
113
108
111
113
113
121
125
123
121
123
127
126
123
117
113
111
119
125
124
119
123
130
130
126
123
124
116
104
106
120
133
129
115
109
115
126
127
120
117
126
132
127
125
128
130
128
119
114
129
134
116
105
115
125
122
120
121
118
110
112
121
125
123
119
115
112
117
121
115
110
115
125
125
119
124
136
132
116
106
111
125
127
123
116
113
115
120
127
131
134
130
117
117
125
127
118
124
113
123
127
116
110
122
129
126
121
117
113
104
104
113
115
116
117
118
121
125
121
112
105
109
119
120
113
123
143
146
128
114
115
119
120
119
120
121
117
116
126
140
139
123
108
113
127
119
106
131
116
115
118
110
115
129
131
122
115
113
112
109
107
106
103
104
113
123
128
128
124
117
111
112
119
122
120
122
136
139
129
125
123
121
113
111
122
130
123
115
123
139
136
115
103
115
129
121
105
131
120
117
116
112
118
130
131
118
112
112
115
118
117
107
96
98
114
127
131
126
124
122
120
119
126
132
129
125
123
122
121
124
126
121
108
107
120
129
122
114
116
127
126
114
108
120
134
126
115
127
120
120
120
119
120
125
123
114
112
116
120
128
129
117
104
104
117
127
129
125
122
123
127
130
133
135
133
126
115
108
110
119
121
116
109
111
117
118
115
111
113
118
120
119
120
124
129
127
124
122
114
117
122
126
126
123
115
110
113
120
125
133
136
129
119
116
116
121
127
128
123
120
128
137
135
130
128
125
116
108
111
115
115
113
112
120
120
110
108
110
112
114
116
123
123
123
125
125
128
123
114
112
120
131
134
124
111
105
110
121
127
131
134
135
133
121
107
113
128
136
127
119
125
138
133
120
121
129
127
120
121
123
120
118
121
126
122
109
108
118
121
117
116
120
122
123
125
125
128
126
119
115
119
131
140
133
113
100
105
121
127
128
129
133
134
119
103
108
126
139
130
119
122
132
128
116
119
132
136
132
131
130
129
126
125
125
122
114
114
124
131
126
114
113
122
130
132
130
133
133
130
123
121
130
142
141
118
103
107
124
128
124
120
122
124
117
112
114
123
133
129
123
123
129
126
115
116
129
138
135
132
131
132
132
128
124
122
120
121
126
132
132
120
117
127
137
138
134
137
141
138
128
123
124
136
136
121
109
115
127
130
121
115
111
116
123
128
125
122
125
127
125
124
127
126
113
111
122
134
130
121
122
128
130
125
122
124
127
124
123
127
131
129
129
136
135
129
129
141
141
136
125
123
124
126
125
117
118
123
127
127
120
111
104
116
135
143
133
118
120
127
126
125
126
126
113
109
116
124
120
111
110
120
125
122
122
127
129
124
122
124
130
134
140
140
127
111
118
140
129
123
118
121
123
121
114
115
118
119
118
117
116
113
110
125
146
147
126
112
118
128
126
123
123
121
118
118
120
120
118
116
116
120
123
122
121
124
125
124
125
127
129
133
136
132
117
105
115
137
115
108
109
120
125
118
112
116
120
116
111
112
116
118
126
143
152
138
115
108
117
128
129
122
114
112
120
129
131
122
121
125
126
124
122
122
118
114
114
118
126
133
132
128
123
117
114
114
121
131
107
105
111
121
125
119
116
121
123
118
111
112
117
126
139
149
146
128
111
110
119
132
136
127
107
100
120
141
141
126
124
129
130
125
121
119
113
105
105
113
119
130
133
126
109
106
116
124
126
127
112
116
120
126
125
116
111
117
125
123
120
120
121
132
145
144
130
120
121
122
125
138
150
137
106
95
117
142
144
125
116
118
120
119
117
113
109
107
110
115
115
119
131
128
110
108
121
126
120
120
125
129
129
128
126
117
106
108
120
126
127
128
130
135
138
128
118
122
134
133
135
150
162
147
114
100
117
139
142
123
104
102
113
115
113
108
107
109
122
127
117
114
126
129
120
119
124
119
108
119
135
130
113
102
106
111
113
113
119
126
129
126
123
122
126
133
134
126
114
112
116
123
128
128
120
116
118
123
135
141
141
133
126
126
129
132
132
133
134
136
140
145
146
135
122
120
124
129
135
135
128
129
119
111
109
115
118
121
121
121
122
127
131
129
127
131
134
121
109
110
120
131
135
136
130
113
101
108
130
141
139
133
130
129
131
134
137
134
125
124
136
146
146
134
120
120
123
130
135
134
113
119
123
120
118
115
120
132
130
116
112
123
136
131
121
124
131
122
109
109
117
122
125
131
131
117
102
106
124
128
129
131
134
134
134
137
139
134
122
121
131
138
137
133
128
124
123
127
139
141
102
105
123
137
129
113
114
128
133
119
111
118
126
122
115
120
125
123
113
112
111
107
104
109
126
127
119
118
121
118
116
122
134
139
137
133
131
131
128
126
126
129
131
132
132
129
128
127
136
148
103
98
121
143
128
107
105
120
128
121
114
113
111
108
112
119
121
121
116
112
110
99
91
97
119
132
134
134
129
116
109
111
126
140
137
121
120
130
140
133
120
121
124
126
128
130
132
130
127
140
116
103
118
132
120
102
103
116
122
125
122
111
99
101
115
122
118
116
118
116
114
112
110
113
123
129
135
140
136
121
108
106
118
131
135
118
113
136
150
134
112
110
122
125
126
131
137
132
122
123
127
110
111
111
107
102
112
120
124
128
127
114
100
104
120
123
114
115
121
122
123
129
135
138
130
124
126
138
137
122
111
109
110
124
127
122
120
140
151
131
107
103
121
133
133
131
134
132
119
114
126
113
109
105
101
106
119
124
125
130
129
118
108
114
124
120
109
115
128
130
133
138
153
154
138
121
121
131
129
115
111
112
111
112
121
128
133
141
144
126
108
108
129
148
148
132
124
126
125
118
120
120
117
113
111
114
118
119
123
129
131
125
116
116
115
110
105
116
129
136
137
139
143
143
134
125
127
127
113
101
103
114
113
110
117
128
133
136
134
128
118
118
132
153
152
131
116
122
132
131
121
126
129
131
130
122
108
106
118
128
128
123
117
111
108
105
107
113
123
133
136
132
127
123
122
129
136
127
106
94
102
115
119
119
122
123
124
128
132
131
128
125
128
140
140
125
115
121
135
137
126
130
134
139
139
120
102
102
119
130
127
114
109
104
104
106
109
109
112
124
128
125
119
114
114
129
139
129
113
109
112
118
121
129
131
120
113
121
136
139
131
123
121
125
129
126
119
123
135
137
125
123
124
129
133
120
104
110
128
137
124
107
97
97
102
111
118
113
108
111
117
121
122
119
115
123
132
131
128
126
123
119
125
140
140
120
108
121
142
143
131
119
115
121
129
129
125
124
132
138
115
111
109
118
127
119
111
118
136
140
126
108
95
95
106
118
125
120
112
109
115
122
127
127
116
118
125
131
133
132
126
122
130
142
137
116
108
128
145
141
122
114
116
123
131
131
126
120
125
133
102
102
107
117
118
115
116
125
138
140
127
114
104
105
111
121
127
128
123
115
118
126
130
123
114
114
123
128
128
123
116
118
132
141
131
111
110
131
145
135
116
113
120
125
126
129
127
123
121
121
103
110
120
120
108
106
117
130
132
130
125
119
117
119
123
125
128
134
131
120
125
134
129
113
108
112
125
128
122
108
106
111
127
136
126
108
107
123
136
129
109
108
120
121
118
124
137
136
122
115
112
120
128
121
98
95
117
128
125
119
117
120
126
132
131
126
125
134
131
122
128
141
128
105
101
117
128
130
123
110
106
107
119
126
121
111
107
117
128
125
107
106
119
120
112
121
141
144
126
109
121
122
125
112
93
94
117
127
118
108
111
125
128
127
122
119
121
130
128
120
130
142
129
106
106
119
128
130
130
125
116
109
113
119
119
116
113
113
117
121
112
110
118
119
117
119
133
136
125
114
120
113
110
108
100
105
124
127
111
103
117
130
127
112
107
109
120
126
125
124
130
134
123
116
117
121
122
127
129
127
117
113
111
110
113
121
123
114
112
115
117
117
120
124
123
119
120
122
122
118
115
103
102
110
115
119
128
126
109
107
123
138
126
102
96
108
122
126
127
127
127
124
116
120
129
126
116
117
119
118
116
114
109
103
104
121
131
125
111
111
119
119
120
125
129
126
114
114
123
122
114
100
107
120
125
126
127
127
117
115
129
141
127
107
105
116
125
127
128
126
120
111
109
122
133
128
111
110
112
113
116
119
111
101
104
116
128
128
119
116
117
116
116
122
134
135
122
117
120
120
118
109
117
129
129
120
122
127
127
126
128
131
127
121
121
125
128
127
125
117
110
106
111
127
134
126
113
108
112
122
131
129
116
109
111
114
119
126
131
127
120
114
112
120
137
144
134
119
116
114
120
117
124
131
126
112
113
128
132
124
120
121
123
127
128
126
121
121
119
107
98
108
123
135
134
128
120
113
120
135
148
143
128
123
121
117
114
119
131
131
126
117
113
118
133
142
130
111
106
114
119
118
123
127
124
112
110
120
123
116
112
113
116
125
127
119
110
112
112
103
99
113
133
138
133
129
127
122
123
135
146
145
135
130
125
123
120
120
120
124
128
127
119
117
126
128
117
102
100
111
117
116
116
119
121
118
113
112
112
111
111
112
113
117
120
111
103
105
107
108
107
117
131
132
128
127
128
125
123
125
130
134
134
123
119
127
133
123
108
111
124
130
124
119
119
119
112
104
104
115
119
115
111
112
116
119
115
110
110
115
119
117
113
113
116
114
104
105
109
113
114
118
121
121
122
123
125
124
120
118
119
126
127
114
109
126
141
128
106
105
118
127
121
120
121
118
114
115
119
124
119
117
114
113
113
114
113
111
117
127
130
123
116
116
122
119
112
111
117
121
123
121
116
113
116
121
123
122
122
123
124
126
123
112
109
122
132
128
115
114
117
120
120
121
121
118
111
115
132
138
116
121
125
124
117
109
109
116
127
133
131
121
118
122
126
123
119
118
126
129
132
130
119
116
118
124
124
119
119
127
135
131
126
120
120
121
120
119
121
123
125
125
121
119
117
111
101
105
131
151
112
125
140
140
125
109
107
119
134
134
122
111
112
124
126
122
118
126
135
136
137
133
124
120
122
130
125
117
112
122
131
130
128
128
130
125
115
114
118
122
129
133
129
120
117
115
101
96
124
153
116
129
140
141
134
120
113
120
131
127
113
107
111
120
121
115
116
130
141
139
134
129
124
122
130
130
122
108
106
108
117
119
120
127
130
127
120
117
112
112
121
133
134
126
124
129
116
98
115
145
129
127
124
124
134
129
120
119
123
123
114
109
115
118
114
110
116
130
137
134
127
120
118
121
129
126
113
104
103
103
105
108
113
120
122
121
123
125
121
107
106
121
130
130
138
145
131
107
111
130
138
127
111
107
122
132
123
114
115
123
120
120
124
125
114
109
119
132
132
124
119
116
114
115
122
118
105
104
106
107
106
107
111
115
114
113
123
134
130
112
100
104
117
129
147
151
138
117
114
126
136
132
115
108
116
120
112
108
113
124
125
125
134
135
121
111
120
129
124
115
114
117
116
114
115
112
108
109
111
112
111
112
116
117
113
110
120
134
136
123
108
100
103
120
140
147
135
123
125
129
120
127
132
128
117
105
100
101
114
125
124
123
134
140
128
114
115
120
117
108
110
118
117
115
114
115
115
117
117
114
111
112
118
122
117
113
118
125
129
125
121
110
103
113
133
141
137
137
138
137
103
116
141
150
127
102
94
106
121
125
122
120
127
135
127
114
109
111
111
110
113
116
117
116
118
126
126
124
121
117
112
109
118
122
120
118
119
119
116
117
126
126
114
112
128
137
141
143
140
134
106
108
129
145
129
106
105
118
126
124
120
120
124
128
125
110
101
105
116
120
121
118
115
115
123
134
137
129
126
126
120
115
116
121
121
120
120
119
114
112
125
133
127
118
123
135
143
141
127
119
122
110
114
123
119
114
122
128
127
122
119
121
128
128
119
102
96
104
123
133
132
124
115
115
122
138
142
131
129
133
132
126
123
124
122
119
121
124
121
113
121
132
131
124
123
133
143
135
114
105
136
122
109
104
105
116
131
131
122
117
118
127
134
131
117
97
91
106
128
140
136
125
118
114
120
135
139
129
128
133
138
134
131
129
126
123
124
129
129
120
118
126
127
125
124
133
139
129
110
106
136
131
120
109
105
117
129
122
115
119
127
131
133
131
115
95
92
107
128
134
128
120
118
117
119
128
131
126
122
125
131
134
134
134
130
128
129
131
128
120
120
120
120
120
124
134
135
128
117
118
122
129
129
126
121
121
117
112
114
127
136
133
129
127
116
103
101
111
126
127
121
117
115
118
120
122
123
122
119
117
120
127
136
135
128
129
134
132
119
115
118
120
117
117
126
135
134
122
122
127
110
117
124
135
137
127
112
107
115
129
132
130
123
121
120
118
117
117
120
122
122
119
117
121
124
122
119
124
125
118
113
123
134
133
124
125
133
131
115
112
120
123
116
113
123
134
132
120
118
125
107
109
118
134
141
131
114
111
117
119
119
119
119
120
124
131
131
122
118
121
126
126
122
127
129
124
121
130
135
127
116
122
132
130
119
118
127
129
120
117
121
128
122
113
118
134
138
125
112
117
116
115
117
126
133
130
125
122
119
108
107
112
116
119
123
134
136
128
118
119
128
130
128
129
131
126
123
134
141
131
119
120
127
127
119
110
116
129
128
118
120
132
128
113
114
139
153
135
111
112
127
125
125
125
126
125
127
131
122
112
110
113
117
116
116
125
132
129
120
116
122
128
127
128
130
127
123
127
133
126
117
117
120
122
121
108
109
127
131
120
120
132
133
119
117
145
164
141
114
114
136
131
128
125
122
120
124
128
131
130
124
120
117
110
104
113
124
128
121
118
121
123
121
121
126
125
117
115
116
115
111
109
113
122
122
111
109
123
129
122
123
133
135
124
121
142
149
130
110
118
140
129
124
121
118
116
118
124
136
141
135
126
115
105
96
104
122
129
119
116
123
123
112
110
122
124
115
111
110
109
109
107
110
118
123
115
111
118
125
129
132
133
131
122
121
128
124
108
108
124
140
123
113
114
114
112
114
123
138
140
131
124
119
113
106
114
128
126
113
113
122
122
106
102
115
120
121
120
120
119
119
118
116
117
121
120
118
115
121
132
140
133
119
115
116
117
107
100
115
134
135
115
109
110
113
112
116
126
136
133
123
121
122
123
126
133
137
120
109
112
119
118
106
103
112
119
126
131
132
133
137
135
125
115
118
126
124
114
115
130
136
127
111
108
114
114
110
111
124
140
128
116
114
118
121
117
120
127
132
128
121
118
121
131
144
148
135
116
111
116
116
116
116
118
118
121
128
133
136
139
150
148
132
116
117
131
131
118
116
121
122
113
112
113
116
119
120
122
126
136
126
124
125
130
132
125
118
119
125
126
123
119
119
131
148
145
124
116
119
123
120
118
129
134
126
124
127
126
125
131
145
145
132
117
121
133
132
127
123
122
110
108
115
124
125
126
127
119
111
121
132
133
134
138
140
132
115
109
116
125
128
120
117
128
139
131
116
119
129
129
123
126
138
138
126
123
127
120
113
121
131
132
127
125
125
129
130
129
129
129
116
112
123
131
130
129
125
107
91
104
120
116
114
110
108
109
109
104
99
104
117
119
118
118
121
126
124
122
122
123
122
121
129
129
118
116
128
136
124
113
127
140
135
121
123
128
128
126
129
144
147
142
130
119
118
125
127
122
121
120
125
124
109
104
112
122
120
104
93
97
111
116
119
117
115
116
124
124
121
118
119
123
128
128
115
112
118
130
128
116
116
126
126
126
132
140
140
127
124
132
139
139
138
129
117
116
117
119
120
116
122
124
115
102
113
126
131
118
105
100
106
119
127
124
111
111
122
126
119
113
112
115
118
119
118
115
118
126
127
115
112
117
125
134
141
146
143
129
121
124
128
133
138
136
119
109
111
118
124
125
118
122
120
111
108
111
116
122
118
109
113
120
129
123
109
110
121
124
120
111
106
103
103
106
118
127
131
129
123
110
105
114
126
139
141
134
128
127
128
124
120
125
136
133
119
117
119
122
127
133
114
117
122
121
104
91
97
113
120
119
117
121
123
114
106
109
121
125
118
110
104
99
97
101
120
136
141
128
116
106
105
110
127
139
133
113
105
124
136
127
115
120
127
124
116
122
131
130
127
135
114
107
115
116
98
82
91
110
122
124
119
116
112
108
106
112
120
121
118
112
111
112
115
119
126
133
133
129
119
113
110
111
116
125
118
99
95
124
142
128
111
117
122
115
113
128
142
135
124
125
112
100
99
95
86
89
107
121
126
125
118
112
109
111
115
118
118
119
117
115
115
125
138
141
133
119
118
123
129
126
121
114
109
110
112
103
104
126
137
125
112
119
126
119
115
127
139
137
125
115
109
96
89
83
86
107
128
137
132
126
117
110
114
122
128
121
115
116
121
119
118
127
146
152
136
112
102
116
134
137
133
122
107
104
111
116
122
127
127
121
116
126
131
130
126
124
128
130
125
115
108
105
100
94
101
121
136
136
130
122
117
120
128
134
128
117
111
116
122
123
117
119
131
140
136
117
107
115
129
133
133
128
112
108
114
124
126
125
124
123
123
128
132
135
131
125
124
126
123
119
113
117
119
122
127
129
126
122
120
117
117
127
136
133
117
111
115
119
121
122
119
109
110
117
127
126
121
120
119
123
126
126
115
113
117
120
120
120
126
130
128
124
125
131
133
132
131
130
127
125
120
123
129
139
143
131
117
113
117
116
114
126
135
126
106
106
121
122
118
117
114
104
96
100
118
129
129
122
118
118
120
119
114
115
116
113
109
116
131
140
133
118
110
122
136
140
140
140
135
128
122
120
124
139
141
126
111
115
123
120
111
116
122
114
103
108
124
125
116
112
110
105
101
102
112
126
128
125
121
120
120
118
115
116
115
109
104
117
136
147
138
115
106
120
140
140
136
137
138
130
115
114
118
130
132
121
114
120
127
123
110
106
107
106
107
110
122
126
118
112
111
114
114
114
114
120
126
127
124
120
119
123
125
122
112
107
109
121
137
142
132
114
112
126
134
127
114
121
134
129
107
111
118
127
125
116
117
120
122
121
115
105
100
104
114
117
118
124
124
116
116
126
129
122
117
121
127
126
120
115
119
129
138
129
111
106
112
127
133
132
122
115
119
127
125
107
96
108
125
127
107
112
122
126
121
117
117
117
117
118
116
110
105
109
122
120
114
124
128
121
123
136
138
128
123
124
126
123
118
115
117
128
136
129
110
104
110
124
132
127
114
111
120
124
116
103
101
113
123
124
110
115
123
121
113
115
120
119
114
111
113
113
114
122
130
119
112
123
129
123
127
137
140
130
124
125
126
124
122
122
123
123
124
121
113
109
110
115
127
127
115
109
115
118
116
114
119
130
130
124
115
117
119
113
104
114
123
123
111
106
110
120
125
131
133
121
112
120
126
119
121
131
134
125
122
124
125
125
127
131
126
117
113
116
118
118
112
109
119
128
123
112
115
121
125
126
129
134
131
122
111
114
113
107
104
115
129
126
111
105
113
121
130
132
131
119
114
117
119
112
113
118
121
119
118
119
122
125
124
121
117
115
113
112
119
125
121
109
109
126
130
120
118
127
134
131
128
129
128
120
111
116
117
111
110
120
131
129
115
109
114
123
127
126
122
119
117
116
113
110
109
109
110
112
114
115
118
120
116
106
110
116
116
112
112
123
125
115
112
123
132
128
122
132
141
133
122
124
127
118
115
118
121
120
119
123
127
127
117
114
116
121
123
119
114
117
120
118
115
114
113
109
107
109
113
113
113
114
111
107
115
125
122
109
106
114
121
122
120
125
128
125
121
131
143
142
129
124
123
117
119
117
120
124
123
120
120
121
121
117
115
118
119
113
109
114
125
125
117
119
121
119
110
112
120
119
111
112
117
124
133
136
126
111
108
110
114
124
130
132
130
119
115
125
145
155
143
126
121
118
121
115
116
126
125
112
108
114
117
113
110
112
114
112
110
115
124
123
116
117
126
125
116
121
130
128
118
113
126
145
155
149
128
116
115
113
114
121
131
134
131
120
115
121
141
158
148
123
116
126
119
116
117
128
127
115
105
107
111
111
108
108
113
117
118
119
119
115
109
111
121
123
119
122
134
136
129
123
127
142
152
150
135
120
116
118
122
122
122
127
130
128
120
120
135
150
142
118
115
132
118
118
119
129
131
123
109
106
109
112
110
109
113
122
123
120
110
107
107
109
113
117
118
121
127
140
141
138
127
126
129
139
137
120
112
121
133
125
111
112
125
132
129
125
128
138
134
117
116
136
119
120
122
127
133
134
119
113
115
118
116
113
115
125
130
120
108
108
111
111
109
110
114
117
120
130
145
147
132
116
116
130
135
119
107
118
135
130
111
107
119
130
133
130
129
130
129
119
120
136
119
119
119
125
131
134
125
122
125
128
122
115
117
129
131
120
110
113
122
120
108
107
111
114
113
120
138
147
136
123
122
130
132
122
115
114
121
127
124
119
117
120
124
128
128
127
123
120
124
133
114
114
117
123
127
124
121
123
130
129
123
120
120
129
132
122
115
119
128
128
116
112
114
115
113
118
127
132
129
132
133
132
131
134
136
120
105
115
133
134
123
113
117
122
122
120
112
113
124
132
108
110
116
123
126
120
114
118
124
124
122
120
121
124
132
126
114
117
131
133
126
118
117
120
121
123
121
116
118
125
131
125
124
145
157
128
97
107
135
141
129
116
116
120
121
118
108
107
121
130
113
110
112
116
126
124
114
113
116
118
119
120
120
122
125
122
114
114
127
136
134
126
119
121
129
130
121
109
109
114
115
111
116
143
160
134
104
109
128
131
123
121
126
128
124
120
110
107
118
129
125
116
103
104
124
134
126
116
114
115
116
117
118
118
118
114
113
117
123
133
135
131
119
118
131
133
125
113
112
112
107
101
106
130
144
133
120
123
125
120
115
124
135
134
129
122
113
107
113
124
136
126
102
97
120
139
134
120
117
116
112
109
118
120
110
106
116
122
124
127
134
130
117
112
124
133
129
120
121
120
115
107
106
118
125
128
132
135
127
113
110
121
134
136
133
123
114
110
116
124
131
129
115
107
119
130
127
123
124
121
107
102
115
120
108
102
116
127
124
122
125
124
112
108
119
129
127
121
125
129
127
119
116
115
115
123
138
142
127
113
111
119
124
128
129
126
118
116
122
127
114
121
127
130
128
122
112
112
122
125
109
101
113
121
114
104
114
123
123
118
116
114
109
107
118
125
122
117
118
122
123
124
125
123
116
119
135
136
122
112
118
121
117
114
126
131
129
130
131
131
99
109
132
148
140
119
104
106
119
126
119
113
119
125
118
109
111
122
125
122
112
108
109
115
123
125
123
118
114
110
110
119
135
133
120
118
128
128
112
105
117
127
118
109
121
138
145
142
132
129
102
105
124
143
139
123
111
113
119
125
123
126
129
128
122
112
114
123
133
130
117
108
115
123
125
127
129
128
118
106
102
116
133
136
123
119
122
121
106
99
110
126
124
111
115
137
152
142
124
122
121
116
115
119
121
123
126
128
124
119
121
131
135
131
118
115
120
130
142
141
126
115
120
125
125
128
138
138
126
112
110
121
129
129
124
120
120
119
114
105
108
119
119
108
111
133
146
134
116
117
136
132
116
102
102
118
133
139
130
120
120
126
130
128
118
116
122
135
146
142
129
117
120
123
121
123
134
137
128
123
126
130
128
125
125
126
124
125
120
116
113
112
109
108
111
130
135
124
116
124
134
140
129
108
102
117
132
134
132
130
127
123
121
122
119
115
119
129
139
139
123
114
117
120
118
118
124
128
126
124
128
132
130
126
128
132
132
128
124
124
123
117
108
109
121
126
126
125
129
139
119
134
137
128
120
122
122
122
130
142
138
121
113
116
117
114
115
121
127
125
116
111
116
119
117
113
115
125
123
118
118
129
132
130
130
136
137
128
125
127
129
125
117
118
121
122
117
123
142
147
105
120
131
136
136
128
114
114
129
142
134
120
112
115
117
117
119
120
120
115
111
114
122
124
117
112
117
128
126
112
109
122
134
131
127
130
134
131
126
128
132
133
130
125
120
114
112
126
146
144
106
112
119
132
135
124
111
115
130
130
118
112
117
119
117
119
127
131
118
104
104
118
128
128
118
115
125
135
130
109
104
119
129
123
118
120
131
134
129
126
129
136
138
129
116
114
121
131
140
133
113
115
117
126
125
111
107
119
130
117
101
104
119
121
118
120
135
138
121
101
102
118
129
128
122
121
129
141
130
109
102
113
118
114
109
113
127
142
137
126
124
133
135
124
116
125
140
139
129
121
119
121
124
126
121
104
103
121
131
121
102
104
118
121
117
118
133
135
121
106
104
116
125
127
126
125
127
130
121
108
105
114
116
114
111
111
122
137
137
126
126
129
129
118
119
140
153
142
120
114
120
123
129
130
123
109
107
121
133
133
121
110
112
116
115
117
123
124
120
118
117
119
121
123
125
123
122
122
117
106
107
116
121
122
119
114
115
130
134
132
131
131
125
118
121
137
144
130
113
112
122
124
127
127
123
117
115
121
134
142
132
118
112
116
114
113
114
116
117
126
130
128
117
117
121
121
120
120
119
109
110
119
127
127
123
113
111
120
131
137
138
135
123
115
118
122
119
117
116
120
130
126
121
118
117
117
121
125
133
137
129
122
123
122
116
112
113
112
116
132
144
133
112
106
116
121
125
127
125
121
119
125
125
123
119
117
116
121
133
141
139
131
122
117
114
110
106
114
125
134
138
130
118
114
111
115
126
133
135
130
125
123
130
130
122
117
115
112
116
136
141
128
106
103
117
127
131
134
134
133
133
130
122
114
115
121
126
129
135
137
131
121
119
119
117
114
113
122
136
141
136
131
127
122
117
115
122
132
136
129
120
120
126
134
128
120
113
111
119
134
133
114
102
110
129
138
135
129
130
142
148
136
117
110
122
133
138
137
136
133
121
115
119
123
126
128
130
134
138
141
127
126
131
135
131
122
117
122
130
128
120
114
117
126
129
118
105
105
123
134
121
101
100
119
137
149
136
115
117
141
155
138
118
116
135
147
145
141
139
131
119
119
125
130
132
133
133
131
126
127
116
120
132
142
142
127
113
112
122
125
116
106
110
123
128
114
96
100
120
130
115
99
102
120
136
148
137
108
106
135
153
137
119
122
140
148
142
137
136
135
126
124
129
132
129
126
122
118
116
116
104
100
113
126
123
117
112
110
106
106
109
112
115
116
116
112
106
103
113
126
125
116
112
115
122
128
134
131
113
97
106
121
122
117
121
124
124
126
131
135
130
118
114
119
133
141
130
112
109
116
114
105
102
113
126
133
123
106
98
102
105
107
111
115
114
109
105
106
117
122
122
114
110
110
114
120
131
132
119
103
101
107
111
114
127
132
132
129
131
130
118
106
106
118
123
124
120
118
118
117
122
111
99
99
122
140
138
115
99
102
104
107
116
122
120
109
108
113
119
118
115
114
114
113
113
116
123
128
126
117
110
106
109
117
132
136
134
130
129
127
113
104
110
115
114
111
113
118
121
119
120
120
107
100
108
124
128
117
106
104
106
110
121
125
119
113
115
120
120
113
109
114
118
119
119
120
121
122
124
125
123
114
114
124
131
128
124
124
127
124
114
110
119
120
117
116
119
121
120
119
116
126
122
107
102
104
109
113
111
108
109
116
125
123
111
111
121
126
121
109
108
115
118
119
121
127
125
114
114
130
133
125
118
123
122
111
105
120
131
124
116
118
125
126
125
129
133
128
120
119
110
125
127
118
103
98
103
112
116
112
111
116
122
118
108
111
123
126
119
113
113
115
114
114
119
128
122
110
114
132
140
128
116
114
110
97
99
119
130
126
120
124
125
124
127
141
144
133
122
116
105
120
120
109
105
108
115
123
124
117
109
110
119
120
118
118
121
121
113
112
114
114
105
105
114
116
112
110
125
142
144
131
114
107
101
97
104
121
126
125
127
130
122
115
123
140
142
132
122
112
103
108
103
99
104
122
132
134
131
118
102
101
116
133
132
124
117
111
108
109
111
108
103
105
114
106
98
111
137
152
147
132
120
109
102
107
114
119
118
119
129
132
119
108
114
126
132
126
115
110
105
104
100
99
110
127
135
137
132
117
100
101
121
139
141
128
115
106
106
108
108
105
105
117
123
108
96
113
140
147
143
139
132
119
111
112
117
118
117
120
129
130
119
109
110
116
120
119
110
107
108
106
108
113
119
125
127
126
122
111
104
113
129
135
129
119
117
112
113
111
108
107
112
127
130
114
101
116
130
134
133
135
136
124
114
114
117
117
120
126
129
125
118
114
114
117
120
119
114
112
113
106
112
125
128
124
123
118
112
101
108
128
141
131
115
111
118
121
119
115
109
108
113
127
128
115
107
114
120
120
120
126
127
118
115
114
115
118
126
136
133
122
111
113
123
126
128
128
125
120
117
111
117
126
127
124
121
117
105
96
109
133
141
127
112
107
113
123
122
116
108
108
112
119
121
117
114
114
113
112
114
118
115
111
110
118
120
119
126
140
141
124
108
117
129
132
130
131
132
122
119
118
120
122
121
120
120
118
105
98
107
122
123
121
118
113
110
111
116
113
110
110
111
114
118
122
123
120
115
112
114
118
116
108
109
123
129
124
123
133
140
128
112
117
129
127
115
121
130
125
119
123
125
120
116
117
117
115
106
106
107
105
99
105
120
121
110
106
108
111
114
116
116
115
120
128
133
128
121
120
121
124
120
111
109
125
136
126
116
122
133
130
119
123
124
113
100
104
119
124
123
125
125
119
118
118
118
115
112
112
109
100
82
91
120
124
112
108
110
115
122
126
126
125
129
134
134
133
133
132
131
126
119
109
109
125
134
124
113
116
128
128
126
126
125
116
100
99
113
129
123
121
119
117
121
123
122
119
115
114
113
99
82
89
118
128
115
113
118
121
128
134
134
132
131
131
130
131
136
145
142
128
112
104
109
124
127
115
112
116
126
127
128
130
133
131
115
110
117
133
119
120
119
117
118
121
122
117
114
116
115
107
99
106
124
126
114
115
118
121
125
133
135
131
128
125
125
127
133
146
148
134
112
105
117
125
120
108
107
120
130
129
129
132
139
142
132
120
121
132
115
125
124
117
112
114
114
112
112
116
115
112
112
123
133
127
112
110
114
115
117
123
128
125
118
119
122
125
124
126
138
139
127
119
122
126
118
106
106
120
133
134
131
131
134
139
136
130
124
124
115
131
129
117
111
110
109
110
113
117
116
111
115
127
132
123
111
105
109
111
113
118
121
119
110
112
124
129
114
109
124
143
142
131
127
123
117
114
113
119
131
138
136
127
124
127
133
134
128
119
122
132
122
110
108
109
110
111
113
115
114
112
112
113
114
113
110
110
113
117
120
122
120
114
108
109
123
131
118
108
117
139
143
133
123
121
121
124
121
118
126
134
133
124
121
123
130
136
127
116
127
124
107
102
105
115
120
118
112
113
115
117
112
97
92
99
114
117
120
132
135
133
122
117
114
115
120
127
126
122
122
128
129
123
120
121
124
127
123
119
121
130
128
122
124
130
134
135
130
123
129
115
98
94
103
120
129
122
112
112
122
125
114
91
86
101
119
123
126
139
145
137
123
119
125
125
120
122
128
133
131
122
115
112
115
122
127
128
118
116
120
125
124
122
128
134
137
135
131
131
125
116
102
97
105
125
134
126
114
115
127
127
114
101
101
116
124
124
125
135
140
133
119
121
131
135
126
123
125
129
128
120
113
109
113
121
126
122
113
115
122
128
123
121
124
134
136
136
137
142
120
119
113
106
112
130
137
131
120
122
123
120
112
112
122
125
125
123
124
126
126
122
120
124
132
135
133
126
119
115
115
117
118
114
111
115
123
122
113
115
123
132
129
122
120
129
136
137
138
145
120
121
117
115
121
137
142
135
128
123
117
110
110
121
129
128
124
124
126
124
113
113
123
128
127
127
131
133
120
107
104
115
127
120
112
109
116
119
118
120
126
130
134
127
122
123
134
136
136
141
120
117
112
114
125
139
143
140
133
123
112
109
110
120
122
121
120
125
131
122
106
107
127
134
123
113
123
130
127
113
111
119
123
124
120
112
112
117
125
125
119
119
126
128
127
127
130
133
132
131
121
110
102
109
123
130
133
132
129
120
119
119
119
117
115
114
118
124
127
118
103
106
127
137
122
107
110
122
123
123
121
119
118
123
132
120
105
110
129
131
116
107
117
126
129
125
126
131
130
124
117
104
97
104
119
123
120
119
119
119
127
139
133
117
115
118
120
119
118
115
105
107
124
135
123
106
102
111
122
125
124
115
108
125
143
127
100
104
125
130
115
103
114
129
130
128
126
127
128
118
119
110
101
106
117
120
115
111
110
116
136
152
141
124
119
123
122
111
109
110
113
114
125
130
123
108
105
112
123
123
119
106
104
122
141
128
104
105
121
124
114
113
121
129
129
124
123
125
128
121
123
121
115
113
117
123
119
114
113
116
130
142
139
124
121
122
123
112
105
110
121
127
128
124
118
114
116
125
132
128
115
103
103
120
134
125
113
113
120
121
120
123
128
129
119
117
119
122
123
123
125
129
121
116
120
127
128
125
122
117
115
118
121
121
114
119
124
119
109
111
126
134
128
119
114
119
130
136
139
137
123
108
106
117
126
126
122
119
120
122
124
129
126
122
113
112
114
117
119
123
122
128
119
117
125
127
129
132
134
125
105
95
104
109
111
116
128
127
115
115
125
132
126
115
116
126
130
133
136
139
135
120
115
119
125
129
128
124
120
120
122
124
120
115
114
113
115
116
119
124
114
115
115
120
130
130
120
120
131
129
109
93
97
110
113
118
128
129
123
120
121
122
121
119
121
125
125
121
123
129
128
124
125
127
129
130
128
121
114
116
119
119
117
115
120
124
122
118
119
122
110
108
109
123
137
133
113
106
119
126
121
113
112
118
119
121
127
131
132
128
118
117
121
126
125
122
117
114
114
113
114
122
134
138
134
130
126
118
109
105
108
116
120
121
123
130
130
123
117
116
117
112
111
124
136
132
113
101
105
119
130
132
129
122
119
121
129
136
138
133
120
115
123
130
126
116
117
118
114
102
102
119
136
139
134
128
122
114
105
100
99
110
125
124
117
120
126
123
117
115
126
125
120
119
121
125
120
113
108
114
125
136
134
122
115
122
137
143
144
135
122
114
121
129
122
117
121
125
118
106
108
123
128
127
126
126
121
114
107
101
98
105
119
118
106
108
118
121
121
120
133
137
129
111
105
116
130
130
121
117
118
121
121
115
113
125
143
144
140
131
120
114
119
123
122
118
123
127
124
116
120
124
121
118
123
127
124
115
114
111
105
102
110
111
101
103
109
120
126
129
127
139
135
113
102
117
134
135
127
122
117
113
111
114
117
131
140
140
132
126
116
112
117
126
127
122
124
130
129
122
123
124
120
117
125
129
127
119
121
122
116
107
109
111
112
106
108
121
134
137
117
134
134
119
113
123
135
131
126
126
124
115
113
117
124
129
130
127
124
120
114
113
122
133
133
124
126
138
136
121
115
119
125
125
127
128
126
122
122
125
123
116
118
122
121
109
108
124
142
140
115
125
126
120
118
128
130
121
117
124
128
125
124
125
126
124
122
121
120
116
113
116
127
136
135
125
128
141
137
115
107
122
133
128
123
125
127
123
120
121
124
126
130
130
120
105
107
130
149
140
120
121
118
115
117
120
119
115
114
119
124
129
131
130
120
113
117
122
120
111
108
114
127
131
129
127
131
136
125
106
105
123
131
122
115
121
132
129
117
116
120
128
132
130
117
104
112
137
156
142
127
120
113
111
110
107
106
110
118
118
119
125
131
125
114
108
116
126
124
111
103
108
121
125
125
124
129
127
110
100
110
128
130
116
111
125
139
135
120
117
118
122
123
122
119
113
121
143
157
145
125
122
119
118
115
103
102
109
123
124
121
120
121
122
117
114
117
124
126
115
105
107
117
120
124
125
127
120
105
100
114
132
133
124
123
134
139
133
122
119
120
119
117
117
123
123
131
146
152
143
119
122
125
128
127
119
111
114
125
131
125
115
115
124
128
123
118
120
123
121
118
118
121
123
123
124
126
123
114
109
120
135
137
136
135
133
132
126
120
121
124
124
120
120
123
123
129
142
145
139
116
125
128
130
131
131
128
119
121
127
125
114
118
130
136
131
117
116
121
129
131
131
130
128
124
122
129
131
127
123
125
135
135
133
130
124
121
120
120
121
126
134
136
131
120
115
118
137
142
140
124
126
125
123
126
133
137
129
119
119
118
118
125
133
130
125
116
114
122
135
146
143
134
126
122
123
132
137
136
132
131
130
124
117
117
116
116
120
122
121
122
137
148
141
120
106
114
133
144
139
130
128
122
113
115
126
136
134
125
118
117
120
132
131
117
112
114
120
127
138
148
142
127
119
121
128
131
135
135
133
132
127
111
106
112
114
116
121
125
118
117
133
151
147
125
112
120
135
142
136
126
125
121
115
113
118
129
136
133
122
117
122
130
123
108
104
113
121
126
134
139
129
114
112
123
129
127
124
127
134
135
120
105
111
127
126
116
118
120
118
115
131
149
146
129
127
136
141
141
133
111
116
118
118
115
114
121
132
133
124
116
119
124
120
110
106
113
116
120
130
129
112
102
107
125
135
127
111
114
134
137
119
106
125
147
140
114
109
112
117
120
130
142
141
131
131
139
142
137
127
100
108
114
117
117
116
121
128
127
120
113
115
122
121
119
115
112
110
112
122
119
104
98
105
124
140
133
109
109
133
138
118
110
132
153
142
113
103
111
119
123
125
130
131
128
124
125
133
134
128
105
99
112
128
130
118
106
105
116
122
123
121
121
119
116
115
115
114
115
122
125
117
105
106
118
125
122
120
124
125
115
111
117
125
123
114
114
127
132
125
116
114
119
130
139
138
125
118
122
134
107
96
103
120
132
128
112
102
111
126
127
115
114
118
121
119
115
115
119
125
125
118
103
102
112
117
119
118
125
127
115
103
106
114
112
108
112
129
135
128
113
106
102
112
127
131
122
122
128
142
109
94
95
110
126
135
126
110
107
118
120
109
106
119
130
125
112
112
121
122
122
122
120
115
111
111
112
114
123
127
118
106
106
109
109
109
115
125
128
123
116
105
103
106
120
123
121
122
128
134
106
98
95
102
116
127
125
114
107
111
112
108
109
123
135
130
115
117
123
120
121
133
145
140
121
112
108
108
117
131
129
116
112
113
114
115
120
124
122
116
116
118
119
121
122
123
122
122
124
125
106
106
107
109
115
120
119
114
111
111
112
114
118
123
128
125
120
123
125
118
121
135
148
144
128
123
115
106
111
133
137
125
119
119
118
119
123
124
121
113
118
129
138
138
135
132
128
123
122
121
109
119
121
121
123
122
118
114
114
113
117
124
127
125
122
118
124
129
128
124
124
125
123
119
123
128
123
109
114
135
140
130
120
119
118
122
127
129
119
115
124
134
138
140
142
143
136
125
124
122
113
125
124
125
128
130
118
114
116
118
118
121
131
130
124
118
121
122
121
122
127
117
91
86
110
129
127
118
123
140
140
126
119
115
115
120
131
131
117
116
129
133
128
123
134
145
143
131
125
122
113
121
118
116
126
129
119
112
120
126
115
108
121
135
135
124
116
110
109
118
128
114
81
78
104
124
124
126
135
140
134
126
123
117
114
118
128
126
113
115
128
130
119
109
120
133
138
132
123
118
110
111
110
111
119
119
112
111
121
129
113
96
106
129
140
129
112
98
99
114
127
124
106
103
116
119
119
129
141
138
130
130
130
127
117
119
123
121
113
116
127
128
120
109
109
114
124
125
121
116
105
105
110
112
112
112
112
113
121
125
113
99
103
116
131
123
110
102
107
115
124
133
137
134
127
115
114
129
136
131
128
131
134
131
120
119
120
120
120
123
125
127
125
118
107
106
110
119
120
118
105
105
114
114
111
113
118
116
108
112
122
126
116
112
115
111
108
109
119
119
121
134
153
155
134
112
110
121
124
120
119
127
127
124
120
120
121
123
124
129
130
128
124
121
115
109
108
112
122
121
112
112
117
115
110
117
122
114
97
103
129
141
131
116
117
108
102
110
123
121
117
124
144
149
133
115
114
116
113
110
111
119
119
115
117
124
129
129
128
132
134
130
119
116
122
122
120
118
120
119
121
122
121
110
105
112
118
107
95
104
128
138
128
125
125
117
101
105
118
118
112
112
121
127
125
122
119
117
113
108
109
115
116
115
118
129
137
135
127
126
133
131
117
112
124
131
130
123
118
117
127
126
118
105
98
105
107
104
102
112
124
120
109
114
130
130
110
105
110
113
112
110
110
116
124
127
124
123
121
116
111
113
117
118
121
132
142
135
122
119
131
132
120
115
124
134
132
121
117
120
130
125
113
102
100
104
110
114
117
120
119
106
94
99
122
135
127
115
111
114
118
117
109
111
124
124
124
127
131
129
117
113
112
114
122
132
139
129
116
116
128
131
128
125
128
135
128
114
116
131
131
120
112
108
110
115
120
122
122
120
118
107
96
95
111
130
133
126
118
119
128
128
118
118
119
120
120
122
135
137
128
113
103
107
118
130
130
117
107
110
124
133
133
133
134
138
125
109
116
137
128
122
117
117
120
123
124
122
117
115
118
119
110
106
110
125
130
128
124
125
134
135
129
123
120
119
117
117
125
135
137
123
106
105
119
128
120
108
104
108
120
132
134
134
134
138
131
113
116
132
124
127
125
124
120
117
113
110
110
112
117
122
120
118
121
123
123
122
120
125
133
137
136
125
118
119
118
115
113
126
140
137
120
117
127
126
117
109
107
104
115
129
134
124
119
132
135
123
113
120
119
131
126
118
112
107
103
102
107
112
116
115
118
125
130
126
120
117
121
127
133
137
137
133
121
122
123
117
111
118
136
140
138
136
135
124
120
121
119
110
112
128
133
117
105
118
134
131
115
109
121
129
118
106
101
101
103
106
110
111
111
110
111
115
118
119
118
118
121
128
134
138
139
134
123
120
125
123
118
116
123
132
138
140
138
127
126
131
128
117
116
129
131
118
104
110
128
132
121
108
123
125
111
94
93
106
117
121
118
111
110
114
114
110
103
107
117
120
125
132
136
139
138
132
122
118
122
125
125
118
112
116
124
131
130
129
130
131
123
115
119
131
128
122
117
116
121
128
126
114
125
125
109
91
94
116
137
139
124
112
117
125
124
109
100
104
116
121
127
132
135
134
134
130
125
121
119
123
125
118
107
103
110
118
123
127
129
120
110
109
122
127
125
126
128
119
116
126
130
124
124
125
114
96
98
123
147
144
125
117
127
130
126
114
112
114
117
120
125
128
129
129
128
127
124
121
118
118
118
115
108
103
105
112
120
123
122
112
105
110
122
124
123
126
129
117
115
126
136
131
120
122
118
102
106
129
148
139
120
120
125
124
116
116
125
125
121
120
124
126
124
124
127
129
121
117
115
114
113
111
108
107
115
121
122
120
114
112
114
118
121
121
125
124
117
111
115
129
137
133
120
117
112
106
114
134
144
131
116
116
117
113
107
111
122
125
120
120
128
128
121
121
131
135
122
109
110
114
113
108
104
108
124
133
130
118
110
111
123
128
122
119
127
125
110
104
113
129
134
132
118
111
106
106
120
136
138
127
117
115
112
106
100
97
103
112
118
121
127
130
123
121
134
140
125
108
104
116
117
109
100
110
124
134
131
120
109
112
126
129
120
118
124
123
111
105
113
126
131
129
123
112
101
105
121
130
128
123
121
121
118
112
102
90
86
98
115
121
124
128
120
115
127
141
131
108
100
115
118
109
107
111
118
124
125
122
114
111
118
123
119
117
120
123
118
115
118
127
129
124
124
116
103
106
118
121
119
118
124
130
132
128
118
99
90
101
115
118
121
123
114
106
117
134
130
108
99
112
119
111
110
113
115
115
119
123
121
115
111
114
116
116
119
124
126
125
126
127
128
124
129
124
116
115
115
115
111
113
123
134
140
137
131
119
111
114
117
118
120
122
111
103
110
126
122
105
100
112
119
114
108
114
116
114
114
117
120
117
112
111
116
120
120
122
129
134
134
131
128
125
130
135
133
128
116
113
111
113
121
127
131
133
134
133
128
123
121
120
121
121
115
109
117
121
114
102
106
119
124
114
109
115
123
120
115
114
116
117
115
117
122
123
114
111
118
136
140
133
126
129
127
140
140
133
119
116
114
121
126
124
115
116
121
131
129
128
127
125
121
118
116
117
124
121
109
103
114
124
124
120
118
120
124
124
120
114
111
114
118
123
125
121
105
96
105
127
138
133
124
126
126
134
132
126
125
121
118
126
134
127
106
99
105
116
123
130
133
128
115
112
113
122
129
124
112
109
118
122
124
126
126
124
124
126
124
117
110
109
118
126
124
113
100
96
105
122
128
126
121
124
126
125
115
113
124
126
120
122
135
131
112
98
99
108
122
131
136
128
115
111
116
123
131
129
118
112
114
118
122
128
127
125
124
125
127
123
117
114
117
122
118
108
109
113
116
122
123
119
117
118
129
120
106
107
126
133
120
112
121
127
120
112
108
111
119
129
131
124
121
121
122
125
132
134
122
112
111
116
124
125
124
125
127
129
129
129
128
122
120
117
108
107
120
129
126
123
119
116
115
114
133
123
111
113
130
134
119
103
106
120
128
124
117
113
117
124
125
124
126
133
132
129
128
127
121
112
109
119
123
121
119
124
130
128
127
131
134
130
123
116
106
111
127
137
127
119
119
121
121
119
132
128
121
124
131
130
118
104
106
118
127
125
117
110
112
121
127
126
126
132
134
126
117
119
120
117
115
118
119
118
119
125
126
123
122
129
133
132
128
120
114
115
128
129
117
114
120
128
132
133
129
129
129
128
128
127
122
113
114
119
121
117
110
107
114
126
135
130
120
124
128
122
111
112
124
127
124
119
117
118
121
123
120
118
121
127
129
130
129
125
119
117
124
124
114
116
122
130
134
134
120
126
129
124
124
128
131
123
118
120
117
111
107
111
122
139
144
131
118
116
122
119
112
116
130
136
132
129
125
118
118
120
120
121
123
125
126
128
128
123
117
117
125
124
124
126
128
126
123
125
116
122
125
118
118
131
136
125
114
117
120
117
114
120
132
142
141
129
121
122
124
122
120
124
135
139
140
141
136
124
115
119
127
131
127
122
122
124
122
114
110
118
127
129
131
133
134
123
110
114
116
124
122
111
113
131
139
123
105
110
124
126
125
127
131
133
131
127
127
129
128
125
124
128
133
137
139
143
140
126
118
123
135
134
122
119
122
123
113
105
106
117
127
126
126
129
132
122
110
114
126
126
119
108
110
125
130
119
106
112
129
136
127
120
120
120
119
123
134
136
132
126
120
119
128
131
131
126
123
121
125
135
140
130
118
119
125
119
109
105
107
113
117
119
121
123
123
124
125
129
132
124
117
111
111
120
121
117
114
122
136
136
124
108
106
108
109
124
137
137
133
121
110
109
119
127
123
108
103
114
131
142
141
128
120
126
131
119
111
110
109
106
107
118
122
119
113
125
141
143
132
121
115
116
119
120
121
121
123
131
138
134
117
108
108
109
110
123
136
134
128
121
109
105
115
127
126
107
100
114
132
139
140
137
136
138
132
117
112
112
110
105
106
121
129
121
117
130
146
147
128
123
122
125
129
130
131
127
126
130
133
126
118
118
124
121
116
121
130
128
125
121
118
113
115
127
133
127
118
124
132
133
137
142
145
142
128
114
109
108
110
113
119
125
125
122
123
136
145
142
121
122
125
128
133
140
143
131
119
123
127
124
122
131
138
132
120
120
127
127
122
125
128
126
121
128
142
146
140
133
130
128
127
131
134
130
120
117
107
99
104
124
138
131
116
114
129
141
142
140
116
118
121
123
128
143
147
131
117
117
122
122
123
129
134
131
125
126
130
125
121
128
137
136
124
124
139
149
146
140
134
126
113
113
118
116
114
116
110
98
105
133
149
133
107
105
128
143
142
137
114
112
112
114
124
137
144
132
119
118
120
121
120
119
117
118
124
130
134
125
122
130
139
137
125
123
132
137
136
134
133
126
111
107
114
112
110
112
114
107
115
140
152
134
110
109
128
142
140
131
111
108
108
113
119
128
135
131
125
121
117
118
114
106
98
109
130
138
133
124
124
132
136
132
120
117
119
122
121
121
126
125
115
119
127
118
101
100
107
113
126
142
148
136
120
121
136
143
138
125
109
110
112
112
112
121
131
134
124
116
115
118
118
106
99
115
140
142
125
118
122
131
132
123
114
115
117
115
109
111
117
118
123
136
145
127
95
83
95
116
131
141
141
135
128
131
142
145
140
125
107
114
116
106
104
114
130
133
123
112
113
125
127
117
115
132
149
139
117
113
121
130
128
117
113
121
129
122
109
109
114
117
122
134
142
127
99
84
96
118
128
126
129
130
130
132
136
139
136
127
123
118
114
117
119
116
107
102
106
119
124
125
123
122
122
125
134
134
130
125
121
119
117
119
123
125
118
116
132
149
137
116
116
125
120
106
109
127
138
130
126
128
131
130
120
111
115
130
135
131
119
114
114
117
117
114
108
102
110
126
131
128
119
119
123
129
133
134
132
128
122
119
114
112
113
114
112
112
128
142
130
115
117
120
105
90
101
124
131
124
127
129
125
121
123
123
121
124
130
134
111
101
105
113
116
113
109
107
112
123
130
123
112
114
123
124
122
124
128
125
123
126
126
120
112
108
108
110
115
122
116
115
123
119
99
90
106
125
120
112
124
134
124
122
126
130
123
122
127
132
102
91
94
110
114
111
109
108
112
119
124
122
113
116
124
118
109
118
129
125
125
136
149
143
122
108
108
109
108
109
112
119
130
125
108
107
122
128
116
105
117
138
136
131
127
123
121
122
133
135
104
89
91
107
111
113
114
115
114
117
121
123
123
123
123
114
107
123
136
131
125
137
155
153
132
119
115
112
108
109
113
123
133
130
120
122
136
136
118
107
121
139
146
139
128
118
117
126
140
139
112
98
97
109
119
120
119
117
115
116
123
132
135
131
121
110
113
131
143
137
127
130
133
135
132
129
123
118
116
120
122
125
129
129
128
132
144
141
124
114
122
137
138
136
127
120
121
128
142
143
120
108
106
115
125
126
117
112
114
119
128
135
139
136
124
114
118
130
140
138
130
120
108
110
125
136
129
119
122
127
126
123
123
124
124
135
143
140
124
118
126
128
125
123
124
130
132
132
135
141
120
115
114
120
125
122
109
103
114
128
129
127
130
134
129
120
117
121
125
131
131
119
99
99
118
131
131
123
124
126
125
122
121
119
121
127
133
131
122
119
124
124
119
118
125
136
139
135
127
130
109
112
117
122
122
113
101
100
116
134
130
113
109
123
133
132
123
111
111
121
131
128
113
107
115
124
126
128
130
130
127
121
120
121
124
126
125
124
123
124
125
122
127
127
126
128
133
133
124
121
101
111
126
126
113
108
108
110
120
135
129
109
95
105
127
132
123
110
106
111
128
135
133
118
113
115
122
130
136
135
132
119
116
119
130
129
121
120
124
128
124
125
136
136
127
119
121
124
123
121
100
115
133
126
109
109
121
119
118
123
130
121
100
101
120
126
116
111
111
113
119
136
143
133
114
110
117
126
133
133
128
113
109
117
128
131
121
119
123
124
122
124
136
139
130
117
115
116
119
121
110
120
132
123
108
113
124
116
102
112
133
131
117
114
123
118
106
108
119
119
116
126
139
136
118
110
115
120
124
125
116
108
109
116
125
127
124
121
119
117
116
121
128
131
131
127
124
119
116
119
120
122
122
115
109
113
112
98
97
114
135
136
126
128
134
118
101
106
120
122
113
115
123
127
122
116
114
115
116
114
109
111
117
123
123
122
124
124
120
110
112
118
122
124
127
134
137
131
118
117
123
119
110
106
105
104
99
95
104
125
134
129
128
133
136
122
106
111
121
119
114
111
114
122
126
120
109
111
113
112
109
116
130
133
126
119
126
132
126
117
116
119
122
118
120
130
141
140
127
121
117
109
102
101
104
104
102
105
118
130
129
126
127
130
129
123
123
124
119
115
114
111
111
117
123
115
105
108
116
113
111
119
131
134
122
118
124
134
134
127
123
122
122
119
116
125
131
134
134
131
117
107
104
110
114
116
118
122
123
122
121
128
136
131
114
117
131
131
119
114
116
116
114
113
114
110
106
109
112
111
109
114
119
120
118
117
119
124
128
128
123
121
119
118
117
117
119
118
129
135
120
114
115
121
125
129
132
132
120
111
114
135
147
134
110
111
129
132
121
116
124
127
123
116
113
112
110
110
108
107
107
108
110
110
113
117
118
119
120
119
114
113
115
116
118
119
119
114
118
129
122
121
121
126
129
129
129
127
113
103
110
132
146
136
120
118
125
125
119
119
130
137
133
121
117
120
119
113
106
109
111
109
107
108
111
117
122
124
122
109
101
106
112
113
113
127
131
120
112
118
118
117
118
120
121
121
120
119
116
107
108
119
133
136
134
130
128
123
120
124
135
140
138
132
129
128
123
113
111
117
120
112
110
112
114
116
126
137
134
114
101
105
114
113
114
127
134
128
115
114
109
115
113
112
111
110
114
120
123
112
102
106
120
133
137
137
134
126
120
124
132
138
139
137
133
126
120
116
119
124
122
114
114
115
116
116
127
141
142
127
117
117
119
119
120
125
127
127
121
115
109
120
121
114
108
109
115
129
130
114
97
101
119
132
133
132
129
124
119
121
126
133
139
137
126
119
117
122
125
125
116
113
117
116
113
112
118
127
133
135
136
132
124
126
128
125
116
119
126
118
114
129
130
121
112
110
119
135
136
118
103
107
124
136
134
121
118
116
114
113
114
125
135
130
116
109
118
126
125
118
112
113
121
117
112
110
110
109
115
131
145
138
127
130
137
124
109
114
127
123
119
128
131
126
117
114
120
130
132
122
115
115
125
135
135
120
111
110
109
107
105
117
129
123
108
106
119
128
124
119
117
120
123
121
118
118
112
104
108
122
136
131
125
131
134
119
108
115
126
121
118
119
121
120
118
118
118
117
117
123
124
124
119
127
129
124
109
108
109
109
109
114
123
118
105
105
120
128
125
123
124
126
128
128
129
127
120
112
115
121
123
121
124
131
125
112
109
118
123
120
115
105
108
115
118
120
117
105
104
117
130
128
115
112
119
121
114
111
114
116
117
119
122
120
110
109
118
128
127
124
122
123
127
133
136
135
126
124
126
124
115
113
123
128
113
102
105
118
122
119
110
106
109
117
126
124
115
105
104
119
133
131
113
98
98
112
118
115
116
123
125
124
123
124
120
116
118
128
130
120
113
115
126
131
133
132
129
129
131
125
118
117
124
122
104
98
104
118
127
124
111
115
117
122
129
124
116
114
122
133
132
126
113
97
92
103
117
118
118
126
129
121
118
126
128
122
120
126
128
115
106
115
124
124
121
123
130
132
127
122
122
125
127
118
104
100
108
117
127
125
115
125
122
122
124
121
116
122
140
146
131
114
111
108
104
105
117
121
125
133
127
113
111
121
127
120
116
124
124
109
106
120
129
120
112
119
136
138
122
115
120
131
131
121
111
113
116
119
124
129
120
128
122
117
117
116
116
122
140
142
122
102
109
128
127
115
114
123
142
145
125
106
105
116
121
116
114
120
116
107
108
124
134
122
113
122
141
142
120
111
118
132
129
120
122
131
129
119
119
132
127
130
127
117
113
114
113
115
121
124
110
98
114
140
142
124
115
129
152
152
127
106
106
116
117
116
118
118
112
105
112
125
139
132
122
124
136
136
120
113
120
126
120
113
126
141
138
121
117
134
132
135
133
123
117
117
113
109
107
106
102
101
117
136
138
127
122
131
148
146
123
109
113
119
118
119
120
118
109
105
111
125
135
135
126
121
121
122
118
116
119
120
108
103
116
135
134
120
118
131
134
138
136
126
121
118
114
111
109
107
102
106
115
123
126
127
129
131
131
125
113
109
119
125
122
122
122
118
113
112
115
123
127
128
124
115
111
111
113
114
115
113
109
105
108
120
120
118
119
125
129
132
127
119
119
118
117
119
121
117
109
110
111
110
114
127
134
128
118
113
110
112
122
126
123
119
119
119
118
120
122
123
123
122
120
116
115
115
114
112
111
114
116
115
112
111
110
112
115
117
127
127
117
114
119
123
121
122
124
121
118
114
111
108
112
122
128
121
115
118
121
122
123
123
118
112
114
121
126
127
125
126
127
123
117
124
130
129
120
111
108
117
126
124
118
114
113
113
115
117
126
123
114
115
126
130
126
121
121
121
120
119
110
106
112
122
124
115
117
130
136
129
121
118
113
109
108
119
127
127
123
127
131
124
119
130
144
142
128
123
121
123
123
120
121
124
124
123
126
130
126
121
119
126
136
134
125
118
118
123
125
121
109
106
115
125
123
114
118
132
142
130
116
112
117
115
113
116
121
122
121
125
126
122
120
131
143
142
137
136
134
124
114
112
122
136
139
138
142
145
125
118
120
132
141
136
121
116
119
127
130
122
111
108
117
128
126
117
116
124
135
126
112
111
124
125
119
115
115
115
118
121
121
121
123
127
132
135
138
139
136
126
115
115
128
142
144
142
142
145
119
115
117
128
136
134
123
117
120
131
131
123
114
112
119
130
130
120
114
118
128
127
116
113
123
131
130
122
116
113
114
117
121
124
125
124
125
130
131
128
123
123
124
128
133
147
148
134
123
125
114
116
118
119
125
128
126
121
122
126
127
123
118
115
123
128
128
124
121
122
129
129
121
112
116
130
136
133
125
114
113
117
125
130
129
123
123
128
126
114
109
121
133
134
135
147
148
125
102
109
114
121
123
119
119
127
131
127
123
123
123
122
118
117
121
124
124
124
126
130
133
132
119
106
108
122
133
133
128
122
119
121
127
132
126
120
121
123
120
107
104
119
133
128
126
139
143
121
98
109
117
126
125
119
118
124
129
128
122
123
127
123
112
109
118
121
122
124
129
134
137
134
115
99
102
118
121
121
121
127
133
129
127
125
121
119
119
118
118
117
115
118
123
124
122
129
129
117
108
120
122
122
121
118
120
126
127
123
121
125
133
125
111
102
111
118
122
128
130
132
139
135
114
97
106
121
118
106
111
131
141
135
125
120
119
122
116
111
120
132
124
115
119
130
130
123
116
112
115
129
122
115
114
117
124
128
129
122
120
124
134
131
115
109
111
115
121
131
132
128
136
137
120
103
113
128
125
114
116
133
141
132
125
124
124
124
115
110
122
135
126
113
118
135
137
122
113
108
114
125
122
113
115
119
124
129
131
125
116
119
130
133
127
121
120
117
118
128
132
126
128
130
124
113
116
132
135
132
131
132
128
119
121
130
129
122
114
111
119
122
120
118
122
127
127
123
121
112
112
115
118
113
117
120
123
129
133
127
115
119
130
133
132
134
131
118
117
130
136
125
114
117
124
123
121
129
140
142
139
133
117
111
117
126
125
114
113
120
119
110
112
119
121
112
106
117
130
123
113
115
112
111
115
118
122
129
133
123
115
124
132
129
126
129
130
122
119
130
142
126
103
104
125
130
123
120
130
139
137
130
116
110
113
121
118
109
113
127
125
110
112
126
116
94
87
109
135
135
125
123
108
105
109
115
124
131
130
120
119
129
131
120
111
117
121
118
122
136
145
126
100
103
128
139
124
115
120
125
124
122
118
116
120
123
120
112
114
130
132
123
124
129
116
94
91
109
130
137
135
129
111
108
111
117
126
130
126
121
122
126
121
112
104
102
107
114
127
142
144
125
108
116
139
142
125
112
115
117
114
112
114
123
128
130
127
120
119
124
129
131
133
133
121
109
108
118
130
137
140
130
120
121
123
123
122
124
125
123
123
116
112
110
108
105
104
116
136
148
139
121
115
129
145
141
121
113
120
120
109
102
106
123
129
131
129
127
121
116
120
129
137
136
130
123
122
128
134
139
142
132
124
131
134
122
113
114
125
126
120
111
112
118
122
115
110
124
144
149
135
119
120
137
146
134
118
119
128
126
111
99
104
118
123
117
117
125
126
118
118
128
136
135
131
126
124
129
135
138
139
133
128
129
118
109
108
119
129
122
108
107
111
116
120
126
133
134
132
131
130
125
116
117
127
131
130
130
128
119
122
136
135
120
116
122
124
117
113
124
131
129
129
132
133
128
111
100
114
136
138
121
125
127
123
115
112
115
121
119
113
113
117
119
120
121
124
127
129
131
128
121
115
116
122
123
118
118
118
116
118
127
125
120
121
124
119
110
110
117
116
115
129
142
139
127
122
119
119
123
124
120
117
120
122
119
114
110
110
114
117
117
120
123
119
112
109
110
117
124
125
120
117
119
124
121
113
112
115
114
110
110
112
118
130
128
116
109
113
120
111
108
126
143
139
128
126
125
123
120
122
121
110
109
115
118
111
104
104
111
118
120
121
125
123
110
98
94
105
123
130
125
121
123
128
124
113
110
115
116
109
100
104
119
135
130
121
113
121
126
119
114
122
136
135
127
122
121
122
123
131
132
108
104
108
110
105
99
106
117
119
118
120
128
127
118
102
99
108
129
137
132
123
124
127
127
118
113
116
118
115
109
111
122
132
130
125
122
125
130
131
126
124
125
127
121
111
112
122
135
145
143
113
102
103
105
101
100
114
121
119
114
120
132
133
120
110
107
116
134
142
136
122
121
124
126
122
117
117
119
121
122
122
123
126
126
125
125
127
132
138
134
124
116
112
110
110
115
124
136
145
149
118
105
106
108
106
106
116
119
116
116
121
133
133
124
113
115
124
136
140
136
121
115
118
125
124
120
116
116
121
126
126
123
122
120
119
119
124
132
136
132
119
110
106
109
122
130
132
127
126
136
117
109
113
118
116
113
113
111
113
121
129
131
128
123
118
119
124
129
132
130
121
112
116
124
126
120
114
111
112
117
121
124
123
119
114
112
118
131
134
127
116
111
112
121
134
142
137
121
109
119
109
110
121
129
121
112
109
108
114
129
136
130
118
117
121
127
129
125
122
122
119
114
114
118
121
117
112
110
110
114
118
121
122
119
115
110
112
127
136
128
116
115
121
133
139
141
135
119
103
110
100
113
133
137
122
112
113
117
119
132
138
127
112
109
122
133
134
126
116
110
111
111
109
109
111
112
111
115
120
123
122
114
114
118
121
117
114
122
132
130
116
113
125
137
137
132
127
121
112
112
99
118
140
136
112
109
122
126
123
123
127
122
109
109
123
135
133
123
112
105
105
108
107
104
103
108
114
119
129
130
117
102
101
113
125
124
113
112
119
119
115
112
125
136
133
128
123
120
118
120
110
122
136
130
110
111
124
127
118
114
116
115
112
114
125
126
119
117
113
107
106
110
111
109
106
107
115
120
127
123
109
97
101
115
118
118
112
105
102
103
105
109
124
130
132
128
126
124
120
121
118
119
121
121
117
114
112
113
114
116
116
117
122
127
126
114
108
112
120
114
112
116
120
117
114
113
115
120
119
115
106
107
116
118
116
115
114
109
104
100
102
113
127
130
128
125
129
130
122
120
117
107
106
117
124
120
103
103
117
127
122
119
128
133
124
106
103
114
123
118
114
116
121
124
122
118
116
115
113
111
115
127
134
129
117
113
119
126
123
116
113
117
128
129
120
117
126
135
130
121
106
98
98
115
129
122
105
106
121
129
124
122
135
135
117
104
109
122
121
115
113
114
118
120
121
119
116
114
110
110
122
138
143
132
119
116
122
133
143
141
127
121
122
122
112
109
118
134
133
118
100
99
107
123
129
126
116
119
123
121
120
123
139
134
111
103
116
125
116
108
109
113
114
113
113
116
117
116
106
103
114
131
137
128
119
118
121
128
143
148
134
115
111
113
112
111
113
127
129
117
107
110
121
132
132
129
128
127
122
110
109
125
142
137
114
108
118
122
113
106
112
116
116
111
109
114
122
121
107
93
95
112
124
121
112
115
119
120
129
134
121
103
100
110
118
121
122
123
124
120
113
117
127
134
134
129
128
129
125
112
109
123
139
138
125
119
120
118
114
113
118
125
118
111
113
122
130
125
110
96
92
98
111
112
107
112
124
123
118
115
106
97
99
112
126
132
131
126
124
123
115
114
118
125
128
126
126
128
130
120
115
119
128
136
136
132
126
120
116
118
123
125
120
117
122
129
130
124
119
110
100
98
101
102
101
112
129
133
121
109
104
102
106
117
126
133
131
131
132
133
109
106
110
118
126
123
121
125
129
127
117
117
121
129
140
141
132
119
115
118
122
123
122
123
127
127
123
124
126
124
115
107
104
101
98
108
127
137
132
125
121
117
118
122
127
126
123
124
134
137
108
109
111
121
126
123
115
118
127
126
115
112
115
125
136
136
131
118
112
113
117
124
127
127
123
119
118
125
130
128
124
120
118
108
97
100
114
127
133
138
138
133
126
127
123
116
109
114
130
135
116
119
121
129
132
121
109
113
126
129
115
109
111
121
130
130
121
115
111
106
111
126
135
128
114
108
118
129
131
126
124
129
131
117
100
99
106
114
127
143
150
142
129
123
118
111
106
108
123
126
124
120
119
129
130
117
102
110
128
132
122
110
109
119
129
127
119
113
109
102
104
121
131
124
109
107
121
135
132
128
129
138
137
120
107
110
115
113
118
132
142
135
126
120
115
109
109
113
118
122
125
110
107
117
118
109
100
108
124
136
132
121
113
115
127
125
120
116
112
107
107
118
119
115
111
114
131
133
132
132
136
139
128
115
115
129
132
123
115
120
125
123
123
119
116
115
115
118
119
120
118
100
100
110
110
103
104
110
121
135
139
137
124
116
120
122
123
120
116
112
114
116
115
112
115
124
132
133
132
134
135
132
115
105
115
137
144
131
118
115
115
116
118
119
116
115
118
121
121
120
109
106
113
119
114
108
110
117
122
133
146
151
140
120
116
120
125
124
113
111
115
116
115
113
120
126
130
132
133
132
130
123
107
101
109
127
137
133
123
116
113
115
119
118
110
110
117
122
125
123
105
119
130
131
122
112
114
124
134
140
143
145
144
131
121
121
126
123
112
108
112
117
117
117
120
123
127
133
134
130
123
118
111
106
106
112
128
131
129
118
116
121
126
118
104
103
113
125
128
126
103
126
134
129
121
117
118
129
141
143
132
126
130
135
130
126
124
124
118
111
111
120
123
119
114
114
121
129
130
125
124
125
122
111
109
113
127
135
130
117
116
129
136
124
108
104
116
124
124
126
104
119
120
114
113
117
121
126
130
131
117
104
115
135
140
127
118
124
128
123
118
120
123
118
111
113
122
126
123
121
124
129
125
120
118
126
137
138
127
115
117
131
140
132
118
115
118
118
118
127
112
114
110
102
105
119
124
115
108
109
106
98
108
133
139
127
115
127
142
139
123
120
120
119
118
121
130
128
117
115
121
125
123
123
130
138
141
134
121
113
119
128
134
133
130
126
120
112
114
128
122
122
118
111
109
119
123
105
89
93
103
108
115
128
130
120
117
133
148
143
125
114
116
119
125
134
139
131
117
114
114
116
118
122
132
134
130
123
116
116
120
125
128
130
130
124
113
106
115
126
126
130
131
123
118
116
115
102
93
97
111
121
125
124
119
118
126
139
145
134
114
106
109
118
130
141
143
133
119
113
110
110
114
120
124
123
119
114
112
113
121
127
127
126
121
111
99
103
116
122
120
128
133
128
119
113
109
110
112
113
119
127
126
118
114
119
130
139
135
125
110
103
106
115
126
135
137
130
121
116
115
116
120
121
119
117
116
113
109
108
119
131
131
123
112
100
99
105
116
116
114
118
122
121
117
110
109
120
124
119
119
125
122
113
111
121
129
129
127
123
118
110
107
110
115
121
125
124
122
121
122
126
130
127
118
119
123
119
108
111
121
131
127
116
106
107
108
111
114
116
114
114
114
116
116
115
116
125
126
119
119
122
119
111
114
124
124
122
123
129
128
120
113
111
110
111
116
123
125
122
124
133
138
127
122
127
129
117
110
115
130
126
112
101
108
122
126
122
117
124
121
118
116
117
118
120
122
126
124
118
122
128
122
113
120
127
123
115
118
129
130
123
119
118
115
110
110
120
122
122
124
130
132
125
126
129
127
113
113
131
138
119
93
91
115
135
136
128
125
132
125
120
118
120
121
122
123
124
123
122
130
135
129
119
120
125
121
113
113
119
122
123
127
127
124
112
113
119
121
120
121
123
124
123
127
130
122
113
121
138
138
113
91
99
122
135
133
129
129
131
121
118
116
121
121
119
118
122
127
129
134
139
132
117
114
115
114
114
114
114
117
123
133
132
123
116
119
122
119
114
115
120
122
125
129
128
122
122
130
133
126
109
108
115
127
128
127
125
123
121
114
114
115
119
117
115
117
128
132
132
132
133
126
115
107
106
108
111
114
116
118
125
128
121
111
115
124
126
118
112
113
117
121
126
131
128
123
128
133
127
114
111
123
126
125
124
126
127
121
114
113
119
121
120
119
117
122
136
139
132
126
122
118
112
108
107
109
112
115
117
120
122
119
105
98
109
126
124
118
114
117
117
116
124
129
127
122
126
132
128
116
119
132
130
118
120
130
134
126
123
115
124
125
120
119
120
125
132
136
132
123
115
113
116
120
121
122
119
114
112
120
126
115
98
96
109
121
121
121
125
126
118
112
117
125
125
118
118
131
136
129
127
135
133
119
118
124
131
134
133
113
121
121
117
118
123
122
122
123
124
121
113
114
120
126
131
132
128
111
105
119
132
122
107
107
114
119
122
128
138
136
122
111
113
120
122
115
113
128
144
143
133
141
143
129
116
114
123
132
137
111
109
109
111
116
121
120
109
106
111
117
121
125
127
128
128
131
130
114
102
120
137
136
122
121
127
124
126
137
144
139
123
115
114
116
117
114
111
125
144
144
136
141
145
136
119
110
113
122
125
110
101
101
106
112
117
117
104
95
100
114
124
133
132
121
115
121
129
120
109
119
136
137
132
131
132
129
128
137
141
130
116
116
117
115
112
113
114
124
136
138
132
130
130
128
124
116
113
113
115
112
103
102
106
110
115
117
106
98
107
120
128
132
132
118
108
112
128
131
119
116
123
128
129
130
132
126
122
126
129
116
107
117
122
114
106
110
121
126
129
130
129
114
108
116
128
126
114
112
115
115
111
108
108
110
119
120
111
109
122
131
127
125
126
122
110
109
127
141
128
109
107
118
125
123
121
115
109
110
114
106
102
115
126
118
106
113
127
130
127
128
123
102
92
106
123
127
121
119
121
121
120
110
108
114
123
119
111
118
134
137
124
115
120
125
117
112
126
142
133
108
100
113
124
122
118
111
105
105
108
108
107
119
127
121
113
116
131
134
127
125
120
103
99
110
123
121
120
124
128
123
127
118
112
116
121
115
114
124
134
132
119
113
120
123
114
111
125
140
132
113
108
119
124
122
118
117
113
110
110
112
115
121
124
121
120
125
133
131
125
125
122
112
112
122
126
118
114
125
133
121
130
129
121
118
114
113
118
126
126
119
118
120
122
120
109
110
126
138
133
121
118
126
125
122
122
126
125
117
112
111
115
116
115
114
125
138
136
124
123
129
130
124
120
123
128
121
114
124
134
117
130
136
128
116
111
113
124
128
120
113
119
128
127
116
107
111
127
139
134
127
128
130
127
120
122
128
129
124
113
109
110
110
102
103
126
145
139
124
124
134
138
130
119
113
118
120
117
125
137
111
113
112
107
109
119
132
133
125
121
121
120
120
125
130
129
118
116
116
114
113
115
125
124
116
121
133
130
122
125
127
122
121
126
132
128
119
112
112
117
122
126
127
127
122
123
130
140
143
134
106
115
117
114
114
122
129
130
126
121
116
115
117
120
121
119
117
114
113
112
114
120
126
123
113
115
127
126
119
118
121
122
123
125
129
129
116
107
104
114
128
136
129
123
123
127
129
130
131
130
106
120
121
120
119
119
119
121
126
121
114
113
116
115
106
106
117
121
117
116
117
120
123
119
113
116
125
122
113
110
114
117
119
123
128
126
115
108
109
120
133
135
126
119
121
125
125
121
120
125
108
122
123
120
117
111
106
113
123
122
115
120
122
110
95
101
117
130
127
124
124
123
117
111
112
119
122
118
112
112
116
117
116
120
126
123
109
108
121
134
134
125
117
110
110
120
124
119
118
127
112
125
123
115
108
100
101
113
122
120
118
121
121
112
103
111
127
134
128
125
128
121
111
104
110
119
121
117
119
126
127
116
109
115
126
119
102
107
132
147
135
113
103
104
107
119
130
127
126
131
114
122
121
107
94
93
104
116
119
117
117
118
116
109
113
127
134
128
119
120
123
120
113
107
108
113
116
116
123
134
134
118
106
113
124
115
101
106
131
146
128
105
95
102
116
132
137
128
126
132
118
117
116
106
94
97
113
117
115
115
117
117
109
107
116
130
133
123
114
115
118
120
120
115
111
110
112
115
119
126
126
120
114
117
116
109
103
112
128
130
118
103
100
114
134
149
140
124
113
120
118
114
115
113
109
111
114
111
110
115
125
122
112
110
113
121
126
123
119
116
116
120
127
127
117
112
111
110
108
106
111
120
126
124
114
104
110
122
126
116
108
105
108
122
140
150
135
110
100
110
115
113
119
123
122
120
115
105
105
122
135
133
121
114
107
112
124
127
126
121
115
115
124
128
125
118
112
107
97
95
102
121
131
126
112
105
113
130
130
115
106
106
112
120
133
137
124
107
98
106
112
114
123
129
123
117
114
107
108
127
139
135
125
114
106
110
122
133
130
119
110
109
112
125
128
126
113
107
103
101
105
117
123
122
114
113
115
128
128
120
109
105
106
111
117
120
118
113
110
111
112
116
125
125
113
109
112
117
118
122
126
125
119
109
108
115
125
131
126
114
104
105
107
119
123
124
115
114
113
110
107
108
113
116
114
113
113
114
116
117
115
103
101
105
112
117
120
122
121
119
115
118
122
118
108
101
113
127
128
117
111
112
112
109
112
116
123
127
125
112
107
110
114
116
116
118
120
120
118
111
105
105
113
112
111
108
107
102
103
110
112
106
104
108
116
123
125
125
124
124
118
117
113
112
111
108
113
130
135
119
103
104
109
111
111
111
120
126
126
114
113
117
123
119
111
114
127
130
119
107
108
114
119
117
107
107
108
109
110
114
116
115
115
117
121
122
124
126
122
122
118
106
102
111
122
120
118
128
136
122
104
104
115
114
106
104
116
127
127
118
115
121
126
118
108
117
136
134
115
110
119
130
129
120
112
112
116
125
132
130
126
124
126
127
121
117
123
125
119
115
109
99
98
111
127
126
118
122
130
119
105
107
117
114
104
105
117
126
122
117
115
118
120
112
107
123
141
133
113
110
128
142
133
120
118
120
125
135
147
146
133
125
129
131
126
122
123
127
114
102
103
102
108
117
123
120
116
119
121
113
103
107
116
113
109
111
124
124
115
112
114
116
114
109
109
121
137
132
114
111
122
133
130
125
125
127
127
128
139
144
134
120
123
135
135
131
129
129
116
99
107
117
126
125
122
112
110
115
117
109
103
107
112
114
116
124
127
122
113
114
119
119
113
106
109
120
133
131
117
104
105
118
128
127
125
125
121
112
116
131
128
113
113
131
143
138
134
130
120
108
115
124
132
131
120
106
103
113
122
120
112
111
114
116
126
128
126
120
116
121
126
121
111
105
112
122
132
130
120
104
95
107
127
129
121
121
119
104
102
117
121
113
113
126
139
140
133
129
126
123
118
119
122
126
122
110
108
111
126
130
127
119
114
117
126
127
121
117
119
123
123
118
104
103
116
128
131
128
120
108
99
104
120
121
116
118
123
110
106
116
122
120
119
120
125
125
125
127
130
133
117
109
110
117
123
122
111
108
118
132
136
132
115
114
117
118
115
112
116
119
119
115
106
109
122
129
129
127
122
113
109
114
116
114
114
119
126
121
121
123
124
125
124
119
113
112
115
120
125
130
121
107
102
114
132
133
116
102
105
121
136
135
116
104
107
115
114
110
111
115
119
119
119
122
126
126
125
127
124
118
118
121
121
116
113
115
122
128
131
128
124
127
131
122
103
100
108
114
118
122
129
114
102
114
135
135
116
102
105
118
129
129
112
98
104
118
120
115
111
112
121
128
134
134
127
119
118
123
123
121
121
127
130
123
112
112
121
127
131
129
126
126
130
116
98
100
107
111
112
116
135
119
102
112
129
127
114
111
117
123
125
122
107
100
110
126
129
122
116
115
123
131
139
139
130
119
115
118
121
122
124
129
132
122
110
113
125
127
125
124
122
122
122
111
101
104
112
114
115
118
132
113
100
107
115
114
113
120
130
131
122
117
108
107
118
130
132
127
122
120
123
126
128
130
131
128
116
114
116
122
126
127
124
111
105
119
131
125
115
119
124
121
114
111
114
117
117
117
119
123
123
112
103
103
103
105
115
129
133
130
120
119
118
118
122
125
128
127
125
122
121
117
115
117
131
133
119
111
114
124
127
124
110
96
100
121
135
121
107
111
118
114
111
115
128
127
118
117
123
129
120
117
117
115
105
106
119
129
128
125
124
127
131
129
125
122
123
124
122
117
116
114
110
112
123
128
119
118
122
128
127
119
102
95
99
115
122
114
111
111
113
108
109
123
130
125
117
121
126
132
117
129
131
123
112
111
120
121
121
121
125
131
135
133
129
123
122
124
118
109
110
114
114
114
115
117
120
127
132
133
130
122
106
103
105
109
111
112
115
118
109
106
118
128
121
112
115
126
128
128
115
132
131
122
114
112
115
115
115
118
124
127
127
126
127
126
123
120
112
101
104
120
124
117
109
109
119
127
131
132
132
129
114
110
112
112
110
112
122
120
111
112
131
133
113
104
117
128
125
123
108
118
117
111
107
109
113
112
110
112
122
122
115
113
123
126
121
119
108
97
103
123
132
120
109
110
124
126
123
124
136
135
116
108
119
123
117
114
120
120
116
121
139
138
116
106
117
127
122
117
108
111
109
100
97
110
123
117
106
107
119
120
110
106
115
120
117
115
111
101
105
125
131
120
114
120
129
128
117
116
130
130
110
103
120
132
124
114
116
123
124
126
138
143
130
116
115
120
122
119
112
115
113
105
101
115
129
120
105
108
121
123
114
112
112
112
115
119
119
109
107
117
121
118
118
123
133
131
120
116
117
115
105
105
118
127
122
116
118
128
128
127
130
142
140
119
107
117
128
123
117
122
123
117
113
117
122
117
113
122
127
127
124
122
118
113
117
130
131
116
106
106
110
114
118
122
128
130
128
118
109
105
106
110
116
120
121
121
125
131
132
125
125
134
133
115
103
116
129
123
118
121
122
122
120
116
112
111
121
130
131
127
126
126
122
116
122
134
138
125
109
101
101
108
115
118
122
126
128
121
112
111
117
118
117
116
119
123
126
130
131
126
124
125
122
115
110
120
128
118
118
116
115
119
120
114
106
108
123
131
128
124
121
121
124
124
125
129
133
128
117
106
103
108
113
118
121
121
121
122
123
126
127
122
115
114
116
117
118
126
132
130
121
116
117
121
124
125
123
113
123
116
112
115
117
114
110
113
120
121
121
123
117
115
124
127
123
119
123
128
126
116
112
113
115
119
124
123
121
123
132
139
133
119
115
115
111
103
106
124
131
125
114
112
117
130
135
127
116
113
129
126
120
116
114
114
116
119
119
117
120
126
120
114
122
127
120
112
113
120
121
123
125
123
120
119
124
129
126
125
135
138
129
116
116
119
108
96
104
127
130
113
102
106
121
133
131
121
110
111
127
129
127
120
115
114
118
122
121
118
122
130
125
120
119
123
119
110
108
111
116
124
134
136
122
114
122
133
132
125
128
132
124
117
121
125
115
104
113
130
125
106
99
110
120
121
118
113
111
111
117
121
124
122
117
113
116
123
123
122
125
132
129
116
112
112
113
112
110
109
112
123
137
138
123
115
119
130
126
118
119
123
123
121
127
129
124
121
129
133
120
104
102
116
119
111
110
116
115
109
106
108
116
120
119
115
115
125
128
126
125
127
124
111
102
104
110
115
116
115
114
117
126
129
122
116
121
121
115
112
115
119
118
122
127
127
126
129
138
136
123
110
109
116
114
112
113
126
126
116
109
111
116
121
122
119
120
133
138
128
123
121
118
112
108
109
115
121
122
118
114
112
114
116
118
121
124
118
111
115
118
114
111
118
123
123
120
126
139
137
127
117
114
115
115
115
122
133
137
125
117
122
121
120
121
121
124
135
138
127
118
116
119
122
122
123
125
127
122
115
110
109
110
111
115
120
123
121
120
126
126
116
109
117
124
121
112
118
131
133
131
125
122
120
118
118
120
132
140
136
122
127
122
117
116
119
122
124
125
122
114
113
121
131
134
135
133
127
113
106
107
115
119
118
116
119
122
127
134
139
133
120
115
120
125
123
115
115
120
125
130
133
134
131
123
115
113
125
138
138
115
116
114
111
111
115
115
112
112
112
109
111
121
133
134
132
129
119
104
96
109
128
134
130
124
121
123
128
141
144
134
123
121
124
126
125
123
117
113
118
127
137
140
136
125
114
112
124
138
137
111
104
103
105
108
111
111
107
105
107
109
111
119
121
119
117
116
114
103
101
116
135
139
134
132
129
122
122
132
137
133
121
121
123
124
126
126
121
116
118
129
134
133
129
126
121
120
129
137
135
111
103
102
105
109
114
117
113
110
114
116
114
113
110
106
105
109
113
113
113
122
132
131
130
132
133
120
109
113
125
125
116
117
120
122
123
124
122
121
123
131
130
122
123
128
130
125
128
136
133
119
119
109
106
110
124
127
119
117
124
129
124
113
109
106
106
110
119
123
122
125
125
122
119
124
130
119
98
98
116
121
115
113
118
120
119
118
118
121
127
129
122
116
124
138
135
121
120
127
127
129
131
116
107
114
128
130
119
119
132
138
127
115
115
117
117
114
121
124
123
122
120
114
111
116
125
122
104
100
113
124
122
116
116
118
117
115
113
114
118
125
122
119
130
145
137
115
106
113
120
126
129
117
108
116
125
122
117
122
135
139
131
123
125
128
124
115
111
118
123
126
121
111
108
113
124
129
120
115
118
126
126
118
114
114
117
116
111
104
108
122
124
122
130
145
140
114
97
98
113
113
118
117
115
114
114
114
117
125
130
132
132
132
133
131
122
111
107
115
127
130
122
111
109
119
127
134
132
127
123
121
122
120
111
110
115
120
113
103
106
125
128
120
121
135
137
117
94
93
113
102
113
122
121
116
111
112
124
129
124
122
128
138
138
128
115
107
108
120
130
132
126
115
115
121
127
128
131
130
122
112
114
119
117
109
115
124
122
110
112
127
132
122
114
120
128
116
98
98
119
106
104
102
106
115
120
115
117
126
135
135
130
118
114
113
111
110
108
110
114
117
121
122
111
102
107
124
131
131
129
128
130
130
131
130
128
117
110
110
120
125
124
117
118
127
133
136
140
144
142
106
104
104
110
118
120
120
123
128
130
126
119
116
115
112
112
111
109
109
114
122
127
127
116
104
111
125
129
124
121
122
125
125
124
126
128
120
108
110
126
135
127
113
112
126
133
135
137
138
136
109
110
108
109
118
119
118
122
127
126
116
114
116
117
109
112
120
122
118
121
129
132
125
116
113
119
128
125
117
113
117
119
116
117
123
128
121
107
111
131
140
124
108
104
119
127
126
122
123
127
117
121
110
109
118
116
109
114
123
123
116
115
119
119
111
115
125
129
126
130
134
133
120
110
118
132
132
120
112
114
119
117
107
109
122
127
113
102
111
134
137
120
104
100
109
120
122
114
108
117
118
124
113
107
114
113
105
109
119
121
118
117
116
116
118
125
128
125
124
125
132
130
118
110
121
135
132
114
111
123
127
114
100
109
123
123
102
93
111
135
135
117
105
104
110
122
125
115
107
119
115
121
114
106
109
112
110
110
115
118
117
111
105
110
124
132
124
110
105
110
123
126
120
114
120
126
123
113
115
130
133
117
103
113
124
119
98
91
108
129
129
119
113
116
124
135
134
124
116
124
115
117
113
107
110
120
118
114
113
115
113
102
99
107
123
132
122
107
97
100
113
125
125
117
115
117
118
116
118
126
128
121
117
121
125
119
106
100
108
119
122
121
121
128
135
145
138
126
123
127
117
116
113
111
119
130
127
112
109
113
112
107
106
111
116
121
122
119
111
104
114
128
130
120
111
112
117
116
113
111
116
124
128
130
128
123
117
114
111
110
116
121
123
126
132
136
130
123
124
127
120
116
114
118
129
137
125
105
104
118
121
118
119
120
108
104
117
128
123
114
117
127
130
121
117
118
119
117
104
102
108
125
128
129
129
129
129
125
115
110
115
120
118
115
116
121
119
120
123
123
122
117
115
120
129
130
118
102
103
121
131
126
126
122
104
96
111
129
131
120
117
122
124
125
129
129
120
113
107
107
114
120
121
121
126
131
131
126
118
119
120
119
107
103
104
111
117
122
124
120
122
120
115
115
116
114
109
106
111
121
129
123
119
113
106
105
112
127
130
122
118
117
121
128
133
132
119
115
115
117
120
119
118
118
122
126
122
114
117
125
128
115
99
98
102
115
122
127
124
118
120
118
114
109
104
103
105
117
123
125
121
116
108
104
110
116
120
130
131
122
119
119
122
125
125
122
120
120
121
124
125
123
120
119
118
116
110
105
114
131
131
114
96
97
111
125
128
128
125
118
119
117
111
106
102
101
110
130
135
124
114
110
104
103
110
124
131
135
134
126
119
121
125
119
110
113
126
130
124
123
124
125
124
121
117
111
106
110
124
135
132
115
102
103
116
129
131
126
122
120
119
115
106
105
107
109
114
135
139
119
106
108
108
107
109
119
131
137
134
126
120
122
124
114
98
109
132
134
120
117
125
128
123
119
118
114
113
124
136
134
128
121
115
113
117
128
131
123
115
116
117
110
103
105
110
112
116
128
128
110
97
108
115
111
107
115
127
129
125
121
120
122
121
110
100
115
136
132
116
113
123
125
117
115
121
124
125
134
138
129
122
125
128
130
131
132
130
122
114
116
115
112
107
107
108
108
113
118
115
101
97
106
115
113
109
119
127
123
114
116
123
125
121
112
107
118
129
129
119
118
121
120
115
115
123
129
131
132
126
117
115
124
136
145
147
143
130
121
115
118
121
122
120
113
105
103
107
113
110
102
101
109
113
114
116
127
129
120
112
117
129
132
125
114
110
111
119
127
125
121
118
117
120
122
124
128
127
117
112
115
119
125
132
148
153
144
128
121
118
119
124
129
127
118
107
103
105
108
110
109
113
114
115
118
124
127
126
120
117
121
128
132
122
112
111
109
114
123
130
120
115
119
128
126
123
120
116
108
109
123
133
131
131
136
139
132
121
117
116
118
124
125
126
122
114
108
108
107
110
116
119
119
117
119
120
118
117
119
123
123
123
120
113
107
112
114
117
121
119
111
110
122
128
126
121
119
115
109
119
140
143
139
131
123
118
118
118
116
113
111
120
120
121
121
119
116
111
106
102
111
122
123
119
114
108
103
105
115
121
120
116
113
109
108
116
122
123
122
108
101
109
121
124
122
121
120
119
118
129
140
139
137
135
119
103
109
123
121
108
103
122
117
114
117
124
124
117
106
93
96
115
126
125
111
99
98
102
109
114
115
115
116
117
119
123
124
124
119
106
100
111
120
120
121
124
126
123
125
128
126
122
128
137
123
103
108
128
126
110
105
130
119
110
115
126
126
120
108
94
91
107
128
130
114
105
109
114
113
113
117
122
125
130
131
129
124
118
114
110
111
114
119
122
126
128
128
126
123
122
116
111
122
134
125
109
115
128
127
112
110
132
122
112
114
124
124
121
118
106
95
101
124
130
121
117
123
124
118
115
121
128
130
135
140
138
124
111
105
110
114
116
118
124
128
124
123
121
120
118
116
117
120
123
122
118
119
124
124
119
116
124
122
116
114
118
121
121
123
117
101
100
112
124
125
126
130
129
119
118
125
129
126
126
136
138
127
108
101
106
112
114
118
126
124
115
116
117
115
113
120
126
122
119
124
133
128
119
118
122
123
116
119
117
116
117
119
124
123
116
101
98
102
114
120
123
124
122
116
118
124
126
119
114
120
133
128
111
103
107
111
113
116
126
121
110
111
114
111
111
122
125
119
118
136
150
132
110
113
125
128
118
119
119
117
117
121
125
120
107
101
97
99
104
118
120
119
114
112
117
124
125
114
103
110
121
121
114
114
117
117
116
117
125
124
116
116
116
114
116
119
117
107
117
144
155
132
107
111
126
131
127
124
121
118
117
121
120
109
99
99
100
101
102
109
118
118
115
114
118
122
124
115
103
103
113
116
116
123
130
128
122
122
125
127
125
122
118
116
121
121
108
103
119
141
143
123
112
119
125
126
134
125
117
115
115
115
112
101
97
97
109
112
103
101
112
123
121
115
113
118
120
119
107
105
113
120
124
126
128
128
129
129
127
126
127
127
119
118
124
121
109
107
123
134
125
116
120
127
122
119
125
115
110
112
110
107
107
105
103
103
116
121
107
95
106
122
124
115
108
106
117
120
115
110
117
129
130
123
115
116
132
136
125
117
120
122
119
115
122
123
118
121
131
133
117
117
127
133
123
114
114
107
108
108
105
104
115
118
115
112
121
124
110
98
102
116
118
110
99
98
110
121
119
114
119
131
131
118
105
110
127
134
123
109
113
119
117
113
117
125
126
127
134
133
124
119
125
134
133
118
111
110
111
109
104
112
129
132
130
128
127
122
113
109
109
110
110
107
97
95
105
118
118
115
114
116
115
113
113
114
118
122
120
111
111
115
119
118
121
128
129
123
123
133
135
125
122
134
142
125
115
117
114
110
109
124
133
134
135
139
136
122
119
123
122
111
107
107
107
105
104
111
112
111
107
95
95
108
126
124
114
110
117
116
115
114
125
130
132
132
127
114
112
127
138
128
120
133
145
126
123
121
110
108
118
128
125
115
125
141
140
123
119
128
131
120
108
112
121
120
111
105
109
113
110
94
89
105
128
133
117
106
115
120
114
113
127
139
141
138
125
111
107
121
135
131
128
132
138
125
132
120
106
110
125
130
116
105
114
133
138
125
114
120
131
126
111
111
123
129
120
109
111
119
119
111
104
108
123
132
126
119
116
111
107
107
121
135
139
136
127
120
118
122
133
137
137
133
129
121
139
121
111
115
127
127
113
104
111
123
132
125
109
107
124
127
114
107
119
128
126
121
117
121
127
129
126
119
119
127
136
132
117
100
98
102
109
120
128
131
126
122
126
131
137
143
144
131
120
120
134
129
122
121
123
122
114
112
115
119
127
123
107
103
117
125
118
107
109
120
127
129
125
122
124
136
139
132
120
122
134
137
119
103
103
106
109
115
124
126
122
123
134
138
138
140
136
121
113
118
122
126
128
127
122
117
115
115
117
119
121
118
108
107
116
121
120
113
108
111
122
129
127
116
114
126
137
137
123
116
124
129
122
114
117
120
121
121
122
122
118
121
133
137
134
131
128
121
116
117
103
111
124
129
124
117
113
111
114
117
116
114
112
110
112
116
120
119
112
112
117
123
121
114
111
119
130
129
118
109
111
119
122
124
127
129
131
130
127
123
119
120
125
126
126
125
125
125
123
119
91
98
117
127
128
120
113
108
112
116
116
115
114
114
111
114
122
127
125
119
115
115
116
117
120
123
121
117
113
112
111
110
114
119
123
125
128
130
129
127
126
123
115
115
118
123
126
130
131
124
99
103
115
124
126
123
115
114
117
118
117
117
119
120
116
114
123
133
136
129
115
108
112
123
132
134
124
111
109
121
120
108
104
109
112
111
113
121
127
129
132
122
105
102
117
126
126
126
128
126
119
122
122
123
124
121
118
120
123
119
115
117
123
126
124
122
123
132
133
128
112
103
111
125
135
137
131
115
116
130
128
113
105
109
110
103
104
116
120
120
121
120
105
103
119
126
119
112
116
120
132
137
132
125
120
115
115
119
126
122
113
113
120
128
129
124
121
121
121
118
111
111
117
121
125
130
131
121
121
133
131
120
117
120
118
111
113
123
116
104
108
119
116
113
120
122
113
105
107
120
132
135
133
125
117
110
110
118
127
124
112
108
111
118
124
124
117
106
103
108
113
118
119
118
117
122
125
123
123
126
126
122
124
127
125
123
127
132
115
97
104
123
127
120
118
118
118
115
117
122
125
126
127
125
112
107
111
126
134
130
118
104
101
102
113
115
111
100
99
110
122
126
120
113
116
121
122
118
116
119
121
122
124
126
127
130
137
136
119
106
112
125
127
123
120
121
127
132
131
129
118
118
124
123
110
106
122
136
138
134
126
111
99
95
102
109
109
110
109
119
131
130
121
114
117
125
122
112
111
116
123
123
121
121
126
132
135
134
124
122
122
122
122
124
125
127
132
142
140
128
121
126
128
122
109
114
131
139
137
131
126
119
106
100
99
108
114
119
122
125
131
133
124
113
115
126
125
113
111
121
131
128
118
116
122
133
132
127
124
128
128
121
118
128
132
129
130
134
131
121
122
132
128
120
114
123
133
133
126
127
128
121
111
108
110
116
121
123
121
121
126
132
126
113
110
121
129
126
119
124
136
136
121
113
121
130
128
119
118
124
127
122
120
127
134
129
123
121
115
109
117
122
120
119
119
126
129
123
119
124
129
124
115
115
123
128
127
118
110
113
123
129
125
113
109
118
129
133
130
128
133
135
125
117
120
122
120
114
111
119
128
126
119
122
133
131
119
113
104
101
111
111
114
117
120
123
123
119
118
124
129
127
123
122
132
137
131
110
102
111
123
125
121
118
121
124
129
134
133
127
122
124
127
127
121
115
112
112
113
118
126
125
115
116
131
133
120
108
101
103
109
109
118
121
119
118
121
123
122
123
126
128
128
127
131
133
129
110
103
115
126
122
115
120
129
132
129
128
130
122
113
116
133
141
126
109
106
113
120
123
125
121
114
120
134
134
119
109
106
111
123
114
103
106
118
124
116
113
115
119
119
117
116
114
112
113
115
114
113
118
123
125
126
123
114
104
106
115
123
126
124
122
122
123
126
129
128
125
125
127
128
121
112
113
123
123
122
121
124
128
128
116
107
110
116
118
121
121
120
118
116
116
117
115
114
117
122
119
111
113
125
132
127
120
112
111
114
122
126
122
119
122
125
126
126
131
132
125
124
130
127
112
107
112
128
129
125
124
124
122
133
118
109
110
112
113
117
121
125
119
113
113
117
119
119
124
131
127
117
114
126
131
121
112
112
118
124
129
123
116
115
120
123
122
123
137
139
122
111
120
123
106
97
107
123
126
121
119
117
114
132
120
108
110
113
112
111
115
121
120
115
114
118
123
124
125
128
129
124
121
124
127
118
108
116
129
134
129
119
113
116
118
118
115
121
134
135
113
104
115
116
103
96
100
113
119
119
115
111
108
123
116
108
109
119
118
109
109
115
120
119
116
115
120
127
119
109
111
120
120
121
123
118
114
124
137
136
126
115
118
122
122
115
112
119
128
123
106
104
117
117
110
105
106
110
119
123
118
112
112
112
114
111
114
126
126
113
110
113
119
119
113
110
117
126
118
99
98
109
113
116
119
122
124
132
136
132
123
118
125
130
126
119
116
121
122
116
106
110
124
125
121
118
117
120
124
131
126
122
123
106
110
113
118
131
132
121
114
118
118
114
109
109
118
124
120
109
105
106
106
112
120
124
124
127
127
126
121
121
127
131
129
126
124
124
122
115
109
115
124
129
130
128
126
126
130
132
132
132
135
110
112
113
119
133
137
128
124
124
122
109
106
116
123
122
120
124
126
112
105
116
125
122
113
112
116
119
120
122
125
129
130
129
130
131
128
120
113
114
123
133
134
132
127
124
122
127
130
138
138
115
115
114
123
136
139
129
122
123
122
110
106
121
131
119
116
128
132
115
109
121
130
118
103
102
113
115
118
119
121
125
126
124
125
135
136
125
114
112
123
136
139
131
122
117
115
120
130
135
131
119
114
114
120
130
132
120
109
112
119
114
111
122
129
120
112
118
118
109
107
124
130
115
101
106
116
116
115
117
124
128
126
117
119
135
139
129
115
116
130
140
139
133
124
118
117
125
133
132
124
119
111
113
116
121
124
115
102
103
114
119
115
114
119
120
115
106
103
105
109
125
125
113
108
116
118
116
115
123
136
139
129
117
119
134
137
125
114
119
132
141
136
128
124
124
127
133
135
128
120
115
112
112
113
114
115
114
104
102
115
125
119
108
110
122
124
112
104
106
118
122
121
117
115
116
117
116
118
131
147
148
133
121
123
135
134
119
111
119
133
136
126
119
118
123
132
135
132
124
120
116
114
115
111
110
112
113
112
112
117
127
125
110
109
123
131
125
116
118
121
122
121
120
118
113
113
116
121
134
146
146
133
122
124
134
131
116
113
118
125
126
119
109
106
115
129
132
125
122
123
115
117
117
114
109
109
113
117
118
118
122
123
118
114
119
129
130
123
122
124
125
124
123
116
110
113
119
122
125
134
134
125
115
119
130
129
121
119
117
115
115
116
111
103
110
122
126
122
123
133
119
119
117
114
106
105
110
117
117
112
113
122
122
115
111
116
122
117
114
119
126
128
123
114
114
117
120
121
120
122
122
115
109
112
122
132
133
129
113
99
106
122
122
114
116
120
120
116
130
149
122
118
115
112
103
102
109
114
111
105
108
123
126
118
108
110
111
109
105
114
128
134
128
119
116
117
116
120
123
122
119
114
110
109
117
129
139
132
108
90
103
123
131
129
129
125
114
112
134
157
126
121
115
108
104
106
118
117
106
101
109
126
131
123
113
111
111
107
104
114
130
139
133
120
112
109
109
120
132
132
127
123
118
113
114
128
138
131
110
98
109
126
130
134
135
127
109
108
128
146
126
124
119
110
105
117
128
123
106
101
111
125
131
128
120
117
116
116
115
116
125
135
131
117
106
98
106
120
134
133
132
131
128
116
113
121
128
127
119
117
123
126
127
127
127
120
108
108
117
121
120
123
124
116
113
122
131
124
106
100
106
114
126
128
122
117
118
126
125
118
118
124
126
112
101
99
110
121
121
119
125
131
129
117
114
117
122
124
129
134
134
132
130
122
116
114
115
114
109
106
114
123
127
122
116
119
125
120
107
98
97
106
119
121
118
108
115
129
131
118
112
116
119
109
103
106
120
122
108
99
112
127
125
115
117
119
121
123
130
133
132
133
137
127
112
113
126
128
113
105
114
122
126
121
114
112
118
118
108
92
90
103
119
122
111
104
111
124
126
117
114
116
119
115
107
110
120
118
102
95
111
123
120
116
122
127
124
121
120
121
122
133
144
133
117
120
136
137
124
119
119
123
121
116
111
109
111
118
112
92
91
113
131
127
114
109
114
117
119
120
120
119
121
117
113
114
117
113
109
111
119
120
115
117
127
132
124
113
107
109
119
132
140
130
120
127
139
137
133
129
121
124
120
114
113
112
113
115
112
95
97
123
140
135
120
116
114
113
116
125
127
123
122
121
118
116
116
114
114
119
123
116
115
121
126
127
119
109
105
114
130
138
132
122
121
127
130
132
132
128
115
121
120
117
117
118
117
116
110
100
104
123
134
132
126
120
114
107
114
128
130
122
120
120
121
122
121
118
116
116
117
117
122
123
121
117
113
111
113
124
139
142
131
125
124
123
123
126
126
122
104
117
123
121
120
123
122
116
105
103
111
116
117
117
120
120
114
104
109
125
128
122
118
119
120
122
123
121
117
112
111
119
132
130
118
110
113
118
123
130
136
138
136
137
135
122
113
122
126
117
107
114
119
118
119
122
124
116
106
106
113
112
100
102
115
120
114
101
103
119
126
123
114
114
117
117
116
120
123
116
113
121
137
137
124
118
121
127
129
127
122
121
131
144
143
123
114
122
126
120
119
111
110
112
116
119
121
118
108
108
110
111
99
98
114
124
117
103
103
117
127
120
110
110
117
114
110
118
129
125
119
122
135
137
133
130
132
134
132
123
110
105
120
137
139
129
122
123
121
121
127
106
102
110
112
113
114
113
109
106
109
114
108
105
116
127
121
109
108
124
128
115
104
110
125
124
113
115
122
121
117
118
128
133
135
135
136
136
130
120
109
108
114
123
125
132
134
126
119
119
123
99
99
112
116
110
111
113
113
106
108
118
117
114
118
127
124
112
112
125
130
115
102
113
131
139
126
113
109
107
111
116
125
127
127
129
132
133
125
115
117
124
122
114
116
130
138
133
121
119
114
97
103
117
122
117
115
118
116
114
115
118
118
117
119
122
120
113
113
123
127
118
106
115
135
145
132
115
103
101
108
119
129
127
120
118
125
127
118
115
125
136
130
118
118
128
137
139
131
121
109
101
106
117
125
127
126
125
126
126
124
119
116
118
120
118
113
108
110
116
120
119
111
114
127
130
121
115
115
116
115
119
130
132
122
119
120
122
115
111
124
134
129
124
124
126
132
141
141
127
113
113
112
115
126
132
132
124
127
133
132
121
118
122
124
118
104
101
108
115
117
115
112
113
116
112
102
108
131
138
123
113
127
138
128
121
123
125
118
116
118
120
121
123
126
124
126
134
139
129
120
120
116
116
126
134
126
114
115
129
136
126
120
125
129
119
103
103
114
119
115
108
108
118
121
108
94
106
137
149
125
105
116
132
129
123
125
128
128
122
119
116
115
124
130
124
121
123
129
130
126
122
118
120
130
132
119
106
109
122
135
130
119
119
126
122
108
107
121
127
120
107
110
126
134
121
104
107
131
143
126
106
108
120
118
115
119
130
135
128
124
122
124
129
131
129
119
116
121
132
130
118
114
121
128
126
114
107
109
118
130
128
112
107
117
123
115
113
123
129
124
116
115
128
138
137
124
114
119
130
131
118
110
112
110
108
111
128
138
129
123
128
138
139
137
135
125
113
117
132
125
114
112
117
120
119
117
116
116
119
124
121
107
102
113
121
121
119
120
123
124
120
117
117
128
141
140
123
114
120
128
128
123
123
122
113
112
127
137
126
122
135
148
148
139
136
127
116
118
131
114
110
115
115
115
115
119
117
116
115
112
108
105
106
112
118
123
123
120
117
120
121
111
101
110
129
139
127
113
113
122
126
129
137
139
128
122
130
134
124
122
138
152
146
135
135
133
128
127
128
102
107
120
119
114
116
121
114
106
106
104
104
105
114
114
114
121
126
121
113
114
116
107
96
100
117
127
125
114
108
108
113
127
144
149
139
130
129
127
122
124
141
145
136
128
131
138
137
135
131
98
108
124
125
120
122
122
109
98
101
104
106
115
122
120
114
117
127
126
116
110
113
113
113
114
117
117
115
115
112
104
99
113
131
138
133
128
123
119
118
128
137
134
123
121
125
136
140
140
133
106
114
124
126
124
125
122
107
102
104
109
115
125
131
123
115
114
120
124
116
112
114
123
133
134
128
117
110
117
124
112
96
101
116
121
115
114
115
115
115
124
128
120
111
115
122
126
130
133
129
120
124
124
124
126
124
117
111
110
111
113
120
127
131
125
115
112
114
117
114
111
117
135
145
144
141
130
115
117
129
125
108
105
108
109
107
109
119
117
109
112
116
109
107
115
120
119
116
116
120
130
134
131
127
126
119
111
112
115
115
113
117
122
125
124
117
111
110
110
109
109
119
135
137
138
140
141
124
117
122
125
120
118
117
111
107
118
130
121
102
102
108
110
110
115
119
117
106
104
113
132
136
136
133
127
115
108
115
124
121
112
110
110
112
121
119
113
107
106
108
111
117
122
123
124
133
137
124
111
110
118
123
124
121
114
115
127
136
124
107
103
112
116
117
118
122
123
115
106
111
129
134
138
136
124
109
113
127
137
131
119
113
104
105
117
119
116
113
115
118
116
114
111
114
117
123
124
119
107
104
111
122
124
120
117
118
128
130
123
115
115
119
121
120
120
124
130
129
115
114
123
129
141
138
114
102
118
139
146
135
126
119
114
113
115
118
118
121
127
129
126
117
113
115
117
116
114
112
111
110
113
121
122
120
118
122
125
124
124
125
124
120
120
120
119
123
136
141
126
113
117
131
146
137
108
97
119
142
143
130
125
124
123
120
117
116
116
129
134
133
129
126
122
121
116
112
112
120
123
121
122
126
124
121
121
126
127
124
124
131
129
120
115
114
114
117
132
143
128
109
117
131
146
138
113
106
122
136
130
125
120
120
121
121
119
115
118
125
131
125
125
129
132
125
115
111
120
133
135
131
129
128
125
122
126
131
131
128
126
127
126
121
112
107
107
112
130
140
128
110
117
127
138
135
121
119
126
125
122
121
118
113
114
118
125
127
124
121
117
114
119
127
130
125
115
112
120
135
138
134
127
122
118
122
130
130
130
129
127
125
124
120
112
107
108
110
122
133
132
118
122
122
125
125
125
126
127
121
118
120
121
113
107
115
127
140
134
117
106
109
115
120
120
122
122
120
119
126
135
133
117
106
109
128
133
123
121
126
131
126
120
115
114
114
116
114
113
128
134
131
128
124
121
121
123
126
129
121
119
122
125
118
110
113
127
141
135
118
109
116
119
116
111
120
132
131
118
116
127
132
114
97
109
134
139
120
109
121
136
131
119
112
116
130
135
121
112
124
136
134
122
119
113
113
123
133
133
124
116
110
106
108
119
123
122
121
120
116
115
119
121
126
132
135
127
114
104
109
122
123
116
106
105
112
121
129
132
130
124
116
121
123
125
123
123
122
110
98
102
120
128
123
121
121
120
123
129
131
123
113
109
110
120
121
121
127
132
123
110
109
115
120
123
125
122
115
111
120
131
124
113
115
125
126
126
127
135
131
120
111
106
109
122
128
128
121
108
103
105
118
130
126
125
124
114
111
119
128
125
117
111
112
117
119
123
134
140
129
108
100
108
113
112
111
116
116
117
127
132
121
113
120
132
131
123
127
133
128
116
106
97
97
110
121
124
116
111
108
111
113
127
125
124
122
112
109
112
117
121
120
115
112
112
118
127
132
132
124
109
102
107
109
107
106
112
117
121
128
128
118
117
122
128
124
120
124
132
124
116
111
99
93
101
112
116
116
116
118
118
114
115
118
121
121
117
111
111
112
117
121
120
115
111
118
128
127
114
110
111
111
110
110
109
111
119
124
125
125
124
121
120
123
122
117
116
122
126
124
123
122
108
101
104
109
112
117
125
125
122
116
110
116
122
125
122
115
109
110
116
121
123
118
113
117
125
120
106
104
114
115
114
110
113
121
129
130
127
125
122
122
124
124
119
117
120
122
122
124
129
131
121
111
112
116
118
123
130
129
123
118
107
114
124
129
126
112
108
114
123
128
128
125
123
121
121
119
116
116
115
114
114
116
117
122
134
134
125
121
122
124
124
123
120
120
122
121
118
117
126
128
123
116
117
120
123
126
127
125
122
117
110
115
121
125
122
109
107
118
133
137
129
127
126
124
121
124
133
128
113
112
120
122
114
114
124
124
120
119
122
124
123
122
121
122
123
121
114
113
118
122
122
121
121
124
124
119
119
119
119
117
112
114
118
119
117
113
109
117
132
133
120
115
123
124
122
125
135
125
108
109
123
126
111
101
110
114
114
116
119
120
120
120
120
122
120
116
111
109
112
122
124
126
128
128
122
114
112
119
124
121
109
110
113
116
118
116
112
110
115
119
110
101
108
120
121
121
119
107
99
107
125
127
108
94
101
109
113
117
120
119
118
120
122
124
117
111
109
111
117
124
129
134
137
134
124
115
114
124
127
127
101
99
109
117
122
123
114
102
98
106
106
99
102
118
121
115
101
90
91
106
123
122
109
101
105
109
114
119
124
123
123
123
125
123
118
113
112
116
122
126
131
135
137
134
122
118
118
124
126
131
100
99
109
119
126
130
120
97
89
103
113
111
109
119
123
112
99
91
93
105
116
118
115
113
112
114
116
124
130
131
130
127
125
123
122
123
123
121
118
120
123
129
128
123
118
118
119
122
123
128
105
107
115
119
125
130
125
104
96
112
127
124
118
120
125
120
110
102
101
109
116
121
123
120
117
115
119
127
133
135
133
129
118
116
125
130
131
122
112
110
113
122
120
110
106
114
118
119
120
125
113
116
120
120
121
123
121
109
106
121
132
130
120
119
119
122
118
110
107
111
122
129
126
121
118
118
121
127
129
129
127
122
111
107
120
131
132
125
108
103
111
119
121
107
100
110
116
120
123
129
120
124
123
119
115
113
111
109
111
120
130
129
120
112
111
114
117
111
108
116
129
134
126
117
119
120
123
125
124
120
116
114
110
106
113
125
132
127
111
105
114
126
126
112
102
108
114
118
131
141
126
122
121
115
110
106
106
107
107
115
125
129
123
110
104
105
108
108
107
118
130
129
120
113
119
119
118
120
122
119
114
111
112
110
111
118
127
125
114
111
122
132
126
114
109
108
109
116
135
150
123
118
113
109
107
111
115
110
103
107
120
132
131
119
108
103
104
107
109
115
124
125
116
111
111
113
113
120
126
128
123
119
118
119
118
122
124
121
111
112
125
129
120
111
111
110
107
114
131
142
116
114
109
105
106
119
129
120
103
104
115
128
133
128
117
107
109
114
115
115
116
120
117
111
105
107
114
122
130
132
130
127
125
124
125
127
124
115
107
112
122
124
112
109
109
110
112
117
121
121
108
111
113
105
106
124
137
127
107
102
110
120
125
128
124
117
118
126
126
117
114
118
123
116
105
107
121
124
122
122
125
127
126
125
125
127
125
119
109
110
114
116
116
112
110
111
117
121
117
112
105
116
117
107
106
118
130
127
117
109
108
110
113
118
118
119
129
134
132
119
112
117
127
122
108
110
123
123
111
106
114
126
127
122
121
124
127
124
116
111
109
117
126
126
116
117
124
128
122
116
110
122
119
106
104
110
116
122
125
119
113
110
107
107
109
117
129
132
129
120
115
116
125
122
110
110
120
119
109
105
113
124
123
117
117
124
132
129
120
113
115
122
129
129
124
124
128
130
130
130
119
124
114
103
102
106
109
121
132
131
122
118
113
105
103
112
120
121
121
121
118
117
118
115
110
109
114
115
113
117
120
120
117
114
117
126
134
128
118
115
124
128
124
117
121
129
129
130
134
138
123
124
110
101
106
111
112
116
129
132
131
127
120
111
108
108
109
112
118
126
124
118
114
110
107
111
117
118
118
123
124
116
113
112
118
126
128
125
118
121
135
134
116
103
112
127
130
129
129
131
118
122
113
110
114
120
119
119
123
130
135
133
118
113
113
110
106
107
120
131
130
120
116
111
109
114
125
127
124
122
120
116
113
113
118
122
124
124
124
127
139
141
122
101
99
112
128
132
128
121
113
118
120
119
119
122
126
122
119
127
137
132
112
107
115
118
112
110
120
130
128
125
124
120
112
115
126
130
126
122
121
122
120
119
119
119
122
126
129
129
134
141
135
112
95
103
126
139
130
114
108
115
122
121
110
112
127
127
125
126
138
134
113
102
113
122
118
114
114
119
120
127
131
129
115
108
115
124
129
128
127
127
126
124
123
121
121
126
126
124
122
127
131
122
106
108
129
139
128
116
111
111
115
114
102
104
123
135
128
126
133
134
122
113
117
122
117
108
106
108
111
117
131
134
121
102
96
112
128
135
128
121
122
124
125
124
123
122
119
113
112
115
117
119
119
126
133
132
123
120
114
107
108
109
101
102
116
129
127
119
122
131
130
126
125
120
111
104
106
110
108
106
120
132
127
106
93
105
122
128
115
108
112
119
122
124
126
124
112
107
110
112
109
111
126
141
137
124
119
126
115
104
106
115
115
112
112
116
117
114
115
124
130
131
126
119
109
107
115
121
113
103
112
128
133
120
107
106
113
110
97
95
108
117
118
120
130
128
112
101
114
122
115
111
125
141
135
120
117
127
115
106
108
122
130
125
114
109
111
114
116
119
122
125
124
120
111
112
122
127
120
110
112
125
133
131
122
114
111
105
96
99
115
124
118
116
126
127
110
101
119
135
127
117
120
129
127
122
122
127
116
110
114
126
137
133
116
106
109
120
120
117
115
118
122
120
118
118
121
124
124
116
115
121
133
137
129
118
118
118
114
113
125
131
126
121
121
120
110
108
125
137
132
123
118
115
116
122
125
125
115
116
119
129
131
130
116
108
111
122
123
118
116
116
120
122
120
119
118
119
119
115
113
118
133
136
126
122
132
139
132
123
127
136
134
128
119
112
110
117
127
133
132
126
117
110
111
118
123
124
116
119
129
131
128
123
112
108
112
118
122
122
121
120
120
120
121
122
121
117
114
108
108
119
136
134
120
118
136
147
133
113
119
134
138
130
116
107
111
123
130
131
130
128
121
109
105
110
118
127
115
118
130
133
129
118
110
114
116
116
118
123
124
120
119
118
122
126
129
122
111
103
106
122
135
130
116
115
131
139
123
107
114
132
136
127
116
114
119
123
128
131
132
129
123
111
103
107
119
133
113
111
116
125
128
118
115
121
123
115
112
118
122
118
116
118
124
131
132
124
114
106
111
124
128
126
116
115
121
126
118
110
118
137
138
123
115
123
128
121
121
131
134
131
124
115
110
111
123
134
116
101
103
114
115
114
117
126
126
114
108
112
116
116
113
117
123
133
133
125
115
113
116
117
119
123
122
115
116
121
121
122
127
145
145
125
114
129
134
122
116
128
133
133
124
122
121
122
125
127
119
104
102
102
103
108
122
126
116
107
104
106
111
114
112
114
122
133
133
125
116
114
112
108
109
117
125
119
114
122
125
126
132
149
150
128
114
128
136
124
120
127
133
131
128
128
131
129
128
121
122
118
116
107
98
111
128
123
102
97
98
102
113
116
114
112
118
131
132
125
113
109
107
105
107
113
121
120
118
121
121
120
125
142
145
130
117
122
131
125
123
128
132
130
129
131
133
132
128
120
123
128
131
120
109
121
135
119
95
92
103
110
120
124
119
113
117
125
128
120
111
108
111
114
113
112
113
118
124
120
113
108
116
132
136
129
116
115
118
119
122
129
131
130
126
125
129
134
133
128
121
129
130
124
123
129
136
120
101
102
114
119
125
128
123
117
117
115
114
112
112
119
129
131
128
115
112
120
127
122
112
106
114
125
128
125
118
115
111
110
113
122
128
128
120
121
126
133
136
133
120
121
120
122
129
132
129
119
111
113
117
125
129
129
123
119
116
111
105
103
115
132
145
146
137
129
127
127
129
125
118
114
118
122
125
128
128
122
108
101
101
111
120
120
118
118
123
134
136
133
117
115
113
117
131
130
119
115
115
114
116
121
126
127
120
116
117
115
104
100
111
133
148
147
140
142
143
139
125
119
121
123
124
122
122
128
134
128
117
103
101
108
115
117
118
119
124
132
134
131
116
114
111
122
133
128
116
114
116
112
110
116
123
123
120
118
120
121
117
108
108
119
134
137
139
143
147
141
123
113
118
123
122
116
117
127
130
124
119
116
112
112
115
119
121
121
124
127
127
127
117
114
116
128
131
125
117
119
119
113
111
120
123
125
124
122
125
130
130
118
107
106
119
132
133
132
132
129
122
113
113
120
118
114
115
120
118
113
118
129
126
116
117
123
125
123
122
125
122
120
115
116
126
133
127
117
118
126
126
119
119
126
131
132
131
128
126
128
131
125
113
110
118
133
132
117
113
120
122
117
114
116
119
117
117
116
108
104
116
137
135
120
119
123
123
120
121
124
116
110
114
119
137
141
122
108
116
127
129
125
127
132
134
136
136
132
121
122
124
126
120
120
128
134
130
114
110
122
131
124
117
118
124
123
121
114
108
107
120
136
135
123
119
118
115
115
124
128
119
110
113
126
144
144
122
107
117
125
127
128
128
128
129
132
135
127
118
115
118
120
124
130
133
132
128
121
122
129
133
129
120
120
126
126
121
116
114
118
123
128
127
123
120
114
108
111
124
132
127
121
120
131
143
141
125
117
118
121
124
128
126
121
116
125
126
124
119
115
115
117
122
125
125
123
123
125
127
129
131
129
119
115
117
123
120
116
117
123
125
117
116
122
125
118
108
109
122
131
137
135
129
133
132
126
124
123
120
115
120
129
127
115
112
119
125
124
121
118
117
117
118
116
113
114
120
122
120
118
124
130
120
105
105
118
121
117
114
122
124
113
109
116
128
127
115
111
114
128
142
144
131
130
119
116
122
124
121
115
121
130
124
112
110
117
122
124
126
123
120
120
118
112
105
107
119
121
112
108
120
132
122
100
96
112
126
121
114
120
127
118
109
114
130
136
126
114
114
127
138
141
103
109
116
123
132
133
127
120
120
124
125
126
127
127
119
106
106
111
118
121
118
116
119
122
122
121
123
130
136
137
124
111
103
104
109
121
132
129
114
108
118
128
127
125
128
135
133
116
111
123
110
113
123
126
124
123
121
122
124
126
127
126
125
120
111
112
121
119
113
112
110
106
108
114
119
119
120
129
136
127
117
114
119
119
109
112
126
132
120
104
105
123
135
127
117
121
122
117
113
122
118
120
124
124
117
112
114
118
124
126
125
123
119
111
110
126
137
126
109
103
106
105
101
110
119
117
114
120
125
123
116
120
129
124
109
104
116
130
128
112
106
117
134
127
110
106
115
118
120
124
118
118
119
118
114
110
113
117
122
125
123
117
110
107
114
132
139
123
106
107
113
109
106
108
118
117
109
112
117
119
118
122
127
124
114
104
109
124
133
129
114
115
128
123
107
103
115
123
125
126
114
116
117
116
112
110
114
118
122
124
120
113
106
109
120
132
130
119
110
113
116
114
112
115
121
120
110
110
114
117
118
118
121
122
118
114
114
124
133
134
121
118
120
120
112
113
122
127
126
123
112
115
119
119
109
107
110
115
121
124
123
116
112
116
121
126
125
121
116
114
115
118
119
123
129
124
115
113
115
116
114
112
115
119
121
122
122
123
127
128
121
116
117
119
120
122
125
126
120
116
117
118
121
120
106
101
102
109
121
129
131
128
124
121
119
119
123
121
117
110
113
117
122
128
133
131
119
117
118
115
112
109
112
116
120
123
122
118
114
114
112
111
114
120
124
121
119
116
114
108
117
119
120
113
101
98
98
106
120
134
137
133
130
119
115
117
120
117
108
106
113
120
116
123
130
129
120
119
120
116
113
112
114
114
114
117
119
113
107
103
102
105
113
123
123
112
104
108
111
109
111
116
115
106
101
101
104
107
117
129
130
121
117
113
113
114
115
109
105
109
119
119
114
115
121
121
120
121
122
115
109
116
123
117
105
103
108
110
106
101
100
103
115
126
119
101
92
107
122
121
101
109
111
109
109
112
114
111
112
114
110
99
101
106
108
108
108
109
112
119
121
116
111
112
113
115
117
121
121
108
102
116
129
121
98
90
101
115
116
106
104
107
119
124
116
98
92
110
130
138
92
100
110
115
121
126
121
113
107
105
96
88
97
108
108
101
103
116
125
124
116
113
114
116
114
112
116
121
118
101
98
115
130
123
99
89
103
121
124
113
110
113
116
115
111
99
97
112
134
147
98
103
112
122
130
134
129
113
108
106
102
98
108
119
111
97
104
124
129
121
111
113
124
125
117
113
118
122
114
100
101
115
125
117
103
102
115
126
124
113
112
113
112
110
107
105
106
112
127
139
109
111
112
117
131
137
132
117
114
117
115
113
119
123
115
105
109
122
122
110
110
122
133
128
119
116
122
124
115
105
108
119
117
108
106
111
124
128
121
110
111
114
115
108
105
109
114
118
121
124
124
124
112
112
123
134
130
117
117
128
127
121
120
120
118
115
117
118
113
110
120
132
134
122
117
119
126
128
118
108
110
117
113
104
104
112
124
131
126
116
114
121
124
114
108
112
123
125
120
115
131
129
116
112
120
124
122
112
114
128
130
120
113
112
114
118
120
119
115
115
126
133
125
113
110
118
125
126
119
107
105
111
112
108
102
101
115
134
137
132
128
129
131
123
111
113
126
130
122
114
129
127
117
114
117
117
108
104
107
121
126
121
113
110
112
116
120
122
122
121
122
119
111
103
109
118
120
120
116
109
100
102
113
118
108
95
101
125
142
145
138
135
130
121
111
112
124
128
124
120
114
113
111
112
115
114
104
95
103
116
120
121
119
118
115
112
113
120
124
120
109
104
100
101
112
119
116
111
112
113
103
100
113
126
123
105
98
108
126
139
140
130
118
108
108
112
122
122
120
120
105
103
103
105
111
115
109
101
102
109
118
119
124
129
122
110
104
113
118
114
101
100
102
107
117
124
120
109
111
116
114
104
113
132
134
122
104
96
106
122
129
121
107
99
102
115
121
122
119
118
100
100
100
99
103
114
115
108
105
112
120
121
121
126
124
116
107
110
116
113
104
103
114
123
126
127
127
115
111
114
115
115
118
131
133
132
118
102
100
109
112
108
103
101
104
115
123
123
118
115
102
108
104
93
98
115
121
115
114
122
128
125
115
115
118
119
117
115
116
115
110
109
121
132
131
128
126
120
114
112
115
121
127
127
125
126
128
124
114
110
106
105
106
110
116
120
123
121
119
119
112
121
109
93
100
117
119
118
124
138
142
130
110
100
109
120
124
119
118
120
115
112
120
131
129
122
119
121
119
113
114
122
131
124
113
120
134
141
131
118
111
104
104
117
131
132
123
118
118
123
120
125
110
96
106
121
118
116
130
150
151
131
106
93
102
117
122
117
115
117
115
111
113
123
123
115
112
114
120
121
116
117
123
118
110
118
136
147
136
126
119
106
98
113
137
143
126
116
119
128
124
125
110
101
119
131
121
114
129
149
148
125
101
98
107
112
112
110
114
121
118
110
110
113
116
113
110
111
119
122
116
114
115
114
113
121
134
143
134
125
121
113
100
109
130
140
130
125
125
127
127
124
115
115
127
137
128
119
124
138
138
118
99
103
116
116
108
107
119
130
123
116
112
112
112
114
116
115
115
116
115
114
112
114
118
124
133
137
133
123
121
118
112
107
110
121
131
134
130
123
122
124
127
130
132
134
134
123
122
128
131
117
107
110
123
120
113
118
130
131
122
121
121
119
112
114
124
124
117
116
118
119
118
120
125
127
127
130
130
121
120
126
128
111
94
102
127
142
134
117
115
118
133
137
125
122
130
129
122
124
126
122
118
119
121
120
118
129
133
123
112
119
132
128
113
109
120
127
125
126
128
128
121
122
128
124
118
119
121
120
121
127
130
116
98
105
125
138
128
113
113
116
132
132
115
109
121
127
126
124
124
126
126
125
123
113
113
126
128
109
94
109
133
135
113
101
108
124
133
137
135
125
117
119
124
121
109
106
110
116
121
121
119
116
118
123
126
124
122
118
110
115
126
123
110
105
113
123
125
123
122
124
128
129
120
104
101
115
122
106
88
100
128
135
114
98
102
120
132
135
125
112
107
110
112
113
109
105
104
110
120
117
110
115
135
140
125
112
117
126
114
121
121
119
115
112
111
115
119
121
119
119
122
125
115
99
94
107
119
113
96
102
124
130
117
102
106
118
124
122
109
105
105
106
106
110
119
116
106
106
119
120
113
120
140
139
115
103
117
134
120
123
122
120
120
116
110
110
115
118
117
115
114
114
112
107
104
111
116
117
109
112
125
128
118
109
111
117
116
112
109
111
113
111
106
112
124
127
113
109
118
125
122
125
134
126
105
100
115
133
123
124
122
119
117
114
107
108
111
117
117
114
111
109
110
116
120
120
115
113
117
123
126
125
121
118
116
114
112
115
124
129
124
116
114
118
122
122
118
120
130
131
126
126
123
111
98
99
111
125
119
120
119
115
106
104
104
108
113
114
113
114
113
111
109
122
136
130
113
108
118
124
123
122
125
127
120
111
113
123
141
144
130
119
120
123
118
109
113
131
142
135
125
122
118
109
100
103
109
117
118
120
118
113
103
100
101
113
115
113
110
113
117
115
111
123
140
136
117
107
110
113
112
114
125
127
119
114
113
124
138
141
128
119
125
131
117
102
108
130
144
137
124
120
120
113
107
107
110
117
116
116
116
117
115
111
108
119
123
114
106
110
121
119
112
120
137
136
122
113
108
108
106
110
117
118
118
120
117
119
123
127
126
125
129
134
125
112
110
120
133
132
125
119
119
117
117
119
120
122
115
111
111
123
130
122
117
123
130
118
109
114
120
118
113
118
131
132
122
117
113
112
113
111
108
108
111
119
122
117
115
118
128
133
134
133
131
128
119
111
118
122
123
118
118
121
126
132
131
121
121
106
104
117
128
124
120
123
125
119
114
116
119
115
113
115
123
124
122
122
122
124
124
118
105
104
112
116
120
120
119
120
126
134
134
128
128
138
129
113
108
112
115
116
119
123
135
139
131
113
126
112
110
111
113
114
115
116
116
116
117
118
119
116
112
113
118
124
126
127
127
128
129
123
110
108
113
112
116
125
127
122
120
125
124
115
117
131
134
125
113
107
107
113
121
128
132
133
123
106
126
125
121
114
105
107
111
109
105
112
116
118
118
116
113
112
117
131
136
135
126
121
120
119
116
115
115
113
114
124
130
122
114
110
110
109
110
121
132
135
121
107
107
117
127
128
125
120
111
108
125
131
131
123
112
112
114
109
105
114
119
121
119
119
117
116
123
133
138
135
124
111
108
112
116
116
114
115
117
121
126
123
113
105
106
110
113
115
124
129
121
112
114
125
128
128
118
114
113
116
120
127
127
126
126
125
122
115
116
126
128
120
119
119
118
121
132
131
129
127
124
116
106
105
115
116
115
120
124
120
122
127
120
111
112
123
124
118
114
113
113
114
123
129
128
124
121
121
125
130
117
116
117
126
132
130
121
120
129
134
131
120
119
120
118
121
132
130
119
119
128
128
117
108
117
123
124
129
128
120
122
129
126
120
127
140
140
124
106
101
106
118
129
131
124
124
129
135
139
138
114
107
107
119
132
128
116
116
126
128
121
120
127
127
118
115
126
128
121
120
129
133
126
118
122
133
137
138
132
120
121
125
123
121
131
146
144
125
108
102
108
119
131
130
122
123
129
144
148
142
111
102
104
118
128
124
113
113
117
114
109
120
134
133
118
110
118
131
129
124
122
123
125
127
130
135
144
145
134
121
120
121
115
115
131
143
136
120
113
115
114
119
127
129
125
121
123
137
142
135
108
100
103
118
127
123
117
114
111
104
106
121
136
136
125
116
120
129
131
124
111
113
125
130
131
132
137
141
136
123
119
115
112
113
125
133
123
111
116
125
120
114
122
133
126
117
114
125
129
123
110
100
106
122
129
126
121
118
112
107
113
125
130
132
133
130
124
119
116
113
111
116
126
132
127
124
126
136
136
126
121
116
115
116
118
118
110
109
121
131
122
114
120
131
125
112
111
115
117
115
108
103
112
125
128
123
124
120
117
118
125
125
118
120
138
145
127
106
98
104
118
125
131
129
127
125
128
134
135
127
121
120
123
120
111
105
105
114
128
133
125
120
121
126
120
112
113
115
115
117
114
113
125
130
124
120
121
123
124
131
133
125
110
112
132
141
126
104
95
105
122
132
132
130
130
132
134
133
129
123
119
122
127
121
106
97
103
120
130
130
127
125
124
122
116
116
118
122
124
126
119
125
132
130
120
115
117
118
127
136
135
122
113
114
121
121
118
113
110
115
121
125
124
124
130
136
137
128
118
116
117
126
126
117
99
92
102
121
128
119
116
124
130
127
120
120
123
128
131
132
127
132
128
122
117
113
110
112
126
137
133
123
121
122
111
106
113
123
124
118
116
116
117
118
123
129
128
119
110
110
119
127
125
115
99
95
104
120
119
110
108
120
136
134
128
127
130
133
132
128
131
131
119
113
114
113
103
107
124
133
123
118
127
128
111
100
115
129
126
116
112
116
117
115
114
114
114
111
109
110
118
126
124
116
106
106
116
120
114
106
107
122
139
140
131
131
139
138
125
117
95
105
118
128
128
116
106
107
120
131
132
130
127
123
116
104
99
108
119
125
121
112
108
109
117
126
133
135
135
134
132
122
114
104
106
122
137
126
111
111
122
122
113
111
122
140
151
149
133
120
105
109
118
124
122
109
96
100
115
127
132
133
129
115
111
112
116
116
116
120
118
108
97
96
107
120
125
126
124
123
122
119
115
106
100
113
134
139
124
114
119
127
125
110
103
119
144
151
135
124
112
109
109
116
119
110
101
104
111
119
127
132
123
110
107
121
129
121
110
113
118
110
100
100
112
118
118
114
110
113
118
122
121
112
103
108
125
140
139
128
125
136
137
114
92
101
127
141
133
128
117
103
100
107
114
112
109
113
117
119
121
123
117
107
109
123
134
121
108
114
123
121
112
111
117
120
118
107
106
113
120
123
122
119
114
112
117
134
138
136
134
142
143
122
98
97
115
130
129
130
115
98
96
103
111
113
118
124
124
119
113
112
113
110
111
121
131
126
116
117
122
126
124
121
119
118
114
111
111
115
119
120
121
123
123
121
121
125
129
131
133
137
135
123
113
110
114
120
122
126
112
99
100
104
107
111
117
124
125
121
111
107
113
118
117
117
126
129
123
114
114
124
131
126
119
112
112
115
116
117
117
117
118
120
123
125
124
121
119
121
126
128
124
122
123
121
118
117
116
118
113
105
103
101
101
106
116
118
119
119
112
109
115
123
119
109
112
122
119
105
104
118
129
125
115
110
112
119
120
118
116
117
116
112
112
122
125
120
110
111
116
117
115
120
125
120
114
115
116
116
115
112
104
95
96
111
119
113
112
115
116
112
113
123
115
102
96
104
104
100
101
115
123
122
116
113
117
123
122
118
118
123
121
105
101
113
124
121
109
108
108
110
115
122
122
108
105
116
121
123
112
113
101
93
97
118
126
116
108
113
115
111
108
113
111
101
94
97
103
106
109
115
116
117
117
116
120
125
125
116
118
128
124
109
97
104
119
121
116
108
104
104
116
124
118
101
99
115
130
131
103
107
104
101
106
125
132
123
112
110
109
107
107
108
108
107
108
114
119
122
120
116
112
115
116
117
119
123
120
111
113
124
126
116
103
102
116
121
121
112
102
101
115
122
118
103
102
114
133
140
101
107
107
110
115
123
130
130
120
110
106
108
110
110
105
109
124
141
145
140
125
117
113
119
120
118
116
115
111
104
105
116
125
120
110
109
113
123
123
117
105
103
106
115
117
112
105
112
133
142
109
113
113
115
119
124
127
129
128
117
108
111
119
116
103
108
131
152
153
140
124
119
121
126
127
120
114
[truncated: 205,981 more chars]
