# Supplementary material for: Evaluating flow modulating treatment response in intracranial aneurysms using black-blood MRI in vitro
Source: Commun Med (Lond). 2026 Mar 27;6:170. doi: 10.1038/s43856-026-01413-z (PMC13031954; doi:10.1038/s43856-026-01413-z)
Supplement: Supplementary file 7 — Supplementary Data 4 [file 43856_2026_1413_MOESM7_ESM.zip › Data_Figure_6c/pump flow rate 4.5 mls/BB4/with derivo (FD1)/20_BB4/4_agar_right_array.txt]

136
118
125
147
151
137
132
126
112
110
123
125
115
106
103
104
106
109
111
113
107
98
94
100
104
108
113
123
122
110
109
118
122
127
140
141
122
107
108
114
109
97
89
91
102
118
123
116
116
128
135
121
123
142
145
132
122
119
115
113
117
117
113
113
110
109
113
117
117
115
110
103
102
108
108
103
98
102
111
112
109
107
107
121
137
125
98
92
109
119
111
98
92
99
111
122
120
110
114
131
133
128
121
129
136
130
119
115
118
116
113
112
114
118
119
121
124
124
118
112
106
105
113
121
118
99
85
86
101
115
116
105
100
114
126
106
83
93
112
111
96
93
97
107
120
124
113
101
107
120
132
131
118
115
126
132
126
120
119
118
115
114
118
121
125
133
133
126
113
104
99
103
120
130
122
103
91
87
93
110
121
112
103
104
106
92
83
104
117
97
82
84
94
106
118
116
98
87
94
103
131
134
115
103
111
132
137
131
122
114
113
119
122
123
127
137
137
126
110
101
99
105
117
121
114
110
110
103
92
101
120
122
107
95
88
85
92
111
112
90
84
91
95
99
111
104
84
79
90
93
129
128
108
91
100
127
142
136
120
107
107
118
124
124
123
128
133
127
112
106
110
113
112
105
105
116
124
113
97
95
110
118
105
88
81
88
99
101
97
95
109
120
107
99
100
93
78
86
103
104
125
119
104
89
95
120
135
130
116
107
108
117
124
122
114
116
127
128
118
114
122
124
112
98
98
111
120
116
101
94
98
100
92
85
88
99
98
86
80
106
143
149
123
99
92
86
82
102
122
118
118
116
112
102
101
113
123
119
110
109
116
119
122
121
112
107
118
125
118
117
124
124
115
103
99
103
107
107
103
97
92
86
78
80
99
112
101
76
77
117
156
156
126
99
88
85
95
116
126
111
119
121
128
123
114
112
113
112
110
114
121
121
122
121
115
108
111
112
113
114
115
112
110
108
102
98
101
104
103
99
97
91
81
82
102
116
106
84
88
118
139
134
114
98
89
91
101
111
105
87
121
129
143
142
126
115
111
113
114
115
120
120
119
117
113
109
106
105
106
107
105
97
102
110
106
97
102
110
109
103
110
113
102
91
100
113
109
101
101
107
108
105
104
101
99
100
104
96
81
69
129
133
145
145
135
124
114
114
116
117
117
117
113
108
105
105
111
109
104
106
105
95
97
107
105
100
107
116
113
110
117
128
123
105
100
104
108
112
107
96
90
96
104
108
109
108
101
84
73
80
131
133
133
134
136
133
121
113
115
117
118
116
111
104
99
107
120
119
107
110
114
107
102
110
111
112
114
117
111
109
110
119
120
110
101
100
105
109
101
89
92
105
109
106
108
111
101
86
82
105
136
135
121
120
132
137
126
114
115
121
121
120
117
115
111
113
124
124
111
113
120
116
111
120
130
130
118
105
100
98
96
95
98
103
105
106
106
101
92
90
104
113
103
93
94
107
107
97
96
114
140
141
120
110
121
130
128
118
120
122
122
122
132
139
129
119
120
121
113
114
117
112
114
133
147
136
106
86
86
86
83
80
81
89
104
113
109
96
87
92
103
104
93
82
85
103
116
108
97
98
139
147
125
102
103
118
122
123
124
124
118
121
143
155
141
123
120
120
115
111
108
101
110
135
146
122
85
73
81
84
83
82
81
85
103
115
108
92
87
92
92
86
81
82
89
104
114
105
89
81
131
142
127
97
90
107
115
118
121
123
121
123
137
145
137
125
125
124
116
108
99
90
98
122
128
100
69
72
88
89
84
87
88
90
97
105
99
90
90
94
86
75
76
88
101
109
102
86
82
89
121
133
124
98
91
105
109
106
114
126
126
123
122
121
121
121
130
129
117
106
97
85
85
101
103
83
69
81
99
92
81
86
93
90
88
89
91
92
95
98
93
78
74
89
110
113
91
69
84
117
117
130
125
105
98
110
112
106
108
121
127
119
107
104
106
112
122
122
115
108
98
85
80
84
83
81
79
92
100
91
79
83
88
84
78
80
89
95
99
103
102
85
72
79
105
112
88
67
94
134
116
131
133
114
104
114
120
110
104
111
122
123
114
105
98
97
102
110
114
110
100
92
83
79
77
82
92
99
97
87
84
87
87
82
80
84
93
97
95
96
97
88
76
77
94
106
95
83
100
124
115
131
133
115
105
116
125
113
97
100
119
136
132
113
97
88
88
101
115
114
104
100
99
90
81
80
92
97
93
89
91
97
96
90
91
96
98
94
86
83
85
87
86
87
93
100
99
96
100
106
112
123
120
105
103
118
125
107
90
98
128
149
141
117
101
91
90
100
119
124
113
109
116
113
92
76
80
88
88
88
94
100
99
97
103
105
98
83
78
76
80
91
98
103
102
99
96
98
98
97
105
108
100
92
102
119
121
103
94
111
136
143
131
116
112
107
97
102
125
135
120
113
127
133
103
71
71
81
81
83
93
95
89
92
105
108
94
78
78
85
92
95
100
104
105
102
96
94
95
97
101
102
93
87
100
117
118
111
113
128
128
117
109
112
126
120
99
100
124
136
121
111
129
139
105
69
70
80
78
79
86
82
70
73
92
103
92
83
91
105
106
93
83
84
94
99
97
96
98
98
107
109
104
95
100
113
115
118
129
128
109
91
93
111
126
118
100
97
113
124
117
110
122
129
103
79
85
90
81
81
91
87
64
58
79
96
94
91
101
113
106
83
60
57
74
89
96
101
102
98
114
119
114
102
102
106
105
113
125
116
90
83
99
112
111
107
103
102
106
115
117
116
116
115
103
96
103
99
84
85
106
108
82
62
74
95
98
95
93
97
93
76
54
48
60
79
93
101
102
97
122
124
113
102
99
98
96
97
107
100
87
95
112
109
92
92
106
114
110
115
126
125
118
111
110
115
115
103
85
90
118
128
100
72
81
105
106
91
81
79
83
81
69
61
66
81
89
91
93
98
129
126
106
93
98
103
95
93
94
95
97
108
119
105
82
79
101
120
122
124
131
129
118
114
117
124
120
103
89
95
120
126
96
72
90
117
114
91
75
74
86
94
90
81
77
87
88
80
83
93
135
129
108
91
98
110
111
104
102
102
104
107
113
108
92
81
91
114
128
127
124
121
119
118
121
124
118
102
94
96
109
103
76
66
94
123
115
94
84
86
95
102
101
90
82
88
88
77
79
87
135
134
116
99
97
111
124
123
111
108
107
105
105
109
108
97
93
108
122
119
108
111
119
120
121
121
119
108
97
93
94
85
65
66
95
115
106
94
96
99
99
97
96
88
79
83
87
86
89
87
128
127
117
104
100
104
120
128
117
107
110
112
107
107
109
111
108
112
119
106
91
98
115
119
120
121
122
115
99
91
86
82
74
74
88
98
96
96
99
100
93
84
85
88
86
87
91
94
101
97
118
114
109
108
101
93
104
117
113
109
118
126
115
97
97
114
120
121
119
103
85
89
107
116
115
115
119
115
101
92
93
97
94
83
79
83
92
98
97
92
86
76
74
87
103
106
96
92
103
111
115
107
102
105
103
94
95
108
114
118
127
131
120
100
95
108
115
117
121
112
95
91
100
102
99
101
116
117
104
97
104
108
106
92
76
78
94
104
102
93
90
79
69
83
114
122
99
84
97
118
117
112
104
104
105
104
103
109
118
124
124
118
113
112
114
111
99
101
118
121
108
99
97
88
80
92
118
122
104
101
103
104
105
101
86
79
92
108
111
104
101
88
68
77
111
122
98
80
90
112
114
115
109
103
106
115
113
110
115
120
110
95
98
122
137
119
89
88
110
120
115
113
110
91
77
92
120
124
107
103
99
92
97
107
101
85
85
99
110
112
109
93
72
73
96
106
94
88
95
101
96
107
107
100
104
118
119
105
102
109
102
87
93
121
142
126
97
88
102
112
114
121
122
107
97
106
118
117
112
110
100
87
89
106
107
92
81
85
97
107
109
97
80
75
82
88
92
104
110
100
75
90
99
96
102
118
119
102
94
101
107
101
102
116
130
128
109
99
103
109
110
117
120
121
123
118
106
103
112
119
110
91
87
97
103
96
84
78
85
96
101
98
89
81
76
74
88
110
116
105
69
82
90
90
99
116
122
111
103
110
120
119
115
114
124
129
121
111
110
115
113
105
106
121
129
115
91
89
110
125
119
103
93
93
97
94
89
87
89
94
93
90
89
84
72
67
76
91
100
103
78
88
91
87
93
110
121
119
117
121
125
122
116
117
129
135
132
124
123
127
117
96
93
110
118
103
86
89
107
117
116
112
104
95
93
92
92
100
103
101
89
82
84
82
69
64
64
68
76
90
89
95
95
89
87
98
111
113
115
118
122
117
110
117
134
139
135
133
133
132
114
91
92
107
107
94
94
106
107
99
98
108
108
96
89
90
95
104
107
105
91
86
88
80
65
63
68
64
63
74
89
92
102
99
89
90
98
99
99
107
117
114
109
116
127
127
127
134
137
126
102
86
99
115
108
95
101
117
107
84
81
98
103
90
84
94
104
104
98
96
98
107
107
87
68
72
87
83
71
69
84
87
108
110
99
95
99
97
91
99
113
115
115
115
113
105
112
128
130
114
93
89
108
123
113
99
105
119
106
77
70
88
99
90
87
100
111
102
89
88
100
119
123
104
83
88
102
102
92
82
83
91
112
112
101
103
113
111
100
99
109
115
117
117
106
94
100
114
116
106
95
96
111
121
113
102
109
117
107
83
75
90
102
102
96
104
109
99
87
89
99
108
115
114
102
98
98
100
101
96
90
100
112
103
95
107
123
123
112
106
107
110
112
114
110
102
100
101
103
105
107
107
111
114
110
106
112
116
108
99
96
100
109
110
106
101
95
90
92
98
98
93
96
110
113
97
81
85
99
100
93
102
104
93
87
99
114
116
115
112
106
105
106
109
113
113
106
97
97
111
119
112
107
110
114
111
109
107
105
113
113
107
106
110
109
100
86
85
96
110
104
88
86
99
108
95
79
82
96
93
90
91
94
92
91
98
98
99
110
117
110
106
105
104
109
116
115
100
95
111
122
111
99
108
122
121
108
96
98
116
118
104
96
106
111
101
86
83
97
112
112
100
91
94
98
95
93
99
104
93
89
86
91
99
107
106
94
92
109
123
117
110
108
105
104
111
119
108
96
105
117
108
96
105
123
122
103
88
95
109
107
91
90
106
117
105
86
85
98
108
110
110
111
108
98
94
103
116
116
101
97
98
95
98
109
114
105
102
113
122
117
111
110
109
104
105
121
119
100
97
110
112
105
108
117
114
98
89
98
104
95
83
88
109
121
106
84
85
99
103
98
108
126
127
103
88
99
118
123
108
111
122
105
88
94
108
115
113
113
112
109
108
110
114
108
109
124
128
108
94
105
123
126
119
110
101
93
95
104
104
95
86
90
107
120
107
85
85
99
99
87
96
121
128
102
79
86
106
117
107
118
132
109
81
78
98
116
117
107
100
103
109
116
118
113
113
125
128
110
95
103
128
141
130
108
95
91
98
108
108
103
96
93
101
114
113
97
95
102
99
86
89
107
110
92
78
84
97
104
102
111
121
105
84
81
93
110
114
104
96
101
114
121
118
113
112
117
115
103
95
103
124
134
125
111
100
95
95
104
111
111
106
98
98
110
113
110
109
107
97
93
101
104
94
83
85
95
97
97
97
132
121
120
123
125
126
136
135
114
93
96
109
117
116
108
111
127
134
126
114
106
103
110
118
121
126
143
149
135
115
111
119
125
134
138
127
104
101
119
131
127
110
102
114
132
130
118
115
133
151
128
111
109
117
118
115
120
129
120
100
93
104
124
128
118
111
124
135
132
122
111
105
113
125
125
117
118
122
126
123
121
117
116
126
138
128
100
93
110
126
124
113
107
117
128
125
113
116
139
161
129
112
109
114
116
110
116
129
131
114
100
105
122
129
121
116
124
133
134
127
118
109
118
132
127
106
91
100
118
128
126
117
112
118
130
129
111
107
114
122
122
121
118
122
131
123
108
109
132
155
137
123
113
115
116
113
119
132
136
123
111
114
122
122
124
127
130
129
125
120
114
109
120
131
124
105
97
102
111
120
124
125
118
113
116
125
127
128
123
116
118
117
115
119
129
125
106
99
115
133
145
131
116
112
116
118
121
130
131
122
116
122
125
122
126
138
143
131
116
111
112
110
114
117
117
117
118
113
106
108
120
133
130
112
105
116
134
137
118
100
98
104
104
107
122
123
107
96
98
110
147
132
113
109
117
120
121
127
126
117
115
129
137
130
124
136
149
138
116
110
118
121
112
108
116
127
130
120
106
102
113
130
129
113
100
110
127
126
102
79
80
93
98
99
107
112
110
104
101
100
138
122
108
111
118
116
114
123
132
123
117
132
146
134
117
124
144
142
121
115
127
133
122
114
122
132
129
119
112
107
106
108
109
107
105
112
120
113
89
73
78
92
102
97
92
99
112
121
114
106
120
109
110
121
122
110
107
128
146
137
122
132
144
131
109
111
130
134
121
118
129
135
133
132
131
128
119
118
119
118
106
93
88
94
108
119
120
109
96
91
93
100
105
98
91
97
117
127
119
109
112
106
117
133
129
106
102
131
156
147
127
127
135
124
108
106
113
114
114
116
120
122
131
141
138
123
115
117
125
125
114
98
86
90
109
121
115
110
114
118
110
100
99
100
102
111
118
116
109
105
116
113
125
142
135
109
104
130
152
143
125
121
121
117
113
108
99
93
101
114
113
106
117
133
131
116
113
120
126
126
126
119
105
101
109
110
104
108
125
128
113
94
92
108
125
129
117
101
92
94
129
130
130
137
134
119
110
122
136
134
123
120
116
113
111
110
96
85
96
117
118
101
99
108
109
105
113
125
125
126
127
128
123
118
113
100
91
106
126
124
106
94
100
122
141
137
113
91
86
90
141
144
130
123
125
125
120
118
123
129
129
127
122
114
112
113
105
96
100
120
128
112
95
91
91
99
117
127
126
119
117
118
121
122
117
101
93
105
118
113
106
110
116
131
140
133
112
93
86
88
146
151
126
108
116
129
128
122
125
135
142
142
137
123
119
119
122
115
106
115
127
123
108
97
93
101
120
129
124
110
99
98
104
112
118
116
112
113
114
113
118
127
127
126
125
124
119
103
84
75
147
148
121
104
114
128
128
127
131
142
147
151
151
139
124
122
132
127
109
108
119
121
121
120
111
107
114
124
119
99
86
88
92
98
112
128
128
118
113
119
126
124
119
110
109
120
129
114
78
60
140
139
124
114
120
125
127
129
138
138
137
144
154
145
125
120
128
121
101
99
112
118
127
138
131
110
101
112
116
95
86
97
100
93
103
123
127
116
113
123
121
104
98
99
103
119
131
113
75
59
127
127
129
130
129
126
124
132
139
133
124
126
137
134
118
114
119
108
89
93
110
118
126
139
135
108
89
103
114
99
93
107
109
97
96
106
109
109
117
126
110
87
88
103
110
118
120
103
83
81
114
120
134
140
135
126
124
134
142
134
116
110
115
116
112
113
114
104
89
93
113
121
123
129
124
102
87
99
113
106
100
108
110
102
92
90
94
106
123
125
106
87
97
116
119
116
108
95
93
105
110
123
137
138
130
124
127
136
142
135
116
102
102
112
117
118
118
115
102
98
108
120
125
122
111
97
94
102
109
108
103
101
105
104
95
85
90
109
124
123
106
103
114
124
120
113
107
99
102
116
118
136
141
131
121
120
126
130
134
133
122
108
109
122
129
126
125
128
123
108
101
116
130
121
99
93
102
106
102
100
99
96
103
113
109
94
93
113
125
114
105
114
124
118
110
110
116
115
109
109
132
147
146
127
118
120
123
120
121
127
129
124
123
131
134
129
126
132
135
120
106
117
134
124
98
90
105
108
97
93
97
98
105
120
122
106
97
114
123
107
98
109
117
107
96
101
118
125
116
104
135
151
146
131
125
128
124
111
108
119
133
137
132
126
125
123
121
125
132
130
121
126
135
129
105
96
105
103
89
88
97
100
104
118
126
112
97
109
121
105
89
92
101
100
93
95
105
116
114
103
127
141
142
135
135
136
129
116
108
115
132
141
131
113
111
114
114
115
126
134
133
131
135
132
117
108
109
99
84
89
102
103
96
104
116
110
97
104
117
108
88
80
87
98
99
92
90
93
101
101
118
129
132
133
134
137
139
133
121
114
120
131
127
110
104
109
107
105
116
127
126
124
129
135
126
119
116
105
92
96
104
100
90
91
99
99
96
103
115
112
91
75
81
95
103
95
82
81
89
95
119
125
133
133
131
131
143
146
132
110
107
122
126
116
112
112
107
101
106
112
111
112
117
127
124
121
120
115
110
107
105
100
95
94
92
92
96
104
109
105
91
80
82
90
97
96
88
88
88
87
128
129
136
141
131
123
131
143
132
108
102
119
131
125
118
118
113
103
102
101
103
107
112
115
112
111
115
120
118
115
109
109
114
110
98
95
104
105
95
87
85
90
89
86
87
92
98
99
93
86
139
136
140
144
133
118
117
126
124
112
109
122
132
126
118
117
114
108
103
101
104
113
113
105
98
97
102
110
115
116
119
122
122
114
105
107
116
109
87
72
82
100
101
91
85
92
99
100
91
88
145
141
136
135
132
119
110
111
117
120
123
127
128
123
113
106
109
111
111
106
109
120
116
100
89
89
95
100
107
119
130
127
114
101
101
116
124
113
89
71
80
100
109
99
91
92
93
85
83
91
145
142
130
125
126
123
114
108
112
125
129
125
122
123
117
105
104
114
119
113
111
117
116
101
91
95
105
105
106
119
127
115
95
86
97
112
117
113
101
86
82
94
107
107
98
88
79
76
82
92
136
138
130
125
126
124
116
107
109
121
128
122
121
127
126
115
108
116
122
115
108
113
113
103
100
110
126
125
120
116
110
94
81
88
101
105
105
107
110
102
86
84
96
105
96
81
75
84
97
98
126
130
132
134
132
119
107
105
106
112
118
121
124
126
122
117
117
125
127
117
106
105
107
108
110
123
138
142
130
110
89
76
83
102
112
105
96
99
111
110
91
76
84
98
96
83
87
106
118
106
116
120
133
146
137
111
96
101
109
108
109
122
131
123
107
106
120
135
134
122
108
103
104
109
113
121
131
131
119
100
82
78
94
113
116
106
95
95
106
109
92
74
75
92
102
100
103
118
122
108
116
117
126
138
133
110
95
104
116
112
109
119
135
128
104
96
112
133
139
127
113
108
106
106
106
108
111
105
94
92
92
97
108
116
113
101
94
95
103
108
96
76
73
90
109
112
107
107
106
103
122
122
119
118
119
114
108
113
121
121
109
108
125
137
127
107
104
120
134
128
118
115
113
104
96
99
103
89
76
87
108
120
121
119
105
92
88
96
106
111
102
85
79
90
103
106
98
91
88
92
124
127
114
100
108
121
124
116
118
123
109
95
106
138
152
131
105
107
122
121
119
126
129
113
99
102
109
96
84
95
117
126
128
123
106
87
85
95
108
115
110
98
89
87
87
87
92
92
87
83
112
123
117
102
108
130
134
117
111
118
112
91
90
122
152
143
113
103
108
110
113
128
136
124
114
118
123
116
110
114
122
122
123
124
115
100
93
96
107
116
114
105
94
82
74
77
98
113
104
86
97
115
120
112
117
134
139
121
105
109
114
102
93
105
128
131
115
102
102
104
106
118
124
125
128
130
130
130
130
128
122
110
110
120
123
117
109
104
106
115
112
103
93
83
75
86
112
129
118
95
90
111
119
116
120
131
139
128
109
106
114
118
110
102
109
117
111
101
101
104
104
100
101
113
129
132
127
126
131
130
117
102
102
114
125
126
119
111
112
116
108
95
91
89
87
97
113
117
111
103
92
108
116
115
114
118
127
127
116
109
115
124
123
115
115
116
110
101
103
109
103
88
86
102
118
120
115
115
117
117
114
108
105
111
119
120
116
114
119
122
110
96
95
98
96
95
95
91
93
103
97
106
114
116
109
101
104
112
114
114
117
124
126
129
132
124
106
99
108
115
104
90
92
105
111
109
108
108
105
107
116
117
110
104
109
112
108
108
119
126
123
113
109
102
88
83
81
80
85
99
102
104
115
122
112
95
88
97
111
118
120
122
125
137
140
124
101
98
111
117
106
98
106
112
108
105
107
106
98
104
120
122
109
96
101
111
110
106
109
123
134
136
127
104
81
73
81
89
96
98
110
109
117
124
120
103
93
98
115
124
124
119
122
134
135
118
96
95
107
114
110
109
114
112
104
104
110
106
95
104
120
118
104
95
100
111
112
105
103
113
126
135
131
112
88
78
86
101
108
103
124
122
117
117
116
116
113
113
121
126
120
114
116
126
128
118
100
93
96
106
113
114
111
102
99
110
122
113
99
103
113
111
104
105
108
110
108
104
102
104
107
115
120
119
107
91
90
102
112
106
123
126
117
106
110
122
125
119
119
122
118
109
108
115
124
123
111
95
93
102
111
112
104
97
99
115
129
121
105
105
110
108
109
116
117
106
97
98
102
102
99
98
103
113
115
102
91
96
106
103
109
118
114
103
108
120
119
108
110
121
119
109
103
107
115
120
114
107
107
110
111
106
101
102
107
118
125
119
109
110
111
110
111
122
120
106
94
94
101
109
111
104
93
93
104
106
102
102
102
95
97
104
110
111
117
118
105
93
106
127
128
114
104
104
106
107
110
116
124
125
115
103
99
106
116
120
114
106
104
110
110
108
111
119
118
108
98
96
102
116
127
121
97
81
88
107
118
118
108
94
104
104
108
117
127
123
103
94
113
138
136
116
105
107
105
98
104
120
131
131
122
108
100
104
117
119
106
93
96
105
106
103
106
114
114
106
102
102
107
117
124
122
108
93
92
106
124
129
117
98
126
118
111
114
124
126
113
106
121
140
133
106
98
110
112
99
103
119
126
125
124
116
106
105
117
122
107
92
94
99
98
97
100
106
107
104
100
105
113
113
105
106
119
121
107
102
115
127
122
105
137
132
115
105
111
120
118
114
119
128
118
96
94
114
120
109
110
120
120
118
120
122
119
119
125
123
111
101
101
100
99
98
97
99
101
100
98
105
116
109
91
93
122
134
114
98
106
119
119
107
126
128
116
101
98
110
119
116
112
112
107
100
107
120
122
112
113
119
119
117
116
118
127
136
134
121
109
106
105
103
104
109
106
98
100
102
103
109
116
109
96
99
118
120
103
98
112
120
115
108
108
115
116
102
93
102
116
117
108
101
101
110
123
127
120
109
108
114
121
120
109
103
117
136
135
117
102
100
99
101
113
125
121
105
102
105
108
115
115
112
110
116
116
101
89
101
122
123
112
108
111
116
118
112
114
123
127
123
118
114
117
127
136
140
142
143
143
135
126
125
125
124
123
121
111
110
120
132
135
126
123
122
121
118
109
102
102
114
125
131
126
118
113
122
131
128
118
119
132
141
112
108
110
113
117
119
119
124
129
128
119
119
132
140
135
130
133
136
135
134
132
122
112
112
113
111
109
116
129
132
128
122
118
115
113
108
105
112
120
122
120
123
124
125
118
113
116
124
131
135
122
114
115
123
124
115
115
129
146
146
128
117
121
126
121
113
118
131
137
144
141
125
110
109
116
115
107
112
125
130
125
120
122
123
122
121
123
130
131
131
131
140
142
132
115
107
114
125
127
130
134
123
124
133
131
114
112
127
144
148
136
121
114
112
113
113
113
117
127
141
143
129
113
110
118
124
121
120
120
121
117
121
131
132
130
130
140
147
143
141
142
148
146
130
116
112
118
124
124
128
143
125
124
138
137
118
106
111
122
133
136
129
118
116
123
126
121
112
113
129
141
132
114
112
124
135
133
124
116
112
112
126
143
144
132
129
137
141
132
126
131
136
132
118
113
119
125
124
117
120
146
124
122
138
142
124
101
95
101
114
129
134
133
133
136
139
134
117
109
122
138
133
116
116
133
142
131
117
112
114
115
124
142
146
135
125
123
121
108
98
100
113
115
106
103
116
130
128
111
106
140
123
121
137
143
126
103
98
104
110
121
133
143
141
138
136
141
131
116
120
137
135
121
121
138
143
126
112
116
125
122
118
127
137
135
124
116
109
95
80
82
97
106
99
95
109
130
128
106
94
131
118
121
132
134
122
114
122
129
121
117
128
142
140
128
126
139
140
129
124
131
133
131
130
139
138
124
116
125
135
129
115
113
123
127
124
116
110
101
92
94
101
106
103
103
113
127
121
102
95
127
114
115
124
124
116
124
143
150
134
118
124
135
133
122
120
131
139
137
130
127
127
134
142
142
134
123
122
130
134
132
120
110
111
117
120
113
110
112
117
119
114
108
108
120
126
121
109
103
110
126
112
108
114
116
114
125
144
150
136
120
119
128
127
125
123
123
129
137
137
127
124
131
141
140
129
121
121
123
125
127
124
114
107
107
107
101
101
114
128
132
122
108
114
131
134
115
102
109
124
127
117
107
108
114
116
120
128
134
133
125
121
123
127
129
126
114
116
131
142
136
124
122
123
124
123
121
117
114
115
117
115
111
109
107
101
92
95
110
120
125
121
115
121
133
129
110
104
117
129
126
125
116
110
115
116
115
114
124
133
132
129
126
124
125
120
108
108
126
140
139
127
116
109
108
118
123
118
111
112
113
107
104
110
115
108
99
101
108
111
114
122
126
127
126
118
107
109
119
121
126
131
122
114
117
118
114
114
123
136
142
140
131
120
115
111
110
112
124
130
131
128
121
109
101
110
125
129
121
117
112
107
106
115
126
126
119
113
112
112
118
126
128
125
120
116
115
115
113
110
127
128
122
118
118
116
118
121
130
137
144
149
139
116
102
102
112
118
120
120
120
122
124
119
105
102
121
138
135
120
116
117
121
125
131
135
133
121
115
119
126
126
123
121
117
122
127
123
107
103
125
120
122
127
126
120
123
135
136
133
135
148
140
111
93
100
113
113
110
116
119
121
126
126
111
99
111
137
141
123
116
128
138
130
128
132
131
121
117
125
128
119
114
114
118
127
136
130
110
104
118
112
128
142
134
121
131
151
146
125
120
134
133
107
93
104
112
104
99
115
129
130
126
124
113
99
104
129
140
124
115
128
135
124
115
120
124
121
119
125
125
117
115
115
116
125
135
133
120
113
108
106
135
153
136
118
136
163
157
125
110
117
121
109
103
111
111
99
96
113
135
138
130
121
112
105
106
120
129
123
119
119
119
109
104
111
123
125
122
123
125
127
127
123
115
117
128
135
127
119
106
104
130
143
126
115
136
164
160
134
112
108
114
119
122
120
112
110
109
114
124
132
132
123
116
115
113
113
113
119
119
112
104
98
99
112
128
132
123
117
125
142
143
129
113
113
126
133
124
114
111
111
122
122
114
115
132
150
153
142
124
109
113
132
141
128
117
120
128
118
108
117
129
127
120
122
122
111
102
112
117
109
103
103
107
117
128
131
122
114
126
148
145
122
107
111
126
135
121
106
123
128
122
110
111
120
126
132
142
147
132
110
112
137
149
134
118
125
135
126
109
109
118
119
118
127
131
118
103
107
114
108
108
116
119
117
117
124
123
117
123
136
129
105
96
105
123
135
124
106
127
142
135
123
124
125
121
120
132
138
124
106
109
129
139
132
122
125
130
129
123
117
109
102
112
130
136
122
108
107
108
105
109
123
125
112
104
119
131
124
116
116
108
94
89
94
108
122
125
114
124
143
145
143
140
131
119
119
125
121
109
104
111
116
120
126
130
129
125
127
132
127
109
98
110
133
139
126
113
110
111
108
108
115
117
106
103
122
137
127
107
97
97
97
96
92
93
105
116
117
121
131
141
147
145
130
121
122
116
99
94
109
121
112
108
124
138
132
118
117
125
126
114
110
119
134
136
127
117
114
114
112
110
108
105
102
111
125
135
123
101
92
101
111
107
94
87
91
106
117
122
116
126
142
140
125
125
126
110
87
93
120
132
120
116
132
141
130
116
108
109
112
116
120
128
130
129
127
125
117
111
111
118
114
105
104
116
126
123
110
96
96
110
118
110
99
98
100
104
111
126
108
118
139
138
122
123
131
112
94
107
131
133
125
128
140
137
121
115
110
104
104
111
120
124
118
117
127
133
119
105
107
126
127
115
111
121
123
110
97
94
103
114
112
102
104
115
119
113
106
130
111
121
140
137
120
125
134
123
114
124
131
125
123
134
142
130
116
114
114
110
107
109
112
111
105
106
123
132
120
102
102
120
129
122
114
118
117
102
90
92
106
112
103
95
108
128
129
113
104
128
115
122
130
128
121
125
131
129
131
140
131
114
115
130
133
124
114
114
115
115
114
112
109
101
98
102
115
125
121
109
104
110
117
114
106
107
108
101
90
90
105
110
103
101
116
128
122
107
106
122
115
112
112
114
120
124
120
120
135
144
128
107
112
127
130
122
119
117
115
115
119
120
112
102
102
110
116
117
119
117
107
103
104
98
89
89
101
105
97
95
103
111
110
112
118
117
108
104
110
115
112
100
98
110
121
116
104
107
128
138
122
108
117
134
136
131
125
117
114
115
119
121
115
108
110
122
122
120
119
115
104
101
103
94
81
83
101
112
109
109
110
110
110
115
114
106
105
111
115
113
106
103
108
122
125
109
96
105
121
121
111
113
128
138
138
136
128
117
115
119
120
114
113
112
117
123
127
127
121
105
90
96
111
107
93
93
104
114
120
123
120
107
104
107
108
109
118
126
117
111
106
116
132
138
126
105
102
114
114
100
100
123
141
139
131
133
131
119
117
125
121
107
104
115
118
115
116
124
122
101
81
91
116
122
112
106
107
112
123
128
121
103
94
100
108
118
128
127
109
110
111
126
139
137
123
112
119
128
113
89
97
134
155
140
122
127
131
121
118
126
122
103
100
115
121
107
98
108
116
104
92
98
116
122
114
106
100
102
113
118
112
103
96
100
110
120
120
107
94
112
120
127
124
117
113
121
132
134
115
94
101
134
156
145
127
126
131
121
116
123
121
109
107
123
128
109
91
95
109
117
119
120
118
110
100
97
95
97
103
104
103
106
105
100
101
105
100
86
81
111
120
119
105
96
107
126
136
133
121
110
110
125
142
144
136
130
128
124
120
120
120
118
118
130
132
121
106
104
110
125
141
141
122
99
92
98
99
99
101
103
104
109
110
94
82
87
90
79
75
104
111
115
107
103
112
127
134
130
127
123
115
110
118
131
133
129
127
127
126
121
116
116
121
129
132
136
134
125
116
125
144
144
122
106
109
115
114
108
112
112
107
106
102
84
71
82
97
90
78
101
106
116
122
123
123
127
130
129
128
125
121
107
102
108
116
116
119
128
131
121
107
105
111
120
131
146
154
142
124
120
127
125
117
123
137
138
123
117
122
122
111
102
98
87
81
93
109
105
88
108
106
118
131
134
129
128
128
127
125
124
124
116
102
99
101
103
107
119
129
121
101
93
99
113
130
150
157
143
127
115
107
103
112
137
152
142
121
120
128
123
109
104
108
106
100
103
111
109
99
115
112
115
126
130
126
118
117
120
122
124
126
124
115
109
105
100
99
111
122
118
104
96
101
111
129
145
144
132
124
120
106
95
110
137
143
125
110
117
128
121
109
111
122
121
111
103
103
106
107
122
117
111
118
125
118
105
103
112
123
125
125
124
124
125
119
104
100
112
121
120
117
117
119
116
125
135
129
119
127
135
120
101
107
125
124
107
101
114
127
126
118
120
124
117
104
99
98
108
109
124
117
107
115
127
117
99
96
112
129
128
120
121
124
131
125
108
106
118
124
123
132
141
133
117
115
122
115
109
131
150
134
109
105
113
113
104
103
115
127
132
128
123
112
99
92
95
103
108
105
126
118
105
115
133
128
107
103
122
135
127
114
113
119
126
122
109
108
118
120
126
143
149
130
109
109
115
105
100
128
152
137
110
106
111
112
109
110
116
122
124
125
117
103
91
86
96
106
106
100
129
121
104
110
133
136
119
112
127
136
124
108
107
110
116
117
111
109
107
105
119
138
140
119
102
110
119
107
96
117
138
126
111
112
115
111
110
114
115
110
107
111
111
107
100
94
97
103
100
95
125
122
105
104
126
137
124
110
118
130
124
111
104
101
104
114
120
115
103
94
104
123
128
113
102
114
124
113
101
110
121
114
112
120
119
109
106
111
110
101
96
103
111
112
110
104
101
101
98
96
111
114
107
105
121
134
121
102
103
121
128
122
107
95
94
107
124
129
116
98
96
110
123
120
112
113
122
121
113
112
111
110
114
122
119
109
107
110
107
101
102
109
110
106
107
108
108
106
103
101
104
108
110
111
120
129
119
101
97
116
133
131
117
101
95
100
117
133
134
115
100
107
123
124
115
109
116
120
119
111
109
109
119
121
112
109
115
118
112
108
112
115
105
94
95
106
113
113
108
106
114
114
113
114
120
127
126
113
106
114
130
130
120
112
109
104
105
122
135
126
113
114
123
120
110
109
115
118
115
110
108
112
118
117
105
105
119
129
123
116
112
109
99
91
95
105
112
113
108
108
131
119
111
110
116
122
126
124
117
119
124
117
109
117
125
114
101
104
121
128
122
120
117
110
109
119
125
118
108
107
108
114
115
110
100
102
119
133
133
118
103
95
98
100
104
107
109
109
108
108
134
117
108
110
113
116
118
119
119
122
120
104
96
112
128
121
100
97
111
126
126
116
106
105
114
128
132
121
106
104
112
116
113
103
98
104
117
131
133
118
99
91
99
109
111
112
113
111
110
113
113
103
108
117
114
109
107
109
114
122
122
111
102
107
119
117
105
104
119
134
129
108
99
107
120
127
127
120
108
105
114
122
118
104
100
108
121
128
127
118
107
102
104
105
106
116
122
117
112
117
96
98
115
120
113
107
107
108
111
121
127
125
117
112
113
114
109
116
136
147
128
98
94
112
120
114
114
115
108
104
115
129
128
110
103
109
118
123
122
116
113
111
106
97
99
116
128
121
113
115
116
114
125
136
145
146
130
113
118
134
145
147
142
141
150
150
132
115
120
138
144
134
127
124
119
101
94
111
135
141
139
132
120
110
111
125
133
129
123
127
129
125
125
132
140
144
144
139
129
125
120
120
131
143
155
154
132
118
135
156
152
134
126
134
143
141
131
125
131
142
143
128
112
108
111
109
99
106
125
139
138
130
120
118
120
127
126
122
119
121
121
123
132
133
127
129
140
137
114
102
129
132
145
155
156
146
129
127
151
170
158
129
113
119
127
127
126
128
136
145
147
133
109
100
113
126
123
121
127
132
133
131
132
134
135
130
125
126
133
135
132
134
142
137
120
120
136
135
110
95
131
134
149
158
152
135
124
128
146
162
157
131
112
114
119
121
122
126
133
146
151
142
121
112
123
141
145
137
128
127
126
129
141
150
149
133
125
133
148
156
152
148
146
137
118
117
131
136
120
108
123
123
137
149
147
131
118
116
121
137
149
138
120
120
126
128
126
125
127
140
149
146
135
134
138
145
144
136
127
121
118
124
142
158
153
135
123
130
146
158
157
148
142
130
117
116
128
135
128
122
114
113
125
141
143
132
118
101
95
114
136
136
128
130
138
136
127
119
123
135
141
139
138
140
144
141
129
121
122
123
117
119
135
153
148
131
119
123
134
144
143
141
134
123
113
114
124
127
125
120
115
115
127
136
138
135
124
104
91
104
126
130
127
133
140
134
126
122
124
130
132
130
129
132
135
130
119
115
121
126
122
119
127
139
138
124
117
123
128
128
130
130
128
118
115
116
119
120
113
108
121
125
135
132
130
135
140
128
109
107
116
119
122
131
133
127
126
133
135
129
127
125
124
121
118
118
120
122
124
126
127
128
131
130
123
117
120
127
127
126
128
129
127
125
126
126
119
111
104
101
129
130
131
122
115
129
149
148
128
115
117
122
123
128
126
125
134
148
149
136
125
125
126
119
112
113
121
125
124
123
129
137
135
124
116
117
122
123
122
126
136
136
128
129
139
135
118
107
107
109
130
125
120
110
108
123
145
150
136
124
126
128
128
127
126
129
144
157
156
139
130
130
130
122
114
112
117
119
119
120
125
131
131
122
115
118
121
116
112
120
139
142
130
128
136
136
120
109
114
120
126
115
110
109
112
120
130
135
133
132
134
132
129
127
127
131
143
151
149
136
131
134
132
121
118
117
114
112
113
115
116
116
115
116
118
120
121
115
111
118
133
135
128
121
122
123
117
114
122
128
116
111
116
124
125
119
114
117
127
135
132
122
121
123
125
126
126
131
134
128
127
135
133
122
119
123
119
110
110
118
118
107
105
114
121
124
125
124
121
121
125
126
123
114
108
110
116
117
123
128
110
109
122
136
135
119
107
109
121
126
121
111
109
117
123
116
106
111
121
121
121
132
138
130
122
123
126
122
120
125
123
115
112
121
126
129
132
132
129
126
122
120
116
112
110
110
111
113
121
129
104
105
120
132
128
118
113
113
115
116
114
110
107
112
119
112
100
103
118
122
118
125
137
135
122
118
129
136
131
129
130
132
134
134
128
127
129
130
126
123
122
120
117
118
121
120
109
109
121
132
102
104
115
117
117
117
125
126
113
110
119
125
115
107
116
122
112
108
120
131
128
125
130
129
117
112
129
145
140
129
129
142
151
145
128
119
119
120
117
115
120
124
121
122
131
125
110
114
129
136
104
106
114
113
104
112
140
148
125
110
124
137
125
110
121
137
133
120
126
139
138
127
120
117
107
108
127
144
142
128
122
133
144
139
123
115
119
121
113
109
120
131
129
123
123
117
114
125
138
137
111
110
122
118
100
107
143
163
138
116
124
139
130
117
125
140
139
130
134
142
140
130
118
109
106
113
127
137
135
125
120
120
125
124
115
119
131
133
120
111
123
139
136
120
111
110
117
133
140
132
117
109
120
117
99
105
139
160
141
123
126
134
129
121
124
127
128
130
142
141
128
121
119
117
118
127
130
126
119
121
123
122
114
108
110
128
144
142
122
116
131
145
136
115
107
109
118
130
130
123
118
112
112
106
100
111
132
143
135
133
135
130
122
123
123
112
105
122
142
135
114
109
116
124
132
138
130
114
107
118
132
130
114
100
107
131
144
132
116
121
141
146
128
112
113
117
119
120
114
111
119
121
110
96
100
115
129
130
133
145
144
124
112
123
127
110
98
112
132
129
112
103
106
117
132
142
134
116
109
117
133
130
113
99
107
126
129
114
106
123
144
140
116
106
116
124
120
116
110
108
119
131
117
103
105
116
122
126
141
151
139
114
109
125
133
122
111
112
118
123
121
113
98
97
117
136
135
124
121
124
126
120
108
102
110
119
114
104
107
125
140
131
110
104
115
122
120
117
116
112
123
133
124
114
112
110
108
124
143
146
125
108
115
128
133
135
134
125
112
114
128
126
103
89
103
125
131
130
128
124
120
114
106
103
111
118
115
113
115
121
125
121
110
111
117
120
120
120
122
118
129
124
119
119
117
104
97
112
131
127
111
110
123
128
127
137
147
137
111
105
123
130
117
104
109
123
126
126
122
120
119
118
114
106
109
116
123
126
124
118
113
111
116
121
122
119
115
119
125
125
133
114
108
116
116
104
97
107
116
113
111
123
131
126
123
137
149
138
115
106
114
122
123
126
127
126
121
119
117
114
116
123
121
109
110
120
131
132
126
115
105
103
114
125
124
117
115
119
125
124
131
108
107
116
116
110
113
115
112
110
123
135
129
119
124
139
142
128
118
116
117
115
121
136
140
129
118
119
119
116
113
117
116
111
114
126
131
131
127
118
104
100
110
117
115
113
120
125
125
120
125
111
119
123
120
120
131
133
119
118
133
138
123
115
127
138
134
121
122
131
127
113
113
132
141
130
120
123
129
121
108
102
98
106
124
131
125
121
122
118
106
100
106
109
103
112
130
133
127
117
116
113
123
122
114
124
144
143
122
121
138
138
117
111
124
133
129
118
123
134
132
117
117
130
136
128
121
123
126
120
108
94
90
104
124
126
112
107
112
112
107
106
110
108
104
118
135
137
126
117
111
112
114
104
102
125
144
132
111
117
140
136
113
105
117
127
125
122
121
127
127
123
125
134
133
124
120
112
110
111
112
105
100
102
112
111
100
99
100
103
109
116
118
114
116
125
131
131
124
122
112
111
99
85
96
122
132
114
103
119
137
127
107
103
116
127
127
122
117
116
120
121
126
131
126
117
111
100
94
106
121
121
113
104
97
96
99
100
97
99
115
129
123
117
123
127
124
123
124
124
119
111
98
90
104
123
122
107
110
126
127
109
98
109
124
131
130
122
112
113
118
118
116
116
113
109
100
94
99
114
124
122
115
107
96
97
110
112
101
103
124
136
120
108
120
125
119
122
130
124
123
113
112
112
120
125
117
113
129
134
113
90
95
120
135
134
131
120
110
110
122
121
105
96
103
104
96
98
119
131
121
107
106
111
109
107
116
115
105
109
127
131
113
100
111
123
125
129
132
119
122
118
125
127
124
122
121
131
141
129
99
84
101
128
136
130
128
119
107
108
122
125
102
91
105
114
103
110
137
145
119
94
99
116
119
115
110
103
96
104
118
119
108
102
111
124
130
132
125
110
123
128
135
124
112
111
126
141
141
121
100
96
108
120
123
123
127
120
106
107
121
125
110
105
120
129
119
125
146
143
118
102
109
121
119
109
98
88
85
96
105
107
108
115
118
122
125
125
115
103
122
128
131
117
99
101
127
144
135
117
110
113
115
107
106
115
124
123
115
116
121
121
119
120
130
130
128
136
147
132
116
118
125
120
105
101
100
90
84
98
105
106
107
119
122
115
113
112
108
101
121
117
119
120
107
104
122
142
137
122
117
122
118
103
99
109
120
123
127
129
123
115
117
128
128
119
124
141
141
118
111
129
135
114
98
107
115
104
97
112
122
113
104
110
116
106
104
104
101
101
118
106
115
133
131
115
116
134
142
130
120
120
122
114
107
108
110
120
133
139
125
107
111
124
121
109
119
139
133
110
107
127
128
107
103
121
129
115
108
126
139
127
108
105
110
108
103
104
103
102
121
103
113
139
145
124
112
124
141
136
120
117
127
130
124
113
111
117
128
136
126
107
106
119
122
117
122
130
124
108
107
116
113
106
114
129
128
112
110
126
140
135
121
118
119
116
109
108
107
105
126
111
114
133
141
127
109
112
130
137
125
119
127
137
134
126
122
120
119
124
123
113
111
123
132
131
128
122
117
114
115
112
106
107
121
127
115
104
104
113
122
130
135
138
134
122
116
114
114
110
130
121
115
121
130
126
110
107
123
135
128
120
121
126
128
132
135
132
121
120
123
125
126
131
137
136
128
119
118
126
129
120
108
111
118
116
106
103
102
102
104
121
139
146
135
122
118
120
120
110
127
122
114
116
126
125
114
111
122
129
124
116
114
113
114
126
140
143
133
120
121
134
141
139
130
127
124
119
119
132
139
130
118
116
116
114
112
113
112
102
103
116
129
129
119
116
118
121
115
104
119
116
110
121
133
129
118
120
128
125
114
110
111
107
106
116
131
141
134
119
119
138
150
139
118
112
116
115
116
129
138
134
124
121
121
121
122
124
122
113
111
115
113
104
101
109
117
114
102
94
111
108
111
126
137
127
115
118
127
122
110
108
112
108
103
107
120
126
124
110
112
132
144
132
112
109
115
112
106
117
132
131
126
124
124
125
126
127
122
119
117
116
106
95
98
111
117
106
89
90
111
108
113
127
134
122
109
108
116
118
116
118
117
108
100
104
114
118
112
101
102
120
132
124
114
116
118
111
103
112
127
129
123
120
119
121
122
120
117
116
116
110
107
102
105
114
118
105
94
99
112
112
116
123
125
118
107
102
103
111
126
132
123
106
99
105
118
122
113
101
98
112
124
121
116
118
120
114
110
117
127
126
117
112
112
115
115
113
111
112
107
105
110
112
111
115
115
109
107
114
117
117
120
119
116
115
117
110
99
101
125
141
131
110
103
111
121
127
121
108
100
110
123
119
110
110
119
120
121
123
125
120
112
107
108
111
112
112
112
109
98
96
108
116
112
108
111
113
117
123
122
121
121
117
110
115
130
128
104
94
117
139
135
119
116
122
121
119
120
110
103
115
128
120
104
105
121
129
123
122
122
117
107
108
111
112
113
116
118
109
96
95
108
114
109
104
106
112
115
120
125
121
120
116
111
112
130
137
116
100
110
128
129
120
124
129
115
104
107
108
106
116
126
120
108
111
127
126
115
115
123
118
109
110
116
116
115
121
122
110
100
104
112
113
108
107
108
111
111
114
121
113
115
121
116
108
114
127
123
114
115
120
116
113
121
127
114
100
101
107
108
110
114
114
114
120
127
118
106
113
126
122
110
110
119
123
123
122
119
108
107
114
117
114
113
113
113
112
111
113
111
103
110
123
122
106
100
110
121
127
128
123
112
104
111
119
119
110
110
115
114
104
100
105
115
121
121
112
108
118
127
121
113
111
118
127
130
124
115
109
113
118
119
113
114
119
117
109
108
115
103
103
111
121
122
111
101
101
113
130
138
133
116
104
108
121
125
125
126
128
119
103
96
105
112
111
110
112
116
123
123
117
112
111
118
127
128
121
113
112
113
115
115
113
115
115
110
102
103
114
132
123
131
138
138
139
138
133
129
132
143
144
133
123
125
129
125
122
128
137
136
129
126
132
137
125
112
115
129
130
127
130
133
133
142
155
153
137
127
130
132
131
138
145
149
151
150
142
132
133
139
139
145
146
147
148
137
129
139
151
147
127
115
124
137
138
130
125
127
128
126
122
116
118
126
126
116
117
123
127
130
135
137
138
147
159
150
130
118
123
126
126
129
137
140
143
141
129
120
123
144
153
157
151
148
144
131
130
142
153
140
114
111
132
148
144
135
131
128
125
126
128
121
112
119
132
136
132
126
126
134
142
143
144
150
154
141
121
119
129
129
120
120
127
132
138
137
127
118
116
140
152
156
147
138
135
133
134
137
137
130
116
119
138
146
144
140
138
135
129
132
139
134
122
124
138
147
144
133
131
136
140
142
145
152
153
139
126
132
143
139
121
118
126
131
132
131
129
126
118
127
139
141
132
123
126
136
135
127
126
128
128
129
133
137
139
140
141
140
135
135
142
142
135
132
136
138
138
136
134
133
128
128
139
149
151
142
140
148
158
149
129
125
131
131
125
121
125
129
124
116
128
128
119
115
124
136
133
124
127
135
136
125
123
126
131
132
133
134
133
132
132
136
135
130
127
126
128
133
134
126
116
114
126
136
141
145
153
164
165
155
140
133
132
128
118
109
114
125
127
116
129
131
122
115
123
134
132
124
132
140
129
114
113
122
123
118
119
128
128
123
122
126
126
121
118
118
122
124
127
122
115
114
115
119
124
139
160
170
163
152
140
136
132
128
119
106
105
116
125
121
136
144
134
125
125
133
132
127
131
133
120
110
118
128
122
111
112
125
129
125
121
122
118
109
108
118
123
121
119
122
128
126
116
110
117
136
157
159
148
142
136
133
133
135
126
112
108
116
124
128
139
146
140
131
130
132
132
126
127
130
123
116
122
130
127
118
121
132
135
132
127
125
117
106
105
116
123
118
117
127
140
137
123
114
124
141
146
135
127
129
129
128
130
139
136
122
117
125
127
133
133
134
135
134
133
132
129
127
129
136
136
128
125
126
134
136
137
137
136
132
129
123
116
108
106
113
119
119
121
128
139
139
129
126
138
148
137
116
111
122
125
123
125
133
137
132
131
132
131
136
123
120
131
136
132
127
127
131
136
143
141
130
121
125
138
147
144
132
127
125
125
118
111
109
111
115
119
123
125
127
130
131
132
132
142
150
139
122
117
120
119
115
111
115
128
137
136
134
131
133
115
118
134
141
129
117
119
130
137
131
121
119
120
127
136
141
138
125
114
116
122
118
109
110
116
121
125
127
126
124
123
126
129
130
134
145
147
143
137
126
114
106
100
101
119
136
134
129
129
123
113
123
139
140
125
110
112
123
123
108
93
100
122
136
132
124
120
116
113
115
125
127
118
112
117
128
132
127
123
120
121
124
126
120
121
134
151
158
149
129
111
101
100
105
119
124
121
123
129
108
111
123
130
129
124
117
109
108
107
96
83
90
121
143
134
113
106
110
118
122
129
132
128
118
119
130
132
121
115
120
127
128
122
111
106
119
143
153
142
126
118
109
112
122
121
107
105
120
129
97
114
117
110
110
122
129
117
103
103
108
98
93
116
144
143
121
108
112
124
130
131
131
129
121
121
130
129
115
113
118
128
132
127
111
98
106
131
139
126
121
124
121
122
130
119
96
98
121
128
106
121
113
94
92
117
139
133
113
114
126
119
102
112
142
154
139
122
121
130
133
128
123
119
120
125
131
127
116
114
114
117
132
138
123
100
104
128
133
113
112
125
126
124
124
113
97
104
124
128
127
130
115
96
93
113
138
138
124
123
133
128
110
110
134
150
147
137
135
135
130
126
119
113
119
129
132
126
120
118
109
112
131
148
135
112
114
135
136
117
109
121
126
119
112
107
107
116
129
131
142
133
119
108
108
116
128
133
122
121
128
125
110
105
117
132
137
141
147
138
123
119
120
120
127
134
131
123
121
120
116
118
133
146
140
126
126
138
139
128
116
114
116
115
113
113
116
119
123
131
142
133
121
119
123
126
126
124
116
116
124
120
106
99
105
113
120
133
144
135
116
113
121
130
135
134
123
117
118
125
129
132
131
129
130
134
132
129
132
140
130
111
105
115
127
129
121
112
112
126
131
129
120
119
127
133
135
128
120
120
126
119
104
99
108
113
114
122
131
126
112
109
120
132
135
129
118
114
122
132
140
136
118
105
116
133
131
115
118
139
140
114
98
114
138
145
129
109
103
116
123
123
116
116
122
131
140
140
134
132
131
121
112
115
124
125
121
119
118
117
115
115
119
122
123
120
116
119
129
137
139
128
106
96
111
131
128
108
108
127
135
119
103
110
138
150
139
119
108
113
125
117
109
110
114
119
129
143
146
143
133
121
126
134
136
131
127
124
116
114
123
126
120
112
112
116
120
124
131
133
130
118
106
104
117
130
130
117
107
109
121
121
115
116
133
147
143
131
122
118
128
113
105
107
109
110
113
129
144
143
130
124
133
139
129
119
123
127
117
113
124
134
126
111
110
121
126
125
121
121
122
121
118
118
122
128
131
125
112
101
110
122
121
122
131
138
136
134
133
125
127
116
108
106
107
108
109
118
133
138
131
128
132
130
113
104
115
124
118
113
123
132
127
118
119
131
133
120
108
112
126
134
127
120
121
126
129
128
118
108
109
118
121
125
131
131
127
125
128
125
120
122
121
112
108
116
121
123
124
132
135
134
127
116
105
104
117
121
117
117
123
124
123
125
128
136
135
123
111
116
131
136
122
111
118
129
129
126
124
121
115
114
116
127
128
124
115
114
121
120
114
128
139
126
116
126
140
134
121
123
135
137
124
115
113
119
123
121
120
122
126
122
118
125
132
134
133
128
126
125
130
126
106
101
122
137
132
123
127
130
121
113
119
124
119
113
114
117
121
119
110
129
148
138
123
134
150
138
115
112
131
138
129
119
121
128
128
122
119
126
129
124
123
130
133
132
129
128
127
126
124
115
100
101
128
145
135
123
122
126
122
121
122
122
111
108
117
129
127
120
110
129
147
136
124
133
145
132
109
107
128
140
131
118
117
123
128
122
116
123
128
128
128
133
134
129
123
113
108
113
121
120
109
108
124
139
134
119
113
112
115
121
126
122
113
108
117
131
129
118
115
130
138
126
116
124
127
118
109
115
131
135
123
110
109
119
124
119
114
116
122
124
127
131
132
126
113
95
87
100
124
134
124
111
111
123
128
120
106
101
107
118
122
121
118
112
111
120
120
112
121
131
131
119
110
110
110
109
118
132
136
125
110
105
110
118
121
121
117
117
114
116
119
122
122
117
104
89
87
103
127
138
129
111
104
112
122
120
107
102
106
114
115
116
119
112
104
110
114
107
120
123
125
117
108
103
99
105
126
142
134
112
102
108
118
121
121
125
123
120
113
112
114
114
112
111
103
103
111
120
124
123
120
116
112
113
117
119
114
109
110
113
116
114
115
109
107
115
118
109
116
118
123
118
112
108
106
108
125
136
126
106
102
113
118
117
116
123
124
119
117
120
119
113
114
114
115
122
136
135
116
99
104
122
130
123
114
112
113
114
114
117
122
122
117
111
116
130
129
113
119
121
124
118
115
119
119
118
119
122
118
111
107
107
105
104
109
116
117
116
122
133
129
120
119
124
125
135
146
138
108
87
96
124
137
129
113
103
106
114
116
118
126
134
129
121
126
140
136
116
129
129
123
115
114
123
131
128
116
108
112
118
115
102
92
96
105
111
110
111
122
138
138
125
118
120
125
136
140
127
104
92
100
115
122
121
112
102
102
115
120
118
122
137
139
133
132
138
134
118
139
132
122
118
118
122
130
134
123
106
104
116
121
110
100
101
109
111
111
113
121
136
141
129
113
107
116
130
130
112
100
106
111
106
100
104
111
107
107
118
127
120
115
128
145
144
133
127
123
118
136
124
118
128
130
119
117
128
129
114
101
109
125
129
125
120
119
116
113
112
113
126
138
134
117
101
106
121
120
100
95
113
122
105
90
97
110
111
112
123
134
128
117
121
138
147
136
119
111
119
127
115
119
136
137
116
104
117
130
123
106
105
125
144
147
138
130
121
110
108
110
119
132
139
131
114
105
111
110
97
94
113
124
112
96
97
105
109
110
119
130
133
128
126
133
143
136
117
110
118
120
114
123
135
133
115
103
111
125
127
116
109
121
138
144
141
138
125
104
100
110
115
122
135
145
133
112
103
106
103
101
112
122
119
109
104
105
108
106
105
112
127
139
141
136
135
130
122
119
118
123
124
125
124
118
112
112
119
126
125
119
115
118
120
122
130
142
134
107
98
111
114
112
123
143
143
120
107
114
114
113
113
118
120
118
112
111
111
105
93
92
113
139
149
140
127
124
127
127
116
126
124
121
116
109
110
122
134
130
115
109
114
116
108
103
116
139
139
119
108
110
112
113
116
130
131
122
120
126
125
118
115
119
123
123
122
121
119
110
95
91
106
129
141
134
120
118
124
125
112
119
115
116
120
115
110
124
143
135
106
96
109
121
113
103
110
129
137
130
118
113
114
119
121
120
116
118
127
133
128
119
115
118
125
132
133
131
124
118
111
111
116
123
123
120
118
117
116
112
108
110
105
115
131
125
108
113
133
132
107
93
110
127
127
117
115
118
125
131
128
117
114
123
128
122
114
116
125
128
124
119
118
119
127
135
136
130
123
122
128
132
130
118
109
109
120
122
112
104
107
111
106
118
135
128
104
102
120
125
111
105
119
133
135
129
119
109
111
124
129
120
112
118
126
126
121
115
116
119
121
123
121
119
120
125
127
123
116
118
133
141
130
115
104
106
121
128
115
108
116
121
116
122
127
118
103
103
113
117
114
118
129
133
132
130
122
111
108
117
123
115
108
109
114
120
123
117
111
115
122
126
121
112
111
116
119
112
106
116
131
130
114
110
112
113
121
124
119
117
123
131
129
125
119
107
104
114
120
112
108
118
130
127
124
124
125
119
114
116
111
102
103
106
107
107
114
114
114
116
120
121
114
106
108
117
116
104
98
113
127
117
101
110
123
122
117
115
115
120
124
129
132
129
117
105
109
126
129
112
101
112
124
121
113
120
129
126
120
115
101
90
100
115
113
102
102
113
118
117
115
114
107
102
113
129
122
99
94
111
122
113
107
119
131
122
112
107
108
115
118
124
130
132
126
115
112
125
133
119
105
107
116
115
109
116
128
125
117
113
99
87
101
125
130
111
102
110
116
109
108
109
105
105
120
134
124
99
94
105
113
116
124
131
130
120
112
109
108
112
112
120
124
129
134
127
113
115
128
129
120
112
113
112
108
113
122
120
112
109
102
95
104
124
134
124
113
110
106
102
106
110
108
109
118
127
119
104
99
99
102
114
131
137
130
120
118
116
111
110
109
125
120
121
129
130
113
105
117
130
129
119
113
112
109
111
118
120
113
106
106
107
108
114
123
129
123
112
103
105
113
114
111
112
116
115
113
111
105
97
96
106
122
132
132
128
122
113
104
103
107
129
120
111
117
125
117
105
106
119
126
122
117
115
111
112
118
122
116
107
107
111
110
106
113
123
123
111
108
115
121
116
108
108
113
114
116
117
109
102
102
105
110
122
133
131
117
102
92
94
104
133
132
129
116
103
111
136
152
145
134
135
135
128
117
113
127
145
148
139
130
133
133
125
120
131
141
139
134
130
123
118
129
146
154
152
144
144
142
139
133
134
140
146
145
141
137
132
123
131
142
137
140
134
117
107
116
131
144
148
145
135
120
116
125
131
134
139
139
125
110
112
124
126
120
124
132
135
136
130
120
121
136
150
151
146
147
146
142
134
132
135
135
133
131
135
135
121
113
132
154
135
138
134
123
120
124
131
132
139
133
116
101
113
145
154
141
132
129
118
101
102
122
132
125
121
126
133
136
129
120
123
137
145
141
138
146
146
134
125
126
131
125
114
116
127
131
121
116
137
155
137
130
127
127
130
132
132
129
125
113
97
95
119
153
160
143
127
125
122
109
109
126
133
124
119
125
130
132
128
125
126
129
130
127
132
149
151
135
122
122
123
114
110
117
130
131
124
126
142
145
138
130
121
122
127
134
137
134
125
113
105
107
123
138
141
131
124
125
125
119
118
123
121
111
115
127
127
126
128
129
128
119
112
116
132
150
158
147
134
130
125
118
119
128
131
127
122
126
136
134
137
136
122
116
118
124
133
140
139
134
131
127
120
116
117
119
120
120
120
120
120
119
104
94
110
129
128
121
126
133
130
116
107
113
129
146
156
158
153
146
135
131
132
134
131
122
113
112
118
126
136
140
131
120
115
114
123
137
149
151
146
136
119
107
108
116
116
111
112
119
122
119
102
94
111
130
131
123
124
133
133
123
113
114
123
133
146
158
162
152
140
137
135
132
129
123
110
99
102
121
135
141
140
136
125
113
111
125
143
145
140
133
124
118
121
125
114
105
112
125
132
126
115
112
119
128
130
125
125
131
134
132
122
119
121
132
145
152
149
138
134
132
129
127
128
128
114
100
103
121
137
138
139
146
143
122
109
115
127
129
128
130
130
129
132
134
117
106
118
138
142
132
127
133
132
127
124
125
126
129
137
138
128
118
126
142
154
145
125
117
123
125
119
119
128
135
126
117
119
128
144
134
131
146
153
135
115
113
120
123
128
135
133
127
133
138
127
115
122
140
140
124
123
139
139
127
123
125
126
128
137
141
131
119
127
155
166
141
109
104
117
120
113
114
125
136
136
136
136
135
152
130
118
132
148
140
123
116
123
132
138
138
130
119
125
137
137
125
124
132
126
109
110
128
134
126
126
128
128
127
131
142
138
123
125
149
162
143
118
114
119
117
109
108
115
132
141
143
143
142
151
128
111
120
136
136
123
117
128
138
138
130
121
118
122
134
140
134
125
122
116
101
98
114
125
125
130
136
130
121
124
139
139
126
123
133
145
146
139
133
124
114
108
105
109
128
139
141
142
147
141
127
117
119
128
130
120
116
126
135
124
111
113
124
130
132
135
134
127
122
117
107
102
111
117
122
130
134
126
115
116
127
130
123
118
118
129
147
157
146
128
115
111
111
115
128
132
131
138
146
124
131
129
122
123
129
124
118
120
124
115
101
107
128
135
128
127
127
123
123
123
116
114
116
119
119
118
117
114
111
110
115
117
115
115
111
118
144
159
146
126
120
117
119
124
129
124
118
128
139
115
135
136
121
120
128
130
127
125
127
120
106
106
125
134
126
122
117
113
115
124
125
124
123
123
120
110
100
100
107
109
109
110
118
120
110
111
137
152
135
123
126
123
122
128
130
118
111
120
131
126
141
131
114
114
127
135
136
137
138
131
115
110
121
128
127
124
117
109
109
118
128
128
125
130
127
109
93
97
109
109
104
118
136
133
112
108
131
138
122
115
126
125
119
122
127
119
112
117
128
147
142
121
111
118
125
128
134
141
143
131
117
114
120
124
127
128
124
117
111
117
127
127
123
132
135
117
102
108
113
106
103
129
156
147
116
108
126
133
118
108
116
126
122
116
119
123
121
124
134
155
135
114
116
130
126
117
121
132
133
122
111
110
112
116
127
130
130
129
121
120
127
126
122
134
137
125
116
121
120
108
109
135
160
152
125
113
122
132
126
110
107
118
124
115
118
128
130
132
141
145
126
118
132
146
133
119
117
118
116
111
107
103
100
110
128
134
132
130
125
119
123
124
125
132
134
125
123
129
128
119
118
130
145
145
131
120
122
137
141
121
102
110
122
124
126
132
131
130
140
129
114
120
142
153
143
135
129
116
105
107
107
101
95
111
133
136
130
125
118
110
116
126
134
132
125
117
123
135
139
135
125
122
126
134
134
126
127
142
150
130
104
103
116
126
133
136
128
121
131
119
104
115
141
149
146
148
144
119
104
111
118
113
110
123
135
132
128
126
116
106
111
129
140
133
119
116
125
137
146
142
127
116
120
131
132
131
137
146
145
130
114
107
112
122
134
137
128
118
126
117
101
109
130
137
138
145
145
124
114
122
128
129
133
133
126
120
127
136
126
111
114
130
137
130
120
120
126
135
143
136
122
121
132
136
130
131
143
143
129
123
124
121
112
119
129
132
130
126
130
115
107
113
122
125
128
133
133
126
126
130
131
139
145
130
104
103
127
143
133
122
123
129
125
121
127
130
127
127
131
128
122
130
144
143
127
126
136
132
118
121
135
131
119
119
125
125
126
129
130
106
120
126
118
115
122
128
125
127
134
137
132
134
138
118
91
95
125
138
130
127
128
126
115
115
131
142
132
119
124
131
132
134
141
139
126
118
120
121
120
129
139
133
124
125
126
118
116
122
128
100
130
140
121
109
121
132
128
128
136
137
130
127
125
111
94
104
125
127
119
121
126
124
111
112
130
145
138
126
126
137
141
134
127
128
126
117
109
114
128
139
137
129
129
131
127
113
107
115
125
105
130
140
124
112
125
138
135
128
132
133
127
124
124
118
110
116
122
116
110
116
124
125
119
116
126
140
143
138
135
140
143
131
117
120
130
126
115
117
133
140
132
127
128
129
122
115
114
119
125
114
127
137
132
126
131
137
135
127
124
122
125
128
130
125
120
120
118
109
109
117
126
129
128
126
125
130
141
141
135
134
137
130
116
116
134
138
130
126
132
134
129
127
126
123
116
118
130
133
128
123
128
140
143
137
130
128
133
129
120
118
125
132
131
124
120
118
110
103
108
122
131
131
131
133
130
126
127
129
128
128
134
132
119
117
132
142
138
127
123
122
121
123
125
121
114
119
133
135
124
128
137
147
148
132
117
117
131
134
125
120
126
129
123
118
118
118
110
104
109
121
130
131
132
136
133
124
117
116
118
126
135
132
119
116
125
132
132
126
118
112
113
119
125
124
114
112
120
120
115
132
144
151
142
118
99
104
125
134
131
130
133
129
120
118
122
123
119
113
114
117
124
133
135
136
132
125
119
113
114
125
136
131
120
118
118
117
120
124
118
110
114
123
127
124
113
104
103
106
108
123
136
142
130
106
92
97
112
125
131
136
137
133
125
126
127
126
127
129
122
114
119
136
141
135
127
126
127
121
115
121
129
127
124
126
124
115
118
128
123
116
124
136
134
120
107
103
102
104
108
110
122
127
120
110
106
105
106
114
125
135
139
139
136
129
120
119
127
135
127
117
122
138
143
134
127
128
127
119
113
117
119
118
126
139
137
126
127
132
126
124
138
152
141
116
103
107
113
112
109
105
116
120
118
121
128
126
113
112
118
126
136
143
139
122
107
106
118
127
126
125
133
137
131
123
128
130
120
111
111
114
109
110
124
142
146
141
138
134
124
125
143
156
146
122
109
116
125
119
110
114
124
123
118
125
138
139
129
118
112
113
126
139
135
114
101
104
114
115
116
128
141
133
111
108
126
130
115
102
110
118
112
105
113
130
143
143
138
130
120
122
134
146
147
134
127
127
128
121
113
128
134
124
114
118
128
135
135
129
111
100
111
129
131
116
110
116
119
112
108
124
143
131
101
97
119
130
117
105
109
119
118
108
105
113
126
132
130
125
118
115
118
131
144
146
144
138
124
121
120
130
132
125
117
113
113
119
128
129
114
99
101
118
129
129
130
132
130
116
105
117
138
134
110
100
115
126
121
114
110
113
117
114
109
109
115
119
121
121
119
112
111
123
138
150
154
144
122
115
126
119
125
128
123
115
105
106
116
121
116
107
103
109
125
137
141
139
131
117
106
114
133
136
123
118
122
122
121
120
112
106
110
119
119
116
112
112
115
122
123
113
107
115
130
139
148
142
120
112
125
111
122
131
125
113
107
111
112
112
113
118
112
109
118
130
135
132
122
109
105
116
129
130
125
133
132
119
115
120
114
104
106
118
125
123
116
113
116
123
125
115
101
105
120
129
135
131
118
116
123
117
130
132
116
100
105
123
125
111
107
119
121
115
114
115
117
118
110
101
104
118
124
116
115
130
136
120
113
120
120
110
108
114
119
119
119
117
117
124
127
111
92
94
115
128
125
116
116
122
120
127
131
125
105
92
104
131
137
114
98
109
123
122
114
108
108
111
104
99
106
116
117
110
111
123
129
121
120
125
124
114
110
109
111
118
119
117
116
124
126
111
94
96
119
133
122
108
113
124
119
128
122
114
106
100
106
128
139
121
98
100
118
127
121
113
112
111
110
112
118
118
113
114
122
125
119
118
126
133
128
116
106
103
110
120
122
114
115
124
127
121
112
116
127
132
121
110
114
121
119
120
112
112
117
116
112
119
131
128
110
104
118
130
130
128
125
118
118
129
136
123
111
119
138
136
117
115
126
135
130
115
102
103
115
125
122
114
117
125
127
129
135
138
133
123
119
118
117
122
122
115
112
116
124
125
115
114
126
133
124
116
122
132
134
134
132
120
120
136
143
125
110
121
144
145
124
111
118
133
131
114
101
106
120
124
117
112
119
124
125
131
141
141
128
113
115
125
126
129
129
122
124
122
117
116
112
116
126
134
131
123
122
127
129
132
130
119
118
126
128
116
109
119
137
139
126
111
115
128
126
112
105
112
124
124
117
113
117
124
127
128
129
127
121
113
114
122
126
129
130
127
135
127
108
103
109
120
126
128
126
121
117
117
119
125
125
123
120
118
105
95
101
118
127
122
113
108
115
123
119
108
106
117
130
131
124
116
114
122
133
132
119
113
119
121
119
113
112
120
125
122
137
130
111
104
115
124
120
114
119
119
113
106
109
120
126
127
128
119
95
81
96
121
125
110
99
103
114
116
106
99
104
120
135
140
132
117
110
121
140
140
124
112
120
126
121
107
99
109
123
112
130
133
123
119
123
123
113
109
117
120
112
100
103
118
128
128
130
128
109
88
98
123
128
110
96
100
108
106
96
93
102
120
135
136
125
111
108
118
136
140
131
118
117
122
123
111
100
109
126
110
121
128
131
134
129
119
110
112
121
122
111
100
104
118
125
120
120
130
127
113
110
120
124
117
107
107
108
100
90
90
102
119
127
118
104
100
105
110
118
124
125
122
121
121
122
119
113
117
127
117
116
118
128
136
128
115
112
119
125
118
107
105
110
119
119
109
107
119
131
132
124
117
117
121
123
121
116
107
95
93
103
120
120
101
88
94
102
102
102
102
109
120
128
127
124
122
120
119
119
131
116
109
118
128
123
113
114
120
120
112
107
112
116
115
111
103
100
105
122
135
131
116
111
120
128
128
124
115
103
99
109
122
120
103
97
103
103
100
98
96
99
117
132
130
123
119
116
110
107
136
137
127
117
114
117
133
147
148
139
138
139
138
131
125
133
148
149
137
132
141
143
124
105
111
130
140
142
142
142
137
139
143
146
140
132
134
142
142
138
142
153
155
146
139
137
133
123
123
130
129
131
126
118
116
119
132
145
149
146
141
134
132
129
122
127
140
143
123
108
114
129
131
122
114
122
133
142
144
140
136
139
149
151
140
129
132
144
148
148
149
149
144
135
135
136
126
118
126
143
115
113
116
127
134
132
129
131
137
137
126
118
124
134
131
123
124
130
117
97
97
118
138
137
124
117
124
135
138
134
129
131
141
143
134
128
132
142
144
143
143
141
131
128
130
134
129
126
137
149
108
95
106
135
155
146
129
122
124
123
111
104
117
135
136
119
114
120
118
103
98
112
131
135
131
123
121
127
129
127
121
123
125
127
128
131
136
138
131
128
128
128
129
130
132
135
139
143
149
147
110
93
104
139
159
147
127
119
120
121
113
108
115
126
127
116
108
114
115
113
110
110
112
114
127
135
128
121
121
122
122
123
122
118
125
135
138
132
123
120
118
125
135
137
132
135
146
152
151
142
115
104
110
135
148
135
124
125
131
131
129
123
119
117
116
115
114
113
114
115
121
115
98
92
119
146
140
121
116
121
130
135
129
124
129
136
133
126
124
123
122
128
139
140
131
132
140
140
134
134
115
114
117
130
131
118
117
130
140
139
137
139
131
117
110
120
126
118
110
118
133
130
102
91
118
148
146
128
121
127
139
144
140
138
138
137
128
124
126
127
127
128
136
134
130
129
129
117
109
122
118
117
119
126
124
110
112
129
137
130
129
140
140
123
116
129
136
125
115
126
144
140
119
109
122
140
143
138
138
140
143
142
139
139
146
146
137
128
125
124
125
127
130
129
130
132
125
106
97
113
127
120
121
128
127
114
115
128
129
117
117
133
139
126
121
135
137
125
122
136
145
137
129
131
132
133
137
146
149
144
138
132
126
128
143
155
155
136
121
117
124
127
128
129
133
136
130
115
104
112
138
128
126
130
130
123
122
129
127
116
117
130
131
120
121
133
133
122
123
135
135
120
123
141
142
129
132
144
147
138
133
130
122
117
130
155
163
142
119
116
127
131
133
134
136
138
137
131
119
117
146
134
125
125
129
130
129
130
128
126
129
131
124
111
114
125
126
119
119
127
119
101
111
139
146
132
127
134
134
127
129
137
131
115
118
140
153
141
123
122
131
134
137
138
137
137
137
135
130
127
142
135
122
116
124
131
129
126
131
138
139
132
122
112
111
119
123
124
122
126
115
96
101
132
146
135
127
127
124
121
126
137
134
118
118
129
137
135
130
129
128
134
142
144
138
132
133
132
133
135
135
136
125
115
119
130
128
123
132
142
140
130
125
121
116
117
128
134
132
129
121
103
101
122
139
135
123
122
123
121
121
125
122
119
127
131
131
134
139
133
125
128
143
146
140
134
132
130
131
140
128
139
135
125
124
132
131
128
134
140
134
131
131
132
124
118
130
139
132
129
125
113
106
117
132
129
114
112
121
121
116
108
107
119
138
141
133
138
145
134
124
125
138
141
141
140
138
128
129
140
129
144
147
138
136
136
137
138
142
140
132
132
141
141
127
117
127
136
127
116
116
117
119
123
129
123
104
101
112
121
115
106
105
121
141
143
135
137
140
133
125
127
130
132
137
144
142
129
126
137
134
143
144
142
140
140
140
146
151
144
133
137
152
152
130
115
122
131
120
103
103
117
130
133
130
119
102
98
108
116
117
115
118
128
136
135
132
130
127
124
124
129
129
126
128
137
138
129
124
135
137
133
129
131
135
135
132
139
149
144
133
140
158
157
134
119
122
130
122
104
103
122
137
137
130
121
110
107
113
117
119
125
131
134
127
125
125
118
111
113
121
132
134
127
120
124
132
132
130
138
131
118
113
121
130
127
119
126
141
140
130
136
152
152
136
125
124
128
126
117
117
127
132
128
128
126
122
120
122
121
122
127
133
132
125
122
121
111
109
116
125
133
138
130
116
116
129
134
137
138
118
106
113
127
129
120
116
123
132
130
123
131
139
135
132
132
129
124
125
127
127
129
125
121
124
130
130
128
126
125
125
125
127
129
129
127
122
117
123
132
134
132
133
125
111
113
130
139
138
136
111
100
120
140
138
122
123
130
124
115
121
130
127
118
124
137
131
119
118
124
123
122
122
126
128
131
133
131
128
128
130
126
127
135
137
130
122
128
143
150
141
130
127
118
107
114
131
139
134
129
113
99
122
148
145
131
133
134
117
108
124
136
125
114
122
134
126
117
122
122
114
114
129
138
136
130
130
131
130
131
130
129
132
145
145
129
122
140
158
156
140
131
126
116
107
112
127
135
129
127
120
109
125
143
142
132
132
125
108
112
136
143
131
124
131
129
118
120
133
129
109
109
132
148
139
125
124
129
130
131
126
123
135
151
149
128
123
144
161
151
137
136
135
122
110
109
120
129
128
126
121
123
134
137
131
128
128
116
106
122
144
143
132
137
140
125
115
126
142
135
113
111
130
143
134
121
122
127
129
128
122
116
130
149
150
132
120
131
147
146
139
138
137
129
117
111
115
123
124
122
114
136
146
131
120
125
129
118
115
130
143
135
130
140
141
125
119
129
138
131
119
119
126
131
125
119
123
129
131
127
121
119
123
138
148
138
116
111
126
145
144
131
127
127
124
117
115
118
116
119
111
141
147
125
110
119
130
128
126
131
136
129
126
134
135
124
123
129
128
123
120
122
126
126
120
120
128
137
136
128
128
129
128
131
142
140
118
100
115
143
146
125
114
122
124
123
119
117
116
119
119
132
128
115
109
117
129
135
134
130
125
122
127
132
127
118
118
121
121
119
118
120
129
131
129
125
130
143
144
133
131
139
139
130
130
135
125
108
111
133
138
119
110
119
125
126
125
125
125
126
132
123
111
112
118
119
124
136
141
127
114
118
130
134
120
106
106
113
117
119
119
119
126
138
140
132
127
138
145
133
130
140
144
130
117
125
134
128
119
124
126
119
117
119
126
128
131
138
139
135
144
123
108
120
131
123
124
142
148
128
110
116
133
134
118
103
100
103
111
120
124
121
120
133
144
138
124
130
140
133
124
130
137
124
110
118
136
138
125
114
116
121
125
129
132
132
131
137
141
135
151
135
124
131
132
122
130
153
150
126
111
119
133
131
121
114
109
106
109
120
128
126
122
126
139
137
124
128
138
132
120
122
124
118
113
119
130
131
124
114
115
125
131
138
139
136
124
124
131
135
153
148
140
135
123
117
137
158
145
120
115
128
132
128
128
128
125
113
112
119
126
130
128
129
131
130
129
137
139
127
119
122
121
117
120
122
118
117
120
119
120
130
139
144
144
138
121
111
121
138
150
153
145
130
114
115
137
151
132
113
121
136
136
130
135
140
130
118
118
123
125
128
136
137
128
121
130
144
139
120
116
128
127
119
124
125
116
113
117
118
123
135
145
146
141
136
124
109
114
136
136
148
142
127
117
123
139
140
123
113
123
138
139
136
138
136
123
116
121
128
126
125
134
140
127
117
128
138
127
114
120
134
133
123
124
126
125
124
122
115
120
140
146
140
132
133
126
110
111
127
123
141
141
130
128
133
140
139
127
118
120
134
142
139
132
124
113
111
121
131
130
123
123
126
121
118
124
123
113
112
126
138
138
126
120
128
141
143
125
107
115
136
139
126
124
129
123
107
107
121
117
136
141
132
127
129
138
142
138
123
113
125
140
136
122
114
115
116
118
125
131
125
110
103
109
123
125
112
102
115
136
142
133
119
116
131
147
148
126
107
110
127
129
119
118
124
121
107
108
120
122
135
137
125
117
118
128
142
148
128
107
114
133
131
114
114
123
127
122
122
131
127
105
89
103
128
132
112
101
120
143
144
127
115
119
133
144
139
124
111
110
118
123
121
118
122
122
112
118
129
125
130
132
120
112
113
120
135
146
132
111
110
121
121
113
118
132
138
132
126
129
128
109
94
103
128
133
117
110
123
140
137
120
118
130
141
136
124
120
119
114
115
124
128
123
126
127
121
123
133
121
127
127
118
115
121
126
130
135
134
123
114
114
114
117
126
135
141
140
133
131
132
122
109
112
125
126
117
116
127
131
125
115
123
141
143
129
114
117
125
120
112
114
121
122
126
129
121
120
130
115
126
128
117
118
130
138
131
123
124
129
126
116
115
122
126
129
131
136
135
136
137
130
119
119
124
118
114
119
126
125
115
113
124
137
137
124
111
118
131
126
103
92
102
117
124
121
113
116
126
115
129
128
110
107
128
147
134
109
107
124
132
124
120
121
121
116
116
122
128
137
142
135
122
119
119
114
112
117
122
122
115
115
116
121
122
119
113
121
137
129
93
71
88
118
124
110
104
114
123
121
130
123
103
95
118
140
129
100
96
116
132
132
127
122
114
108
103
103
113
129
139
137
127
118
115
114
114
114
116
118
120
116
106
102
106
111
113
125
137
127
95
77
95
124
128
110
105
115
124
125
124
117
104
102
116
125
115
100
101
116
130
130
124
118
113
110
105
103
108
118
127
132
132
123
113
114
115
114
112
114
118
115
103
98
100
107
119
130
133
124
112
106
115
127
128
119
115
117
121
123
120
116
117
121
123
117
111
112
121
127
131
126
119
115
119
121
120
118
116
112
110
123
139
134
116
112
117
118
115
111
110
110
109
106
103
111
130
137
125
118
129
140
133
122
122
125
124
123
123
120
120
119
124
130
129
121
119
130
138
134
128
121
112
111
122
130
132
132
125
111
106
120
143
144
123
112
119
126
123
111
103
111
120
116
109
119
138
137
115
109
133
150
135
112
112
125
132
132
129
117
128
126
121
123
125
126
128
140
140
128
120
118
109
108
118
129
131
128
121
112
111
124
143
146
129
115
120
130
127
113
107
120
129
124
116
126
139
130
109
108
126
135
124
111
112
120
131
135
131
114
132
130
116
111
119
125
126
132
130
121
116
115
113
110
115
123
124
117
112
111
118
131
140
138
125
116
119
126
125
117
118
130
136
127
127
136
135
122
114
120
121
115
114
120
121
117
118
126
127
110
130
132
117
112
120
119
112
114
121
123
121
117
117
118
119
121
122
117
111
108
115
126
131
126
117
111
112
117
118
118
122
132
132
125
130
141
134
120
124
134
127
107
108
127
135
120
107
113
125
105
124
129
122
124
130
120
98
98
119
133
129
119
118
127
130
126
125
128
125
113
109
112
116
117
112
108
105
106
110
114
119
126
125
115
118
132
133
128
131
138
129
110
106
124
135
124
109
113
129
104
117
123
122
130
137
123
99
96
120
136
132
118
118
131
136
126
124
135
141
126
108
102
106
111
114
114
108
103
104
107
109
118
116
103
99
114
128
130
128
125
121
115
110
115
125
126
124
126
133
111
116
117
119
126
132
125
110
107
118
127
125
118
118
127
129
119
114
128
138
134
119
110
107
111
119
125
121
110
103
101
106
116
116
102
93
102
117
123
117
107
106
113
114
112
114
127
136
134
127
119
120
119
118
119
120
122
121
119
115
115
116
117
117
117
117
111
106
113
125
132
133
127
119
115
121
131
132
121
107
105
113
122
123
114
108
108
111
110
108
101
103
114
118
112
112
126
136
129
113
153
146
131
130
137
136
129
132
134
129
129
142
155
145
126
121
128
131
128
127
137
140
130
116
117
125
130
132
135
138
141
142
137
135
135
135
133
125
127
138
146
148
147
142
137
135
141
139
123
117
141
143
138
136
136
135
131
132
134
135
138
148
150
132
114
114
128
133
122
114
121
135
136
127
121
126
129
131
136
146
149
141
140
147
149
139
127
128
141
151
152
146
141
138
136
139
139
131
118
118
127
131
135
140
138
132
126
127
133
138
142
146
140
122
109
112
124
130
120
108
114
129
139
138
131
127
127
132
141
149
148
138
137
148
150
139
128
132
147
153
147
141
139
138
137
140
141
136
124
122
115
116
127
140
142
131
120
121
130
140
142
140
130
117
111
115
124
129
124
115
112
123
137
143
140
131
130
137
141
143
141
137
134
136
140
134
129
132
142
142
136
135
139
140
139
142
152
152
141
130
105
108
124
141
145
132
119
117
127
138
139
133
124
118
117
121
127
132
130
123
119
121
133
142
143
140
136
135
133
130
138
146
137
123
125
127
123
123
128
128
127
130
140
142
137
145
161
166
157
141
99
106
124
141
142
131
122
121
127
131
131
129
126
123
124
125
134
134
132
129
129
130
132
139
143
146
142
132
118
115
134
157
147
125
121
123
116
114
119
122
124
128
137
138
135
142
157
160
158
148
97
103
120
133
132
124
121
126
127
126
125
127
128
126
125
131
140
139
130
132
143
143
136
133
137
145
144
134
120
116
133
155
152
137
133
130
117
114
118
119
120
123
132
133
131
132
141
142
143
144
102
102
114
121
118
114
121
131
128
121
121
128
128
123
123
135
147
140
126
133
149
150
134
124
124
133
142
146
142
131
131
140
142
144
147
144
129
123
123
121
118
122
131
135
131
127
128
129
131
135
111
108
115
117
110
109
124
137
132
122
123
126
123
117
121
138
147
136
122
129
143
138
124
116
115
121
140
159
161
144
125
121
127
140
153
151
141
134
131
126
122
126
139
145
136
126
127
133
128
125
120
119
128
126
112
110
129
143
137
126
126
127
120
113
120
135
139
126
118
120
123
117
114
115
116
118
134
155
159
143
122
116
122
134
143
143
138
135
137
133
129
132
149
156
143
131
135
141
131
119
123
127
141
138
121
114
131
145
139
128
128
128
120
113
115
126
126
118
114
114
112
108
113
122
126
123
125
135
138
131
125
125
127
129
131
130
127
129
136
138
133
135
154
162
148
134
135
141
129
116
122
133
143
141
125
117
128
140
138
129
127
130
125
116
113
115
116
116
115
119
117
115
118
129
138
132
120
118
123
126
127
129
127
127
129
128
122
122
131
136
131
133
153
164
148
132
132
132
124
117
124
134
138
133
122
117
125
133
134
129
128
127
127
119
114
116
119
121
123
130
130
124
120
127
140
137
123
118
125
129
126
123
118
124
136
141
130
125
130
133
127
129
146
156
146
136
133
129
121
120
130
136
135
131
123
120
125
132
131
125
124
131
132
126
121
125
128
129
130
135
135
126
116
120
133
135
126
125
134
133
121
113
108
121
144
154
145
133
132
135
127
127
138
145
143
142
141
133
123
125
131
135
138
136
132
129
131
135
131
122
123
136
141
138
131
131
135
134
129
126
122
117
118
122
128
127
125
130
131
124
120
118
115
120
138
154
151
139
134
135
131
128
130
135
138
141
145
137
127
130
127
130
138
140
139
137
136
135
130
122
125
142
155
149
135
129
131
133
125
109
102
112
129
134
122
115
122
129
125
117
123
136
131
119
121
139
149
139
127
128
132
130
130
132
133
133
134
133
131
131
117
124
130
133
136
135
131
129
127
126
128
145
162
155
135
122
124
131
124
103
95
115
143
144
121
106
116
127
121
117
132
149
140
113
104
125
142
133
118
122
133
137
136
132
128
123
124
127
130
131
110
120
125
124
123
123
121
123
129
129
127
141
157
154
134
119
118
126
124
112
109
125
144
140
116
104
115
124
121
122
139
150
137
111
101
118
137
131
119
123
140
146
139
129
123
119
120
124
126
127
108
121
129
123
112
111
116
125
133
129
125
135
147
145
131
122
120
120
124
128
131
133
133
127
114
111
120
121
120
123
135
139
131
119
115
123
132
131
128
133
146
148
134
120
118
122
125
125
123
121
112
122
137
135
117
108
119
132
132
122
123
136
136
128
125
126
121
116
122
135
142
136
127
120
116
118
127
126
115
116
127
133
137
137
134
128
125
129
133
139
145
144
129
115
117
125
130
130
122
117
121
121
138
145
131
117
123
131
124
119
130
140
131
117
121
128
122
113
119
134
136
129
128
127
121
121
131
130
116
111
119
132
142
148
145
131
121
122
128
135
138
138
129
122
119
122
130
133
126
115
131
126
138
146
140
130
125
120
111
120
139
142
124
112
124
132
124
114
117
124
120
118
131
138
127
117
126
132
123
114
117
126
135
139
140
133
122
115
119
127
130
133
135
133
124
117
126
138
130
113
136
137
140
141
141
137
128
112
107
124
140
133
114
114
131
139
129
117
116
115
109
109
128
142
130
112
115
128
131
119
114
117
121
125
136
138
124
112
116
126
126
120
130
137
128
116
125
141
130
107
131
140
144
136
135
137
133
120
115
127
132
119
107
116
135
144
137
122
114
114
113
112
122
133
128
112
109
122
130
122
113
113
113
122
142
147
127
110
120
135
122
103
114
131
125
115
126
139
128
105
126
138
141
131
128
132
133
130
126
123
118
111
109
115
128
138
138
127
119
121
126
123
123
126
125
118
114
123
125
118
116
120
125
135
151
152
128
113
126
140
121
95
102
119
119
116
127
137
128
112
124
129
125
123
122
124
129
134
133
119
108
111
118
117
116
122
128
127
127
134
136
129
122
125
128
124
123
128
126
117
117
130
143
149
152
146
130
121
125
127
115
100
107
117
118
119
128
134
129
120
125
119
110
118
126
119
119
132
136
120
107
115
130
123
110
110
117
126
136
143
138
123
117
125
132
131
126
128
128
118
116
129
146
149
138
130
132
129
120
110
109
116
123
123
122
125
131
133
133
126
129
116
107
121
133
124
120
132
136
121
110
123
139
133
118
113
114
125
140
147
134
116
107
118
133
134
122
122
125
121
113
118
131
132
122
119
132
133
115
98
106
127
138
135
130
130
131
130
130
127
132
120
115
127
136
132
133
140
133
117
112
129
141
137
128
126
125
126
137
143
134
116
102
108
128
130
118
118
126
124
108
106
112
114
114
119
130
129
113
101
111
130
141
140
136
134
127
122
126
130
137
127
125
130
133
137
149
150
128
109
114
129
133
132
133
137
134
128
130
137
133
122
108
108
122
125
122
124
130
121
107
105
105
107
116
125
125
118
113
116
123
129
137
142
143
139
130
122
130
140
144
135
128
127
128
135
153
151
122
106
116
126
121
121
132
141
134
122
124
134
133
123
116
119
121
122
124
135
136
121
111
113
114
114
119
124
119
111
112
122
128
126
127
139
148
147
136
125
132
144
144
139
128
124
126
134
146
142
120
113
121
122
112
111
127
139
129
116
121
132
129
117
120
130
127
117
125
141
142
125
115
123
129
123
115
115
115
115
114
117
122
120
116
127
143
151
136
122
127
140
134
139
129
127
127
129
132
131
122
121
124
123
112
109
123
134
127
116
120
130
127
113
116
130
128
117
120
139
145
130
120
127
140
131
108
105
120
127
115
108
112
113
105
108
129
142
127
112
120
134
124
134
131
127
124
121
120
120
124
124
123
126
122
114
117
128
129
121
119
127
126
114
112
123
128
121
122
133
139
132
127
131
140
127
105
105
128
137
119
106
112
114
103
94
106
121
116
109
121
135
123
127
127
123
122
117
113
115
127
129
123
130
135
125
115
119
128
124
119
122
125
117
111
118
128
131
128
127
126
129
133
135
134
121
110
116
133
137
123
113
121
126
114
93
89
103
114
119
130
137
128
125
120
120
128
129
117
117
134
137
128
131
141
132
116
115
123
123
122
121
123
117
112
117
128
133
129
117
112
125
138
138
128
121
123
130
134
128
118
117
130
141
131
106
88
100
121
131
135
133
129
125
117
120
139
149
136
129
144
150
135
133
139
134
123
120
125
130
129
127
124
118
116
121
127
129
125
112
108
124
138
134
125
126
136
137
129
115
106
110
127
142
137
116
98
107
126
130
128
125
124
125
114
117
140
159
154
142
146
150
137
133
134
134
129
129
134
139
139
137
133
125
123
125
124
121
117
113
113
127
132
125
125
134
139
134
120
106
98
103
117
130
127
116
111
113
116
116
119
123
112
120
116
111
125
148
156
144
135
132
130
129
130
129
130
131
138
143
144
142
140
137
133
128
120
114
115
119
119
124
124
125
128
135
131
124
115
103
98
102
111
114
111
113
117
116
107
104
116
130
108
116
116
107
108
129
141
131
117
114
120
128
130
128
124
124
133
136
132
130
138
144
141
130
116
110
114
119
118
116
118
127
133
128
117
112
111
107
105
111
115
109
106
113
123
121
110
109
119
132
111
112
117
112
110
119
124
115
107
111
123
130
129
122
115
116
126
128
119
115
126
136
136
128
116
109
112
117
115
110
114
129
131
121
110
109
112
118
122
126
125
117
114
115
119
125
127
122
122
128
120
116
120
122
123
123
121
114
113
123
133
135
128
119
111
115
128
131
120
110
111
118
123
120
116
113
113
116
115
111
113
124
125
119
114
113
119
131
140
134
127
126
125
116
112
123
135
130
120
122
124
119
121
127
129
130
127
124
126
131
135
132
123
111
108
119
132
138
131
118
109
108
111
116
119
120
118
119
121
118
113
116
119
121
122
119
124
140
144
131
121
127
131
118
107
114
130
132
123
120
118
118
121
125
127
128
130
134
130
124
120
119
117
110
108
116
126
132
134
133
124
113
110
115
127
130
127
124
124
123
119
117
120
123
123
121
127
137
131
116
112
123
125
117
110
113
123
129
125
117
111
115
122
126
124
124
126
129
126
114
107
110
115
114
112
110
109
113
127
145
145
128
116
119
134
137
130
123
121
125
128
127
125
118
113
119
130
129
112
100
108
121
121
117
123
124
124
125
124
112
111
115
126
131
130
124
119
118
116
113
111
113
121
123
120
110
100
99
119
146
151
128
109
118
135
136
125
115
115
127
135
133
124
108
98
111
132
127
102
94
110
125
121
119
132
139
132
124
116
106
118
122
127
130
133
129
117
109
113
120
123
126
131
131
129
123
110
104
119
139
139
113
98
111
129
131
118
109
113
129
137
129
116
98
87
101
128
133
114
102
114
129
126
119
130
141
135
122
108
101
124
131
127
120
122
126
121
114
117
124
129
134
136
132
134
136
126
119
122
129
119
98
94
109
124
125
118
111
114
128
133
118
103
94
90
98
121
137
130
114
115
127
127
119
119
126
127
120
110
104
127
139
130
113
107
115
124
125
126
123
123
131
134
128
129
136
134
125
123
116
103
99
108
119
126
123
120
116
117
128
127
111
99
101
108
111
119
131
133
120
111
117
119
113
108
109
117
118
116
108
128
145
136
114
103
109
123
132
128
117
114
124
130
123
122
130
129
123
117
108
103
110
129
137
131
120
118
119
122
128
129
115
106
113
128
130
123
122
123
118
112
110
109
107
104
104
108
116
117
113
145
141
130
128
133
132
126
123
123
118
118
129
138
129
114
112
126
137
133
120
121
133
140
137
139
141
132
117
116
126
139
141
133
127
124
124
123
118
124
140
143
133
130
135
134
132
141
153
136
119
142
141
136
131
127
125
123
121
116
116
123
135
138
130
122
121
124
125
123
117
125
138
139
130
132
144
137
120
119
137
146
138
128
132
135
132
122
117
129
146
146
134
129
133
134
133
137
140
127
119
142
148
143
125
110
110
120
123
121
126
141
149
141
127
123
128
126
117
113
120
138
147
136
123
125
138
138
128
131
148
151
137
126
134
142
140
126
123
136
148
146
133
131
135
135
134
132
131
122
121
140
155
144
116
100
109
125
129
131
141
157
160
143
124
123
133
133
123
118
127
143
149
140
127
123
129
136
139
142
149
149
139
126
126
135
137
128
127
138
144
141
133
132
137
138
138
135
131
127
128
134
156
145
116
107
121
133
133
133
143
153
153
140
126
126
136
140
137
132
134
138
142
145
143
133
128
133
141
140
138
139
140
128
115
117
125
125
127
133
136
135
133
133
136
141
145
141
138
139
139
127
151
146
125
122
134
136
128
128
132
132
131
132
133
134
135
141
142
141
138
136
136
148
156
146
131
127
132
128
118
125
138
130
112
109
117
123
126
128
128
130
131
132
133
139
144
143
143
147
148
125
141
142
131
132
138
129
119
118
120
116
111
122
137
140
132
134
137
139
139
139
137
144
152
147
135
129
127
121
109
115
131
132
121
119
125
129
130
128
125
126
129
131
132
133
133
132
138
151
153
126
133
132
127
128
132
123
112
112
120
118
108
114
134
141
131
127
127
127
134
142
137
130
130
135
134
130
130
128
119
116
123
127
130
139
143
139
137
132
128
128
133
134
132
129
121
120
133
149
151
127
128
127
124
123
126
125
116
115
127
129
117
113
128
139
136
130
122
118
128
133
126
114
113
123
132
135
137
138
132
121
117
123
137
149
150
142
137
138
134
136
139
140
136
124
113
117
137
147
143
120
125
132
131
126
126
132
130
126
131
135
127
119
127
137
138
132
125
117
118
119
117
108
108
120
131
135
135
136
134
125
119
126
140
149
142
131
132
140
141
139
139
142
139
124
112
120
141
143
134
118
125
140
146
136
127
136
144
138
130
132
131
130
130
132
134
133
128
120
115
114
118
119
120
126
132
129
124
123
125
126
126
132
143
145
134
121
123
138
143
135
131
136
137
124
115
122
136
137
127
123
127
142
152
139
124
133
149
146
130
124
130
133
128
125
125
125
124
122
119
120
129
133
129
132
133
127
118
117
122
125
128
133
141
145
135
120
118
131
138
130
124
127
130
123
119
123
126
125
124
136
133
136
142
132
117
126
146
146
129
122
128
130
122
119
121
121
120
122
128
131
134
132
131
133
134
129
127
131
128
123
123
126
135
145
143
131
121
126
134
132
122
122
124
125
125
125
121
118
120
147
135
130
129
122
114
123
139
141
129
126
130
127
118
122
132
128
118
123
136
138
127
120
125
135
137
137
139
138
130
123
120
123
129
142
148
141
128
127
136
136
127
124
126
126
131
131
123
116
120
145
133
125
124
122
121
127
133
134
130
135
140
128
114
125
143
136
120
120
135
132
117
112
125
135
139
145
145
134
123
122
127
129
126
132
144
144
132
128
135
138
131
129
131
133
133
131
127
121
121
140
130
126
130
131
131
130
128
127
130
143
145
129
112
121
138
135
118
114
122
122
115
122
133
132
133
144
143
124
114
124
137
135
125
123
134
141
134
128
131
136
135
134
137
136
129
126
126
124
122
138
134
127
131
138
137
130
124
125
132
142
141
128
110
110
121
123
116
108
106
108
119
138
141
124
121
135
137
119
113
127
140
137
122
116
128
137
136
128
127
135
138
134
136
135
126
117
124
126
119
142
145
131
127
133
132
123
121
129
133
129
127
124
112
106
107
114
115
112
101
103
125
145
140
116
108
125
132
123
120
130
134
132
122
116
123
136
139
134
131
140
142
130
125
131
128
118
119
120
117
145
153
137
125
125
124
118
126
134
129
116
117
120
119
110
109
116
125
124
114
113
127
139
131
110
104
116
124
121
121
125
127
130
130
122
122
132
140
139
134
143
144
123
115
129
134
121
114
114
114
142
151
140
132
125
118
120
133
138
124
111
119
128
126
119
120
125
133
136
129
127
130
133
123
106
105
116
122
116
115
120
125
134
136
130
125
126
130
131
130
138
139
120
114
128
134
122
113
113
115
135
141
140
140
136
125
126
135
136
123
118
128
133
126
122
126
130
133
136
133
128
127
131
124
108
106
119
126
118
115
121
130
133
131
128
126
123
115
110
115
129
132
123
121
126
126
119
119
120
119
131
133
136
144
145
141
132
129
129
128
127
131
128
120
122
127
126
124
124
121
115
119
131
130
115
108
122
133
127
121
127
132
125
113
114
126
124
104
93
105
122
125
127
130
125
115
118
130
133
121
134
134
135
139
151
152
137
121
125
134
129
123
116
116
121
125
121
117
110
108
105
110
125
133
124
113
118
130
136
131
129
125
113
102
107
124
124
105
96
108
113
114
120
128
120
110
118
142
141
119
134
132
133
134
147
155
140
123
127
134
124
109
106
110
118
123
122
114
105
105
111
115
121
126
128
120
114
122
132
131
123
117
113
111
114
122
122
117
118
122
112
102
111
124
118
108
121
146
143
120
131
130
129
129
141
149
138
126
129
131
117
102
101
104
113
124
127
120
110
114
126
131
122
118
120
123
119
119
121
121
116
116
125
135
132
123
120
130
141
137
114
100
109
121
117
110
121
139
141
126
120
125
125
127
136
137
128
124
132
130
116
106
104
105
111
128
135
127
120
125
140
141
126
111
111
122
125
121
115
116
116
122
140
156
147
125
117
131
146
136
118
112
119
122
118
116
120
130
134
130
109
123
126
131
135
129
119
120
133
133
119
113
113
111
120
136
137
131
129
131
135
136
125
110
105
116
129
126
116
116
119
123
139
154
145
121
112
124
130
122
120
129
132
123
120
124
127
125
125
124
104
119
130
137
137
125
115
115
128
132
125
122
123
126
135
144
140
134
135
133
127
123
118
112
110
113
123
122
119
119
119
118
128
138
132
117
113
117
113
108
118
135
134
119
116
128
131
123
117
116
105
115
133
143
140
129
115
112
120
127
127
128
130
134
140
141
139
137
137
134
125
116
111
111
116
116
113
112
118
121
117
110
115
122
121
118
117
115
109
108
118
128
126
114
113
127
134
125
118
116
111
110
129
142
139
131
121
114
115
120
126
129
130
131
132
132
133
135
136
134
126
116
107
109
124
125
111
105
116
121
116
110
110
117
123
125
124
119
118
124
125
120
115
115
116
125
136
134
125
122
120
109
120
133
135
128
124
119
117
123
127
125
122
120
118
119
129
134
133
128
121
115
109
115
132
132
115
109
119
122
117
115
117
124
130
132
130
122
127
139
134
116
110
118
124
130
138
139
131
127
128
113
114
126
131
125
124
121
122
129
130
123
113
110
111
118
129
136
130
119
110
109
114
126
138
134
123
123
130
127
118
116
124
133
138
137
131
123
125
138
134
116
110
120
128
134
134
133
131
128
127
119
114
118
125
125
119
117
121
132
135
126
111
108
115
126
136
138
127
113
105
106
120
133
138
131
128
135
142
132
113
112
125
138
140
134
131
125
122
125
124
116
111
115
124
128
126
125
128
128
124
123
116
114
119
121
115
106
108
125
138
132
119
115
122
133
137
134
123
112
105
111
125
134
136
130
129
141
146
133
113
109
124
134
130
127
131
131
119
115
119
119
113
106
107
113
117
121
127
128
123
125
118
113
120
124
111
93
96
118
135
136
130
128
129
130
127
122
113
108
108
114
124
132
133
130
130
136
139
130
115
113
123
125
117
119
131
134
124
117
124
130
118
97
90
103
121
131
131
125
129
126
118
119
132
131
110
92
102
123
131
133
136
142
137
122
111
108
105
103
103
110
120
129
132
128
124
125
126
126
122
121
124
123
113
115
128
133
123
118
127
140
129
99
87
108
136
143
127
112
137
128
118
126
143
141
116
106
124
138
130
122
135
149
143
122
109
108
109
103
99
101
114
126
129
124
120
119
121
127
127
124
128
128
120
117
124
128
118
109
119
138
137
112
98
118
141
137
114
99
135
127
118
127
142
141
123
121
143
150
128
114
126
141
140
127
121
126
128
119
105
99
111
126
126
120
119
124
127
131
125
121
129
141
136
123
119
122
113
101
106
128
141
128
114
120
128
121
107
100
122
122
119
124
132
132
127
130
145
145
126
112
116
127
130
130
132
142
149
140
122
112
113
124
125
120
122
129
133
130
121
117
130
147
146
131
120
118
116
102
100
119
139
140
125
114
112
111
111
112
112
118
122
123
120
121
125
130
135
132
121
114
114
116
118
122
132
146
152
147
137
127
123
122
123
122
122
128
134
130
119
118
129
142
143
132
119
117
117
115
111
117
133
139
127
113
111
116
123
124
113
120
127
127
121
119
126
131
126
122
122
121
120
116
113
116
127
138
141
137
136
136
130
121
120
120
117
122
129
128
122
123
128
132
135
131
119
113
122
132
128
122
125
127
121
117
121
126
129
130
124
126
129
131
124
124
133
135
124
117
124
130
128
122
117
117
125
134
134
122
120
131
131
119
114
117
114
117
126
126
124
124
124
124
130
130
118
114
127
143
142
127
118
116
115
120
128
128
126
126
132
125
126
128
126
126
137
140
122
113
126
134
131
126
123
120
125
136
138
121
108
118
124
113
110
115
117
121
126
124
122
121
119
120
127
127
116
115
129
145
142
126
116
113
112
116
122
122
120
120
131
118
118
128
128
127
136
138
117
105
117
127
126
125
127
121
118
130
146
133
112
111
116
112
111
118
126
129
125
121
119
119
116
117
123
123
115
115
125
134
131
122
120
117
114
111
113
118
119
114
125
112
115
133
135
127
130
129
115
104
107
112
115
124
128
113
100
113
142
148
128
109
109
112
114
120
129
132
124
118
122
122
116
108
110
115
115
113
113
114
116
122
122
123
120
111
111
121
123
111
128
116
120
140
145
131
120
120
118
111
103
103
111
124
128
111
90
98
131
151
137
112
106
114
115
116
122
129
124
122
126
127
117
100
96
105
113
113
104
99
107
121
125
124
124
117
116
124
123
108
134
126
126
136
140
126
112
117
126
121
108
103
114
126
128
118
103
103
121
139
132
113
108
116
114
110
115
128
131
130
129
124
112
94
88
101
117
122
110
98
108
125
126
123
124
123
119
119
114
102
136
137
126
122
120
115
112
121
132
127
111
110
122
127
127
127
125
120
119
122
120
112
115
121
116
108
114
128
135
135
126
114
100
93
94
106
122
130
120
106
112
129
129
122
122
123
115
108
105
99
132
139
123
108
106
105
112
125
133
124
111
116
128
127
125
131
133
129
121
115
114
115
123
128
124
117
116
123
130
133
124
105
93
98
111
119
124
130
125
111
112
125
127
120
119
119
109
101
101
102
129
137
121
107
105
106
114
124
127
118
110
120
132
128
121
125
125
124
121
117
116
118
127
134
133
126
117
115
122
131
128
112
99
107
124
130
125
123
121
112
110
116
116
115
114
114
106
103
109
114
129
123
117
120
128
129
118
109
113
124
126
120
118
120
123
126
142
152
139
118
114
130
137
131
132
141
138
122
121
136
144
133
123
117
108
109
120
131
138
141
138
128
125
131
134
134
138
146
137
123
128
117
116
115
114
114
114
113
112
118
125
122
122
136
143
136
131
130
127
121
121
133
131
118
122
140
143
127
120
131
138
131
121
114
108
109
119
130
134
137
137
132
129
130
132
132
133
134
128
126
134
129
123
109
98
105
121
124
117
127
146
143
133
140
148
139
120
110
115
126
137
142
127
107
112
131
136
125
119
128
135
131
121
113
113
116
124
127
129
136
139
139
133
130
129
126
119
115
117
130
136
147
134
106
96
116
139
135
127
141
163
161
140
135
142
137
120
106
112
130
146
148
133
113
110
118
124
123
125
127
129
126
120
113
113
119
127
129
127
132
141
144
136
132
130
126
110
101
111
134
135
156
141
110
108
137
153
142
134
145
158
154
139
131
137
137
126
118
122
135
141
143
137
129
122
115
116
126
129
128
119
117
116
115
110
115
128
134
127
126
136
146
141
135
135
129
111
101
114
137
137
158
146
122
127
152
153
136
133
136
133
130
132
137
139
130
127
128
132
135
135
130
132
136
132
120
116
125
133
123
109
109
119
120
112
116
133
141
131
123
132
144
143
140
137
133
118
111
123
140
143
157
147
131
139
153
142
124
123
126
114
109
126
145
141
124
117
124
133
137
133
123
120
127
133
131
123
125
128
120
109
112
124
125
124
128
144
147
134
124
132
143
141
136
135
131
119
119
132
143
150
159
147
132
140
149
135
115
114
121
114
108
126
147
142
118
107
115
125
134
135
122
111
113
131
137
128
121
122
124
124
125
126
128
133
146
154
148
132
130
143
148
134
124
126
123
116
121
134
141
146
157
145
132
140
152
140
117
112
122
123
118
126
141
142
122
115
117
121
128
130
124
112
114
133
144
131
115
119
135
143
138
128
125
134
151
157
143
130
136
155
154
129
112
115
117
115
120
131
132
133
145
139
134
146
157
150
130
117
122
129
127
129
136
137
131
130
131
126
126
127
127
126
127
141
148
133
113
114
134
148
144
131
126
131
145
148
139
129
136
153
150
123
105
110
117
117
120
125
125
124
129
131
139
151
154
150
140
129
127
130
131
131
132
132
134
140
141
132
123
125
136
139
141
143
148
136
117
112
123
136
139
135
134
135
138
140
137
128
128
138
137
116
102
110
120
121
121
124
125
125
120
122
140
150
143
141
142
142
133
128
130
133
129
127
129
139
139
128
119
122
135
145
144
141
141
137
127
118
115
121
127
136
141
142
140
137
133
125
121
126
125
113
103
111
122
122
122
123
132
135
119
117
134
142
133
129
140
148
139
130
129
132
128
123
127
132
131
122
117
118
125
137
141
137
134
136
138
131
119
113
122
134
143
144
140
135
131
123
121
126
126
116
108
114
125
126
121
122
134
144
125
115
127
134
128
124
135
146
143
137
135
131
125
126
133
134
128
124
123
120
111
122
138
144
138
135
138
137
127
120
122
135
141
141
139
134
128
126
127
134
136
129
121
122
128
127
120
121
130
150
129
117
122
129
128
127
134
142
145
147
145
133
122
129
143
141
130
129
138
130
110
113
136
150
146
136
132
129
129
130
131
135
139
137
133
129
128
128
131
139
141
141
135
132
132
127
124
123
123
155
136
121
126
133
129
129
133
139
146
153
151
132
114
121
140
140
128
127
142
143
125
118
129
143
147
143
131
120
125
132
130
130
136
137
130
122
122
126
129
135
143
145
144
141
132
127
128
128
118
164
143
125
131
138
132
128
134
140
145
150
148
129
107
108
126
129
122
121
130
139
138
130
124
125
137
148
136
121
122
127
123
123
133
138
130
119
119
124
127
134
141
141
140
139
130
126
132
134
118
169
148
126
130
141
131
122
129
139
138
134
131
123
109
104
112
119
120
119
114
119
135
138
122
111
124
145
143
127
121
121
116
118
131
136
128
119
120
123
126
136
141
133
131
134
131
125
132
134
118
163
146
121
126
136
126
118
128
135
128
113
114
121
118
113
112
119
128
126
107
101
122
136
123
109
117
135
138
128
119
117
114
120
132
133
126
122
125
128
130
136
139
128
125
130
129
123
125
128
120
148
140
119
121
129
121
116
127
135
121
104
111
128
131
126
125
127
140
139
116
100
117
133
125
112
114
126
127
119
117
118
118
122
129
129
125
124
129
128
127
131
133
128
127
128
126
116
116
123
125
129
130
120
121
126
119
117
128
136
123
110
119
136
140
134
131
132
143
144
125
109
119
134
128
114
113
120
121
117
120
127
127
124
121
122
124
125
123
123
123
126
127
128
128
127
121
112
113
125
133
120
126
126
127
127
124
121
128
137
131
119
124
138
143
135
124
123
135
139
126
116
122
132
130
117
116
123
126
127
130
136
134
122
111
112
121
120
117
114
121
126
127
125
124
123
116
113
119
132
140
122
131
132
128
129
128
125
125
136
138
124
120
136
147
135
114
112
125
134
127
118
121
129
132
127
121
124
133
140
143
138
132
121
110
103
108
115
113
112
123
129
126
121
121
120
118
116
128
140
143
133
134
133
124
125
131
128
125
134
139
125
117
131
143
132
109
107
121
128
127
125
124
123
126
129
126
122
129
143
147
132
120
121
118
101
95
108
119
123
129
129
123
119
123
126
121
117
129
142
144
138
139
129
117
119
130
129
123
133
140
128
116
121
132
128
114
115
122
124
125
131
132
121
116
119
122
121
120
132
137
125
116
126
130
110
92
104
128
141
139
130
121
117
124
133
124
115
125
142
146
133
137
127
115
116
127
127
125
134
143
133
116
113
120
125
126
126
123
119
119
130
135
124
108
106
114
118
119
121
130
125
118
125
137
123
103
106
131
148
146
138
129
119
121
130
129
118
120
135
143
122
131
131
121
120
125
126
126
137
147
137
116
107
116
130
135
129
121
114
112
116
129
130
115
100
105
120
123
123
131
132
122
123
134
133
117
109
123
138
142
143
138
121
110
120
131
127
121
124
132
111
125
137
132
126
125
122
123
136
146
135
114
106
120
136
135
125
121
117
112
108
119
130
125
109
103
118
128
129
136
138
128
122
130
135
123
111
113
123
132
142
141
120
102
112
132
138
128
119
120
108
117
140
143
132
121
113
112
127
141
133
114
111
126
133
125
119
121
123
118
112
115
128
129
117
108
111
122
133
142
139
128
125
129
129
120
112
113
117
123
133
134
119
103
108
129
144
136
121
115
109
112
137
147
135
120
105
104
121
136
131
119
120
128
125
113
114
126
127
122
120
123
123
122
120
111
106
114
131
141
137
130
129
130
127
121
118
121
125
126
126
124
116
109
111
127
144
142
126
115
112
109
129
142
134
117
105
107
124
135
130
126
128
129
115
103
118
133
128
118
119
125
122
120
121
116
106
108
126
136
132
129
129
132
134
132
129
130
134
136
129
119
116
116
118
128
140
140
127
117
115
112
126
134
127
117
114
122
133
136
134
131
136
133
114
105
125
139
125
106
109
125
126
124
124
122
113
113
122
129
127
122
123
135
150
151
139
132
134
137
131
123
119
120
123
128
132
130
123
119
118
123
129
127
118
117
122
130
135
136
137
137
136
134
120
117
134
142
125
101
104
123
132
129
127
127
125
122
121
119
116
114
116
133
159
164
144
126
125
128
128
126
124
123
123
124
125
122
120
121
118
131
135
121
108
114
127
128
122
128
138
135
130
130
130
125
134
138
125
106
106
123
133
129
128
132
132
128
124
115
111
111
113
130
154
159
140
122
118
121
124
126
126
124
122
122
122
121
119
121
120
131
133
118
106
113
123
115
104
116
134
127
117
128
136
128
126
125
122
114
113
123
128
126
126
129
131
131
130
119
110
110
115
125
138
141
132
120
117
122
125
123
123
120
118
123
129
130
121
116
121
124
127
121
113
112
112
104
97
110
124
113
108
128
141
125
110
111
117
114
112
118
124
124
122
122
123
129
136
129
119
115
119
121
121
122
123
121
121
125
124
117
113
112
116
129
142
136
116
108
127
118
121
126
121
109
101
101
105
115
115
103
106
132
142
121
101
106
117
115
105
108
123
129
124
117
117
128
139
137
123
118
120
120
115
116
124
127
128
127
120
110
110
110
116
133
146
133
107
100
130
117
121
130
126
107
95
103
119
126
115
102
110
131
139
121
103
111
126
119
103
103
120
129
126
120
119
128
139
136
124
115
117
120
121
121
127
136
139
133
120
110
113
117
120
131
138
126
104
97
129
122
125
133
130
111
99
110
129
135
121
107
112
127
134
126
114
120
134
132
114
108
115
125
129
128
127
129
133
129
116
108
111
122
129
129
130
139
146
140
123
114
122
129
127
126
129
124
111
99
123
128
132
137
135
120
112
119
134
137
123
112
110
119
127
128
121
123
136
140
130
118
115
120
131
136
129
124
125
122
112
104
107
121
132
131
129
130
140
142
132
122
127
134
132
125
126
127
124
112
121
134
138
139
137
129
127
131
135
130
121
115
113
115
122
126
121
122
133
138
136
131
123
120
129
134
123
116
121
120
113
107
110
120
130
130
119
113
122
138
137
126
125
132
133
127
126
128
133
128
125
136
137
136
133
130
134
140
128
119
118
121
121
120
122
120
117
120
129
128
126
133
134
123
124
126
117
114
121
121
116
114
115
118
126
126
111
96
105
131
141
127
122
129
131
127
122
122
134
137
131
133
133
133
127
125
135
139
120
109
123
132
129
127
124
116
112
122
131
119
109
127
140
129
118
118
118
120
122
121
120
119
118
119
124
125
107
92
105
132
140
127
123
130
131
120
112
114
128
133
135
129
128
131
126
121
132
134
110
105
129
139
130
129
128
115
107
122
135
116
95
112
136
129
112
113
125
129
123
115
120
123
118
116
122
123
108
101
116
136
137
125
125
132
126
111
103
112
123
122
138
126
128
136
131
123
127
125
109
109
130
133
124
127
130
113
100
116
137
121
92
99
125
125
107
107
128
136
123
112
117
124
118
112
118
119
110
109
122
133
129
120
121
124
115
98
99
119
129
118
138
130
131
139
135
124
119
118
113
118
123
118
114
123
128
113
100
115
135
125
101
102
123
123
101
97
121
136
126
113
119
127
119
111
113
118
113
112
121
128
122
114
113
113
105
91
98
125
134
122
132
131
130
133
130
119
110
113
118
120
114
106
108
120
125
116
111
122
132
126
115
118
131
124
97
89
114
137
131
118
119
125
120
111
112
120
118
116
119
121
121
114
106
105
104
98
101
121
131
124
120
122
121
122
120
113
107
111
118
118
109
104
112
120
121
119
124
130
131
127
127
137
142
126
101
95
114
135
134
121
114
113
113
112
115
122
123
122
117
116
119
120
112
109
110
110
108
113
120
120
109
109
107
114
121
116
108
109
115
115
111
112
120
123
119
117
122
129
130
130
137
144
139
126
114
113
121
128
129
118
109
105
106
112
117
122
124
122
113
104
113
125
126
120
120
120
116
109
112
117
109
101
99
114
130
124
112
111
113
114
116
118
125
127
117
108
109
118
128
135
137
135
128
124
126
130
126
122
120
117
111
108
109
111
115
116
117
116
109
100
109
127
133
126
123
125
123
116
117
118
136
118
111
123
136
130
112
107
123
140
138
130
135
149
146
133
135
144
138
125
122
132
135
125
117
123
138
144
144
141
128
114
113
120
123
127
138
151
148
132
122
127
134
137
141
139
133
127
130
138
133
114
113
126
128
119
112
116
129
142
141
130
133
150
149
132
128
137
141
128
116
118
123
119
116
125
140
143
133
124
121
121
122
119
119
124
138
151
147
129
123
130
138
140
139
139
133
123
123
133
127
119
123
128
124
119
120
122
126
142
151
139
130
142
147
134
120
124
132
127
114
113
119
122
124
126
129
125
114
111
118
126
125
118
115
123
133
138
132
127
131
141
141
136
134
133
122
108
112
130
120
125
134
133
128
129
131
123
123
141
157
145
126
129
142
137
120
116
125
128
122
122
130
136
134
123
115
111
111
114
118
122
123
118
114
121
130
130
124
123
140
154
148
134
129
127
114
102
107
128
113
127
136
133
132
140
139
127
126
140
148
137
123
127
140
140
125
118
126
132
131
133
141
142
137
120
108
114
126
127
116
114
123
126
121
123
135
137
126
124
143
160
156
139
128
125
115
108
112
128
115
124
132
131
134
143
140
134
135
138
133
126
127
132
138
137
128
125
132
135
137
137
136
131
126
119
114
128
143
139
117
111
128
138
129
130
145
149
134
125
139
158
160
145
131
126
122
119
120
129
129
130
132
131
133
139
141
143
146
140
125
126
136
142
134
127
123
126
132
137
140
136
120
108
114
124
127
134
144
138
124
122
137
144
136
137
151
154
140
131
137
150
152
142
132
129
126
126
126
132
141
143
141
133
133
139
146
150
149
137
127
134
145
141
125
116
117
124
129
134
139
134
114
100
111
130
131
128
133
139
140
141
141
137
131
139
151
149
136
134
141
143
135
126
129
130
126
125
128
132
141
152
149
137
137
146
153
152
141
129
128
137
143
132
119
116
123
127
129
130
135
135
124
116
125
137
128
117
122
143
158
156
141
126
120
133
148
144
131
133
144
140
119
111
125
134
127
123
125
126
131
147
145
138
139
149
152
145
129
122
124
134
132
122
118
125
134
136
133
131
137
140
139
137
142
140
128
114
121
145
160
154
137
120
113
127
145
145
130
128
140
138
114
106
127
142
132
124
121
120
119
129
130
131
138
139
138
132
123
119
122
130
128
121
121
133
143
141
131
130
139
147
148
144
143
141
136
125
125
135
140
135
131
124
120
127
145
150
132
118
128
135
120
112
133
147
138
129
125
121
112
110
112
125
133
128
122
121
121
120
121
124
128
127
128
135
143
139
124
119
131
144
144
140
134
135
141
139
130
122
117
117
126
134
131
129
141
149
134
113
120
134
127
120
132
144
143
134
132
130
110
102
106
125
135
128
117
118
120
121
119
120
131
138
134
132
139
137
119
109
116
129
137
134
129
129
137
143
135
122
111
111
126
139
138
129
132
141
135
120
122
137
136
124
125
136
140
140
138
139
114
108
112
127
136
132
123
121
123
123
117
116
133
145
138
131
138
140
127
112
111
115
127
138
137
131
130
134
137
134
125
123
128
139
138
125
124
137
141
131
131
144
146
131
122
127
137
139
141
140
125
121
121
127
132
132
128
127
127
124
118
119
135
147
142
135
142
149
142
131
122
118
127
142
145
137
127
122
132
144
146
136
134
137
135
120
117
134
145
137
135
147
152
140
125
125
133
137
139
138
140
135
132
129
128
125
129
136
134
127
124
128
139
144
141
138
143
149
150
148
145
136
131
134
137
138
132
123
125
142
152
144
133
133
132
118
112
126
139
135
132
143
151
144
132
127
131
136
139
135
146
138
136
136
128
118
126
141
141
131
130
138
144
142
138
138
140
144
147
150
151
148
134
119
117
131
142
135
124
134
147
142
129
129
129
120
108
114
127
130
131
139
143
142
136
130
131
139
141
130
142
130
128
136
131
117
121
139
141
130
127
138
146
145
137
135
134
135
137
135
135
139
134
115
107
126
149
147
131
130
139
137
126
124
128
122
109
108
118
127
132
136
139
138
132
128
131
141
141
125
132
119
117
128
129
116
118
132
135
124
117
129
144
144
141
132
129
130
129
117
109
123
132
122
116
128
145
145
133
132
134
134
125
123
128
125
113
112
120
127
128
132
136
137
128
123
131
142
138
123
123
113
106
114
122
116
116
126
130
120
111
121
138
144
141
132
124
122
120
109
105
118
131
128
128
134
137
130
125
130
134
132
124
123
131
127
119
123
130
129
124
129
137
136
128
127
132
136
132
126
116
113
105
107
113
114
114
123
128
121
113
120
136
143
138
128
122
120
119
117
119
127
131
130
132
138
134
121
117
125
132
130
123
127
135
130
123
128
139
133
123
126
133
133
131
135
138
129
124
131
114
116
116
112
109
110
116
123
129
124
116
121
136
144
135
120
117
124
130
133
135
136
132
129
132
138
136
126
125
127
130
128
127
133
138
131
121
126
136
135
129
129
129
130
134
145
141
123
119
135
112
124
129
119
108
108
116
126
130
124
117
121
138
151
138
116
113
129
143
147
144
136
129
127
133
136
138
139
137
133
126
125
131
136
133
121
117
119
125
131
136
137
132
133
145
150
136
117
120
139
118
132
134
119
104
105
118
128
130
124
116
120
140
157
144
119
113
130
147
149
143
130
122
124
130
131
133
140
147
138
122
121
133
135
121
109
111
117
119
125
134
137
134
142
155
149
124
114
128
142
130
138
134
114
99
104
120
130
130
126
120
121
136
153
145
123
118
128
138
140
136
122
114
115
120
121
120
126
136
132
120
118
128
129
113
105
113
124
125
125
127
126
128
140
153
141
115
115
135
145
137
139
130
112
99
109
126
134
133
132
128
123
130
141
137
121
117
123
125
127
126
117
112
111
112
110
110
112
122
123
122
117
119
119
117
116
123
133
137
133
128
123
117
123
137
131
118
119
135
142
136
133
129
115
106
117
132
137
138
137
133
125
122
130
126
112
111
121
122
120
115
112
118
122
117
111
112
115
117
126
129
121
113
115
126
130
133
137
142
140
138
133
117
109
117
128
126
125
127
136
128
126
130
124
116
121
134
138
140
140
132
119
117
126
121
104
104
121
130
124
110
109
124
136
128
119
122
129
130
136
138
129
116
118
131
138
135
135
137
141
146
147
130
111
110
124
134
129
122
126
120
119
130
130
123
122
125
130
136
138
131
114
112
125
123
104
104
123
135
131
119
116
128
136
130
122
129
141
145
146
144
135
126
126
130
128
127
128
132
135
141
149
143
127
120
128
135
134
124
121
117
116
127
133
129
123
120
123
130
136
127
113
116
127
126
111
111
125
134
135
132
129
128
126
118
114
124
142
153
151
141
135
134
131
124
115
115
124
129
126
128
137
139
137
133
130
130
132
130
120
116
116
124
132
132
123
120
121
128
129
124
120
125
132
127
119
121
128
128
131
139
139
130
117
105
104
114
134
147
146
136
133
132
129
119
112
112
126
133
125
118
119
121
127
135
133
124
123
130
122
117
118
127
132
127
123
124
129
129
123
123
129
138
136
125
120
127
131
124
125
138
144
136
119
105
103
111
123
132
135
131
126
121
120
123
123
122
127
131
125
117
112
106
111
127
130
117
115
125
129
117
129
139
133
119
117
127
135
128
120
123
136
144
137
122
118
130
132
121
122
134
142
138
127
117
115
117
119
120
120
123
120
113
115
132
137
127
124
128
126
124
119
106
106
122
127
118
113
123
131
117
135
148
134
112
111
128
136
127
121
128
135
134
130
121
119
128
133
126
126
134
137
136
133
129
126
124
121
114
111
117
119
114
119
138
142
127
119
125
128
130
127
119
117
125
127
120
119
123
132
114
129
144
132
108
108
128
134
121
120
130
126
115
118
122
123
127
134
134
134
134
132
132
132
130
128
127
124
119
112
114
121
124
127
137
136
123
117
124
133
133
127
127
131
131
127
122
124
128
129
107
110
124
123
108
108
128
131
115
113
125
117
103
111
123
122
123
131
138
138
133
129
129
130
127
122
122
127
129
123
122
128
130
128
128
129
121
115
123
136
134
119
120
133
133
122
117
124
131
133
107
98
110
116
108
109
126
129
112
106
116
115
107
113
121
118
118
125
135
135
130
128
129
129
124
118
120
128
135
134
133
133
127
118
118
127
127
117
122
137
131
110
108
123
127
115
112
121
131
137
114
102
110
117
112
111
118
124
113
109
115
117
118
121
122
117
114
118
125
125
123
128
131
128
122
120
120
123
132
137
138
133
119
107
112
127
132
124
124
138
135
112
104
115
123
117
116
125
130
133
123
119
121
124
122
116
115
119
121
122
120
121
125
126
128
127
119
116
115
115
119
125
127
126
124
125
125
120
122
127
131
123
111
103
110
125
134
129
129
140
139
123
110
115
123
128
130
132
130
121
129
131
129
133
136
126
115
120
133
137
126
121
122
125
134
140
131
116
111
111
116
121
122
121
124
129
125
117
112
113
112
110
110
111
113
120
126
126
126
135
140
131
119
119
128
138
140
138
130
120
126
130
128
135
142
132
119
123
137
138
125
117
118
121
132
141
132
118
114
115
119
120
118
119
125
130
123
113
107
105
102
104
113
118
119
119
119
115
117
125
134
131
123
125
136
142
136
131
131
130
119
123
122
131
138
129
120
124
131
127
120
118
117
117
122
125
122
116
116
121
124
125
120
119
126
129
120
111
107
105
106
111
117
122
123
122
116
108
109
119
127
125
124
132
140
137
123
118
132
140
118
119
121
129
131
123
120
123
120
117
121
123
123
118
113
110
109
112
117
120
124
130
127
120
125
130
124
114
109
111
116
120
121
121
125
125
118
109
111
120
123
121
128
140
142
129
114
113
129
137
127
125
128
132
126
120
123
124
114
114
130
135
128
121
115
106
106
114
118
115
117
130
132
122
118
127
131
122
112
114
124
130
122
118
121
124
120
115
120
126
124
123
132
142
138
123
115
118
125
123
134
134
135
134
123
118
126
125
112
116
137
140
129
121
117
112
110
118
122
113
110
125
134
122
112
121
132
127
113
111
124
130
122
115
118
121
119
120
127
130
125
122
126
130
123
112
115
125
125
113
133
138
140
130
117
115
124
125
115
119
135
136
125
119
117
114
115
124
128
116
110
121
131
122
106
110
124
126
113
108
119
128
124
116
118
120
117
117
125
131
126
115
113
113
107
104
114
126
126
115
125
133
133
121
109
111
123
123
115
115
125
126
120
119
117
111
113
125
131
123
118
127
133
124
106
104
116
120
111
109
118
126
124
121
124
125
119
115
122
132
126
111
102
102
103
103
112
124
125
120
115
120
123
117
112
115
123
122
114
114
121
122
122
122
120
111
111
122
128
124
124
134
138
127
114
110
112
113
113
113
115
119
123
125
128
128
123
119
121
127
124
111
106
107
108
108
114
121
121
122
113
109
112
124
130
130
124
120
115
118
127
125
124
128
126
113
109
118
124
121
122
132
135
128
123
121
115
111
113
112
110
112
118
124
124
124
124
123
120
118
116
116
121
121
116
115
120
119
119
119
117
107
111
132
145
140
128
118
117
123
130
122
118
127
127
113
108
118
123
116
112
120
128
127
129
128
117
111
112
111
109
110
115
118
115
114
118
121
116
110
112
125
133
127
117
117
122
123
119
118
138
127
127
138
142
127
118
136
161
159
133
128
149
160
141
117
116
132
142
144
140
139
147
148
133
122
132
152
154
129
105
104
123
142
148
151
156
166
158
132
113
114
132
147
148
139
131
128
139
152
135
128
135
152
152
132
120
137
160
160
139
128
136
140
129
118
125
140
147
141
127
119
131
144
138
127
129
143
141
123
111
114
128
141
153
156
156
161
156
133
114
117
137
150
148
139
131
129
140
148
123
121
138
157
156
136
121
124
137
143
135
123
121
124
128
131
135
140
140
131
113
105
123
148
153
141
129
126
123
118
117
119
123
135
149
151
139
137
138
132
124
128
140
146
143
137
132
130
137
141
114
117
135
151
151
136
118
107
111
121
124
115
109
119
139
148
142
133
131
127
116
115
131
154
162
146
124
116
121
125
123
115
117
130
145
144
130
123
125
130
136
139
140
137
135
136
136
135
137
135
115
114
128
140
141
131
115
102
103
112
116
111
110
124
147
155
143
129
128
131
132
139
148
153
152
137
120
121
138
144
129
112
115
133
147
146
136
128
127
136
148
151
147
131
126
134
143
143
135
126
122
114
122
131
131
127
120
117
119
119
120
122
124
129
143
149
141
133
133
137
147
157
153
137
128
124
121
133
153
155
136
117
120
138
148
149
146
142
140
143
152
156
152
133
123
132
145
141
129
118
132
119
122
128
125
124
132
143
144
137
137
145
144
134
127
135
137
134
136
140
150
157
142
117
110
120
130
138
148
148
138
128
130
139
141
141
141
142
144
146
147
149
149
137
126
132
141
135
123
118
138
128
130
131
125
125
141
159
158
145
147
160
155
127
113
124
134
134
134
134
140
143
131
114
113
124
132
131
132
137
140
140
138
137
132
125
126
133
137
137
136
135
138
135
130
131
134
132
128
127
136
135
137
135
125
124
140
156
153
140
142
158
149
119
108
123
137
136
132
129
128
127
129
130
130
130
127
121
121
133
142
143
143
136
122
113
116
129
135
131
125
123
128
132
134
133
134
136
136
136
133
135
135
131
119
113
126
139
136
126
130
144
138
119
113
129
139
137
133
130
124
124
130
142
143
134
123
118
126
138
141
136
136
136
123
112
121
138
141
129
120
121
127
135
139
138
137
142
144
136
129
127
125
121
108
97
106
121
122
115
122
133
134
127
126
136
139
136
134
134
134
130
131
137
139
133
127
126
133
140
132
120
126
137
130
120
129
148
148
133
124
128
132
140
145
142
140
146
146
134
119
114
116
117
105
92
99
114
114
109
115
125
135
137
136
135
136
134
132
135
142
138
128
124
124
128
133
136
137
133
120
109
118
133
135
123
129
148
152
138
131
137
138
139
141
141
141
146
144
132
109
106
117
122
114
102
109
117
114
107
109
117
132
146
139
129
131
134
128
129
140
139
128
117
117
123
133
137
136
131
120
111
118
134
135
123
119
139
150
143
136
140
141
134
127
130
140
146
143
135
107
110
125
130
123
120
124
125
118
107
101
103
123
144
137
122
124
133
127
123
131
136
135
129
126
126
130
135
139
140
133
126
127
136
137
122
114
132
149
145
137
140
143
130
117
121
134
144
146
144
114
127
137
132
124
125
132
132
123
111
99
94
114
139
138
121
120
131
130
123
125
134
143
145
138
133
129
133
143
150
149
141
137
138
136
123
116
132
148
143
135
137
140
129
115
118
130
140
147
152
127
143
148
133
118
121
132
135
128
119
107
101
116
140
141
127
122
128
131
129
127
132
144
149
140
134
131
132
137
144
151
150
142
134
130
122
121
133
143
138
130
132
134
131
123
124
130
133
142
152
132
145
150
136
120
116
129
137
136
132
125
122
127
142
146
138
130
131
133
133
127
127
138
141
134
128
132
135
131
132
145
154
146
128
120
120
122
129
131
130
129
128
129
129
128
129
129
130
133
141
128
134
138
135
126
119
126
138
142
141
140
139
138
144
147
144
134
133
133
131
120
119
130
135
131
126
132
137
132
130
143
156
147
125
114
117
122
123
124
126
126
126
127
127
127
127
130
131
127
125
124
121
125
130
130
125
128
137
144
145
144
143
142
143
143
141
132
126
127
122
113
113
123
135
136
129
130
136
139
142
149
154
144
126
117
116
118
122
124
124
121
123
125
125
120
123
136
141
128
114
127
115
111
120
131
134
133
135
140
141
138
137
140
138
135
130
120
112
110
115
116
114
120
134
142
138
128
129
140
152
154
146
135
130
127
119
117
126
132
124
115
120
125
122
114
126
145
148
129
114
129
116
108
116
133
141
137
130
130
132
131
132
136
132
124
115
111
103
103
116
129
125
118
127
142
144
133
126
136
149
148
134
127
132
137
125
117
128
137
125
115
121
125
118
118
136
152
142
119
116
122
114
114
122
135
144
140
127
120
122
127
131
131
125
113
107
111
113
114
127
140
135
120
121
139
149
143
133
133
138
133
124
122
135
145
135
122
127
132
125
124
129
129
123
128
147
148
124
105
119
106
109
122
131
132
137
136
126
116
114
121
128
127
123
113
109
120
128
130
135
142
134
122
122
135
150
152
145
136
129
125
123
126
136
144
138
127
122
125
126
133
143
143
142
144
148
132
107
104
123
99
110
127
131
126
126
127
126
116
114
118
122
126
128
123
120
128
134
133
133
132
125
120
122
132
144
149
148
138
126
119
126
132
135
135
132
128
124
122
122
132
144
151
156
153
138
116
105
117
129
108
118
129
129
120
119
123
125
120
117
115
117
125
137
137
131
131
131
127
125
122
117
116
118
124
130
135
135
127
117
116
128
133
131
125
124
127
130
126
119
118
127
141
151
147
127
112
116
134
136
125
127
131
127
122
121
124
126
125
124
122
121
128
142
142
130
125
124
124
123
120
116
115
117
120
121
121
120
114
110
113
123
124
122
120
121
126
135
135
120
110
116
125
130
126
120
118
128
138
137
136
133
131
127
125
127
128
130
130
130
130
125
132
140
136
121
119
128
130
129
123
117
120
127
128
126
124
118
112
111
117
119
117
116
121
125
129
139
140
126
117
123
125
118
113
116
124
131
131
134
133
132
131
127
124
126
133
136
136
135
133
127
128
135
132
117
117
131
139
136
125
119
126
138
141
141
137
132
122
122
126
125
116
117
127
131
131
138
141
134
133
142
141
125
112
116
126
128
123
129
130
131
130
126
121
122
132
140
140
137
132
125
122
131
132
125
124
134
141
137
126
122
130
142
146
149
150
145
135
134
133
130
124
126
130
127
123
130
136
139
141
151
155
143
125
118
122
127
124
124
130
131
127
125
123
122
133
142
139
135
129
120
117
126
138
138
133
132
135
136
131
128
130
134
137
144
147
148
142
139
136
133
134
134
129
117
113
124
133
135
137
140
144
145
134
120
113
122
128
120
133
127
121
125
130
131
135
137
131
124
123
122
119
120
134
144
137
129
131
137
138
130
127
126
129
133
136
139
141
140
136
133
132
131
121
109
108
121
131
132
127
121
117
123
130
120
108
115
129
121
134
122
120
126
132
133
133
130
122
113
119
129
125
115
121
136
138
127
128
141
144
132
123
124
126
126
126
129
135
141
138
129
121
116
114
113
113
124
132
130
124
113
95
98
116
118
105
113
130
127
131
123
120
127
133
131
126
122
113
108
117
133
130
110
107
125
134
129
128
141
143
129
121
129
132
124
120
122
130
137
138
128
113
105
109
117
122
128
132
129
131
123
98
91
109
117
112
118
132
133
126
124
126
132
132
126
120
118
116
115
124
132
128
112
108
123
135
131
128
137
138
125
123
135
136
124
120
121
124
126
131
130
120
110
111
116
124
133
135
134
137
137
119
107
114
117
119
130
136
134
120
119
128
133
131
126
124
125
124
126
131
132
125
116
116
127
137
137
135
134
132
121
123
136
131
120
122
124
119
114
120
132
136
128
120
118
124
136
139
137
138
140
138
132
123
113
115
132
141
132
112
111
122
127
126
127
135
136
129
128
134
134
126
118
120
127
138
142
140
137
129
120
121
129
126
120
122
127
117
108
116
135
145
138
128
121
124
131
135
136
135
135
142
145
129
101
95
120
141
138
111
110
117
117
116
127
145
146
127
118
128
136
131
120
115
119
133
140
138
135
130
122
119
120
120
123
126
125
120
119
129
138
138
131
129
129
129
123
124
130
129
128
134
143
127
91
77
107
142
146
120
120
119
111
109
124
144
144
124
111
118
131
132
120
110
113
128
132
126
124
127
126
119
114
116
123
125
121
125
137
146
142
127
119
124
133
131
116
109
120
127
125
127
133
124
95
84
110
141
147
135
136
127
115
114
123
135
136
126
116
116
124
128
121
115
120
129
128
116
110
118
128
127
119
114
118
123
124
131
146
152
138
122
116
120
129
129
115
105
112
126
129
124
123
121
112
110
124
137
137
142
140
128
121
123
124
124
128
133
130
121
120
122
121
123
133
137
130
115
104
108
123
133
127
114
110
119
128
133
138
136
128
125
125
122
123
123
122
113
113
123
130
125
119
122
129
131
130
128
125
134
127
121
127
132
123
112
120
135
137
125
120
122
120
124
135
140
133
120
109
109
118
131
134
121
112
117
127
126
123
121
121
131
136
129
120
121
128
126
120
121
122
120
119
123
132
132
123
120
123
119
109
111
128
136
122
108
113
129
132
124
122
121
118
114
122
129
130
122
120
121
120
122
130
130
124
117
116
116
117
120
124
131
134
130
125
125
135
139
129
115
112
116
121
126
126
122
114
116
128
111
103
111
129
137
123
110
113
123
124
119
120
122
116
106
106
120
123
119
123
132
128
118
123
135
135
122
109
109
118
128
130
129
126
127
128
132
140
142
128
110
107
119
130
130
124
115
112
119
130
115
111
120
134
136
127
120
120
123
121
117
117
121
117
105
105
120
126
118
122
138
139
124
119
129
135
127
113
112
122
133
134
126
118
119
124
131
139
135
120
109
113
126
135
134
130
124
117
118
126
121
121
127
131
130
129
129
129
125
119
118
119
119
116
108
110
126
132
123
123
136
144
133
118
117
124
127
121
115
118
125
129
125
117
112
117
128
132
124
112
111
120
129
131
133
135
129
118
113
118
123
124
124
118
115
124
135
135
124
117
120
122
122
115
110
114
125
133
130
128
132
135
130
118
111
113
119
121
114
109
114
123
126
118
112
114
122
124
117
113
115
122
123
122
127
135
129
113
107
113
123
121
116
105
104
120
138
137
121
114
121
129
128
120
116
112
113
121
129
133
130
124
121
121
117
111
110
111
110
107
111
121
127
121
117
117
119
119
118
123
125
117
111
115
125
131
126
111
106
109
129
124
114
105
108
124
140
139
124
119
128
132
129
128
128
118
104
104
117
127
122
115
117
125
127
115
103
103
110
112
113
120
127
125
123
122
121
121
128
135
126
110
109
118
125
126
123
115
109
110
141
132
120
118
123
131
138
137
129
130
139
134
126
132
141
130
111
102
107
109
108
111
121
129
131
119
102
100
110
116
116
117
123
126
125
125
125
130
136
137
122
108
112
124
126
120
119
117
116
115
146
140
132
132
133
132
133
131
127
135
142
129
117
127
141
140
128
120
112
99
95
111
129
132
124
115
102
101
108
115
114
112
115
122
122
123
126
133
137
132
118
110
116
122
117
112
113
119
120
119
134
136
141
140
130
121
131
157
170
150
120
116
129
128
114
110
120
135
146
152
147
135
136
148
147
128
116
129
143
136
125
131
148
155
151
150
157
162
156
141
124
116
126
140
142
136
132
138
140
132
128
126
137
150
148
134
132
148
157
142
123
121
124
112
102
115
132
140
139
143
140
129
127
142
146
130
113
119
136
140
134
135
140
152
158
156
149
148
150
143
124
115
131
150
148
133
129
143
154
143
115
107
122
143
150
141
132
132
131
122
115
119
118
108
109
129
144
137
127
129
131
123
119
134
150
145
127
122
133
140
134
127
129
145
158
149
129
125
135
137
121
112
127
148
147
132
130
148
164
154
116
100
106
126
139
139
126
114
106
101
103
110
116
117
126
142
146
133
122
123
130
128
120
128
149
157
142
129
135
140
131
116
117
139
154
144
119
111
123
130
120
110
119
132
135
132
138
153
164
155
129
107
102
114
129
133
125
109
97
96
102
113
121
127
134
141
139
130
127
130
138
142
132
127
141
153
145
137
141
145
133
113
110
132
151
146
124
116
126
133
125
115
113
114
118
128
142
151
151
138
142
121
110
115
126
134
132
120
107
106
119
132
133
130
130
131
132
131
133
138
146
152
141
129
128
139
140
139
142
146
139
123
112
123
142
144
129
126
133
139
132
123
115
109
108
123
139
140
130
116
147
133
121
122
129
137
143
136
123
123
141
155
147
126
116
121
129
132
136
140
146
149
141
129
125
132
139
138
136
138
142
134
119
118
128
129
120
122
136
138
133
129
125
116
111
122
134
128
114
106
146
137
129
128
131
137
143
139
130
133
151
165
152
121
110
122
131
132
132
134
136
137
139
137
132
134
140
135
128
130
138
139
132
128
123
112
104
114
129
130
126
128
133
128
119
121
129
128
118
116
144
136
129
128
127
127
132
133
132
134
148
158
147
120
114
126
133
131
128
126
120
121
136
148
143
136
135
132
124
125
129
134
140
142
130
108
100
113
127
124
119
126
137
136
124
122
130
137
136
135
145
136
126
120
115
112
117
128
132
131
135
142
138
127
123
128
129
128
128
123
111
112
132
152
147
133
127
128
128
129
126
125
140
153
142
119
113
126
138
131
122
129
140
140
129
123
132
147
148
146
147
136
125
117
107
99
110
128
132
128
128
134
137
134
130
127
124
128
134
133
120
114
126
140
140
130
124
127
131
131
124
118
131
148
143
129
126
139
150
145
134
133
140
141
132
125
133
144
146
140
142
129
126
123
108
99
115
135
135
125
124
131
137
137
131
124
123
132
145
147
135
124
120
123
125
125
127
130
133
130
122
118
126
137
135
129
130
140
152
154
144
134
136
138
132
129
134
139
133
126
129
120
131
134
117
108
125
144
137
121
120
125
130
133
129
122
123
132
147
156
151
134
122
116
118
121
128
135
136
129
123
125
130
133
130
125
123
129
142
151
143
130
131
134
132
133
137
135
127
118
119
118
136
140
123
117
130
142
135
121
114
113
115
126
129
122
117
123
136
149
150
139
130
127
125
125
131
141
145
137
127
128
137
140
138
131
123
120
130
140
137
126
128
132
133
136
138
138
130
125
120
127
140
137
123
122
130
133
132
124
114
102
104
122
134
121
106
105
120
133
133
131
135
144
141
129
130
146
154
142
128
129
140
148
148
141
130
121
123
132
132
126
126
131
134
136
137
136
136
137
129
142
142
131
123
127
125
123
123
128
119
102
102
125
140
124
100
96
109
117
115
117
135
153
150
133
128
141
145
130
119
126
141
145
147
148
143
129
121
127
129
124
121
126
135
137
136
132
134
142
140
149
138
128
130
134
126
113
119
135
135
117
108
124
136
127
108
106
114
115
108
111
133
153
152
133
126
131
129
111
107
126
143
140
136
144
150
138
122
122
125
122
114
120
132
139
133
125
125
133
146
146
129
124
134
138
124
112
121
144
150
134
117
117
129
129
124
125
127
126
116
114
129
149
147
131
123
126
121
106
107
131
149
138
125
133
147
144
126
119
119
117
111
115
127
133
130
123
120
120
147
136
117
121
137
139
125
117
128
149
157
141
121
114
120
127
131
134
137
136
125
116
125
141
142
127
119
127
133
124
124
139
152
141
121
122
138
143
131
117
113
112
113
115
119
124
130
135
126
114
149
130
111
119
141
146
132
123
129
145
150
139
125
118
119
121
125
129
134
136
129
117
118
133
135
123
118
131
148
152
145
142
143
138
123
118
127
137
132
116
108
111
116
116
114
118
132
144
131
115
146
128
113
126
150
156
140
123
122
133
138
135
128
124
117
113
114
119
124
132
130
119
116
125
129
124
124
135
153
162
153
137
130
130
128
123
121
126
124
114
111
117
120
115
112
117
134
140
128
118
136
127
123
136
156
161
143
121
113
122
133
135
129
119
108
105
112
121
122
127
131
127
121
122
127
131
133
137
143
154
150
135
120
123
134
136
126
118
117
118
123
127
128
119
116
119
126
125
118
122
121
123
128
140
152
154
140
118
112
120
134
133
122
112
103
106
120
128
124
122
129
133
129
123
130
141
143
135
132
138
145
137
122
121
135
144
132
118
117
126
136
141
138
129
121
117
114
112
115
126
113
121
127
134
141
141
130
118
115
125
136
133
122
112
110
117
132
136
125
116
121
131
131
125
130
143
145
134
124
129
141
142
131
125
133
139
134
127
125
133
140
144
143
135
124
113
106
108
121
132
119
123
124
129
137
137
127
117
119
130
132
124
122
125
129
133
136
136
126
116
117
126
126
125
126
137
141
133
123
126
137
142
139
130
127
124
123
130
137
134
131
134
135
133
122
116
112
116
130
134
130
128
122
129
143
144
128
115
121
129
127
122
126
138
145
141
136
133
129
124
121
121
123
123
124
129
136
135
125
124
131
137
136
128
121
111
113
128
138
129
118
120
125
123
120
121
125
128
131
130
136
133
125
130
147
149
132
118
117
125
125
125
130
144
147
140
133
133
134
132
128
122
123
124
125
128
136
136
128
127
128
129
128
124
120
109
107
121
131
123
116
118
122
120
121
125
131
129
124
125
133
134
129
131
140
141
132
123
121
125
127
128
130
138
142
139
133
133
133
133
129
127
128
129
130
133
137
135
129
129
130
127
125
126
127
117
110
116
125
126
123
124
128
127
124
125
130
129
122
123
128
135
132
130
129
127
128
128
127
127
128
129
128
130
140
143
136
129
128
125
123
127
134
136
136
136
135
127
124
129
132
130
128
133
133
125
114
114
124
128
129
128
132
132
127
124
129
130
125
122
133
136
137
131
124
120
128
134
132
130
131
130
126
127
139
148
139
127
123
119
115
124
137
143
143
140
130
121
119
126
129
131
135
141
140
130
120
116
125
132
131
129
129
128
125
123
129
134
129
120
141
138
134
130
126
124
131
138
133
127
132
134
126
118
131
145
138
127
126
125
117
120
133
144
149
144
131
121
121
126
128
130
134
139
139
133
125
122
124
131
132
129
124
122
119
120
128
135
126
111
147
133
123
122
125
128
131
133
128
124
130
137
125
107
115
137
138
127
128
133
127
120
125
140
150
144
130
127
129
135
133
129
126
127
130
133
132
125
122
127
135
135
126
116
116
118
128
133
122
107
143
124
111
115
125
129
127
124
123
123
128
132
120
98
105
132
138
126
125
133
132
119
119
133
142
135
129
131
140
144
140
130
118
114
120
130
134
128
119
120
133
140
132
118
115
121
132
137
123
106
132
116
104
111
127
130
123
119
126
128
129
129
119
106
113
135
140
125
119
126
129
123
122
130
128
120
123
133
139
139
136
133
125
114
112
120
131
130
122
117
126
138
136
124
118
124
139
147
131
109
123
115
111
119
131
133
124
124
132
137
133
130
127
124
128
138
139
129
119
120
123
123
127
130
118
108
118
132
130
120
118
129
136
128
114
112
122
133
127
117
120
135
139
131
123
124
138
148
134
111
118
122
126
128
130
130
130
131
138
140
139
138
138
136
136
137
139
137
129
121
120
119
124
127
118
111
119
125
116
101
101
119
140
139
122
112
120
131
129
118
119
133
141
138
126
117
121
134
130
112
121
134
138
130
124
127
133
136
136
135
135
140
142
138
129
129
138
141
133
126
122
119
117
119
125
125
124
119
111
105
104
112
128
135
128
118
122
129
124
117
118
132
141
139
127
108
101
115
124
116
133
144
140
126
116
124
135
136
129
121
124
130
132
130
121
121
133
139
132
128
127
122
113
114
128
136
127
116
118
126
124
110
109
122
126
125
126
125
117
110
116
131
139
137
127
108
98
110
123
119
146
147
133
120
118
125
135
135
124
115
114
119
122
123
119
119
129
132
130
128
131
133
124
116
119
128
130
128
137
148
140
115
105
115
124
124
124
123
116
107
111
126
133
131
124
115
110
118
125
119
148
137
125
120
122
126
132
132
126
119
116
117
120
122
120
121
128
132
131
125
128
139
143
128
112
114
131
144
148
148
138
122
116
123
125
120
120
124
124
111
111
123
128
124
120
120
122
122
119
116
136
125
121
125
127
123
123
126
126
124
124
125
124
122
118
119
125
132
131
125
125
136
148
138
113
105
125
144
144
135
132
130
130
131
129
118
115
128
137
126
114
116
117
114
113
115
118
116
112
114
118
116
123
133
131
121
116
120
126
127
127
128
126
119
111
113
122
127
127
125
126
129
138
139
126
113
116
126
127
128
131
135
135
132
129
119
115
128
145
137
117
107
107
106
106
108
109
108
107
118
109
113
128
137
135
121
115
121
131
129
121
120
122
116
107
109
120
122
117
121
129
127
126
135
136
125
112
110
118
127
133
134
129
124
123
119
117
129
141
132
112
102
104
107
107
109
109
105
110
128
111
116
128
136
135
129
122
127
140
136
116
107
113
114
109
111
121
123
118
120
129
129
125
129
135
128
115
111
120
130
131
128
124
119
116
115
118
127
128
118
108
106
109
111
116
121
116
106
113
134
117
118
121
126
133
132
127
129
140
136
116
104
111
116
112
111
122
132
131
126
127
128
128
128
126
122
120
123
126
124
121
122
125
119
112
110
118
123
116
108
110
117
115
115
125
134
122
105
112
134
118
111
108
112
125
133
128
125
129
129
118
113
119
123
118
113
118
134
143
138
125
119
123
126
121
117
119
127
125
115
112
122
126
119
110
113
119
119
109
108
119
123
115
115
131
142
124
101
106
125
119
107
97
100
120
132
132
123
116
118
121
125
130
132
129
120
113
123
141
145
128
109
112
124
125
118
117
122
120
111
113
127
129
118
110
116
118
112
109
115
124
120
112
115
134
143
126
104
103
118
123
112
100
103
119
132
134
124
115
117
126
131
133
135
139
132
117
112
126
138
126
108
110
126
133
124
116
119
118
113
118
131
131
118
113
117
114
109
113
124
125
113
110
121
137
139
127
112
110
114
135
128
116
114
121
129
131
126
120
124
131
132
127
129
143
144
129
114
116
122
121
117
122
131
131
122
117
117
117
114
119
130
129
120
117
116
115
113
120
129
122
109
112
128
135
130
121
119
118
116
141
144
134
125
121
121
122
122
122
127
134
130
120
119
132
143
141
131
121
113
114
128
141
136
120
112
115
117
112
111
117
124
125
119
119
119
119
120
128
131
123
110
112
123
126
118
113
119
124
118
142
139
133
132
134
134
137
135
129
123
119
118
114
108
110
125
136
140
141
145
142
130
126
131
130
118
108
111
124
136
145
151
158
156
146
143
142
135
130
140
151
144
129
125
132
141
144
142
124
105
133
125
126
132
136
136
134
131
123
117
123
132
128
110
107
124
138
137
133
136
142
138
128
126
125
116
106
109
126
146
153
155
152
149
143
140
135
127
129
145
151
137
130
138
148
143
137
140
136
118
123
110
113
124
131
134
133
130
121
113
122
137
135
119
110
122
136
134
124
129
140
140
125
115
120
128
125
126
136
150
151
149
146
143
137
134
129
122
126
138
137
123
123
142
153
144
133
139
143
134
127
107
102
110
122
130
135
132
121
114
120
132
134
125
117
121
130
130
125
127
136
133
116
106
122
144
148
140
138
142
142
139
135
133
132
132
126
121
123
125
119
109
113
130
140
137
131
137
145
144
140
116
102
104
118
131
141
138
124
118
126
129
130
127
118
115
122
128
131
130
130
126
114
111
130
152
153
140
130
128
133
132
124
121
128
132
125
122
123
120
108
100
104
116
119
121
127
136
140
135
145
129
114
110
121
136
149
143
124
123
135
138
130
125
119
115
119
130
135
133
125
118
116
126
140
149
145
130
120
121
134
134
118
112
123
128
121
120
125
122
108
100
103
109
109
111
121
134
132
120
146
140
128
122
128
141
153
143
121
122
139
147
138
126
121
120
123
128
133
134
126
118
123
137
144
143
140
131
122
125
139
139
120
109
116
118
113
115
127
127
115
108
111
116
114
113
122
131
128
112
145
145
135
126
128
140
145
134
117
119
138
148
140
130
127
127
125
124
125
132
131
127
132
142
141
140
140
141
134
132
139
141
130
120
118
116
110
114
125
127
123
120
122
124
124
125
127
132
125
114
146
147
136
123
122
132
135
126
119
124
136
139
134
132
132
129
122
117
118
125
130
133
140
144
136
129
137
143
141
134
134
135
136
135
129
122
117
118
123
127
129
131
131
129
130
132
137
135
127
122
148
148
136
123
122
129
131
129
127
133
134
127
126
130
132
124
113
111
116
119
119
126
138
141
130
121
128
138
139
133
127
127
133
139
136
132
127
125
128
132
136
139
139
131
127
134
141
136
126
127
143
145
136
128
127
133
135
137
139
141
134
122
119
125
129
119
108
110
121
120
115
118
130
133
126
122
126
131
131
129
125
124
126
128
130
133
135
132
132
139
139
138
137
135
127
133
140
133
122
123
132
135
136
137
136
136
141
145
145
138
132
122
117
120
122
120
112
120
133
133
121
117
123
124
123
124
128
132
126
122
123
126
125
118
116
126
137
135
134
138
135
128
132
137
136
138
140
132
116
112
125
121
132
141
138
132
136
143
141
134
129
124
117
116
124
126
123
126
142
149
138
125
120
119
121
125
133
136
129
121
122
129
132
119
108
121
139
135
128
129
125
116
125
142
145
144
142
133
114
104
122
112
123
135
131
124
125
131
132
130
128
125
118
119
130
136
127
125
142
156
146
128
121
124
127
127
130
138
137
127
120
128
136
130
120
126
139
132
122
124
122
114
122
142
151
147
141
135
119
105
123
113
118
125
125
122
118
118
124
129
128
124
123
129
141
137
119
114
132
146
138
124
122
131
134
126
120
130
141
135
117
118
132
136
136
138
141
130
119
127
128
123
124
136
144
140
135
136
126
114
129
121
118
121
128
127
115
107
112
125
125
123
127
138
144
129
108
106
122
129
123
120
125
134
137
125
114
120
132
128
112
110
123
137
145
147
143
128
120
128
136
130
123
125
132
131
129
130
129
118
137
131
120
121
133
137
119
101
103
119
127
126
127
135
133
118
107
112
121
122
122
128
135
135
134
127
116
115
117
111
104
108
124
135
142
147
146
133
124
126
133
126
114
115
125
127
126
125
125
118
145
135
115
116
134
136
120
101
98
116
133
131
124
119
116
114
117
128
132
128
132
144
145
135
130
129
122
117
110
100
99
114
132
137
135
142
147
140
125
123
123
117
109
113
125
126
122
122
124
120
147
129
106
109
127
131
117
102
100
117
137
135
117
105
106
117
130
140
143
142
143
149
145
132
124
125
126
125
118
108
108
123
139
138
130
135
147
144
127
118
114
110
110
121
129
124
116
122
127
122
148
126
102
109
128
130
119
107
103
117
133
131
115
107
114
127
137
143
146
145
141
138
136
127
120
118
124
132
135
131
129
132
137
134
125
132
143
138
125
117
113
111
119
133
134
120
114
127
133
125
145
128
109
117
135
135
124
111
107
115
124
122
119
120
130
132
132
133
140
139
130
126
128
124
116
115
124
134
140
144
143
136
130
126
128
136
137
126
118
118
119
117
124
134
131
115
117
131
136
125
145
138
127
129
138
138
126
113
112
119
122
119
119
127
132
130
123
124
128
130
128
130
132
125
116
116
124
127
130
138
146
144
130
124
134
144
134
114
110
124
128
124
125
127
121
113
118
134
135
126
146
147
137
129
132
131
124
117
121
131
131
121
118
124
127
125
120
120
122
125
133
142
140
126
119
121
122
118
115
128
144
150
135
127
139
146
132
112
114
128
137
130
121
116
113
113
120
130
133
131
149
152
135
121
120
122
123
122
129
140
137
125
121
123
126
128
127
126
124
126
138
147
141
127
122
123
121
113
112
126
146
152
141
133
139
140
129
121
127
133
138
132
119
111
111
118
121
123
127
135
151
150
127
115
117
126
127
126
133
138
135
126
125
130
134
137
136
134
133
133
139
138
133
126
125
125
123
121
124
135
147
150
141
133
133
130
124
128
134
135
135
133
119
110
117
127
123
115
118
132
150
141
121
115
128
139
137
129
127
126
126
125
129
136
139
139
138
137
138
138
135
126
125
125
127
129
132
136
140
143
146
144
136
127
128
124
119
125
131
131
132
132
123
118
128
136
128
115
113
120
142
131
117
121
138
145
141
126
114
112
115
124
128
132
134
136
133
132
134
136
131
122
120
123
127
132
138
146
145
143
139
136
131
128
128
125
113
113
121
128
130
131
124
126
134
136
129
121
113
113
128
122
119
127
140
142
135
121
107
105
115
124
125
124
127
128
127
125
125
127
127
122
120
121
123
126
133
137
137
132
131
129
128
129
134
129
114
105
113
126
129
122
120
127
132
133
131
130
125
117
117
117
123
131
133
131
125
116
107
107
118
126
124
123
126
127
125
121
119
117
116
120
122
123
119
118
117
117
119
121
122
124
127
133
136
132
121
111
114
126
124
113
111
118
125
130
139
142
135
124
121
127
135
136
129
122
120
117
114
115
124
129
128
128
131
129
124
122
121
114
106
115
131
135
127
114
107
105
110
112
116
121
131
136
137
134
130
123
120
123
122
114
114
116
119
134
148
148
134
125
135
144
148
136
122
117
123
125
125
126
129
132
133
131
133
130
122
123
126
121
109
115
135
148
142
125
113
113
114
112
111
119
132
135
134
136
139
132
123
121
122
128
130
125
121
137
153
144
120
113
145
155
150
125
108
113
126
133
135
134
133
134
131
129
131
132
123
116
125
129
121
119
134
150
151
136
126
129
130
119
113
121
129
130
131
137
138
131
121
116
125
140
151
142
129
138
151
136
106
99
139
146
136
113
104
114
129
136
139
138
131
128
121
118
131
137
124
107
114
130
133
128
129
137
141
137
136
143
144
130
122
124
126
124
130
137
135
127
116
113
121
136
153
149
134
135
146
135
103
95
127
126
118
107
108
119
130
135
138
136
129
121
115
118
133
141
124
102
104
125
138
138
130
126
123
124
133
144
145
134
128
131
128
124
127
132
130
122
115
111
111
121
139
142
133
135
146
140
115
103
116
117
115
115
119
125
130
132
135
134
129
121
117
123
136
138
122
105
105
119
133
140
135
121
109
110
124
138
138
128
125
130
134
130
126
125
125
121
115
111
108
112
124
130
129
136
148
145
126
114
112
123
130
131
125
122
123
130
132
132
130
124
123
129
133
132
124
119
119
121
128
134
135
127
117
113
116
125
126
120
114
119
133
137
128
120
121
122
117
113
114
120
124
124
127
138
147
141
124
115
117
134
145
142
126
114
114
123
131
132
131
125
125
127
129
129
131
131
130
126
128
128
129
131
134
127
114
110
115
116
107
104
120
133
127
118
120
125
122
116
122
131
132
126
127
135
140
132
116
109
125
137
142
140
127
115
113
122
129
130
126
121
120
124
127
130
134
133
133
133
137
131
123
129
145
145
122
106
112
122
112
97
101
117
120
116
117
125
123
116
121
132
134
128
127
132
133
127
112
103
131
129
126
129
129
125
123
126
127
126
124
121
122
125
127
128
127
127
129
138
146
142
126
120
136
148
138
121
120
129
122
103
96
105
112
112
113
124
125
117
116
125
131
128
128
129
130
129
117
106
132
122
115
118
124
130
136
134
124
121
125
125
125
125
124
120
118
120
126
138
148
147
131
114
117
137
149
142
130
127
125
117
106
105
111
111
110
119
126
120
116
123
127
127
125
126
127
127
120
115
129
123
117
115
116
125
138
135
120
114
126
132
128
123
121
117
113
115
123
133
139
140
130
114
107
121
143
147
132
122
127
131
123
119
118
115
106
113
126
127
125
125
123
120
118
119
119
119
119
122
125
133
131
121
112
117
132
133
118
112
122
130
126
120
122
122
115
109
114
126
131
128
122
118
114
116
124
131
128
123
125
131
131
128
127
118
105
108
123
131
131
126
118
109
109
115
115
110
114
128
121
140
139
125
113
115
127
131
125
119
120
121
117
117
126
130
115
100
103
121
128
121
119
125
129
119
110
115
127
127
120
120
125
129
129
119
107
108
119
128
130
121
110
104
106
116
115
106
111
129
123
140
136
123
118
120
127
134
136
132
122
113
109
117
131
131
109
94
102
120
125
120
121
131
138
127
111
116
131
131
114
107
118
128
125
114
110
112
116
122
123
116
107
104
113
122
119
109
115
131
127
134
127
120
122
127
128
130
138
140
127
114
114
124
132
120
100
99
116
127
122
117
122
133
141
134
121
123
133
130
115
109
119
125
120
114
114
116
117
121
124
119
108
107
120
129
123
113
118
130
124
121
116
118
127
131
123
118
126
135
129
123
126
135
133
114
99
111
133
136
120
110
118
131
140
138
129
127
127
126
125
124
125
124
119
119
119
118
115
120
128
124
111
112
127
133
125
116
121
128
116
111
111
119
132
135
123
110
111
120
124
127
134
143
139
121
112
121
138
139
123
109
112
127
139
139
133
125
122
125
135
140
131
119
119
124
122
111
105
113
124
124
115
116
129
136
127
120
125
130
107
107
115
126
133
135
125
111
109
113
118
123
134
140
140
134
129
129
131
133
128
117
115
126
135
136
136
131
124
125
137
145
133
116
114
123
117
102
95
102
116
122
120
121
132
135
129
126
130
131
105
116
129
131
129
127
123
119
119
118
116
118
126
129
132
137
140
135
127
127
130
130
130
131
129
129
137
142
132
123
129
140
133
118
115
117
111
98
95
102
115
122
125
129
133
131
125
126
130
127
114
133
141
133
121
116
116
121
128
127
120
122
125
119
115
123
134
135
129
124
128
136
142
136
120
119
135
147
135
121
125
136
135
121
115
117
111
103
105
118
126
124
124
130
132
123
116
121
127
120
141
134
125
135
152
155
139
116
109
119
130
129
123
122
129
136
137
135
132
134
136
136
135
133
122
120
130
127
114
113
121
132
146
153
147
140
132
121
118
133
154
160
144
129
129
141
146
141
126
116
136
133
132
136
141
140
130
116
112
120
133
139
136
131
130
133
134
137
134
135
136
137
138
132
118
118
131
131
121
123
134
141
142
143
139
142
140
127
125
142
158
150
133
132
144
147
138
130
121
115
135
137
140
136
132
129
127
124
124
128
137
140
139
135
127
123
129
136
136
134
134
139
139
126
115
123
143
146
137
136
146
149
143
130
128
141
151
141
133
142
151
140
126
133
150
151
136
120
113
112
143
142
141
134
125
123
128
134
136
139
141
136
129
128
123
116
123
138
139
131
125
130
134
126
120
131
148
152
139
134
142
148
136
117
118
139
151
144
133
133
138
135
127
132
142
147
136
119
108
109
148
143
138
130
125
126
135
143
144
145
146
131
119
120
122
119
122
136
140
128
112
111
126
136
136
138
143
141
126
119
130
138
125
110
117
133
138
132
127
126
126
126
129
131
131
133
135
128
115
111
147
143
136
129
124
128
140
146
141
141
142
131
118
122
131
129
127
131
137
125
104
99
123
150
152
141
130
122
113
111
122
130
118
110
123
132
124
119
123
125
118
117
128
136
129
123
130
139
134
121
144
141
134
127
122
126
137
141
131
125
132
134
129
133
141
139
130
129
132
125
109
105
126
152
155
137
125
120
119
120
127
129
121
119
131
133
121
118
131
136
122
114
126
141
139
127
131
148
148
134
144
144
137
126
116
116
128
130
122
117
122
132
137
144
148
141
129
122
124
129
126
122
132
143
143
131
124
130
136
134
132
131
130
131
137
138
132
132
139
144
134
122
126
141
145
140
138
144
144
135
145
147
141
126
115
115
121
121
119
121
123
125
131
142
146
137
124
117
119
133
138
135
132
130
128
121
122
134
144
140
130
129
130
132
137
139
140
139
140
144
142
132
129
137
147
148
141
133
127
127
137
146
144
130
124
123
122
117
122
132
132
119
118
130
140
133
118
114
119
131
133
132
124
118
115
115
117
129
138
136
127
123
123
124
128
135
136
132
131
138
140
138
135
133
138
145
139
123
113
118
120
138
146
139
135
138
130
121
126
140
136
118
108
122
136
130
115
114
119
124
121
120
118
113
114
117
125
129
131
130
127
122
113
111
115
126
128
126
125
129
132
134
135
135
135
138
136
122
113
117
108
129
141
142
142
142
134
125
127
136
133
118
109
119
134
133
118
115
123
122
117
117
118
116
116
128
137
135
128
129
130
125
114
106
108
121
130
129
123
121
119
122
133
138
137
137
136
129
121
120
116
124
128
132
138
136
126
124
125
129
127
120
117
121
134
139
126
121
126
128
126
125
124
118
123
137
146
138
127
127
133
128
120
111
109
125
143
143
130
118
111
113
127
141
142
137
136
135
127
123
130
121
114
120
130
127
117
115
124
127
126
129
128
126
134
140
132
126
132
137
137
134
125
122
130
140
137
125
121
129
131
125
122
118
112
125
149
153
138
123
116
118
126
137
137
130
129
134
131
123
136
117
106
113
125
125
115
113
122
126
129
135
137
134
132
134
132
132
136
140
139
135
124
121
132
136
121
107
116
134
134
119
118
119
115
120
140
149
142
132
130
130
130
129
124
118
119
129
130
124
130
117
111
118
128
128
120
118
117
120
125
137
148
144
132
123
126
133
134
134
135
136
124
116
124
127
114
102
115
138
138
120
114
118
116
115
122
136
139
139
140
140
134
123
112
109
115
125
128
124
121
118
122
127
131
132
131
126
114
109
118
137
150
145
127
115
121
132
131
124
132
145
135
112
111
123
120
111
120
137
138
126
120
122
120
114
114
124
135
137
138
137
132
121
114
113
117
124
126
127
121
123
127
128
126
128
137
133
112
103
119
138
143
136
121
116
123
131
125
120
137
159
148
115
108
126
133
124
121
130
134
129
125
126
123
119
118
121
126
130
130
129
127
126
126
124
120
119
127
129
127
123
122
121
122
124
137
135
114
106
125
138
132
121
120
127
133
131
125
124
138
157
148
121
113
131
140
129
121
127
132
128
125
125
125
126
128
126
123
123
125
125
125
134
140
133
117
113
125
131
134
120
114
117
122
126
136
133
115
113
130
136
123
114
128
142
143
132
130
129
130
139
137
122
120
133
137
128
123
130
137
128
120
120
124
135
137
129
123
126
128
125
128
141
148
135
117
112
123
128
140
122
110
116
127
133
134
130
118
118
128
128
118
117
136
151
142
130
128
126
123
125
126
124
125
133
134
125
122
132
139
131
120
122
130
140
139
127
126
133
134
128
129
139
140
131
123
124
125
121
143
130
118
119
128
133
131
127
125
123
123
117
115
125
141
147
134
122
122
123
123
126
129
125
124
127
129
120
116
125
137
137
133
137
145
144
134
124
128
137
137
129
127
128
129
129
132
135
131
118
143
139
128
121
124
126
126
129
135
135
121
110
113
129
142
141
127
117
119
127
133
135
133
125
120
121
121
114
108
116
130
141
146
151
152
144
129
123
129
132
131
126
122
119
120
128
135
136
134
123
141
141
131
120
118
118
123
135
147
143
124
111
117
131
141
140
126
118
123
132
139
139
132
124
119
115
110
109
110
118
130
140
145
149
151
143
131
129
130
124
123
123
119
115
122
130
127
125
126
128
139
139
131
121
115
115
124
140
148
140
125
118
123
131
139
140
134
127
126
136
140
134
128
129
126
118
111
113
124
130
135
136
135
135
143
145
139
135
126
117
120
128
122
120
130
133
121
111
115
127
139
134
127
121
117
116
127
138
137
128
122
125
124
127
131
138
138
129
125
134
136
128
127
134
137
130
126
132
139
138
135
132
124
122
138
150
143
132
120
116
125
135
132
130
136
133
119
110
112
121
135
125
124
123
118
117
126
132
124
116
120
126
122
117
120
132
135
126
118
127
135
130
129
137
142
143
144
145
144
133
128
125
122
124
141
150
136
120
116
124
134
137
137
137
133
125
120
121
122
119
124
115
120
126
120
118
122
123
114
113
121
126
120
111
112
125
131
123
114
123
135
132
126
130
142
146
146
144
134
120
113
118
124
132
143
143
128
116
120
130
136
132
131
130
125
117
119
131
137
127
115
106
117
128
128
123
119
117
113
114
122
123
122
118
117
121
128
126
121
121
128
126
118
120
130
136
133
128
123
112
107
114
125
134
135
132
124
122
129
136
131
119
118
119
118
117
123
135
142
135
119
115
124
128
128
127
125
118
117
117
118
121
128
130
128
122
123
128
128
125
121
114
114
117
126
125
120
117
116
111
108
116
127
128
122
120
127
133
136
132
123
114
114
117
120
128
131
132
133
136
129
141
141
127
119
124
128
127
124
122
118
119
130
140
137
125
117
123
132
131
120
111
117
130
134
127
117
119
121
114
110
118
128
123
113
114
129
139
134
125
119
120
123
125
128
136
137
125
119
127
138
162
156
124
107
117
130
133
132
131
121
119
128
141
143
129
111
111
124
136
129
118
122
138
146
136
127
128
129
119
112
121
128
123
116
118
129
136
131
122
118
126
137
137
130
134
135
119
107
117
133
158
155
128
110
115
128
131
135
135
129
119
121
135
147
137
111
100
115
137
139
127
124
138
147
141
132
132
133
124
119
124
127
126
126
128
130
132
132
126
118
121
136
137
125
124
126
115
104
113
124
137
138
130
123
125
127
127
128
132
130
120
114
125
141
137
113
98
111
134
143
135
126
126
134
135
133
132
132
132
131
131
126
125
130
135
134
133
134
129
113
108
122
129
119
118
122
117
114
126
121
120
128
131
135
134
132
125
120
123
128
119
108
113
128
128
113
103
113
128
137
137
129
119
121
128
132
130
132
141
146
140
130
126
132
135
136
135
134
131
114
103
113
121
117
121
127
127
127
141
123
123
132
137
133
128
128
125
116
114
119
115
103
104
114
117
113
114
120
123
125
131
130
120
116
123
124
122
129
143
151
144
136
132
132
131
130
129
129
129
121
115
117
118
119
128
138
136
134
144
124
131
143
142
126
114
117
124
122
119
117
110
102
103
114
117
121
124
125
122
119
126
129
128
126
125
116
114
123
138
144
139
137
137
132
125
119
119
122
128
130
128
125
120
119
128
139
138
130
130
121
131
143
141
124
108
111
126
131
129
123
113
109
112
121
124
126
127
125
123
122
126
131
134
137
133
117
109
116
129
134
133
130
128
125
116
112
111
116
124
130
130
126
122
120
126
136
137
122
114
119
124
132
133
122
116
120
131
137
138
134
127
125
124
125
126
125
125
125
128
130
131
126
128
137
142
132
117
113
121
130
131
123
116
115
112
106
106
112
121
123
121
123
124
125
125
132
133
119
109
121
119
118
114
112
120
132
138
136
135
137
139
137
128
121
119
119
119
122
131
135
130
117
114
127
145
145
129
114
116
129
133
123
113
113
113
106
106
113
121
123
124
124
127
128
128
129
129
120
116
127
125
115
100
98
114
136
139
125
119
131
142
137
125
121
121
119
116
120
131
131
120
105
104
121
139
143
133
121
121
130
134
129
122
122
119
111
108
117
127
132
134
130
129
132
133
130
122
121
129
134
132
118
101
94
109
132
133
112
103
120
132
127
122
129
137
127
113
115
129
128
112
100
107
124
130
126
125
128
130
125
127
130
134
133
125
117
116
121
131
140
140
130
122
129
138
131
117
118
132
134
135
124
110
104
112
128
127
107
99
113
123
118
122
145
154
129
102
108
129
132
116
108
118
133
126
111
118
137
135
114
107
123
136
137
128
125
125
126
129
136
135
124
117
127
137
132
118
119
128
133
134
126
118
117
124
131
127
111
109
118
122
117
127
151
152
118
90
103
131
138
126
118
127
140
131
112
118
139
133
105
93
112
131
130
125
127
129
126
126
127
123
117
118
127
134
129
121
119
119
132
133
130
127
127
131
135
130
120
120
128
129
124
131
142
132
101
85
106
132
139
130
124
129
141
137
120
118
133
132
110
99
112
126
126
121
125
128
128
127
125
120
118
122
127
128
125
125
123
114
128
127
130
134
135
134
133
127
122
125
132
132
131
134
132
116
98
96
113
130
132
127
120
125
140
140
123
112
120
130
127
119
119
123
123
121
123
124
124
124
128
125
122
124
125
125
123
127
127
119
122
122
133
140
139
134
128
123
121
123
125
126
131
135
129
116
112
113
116
121
127
126
120
120
134
139
125
110
114
130
140
136
126
120
120
125
124
121
114
114
122
129
128
124
123
124
124
130
132
131
113
118
136
145
140
131
125
123
125
124
117
116
125
134
130
124
128
126
113
113
127
131
122
116
124
131
128
121
121
132
139
137
126
117
120
126
125
117
104
98
112
131
133
125
121
125
127
131
137
138
108
124
144
144
132
123
122
128
136
132
117
109
122
132
129
128
134
131
112
110
126
133
126
116
116
123
130
136
136
133
129
129
127
121
121
124
123
114
103
97
110
130
134
127
123
126
127
128
133
133
113
136
151
141
123
116
119
132
145
140
121
116
126
132
125
120
124
121
112
113
124
127
123
118
116
120
130
145
147
137
126
126
129
128
125
124
121
114
111
113
123
129
130
132
132
126
119
121
124
122
127
125
126
135
143
143
134
126
125
127
126
126
129
136
137
134
132
129
126
129
133
132
132
133
133
143
155
145
123
115
115
117
125
138
141
135
133
140
143
138
133
140
151
149
133
121
125
137
146
144
121
124
133
136
137
135
129
125
126
130
131
127
129
137
138
133
127
128
131
132
130
128
128
128
128
142
157
146
122
113
117
119
122
133
142
143
144
147
148
143
135
133
138
140
133
121
118
128
141
142
120
129
141
141
136
127
124
125
129
137
135
127
125
133
135
128
123
129
135
130
123
124
132
131
126
137
154
152
131
120
121
123
123
126
136
146
152
153
152
143
140
138
134
130
131
128
125
123
124
127
130
133
145
145
138
128
125
127
133
142
141
126
116
122
128
125
125
135
138
126
114
121
138
138
127
129
147
154
140
123
122
121
120
120
131
143
147
148
144
141
141
145
140
130
127
134
137
123
110
111
140
137
140
142
143
137
130
128
130
142
142
125
112
117
126
126
126
135
139
122
105
116
143
152
135
125
136
147
138
122
116
117
115
119
132
138
132
128
131
134
138
144
145
134
125
134
143
129
109
107
146
138
136
137
140
139
133
126
124
132
137
130
120
124
131
132
127
132
136
121
102
114
146
159
142
124
124
135
134
122
116
116
117
127
140
136
119
113
124
132
132
133
143
141
130
132
142
137
122
122
143
139
132
132
133
131
127
124
121
121
128
133
137
136
135
132
129
132
134
122
108
119
145
156
145
128
121
129
134
128
122
122
131
142
149
141
124
120
133
139
131
126
138
145
142
138
141
141
140
140
144
137
131
128
124
120
118
120
121
121
121
134
146
144
135
133
135
137
134
126
122
129
142
145
141
130
122
127
135
134
127
129
141
150
150
147
144
145
147
147
137
131
135
146
148
142
139
138
139
147
141
135
133
128
123
120
111
111
121
124
125
129
138
137
132
135
145
145
135
133
135
136
132
131
134
130
121
122
132
131
126
130
140
142
142
144
152
154
151
147
142
135
134
140
145
142
132
125
127
140
129
133
136
132
130
127
112
103
116
131
133
127
126
126
131
140
150
149
141
140
139
131
121
120
126
126
119
118
125
126
125
128
130
131
131
135
139
140
140
138
137
136
136
135
134
131
121
113
117
131
112
127
141
136
135
136
121
105
113
132
137
127
120
124
135
143
145
146
145
142
132
121
119
120
122
124
125
126
127
128
130
128
124
124
131
130
123
123
127
129
128
132
134
133
128
122
114
112
122
132
111
130
141
135
136
137
129
116
121
131
134
129
127
133
143
144
135
135
136
135
125
123
125
126
124
127
134
136
135
138
142
135
125
128
140
138
124
120
126
125
125
128
134
136
129
120
118
121
133
141
129
139
135
129
131
133
131
128
133
132
126
127
136
141
144
140
127
122
127
125
124
129
138
137
134
137
140
138
135
143
147
138
129
135
149
154
144
135
130
126
125
128
134
135
129
124
124
128
140
148
150
143
128
127
134
134
129
131
141
137
126
129
137
138
135
134
125
119
120
122
127
135
139
140
145
149
140
124
124
138
145
134
129
133
144
154
159
149
134
126
130
134
134
128
123
123
126
129
136
149
151
136
122
127
139
138
130
131
139
136
128
131
137
130
122
123
128
126
123
124
132
134
129
131
146
154
135
116
117
133
136
127
126
128
131
138
149
148
135
128
132
139
136
124
116
120
122
123
129
144
132
125
125
131
138
139
137
134
131
123
126
135
140
130
115
118
131
135
127
125
132
131
118
115
130
144
136
124
125
135
135
128
126
126
118
114
124
135
134
131
133
143
144
131
120
121
123
121
125
138
109
119
135
136
132
138
148
146
126
113
121
137
144
134
120
122
135
137
125
120
127
132
119
106
113
131
142
142
141
141
138
134
132
129
116
103
106
123
134
131
133
144
150
143
132
130
129
123
125
138
104
123
146
142
126
133
158
160
135
116
125
139
144
140
134
132
133
128
118
114
124
134
124
107
108
128
147
148
145
144
143
135
132
129
119
107
106
120
131
132
134
146
153
149
141
139
133
122
125
138
117
131
149
147
132
136
161
167
146
130
137
144
140
139
142
143
131
118
113
115
121
128
123
114
119
136
144
139
137
145
145
132
121
120
121
119
117
122
129
129
136
146
149
144
142
141
130
117
123
138
132
133
142
146
140
141
156
161
148
141
150
152
138
130
140
148
133
116
116
120
119
118
117
119
132
141
135
122
128
145
147
124
110
115
125
125
125
127
130
133
140
143
142
136
135
137
129
115
121
134
138
129
128
137
141
143
148
147
140
140
151
154
138
124
134
146
136
123
124
124
119
114
113
122
137
143
131
120
127
147
145
123
112
122
131
128
125
132
139
140
141
142
136
129
128
133
131
122
122
130
132
125
120
128
136
138
139
139
134
132
139
143
135
124
130
142
138
130
130
128
122
119
118
123
132
136
130
124
129
142
139
126
130
144
144
127
121
134
146
145
141
140
136
127
126
131
131
128
126
128
119
119
121
131
134
133
131
135
138
132
124
127
128
129
133
140
137
134
132
130
121
120
121
124
129
129
128
127
129
135
132
129
142
158
150
128
123
139
147
138
137
137
136
129
129
129
128
126
127
129
109
111
127
143
143
129
124
136
148
138
119
112
122
131
138
140
136
133
132
127
115
113
120
127
127
124
122
123
127
131
127
125
138
150
146
135
133
140
138
124
123
134
134
131
130
128
119
117
125
130
108
111
132
151
146
124
115
131
149
143
126
116
122
130
137
139
137
131
125
118
110
109
119
131
132
125
120
122
129
133
130
122
124
131
142
146
146
141
126
113
115
125
130
131
131
125
115
116
126
128
117
118
134
146
136
114
108
122
140
141
135
129
124
123
128
137
140
128
114
111
114
118
127
138
140
131
129
132
137
137
131
120
113
120
140
154
149
134
119
109
110
120
129
132
128
121
119
126
131
129
123
123
132
131
118
104
103
116
130
141
145
139
125
116
121
136
142
125
108
111
127
135
138
142
145
145
140
140
140
134
125
118
115
126
145
148
135
123
122
118
115
120
133
136
124
113
120
135
138
132
121
120
124
121
110
105
109
119
130
144
149
141
125
115
121
135
143
130
112
120
141
146
140
140
150
152
148
141
136
127
115
115
124
139
144
133
118
119
131
131
121
124
135
137
122
108
114
130
140
136
116
111
117
119
119
120
123
128
137
144
142
133
126
120
124
135
143
134
121
127
143
143
130
130
143
150
142
132
128
125
116
117
131
142
135
116
110
125
143
139
126
123
134
138
127
111
107
116
133
140
118
112
114
116
124
134
137
137
138
136
128
123
127
128
126
130
137
132
124
129
138
131
116
117
132
140
131
123
123
125
126
126
131
133
121
109
112
133
146
140
124
121
130
137
135
123
111
111
128
141
124
125
120
113
119
138
144
138
134
128
119
118
123
127
126
125
126
122
120
126
132
124
112
116
126
129
122
120
123
131
132
131
129
125
117
113
119
132
139
133
126
121
126
135
138
130
118
117
129
138
126
137
129
113
115
131
135
129
127
126
120
118
120
126
127
125
119
115
117
125
128
119
116
125
132
126
119
119
125
133
134
130
126
125
124
123
124
126
130
131
129
124
125
129
130
123
119
122
130
132
124
136
135
126
124
129
125
117
123
134
131
122
119
124
132
131
123
119
124
128
124
118
122
134
138
130
120
118
124
134
133
127
121
125
130
132
130
128
130
132
129
123
121
119
114
110
114
120
125
128
128
129
131
138
142
138
123
112
120
137
139
128
116
119
129
133
129
130
132
130
121
117
125
135
139
135
125
118
120
136
140
127
115
120
130
134
136
135
134
132
124
116
115
113
105
105
113
119
124
129
140
127
127
140
149
146
130
118
118
130
136
127
114
110
118
126
129
133
134
125
118
120
123
127
131
138
135
121
121
140
151
135
118
117
124
130
137
139
137
130
119
113
112
110
105
110
121
125
126
137
151
134
130
135
137
139
137
129
118
115
120
118
111
105
107
113
121
129
128
115
108
118
122
116
118
134
138
125
120
140
157
148
131
123
122
123
125
131
132
130
120
116
115
113
111
120
132
136
136
142
148
141
139
131
124
126
134
135
123
113
110
110
111
111
109
109
114
125
125
108
101
115
124
115
111
124
133
128
121
132
151
154
145
132
125
120
118
117
123
131
128
121
116
115
114
119
131
139
138
136
134
141
147
137
121
117
127
135
133
126
118
116
121
127
121
112
114
126
126
109
101
115
129
126
117
118
126
127
124
124
139
152
148
132
123
123
115
107
115
131
133
120
114
116
114
113
121
133
133
125
121
137
146
139
125
118
124
132
140
140
133
132
138
138
129
116
118
128
130
119
110
118
133
137
128
121
121
126
122
119
129
145
139
121
118
126
121
108
111
128
132
119
114
120
120
113
115
126
124
117
119
129
135
130
123
121
125
133
139
141
139
141
143
140
127
119
121
129
133
128
120
120
130
139
137
128
120
120
118
117
127
136
129
114
115
125
123
114
115
127
129
122
120
127
128
124
123
122
117
113
124
121
121
119
117
117
124
129
128
128
132
139
139
133
126
125
127
130
133
134
128
119
122
135
141
133
118
114
119
124
127
128
125
119
119
121
120
120
124
128
130
129
128
130
139
139
134
121
114
116
124
110
109
117
117
115
117
120
115
113
121
129
127
125
132
139
139
135
135
136
131
120
119
131
140
129
112
110
124
132
126
125
127
127
123
118
118
126
132
133
134
133
127
128
141
148
137
121
117
122
119
104
111
127
129
120
114
111
107
109
121
125
120
124
139
149
145
135
134
135
134
126
124
131
136
126
110
114
131
135
124
117
124
127
124
120
125
135
137
133
130
128
122
126
140
144
132
122
123
127
115
105
121
139
139
128
119
112
107
114
129
131
123
125
137
143
139
130
130
134
136
134
130
128
130
122
112
119
134
132
118
115
118
120
119
122
132
136
132
127
125
120
119
126
135
132
122
121
127
125
117
113
129
145
144
134
128
121
115
120
134
138
130
127
127
129
126
122
123
129
136
137
131
125
123
120
113
117
124
124
117
114
115
115
117
124
129
130
128
123
119
117
120
126
126
117
112
119
126
118
121
114
127
142
143
135
131
129
124
126
134
137
132
124
119
117
119
119
120
123
132
134
127
120
120
118
113
106
109
116
118
118
115
113
118
121
120
121
122
124
123
121
124
123
119
109
107
114
119
116
126
114
120
138
143
134
128
130
132
132
131
130
128
123
117
117
121
121
116
117
128
133
124
113
115
121
117
103
100
110
122
123
115
113
120
121
117
118
122
124
125
129
128
121
113
111
111
114
117
121
131
117
119
134
140
130
120
127
137
137
131
123
124
126
125
124
125
123
112
112
126
133
123
107
110
122
122
108
101
110
121
121
113
113
120
122
121
124
124
118
121
131
131
121
115
119
123
119
119
126
136
128
128
132
132
124
117
122
136
140
132
122
124
134
136
132
128
119
110
110
123
129
118
104
106
120
120
112
110
114
115
115
114
119
123
124
126
130
126
115
113
125
132
125
119
128
132
125
119
124
129
132
135
133
128
122
119
123
132
136
131
124
130
140
143
136
126
114
106
110
122
122
109
101
112
124
119
115
122
123
116
111
117
128
132
128
127
129
127
117
111
116
126
128
128
132
132
124
118
119
128
129
134
125
115
118
128
131
126
117
116
118
131
145
147
142
133
127
122
127
136
138
130
123
130
141
143
136
135
141
138
125
118
126
136
133
130
144
160
152
126
117
136
152
138
116
115
135
154
156
116
122
129
123
117
120
127
126
122
121
123
124
127
137
144
139
126
114
115
125
133
133
124
120
126
135
135
127
126
128
128
119
121
137
142
132
126
139
155
146
125
121
139
148
134
116
117
139
158
162
108
113
123
122
120
119
124
124
126
131
131
127
125
131
139
136
123
112
113
122
128
130
126
124
126
126
125
122
121
120
115
115
125
143
145
131
124
137
149
142
131
136
145
141
126
119
130
144
154
155
109
108
116
124
125
126
125
125
129
135
134
127
124
124
132
133
125
117
118
119
122
128
134
131
123
116
119
128
131
124
113
113
125
143
143
129
122
134
143
138
136
146
151
135
118
121
137
144
142
141
122
115
115
125
138
141
133
125
125
130
132
125
120
119
129
130
124
125
126
123
118
129
142
136
122
111
119
137
147
139
122
115
125
140
139
125
119
129
138
135
134
144
146
128
111
119
137
138
129
129
135
128
122
129
147
151
139
124
118
121
127
128
124
122
126
127
124
129
134
128
119
131
145
140
123
115
121
141
156
152
134
122
130
139
134
120
116
125
136
134
131
135
136
123
109
118
133
130
122
125
140
136
129
133
146
148
138
125
120
121
126
135
138
130
125
126
129
136
137
127
122
135
144
135
126
121
124
138
152
153
141
135
141
144
132
123
124
134
135
132
128
131
133
126
119
125
133
129
123
129
137
135
133
133
143
143
133
127
129
128
128
139
146
136
125
130
144
148
135
122
127
142
142
132
131
131
129
130
138
140
141
144
148
142
128
128
141
149
141
132
131
133
134
129
129
132
134
129
128
135
133
133
132
134
146
146
132
124
133
134
128
136
144
136
125
138
161
158
134
123
136
147
142
133
134
138
132
124
120
123
133
145
146
134
124
133
150
155
142
131
130
131
131
129
130
131
129
125
128
136
127
130
133
136
149
156
136
118
125
132
127
130
135
128
126
142
165
163
141
134
144
144
139
137
138
137
133
124
113
112
127
141
139
127
126
135
140
141
135
129
127
127
128
127
124
120
116
119
128
134
123
129
138
138
148
158
144
122
120
125
125
133
135
129
127
140
153
154
146
146
144
136
135
141
135
128
130
129
120
114
127
141
136
129
135
137
125
123
129
130
126
125
128
128
119
108
106
118
131
134
126
133
139
137
141
149
146
134
127
123
123
136
146
138
136
136
136
136
139
141
135
128
137
146
131
114
121
132
130
126
136
145
139
138
150
149
127
116
126
134
133
130
134
133
118
107
109
124
135
136
136
138
139
139
138
138
140
146
146
132
123
136
152
148
142
134
123
119
124
127
123
122
139
149
133
113
113
129
133
135
143
147
145
144
157
164
147
126
123
135
142
141
138
133
120
117
125
130
137
139
143
139
139
147
146
134
133
148
158
143
124
128
144
146
141
134
119
109
111
116
115
118
133
147
145
127
118
124
133
134
137
142
142
143
156
173
166
134
116
125
142
144
136
126
121
128
136
134
131
137
138
135
140
151
150
135
130
142
154
142
125
126
134
134
128
127
124
114
111
114
116
116
119
136
148
141
129
129
132
125
122
132
139
140
145
161
162
135
112
120
133
137
132
123
121
133
138
128
122
130
123
128
140
145
141
134
134
135
135
128
124
128
129
124
116
124
132
127
120
120
121
115
111
121
135
142
139
142
140
122
112
124
138
138
136
142
145
134
121
121
129
132
134
134
132
133
135
124
117
124
111
127
141
133
123
129
142
140
128
117
123
134
132
122
117
127
140
138
125
123
124
120
113
114
121
129
139
150
146
126
115
125
137
136
132
131
132
136
137
134
130
134
146
149
142
136
131
122
118
124
113
133
146
136
121
130
148
149
132
121
127
136
135
129
130
138
143
134
122
122
125
123
119
117
118
122
133
145
145
133
125
128
132
132
132
132
133
143
148
143
141
143
155
154
142
133
127
122
120
127
125
139
153
152
141
137
146
150
146
137
137
138
138
136
142
145
136
121
117
122
124
121
118
123
124
123
124
131
138
138
133
125
121
127
135
138
138
144
145
144
142
150
151
143
130
126
124
121
121
131
133
141
154
163
155
139
136
143
143
143
143
144
141
139
141
143
128
116
119
128
126
116
115
125
131
125
119
122
135
144
135
119
114
127
138
138
133
138
139
135
136
144
142
128
119
121
121
120
123
133
132
137
146
154
147
133
129
132
131
131
139
151
148
134
134
138
129
122
128
137
130
117
114
123
126
121
117
124
138
146
133
115
118
133
139
128
123
130
135
130
128
134
134
125
119
120
121
122
125
138
123
130
133
134
127
125
127
129
119
111
126
146
146
130
129
139
137
134
140
143
135
124
119
120
120
120
121
130
143
143
128
118
131
146
136
114
112
126
133
128
126
131
133
130
128
123
119
120
130
142
113
124
129
130
125
123
131
133
122
109
114
132
135
126
129
144
145
144
143
142
134
127
123
122
122
124
127
135
141
137
123
123
141
150
130
110
115
128
129
124
126
133
135
135
132
125
117
120
132
144
110
119
131
144
144
131
126
134
134
123
114
118
123
123
131
141
144
141
140
134
125
120
120
122
127
128
131
133
135
131
121
123
140
145
127
117
126
131
124
121
127
133
132
131
130
123
119
123
135
140
116
118
132
157
161
138
119
123
136
138
126
121
121
122
127
133
137
134
127
120
114
113
114
119
129
134
134
133
134
131
124
123
131
137
131
132
137
132
121
121
124
123
122
122
122
122
127
137
139
134
122
121
127
147
152
133
112
111
129
142
142
136
130
124
122
126
132
128
116
109
111
114
116
119
124
129
132
134
137
136
130
125
125
135
139
139
135
125
122
124
120
111
113
121
123
123
135
146
143
129
122
123
123
124
127
122
111
110
124
143
152
149
138
127
121
127
135
130
116
110
116
121
122
123
125
127
130
133
138
141
135
125
125
136
143
133
120
118
128
131
118
108
118
130
128
126
134
140
138
129
120
120
117
112
113
118
120
122
133
148
155
150
135
126
125
135
141
132
121
120
127
130
131
131
133
131
125
125
134
139
135
126
129
139
136
118
105
118
136
134
116
115
129
140
137
126
122
121
125
129
117
118
117
114
120
128
133
137
146
154
152
139
127
121
128
140
144
134
123
126
134
134
135
137
139
132
119
117
125
134
132
128
133
138
130
109
101
124
142
133
119
124
140
149
142
131
117
108
116
129
117
117
118
120
128
139
142
143
147
149
144
131
120
116
126
137
139
126
115
123
136
135
132
132
132
125
116
113
119
128
132
132
132
134
128
112
109
128
142
133
121
127
141
147
146
136
124
115
121
130
118
118
117
117
126
141
141
133
131
136
136
128
117
112
117
129
132
119
103
113
133
138
129
120
116
113
115
118
121
127
133
133
130
132
134
127
118
124
134
134
126
126
134
144
145
138
134
134
135
131
115
116
113
109
117
131
129
117
116
126
133
130
121
113
114
124
129
119
105
107
122
133
129
118
105
105
119
128
128
129
130
128
127
134
143
139
124
116
124
135
134
126
130
140
141
132
132
143
143
128
114
115
114
110
114
122
118
110
117
129
134
132
125
120
117
124
133
134
122
111
112
123
132
128
112
108
124
136
135
133
127
120
122
134
142
140
129
117
119
131
136
129
128
134
133
122
121
133
137
119
125
120
120
120
121
123
116
116
128
138
137
133
128
123
119
124
134
145
139
119
106
115
134
137
126
122
131
137
135
134
128
116
119
131
135
135
131
123
119
122
128
129
127
128
125
118
118
125
126
113
142
128
125
125
126
127
126
129
137
138
133
132
133
124
116
119
129
141
140
125
112
117
130
135
132
135
141
134
127
133
131
116
116
126
128
125
129
128
118
113
119
125
125
123
121
121
124
127
122
112
152
136
126
124
126
131
136
138
135
126
121
128
135
125
112
111
119
129
132
122
118
122
123
122
126
139
146
133
121
127
130
121
120
125
123
118
123
125
122
116
117
119
119
118
119
125
131
134
128
118
143
132
126
124
126
131
137
138
128
119
117
126
133
130
115
107
110
120
124
121
120
123
120
112
116
133
144
137
125
122
126
127
126
123
121
119
120
122
124
129
127
118
113
115
119
122
127
136
136
127
132
127
130
130
133
132
129
126
127
127
127
129
137
137
125
112
111
120
126
120
118
120
122
117
118
127
137
140
133
121
122
130
127
114
114
128
132
128
129
140
139
121
112
116
119
115
115
128
140
133
126
128
135
142
145
135
120
114
126
138
138
135
138
142
136
122
117
125
131
127
120
121
129
134
129
123
123
133
133
121
120
126
119
102
108
135
148
136
129
140
143
128
118
123
123
112
109
124
137
132
129
130
133
147
154
138
114
109
126
140
136
129
135
143
142
132
126
128
134
134
128
128
138
146
139
121
109
116
123
118
116
117
110
98
107
133
146
137
128
133
136
132
126
130
132
125
119
126
132
128
130
124
126
146
155
135
111
110
125
132
126
121
128
137
142
138
133
131
137
142
139
136
141
147
139
117
100
103
113
114
114
112
109
107
111
120
124
124
125
127
131
130
130
136
143
140
131
129
126
121
123
112
119
144
153
130
107
110
124
128
121
114
117
128
137
137
137
138
141
142
140
139
143
141
129
113
103
104
112
116
118
118
118
116
113
107
104
112
123
128
129
129
128
137
149
147
134
129
127
121
118
109
122
144
147
126
108
111
124
131
130
118
113
120
125
128
136
146
144
134
131
137
142
134
118
109
112
116
116
120
130
137
131
119
114
106
102
110
126
133
132
129
127
136
147
142
128
125
129
129
118
117
132
142
137
123
113
113
123
137
140
127
114
113
113
119
136
151
142
124
121
133
140
128
111
109
120
125
121
124
140
148
134
116
114
116
115
117
127
132
133
128
127
134
137
129
117
121
133
135
125
126
136
136
130
125
120
119
123
135
141
134
123
114
111
117
134
146
137
121
118
129
136
125
112
112
123
124
117
121
138
144
127
112
118
128
123
119
125
130
129
126
124
126
122
112
107
115
129
132
127
122
121
126
130
128
125
125
127
131
135
134
128
121
117
124
131
137
133
126
123
127
129
122
115
121
127
120
108
111
128
130
115
112
126
132
120
114
124
133
130
124
120
117
112
105
103
108
116
119
132
111
101
119
135
132
124
128
133
132
132
133
131
124
124
127
126
127
131
132
128
125
124
119
119
129
136
121
100
100
117
119
108
111
128
130
112
109
127
139
134
122
117
115
112
110
110
105
104
110
138
110
95
116
138
130
119
125
133
133
134
134
132
126
126
127
120
120
132
134
126
124
122
116
118
134
140
120
94
96
113
116
107
111
124
123
111
114
131
139
131
121
120
120
118
124
126
112
100
109
143
121
106
120
136
126
114
118
126
130
135
135
133
128
127
126
118
118
129
128
122
121
118
111
116
131
131
111
94
100
115
115
110
114
122
122
117
123
132
130
117
115
123
125
123
133
140
125
107
116
137
124
118
129
137
127
119
117
116
119
128
134
132
129
131
130
122
120
123
123
119
117
112
107
116
127
118
102
101
110
116
115
115
121
126
122
119
126
129
116
102
105
122
127
122
132
142
131
119
122
141
146
143
128
116
122
129
123
112
114
125
130
134
140
141
138
134
131
126
124
136
150
147
132
125
122
121
129
145
149
142
133
129
135
140
132
120
121
137
149
138
119
118
132
139
135
130
133
137
138
137
145
144
125
116
124
125
113
107
118
134
139
136
136
139
139
130
116
111
123
140
150
145
133
125
115
108
116
134
142
139
135
137
142
139
124
109
111
127
140
138
130
128
135
139
142
143
142
141
142
126
132
131
118
114
117
117
116
119
129
137
142
138
135
138
139
128
110
107
122
138
145
140
133
125
113
101
107
123
132
132
134
144
149
138
120
107
109
121
132
139
142
142
137
133
142
152
154
148
147
116
118
117
115
115
114
116
125
135
135
134
135
136
136
139
142
131
115
114
124
137
141
137
132
124
113
104
109
126
136
136
136
144
146
133
118
113
120
127
132
138
145
148
135
123
131
148
155
150
147
116
116
114
118
122
123
124
135
141
134
123
122
127
132
140
144
134
126
126
131
133
137
136
128
124
116
111
120
142
154
146
136
138
140
126
114
119
132
137
134
137
141
139
124
111
118
137
148
146
140
124
125
124
126
131
132
134
138
135
127
119
118
121
128
141
145
138
135
137
135
134
135
130
123
123
119
113
123
152
167
152
133
133
134
119
108
122
137
139
135
135
138
130
115
106
112
128
139
137
132
131
134
134
134
135
136
141
141
134
128
128
129
128
130
139
145
144
140
136
135
135
135
125
114
119
120
109
117
146
161
146
129
130
129
113
107
123
137
133
129
132
135
129
118
116
120
128
136
134
125
136
138
140
139
138
140
143
144
143
141
139
138
136
137
138
145
148
141
129
127
138
142
127
115
121
124
114
114
130
140
137
130
130
125
115
116
132
135
127
123
128
133
129
128
130
133
135
138
135
124
136
139
140
141
143
146
146
146
151
150
139
138
140
141
136
139
148
140
122
124
144
148
133
124
128
134
130
119
116
120
130
135
130
121
121
131
138
136
127
123
122
123
121
128
138
140
135
137
133
124
136
138
138
140
149
157
151
145
146
144
130
127
135
135
126
127
138
136
123
128
146
147
139
138
140
146
145
133
115
110
125
137
130
122
128
138
133
130
130
125
117
112
115
126
134
131
129
130
129
119
132
134
137
139
148
159
155
143
137
127
118
123
131
126
115
117
127
128
127
135
143
136
137
145
142
140
144
139
118
107
122
137
131
124
132
135
125
123
131
131
120
113
118
128
128
119
118
128
129
117
129
129
131
133
137
147
150
143
129
113
111
126
133
122
114
117
123
123
124
132
132
126
131
140
133
121
125
130
121
112
120
136
136
128
131
135
130
127
130
132
128
128
133
134
125
114
116
131
132
120
125
120
125
131
131
132
136
141
132
115
112
130
137
128
124
129
127
121
120
123
122
119
127
134
122
106
106
119
123
118
122
138
140
129
128
142
151
141
129
130
138
140
139
135
123
119
127
137
137
124
120
115
126
138
133
121
123
136
138
126
116
126
134
134
136
140
133
121
118
117
116
116
121
128
124
111
107
119
128
123
123
136
140
131
129
149
164
146
121
124
140
141
134
125
119
126
135
136
134
125
117
119
134
144
133
118
118
133
141
131
122
123
128
131
134
137
135
127
123
121
116
117
119
124
130
127
121
129
134
124
118
130
140
131
131
148
158
140
117
122
133
131
123
118
119
129
135
130
124
122
117
129
138
134
120
117
125
134
134
126
124
125
127
123
122
127
133
135
131
127
123
121
120
124
132
132
131
137
137
122
113
125
136
133
133
141
141
131
127
129
129
122
124
126
125
125
126
123
117
117
126
134
132
117
104
114
133
139
131
121
125
133
130
119
112
121
138
143
135
131
130
130
127
127
130
126
124
131
131
120
115
126
131
132
137
138
133
132
141
143
130
122
133
143
135
123
120
122
117
116
134
132
123
111
106
118
131
136
129
122
123
133
133
119
110
124
143
144
132
129
137
137
135
132
129
121
116
120
126
125
126
129
129
132
144
146
138
138
150
152
139
130
140
148
139
123
120
122
122
119
137
124
121
127
129
125
122
124
127
123
120
129
132
121
118
129
142
137
127
128
137
138
137
137
130
118
114
121
129
130
127
124
121
132
153
157
145
142
148
148
139
137
138
138
132
124
123
124
123
120
129
121
126
145
147
127
110
114
123
120
115
124
132
127
125
130
135
132
128
129
130
129
130
132
124
113
115
129
135
130
121
113
115
132
154
156
140
134
136
136
133
132
131
129
125
123
124
124
123
120
121
125
133
143
138
119
108
113
115
109
109
125
136
133
129
129
130
130
131
134
129
122
123
124
112
105
115
131
133
124
112
108
115
131
143
140
127
122
126
126
124
123
126
130
127
120
119
123
124
121
118
132
132
124
115
113
120
121
111
99
105
125
133
132
132
133
132
130
134
136
131
128
124
119
106
104
115
125
124
113
107
112
122
128
123
116
115
116
118
119
117
116
125
134
132
121
116
123
129
127
124
136
129
112
106
116
133
133
115
105
109
121
124
125
132
139
133
126
127
137
140
136
127
120
118
118
119
120
118
108
108
122
134
127
108
105
116
117
112
112
113
114
122
133
132
125
122
130
135
133
132
136
127
119
122
131
139
134
125
120
120
117
114
119
131
136
127
115
116
134
145
142
128
123
131
134
127
123
119
110
110
127
143
132
111
110
123
121
109
112
116
116
118
122
126
130
135
143
142
137
137
133
125
130
143
148
138
128
127
132
131
123
117
121
128
129
118
106
108
128
143
139
125
121
134
139
133
131
130
121
114
129
148
144
127
123
130
123
114
122
125
117
114
119
122
132
146
153
146
137
137
128
120
127
143
148
138
124
120
128
135
136
132
129
127
122
117
109
109
120
131
133
122
116
123
131
132
135
138
132
123
130
145
149
139
131
127
122
127
141
138
117
113
124
131
136
145
148
142
134
131
125
116
115
124
136
138
128
116
119
134
146
145
136
128
125
124
121
117
118
121
122
120
115
118
123
128
133
136
134
132
132
136
137
133
125
117
120
136
152
140
120
119
134
142
141
137
133
131
131
125
124
121
113
112
125
139
139
128
122
133
144
141
132
129
134
131
126
122
121
116
118
121
124
124
123
124
125
126
129
135
134
128
124
121
114
110
123
140
144
133
124
126
136
143
142
130
120
121
129
124
132
132
125
117
124
140
147
142
139
139
135
126
122
131
140
134
127
123
126
121
116
125
137
135
124
119
118
117
119
129
132
126
118
115
112
113
127
136
129
121
126
129
128
130
139
132
120
118
128
125
135
142
137
130
132
136
140
143
147
147
132
115
114
127
136
132
123
120
126
129
124
127
139
133
120
117
117
116
112
120
131
131
124
124
122
120
129
131
120
114
122
125
117
117
134
145
136
125
126
124
134
140
137
132
134
131
123
127
140
147
135
117
114
121
127
130
121
115
124
137
134
129
127
118
111
120
130
125
112
113
127
134
134
136
135
128
129
131
124
116
116
119
120
121
133
148
147
135
125
118
128
130
122
119
127
123
112
110
126
137
138
129
123
119
120
128
128
118
121
132
135
127
114
102
107
129
145
137
116
112
124
136
141
143
139
129
125
132
133
123
114
120
132
136
132
135
143
139
122
116
123
123
110
105
114
119
115
114
123
130
135
138
131
119
114
124
133
128
121
124
130
128
114
101
113
139
153
140
121
114
122
135
142
140
133
128
125
129
134
129
120
126
144
147
128
119
131
138
123
120
125
125
110
101
109
121
127
133
130
124
130
140
137
121
113
119
133
136
128
119
123
129
123
115
123
141
146
133
123
119
121
135
142
135
127
128
126
124
126
127
129
135
146
144
121
109
123
136
125
125
127
126
117
110
113
126
140
145
133
120
127
141
138
123
113
114
128
143
139
128
124
128
130
129
131
137
134
125
124
120
117
128
142
136
128
126
127
119
117
124
133
137
137
130
117
113
124
133
121
124
123
123
123
122
125
134
143
141
126
120
128
139
135
123
114
113
123
139
146
140
130
124
128
132
134
132
128
126
126
119
111
119
137
138
129
126
125
123
118
122
127
128
125
120
117
120
127
126
116
114
110
115
124
130
135
136
134
129
121
121
130
133
127
120
118
120
123
134
147
146
132
120
121
131
135
130
131
136
134
120
110
112
122
129
128
126
127
129
128
127
122
118
117
120
122
122
122
121
117
114
105
111
124
135
136
127
118
120
128
131
131
124
118
121
128
128
128
130
138
138
127
116
119
133
137
132
136
147
144
126
114
109
110
114
124
133
136
139
141
138
125
116
118
125
124
118
118
124
125
124
114
115
131
141
132
113
106
118
135
139
127
114
114
126
138
137
130
128
131
129
121
115
125
138
136
123
128
145
146
131
116
108
102
104
122
142
145
139
141
143
136
124
124
128
125
115
120
134
137
135
125
125
139
147
129
104
103
121
135
132
120
112
119
137
148
142
129
128
129
127
122
121
129
137
130
113
112
127
135
125
111
105
103
107
124
142
144
134
131
138
139
133
131
132
127
121
128
140
141
136
130
128
145
150
127
105
110
125
127
119
115
119
129
144
149
138
128
128
132
129
127
128
128
127
117
106
103
111
117
115
107
106
112
117
123
128
128
124
122
129
136
134
136
139
133
125
131
140
135
128
127
128
143
147
126
113
120
129
123
113
115
124
133
137
139
131
129
130
130
130
131
133
127
112
107
112
112
106
107
113
115
117
119
120
118
111
112
115
122
127
130
131
138
145
137
127
129
134
128
128
131
130
133
133
126
123
128
130
128
123
122
121
122
122
123
125
132
132
122
116
129
139
126
104
104
123
126
112
110
127
138
132
123
118
113
106
107
116
127
132
132
133
137
144
137
127
126
129
128
140
145
135
119
115
123
130
129
127
130
135
129
118
111
108
112
126
138
130
111
108
127
142
129
109
111
130
132
119
123
145
153
138
121
114
115
114
116
122
129
138
140
135
134
135
132
126
127
128
129
151
157
139
112
106
124
135
128
119
126
135
133
122
113
112
118
129
136
126
109
108
126
139
133
121
125
134
129
121
131
151
150
130
116
118
124
124
125
127
130
136
140
135
125
120
121
122
124
126
128
149
150
132
111
112
129
137
130
118
120
129
132
128
123
126
131
131
130
127
120
116
125
135
135
133
136
139
131
122
130
141
133
118
114
125
131
126
125
128
131
132
130
125
117
113
114
117
119
116
118
137
134
120
117
125
133
138
136
127
120
124
131
131
129
134
136
126
123
133
134
124
124
133
135
136
141
145
136
123
122
128
121
110
113
129
132
121
117
126
135
131
120
118
117
116
116
116
114
106
108
128
124
115
123
133
131
133
140
133
123
122
132
132
124
125
128
120
121
138
140
124
119
131
138
135
136
141
136
121
119
121
118
112
115
125
128
120
115
126
135
129
116
117
124
125
126
125
116
101
106
125
124
119
126
132
126
127
136
133
124
123
134
133
116
110
115
116
123
138
135
118
116
131
137
131
126
126
124
118
120
121
120
114
116
120
124
123
123
125
128
120
114
122
129
127
130
134
125
109
114
125
124
122
127
129
124
125
129
126
119
124
135
134
117
107
110
116
125
134
125
112
114
127
132
127
118
113
112
117
126
126
120
115
118
120
122
125
128
125
116
105
109
125
130
122
122
132
134
125
125
131
145
153
143
132
130
124
116
127
146
155
146
131
118
112
113
127
135
129
122
125
133
141
145
139
128
125
133
141
141
137
138
141
140
135
129
121
115
116
127
139
136
123
123
136
146
140
130
121
116
137
153
156
142
135
136
128
114
118
137
153
150
134
117
114
122
132
129
122
122
127
132
138
144
140
128
123
129
138
140
142
142
141
136
130
125
117
107
107
123
140
139
125
119
135
150
150
135
122
120
136
146
145
135
134
133
125
118
123
134
144
148
139
124
121
128
132
129
126
127
130
132
135
138
137
133
128
125
126
134
144
147
139
127
123
122
114
105
106
122
138
141
131
122
126
145
152
140
127
127
128
133
128
129
130
121
118
127
136
135
131
134
139
137
136
137
137
135
135
133
132
134
136
135
134
138
138
127
122
134
148
147
135
124
120
120
116
114
118
130
137
137
131
121
119
134
145
142
134
134
119
122
122
130
126
115
119
139
146
132
117
122
135
144
145
145
145
144
141
133
129
137
136
128
130
139
137
127
127
140
145
136
128
126
121
119
120
124
131
138
140
134
125
121
120
126
137
141
137
136
118
123
129
133
125
114
127
147
144
127
118
119
130
142
148
149
149
147
139
129
129
134
129
121
126
131
121
118
132
142
131
116
119
127
123
117
122
129
132
139
140
132
125
125
127
128
130
138
140
136
129
135
142
137
122
117
137
152
138
128
129
130
131
139
145
144
145
141
133
130
133
132
118
112
119
117
100
103
127
134
114
100
110
126
126
121
122
124
125
133
139
135
130
134
140
133
127
137
141
135
143
144
147
139
123
120
138
148
139
137
144
142
136
141
141
133
133
131
127
133
142
134
116
111
117
112
95
98
120
123
109
101
111
129
133
130
128
122
123
131
133
129
127
139
148
138
128
136
140
132
149
147
143
135
126
125
133
143
145
148
149
139
138
142
135
119
119
125
128
137
144
136
124
124
127
123
114
112
119
124
121
116
119
133
143
140
126
123
131
137
131
120
117
132
147
141
129
131
134
125
144
141
134
132
131
130
130
138
149
152
143
129
129
137
127
111
111
123
131
135
136
129
130
141
144
144
142
134
128
130
132
128
126
138
148
138
119
122
138
144
129
114
110
125
141
138
130
129
124
114
133
134
127
127
129
131
132
137
144
142
130
120
121
127
119
108
112
125
131
129
123
118
129
145
151
152
153
142
130
130
132
127
128
137
141
129
117
123
139
138
128
121
120
130
138
136
131
131
122
110
130
125
120
119
121
128
135
138
133
124
121
120
120
118
115
115
123
131
130
125
118
118
124
135
142
144
142
132
123
121
121
121
127
133
128
121
126
137
137
129
127
131
135
137
138
133
131
131
129
118
129
120
115
114
114
122
132
132
122
113
117
123
123
117
117
127
138
139
130
125
126
128
127
122
125
131
128
119
118
117
115
117
129
131
117
120
143
154
136
122
129
138
138
133
135
133
130
131
136
132
126
119
117
117
117
119
127
126
118
116
124
127
120
116
121
135
146
143
134
129
133
142
132
117
118
128
124
120
122
126
121
122
132
129
115
122
152
159
137
121
130
138
129
120
127
137
132
127
134
141
124
125
125
123
120
121
129
129
124
127
134
130
118
114
123
133
141
141
139
132
135
143
134
120
125
135
132
129
133
135
131
126
129
128
117
121
139
147
136
126
133
133
123
111
119
132
129
119
124
141
128
134
131
120
115
124
136
137
131
134
140
135
122
116
119
125
130
135
135
133
132
132
129
127
134
141
135
131
135
137
133
130
128
126
121
118
118
126
132
131
130
128
126
122
122
126
125
118
119
134
136
131
122
107
104
121
141
145
135
131
136
138
131
119
112
116
126
131
132
133
131
127
125
132
138
138
129
124
126
128
131
133
129
128
130
122
107
113
131
136
126
122
130
136
131
128
127
125
125
129
141
122
105
99
103
118
135
141
132
122
125
134
133
120
110
114
128
131
130
135
137
130
127
135
139
134
125
122
121
123
129
135
132
133
144
135
112
111
129
136
125
117
124
135
141
140
139
136
130
125
139
110
98
106
117
121
125
128
129
119
113
122
131
122
110
116
133
139
133
136
141
135
133
134
135
131
128
127
125
124
126
127
130
140
157
149
124
116
128
135
126
117
115
125
140
151
151
143
132
123
130
108
107
123
133
126
117
122
130
122
110
112
123
123
114
118
134
144
137
135
134
133
131
130
124
124
132
135
130
123
123
118
117
135
156
154
132
118
126
134
134
125
114
118
136
148
148
139
127
115
124
116
121
132
135
126
118
124
134
126
113
111
122
124
117
118
133
145
142
129
124
126
129
122
113
115
129
129
120
121
121
113
105
117
139
144
129
122
128
139
139
130
121
124
132
133
133
131
122
106
124
125
127
127
127
127
128
134
135
129
118
116
125
127
122
120
127
136
135
124
118
124
127
120
112
118
121
111
101
111
126
120
103
102
117
128
127
126
133
141
138
129
127
132
129
123
124
127
121
103
125
130
125
117
119
130
137
136
134
130
123
122
125
129
126
118
118
120
121
122
124
129
129
125
128
130
117
99
95
110
130
130
113
101
104
120
131
131
132
134
127
120
123
132
130
126
131
135
126
108
127
129
121
114
123
139
142
133
129
132
130
124
123
130
132
119
107
103
109
122
133
134
133
136
147
142
121
108
110
119
130
134
129
115
111
125
136
131
124
123
121
117
119
126
128
133
144
144
133
119
127
127
119
116
131
149
147
127
120
128
133
127
124
133
138
125
106
97
106
124
136
137
137
144
150
141
124
125
134
132
127
133
140
134
126
131
138
130
121
123
126
120
121
124
129
137
144
142
133
131
129
127
123
120
130
146
147
125
109
116
129
130
128
134
142
134
116
105
111
123
132
134
138
141
139
130
125
137
145
136
125
130
141
139
133
134
135
130
128
134
137
128
124
130
137
139
132
129
131
134
130
130
130
122
118
130
141
129
108
105
120
131
130
132
144
144
130
118
117
123
125
132
135
134
126
125
132
140
135
127
125
131
133
128
124
126
129
135
140
145
143
132
129
136
145
140
125
119
128
135
133
135
140
128
112
113
133
139
119
107
118
129
127
127
139
146
133
120
121
123
125
128
130
129
124
127
139
139
124
116
125
131
126
115
112
117
126
138
143
138
135
132
125
126
136
139
129
121
129
137
136
138
147
138
114
108
127
143
135
125
129
128
122
122
135
140
129
116
121
132
130
124
125
128
129
130
139
138
122
111
120
131
129
116
110
116
128
138
135
121
121
126
120
110
112
131
138
133
133
135
135
141
148
143
126
115
123
136
140
142
140
132
123
124
130
129
121
118
128
140
137
121
119
131
134
128
131
140
132
117
116
129
137
127
124
129
136
137
126
110
111
120
115
98
97
121
140
139
131
132
135
138
144
143
135
127
121
122
130
142
144
137
132
131
128
119
119
128
137
147
143
124
118
129
133
124
126
142
144
127
117
130
141
138
136
141
143
139
124
112
111
112
109
102
102
117
131
132
126
127
133
136
138
135
133
129
122
114
118
131
139
139
141
139
125
113
119
133
138
145
143
131
118
120
124
125
130
142
144
131
123
132
142
142
135
139
144
137
127
122
116
107
107
116
123
121
119
123
127
126
131
133
132
125
125
126
122
117
118
125
131
133
139
140
125
112
117
130
134
138
142
134
119
112
120
132
135
132
128
126
128
136
142
137
125
125
135
136
131
128
121
111
115
130
136
124
112
125
137
132
128
131
129
122
121
124
126
128
130
128
126
125
132
136
128
115
113
122
131
137
139
134
121
112
121
136
135
119
109
117
130
139
143
135
122
115
125
132
130
127
126
127
130
134
129
116
114
134
150
144
123
125
125
125
128
131
133
136
135
131
123
119
124
131
131
123
115
123
139
145
138
130
122
120
127
133
125
110
105
115
129
134
139
139
128
118
119
127
127
124
125
136
140
128
111
107
119
138
148
141
115
119
122
130
136
140
141
139
131
125
121
120
123
130
133
127
124
131
147
151
137
124
123
128
131
127
116
113
118
125
126
127
130
136
137
129
121
123
126
123
125
134
136
121
104
107
122
129
126
122
112
116
123
128
135
142
144
135
122
115
120
121
120
123
130
132
134
139
149
149
136
121
119
129
134
126
113
122
140
142
131
122
122
129
133
129
120
122
126
126
122
122
123
119
115
122
126
116
105
105
116
121
123
122
124
132
137
131
117
115
122
120
110
109
122
137
140
141
141
139
129
120
119
127
136
130
117
128
153
159
140
124
121
124
123
116
116
123
126
125
122
119
119
118
126
135
131
113
100
102
124
127
128
120
113
117
126
127
122
122
126
119
101
96
114
138
146
139
130
127
124
121
120
124
136
133
116
120
149
163
146
125
123
124
114
105
114
128
128
124
125
127
124
120
127
136
132
119
112
117
127
130
133
125
112
107
116
127
127
125
124
121
106
99
116
139
146
135
127
122
121
121
121
122
134
132
116
111
132
152
142
122
121
128
118
110
122
135
129
120
127
137
133
122
123
128
125
122
126
132
122
124
132
133
120
109
116
129
129
119
119
126
125
118
125
138
138
128
126
123
120
122
122
121
126
129
120
109
117
133
129
116
117
129
129
126
135
140
128
118
124
135
134
126
123
119
118
121
130
135
114
118
128
133
125
118
126
133
125
111
115
135
142
135
131
134
129
122
124
124
119
121
125
122
121
126
128
121
114
119
120
114
119
129
132
134
140
139
126
117
121
127
129
128
128
121
116
121
126
126
118
119
122
122
122
125
135
136
120
108
119
140
145
133
128
127
122
119
121
120
117
122
129
125
119
124
132
129
116
116
120
124
128
128
126
126
134
133
122
117
120
123
125
127
131
129
125
126
123
117
131
129
124
112
110
126
139
133
115
111
127
142
139
124
120
124
126
123
118
114
114
125
135
131
124
125
130
125
118
122
129
129
131
129
116
115
126
128
120
115
121
128
126
124
128
135
136
133
119
114
142
144
132
111
107
127
141
129
112
114
131
142
134
123
121
126
129
126
117
110
112
126
136
136
132
129
123
117
120
133
136
129
127
126
112
111
121
125
119
114
123
133
131
121
120
129
137
134
118
114
143
151
142
121
115
131
144
133
117
118
131
137
132
126
126
130
131
128
121
113
114
125
134
136
137
131
120
115
124
135
134
125
121
120
115
115
123
124
117
117
123
130
127
119
116
120
126
129
118
113
131
149
147
132
125
135
145
140
126
122
126
129
127
125
129
132
131
130
128
122
118
123
133
139
138
127
119
122
131
133
128
120
120
120
119
124
128
123
116
120
123
122
120
122
119
116
117
119
113
110
118
140
144
136
130
133
144
146
136
124
119
119
118
117
120
127
130
132
133
128
120
122
135
143
134
117
114
127
136
131
120
119
121
121
119
127
132
125
118
124
126
118
116
124
126
120
117
117
110
108
110
128
135
130
125
127
137
142
138
124
117
120
120
110
109
118
129
132
133
127
120
123
138
147
134
111
106
123
136
131
117
115
120
121
119
126
136
132
123
125
126
118
115
123
129
127
122
121
115
110
107
120
122
116
114
121
130
132
130
124
120
128
128
115
107
112
125
130
127
122
118
121
136
148
138
116
106
115
130
133
121
111
116
122
119
123
135
135
124
118
118
117
119
126
128
122
120
129
127
115
109
133
153
145
126
116
115
126
150
165
159
146
132
118
107
112
123
125
120
121
121
112
117
135
144
139
132
128
129
137
142
141
137
129
125
126
130
132
121
113
129
146
138
131
141
145
135
130
129
127
112
132
147
143
133
133
132
132
140
149
148
141
130
113
107
116
129
133
130
126
116
104
109
131
145
144
141
133
127
133
141
139
131
122
124
130
130
127
116
114
128
144
138
129
132
135
134
130
133
134
124
130
133
135
142
147
139
128
127
131
134
134
131
119
114
116
127
138
144
134
118
106
114
128
139
148
152
137
119
123
139
140
125
114
122
129
127
124
122
120
127
139
138
126
118
124
128
129
130
137
127
123
120
129
142
143
133
124
123
124
126
129
134
132
125
120
127
145
152
136
118
119
128
129
130
147
160
142
114
113
132
135
122
116
124
128
124
126
133
132
126
128
131
123
112
119
126
125
127
135
124
117
118
130
135
131
128
129
130
125
123
128
137
141
133
124
134
151
147
123
115
130
139
129
123
142
154
141
116
109
119
121
120
122
130
130
125
129
139
139
128
124
125
125
122
125
128
122
122
133
121
120
127
132
127
123
134
144
138
128
126
128
137
141
132
127
139
148
132
112
116
133
136
122
119
131
136
133
123
111
105
106
115
125
134
136
132
131
134
134
130
124
127
137
140
137
128
124
124
133
129
134
142
137
123
124
146
155
139
124
128
130
134
136
127
121
134
137
120
113
126
133
123
112
114
118
118
121
125
114
99
100
115
128
137
141
139
131
128
130
130
126
130
144
150
138
124
125
131
139
143
145
149
139
123
127
146
151
130
120
130
133
134
134
124
115
122
126
121
128
141
138
121
114
115
112
107
115
126
120
110
112
123
135
140
142
137
134
134
135
134
125
127
139
145
131
119
125
136
141
145
143
142
134
126
125
133
134
123
123
133
134
133
135
126
114
116
125
130
139
145
138
132
132
126
113
110
117
130
135
133
133
136
142
143
137
129
131
145
153
143
126
119
126
130
125
120
126
135
137
138
131
129
127
125
121
120
121
124
134
141
134
131
139
137
124
122
132
140
140
132
130
140
146
139
127
123
127
137
150
152
141
138
143
142
127
116
125
148
160
150
130
119
117
122
128
131
132
130
126
127
125
123
125
125
121
119
122
135
147
146
134
132
146
147
136
128
138
141
131
115
119
138
149
145
137
133
131
138
150
150
133
127
137
136
120
110
120
138
149
148
139
129
126
132
140
145
142
131
121
129
130
127
124
124
126
128
134
140
146
143
133
135
149
150
138
132
139
142
129
114
117
131
139
142
142
138
126
124
134
131
119
120
132
130
116
115
123
129
132
136
138
137
136
144
150
149
142
131
127
141
141
132
124
125
133
139
138
137
136
134
132
134
141
141
133
132
138
140
134
131
136
135
131
133
141
137
122
115
120
119
113
124
135
125
113
124
136
132
126
130
136
132
134
148
154
142
130
131
137
146
144
134
127
130
139
139
131
128
131
137
133
126
125
126
127
131
135
137
139
147
153
143
128
128
138
136
123
119
126
125
119
130
138
124
112
126
143
139
127
130
135
125
123
141
153
137
118
121
143
141
140
130
129
135
140
139
128
124
135
149
140
119
111
117
126
128
129
130
136
146
151
143
130
129
135
134
131
134
142
138
126
129
134
124
112
120
139
139
130
132
140
129
117
130
146
135
112
113
140
133
130
127
127
133
137
136
127
124
139
155
146
124
113
120
127
123
118
120
130
133
130
128
130
132
132
131
134
141
147
143
130
124
125
123
115
115
125
131
125
130
139
136
123
124
137
134
118
116
134
131
127
124
122
122
128
138
136
126
131
146
146
133
126
127
125
116
109
117
129
126
109
109
125
134
130
130
132
134
134
134
134
127
124
127
122
113
115
123
122
121
127
130
127
127
136
139
129
126
129
131
127
124
120
113
119
134
139
128
120
126
137
140
137
133
122
111
110
122
137
131
107
104
124
136
134
132
131
124
116
123
136
137
134
137
131
118
113
119
119
115
108
110
115
129
143
149
143
136
128
133
128
130
125
115
116
130
140
133
118
117
125
135
137
132
122
120
121
133
145
140
118
113
126
135
136
136
133
121
113
122
137
144
144
146
140
126
118
119
119
115
103
93
102
129
152
154
146
137
129
133
133
136
134
125
122
130
141
142
131
119
116
121
129
128
128
130
135
138
144
143
132
129
128
131
134
137
131
121
121
133
136
136
140
146
145
133
125
122
125
127
118
99
100
125
147
147
139
131
128
136
135
140
142
138
131
131
142
151
143
125
113
115
123
126
129
138
145
143
136
137
138
136
125
124
134
135
120
114
133
147
135
120
124
139
145
139
130
130
136
142
137
120
112
122
134
134
128
122
120
133
131
139
144
143
136
136
145
151
144
127
120
124
128
123
124
136
146
142
128
128
138
135
122
123
136
133
109
106
138
159
139
111
112
132
144
143
138
140
149
151
145
135
128
123
125
127
126
115
111
125
125
132
138
139
138
138
140
139
129
121
126
139
140
122
112
124
140
140
126
125
132
129
124
129
142
133
109
111
142
161
141
112
110
128
143
144
142
144
150
148
141
138
136
128
128
131
128
116
107
117
120
128
131
135
141
141
133
123
117
118
132
149
148
124
106
114
134
139
130
123
122
122
126
138
145
133
122
128
147
155
140
118
114
129
143
145
140
138
138
137
135
135
134
132
132
134
129
117
111
116
124
126
126
131
144
142
124
110
109
118
130
141
145
132
116
117
133
141
132
118
112
120
134
139
132
127
134
145
149
147
137
124
119
129
144
146
137
128
125
129
132
130
128
129
130
124
117
116
116
123
131
133
126
130
141
139
118
102
107
119
123
125
132
138
135
132
136
139
132
115
109
123
136
131
120
121
136
146
144
139
135
127
120
126
142
148
140
125
118
127
135
127
122
125
126
113
106
113
122
128
136
139
132
126
130
128
113
103
108
119
117
110
118
138
149
140
132
131
130
119
118
126
129
122
117
123
131
133
133
135
132
127
121
125
135
145
144
129
117
124
132
124
122
129
129
114
107
116
127
128
131
138
136
124
114
115
114
112
114
122
117
107
112
136
149
137
121
121
130
131
129
127
120
116
119
130
129
124
124
128
129
128
127
124
125
137
144
136
119
118
126
126
125
132
135
128
121
123
131
122
121
128
132
123
110
111
119
124
127
127
124
114
118
133
139
126
113
119
133
137
131
123
118
117
123
132
134
130
125
123
127
135
137
127
120
129
140
133
117
114
124
133
132
131
134
133
131
129
133
125
112
113
126
128
116
111
122
135
139
137
131
128
130
131
127
118
117
125
137
136
125
124
128
125
120
125
140
147
136
123
126
139
144
135
128
131
133
125
115
115
125
136
138
131
127
125
124
125
130
132
109
109
126
139
127
112
118
136
144
140
139
143
142
131
117
117
128
137
138
132
121
127
140
136
120
118
142
160
150
131
128
137
140
139
141
143
130
114
113
119
122
126
133
132
122
111
110
116
125
137
117
114
133
144
130
112
114
129
140
138
137
146
145
130
115
119
129
134
135
133
128
132
142
142
127
119
135
152
153
141
132
132
131
132
145
149
130
109
113
121
115
111
122
135
128
109
107
116
122
137
126
121
136
144
131
113
113
124
135
134
130
132
134
129
123
120
119
122
130
141
141
134
132
136
134
123
121
131
142
143
138
131
125
122
131
140
127
111
113
118
114
106
114
130
133
124
125
127
125
133
128
123
134
143
133
122
121
127
133
132
122
114
119
129
131
122
111
113
130
146
148
133
122
129
135
124
111
113
127
138
140
137
128
115
112
121
122
116
114
120
121
117
111
114
128
140
146
138
132
130
124
123
132
141
137
132
128
127
131
132
119
105
112
131
135
125
116
120
132
141
139
127
120
126
131
121
109
109
118
129
139
142
134
119
107
107
116
117
117
122
135
135
113
100
118
146
150
136
131
130
126
125
132
139
141
139
132
123
125
129
122
113
122
133
132
127
127
133
134
127
122
122
125
130
127
118
115
118
119
124
136
140
133
127
119
111
115
119
120
124
137
140
121
104
118
143
138
122
122
132
135
133
128
131
138
143
132
116
115
124
125
125
133
136
127
125
134
140
134
119
111
117
127
134
127
116
119
130
128
126
135
135
128
129
127
118
115
118
119
121
128
134
128
119
131
143
128
109
109
130
142
139
122
118
130
141
132
114
109
121
125
128
131
132
125
124
132
137
132
121
118
119
126
133
126
112
116
132
135
131
134
133
129
125
122
118
117
116
114
113
120
127
128
132
145
149
131
110
106
125
139
139
120
110
122
138
136
119
114
124
124
120
119
123
125
127
128
127
126
128
133
131
124
125
121
108
109
127
139
136
132
135
131
121
112
115
122
118
108
110
123
130
126
128
141
147
135
118
112
116
130
134
122
112
119
136
139
126
121
128
128
118
110
115
124
128
127
123
122
132
143
140
125
123
122
111
106
122
138
136
129
131
131
119
111
122
132
124
108
112
129
136
126
120
126
134
131
123
125
110
118
128
127
122
125
135
137
127
121
127
134
128
115
116
123
125
121
121
125
135
144
138
125
125
130
121
111
119
134
133
124
124
128
124
125
138
142
129
114
116
133
138
127
114
113
116
119
122
131
109
113
124
129
126
130
136
132
120
114
125
139
136
127
125
127
121
115
121
133
138
136
127
122
131
139
131
119
119
128
129
123
123
125
127
134
147
145
128
117
118
127
133
128
119
113
111
114
119
127
112
110
119
123
124
129
131
125
115
111
122
137
140
134
133
133
120
110
121
142
145
129
116
120
134
140
132
121
118
121
122
121
128
130
128
129
138
137
124
118
118
119
122
124
124
124
122
120
118
121
112
109
115
120
120
121
123
119
115
116
123
135
138
133
135
135
124
113
122
141
144
126
113
120
132
132
121
115
118
121
118
118
130
137
125
117
121
122
119
118
116
115
116
121
128
137
139
130
116
115
113
110
119
122
117
116
119
120
123
126
128
134
137
133
131
129
125
118
122
132
134
122
111
118
130
125
110
105
116
124
119
115
127
136
124
112
111
113
116
118
117
115
119
120
128
136
142
134
117
112
117
120
128
126
121
121
125
127
133
136
133
132
131
128
125
123
123
123
122
122
123
117
113
118
127
122
106
101
114
124
121
116
121
126
123
117
114
113
115
120
121
118
120
124
123
124
132
130
119
113
120
131
136
130
127
131
133
133
137
138
132
124
123
125
124
122
126
128
125
122
122
118
115
118
126
121
105
103
114
122
121
119
119
120
122
125
122
113
114
124
125
119
121
125
121
115
119
124
120
116
121
132
135
130
129
135
135
135
136
133
121
113
115
121
124
128
134
134
127
124
126
122
120
122
126
119
108
108
115
115
114
118
119
117
119
125
125
116
115
127
130
120
114
119
120
117
115
120
123
118
117
125
128
125
127
130
129
127
128
124
113
109
115
121
123
129
137
135
128
124
128
126
125
130
129
120
110
114
119
114
110
112
118
118
118
120
123
120
120
130
134
122
108
111
125
127
120
118
123
117
111
116
120
119
118
122
122
118
118
118
114
115
120
122
121
123
131
133
125
124
124
121
125
136
140
130
119
116
118
117
111
108
116
123
118
118
121
124
124
126
131
121
108
111
132
132
120
120
122
115
118
130
146
141
124
116
126
146
153
137
120
128
142
140
134
131
130
123
123
132
137
128
127
132
134
134
134
133
131
133
135
132
124
121
121
124
133
140
132
120
126
137
129
126
138
143
132
126
138
154
114
120
132
136
132
131
134
146
149
133
115
120
137
139
132
128
126
127
136
141
135
122
122
129
130
130
138
138
130
129
133
131
126
123
124
130
137
140
130
116
123
141
144
135
134
135
129
129
141
157
126
121
122
128
140
148
139
129
130
127
117
118
131
137
134
122
117
129
145
147
133
123
128
132
124
124
138
140
125
119
127
132
128
124
128
133
139
146
138
120
120
139
151
139
126
124
125
124
134
151
137
127
117
121
142
151
133
109
113
125
126
125
130
136
133
120
116
132
144
137
124
128
141
139
122
117
134
136
118
108
117
128
128
125
129
134
140
151
147
126
115
131
146
138
121
121
122
118
124
140
138
127
119
121
137
144
128
109
113
131
137
132
131
132
128
120
125
136
132
117
113
130
146
141
120
116
129
131
116
104
111
123
124
123
131
140
145
152
147
127
114
124
137
135
126
127
126
116
115
130
130
128
128
126
129
138
134
128
130
139
139
135
131
128
119
121
136
138
117
101
111
129
136
130
120
122
131
132
122
111
113
123
123
119
131
148
153
149
135
120
113
120
131
134
134
135
135
123
119
126
128
131
136
133
127
135
148
150
144
135
131
129
130
122
115
122
139
133
108
104
122
129
120
114
120
132
136
136
130
121
122
132
129
120
131
151
158
147
127
116
115
120
129
134
135
136
135
131
127
128
130
133
140
136
130
135
150
153
136
119
117
126
127
120
117
127
137
127
111
119
138
135
118
113
125
136
136
135
132
129
135
145
143
129
129
142
152
145
133
126
125
124
127
129
128
128
131
137
138
136
129
129
138
139
130
128
137
136
116
107
117
129
129
122
124
135
139
128
121
132
145
143
131
126
129
129
125
126
128
136
147
155
153
137
127
130
138
141
142
142
138
131
125
121
119
121
132
141
145
141
123
121
130
134
128
120
120
119
108
112
132
141
135
129
136
145
144
136
132
134
138
142
143
138
130
121
115
116
127
144
155
153
143
130
124
123
125
128
138
149
149
138
127
119
116
125
142
150
151
142
119
119
129
134
130
120
116
115
119
133
150
151
142
141
151
151
143
137
136
132
128
133
141
137
127
118
115
114
125
143
153
142
124
114
119
123
119
113
124
141
147
137
130
128
128
138
153
156
148
139
126
130
134
135
134
131
127
126
134
148
150
145
144
152
158
147
133
133
140
137
126
124
130
130
125
124
122
118
116
128
140
134
116
109
118
122
113
105
116
135
137
129
129
138
141
146
151
151
139
135
137
141
138
137
140
141
136
136
144
149
138
129
136
151
153
135
121
126
141
143
132
124
129
130
130
130
131
123
113
114
125
129
126
123
121
115
106
109
126
138
130
122
127
141
145
144
140
132
126
131
141
141
133
135
146
146
137
133
139
142
131
122
125
136
139
130
120
122
135
141
139
133
134
135
132
130
132
128
119
115
124
132
140
140
129
111
105
121
140
142
131
125
129
138
144
141
130
116
114
128
134
130
122
130
144
143
130
125
131
139
137
126
120
120
127
130
124
122
126
133
134
134
138
137
130
123
128
134
133
131
129
131
140
145
135
118
114
130
141
134
129
135
139
137
136
137
129
112
110
126
126
120
119
129
137
133
125
120
124
134
142
137
124
119
127
134
132
123
120
122
127
128
133
132
123
114
122
137
139
137
132
129
131
133
135
130
131
133
130
120
127
141
144
135
129
133
131
120
116
125
126
128
131
132
129
123
125
126
123
125
137
142
136
131
130
132
130
124
122
123
122
120
123
126
120
116
126
136
135
129
128
128
125
125
130
139
139
132
120
114
121
132
135
131
128
128
128
127
126
126
128
143
153
143
124
116
127
134
126
119
126
141
146
143
135
128
122
124
129
132
128
118
117
126
125
126
131
134
127
116
122
134
132
125
127
137
141
130
118
115
116
118
119
122
124
123
122
127
133
128
132
155
166
149
122
113
128
138
127
117
123
136
144
146
139
130
123
124
133
138
132
121
120
129
134
134
135
130
120
117
125
139
141
131
125
132
137
133
121
117
116
114
110
116
124
122
113
122
135
131
137
155
160
147
125
118
126
135
130
123
125
132
135
139
141
141
132
126
128
132
131
128
127
131
137
139
133
124
119
125
136
144
145
135
127
132
140
137
122
117
120
121
114
113
122
121
113
118
131
134
139
143
142
140
132
126
127
129
129
128
127
128
129
131
142
148
142
129
124
125
132
133
131
131
135
139
133
122
123
133
140
142
142
136
132
136
145
138
120
115
127
132
125
116
119
121
120
119
125
134
134
132
129
132
134
132
130
129
126
123
123
127
131
132
134
142
142
133
125
125
135
140
132
123
129
140
138
130
130
137
139
137
139
139
139
140
141
133
122
123
133
138
133
122
118
125
127
122
118
129
127
125
126
130
133
133
134
132
121
112
116
134
147
141
127
127
132
134
133
134
141
142
127
114
124
141
145
141
139
137
133
132
136
140
140
137
135
129
128
134
137
137
135
130
125
127
130
126
118
125
125
127
130
131
132
136
139
132
117
105
113
140
159
147
125
116
125
139
143
144
143
132
116
106
118
136
146
147
145
137
129
129
130
133
134
133
130
129
132
135
136
135
135
133
127
123
123
122
121
123
130
132
133
132
132
140
143
134
119
110
118
139
153
145
126
118
127
142
148
146
135
118
107
108
117
127
135
142
141
134
131
130
127
123
128
134
134
132
130
129
131
132
131
128
121
115
114
115
121
121
134
135
135
131
134
141
141
131
123
121
127
133
137
135
130
128
135
141
143
140
126
109
105
114
122
122
125
127
129
133
136
132
123
118
126
140
143
136
124
118
124
130
122
115
113
112
107
110
119
120
128
130
131
131
133
137
134
127
125
130
130
125
122
125
131
137
136
133
132
131
124
113
111
119
127
125
118
114
121
133
138
131
123
126
137
146
146
136
121
113
118
126
118
112
115
117
113
113
118
122
114
118
123
127
130
132
125
123
128
134
132
122
115
119
130
138
133
123
120
123
127
125
118
119
127
129
119
110
118
134
135
124
125
142
147
138
131
130
128
119
117
124
125
127
128
129
125
120
120
126
107
103
106
118
128
129
124
125
135
137
134
124
118
121
131
137
132
123
118
120
125
128
125
123
125
127
119
116
122
133
126
116
128
149
145
122
113
121
130
126
117
123
141
152
144
132
126
125
124
128
118
95
93
111
130
131
125
129
139
142
136
129
127
128
131
133
133
130
125
117
116
123
131
133
127
122
121
124
132
133
123
115
127
141
133
116
107
114
126
131
123
125
145
163
153
130
117
120
126
129
133
99
93
117
138
134
123
128
142
146
137
134
134
133
130
131
135
138
132
115
104
115
137
148
136
122
123
134
139
135
130
122
122
124
124
124
121
115
117
126
127
123
131
149
148
128
111
112
122
127
136
109
108
132
145
131
116
126
142
145
136
133
135
134
132
130
130
133
130
117
108
117
141
154
142
127
128
138
141
139
137
129
117
113
124
140
138
119
110
121
126
115
108
122
136
129
115
111
117
123
128
118
123
142
145
127
116
126
140
141
132
127
125
128
131
131
126
119
116
119
123
131
142
145
139
129
129
137
140
140
139
133
124
119
126
140
141
126
113
115
119
110
98
102
121
132
129
120
114
116
123
122
131
143
140
125
123
134
138
135
128
121
114
115
130
137
127
109
106
121
138
144
139
133
129
125
125
133
141
140
134
133
135
134
130
128
128
127
120
115
113
112
108
100
109
130
142
129
112
113
126
124
132
138
132
124
129
139
136
131
128
120
109
111
127
137
128
113
109
125
138
140
130
124
124
123
120
129
139
134
124
130
142
143
131
118
115
121
122
117
117
125
125
111
107
128
144
130
111
117
133
131
132
132
125
123
130
134
131
130
132
126
118
120
127
129
125
120
120
128
129
125
118
120
127
127
119
124
132
125
120
128
138
138
132
123
115
117
121
122
124
134
137
126
116
130
142
128
114
124
138
136
135
127
117
119
123
123
121
126
134
134
130
135
134
121
117
122
128
131
125
114
107
116
131
133
118
114
121
121
122
130
129
127
130
132
122
119
122
128
131
135
137
134
128
135
140
131
124
133
132
135
131
120
116
117
119
117
115
123
134
135
137
145
140
123
113
119
129
133
129
115
107
115
130
129
110
101
108
117
126
133
128
119
125
132
128
123
125
127
128
130
133
136
136
138
144
142
136
133
125
125
121
117
119
122
124
121
120
126
133
134
133
138
140
129
118
117
124
129
132
128
122
120
124
117
100
94
103
117
127
132
126
118
117
123
126
127
126
123
118
121
132
135
131
132
143
149
140
126
121
120
115
117
128
131
131
127
127
129
135
132
127
128
131
132
126
120
116
119
129
138
137
125
119
111
99
98
109
120
128
131
127
115
113
118
124
130
126
117
110
118
133
135
125
124
136
142
132
121
126
123
116
120
135
141
137
130
128
130
135
132
124
119
122
128
129
122
114
116
128
139
137
127
123
117
109
109
118
126
131
133
125
114
113
119
127
130
127
118
114
121
134
133
120
115
122
124
123
124
132
131
120
121
134
144
139
126
121
126
131
129
122
118
120
125
126
123
121
129
136
133
121
121
128
128
119
117
124
131
133
134
127
117
117
124
127
128
126
126
125
127
133
129
117
112
113
114
119
132
133
132
121
120
130
137
132
121
119
123
124
122
121
123
130
130
125
122
130
147
148
124
106
115
132
133
121
120
127
131
132
133
133
127
124
123
123
125
128
134
132
130
127
124
119
117
116
112
122
138
124
120
117
122
127
125
119
118
125
126
117
114
120
131
139
135
124
120
132
153
152
122
101
112
130
128
118
120
129
130
127
128
135
135
129
120
116
121
132
137
129
120
121
124
126
127
125
116
118
133
115
107
113
124
128
117
109
120
134
133
118
114
125
137
141
132
119
115
126
144
144
121
106
114
125
124
118
119
128
128
122
121
128
135
135
122
113
119
135
136
121
110
117
129
134
135
132
121
117
124
113
106
112
125
130
119
113
124
139
138
124
117
127
137
134
122
112
109
115
129
135
123
110
112
124
125
119
116
120
125
122
115
114
124
134
128
114
117
133
135
118
104
119
134
134
130
129
125
118
120
120
113
113
122
131
126
120
125
136
137
126
122
129
134
128
117
114
112
112
121
131
126
112
108
122
130
120
109
112
122
121
112
104
112
129
129
114
110
124
133
122
111
122
132
126
120
124
129
130
128
127
120
115
121
131
130
124
125
131
131
121
121
130
133
127
123
124
122
116
122
132
130
115
108
120
129
122
109
109
116
116
109
101
104
121
122
109
104
117
133
131
122
121
120
118
118
120
127
139
139
130
125
121
126
130
125
120
123
126
123
114
116
129
135
134
130
132
128
123
121
127
126
118
112
118
127
128
120
112
111
113
110
104
105
114
114
104
102
117
134
140
129
116
111
118
123
120
122
137
144
130
131
131
131
124
115
115
122
124
118
111
113
125
133
132
127
127
128
128
124
120
118
118
118
119
125
131
127
117
112
113
115
111
111
114
113
106
107
120
134
139
128
111
111
125
131
119
114
128
139
137
130
128
135
136
136
145
152
134
100
90
115
142
143
133
134
138
141
145
143
138
137
137
138
132
132
140
141
135
128
124
122
124
124
119
116
125
136
143
142
138
129
116
111
119
132
135
136
140
154
132
120
121
131
136
133
132
140
142
121
101
112
139
149
140
131
127
135
147
151
146
141
141
139
124
120
136
148
143
132
126
126
129
129
124
125
133
140
138
130
131
136
132
123
123
135
141
138
137
145
140
126
119
126
138
139
126
121
135
137
120
117
133
147
147
133
123
128
141
149
146
144
149
147
124
111
127
146
142
129
126
130
135
130
125
129
141
148
138
122
123
138
145
138
133
140
142
132
129
137
151
141
127
122
136
146
126
108
122
141
137
128
130
141
145
136
127
126
131
134
132
138
155
158
130
106
115
134
134
125
124
133
135
127
122
130
147
154
142
122
119
134
146
145
138
140
137
126
123
133
150
147
132
121
132
146
129
108
118
141
143
133
129
129
133
134
135
132
123
117
119
130
151
157
133
107
109
123
124
123
126
132
130
118
117
131
147
150
137
121
120
131
140
140
137
137
134
126
124
130
135
137
130
123
129
138
130
120
131
143
142
134
128
122
120
131
143
138
117
107
114
124
134
139
129
120
121
123
123
125
134
136
125
111
115
135
146
139
125
117
120
127
131
132
131
132
137
136
130
129
122
126
128
125
129
131
130
134
145
144
134
130
129
120
116
130
146
138
118
114
122
122
116
118
127
137
142
134
126
127
139
140
127
115
120
137
143
129
115
113
118
123
128
129
126
128
138
144
137
125
120
122
127
132
129
123
126
140
147
138
128
128
128
120
121
136
145
132
119
125
135
126
109
108
130
152
153
137
125
127
138
144
138
128
126
132
135
127
118
118
122
126
131
130
127
127
135
142
138
127
124
124
134
138
129
115
120
134
136
128
128
132
128
118
121
139
143
131
122
132
143
135
116
113
133
152
144
128
121
125
134
143
146
139
129
125
128
129
125
124
128
130
132
133
129
128
129
136
141
136
124
123
134
139
124
109
113
124
125
124
134
141
130
115
118
132
139
132
127
134
142
138
123
116
129
140
129
116
118
129
138
143
140
133
130
129
130
126
125
129
132
132
131
131
130
130
133
137
145
141
125
121
130
135
126
113
112
117
121
130
142
143
130
116
116
125
131
132
132
135
139
135
122
111
118
128
124
114
116
131
146
145
128
115
124
136
132
116
116
128
132
125
124
128
129
131
135
143
144
140
125
121
123
129
130
125
118
118
125
135
138
135
125
123
123
124
125
131
137
141
137
127
115
108
113
126
128
121
116
128
147
150
124
106
121
136
122
105
115
133
129
116
118
126
125
123
132
141
137
134
128
121
118
125
136
136
123
121
129
135
128
116
118
130
136
133
127
134
142
142
133
119
116
120
121
127
133
130
117
116
137
149
133
117
123
126
111
107
127
143
130
113
120
129
120
111
118
126
124
124
125
116
113
123
138
137
123
121
130
131
115
103
114
135
144
139
135
139
142
136
124
116
123
132
131
128
131
131
121
115
125
140
143
138
132
122
113
124
143
148
131
119
127
132
120
107
107
114
116
119
120
108
107
121
133
131
120
119
129
127
111
103
116
134
138
137
139
144
140
127
118
120
134
139
134
126
128
130
124
115
116
129
144
147
143
133
134
143
144
135
124
125
131
131
122
113
112
115
116
121
118
110
111
122
130
126
119
121
128
123
113
110
121
129
128
128
141
152
141
121
114
128
142
138
125
121
125
129
125
116
114
120
133
142
143
147
155
150
129
117
121
129
129
127
125
124
123
122
123
123
124
125
127
128
129
127
127
127
126
120
117
120
127
126
118
120
140
156
147
124
121
138
147
134
120
120
127
131
126
120
119
122
127
131
136
150
158
142
115
107
119
129
131
132
132
129
124
127
127
126
131
143
146
138
132
132
134
134
126
120
122
130
133
126
116
118
134
151
148
134
131
144
146
130
119
123
131
132
127
126
127
128
126
124
125
137
143
132
115
110
120
132
140
143
142
124
112
121
132
128
136
151
150
139
131
130
135
131
122
119
128
136
138
129
122
121
130
140
142
135
132
137
136
127
121
125
131
130
129
131
135
135
128
122
118
124
131
132
123
117
122
134
148
155
144
118
102
115
134
132
137
147
137
127
125
127
127
122
116
118
130
140
141
134
130
129
129
127
129
129
126
124
123
122
124
125
126
126
129
132
134
135
133
126
116
119
132
137
128
118
120
132
145
148
138
118
106
115
132
133
135
135
114
110
119
123
121
112
110
115
127
137
138
136
135
132
127
119
117
120
120
117
114
119
127
127
125
130
132
124
118
129
139
130
116
119
136
138
123
113
118
127
131
128
126
124
123
123
125
129
131
127
104
101
115
123
118
110
110
117
125
130
131
130
131
131
125
116
113
120
124
121
116
120
128
128
128
140
140
115
102
123
146
137
119
120
133
130
115
112
120
122
121
114
114
128
135
126
119
125
131
127
110
107
118
125
124
118
118
125
129
131
129
127
127
130
126
115
115
128
137
132
121
120
126
128
133
147
145
112
95
120
149
144
122
118
121
120
114
118
123
123
122
117
113
126
135
127
118
125
136
134
125
123
126
130
130
128
129
133
136
137
134
127
127
131
126
118
121
140
150
140
125
117
121
127
132
145
143
117
103
121
144
142
126
116
116
118
121
123
123
122
130
128
115
117
126
130
128
130
144
138
132
132
136
135
136
138
138
138
140
141
139
133
131
130
126
121
125
142
152
139
122
118
122
126
128
132
131
121
118
128
138
137
129
122
122
124
126
126
121
121
130
131
119
112
121
134
136
135
139
132
131
134
136
137
139
144
142
140
140
142
145
144
136
128
125
124
125
140
148
135
121
121
133
134
124
119
123
128
127
128
130
133
137
135
130
126
126
123
120
119
124
124
118
115
124
136
139
134
123
122
125
129
131
133
139
146
144
136
134
136
147
148
135
124
123
122
122
130
140
137
127
130
144
143
126
115
125
136
132
124
126
139
149
148
135
125
123
122
121
120
120
120
118
120
126
132
132
131
106
112
120
123
126
129
139
145
141
132
127
133
144
146
134
122
124
125
120
122
134
139
134
134
146
146
129
119
129
139
130
119
124
144
154
144
128
120
125
128
125
123
126
128
124
120
122
125
126
128
109
111
119
121
123
130
142
145
138
125
122
128
136
137
132
128
132
132
125
118
124
137
137
132
137
140
130
121
123
130
123
113
120
138
140
127
118
119
128
132
123
122
134
143
131
116
115
121
127
130
124
118
121
123
126
133
142
144
134
123
121
125
128
129
129
134
142
142
132
117
115
128
134
130
129
132
131
120
113
114
115
115
116
121
118
110
110
117
130
132
121
117
131
142
133
116
113
123
131
131
136
122
123
131
133
134
138
141
136
128
125
125
124
123
124
135
145
145
135
118
109
117
131
132
129
130
134
124
106
103
114
121
113
105
104
111
114
118
126
130
122
114
119
131
130
121
118
122
130
131
128
119
126
136
137
131
131
138
141
134
129
126
125
124
126
134
138
137
133
123
113
115
129
139
133
131
134
130
113
106
119
129
118
103
109
123
128
124
127
131
125
113
109
117
125
123
118
119
123
126
112
115
128
139
135
127
128
139
144
136
128
127
131
130
129
131
130
126
124
123
122
121
131
140
136
128
129
132
127
122
125
132
127
116
121
133
136
136
135
133
124
114
111
114
117
117
113
110
114
120
109
116
129
137
131
124
131
142
145
133
123
126
134
136
135
133
130
122
119
123
126
128
133
137
132
119
116
130
141
136
129
131
134
133
131
132
135
141
140
130
119
117
118
120
117
112
109
107
108
118
121
123
131
133
126
122
131
142
140
127
121
125
134
137
136
134
132
127
121
122
127
130
130
131
126
113
107
123
142
141
128
124
132
136
133
130
129
135
135
124
115
117
124
126
120
117
114
109
113
123
130
130
134
130
121
119
126
133
129
126
124
125
128
134
133
131
130
131
130
128
125
122
120
122
125
114
105
113
132
137
129
121
121
127
131
129
123
123
124
122
120
121
124
128
128
126
121
116
121
133
133
132
132
124
113
113
116
118
123
128
128
123
124
132
135
129
126
131
137
135
126
113
108
113
125
120
104
101
118
134
133
121
111
116
129
131
120
113
119
128
128
127
126
128
129
127
124
123
131
144
128
124
121
115
110
108
108
112
120
128
129
122
122
132
139
136
126
127
138
141
128
110
104
114
125
119
100
94
109
129
136
124
111
113
128
129
117
113
124
134
133
127
129
133
129
122
122
131
139
140
124
114
108
113
115
109
107
117
126
129
124
124
126
133
143
143
131
123
128
132
122
110
110
120
124
114
96
95
110
126
134
130
120
119
125
122
114
117
130
135
124
119
128
135
129
118
122
137
137
126
127
115
106
115
124
114
111
124
132
128
122
128
133
134
139
146
140
126
117
115
114
114
117
125
123
110
98
104
117
124
128
130
126
123
122
121
113
119
132
129
113
109
124
134
130
123
128
139
131
114
133
124
112
119
128
123
120
127
131
128
125
131
136
131
127
135
141
132
115
107
111
115
118
122
120
110
105
114
125
126
126
130
127
123
123
123
117
118
128
127
115
111
122
131
127
125
132
135
127
115
136
134
118
116
127
132
130
128
128
128
129
131
131
123
114
119
136
140
125
115
117
116
112
114
116
112
111
121
132
132
129
129
126
121
124
125
120
118
126
132
128
125
126
123
118
120
127
129
129
127
136
135
119
114
125
136
136
128
127
128
128
123
121
118
114
115
132
143
136
130
128
119
111
113
118
117
117
126
137
134
131
129
127
122
122
125
122
124
132
139
139
135
128
119
111
113
117
120
130
138
136
128
115
118
127
130
129
129
130
128
122
111
113
123
124
120
128
135
136
134
132
123
117
121
124
122
126
133
136
132
130
130
128
122
120
122
122
130
139
138
130
127
125
123
115
114
113
115
126
134
136
122
115
126
132
125
118
125
131
126
116
108
116
133
136
128
123
123
124
127
129
126
126
128
129
129
134
137
131
128
127
126
124
121
121
119
121
133
139
130
112
110
122
133
132
123
116
112
118
122
134
122
118
132
135
120
110
119
125
121
114
113
124
135
136
127
118
112
112
118
129
130
127
128
130
136
136
130
126
125
124
118
115
119
122
119
117
126
133
122
102
101
122
142
141
131
122
116
116
116
130
124
120
130
131
116
107
114
120
119
119
125
134
133
125
120
117
112
108
116
131
133
123
118
126
134
129
120
122
128
121
108
106
116
123
116
109
116
124
121
108
109
128
140
137
129
126
123
126
126
129
128
121
127
128
114
108
117
124
125
125
133
139
129
117
115
121
120
115
117
127
131
122
115
120
126
123
118
123
126
117
105
104
113
118
110
103
108
118
124
122
125
130
131
126
125
125
127
136
141
131
132
127
127
124
114
113
125
134
130
126
131
136
131
122
120
125
127
120
116
118
122
123
118
116
120
126
129
126
120
112
111
111
112
111
109
105
108
119
129
135
132
129
123
123
124
123
123
136
148
137
138
135
130
122
115
121
137
139
129
120
122
130
132
131
128
125
125
124
119
112
112
119
120
111
114
132
140
127
112
115
122
118
110
110
114
112
112
119
131
136
130
125
123
126
125
120
118
128
140
133
124
115
124
136
139
139
134
121
106
104
117
129
125
118
119
131
148
152
145
128
117
116
127
139
138
131
126
127
133
131
126
130
135
126
115
117
131
147
153
145
132
123
112
106
114
135
148
144
135
128
117
112
123
135
130
123
126
135
130
122
123
130
128
121
122
131
141
145
146
139
129
126
131
134
133
136
135
133
133
132
126
126
130
133
127
122
128
139
143
137
132
124
113
108
122
141
148
137
124
133
123
116
124
134
135
125
127
140
150
143
134
130
130
132
134
134
135
135
138
140
136
136
139
135
132
136
140
136
134
134
128
124
127
135
133
128
126
132
136
135
132
129
126
128
140
146
142
128
118
139
136
127
123
133
145
142
133
139
149
148
139
131
129
135
142
142
133
125
126
130
133
142
148
139
129
133
136
135
137
136
132
127
126
130
131
128
126
132
138
139
135
132
137
146
150
146
135
126
125
135
141
135
124
132
148
149
138
133
135
136
134
130
126
127
135
139
135
123
118
119
125
138
144
133
123
127
131
134
136
137
133
126
123
122
123
122
122
130
142
145
138
136
141
147
144
139
135
132
133
122
131
132
127
130
137
136
131
130
126
124
127
131
126
118
119
129
135
128
118
115
121
129
127
118
119
130
132
131
133
137
130
122
119
118
117
116
116
126
139
141
135
134
138
135
130
132
139
138
137
112
121
127
129
128
120
114
121
132
131
122
123
133
130
118
112
121
132
133
125
121
121
120
111
108
121
138
137
128
129
132
124
119
121
122
118
115
113
119
130
131
131
134
135
127
120
125
135
136
131
114
121
125
131
128
112
101
116
139
145
131
126
132
135
129
121
123
131
134
131
127
125
118
111
115
132
143
135
124
125
126
120
121
130
131
121
117
116
121
123
123
127
133
139
132
118
115
120
126
127
127
131
131
132
130
113
104
119
146
152
138
128
130
133
132
129
128
132
133
133
134
130
119
117
128
143
141
128
121
124
123
122
129
140
137
127
123
127
127
124
122
125
133
139
139
125
107
106
117
127
135
134
130
130
127
116
112
126
144
147
134
125
126
126
122
122
127
132
132
133
137
132
119
118
133
145
137
124
123
128
130
131
137
141
141
135
134
134
132
128
124
124
125
132
136
127
108
103
117
128
137
128
120
125
127
122
118
126
139
137
127
121
120
119
111
111
122
130
131
133
139
134
117
110
124
139
136
127
126
131
142
144
141
139
141
141
135
132
131
129
125
121
115
117
122
123
117
116
124
124
135
120
111
120
129
125
120
123
128
128
123
119
118
118
115
114
124
130
129
132
141
136
116
105
116
133
138
133
128
130
146
152
141
130
135
140
130
123
127
132
127
118
114
112
110
114
123
128
127
122
130
119
113
121
132
128
121
121
122
125
124
121
122
129
132
132
134
134
128
127
135
135
123
115
119
132
137
134
129
128
139
147
137
127
130
135
127
122
130
136
129
120
120
118
106
104
116
127
126
122
124
119
119
125
130
126
120
121
124
125
122
121
129
142
143
139
143
142
133
121
123
129
129
126
129
134
133
131
129
126
129
133
133
129
131
136
137
137
138
140
131
122
122
121
109
102
109
120
121
123
116
116
124
130
127
120
117
123
128
126
115
117
134
146
137
127
138
152
142
120
113
121
133
136
137
134
126
124
124
122
120
124
129
131
133
147
160
153
139
135
129
119
115
114
112
111
117
119
119
122
111
112
123
130
127
122
119
125
132
124
109
110
130
137
120
108
130
156
151
122
108
117
132
137
138
133
124
121
120
117
115
121
130
132
134
154
171
158
132
127
127
119
107
106
116
125
130
128
121
120
116
117
123
128
130
131
128
127
129
125
110
108
121
123
112
105
126
153
153
130
114
122
134
135
132
126
122
123
122
120
119
126
132
131
132
148
159
145
122
119
126
125
116
116
125
136
140
137
126
119
122
122
123
123
131
140
137
128
128
129
122
114
114
115
114
114
125
143
148
138
132
132
136
129
120
116
122
129
130
128
129
130
132
131
131
134
135
130
121
120
127
134
138
140
139
138
137
136
131
126
128
130
121
118
127
141
140
127
124
130
131
125
119
120
120
118
120
130
142
147
145
140
134
121
111
110
122
131
134
135
135
131
129
131
131
125
122
128
132
125
124
138
156
159
146
131
127
134
138
133
132
133
118
110
120
134
134
125
123
128
130
130
131
131
126
116
113
123
137
150
150
137
122
112
108
110
122
129
131
131
130
128
126
128
127
120
120
134
141
128
120
132
152
155
141
127
128
133
138
133
132
133
115
104
113
126
127
123
123
124
121
127
138
139
124
108
111
122
133
144
145
130
115
111
115
117
120
128
129
122
117
124
128
123
117
118
127
139
139
127
119
125
134
133
128
131
139
138
131
125
128
131
115
107
115
121
121
122
130
129
120
119
128
130
121
112
119
127
129
131
133
124
120
121
125
121
119
130
133
116
110
126
134
118
107
116
133
137
128
123
125
126
126
118
116
132
146
135
121
119
130
130
121
119
120
120
119
124
137
141
129
118
114
116
119
125
132
130
124
124
127
125
127
133
132
123
118
132
139
122
113
131
140
122
111
121
135
129
118
119
130
132
130
119
111
128
141
127
117
119
134
131
127
130
129
121
118
126
139
147
139
122
109
111
124
136
137
130
122
121
125
128
134
138
132
121
116
129
139
130
124
133
138
129
122
129
133
127
118
121
127
135
139
127
113
120
133
127
119
124
138
129
130
135
133
121
120
129
137
139
138
128
117
118
129
137
134
126
123
124
131
133
135
135
132
122
116
123
132
134
132
131
133
136
136
134
131
127
123
123
123
131
137
130
117
122
135
134
130
129
131
125
127
134
132
122
123
131
130
129
130
130
132
133
130
127
125
125
126
129
137
137
135
134
134
128
122
122
133
138
130
123
129
141
145
136
127
126
127
126
124
124
130
127
122
130
144
144
136
127
121
119
125
130
128
121
125
131
129
123
123
131
141
143
130
115
115
123
126
129
140
142
139
137
138
137
130
131
144
143
130
121
126
140
144
137
126
122
125
126
126
125
125
124
122
133
143
140
130
123
115
117
126
130
125
120
123
127
128
123
123
131
141
145
130
113
114
124
126
128
137
145
144
137
139
139
139
143
148
144
130
123
128
135
137
135
130
125
123
125
126
127
127
126
122
121
126
126
124
126
120
126
135
136
125
120
123
127
125
121
121
129
138
139
131
119
118
125
128
126
132
141
142
130
129
135
138
140
140
132
126
126
128
126
122
127
134
133
126
122
122
123
129
128
119
110
110
117
125
132
129
135
145
143
127
124
130
131
122
115
118
126
131
131
131
127
124
125
128
130
131
134
131
121
120
127
132
130
118
113
116
125
125
114
108
117
134
139
130
118
113
117
123
124
119
112
113
122
130
132
126
134
147
141
128
127
134
133
122
113
117
124
125
125
128
129
125
123
127
135
136
130
122
117
117
123
123
119
106
100
109
124
123
110
101
109
126
136
132
120
113
115
121
125
126
126
126
129
130
126
114
123
133
134
127
128
133
134
129
121
121
123
123
124
126
129
128
125
126
138
143
132
120
120
121
120
117
114
108
102
107
122
126
113
105
109
119
131
134
129
123
123
127
130
131
130
128
125
122
117
106
112
118
124
127
129
129
130
130
128
127
128
132
132
129
128
130
128
125
132
140
133
123
128
129
120
111
112
115
114
113
124
130
121
113
113
119
132
140
139
135
132
137
139
133
119
113
114
118
116
113
113
110
116
128
132
126
124
127
128
126
131
142
144
134
129
135
135
126
124
130
130
129
133
132
119
107
111
124
124
122
126
130
126
119
117
124
135
142
140
132
130
136
140
130
110
101
109
120
120
127
125
119
119
129
133
127
120
119
119
122
130
146
149
138
130
137
139
129
120
120
125
128
131
129
116
105
108
123
131
129
125
123
121
120
122
127
133
133
129
122
117
122
127
129
117
109
117
128
127
133
133
128
124
126
132
130
119
112
112
116
125
134
141
136
130
132
138
135
123
114
118
124
126
121
112
103
104
118
133
135
123
113
114
122
127
124
121
120
117
114
108
107
118
131
131
123
122
128
130
131
133
132
124
123
129
130
121
114
111
112
115
119
126
128
128
128
134
140
130
115
111
118
121
115
105
99
101
118
136
139
123
108
113
128
131
119
111
112
115
114
108
107
118
130
131
123
122
125
129
128
127
125
124
122
122
124
124
120
112
111
113
114
114
124
127
126
130
140
135
115
107
116
121
116
103
96
104
122
139
139
124
114
120
129
128
114
111
115
119
116
115
118
127
127
119
114
116
120
123
130
120
120
127
126
114
115
128
129
114
109
119
125
118
122
130
128
126
133
132
116
108
116
125
122
110
103
113
127
138
134
125
124
132
134
125
115
116
122
121
113
116
126
130
124
113
110
118
119
119
131
120
121
135
133
112
108
127
131
116
108
128
143
132
125
132
133
127
124
121
115
112
116
125
125
118
115
121
132
133
128
124
130
139
138
126
118
122
126
119
112
115
124
130
128
123
125
128
126
116
122
121
124
137
133
112
108
126
133
119
115
136
152
140
122
126
136
133
122
116
119
119
117
116
119
122
123
126
133
131
123
119
126
138
139
130
121
122
123
121
117
120
123
124
130
135
141
141
131
115
117
118
124
130
127
117
116
127
133
128
127
137
146
134
113
112
132
140
124
117
124
128
118
109
112
119
122
126
133
130
120
112
117
129
135
130
122
120
122
125
128
129
125
121
124
134
143
145
135
120
118
118
119
120
119
122
125
128
133
137
136
133
129
121
106
105
126
141
128
117
124
132
127
115
111
115
122
127
132
127
118
112
111
115
122
125
125
121
122
126
133
135
128
118
117
121
131
139
138
122
129
119
117
119
120
122
124
127
129
134
137
124
116
116
113
109
124
136
126
115
118
131
135
129
122
120
126
128
122
120
119
117
112
106
108
119
128
128
123
119
122
125
125
122
118
115
115
126
132
119
139
124
121
129
127
120
118
121
119
122
127
121
116
122
127
125
128
132
125
114
114
125
137
138
131
130
133
126
112
110
117
123
117
105
102
112
126
131
122
109
108
113
120
130
130
117
110
116
123
113
141
130
128
136
132
115
109
114
110
109
118
124
125
128
131
132
133
132
126
119
119
123
130
131
132
132
130
121
110
110
117
122
123
116
108
110
121
128
119
105
99
108
122
137
140
127
113
113
116
112
133
132
129
135
129
109
103
112
110
110
118
133
134
127
121
126
133
133
128
123
123
124
123
122
124
123
120
117
120
121
117
117
127
129
118
108
115
123
118
106
103
114
128
137
139
131
121
117
117
116
128
129
128
128
122
107
104
115
123
124
130
137
136
120
109
115
128
131
127
123
122
124
123
122
122
115
112
119
130
126
115
115
131
137
121
108
114
124
121
113
114
123
130
132
132
131
126
123
122
122
125
130
126
124
122
113
113
126
136
138
135
133
128
116
111
117
124
126
121
116
115
118
127
129
125
116
116
126
131
120
112
121
135
135
119
111
120
129
126
120
122
127
130
131
132
132
131
127
122
122
124
128
124
123
127
128
130
132
134
134
131
125
121
121
126
131
126
120
117
114
112
114
124
130
127
122
128
136
127
112
111
126
135
127
117
117
124
125
125
123
123
124
129
134
135
135
134
130
120
118
127
130
123
121
125
126
125
125
133
137
131
118
117
123
124
118
119
123
129
138
139
125
112
119
137
135
112
101
115
130
129
125
130
139
135
122
115
123
135
137
132
130
132
127
116
116
126
132
131
125
124
129
127
126
126
123
119
122
134
144
140
130
121
117
115
121
128
127
125
135
145
136
117
117
132
136
123
107
110
123
126
122
120
131
146
137
118
115
129
136
132
128
123
118
114
116
125
126
125
121
121
125
124
124
130
132
129
126
136
146
150
143
128
117
117
128
134
128
118
128
144
140
122
116
128
141
133
116
113
124
133
125
117
131
155
151
122
107
122
140
140
131
123
122
124
133
133
126
120
118
118
124
123
123
133
148
150
140
134
138
146
144
131
119
121
132
135
124
115
122
135
136
122
114
124
138
138
127
124
136
142
132
122
135
154
149
121
107
125
152
155
140
128
130
139
146
143
129
122
122
113
121
124
125
131
148
158
148
128
119
125
130
127
122
121
121
122
120
118
119
124
125
117
109
113
128
137
134
135
143
144
133
129
140
148
138
118
115
137
161
162
147
138
138
139
143
142
134
126
125
108
118
129
131
128
130
138
138
121
107
106
115
125
128
120
106
105
115
124
120
118
119
117
104
101
117
134
138
139
141
136
125
128
140
139
126
117
125
143
156
152
144
141
137
129
130
137
137
128
127
107
121
133
135
123
111
111
116
117
109
103
111
128
138
126
103
100
118
129
121
116
123
124
110
102
113
130
137
136
136
130
116
121
134
136
125
122
130
139
138
134
135
139
133
122
120
129
133
126
127
117
127
133
131
126
112
98
101
120
128
119
118
134
148
138
119
113
125
131
124
120
128
136
127
116
117
127
130
130
133
129
113
111
127
137
132
129
134
134
125
121
127
134
131
126
123
122
120
118
125
127
137
130
126
133
127
107
104
129
144
130
122
135
150
148
135
133
133
132
126
126
132
141
142
131
124
123
123
127
134
131
118
114
127
139
138
135
140
139
125
118
121
123
125
129
130
119
108
110
124
133
134
121
120
135
139
121
117
138
146
126
117
130
144
144
138
138
136
129
131
133
132
134
140
137
129
123
123
128
133
132
125
126
133
139
138
138
147
147
132
122
119
116
115
124
129
119
106
109
122
135
127
113
118
134
138
128
130
141
135
116
112
127
137
136
135
133
127
123
131
140
134
127
127
130
130
128
127
128
129
130
133
136
137
136
130
135
148
148
134
125
121
115
106
112
124
126
118
117
118
135
124
116
122
130
128
128
134
135
125
115
118
131
137
136
133
127
116
111
124
142
142
126
117
122
130
131
131
128
126
127
135
141
138
126
122
129
140
141
130
123
126
124
114
112
123
134
133
126
122
132
134
134
133
125
120
130
137
130
123
128
137
140
143
140
135
127
112
102
112
137
150
134
116
119
131
134
131
129
128
128
132
136
129
121
121
128
134
131
126
126
129
136
134
125
127
137
138
131
127
130
142
149
139
120
115
130
139
132
131
141
148
149
145
135
127
126
121
106
106
130
150
141
119
121
133
132
127
131
135
133
132
128
122
118
127
136
132
127
129
130
129
138
139
134
131
133
133
128
130
122
138
151
141
118
113
125
138
138
136
139
145
147
139
119
109
122
132
120
109
121
138
134
123
128
133
127
124
135
138
137
134
125
116
117
135
147
137
128
136
136
124
125
132
130
130
130
129
122
124
113
123
140
137
121
115
122
133
140
136
130
130
136
129
107
99
119
137
131
116
112
116
120
126
134
130
119
123
135
135
134
136
130
116
117
137
149
140
134
144
142
124
116
118
120
127
133
129
120
117
109
116
129
130
124
120
119
125
136
135
123
119
124
124
114
111
123
132
131
122
108
99
110
130
135
122
114
124
134
128
128
138
136
120
118
131
141
138
137
146
144
128
118
115
116
126
140
137
125
115
111
117
126
125
123
122
120
119
129
137
129
120
118
125
132
133
125
121
126
129
117
102
111
133
133
116
115
130
133
125
126
137
138
127
126
128
130
132
138
143
141
133
127
123
119
125
138
139
129
121
117
125
129
121
118
123
124
122
127
136
135
126
122
131
141
137
121
112
123
138
135
121
121
132
126
115
120
132
129
122
123
132
133
133
136
132
123
128
138
135
130
132
134
129
121
120
130
138
139
132
121
131
135
124
117
126
130
130
130
131
130
126
131
141
142
127
114
113
127
146
153
141
129
125
123
122
127
131
126
123
125
126
127
132
139
132
121
130
138
129
120
126
133
132
122
120
129
140
144
135
121
133
141
132
125
128
138
140
137
124
115
118
134
145
132
116
118
127
133
147
158
148
130
126
126
128
128
128
127
128
129
128
124
124
129
129
127
135
137
126
120
127
133
131
125
127
136
143
143
132
122
130
142
141
133
131
137
146
142
122
106
110
128
135
124
122
133
140
133
135
145
140
130
128
131
131
127
128
133
136
136
136
127
116
117
128
138
138
130
125
127
137
139
133
125
134
142
138
132
127
122
125
139
147
137
126
128
143
142
125
110
110
117
118
120
133
148
146
130
120
122
127
130
132
132
129
125
131
138
141
142
141
130
115
118
137
149
140
124
125
138
149
147
132
124
133
138
125
118
126
122
121
135
144
133
116
120
136
135
122
116
117
114
109
118
138
151
143
125
109
108
121
132
134
128
124
127
130
132
135
138
136
127
121
129
147
150
138
124
128
144
154
146
126
116
128
131
114
109
125
122
121
132
135
123
111
118
129
123
113
115
120
116
108
116
133
140
134
123
109
106
119
130
127
124
124
128
128
126
128
130
124
121
125
136
142
141
134
130
133
144
149
137
119
116
130
134
117
108
119
124
125
128
129
120
114
121
126
117
110
114
119
117
115
115
124
127
128
124
116
113
124
126
125
122
125
129
129
128
129
124
115
116
128
132
128
125
128
134
137
141
142
131
117
118
135
145
129
112
110
127
127
125
126
125
122
120
121
122
124
123
117
116
116
116
117
121
123
124
120
121
124
126
125
125
128
132
136
140
138
129
120
120
125
123
118
119
126
131
133
138
137
128
119
123
137
145
132
112
107
131
127
120
128
134
125
111
113
133
148
139
120
111
117
121
119
118
121
123
122
120
123
127
128
128
130
134
144
147
144
137
134
132
124
116
115
122
125
126
125
132
134
128
121
121
128
129
123
114
116
134
128
125
132
137
124
106
111
138
157
147
125
116
122
128
122
112
114
124
123
115
116
126
127
128
130
135
141
141
138
138
142
139
123
112
116
127
131
123
119
122
128
126
121
117
116
114
116
121
130
131
133
136
137
135
123
114
118
138
150
141
127
124
131
134
123
105
107
123
128
117
114
121
125
125
125
129
131
128
127
129
138
138
124
112
115
128
136
128
117
116
123
124
121
118
117
117
122
128
132
119
132
139
135
128
123
125
128
135
135
128
123
126
135
136
122
104
105
123
133
128
118
118
120
122
120
117
121
123
120
118
125
134
128
114
109
122
136
135
122
117
122
126
126
127
131
133
133
128
120
115
127
132
126
124
126
129
132
133
129
122
118
123
131
131
124
115
114
124
136
138
129
117
115
119
114
109
115
127
122
111
115
132
134
118
106
115
133
137
131
126
129
133
136
138
142
144
138
122
106
122
123
118
118
125
128
125
121
124
127
126
119
121
126
126
125
129
131
126
132
141
136
118
113
118
118
111
117
129
123
110
113
133
137
122
108
113
129
138
136
135
134
135
137
140
140
138
132
117
106
132
124
112
114
128
131
118
106
110
124
128
124
124
123
122
124
139
142
129
126
137
135
119
111
121
127
123
123
125
123
114
118
132
137
125
115
117
127
133
135
135
133
126
127
134
133
128
125
122
115
133
127
119
119
130
133
121
104
100
112
126
131
129
125
121
123
136
138
127
120
128
128
116
109
119
132
132
124
122
121
121
124
132
132
127
121
122
125
129
132
131
121
113
115
129
133
129
127
127
123
127
131
130
127
129
133
132
118
101
103
121
131
128
121
119
121
127
130
123
118
121
123
117
109
114
126
130
124
119
122
127
131
131
130
129
127
125
124
126
128
126
114
104
113
131
141
133
125
127
123
124
129
133
134
131
133
141
133
113
105
118
128
123
112
112
118
121
122
123
118
115
119
118
112
107
111
118
119
121
124
132
133
131
130
131
130
128
125
126
126
122
110
109
120
135
139
129
122
118
117
130
126
132
140
139
134
138
139
124
112
120
130
122
104
103
112
117
121
124
120
111
116
121
118
109
104
110
119
127
129
133
132
131
130
131
132
135
133
127
120
115
113
118
128
131
128
120
116
116
117
139
128
129
148
150
134
129
134
129
117
121
135
131
108
100
109
117
120
126
121
111
113
120
122
119
114
116
122
130
133
132
127
130
132
131
132
140
141
129
115
110
117
126
127
122
118
116
117
121
123
142
130
132
153
157
134
120
126
128
117
119
137
142
123
108
113
120
122
125
122
117
117
118
122
129
133
130
126
130
135
130
124
127
134
132
130
138
142
127
111
114
126
128
121
120
122
123
124
128
129
133
130
134
150
150
130
116
122
129
121
118
134
146
135
119
118
125
128
124
122
126
128
119
117
128
141
138
127
129
134
128
118
122
133
132
126
131
132
122
114
122
135
129
118
121
133
135
133
129
128
129
130
135
140
135
124
115
120
132
132
128
131
138
134
123
119
129
131
122
119
131
135
124
115
121
133
134
127
128
132
125
114
114
125
128
124
123
120
115
116
129
138
130
120
126
138
141
137
129
120
131
132
135
132
123
117
114
117
131
142
140
130
124
124
121
120
127
127
116
114
127
136
129
120
117
120
124
126
125
125
121
112
108
111
117
124
125
117
110
116
130
136
128
124
128
132
133
135
129
117
132
131
134
129
120
118
116
112
120
136
143
127
114
117
121
123
125
124
114
112
120
128
130
129
121
117
120
120
118
117
118
117
109
100
104
121
130
123
113
116
125
128
125
126
127
125
122
128
129
117
129
127
131
131
126
125
122
113
107
119
133
127
116
120
127
130
129
126
122
120
120
121
127
130
126
121
121
118
107
107
118
125
116
102
101
120
135
132
121
119
122
121
119
124
130
122
113
119
125
120
121
119
124
131
131
130
131
123
106
104
119
130
129
127
129
132
135
135
134
133
128
120
121
124
124
123
122
115
104
108
120
127
123
114
111
120
135
136
126
120
119
120
117
123
130
124
114
116
121
122
117
114
116
126
129
127
133
135
119
107
116
132
137
130
124
128
135
137
138
137
134
124
117
117
119
118
119
116
113
118
123
126
130
129
123
122
130
134
126
115
116
122
121
122
124
123
119
119
119
120
119
117
115
122
125
121
129
139
134
121
122
131
135
127
119
120
126
127
129
131
130
125
120
119
118
116
114
118
123
126
125
127
136
137
129
123
128
133
124
111
112
122
125
122
121
122
123
125
121
118
124
124
123
123
122
119
124
135
138
133
129
127
125
122
121
121
121
118
116
121
123
124
126
127
126
120
116
120
125
124
123
130
139
137
128
126
130
134
127
115
111
120
128
127
125
126
130
132
123
115
121
128
128
127
127
128
127
127
127
131
129
122
120
125
130
129
122
115
114
116
121
124
128
130
131
127
122
121
119
118
121
129
135
134
128
126
126
130
128
121
116
121
132
134
134
134
138
137
126
118
124
134
140
129
120
120
124
131
144
149
137
121
121
130
133
134
133
121
104
111
132
135
123
122
133
132
113
106
112
113
108
110
121
131
134
124
123
131
131
120
113
122
134
136
130
125
117
105
105
122
128
147
146
128
119
118
117
118
130
138
135
128
126
125
124
131
139
127
105
110
136
143
127
116
124
129
118
110
109
107
106
115
126
132
138
138
133
131
125
120
118
124
129
128
126
124
113
97
101
126
123
139
134
123
123
124
118
110
115
129
135
135
131
123
116
121
129
123
108
113
137
143
125
109
117
128
122
114
114
114
121
131
134
136
146
151
138
123
117
124
133
132
130
126
126
126
118
102
104
125
117
124
118
115
125
134
127
111
111
123
135
135
130
122
115
115
117
117
114
119
134
137
117
100
110
124
123
119
124
132
141
145
140
139
147
153
140
122
120
135
145
141
135
128
126
128
126
114
113
122
114
112
110
113
124
133
134
123
114
118
126
128
126
124
118
111
112
115
119
125
131
128
109
95
107
123
123
123
131
142
147
147
143
141
142
144
137
130
133
145
147
145
141
129
119
122
129
125
117
116
117
116
117
119
119
122
127
128
118
114
116
120
125
129
123
113
111
119
124
125
126
124
112
104
116
126
125
125
132
140
141
137
136
137
137
136
137
140
141
139
137
143
143
127
110
116
134
134
120
114
123
125
129
127
120
115
118
120
119
114
116
120
130
136
129
118
118
125
124
123
125
125
125
126
134
135
127
125
131
136
134
126
127
134
140
138
135
139
137
124
123
136
141
123
108
121
143
140
122
116
127
133
133
130
127
124
117
112
118
124
126
128
137
141
132
125
130
132
124
119
124
128
137
147
148
138
127
123
129
136
133
122
115
128
147
146
136
133
129
115
113
128
133
120
115
133
152
144
122
120
127
135
132
127
134
139
125
111
123
137
136
134
138
136
134
134
141
139
125
122
127
129
138
151
148
133
123
123
130
136
134
120
112
124
147
148
132
128
126
116
114
123
124
115
118
140
154
140
122
122
123
132
127
123
136
146
133
121
132
139
132
129
131
130
130
139
146
137
126
130
134
128
129
140
139
125
121
124
130
132
128
119
114
125
140
140
130
130
131
123
119
123
121
108
110
130
142
133
120
122
122
124
125
125
131
136
135
136
139
133
120
121
126
126
129
140
140
127
124
137
140
129
120
128
130
122
121
124
127
126
120
118
123
126
127
123
126
138
137
125
120
128
124
107
101
116
131
129
121
122
120
126
132
131
122
118
132
145
137
120
115
122
126
127
133
139
130
115
118
135
141
134
121
120
125
127
125
124
123
122
117
121
132
131
114
108
124
142
137
124
121
132
137
123
112
119
133
132
125
126
123
135
145
136
113
109
134
149
132
115
122
132
131
131
133
135
122
111
110
122
136
141
132
118
121
130
129
124
122
123
124
130
139
134
113
105
123
137
132
119
119
132
146
144
135
136
140
136
129
130
125
140
149
134
110
111
137
148
131
121
134
138
129
123
123
121
119
115
111
112
130
149
140
117
117
131
132
126
125
131
136
139
141
136
120
113
120
123
122
120
120
129
149
156
149
146
145
136
127
130
124
136
141
130
116
118
137
145
133
129
135
134
122
113
109
110
120
122
114
112
129
148
139
117
116
129
132
130
131
134
139
142
141
133
125
117
114
113
119
126
122
125
145
155
145
139
139
131
123
125
124
129
132
128
122
123
132
136
134
130
127
124
120
112
107
111
123
125
115
115
126
131
126
121
122
125
126
133
136
129
129
137
136
127
123
120
112
112
124
132
125
124
141
147
131
123
128
128
123
121
128
128
132
130
126
123
122
125
126
125
121
122
122
121
122
128
130
120
114
118
117
107
110
127
134
124
125
137
137
119
116
129
130
118
117
119
115
117
132
138
130
125
134
135
120
115
123
127
126
121
129
131
136
132
124
119
115
115
117
123
124
127
126
128
139
145
134
117
113
117
106
92
105
133
138
126
126
138
133
112
108
124
125
116
119
126
121
122
133
138
134
125
125
124
117
116
119
123
129
125
128
135
142
133
120
116
113
112
115
125
129
128
126
129
142
143
132
118
116
115
106
97
113
137
140
129
130
135
126
108
108
120
121
119
128
133
125
121
127
132
132
125
117
115
117
117
116
122
133
131
124
134
146
138
123
120
122
120
120
126
130
126
121
127
135
133
128
124
118
117
115
114
123
134
134
132
131
131
123
118
119
120
121
124
134
134
125
118
121
126
129
126
117
117
122
122
119
126
137
135
121
128
145
144
131
129
131
132
130
127
121
116
118
125
126
127
127
128
123
123
123
124
124
130
132
133
128
128
130
133
130
124
123
127
131
131
125
121
122
123
128
130
128
128
129
128
127
132
139
133
125
125
141
147
138
136
137
141
137
123
110
107
113
119
125
131
131
129
124
124
125
122
119
123
131
131
125
126
138
144
139
129
127
128
128
128
130
129
126
127
130
133
133
133
135
137
136
134
133
131
131
125
136
144
140
131
132
140
136
118
107
108
113
114
125
137
133
127
123
126
122
118
117
125
129
130
128
129
131
135
135
133
131
130
130
132
136
134
131
133
138
138
132
128
134
140
136
125
121
130
133
125
132
138
130
122
126
134
128
113
111
119
117
111
121
137
134
124
122
122
121
122
124
128
129
134
135
126
113
113
122
127
130
129
131
134
135
134
135
142
149
139
123
116
127
138
130
113
111
127
131
129
132
130
122
118
125
130
118
107
113
127
125
111
116
133
130
121
120
120
123
130
134
130
130
138
140
122
102
101
114
119
122
125
126
127
127
132
139
149
151
139
118
112
124
135
128
112
109
122
131
132
130
123
120
124
132
131
118
108
115
126
125
114
116
128
129
121
118
119
125
133
133
129
129
138
136
121
108
110
118
118
117
117
115
110
116
133
145
148
145
136
122
117
124
135
131
121
111
112
134
135
125
121
125
133
133
131
130
125
122
120
117
115
119
130
132
125
119
119
122
124
125
125
128
132
132
124
124
132
134
127
120
114
105
102
116
134
145
140
135
131
126
120
125
132
133
127
114
106
140
131
118
119
131
135
127
130
145
149
132
114
110
112
121
131
133
130
124
120
117
116
119
123
128
130
129
128
131
140
144
140
131
117
108
106
117
132
136
129
126
126
125
120
119
123
127
124
116
112
139
129
115
117
132
129
116
123
150
161
141
115
112
119
126
125
124
127
130
124
110
106
116
128
130
130
129
127
127
135
144
147
138
125
116
111
113
123
128
124
122
125
125
118
111
111
117
120
121
125
130
130
121
120
126
124
115
123
147
156
139
120
123
132
132
118
111
122
135
126
107
102
115
129
130
129
126
123
121
129
136
141
138
131
125
114
110
117
127
126
126
129
130
120
109
107
117
123
127
131
123
132
129
122
122
123
122
127
138
141
129
120
129
138
132
110
102
117
133
126
107
104
116
125
126
123
121
122
124
128
129
129
131
133
128
117
114
125
134
134
131
133
133
123
114
118
128
133
129
125
126
133
131
124
124
125
123
125
131
132
122
116
126
134
127
110
108
124
133
124
109
109
116
116
117
118
119
123
132
133
125
118
127
134
131
122
126
138
139
135
132
131
129
126
126
137
144
139
124
115
136
133
127
125
128
127
119
118
122
126
125
120
122
122
119
115
125
136
134
121
115
118
116
108
111
122
126
128
133
130
120
113
126
137
135
131
138
143
136
128
126
124
121
121
132
147
150
137
121
116
139
127
122
125
129
125
117
110
111
121
129
127
117
114
112
120
136
144
134
121
122
126
116
101
109
130
140
134
129
126
119
115
128
141
139
135
136
136
128
123
122
122
117
119
131
144
143
131
123
125
129
124
126
126
125
124
122
114
106
113
130
135
123
114
113
123
137
138
127
119
127
133
117
99
108
135
148
139
127
122
121
122
133
142
139
128
124
123
123
124
125
126
122
122
128
134
132
127
127
131
119
122
130
127
119
121
134
131
113
112
129
138
129
118
118
126
135
131
119
118
131
138
120
99
105
130
144
139
129
121
124
130
138
140
136
126
115
116
127
136
136
130
130
131
131
127
124
125
129
131
118
121
132
132
120
120
138
146
129
119
132
142
133
123
121
127
133
130
116
115
129
139
125
103
101
117
130
132
128
123
126
135
138
136
132
127
120
121
133
143
139
128
129
136
133
127
123
126
128
126
129
122
130
138
130
122
134
148
139
129
137
143
134
123
120
128
136
131
118
112
121
131
122
107
105
113
120
123
126
127
128
132
131
128
127
129
135
136
137
139
130
122
125
132
131
124
123
129
130
127
141
124
125
140
141
128
128
137
134
130
134
139
132
121
119
125
133
132
123
115
116
121
118
112
118
125
120
118
122
130
130
127
126
125
123
130
142
147
141
131
121
117
121
122
121
120
122
131
133
131
143
127
123
138
145
134
126
128
126
122
126
131
130
124
121
123
129
129
127
119
115
117
115
119
130
137
127
116
120
132
132
125
125
123
121
124
141
150
142
126
121
123
117
112
115
118
121
127
133
135
140
132
126
131
138
136
127
121
119
118
116
121
128
131
124
124
128
130
125
120
119
119
119
124
136
140
131
117
118
130
134
129
125
124
120
120
132
143
137
126
127
131
119
109
114
122
122
121
127
132
144
141
132
126
131
132
123
117
123
123
117
117
125
129
129
129
132
129
121
117
120
122
123
125
132
132
129
122
121
128
135
133
124
120
120
123
127
127
123
122
130
135
124
115
122
130
126
119
119
124
145
147
142
129
125
125
118
112
121
131
127
118
118
124
132
135
135
126
115
114
118
119
121
127
124
122
125
128
124
125
131
133
123
114
119
130
128
117
111
117
130
134
127
123
127
132
126
119
117
118
135
145
146
135
127
125
118
108
112
127
130
119
113
117
130
138
133
119
111
117
120
114
114
122
121
118
124
130
126
123
129
132
122
110
118
133
131
119
113
121
130
128
125
126
127
128
126
122
120
121
116
130
142
135
129
134
132
115
107
117
126
124
113
113
124
130
128
119
116
128
131
118
112
119
121
122
131
132
124
122
129
131
124
115
118
130
133
129
129
131
132
125
121
122
125
124
124
123
124
128
104
117
129
129
130
142
148
134
115
110
118
124
123
116
115
118
121
122
124
136
141
127
115
118
123
130
134
128
118
119
129
130
125
123
123
128
134
138
138
135
131
125
119
116
120
123
123
123
124
129
106
111
119
123
128
138
151
151
132
114
113
126
131
123
111
110
117
122
127
137
142
131
118
118
126
134
134
122
114
120
129
129
127
126
126
126
130
135
131
122
122
124
120
111
112
119
124
125
124
126
119
116
116
122
125
127
141
153
142
121
113
122
131
129
119
113
115
118
122
130
135
129
121
120
128
133
130
117
113
120
128
130
127
126
126
127
128
126
118
109
112
122
122
111
106
111
120
125
124
122
130
126
126
126
122
118
128
141
136
122
117
119
123
129
130
124
117
116
121
125
126
125
122
121
126
130
125
116
114
120
127
128
126
124
128
128
127
121
114
109
113
121
122
116
108
109
117
125
125
124
132
134
134
129
121
117
122
128
124
122
119
118
119
131
136
128
118
119
123
124
124
126
127
125
125
126
120
113
113
121
126
125
124
125
131
132
126
121
121
121
121
123
124
124
118
117
118
124
129
131
112
130
143
128
116
122
131
131
128
128
128
130
130
130
133
147
158
143
109
94
105
123
133
135
134
133
128
121
117
114
108
109
119
129
128
124
130
140
135
121
119
132
142
135
124
124
125
113
108
126
123
143
145
121
107
117
123
119
120
122
123
126
129
131
134
143
152
140
109
92
106
128
138
136
131
129
127
132
128
111
100
115
138
139
125
127
144
148
130
116
123
135
139
132
129
129
124
109
111
132
125
141
135
114
108
116
115
108
111
120
122
122
126
128
125
123
129
130
115
103
112
128
136
132
129
126
125
133
134
118
113
132
153
143
125
132
151
146
119
111
125
135
136
133
131
129
121
114
118
133
125
132
122
109
112
117
115
109
113
123
125
124
126
125
116
108
115
126
124
116
119
127
129
127
125
124
119
127
135
130
132
147
153
134
119
132
150
141
117
114
126
132
135
133
127
120
118
120
125
126
128
126
116
110
115
119
121
121
123
127
127
128
128
126
114
110
122
133
131
125
127
130
128
127
128
125
114
117
127
133
139
152
146
124
113
129
145
138
123
119
124
129
133
131
119
111
111
121
123
120
136
130
120
117
118
121
128
133
129
128
129
131
133
130
121
124
138
143
132
127
134
133
131
134
140
131
114
112
123
128
136
145
139
119
113
127
140
140
129
122
123
129
129
126
115
111
117
124
123
120
141
133
126
125
123
124
130
132
131
131
132
134
135
134
127
129
142
139
123
122
133
134
133
143
152
138
116
112
124
128
131
137
134
124
125
130
131
133
131
125
124
129
131
124
119
124
134
135
127
125
134
134
132
129
129
132
131
127
126
133
137
137
135
131
122
123
133
130
117
120
128
124
126
143
152
138
120
119
128
130
129
129
127
129
140
139
125
123
127
125
124
130
131
126
129
140
151
146
134
130
126
131
132
128
132
139
135
125
127
135
140
140
132
122
116
116
122
120
118
124
126
113
114
131
138
128
122
127
133
133
127
121
118
128
146
141
120
112
119
122
124
131
132
129
131
144
152
148
136
132
119
130
134
125
127
137
141
133
131
133
136
138
129
114
111
116
121
121
123
133
130
113
109
121
124
121
125
131
132
130
124
113
108
121
140
138
118
108
112
119
125
133
134
127
122
127
134
134
133
132
118
128
136
126
119
127
143
147
136
125
130
134
128
115
115
124
126
125
132
142
137
122
114
120
124
122
122
125
127
129
125
112
106
114
127
128
122
115
114
117
127
136
135
123
112
111
118
121
128
132
119
129
135
126
110
117
142
152
134
118
123
131
127
121
124
131
131
131
136
143
137
127
121
125
128
128
122
118
121
132
132
121
118
117
117
120
127
130
124
121
127
136
135
124
116
113
115
118
124
132
123
129
135
123
108
115
141
148
126
113
121
126
124
125
130
131
131
135
140
136
128
127
127
124
128
129
122
113
118
135
141
134
130
128
121
118
126
135
135
128
128
132
134
129
129
129
128
125
124
130
123
126
127
119
112
121
137
138
123
116
123
122
116
118
126
126
128
137
138
126
120
129
130
120
119
127
125
116
117
132
142
141
139
139
134
123
121
132
136
129
122
127
133
135
136
137
138
132
124
126
125
123
121
121
125
128
134
132
122
122
124
116
110
113
121
122
123
126
128
122
121
130
130
116
115
126
129
123
120
124
132
134
134
140
141
127
112
118
131
124
114
121
137
139
132
133
134
132
124
125
135
127
120
126
135
134
130
126
123
121
119
117
115
118
124
123
114
110
115
125
129
127
125
122
122
128
130
130
123
117
118
121
123
131
139
125
107
113
124
114
103
117
139
140
124
118
126
129
128
127
148
138
127
128
135
132
127
124
119
113
114
120
126
127
131
127
108
96
107
125
127
117
116
127
135
132
132
136
129
114
107
113
116
119
126
124
113
118
123
109
98
112
132
135
122
116
120
122
127
128
156
146
132
126
130
128
127
123
113
110
116
127
130
126
128
126
110
100
109
121
116
104
110
129
137
133
132
138
133
116
107
113
114
114
120
125
124
125
124
115
108
112
120
126
126
125
118
116
122
128
152
146
134
124
123
125
124
118
117
119
127
128
123
115
116
120
118
117
117
114
104
103
113
124
130
129
129
133
129
118
115
116
117
115
120
129
129
124
124
125
125
116
111
120
134
135
119
111
119
127
141
139
138
129
123
121
120
119
123
135
138
126
110
106
111
119
126
130
124
110
103
109
117
118
121
122
122
122
123
123
122
121
119
119
126
131
126
119
122
134
137
124
114
121
139
139
123
115
121
127
132
132
135
133
126
121
118
121
133
144
139
119
105
106
118
124
125
126
125
115
109
111
112
113
115
117
115
114
122
128
128
121
121
127
128
127
121
118
123
137
141
129
125
129
139
136
127
123
125
125
135
132
132
130
128
122
120
126
139
142
129
109
103
115
131
131
117
115
125
128
118
108
105
110
118
120
114
112
121
125
125
121
127
131
129
122
120
120
128
136
135
128
124
129
137
137
131
127
125
123
145
134
124
123
126
124
119
125
136
135
118
104
105
123
139
134
112
107
128
140
127
110
107
117
128
129
122
114
112
113
115
120
131
137
131
120
118
120
131
137
134
120
114
122
137
141
133
124
122
123
148
134
119
119
127
127
121
121
128
129
118
110
111
124
139
136
116
111
131
145
139
127
126
135
142
141
132
116
101
99
108
122
134
138
131
120
115
118
130
140
138
118
106
118
139
144
131
122
123
126
140
131
120
121
130
133
124
117
119
125
124
124
126
128
135
137
128
122
129
139
143
144
146
148
148
146
135
116
101
101
113
125
132
133
126
115
112
118
131
140
138
122
111
123
142
143
131
129
130
130
128
127
124
124
132
137
132
123
116
119
125
135
138
133
134
137
137
130
126
129
139
147
149
147
143
139
131
118
112
118
128
129
127
125
114
110
118
132
137
135
129
124
120
128
137
137
136
139
138
129
125
126
127
124
128
135
138
132
124
117
119
134
143
136
130
136
144
137
124
120
131
138
137
134
132
129
125
123
125
133
137
135
129
119
109
112
131
145
143
126
118
118
123
124
125
131
138
145
137
124
127
127
128
121
119
127
138
142
134
118
112
126
139
134
126
131
143
143
130
123
126
127
126
125
124
123
122
123
125
130
137
141
134
121
113
119
135
148
139
120
110
117
122
117
115
124
138
139
128
118
131
130
126
118
113
118
129
137
133
121
112
120
134
134
127
125
137
144
138
128
124
121
121
122
122
123
123
120
115
118
131
139
134
126
122
124
128
131
126
117
114
124
130
120
110
116
130
131
123
123
127
134
129
119
114
116
121
124
125
122
117
120
132
135
129
121
126
137
140
132
124
122
120
122
122
124
123
117
111
115
128
134
132
128
130
128
119
113
116
121
130
141
144
131
112
109
120
125
125
131
125
133
131
124
122
122
119
112
115
118
119
123
131
136
127
113
116
130
136
128
120
119
120
119
119
123
123
121
119
123
128
127
122
125
134
133
123
114
117
129
142
149
149
136
118
113
119
125
125
133
127
129
132
130
132
126
116
109
112
121
123
126
132
132
122
108
110
126
134
123
111
112
118
115
115
121
125
125
126
131
129
120
116
121
134
141
138
128
125
132
141
140
137
130
126
127
128
125
125
132
131
124
127
133
134
127
118
115
121
125
129
131
132
128
118
111
116
131
135
119
105
112
121
114
113
121
129
128
126
131
128
118
113
120
135
147
149
137
126
124
125
122
120
126
133
140
137
125
122
130
129
118
122
129
129
124
120
121
125
129
133
134
131
125
119
116
123
134
135
119
108
117
126
119
112
123
132
128
124
128
130
118
115
123
135
142
141
132
121
112
109
111
124
133
135
136
132
125
124
131
125
120
124
126
123
124
127
128
128
129
134
135
133
130
126
123
126
133
129
117
114
127
133
120
110
118
128
128
125
128
131
123
118
126
134
130
121
117
115
109
103
115
139
147
131
118
118
124
130
135
122
124
128
125
120
126
137
136
129
128
133
134
137
139
133
124
126
131
125
116
122
136
136
117
105
110
121
128
129
132
134
128
120
123
131
123
105
103
116
119
114
124
148
151
125
105
111
127
137
136
124
127
130
129
122
127
140
142
134
129
132
135
141
147
138
128
129
134
125
117
128
140
132
111
103
110
118
124
129
132
133
128
119
119
129
125
106
101
118
133
131
130
141
143
122
105
115
136
142
133
125
122
131
131
122
123
137
146
139
130
131
133
141
149
143
133
135
137
126
121
130
134
122
107
110
119
120
118
125
131
130
126
119
119
128
130
117
109
121
138
135
125
126
130
121
114
124
140
143
134
121
116
126
128
119
120
133
141
134
126
125
128
136
145
143
136
135
134
126
124
129
126
112
109
121
129
121
111
122
131
130
125
124
127
132
130
123
122
130
138
132
122
117
122
122
121
126
136
139
133
116
113
120
119
114
120
132
132
123
117
120
123
128
136
138
132
129
126
125
126
128
121
114
118
130
132
119
110
119
130
131
127
129
133
131
126
125
134
141
138
129
120
116
117
122
122
121
122
129
132
119
119
119
113
114
127
134
124
113
111
112
116
125
131
130
124
121
121
122
125
126
121
121
128
130
125
118
114
116
126
132
134
132
131
128
126
131
142
145
138
130
123
116
116
124
128
120
114
120
126
130
129
125
116
119
132
131
120
114
113
114
116
126
127
125
119
120
121
123
124
123
121
126
133
126
118
121
122
118
120
133
138
130
121
124
134
137
137
135
132
130
125
117
115
125
132
126
116
116
121
133
135
131
121
123
133
127
118
115
118
117
117
122
125
125
125
126
126
123
121
119
118
121
128
122
116
125
131
122
117
130
138
125
115
127
143
138
123
118
124
130
127
121
118
124
133
134
125
117
117
124
131
137
128
124
129
126
116
117
121
119
115
114
118
125
132
132
125
119
120
121
112
112
119
119
119
132
138
128
121
126
132
125
121
134
143
129
110
108
121
130
128
123
120
121
129
135
133
122
120
110
126
140
131
122
128
128
120
118
121
119
115
113
112
118
126
128
120
115
122
127
117
109
115
122
130
138
138
130
125
125
126
128
133
139
134
119
110
115
124
126
125
124
121
119
125
134
136
127
123
109
129
143
135
121
125
129
127
127
125
120
119
118
111
107
108
117
117
116
122
130
123
115
119
130
139
139
131
125
125
125
122
129
139
137
124
115
119
123
122
121
121
123
121
121
127
134
135
128
126
119
134
144
136
122
120
123
131
136
131
122
121
122
114
102
98
108
118
121
123
128
127
122
127
138
143
135
122
115
121
122
123
128
135
128
117
118
125
121
111
111
119
121
120
121
129
134
134
128
126
129
134
137
136
126
114
115
128
136
131
122
118
120
118
109
105
112
122
128
125
124
123
123
128
138
140
131
117
113
118
119
120
126
128
120
116
120
122
112
106
113
119
117
113
116
123
126
125
124
122
131
125
128
132
127
115
115
123
127
123
118
113
114
120
123
122
122
126
131
129
124
122
121
122
130
133
127
119
118
118
117
117
122
124
120
120
120
115
109
115
123
121
112
108
110
114
116
117
121
123
132
120
119
126
129
122
122
123
122
119
117
114
112
121
132
131
124
124
131
132
127
125
123
120
124
127
124
120
122
123
119
116
119
124
125
125
122
113
114
126
131
120
110
108
114
114
111
113
123
129
114
123
131
124
120
127
129
121
113
114
122
131
133
136
141
145
140
133
124
114
114
129
143
141
133
132
132
130
127
132
131
124
127
135
134
129
130
131
126
124
133
144
143
126
112
116
129
132
133
133
115
125
129
120
115
123
130
125
120
122
123
123
125
133
149
148
133
123
118
110
107
125
145
148
138
133
134
139
137
130
120
122
141
148
132
125
135
136
124
122
136
144
137
127
125
127
133
140
145
141
122
129
131
121
115
120
131
132
130
127
124
117
116
126
142
137
120
117
122
115
106
119
141
149
140
132
132
138
138
129
117
120
141
144
127
122
137
136
122
119
130
135
131
131
133
133
133
143
150
140
130
137
136
127
119
120
136
144
140
129
123
120
119
123
126
122
118
124
130
123
112
120
138
147
142
130
127
133
136
130
123
124
132
130
117
121
135
135
123
116
123
126
127
132
137
129
126
136
144
131
139
144
142
134
124
124
139
150
142
128
125
129
129
124
117
119
131
139
135
125
120
129
141
147
140
129
122
125
127
125
125
131
129
115
107
119
134
135
126
121
121
121
122
131
133
122
115
122
130
126
145
147
145
138
128
126
137
146
141
129
128
135
137
128
121
127
144
145
128
121
128
135
140
141
139
125
115
116
121
120
126
140
135
114
105
119
137
141
137
132
128
121
120
129
133
123
111
113
123
129
140
140
140
138
132
129
130
135
133
131
130
132
133
131
128
129
135
128
114
118
130
132
132
133
132
117
106
113
123
123
129
145
144
123
111
121
134
143
145
142
136
123
120
130
139
130
115
118
129
135
132
132
133
133
131
129
128
127
127
129
129
126
126
130
131
122
113
106
107
119
122
116
115
120
119
106
103
117
129
128
128
139
142
131
121
121
131
141
147
145
136
126
123
135
145
137
125
128
141
143
127
128
129
128
129
132
131
126
120
125
128
126
124
129
130
115
98
97
112
124
117
105
107
114
108
101
109
128
134
129
123
125
128
128
126
123
126
131
135
136
135
129
130
140
147
137
124
130
148
145
128
132
128
122
124
136
140
131
119
119
130
132
130
130
130
118
102
105
124
131
117
109
119
122
111
105
119
133
132
127
120
114
113
116
124
126
124
121
119
125
130
133
135
143
144
131
116
123
144
146
132
135
131
120
118
136
150
138
119
117
133
142
139
137
135
126
120
122
133
134
127
126
136
137
125
117
123
128
126
128
127
114
104
107
122
131
128
115
111
119
129
135
135
141
141
126
109
114
133
142
137
138
130
116
119
138
150
139
120
120
134
144
145
143
140
133
132
134
136
133
131
134
142
142
133
123
120
118
122
135
139
123
107
109
125
136
131
122
121
125
133
133
129
133
140
128
112
113
127
134
138
136
125
115
121
138
145
133
124
125
135
140
143
144
141
134
136
142
139
129
126
127
129
131
128
122
114
113
122
139
145
128
113
117
133
140
135
132
136
138
138
129
121
126
135
130
120
119
126
126
133
131
121
120
128
135
131
125
128
134
134
133
134
139
137
132
134
141
139
128
117
115
117
118
117
116
115
115
121
135
141
128
114
122
141
142
132
134
147
147
136
125
117
118
127
126
125
127
128
124
131
127
123
130
136
126
117
120
131
137
132
129
129
136
137
131
126
129
132
130
119
110
113
117
118
119
119
119
118
125
132
125
112
120
143
143
129
129
141
138
127
124
121
119
118
119
123
131
135
129
135
129
126
137
137
121
113
121
132
132
129
131
135
139
139
130
109
105
120
131
124
115
118
129
129
126
122
119
115
120
127
124
114
117
137
139
128
129
131
119
111
119
126
121
114
115
124
131
134
133
144
138
128
128
129
119
119
130
131
122
120
133
143
141
136
118
92
89
111
131
131
121
125
137
141
131
122
120
122
126
129
127
119
118
128
130
130
133
127
105
97
112
123
120
116
119
124
126
125
128
153
145
123
116
116
120
131
138
130
117
118
130
140
133
121
102
88
91
111
126
128
127
129
134
135
129
121
125
135
135
133
130
127
123
120
124
132
138
127
108
101
110
116
117
122
127
126
118
113
122
153
145
124
110
112
121
134
138
132
126
126
128
129
121
110
100
99
110
119
122
125
132
131
123
124
124
123
127
136
137
132
130
131
127
120
121
130
136
132
124
116
112
112
120
130
134
127
114
108
119
143
141
129
118
114
119
126
131
135
141
140
133
122
118
113
110
115
125
126
122
127
138
132
115
113
121
121
120
126
128
127
128
130
129
126
123
125
128
132
137
130
118
116
128
137
136
129
119
116
121
132
135
134
128
119
114
116
125
136
146
145
134
128
129
128
125
121
124
127
128
130
136
127
109
110
122
120
109
109
115
120
124
128
131
130
126
122
121
130
139
134
123
124
136
138
132
127
125
124
123
130
133
133
128
118
112
115
126
136
138
133
128
131
142
145
133
117
116
128
136
134
129
117
109
117
127
123
106
101
103
113
123
130
133
131
125
120
118
127
132
128
119
124
135
135
129
125
125
125
122
132
131
122
118
116
115
119
129
133
127
114
113
128
148
151
135
115
115
132
144
138
127
118
118
127
134
127
115
105
103
110
122
131
130
125
122
120
119
124
124
122
117
120
132
137
130
121
122
124
122
134
125
112
111
122
125
123
124
129
122
109
105
122
144
150
138
124
124
136
144
143
135
133
135
138
139
132
126
119
114
116
126
131
128
125
122
121
120
121
123
123
120
121
132
140
134
125
124
130
125
125
116
110
116
131
136
125
116
121
126
118
112
123
139
146
140
134
133
133
135
140
144
147
145
142
135
132
134
133
131
129
131
131
130
129
128
126
121
121
122
126
128
127
136
141
138
135
140
141
133
110
111
115
124
134
139
129
114
117
123
127
129
133
138
138
136
137
137
129
123
130
140
145
144
134
125
124
134
140
140
137
134
132
130
131
134
134
128
121
119
124
130
130
128
129
135
143
154
152
139
105
110
126
130
129
133
132
123
115
117
127
139
144
139
128
125
132
137
127
118
118
128
132
132
124
118
122
133
137
135
132
133
133
131
131
139
145
139
122
112
119
125
121
112
114
130
150
157
148
136
108
118
133
129
118
121
136
137
120
109
118
139
149
140
124
119
130
137
128
118
116
123
126
124
119
117
120
128
129
121
121
133
139
132
129
140
150
142
119
106
115
123
117
105
108
130
147
146
135
129
119
127
136
126
111
113
131
138
122
108
115
134
144
138
129
126
135
136
127
120
124
126
125
123
121
121
122
121
119
112
115
129
140
135
131
140
147
135
113
104
115
128
129
119
118
130
137
132
126
128
124
130
133
126
117
118
125
124
115
111
119
130
138
138
137
138
140
133
123
125
133
135
126
121
123
124
122
120
118
115
117
126
134
134
135
140
137
119
104
108
125
141
146
142
131
128
125
123
126
132
124
128
130
131
130
129
121
110
106
113
125
132
133
134
136
137
134
125
119
127
138
135
123
118
121
124
122
123
126
126
122
121
122
125
134
139
127
108
104
119
136
145
149
145
134
123
117
118
126
137
120
123
130
135
140
135
123
110
109
119
128
136
136
132
129
127
121
117
123
131
132
129
120
115
117
122
125
130
133
131
124
117
110
115
130
137
125
108
110
129
140
136
132
130
128
125
118
116
127
138
117
119
129
136
135
128
125
123
123
127
132
138
138
133
127
122
114
116
127
132
126
123
123
121
117
120
128
132
131
129
125
116
108
111
125
130
124
114
120
130
130
121
115
119
126
129
122
117
125
134
118
123
130
130
123
120
125
134
137
137
134
136
137
137
135
126
115
117
132
131
118
117
129
133
121
114
121
128
127
128
129
123
114
114
124
125
122
123
127
122
112
111
121
130
130
126
123
119
122
127
125
130
129
124
120
121
127
133
139
141
133
128
132
140
143
130
115
117
128
126
114
115
133
140
122
106
110
121
127
135
138
131
120
119
125
123
119
126
129
113
96
109
137
146
131
118
119
124
123
121
131
134
130
123
128
134
132
127
130
134
131
123
128
140
140
120
107
115
126
124
114
115
130
136
119
102
102
117
129
139
142
134
118
116
127
128
120
121
127
114
99
113
141
149
126
112
122
135
130
121
129
131
130
130
137
146
140
127
122
125
126
125
129
138
127
105
101
113
124
126
121
120
124
126
120
110
105
115
128
138
142
131
114
111
129
136
122
113
120
122
116
118
133
135
121
115
130
143
137
126
114
120
130
132
135
144
147
137
123
119
121
127
134
137
122
101
100
114
122
129
132
128
118
118
125
125
116
114
126
135
136
126
115
118
136
140
122
106
112
127
130
125
126
126
122
123
134
143
140
132
99
108
125
125
118
131
147
144
129
120
122
128
135
136
126
110
109
112
117
131
140
131
115
115
131
134
121
112
123
132
131
125
125
134
142
136
117
104
113
130
136
129
128
129
128
130
132
133
133
133
94
105
124
118
109
124
142
140
128
122
123
129
132
133
130
120
114
109
112
128
141
133
118
118
128
129
118
114
122
129
127
126
133
142
140
128
115
113
122
132
134
132
132
134
136
135
127
120
118
127
107
118
129
119
116
129
136
129
124
124
126
129
132
132
127
117
111
109
115
128
135
133
126
124
121
117
117
120
120
122
126
131
134
134
128
125
124
127
130
131
130
129
130
136
140
140
129
113
109
120
123
131
131
126
128
136
132
121
121
126
126
128
133
131
121
109
107
115
124
129
131
132
133
127
114
110
120
127
120
117
124
133
127
116
118
129
133
132
131
130
130
127
125
127
136
144
135
121
113
117
130
131
128
126
131
136
129
122
124
125
123
122
128
126
118
110
110
121
130
131
129
129
133
128
113
110
124
133
122
113
123
130
119
106
114
132
135
125
122
127
131
128
121
121
127
135
139
132
121
116
121
121
120
120
121
128
126
126
127
126
116
115
121
123
122
121
121
127
127
126
126
126
127
124
115
114
125
131
123
116
120
123
118
116
124
132
125
113
113
123
130
127
124
119
117
124
136
141
130
120
113
115
121
117
113
116
119
125
130
124
114
114
121
125
128
130
130
125
118
116
118
120
121
122
121
121
122
124
123
120
118
117
122
131
134
127
114
108
113
120
123
125
126
122
115
117
130
142
136
121
118
124
131
126
114
110
110
118
128
128
120
120
126
128
127
127
130
127
117
110
110
113
119
127
131
126
119
117
121
123
119
114
124
139
137
122
113
115
116
114
114
122
128
127
122
121
129
139
136
122
126
134
140
134
121
109
102
108
126
134
128
124
127
126
119
118
125
131
126
112
105
111
124
134
136
129
119
116
121
126
121
115
125
136
129
119
121
126
121
110
110
119
129
133
132
130
129
133
133
123
126
134
135
134
126
114
102
105
123
133
128
120
119
117
113
114
125
137
137
122
111
115
128
136
134
125
118
120
127
128
120
115
124
129
121
118
127
130
121
115
118
122
126
130
133
130
126
125
125
119
120
119
119
127
130
122
113
113
122
128
125
117
112
111
115
124
131
137
138
132
122
122
128
131
129
121
120
129
137
132
117
111
120
127
120
120
126
125
121
126
130
125
119
119
125
125
123
120
118
115
117
104
105
122
134
130
124
125
125
124
121
118
112
109
120
132
131
125
127
131
132
130
127
123
122
123
125
131
137
135
120
110
118
128
125
122
124
120
118
128
133
122
112
111
119
120
120
120
118
118
131
117
116
127
134
128
118
119
126
126
118
118
123
135
144
133
109
105
126
136
131
134
140
138
132
133
139
139
137
136
135
134
134
131
128
129
131
125
120
129
139
138
130
120
113
108
110
124
138
133
122
108
117
138
141
126
120
127
132
132
130
121
117
130
149
144
108
98
122
135
127
126
135
136
133
133
135
136
137
138
135
127
132
136
129
123
122
122
121
129
137
134
122
118
121
117
116
133
151
141
127
115
125
145
143
130
130
138
137
135
134
126
115
123
147
145
113
100
123
134
123
123
132
133
127
126
129
130
133
140
129
116
116
129
128
118
118
120
124
127
132
129
117
117
128
128
126
137
153
143
139
131
136
147
144
133
138
146
137
130
131
129
121
121
138
140
121
113
126
131
123
125
132
130
124
124
130
130
130
134
126
108
106
118
123
118
116
123
127
127
128
129
121
119
128
134
134
135
137
134
144
144
145
146
139
133
139
143
133
124
128
132
128
122
129
134
129
126
127
125
123
129
132
128
123
129
137
134
126
125
123
115
111
113
117
119
123
131
133
130
129
131
126
122
127
134
133
123
120
124
138
145
146
145
137
131
132
132
127
126
128
130
128
125
126
131
134
129
122
121
126
128
125
120
122
132
137
134
123
116
121
130
130
120
115
122
134
142
141
135
131
129
127
127
128
131
126
116
114
124
128
134
141
141
137
131
127
125
127
129
128
125
124
127
129
128
124
119
114
118
124
123
114
112
116
124
128
129
125
117
123
140
145
130
115
122
143
155
150
139
132
125
124
129
133
127
118
117
124
127
122
126
133
134
133
129
127
126
129
131
128
120
120
129
133
125
112
109
116
120
119
115
112
110
109
111
118
128
128
120
119
134
147
137
116
119
143
158
153
139
128
123
123
130
134
123
114
125
139
136
128
127
127
127
127
130
132
128
127
128
126
123
122
132
139
126
110
111
125
126
114
114
123
124
113
106
117
132
132
120
114
123
140
135
115
112
136
152
144
130
124
123
125
132
133
123
117
128
144
139
138
132
125
119
122
134
135
125
120
124
129
128
128
135
142
132
118
123
135
130
112
120
145
148
126
111
121
135
132
120
113
119
132
131
116
115
131
140
131
120
123
127
130
133
140
134
122
127
139
138
143
139
128
119
125
138
135
118
114
126
137
136
135
136
142
137
129
132
135
128
120
132
156
161
138
119
124
132
128
118
118
123
129
129
126
128
131
129
121
116
122
129
132
139
149
143
127
123
129
130
141
142
131
123
135
144
132
113
116
130
139
137
137
138
138
135
132
130
128
126
127
134
149
152
134
120
122
128
124
121
123
127
128
131
137
139
134
127
122
121
123
127
130
142
151
143
125
120
122
121
140
144
133
127
139
145
129
115
122
134
135
135
137
138
135
132
132
127
125
129
133
127
125
129
122
114
118
128
126
122
124
125
125
129
144
146
133
127
129
130
127
125
127
137
142
130
118
120
123
117
139
140
131
131
138
138
126
123
133
136
130
131
134
135
134
134
133
127
126
135
135
120
111
115
112
112
122
132
128
120
122
123
120
125
141
145
130
123
131
137
134
126
123
128
128
118
111
121
130
123
136
134
131
134
135
125
121
129
140
135
127
131
136
134
135
141
138
129
131
141
138
119
114
118
118
118
127
133
124
118
124
128
122
123
138
143
127
119
127
135
136
129
122
121
121
114
112
123
139
135
127
127
130
134
128
114
117
134
140
130
126
135
139
133
134
141
136
127
130
139
136
127
127
134
129
123
124
123
117
120
134
139
131
126
134
138
129
121
121
127
131
133
126
121
120
120
120
127
137
140
121
127
129
128
119
110
121
139
138
124
122
134
139
132
128
128
126
125
128
132
134
136
142
142
134
123
117
114
118
129
142
145
139
130
127
128
129
127
121
117
120
129
129
120
119
122
125
124
126
133
120
128
127
118
110
111
130
143
134
120
117
126
132
129
118
112
116
124
125
126
132
146
148
138
128
122
117
119
127
137
140
141
140
134
120
116
126
132
125
113
115
125
126
118
116
120
123
119
114
124
124
131
125
112
107
114
132
140
131
120
119
121
128
131
119
106
114
127
126
120
132
150
148
129
123
126
127
129
136
138
131
130
137
134
118
111
122
134
130
119
115
120
121
116
115
118
121
119
114
122
123
130
127
117
112
114
125
129
125
126
128
129
134
140
129
114
118
130
129
124
133
151
146
126
124
134
135
133
130
127
123
123
132
136
128
120
123
128
129
125
118
117
118
119
121
122
124
127
125
126
117
127
128
124
117
115
119
121
119
123
136
145
149
149
136
124
123
129
130
127
133
142
139
127
126
136
136
127
118
116
116
124
135
140
139
131
125
120
121
122
120
117
119
126
128
125
126
134
136
129
112
124
130
128
119
117
124
125
115
114
130
149
156
149
136
126
125
127
128
128
133
135
132
126
127
133
132
124
113
111
116
129
135
137
138
136
129
120
117
116
114
115
121
131
132
124
121
130
132
127
114
124
130
123
116
119
134
136
119
105
113
135
147
142
131
128
129
125
120
125
133
134
130
126
125
127
131
132
128
120
121
131
131
125
124
131
134
131
122
113
110
116
127
132
129
120
115
121
126
124
120
126
129
119
112
124
140
142
125
107
104
117
130
135
132
131
134
125
116
121
135
140
136
128
123
123
132
147
149
137
133
132
126
113
114
127
139
141
131
117
113
121
132
133
125
118
118
121
124
125
120
127
128
120
116
126
137
133
124
116
110
109
115
128
136
135
133
124
115
118
132
139
138
131
122
121
134
152
160
148
137
133
121
112
119
132
141
142
135
123
120
127
137
133
121
120
128
130
130
130
111
120
129
125
122
130
131
123
119
125
124
115
114
127
133
127
122
122
121
119
123
126
130
127
122
121
130
144
150
143
136
133
124
121
134
144
141
130
125
124
127
131
132
121
112
120
137
139
137
135
103
117
128
128
126
131
133
122
116
122
127
123
122
127
126
113
110
121
128
120
113
116
121
122
121
121
129
136
138
129
127
129
129
131
143
152
139
115
106
117
132
133
119
106
104
119
135
136
135
134
105
117
128
128
124
128
135
132
119
115
122
129
133
132
124
111
109
120
127
121
115
116
121
123
126
126
127
130
132
123
119
127
135
140
142
148
138
112
97
113
133
131
112
103
110
124
128
124
127
132
115
121
122
121
118
124
137
139
126
115
119
132
139
137
130
127
126
123
120
119
122
125
126
127
134
133
126
129
136
128
117
124
140
143
138
138
136
119
104
113
128
127
117
119
127
130
121
118
127
132
124
117
116
118
120
127
136
138
128
120
125
134
139
138
140
146
143
125
112
117
129
134
128
129
138
135
123
126
139
134
119
121
135
142
134
130
130
125
117
118
120
120
123
135
140
131
118
119
129
134
127
116
113
123
132
137
136
131
123
124
131
138
135
133
141
149
145
123
109
118
130
132
126
126
134
130
120
123
139
136
121
117
125
132
127
120
119
121
125
125
116
113
121
132
131
123
118
123
132
135
124
118
123
131
139
141
138
129
119
122
136
140
134
129
132
138
130
120
117
126
130
127
123
124
125
126
124
129
133
130
123
116
114
117
119
114
111
117
127
130
121
111
110
112
115
117
120
124
135
139
118
126
134
136
129
129
136
134
124
122
134
143
138
133
131
129
119
116
126
133
129
123
124
126
123
122
129
135
131
125
122
119
115
112
113
112
110
119
131
133
128
119
107
101
107
120
123
125
131
139
119
135
144
130
112
111
128
138
131
128
134
139
139
139
141
135
118
115
129
136
125
116
124
131
126
119
127
136
132
125
125
129
124
119
114
115
118
133
138
131
127
127
118
109
114
124
127
123
124
131
124
138
139
121
104
106
121
132
134
134
132
129
130
139
151
145
125
115
125
134
123
112
120
135
130
115
116
129
133
128
129
138
137
128
121
120
129
144
145
128
120
127
129
125
128
132
131
124
119
121
128
133
127
118
117
117
119
122
125
131
131
123
119
131
144
138
119
110
119
133
124
109
116
134
133
115
107
122
132
132
133
140
136
128
125
127
135
147
146
127
116
122
130
132
134
137
137
129
119
116
125
123
119
121
131
133
129
121
117
123
125
124
117
117
121
116
107
105
117
134
132
120
117
131
134
120
110
117
129
135
136
137
128
121
126
132
135
139
141
130
121
120
125
128
130
138
142
136
124
120
115
113
116
121
130
140
141
131
118
115
123
127
120
108
102
98
100
104
115
133
140
131
122
128
135
130
119
118
129
136
135
132
122
118
127
132
128
127
132
132
127
125
127
128
128
134
139
136
129
128
105
107
116
118
119
132
146
143
128
119
124
131
124
111
101
102
108
109
112
126
139
137
126
123
133
134
123
120
129
136
133
127
125
125
128
127
120
118
122
128
132
134
135
134
130
130
132
129
125
129
107
114
122
117
115
126
140
143
138
134
132
131
128
119
116
117
120
117
112
116
128
130
123
119
123
126
119
119
127
130
126
127
130
130
127
122
116
114
116
123
130
134
140
140
135
132
129
117
111
122
124
131
133
128
128
130
131
132
140
144
138
131
130
128
128
125
124
123
120
116
116
120
120
117
115
115
119
124
124
121
122
127
133
127
119
117
117
116
115
123
129
132
137
140
140
136
127
110
101
112
139
142
140
141
143
137
125
126
138
146
139
130
131
132
128
120
115
123
130
127
118
119
126
122
110
110
121
131
127
118
121
130
127
113
107
114
120
120
120
126
129
127
130
135
138
137
127
113
104
109
142
141
135
137
144
135
125
129
139
139
130
123
126
127
124
113
108
119
137
137
129
129
134
128
113
110
122
135
132
122
123
129
121
103
100
113
122
125
126
131
130
127
127
131
128
125
122
120
115
113
135
127
120
126
131
126
125
133
138
130
120
116
120
124
125
121
115
120
132
137
135
136
140
131
116
108
117
130
131
126
125
126
120
107
106
115
124
130
132
132
128
126
127
125
117
110
115
125
127
121
126
111
106
114
120
121
122
132
132
123
115
115
123
130
135
137
131
124
123
124
125
129
133
131
120
110
110
119
125
126
125
124
122
117
116
118
124
131
133
129
125
126
128
124
111
104
111
128
134
126
120
106
102
113
123
122
120
119
120
118
115
121
132
140
143
146
143
132
121
112
110
116
126
130
126
116
110
113
119
126
128
125
124
124
123
121
124
129
131
127
124
127
129
126
115
107
110
124
134
126
119
110
106
115
126
131
122
111
111
116
119
126
134
137
139
141
141
138
126
109
101
108
124
133
129
123
118
116
120
128
131
127
123
124
123
122
125
128
128
125
125
129
134
136
127
114
110
120
128
122
117
116
111
113
124
134
129
115
112
117
120
122
123
124
124
126
135
140
134
116
105
113
130
136
127
120
121
128
132
133
131
122
119
120
121
125
128
128
126
127
129
132
139
142
132
117
112
117
121
115
116
117
113
110
119
131
133
128
121
120
121
119
116
112
113
120
131
138
135
124
117
123
134
133
123
115
120
133
140
137
126
115
113
118
123
129
133
129
127
129
133
134
137
136
128
119
117
120
118
110
116
116
115
117
119
123
130
136
134
126
121
123
121
112
112
123
131
130
127
126
127
128
131
129
123
120
122
131
138
136
124
113
113
120
128
134
137
133
125
125
131
134
132
126
119
116
121
126
121
113
131
117
122
137
137
123
122
135
138
127
116
116
116
116
128
134
122
116
132
139
128
119
126
139
146
145
142
140
135
122
122
133
134
119
107
114
127
131
134
141
145
134
125
127
126
115
107
118
133
129
128
112
125
149
146
124
119
129
135
131
130
127
116
111
128
138
122
116
133
139
126
117
124
132
134
135
134
135
134
133
132
131
126
115
108
112
121
126
130
133
134
126
118
124
129
120
108
116
136
137
136
119
128
151
150
127
116
123
128
131
136
134
119
113
129
142
128
119
130
133
123
123
131
129
118
115
124
130
132
139
139
128
117
112
112
113
116
124
129
129
128
125
119
121
128
127
118
122
137
142
144
129
127
140
144
128
115
115
118
127
134
133
123
120
135
145
133
122
127
126
124
134
142
129
108
107
125
130
129
137
142
128
113
111
115
116
117
125
128
126
128
133
128
122
125
134
135
129
130
135
143
130
121
125
132
127
115
107
113
124
130
128
122
125
140
146
135
126
124
123
126
139
143
128
111
117
138
139
126
127
134
128
117
113
116
117
119
125
129
126
129
139
138
125
123
138
146
133
121
124
128
124
121
121
130
131
119
109
116
128
129
120
118
126
140
143
134
126
125
123
126
133
132
121
119
135
154
148
126
115
120
125
123
119
118
122
127
133
132
126
126
136
142
134
126
135
143
132
119
121
115
119
124
127
133
139
130
121
126
134
130
120
116
126
132
133
131
129
126
124
125
125
123
115
123
142
156
150
129
111
108
117
125
126
121
123
134
140
135
125
122
128
142
141
128
124
131
131
127
126
115
122
129
130
135
142
140
137
140
140
130
121
120
126
126
127
130
133
131
124
123
127
125
122
125
139
149
145
130
112
101
108
125
132
122
120
134
144
137
126
116
122
138
139
125
119
123
132
135
132
130
130
129
126
128
135
140
142
145
142
129
124
126
125
124
126
134
141
136
124
122
131
136
135
134
136
142
142
132
116
104
110
131
136
122
114
129
143
138
123
117
123
133
129
120
120
126
132
131
127
143
136
125
118
118
123
126
132
143
141
130
124
124
123
124
128
138
143
136
125
121
130
142
146
138
133
135
141
135
120
112
122
141
144
125
115
127
140
134
122
120
127
129
122
122
134
139
135
124
120
143
140
128
120
117
114
106
114
134
140
129
118
117
119
122
127
134
138
136
128
121
122
135
144
137
128
130
139
134
122
121
134
149
148
135
128
131
135
131
122
122
130
131
125
130
143
148
137
119
113
132
139
139
133
128
114
99
104
126
135
123
111
112
115
119
123
127
131
134
133
123
115
121
132
129
119
124
132
129
119
121
136
147
146
145
141
135
132
127
120
121
130
135
135
135
139
141
135
121
111
128
142
145
142
135
120
107
109
123
124
115
114
117
119
120
121
121
123
134
143
135
115
113
122
122
117
125
133
125
112
117
132
139
140
145
145
134
124
121
119
122
129
137
137
130
125
125
127
124
114
133
142
143
136
130
126
127
127
123
113
111
121
126
125
126
127
124
120
133
151
145
122
114
121
122
122
134
139
123
106
113
129
136
133
137
139
128
116
113
118
127
133
132
129
124
117
116
122
126
120
136
135
133
124
121
127
141
143
128
110
114
132
135
124
126
138
134
124
134
152
150
130
119
123
126
130
140
141
123
109
118
134
138
132
131
131
123
111
111
123
134
133
125
120
120
120
118
119
127
130
125
125
123
118
115
126
144
147
129
115
124
138
133
118
124
144
145
133
134
144
144
133
125
125
127
130
133
130
119
115
127
140
146
139
131
127
123
116
116
126
139
135
124
119
123
129
124
121
127
135
110
118
126
125
119
127
140
141
128
122
129
135
124
112
118
138
150
144
133
132
138
138
129
122
123
123
121
118
118
126
132
141
146
142
129
121
122
122
123
127
135
134
128
120
121
126
125
122
126
134
105
118
133
133
126
126
130
131
126
124
125
121
113
113
116
128
145
147
132
124
136
146
136
118
116
122
120
116
121
130
132
131
138
136
119
110
117
129
127
122
127
135
131
120
116
118
120
121
124
133
111
124
134
133
126
121
123
122
121
122
121
113
113
125
125
124
136
143
132
122
136
150
140
119
117
128
129
126
129
132
128
124
129
130
115
106
117
131
128
118
121
130
126
116
111
112
118
122
126
131
119
123
128
126
123
118
116
114
116
121
123
117
120
133
132
122
129
139
135
128
135
144
138
126
125
135
137
135
134
132
127
123
126
129
124
118
123
129
125
115
117
124
118
112
116
119
121
126
133
132
119
119
120
121
124
124
119
113
111
121
130
130
129
132
127
120
127
138
137
130
130
131
132
131
130
129
131
134
134
132
129
129
132
140
143
140
136
128
120
115
116
118
113
115
125
130
127
129
135
130
119
118
119
121
126
132
129
118
111
118
131
136
131
120
113
116
129
138
134
128
125
122
128
130
124
117
119
132
136
134
132
133
136
140
151
152
141
127
120
116
116
117
117
120
131
135
130
128
128
126
124
129
133
126
125
134
138
129
116
114
122
130
125
109
105
119
134
133
121
120
125
126
126
127
117
108
118
137
147
140
132
131
129
129
135
142
138
134
129
120
119
121
124
125
126
128
128
124
121
124
132
145
149
130
114
125
141
135
122
113
116
120
116
108
113
130
137
125
109
114
127
131
129
122
112
111
127
148
155
144
133
128
121
113
115
125
134
143
142
129
119
122
131
127
118
121
129
123
118
125
136
154
154
125
105
117
138
136
122
118
117
115
110
113
127
138
134
122
112
116
126
128
128
121
115
119
136
149
149
139
132
127
116
106
110
121
131
141
144
131
117
120
132
127
114
119
130
125
117
127
132
147
145
123
109
121
135
130
120
121
123
115
109
119
134
134
125
123
129
128
121
120
122
121
120
126
134
137
132
128
131
131
119
112
121
129
127
125
127
128
121
119
125
125
116
119
126
121
118
129
124
135
134
123
122
130
136
131
118
118
121
115
112
121
131
123
116
128
143
137
121
116
119
121
122
128
131
129
123
123
130
132
124
121
130
137
123
103
103
121
130
122
118
122
123
121
118
112
120
131
120
128
125
124
127
133
137
134
120
112
113
116
122
128
125
116
114
126
140
137
126
123
122
119
124
129
129
129
130
129
128
129
128
127
128
133
119
97
95
122
137
124
116
124
133
125
110
109
123
132
125
125
119
119
125
127
135
137
126
110
106
121
135
135
129
125
124
125
127
129
132
133
127
123
129
131
127
133
144
138
124
123
127
127
121
120
120
113
115
130
133
119
114
129
138
130
114
116
130
132
133
122
108
112
121
128
133
138
130
117
114
127
138
137
134
135
136
126
116
117
130
137
132
129
133
130
122
130
146
139
118
115
125
127
116
110
121
134
141
138
121
106
113
131
137
130
124
127
130
125
138
117
105
114
128
133
135
135
128
125
129
135
135
128
129
137
139
127
114
114
122
130
131
134
136
129
117
119
131
130
118
114
120
122
115
109
122
143
152
137
109
99
112
127
127
126
132
135
131
121
135
118
114
125
136
140
138
130
120
125
140
142
129
119
120
125
127
126
121
115
114
120
131
138
136
128
118
114
116
123
124
120
116
114
115
116
124
139
143
129
111
109
117
118
117
120
132
136
129
126
129
124
131
133
133
133
133
124
111
120
143
147
134
123
118
114
115
123
128
120
111
115
128
136
133
129
125
120
115
121
129
129
118
109
112
122
129
133
131
125
127
131
126
115
112
122
129
131
132
136
122
130
138
131
118
116
124
123
113
119
138
146
139
132
126
117
113
120
127
125
115
115
124
131
131
129
130
130
123
122
127
133
128
115
112
122
133
133
125
124
139
147
131
116
119
127
125
121
129
141
120
126
128
120
106
103
115
123
122
126
135
141
138
136
137
135
127
122
123
125
123
116
117
126
132
127
124
130
129
119
119
134
140
128
116
119
129
132
126
127
141
144
128
120
129
135
123
116
125
137
119
116
114
114
108
107
115
123
126
129
135
134
131
133
143
148
138
123
119
131
135
123
114
125
131
125
119
125
129
116
113
131
145
132
117
114
119
128
131
130
134
131
123
124
134
134
122
116
122
129
124
114
111
115
119
119
120
126
125
125
131
131
123
124
136
146
140
122
119
135
145
132
119
125
132
126
119
126
131
123
121
132
138
126
114
110
114
126
136
133
126
121
121
125
127
127
121
121
123
127
130
122
120
122
123
124
127
130
122
118
125
125
117
114
121
132
133
125
124
136
144
138
128
127
129
128
124
130
138
137
133
134
128
116
112
112
118
130
139
133
123
121
127
129
121
115
118
121
125
127
131
131
130
126
120
120
130
133
124
118
119
121
113
109
113
122
129
130
128
127
130
132
130
123
123
124
124
131
141
143
138
133
124
115
112
116
124
134
136
130
122
125
134
130
118
112
116
119
122
125
132
133
132
128
123
120
128
133
130
127
123
118
115
114
118
122
130
138
132
115
108
116
123
118
113
113
119
128
138
135
128
128
127
123
117
120
130
132
129
123
124
127
130
129
120
118
117
114
111
117
132
132
132
137
136
129
124
128
134
135
131
121
120
126
127
128
129
137
135
114
99
104
116
115
110
109
114
125
130
123
118
123
131
129
123
123
124
123
121
122
124
126
127
127
126
124
119
108
101
108
136
129
132
144
148
136
124
125
134
137
134
127
123
129
132
128
120
127
135
126
111
108
116
116
113
110
116
129
131
122
115
122
131
131
126
122
119
118
120
127
127
125
125
130
130
127
116
105
101
105
141
131
132
145
149
136
128
132
133
132
131
125
120
122
126
121
111
114
133
141
132
123
124
123
119
115
121
133
137
129
122
124
126
125
124
121
117
119
129
133
127
120
126
134
131
122
111
106
108
110
144
131
130
140
141
131
129
136
134
127
123
119
113
113
120
120
111
110
129
147
147
136
130
125
121
117
120
131
138
135
129
127
125
121
121
121
121
127
136
136
124
117
125
134
129
116
109
111
118
121
139
125
119
130
137
129
128
133
130
124
118
117
114
115
123
128
122
115
123
138
143
135
125
123
123
122
119
122
128
132
133
132
127
121
121
122
123
128
132
132
125
119
126
130
126
116
112
115
124
126
128
113
106
121
137
137
125
120
118
117
117
119
122
125
130
136
133
123
121
127
130
127
122
121
126
129
125
117
116
124
133
135
131
126
122
120
119
118
123
129
131
127
128
127
121
116
114
116
121
126
123
110
99
111
135
145
132
114
107
110
115
119
126
130
134
135
132
126
121
118
120
121
122
122
127
135
134
121
113
120
132
135
131
128
123
117
109
106
114
128
134
133
131
127
122
114
110
112
116
118
126
119
105
106
127
146
141
120
106
108
114
117
119
125
127
126
125
125
122
115
114
122
128
126
125
131
134
127
119
121
131
130
124
122
121
118
110
104
111
126
134
132
131
130
125
115
109
110
111
111
133
132
118
109
120
138
143
132
116
114
116
115
114
116
118
118
121
126
127
120
116
123
130
129
122
121
126
127
124
125
128
124
116
113
118
124
123
116
116
124
131
131
129
128
126
119
117
116
113
109
138
138
128
119
120
127
135
135
128
122
121
120
119
117
115
116
123
132
135
128
119
119
126
130
125
120
119
124
124
123
125
122
113
107
114
128
137
133
123
123
130
134
128
119
118
120
122
124
120
114
123
134
147
141
122
117
135
145
129
112
118
130
126
117
127
142
137
132
143
151
137
119
120
133
142
139
134
129
123
117
120
132
133
116
107
111
118
124
130
136
141
138
133
131
139
141
135
126
124
125
129
137
146
142
126
118
129
136
127
119
125
131
121
112
121
135
135
134
143
142
127
118
123
132
131
130
137
140
130
122
124
131
126
113
109
118
128
130
129
127
129
127
126
130
138
136
123
112
117
130
131
137
140
138
129
118
121
125
125
124
126
130
123
115
116
126
132
136
136
125
113
122
137
138
118
116
133
143
133
127
134
137
128
117
117
125
133
136
131
124
122
124
127
133
135
131
117
109
115
130
132
134
128
126
125
119
113
114
121
124
125
125
126
125
123
127
131
133
128
114
111
132
154
144
115
106
126
137
129
129
142
144
136
125
124
128
132
134
131
124
122
128
132
133
133
131
126
119
118
124
127
124
113
111
117
119
114
112
119
125
124
123
125
130
134
134
129
127
124
115
117
138
156
144
115
108
126
134
125
126
137
138
134
128
126
124
124
125
125
123
124
130
135
133
132
134
138
133
121
118
118
113
110
110
119
127
124
116
120
128
128
120
120
130
139
138
129
127
126
124
124
137
147
137
119
119
135
137
125
120
120
121
120
125
127
124
118
116
119
121
121
126
137
138
132
133
140
138
128
122
110
111
116
121
133
141
135
123
123
132
130
121
120
128
133
133
131
134
134
128
126
131
136
129
123
130
140
140
128
116
107
101
107
121
130
128
119
116
119
120
118
123
140
147
133
124
129
133
133
133
113
121
127
131
140
149
144
132
132
133
129
123
126
127
125
125
135
143
139
129
129
134
134
130
130
137
140
136
129
118
107
100
103
118
130
128
121
121
127
126
119
122
140
148
132
117
119
124
132
137
128
133
130
127
132
139
136
135
138
135
124
124
132
130
118
120
137
144
134
127
135
137
132
130
136
141
137
132
129
126
120
115
113
121
125
125
122
127
135
133
125
124
135
136
126
118
122
121
120
124
142
137
123
113
116
118
121
130
142
135
118
121
130
127
115
119
134
140
128
127
136
135
123
122
133
137
132
130
134
136
134
132
126
124
124
125
127
132
137
135
130
128
127
121
119
126
134
126
113
113
141
134
121
111
109
106
106
122
139
131
114
111
121
121
114
116
130
135
131
131
133
122
111
113
127
128
128
131
140
142
139
138
131
124
126
132
133
133
134
132
130
127
122
115
116
130
141
136
120
112
131
129
129
129
122
108
105
120
131
126
112
106
113
115
114
115
126
137
143
138
128
112
110
116
123
124
123
130
133
133
134
136
128
121
131
141
139
131
128
128
128
129
128
122
117
125
138
141
131
121
125
132
143
146
132
117
117
125
126
118
116
115
117
120
120
119
120
134
150
146
127
116
121
127
127
126
128
129
122
119
128
134
125
116
128
141
135
124
121
122
127
133
134
128
119
120
131
139
137
127
129
139
148
141
126
124
137
140
122
109
117
130
131
127
128
125
116
125
145
147
131
122
127
134
133
135
139
129
111
106
123
136
127
114
118
129
127
118
113
116
127
135
134
126
118
122
128
129
128
127
130
139
137
121
110
125
153
152
123
108
124
143
140
129
128
126
116
115
133
142
132
121
120
126
133
142
145
133
114
110
125
135
129
115
112
119
124
119
114
118
127
132
126
118
118
128
129
121
118
126
123
129
123
106
101
126
155
152
125
114
130
145
137
123
122
123
121
115
124
133
128
113
104
111
128
140
141
132
125
122
126
132
132
124
114
115
123
126
124
127
132
128
121
114
120
130
129
119
117
126
115
121
121
116
118
134
144
137
126
127
137
138
127
114
114
123
125
125
124
128
127
114
99
101
121
133
130
127
129
133
129
127
134
133
119
111
121
131
133
134
134
131
122
117
120
125
126
126
126
131
119
123
130
135
139
137
127
119
122
134
138
128
116
113
117
126
130
130
128
130
136
129
111
103
118
131
128
121
127
135
131
127
134
135
118
106
116
130
135
132
133
133
126
120
118
121
127
133
136
136
132
132
137
145
145
134
116
109
120
135
135
123
117
120
128
131
133
132
131
134
147
144
126
112
121
133
130
123
126
135
134
128
130
128
113
103
114
130
129
121
125
132
129
119
118
126
131
134
137
135
139
134
133
134
136
128
114
107
118
134
135
119
116
125
132
132
134
135
136
140
149
147
131
119
125
135
132
125
126
136
137
130
126
123
116
113
121
130
124
115
116
127
124
119
125
133
130
127
130
133
137
127
120
122
132
133
122
113
121
136
134
117
109
119
125
128
135
142
143
144
144
135
124
122
127
127
124
123
130
140
139
131
123
124
130
132
132
132
127
116
116
122
121
122
132
139
131
121
122
127
131
121
115
119
137
145
130
116
126
139
133
113
103
107
113
122
137
147
145
141
136
122
113
118
124
121
115
119
132
140
138
127
121
129
144
145
135
131
129
126
125
124
124
127
134
139
134
121
119
122
129
124
123
127
142
147
130
117
125
135
125
108
103
104
111
125
140
143
137
135
132
120
110
114
122
122
120
123
135
140
132
120
118
130
144
143
129
125
132
136
135
133
130
129
129
136
137
129
122
123
133
134
135
132
133
136
125
115
120
127
120
115
111
113
123
136
139
132
127
127
127
118
110
112
120
128
132
134
136
135
126
115
117
127
133
129
120
122
132
138
137
134
131
126
124
133
139
132
124
125
139
140
139
127
120
124
125
119
118
122
125
125
123
123
135
144
138
129
128
126
118
113
114
116
122
133
140
138
131
127
121
115
118
127
127
119
117
121
127
130
129
127
128
126
124
130
134
126
122
125
137
138
132
120
116
122
130
129
123
124
133
134
129
126
136
142
135
132
139
129
113
109
118
122
126
131
136
130
119
119
123
121
125
128
125
122
120
118
120
122
121
120
122
128
128
128
124
116
117
128
134
133
124
121
123
126
134
138
131
129
131
131
128
125
131
133
132
135
144
133
113
111
121
127
127
128
128
123
115
120
129
132
130
125
123
125
122
114
112
118
121
121
123
132
136
128
116
112
119
130
133
133
125
126
128
124
128
138
135
126
122
124
127
127
126
127
125
129
134
127
119
120
125
124
122
124
125
122
121
124
132
135
130
118
114
120
124
116
113
124
130
126
127
136
139
130
121
122
130
135
137
137
128
128
129
117
117
130
135
123
114
120
131
132
128
124
121
120
120
121
124
130
126
118
119
123
127
129
129
127
126
130
124
110
103
113
124
126
126
134
134
127
127
134
137
134
133
140
141
133
140
136
124
124
125
116
114
123
131
125
119
124
132
130
125
124
123
119
114
117
128
134
128
119
121
125
128
131
130
120
114
118
118
109
105
115
128
136
138
137
130
121
123
132
132
133
142
149
141
125
142
130
117
120
124
123
121
123
127
130
135
133
126
120
119
125
126
124
121
123
129
131
130
129
129
128
125
118
117
114
113
116
115
115
117
126
132
136
136
132
123
117
126
131
126
129
143
146
131
117
136
122
116
122
130
133
128
121
120
131
143
137
118
108
112
118
124
131
133
131
124
125
132
138
138
132
120
108
106
115
125
123
116
118
130
141
139
129
121
122
124
126
134
134
123
124
133
134
123
116
128
119
123
130
132
132
129
119
112
126
144
138
117
108
108
109
113
129
140
132
119
118
128
137
138
134
121
109
109
125
138
135
121
119
132
145
142
121
111
118
133
140
138
134
126
123
124
124
123
123
122
119
126
131
131
127
124
115
112
125
142
138
125
116
109
103
108
125
135
128
117
118
123
125
130
130
124
119
120
127
134
134
126
121
125
136
135
118
106
120
139
140
130
126
128
125
117
119
126
127
115
113
120
126
125
122
120
118
119
130
140
138
132
126
118
112
117
124
125
124
124
124
119
116
119
121
122
124
127
119
116
125
134
127
121
122
122
111
109
124
136
129
115
120
129
123
112
116
127
128
113
109
111
120
125
125
122
123
127
134
138
138
137
135
135
134
133
125
118
121
131
131
120
113
114
116
118
126
127
111
102
120
138
134
121
112
107
106
114
127
129
116
109
118
124
117
110
118
128
127
119
115
115
123
127
128
127
129
130
132
133
134
136
141
148
153
147
129
116
121
134
133
123
116
116
117
119
128
129
115
109
123
135
130
121
112
104
107
121
129
124
114
115
120
119
108
108
119
125
124
132
133
133
131
129
124
126
128
127
125
125
124
125
136
149
152
145
133
125
124
125
125
124
122
121
120
124
134
138
133
128
129
125
122
121
119
117
120
127
128
121
119
126
125
113
103
107
118
120
121
136
147
149
140
127
120
122
125
124
121
116
114
115
125
135
135
134
136
135
123
112
115
124
124
121
119
124
136
146
146
139
128
119
115
121
126
131
132
130
122
119
124
129
123
111
106
113
115
116
119
131
141
147
140
127
120
122
122
121
119
116
113
114
119
121
119
124
138
139
120
104
112
125
125
114
111
116
131
144
144
134
124
122
123
125
130
137
139
129
119
119
123
124
117
111
116
119
116
114
118
118
120
132
135
129
125
123
122
115
115
124
124
122
121
119
115
120
134
137
121
110
117
127
125
114
107
111
124
136
132
120
120
130
138
133
131
132
133
126
121
122
124
121
113
112
122
122
114
113
118
113
106
118
129
130
128
130
122
110
112
128
135
129
124
122
121
122
125
127
125
123
123
125
124
121
114
112
121
131
125
115
119
135
147
144
133
125
125
127
127
126
125
119
117
117
122
120
112
113
121
120
113
123
131
129
129
133
126
111
110
126
133
127
121
123
125
121
114
119
130
133
127
122
124
130
126
120
122
128
127
120
121
132
143
146
135
121
120
130
133
126
118
119
125
128
127
118
110
112
121
131
130
137
138
131
129
131
131
118
115
124
126
119
113
118
124
120
113
118
134
137
126
115
122
133
135
126
121
124
128
127
125
125
133
138
134
121
120
129
133
122
111
117
133
140
134
120
110
113
124
133
135
138
141
137
126
124
125
127
127
124
121
113
110
116
121
120
115
121
134
137
125
113
117
130
137
127
115
115
123
127
127
125
129
130
129
122
116
119
126
123
116
120
136
145
140
125
112
116
125
127
127
127
136
140
129
113
113
126
132
127
119
116
116
120
121
119
116
122
132
139
131
120
116
125
133
126
113
108
114
123
126
132
134
129
121
116
106
106
120
128
126
126
132
138
135
124
114
118
126
124
118
113
123
136
130
112
106
118
129
127
119
119
124
129
126
116
112
118
132
141
141
131
120
121
130
129
117
109
112
118
124
135
140
129
115
107
99
99
116
130
131
126
123
125
124
118
115
118
123
132
122
111
114
129
131
119
110
114
123
124
118
118
127
135
128
115
111
118
128
136
143
139
127
121
125
125
119
114
116
120
123
132
136
127
115
108
101
102
114
125
125
117
114
115
120
118
116
116
117
146
134
118
118
127
131
126
119
118
123
124
116
116
128
135
127
117
119
125
126
126
133
137
131
123
120
118
116
117
120
126
128
127
123
117
117
117
113
111
115
121
119
108
106
117
126
125
120
115
113
151
139
125
123
132
133
128
122
121
127
126
119
118
128
130
124
123
132
136
129
118
120
129
130
124
118
116
116
117
119
128
135
128
112
108
116
124
124
120
120
125
122
108
104
119
133
132
125
120
115
137
156
154
136
117
114
126
132
128
124
128
137
141
147
146
135
120
120
136
150
149
137
127
119
115
114
121
120
114
117
125
128
125
125
129
124
111
108
110
113
121
129
127
122
130
145
145
127
114
120
135
155
150
127
111
115
128
135
130
127
127
129
136
142
138
124
118
126
134
136
133
129
128
121
112
118
137
140
124
114
116
121
119
117
126
132
127
122
118
118
122
125
122
121
128
138
133
114
105
116
127
145
141
122
113
118
129
135
134
127
121
124
135
136
121
107
116
133
133
120
113
119
131
126
114
121
143
149
132
117
119
124
123
122
130
139
139
136
132
128
124
121
123
127
131
129
118
107
106
114
123
136
132
121
117
123
133
136
135
124
118
126
138
134
114
102
115
131
127
110
105
116
130
129
119
120
132
137
129
125
127
130
132
133
134
136
139
140
139
136
128
122
123
131
134
127
117
114
112
109
124
127
125
121
121
125
137
139
132
122
123
133
140
132
115
109
116
124
122
114
111
118
125
124
117
113
116
121
124
129
130
127
130
138
137
129
124
125
132
134
129
119
119
126
133
131
127
126
118
108
125
122
121
123
126
129
137
135
124
120
130
137
137
130
122
119
117
121
125
125
123
123
120
118
113
110
112
115
122
131
127
116
120
134
137
125
111
108
117
129
127
116
114
122
127
129
130
132
126
118
121
120
125
131
134
135
134
126
120
124
131
131
129
129
129
122
122
128
134
132
128
124
120
116
115
117
116
116
122
132
127
114
111
126
137
128
108
101
113
127
126
116
117
126
126
120
120
127
132
132
120
123
130
137
142
136
124
113
117
127
128
123
126
135
131
124
127
138
139
136
133
126
123
123
126
128
121
113
119
134
139
128
113
118
132
133
113
106
120
134
130
121
125
134
128
115
110
120
132
135
124
129
130
132
139
132
114
107
118
126
123
122
132
140
132
124
129
139
138
139
141
133
123
124
134
134
118
106
119
141
153
144
120
113
126
129
120
119
133
139
132
126
130
137
130
118
112
114
122
125
132
130
119
119
127
126
114
113
118
120
117
123
139
142
129
123
129
135
132
140
149
138
119
120
134
130
112
106
127
149
156
143
119
107
116
126
126
131
138
140
130
122
123
129
127
123
119
116
117
116
136
125
112
114
124
125
123
120
118
117
116
126
137
137
125
121
128
131
130
137
145
136
119
115
124
123
111
116
138
149
143
130
112
102
111
125
133
134
135
134
127
119
115
119
121
123
124
123
124
121
132
118
113
125
135
135
132
129
120
117
125
128
130
128
126
124
128
134
134
131
131
131
128
122
121
121
120
126
137
136
127
122
112
105
114
127
132
132
133
132
129
118
116
116
117
119
123
132
136
132
130
120
125
141
147
142
138
135
125
127
138
135
126
127
130
131
131
135
136
124
117
130
141
133
125
125
127
127
123
118
122
127
119
109
115
125
128
129
131
133
132
127
124
124
119
120
125
134
137
136
129
131
135
140
137
135
142
142
130
131
142
138
127
129
138
137
129
129
129
115
108
126
143
137
129
131
134
124
109
106
122
135
127
110
108
116
123
124
126
128
130
132
133
130
127
126
128
127
126
133
124
135
135
122
111
122
142
148
131
126
133
137
130
133
137
134
123
121
122
112
104
115
127
129
130
136
136
126
110
108
123
135
127
107
101
110
122
126
125
124
125
129
134
131
128
127
123
116
115
126
119
129
124
107
99
114
140
146
130
118
121
129
132
131
130
122
116
116
121
118
106
102
107
117
129
137
135
130
124
120
123
128
122
109
100
111
127
133
128
126
124
122
125
127
124
121
115
110
115
127
119
120
119
113
114
121
131
133
127
120
118
125
130
128
122
114
114
120
128
126
112
100
103
118
134
140
135
133
132
128
123
124
126
119
109
114
130
136
133
132
131
123
120
122
120
116
116
120
126
128
131
123
121
131
139
135
124
119
124
126
125
127
129
127
121
120
120
124
132
133
125
119
118
125
137
140
137
134
133
129
125
127
133
129
115
114
127
134
131
133
134
129
122
119
120
122
129
137
135
127
145
132
128
139
149
140
120
112
121
131
135
134
132
129
129
129
128
129
132
135
137
138
135
132
133
138
137
132
125
125
126
128
131
127
114
110
120
126
124
125
129
131
129
121
124
134
140
141
134
124
147
138
131
133
141
138
124
113
120
134
141
139
131
130
133
137
136
134
133
136
142
145
137
125
128
134
134
127
123
124
125
124
120
115
108
108
117
125
123
115
117
127
130
129
130
138
139
130
123
122
136
131
122
123
132
135
130
121
122
136
140
134
125
126
130
136
140
139
136
137
141
137
123
117
126
136
129
121
121
126
122
116
106
106
108
111
115
126
126
115
111
121
131
133
131
133
129
117
115
123
122
118
114
118
134
140
133
125
130
141
135
120
115
122
128
131
140
142
140
140
140
128
111
112
132
142
127
114
118
128
126
114
108
110
115
117
116
123
129
125
121
125
131
133
128
126
122
119
119
124
117
108
110
127
146
143
125
118
131
139
127
112
113
125
132
133
135
138
139
140
137
121
106
114
140
151
133
115
118
130
129
120
119
124
125
123
116
117
126
136
137
135
134
132
127
124
126
128
129
126
120
109
113
136
153
141
115
110
124
131
123
116
122
133
138
136
127
126
134
138
131
117
108
117
140
151
139
123
120
126
128
124
131
139
133
123
119
114
118
133
145
142
133
131
129
128
129
133
135
128
125
114
116
137
151
136
115
113
122
127
126
131
135
134
137
136
125
119
130
134
123
114
116
124
135
142
141
132
127
126
122
120
134
147
136
122
119
114
112
125
140
139
129
129
130
130
127
126
130
128
125
117
117
134
144
133
124
127
128
129
135
143
141
129
130
135
127
121
129
127
113
112
123
132
133
134
134
132
129
127
120
116
135
149
136
121
122
121
119
121
130
131
126
126
131
129
120
119
122
125
125
117
117
132
135
125
127
143
146
141
141
141
135
125
126
134
130
123
123
115
104
110
128
139
136
128
124
125
126
126
123
121
134
144
132
120
125
132
129
125
128
131
131
129
130
129
124
120
117
124
128
123
122
133
133
116
119
141
155
148
136
130
127
125
130
136
131
119
111
103
99
109
126
139
135
126
123
120
120
123
127
131
136
134
125
122
130
140
138
128
130
138
138
130
129
133
134
133
127
127
135
132
130
138
134
115
109
129
148
146
130
120
122
128
133
132
126
113
105
101
102
111
122
128
129
127
127
125
116
117
128
136
132
122
120
125
134
138
135
130
132
139
137
127
127
134
143
144
138
130
137
139
137
137
135
119
109
118
134
139
130
121
121
126
128
126
121
115
109
111
115
118
120
120
122
127
134
130
117
112
122
131
125
117
123
133
136
128
125
125
133
134
126
122
124
132
139
141
140
132
133
140
133
129
127
125
122
121
128
133
132
125
121
119
120
122
124
124
126
130
131
127
123
121
121
129
134
129
116
114
120
125
120
122
135
145
134
116
112
124
133
127
118
116
120
124
127
130
131
129
125
131
127
119
118
125
133
133
129
130
134
128
116
108
114
123
128
133
141
146
143
130
123
123
128
131
127
118
116
121
126
124
120
129
146
151
133
111
107
124
134
127
118
117
118
117
117
120
124
125
119
123
124
122
117
121
132
136
130
129
134
126
110
105
115
125
131
137
147
151
141
125
116
119
129
129
120
112
118
129
134
127
125
136
147
148
134
114
112
128
135
125
120
120
121
116
115
119
121
121
119
120
126
128
125
124
127
130
129
129
133
125
110
109
118
126
129
134
143
144
134
120
110
111
122
125
119
116
123
131
130
127
128
136
138
138
131
122
121
130
131
118
115
122
124
119
119
124
124
115
121
120
127
133
135
132
126
122
124
131
135
127
118
117
121
123
125
127
129
130
131
124
111
103
107
117
119
122
127
126
120
122
131
135
132
129
129
127
127
133
126
110
108
120
126
121
120
127
125
113
119
121
126
131
140
141
128
120
126
135
135
131
130
130
129
129
129
124
118
119
128
129
119
103
103
111
118
126
128
120
112
121
136
141
135
130
127
126
128
132
126
111
109
119
122
119
120
129
126
112
117
124
124
126
138
142
130
123
129
135
133
132
133
140
140
138
133
121
110
108
118
125
122
112
111
112
119
125
127
121
117
121
133
139
140
136
127
123
126
134
130
120
118
118
117
114
120
129
123
112
122
130
129
127
133
135
129
126
133
136
127
123
130
141
144
142
133
122
113
107
106
112
119
122
121
120
121
124
129
131
127
118
118
131
143
142
129
119
123
130
132
128
125
120
114
113
121
125
118
112
125
138
137
131
130
130
128
128
136
136
121
116
122
132
136
133
128
127
125
114
104
106
119
125
126
124
122
124
132
141
133
112
105
121
137
140
131
121
120
122
125
124
124
120
117
121
125
124
115
113
122
136
138
130
127
128
127
127
128
128
123
118
121
123
122
119
123
130
132
122
114
119
126
127
125
123
119
121
132
144
135
113
105
119
130
131
128
124
117
115
118
121
120
119
119
128
132
128
121
118
113
122
131
123
118
125
128
122
115
117
125
130
129
122
115
116
126
132
130
126
131
137
135
127
124
122
117
119
130
138
131
119
121
128
127
124
125
126
121
115
117
124
125
117
116
124
133
132
130
132
106
113
123
115
109
122
130
120
102
105
126
141
136
123
117
123
135
130
118
120
135
140
133
130
129
126
119
119
126
132
129
129
135
135
128
122
123
128
126
121
122
128
127
117
111
116
127
133
135
141
110
117
125
116
108
119
131
122
100
100
124
139
133
122
125
135
140
127
113
115
125
125
122
130
141
139
126
119
122
127
129
132
134
132
129
127
126
128
129
127
126
125
123
118
114
117
123
126
131
136
116
127
134
128
117
121
129
124
110
107
123
129
122
119
126
137
137
123
113
114
115
111
111
127
144
144
129
117
116
122
128
128
125
123
125
127
126
126
129
131
124
116
115
123
130
130
123
118
123
127
116
128
137
135
127
122
122
122
122
125
126
123
116
117
125
130
128
122
121
121
116
109
110
122
136
138
126
115
114
120
124
121
118
119
122
126
126
124
125
128
125
114
115
131
144
140
123
113
120
124
110
119
129
135
132
121
112
114
128
138
135
126
118
118
125
125
119
115
122
130
129
123
120
120
121
124
122
117
116
119
117
113
118
125
125
125
127
122
118
123
127
123
123
132
142
137
120
115
125
129
107
109
118
127
128
116
108
113
129
142
138
128
120
121
127
127
114
108
119
137
142
141
133
123
115
115
118
121
121
120
112
109
121
133
131
128
128
124
114
116
126
130
126
125
125
124
119
118
129
133
114
110
114
119
119
112
110
117
129
136
132
127
122
127
134
131
115
109
120
137
145
145
143
132
122
117
117
122
124
122
115
114
125
135
132
130
131
127
115
111
118
125
122
113
110
116
120
123
128
130
128
120
118
117
115
111
114
123
129
130
129
124
125
135
139
131
119
118
127
131
132
136
143
141
132
122
117
117
122
123
126
128
132
131
129
128
129
126
119
110
111
112
112
108
111
121
128
127
124
123
138
128
122
119
117
116
117
122
127
130
130
126
129
141
141
129
125
132
135
124
117
124
138
141
133
123
118
116
116
121
133
143
139
128
121
122
119
121
120
117
112
110
110
113
119
129
133
126
120
118
142
144
133
128
128
118
110
115
134
147
142
136
144
151
138
120
118
121
115
112
119
131
136
127
117
113
111
110
111
122
125
121
119
129
136
125
109
108
116
117
115
115
116
115
110
112
123
129
120
110
136
144
130
115
111
113
116
122
137
144
135
129
144
153
134
116
120
129
118
110
118
129
129
121
115
118
125
124
118
117
118
116
111
115
124
126
117
114
122
127
126
120
113
111
111
116
127
132
122
113
130
136
122
107
109
119
123
129
140
139
126
124
142
145
123
106
120
135
126
114
115
115
115
113
117
126
135
134
126
120
120
118
112
108
117
126
127
125
131
138
135
125
119
120
122
122
128
132
129
119
133
133
120
112
119
131
135
137
138
132
125
132
141
135
112
103
124
137
128
120
116
105
98
107
121
129
127
126
129
127
124
121
116
111
113
122
127
130
138
146
141
127
121
128
132
130
128
133
130
119
140
133
122
122
131
139
144
142
132
124
129
141
144
128
109
108
126
132
126
124
122
108
94
101
120
123
116
116
128
135
128
118
117
116
115
115
118
124
134
144
139
121
115
124
135
135
131
131
124
114
142
133
127
131
136
137
141
139
126
119
129
140
138
126
116
117
127
127
125
126
128
119
102
100
114
122
116
115
129
139
130
116
114
121
120
112
106
108
122
138
135
116
105
113
128
132
129
126
121
115
136
132
132
135
137
132
127
126
125
126
127
127
126
128
128
123
127
130
128
125
127
126
114
106
115
129
129
123
128
139
138
123
116
123
127
118
101
98
113
133
131
115
105
112
120
120
120
124
127
120
130
131
132
139
141
126
111
113
127
136
128
112
116
133
137
126
126
134
133
125
125
126
124
121
125
136
135
125
125
141
150
139
123
123
131
125
107
103
118
132
131
120
117
119
119
115
117
126
132
127
126
131
130
138
140
126
106
108
127
138
128
111
119
138
139
125
126
138
140
133
128
128
132
133
134
132
123
116
121
143
156
146
128
124
128
124
116
117
131
135
128
125
131
133
125
118
118
126
130
127
127
128
126
132
136
124
113
113
123
128
125
122
128
139
137
124
125
134
140
140
136
133
136
139
134
122
108
107
124
143
145
135
126
123
122
120
124
132
137
131
122
122
130
136
132
125
122
121
127
128
127
122
120
129
133
126
122
120
117
117
126
134
137
136
130
125
125
129
133
136
137
136
136
133
128
113
102
110
128
136
127
120
124
125
119
116
125
134
134
126
118
116
119
127
131
130
121
115
121
131
125
113
114
130
138
132
128
124
116
120
136
141
134
130
131
130
126
124
122
122
126
137
139
129
120
114
113
119
130
125
113
115
130
133
121
115
123
132
132
130
126
116
112
115
127
129
120
114
121
131
125
110
112
134
146
138
127
124
122
134
149
143
128
127
138
140
132
121
111
105
112
133
143
128
117
116
120
125
125
116
111
125
140
140
126
117
120
125
133
137
136
124
115
117
126
130
123
118
121
127
125
112
113
131
142
134
125
123
128
143
148
136
121
128
143
148
138
123
108
97
103
129
142
130
117
116
119
122
118
107
112
131
142
137
124
119
118
124
130
134
135
131
128
128
129
130
129
120
118
123
122
117
118
124
126
123
120
123
126
131
132
124
122
132
145
146
141
129
114
102
103
121
136
134
123
115
114
119
117
108
111
127
134
125
120
122
125
126
126
126
127
129
134
136
134
130
124
116
115
124
120
118
122
123
118
114
118
122
121
114
110
113
124
131
138
138
137
133
125
115
111
113
128
138
134
120
115
122
122
110
108
121
125
117
115
126
134
130
122
119
119
121
127
134
132
121
110
109
119
129
122
119
123
128
126
120
119
121
121
109
99
107
123
128
130
131
132
132
133
127
114
110
127
145
144
128
122
127
124
109
109
124
128
118
117
132
143
135
123
122
123
116
116
124
125
113
105
113
124
127
131
120
120
135
142
135
123
122
124
117
107
112
122
123
126
129
129
130
136
131
119
116
132
146
141
131
130
134
123
109
112
128
133
123
121
138
149
137
124
130
132
121
113
117
121
115
116
126
129
118
134
120
118
134
150
145
132
124
125
124
121
122
123
122
127
132
128
128
130
126
119
125
138
137
126
125
133
134
122
109
114
127
129
118
120
138
147
133
123
128
135
130
121
120
122
124
129
133
126
110
129
122
120
128
140
142
134
126
122
127
134
135
130
124
128
130
129
127
126
118
117
129
136
123
112
117
132
135
125
114
114
113
110
108
114
128
135
129
119
119
127
133
131
128
125
127
131
130
122
112
120
121
121
122
123
129
131
126
122
125
138
141
133
130
129
128
127
126
123
114
116
128
128
115
111
121
129
132
129
122
112
103
98
98
106
113
120
123
121
114
120
131
136
130
122
122
123
122
119
120
117
119
121
119
118
117
124
126
129
133
140
136
132
132
132
124
123
125
123
120
118
124
125
122
125
131
127
125
126
125
120
114
108
104
105
107
111
121
123
119
120
128
133
126
116
115
119
121
122
124
124
121
122
129
129
119
116
125
134
141
139
129
127
135
135
124
116
121
129
128
122
123
127
134
139
139
128
121
120
124
132
139
135
121
111
110
117
120
122
125
128
129
126
121
115
113
118
125
128
129
134
126
126
142
151
129
113
118
132
140
135
125
123
132
137
127
111
114
132
134
125
124
135
142
143
136
128
123
120
125
140
156
155
136
118
119
125
120
114
123
135
133
127
123
122
120
119
127
133
131
136
130
130
153
164
138
112
112
125
133
130
125
125
128
131
126
113
115
130
134
126
127
138
144
135
127
128
132
131
131
136
145
151
141
122
120
127
120
111
121
136
135
128
127
127
127
120
126
133
131
127
127
131
151
160
138
118
117
126
129
128
128
126
125
125
126
122
119
126
127
125
131
140
141
131
123
127
137
142
137
126
123
136
141
125
115
121
124
121
123
131
133
131
130
131
130
127
128
128
126
120
118
123
139
142
127
119
128
135
131
126
125
124
122
126
133
133
126
122
119
121
127
138
142
134
123
123
133
140
136
122
111
125
143
132
115
116
133
138
130
127
134
136
134
132
133
132
132
123
118
120
115
119
132
132
122
119
133
144
137
123
117
118
124
135
144
143
132
120
115
114
118
132
142
138
125
122
124
127
129
123
119
129
142
140
124
119
140
150
133
123
133
140
136
135
135
135
132
122
116
127
120
122
135
138
129
122
129
138
136
122
111
114
125
139
144
143
133
122
115
110
112
127
138
134
126
126
123
118
120
127
131
134
138
143
134
126
137
143
128
122
132
135
134
135
135
129
122
120
121
131
131
134
141
146
138
125
120
125
128
121
115
118
125
131
134
134
131
126
117
115
115
126
129
124
124
131
130
120
119
131
136
131
131
138
138
128
126
127
124
124
125
121
123
133
134
117
111
120
132
128
138
138
138
138
136
132
123
121
120
120
121
125
124
121
122
127
130
127
123
123
126
126
122
115
119
131
136
128
126
128
128
126
127
134
134
123
116
120
125
127
119
106
110
128
129
111
106
122
136
122
133
132
123
118
123
132
134
128
119
120
128
131
123
117
122
130
132
127
127
132
130
123
117
115
117
125
130
130
128
125
118
121
129
132
127
119
117
123
133
129
115
102
109
124
124
111
113
127
137
117
124
123
117
108
113
130
141
135
123
122
128
127
122
126
137
140
132
128
132
132
123
113
112
117
119
119
120
124
128
122
115
119
130
133
126
122
126
133
135
126
114
111
119
125
124
122
123
131
132
122
121
124
124
118
117
127
136
133
128
126
124
121
121
135
149
147
133
130
134
129
115
105
108
121
125
119
116
119
124
121
116
120
129
131
130
130
134
138
134
121
112
118
129
132
129
128
131
130
127
131
131
133
133
134
132
128
123
124
129
128
123
119
122
134
144
141
129
127
131
128
117
107
108
120
126
124
120
121
126
124
121
125
128
129
132
138
137
135
130
120
113
120
135
138
130
127
131
129
122
136
138
138
138
139
139
128
114
118
128
127
126
126
126
127
128
127
123
120
124
127
123
115
114
121
126
125
124
126
128
128
129
134
135
132
134
139
136
130
129
127
122
122
130
135
126
121
129
127
121
133
137
132
130
137
139
128
117
124
130
126
125
132
132
122
118
118
116
113
115
121
123
123
124
126
125
124
121
125
128
128
129
134
140
138
137
135
128
124
131
136
130
122
122
123
118
116
126
127
119
131
131
122
123
135
137
127
126
135
136
123
122
134
136
126
117
117
116
114
114
116
119
123
127
130
128
123
118
119
127
125
116
121
136
142
136
128
120
120
131
138
131
120
116
116
117
119
126
126
119
132
128
118
123
137
140
130
130
142
139
122
118
131
138
131
124
121
123
125
123
122
120
122
125
129
132
125
116
115
125
119
100
101
125
140
134
122
113
119
129
129
123
116
116
122
126
127
128
125
118
132
132
121
122
138
144
134
128
136
136
122
116
127
134
132
129
127
129
131
134
135
132
122
118
127
135
130
115
114
127
124
103
97
117
132
130
119
114
119
124
121
115
117
127
132
135
135
133
129
122
127
133
127
119
128
137
130
122
122
126
122
123
126
128
130
132
135
133
132
134
142
139
124
116
125
137
132
118
117
128
132
120
111
115
119
120
118
120
122
122
120
120
130
136
135
131
133
140
140
131
122
131
130
118
118
128
128
117
112
119
124
127
125
123
128
137
142
133
122
125
134
133
122
122
130
136
132
122
121
130
139
136
128
116
111
114
122
124
123
121
122
130
139
138
124
114
125
144
148
135
118
126
130
121
114
120
126
120
113
115
124
127
120
120
128
142
145
131
117
117
122
118
118
129
139
138
132
126
125
127
137
142
131
114
109
116
124
124
121
120
124
132
135
128
112
104
118
142
146
131
119
125
130
125
118
121
126
125
116
116
123
124
118
119
131
141
139
128
119
117
115
109
117
132
139
134
132
132
132
131
132
132
123
112
113
122
123
121
120
120
120
118
119
119
113
111
119
132
135
123
119
121
128
127
122
123
128
125
119
121
126
125
117
119
130
135
128
121
123
123
118
111
116
127
129
126
131
137
137
134
131
123
114
114
123
127
124
121
124
125
119
109
108
116
124
123
120
122
127
122
114
116
126
129
125
124
126
123
121
128
133
130
120
118
125
129
122
116
121
128
124
116
115
117
117
119
130
138
138
135
128
116
112
120
129
130
126
125
130
131
123
114
113
122
130
128
121
117
126
126
105
112
129
132
124
122
124
123
125
131
134
132
122
114
118
125
119
112
115
125
127
118
111
115
119
124
132
136
134
131
123
115
113
122
131
134
134
132
131
130
128
124
122
124
124
124
120
120
129
133
102
112
129
131
119
115
123
128
129
128
128
129
124
115
115
121
119
113
114
125
127
118
115
125
134
136
135
133
127
124
121
118
117
121
128
135
135
134
128
124
125
125
125
121
117
119
120
123
130
134
105
116
128
124
110
108
120
129
129
121
120
124
126
125
119
117
117
120
122
124
125
119
124
139
145
142
136
129
122
120
123
127
126
124
125
131
131
128
124
119
117
117
122
123
119
121
125
125
125
128
116
123
125
116
106
106
117
124
125
119
118
122
131
136
129
116
120
130
132
122
116
120
132
142
141
136
134
129
119
118
128
137
134
126
124
127
124
122
121
118
107
107
121
130
127
123
125
124
121
123
127
124
125
134
138
129
117
116
125
132
133
135
135
125
113
117
135
135
114
99
102
118
134
150
149
134
115
110
119
132
132
125
120
123
128
123
113
119
137
142
127
114
117
124
114
97
103
127
129
109
128
128
127
125
121
118
114
120
131
132
124
126
135
134
120
121
135
135
117
109
118
126
131
138
141
134
120
118
120
127
132
131
119
114
124
125
115
112
123
136
133
122
121
122
117
109
120
141
142
122
130
129
122
116
117
119
117
124
138
138
123
119
129
136
126
123
132
135
125
125
130
122
115
122
133
132
124
122
122
121
130
135
120
106
113
123
121
111
113
127
134
133
128
127
124
123
135
149
149
135
135
125
114
116
127
134
127
127
137
138
125
121
126
130
127
127
133
135
130
135
135
115
103
116
132
131
123
122
124
123
126
133
123
104
104
118
124
117
116
126
135
134
132
132
132
134
137
141
141
136
137
123
115
123
140
145
136
128
130
129
128
125
125
127
126
130
136
136
132
135
134
120
109
118
129
128
119
120
131
130
126
127
121
105
101
111
121
123
124
131
133
127
123
130
139
139
131
124
123
126
135
125
122
131
144
143
135
127
123
123
123
123
123
125
128
135
138
133
124
125
132
134
128
125
124
124
125
131
139
135
126
119
113
106
104
109
115
120
127
132
128
117
111
123
136
136
124
112
111
115
132
130
128
136
142
135
126
123
122
122
120
114
116
124
130
131
134
129
115
109
124
145
146
128
117
125
135
143
144
138
127
115
110
111
113
113
110
113
125
130
123
113
109
117
127
125
119
114
113
114
132
130
127
133
139
130
119
121
129
131
120
107
110
124
129
126
127
127
117
103
112
140
153
136
118
122
139
147
142
136
129
118
111
117
123
120
112
116
126
126
118
116
118
118
118
117
119
126
125
119
135
129
123
130
135
127
123
129
136
134
122
107
109
122
126
119
119
128
127
110
108
130
153
147
124
117
128
137
135
132
127
117
116
126
129
123
120
128
133
122
114
121
128
126
119
117
125
131
131
129
136
126
122
128
129
123
128
140
137
128
120
113
113
121
124
120
121
130
136
124
113
128
152
154
132
114
114
121
122
125
121
113
123
134
134
124
125
135
134
116
108
121
133
132
128
126
126
127
129
138
130
124
128
132
122
114
128
142
133
120
119
121
119
123
126
127
124
130
136
130
121
130
147
148
132
117
110
111
114
117
116
115
130
144
137
124
125
132
124
109
108
118
126
130
134
132
123
118
125
139
125
124
132
135
122
110
120
135
129
121
126
128
123
124
129
132
126
124
126
125
124
133
140
133
125
121
118
113
113
117
120
123
139
151
139
125
119
117
114
114
117
118
116
121
132
132
118
114
122
135
121
119
126
134
129
116
118
127
132
133
136
134
126
125
131
133
123
118
118
119
122
132
133
123
118
119
120
120
120
123
125
128
140
148
141
127
116
108
110
122
131
124
114
116
128
130
124
120
126
127
120
112
114
127
134
128
119
121
129
139
142
135
128
127
132
131
122
117
119
120
123
132
133
125
116
112
114
123
129
128
124
122
131
141
141
133
120
110
112
124
133
132
122
121
128
134
132
130
128
123
123
112
113
126
134
128
117
115
123
132
135
133
130
131
131
128
125
123
124
127
129
133
136
135
122
105
104
120
136
129
116
111
121
134
139
136
126
117
116
119
128
131
131
130
131
137
137
134
130
125
128
121
125
131
131
123
113
112
118
126
127
128
129
129
130
131
129
128
127
133
132
128
132
142
134
109
100
117
133
125
110
109
119
130
137
137
130
120
114
114
118
124
129
129
134
134
131
130
129
130
134
133
138
137
131
120
112
113
122
125
123
121
119
120
128
135
133
124
124
133
131
119
122
139
138
116
108
119
125
117
114
122
126
127
133
141
136
123
116
118
118
117
116
123
128
126
122
124
128
126
134
135
136
138
134
126
121
123
133
133
124
114
107
108
126
137
130
119
122
130
127
114
116
129
129
119
119
123
120
114
124
135
130
122
129
147
146
130
122
127
129
118
111
116
122
117
115
126
129
121
126
125
123
130
137
135
130
131
136
136
125
111
104
105
120
130
125
117
117
123
120
118
117
116
114
115
128
129
120
118
131
138
126
114
128
152
154
136
125
131
138
129
119
119
118
114
116
129
132
120
117
117
117
124
132
133
129
128
129
128
125
117
113
113
120
122
116
114
114
114
115
120
122
111
103
113
129
133
127
127
133
130
114
108
127
149
151
137
127
130
138
141
136
125
119
117
123
131
132
124
118
119
121
122
120
118
118
120
121
122
126
127
127
126
124
115
109
110
110
107
110
123
127
115
106
114
129
136
135
133
131
121
109
108
123
135
136
129
124
125
133
140
138
125
115
120
129
131
129
126
130
132
134
128
113
102
108
118
122
125
131
134
134
134
129
114
105
107
111
108
108
121
131
125
116
118
127
135
134
131
130
128
117
112
119
126
124
122
122
122
125
131
129
117
111
120
131
130
123
125
145
146
143
133
117
103
108
122
129
136
139
134
132
135
132
116
105
111
118
116
109
120
138
137
123
116
123
131
127
122
133
145
135
118
120
130
128
121
121
123
125
125
118
109
108
116
126
126
121
126
152
152
143
138
131
120
116
124
132
142
142
130
123
128
132
122
111
118
126
121
111
121
143
143
121
108
118
129
121
118
137
157
145
122
124
138
136
122
116
122
129
124
115
111
111
115
121
124
125
129
143
145
139
140
143
133
120
117
126
137
138
126
120
125
126
123
120
126
129
120
114
126
144
137
113
102
116
132
128
124
136
146
138
122
123
137
134
120
113
122
132
128
122
119
118
120
123
131
132
133
132
133
133
133
136
131
118
113
119
129
130
124
124
125
125
124
128
132
127
118
122
134
140
127
108
103
118
134
136
134
130
125
123
123
124
124
123
120
120
123
126
127
128
129
128
129
133
142
140
129
122
122
119
117
118
120
116
115
119
123
123
122
126
128
126
127
134
137
129
124
132
138
133
121
111
111
121
131
136
136
123
111
114
126
130
120
115
124
132
127
119
122
134
138
137
133
138
147
142
122
124
118
112
110
113
120
123
126
128
127
121
118
121
129
131
133
142
144
139
138
140
138
130
123
120
120
123
125
125
126
121
115
118
131
138
124
116
131
142
129
111
117
134
145
143
131
130
137
136
122
131
119
116
120
129
135
132
131
131
130
123
113
115
124
132
136
143
147
146
144
142
132
129
127
126
125
127
123
115
115
121
125
127
133
136
127
118
130
140
127
113
117
132
144
143
128
118
123
130
128
136
128
128
137
147
146
135
128
128
129
124
116
116
122
126
129
137
145
142
137
133
130
129
130
127
128
132
128
118
115
122
131
132
129
125
118
117
125
129
125
122
124
127
135
141
131
115
115
126
134
138
133
134
143
145
139
128
125
124
123
122
122
125
126
121
121
131
136
127
119
122
126
130
127
122
124
133
135
131
123
122
126
129
123
110
104
111
120
124
126
131
130
122
126
137
136
123
118
125
134
134
129
127
132
131
123
120
126
127
122
121
129
139
136
125
123
131
131
114
106
112
124
124
119
118
121
129
136
137
128
117
118
123
121
106
101
111
122
124
128
130
130
124
126
137
137
129
128
130
132
128
119
116
122
124
118
119
128
132
126
127
133
141
141
136
134
134
128
113
108
113
119
119
118
119
122
126
130
130
124
116
112
116
118
112
112
118
125
127
126
125
124
126
133
138
135
132
131
131
131
126
116
113
121
130
128
125
126
131
132
131
131
133
139
143
143
138
129
122
120
118
115
115
122
127
128
128
125
121
118
116
115
114
115
118
126
128
125
123
123
119
116
124
139
143
133
126
128
130
131
131
125
123
128
140
140
127
118
124
132
131
125
125
132
137
139
134
128
127
129
122
115
116
129
137
137
131
124
117
117
123
124
118
113
119
130
131
120
116
119
118
112
119
137
145
131
118
118
129
129
136
139
136
135
140
139
125
113
119
128
126
123
125
125
124
122
122
122
124
126
122
116
121
138
145
139
128
121
118
121
129
132
130
119
117
126
128
116
108
115
120
114
115
130
138
125
111
117
130
131
139
141
140
134
133
132
125
118
124
125
122
124
130
126
113
107
110
116
119
122
123
120
128
143
146
136
123
119
118
121
127
134
137
129
120
120
122
115
107
113
122
121
114
119
124
117
109
120
134
131
138
131
131
134
136
130
127
128
133
127
122
129
138
130
115
107
110
114
116
124
127
128
130
139
138
129
121
118
115
115
117
122
132
133
126
120
119
115
113
117
126
124
116
113
114
113
114
125
134
132
136
122
118
131
142
139
131
133
135
128
123
131
140
137
128
119
117
119
123
131
137
136
132
129
128
129
129
122
112
109
108
109
117
130
133
126
118
117
121
126
127
123
117
115
119
122
123
124
129
131
136
120
114
126
144
145
134
128
128
127
124
127
134
137
136
133
127
125
128
134
141
140
130
119
120
133
136
126
112
110
111
109
110
124
135
132
122
120
129
136
133
123
118
124
133
135
131
124
125
128
134
125
113
118
135
140
128
118
121
128
125
121
124
132
138
138
132
129
128
129
132
132
124
117
121
133
138
126
113
117
124
121
115
116
124
126
124
124
132
142
137
129
128
139
142
136
128
127
126
121
130
127
119
120
130
131
119
113
123
135
128
119
117
124
131
138
135
129
124
120
118
119
121
122
124
130
132
127
119
123
134
136
123
108
107
118
122
123
126
130
132
133
140
144
137
124
122
132
132
117
125
122
122
123
126
125
119
120
131
137
129
121
118
121
128
134
133
128
122
119
114
114
123
130
126
121
128
132
125
124
133
137
123
105
104
115
120
116
111
113
120
130
138
137
122
110
118
135
137
117
125
120
124
125
124
122
125
128
131
127
124
125
126
125
127
128
128
127
126
126
122
123
133
136
120
111
126
140
136
127
128
129
122
113
117
122
120
108
103
103
106
116
122
122
113
110
120
134
131
119
131
125
126
124
118
122
130
132
124
117
120
128
133
130
127
127
125
126
129
131
132
132
136
132
115
109
129
147
143
132
129
125
120
125
136
135
118
107
108
109
107
107
109
111
112
117
127
129
123
121
133
133
135
127
118
123
129
126
117
113
119
131
134
130
125
125
126
124
124
126
127
128
128
126
117
118
134
145
142
136
134
125
123
133
144
137
118
112
120
125
118
109
107
111
117
125
128
125
118
121
126
135
144
138
126
123
125
120
115
116
124
133
131
123
118
124
129
123
113
112
114
112
114
122
129
135
139
137
133
134
134
128
124
128
134
130
120
118
125
132
129
119
114
115
121
124
125
122
119
121
115
130
146
146
134
125
122
121
121
120
122
129
129
118
112
119
128
120
107
104
109
106
109
124
141
145
140
131
125
126
129
128
121
118
119
121
120
119
122
130
132
125
118
118
123
125
123
122
121
122
109
120
134
139
134
124
122
122
121
117
116
123
129
122
113
113
121
120
111
111
117
114
115
129
140
140
136
134
129
124
123
124
119
109
109
119
123
119
117
125
128
119
114
120
128
129
124
122
123
123
111
117
121
123
123
122
121
119
117
113
110
117
128
130
120
113
116
122
122
123
128
127
125
126
125
126
133
141
136
126
123
124
119
109
109
121
127
121
119
122
120
111
112
124
133
132
124
120
122
122
124
126
136
141
135
132
131
131
117
106
115
133
133
116
115
133
141
129
118
123
127
122
121
134
144
141
133
133
138
146
146
138
122
114
122
128
126
128
138
140
129
118
123
139
141
125
116
125
132
124
126
128
141
142
134
127
127
130
123
111
108
118
123
120
127
139
137
122
117
129
139
132
121
126
135
136
133
131
132
135
140
138
123
116
127
136
129
119
122
123
123
124
131
139
137
125
126
135
139
133
123
125
136
139
134
126
123
127
130
124
111
110
118
124
135
139
128
114
119
136
141
128
115
118
127
132
131
123
116
116
128
139
130
121
130
139
130
115
107
110
119
132
135
130
124
127
133
138
140
137
115
115
124
130
133
133
128
126
130
129
121
113
115
126
137
136
121
113
123
136
134
120
113
118
128
132
130
121
108
104
120
139
136
124
124
131
131
120
109
109
124
136
134
123
120
128
132
130
131
138
111
111
117
124
132
138
135
125
122
125
124
118
116
125
135
134
124
120
125
130
127
123
126
129
131
129
128
126
119
113
121
135
134
122
118
122
129
129
123
123
128
132
126
122
124
129
123
112
118
132
116
116
120
122
128
135
133
120
111
115
121
118
115
121
132
135
130
126
124
121
124
138
150
142
125
118
124
134
135
131
128
127
124
120
119
121
126
132
136
133
128
123
122
125
132
128
113
101
107
124
124
126
126
126
125
130
128
115
104
108
120
122
115
115
125
132
133
128
116
110
124
152
164
144
116
104
117
137
146
140
128
119
115
120
126
126
124
131
137
133
121
114
119
126
130
123
110
104
108
118
135
128
124
124
124
128
128
119
106
107
121
125
119
114
118
123
125
122
113
107
118
147
162
143
109
98
114
136
146
138
123
112
111
121
130
128
124
131
136
127
115
115
118
123
121
117
116
117
117
118
142
125
114
116
123
132
138
134
116
110
120
122
118
116
116
116
117
119
120
113
114
136
153
145
118
102
112
130
136
128
115
110
112
122
130
129
129
136
135
121
112
118
123
118
115
115
121
125
122
121
144
122
112
115
119
130
145
147
129
114
114
117
118
120
121
120
119
126
130
122
115
128
149
151
133
116
115
121
122
117
111
112
118
128
131
130
134
139
131
114
110
122
129
124
119
118
120
122
123
125
140
128
128
125
119
123
141
149
135
116
112
112
114
122
130
131
130
134
136
128
120
130
148
150
140
128
122
117
110
112
116
119
125
135
137
136
133
130
119
106
110
124
130
128
125
121
116
120
124
128
134
136
144
139
122
117
129
141
135
121
117
115
114
121
129
134
133
134
135
129
123
131
140
139
135
134
130
115
106
115
125
126
128
138
143
137
125
113
104
103
112
122
124
128
127
117
108
117
131
129
123
137
148
143
126
118
125
134
135
129
126
123
120
119
122
123
121
127
133
131
126
128
130
125
124
132
132
119
114
124
131
123
122
133
141
136
121
104
100
107
117
119
120
123
122
111
109
123
139
132
117
127
135
134
129
126
128
130
133
134
134
132
127
123
114
104
104
118
136
138
131
126
123
121
122
125
125
123
125
133
130
116
114
129
138
132
118
110
109
112
119
121
121
120
118
115
116
130
140
134
121
123
126
125
126
128
128
127
129
133
136
136
133
128
113
98
96
114
136
145
137
127
126
126
124
119
118
124
134
138
125
109
116
134
139
129
119
120
119
117
119
127
128
123
122
127
129
132
133
130
130
130
128
123
119
121
121
121
124
134
137
138
133
129
119
107
105
115
130
141
138
125
122
126
126
117
114
123
135
135
123
115
125
140
142
128
117
120
119
116
118
129
131
126
127
137
139
130
122
122
139
144
140
125
113
111
116
119
127
134
138
136
127
123
122
121
118
116
117
129
133
120
112
118
120
117
117
125
130
130
127
126
129
136
138
127
114
113
119
119
121
129
129
124
126
136
138
129
118
116
141
147
140
124
111
112
121
126
131
135
134
131
119
116
121
130
129
116
109
121
130
119
108
110
114
117
124
128
129
129
132
132
127
125
131
129
116
114
122
126
128
128
124
119
121
126
130
127
123
119
133
138
131
120
116
118
125
131
131
130
130
125
117
110
116
127
129
117
110
119
128
122
112
112
114
121
127
129
129
131
137
135
123
121
131
133
124
121
128
135
136
133
126
119
116
117
122
127
131
130
126
127
124
121
122
120
123
125
127
125
124
123
121
115
114
122
124
118
113
117
126
126
122
120
121
125
129
128
128
135
139
136
125
124
134
136
128
128
131
138
139
138
133
123
117
118
124
131
134
134
129
130
130
129
125
115
110
116
119
121
124
127
128
125
121
120
119
116
112
113
122
126
126
125
126
128
129
129
129
135
136
136
129
129
135
134
127
128
132
135
138
136
132
123
120
127
136
135
131
129
139
142
142
138
125
109
105
113
118
122
125
130
134
133
125
121
117
114
112
112
117
121
124
125
125
127
129
129
128
128
134
135
127
124
133
135
126
124
130
132
130
128
123
118
120
132
143
134
123
117
143
146
144
137
128
117
117
122
125
125
129
132
134
134
128
123
118
116
116
116
117
119
123
123
119
120
130
132
124
121
132
136
122
115
133
146
132
122
128
130
127
119
114
112
115
126
136
130
119
117
135
138
135
128
127
130
132
130
128
130
132
134
133
131
127
123
123
123
120
119
119
122
126
122
111
111
124
130
122
117
130
135
119
113
139
156
139
122
123
131
130
119
111
110
111
118
126
126
120
121
121
123
123
115
121
134
137
128
124
128
135
138
137
134
126
123
127
129
120
113
115
125
131
121
106
105
118
125
123
121
128
128
118
117
139
154
139
120
118
129
130
124
118
115
113
117
125
130
125
124
119
120
117
104
106
124
128
120
118
127
137
141
143
140
126
119
125
131
118
105
113
128
129
114
102
104
116
121
124
125
125
123
117
122
135
142
133
121
120
123
125
125
124
122
120
121
130
140
135
122
129
126
115
96
94
110
120
115
116
125
136
141
144
140
125
114
123
130
120
113
122
132
126
110
103
111
117
119
122
124
124
118
115
123
130
133
130
128
125
121
117
118
124
128
127
123
129
145
143
122
138
131
117
100
98
112
123
125
126
130
136
136
136
132
119
111
120
130
132
132
140
139
124
112
111
120
124
118
113
115
120
119
118
121
127
130
131
132
131
124
114
113
124
134
129
116
119
139
148
131
137
130
120
116
118
125
130
132
136
138
135
128
122
119
113
112
121
134
139
147
149
140
126
119
124
129
126
116
105
105
115
124
125
120
121
124
130
131
130
127
123
122
128
134
125
109
112
134
149
139
132
126
124
129
134
131
130
136
142
142
134
122
115
115
114
116
127
135
136
138
140
133
124
125
135
135
127
115
108
106
112
126
129
122
110
115
125
126
122
127
135
138
136
132
121
115
121
137
144
139
134
127
127
134
134
123
121
131
139
137
129
120
120
123
122
122
132
135
125
118
121
122
121
125
137
138
124
117
118
115
112
122
132
122
105
107
122
124
115
120
140
150
144
130
122
125
135
140
135
128
140
129
125
130
128
115
112
126
133
131
126
123
132
141
135
128
134
137
122
109
110
116
116
119
131
133
124
123
129
123
115
118
129
121
107
112
128
126
111
112
134
150
146
132
124
128
136
137
126
118
141
128
123
130
131
119
114
123
131
133
129
129
139
152
146
131
131
136
127
114
113
119
120
119
121
125
126
129
132
125
116
118
125
120
115
123
133
128
113
113
126
137
137
131
124
123
123
123
118
116
135
125
120
131
139
131
121
121
132
139
134
129
137
149
147
130
127
135
134
125
121
124
128
127
121
120
128
134
131
118
116
122
123
120
121
131
135
126
118
119
121
119
123
128
127
117
113
113
116
117
130
125
121
130
142
139
122
117
132
144
134
123
127
138
138
126
123
129
134
127
119
120
133
138
129
121
129
135
126
114
115
125
125
119
120
128
129
122
121
123
117
105
109
124
129
119
112
115
121
121
127
128
128
130
136
136
122
115
131
142
129
115
117
126
130
123
120
122
125
120
111
113
132
147
138
122
122
129
123
114
118
130
129
119
116
122
125
123
121
118
108
101
109
125
130
126
123
127
131
124
127
130
131
130
129
129
125
125
131
133
127
119
118
121
126
124
117
115
116
117
111
112
129
145
139
122
119
122
121
116
122
134
136
122
115
119
126
128
118
106
102
109
119
126
128
130
133
136
137
130
123
123
132
135
129
128
136
138
131
124
128
131
125
122
127
128
121
111
114
121
124
123
130
136
131
119
118
123
121
116
122
135
137
124
117
120
129
131
118
103
106
123
130
125
124
131
135
136
135
134
119
112
125
135
131
130
144
146
127
118
131
140
132
125
129
132
124
113
114
128
138
139
134
130
121
118
123
127
122
116
119
130
134
130
128
128
128
130
123
115
121
134
133
119
119
131
135
126
124
135
121
109
114
124
126
130
141
139
123
118
133
139
129
123
130
132
126
116
117
125
136
142
137
126
120
119
126
130
126
120
120
125
129
132
136
133
128
128
131
133
139
139
125
112
118
134
134
118
114
129
127
115
110
113
119
124
126
121
120
127
133
129
122
123
128
130
126
121
118
118
121
131
135
129
120
120
124
127
127
125
124
123
122
126
129
129
125
124
134
143
144
135
123
116
121
132
131
116
112
123
131
121
112
114
121
120
111
111
126
137
132
122
120
124
129
127
124
123
118
111
107
117
131
130
123
117
121
123
123
124
130
127
118
113
116
119
121
124
128
131
131
129
127
126
124
126
125
120
118
118
128
122
119
122
124
120
110
115
134
140
128
123
130
132
126
122
123
125
121
115
109
119
130
130
118
112
119
125
119
117
123
123
115
106
107
115
118
118
117
112
114
125
135
134
123
120
125
126
124
121
125
123
124
124
123
120
118
127
134
126
115
126
144
142
125
118
123
127
126
122
123
131
138
130
112
108
123
129
117
108
115
121
119
117
118
122
121
114
108
103
108
123
135
131
122
123
129
129
124
124
129
129
129
123
117
119
127
133
129
112
105
127
151
144
122
116
124
131
131
129
132
142
144
134
116
114
127
131
119
109
113
122
129
135
139
134
122
113
109
110
116
125
130
124
119
126
134
129
122
126
135
140
137
126
116
118
126
129
122
108
105
125
144
141
124
118
128
134
130
125
127
136
142
140
131
128
129
129
121
118
121
128
138
147
146
135
122
116
117
121
128
129
125
115
116
127
134
128
119
123
137
146
145
135
125
119
117
118
119
116
116
124
134
132
124
125
132
134
123
113
112
122
135
143
145
137
127
122
124
129
130
132
139
143
136
126
121
120
120
124
130
132
122
113
114
123
128
125
117
117
132
140
143
142
135
121
112
115
123
124
122
125
129
129
126
128
134
131
117
106
105
114
128
140
144
134
120
118
128
133
130
128
131
128
120
117
122
122
118
119
127
129
120
113
117
122
121
120
119
115
125
126
129
138
139
126
117
120
125
125
122
122
128
129
128
129
130
126
116
112
114
118
123
128
128
119
111
121
136
136
123
121
121
119
113
119
127
123
113
116
126
126
116
115
125
128
122
119
121
119
120
115
116
127
135
130
124
124
124
119
113
117
125
130
131
129
127
122
120
124
130
128
120
113
110
107
111
130
144
136
118
114
116
116
116
125
131
123
113
119
130
126
113
115
130
134
124
120
122
122
132
133
134
131
127
126
135
139
131
118
118
130
134
131
135
144
138
122
117
130
139
130
113
106
115
130
143
147
148
146
143
136
122
115
122
130
133
133
131
121
115
118
126
134
138
142
140
131
127
129
133
132
134
139
137
129
126
129
128
118
117
120
122
125
138
149
138
119
119
134
142
134
117
106
112
126
139
144
143
136
131
124
118
121
131
137
137
133
124
112
109
119
132
135
134
134
135
132
126
124
122
125
135
143
141
131
124
123
123
120
120
121
121
121
131
137
127
114
120
131
132
126
114
105
112
125
132
129
122
116
115
118
122
129
133
136
135
128
117
109
113
126
131
125
122
126
133
130
126
123
106
119
131
132
131
130
130
124
119
118
124
125
123
121
123
123
114
111
119
124
120
114
109
108
117
130
133
121
107
107
115
122
129
129
127
127
129
129
120
117
127
137
130
113
111
124
131
127
128
129
104
121
127
118
114
127
137
127
115
114
123
125
119
118
118
118
113
114
122
120
115
116
119
118
122
131
133
124
113
117
127
133
134
128
120
121
126
133
133
130
138
140
128
111
112
123
124
121
129
139
119
130
128
109
102
120
135
126
110
111
121
120
111
110
119
123
123
124
127
124
121
129
136
130
120
121
123
126
128
136
141
140
136
131
127
125
127
136
141
141
138
134
125
119
120
121
118
118
129
140
135
136
131
112
101
113
128
120
106
111
128
127
110
104
117
132
133
130
129
129
132
141
144
132
116
109
112
123
137
142
142
139
138
138
141
136
128
130
141
141
132
121
121
123
123
119
115
118
129
135
141
135
130
118
108
115
125
119
106
113
135
138
120
108
118
132
132
127
128
133
136
136
134
126
117
108
107
120
134
135
132
134
136
140
143
139
126
124
132
135
128
116
115
120
120
115
114
122
128
128
137
128
123
120
118
123
131
124
111
114
135
143
130
120
124
126
124
122
125
135
135
127
122
125
127
119
111
119
128
124
122
130
133
131
133
134
130
125
125
128
127
121
115
113
114
114
115
121
124
120
136
126
122
123
127
131
134
128
117
118
128
134
131
130
129
126
123
121
126
132
132
124
121
131
139
130
118
123
126
119
116
126
129
124
123
131
136
131
122
120
129
133
124
116
117
119
119
120
118
111
135
130
128
130
132
132
129
125
122
122
123
124
126
128
129
129
129
128
127
128
127
128
129
135
138
130
120
120
124
117
113
122
126
123
125
135
139
131
118
115
128
139
133
122
118
120
121
120
115
106
134
135
139
138
135
130
122
120
123
125
122
119
118
119
120
127
132
130
122
119
122
128
130
130
128
125
121
121
124
118
114
117
123
127
131
133
134
127
116
115
121
133
132
126
119
117
118
122
123
112
125
138
145
139
130
126
119
119
124
127
122
118
114
112
113
118
123
123
121
118
120
120
120
119
121
124
124
123
121
117
114
115
121
128
129
125
123
124
123
116
115
120
125
125
117
109
110
121
131
128
118
135
142
131
122
123
125
124
124
125
123
120
117
115
110
106
107
116
125
126
121
114
112
113
121
130
131
127
119
116
116
118
126
131
126
117
119
131
133
122
111
110
118
120
115
105
103
115
133
140
119
130
135
123
113
120
128
128
125
123
120
119
121
123
116
102
101
116
132
134
125
117
115
116
122
132
136
128
117
116
121
129
137
139
127
118
123
138
140
125
116
116
119
119
118
114
107
106
120
135
126
130
128
116
110
118
128
129
126
119
116
118
126
130
123
109
109
123
131
130
125
123
121
118
119
128
134
126
116
117
127
138
144
143
134
123
123
135
134
123
121
129
128
122
123
128
122
104
103
119
133
132
126
116
111
118
130
133
122
113
112
121
130
133
124
117
121
126
124
119
124
132
127
114
113
124
132
128
120
120
129
133
136
136
133
124
119
124
124
119
124
136
134
123
124
136
133
111
100
111
136
134
124
114
113
121
135
135
119
106
112
128
136
130
120
121
129
128
116
112
125
136
131
116
114
125
132
131
127
124
122
120
121
125
127
120
109
113
118
120
125
134
131
120
119
129
133
117
108
117
134
132
123
114
114
123
136
134
118
106
117
136
141
128
117
124
134
131
117
115
128
139
133
124
123
130
129
129
128
125
114
109
112
124
125
114
103
109
123
126
127
128
126
118
116
122
124
122
119
127
132
132
127
121
117
121
130
131
121
119
127
140
140
126
118
126
136
132
120
119
128
133
132
131
134
132
123
120
123
120
111
111
123
136
133
113
100
110
129
134
127
123
121
119
117
119
124
124
123
129
134
134
131
127
123
119
119
124
127
130
135
138
135
124
122
132
140
134
122
121
126
126
124
129
136
131
116
112
116
117
115
120
134
144
137
116
106
115
131
135
128
120
120
121
124
127
130
129
122
123
137
136
136
134
130
123
119
124
128
131
132
132
130
123
123
133
138
131
123
123
125
119
117
124
132
128
117
114
115
117
122
129
135
136
134
124
116
118
130
133
125
118
120
125
128
133
139
133
120
115
130
131
132
134
134
132
129
127
129
126
124
125
124
122
121
128
131
124
122
131
133
124
114
120
128
129
126
123
121
123
128
130
124
121
131
134
124
121
128
132
126
118
121
128
128
130
137
133
121
114
117
120
125
128
134
142
141
132
126
120
118
125
128
123
121
122
123
119
119
133
144
134
121
121
129
130
129
127
126
127
129
130
120
118
130
138
129
122
128
131
125
119
124
128
125
124
127
129
124
115
107
113
121
121
122
136
141
133
123
121
122
131
136
133
124
119
120
117
115
126
138
136
127
126
130
130
127
125
126
127
127
127
124
124
132
133
127
123
125
127
124
122
124
125
122
120
122
124
122
113
116
121
126
114
108
122
132
127
119
120
129
140
144
141
128
119
120
121
115
115
124
128
127
126
126
127
122
117
120
123
124
125
127
129
127
125
125
124
122
122
121
122
123
123
121
121
122
124
119
112
135
136
136
116
101
112
125
124
116
118
132
145
147
141
125
115
118
123
120
113
114
122
125
121
120
122
120
115
116
119
121
122
125
127
125
124
129
128
120
118
121
122
121
121
120
120
123
127
124
119
140
142
140
122
109
116
126
126
118
120
131
141
140
131
117
109
116
126
126
122
122
123
124
120
119
121
122
119
116
118
122
124
124
121
121
129
136
130
123
124
127
126
121
118
116
115
119
126
132
129
127
135
133
127
122
123
130
133
127
125
127
132
129
120
108
107
116
125
128
128
128
127
124
122
123
124
123
119
119
122
126
127
125
122
123
131
136
129
124
131
138
135
126
115
107
109
119
129
137
138
112
122
124
125
125
122
129
136
136
128
124
123
121
116
111
114
123
125
124
124
125
124
123
125
131
128
114
111
121
128
128
127
126
124
124
132
135
127
120
129
141
142
133
117
105
113
128
134
135
135
116
121
119
118
116
115
125
137
136
125
119
117
121
123
124
126
132
132
121
115
116
116
115
125
137
128
105
100
119
129
125
123
126
125
125
132
137
127
114
117
132
142
139
120
109
119
135
136
127
126
135
135
125
118
112
110
122
134
130
122
117
118
126
136
138
134
138
140
127
117
113
112
112
121
133
126
101
97
119
128
122
120
124
125
125
134
145
134
110
106
122
137
138
124
114
120
128
128
121
118
146
143
135
128
120
115
122
131
130
123
122
123
133
145
144
134
134
141
137
125
119
119
119
120
124
120
106
106
120
126
119
120
126
125
123
133
146
140
119
110
118
130
131
121
113
112
115
117
116
115
142
139
140
140
132
121
120
130
136
133
127
125
134
145
139
125
125
137
138
129
126
126
129
124
116
112
114
122
124
118
117
124
130
128
121
126
137
140
131
123
121
123
124
118
110
108
110
113
114
115
131
128
134
139
133
121
115
124
142
145
130
119
128
138
132
118
120
132
133
122
119
128
137
129
112
108
121
134
128
116
114
124
131
129
121
119
129
141
142
133
120
119
121
121
115
113
120
122
120
117
121
120
125
129
131
121
112
121
140
147
129
113
116
128
131
123
121
127
125
117
112
121
133
128
114
111
126
136
129
117
117
124
127
123
120
120
128
143
144
129
113
114
127
129
122
124
134
138
131
123
118
120
122
124
127
127
122
123
132
139
130
113
108
122
134
134
124
123
124
121
118
117
122
121
115
117
127
133
124
121
128
131
122
113
115
124
136
146
139
117
104
118
136
138
131
133
142
143
137
129
115
119
122
123
125
133
140
135
125
127
132
122
107
115
137
141
129
120
124
132
131
124
117
114
115
121
128
129
123
127
138
139
122
108
113
127
140
146
134
110
106
126
139
136
132
136
137
132
129
129
110
115
123
125
119
132
151
148
123
117
134
131
110
111
130
138
128
117
122
135
139
132
120
116
116
120
123
126
126
130
139
140
128
115
118
128
134
137
131
116
119
133
134
124
124
135
133
118
116
129
112
114
123
118
112
124
146
148
124
118
135
133
112
110
122
130
125
116
118
128
132
131
128
123
119
115
115
124
131
134
134
132
128
127
129
128
125
126
128
127
129
131
122
110
115
133
133
116
111
128
126
123
122
116
109
114
128
133
127
127
133
127
112
112
123
126
121
117
117
120
122
125
130
131
123
113
109
120
134
137
130
122
121
127
133
128
118
120
126
127
125
123
112
102
109
128
134
123
118
130
135
131
125
119
116
113
112
117
128
135
131
121
117
123
129
126
119
117
118
120
121
123
129
131
125
115
112
120
130
134
127
115
112
120
127
121
115
117
122
121
114
114
115
110
109
123
134
128
123
130
133
131
126
124
123
116
109
115
130
132
121
118
129
133
130
125
121
121
117
122
126
128
126
125
123
121
122
123
123
122
119
112
110
115
118
118
118
119
120
115
110
115
125
124
119
121
126
125
123
129
122
124
124
124
124
120
117
125
131
120
108
120
142
141
123
120
124
125
118
121
131
132
125
121
122
127
129
124
116
109
110
113
117
120
120
122
122
123
120
115
117
127
136
135
128
127
125
120
119
127
115
121
126
123
119
121
127
134
132
114
101
120
144
139
116
112
124
127
121
121
127
130
126
125
129
134
131
123
114
106
108
120
131
131
127
128
130
126
120
123
134
141
141
134
130
132
128
120
121
128
118
128
130
123
119
124
130
134
130
116
106
118
134
130
114
111
120
129
128
121
120
123
127
135
141
139
128
120
119
116
115
126
140
139
129
128
133
130
121
125
141
145
136
124
125
132
131
125
125
128
127
138
137
127
121
121
126
128
128
123
117
118
124
125
123
119
123
130
134
124
112
115
128
144
148
136
119
118
126
128
123
129
141
138
125
123
134
134
122
120
129
136
130
118
116
123
127
127
127
127
134
142
139
128
121
117
119
126
130
129
124
119
119
127
130
128
127
131
134
125
109
110
127
141
141
126
110
116
131
134
125
125
135
134
125
122
133
136
122
110
115
127
129
122
117
119
121
122
123
124
133
136
132
126
120
116
122
131
132
127
123
121
123
129
134
133
129
129
131
124
113
113
122
130
128
114
105
115
133
133
121
120
131
135
133
132
134
133
119
106
112
127
131
126
123
121
118
118
119
124
125
125
127
126
124
120
126
136
135
126
121
121
125
129
133
134
128
125
125
124
120
118
117
117
118
112
106
116
130
128
115
116
129
141
141
137
134
127
116
113
124
134
134
129
128
126
120
119
121
126
131
130
125
120
122
129
131
130
131
132
126
120
127
137
137
131
130
133
133
129
127
130
130
123
120
118
122
132
134
128
118
119
123
127
128
128
126
127
126
118
113
116
122
117
109
121
137
131
113
111
139
130
123
125
132
130
120
117
124
132
132
127
123
129
132
134
136
138
137
130
128
129
130
126
122
119
121
135
141
130
112
109
122
132
132
130
130
128
122
116
109
115
123
123
114
116
130
129
112
102
130
128
128
134
138
130
118
113
118
128
132
131
126
122
121
128
137
137
132
125
123
123
123
122
123
122
122
129
137
130
111
107
122
133
130
126
129
126
117
115
116
122
126
124
120
119
124
126
117
107
120
129
135
132
129
125
122
119
120
121
126
128
127
118
114
120
128
130
124
120
120
120
117
118
125
128
122
122
131
132
123
116
122
122
115
115
125
124
116
117
127
135
132
126
125
126
127
130
129
123
122
139
138
125
117
119
124
125
124
121
116
115
116
115
115
115
122
123
123
123
125
124
119
118
122
126
122
120
127
137
141
134
124
113
105
111
123
125
121
123
132
138
132
126
126
131
133
136
141
138
137
144
134
117
109
113
119
125
130
126
114
102
101
109
119
122
124
127
130
132
134
130
125
121
120
121
120
120
129
140
149
146
132
117
113
119
124
128
129
131
131
130
126
123
124
128
132
140
145
142
144
139
130
118
110
110
117
126
134
137
125
104
94
105
125
133
132
133
136
140
139
129
123
120
123
123
119
121
126
131
140
146
143
133
132
132
126
125
129
135
129
119
113
118
120
119
125
136
144
139
136
132
132
128
117
110
116
127
135
143
138
118
103
112
130
137
132
130
135
137
132
117
109
115
130
133
127
125
125
119
123
140
144
140
139
137
125
114
120
133
131
115
105
111
117
115
115
128
140
137
127
130
139
137
124
117
119
125
132
142
145
132
119
124
135
134
124
120
125
133
126
109
98
110
135
143
131
126
126
116
116
133
141
133
132
133
125
108
107
123
134
120
106
108
118
117
111
117
129
132
126
134
141
140
133
124
119
119
126
138
143
135
128
130
132
126
116
113
117
127
127
111
99
110
135
139
125
126
132
122
116
127
132
123
121
131
131
114
103
117
138
137
118
111
120
127
120
112
115
122
129
131
131
132
134
127
115
113
121
134
137
133
128
125
121
118
116
114
113
122
130
121
108
111
123
120
108
119
136
129
117
121
125
119
121
134
139
128
111
117
138
146
131
114
119
136
137
118
105
108
131
126
118
120
128
126
113
110
120
131
131
128
125
116
110
113
117
112
106
119
132
127
113
111
111
103
99
119
138
129
114
117
122
119
122
132
138
134
125
124
134
140
132
119
119
140
148
128
108
106
128
124
116
114
117
118
113
112
122
126
124
123
122
113
110
117
119
110
102
116
133
125
110
107
107
106
106
124
136
124
112
118
124
118
115
120
129
136
136
133
129
126
126
124
125
136
141
130
119
122
126
130
126
116
110
114
117
118
122
121
118
118
122
120
118
122
121
110
106
120
131
122
108
107
113
118
123
132
130
118
116
127
130
118
111
113
125
136
143
140
127
117
120
129
130
129
122
120
128
138
128
135
135
122
111
115
121
124
124
119
115
116
125
127
127
126
124
117
117
125
129
123
113
112
117
127
134
133
122
115
124
139
139
125
117
121
133
140
143
139
130
120
120
128
133
124
109
104
122
142
130
132
132
126
123
125
130
130
125
115
109
114
125
132
130
126
123
125
125
123
126
128
127
120
121
130
133
125
114
115
131
144
143
132
131
139
141
140
135
131
130
128
123
123
129
127
110
99
112
134
129
123
121
128
132
134
137
139
127
109
103
114
131
134
126
120
121
127
125
117
121
137
139
126
124
131
128
118
111
119
130
134
134
133
136
143
144
136
124
120
125
128
124
117
121
128
121
106
110
126
130
119
115
125
134
136
141
141
125
105
103
118
134
136
126
116
119
124
120
113
124
145
146
131
130
136
128
114
113
121
123
122
123
126
130
132
131
127
115
112
116
121
120
113
115
127
127
119
118
126
130
125
120
122
127
131
137
137
125
112
113
125
138
137
128
118
119
121
120
118
130
145
140
128
134
142
129
112
113
118
115
113
116
125
124
119
118
118
116
113
112
112
114
115
116
121
125
123
126
130
130
131
126
119
117
124
131
133
129
128
130
134
137
137
131
125
123
125
127
129
134
137
128
120
131
137
122
106
107
113
110
109
123
136
130
114
109
111
118
119
113
107
112
119
119
117
119
122
127
128
130
130
126
118
113
119
128
132
134
137
140
138
133
130
130
130
129
132
134
135
133
126
118
116
124
127
114
101
102
106
108
112
130
143
136
118
109
108
117
124
118
111
118
126
123
117
119
123
123
123
131
126
123
120
119
122
128
130
133
133
133
132
126
121
122
129
130
133
135
136
132
122
118
120
122
121
113
105
104
107
111
117
130
139
135
124
116
112
115
121
120
118
126
133
126
121
125
130
124
121
129
122
123
125
127
128
128
127
125
121
117
117
116
114
118
124
125
124
130
138
136
126
122
125
129
127
122
118
117
117
119
123
128
131
129
124
120
116
117
118
118
120
134
138
129
124
129
134
130
121
124
125
128
131
134
132
126
122
119
116
109
110
111
112
119
124
119
115
123
139
144
137
128
130
139
138
131
129
129
128
127
129
131
129
122
117
117
121
122
120
113
118
134
142
130
124
128
130
130
126
121
128
135
135
129
127
123
120
120
120
112
111
112
120
127
126
119
114
121
137
143
137
131
133
144
144
132
132
133
132
129
130
135
133
118
109
110
119
124
119
112
114
131
140
130
123
123
123
124
124
123
132
142
134
122
121
123
122
123
125
124
118
120
128
134
131
126
123
128
131
130
128
127
129
139
138
127
125
128
128
126
128
135
132
115
104
105
116
120
119
118
117
127
132
129
127
124
119
118
124
128
135
145
134
118
121
127
128
126
128
130
128
127
129
132
131
131
132
133
126
119
120
123
124
127
128
124
121
123
124
124
126
130
127
116
109
110
114
117
125
128
128
126
126
127
130
131
122
118
128
127
134
142
137
126
127
130
129
123
124
128
132
130
126
125
126
130
135
133
121
113
117
122
120
119
122
124
126
129
131
130
128
126
123
120
118
117
115
118
130
140
137
125
118
121
133
136
126
120
131
119
127
134
134
131
129
129
128
124
123
122
129
131
126
119
120
125
128
127
118
116
121
125
123
119
118
124
134
144
146
140
130
126
125
128
128
120
114
121
135
144
139
124
112
114
133
142
127
117
128
115
122
123
125
128
127
125
125
126
119
117
123
130
127
121
122
125
125
119
118
119
123
126
126
121
118
118
131
150
155
144
129
122
128
136
133
120
114
120
128
132
128
122
115
116
134
142
126
113
124
124
126
116
114
119
122
126
127
123
117
115
121
126
127
127
129
131
125
118
116
118
121
124
127
128
119
109
116
139
150
140
122
119
128
138
134
121
115
116
116
115
115
120
123
125
133
136
126
117
123
137
134
121
112
114
124
132
130
120
115
117
121
124
126
130
134
135
131
124
121
117
115
117
124
132
120
101
101
122
137
133
120
116
125
134
134
126
121
114
109
105
108
120
129
131
130
128
125
124
126
137
136
132
121
118
127
136
135
122
116
120
123
124
125
127
130
131
130
127
124
121
114
113
122
129
120
101
95
109
127
130
121
120
123
126
128
131
129
120
112
111
114
119
127
128
125
123
125
129
128
126
128
136
137
126
124
132
137
132
125
124
126
126
125
119
118
122
124
123
122
121
119
117
123
125
121
109
102
106
119
125
125
125
126
121
121
126
131
127
122
122
124
124
124
123
121
122
125
129
124
114
115
134
141
131
118
120
134
141
135
125
125
129
127
115
108
116
123
121
118
123
126
124
121
120
120
121
114
112
119
124
125
126
126
120
114
120
129
129
126
126
132
131
124
121
120
123
127
127
123
112
115
126
135
131
118
112
123
139
138
127
120
125
128
116
107
115
127
127
121
126
131
126
115
112
124
132
125
115
119
129
125
121
119
118
116
120
126
126
123
125
133
136
128
120
119
122
127
130
127
122
123
124
127
132
126
114
112
126
135
129
118
120
126
121
111
117
131
137
135
135
133
122
108
108
130
143
131
116
121
134
129
112
106
111
119
124
126
126
120
120
128
132
130
121
115
114
121
131
133
127
130
123
122
131
134
122
111
116
128
128
118
116
124
125
117
118
131
143
144
139
129
114
104
111
133
143
130
114
122
139
133
109
98
107
119
126
131
132
127
120
121
125
126
124
115
106
109
121
129
125
129
124
123
126
134
131
120
116
123
128
119
114
121
123
120
119
128
137
137
129
119
112
111
117
127
133
125
117
125
135
132
114
104
111
120
125
130
135
130
124
118
118
124
128
121
109
105
113
123
122
127
128
123
122
129
133
130
125
125
129
121
114
117
122
121
119
122
127
126
116
111
114
121
122
120
120
121
123
129
130
125
117
116
124
124
122
125
128
127
121
116
116
123
130
131
124
116
117
122
126
130
129
124
120
123
131
133
133
132
132
123
112
116
125
125
118
117
123
125
120
115
120
127
123
115
113
120
128
133
127
117
115
123
132
130
120
115
117
118
116
114
115
119
125
135
139
136
127
127
132
132
130
127
124
122
124
129
134
137
132
120
112
117
130
132
118
110
120
136
138
127
126
128
127
120
119
125
132
132
124
113
112
124
133
129
120
113
113
111
111
114
116
117
119
129
141
141
130
127
131
130
126
125
125
123
122
125
131
132
127
119
114
120
130
134
121
110
119
142
152
141
127
125
130
130
129
130
131
127
118
113
117
125
127
123
119
118
116
114
113
114
118
120
121
122
125
124
122
122
120
120
118
120
124
125
125
126
129
126
120
120
121
120
121
129
126
116
116
133
147
139
124
122
133
136
131
132
132
123
114
116
123
125
123
123
123
124
121
120
119
119
122
125
126
119
108
107
112
116
112
114
115
116
121
128
131
132
130
124
118
121
126
119
111
117
124
120
116
122
131
128
119
120
133
135
127
127
132
125
117
123
130
126
120
123
127
125
119
123
129
125
121
127
130
121
108
107
118
124
110
118
123
120
122
132
137
133
131
126
120
122
125
121
112
112
117
122
123
122
119
113
114
122
131
129
120
123
132
130
124
129
132
123
116
125
132
123
115
122
131
126
120
123
127
126
121
122
131
136
116
132
134
124
121
133
139
134
130
128
123
121
121
125
124
116
113
121
131
128
115
108
112
122
128
125
117
121
130
130
128
131
130
120
115
124
130
124
117
120
123
120
119
119
122
128
131
131
134
140
127
143
143
125
116
126
137
136
128
125
123
120
120
128
132
123
114
121
134
134
117
109
112
120
125
123
120
124
127
126
126
127
127
121
121
125
127
128
125
119
116
116
122
123
123
127
129
125
125
132
131
142
140
123
113
120
133
134
128
123
123
121
123
129
133
126
117
121
130
130
122
114
117
122
125
123
123
124
124
121
121
125
129
130
131
128
126
131
130
118
112
119
130
132
128
125
122
117
116
123
126
130
133
126
119
120
126
129
127
126
125
125
126
128
129
124
120
120
122
124
124
121
122
124
127
125
124
123
123
121
121
126
134
139
139
130
123
126
126
119
117
127
138
137
128
121
117
118
119
120
124
126
125
123
124
129
124
111
110
121
122
112
113
129
128
113
116
141
153
139
119
117
131
139
128
107
98
108
117
109
102
110
124
129
131
123
114
113
119
126
120
112
117
118
109
105
116
118
110
105
132
128
125
124
130
132
123
112
111
123
127
118
117
126
126
118
127
142
144
130
117
115
127
135
129
111
103
116
128
117
103
110
131
141
135
128
122
118
116
121
115
110
116
119
111
101
106
113
110
104
128
125
126
128
133
129
122
119
120
125
124
119
121
127
126
126
135
139
128
117
114
118
123
128
128
119
111
122
139
130
111
110
132
143
133
126
124
118
112
116
116
116
121
126
120
104
100
111
115
112
126
128
130
132
131
122
116
122
130
127
116
115
126
131
130
129
135
131
118
116
123
125
121
123
124
119
113
122
140
141
129
122
127
127
121
120
125
118
107
109
119
125
131
135
129
114
108
117
126
123
131
133
133
133
131
116
106
118
135
132
113
111
124
133
131
129
129
124
118
124
133
130
122
120
120
117
110
115
131
145
146
137
124
112
108
115
123
119
106
105
113
127
136
137
131
123
121
127
130
128
135
130
124
130
133
116
99
111
137
140
117
106
118
131
131
124
122
124
127
136
137
128
119
118
120
116
110
111
121
137
148
146
127
106
105
115
123
122
113
108
109
118
130
131
125
125
129
133
129
122
132
119
117
128
135
121
104
115
141
147
123
103
109
126
129
120
120
128
135
134
128
118
115
117
123
124
118
115
117
121
132
139
130
115
114
122
123
121
119
116
112
111
118
124
118
118
125
131
127
117
124
116
122
133
132
123
116
125
144
147
126
102
104
126
132
119
118
127
131
124
113
110
111
118
130
133
131
127
122
114
115
126
128
124
123
124
122
114
113
119
118
111
112
118
118
113
113
120
125
121
121
128
140
140
131
124
125
133
142
145
132
108
104
125
134
121
115
121
124
113
104
106
111
118
131
139
136
133
130
120
113
116
125
125
125
124
121
106
102
114
124
120
116
117
119
113
103
107
119
128
128
139
145
137
125
124
129
133
136
142
137
118
109
123
132
121
113
117
121
114
108
109
112
114
127
133
127
126
132
131
122
118
122
124
127
130
127
110
98
111
127
128
119
118
120
119
108
100
110
125
134
135
128
121
121
126
131
133
133
141
140
128
117
121
125
118
113
115
124
123
120
117
111
111
120
123
111
111
126
136
132
124
122
125
131
139
136
121
108
116
128
131
123
116
117
126
123
108
101
114
132
119
102
101
115
129
135
136
135
135
135
132
123
120
119
117
114
114
121
133
135
125
111
111
117
115
102
105
123
135
134
130
122
121
128
139
138
126
120
126
130
129
124
118
118
133
141
123
102
105
128
114
96
95
112
128
136
136
133
129
127
128
127
124
121
121
119
111
114
133
145
133
113
112
119
117
107
113
127
134
133
133
122
110
116
129
131
125
125
133
133
127
127
127
127
136
146
132
114
110
128
123
111
108
115
128
132
132
128
124
122
129
130
127
126
129
127
112
107
129
147
136
117
115
119
119
119
129
137
135
134
134
120
103
107
122
126
122
126
137
138
132
134
141
140
137
135
129
122
124
130
131
128
124
125
129
129
126
125
124
124
132
133
126
126
135
132
117
108
124
139
133
119
116
121
121
125
134
137
134
131
131
119
108
117
131
130
123
125
137
140
136
138
146
144
133
121
118
124
132
129
128
129
132
134
133
128
125
125
123
127
135
137
129
127
129
128
121
116
121
126
127
126
124
124
123
122
126
130
130
128
124
121
124
136
145
138
126
124
133
134
134
134
134
133
123
115
115
123
134
123
115
120
134
139
132
129
129
129
124
125
132
138
134
125
120
119
119
118
114
115
123
132
135
134
129
116
111
120
127
124
122
127
137
147
148
141
129
123
124
125
125
123
121
118
119
120
122
126
132
123
114
118
133
137
124
119
126
131
126
122
124
133
138
129
116
112
117
119
112
114
127
135
138
144
141
117
108
117
126
127
130
136
141
140
137
137
132
119
114
113
114
115
113
112
117
127
132
134
133
127
125
127
131
128
116
110
116
127
131
125
119
126
138
135
119
111
118
122
119
122
131
131
130
144
149
128
110
114
128
135
138
140
138
129
129
133
129
117
111
107
108
113
116
116
119
126
134
139
132
129
132
133
127
118
113
109
112
122
131
131
122
126
136
136
121
114
123
132
134
134
133
124
118
131
145
134
116
114
125
137
139
138
132
126
130
133
124
115
113
112
110
115
121
121
116
119
127
134
128
126
127
128
118
112
115
119
119
120
128
131
131
130
130
129
119
118
128
141
142
137
128
119
113
121
136
136
121
110
115
126
130
128
128
131
134
130
117
113
119
119
117
118
126
124
116
117
125
129
125
126
121
120
116
114
121
127
125
116
117
127
135
132
123
118
117
118
128
140
139
128
123
122
122
123
126
129
121
109
108
115
118
121
127
132
131
126
115
113
119
121
119
123
126
124
119
122
129
129
123
131
124
120
120
122
122
123
120
111
108
119
131
127
116
114
120
119
122
130
127
117
118
126
132
128
125
124
123
116
113
112
114
120
127
129
126
120
117
117
117
117
118
121
123
123
126
130
134
132
129
138
133
126
128
129
121
111
108
107
109
118
122
119
115
121
127
123
118
121
119
116
119
128
134
133
130
128
127
127
125
121
120
123
129
129
122
120
121
122
119
113
112
120
123
123
125
130
132
133
135
132
134
128
130
129
119
107
104
111
121
123
116
111
121
136
140
129
122
123
124
124
124
125
127
133
134
130
130
133
135
130
127
128
130
130
122
119
120
126
125
116
113
121
129
126
124
124
124
126
137
123
124
123
125
126
122
114
114
124
134
130
116
113
126
142
142
130
127
131
132
129
126
122
120
129
135
129
124
131
136
132
129
128
128
129
125
114
115
128
134
127
120
124
131
128
126
123
118
120
136
115
113
116
121
126
127
126
126
136
143
136
121
117
127
137
137
130
129
131
130
128
126
122
116
124
131
126
120
126
132
131
129
125
123
124
122
113
113
127
140
140
131
129
129
129
130
131
121
120
134
116
114
115
122
130
132
126
126
137
142
133
125
125
127
128
128
127
125
123
123
124
124
121
116
122
127
124
122
128
131
131
128
124
120
120
119
113
114
128
142
145
137
127
120
122
134
139
131
122
127
126
119
119
127
135
127
113
117
133
138
127
123
128
127
125
123
122
118
117
118
125
127
125
120
122
126
127
130
137
137
131
127
124
121
119
116
111
116
127
138
139
130
120
113
117
133
142
134
120
118
137
127
118
125
133
122
105
108
127
131
124
122
130
130
127
124
121
117
117
123
128
131
129
124
125
126
131
140
142
141
132
122
120
124
123
113
106
110
123
129
123
116
113
116
121
129
135
129
115
111
143
131
118
119
125
122
109
110
122
125
123
123
128
127
127
127
125
122
123
127
130
130
129
127
124
126
132
138
139
138
130
119
119
127
130
116
101
104
116
117
107
104
117
129
131
126
125
124
119
116
136
128
119
114
122
129
125
117
117
124
127
126
123
122
127
130
128
126
127
127
125
123
123
125
125
125
127
128
129
132
130
121
119
127
133
123
105
103
112
113
106
105
119
133
135
127
120
124
127
125
120
120
121
118
126
139
140
126
118
125
130
127
119
116
121
126
126
123
120
123
121
115
114
122
127
125
118
115
117
128
132
125
122
127
132
127
117
112
115
118
116
115
118
129
133
127
122
126
133
131
104
112
125
128
131
142
144
133
124
128
130
128
119
114
118
121
122
116
112
117
119
113
112
123
131
125
115
108
111
126
133
130
128
128
129
129
127
119
116
121
125
123
118
122
130
130
124
125
131
130
100
109
127
135
134
135
135
134
131
130
128
127
127
121
118
119
120
117
113
117
124
122
119
125
131
128
117
108
110
125
135
134
129
127
125
126
126
117
111
118
128
128
120
119
126
127
122
121
126
126
111
117
128
135
134
126
120
123
129
129
127
129
134
127
119
118
123
123
122
124
132
132
128
127
126
126
120
111
111
124
137
137
130
123
119
118
118
109
104
115
130
132
123
119
119
120
119
120
125
128
130
130
128
131
131
120
108
111
123
126
124
128
136
134
121
115
122
131
130
130
131
133
132
125
123
126
126
116
112
121
135
136
129
120
114
112
111
106
108
120
132
129
121
117
116
113
112
118
128
129
143
139
128
127
130
120
102
101
116
123
118
122
137
138
123
115
120
132
133
125
122
124
126
125
122
125
128
121
112
118
129
131
123
117
113
111
111
113
121
131
129
121
117
119
118
109
107
117
127
126
140
137
124
124
130
122
104
101
115
121
113
116
134
138
126
116
118
127
127
114
105
109
121
127
125
124
128
123
115
116
121
120
117
116
118
119
120
122
129
133
125
116
118
129
127
114
108
117
123
119
130
128
125
125
126
123
112
110
119
121
115
118
131
134
127
119
118
122
122
108
99
104
120
126
123
123
124
124
119
119
118
116
113
116
123
128
127
123
122
123
118
117
127
141
136
125
122
126
124
117
124
125
125
125
125
124
123
123
123
124
126
127
126
126
127
125
119
116
120
119
113
114
122
125
122
121
125
126
125
124
124
118
114
118
126
133
130
119
110
112
120
128
137
140
136
134
138
139
129
119
122
125
124
124
123
124
128
129
128
129
134
130
119
117
127
131
117
110
123
137
136
129
127
125
123
123
128
128
125
123
124
124
123
122
124
129
130
121
111
113
126
137
136
129
127
135
141
141
130
120
130
128
121
119
123
125
130
130
126
130
136
128
112
110
126
133
119
109
123
145
151
141
130
126
127
129
130
130
125
120
118
127
132
128
121
120
127
128
125
122
128
131
125
121
123
126
125
124
123
119
135
129
117
112
120
127
130
127
122
127
133
124
108
105
119
130
124
116
122
138
145
139
131
129
129
129
128
127
125
118
117
127
135
131
120
116
125
134
133
126
122
119
118
121
125
116
104
107
119
120
131
127
114
110
120
128
128
123
120
127
132
124
113
109
117
125
125
120
121
128
133
132
130
129
126
122
119
123
126
124
124
129
132
127
120
117
123
127
127
121
113
111
116
125
124
110
99
108
126
131
122
124
121
116
120
129
130
122
121
126
131
126
121
118
122
123
121
120
123
126
125
125
125
123
118
114
113
118
124
129
131
132
127
118
118
122
121
116
116
116
113
111
117
123
118
111
112
122
136
142
117
127
129
119
118
130
135
127
123
125
127
125
124
128
131
125
117
119
127
131
126
122
120
116
113
113
118
118
119
123
130
130
119
112
119
125
119
109
110
119
120
116
118
119
115
119
126
129
132
139
122
133
133
117
113
130
141
134
124
122
123
121
123
133
137
128
116
118
127
133
128
121
114
112
113
121
126
123
113
112
121
123
116
112
120
126
118
112
119
129
128
119
118
120
120
128
130
122
115
122
131
134
129
114
112
129
141
135
125
122
122
120
123
131
135
127
118
117
122
129
129
121
115
116
119
126
133
127
116
111
116
119
115
116
120
120
118
120
130
133
127
120
119
123
127
129
126
116
107
107
134
129
122
116
118
127
129
124
123
124
124
125
127
129
127
124
119
118
117
122
126
124
123
124
124
124
130
131
127
122
122
120
120
119
118
115
116
127
134
129
122
119
122
124
125
122
121
120
116
107
126
135
137
134
130
128
126
120
119
120
121
117
117
121
118
110
114
131
144
138
120
115
122
128
119
104
100
108
111
108
110
120
126
122
119
115
111
114
122
126
112
106
117
130
124
110
112
124
130
122
122
130
134
133
131
138
138
129
121
121
123
117
116
124
125
117
117
125
127
120
110
110
117
118
111
102
102
109
112
108
109
119
130
133
127
120
119
121
123
122
113
107
113
122
120
108
108
118
127
127
120
123
126
125
126
134
140
138
129
123
119
116
119
128
132
128
127
123
112
103
105
114
120
115
107
106
110
119
121
118
112
117
130
140
134
129
128
128
125
123
119
114
111
111
111
106
105
114
126
130
123
120
120
120
121
123
128
135
135
129
121
122
130
136
137
136
133
123
110
104
112
125
127
117
106
106
114
123
128
128
124
121
128
136
134
127
127
127
124
122
123
121
112
106
106
106
108
115
124
131
128
121
117
120
120
113
110
121
133
136
134
141
144
137
133
133
132
125
117
116
121
126
124
117
110
110
114
119
126
135
136
129
125
127
126
120
120
121
119
118
118
120
117
109
107
108
115
118
121
125
125
120
114
122
128
115
102
108
126
137
141
149
150
135
123
122
124
123
123
123
122
120
116
115
117
117
115
112
119
135
143
134
124
119
116
113
113
115
116
113
112
117
123
118
110
112
121
123
116
114
117
114
113
126
135
125
110
109
122
132
131
136
139
131
116
110
119
122
120
117
117
116
114
116
124
127
118
112
117
131
135
129
121
117
113
110
111
113
115
114
112
118
130
127
116
116
126
129
115
105
111
114
120
128
135
133
124
121
123
121
113
109
118
127
117
108
117
125
114
105
111
123
124
123
124
127
121
119
127
134
126
115
116
119
115
111
112
117
117
118
118
123
134
134
124
120
124
126
117
108
117
126
132
129
127
133
133
130
124
119
107
94
102
121
126
116
122
129
117
100
106
130
140
129
119
119
121
125
135
139
125
109
114
124
121
112
113
118
121
122
122
123
133
135
129
119
118
119
117
116
127
137
134
119
116
128
138
134
126
124
119
102
102
120
132
127
128
137
129
108
106
128
140
126
114
116
119
120
131
140
132
113
116
130
129
119
116
120
125
128
123
118
126
135
129
115
109
111
116
121
133
133
120
105
107
125
141
140
130
131
131
121
115
125
135
130
128
138
141
123
108
117
125
119
118
123
120
110
114
133
136
125
123
135
136
127
121
122
128
132
122
113
121
131
124
111
107
110
114
117
132
122
105
98
109
130
146
145
133
132
134
131
127
133
135
128
121
131
142
132
112
110
113
118
129
135
120
101
104
126
139
133
130
131
134
129
122
119
126
131
123
115
120
126
118
113
115
115
113
110
130
117
102
102
117
135
147
144
131
128
128
128
129
131
130
123
118
124
133
130
118
114
115
125
140
139
119
102
108
128
140
138
129
121
122
123
122
116
118
126
126
125
126
126
119
119
125
122
111
106
130
122
112
113
125
137
141
136
126
124
125
125
124
123
122
123
124
121
120
123
124
121
120
129
136
133
119
114
122
136
139
136
124
115
112
119
120
114
115
124
132
134
135
134
127
130
134
124
110
108
130
124
120
120
127
134
132
124
122
123
129
130
125
113
114
126
131
121
111
115
124
124
122
127
129
123
119
122
131
136
135
126
117
115
118
124
122
119
119
126
132
137
139
137
131
131
132
121
108
112
123
118
117
120
127
128
125
119
118
122
132
138
131
118
116
125
130
123
114
114
117
120
123
126
124
118
117
123
132
132
123
115
115
122
129
129
126
125
129
130
130
131
136
134
125
125
128
122
112
116
116
108
114
123
125
123
119
118
118
123
132
141
140
131
123
122
124
123
119
110
108
115
125
131
128
116
111
119
128
126
114
111
121
134
137
131
127
132
134
131
124
124
129
125
117
118
127
127
118
118
117
111
121
133
130
116
107
110
118
126
131
132
135
138
132
124
124
128
124
111
103
113
128
133
130
118
109
119
131
127
119
121
135
139
134
130
132
137
133
124
120
121
124
119
111
117
131
133
126
120
125
124
133
140
132
112
98
100
114
128
129
121
123
134
136
127
127
134
131
116
107
117
127
128
125
121
119
129
136
132
131
137
143
135
128
133
142
139
127
121
119
119
121
118
115
122
130
133
126
121
126
127
137
138
127
114
101
97
107
123
127
118
117
127
133
128
129
137
137
126
121
121
126
122
121
125
134
142
141
135
138
145
141
126
124
139
150
140
125
121
123
121
117
119
121
124
125
125
123
121
124
123
129
128
120
119
116
109
106
115
123
122
122
123
125
123
127
135
137
133
128
125
126
122
119
127
143
149
137
129
134
139
130
117
121
136
142
133
124
125
127
120
114
119
127
127
122
121
120
118
125
119
122
120
118
121
126
122
111
109
122
134
133
123
117
120
126
130
129
125
123
125
131
131
124
125
136
139
128
123
126
127
121
115
117
125
126
125
126
127
126
117
111
116
129
134
128
123
121
115
133
123
119
121
122
122
127
126
113
109
126
144
139
120
114
124
131
127
117
109
109
122
135
138
128
122
121
123
122
121
122
121
118
117
118
117
116
122
128
129
125
116
107
110
124
136
137
133
126
118
140
127
118
125
128
121
119
119
113
114
132
145
136
121
119
133
140
130
112
101
105
120
132
134
129
121
116
115
121
126
126
122
119
120
126
124
120
124
132
132
128
118
110
108
120
134
138
133
127
127
133
120
112
121
129
122
117
116
114
120
133
135
128
124
132
141
142
135
121
115
118
125
127
126
129
131
124
118
122
131
132
126
118
122
137
140
128
127
135
136
134
125
116
115
118
127
131
125
122
131
117
107
105
115
126
127
122
121
121
126
129
125
124
128
137
139
137
134
133
133
133
132
125
121
131
139
132
122
123
129
133
129
119
122
141
147
131
124
136
143
141
132
126
123
120
121
122
117
118
130
109
104
103
112
124
128
127
127
129
130
125
121
122
129
134
133
129
127
130
135
138
134
125
122
133
140
131
120
118
124
129
129
123
120
134
136
127
123
136
145
144
134
130
125
122
120
119
118
119
124
117
112
110
115
126
127
122
124
132
133
125
122
125
127
127
127
124
121
121
126
131
128
122
123
136
136
123
112
113
116
120
127
124
119
119
122
122
125
136
143
139
130
123
120
119
119
123
127
125
116
133
127
117
122
129
121
109
115
131
137
127
123
124
124
124
125
124
117
115
121
125
123
119
125
136
135
123
112
110
110
112
121
124
117
110
111
121
130
135
135
129
120
114
115
117
116
122
133
130
109
141
131
121
124
126
113
101
110
128
136
128
122
122
122
124
127
125
122
120
126
127
124
122
124
134
137
130
120
109
106
107
116
123
120
110
109
118
128
129
124
115
111
113
119
120
115
118
130
127
106
134
128
124
122
117
107
102
111
126
131
127
122
121
123
126
128
128
127
127
129
129
127
124
122
128
136
139
131
118
109
108
116
126
127
118
110
112
120
120
114
108
110
122
129
125
115
115
125
123
109
117
121
128
121
113
113
114
118
122
127
128
123
121
122
127
130
130
128
127
127
126
126
124
122
122
130
140
139
128
117
115
121
128
132
127
116
110
114
115
112
111
120
129
131
125
118
117
122
121
116
105
119
131
124
120
126
128
120
119
127
131
125
119
122
129
131
129
125
121
120
121
122
123
121
119
124
134
138
135
127
122
123
127
132
132
124
119
116
119
120
123
125
125
120
120
121
121
121
122
124
103
119
132
130
131
139
137
122
118
128
135
126
117
121
133
136
130
121
119
120
121
121
121
123
124
123
125
132
134
133
126
124
126
130
132
132
130
123
122
127
130
126
115
111
118
125
124
119
121
130
108
120
130
134
139
143
135
121
118
128
135
127
120
123
136
143
135
123
122
127
127
123
124
129
130
123
119
124
132
133
127
126
127
129
129
133
134
126
121
129
135
125
112
110
119
127
125
118
117
126
120
120
125
132
135
132
125
120
120
126
131
129
125
126
137
144
138
128
128
129
128
126
128
134
130
117
109
120
131
134
132
134
135
132
125
127
129
122
118
129
137
129
119
115
121
129
129
122
119
123
129
121
122
129
129
120
116
121
124
123
124
129
132
132
132
138
137
130
125
123
121
121
131
137
128
110
105
117
132
133
132
139
145
138
123
119
118
118
119
130
139
133
124
121
121
127
132
132
125
121
134
124
121
125
125
115
112
120
128
121
112
122
137
137
130
130
129
126
121
112
108
115
131
138
126
108
107
120
130
129
128
135
141
137
123
116
117
120
124
133
134
127
126
125
124
124
129
135
130
123
133
125
123
125
126
119
114
117
124
117
105
116
136
136
127
125
123
121
116
106
103
113
129
136
125
114
114
122
126
125
121
123
127
127
124
121
121
121
122
126
123
121
127
131
126
117
120
129
129
121
126
126
126
127
128
124
115
112
114
112
107
118
131
131
125
123
122
122
119
110
108
119
131
131
125
120
121
123
124
122
120
117
114
113
120
127
126
121
115
113
114
121
133
137
125
115
117
123
123
119
122
125
127
127
127
125
117
109
107
110
118
126
129
126
124
123
122
123
123
122
120
126
131
125
121
122
123
124
125
124
124
121
113
105
112
128
132
122
108
105
118
133
141
133
118
117
121
121
120
119
120
126
126
123
124
123
122
113
106
113
126
131
126
123
124
123
119
122
130
131
128
127
126
120
119
123
124
124
124
125
126
130
122
107
106
122
136
131
115
114
130
143
139
125
118
124
128
126
123
122
129
133
125
119
122
126
128
119
112
119
131
130
119
119
127
125
118
119
129
133
127
121
119
120
123
125
124
123
121
119
125
134
131
115
107
118
133
140
137
131
133
138
131
123
125
130
127
125
129
130
142
141
125
117
122
129
129
122
118
126
133
124
110
114
128
131
123
118
124
128
123
117
118
124
126
126
123
119
115
116
124
132
132
122
115
115
127
144
148
135
124
122
125
131
135
129
117
121
136
139
142
139
125
119
122
126
124
120
120
129
135
123
109
110
127
136
128
119
121
127
126
123
127
130
128
123
120
115
114
122
131
131
127
122
121
117
119
134
143
129
112
115
131
141
133
118
109
120
139
142
128
126
124
122
120
118
117
116
118
128
135
129
115
112
124
133
129
120
122
128
133
135
136
132
123
118
118
114
115
128
138
132
119
118
125
123
117
122
127
117
110
120
137
138
120
108
111
122
134
138
115
115
120
119
113
114
118
119
118
122
130
130
123
118
123
130
126
122
125
133
138
142
140
130
119
117
122
118
114
123
133
128
118
118
128
130
120
113
115
117
120
130
137
129
112
107
116
118
120
126
116
114
117
112
108
116
128
128
121
119
123
129
128
126
125
126
124
123
126
132
137
136
133
127
121
123
126
123
112
111
118
119
117
119
127
132
125
114
114
125
132
133
130
121
115
116
119
110
104
112
128
120
115
109
108
123
134
133
125
121
121
126
130
130
126
123
122
121
123
129
130
126
125
125
126
126
126
124
115
108
109
113
117
119
122
126
126
119
120
130
135
129
122
120
122
126
121
109
101
106
139
127
117
111
116
124
130
128
127
126
125
127
129
128
125
122
123
121
121
124
124
121
122
127
127
119
118
122
123
120
114
113
115
115
114
116
124
126
127
128
128
123
118
119
124
125
123
120
114
109
134
137
138
136
127
125
132
145
147
139
131
131
132
123
115
118
123
123
123
128
131
131
131
129
125
120
117
116
114
113
120
132
131
120
111
110
117
125
128
123
112
112
126
131
122
113
119
131
137
131
122
132
136
130
129
135
140
139
137
134
129
124
121
123
124
124
120
113
111
113
118
123
126
125
116
114
115
114
107
108
119
127
127
119
115
117
123
132
133
124
116
118
124
125
125
124
127
131
133
132
121
124
123
117
121
134
140
135
129
128
126
122
118
123
128
129
124
117
109
105
111
122
129
122
109
109
120
119
109
107
113
119
123
124
124
123
130
140
139
131
127
123
111
103
113
128
130
129
130
130
127
122
114
108
111
122
132
132
126
127
133
136
128
120
122
131
131
126
120
110
111
124
134
125
107
107
123
128
120
114
113
114
120
127
128
124
128
138
142
140
138
125
98
85
100
122
127
122
124
128
130
127
116
108
105
110
124
129
126
129
148
160
144
114
111
128
136
134
128
118
114
121
130
124
113
115
129
135
129
123
119
116
121
128
125
117
118
126
135
139
137
122
97
85
96
113
117
117
120
124
125
130
128
120
110
111
123
128
122
129
152
169
149
112
103
125
137
131
122
118
117
118
119
119
122
131
134
131
130
131
127
118
121
125
118
107
107
115
124
131
130
122
110
103
103
109
115
119
120
119
113
128
136
133
125
121
124
124
118
118
134
149
138
112
105
125
136
123
105
106
121
123
116
118
131
140
134
127
129
137
130
118
118
124
115
103
103
111
119
123
126
127
129
123
113
113
124
130
124
114
106
124
136
137
134
131
125
117
112
109
110
119
121
112
112
127
138
120
94
100
126
137
127
122
128
132
123
121
132
144
133
116
116
124
113
102
107
118
126
127
128
130
137
133
123
124
138
142
126
111
109
123
129
128
130
130
123
112
110
106
102
102
110
114
118
133
142
127
100
103
132
149
140
125
117
115
114
120
136
148
136
116
117
124
113
100
109
128
140
137
125
123
131
133
129
130
141
142
128
114
113
121
119
113
117
124
121
112
111
111
111
111
112
116
122
133
143
135
118
112
129
143
136
117
105
105
111
118
131
143
137
121
119
124
114
103
107
128
146
143
123
112
120
132
133
127
128
132
131
121
118
118
109
105
111
120
122
116
113
114
123
124
123
123
124
131
135
137
131
119
116
122
120
109
107
115
118
117
122
131
132
124
123
124
117
105
106
122
141
141
121
109
118
134
131
117
111
119
130
127
123
118
110
112
118
123
127
120
114
114
125
129
129
129
128
123
123
131
134
119
105
105
110
111
119
128
123
114
113
120
125
125
125
125
117
107
106
114
125
131
122
115
119
130
123
112
107
114
127
126
131
122
119
124
126
124
126
123
117
117
121
124
125
127
127
118
115
123
130
119
103
102
112
123
132
135
121
111
112
119
123
124
127
126
118
110
110
112
116
121
124
125
124
119
117
119
120
117
116
119
135
128
128
128
127
123
123
123
120
120
120
117
113
115
120
122
121
123
125
119
110
110
119
132
137
131
118
112
117
123
124
126
128
126
118
113
113
114
113
116
126
130
122
109
112
133
140
123
109
114
134
133
129
124
119
119
121
120
119
122
124
115
105
105
116
128
129
124
122
121
120
119
124
131
132
125
119
119
122
124
125
125
126
125
119
117
120
122
120
118
122
125
119
108
113
140
150
128
107
114
128
128
126
117
115
121
124
119
116
121
124
119
111
109
121
132
133
128
122
122
123
123
125
126
123
120
121
124
124
124
123
122
120
119
118
120
123
130
130
123
121
121
121
116
117
136
146
130
113
117
121
121
123
124
124
127
127
120
116
120
125
126
123
124
128
130
130
129
124
120
119
121
123
123
114
111
118
128
129
123
119
116
114
114
117
123
128
134
135
129
121
122
124
122
118
128
139
130
116
117
121
117
126
136
138
133
126
118
117
123
129
127
126
129
130
129
130
132
129
119
111
114
121
118
104
98
111
127
134
127
117
115
115
116
120
129
135
135
132
127
123
122
124
122
118
126
135
130
116
115
125
119
127
141
144
136
125
117
117
125
132
124
118
122
129
130
131
136
132
118
107
109
117
112
99
95
110
132
137
130
121
119
118
118
125
138
142
138
129
125
122
122
121
118
118
126
133
124
115
117
123
117
124
133
135
133
125
114
113
120
127
117
108
115
127
133
134
134
131
119
111
112
114
111
102
105
122
140
141
133
125
123
120
119
126
138
145
139
127
123
122
120
116
115
122
125
125
116
116
118
119
117
119
121
122
124
124
116
112
115
119
114
110
118
128
134
133
127
124
122
121
120
117
115
111
116
132
143
142
133
129
126
121
116
118
125
132
132
129
125
121
115
112
119
127
129
119
113
114
116
123
119
119
118
118
119
123
122
117
116
117
120
122
123
126
132
132
123
112
114
126
130
129
127
120
118
124
134
136
135
133
130
126
116
107
107
115
127
131
127
120
115
114
122
132
134
122
114
114
113
133
125
121
121
121
121
124
129
128
122
123
129
132
126
120
128
137
124
102
103
125
136
137
131
121
113
109
118
130
138
137
133
127
116
105
99
107
122
130
129
126
122
120
122
132
136
131
122
116
111
137
126
120
125
127
125
129
138
135
127
128
134
133
123
116
125
140
130
103
100
125
139
137
129
126
118
110
111
125
135
137
133
124
118
113
111
114
124
131
132
134
133
125
119
124
136
139
127
116
114
127
118
118
125
126
126
134
142
133
122
124
129
127
119
114
121
136
133
115
115
131
137
131
129
133
136
126
117
119
127
131
130
123
120
126
129
128
128
130
131
134
140
130
118
118
129
133
123
115
118
116
115
121
124
121
123
134
141
128
113
113
119
120
120
120
121
130
132
134
135
136
133
125
129
141
148
142
129
119
120
127
129
123
121
131
137
131
130
128
128
132
140
134
120
116
122
125
117
113
117
116
121
128
126
117
117
130
137
122
107
107
116
123
125
125
125
128
132
139
140
133
124
123
132
141
142
139
131
122
117
122
129
125
121
128
133
128
127
127
126
128
133
130
121
116
118
118
116
115
114
125
134
135
129
119
119
127
130
121
111
115
123
126
125
127
130
132
134
135
131
119
111
119
131
134
128
123
122
117
116
119
128
125
120
123
127
128
127
127
126
125
124
121
118
116
118
121
124
121
114
132
137
130
127
125
125
126
128
124
124
128
130
127
124
125
133
136
134
131
123
112
105
114
128
132
124
115
112
111
112
118
127
126
120
120
128
133
133
129
126
122
117
115
116
117
118
121
130
130
116
128
129
124
122
123
125
127
129
131
132
133
131
123
119
122
132
137
135
128
122
113
105
109
123
133
131
121
109
105
106
115
124
126
122
121
128
137
139
132
120
115
114
118
122
123
119
120
130
130
117
113
119
123
120
113
114
124
131
130
128
129
126
119
119
123
131
134
132
126
121
116
110
111
122
134
136
131
118
110
109
113
124
129
127
119
120
132
140
130
112
108
118
128
132
127
122
122
126
126
116
103
117
131
121
106
105
119
129
125
121
120
119
119
122
128
132
132
129
122
118
117
118
119
122
128
132
133
131
126
118
115
122
130
128
115
110
121
133
127
109
110
125
133
130
125
124
126
123
121
119
104
123
137
127
110
108
118
122
118
117
117
118
118
125
133
135
132
126
120
114
117
123
124
122
120
126
134
139
138
127
118
119
124
123
113
106
115
125
123
117
120
131
130
120
118
125
127
120
120
129
115
128
136
132
123
121
119
115
112
117
126
123
119
125
137
140
135
127
123
121
124
127
126
123
122
126
130
138
140
127
116
112
113
115
116
116
116
119
123
128
132
130
123
115
115
122
122
117
119
132
122
125
129
133
134
130
120
109
109
122
133
127
116
120
135
142
136
131
133
134
132
128
125
124
126
127
125
129
134
127
113
107
109
117
127
128
123
119
125
136
138
128
121
119
118
119
119
116
117
126
120
113
119
129
135
130
122
113
112
123
130
128
117
118
131
138
134
132
138
140
135
126
121
125
130
122
115
121
133
131
117
111
116
125
131
133
129
121
125
138
141
129
125
125
122
120
119
117
114
116
113
105
111
124
128
127
125
123
121
122
124
126
122
121
125
129
129
129
132
134
128
120
120
125
125
113
107
120
136
135
122
120
126
129
129
129
128
126
126
135
138
130
128
128
127
124
123
123
117
116
111
106
113
123
127
128
131
132
129
120
118
124
128
123
122
121
121
122
124
126
123
118
121
124
121
110
108
121
135
132
125
126
131
129
123
124
126
127
127
130
130
125
124
128
129
127
125
124
123
124
115
115
121
127
131
134
136
132
126
120
118
124
126
120
117
118
119
118
123
125
125
125
126
125
120
114
113
122
128
125
123
125
125
119
117
120
122
123
121
120
118
116
120
127
129
125
119
119
127
133
123
126
129
131
133
135
130
119
113
115
123
126
119
113
113
119
121
123
126
129
131
134
132
126
121
118
115
119
123
122
122
123
119
109
110
119
124
119
112
108
109
114
119
122
120
117
111
110
120
132
123
129
130
130
130
129
120
104
99
110
125
126
116
112
115
120
126
131
131
131
133
135
133
124
121
119
114
116
125
124
124
125
118
103
105
120
129
121
108
103
111
121
124
117
110
108
108
108
115
125
120
127
127
125
124
125
116
101
95
108
123
124
118
120
123
121
125
133
134
127
125
126
126
121
119
117
111
119
129
128
125
128
121
105
105
123
135
129
112
108
118
126
125
115
109
111
113
113
119
127
118
128
125
120
122
125
124
110
105
113
121
120
119
128
132
126
124
129
130
125
117
111
111
118
121
120
115
121
129
128
126
131
125
112
112
126
136
134
125
122
123
123
123
123
124
124
119
119
129
138
123
129
126
122
124
129
129
123
121
125
126
118
116
127
138
134
126
122
123
123
116
105
104
117
127
125
122
121
125
127
129
130
122
117
123
128
129
131
136
130
120
116
124
138
144
133
121
123
138
142
126
127
127
126
125
125
127
129
131
132
130
121
113
118
131
139
130
118
116
125
125
114
110
121
129
127
124
120
121
130
137
130
118
118
127
127
120
128
137
130
117
119
132
148
147
132
119
122
133
135
122
117
124
130
122
114
116
126
131
131
130
127
117
110
119
134
134
121
115
126
133
129
125
125
126
123
125
123
124
135
141
129
116
118
128
127
121
125
132
124
118
127
141
144
134
121
117
119
124
124
115
108
121
128
118
108
112
124
125
120
125
132
127
112
107
122
132
127
122
127
137
139
136
129
122
120
126
127
127
130
133
128
122
125
130
129
127
127
126
121
123
135
142
136
121
113
115
116
118
119
115
110
120
122
114
111
117
123
120
113
117
131
134
120
106
111
125
132
129
127
131
137
136
131
122
121
126
128
123
115
117
124
129
129
129
131
132
128
121
122
129
135
136
128
117
114
115
115
117
124
121
118
119
118
114
116
123
123
121
115
114
127
136
127
112
107
118
129
131
127
127
128
129
130
126
123
124
123
114
106
110
122
131
128
127
130
132
126
119
123
130
131
130
127
120
121
120
118
119
131
130
126
122
119
117
122
124
124
123
121
119
123
129
127
116
110
115
124
127
126
125
125
126
128
129
124
119
115
111
109
113
125
126
122
122
128
128
123
118
122
127
126
128
129
126
126
127
123
123
129
127
125
127
126
120
117
119
131
140
133
125
129
135
129
121
120
125
124
123
130
141
141
138
137
137
136
131
121
115
117
127
135
129
120
118
124
129
129
125
126
128
128
129
126
120
113
110
112
118
125
120
120
124
122
121
120
115
116
127
129
124
117
118
122
125
125
122
114
112
122
134
132
129
131
135
140
137
122
108
110
124
129
123
114
116
122
130
128
125
125
129
131
130
129
127
126
122
118
119
122
122
120
118
118
121
119
111
105
113
123
122
117
113
117
125
129
122
112
112
121
124
122
122
126
135
139
137
123
106
105
116
121
118
113
117
124
130
131
128
126
131
130
123
120
129
137
131
120
117
118
128
122
118
118
120
116
112
109
112
119
127
127
118
110
115
126
123
120
124
128
122
117
120
127
129
131
134
128
114
109
112
115
114
114
117
125
130
132
131
132
132
123
108
109
127
136
128
117
114
115
128
129
128
125
117
115
122
124
119
121
133
139
124
106
108
122
127
129
134
134
122
115
121
127
127
128
135
136
124
115
113
113
113
114
117
123
127
125
126
134
135
118
102
109
124
123
111
109
115
116
120
134
146
137
119
116
129
135
126
122
133
140
124
106
110
127
135
132
130
130
124
118
119
124
127
130
138
138
130
119
116
116
117
116
115
120
123
116
118
130
132
120
111
117
122
109
100
109
119
118
114
133
153
148
129
120
124
127
124
120
126
131
122
112
118
134
139
125
112
119
127
123
116
120
130
136
136
134
126
122
117
119
120
118
115
116
119
115
114
124
128
127
125
126
118
106
106
117
124
117
112
125
143
147
135
123
110
109
117
120
121
124
124
118
121
138
140
118
100
115
134
126
113
116
129
131
125
124
126
126
124
122
123
121
112
112
120
123
120
122
125
127
128
122
113
116
126
131
124
114
112
114
125
134
134
123
102
99
115
123
123
125
128
119
118
133
136
115
101
120
141
128
108
114
124
122
113
114
124
133
131
127
123
119
108
107
119
128
128
122
120
118
117
110
111
125
138
136
120
113
109
107
108
119
129
123
106
103
116
123
123
130
129
113
109
124
131
117
110
127
142
127
107
109
116
112
109
114
126
135
136
130
123
110
106
107
116
125
127
123
117
108
107
107
114
127
132
127
120
119
108
105
106
121
133
128
115
112
112
114
118
129
128
110
105
117
126
117
115
126
137
127
112
109
111
112
115
119
126
129
130
128
118
105
103
110
112
115
120
121
116
108
109
114
117
117
115
115
121
127
114
110
118
139
146
133
120
113
108
106
111
122
123
111
109
118
119
117
115
124
132
129
119
113
112
118
122
126
128
122
121
122
115
107
106
112
112
112
114
121
122
118
116
120
119
111
107
110
123
131
122
119
134
152
151
130
120
117
111
108
113
117
118
117
119
123
117
115
121
129
133
133
127
120
117
120
125
132
130
118
110
112
114
115
116
117
115
114
116
121
126
125
120
119
117
117
116
116
123
129
128
130
144
150
139
123
119
120
119
119
120
116
113
116
128
131
122
118
128
139
139
135
132
127
122
120
127
134
130
116
106
107
116
123
125
122
117
114
115
120
128
127
119
112
114
128
132
126
126
129
129
141
149
139
123
118
121
120
123
126
126
114
106
115
134
139
127
122
134
146
144
135
131
127
123
123
130
135
129
116
110
112
117
123
125
124
120
116
114
117
122
122
115
109
117
135
141
132
130
132
129
142
146
130
118
121
123
120
121
127
126
112
105
116
134
138
127
123
133
144
142
133
126
125
122
124
133
136
126
115
115
119
119
118
120
123
123
115
114
114
118
118
117
116
120
134
138
134
133
135
131
138
138
132
129
130
127
120
122
127
126
117
112
121
130
128
120
120
127
135
134
126
119
118
119
122
130
132
127
119
120
123
119
113
116
124
124
116
114
115
118
119
121
121
123
131
135
134
130
128
136
130
129
136
143
141
132
127
128
132
131
123
118
121
122
119
116
118
124
126
124
117
112
111
113
118
124
127
127
125
125
122
117
117
123
127
124
116
115
116
118
119
121
121
123
130
135
133
124
119
136
121
117
129
142
143
139
136
136
136
135
128
119
117
118
118
117
118
121
121
117
110
105
107
114
122
123
117
121
128
127
118
114
122
134
133
122
115
116
117
118
120
120
120
121
128
133
131
123
117
127
118
112
118
127
135
136
133
131
131
131
125
115
114
120
123
121
118
118
119
116
110
106
108
121
131
126
115
115
128
128
116
109
121
134
129
120
117
117
116
116
116
119
119
121
123
125
125
127
127
118
120
117
112
114
121
125
121
118
120
121
119
113
117
128
132
123
114
115
121
122
117
109
111
124
135
127
116
117
129
128
116
113
116
119
117
116
121
121
118
115
117
122
126
123
117
113
117
128
134
117
128
125
115
115
116
114
111
111
116
117
114
117
124
133
131
122
111
109
119
130
127
116
113
120
125
120
119
126
132
128
121
119
116
106
104
115
126
123
116
115
121
129
130
124
117
113
114
124
132
125
133
128
121
121
122
119
116
119
122
118
116
122
128
126
123
123
113
103
114
134
137
120
111
113
113
112
120
135
137
130
127
125
117
103
103
119
128
120
114
119
130
132
130
124
122
119
116
117
126
132
133
128
123
125
129
132
135
136
129
120
119
126
127
117
113
120
115
101
111
136
138
121
112
116
118
115
122
133
135
131
130
129
120
110
112
124
128
117
111
122
135
135
125
124
127
125
116
112
119
128
129
128
123
119
125
140
150
146
130
119
119
125
122
107
103
111
113
107
116
133
129
119
118
126
131
130
129
129
128
127
129
129
122
117
123
132
131
118
107
116
132
133
123
120
129
128
117
111
115
124
132
135
126
113
115
134
148
139
120
110
115
120
120
109
101
105
115
120
124
125
118
117
126
131
134
136
134
130
124
125
129
130
123
119
126
135
134
119
103
107
125
128
120
120
127
127
118
113
113
125
137
145
131
111
107
125
137
128
111
107
115
123
123
116
110
110
119
130
128
115
109
120
128
123
120
128
137
136
129
129
130
127
122
121
127
133
133
119
106
107
120
123
116
116
128
130
120
113
115
130
139
143
134
119
116
125
131
124
116
119
125
128
126
122
120
120
128
135
125
106
105
119
125
111
102
116
135
139
135
134
131
124
120
127
133
133
126
117
114
116
121
120
114
114
127
134
125
117
120
129
131
132
130
128
130
136
136
129
130
136
140
135
125
123
123
127
134
134
123
107
106
118
122
111
104
113
129
134
136
137
132
123
120
133
142
135
125
120
123
125
125
122
117
117
126
133
128
123
127
122
121
122
126
130
139
141
139
137
141
146
143
130
122
120
121
129
133
131
124
113
105
110
121
123
122
121
123
124
128
132
132
125
125
134
140
135
128
128
127
125
125
127
127
124
126
127
126
126
130
116
117
121
123
124
130
136
138
136
137
137
131
123
119
120
121
126
131
129
125
116
105
107
123
135
134
127
123
122
123
126
129
129
126
125
127
130
136
134
124
118
125
135
134
128
123
123
123
124
129
115
119
125
122
114
115
125
133
130
124
119
117
118
121
124
122
126
130
126
123
120
112
114
126
134
131
126
129
131
125
122
126
129
122
112
109
122
135
132
119
116
127
135
133
126
122
120
119
122
130
119
124
122
117
110
109
119
127
123
113
111
114
120
126
126
125
128
129
123
119
120
123
125
125
125
121
122
132
136
128
122
124
123
113
104
105
116
123
123
119
122
131
133
130
125
120
115
116
124
134
124
123
118
116
115
115
117
122
119
115
117
121
125
127
125
126
130
130
124
121
124
131
131
125
121
120
121
126
128
122
119
118
115
107
108
114
114
110
114
123
131
131
131
131
127
116
110
115
125
132
125
122
114
115
121
120
116
115
118
122
126
127
127
123
120
123
126
127
126
126
129
131
127
124
127
125
117
115
115
115
114
114
109
110
122
128
117
104
111
126
130
125
130
138
130
114
108
116
122
122
123
117
111
118
126
124
117
113
116
123
127
128
127
124
118
118
121
125
127
131
130
123
119
124
132
129
114
107
111
113
112
106
106
115
130
136
121
108
112
124
125
120
127
138
130
109
107
118
117
110
115
111
110
118
126
126
120
116
114
116
122
127
129
124
118
117
117
120
126
133
131
118
113
121
131
127
114
110
115
119
112
103
102
114
130
132
124
114
114
118
117
115
121
130
127
112
109
118
119
113
110
110
114
119
126
129
129
123
115
113
121
131
132
124
118
116
114
117
124
134
133
121
114
118
124
123
118
118
119
121
116
107
105
112
121
124
122
120
118
116
113
112
113
123
126
121
114
116
124
127
113
117
119
121
126
132
135
127
115
116
130
139
131
116
114
114
114
115
123
135
135
128
120
115
115
120
122
120
117
118
119
117
114
114
118
120
121
121
119
114
111
111
111
119
129
130
121
116
128
140
121
125
122
120
122
129
133
123
113
117
138
142
122
106
107
117
119
120
123
128
132
133
127
118
113
116
120
120
117
118
122
125
124
120
119
119
120
122
117
111
113
115
116
119
129
132
125
119
126
138
126
127
123
117
116
121
124
116
108
118
137
135
115
102
107
119
126
126
122
121
125
133
132
122
115
114
117
120
122
121
124
130
130
123
118
119
123
122
113
109
116
126
124
117
118
123
123
122
123
128
121
123
119
113
113
120
121
112
106
116
130
125
112
109
115
123
130
130
123
118
121
130
134
126
117
112
114
124
128
123
123
131
133
123
117
121
126
121
110
107
117
127
125
115
109
113
118
122
125
125
113
116
119
113
114
125
126
117
112
118
122
119
115
119
125
127
130
129
123
120
123
126
128
128
121
115
118
128
130
124
124
133
133
125
120
124
126
118
109
110
117
119
119
117
114
112
114
120
127
127
109
114
120
118
118
128
129
125
122
125
121
118
119
127
133
133
130
126
123
125
127
122
121
123
124
120
122
128
128
125
125
131
130
127
127
128
123
116
115
117
116
112
115
124
127
122
115
117
125
126
116
118
125
123
120
123
130
132
133
129
120
119
123
129
132
134
130
122
118
125
129
120
113
119
123
122
125
126
125
127
129
129
127
126
130
129
124
120
123
123
118
112
118
130
137
130
121
117
118
118
126
120
125
126
121
119
126
136
139
127
115
120
128
125
122
129
133
125
117
121
127
119
112
114
120
121
124
126
128
129
129
125
124
127
128
127
126
126
126
124
121
120
124
131
135
132
125
121
117
113
130
123
125
128
124
120
124
135
134
118
108
119
131
124
112
118
130
132
122
121
121
120
114
113
115
118
123
129
130
126
122
124
130
130
125
123
125
130
129
123
121
123
127
130
128
124
124
129
128
120
126
125
126
128
127
123
125
129
126
111
103
116
130
124
108
108
124
135
130
121
119
118
117
113
112
115
122
128
126
117
116
126
135
131
122
119
122
128
128
123
118
120
127
127
118
114
121
136
140
135
122
123
123
124
125
124
123
121
120
111
104
113
127
125
111
104
116
130
131
123
119
118
118
114
113
119
124
124
116
110
116
132
135
127
120
119
118
123
127
125
117
117
125
126
117
113
122
137
144
145
120
121
119
118
121
123
121
119
119
116
109
111
122
126
117
107
111
121
124
123
122
121
120
115
118
127
128
122
111
109
123
135
129
120
122
127
122
120
124
124
117
115
124
125
118
119
127
130
133
138
106
109
124
127
120
116
111
109
115
115
114
117
125
129
122
120
124
131
128
123
123
128
127
122
123
129
126
117
117
128
139
133
122
119
127
138
139
127
121
125
130
124
117
117
118
119
112
106
114
121
110
110
124
127
118
107
102
103
114
116
114
113
115
119
121
123
125
123
120
123
130
127
114
111
124
140
139
124
116
123
133
130
121
115
117
128
132
126
118
120
127
126
118
118
121
122
116
111
116
122
121
114
121
128
121
105
96
98
110
118
119
117
115
114
120
126
123
114
113
122
128
120
106
108
129
147
141
122
113
119
124
121
115
111
111
119
127
126
118
117
119
120
118
123
132
132
123
117
117
118
127
118
120
130
128
113
101
102
109
118
125
122
118
117
124
125
118
111
116
125
126
114
108
116
133
141
132
118
114
121
124
118
109
107
113
123
128
123
118
118
116
113
116
129
138
134
125
122
117
114
125
122
125
131
131
123
115
113
115
121
124
119
117
122
128
123
114
116
126
132
126
116
117
124
128
128
122
116
116
121
125
119
108
108
123
137
133
118
115
123
121
110
116
135
139
127
118
119
119
115
123
128
134
134
130
129
126
122
121
123
119
111
112
125
129
123
119
124
131
131
126
124
125
125
119
116
117
119
118
118
124
123
115
115
133
148
137
114
111
126
127
117
122
138
136
115
105
116
124
117
124
131
139
134
127
125
120
119
122
123
117
110
116
128
128
121
122
129
129
126
124
123
123
120
114
112
117
117
115
110
119
127
124
122
133
146
138
115
107
119
128
129
132
139
128
109
101
114
126
120
129
129
134
132
124
118
110
111
124
128
122
120
129
131
123
116
120
126
125
123
121
111
110
113
114
114
114
114
112
110
118
128
127
125
126
135
134
120
106
108
123
133
134
129
121
114
110
115
122
122
130
124
124
124
123
115
107
114
132
135
128
131
140
133
118
111
114
120
123
126
118
100
97
111
120
116
108
109
112
116
120
125
124
123
124
129
129
119
103
101
114
127
123
112
112
123
123
114
113
119
127
120
118
124
128
122
115
123
138
137
126
130
137
128
112
107
112
115
122
130
120
100
99
120
129
118
105
105
116
123
126
126
121
120
129
134
127
114
101
100
109
118
111
100
106
123
125
112
108
[truncated: 207,181 more chars]
