# Supplementary material for: Evaluating flow modulating treatment response in intracranial aneurysms using black-blood MRI in vitro
Source: Commun Med (Lond). 2026 Mar 27;6:170. doi: 10.1038/s43856-026-01413-z (PMC13031954; doi:10.1038/s43856-026-01413-z)
Supplement: Supplementary file 7 — Supplementary Data 4 [file 43856_2026_1413_MOESM7_ESM.zip › Data_Figure_6c/pump flow rate 4.5 mls/BB4/without device/16_BB4/1_aneurysm_array.txt]

1
2
11
17
17
6
18
19
12
12
11
20
4
3
9
4
6
0
8
10
8
22
7
3
7
27
26
14
12
14
10
3
8
15
12
13
31
31
8
1
1
1
1
3
12
13
5
2
5
19
28
18
5
15
1
1
0
2
6
17
21
15
7
6
12
17
14
12
11
15
12
8
5
19
21
15
16
17
12
6
3
4
13
19
18
18
10
11
2
2
13
25
16
2
0
0
10
12
11
10
4
2
2
2
11
21
15
12
12
5
2
1
2
15
15
11
14
21
24
3
3
13
20
13
7
9
17
25
12
7
3
8
9
5
5
11
27
17
1
5
24
32
21
16
18
11
11
11
1
1
8
17
16
13
17
26
28
17
17
17
4
1
7
16
15
14
18
21
11
8
3
1
8
14
12
14
14
11
10
16
33
32
4
4
1
2
0
0
2
4
9
15
19
12
3
8
19
30
18
3
13
1
1
7
4
2
1
0
10
17
13
7
5
14
24
18
9
21
12
9
13
16
8
3
2
11
21
15
13
16
14
15
8
1
6
11
5
7
16
18
15
3
18
20
5
10
23
14
2
1
0
0
2
2
6
9
10
8
2
7
4
2
5
13
14
7
3
2
7
3
7
11
8
2
1
2
3
4
6
7
9
20
24
29
34
10
21
20
7
2
2
2
9
8
1
0
11
31
44
53
18
14
13
10
1
8
7
3
1
1
19
43
18
16
7
8
14
12
11
8
16
30
11
9
11
13
16
18
26
16
11
4
1
1
1
1
10
8
26
32
12
18
26
18
4
2
5
2
0
0
10
26
15
2
3
24
31
22
15
18
12
7
10
13
3
3
3
1
5
11
19
18
19
21
12
13
15
18
18
2
1
20
11
11
8
18
16
3
1
1
8
3
1
2
11
14
13
23
14
7
15
15
18
17
2
2
2
14
2
7
8
4
2
10
2
1
2
5
9
9
17
14
3
6
28
18
17
11
10
5
2
4
2
1
2
4
8
6
10
23
5
10
21
21
20
3
1
6
9
9
3
11
7
3
11
13
12
15
19
11
7
21
16
11
2
1
9
22
14
6
24
22
12
9
12
10
1
5
2
6
32
13
11
11
8
11
14
10
7
15
17
5
4
8
10
3
1
0
14
39
13
13
11
11
12
2
2
4
6
4
2
2
4
8
13
13
18
34
46
13
14
11
11
16
6
3
5
5
4
2
1
1
2
7
21
36
53
59
16
15
10
15
11
9
9
2
3
4
4
1
1
1
12
38
58
7
3
2
14
22
11
8
9
18
10
2
3
8
24
42
12
10
12
16
19
21
24
28
19
15
2
1
11
12
11
19
32
36
4
2
0
0
1
4
7
29
24
11
10
10
6
3
1
0
1
1
11
14
23
6
5
22
26
5
16
25
13
2
2
15
2
2
1
1
5
20
29
7
12
21
23
21
11
21
29
4
1
1
2
7
7
1
31
30
3
2
10
22
15
14
14
21
2
1
2
5
19
12
1
25
29
8
0
8
8
5
2
1
2
11
2
1
6
8
14
11
9
7
8
1
14
12
2
1
0
1
1
9
11
11
17
22
16
7
2
9
4
2
1
3
5
2
1
1
1
8
14
9
23
31
11
5
2
3
2
1
1
9
3
4
2
2
2
6
12
13
11
3
25
19
1
2
2
17
5
6
14
17
6
8
5
4
4
9
13
9
17
3
17
9
4
2
3
20
6
14
20
13
3
6
6
5
5
10
13
9
32
9
17
19
18
5
15
5
2
13
15
5
2
3
3
7
7
4
4
12
42
15
19
21
14
9
18
3
1
11
10
2
2
2
5
13
10
6
7
24
52
13
12
12
3
16
13
1
1
7
9
2
2
3
8
11
6
9
22
45
69
2
5
5
6
5
3
11
4
2
2
7
7
7
3
1
1
24
56
78
4
8
5
2
2
5
15
16
11
6
11
12
10
1
2
0
14
40
60
14
6
2
1
8
6
7
6
9
14
13
14
15
20
14
10
24
11
3
1
0
10
13
11
14
26
29
29
29
17
17
17
13
10
12
15
18
31
10
8
14
13
4
5
8
18
30
26
11
5
5
3
1
1
4
10
6
18
25
29
21
10
2
3
6
4
1
0
2
8
12
12
12
17
4
1
7
10
14
19
15
3
1
0
17
27
23
3
1
1
0
2
17
28
27
24
18
8
2
2
23
28
30
16
12
1
1
0
1
2
24
42
35
14
4
9
4
3
23
12
24
4
3
1
0
1
5
2
17
29
24
7
2
8
4
10
10
3
12
17
3
3
1
3
4
4
11
4
4
6
4
1
6
9
12
11
1
2
11
10
4
4
6
16
26
22
9
2
2
1
1
1
9
9
8
7
4
12
12
4
1
13
3
15
17
16
22
7
11
2
1
4
14
4
2
0
12
15
5
4
1
1
10
2
15
6
1
14
6
19
4
4
10
14
3
4
1
14
24
3
7
7
14
33
2
3
13
10
1
1
1
10
3
13
14
4
15
14
3
11
20
3
13
8
22
50
3
13
20
24
4
2
1
2
2
16
16
2
9
11
5
7
8
3
3
4
30
60
11
20
22
22
11
21
19
3
2
16
15
2
5
7
9
11
5
2
2
14
46
68
14
9
10
10
8
26
21
4
12
9
7
2
6
7
11
12
2
1
12
37
62
71
2
2
4
3
12
10
12
14
2
4
9
10
7
9
3
0
0
14
43
69
72
1
8
5
3
3
5
7
7
9
13
12
11
5
4
2
1
2
9
28
52
16
8
1
2
6
6
3
1
3
6
6
3
2
7
18
18
16
24
29
9
3
1
7
9
11
3
2
2
3
2
2
6
14
23
37
41
1
5
10
29
28
18
4
3
3
4
3
6
26
51
32
33
13
3
5
7
9
14
22
19
10
7
9
8
6
5
17
22
26
21
11
7
8
6
2
4
9
11
12
20
20
18
17
11
9
10
6
3
2
7
19
13
3
13
23
18
12
9
6
11
12
6
5
6
18
23
15
11
22
17
14
14
8
6
6
10
16
19
19
6
11
14
14
15
19
24
26
15
4
0
2
8
18
23
24
20
4
4
1
3
20
18
27
0
11
20
11
1
0
0
8
21
27
20
5
1
2
1
8
23
5
18
19
2
5
13
6
0
0
0
7
18
17
7
2
6
8
8
16
14
3
16
14
5
4
5
6
5
7
5
2
7
16
10
2
3
3
11
15
13
2
8
16
10
12
6
3
5
2
4
21
24
7
11
18
7
2
2
10
12
9
6
2
18
8
2
12
13
3
4
1
1
16
29
13
10
8
3
3
3
2
3
4
11
15
18
4
2
11
11
11
2
1
0
0
1
12
8
6
3
4
7
3
1
1
2
14
29
18
2
12
14
27
2
1
2
5
6
2
1
1
2
2
10
15
4
12
12
5
10
26
15
13
4
16
33
2
9
13
18
22
7
6
3
1
1
14
23
4
14
15
11
4
10
12
6
0
20
41
14
16
17
19
21
13
22
13
1
3
13
14
2
5
12
9
3
3
11
10
13
30
50
6
1
15
19
7
19
11
11
9
10
3
2
5
8
4
2
1
4
17
24
37
49
1
1
14
17
1
8
6
15
6
3
1
12
13
4
1
1
2
3
16
27
40
47
13
19
7
3
4
5
5
2
2
10
20
11
2
2
2
11
16
19
23
33
42
20
20
4
6
4
6
2
0
1
2
9
9
3
4
3
13
28
30
28
27
9
4
6
4
7
6
16
17
1
2
5
6
13
3
0
18
41
45
32
5
5
3
4
15
30
33
9
1
3
4
9
17
4
15
44
53
4
17
16
19
18
4
2
1
3
12
20
22
31
2
15
12
1
3
2
4
11
18
14
18
15
8
7
7
4
11
11
11
14
15
5
5
6
6
3
1
5
13
11
11
10
12
14
12
1
0
2
1
3
7
11
19
20
18
8
0
8
11
14
12
3
8
7
8
19
14
4
19
14
10
11
10
3
6
11
16
14
11
13
6
18
29
14
8
20
24
16
6
4
8
5
8
13
13
12
11
12
13
21
18
5
13
12
13
20
23
14
3
4
7
9
12
9
7
3
3
10
9
2
6
9
14
10
7
2
10
20
14
4
2
6
7
6
4
2
2
1
2
2
6
10
2
7
11
1
1
5
13
12
7
3
6
5
3
2
1
2
6
6
10
19
16
2
11
4
13
2
4
8
6
6
14
9
5
11
13
4
2
5
5
6
10
16
8
9
12
4
12
2
2
15
9
2
3
15
19
6
16
27
9
2
7
7
7
5
4
2
2
2
1
10
2
4
5
6
4
1
2
5
17
10
19
21
6
5
9
6
5
3
4
4
3
2
7
12
12
14
14
3
2
2
2
2
5
11
16
10
4
13
14
3
3
3
4
13
10
6
16
15
16
32
3
5
4
2
2
1
1
2
9
13
5
9
22
18
4
5
7
2
15
12
10
10
9
15
22
2
3
9
11
16
16
8
6
11
6
14
19
9
3
13
10
2
13
14
12
9
8
16
25
1
1
8
15
16
17
11
4
7
8
13
7
3
1
7
2
7
8
16
22
11
8
23
44
0
0
7
19
18
9
3
3
3
4
6
3
2
2
2
3
9
5
9
21
12
7
22
44
0
1
13
26
23
6
2
12
14
2
2
2
3
2
2
5
10
11
5
13
12
9
22
9
23
25
13
3
1
11
7
1
1
1
3
3
2
5
9
17
22
25
16
17
26
13
25
16
3
3
8
10
1
1
9
4
13
14
2
5
5
12
33
41
27
22
14
3
2
7
6
10
4
13
14
5
5
13
3
6
5
1
17
40
36
29
2
4
5
2
5
15
25
10
2
2
1
4
5
15
4
5
27
40
5
5
2
5
19
15
2
5
3
13
7
4
15
22
18
22
27
6
2
6
12
8
6
3
3
16
24
20
3
16
4
4
3
1
3
17
3
16
22
11
0
5
10
7
1
3
12
12
12
10
6
7
9
1
3
7
12
8
9
9
1
1
3
10
6
1
7
20
14
8
4
6
5
6
6
2
1
2
4
7
7
5
3
27
30
22
10
1
2
2
12
16
3
6
10
9
9
17
10
5
18
27
19
10
3
1
1
2
18
20
2
15
14
1
12
20
6
6
10
8
19
25
15
2
2
4
2
4
5
3
2
15
13
2
18
13
2
4
10
12
18
22
22
5
2
5
4
3
2
1
2
4
9
11
8
1
3
3
10
20
3
5
7
16
19
3
2
5
6
2
10
10
3
3
6
11
6
2
1
3
6
22
15
5
3
6
8
4
2
2
7
11
2
1
8
6
3
8
13
15
25
7
5
4
8
11
7
8
19
6
3
2
2
11
16
12
3
0
1
4
12
11
11
20
17
10
4
3
2
2
5
9
23
11
12
12
3
10
13
21
23
6
0
4
7
2
2
2
4
6
5
2
2
2
7
1
11
9
13
27
12
1
9
18
24
5
3
8
3
2
2
2
2
2
5
10
4
7
12
15
14
1
1
9
19
4
1
10
17
13
3
12
16
3
2
2
2
2
2
3
14
15
14
17
11
17
10
3
5
2
3
2
12
20
10
6
18
19
4
2
2
2
12
4
4
14
14
8
7
3
4
13
14
11
13
17
4
13
21
16
15
16
13
6
2
1
7
19
12
14
15
9
4
9
3
4
11
14
9
12
16
7
1
10
14
16
6
5
6
2
1
10
12
13
24
14
4
8
29
2
6
11
13
10
9
10
10
14
2
6
6
2
4
11
12
5
15
8
7
16
5
2
11
37
6
12
20
18
13
7
6
16
5
3
3
2
2
12
10
8
15
13
2
5
3
2
13
34
3
9
24
25
13
2
2
13
10
2
3
2
2
3
3
8
11
19
14
16
6
5
21
5
13
17
10
2
9
15
5
3
4
3
2
2
4
7
7
13
29
35
18
11
22
1
1
4
6
8
12
16
8
7
4
2
3
4
7
6
4
2
17
32
22
13
2
2
4
5
4
7
10
11
3
1
8
7
6
4
3
2
5
18
20
9
3
4
3
2
3
12
11
2
1
12
17
4
2
4
8
8
18
18
9
1
8
22
13
4
1
7
14
3
2
7
14
19
24
18
11
2
2
1
2
4
10
18
25
27
2
5
29
31
24
12
12
22
22
11
8
10
18
19
3
0
9
1
1
13
21
13
7
3
3
9
17
15
6
4
8
6
4
4
18
18
3
4
5
4
3
7
13
7
2
3
2
25
23
18
16
19
8
1
0
3
4
2
3
6
9
5
3
2
22
30
32
20
14
5
1
1
15
8
10
3
5
9
11
8
2
2
8
6
13
22
18
12
5
2
0
8
27
14
13
13
4
5
6
9
2
6
19
3
13
17
10
5
4
0
0
8
7
9
5
10
2
2
13
12
2
10
23
18
1
3
15
25
15
4
8
4
1
1
1
1
2
2
3
4
5
1
1
9
22
20
8
2
3
19
27
14
1
5
4
3
1
10
8
6
3
6
10
8
4
1
2
16
19
3
6
9
5
21
16
2
8
2
7
15
3
4
8
8
8
7
22
17
34
17
4
13
12
2
8
14
13
15
21
4
15
18
4
18
27
10
5
5
2
5
7
23
8
28
32
15
13
6
2
4
20
8
10
19
8
29
32
18
21
24
23
21
5
1
2
7
9
0
3
8
17
16
4
5
3
3
14
9
6
10
18
20
33
31
20
10
12
15
5
2
1
3
2
1
2
3
7
9
10
9
5
6
2
19
14
7
8
6
18
20
9
3
3
2
3
3
3
2
3
4
6
3
2
1
10
10
5
9
14
10
16
22
13
9
2
0
2
3
8
9
6
6
11
8
7
8
9
11
14
4
5
14
8
4
3
14
20
3
14
26
22
5
0
0
6
18
19
18
17
16
8
9
8
9
11
13
14
16
13
4
1
5
4
15
29
23
9
1
2
7
12
14
23
23
10
1
1
7
12
11
3
5
12
5
1
5
23
2
18
28
15
3
3
10
10
13
5
14
13
4
2
8
16
12
8
2
2
3
2
1
12
35
11
9
18
16
4
2
9
7
8
3
4
2
2
7
24
21
10
6
4
2
1
1
4
18
35
14
4
7
18
14
4
2
3
5
5
2
2
2
4
13
9
4
5
12
3
3
2
5
20
33
3
3
5
14
11
4
7
14
11
2
2
3
2
2
2
2
5
11
7
8
3
2
16
4
3
3
8
13
12
13
14
13
3
2
4
2
1
2
4
5
9
11
11
3
1
10
13
11
4
12
12
6
6
5
2
1
4
5
2
13
14
5
5
14
13
6
0
6
10
9
3
4
4
3
1
3
12
6
10
2
2
2
8
17
16
6
7
5
4
8
18
18
13
3
8
10
2
1
2
3
6
16
24
21
18
5
1
2
1
8
17
17
17
22
4
2
2
3
8
15
20
11
29
26
7
18
28
25
29
31
19
11
6
10
8
2
3
13
21
33
30
17
6
7
19
10
2
3
8
10
11
4
10
16
18
18
5
2
8
18
13
3
4
7
9
20
18
17
15
16
14
3
1
6
4
11
13
9
4
4
4
6
16
24
23
20
20
22
8
0
1
2
14
11
9
5
4
5
2
2
8
2
9
23
25
14
9
6
1
1
10
2
20
10
10
8
3
5
2
1
12
2
2
1
10
12
11
2
1
1
6
25
5
11
8
10
12
5
6
3
2
16
17
3
1
1
2
2
9
9
1
2
7
17
8
3
2
11
6
13
9
4
12
16
8
3
2
4
12
16
4
7
8
8
5
6
10
14
8
3
9
10
6
1
1
9
13
10
10
2
2
8
22
30
5
6
2
7
8
5
8
14
24
12
3
14
14
6
2
1
10
13
12
11
3
7
12
22
19
0
6
0
13
19
11
8
5
13
18
2
22
15
33
19
6
12
10
3
11
10
12
14
17
5
19
20
7
21
30
23
13
3
2
12
4
18
3
26
40
21
4
1
2
1
3
16
13
9
10
4
29
33
22
23
23
23
11
1
1
1
2
2
2
6
23
20
19
9
13
4
2
18
14
9
9
9
16
26
24
14
13
11
1
0
2
2
9
2
3
6
8
12
11
5
16
13
2
10
14
23
16
9
9
6
10
6
2
0
1
1
2
5
7
11
3
12
21
8
5
2
7
15
11
3
11
12
24
24
15
10
5
2
2
2
0
0
2
6
11
10
11
12
24
22
12
10
12
15
12
3
3
13
9
6
16
26
25
6
1
10
18
10
3
6
14
11
8
9
14
21
13
4
11
15
12
3
3
7
19
9
3
16
35
30
9
1
6
7
12
8
13
23
9
4
3
7
14
3
1
2
8
11
3
6
21
33
10
3
27
34
14
2
1
2
1
4
4
13
16
6
3
2
11
11
2
1
1
4
11
10
12
28
36
8
22
23
7
1
2
9
4
2
3
6
5
3
16
23
26
12
2
1
1
1
4
7
16
32
4
4
8
13
3
3
2
1
0
6
3
3
5
10
18
23
13
3
2
14
4
3
2
13
29
8
3
3
6
8
8
8
5
9
12
2
2
4
5
6
7
7
2
2
10
4
3
3
9
22
4
3
4
9
17
12
5
10
11
2
1
2
5
5
2
2
5
5
2
11
5
1
10
15
19
10
17
8
2
4
3
1
1
1
3
7
6
2
9
12
4
18
16
13
12
12
19
9
12
13
5
3
3
4
3
4
14
4
4
7
16
15
18
18
14
12
12
16
19
18
19
13
6
4
4
6
1
2
1
1
0
18
15
25
17
5
4
5
3
9
15
14
5
7
3
6
8
9
10
14
18
20
12
9
1
1
15
26
15
12
19
18
3
10
12
20
24
14
23
11
10
12
15
18
5
7
5
4
8
11
30
37
18
6
2
11
12
1
1
2
21
20
19
9
5
15
26
23
10
1
2
11
9
1
2
6
10
13
14
24
24
19
14
18
8
1
9
2
12
10
2
2
4
9
14
13
1
2
12
16
15
15
15
11
0
3
7
15
16
7
2
3
7
1
2
6
1
1
1
9
12
3
2
2
1
1
1
2
20
15
5
2
3
5
2
1
4
11
9
12
3
1
5
5
1
0
0
0
1
1
8
8
6
3
5
5
2
3
7
12
4
2
12
8
1
1
8
9
2
1
2
7
8
1
5
10
6
7
8
3
6
7
4
1
2
2
5
13
4
2
2
4
4
3
9
15
14
13
11
13
14
5
1
2
5
8
16
5
5
2
2
5
10
6
3
2
3
5
11
15
19
20
26
12
10
15
15
8
1
4
11
22
19
3
3
2
3
7
10
7
3
3
6
12
19
25
25
10
8
10
2
10
16
24
12
3
4
4
2
2
3
3
2
6
10
11
10
9
9
10
18
28
28
14
2
3
9
4
4
2
19
25
4
2
4
5
3
3
3
5
10
9
10
4
13
17
10
11
23
9
3
9
17
3
7
4
2
4
20
5
11
9
17
4
11
12
8
10
15
11
9
2
5
6
4
2
17
5
6
15
10
3
16
8
3
9
15
7
10
4
17
12
0
8
7
8
11
25
21
11
4
0
2
2
2
5
14
7
9
2
12
15
15
20
30
24
8
3
12
21
17
2
6
10
0
11
30
26
13
0
5
2
8
6
2
9
5
7
8
13
8
14
32
35
29
19
13
16
17
15
5
7
10
1
11
21
18
16
13
10
7
22
23
10
11
2
8
9
9
2
12
24
15
11
16
8
7
3
5
9
13
15
1
8
18
24
28
14
3
12
13
14
14
0
16
11
1
2
4
13
2
2
2
5
14
3
5
13
23
21
1
10
31
30
20
6
0
1
1
3
3
3
15
11
1
2
4
5
2
2
2
14
20
3
6
17
29
3
13
32
28
4
3
0
1
1
2
3
5
7
2
10
18
15
8
3
5
3
7
5
2
7
23
42
5
16
21
9
2
2
2
2
2
3
5
5
2
11
20
23
15
3
3
2
3
2
1
3
22
2
3
9
10
7
10
15
4
5
8
4
4
5
13
16
18
16
3
3
11
6
2
2
2
10
5
5
11
13
16
11
1
6
9
2
3
5
13
15
5
12
4
3
11
21
11
3
16
8
6
17
17
17
3
2
5
5
2
2
2
5
14
4
7
11
7
1
10
18
24
26
5
11
19
18
7
20
21
8
4
3
1
2
14
5
3
10
14
2
1
9
22
16
8
13
28
24
14
12
7
4
2
15
5
3
4
3
1
1
4
19
9
12
11
13
19
9
5
2
14
14
7
8
7
9
8
13
7
3
1
10
14
10
10
12
20
2
1
19
26
14
7
2
15
14
10
2
2
5
21
17
15
22
23
12
8
4
4
4
3
13
3
14
8
8
15
19
28
25
15
6
4
4
2
13
21
4
4
2
4
13
4
2
1
1
1
21
21
19
9
7
15
26
17
4
1
2
4
4
1
1
1
1
10
14
6
7
20
24
17
8
24
13
0
12
3
9
4
3
3
4
16
19
17
10
1
1
5
6
13
4
7
1
23
16
11
11
3
4
5
5
6
5
2
1
3
1
0
1
0
2
5
8
6
3
10
2
11
8
2
4
4
2
2
1
1
11
13
1
8
8
2
1
1
2
4
4
2
1
2
3
1
1
2
3
2
2
6
12
13
14
22
1
9
7
5
4
4
2
1
1
2
4
4
2
1
1
2
3
4
12
15
15
5
2
21
1
2
1
5
6
5
5
4
3
6
9
8
9
6
7
6
2
2
6
9
17
23
4
10
9
1
1
2
7
8
5
3
3
2
6
13
13
16
19
5
16
14
8
4
4
8
19
24
5
2
3
3
1
2
7
6
3
2
2
1
4
15
26
22
14
6
4
6
8
18
20
6
8
10
3
2
2
2
2
3
2
11
4
2
4
8
4
15
28
28
13
8
9
3
4
6
9
20
17
8
6
1
12
4
4
11
7
3
7
14
13
3
4
2
1
12
18
4
7
24
23
4
17
16
4
5
7
8
9
9
13
2
16
12
2
5
13
11
11
2
3
1
1
0
0
1
15
26
5
9
20
21
10
9
3
2
2
11
15
4
1
1
1
4
8
19
15
8
8
3
15
17
2
1
8
13
3
1
13
7
10
22
31
24
3
2
14
30
25
3
2
2
7
15
10
26
19
8
0
1
16
36
18
4
2
2
3
13
10
3
8
24
35
31
10
8
2
14
23
5
4
2
8
15
20
32
21
8
1
1
1
19
24
13
6
3
3
7
6
3
14
21
14
11
12
14
2
0
2
10
6
4
7
13
16
26
22
11
16
14
2
0
11
17
20
4
7
6
4
2
10
17
2
0
1
3
5
2
2
5
8
8
8
1
18
34
26
22
21
5
1
1
2
11
3
10
12
3
2
6
13
3
1
3
5
3
1
2
8
16
18
10
25
41
29
11
8
7
2
1
2
2
6
7
6
2
6
6
9
4
5
10
22
13
17
3
18
36
34
23
35
31
10
3
8
9
3
3
3
8
5
3
6
16
14
10
3
5
6
5
16
19
1
17
39
35
16
29
16
3
10
15
4
6
5
5
4
4
11
16
16
12
2
3
4
2
2
1
1
3
18
3
17
26
11
13
5
2
6
8
5
3
7
18
14
10
14
4
3
6
8
5
4
5
3
4
10
22
26
12
3
3
8
9
7
3
5
19
16
7
16
8
3
8
17
17
17
29
14
15
21
10
4
13
16
7
5
4
2
12
17
6
14
16
8
1
5
8
21
34
3
2
15
28
16
6
4
5
3
3
19
7
6
11
5
2
1
2
13
22
16
18
7
5
7
5
5
3
18
15
9
6
5
4
3
4
6
4
2
2
4
15
13
6
7
18
19
14
14
9
2
2
10
12
12
11
7
3
1
14
13
13
14
11
3
2
6
10
17
23
24
14
11
7
3
2
3
3
4
2
7
5
6
15
20
21
19
16
4
14
3
2
2
1
1
2
4
3
2
4
7
5
1
0
0
1
12
16
12
5
7
15
13
3
4
3
3
3
4
2
1
1
1
5
15
2
1
10
19
14
2
23
23
8
9
4
8
7
7
6
9
16
13
11
2
6
8
3
0
1
16
22
7
7
14
21
16
3
10
11
11
10
3
5
9
2
2
0
4
3
1
0
8
14
15
17
18
10
11
4
9
13
12
7
3
2
0
0
14
15
8
2
2
3
2
2
1
2
8
13
1
1
10
6
6
5
5
4
4
6
5
9
12
14
14
6
8
2
3
2
1
2
6
9
5
9
5
4
2
1
1
2
2
12
17
8
1
0
9
10
8
5
2
1
10
8
4
10
16
15
9
2
5
16
3
2
1
1
2
9
10
9
13
3
6
15
13
2
1
2
13
22
12
4
10
15
10
3
7
20
22
3
14
13
2
1
7
2
12
17
4
9
10
2
1
2
11
17
15
10
10
13
12
11
13
17
20
11
5
16
12
16
18
13
1
9
2
5
11
3
3
13
2
2
11
4
3
6
21
23
23
23
22
9
16
15
4
10
10
21
24
10
10
8
4
15
11
1
12
17
4
7
20
6
3
4
4
5
18
19
5
7
24
18
4
14
17
17
7
1
14
7
11
5
1
1
3
1
2
6
13
12
10
5
3
2
2
1
1
2
17
21
3
14
16
14
16
11
1
3
3
12
10
2
2
2
1
9
21
7
9
7
2
9
4
14
11
2
4
17
22
3
14
14
2
0
14
27
17
2
1
8
27
27
11
3
2
9
9
11
17
13
5
10
3
18
31
21
19
19
13
11
23
11
2
3
14
28
31
4
11
3
12
27
17
2
1
3
2
1
25
40
21
1
4
2
9
22
22
19
3
1
2
6
8
13
18
17
17
19
4
20
7
1
2
8
2
1
3
4
7
24
44
30
4
5
6
3
4
7
10
2
2
2
3
6
18
21
19
12
8
2
4
18
4
2
2
2
1
1
11
14
5
32
43
20
14
16
4
2
2
2
2
2
4
5
2
4
9
17
12
4
9
3
6
7
2
6
5
4
2
2
7
34
48
33
15
19
12
2
1
1
2
4
4
5
3
0
2
7
7
2
7
5
10
17
2
20
20
15
8
39
45
38
9
8
12
5
5
7
4
7
3
3
5
8
8
5
2
3
3
5
16
19
2
13
25
21
12
29
40
18
0
9
11
2
10
6
2
2
2
6
8
8
5
2
1
2
1
1
1
0
1
13
20
13
33
30
10
8
6
1
4
9
6
4
6
9
7
3
4
2
1
12
12
11
2
2
1
4
15
30
26
15
2
2
1
6
12
5
7
18
7
5
4
2
2
11
29
29
9
18
7
13
25
16
3
1
3
2
4
3
1
11
7
10
13
10
3
2
10
12
13
32
7
15
16
12
3
1
2
5
8
2
1
2
6
11
6
2
2
1
14
26
13
27
22
5
1
2
5
8
0
11
10
3
4
5
4
2
9
8
3
4
1
9
15
10
4
5
18
22
7
17
26
11
1
9
9
3
1
8
15
2
1
2
1
9
18
15
10
7
12
13
4
3
11
14
12
2
1
2
17
24
17
15
17
26
11
10
7
3
3
4
1
2
3
1
2
11
13
5
3
11
13
7
6
4
5
5
3
1
8
4
3
2
1
1
1
1
1
2
5
9
5
3
3
5
9
10
11
1
10
6
9
4
3
2
1
0
7
3
2
6
10
14
1
1
1
14
18
11
21
5
8
4
2
2
3
5
7
10
5
2
2
1
0
22
7
1
1
16
20
12
13
2
16
6
2
1
11
12
11
7
2
2
1
1
1
1
1
5
8
1
1
5
9
11
14
8
9
16
5
1
11
14
7
5
2
1
1
11
13
2
1
2
3
1
1
1
0
3
7
2
12
19
8
2
1
3
3
2
2
1
3
9
13
1
2
3
15
14
1
8
5
2
3
5
9
6
1
7
13
5
1
1
2
4
14
15
9
1
2
4
8
13
13
9
2
21
17
4
6
18
24
8
2
9
24
15
5
2
1
2
14
20
8
2
1
10
22
14
6
3
1
11
24
21
6
11
20
10
0
7
24
30
21
21
18
3
1
13
15
8
8
2
1
1
1
0
2
2
3
7
25
13
12
22
28
20
2
2
13
25
20
11
19
16
17
19
14
4
7
17
2
14
13
1
2
2
2
2
4
3
1
6
30
41
27
19
17
10
14
17
5
7
9
25
30
8
1
5
11
16
26
17
2
6
2
5
9
13
17
6
3
3
16
20
21
20
7
1
16
24
8
7
5
21
21
4
1
2
6
6
4
4
4
6
5
5
15
16
8
6
11
8
2
1
3
6
1
3
15
27
20
5
1
10
19
3
1
2
7
3
1
6
4
4
7
15
2
15
10
2
7
16
11
2
0
3
10
15
15
25
34
20
2
0
7
19
18
4
2
6
18
21
18
3
3
4
6
6
3
16
17
10
7
4
9
2
9
16
24
28
26
23
20
12
3
2
9
20
29
10
11
4
12
25
14
2
11
6
2
3
3
32
47
26
2
2
8
14
15
17
19
22
25
5
2
6
14
17
16
18
28
15
2
3
1
7
4
5
9
13
5
2
2
35
67
46
3
0
3
7
8
8
3
7
11
2
1
6
26
28
18
15
16
16
5
16
7
4
3
4
3
5
17
11
1
18
59
59
20
1
5
3
3
2
1
1
2
1
0
2
10
15
14
13
4
3
6
13
9
8
6
2
1
2
7
16
51
62
32
4
9
5
3
3
2
2
1
1
1
3
4
5
7
8
4
4
8
8
6
7
12
6
6
4
47
57
42
6
1
7
2
12
10
2
3
1
1
6
8
2
2
4
7
10
7
6
6
4
7
12
18
17
26
42
49
21
1
2
4
4
8
7
6
4
1
3
2
2
3
2
4
4
2
0
6
3
2
11
26
22
47
38
13
5
6
2
2
9
14
3
2
4
4
5
10
6
2
3
6
19
5
2
1
5
31
36
24
12
4
8
4
4
11
2
2
4
14
14
11
9
3
16
30
27
2
14
7
23
26
16
3
2
4
3
2
2
2
1
10
21
12
2
3
3
7
1
5
27
22
17
19
14
3
2
2
3
11
13
3
0
9
10
2
4
5
0
4
19
20
16
24
16
5
2
5
14
13
5
2
1
1
1
6
11
13
18
17
3
4
4
7
6
3
2
6
13
17
5
9
12
17
26
16
1
14
20
10
6
4
2
1
4
7
1
0
0
0
11
26
23
14
17
27
6
8
2
4
2
3
11
4
1
5
21
25
12
8
19
32
2
2
6
7
7
8
2
1
8
12
3
4
7
5
2
2
17
23
15
11
2
2
3
5
9
7
6
6
4
13
3
2
2
2
2
6
9
11
11
1
1
2
3
7
8
4
10
14
6
14
10
2
1
2
3
4
2
1
0
11
14
1
2
2
6
10
7
6
1
10
2
2
2
3
5
8
8
1
2
2
1
3
3
6
16
7
2
2
6
8
6
6
2
12
2
2
2
5
11
16
11
13
20
2
2
4
2
1
2
4
2
1
2
3
3
1
5
16
12
1
1
3
12
15
2
1
2
2
13
14
5
9
13
2
1
1
1
1
2
2
1
2
16
25
16
9
4
1
5
13
5
2
2
7
17
11
2
14
2
16
24
4
9
14
8
1
1
11
11
11
13
19
15
6
2
5
15
15
7
4
3
2
7
10
13
3
16
15
2
27
29
4
0
6
16
2
2
13
28
26
18
8
2
4
18
23
9
2
1
1
2
12
12
3
11
4
4
16
26
24
6
6
15
3
2
4
24
32
24
23
19
3
3
10
24
20
12
3
1
1
3
2
3
7
2
5
23
6
8
21
28
24
2
7
17
24
24
7
7
15
15
9
11
13
15
22
1
14
15
2
2
6
7
11
5
1
3
1
8
27
40
26
14
17
12
14
22
3
1
2
20
30
15
8
10
11
19
32
23
5
4
2
11
21
19
2
2
7
13
18
23
15
14
11
1
12
26
14
0
0
16
30
18
8
3
1
12
19
19
6
4
2
7
12
25
21
4
13
15
8
8
6
3
3
1
1
13
22
15
3
1
12
20
18
8
1
0
5
11
15
4
5
5
4
9
12
26
15
5
1
1
1
1
1
2
5
4
2
17
13
13
3
3
10
12
18
9
1
0
5
14
12
2
9
7
3
4
14
30
20
11
2
0
0
2
4
16
18
20
19
17
4
7
2
7
11
12
20
13
3
1
3
7
7
6
14
11
2
2
3
16
48
53
29
2
1
19
5
9
20
13
24
27
7
2
6
16
17
10
11
22
20
7
5
4
3
5
9
7
13
11
4
1
6
55
88
56
6
1
7
4
5
5
3
10
19
4
2
5
19
15
7
9
13
16
12
14
16
6
3
4
3
7
10
9
1
42
95
80
15
1
1
2
4
3
2
1
5
4
2
2
4
5
8
10
1
2
3
10
18
12
4
2
3
5
7
9
10
31
81
84
37
4
2
3
7
7
3
2
2
2
3
5
4
4
9
14
9
3
7
9
11
12
5
1
2
4
3
29
61
78
55
10
2
2
9
19
9
5
2
2
6
8
6
4
4
10
20
29
22
10
10
7
3
4
16
17
34
58
64
34
3
3
6
11
7
6
6
3
7
6
2
3
1
1
9
16
6
12
9
2
2
11
29
36
61
49
19
6
3
2
2
9
10
1
4
10
11
9
8
5
4
2
3
15
4
2
2
5
12
20
45
43
20
7
2
2
3
5
5
2
2
6
19
17
16
15
9
7
17
8
1
14
15
2
29
19
9
2
3
3
1
2
3
2
3
18
24
14
8
4
8
8
6
11
25
21
16
9
6
4
5
7
13
17
18
11
6
18
17
1
4
9
14
19
24
17
5
10
9
7
8
18
18
16
1
2
4
7
3
4
6
11
16
18
4
2
1
1
3
5
2
1
1
3
4
2
24
34
31
21
10
10
7
7
9
18
8
1
14
23
11
10
11
2
11
12
2
2
1
1
2
3
14
29
26
16
16
29
2
2
8
12
12
1
3
4
8
12
17
26
27
15
4
13
26
14
5
2
2
4
10
9
2
2
10
20
9
13
12
7
2
3
15
24
13
17
7
5
2
2
2
1
3
6
11
18
1
2
1
1
2
7
13
15
12
15
1
14
16
13
11
3
2
2
11
9
8
17
5
2
1
1
2
1
1
1
1
15
18
17
6
1
12
9
8
4
2
2
2
3
3
3
2
2
2
6
8
2
5
3
2
11
3
1
2
1
2
3
2
4
3
2
1
1
1
2
2
2
9
18
11
16
27
3
11
14
4
5
1
0
1
2
1
2
3
4
4
1
3
3
1
0
12
3
11
20
7
8
17
6
26
26
8
14
2
9
10
6
2
3
5
4
2
1
19
22
6
5
14
12
11
21
14
1
2
12
22
24
2
4
6
5
11
17
3
1
13
9
3
1
11
23
21
14
17
18
14
6
13
19
9
1
1
0
8
12
3
11
13
4
3
5
7
2
19
26
2
1
2
17
4
1
16
23
19
13
4
2
5
18
17
3
1
0
10
3
10
8
2
3
3
8
19
27
18
2
2
15
10
2
0
19
25
11
12
9
3
3
6
21
21
6
2
2
4
2
2
5
2
4
2
6
23
13
2
6
18
26
7
3
18
24
19
1
1
10
4
2
4
8
17
21
4
7
6
2
1
8
7
17
8
4
11
2
3
15
27
22
6
15
21
22
23
9
1
1
12
19
15
7
6
13
20
23
11
4
2
11
12
13
28
21
4
16
15
18
17
18
8
6
16
6
18
31
22
2
2
14
28
27
17
4
3
15
26
16
5
3
7
19
16
30
25
5
12
14
18
17
7
2
4
6
1
12
18
13
3
6
15
16
20
16
1
0
3
13
13
3
2
4
9
22
20
35
21
11
2
2
2
8
3
2
4
3
2
9
6
4
7
16
13
3
8
8
2
0
1
1
1
1
2
3
7
8
10
28
46
29
14
3
0
2
2
7
17
11
9
11
11
3
3
9
16
8
3
7
11
11
7
2
1
1
9
3
5
6
5
5
32
67
58
24
2
0
9
3
9
22
9
10
14
13
7
11
15
7
2
6
10
16
20
22
16
3
4
14
2
8
5
6
5
22
19
76
99
54
5
14
13
4
4
3
3
5
11
12
9
9
5
2
4
5
5
9
13
20
24
17
5
1
4
7
4
7
8
11
4
67
120
88
10
5
3
2
2
2
2
3
4
8
7
4
2
4
14
13
2
2
2
7
21
20
6
1
12
10
3
6
10
10
44
111
109
41
2
1
1
10
15
13
10
2
4
5
8
12
14
16
19
16
3
2
4
16
19
11
2
4
6
7
2
22
75
108
78
18
3
3
13
23
10
12
2
3
5
10
11
10
7
12
24
32
14
8
12
18
14
10
10
13
12
37
82
87
48
11
4
4
8
4
4
3
5
10
9
9
7
2
3
8
22
16
13
6
9
9
13
19
22
12
47
76
59
24
2
2
5
3
3
4
11
9
10
10
9
8
6
7
4
10
10
2
3
2
2
3
22
49
46
16
0
1
2
1
4
5
9
3
3
10
9
7
13
10
4
12
9
3
3
2
1
20
29
13
8
1
1
8
8
0
11
3
7
12
10
5
2
2
3
16
18
16
15
13
17
7
2
0
9
11
15
17
19
17
6
13
9
5
3
5
14
22
21
13
3
2
1
0
13
19
13
15
2
14
11
13
9
4
1
3
9
12
2
5
3
1
1
1
21
9
9
5
4
5
3
2
13
15
14
5
7
9
16
20
13
2
0
0
4
2
0
12
18
13
10
11
18
21
22
19
5
4
0
2
7
10
14
25
21
14
13
25
27
9
9
12
13
14
10
2
2
1
11
18
25
28
26
14
5
6
16
15
2
3
2
1
0
8
10
3
2
7
19
9
17
14
9
5
2
5
16
8
1
11
7
6
3
1
1
6
10
6
9
15
3
2
1
1
1
1
12
17
9
2
8
16
12
20
22
5
2
1
7
11
12
12
5
2
1
1
1
2
10
7
4
15
20
15
4
6
7
7
20
10
4
1
3
11
17
3
3
6
3
4
5
4
5
3
5
18
8
3
1
2
3
4
2
1
1
1
0
3
12
18
3
10
10
7
12
12
12
13
3
23
21
1
1
1
1
1
4
8
5
2
5
10
1
4
9
5
2
16
10
9
19
12
12
16
4
28
26
13
11
5
1
1
9
10
3
3
5
15
14
2
7
10
2
4
15
4
10
23
15
0
21
5
8
19
23
21
13
1
1
1
1
1
1
2
5
7
1
1
20
20
11
14
7
2
11
20
18
9
24
5
3
3
20
16
15
13
14
17
9
5
1
1
10
7
2
1
11
15
9
13
16
3
2
5
7
9
11
20
23
3
2
16
5
7
7
6
3
15
9
11
12
16
12
3
1
1
18
5
1
14
17
1
1
1
0
1
2
6
17
3
1
3
2
2
3
4
4
3
2
10
19
17
3
0
7
19
17
3
16
29
19
2
11
6
2
1
1
1
4
12
3
3
3
3
1
4
2
5
14
5
13
19
8
1
4
18
29
6
5
30
42
32
20
3
5
3
11
14
4
1
15
18
6
4
8
0
12
7
13
25
20
12
16
11
12
14
15
19
6
18
25
33
34
31
3
2
6
12
24
16
2
5
15
16
4
2
3
10
21
20
18
27
24
3
6
12
25
23
6
1
5
16
11
16
18
13
3
12
15
2
11
16
3
1
1
1
8
6
6
10
16
26
22
27
36
24
22
4
4
13
16
3
1
8
6
5
8
9
1
13
26
14
1
1
9
14
2
1
1
14
4
8
15
10
10
8
39
59
32
10
1
1
1
3
11
20
19
4
8
13
11
4
5
16
4
2
1
9
24
20
7
13
3
3
13
15
8
5
3
7
44
80
56
16
1
0
2
2
8
18
14
2
10
21
18
13
5
2
2
3
2
6
20
26
22
22
4
19
21
9
2
6
7
13
31
83
92
43
1
0
3
1
2
2
2
1
7
20
20
9
1
0
1
4
2
1
5
14
15
12
1
16
13
1
2
6
11
11
14
78
125
79
8
4
13
4
13
4
2
4
1
10
14
2
4
11
14
14
2
1
0
2
6
5
2
2
2
2
2
5
16
16
53
128
119
40
0
5
7
20
34
23
14
3
2
3
5
17
22
21
18
14
3
1
1
8
5
5
3
2
1
3
5
19
20
88
137
98
22
2
0
0
16
18
14
7
2
2
6
17
19
11
7
17
16
5
3
6
3
20
17
2
5
13
41
107
116
60
8
2
1
0
8
8
8
5
3
6
8
10
9
1
4
15
11
7
4
22
17
13
5
17
13
57
93
74
27
14
2
1
2
3
7
9
4
4
4
5
6
6
5
8
13
8
2
18
3
2
3
18
48
50
20
1
0
1
1
2
3
9
3
2
1
2
3
5
9
7
15
12
2
2
1
0
11
23
11
0
1
1
6
6
2
7
13
14
2
2
2
2
2
4
17
19
6
1
0
21
10
2
1
12
4
3
5
20
17
0
1
6
16
4
1
6
17
12
2
11
4
2
2
5
11
6
7
1
14
12
13
15
13
3
2
6
2
8
7
3
2
11
21
11
7
4
15
17
3
1
1
1
2
3
5
8
9
7
2
19
25
26
13
2
1
0
1
1
2
8
11
11
7
3
0
13
27
28
24
22
8
4
5
9
11
10
10
13
10
9
12
20
20
3
13
21
20
11
2
2
1
11
16
15
17
17
17
9
2
7
17
18
17
1
1
1
1
1
4
3
0
1
1
14
6
8
8
6
4
2
5
13
6
2
9
9
1
0
0
1
3
11
8
1
2
8
4
3
2
2
2
2
9
19
8
0
2
16
13
13
3
16
16
2
1
10
14
10
9
7
4
3
1
1
2
2
10
15
10
13
16
14
16
11
10
4
7
20
3
3
4
14
13
12
6
5
6
3
2
3
3
6
5
10
19
16
7
7
3
3
8
5
1
2
2
1
4
12
16
14
3
6
9
4
5
7
7
3
8
17
14
0
0
2
0
1
0
2
12
11
7
7
7
4
5
11
14
6
3
6
6
10
10
7
2
5
12
15
14
10
7
0
0
1
2
8
22
21
7
11
17
3
2
1
3
10
13
3
7
15
13
2
4
2
3
10
22
27
12
7
1
1
3
5
8
15
3
3
5
4
2
12
12
9
8
5
2
10
15
16
7
24
19
2
1
3
17
17
7
8
7
14
16
13
2
2
3
5
4
2
2
15
12
11
10
0
4
9
10
11
11
21
24
8
2
1
2
5
5
6
1
14
14
13
4
3
8
18
11
1
15
3
0
12
17
1
4
4
3
3
3
2
5
7
3
1
1
1
4
5
2
3
3
5
11
11
7
9
13
16
18
22
4
15
33
31
7
6
6
3
3
2
1
2
3
6
10
9
8
5
8
1
2
6
4
14
15
15
6
9
15
25
9
3
37
56
39
22
3
6
9
7
10
3
3
11
13
11
11
11
6
8
10
1
10
18
9
5
4
12
7
14
17
18
5
19
39
43
25
19
1
7
16
2
19
15
3
13
13
3
1
3
4
5
15
15
21
25
17
3
2
4
16
19
13
5
6
20
21
12
4
1
7
19
19
2
12
18
5
4
2
1
9
8
7
6
5
19
15
38
36
22
27
8
6
17
16
4
4
11
11
10
2
1
2
5
21
17
3
3
13
11
3
1
9
14
9
14
18
3
4
2
1
49
65
30
7
16
4
11
10
12
23
25
8
11
9
3
3
3
6
5
4
4
8
15
15
5
19
4
9
23
24
5
3
2
2
50
80
54
13
4
4
5
7
12
17
18
4
15
21
11
5
2
2
2
2
4
4
10
19
10
9
3
20
26
10
3
5
9
4
2
34
80
81
34
3
6
16
3
5
2
2
1
8
23
21
3
2
1
2
2
2
1
2
5
4
5
4
16
8
1
3
5
11
2
2
16
76
117
66
4
1
22
5
25
20
2
1
2
9
18
2
5
7
8
5
2
1
1
1
3
4
2
1
1
5
2
4
14
15
7
59
133
118
38
1
9
9
23
38
20
2
1
2
3
3
12
15
12
10
7
4
2
2
7
3
5
5
6
21
3
6
21
34
24
103
156
109
27
0
2
0
6
15
4
3
1
2
1
12
18
12
8
8
8
2
3
5
3
25
21
18
13
2
8
47
131
140
72
6
7
2
1
7
10
6
2
8
2
10
17
15
3
1
7
6
7
4
5
11
9
9
3
8
15
69
109
88
33
19
27
8
2
6
10
3
1
2
10
16
13
4
2
3
5
6
5
24
7
4
3
2
21
54
62
35
8
18
10
2
3
10
14
2
6
11
11
2
2
2
3
6
7
10
18
3
2
1
9
25
21
4
2
16
9
6
3
10
19
20
6
1
2
3
3
4
7
7
5
2
1
0
23
17
4
11
18
17
3
3
18
10
2
0
16
20
6
4
7
9
2
0
25
5
2
7
4
3
3
5
8
11
3
6
6
13
8
4
6
5
8
10
8
1
1
8
4
2
2
15
13
8
2
1
1
9
2
1
1
3
7
1
1
16
19
17
10
2
2
4
10
2
1
1
3
11
6
1
1
8
23
23
11
9
10
2
5
9
11
3
3
4
6
11
16
9
6
13
10
26
35
27
7
0
3
1
6
10
9
2
2
8
9
3
13
16
15
12
2
6
18
6
6
6
1
1
1
5
10
9
1
1
4
4
0
9
17
6
1
0
12
11
3
2
2
1
7
8
0
2
3
10
9
1
1
1
3
1
7
19
4
1
1
14
12
13
6
2
1
1
4
17
14
2
4
11
9
2
1
2
4
2
4
17
12
18
15
10
9
12
14
12
3
2
2
2
13
20
4
3
3
5
4
3
2
2
2
1
5
9
12
13
5
2
2
2
9
12
15
3
3
3
2
6
11
11
5
2
1
3
2
2
3
2
3
3
2
2
4
7
4
2
2
2
2
7
15
7
4
5
2
2
3
11
15
2
2
1
2
3
4
6
5
3
7
12
10
6
3
4
2
2
2
2
20
16
5
5
6
2
1
2
4
16
10
1
1
5
8
7
6
8
13
15
14
11
5
1
8
5
4
5
10
19
3
3
4
3
1
10
11
7
6
5
1
1
8
18
8
10
19
18
7
3
8
7
4
3
5
7
11
8
4
3
2
11
17
5
3
14
14
13
11
3
1
1
8
13
7
12
19
11
0
1
2
8
6
5
3
4
3
6
7
3
2
8
29
29
17
15
3
1
16
27
14
1
3
7
8
5
4
6
8
7
2
1
1
2
5
4
6
6
5
7
3
3
17
27
20
18
12
1
7
33
43
23
2
6
8
9
2
2
2
5
17
9
2
5
11
3
6
1
5
5
5
8
3
12
15
17
10
12
2
1
31
53
38
13
1
10
17
8
3
2
5
5
8
6
3
10
12
2
10
9
9
13
1
3
1
16
10
16
16
13
8
16
41
40
10
2
1
13
20
2
12
9
9
10
2
3
4
7
1
1
6
19
12
27
20
13
2
2
1
8
13
15
13
12
18
27
6
1
0
1
14
18
2
18
18
11
12
2
3
4
9
2
1
1
5
8
1
47
37
11
29
25
2
6
9
1
10
14
16
16
1
1
4
2
4
7
1
11
12
10
11
2
6
3
10
11
11
9
1
6
8
55
63
23
5
15
2
9
5
8
21
23
19
17
2
21
29
11
2
2
2
4
5
5
10
8
10
3
11
18
20
16
2
9
11
2
45
73
50
13
8
8
12
12
17
20
22
15
18
12
1
14
16
4
3
2
3
4
3
10
11
6
6
15
15
11
6
7
12
8
1
32
75
74
34
6
11
17
7
15
1
1
3
10
19
5
1
6
3
4
5
5
5
3
8
5
2
5
9
7
1
2
11
10
4
1
17
75
110
58
4
5
23
6
22
15
1
2
2
12
13
3
2
2
4
5
5
6
2
3
1
0
1
5
9
11
3
3
8
15
15
63
137
113
36
2
12
6
17
26
10
6
2
3
6
3
2
2
2
4
8
8
2
1
3
15
15
15
19
24
3
4
14
30
29
115
163
113
30
0
5
0
3
5
5
3
2
2
4
5
4
1
3
12
13
3
2
7
16
19
19
18
14
2
6
58
143
148
72
5
5
8
8
7
3
3
9
10
4
11
7
12
4
7
15
6
2
2
2
4
5
8
1
2
17
78
121
98
40
14
25
19
4
3
9
5
1
4
10
15
14
4
2
2
8
4
2
2
3
1
1
1
29
63
80
54
18
18
18
3
4
14
14
3
6
12
24
3
1
1
0
3
5
8
13
13
2
1
16
35
38
17
9
19
16
14
6
12
14
14
2
15
2
2
2
1
1
3
11
13
1
1
25
26
17
18
17
10
2
3
15
19
2
5
14
10
7
3
3
2
6
2
24
19
15
12
3
3
6
10
7
3
3
12
6
7
3
6
4
11
9
17
21
10
2
2
5
9
5
4
2
12
8
3
1
5
16
3
2
2
2
2
1
12
3
5
7
5
5
11
12
9
8
12
3
2
3
5
11
2
1
2
5
5
5
7
6
1
0
9
15
14
8
4
1
5
8
9
17
16
3
2
9
13
19
22
26
25
1
0
1
2
4
5
3
1
9
12
12
14
18
9
4
3
3
8
5
13
29
26
23
11
0
1
1
3
7
6
3
2
9
9
4
9
12
5
2
3
13
7
3
12
12
7
16
10
0
10
8
9
7
2
1
4
10
2
1
12
2
11
8
7
14
12
11
6
1
1
1
6
15
11
12
4
5
4
2
1
1
13
9
2
12
4
19
16
5
4
2
1
10
13
9
2
1
1
6
14
12
7
2
1
2
4
3
1
10
8
1
3
1
8
16
8
3
5
1
11
15
7
1
2
1
10
9
7
6
11
3
3
8
4
1
1
8
9
0
0
1
11
17
4
1
31
26
5
12
14
7
2
4
10
8
5
4
3
16
20
9
2
2
1
2
12
10
2
1
7
8
4
3
1
18
14
3
9
9
5
3
5
6
5
5
2
2
7
18
8
1
2
2
12
13
2
6
17
21
7
2
2
1
1
2
1
7
6
5
2
2
2
3
7
10
8
6
8
5
0
4
2
10
22
16
2
11
21
12
1
1
12
9
2
1
1
14
17
7
3
3
3
14
18
14
10
13
14
20
15
5
5
3
12
10
2
4
9
7
2
0
1
1
4
5
3
4
10
5
4
4
3
3
20
32
24
10
7
11
9
24
36
27
4
10
12
4
1
4
7
5
3
2
1
1
1
6
7
7
3
18
5
3
4
3
6
31
32
11
0
1
3
3
27
46
31
8
15
13
6
1
4
6
11
12
9
14
16
4
3
10
9
4
13
4
9
5
1
15
22
19
4
1
7
5
17
40
31
7
11
17
12
4
2
1
6
2
9
8
16
16
5
1
12
17
4
3
11
10
1
1
0
0
5
12
12
18
23
15
30
31
5
0
6
9
4
2
2
3
12
4
1
0
10
11
1
0
2
13
7
30
18
8
0
1
0
0
2
14
20
19
13
25
5
2
1
2
2
2
1
16
15
15
13
1
1
4
10
2
2
1
1
2
4
51
35
4
23
26
4
0
0
2
6
9
15
19
2
9
26
4
4
2
9
20
13
11
10
5
9
2
6
7
17
17
1
1
9
12
57
58
16
1
20
15
3
1
2
12
18
22
18
2
28
32
3
10
2
9
11
2
1
4
7
17
7
7
10
22
25
2
13
14
10
41
69
44
11
9
5
5
9
16
20
23
14
14
8
0
5
8
12
3
6
6
4
2
3
5
11
10
9
9
12
12
14
19
9
0
6
38
77
70
31
7
6
7
12
20
10
6
4
5
15
4
2
1
1
2
6
9
12
2
5
2
2
6
10
10
7
4
14
11
5
2
1
26
84
110
55
4
5
24
5
12
3
1
1
2
9
5
2
1
2
5
8
13
13
2
7
1
1
6
13
20
9
1
1
3
15
16
2
68
139
112
36
6
17
6
7
4
1
8
2
2
4
2
2
5
8
6
15
14
1
4
2
8
14
18
20
9
2
6
14
24
30
121
162
107
26
0
7
6
9
12
12
4
8
6
3
10
7
5
3
16
22
3
3
6
14
15
12
10
5
7
12
19
63
145
142
65
4
1
9
15
13
7
3
11
15
2
15
5
2
3
12
17
10
6
9
8
7
5
5
4
15
17
76
119
97
40
8
11
12
3
3
6
3
3
3
5
3
2
2
1
1
16
16
2
3
5
5
1
15
25
66
95
71
27
11
13
3
3
11
6
3
1
5
4
1
1
1
1
8
11
0
5
7
1
14
22
49
54
32
16
16
12
4
3
8
8
9
9
12
3
1
1
1
2
0
8
8
0
10
22
29
26
24
13
2
2
1
11
20
11
14
14
4
2
1
2
2
6
2
14
28
33
18
6
15
14
10
4
0
13
20
9
2
4
9
2
18
16
26
28
20
0
2
12
14
9
5
5
4
2
2
3
20
16
13
10
6
9
20
20
16
5
4
2
8
21
9
0
1
1
1
15
22
14
12
26
29
7
2
7
5
1
1
3
10
4
1
1
0
0
0
12
24
17
9
9
6
1
4
9
20
11
2
4
7
6
19
19
7
11
12
0
1
8
11
9
4
1
1
5
11
11
18
16
2
3
3
10
6
5
11
12
13
20
15
10
6
5
6
2
1
3
11
18
14
9
2
6
7
3
8
6
32
13
2
2
10
6
9
19
11
5
12
14
4
1
2
1
19
25
10
2
10
12
8
5
4
2
13
14
9
11
7
0
1
7
8
5
16
14
2
2
2
3
16
32
19
6
9
6
17
12
1
5
1
2
12
16
12
3
1
0
9
7
6
9
2
2
13
24
5
7
18
9
13
7
2
12
17
12
3
10
9
2
12
15
3
1
1
9
14
6
7
9
6
11
20
14
5
2
2
11
10
6
2
2
12
15
2
3
34
29
12
12
13
2
2
9
18
5
6
11
11
15
21
10
2
3
2
5
18
5
6
6
4
5
2
9
2
4
19
15
3
11
6
2
3
7
2
3
9
13
2
8
12
2
1
10
6
18
5
2
6
10
20
5
2
8
2
1
4
1
14
12
1
3
6
2
4
7
17
10
0
5
4
1
11
17
16
11
1
9
6
12
11
6
14
3
1
1
0
7
4
17
23
14
5
14
17
2
10
12
12
9
9
23
20
8
11
16
15
2
8
9
6
2
1
3
1
0
1
1
1
10
14
18
4
6
9
15
18
28
15
2
1
3
9
15
31
36
28
9
16
12
1
5
2
8
2
1
2
1
2
6
7
9
17
14
26
7
5
4
9
14
33
26
2
1
1
8
10
25
41
32
7
16
10
2
6
5
5
12
9
12
15
16
13
10
12
12
11
11
20
6
12
9
3
5
19
21
2
11
16
14
10
25
29
14
12
13
5
3
2
5
4
7
7
10
20
19
6
7
9
8
1
13
14
9
2
2
3
2
2
8
8
30
33
14
19
25
11
0
12
8
3
1
1
1
1
1
1
1
11
13
3
2
2
2
2
6
22
29
14
11
1
1
0
0
1
8
20
14
7
19
12
0
1
4
3
5
12
13
4
4
3
3
2
4
10
4
3
2
1
2
4
10
49
35
8
21
12
1
0
0
1
1
3
13
16
2
3
18
5
5
10
24
27
6
19
7
17
14
5
7
7
11
11
1
1
4
11
54
55
14
4
16
13
7
2
2
5
17
20
12
2
15
6
4
10
9
10
12
1
3
13
19
21
8
7
7
17
22
12
6
6
10
8
44
64
34
6
8
15
11
10
14
18
17
9
6
7
2
2
6
10
4
2
4
8
2
2
11
13
10
6
8
11
16
23
22
9
4
5
44
78
61
21
4
6
2
11
20
16
3
3
5
7
8
6
5
2
3
3
14
21
2
3
3
5
8
8
12
7
7
11
12
7
2
1
37
93
109
55
3
5
18
3
5
2
3
8
8
5
2
2
1
2
1
12
22
17
2
7
2
2
7
18
17
4
5
1
1
9
16
5
74
140
111
38
6
25
10
3
2
3
2
10
7
3
2
2
2
4
9
19
13
3
9
2
2
6
18
15
3
4
6
9
20
30
29
120
159
99
18
3
14
11
14
19
4
6
18
18
9
8
9
11
1
16
18
4
1
3
3
4
6
6
4
7
23
27
63
138
133
54
1
1
4
8
13
12
1
14
16
6
9
11
12
3
12
16
9
9
6
6
4
3
2
5
12
15
13
66
112
93
37
7
4
3
0
0
1
1
2
2
5
4
5
7
1
3
18
20
5
9
9
8
8
17
13
62
99
78
37
11
5
1
1
4
5
5
3
4
2
2
6
3
2
6
7
3
7
12
13
21
21
55
62
36
14
6
4
6
3
9
15
19
10
2
2
1
1
1
2
3
2
4
10
16
15
17
25
21
12
10
5
1
10
20
10
2
1
1
2
5
5
3
2
2
3
27
36
21
18
26
14
5
1
1
1
0
9
11
11
6
19
19
23
27
23
1
3
10
9
10
3
3
4
9
12
7
4
2
30
29
22
13
6
5
17
26
21
8
6
3
9
21
11
3
2
2
3
3
8
21
19
8
7
27
36
20
4
6
5
1
7
16
14
2
1
2
0
0
0
0
14
20
9
6
15
17
3
1
4
14
10
5
17
14
3
19
13
4
7
3
0
11
23
19
9
3
1
0
1
2
6
12
11
5
13
5
7
9
6
7
3
5
11
9
10
18
21
17
8
1
0
5
19
20
12
8
1
8
4
3
5
5
22
14
4
1
10
9
6
13
3
5
17
9
1
2
5
18
31
27
13
7
15
3
2
3
2
4
18
21
16
16
12
6
3
4
2
2
16
18
2
15
9
1
25
36
20
14
12
3
6
4
2
5
11
2
1
17
24
19
7
4
4
4
3
4
13
14
8
27
32
3
11
20
8
8
3
2
11
8
4
2
10
13
3
1
11
19
8
2
9
18
17
3
10
14
5
8
19
17
5
1
1
5
5
2
0
1
5
8
2
1
5
17
11
4
8
9
1
3
12
28
9
4
15
17
9
13
4
3
2
2
3
14
4
13
15
2
6
6
4
1
1
18
9
3
6
3
1
6
8
13
4
7
19
7
7
9
3
3
10
2
12
11
4
14
6
15
12
2
8
3
1
2
16
7
10
8
3
10
8
3
30
6
17
15
4
5
5
3
6
18
10
10
1
9
6
3
10
10
6
6
10
1
4
6
15
16
4
8
8
9
18
13
1
17
7
19
5
5
23
19
5
7
16
16
7
2
1
1
3
2
6
9
2
9
3
7
20
17
30
5
5
6
14
16
18
2
2
4
7
6
18
30
32
15
4
15
12
5
7
3
1
1
1
7
3
5
6
1
5
9
6
19
34
19
11
6
2
2
20
5
3
3
4
12
20
28
39
31
5
13
6
1
17
14
3
4
5
5
2
9
10
5
1
1
1
18
22
9
10
8
3
3
14
18
5
14
15
15
14
25
37
31
9
14
2
2
2
17
4
6
6
3
7
11
16
19
3
1
2
4
16
11
7
2
7
19
21
3
7
1
22
22
13
18
27
26
14
13
15
10
3
2
2
1
0
1
1
10
11
15
15
5
3
11
9
17
17
15
17
4
14
16
6
3
7
11
4
6
17
15
11
2
7
13
20
25
15
1
7
5
5
3
3
10
10
6
6
2
13
17
9
39
34
16
13
3
2
3
4
4
2
2
10
10
5
8
2
3
7
18
27
25
4
21
9
24
20
2
9
7
5
11
2
0
14
21
11
49
53
19
1
1
0
3
3
2
3
15
12
3
6
11
6
9
12
6
2
1
0
14
17
30
20
6
7
5
5
17
21
2
12
19
7
47
61
27
3
12
16
15
8
10
14
15
7
3
7
20
19
20
10
1
1
1
8
3
12
19
11
6
3
3
4
7
21
19
17
4
2
5
47
72
48
13
2
15
6
11
18
15
12
10
3
3
12
15
14
3
1
4
20
28
3
1
5
4
4
2
7
6
1
1
16
13
1
2
1
40
90
102
54
2
8
16
4
5
4
5
19
7
2
2
1
2
2
3
18
27
16
3
2
1
2
8
11
12
5
1
1
3
7
16
10
73
137
111
36
1
26
14
3
2
2
3
13
9
5
5
5
3
2
7
11
5
4
2
1
1
4
14
9
4
1
1
1
16
32
28
113
150
92
10
3
19
15
10
13
2
6
19
23
19
14
5
4
3
7
9
3
1
1
1
2
5
3
1
3
16
24
24
59
132
128
48
0
0
1
2
12
13
3
4
8
10
9
4
4
3
8
8
3
12
3
1
2
2
3
1
2
22
59
108
92
40
6
5
5
1
2
3
3
2
1
3
2
5
3
2
9
20
14
3
1
2
7
21
9
7
3
52
96
81
40
13
8
1
1
4
18
20
4
2
4
6
5
2
10
13
3
1
1
6
18
22
14
50
55
33
9
0
4
10
2
14
26
25
4
4
4
5
6
3
1
2
1
2
12
4
7
15
9
11
12
2
3
7
18
6
1
1
4
7
7
5
2
2
2
21
26
15
15
18
7
2
1
0
1
1
8
15
15
5
12
13
23
25
20
1
0
0
8
5
3
5
6
9
8
7
7
9
14
42
42
28
9
1
3
13
19
16
12
10
9
8
13
6
1
9
14
18
11
13
12
7
0
1
13
23
15
7
6
7
2
16
24
16
2
3
5
7
4
0
0
8
9
1
1
9
10
1
1
1
9
11
12
28
23
2
8
13
9
4
5
1
0
13
23
17
5
2
4
2
0
1
3
5
8
6
12
8
1
6
5
5
3
4
5
2
3
15
23
16
6
13
4
10
19
16
9
3
2
0
2
4
3
2
1
6
16
5
1
9
5
1
5
2
5
10
2
9
2
14
27
28
17
8
1
1
2
3
4
1
1
6
15
17
24
20
17
15
11
2
4
3
2
10
6
2
16
10
6
18
17
8
4
1
1
1
1
1
0
11
9
11
17
23
21
18
16
4
4
2
7
13
13
5
19
19
1
5
7
3
2
1
11
14
1
1
1
15
3
2
4
5
7
12
13
15
18
14
9
1
15
17
9
7
14
17
4
3
2
3
1
9
19
6
2
3
2
13
2
2
1
4
5
6
7
10
10
21
12
1
17
19
7
7
6
3
2
2
3
6
5
18
4
2
1
10
3
2
15
3
14
1
2
4
5
5
6
1
18
8
0
14
11
6
8
6
3
2
2
3
5
5
5
2
13
16
8
15
3
4
11
25
17
2
2
4
3
6
3
2
17
5
6
5
3
5
9
8
4
2
1
2
2
0
1
1
14
11
3
10
18
3
4
8
9
20
4
3
3
4
11
3
2
5
4
5
3
4
13
11
8
12
9
11
13
11
1
1
9
2
6
6
6
15
11
5
3
3
10
34
21
7
1
3
6
4
2
3
4
7
7
13
19
22
11
6
15
19
22
27
12
2
6
3
16
14
3
1
1
14
6
3
23
35
22
18
6
1
1
9
10
3
7
10
9
14
25
37
27
7
4
5
9
23
26
10
4
5
16
11
2
6
4
5
15
5
4
22
21
5
6
7
12
3
4
15
3
10
13
4
16
32
42
40
22
7
2
1
3
18
15
4
4
4
2
5
23
22
3
10
7
2
18
9
8
3
5
29
30
6
1
1
11
12
5
23
27
28
26
23
22
9
3
2
3
16
3
2
2
4
9
20
21
3
2
10
5
2
14
12
14
19
5
18
30
21
5
12
11
3
6
12
12
14
9
10
19
22
25
16
3
14
3
7
11
2
10
8
7
4
1
8
13
13
14
28
30
24
9
3
0
7
12
15
6
3
2
2
1
10
7
4
7
18
19
15
2
11
3
21
21
2
12
6
4
17
13
0
17
25
14
44
53
29
15
3
1
2
4
5
4
5
3
3
7
19
17
8
7
3
1
1
1
2
1
19
16
11
15
3
2
12
20
2
19
24
12
10
48
59
27
7
13
3
9
6
5
3
10
9
2
12
23
21
18
10
3
1
4
19
5
9
13
8
7
3
2
2
1
2
19
23
10
7
7
47
62
38
12
4
21
11
14
15
14
17
20
4
4
5
8
11
8
2
6
26
25
4
12
9
7
2
1
2
6
2
1
20
20
3
2
1
33
76
92
55
4
4
12
8
9
10
12
16
4
2
1
2
4
5
1
13
18
7
5
6
6
7
7
6
9
9
1
1
1
8
20
19
67
126
105
30
4
23
14
5
4
3
3
4
8
13
13
10
5
4
3
2
2
3
2
2
7
8
12
9
2
0
0
2
9
30
29
104
135
80
8
0
18
14
4
6
3
3
8
22
23
19
10
6
2
3
6
12
13
2
2
0
8
10
1
0
0
10
25
53
123
128
51
1
0
1
2
7
12
5
1
1
7
18
16
12
13
13
3
2
11
2
1
1
6
14
4
0
16
61
114
97
40
2
8
12
4
7
9
17
12
0
9
13
11
11
7
2
2
2
3
1
1
10
25
8
1
3
54
93
76
31
16
17
6
4
8
26
31
4
2
5
4
2
2
4
4
2
9
2
2
14
16
11
42
48
29
5
2
9
6
5
10
19
16
3
3
3
2
3
4
8
8
5
2
9
3
9
4
1
9
7
3
2
2
9
7
11
8
7
7
6
7
6
4
10
11
7
5
5
5
4
3
10
12
8
5
14
11
5
6
19
22
19
3
1
1
1
20
16
12
13
10
7
7
7
11
17
26
46
45
24
14
8
5
8
9
10
13
10
8
4
16
12
4
4
14
15
25
19
15
3
1
0
1
4
4
4
6
5
8
4
18
30
23
3
3
5
2
9
20
16
0
0
0
0
1
13
16
3
1
2
3
12
11
8
20
17
1
3
8
6
8
2
16
8
1
10
14
12
1
18
13
5
2
1
5
7
9
6
2
1
1
2
4
3
8
1
2
1
3
2
3
8
13
3
3
15
3
11
13
8
2
2
5
5
2
2
1
1
2
4
19
9
1
0
0
1
1
2
1
4
8
11
1
13
21
14
3
2
4
5
4
2
1
1
3
3
14
16
22
20
9
3
0
0
1
1
2
5
3
2
7
9
9
10
5
2
6
6
6
8
7
5
3
5
9
15
13
12
15
15
12
9
3
2
2
6
7
2
2
6
5
2
1
2
1
5
9
13
18
18
5
6
8
5
2
6
6
3
8
16
19
15
7
2
11
12
10
5
3
5
6
3
3
4
2
1
7
6
4
3
3
18
25
5
2
3
2
2
2
2
11
14
10
4
2
3
9
10
3
3
5
10
13
13
9
6
1
1
2
0
0
7
13
20
19
4
13
1
1
2
2
3
4
2
1
2
2
2
6
6
13
13
5
6
5
3
4
3
1
3
14
15
9
1
3
7
9
8
21
11
3
1
12
9
10
2
1
3
4
9
3
9
12
16
23
11
0
0
1
2
2
1
13
15
5
1
2
2
2
2
6
7
2
8
1
2
13
10
16
3
13
18
3
5
14
16
6
11
21
22
12
13
21
19
2
2
4
1
2
5
4
16
8
13
13
11
5
24
23
12
12
13
8
4
22
26
3
3
16
15
6
14
18
13
12
20
25
27
14
6
8
0
21
20
2
2
17
30
22
12
16
22
33
14
14
11
2
2
6
9
13
15
8
1
5
17
31
32
15
1
2
5
15
21
17
8
8
23
12
1
5
2
8
10
6
8
24
22
3
1
2
13
3
3
3
2
18
26
4
16
31
36
39
34
9
0
1
2
12
19
17
3
3
1
9
22
14
1
1
1
2
0
21
14
14
8
2
19
23
8
3
2
6
23
3
25
25
18
18
28
26
4
1
3
4
14
15
0
1
2
10
10
9
3
2
1
1
2
14
20
16
14
18
6
11
26
24
11
8
4
5
4
6
5
4
1
2
15
12
13
16
7
7
4
14
14
1
4
6
7
6
5
1
4
11
17
24
21
23
15
3
6
11
13
18
17
4
1
0
1
4
2
2
3
11
8
6
5
5
4
9
15
6
16
12
7
15
18
1
13
19
15
15
35
49
31
20
3
2
3
3
10
18
9
8
8
1
10
6
2
3
7
3
2
2
4
6
2
11
16
25
9
2
5
11
2
20
28
19
15
48
58
31
9
10
1
6
4
2
2
7
17
12
2
12
10
11
12
11
3
5
6
3
8
9
4
9
8
2
2
3
2
14
24
25
19
12
48
56
37
14
4
10
10
12
12
2
14
17
7
1
2
0
11
13
11
2
23
29
3
8
8
2
2
2
2
13
4
5
17
21
20
17
8
59
83
55
7
2
7
8
11
12
12
7
2
2
3
5
10
7
3
3
14
17
2
4
5
5
5
4
9
7
5
17
2
8
27
28
59
112
96
23
2
17
10
7
8
7
4
2
12
26
23
13
3
2
0
2
4
5
3
3
4
8
16
12
3
1
10
3
7
25
33
90
114
64
4
1
14
10
3
9
7
3
2
8
18
18
6
3
5
7
6
14
14
2
2
1
12
13
3
1
2
10
20
45
109
119
50
3
5
2
1
8
14
4
1
1
2
15
16
16
18
17
7
5
12
2
2
1
7
16
6
1
14
63
118
94
28
0
7
10
5
6
8
21
21
2
8
12
12
10
8
5
2
2
3
4
2
7
16
5
3
12
63
88
62
16
14
21
8
3
14
19
20
4
3
2
2
2
2
2
3
3
10
8
2
6
4
39
46
23
7
7
17
15
12
2
5
4
3
2
3
5
5
6
8
11
9
1
5
13
19
5
3
13
14
2
1
9
7
5
14
8
6
8
10
9
12
5
2
4
2
1
10
17
12
3
17
4
1
15
13
3
14
22
11
1
2
1
17
14
16
16
11
8
9
5
4
10
19
46
48
23
15
8
4
4
2
10
18
6
6
5
21
34
26
8
16
6
11
23
18
3
11
0
3
2
1
1
8
7
14
8
16
27
15
2
2
5
1
16
16
7
8
6
3
7
2
21
21
10
4
1
4
16
12
5
2
2
2
2
4
4
3
2
11
22
13
7
5
4
3
2
22
21
5
14
2
6
15
13
2
2
4
3
2
2
8
12
3
2
1
6
8
8
6
4
5
2
2
1
5
11
2
10
16
11
6
25
28
9
2
4
3
19
23
9
2
2
1
2
6
6
4
8
14
2
1
11
3
8
19
16
12
13
13
15
12
6
6
7
4
10
15
17
10
2
2
2
1
2
4
4
6
8
4
13
13
3
17
16
10
13
13
3
12
17
11
5
12
16
2
2
6
11
3
2
1
1
1
2
6
3
4
1
11
9
5
3
2
3
7
8
5
21
25
8
8
11
14
26
2
2
2
2
13
11
6
3
1
1
4
8
8
9
1
1
1
1
1
1
1
1
2
2
8
13
5
14
21
10
13
10
5
2
2
3
14
10
2
0
2
13
3
2
5
2
2
12
16
16
13
6
2
1
1
5
9
6
13
18
16
4
8
16
2
3
3
1
7
6
1
2
5
3
1
1
2
12
17
11
15
15
4
4
6
5
12
15
12
4
4
3
6
5
8
17
6
15
2
9
9
5
4
8
22
14
13
14
16
15
20
34
18
0
2
5
7
8
2
12
9
2
2
10
2
3
1
12
14
4
2
13
6
15
10
6
6
24
32
8
18
31
32
12
21
38
30
7
10
19
19
10
1
2
1
1
14
14
11
8
12
16
14
3
1
18
10
5
14
7
3
9
22
24
3
2
16
18
5
18
32
23
4
8
15
14
9
1
5
11
22
14
0
9
22
25
13
1
15
20
32
9
12
12
8
3
10
7
7
16
2
1
2
13
27
38
25
2
1
1
6
10
9
3
7
10
1
6
9
2
4
2
2
6
7
23
22
8
2
2
6
11
7
1
2
19
28
5
11
23
23
33
38
21
2
2
6
7
12
12
2
2
10
20
17
5
3
3
4
2
7
22
23
17
12
3
2
11
8
3
2
5
22
5
19
18
3
4
20
26
12
4
7
7
7
15
14
7
11
13
3
1
2
6
8
2
6
19
33
25
10
13
7
1
10
11
6
3
2
4
6
7
5
1
0
2
6
7
4
7
11
3
1
10
11
0
2
2
10
9
10
2
4
4
16
35
20
11
11
14
3
7
10
6
11
12
4
5
5
4
2
1
1
1
1
4
6
11
13
3
2
6
9
18
18
17
18
15
2
12
13
14
24
23
39
25
17
2
3
2
2
6
20
17
9
15
9
2
2
2
2
2
6
4
2
12
13
3
12
24
33
18
4
9
13
2
20
31
20
20
47
58
31
4
1
2
8
5
3
8
13
14
21
5
2
2
6
16
15
8
4
1
2
12
3
2
15
18
2
3
5
10
2
21
36
34
17
57
55
35
10
0
1
7
8
6
4
9
12
16
5
2
1
14
15
16
3
9
15
2
5
1
0
1
2
2
10
5
10
2
18
36
34
52
72
52
10
0
2
5
8
8
10
7
7
12
14
13
13
2
3
2
12
20
3
2
2
4
4
2
8
7
4
9
2
15
35
35
50
94
83
23
1
11
5
6
8
10
5
2
14
24
21
8
1
2
5
8
7
5
2
4
8
11
15
4
1
2
8
8
10
21
74
91
51
3
0
10
6
5
13
12
2
1
1
10
7
4
5
8
7
4
7
9
7
7
9
12
3
3
9
15
18
9
34
87
96
41
3
6
5
4
10
13
3
2
3
8
10
6
2
1
9
6
10
12
8
7
8
8
12
17
17
15
54
103
78
15
2
5
7
4
5
2
12
13
8
9
4
2
1
3
6
6
2
2
9
10
4
9
12
6
13
63
76
42
5
5
11
7
5
14
4
2
1
3
8
19
17
2
9
6
2
1
3
3
2
42
40
21
4
10
16
16
15
2
3
2
2
8
16
17
5
9
10
8
3
1
21
26
14
11
12
12
1
4
24
16
2
1
0
1
5
11
11
8
8
0
1
1
2
12
17
19
5
2
0
1
15
6
15
13
1
1
3
29
12
11
16
12
16
18
3
2
4
11
40
52
34
14
1
1
8
11
16
21
4
7
5
20
35
28
15
19
1
1
18
28
10
1
3
8
2
2
4
9
7
12
13
15
19
16
4
3
7
1
11
19
4
0
11
14
5
3
7
20
18
9
9
6
9
14
16
6
2
1
1
2
4
7
2
2
12
15
13
11
9
7
4
4
14
22
6
9
9
12
17
12
2
9
11
3
2
5
12
17
19
5
1
2
8
13
13
7
5
5
5
1
1
10
7
11
22
17
2
4
32
39
19
5
6
4
22
18
7
2
1
2
6
14
10
5
7
10
2
1
2
6
13
25
15
5
13
19
19
16
8
7
7
3
3
4
6
6
3
2
2
1
6
13
8
6
3
17
22
13
4
16
15
12
13
13
1
5
13
11
8
13
15
5
2
1
1
2
11
3
3
2
2
2
9
16
9
2
7
21
8
10
6
2
2
3
5
3
14
23
13
10
13
15
16
4
19
5
4
15
4
3
3
2
2
4
11
14
10
1
0
2
2
2
2
1
1
1
2
12
20
13
10
14
12
20
22
19
16
16
2
10
4
3
2
2
12
11
1
1
9
1
2
14
21
6
6
4
5
3
1
11
17
9
8
15
12
9
5
6
2
2
3
8
6
3
3
0
17
10
2
2
6
6
16
16
2
9
5
6
9
8
11
16
14
4
7
7
5
3
1
2
10
2
13
6
6
11
8
5
3
14
9
8
17
14
7
21
32
18
0
0
10
11
3
4
7
4
1
8
20
6
3
1
1
3
7
2
2
19
7
9
13
8
13
17
21
3
20
33
19
9
27
44
30
9
3
14
13
3
2
1
2
6
17
21
12
2
1
2
3
3
5
22
7
5
12
16
6
14
17
18
1
4
15
15
11
31
40
26
11
5
12
11
6
3
12
18
16
1
1
10
2
2
3
3
6
2
21
34
10
5
14
16
15
13
9
9
12
2
2
10
23
32
40
30
14
6
11
12
8
7
9
4
1
1
12
12
2
2
5
6
10
15
19
21
11
2
6
8
12
10
3
4
17
16
3
8
22
16
27
36
25
8
9
11
9
6
1
1
4
18
19
13
2
2
5
6
6
14
17
19
26
19
4
2
1
1
2
2
2
4
16
4
7
5
1
1
15
21
8
1
6
8
3
4
15
19
17
9
1
1
1
2
3
4
13
23
31
36
35
14
9
1
1
1
2
2
4
3
3
7
7
3
0
1
2
4
3
3
2
12
12
4
14
7
0
1
2
7
10
5
2
5
5
21
37
19
7
2
4
1
2
3
3
4
3
2
7
12
12
2
6
3
4
4
3
6
18
17
3
2
2
3
13
15
17
19
11
5
8
7
11
29
12
23
10
3
1
2
5
4
4
10
9
5
15
14
3
10
5
8
14
16
15
13
8
5
3
9
23
30
20
5
9
14
10
10
22
21
25
46
51
21
2
1
3
9
3
6
2
11
5
18
12
2
2
4
10
14
15
13
1
2
7
3
4
18
22
6
2
2
19
4
10
30
39
18
55
28
0
2
1
7
1
12
7
10
7
18
13
1
3
11
10
0
1
1
1
2
2
2
1
1
2
3
9
3
23
7
14
37
40
48
56
40
9
6
10
3
12
9
9
8
15
21
15
9
5
2
3
6
9
6
2
1
4
6
3
3
5
7
7
19
24
27
41
35
40
72
67
27
6
10
5
6
6
11
8
11
17
19
9
2
1
3
13
14
4
1
1
9
14
10
9
2
3
6
16
16
16
20
58
70
42
7
0
4
3
6
16
10
5
3
6
8
8
9
3
2
1
2
1
2
14
18
10
11
2
5
15
14
6
31
65
67
30
2
0
2
9
14
11
2
2
10
21
23
21
12
2
2
2
2
10
15
14
12
8
10
25
28
14
38
70
57
15
1
2
0
2
3
2
5
13
17
20
21
25
23
10
7
11
13
12
10
10
6
11
15
46
57
31
8
1
0
1
4
6
6
3
3
9
15
28
32
17
8
11
9
12
4
2
2
38
29
16
17
15
11
8
10
2
0
1
3
7
12
16
13
1
8
3
12
2
16
23
23
19
5
1
2
7
13
5
4
2
1
0
1
2
3
2
1
3
4
7
19
19
9
2
0
1
9
57
27
7
17
13
21
22
8
2
32
49
48
38
20
3
7
14
20
25
8
2
4
16
17
15
17
1
2
12
25
16
8
8
10
2
1
5
11
11
11
15
14
9
10
19
3
4
2
20
20
3
2
5
13
9
3
6
13
17
12
12
9
13
19
18
10
1
2
2
2
4
7
10
2
2
8
6
10
9
11
13
8
2
1
19
19
17
17
16
16
5
3
7
5
1
2
13
17
15
14
8
2
3
6
9
12
9
7
4
5
2
1
1
1
16
18
4
2
0
24
39
24
8
7
9
7
17
8
4
3
2
2
6
13
11
3
3
9
10
1
2
3
10
17
6
1
2
24
36
20
4
4
1
2
2
4
2
3
4
3
4
2
3
8
15
11
6
2
19
28
18
4
5
12
15
16
11
10
8
5
6
8
6
3
3
1
2
1
4
7
6
7
6
2
3
14
20
12
4
16
25
7
6
7
6
10
13
14
9
4
8
17
15
10
7
1
13
5
21
11
9
11
4
6
6
3
3
10
14
16
4
7
6
5
17
12
2
2
5
13
12
3
13
17
8
10
10
11
23
16
6
7
7
11
3
2
5
3
11
10
3
4
4
4
6
18
17
13
2
3
8
12
3
5
18
13
4
11
10
15
12
10
6
5
2
6
12
9
3
2
2
8
8
2
2
5
5
9
11
2
3
4
4
7
11
6
19
23
9
6
10
10
13
2
10
2
9
8
6
13
15
5
2
2
3
11
14
5
1
12
22
10
0
5
15
13
3
2
5
10
10
11
15
7
10
13
3
5
5
5
5
15
15
6
15
16
9
6
5
6
20
16
3
6
23
30
19
16
14
15
12
1
1
0
5
7
10
13
6
9
12
9
3
2
3
17
27
14
3
6
16
17
7
8
6
2
11
11
7
18
32
31
24
20
16
12
10
2
1
16
18
8
4
6
6
5
7
5
1
6
10
24
33
15
3
15
18
10
6
7
6
3
1
6
19
27
32
31
28
21
16
13
12
5
14
24
8
3
4
7
8
5
3
2
2
7
11
14
12
16
11
3
15
12
3
5
7
9
4
2
1
12
16
15
25
33
20
10
11
10
8
13
5
1
8
14
10
7
3
1
1
2
8
11
12
12
21
17
2
11
3
2
2
9
11
15
16
3
1
0
0
9
14
12
2
1
5
9
12
4
5
18
13
6
3
2
2
2
2
10
20
27
25
34
18
2
4
1
1
2
4
7
16
18
12
3
1
1
2
2
3
3
3
2
13
14
7
9
7
3
2
3
5
10
3
2
8
12
26
36
18
10
0
0
0
1
1
2
5
8
7
15
17
16
12
8
4
6
7
4
8
19
5
4
2
2
2
5
6
8
10
8
9
6
3
13
30
7
12
2
0
1
1
6
7
6
3
2
6
17
18
11
4
6
7
13
17
19
19
4
2
3
4
14
15
10
7
3
13
19
5
7
17
24
36
32
4
0
1
1
10
5
7
4
2
2
7
8
3
4
5
3
4
9
15
15
2
2
4
6
13
16
7
5
2
1
2
3
19
30
44
15
0
0
1
8
4
16
17
4
2
7
9
4
5
7
3
6
3
0
10
10
3
4
2
3
4
4
4
1
1
3
6
28
31
38
35
19
4
7
15
5
21
20
6
4
12
17
8
6
9
7
24
22
5
7
13
4
3
2
3
5
4
4
7
10
29
32
34
48
47
23
7
11
10
10
5
6
8
13
13
8
2
1
1
4
17
10
5
4
2
3
4
3
7
9
3
9
25
20
19
40
51
33
3
1
2
2
2
6
9
5
4
7
6
3
3
2
2
1
1
1
2
7
10
2
10
13
2
13
17
1
48
43
18
1
1
4
7
17
10
1
4
19
23
22
22
19
4
0
1
1
2
12
13
9
11
11
13
27
16
29
42
36
19
12
2
3
15
10
2
12
22
22
20
21
30
27
11
0
1
6
13
11
9
11
2
14
28
38
31
15
10
4
10
6
6
9
9
9
8
6
15
28
19
2
1
8
13
6
2
3
26
19
13
22
22
7
4
2
1
0
2
5
2
0
11
20
7
3
8
9
13
26
22
4
6
5
3
2
4
5
5
2
1
10
11
3
13
8
21
23
9
6
6
8
75
47
8
9
7
20
22
8
4
25
39
54
56
37
11
2
5
22
25
16
7
7
7
4
1
13
8
3
8
11
13
12
11
13
3
2
5
9
20
21
17
4
1
1
13
12
8
25
24
10
4
2
5
6
3
0
2
17
19
10
9
14
25
23
14
1
3
8
2
8
11
10
9
4
8
7
4
7
12
17
14
2
2
7
21
22
17
8
7
8
11
5
2
3
2
20
27
8
6
10
9
5
2
4
3
8
12
13
12
6
2
1
2
9
16
4
2
1
2
20
26
16
7
12
13
10
3
2
5
10
5
2
2
6
12
9
10
9
11
6
2
4
10
14
3
1
1
23
42
22
5
2
0
12
7
13
7
4
2
2
13
5
2
4
15
20
11
9
12
22
19
3
2
14
19
11
1
12
26
11
7
8
3
8
11
1
3
2
4
10
3
2
11
9
2
7
19
22
14
8
11
20
9
2
2
1
18
23
13
13
11
5
16
20
4
2
1
12
2
1
3
12
8
2
1
5
6
13
17
14
15
5
11
11
7
15
4
1
3
20
25
17
1
0
11
6
4
2
1
17
20
12
14
14
11
11
3
1
1
9
13
10
1
3
4
9
10
14
20
18
3
2
18
26
3
0
11
9
2
5
2
10
11
17
12
17
8
6
11
16
21
2
8
1
3
2
2
3
7
8
6
4
17
16
3
15
17
1
23
29
13
8
9
4
14
8
20
21
3
2
1
3
8
16
11
2
5
3
7
8
6
4
9
12
4
3
7
20
13
9
5
8
25
21
8
8
11
11
13
12
8
4
3
11
1
10
8
7
9
1
5
3
14
17
3
2
4
10
14
15
16
14
15
14
5
2
5
8
5
0
2
7
12
14
10
1
0
18
27
11
2
5
7
10
8
10
2
3
3
3
6
15
15
16
21
25
19
14
13
3
2
8
14
5
2
1
2
4
8
2
1
10
30
38
29
13
4
6
11
8
8
2
2
2
2
12
23
22
22
22
25
21
16
13
12
4
5
21
14
5
2
2
2
2
2
2
2
7
12
18
17
11
9
18
17
2
3
1
4
5
8
9
12
12
12
25
24
11
7
9
7
4
15
13
3
2
3
9
11
2
2
2
4
5
2
11
23
15
13
8
20
15
1
1
12
7
15
17
4
2
2
4
15
11
1
1
2
4
5
10
5
2
3
6
10
6
2
3
3
5
7
17
27
25
26
23
3
14
10
2
2
3
5
15
19
12
2
3
8
8
2
6
4
3
6
10
5
5
2
4
9
6
2
3
7
6
5
8
16
27
27
21
20
3
2
4
2
7
3
3
7
14
18
18
17
13
9
4
17
8
10
14
12
3
3
2
5
6
3
4
8
2
4
7
6
6
14
23
8
9
2
0
1
2
12
14
3
4
4
8
18
15
12
9
7
20
5
8
17
9
3
2
4
6
6
5
5
9
6
7
5
4
8
15
13
2
0
0
3
6
10
2
6
3
2
3
3
7
9
10
5
2
2
7
11
5
3
8
7
5
5
6
7
6
2
1
2
12
22
26
4
1
2
3
2
1
8
24
9
2
2
2
6
10
7
2
4
4
2
17
12
5
11
8
4
3
6
5
3
1
2
9
21
19
8
1
7
3
4
23
29
17
4
2
4
4
10
10
3
30
31
2
17
19
3
12
9
4
4
6
5
9
7
18
27
19
24
28
15
2
18
18
20
10
9
8
4
7
3
2
12
12
11
15
3
9
19
3
5
7
6
8
13
4
13
25
26
14
23
37
22
0
2
1
1
1
3
9
3
7
10
2
6
11
3
1
2
6
14
3
3
3
5
11
16
2
17
22
39
27
4
2
2
4
3
12
7
3
9
16
12
2
10
8
4
2
4
4
2
2
2
2
15
15
2
19
24
23
21
13
11
4
3
16
6
4
10
17
12
4
4
13
14
3
1
1
2
3
2
8
18
5
16
23
25
15
10
3
3
3
2
5
13
12
6
3
2
8
5
2
1
3
3
3
8
14
9
13
7
7
10
2
2
7
14
7
7
3
4
9
8
4
4
2
14
17
4
11
12
9
6
5
4
11
10
1
9
3
11
11
21
21
5
31
1
1
17
17
15
12
19
28
47
66
58
29
14
4
21
28
21
16
12
12
2
24
25
20
10
3
6
13
16
12
23
6
6
13
20
23
13
1
1
2
5
16
11
26
31
31
18
1
1
1
1
0
0
13
21
8
8
10
19
24
11
2
2
7
3
8
14
17
17
12
12
13
12
7
10
14
12
2
1
0
17
22
10
3
4
18
19
10
2
4
4
20
25
13
2
6
13
12
0
0
4
8
12
13
12
9
6
2
2
13
8
2
1
1
4
15
12
6
8
9
12
11
5
3
3
7
15
11
1
2
1
10
13
13
9
7
7
2
3
8
12
3
1
1
8
18
12
2
1
0
13
5
2
20
12
7
3
7
13
3
2
2
13
27
16
8
6
11
10
2
7
19
16
3
2
5
18
17
12
18
4
13
15
2
17
18
17
4
2
8
8
1
10
24
30
19
6
8
13
8
2
2
5
18
15
6
8
15
15
14
18
6
6
10
2
21
9
15
17
14
5
2
2
7
10
19
18
15
21
5
13
14
11
7
2
1
5
17
18
10
1
1
1
1
2
1
1
11
22
15
17
16
7
8
6
1
3
18
17
4
4
7
4
15
14
11
15
14
2
2
18
20
0
1
2
2
4
3
2
2
7
23
35
14
15
6
2
7
22
21
2
5
3
1
2
5
13
16
15
5
4
18
18
7
13
10
1
21
22
12
7
3
3
6
4
23
21
8
13
5
1
1
3
11
11
2
1
1
2
4
9
12
15
13
6
1
8
20
15
10
7
12
23
18
12
10
12
10
11
3
6
4
9
16
8
7
9
3
2
2
1
1
11
3
4
2
1
3
8
19
14
6
11
13
8
8
6
4
2
1
18
18
9
9
4
2
3
37
50
18
10
4
5
1
6
10
9
6
11
3
10
5
2
1
8
25
28
12
6
10
8
3
1
1
1
0
1
1
1
1
2
1
12
38
46
26
10
3
2
1
7
10
6
2
1
2
10
16
12
9
18
24
23
15
7
6
4
1
4
8
6
3
2
1
1
1
1
2
7
8
18
26
9
11
20
9
2
5
3
1
1
5
3
8
10
14
19
11
7
6
3
1
1
1
10
11
9
10
13
15
2
2
2
4
5
0
11
25
11
8
12
25
14
1
4
5
3
8
9
2
2
7
12
10
1
1
2
1
1
3
4
7
9
10
20
21
14
1
4
8
9
6
11
23
21
10
15
2
14
13
3
5
3
1
7
11
9
8
11
8
1
0
8
7
11
12
8
5
3
7
12
16
10
2
1
12
13
3
5
10
22
18
22
3
3
13
3
10
3
1
3
9
13
15
11
5
1
2
16
17
14
15
12
7
2
6
9
5
1
1
3
10
2
6
6
9
13
17
10
2
13
5
13
14
3
3
4
9
12
3
4
5
7
23
14
2
6
10
8
4
6
5
2
2
2
6
6
6
6
8
12
15
5
4
3
5
4
9
13
3
8
4
1
2
1
10
9
10
14
2
1
1
9
9
7
7
4
3
2
7
10
5
3
2
4
15
10
3
2
2
4
3
4
1
18
17
2
1
1
13
13
7
1
0
10
5
7
6
7
8
6
6
3
10
13
3
1
1
12
15
12
7
6
9
1
4
14
15
23
3
1
3
10
16
12
1
10
18
4
3
3
4
11
10
6
4
8
17
14
14
22
17
10
18
16
3
20
18
16
5
8
12
1
7
6
11
16
14
15
5
2
2
2
5
17
20
9
7
9
10
21
31
21
26
19
2
19
19
2
1
1
7
2
7
6
7
11
14
2
2
2
3
4
5
12
13
10
10
11
1
24
27
27
19
0
0
2
3
4
4
2
2
4
5
5
7
6
2
3
2
6
5
4
2
1
3
12
9
2
14
12
3
2
2
1
1
2
4
6
5
3
4
5
5
3
6
8
6
6
2
1
5
16
5
14
11
11
3
1
2
6
8
6
13
12
9
7
3
3
8
5
5
8
11
3
10
11
8
9
15
17
13
3
12
23
11
9
3
2
2
2
3
10
15
17
16
17
8
7
11
7
10
7
14
18
3
16
20
24
28
38
63
70
50
31
5
20
26
23
13
22
25
4
36
23
19
14
12
16
18
17
31
12
13
15
15
14
10
4
2
7
5
24
37
38
24
9
3
3
1
1
3
18
21
11
12
9
12
17
13
15
8
8
9
7
12
12
14
14
13
9
6
6
5
6
7
3
16
19
10
5
6
20
22
12
6
4
8
13
12
21
2
9
12
2
2
6
11
6
4
6
9
8
1
1
16
4
3
4
10
6
8
10
2
7
9
1
1
0
2
5
10
11
6
2
2
2
1
3
5
6
3
2
1
3
2
6
8
5
2
9
19
9
1
1
0
1
0
1
15
15
16
13
3
4
2
1
1
4
16
13
6
1
8
9
5
5
18
15
5
1
12
21
19
12
26
22
11
15
2
23
20
20
15
3
3
3
4
3
14
21
27
26
11
7
13
12
6
6
15
11
5
3
9
15
18
9
12
10
7
12
0
12
18
23
16
6
4
3
2
10
12
23
22
22
29
11
13
16
13
7
2
2
2
4
4
4
7
5
2
1
2
2
0
10
14
36
20
20
9
4
11
17
3
7
17
14
5
8
9
5
14
18
13
6
5
3
2
5
5
2
8
6
4
17
12
4
1
14
24
33
16
7
6
3
1
14
2
3
3
2
2
4
3
13
27
24
12
2
9
17
12
5
2
7
20
17
2
13
11
2
2
10
28
21
6
14
7
4
3
4
2
1
1
1
2
4
6
8
28
31
27
15
1
6
17
15
4
1
17
18
10
8
4
4
0
1
4
14
7
12
17
12
3
4
4
2
2
3
9
11
3
8
3
17
10
16
27
11
1
4
12
10
14
15
2
3
6
22
25
16
13
1
1
6
37
46
16
8
3
3
2
2
4
3
10
15
4
7
0
1
0
12
30
28
3
1
5
10
13
2
0
1
3
4
2
14
9
2
1
10
33
38
20
6
5
4
3
2
3
7
9
10
5
4
9
2
3
17
26
29
12
1
2
4
2
1
1
4
5
2
2
1
2
2
1
8
9
20
34
11
9
15
6
2
4
6
8
5
6
5
7
12
17
16
6
15
12
2
1
2
2
3
6
11
12
11
5
2
1
4
11
8
8
18
19
9
6
13
4
2
4
3
1
2
5
4
10
18
16
3
1
6
6
2
1
4
10
11
11
13
15
18
16
5
7
15
12
7
10
17
2
2
1
2
2
4
5
1
0
1
3
2
11
17
4
1
2
6
6
8
9
8
10
10
11
11
13
15
17
10
15
14
3
3
7
15
15
5
2
2
6
6
1
1
2
3
2
7
4
1
1
1
8
12
13
10
8
7
8
9
6
3
9
15
14
21
5
6
6
7
12
22
19
2
4
4
9
8
1
13
4
4
4
2
0
1
4
13
16
9
5
3
5
8
4
2
2
7
15
15
19
3
6
11
13
10
14
4
7
4
12
15
2
20
8
5
4
8
10
3
6
10
7
4
2
3
3
7
5
3
5
6
5
18
15
4
3
10
15
6
1
9
6
8
12
3
10
17
4
3
7
17
9
3
2
1
1
3
4
3
5
9
3
7
6
13
21
14
9
12
14
10
9
17
13
2
6
1
1
12
7
3
5
19
18
8
1
1
1
4
5
2
1
1
3
9
6
4
20
20
22
25
20
27
14
13
12
2
1
1
15
21
13
12
18
16
8
2
5
5
15
19
3
7
12
8
5
2
14
26
32
22
23
3
18
21
5
1
1
1
2
4
5
11
17
13
6
8
4
16
18
4
18
14
6
4
1
3
25
7
2
1
8
7
3
1
1
1
1
2
4
14
17
8
6
3
3
2
8
9
3
2
2
2
4
6
3
2
3
2
1
5
10
12
2
2
3
6
5
2
2
1
2
2
1
2
2
3
4
5
5
12
22
19
17
16
9
1
1
2
2
3
6
6
6
3
1
7
12
13
26
31
18
4
18
26
11
2
1
1
6
19
17
14
2
5
16
40
48
65
65
41
14
16
21
20
11
26
31
25
30
35
25
14
11
22
34
21
14
15
13
9
9
10
9
8
32
33
19
17
16
12
2
2
5
20
25
16
13
12
9
10
15
15
9
9
14
0
12
16
14
10
6
2
1
4
8
7
3
15
22
13
10
12
18
18
13
8
8
12
13
3
2
9
9
9
10
11
8
3
1
2
5
4
1
0
17
8
8
16
18
9
13
16
11
13
7
3
2
4
21
22
7
5
10
12
3
1
1
1
1
1
1
4
10
4
11
20
17
5
22
29
14
4
3
6
5
5
7
5
17
24
19
3
1
10
12
1
1
1
2
2
2
10
16
15
3
19
15
13
3
18
26
13
6
24
30
31
29
7
14
11
11
6
2
2
2
2
13
16
7
11
15
13
12
14
21
13
8
18
3
11
3
11
17
10
7
10
17
19
2
2
6
23
6
2
4
18
8
12
2
22
20
20
21
18
14
13
18
8
11
11
2
5
11
7
20
9
2
2
2
1
1
1
7
33
23
17
6
7
16
8
4
14
5
9
13
12
10
9
8
14
15
3
8
8
2
2
6
5
23
20
5
21
10
6
11
14
19
31
8
4
6
11
6
2
2
5
3
2
2
2
5
12
21
26
14
1
4
10
11
1
2
8
23
24
3
19
18
5
1
13
28
24
8
8
5
7
6
2
2
1
1
2
3
2
2
10
28
35
34
19
2
2
9
15
1
1
13
16
14
3
1
1
1
1
9
23
16
11
19
15
4
6
5
6
5
3
6
16
14
4
5
17
18
27
26
8
1
1
11
16
17
13
1
2
2
13
18
18
14
6
8
10
24
17
5
7
7
5
7
7
3
8
18
6
2
2
1
1
16
27
21
4
1
4
17
17
2
2
1
11
13
9
20
10
5
2
10
24
3
5
6
4
7
6
2
11
14
10
4
3
1
8
19
24
25
11
1
2
3
5
2
2
5
14
11
1
1
2
7
5
11
21
18
3
3
1
2
6
4
13
10
13
9
6
15
19
16
7
16
16
5
2
2
8
13
12
7
5
7
3
2
2
7
7
14
20
19
10
3
2
1
8
6
3
3
8
8
13
23
17
2
0
3
15
11
4
2
8
23
16
5
2
8
11
4
4
6
7
12
15
1
3
7
13
5
6
3
2
3
8
10
11
21
7
1
1
2
10
14
9
1
4
11
10
5
6
16
20
15
8
4
7
8
5
4
1
12
8
7
4
3
3
3
12
5
5
4
2
2
2
2
6
10
8
1
2
6
6
4
5
15
28
27
21
2
8
8
6
20
18
6
3
7
5
7
7
9
2
2
3
4
1
1
3
3
2
1
1
1
2
3
2
2
3
10
19
21
25
4
5
8
21
3
0
0
15
21
9
12
3
5
13
16
9
1
8
4
1
1
1
2
1
2
2
2
2
5
4
1
17
14
5
5
13
2
9
3
11
13
4
6
5
5
6
15
17
2
2
0
2
3
7
9
0
0
12
4
5
3
3
0
14
17
16
6
22
18
1
0
2
4
7
6
7
11
20
10
3
3
3
6
10
10
6
17
9
3
6
3
3
8
13
18
23
37
27
15
10
6
4
3
17
21
19
15
18
13
10
7
9
7
22
27
18
2
4
6
3
13
17
16
17
15
14
15
12
3
2
2
3
3
1
12
20
22
10
11
9
22
27
20
6
4
4
2
4
10
0
0
1
4
9
2
1
1
1
0
1
10
26
23
6
8
13
10
8
8
6
2
2
3
1
1
2
4
2
2
13
16
15
2
2
6
4
1
9
10
1
1
1
1
1
1
3
5
4
16
28
25
21
15
4
1
2
3
10
2
3
6
4
1
10
23
27
14
1
20
18
8
7
7
3
34
33
49
67
55
30
22
19
16
11
20
24
34
46
42
18
9
26
41
30
15
12
8
5
5
10
13
13
23
12
18
25
24
11
5
9
20
21
15
12
8
5
5
14
24
18
14
15
22
17
5
2
0
0
9
10
6
1
0
12
13
11
14
11
15
15
15
15
15
10
14
8
10
15
16
3
1
0
2
5
2
0
0
1
9
15
25
19
7
6
15
18
23
15
1
41
30
6
3
15
20
4
1
1
1
1
1
4
7
1
2
18
24
20
11
15
21
11
5
1
2
11
19
28
38
24
7
2
12
15
5
2
2
1
1
2
13
18
19
2
20
11
10
13
13
12
1
1
8
26
42
37
13
4
5
4
1
7
2
2
9
14
2
3
2
3
11
12
22
16
9
19
2
1
13
3
7
3
11
12
24
28
14
0
8
13
2
2
2
8
5
1
2
15
12
5
4
12
17
9
19
8
15
13
1
1
8
4
17
24
9
1
0
1
8
5
12
26
13
7
12
19
5
5
10
2
5
17
16
9
13
8
9
18
4
3
1
1
2
4
3
22
31
3
9
3
8
14
12
19
29
2
6
18
16
3
5
14
3
2
5
12
13
12
9
18
18
2
1
1
4
1
2
4
21
31
5
13
18
16
4
13
27
30
2
9
11
3
3
7
8
10
10
3
2
10
13
19
33
19
2
2
5
13
6
2
5
13
22
12
1
4
3
1
11
24
23
8
14
10
7
3
4
6
7
7
21
23
9
2
1
13
30
19
5
8
6
14
18
13
5
1
2
2
5
17
6
5
10
14
11
9
10
6
3
3
7
7
8
3
20
30
20
2
1
6
15
13
13
22
11
11
21
18
3
3
3
7
14
8
19
7
5
4
12
18
5
1
2
2
11
10
4
10
15
17
14
5
10
14
11
9
14
23
17
10
12
11
13
5
2
19
19
3
6
10
2
3
15
30
16
12
8
1
2
6
2
12
8
4
5
7
16
19
18
6
2
22
22
11
5
10
33
28
4
1
4
2
3
7
4
2
17
33
16
24
19
3
1
8
14
3
4
3
6
9
15
15
6
2
2
18
30
19
3
7
25
17
3
2
3
4
3
3
13
12
17
1
5
18
17
5
13
4
2
8
12
18
9
11
9
1
8
3
11
24
19
1
2
6
2
9
5
12
18
10
1
5
15
14
2
11
26
13
2
3
3
7
15
8
2
7
8
10
26
5
5
6
4
1
3
3
4
4
2
12
20
19
9
2
11
14
12
9
12
13
3
6
5
3
6
3
4
8
8
5
7
6
3
2
1
2
3
2
2
2
3
8
15
13
15
5
2
8
23
7
1
11
21
25
11
2
5
10
17
19
8
2
2
7
5
2
2
3
2
1
2
3
5
6
4
2
12
16
5
2
1
2
9
12
7
4
6
11
13
17
9
5
3
6
8
10
5
4
2
2
4
6
11
16
3
2
8
11
1
16
6
1
3
3
6
7
2
8
17
18
6
2
8
8
5
3
2
2
7
16
2
16
19
5
8
11
38
26
13
6
5
7
10
19
18
16
16
11
6
12
10
6
2
1
12
18
15
0
14
12
12
13
17
25
18
10
6
4
1
1
1
0
3
11
16
18
12
2
2
8
18
19
9
2
5
4
2
1
1
2
4
2
1
1
1
0
1
12
25
17
2
1
7
15
10
9
8
4
2
4
3
3
2
2
13
15
14
2
5
12
2
1
11
22
11
1
4
6
5
3
9
21
23
19
6
3
2
1
7
20
15
8
11
12
55
57
43
28
19
14
12
13
47
48
27
15
25
34
19
12
8
5
2
1
5
12
11
18
35
36
23
13
10
7
2
4
5
2
0
1
13
31
35
19
27
11
4
5
6
9
18
17
5
1
1
4
7
6
13
8
8
20
24
22
10
17
14
16
13
8
0
1
12
14
1
1
4
2
6
17
29
20
2
1
8
20
28
22
32
3
2
12
15
7
5
2
1
2
1
11
14
2
5
19
25
19
7
3
6
7
13
15
5
5
43
30
3
1
6
8
9
16
4
2
2
7
15
13
2
5
16
5
9
14
7
4
2
2
3
8
27
30
5
6
6
5
1
1
4
7
7
16
3
3
11
12
9
2
13
12
3
4
13
7
3
2
2
3
15
23
19
11
13
0
2
2
2
1
2
2
1
1
2
3
2
9
9
9
3
11
5
3
8
12
5
7
24
24
12
4
6
12
17
19
12
10
12
8
4
3
3
2
2
12
13
1
2
7
10
13
8
1
0
2
11
12
3
10
29
27
8
2
4
16
18
24
2
10
14
10
7
7
6
10
2
8
16
14
12
11
15
25
13
1
0
1
6
4
2
13
23
19
5
10
18
12
11
25
2
7
4
4
5
8
7
10
10
2
1
15
15
15
30
31
6
7
12
6
4
1
6
12
14
6
2
15
18
13
16
22
19
12
6
3
2
2
3
9
3
16
22
3
0
1
8
31
26
5
21
26
15
11
8
11
7
2
2
3
6
5
8
14
15
9
11
4
2
1
3
2
14
5
15
31
22
1
1
4
7
2
5
30
26
14
16
13
7
1
2
2
7
5
3
1
2
5
16
3
2
3
8
3
13
7
9
15
17
14
16
12
0
0
2
15
25
13
12
10
18
15
1
10
12
3
16
16
2
2
15
21
20
5
5
2
3
8
6
4
8
18
16
16
12
7
0
1
21
14
10
12
31
29
1
2
2
2
3
23
16
1
12
29
29
7
4
11
15
8
7
8
12
11
0
10
14
9
5
1
20
19
7
8
14
11
2
2
3
6
1
8
25
23
15
3
11
8
6
17
8
6
17
19
15
3
3
9
9
18
18
2
17
14
2
1
0
1
2
1
8
14
3
0
14
30
2
3
10
10
1
1
3
17
20
3
2
6
11
18
33
19
3
6
2
2
2
1
1
1
1
2
4
4
1
1
14
5
5
9
10
0
2
3
9
18
2
1
6
7
10
14
10
4
2
1
12
6
2
1
1
3
6
3
5
2
3
2
10
8
16
20
20
11
7
22
22
16
11
2
1
2
5
3
2
8
2
1
1
1
3
9
10
3
6
6
9
11
8
24
24
14
11
4
8
18
13
11
2
4
3
7
7
4
2
1
1
2
3
6
16
20
15
0
12
21
21
5
3
5
1
2
1
2
14
17
14
4
8
11
9
11
10
2
2
6
9
29
32
17
3
30
5
2
2
2
9
16
17
7
9
18
12
4
7
12
17
15
6
2
11
6
10
29
22
1
8
13
7
3
6
17
4
2
1
6
9
5
6
10
7
2
3
11
13
4
7
15
11
10
6
2
2
1
1
1
5
9
7
8
7
2
2
7
8
8
6
5
10
2
2
14
18
17
13
8
4
4
5
3
15
13
2
5
2
15
22
17
9
2
3
3
4
44
48
45
31
9
4
43
32
20
17
15
13
14
12
8
0
2
5
16
29
46
43
24
13
5
0
0
0
0
0
0
0
12
34
42
10
23
25
23
24
21
13
1
1
4
5
4
13
9
4
18
29
19
19
16
19
17
10
14
27
27
18
12
10
8
8
20
28
19
1
2
5
17
24
2
1
14
14
3
1
2
5
6
8
18
14
5
6
18
21
18
7
1
1
10
15
14
23
1
2
2
2
2
4
1
2
3
7
8
5
6
7
6
4
8
14
7
1
1
1
1
1
4
16
8
2
2
2
5
15
16
3
7
16
6
3
8
13
3
3
11
14
5
1
1
0
1
2
14
5
2
4
8
5
10
6
5
5
11
20
19
16
6
3
4
8
1
9
20
13
2
1
6
22
19
4
6
14
8
6
1
11
16
14
13
2
2
1
2
3
7
8
5
2
1
2
3
14
10
1
2
17
29
20
4
2
15
17
4
5
1
10
2
2
3
4
6
4
5
11
14
16
17
14
3
1
1
2
4
1
2
10
5
6
8
11
13
8
2
7
8
2
1
2
2
4
3
2
11
12
21
29
29
16
18
20
2
1
4
16
22
4
2
3
9
24
25
22
21
2
11
8
3
6
7
3
14
13
2
2
2
16
30
16
11
22
29
6
3
4
21
21
2
2
2
2
17
23
22
17
4
2
1
2
6
13
14
7
16
12
2
2
4
4
3
7
24
21
5
6
4
4
2
2
4
5
5
2
0
0
5
3
2
3
4
5
17
15
1
3
11
22
21
4
2
1
4
7
7
4
6
2
6
7
8
6
7
9
1
0
0
1
18
13
4
5
4
12
5
2
1
12
17
16
11
11
12
5
3
3
4
5
6
18
17
7
6
7
10
13
15
12
2
28
31
11
5
12
13
9
9
11
15
2
0
11
19
12
14
15
5
7
8
10
3
1
2
2
10
9
12
24
28
24
7
16
5
5
10
7
6
18
22
7
1
1
9
12
12
20
13
3
5
6
4
2
1
1
2
2
2
2
10
25
33
2
2
2
1
1
1
15
22
3
1
3
5
14
28
16
2
1
2
4
2
5
10
2
2
3
5
6
6
12
2
2
3
1
1
3
11
24
17
1
2
2
13
18
3
11
3
7
11
3
7
12
3
6
17
10
8
9
8
2
3
9
19
17
13
7
22
31
11
1
0
1
1
1
1
2
4
2
2
3
4
3
10
12
1
4
6
5
25
31
12
15
3
2
15
12
0
3
1
1
3
2
2
1
1
1
1
2
7
14
16
13
1
30
13
1
4
3
1
1
10
9
17
13
3
8
11
13
14
13
2
2
1
12
27
29
25
5
0
1
1
11
24
13
9
11
22
12
3
5
10
18
17
14
8
4
1
19
36
29
0
1
2
5
19
8
3
3
8
5
6
3
7
14
3
4
13
8
0
18
8
3
4
5
3
1
9
5
6
4
16
7
2
3
7
7
2
3
18
8
19
21
4
7
9
16
4
14
19
26
7
7
20
32
27
11
4
10
11
32
12
5
2
0
0
0
0
2
4
9
10
22
27
41
41
24
21
25
21
6
1
0
1
6
12
14
7
9
20
14
28
31
25
25
36
39
33
19
5
5
12
21
27
17
4
3
6
9
12
2
13
17
10
10
12
15
17
18
17
6
4
6
17
22
11
6
3
3
6
6
3
3
2
2
1
0
0
1
0
1
3
2
8
7
4
4
6
5
11
6
11
10
2
1
2
11
9
0
0
1
1
2
3
2
3
4
2
10
10
6
3
6
16
16
4
13
13
4
13
3
9
9
10
12
21
4
2
13
17
5
7
7
6
3
11
6
5
17
24
15
1
8
10
12
19
5
8
4
6
9
21
22
17
3
2
4
6
8
8
10
2
2
1
2
5
11
12
2
2
2
10
14
5
6
12
5
7
7
3
2
2
2
2
2
7
10
13
15
11
9
7
1
1
2
9
8
3
3
1
2
4
5
4
7
10
1
1
1
1
2
2
3
2
13
26
17
14
16
16
11
9
3
6
24
24
14
2
1
1
16
23
21
4
9
3
11
7
9
20
4
6
0
12
25
9
7
15
14
9
6
6
3
23
15
12
8
3
2
16
33
34
1
1
2
7
10
14
17
2
7
9
9
10
2
4
14
13
2
2
4
4
3
2
2
13
15
13
8
6
7
1
1
2
6
14
2
1
0
10
17
14
3
2
12
12
2
0
6
3
2
2
11
15
10
13
15
11
1
1
10
1
2
8
14
2
1
6
17
14
11
6
20
24
4
0
11
11
3
3
2
4
13
13
11
13
22
19
5
29
14
1
5
5
11
8
16
16
2
1
9
24
16
7
26
28
10
5
8
7
2
2
13
12
10
14
22
22
24
14
1
2
2
3
10
17
7
1
1
8
11
4
12
21
20
7
8
11
22
21
2
2
6
3
5
13
24
18
7
0
1
0
3
10
19
11
2
2
3
8
14
7
2
3
5
6
4
17
21
3
2
7
9
8
13
8
2
0
8
10
11
19
24
5
6
2
7
14
3
2
3
5
8
1
4
5
2
6
18
12
6
8
7
3
13
17
18
10
3
18
6
3
2
3
8
6
6
7
6
4
1
0
1
2
7
10
0
2
12
18
7
12
5
3
1
8
3
1
2
4
6
8
9
6
2
0
0
0
3
5
4
5
15
7
1
4
12
8
3
11
8
10
10
2
4
6
8
7
5
1
1
0
8
15
14
3
1
2
12
27
15
13
21
18
11
5
4
4
6
8
11
13
4
7
24
2
1
2
19
12
12
15
9
4
10
4
4
6
6
10
18
18
16
2
8
10
1
2
5
4
7
2
16
17
4
6
14
12
3
14
9
7
11
21
30
46
40
24
18
18
5
1
4
11
12
4
7
19
19
7
9
37
16
13
23
22
13
10
6
3
7
21
19
7
8
10
43
37
23
30
40
38
20
9
7
13
20
22
16
5
6
6
6
21
25
28
26
17
16
25
29
18
7
5
6
17
18
4
2
7
6
3
6
11
8
7
8
10
2
2
7
16
5
6
5
2
5
4
2
5
9
19
8
8
8
14
12
8
2
1
2
2
1
9
10
3
6
3
2
3
8
13
11
3
24
22
3
10
5
4
7
16
20
6
2
5
15
7
10
7
4
6
7
6
7
19
22
16
2
16
24
2
11
8
4
10
19
18
16
8
17
17
4
4
3
6
8
13
3
7
17
13
18
6
3
5
2
12
9
11
6
13
7
3
16
17
21
5
4
4
6
10
11
18
2
6
5
1
13
16
3
2
5
8
4
1
6
3
5
2
7
24
6
3
8
12
18
10
14
18
12
7
2
0
3
19
13
13
12
2
2
3
8
3
10
3
12
9
9
25
4
3
8
22
24
11
14
15
10
4
6
7
1
4
4
14
14
5
5
11
26
1
3
3
3
4
4
3
0
3
1
16
12
10
16
14
4
1
1
4
3
13
5
7
10
13
18
16
13
1
2
5
6
5
2
2
6
20
5
10
3
13
28
13
2
0
1
1
2
6
14
15
8
7
17
21
9
10
2
7
10
3
6
7
20
32
13
7
3
23
33
12
0
11
13
1
1
0
3
12
8
5
8
21
20
7
7
3
6
12
8
16
18
7
4
5
21
25
10
13
30
22
1
11
13
6
4
8
8
6
7
14
7
6
3
3
3
5
13
13
4
4
7
13
9
9
13
27
18
2
11
24
24
7
8
10
7
4
9
5
4
8
2
1
11
18
13
4
5
3
6
7
4
2
11
9
2
3
11
11
9
11
15
11
9
7
3
9
10
15
21
13
9
5
3
2
3
7
4
3
7
7
1
0
0
0
0
10
20
10
9
5
12
21
13
1
2
3
2
1
1
6
10
7
7
5
2
1
0
0
2
5
9
10
3
2
7
3
2
2
4
2
2
2
1
10
7
4
2
1
1
0
0
0
0
1
1
2
5
9
4
9
8
6
4
1
1
4
2
1
1
0
0
0
2
3
2
8
23
6
18
25
14
4
2
2
2
2
2
3
11
13
16
7
21
8
19
30
8
3
5
5
2
3
5
12
23
12
7
10
11
3
7
5
2
6
16
16
12
7
19
33
24
4
13
22
20
20
17
9
13
27
26
7
1
4
34
23
22
32
31
18
10
16
19
19
18
10
5
4
8
9
38
37
20
7
19
29
15
3
1
10
12
3
2
4
18
20
4
20
15
24
27
13
1
9
25
9
13
3
2
2
0
1
3
21
24
7
7
19
13
5
8
15
18
9
16
20
2
8
4
3
4
8
14
6
8
21
18
5
8
4
11
12
9
6
16
22
15
22
11
1
2
3
13
13
19
20
11
0
11
17
2
4
9
12
13
14
16
18
25
18
9
9
2
3
7
4
4
10
21
17
14
8
9
10
1
9
13
20
16
9
15
27
29
15
1
2
2
7
14
18
4
11
14
10
10
9
5
1
4
14
11
1
3
5
10
9
10
21
18
9
3
2
3
9
16
19
6
11
8
6
5
3
2
2
13
13
2
1
2
2
3
6
6
6
3
2
15
14
11
11
14
6
8
9
10
7
1
2
3
11
13
8
4
6
8
5
3
2
2
1
1
1
4
17
13
14
15
5
3
11
20
12
1
10
10
9
4
6
16
17
5
13
15
3
3
5
7
15
4
12
9
14
19
8
2
2
4
6
2
0
8
9
3
1
11
24
3
14
14
1
14
16
16
22
6
9
3
12
22
14
1
1
1
2
4
2
2
5
3
1
1
13
9
2
11
21
13
8
7
4
5
3
11
20
15
1
13
14
2
10
11
4
4
4
2
1
2
5
5
20
11
2
6
7
3
4
5
10
13
11
2
17
22
3
5
5
8
10
11
10
2
4
10
1
0
6
16
6
3
3
4
7
10
6
2
12
11
2
1
1
2
6
17
20
10
9
8
4
8
24
7
3
4
2
2
3
6
5
4
5
1
0
0
1
1
1
7
18
9
7
24
16
2
2
1
2
1
1
4
6
2
2
1
1
1
1
0
0
1
8
5
4
1
1
1
0
0
1
3
2
6
4
2
1
1
0
0
1
3
4
2
2
1
1
8
6
1
2
2
2
4
2
1
1
1
2
3
11
13
2
19
23
3
5
3
2
2
2
1
1
12
19
11
24
34
11
12
6
3
2
1
1
26
27
19
17
23
25
11
1
22
21
18
18
28
27
16
3
4
4
3
18
43
25
2
7
19
22
16
5
9
3
0
1
4
23
33
13
27
35
26
4
0
17
16
22
10
1
1
0
1
13
32
27
12
9
13
27
29
20
6
13
3
14
24
6
2
3
12
20
13
8
13
12
5
11
15
23
25
19
13
7
1
1
11
22
14
13
22
14
2
4
14
12
10
4
14
19
20
21
14
5
8
3
6
3
2
5
9
14
17
10
4
10
13
10
8
15
14
14
15
14
6
0
2
3
9
15
3
2
5
15
14
6
3
6
7
9
12
10
8
7
6
6
6
6
2
2
2
6
15
19
13
14
18
14
3
2
3
3
11
15
4
1
1
1
1
1
3
3
2
1
4
6
4
6
14
23
16
2
2
1
3
10
13
5
6
8
1
1
0
1
1
10
9
0
9
6
3
4
17
29
18
4
2
2
3
2
9
13
12
14
1
2
7
3
1
6
13
14
11
6
6
11
13
14
11
11
9
5
3
2
3
13
12
3
1
18
24
7
2
2
11
14
6
5
6
10
4
1
0
9
11
6
4
6
1
5
0
19
30
17
5
4
8
10
3
2
5
4
3
4
2
2
4
3
2
4
7
1
2
9
25
17
3
1
5
8
5
2
4
7
11
4
5
13
7
4
5
7
6
13
6
19
4
1
1
2
2
1
2
3
12
9
2
5
4
4
4
3
17
21
3
11
18
2
3
17
2
3
3
3
2
1
2
1
1
1
1
1
3
14
5
2
1
2
22
28
4
10
4
7
4
3
1
2
5
11
2
1
1
1
1
2
19
25
7
2
3
4
4
7
10
3
12
18
9
1
1
3
25
11
5
7
5
5
5
3
1
1
2
4
2
6
3
4
25
16
2
8
3
1
1
1
3
20
37
23
4
1
5
6
12
30
33
21
2
3
1
2
7
29
31
14
4
6
21
30
20
2
22
18
3
18
33
26
14
24
30
25
7
0
1
16
29
12
4
2
9
24
11
8
15
19
17
18
18
16
12
2
0
1
15
21
3
1
15
18
2
8
24
22
21
14
12
4
4
13
13
12
3
2
1
1
2
7
11
2
14
26
20
15
3
1
1
2
4
8
18
17
14
2
3
8
12
6
5
3
8
14
9
4
0
1
1
2
3
6
5
10
11
14
18
20
23
28
14
3
3
5
7
9
12
2
1
1
1
2
2
1
0
0
10
9
10
19
31
21
5
4
8
6
7
15
1
1
0
1
1
2
1
1
5
9
1
5
7
18
19
12
14
19
8
2
12
1
1
2
2
2
3
3
12
22
13
7
15
6
2
7
11
16
17
7
4
9
7
21
13
11
12
9
6
9
12
11
4
18
9
2
3
7
8
4
3
14
11
26
26
9
6
16
16
9
1
1
0
1
6
13
3
2
4
2
0
0
7
21
4
2
2
4
10
9
4
3
0
1
1
10
3
2
7
13
17
1
7
2
4
2
1
1
2
6
20
11
1
1
10
4
2
6
24
26
3
6
19
3
5
2
10
5
6
11
13
3
9
5
1
2
3
1
22
6
8
13
3
6
3
2
13
24
5
11
7
2
2
1
21
18
2
2
3
3
7
17
13
9
7
4
3
6
15
2
12
15
6
6
4
3
1
1
2
14
2
1
1
2
2
6
0
1
30
20
3
22
17
3
18
27
26
22
4
1
11
19
15
11
5
6
15
8
8
13
11
12
23
26
6
0
7
6
4
2
4
8
3
9
10
5
4
10
29
47
30
4
3
1
3
1
1
5
2
15
26
1
2
4
6
15
29
27
8
2
4
21
19
2
2
2
12
17
6
8
1
12
8
2
2
7
7
15
19
24
34
10
1
2
8
8
13
10
9
17
6
3
2
2
10
17
7
6
25
20
6
10
19
0
13
3
2
5
4
3
1
1
10
19
12
1
3
6
18
15
24
28
3
4
5
3
2
2
2
2
8
22
19
8
7
2
2
4
6
18
20
4
12
21
10
1
11
8
8
7
6
3
5
18
3
3
3
2
3
3
17
4
5
10
10
18
17
10
2
2
1
16
4
2
3
4
2
2
6
7
22
5
13
4
16
15
5
1
0
15
4
2
6
9
10
18
3
1
2
2
10
30
19
2
1
17
12
2
6
17
15
1
4
3
10
8
17
18
18
2
2
3
2
2
9
18
5
6
7
6
16
29
17
2
2
3
2
8
5
4
7
15
13
7
4
16
4
2
3
5
1
0
5
3
2
3
2
4
7
54
39
5
0
3
9
8
1
3
5
12
10
21
21
17
5
1
9
24
24
8
2
3
19
9
3
1
2
3
9
14
25
28
15
2
2
10
15
19
5
1
1
2
10
16
7
22
25
14
2
12
15
7
9
2
1
1
9
23
21
4
18
24
3
4
16
16
3
2
1
1
6
19
23
20
3
11
20
2
2
7
14
2
3
4
9
9
6
8
17
5
2
2
11
8
4
17
9
9
29
22
5
4
8
17
3
2
1
7
4
30
21
9
10
23
26
18
1
17
19
6
2
4
13
6
4
2
12
36
23
0
0
19
17
2
1
9
12
22
16
5
0
3
11
14
8
2
2
4
3
6
