# Supplementary material for: Evaluating flow modulating treatment response in intracranial aneurysms using black-blood MRI in vitro
Source: Commun Med (Lond). 2026 Mar 27;6:170. doi: 10.1038/s43856-026-01413-z (PMC13031954; doi:10.1038/s43856-026-01413-z)
Supplement: Supplementary file 7 — Supplementary Data 4 [file 43856_2026_1413_MOESM7_ESM.zip › Data_Figure_6c/pump flow rate 4.5 mls/BB4/without device/16_BB4/2_vessel_array.txt]

4
4
5
3
9
19
20
10
2
1
1
3
7
6
2
2
3
2
3
3
1
1
4
5
4
4
21
21
7
19
10
6
22
24
13
16
26
29
25
18
8
8
7
4
11
14
14
15
17
15
16
14
11
8
7
8
5
3
10
16
8
14
13
7
5
5
16
3
3
29
18
2
1
1
1
1
10
5
8
13
23
18
7
3
1
4
15
7
2
5
6
3
7
11
7
13
11
11
11
1
6
3
15
15
1
1
0
1
12
10
14
7
6
10
14
12
10
1
1
0
2
9
6
0
12
14
11
3
7
8
10
13
21
33
36
26
10
4
9
5
5
8
1
2
4
7
8
18
12
0
6
12
11
6
6
11
25
27
16
6
8
16
19
19
20
21
15
11
14
5
6
2
2
2
1
19
24
24
24
8
17
7
1
3
16
5
1
11
25
28
15
9
15
16
14
11
10
9
10
22
7
4
2
2
4
9
12
17
14
5
2
16
17
2
14
16
14
16
14
12
11
12
11
9
7
10
15
19
23
13
4
2
3
10
9
2
2
2
2
3
8
16
7
14
14
7
8
8
7
7
7
8
11
13
14
5
5
0
2
18
18
0
7
6
5
6
10
10
3
4
2
3
7
13
17
19
11
1
1
2
1
12
11
10
28
21
7
2
4
11
19
18
22
11
1
12
11
15
1
1
14
13
10
13
15
20
27
26
3
9
31
21
6
1
12
23
12
0
1
19
24
12
12
25
31
29
8
6
7
9
9
10
20
0
1
2
4
20
3
9
11
12
13
24
21
5
3
0
17
22
6
0
1
1
5
7
11
8
3
2
6
4
2
5
14
4
6
7
12
16
1
3
2
5
7
7
6
1
0
1
1
3
3
5
6
14
5
2
10
10
5
2
2
4
20
11
9
8
7
4
2
5
6
12
17
18
11
1
1
2
7
11
1
1
6
6
9
14
20
14
3
14
19
15
8
10
19
20
18
17
20
11
18
15
11
11
18
9
9
7
3
3
3
7
5
3
6
14
13
4
2
5
12
11
13
8
2
1
7
28
21
5
3
7
19
21
8
3
5
14
29
40
42
20
3
7
18
22
23
25
26
25
22
21
22
6
15
21
9
2
3
12
5
2
2
12
13
4
2
1
2
9
10
6
2
7
10
3
5
1
2
8
12
11
12
16
19
18
10
5
2
3
10
17
20
37
39
19
6
17
29
26
15
18
22
16
10
16
3
6
13
3
1
3
6
5
4
16
18
8
2
8
7
1
1
6
6
3
2
2
2
0
2
12
19
10
0
8
14
2
2
10
10
0
3
24
26
16
17
20
17
3
3
14
16
14
15
8
11
1
2
3
7
14
14
22
11
2
1
11
16
5
5
7
7
4
16
15
12
7
3
4
16
22
10
3
11
19
7
2
0
3
7
6
5
5
3
2
5
19
23
25
8
3
5
4
14
9
2
9
5
4
10
8
13
16
15
16
6
3
6
4
6
7
13
21
19
6
1
2
4
3
2
5
17
18
11
8
7
10
5
9
6
12
1
9
8
9
19
26
11
4
17
8
10
12
16
11
8
6
4
5
14
16
21
27
14
2
1
1
13
3
2
8
21
15
11
21
34
26
7
10
14
11
3
2
7
19
16
8
8
5
4
9
11
17
2
2
15
13
13
15
20
15
22
18
10
5
3
3
5
19
29
31
4
12
13
9
16
16
17
16
10
7
10
29
35
17
10
9
3
6
25
4
10
13
12
10
0
1
19
30
28
7
7
1
2
14
14
12
16
20
16
4
0
19
33
14
3
2
7
14
14
4
2
3
18
23
16
7
10
12
14
23
12
16
11
1
0
5
17
24
27
27
25
13
1
1
1
9
15
17
17
7
9
8
2
3
1
23
23
5
2
0
5
20
16
10
10
12
13
4
0
1
4
4
3
6
17
20
11
5
7
8
3
2
14
24
0
3
3
1
0
11
17
7
1
11
11
2
4
3
6
9
1
1
2
18
20
11
6
1
0
0
0
0
2
7
13
12
8
4
4
9
6
5
4
2
5
14
10
2
12
3
11
12
8
4
1
3
4
2
10
27
13
6
2
3
4
2
3
5
28
32
17
2
1
4
1
1
9
7
13
14
8
4
17
13
1
1
2
2
9
9
6
10
18
15
3
1
1
4
9
5
4
13
10
1
7
11
7
2
1
8
27
20
1
2
3
5
14
8
5
4
14
35
46
22
1
7
17
11
8
11
18
7
2
4
29
36
6
19
17
11
10
14
3
2
5
14
11
2
3
5
5
2
6
10
1
6
6
16
16
13
20
17
8
7
16
15
9
4
5
8
5
9
9
6
2
2
10
29
19
3
2
3
15
14
5
0
5
21
43
56
49
19
2
5
22
26
26
24
13
4
11
20
30
2
16
27
11
1
11
6
3
3
4
4
3
2
1
1
1
9
13
2
2
7
16
14
7
9
19
19
16
15
11
6
6
6
5
2
1
2
5
11
10
6
5
4
12
19
14
6
7
10
4
4
16
19
17
29
41
21
12
26
37
23
6
9
19
22
7
7
1
10
15
2
1
1
2
3
4
5
5
4
2
6
10
12
14
18
14
2
7
5
4
4
4
2
14
9
3
1
2
3
2
2
13
14
5
2
18
31
17
9
21
12
0
0
9
24
16
17
21
13
3
2
18
23
13
2
5
4
1
2
2
5
8
11
15
13
3
5
5
7
21
21
21
17
10
7
14
7
10
6
5
15
12
9
4
2
10
32
41
27
16
25
24
6
1
1
1
1
1
4
7
6
2
1
9
19
15
2
10
19
9
13
9
14
19
13
13
13
4
3
11
20
19
15
15
16
0
13
13
4
15
17
16
13
14
18
23
27
28
25
17
5
1
1
1
3
6
23
20
3
1
8
15
9
17
8
6
8
17
16
14
27
23
3
2
4
14
16
14
4
19
23
8
2
1
2
15
16
18
28
31
27
15
13
14
17
15
24
26
14
4
3
4
12
1
3
7
10
9
14
27
30
15
3
3
4
2
5
3
1
3
18
27
27
17
14
20
21
17
8
5
8
12
11
11
10
13
9
8
6
7
8
18
31
32
1
4
11
13
23
25
21
7
5
4
3
3
17
24
24
14
22
12
9
10
4
11
5
23
31
16
5
4
9
11
11
15
27
23
8
10
11
8
13
13
13
16
16
11
17
13
6
8
11
12
10
11
8
18
18
10
15
14
18
22
3
11
21
23
11
10
10
6
11
20
19
19
6
7
18
15
9
14
22
3
1
1
18
22
13
11
10
9
1
1
22
32
18
2
2
10
15
13
15
24
23
10
4
4
4
4
4
3
14
13
2
1
4
7
10
12
2
20
31
5
3
6
6
14
16
22
28
14
1
1
2
8
9
8
9
6
4
10
11
17
12
9
17
21
17
1
1
13
17
17
17
2
1
0
1
2
3
14
8
10
13
1
18
31
16
3
1
10
20
8
1
2
12
15
6
6
21
29
17
5
13
17
9
6
19
31
19
4
12
23
31
24
11
3
2
2
7
25
25
10
9
3
9
1
1
0
2
15
19
4
4
16
15
1
2
2
1
1
1
1
4
26
29
16
5
0
2
5
3
3
1
11
13
9
9
20
20
4
3
5
5
6
13
23
17
4
2
11
18
19
17
8
3
18
18
6
23
25
11
6
1
2
7
17
22
5
29
43
16
17
1
2
1
2
1
1
2
21
35
21
4
4
7
0
1
1
3
17
17
8
10
19
19
5
2
5
19
11
0
2
10
11
6
1
1
5
2
2
3
25
18
1
0
1
8
15
8
8
12
19
39
44
16
0
8
16
12
3
13
17
10
5
2
23
43
2
10
9
3
3
12
2
2
3
24
25
5
4
12
6
1
3
8
9
15
14
16
17
16
16
5
2
14
24
19
5
3
5
2
1
1
3
6
4
1
2
13
6
0
0
2
5
7
8
8
11
24
30
41
39
13
0
12
21
20
22
21
6
3
5
11
22
5
2
20
15
3
11
2
6
5
10
3
3
3
5
1
6
13
16
6
4
13
19
20
8
4
3
5
12
9
10
13
14
9
2
1
1
2
5
6
5
2
1
1
11
19
6
3
5
19
17
12
14
13
12
26
39
25
16
25
32
15
3
3
8
27
5
2
10
4
6
5
2
1
4
14
5
1
2
4
12
4
8
17
23
27
22
9
10
8
8
6
2
3
8
10
0
2
6
9
6
2
2
11
9
7
5
5
7
7
10
16
13
5
1
21
37
24
12
21
16
0
0
10
27
15
12
20
11
3
1
16
24
9
2
13
0
6
3
3
16
19
13
10
9
18
13
4
7
21
25
26
26
18
11
7
7
1
1
2
2
3
8
10
8
4
9
12
15
16
14
5
2
16
38
40
22
15
29
30
8
1
0
0
0
0
3
18
18
4
2
3
7
5
3
11
16
19
11
22
25
24
21
17
9
1
2
8
11
12
11
8
4
8
6
0
3
10
11
4
10
15
18
17
18
18
12
23
27
29
28
24
19
7
2
2
2
2
13
28
17
1
1
11
13
10
11
5
3
11
24
24
21
17
8
1
3
5
9
9
8
7
3
2
6
5
6
11
17
19
13
1
2
12
23
21
15
26
39
37
21
16
15
10
9
16
19
20
18
17
14
14
3
3
2
6
12
16
20
11
2
2
17
20
6
5
4
2
2
8
14
20
18
6
7
8
18
30
33
30
22
16
14
15
15
12
20
26
21
11
13
17
16
8
4
2
4
13
17
17
19
21
26
22
8
6
8
14
8
9
25
27
17
12
14
18
10
11
19
19
8
6
16
16
13
6
1
3
20
30
4
2
0
10
23
17
10
7
10
9
10
14
12
5
6
14
15
15
6
0
15
5
11
5
2
5
10
9
6
3
12
15
20
14
6
4
5
12
2
3
5
6
6
5
8
18
4
15
18
20
19
11
11
11
11
10
14
23
21
10
2
3
11
25
33
24
12
11
22
20
17
16
14
11
7
13
19
11
2
6
15
15
12
14
14
2
3
4
15
16
6
4
5
7
10
18
24
22
10
0
0
10
12
3
6
14
14
3
2
5
5
13
14
3
2
1
1
3
20
28
19
8
8
16
4
15
18
9
13
3
1
0
2
5
2
2
11
22
25
10
6
2
1
4
3
7
16
13
3
2
1
10
18
17
11
0
1
2
11
22
14
9
10
11
13
9
13
23
26
25
24
18
10
1
6
11
17
18
1
0
0
2
3
2
1
0
13
18
8
21
25
8
1
2
7
18
14
4
3
11
15
0
1
15
15
10
1
6
7
2
6
12
20
13
7
11
19
27
29
23
5
4
1
6
12
11
9
12
10
11
19
17
10
22
31
24
3
11
5
1
2
5
5
3
6
17
18
4
1
1
1
1
2
4
8
24
33
23
7
3
8
17
13
7
3
16
12
0
3
16
28
12
1
5
2
1
8
21
19
8
6
10
10
10
15
16
11
11
19
18
22
13
13
14
12
2
2
10
14
11
26
33
11
8
3
1
2
5
5
2
2
18
37
30
8
2
2
2
2
4
9
20
21
15
15
20
19
6
3
5
19
13
10
2
3
11
17
15
0
11
9
2
2
8
13
3
1
1
9
10
2
2
14
21
22
23
13
12
13
17
17
13
12
12
16
15
5
20
33
4
4
3
1
1
9
6
6
14
19
32
15
5
10
5
2
2
9
17
23
20
13
12
14
8
3
2
5
20
17
10
3
6
2
11
4
2
13
8
2
3
1
1
1
1
1
2
7
13
16
14
13
10
13
18
13
12
15
19
18
19
18
15
2
6
13
12
5
1
13
10
1
6
3
17
15
12
9
3
2
12
5
3
7
15
13
13
13
13
12
8
3
2
3
6
5
7
14
8
10
3
14
1
4
9
2
3
9
6
3
11
18
9
2
4
24
28
16
5
2
4
19
33
28
15
16
18
5
3
4
12
22
5
2
10
1
11
11
1
2
7
19
9
4
2
2
16
12
3
9
17
22
18
11
10
5
2
9
11
2
2
4
2
2
7
13
6
12
15
1
9
10
8
9
11
13
15
15
17
13
5
18
26
15
9
16
16
2
2
20
32
15
3
12
10
2
2
13
15
2
1
3
3
10
3
5
23
27
14
11
12
20
21
18
8
16
18
20
20
17
14
12
2
4
11
2
2
2
3
2
1
7
5
9
12
11
13
17
11
14
14
13
15
11
1
2
16
26
16
6
8
23
34
13
1
0
3
5
2
6
29
29
10
1
1
3
5
6
7
11
22
15
31
30
25
27
23
8
17
19
12
5
3
8
7
10
18
14
2
2
3
5
7
16
8
14
0
3
17
10
14
15
6
6
14
12
4
19
25
24
27
23
9
4
3
7
9
3
18
25
8
4
7
19
20
5
3
4
3
19
26
28
25
8
2
5
11
9
14
13
10
4
2
2
3
22
8
1
3
7
10
15
9
9
15
8
9
21
23
22
10
17
29
31
21
15
10
0
1
2
13
26
29
28
14
5
4
4
4
7
20
23
13
2
2
3
24
41
31
24
6
2
3
8
12
2
2
16
24
29
18
4
15
12
14
23
28
31
19
5
2
3
14
25
31
34
19
1
22
18
17
9
5
4
8
11
8
3
11
34
36
5
9
10
3
9
28
28
17
8
7
20
15
6
2
12
23
17
16
19
28
24
21
20
8
2
4
17
19
15
4
1
10
18
17
19
5
3
9
12
9
4
0
10
24
27
21
20
10
11
11
4
0
15
19
21
24
21
15
20
13
5
12
10
20
11
0
0
3
4
1
1
21
24
33
29
13
0
4
2
0
3
16
24
32
1
1
2
3
11
15
6
6
18
29
19
6
14
4
13
21
12
2
2
14
17
15
18
23
17
6
4
3
14
11
14
24
16
17
21
21
14
18
26
23
14
16
12
9
12
23
18
4
4
13
16
8
10
18
25
13
6
7
6
3
2
2
1
9
20
19
18
5
2
1
1
1
1
14
25
27
23
10
2
2
11
14
9
4
10
8
7
7
3
5
6
26
30
15
9
4
0
3
25
37
20
2
0
8
15
5
17
26
16
12
0
1
2
4
8
3
10
15
15
12
10
6
2
0
5
3
2
2
7
10
2
2
1
18
29
16
3
1
0
3
15
14
6
2
1
6
7
6
9
19
26
24
21
15
7
2
2
10
8
9
17
4
1
1
9
13
3
6
9
13
12
2
1
1
4
14
16
17
7
3
1
1
1
3
14
12
7
3
1
1
2
5
4
0
1
0
1
1
2
6
10
9
6
3
3
9
23
28
16
1
1
2
2
2
12
23
18
4
20
6
2
13
17
5
8
18
7
1
1
1
1
1
6
18
19
10
4
4
1
1
2
6
9
14
23
20
10
8
9
22
20
8
7
9
6
2
1
3
15
15
2
3
2
0
7
15
16
14
10
6
2
1
3
21
24
15
16
25
14
6
17
32
21
2
3
5
16
23
18
14
4
12
11
2
2
3
4
5
5
7
21
19
8
5
8
12
9
8
8
11
15
21
23
19
17
13
21
9
9
13
16
13
7
11
12
13
14
15
16
8
10
8
8
6
4
5
10
6
1
2
6
21
23
22
22
17
15
21
30
22
14
5
7
20
21
24
21
2
1
4
4
3
6
10
21
23
8
19
12
6
10
8
18
19
20
23
24
20
16
15
12
7
2
1
1
17
19
20
9
8
3
15
8
11
21
12
7
19
12
0
1
1
1
0
6
21
22
8
4
2
2
7
14
14
14
17
18
14
7
7
5
15
20
11
5
6
7
5
4
5
6
20
23
12
4
3
2
11
8
7
9
14
18
16
8
6
7
8
6
2
1
7
12
10
17
6
5
5
14
8
9
9
0
3
15
16
10
12
18
15
0
4
22
29
19
2
2
1
5
22
23
9
6
9
5
2
3
8
13
5
2
14
13
11
6
7
3
3
5
6
15
6
3
14
13
8
5
8
10
9
7
4
2
2
7
19
13
1
5
4
3
4
6
3
13
16
5
7
13
9
11
4
8
12
15
26
22
11
9
6
4
6
15
16
4
2
20
33
18
1
5
15
13
13
11
7
2
6
8
8
8
2
4
14
12
2
14
30
28
26
20
12
11
10
9
9
13
17
14
2
5
22
15
1
2
3
2
3
7
3
14
15
3
11
15
15
15
12
5
6
4
4
2
10
11
0
1
3
17
29
21
4
2
13
16
10
12
33
36
16
0
3
8
16
5
2
14
19
19
28
20
12
32
30
13
26
24
12
1
2
2
6
13
16
2
2
13
0
5
3
3
6
5
7
12
11
2
14
1
1
2
19
19
16
4
2
2
5
4
2
20
24
16
20
24
9
1
2
11
18
11
15
17
7
9
18
26
21
4
6
7
8
26
29
23
21
5
1
19
28
12
17
19
14
3
3
10
12
1
2
3
3
1
1
3
18
17
16
3
6
13
12
13
15
17
19
6
12
18
17
14
9
4
1
0
0
9
28
34
25
10
3
4
7
12
14
24
22
5
0
6
19
29
50
44
24
3
28
22
10
2
4
2
12
3
3
17
26
24
8
4
17
19
11
8
12
19
13
1
0
1
4
22
32
29
14
0
21
17
14
10
2
3
13
14
9
0
11
37
47
13
2
10
8
1
7
24
18
8
5
5
27
19
5
2
8
20
25
24
20
25
25
24
19
4
2
8
15
14
5
5
6
19
19
6
7
15
14
5
2
6
1
5
15
18
19
8
7
33
43
36
23
16
17
16
4
3
17
16
18
28
31
29
22
7
1
11
16
15
3
7
22
24
5
2
9
13
4
4
16
25
30
26
21
3
16
3
2
3
5
4
13
19
18
6
2
15
21
8
2
8
5
5
3
3
2
20
24
17
7
16
35
36
21
18
20
2
5
19
19
9
8
10
21
17
18
17
16
10
5
7
20
23
21
21
35
33
12
0
20
2
2
22
22
13
14
16
17
15
6
5
16
24
14
2
2
17
23
16
22
27
28
20
5
13
13
1
2
4
7
12
12
6
1
2
22
27
8
2
1
1
1
1
13
15
15
11
2
2
5
21
25
19
13
11
12
10
17
11
1
0
18
31
18
8
11
2
6
24
32
21
7
2
2
4
2
1
6
5
3
5
26
31
20
14
3
2
4
4
5
5
4
2
2
2
8
6
6
8
19
17
3
3
6
18
6
2
7
11
25
8
12
10
0
2
10
12
9
6
5
4
2
1
2
9
13
14
12
20
17
2
1
3
14
9
5
2
2
1
8
4
7
5
5
6
3
10
16
19
16
2
1
1
2
7
21
14
1
1
8
6
2
2
9
19
5
2
1
1
1
1
7
3
0
1
1
1
2
6
9
10
5
2
2
3
10
24
15
1
1
2
4
3
25
27
10
1
2
7
11
8
4
2
5
16
10
0
1
0
0
0
2
4
4
5
8
9
4
3
1
7
15
6
7
11
10
5
6
11
19
9
1
2
1
1
0
1
10
14
0
1
4
7
10
11
13
13
10
5
5
1
2
13
24
13
11
33
30
10
29
39
22
8
10
25
39
28
9
3
2
2
11
11
6
1
1
4
6
1
3
3
1
3
16
24
22
9
7
6
6
20
25
14
9
12
25
14
1
8
11
8
8
9
6
6
22
18
15
13
12
10
7
5
2
4
9
15
12
1
2
14
23
24
25
24
15
21
32
26
21
14
18
34
38
27
15
1
2
9
10
2
1
6
29
33
10
2
2
5
4
8
24
32
28
18
17
16
16
15
7
5
3
6
5
8
20
23
14
11
11
13
1
11
18
15
9
21
18
6
4
2
2
4
6
21
21
10
2
2
2
2
6
8
6
14
18
20
9
1
9
24
27
20
11
19
10
1
3
4
11
23
28
24
3
1
7
9
8
13
17
18
20
16
3
3
5
6
8
2
3
16
20
16
18
8
5
2
2
10
2
4
1
0
12
17
11
15
26
25
9
5
16
23
18
6
2
2
2
13
17
5
2
7
11
9
6
8
8
6
9
20
25
11
2
14
3
4
2
2
28
29
16
14
11
11
12
11
9
8
5
3
3
1
10
18
13
6
15
14
1
0
1
1
5
10
11
3
10
3
1
1
3
7
13
31
28
13
10
7
4
4
10
18
15
12
16
31
22
7
9
20
22
19
11
5
2
16
14
9
4
4
4
6
1
0
14
42
38
20
14
9
11
11
7
4
7
19
15
1
7
20
15
2
1
2
1
1
3
1
9
11
2
9
21
16
9
1
1
3
2
2
1
4
7
2
2
7
12
20
26
14
6
16
28
23
19
21
31
22
10
9
14
21
7
2
5
20
15
3
1
1
27
28
12
22
16
6
4
5
3
4
13
9
1
3
14
14
1
1
1
14
14
7
5
10
8
2
10
8
12
2
3
27
24
3
1
1
2
4
4
13
23
18
10
19
9
3
2
13
27
14
8
14
17
21
20
21
14
3
7
7
14
19
19
11
15
5
1
23
26
11
11
20
15
5
2
5
4
6
4
6
18
5
2
0
1
2
2
3
24
24
17
1
3
9
11
10
9
15
20
10
7
5
2
2
3
3
1
1
1
16
30
26
17
9
2
4
15
26
26
25
16
6
8
15
22
27
39
38
32
6
8
9
13
1
2
1
3
2
1
2
2
11
16
12
3
3
16
23
10
1
1
11
7
3
1
0
0
13
24
23
11
5
17
15
15
14
4
4
5
15
16
6
15
39
49
31
13
5
2
2
5
4
2
7
11
7
4
4
4
25
19
2
7
14
20
30
31
18
14
15
19
18
8
7
13
16
7
3
4
10
22
17
4
7
21
4
8
2
4
8
1
3
16
22
28
22
21
28
39
39
26
17
17
17
10
8
15
6
6
20
31
36
22
8
1
4
18
20
21
13
4
7
21
19
10
14
17
12
5
7
15
15
18
24
21
4
1
1
1
1
3
15
11
4
8
5
4
9
2
13
6
23
30
13
3
9
21
6
13
3
15
23
26
23
17
10
11
36
38
24
26
28
14
5
1
2
24
21
2
5
21
22
15
18
16
8
7
4
4
18
24
30
31
35
24
11
0
2
1
2
2
19
8
1
12
24
4
3
6
13
12
5
8
18
21
9
5
8
14
19
26
35
34
27
21
7
8
10
4
6
8
10
9
6
6
5
0
1
12
15
2
4
1
12
2
1
5
10
3
1
2
2
11
31
33
31
26
11
9
14
26
21
6
5
3
16
9
9
20
16
15
18
20
20
19
11
0
1
1
4
5
1
2
5
26
41
9
13
14
14
17
14
2
9
1
1
3
3
1
1
1
10
10
16
20
32
29
7
2
5
21
13
1
2
3
11
0
9
8
8
8
6
8
13
19
18
10
1
3
12
11
9
5
6
26
31
3
2
14
18
9
3
1
7
7
2
5
8
12
13
11
12
1
1
2
1
2
1
0
1
2
4
23
14
1
2
15
17
3
2
3
17
7
3
3
4
2
3
8
0
0
1
0
1
2
11
16
13
5
4
9
8
11
20
9
1
1
2
3
16
39
23
1
2
4
21
18
5
2
5
5
5
4
13
11
1
2
1
0
1
2
11
10
8
9
3
9
19
7
2
6
9
6
5
5
10
5
2
2
2
2
1
2
16
15
8
3
6
8
9
13
10
6
4
5
5
2
0
13
19
2
1
22
26
16
35
29
11
11
9
26
29
18
5
4
1
1
1
14
3
7
1
1
2
1
1
1
0
7
19
26
28
12
9
9
5
18
23
9
2
11
22
10
0
0
13
11
1
5
17
15
22
12
10
7
6
6
9
5
1
0
6
9
3
2
4
15
20
22
25
23
10
13
22
25
27
14
13
19
22
20
16
0
4
7
11
7
3
2
9
31
16
1
1
2
0
10
22
28
18
13
12
12
13
8
3
2
4
11
8
4
13
20
11
5
15
4
4
7
8
10
8
12
8
6
9
12
11
6
6
8
13
8
9
20
17
3
4
4
2
8
20
25
16
8
12
20
21
22
16
31
13
2
3
3
9
21
29
34
20
13
8
2
6
17
22
16
15
11
5
2
2
6
7
4
10
26
23
20
14
2
4
4
1
2
1
1
2
15
18
14
7
17
38
35
10
2
11
17
8
4
12
10
6
14
17
8
7
12
18
19
15
15
14
7
9
16
27
10
4
4
3
9
19
16
32
41
28
11
6
16
21
20
14
12
6
3
3
4
9
12
4
6
25
27
7
2
2
4
2
2
6
9
8
0
13
14
5
6
9
30
29
10
8
14
14
1
1
11
25
22
21
29
27
13
8
12
17
17
13
10
9
20
8
8
14
18
9
6
9
13
13
32
31
17
6
7
14
17
14
5
7
14
14
2
7
12
5
2
5
13
5
1
2
2
3
3
4
20
26
8
2
2
2
14
0
1
1
3
10
13
13
11
11
13
24
17
5
17
32
25
10
6
14
16
10
10
18
25
7
9
12
15
10
2
0
0
13
23
17
12
2
1
9
13
2
1
10
8
3
3
12
10
2
1
5
22
18
4
2
3
5
1
12
26
23
2
2
23
30
11
1
1
4
7
11
16
22
22
12
10
3
1
3
21
33
18
4
12
24
19
11
12
13
6
11
12
12
5
3
3
13
12
11
19
13
3
6
23
18
3
1
7
5
4
25
10
2
3
11
6
4
1
8
21
10
4
22
19
20
5
3
6
8
10
11
15
20
14
3
1
1
1
5
17
15
4
9
26
28
15
7
5
10
9
15
18
3
10
10
6
13
18
19
21
24
34
36
17
11
3
5
8
10
4
20
3
1
0
8
11
5
8
9
12
6
2
12
17
6
1
1
2
4
6
9
6
2
11
18
15
9
8
7
9
18
23
23
11
2
8
13
14
26
43
40
26
1
1
2
4
3
10
7
5
12
8
7
8
7
7
15
14
0
2
8
15
19
19
12
2
4
13
13
11
16
14
15
10
11
3
10
17
16
17
24
31
2
2
4
3
7
10
7
6
17
16
14
22
22
19
20
23
21
17
16
15
13
19
11
1
2
4
21
32
26
21
7
8
14
19
18
25
18
9
9
22
23
13
15
19
14
8
3
2
1
4
19
23
17
19
9
3
2
1
1
16
14
3
1
3
2
11
1
18
18
25
21
9
4
9
21
25
12
5
11
29
29
24
13
14
13
5
25
22
12
21
23
11
15
13
10
8
2
11
16
3
3
11
21
17
8
19
17
2
1
1
3
7
19
26
41
31
14
13
9
3
1
0
1
2
1
1
15
3
0
5
18
2
2
3
11
13
9
16
22
18
8
10
11
6
11
23
34
26
9
19
18
4
4
8
14
5
7
7
2
3
9
3
0
1
1
0
1
3
7
8
14
1
3
11
10
7
4
7
15
32
34
33
22
9
7
8
18
20
9
7
3
14
10
7
17
21
17
11
8
10
25
21
7
1
3
10
10
13
5
6
27
42
36
5
4
3
22
26
16
1
1
2
2
7
5
2
2
12
14
18
23
28
25
9
2
2
14
17
8
1
1
2
1
1
1
11
18
8
2
11
28
31
15
6
16
24
20
10
2
4
23
41
23
17
24
24
16
6
4
26
26
12
1
13
12
4
4
19
20
10
6
9
1
1
1
2
2
3
6
22
16
0
0
15
20
7
3
1
11
13
2
3
6
0
1
3
1
0
12
10
9
8
20
21
8
7
11
19
21
18
19
13
0
0
1
6
32
42
19
2
2
25
36
16
1
0
1
1
1
10
19
18
4
2
1
0
9
13
6
4
4
6
6
8
21
14
4
4
10
12
7
8
9
3
1
1
9
10
14
18
18
12
3
10
9
9
15
21
13
3
1
3
7
11
14
26
21
1
0
0
14
21
29
13
0
6
20
22
4
1
1
1
2
1
3
2
1
1
1
1
1
1
1
17
20
18
15
16
8
7
11
12
17
20
7
5
8
18
12
1
2
4
15
6
18
25
22
15
5
6
2
1
4
13
7
5
6
5
5
1
3
10
22
25
22
21
16
3
2
3
17
21
10
3
2
2
5
8
3
8
12
8
12
3
2
3
19
18
3
2
1
7
12
12
17
11
8
10
11
13
12
5
5
5
6
16
7
6
15
11
6
2
9
11
6
4
4
1
0
0
2
9
22
20
6
4
2
1
3
13
34
29
13
4
2
1
11
25
25
12
8
10
12
13
17
15
29
20
2
4
13
6
11
26
31
26
17
7
1
1
7
18
16
12
9
7
6
8
10
8
4
4
21
24
20
12
6
8
7
2
8
6
3
3
19
16
3
0
15
43
30
5
2
3
8
1
2
13
20
4
4
18
22
23
18
18
19
21
23
22
11
11
5
9
8
2
3
0
13
20
23
27
30
19
11
11
20
24
22
21
17
11
5
4
5
7
6
2
2
19
23
7
3
4
5
2
3
9
19
6
1
24
26
10
8
18
36
25
2
2
18
18
2
3
5
22
22
20
22
23
16
5
3
7
10
13
14
17
19
1
4
16
7
2
3
14
12
11
15
13
14
9
21
21
22
21
10
8
6
4
2
5
4
1
1
4
5
2
1
3
2
3
9
3
24
26
1
1
10
9
22
15
13
6
2
7
23
24
12
10
8
22
21
13
16
20
12
1
0
1
1
2
3
20
31
2
16
26
15
3
2
1
3
7
18
19
5
2
3
8
15
2
3
5
5
4
5
11
7
0
1
3
17
15
2
2
7
11
2
11
28
18
2
2
15
24
14
4
4
9
10
14
20
21
19
14
4
2
2
6
25
28
11
8
15
15
10
1
4
14
14
28
17
3
1
1
3
14
16
18
16
2
0
2
21
17
1
3
8
9
6
15
19
20
14
2
4
10
6
3
3
12
29
15
13
14
3
13
7
6
8
10
11
12
13
12
11
2
2
1
2
18
27
21
16
20
32
23
7
2
1
19
6
4
4
4
8
8
3
10
18
17
14
13
33
36
13
8
5
2
3
7
15
23
30
15
1
1
3
7
7
8
10
12
9
4
7
8
5
1
1
1
3
8
15
11
8
19
18
8
5
10
4
2
14
22
21
8
1
0
8
22
40
43
26
24
10
13
15
1
5
12
8
12
19
19
11
14
17
14
10
10
11
2
1
2
5
11
11
3
0
6
12
8
9
25
10
11
12
15
12
12
12
14
31
41
36
4
13
24
15
7
10
15
16
11
9
12
7
1
3
17
17
9
11
12
13
12
11
5
21
6
4
7
10
13
30
31
28
12
6
5
9
7
2
3
22
16
15
23
23
9
8
22
12
3
5
3
3
3
21
24
13
29
27
22
9
2
3
19
18
2
3
1
5
9
1
2
3
15
18
22
10
2
4
5
17
14
12
10
13
21
20
14
3
13
14
2
4
1
3
18
18
5
19
20
20
18
5
2
5
9
10
11
14
5
2
17
20
3
1
2
5
11
24
12
33
27
16
16
20
9
1
1
2
2
2
1
4
5
1
2
1
3
5
11
10
11
13
11
14
20
18
12
12
10
9
10
8
15
11
1
5
20
24
14
6
10
1
2
3
2
2
4
6
3
1
2
2
1
1
13
20
4
2
2
8
21
22
16
8
3
13
24
25
17
13
11
8
1
2
2
2
5
3
18
19
4
12
17
12
6
2
2
14
20
11
7
7
11
18
26
16
7
23
33
24
15
2
10
13
23
33
23
5
5
1
2
15
22
12
3
3
12
16
15
12
12
13
10
2
5
12
14
9
0
1
1
1
2
14
18
13
8
4
22
28
12
10
24
28
27
18
6
6
22
34
31
18
20
27
21
18
17
21
24
13
6
10
2
27
30
20
10
4
3
1
1
1
1
4
3
2
13
17
11
3
9
13
10
2
2
12
24
21
5
1
1
1
2
1
4
17
18
17
10
21
18
9
9
17
29
29
19
19
15
3
3
7
13
28
30
11
1
4
31
32
8
1
2
1
1
2
7
19
24
17
0
0
1
2
13
7
3
1
1
1
6
16
21
17
10
8
12
7
3
12
12
17
11
4
12
19
27
20
5
4
15
10
10
22
23
15
10
9
8
15
23
26
29
19
1
1
0
10
19
14
3
2
6
25
15
2
5
1
2
17
1
1
1
1
1
0
1
2
1
0
15
24
18
6
3
3
6
15
19
19
16
7
3
5
6
17
8
3
2
9
17
24
35
24
5
2
4
2
2
7
18
13
13
16
8
6
11
17
19
18
19
18
15
12
2
2
5
10
15
8
3
4
19
2
2
3
19
5
4
17
14
2
2
14
17
15
4
2
4
12
8
3
7
10
14
10
10
14
11
9
6
3
16
16
4
4
15
11
6
19
16
4
2
2
1
0
0
3
10
18
17
5
5
2
4
7
13
26
25
15
11
4
15
23
22
18
7
5
5
4
2
7
5
9
21
2
16
17
13
11
16
22
25
15
4
3
3
2
9
14
18
16
9
6
11
20
19
6
2
9
21
21
15
19
19
8
7
14
7
2
2
19
16
1
0
11
32
18
1
1
3
6
3
3
15
16
1
2
14
30
31
19
15
13
25
23
2
8
14
3
3
7
1
1
1
13
11
11
14
16
13
13
22
22
13
23
23
23
21
10
4
6
8
5
2
2
3
6
6
7
19
20
9
3
10
19
6
3
25
27
13
13
21
34
17
1
1
18
21
3
1
8
20
14
4
10
8
6
3
3
2
10
18
17
18
20
2
3
3
2
1
5
6
4
4
3
2
8
17
26
25
24
20
14
10
8
3
1
1
1
2
1
2
2
1
2
5
4
2
6
1
19
21
5
8
17
16
19
19
16
6
0
5
23
24
9
1
7
20
25
16
9
2
1
1
1
2
2
3
6
19
33
1
5
15
3
2
2
2
4
3
6
17
10
6
6
7
9
2
2
2
5
8
9
12
12
2
2
3
13
3
2
2
5
19
2
6
18
14
4
8
10
8
6
5
8
15
17
13
13
12
8
7
6
11
14
14
21
16
2
3
13
4
3
3
4
16
20
29
9
2
2
5
11
13
15
21
14
0
1
1
12
9
2
2
12
18
17
19
2
17
19
8
4
5
18
12
4
7
8
17
16
14
8
2
2
3
10
17
15
5
2
3
6
5
3
2
8
14
25
24
14
15
21
24
18
5
2
2
26
7
1
4
9
9
11
4
11
15
9
4
4
25
27
6
11
16
13
1
2
11
18
21
26
15
1
2
8
12
13
10
11
10
6
2
2
4
5
4
9
11
11
15
18
13
14
27
19
3
3
11
10
2
3
7
13
11
2
2
3
21
32
29
13
23
2
14
28
19
1
1
6
10
26
28
15
11
19
22
18
10
9
12
9
11
6
1
12
13
3
2
14
14
1
2
27
5
4
1
15
23
7
3
7
33
48
33
2
4
12
11
10
15
25
26
14
4
3
12
7
3
5
15
12
9
12
15
12
10
4
14
3
1
10
13
8
23
29
31
13
9
2
3
14
4
3
15
20
16
23
22
6
2
26
21
0
13
5
2
4
23
26
5
21
25
27
13
2
2
15
23
4
5
2
15
1
16
5
1
11
12
7
7
14
6
3
2
2
3
2
3
7
5
1
18
19
6
2
8
1
12
21
11
12
11
14
15
15
4
2
1
9
20
11
4
2
2
4
17
17
12
11
12
2
17
17
2
19
20
20
11
17
21
11
6
2
2
3
4
10
23
9
2
5
27
28
19
9
15
17
1
6
16
15
2
17
15
3
1
4
8
6
1
14
28
28
10
2
1
2
2
2
14
6
3
4
1
2
3
7
27
23
7
1
4
19
31
28
22
7
0
2
13
14
1
21
17
4
0
0
1
1
1
2
17
19
6
0
1
3
3
1
1
4
8
9
7
4
5
25
36
20
6
13
20
3
12
2
6
17
18
14
7
1
0
1
21
35
22
0
1
3
12
11
1
8
17
13
1
2
3
11
8
0
0
1
0
1
1
12
12
3
1
11
17
11
17
22
24
29
25
13
8
21
21
18
16
15
17
17
23
18
6
4
2
6
12
26
30
13
0
1
5
4
1
0
0
16
14
0
2
8
15
11
6
7
14
11
6
20
27
26
6
1
3
5
4
4
8
14
19
20
12
12
12
11
20
24
27
24
17
17
21
15
4
13
16
14
11
2
3
8
15
11
1
2
2
2
4
0
17
36
28
0
0
2
10
10
10
6
1
0
2
1
9
20
25
14
7
9
9
8
12
25
27
22
2
6
23
32
20
11
14
13
12
20
23
12
12
18
23
15
19
25
24
28
23
9
2
2
14
12
7
5
3
5
17
9
1
1
1
2
21
0
3
2
3
14
10
3
6
14
13
7
13
15
12
3
2
8
12
18
23
14
3
1
0
9
22
14
1
2
9
20
26
32
19
10
11
6
3
2
18
19
16
21
22
9
6
19
22
18
11
11
18
14
11
2
1
4
5
12
11
1
0
0
0
0
4
12
1
4
21
11
8
10
11
18
19
12
2
1
13
16
6
3
16
17
6
10
12
15
16
1
14
23
12
9
8
20
21
11
14
12
1
2
0
1
2
7
9
9
11
9
2
2
5
8
6
1
6
11
12
11
7
17
19
11
9
7
3
1
1
1
4
3
2
2
4
19
18
16
11
11
17
28
15
3
6
11
4
2
5
21
23
7
4
12
24
26
8
11
8
8
19
20
28
23
10
9
13
6
2
4
13
12
7
4
7
11
5
2
2
5
9
9
7
7
4
1
4
16
26
26
22
12
15
25
21
7
8
17
4
3
3
2
3
6
10
6
3
4
16
13
16
27
21
4
6
19
25
28
17
3
6
8
2
1
2
2
2
2
4
18
16
8
4
8
13
11
10
19
20
16
14
16
19
5
1
3
15
20
18
17
17
18
16
9
5
3
6
15
11
9
23
27
13
12
24
3
3
2
1
1
3
2
4
1
2
6
8
13
16
19
24
23
14
14
12
8
2
2
2
4
7
3
2
1
2
1
1
2
5
3
10
13
14
16
18
15
13
10
6
2
3
17
21
16
14
12
14
19
29
23
7
1
0
1
1
0
1
3
5
18
25
3
5
4
2
3
4
18
14
3
3
6
11
14
17
15
8
3
2
1
11
9
7
10
11
6
4
3
13
2
1
1
15
17
3
3
7
12
17
14
6
1
2
1
6
21
26
13
5
5
6
8
12
19
25
20
5
1
0
0
0
1
2
5
10
14
16
20
11
2
7
12
21
9
5
19
20
14
6
2
5
4
1
2
11
25
25
20
5
5
6
19
8
5
6
21
10
6
8
4
7
13
9
5
8
9
11
15
29
22
5
2
2
5
7
6
11
16
21
20
10
4
6
13
15
15
8
1
1
23
8
2
7
4
2
16
18
20
11
1
1
2
18
18
2
18
19
7
2
3
18
19
11
10
5
8
19
23
24
16
17
10
7
8
4
2
6
10
15
13
12
16
17
11
8
16
31
20
4
1
9
10
3
3
6
13
12
12
11
6
14
13
5
5
8
19
25
9
3
0
6
12
13
12
9
8
13
27
16
4
6
15
18
9
1
1
17
17
8
9
22
18
3
3
21
14
7
3
13
25
9
4
4
27
37
22
1
0
0
1
6
10
10
25
16
9
5
20
5
8
2
21
20
13
19
19
13
5
10
17
1
3
8
11
7
10
21
30
10
17
3
4
18
3
5
4
26
25
26
23
8
9
22
31
12
23
14
4
5
18
25
5
23
26
24
12
3
6
19
28
23
23
17
15
3
14
2
5
16
16
10
5
8
14
2
5
3
8
18
23
13
9
8
12
13
27
28
12
3
2
3
12
11
5
1
18
10
2
1
1
19
26
21
10
9
10
6
3
20
10
5
11
6
14
7
4
23
20
12
1
20
10
2
3
22
13
3
13
32
29
17
16
25
14
8
6
6
8
2
2
5
5
4
5
17
11
1
2
28
35
14
6
20
1
1
2
8
11
1
1
2
2
5
21
17
3
1
14
26
29
27
18
2
5
8
3
4
3
4
5
7
4
2
2
3
0
0
9
12
8
3
2
1
1
1
1
1
2
8
11
1
4
32
41
20
2
4
12
1
1
3
6
6
6
1
2
2
17
19
14
2
11
13
2
4
3
3
8
11
7
4
4
6
2
0
0
0
0
1
1
2
4
4
3
5
10
12
20
21
13
19
21
13
5
8
11
10
12
11
0
7
25
16
2
13
7
4
4
2
2
4
13
9
3
1
1
4
5
2
7
3
5
9
8
5
10
12
12
23
25
15
1
0
6
8
5
4
3
7
11
15
12
6
10
14
29
28
25
14
11
14
20
14
8
6
11
5
1
0
4
7
2
4
3
3
6
8
7
1
12
28
19
1
2
18
23
14
12
11
5
1
1
1
3
9
16
13
7
2
10
10
13
23
23
17
2
3
21
30
15
12
10
7
10
20
16
4
8
24
31
20
18
20
22
24
22
19
13
8
8
5
3
2
1
3
6
3
2
2
2
1
9
12
4
2
21
16
2
14
24
17
3
4
16
21
13
8
3
2
7
16
13
3
0
2
11
18
7
2
7
14
19
23
20
14
11
9
4
5
16
27
20
10
23
20
8
7
18
22
12
8
10
13
10
5
3
3
3
4
9
12
4
4
4
2
1
4
6
2
11
20
8
13
15
11
13
16
6
2
0
16
22
15
14
18
15
2
7
11
21
22
2
15
17
5
10
14
28
26
8
2
3
6
8
3
2
13
27
22
9
4
2
4
7
8
6
2
1
1
1
3
8
12
7
2
2
5
7
6
6
17
17
15
3
3
2
7
13
12
10
11
9
14
20
5
8
15
21
11
3
0
21
26
8
3
13
18
22
11
10
6
8
24
23
22
14
0
2
3
10
9
6
4
9
13
13
8
1
1
7
12
11
9
18
21
8
3
2
12
17
20
16
10
8
11
22
20
20
24
36
4
4
5
6
3
2
2
1
3
7
9
9
19
22
17
1
2
5
22
32
22
7
2
1
2
4
2
3
4
4
3
1
1
2
2
6
14
12
9
9
10
12
12
12
9
4
8
14
14
13
25
37
27
17
25
24
9
20
27
26
22
17
30
21
3
13
27
5
5
4
1
0
1
1
2
3
5
13
9
1
2
5
20
22
17
18
14
10
2
1
1
2
3
3
1
1
0
1
2
11
5
4
7
9
12
17
19
14
10
4
2
2
9
18
13
7
9
15
19
20
34
36
11
3
10
14
14
4
3
4
4
8
13
7
4
3
2
2
15
20
6
6
2
2
4
5
19
23
13
4
1
1
6
9
5
5
8
8
9
1
1
1
3
18
19
6
3
2
3
14
17
14
2
1
1
2
4
19
28
14
4
3
4
9
15
24
32
20
3
1
1
1
0
2
5
16
16
12
7
10
11
8
19
16
21
9
1
14
19
20
18
12
9
4
1
3
4
17
24
5
2
3
6
9
16
19
8
2
6
5
2
3
1
1
2
7
20
19
14
28
26
11
5
6
10
16
18
18
12
14
9
2
0
1
7
17
18
21
16
8
7
4
6
10
1
1
16
27
26
9
1
5
11
18
13
15
5
1
3
4
19
15
3
2
2
16
29
25
5
4
17
11
6
12
11
10
14
19
18
6
3
13
6
5
5
19
35
26
10
3
6
6
5
11
8
8
7
20
24
12
8
3
0
7
15
24
10
5
12
12
13
5
2
1
1
3
5
8
12
6
6
20
20
3
1
5
17
15
10
19
33
23
5
3
12
22
12
4
13
17
8
4
4
23
26
0
1
1
1
1
2
4
9
9
8
8
20
2
14
3
22
21
18
20
22
19
8
11
24
6
9
10
8
5
8
19
28
4
21
6
1
1
2
4
4
28
27
26
22
13
14
24
32
28
27
25
12
5
12
5
31
28
21
10
8
14
29
19
18
37
29
13
15
10
5
4
13
18
22
21
7
26
29
17
6
4
14
19
23
33
33
18
0
1
1
3
9
3
2
14
2
2
8
35
41
28
9
3
13
9
9
14
18
14
12
3
2
2
9
19
24
14
12
30
24
4
0
1
3
20
25
14
10
17
22
27
23
9
2
8
1
1
4
10
12
13
14
2
1
11
30
34
15
15
24
6
1
1
1
2
2
4
9
1
2
13
4
2
1
10
20
21
11
3
7
15
8
1
3
2
3
6
8
9
5
2
2
2
6
6
5
3
3
2
0
0
0
1
1
1
13
15
1
2
23
37
19
2
3
12
16
1
3
2
1
0
1
5
6
3
1
2
6
9
2
2
6
13
10
7
7
5
2
2
14
3
1
0
0
1
0
1
1
10
14
12
12
18
21
18
4
3
7
6
2
1
3
11
10
1
2
15
23
19
2
2
1
2
10
17
10
5
4
1
0
2
2
3
5
2
3
11
13
8
5
6
13
13
1
1
0
4
15
4
4
1
1
6
11
12
11
16
19
27
26
17
3
3
16
18
15
3
5
7
3
2
4
8
4
1
2
2
3
5
9
1
12
9
4
2
6
23
26
13
7
11
13
10
2
1
1
3
6
6
4
1
2
4
6
6
12
13
1
1
16
17
8
3
1
2
6
11
6
0
9
22
29
20
14
13
19
26
30
29
22
10
6
7
5
3
1
2
4
2
1
9
6
4
11
2
13
3
3
19
10
11
12
21
19
8
1
13
30
23
6
2
3
5
12
15
11
0
2
6
8
1
1
12
1
2
16
7
5
2
4
6
10
21
22
13
6
17
15
11
10
13
16
13
12
14
14
9
9
13
8
7
2
6
13
17
21
24
20
4
1
3
2
11
13
1
5
9
8
7
9
7
6
1
15
25
15
21
16
12
9
10
21
23
20
8
10
9
10
11
13
2
2
1
1
2
4
9
8
10
26
36
26
8
0
0
12
16
13
4
2
4
2
0
1
13
17
9
1
0
3
9
14
19
26
38
32
7
7
6
5
8
8
4
3
4
4
7
6
7
10
3
23
12
3
1
18
21
13
12
13
15
17
19
11
3
14
26
17
1
4
7
1
2
10
12
7
4
11
22
22
10
0
9
26
33
18
0
17
30
13
1
6
20
20
16
4
1
2
3
9
9
12
31
48
31
5
5
11
7
2
1
1
2
4
8
7
18
15
20
25
2
1
2
11
22
18
12
1
2
1
14
9
4
11
11
4
1
25
16
1
5
14
14
3
2
3
12
19
12
10
16
27
32
17
1
16
34
25
11
24
29
19
22
28
26
14
7
16
8
1
9
27
16
3
7
4
2
4
3
1
2
3
11
20
9
11
6
1
18
16
11
18
14
4
2
2
1
2
7
6
3
0
0
3
31
16
1
7
12
7
3
9
16
18
17
8
3
4
14
17
6
1
1
8
13
13
28
38
20
14
25
26
23
7
6
9
2
2
2
1
6
2
3
14
19
19
8
4
7
3
1
3
3
7
21
16
8
6
6
2
11
13
2
3
6
4
1
0
1
6
23
12
2
7
5
6
6
15
12
8
5
2
1
2
11
19
8
2
3
4
9
15
20
22
19
5
2
4
7
4
2
14
18
15
11
15
3
3
11
21
30
23
15
5
6
12
16
16
16
15
15
8
2
3
2
13
2
6
6
6
13
8
1
2
8
6
9
12
1
1
1
4
5
2
2
19
23
19
16
17
18
22
29
18
2
3
5
2
1
1
14
22
23
23
23
20
21
3
2
13
20
8
5
13
29
28
12
6
14
23
23
11
12
2
2
2
4
18
15
9
3
10
15
18
18
4
3
16
14
16
20
21
19
16
21
13
2
2
5
10
8
9
25
41
28
15
11
7
7
13
4
7
8
6
6
11
17
15
9
7
7
16
18
5
10
23
22
10
1
8
5
2
2
7
13
13
9
5
13
13
3
3
3
22
20
14
22
37
30
13
2
2
2
11
7
7
10
10
4
2
4
19
21
26
16
6
2
2
3
6
6
10
10
21
14
6
3
18
16
14
15
17
21
13
7
19
9
16
13
7
11
19
21
4
5
8
1
3
3
3
2
14
12
12
14
11
16
23
19
24
32
29
16
11
13
15
14
11
11
10
16
21
2
6
41
32
14
22
16
1
1
8
14
18
19
22
24
17
3
4
8
2
2
2
2
20
12
15
30
33
20
15
16
19
18
8
6
14
18
16
11
6
6
3
7
24
27
26
30
29
15
1
19
13
9
11
13
17
31
35
26
10
23
15
7
6
9
18
14
3
5
10
4
23
27
25
14
15
5
1
1
2
2
11
15
20
4
2
0
0
10
14
3
3
14
25
13
2
20
17
20
16
6
8
6
2
2
1
4
3
2
0
0
0
1
1
1
4
10
0
18
22
3
1
10
26
13
1
1
2
1
1
1
3
5
3
1
3
1
16
6
3
8
17
28
23
8
4
3
1
9
11
9
0
1
1
0
0
1
4
9
14
17
11
18
20
12
3
1
1
0
1
1
3
10
11
8
7
19
6
1
3
3
7
5
9
9
1
2
17
1
8
5
2
2
5
17
25
13
4
1
6
24
24
6
4
9
1
1
2
10
12
10
10
12
15
16
17
16
8
1
2
16
22
18
3
7
10
7
2
10
15
10
5
3
1
1
12
3
6
1
3
18
18
4
8
11
17
29
7
2
3
8
14
1
3
6
14
14
6
1
3
6
3
0
0
3
2
6
11
1
3
4
1
0
8
16
18
14
8
8
22
33
38
36
19
15
14
14
9
11
3
2
12
13
13
12
11
7
15
4
2
3
4
9
11
1
18
20
6
1
12
29
25
6
7
5
16
22
24
18
6
7
11
12
6
1
1
1
1
2
2
2
8
15
7
10
21
12
4
3
11
13
12
8
11
13
15
21
24
22
15
18
21
8
4
2
5
21
35
34
24
25
12
3
10
5
6
2
2
6
11
1
9
13
10
1
12
17
6
24
20
12
15
20
33
29
16
12
12
14
16
12
7
2
1
1
2
2
3
1
4
20
30
29
18
7
2
4
15
26
16
2
0
5
4
3
4
19
23
7
3
1
6
14
22
25
22
37
31
6
10
12
8
4
2
1
1
1
1
8
12
10
13
14
10
3
1
13
12
12
14
16
16
15
15
14
12
14
17
9
9
15
7
1
2
2
3
4
10
15
23
20
11
10
16
29
46
31
2
6
14
9
3
8
22
23
18
8
2
0
1
1
1
5
27
43
24
7
21
12
3
4
2
0
0
3
11
16
8
23
25
8
4
1
2
6
8
7
5
2
1
15
15
6
5
6
6
8
25
17
2
6
6
17
16
1
3
11
18
15
18
24
31
41
27
2
4
18
11
9
19
27
26
28
32
22
4
1
0
0
0
5
18
10
2
8
9
5
13
14
3
1
2
10
18
8
10
19
4
16
12
2
4
6
4
2
1
1
4
7
3
2
1
1
1
20
14
2
11
10
11
6
3
13
21
20
16
11
9
11
12
5
1
0
3
3
4
14
28
26
23
25
26
19
5
3
3
0
0
1
2
1
1
6
20
27
21
10
5
6
7
6
4
5
2
10
12
5
2
4
2
2
11
3
4
4
2
1
1
2
1
15
9
5
5
6
3
3
6
10
16
21
12
3
1
1
2
1
2
5
6
7
9
13
18
14
5
3
12
17
17
10
9
8
7
6
9
2
4
11
32
33
27
12
5
10
13
14
17
8
8
11
9
2
4
2
12
9
4
6
8
3
5
6
6
8
5
3
2
2
11
11
4
6
9
11
13
16
19
18
20
32
18
2
1
3
5
6
10
21
22
17
16
19
20
20
10
1
17
30
17
3
6
21
25
18
19
22
25
23
10
5
2
3
8
14
15
11
5
13
9
4
14
13
14
17
17
22
29
29
16
13
20
6
1
1
5
20
17
15
26
32
28
17
18
13
3
3
0
2
8
9
5
8
9
15
17
16
9
6
29
26
0
17
23
18
8
7
17
22
22
12
3
3
2
3
1
8
26
25
19
25
30
34
21
10
2
3
1
1
5
9
12
16
13
7
15
15
7
4
3
7
9
11
11
13
16
17
6
3
5
6
9
12
17
23
20
9
2
10
19
27
16
12
28
35
5
3
2
2
2
1
0
0
0
1
3
3
11
14
9
6
12
40
33
23
24
10
2
10
10
41
35
1
1
1
3
9
12
15
10
10
12
14
13
2
1
2
2
11
3
2
3
8
24
24
17
5
2
3
13
18
5
4
20
21
23
32
23
21
19
18
20
17
2
10
13
11
11
28
38
30
27
22
13
5
5
11
8
2
20
25
17
6
22
23
5
2
0
1
3
1
1
1
21
28
2
2
2
11
8
11
13
32
27
4
15
25
25
14
6
6
3
2
3
1
1
1
1
1
0
0
1
0
1
1
16
13
17
25
9
0
4
4
2
4
1
1
3
5
2
1
3
8
25
15
0
3
15
25
22
10
5
3
10
13
2
1
1
0
1
1
1
3
14
6
4
13
7
11
15
9
3
1
1
0
0
0
1
2
11
14
2
4
2
2
11
14
12
1
0
4
4
19
11
0
0
0
14
24
18
5
2
10
20
19
4
2
1
2
2
4
20
16
12
9
10
8
9
11
9
3
1
3
4
8
12
8
5
9
11
10
16
20
17
14
4
4
3
9
8
6
3
14
16
19
20
2
7
13
12
7
1
1
9
19
15
5
1
0
0
1
3
3
1
2
4
8
7
0
6
4
2
4
10
14
9
1
4
21
25
27
26
20
16
15
13
13
14
7
6
18
31
27
10
7
6
14
1
3
9
3
3
14
13
3
7
14
26
35
24
18
13
18
20
18
17
13
8
10
9
4
1
1
1
2
2
1
1
4
10
1
7
16
10
1
4
12
18
13
4
13
16
25
25
23
20
19
22
22
10
1
4
11
24
41
37
13
16
16
18
1
4
1
2
9
7
2
5
16
15
9
7
8
12
18
14
12
17
26
32
29
15
10
9
19
18
0
5
13
8
2
2
1
2
2
2
19
24
21
13
9
10
10
16
21
25
7
1
6
11
13
14
20
21
8
1
5
20
20
27
28
13
22
21
9
3
1
2
4
1
3
9
6
3
5
9
13
15
6
4
1
0
2
2
7
18
20
16
14
15
15
19
17
0
7
13
13
4
3
2
2
1
1
17
14
17
17
12
11
8
14
38
33
7
0
2
9
16
17
16
15
17
14
5
4
3
5
10
12
22
25
12
3
16
18
3
1
8
10
5
5
7
7
4
10
10
14
14
2
1
2
2
7
7
5
4
13
17
8
0
2
5
2
2
4
3
5
6
10
14
6
8
7
14
14
14
12
11
29
26
4
1
3
7
14
18
18
18
27
31
15
2
1
0
1
3
7
9
6
14
17
16
2
2
12
13
10
9
10
10
7
4
5
6
14
9
3
5
2
3
2
1
2
10
11
1
1
0
1
2
4
5
3
6
6
8
11
2
12
17
18
17
14
8
3
6
5
1
2
5
2
1
4
16
19
18
21
23
17
12
1
0
0
1
2
3
1
0
1
3
15
19
23
22
12
7
6
2
2
2
2
6
5
14
2
1
2
4
2
10
7
2
2
2
2
2
3
5
4
2
2
2
1
3
10
18
23
19
13
9
2
1
1
4
8
8
6
2
5
10
9
2
4
16
24
25
12
2
1
1
3
11
2
3
5
25
25
24
14
4
7
7
7
9
7
3
4
5
13
10
7
6
6
7
9
6
2
3
3
5
3
6
19
18
14
16
11
7
12
18
17
12
20
23
20
5
2
5
8
11
16
22
14
6
6
7
9
12
3
8
15
23
17
1
2
14
21
22
23
23
8
2
12
26
13
3
7
4
12
1
11
16
15
24
24
14
16
26
22
6
6
19
14
2
3
19
26
19
17
16
14
16
17
16
10
1
2
6
3
3
12
9
15
16
15
24
18
12
13
13
14
17
15
10
10
14
16
10
1
2
2
5
11
18
23
21
17
18
21
26
27
19
4
3
1
3
5
11
17
33
29
7
10
1
1
1
2
4
18
14
2
3
7
20
3
1
3
8
14
16
16
17
21
8
5
33
37
20
23
43
2
3
2
1
1
2
4
5
7
4
4
18
19
5
45
38
33
11
0
1
6
10
13
8
2
10
15
13
2
12
11
11
1
11
26
26
16
4
2
2
12
11
2
8
35
31
27
22
3
3
2
2
14
6
13
19
20
20
33
35
26
19
7
7
15
12
2
2
19
23
22
5
5
2
1
1
1
1
14
21
11
2
12
18
26
24
22
25
16
10
20
19
14
13
13
3
2
1
2
3
3
1
1
1
1
1
1
0
10
23
21
2
9
8
4
2
2
2
5
3
4
16
14
20
22
7
2
7
10
8
9
14
15
12
3
1
1
1
2
2
2
2
9
21
1
1
5
10
1
5
8
8
2
2
3
6
8
6
1
3
16
12
7
5
1
2
2
22
22
5
0
1
4
9
8
10
12
9
6
3
1
2
6
8
1
3
15
16
16
4
1
1
3
6
7
7
1
5
2
10
11
11
5
11
17
15
18
10
7
2
3
5
15
15
19
12
3
8
22
20
8
1
1
11
12
5
4
4
2
1
2
2
3
6
10
8
6
8
0
7
8
4
2
8
14
7
1
3
16
21
18
10
13
14
15
13
14
17
17
9
12
28
30
4
3
4
4
5
2
8
12
16
32
30
19
14
17
17
14
14
14
10
1
4
4
2
3
7
3
2
2
6
6
4
1
2
9
9
0
1
14
24
14
0
8
14
31
23
9
12
16
21
19
11
14
19
17
14
22
26
11
3
19
29
2
2
5
3
2
3
8
10
9
1
0
15
25
13
9
17
24
25
20
16
14
5
16
18
1
14
14
2
6
3
4
2
2
2
5
14
16
9
8
18
19
20
11
20
6
8
12
9
19
18
21
18
8
10
20
24
25
25
23
10
4
17
17
5
5
2
4
12
8
2
2
4
5
4
1
1
3
11
6
5
10
17
16
13
17
23
16
20
19
3
16
0
2
9
5
2
2
1
3
8
8
12
12
16
15
7
8
16
24
10
2
4
19
28
21
12
7
7
9
8
9
18
22
20
14
14
14
5
18
17
5
6
9
17
13
5
5
6
6
5
6
11
12
9
4
2
2
5
6
5
11
21
18
10
1
15
17
3
13
2
11
3
4
2
4
8
6
5
9
13
12
2
2
7
17
16
6
6
18
15
12
7
6
15
19
6
2
1
4
8
11
12
9
3
13
7
7
7
8
14
18
16
15
14
15
16
11
10
10
8
6
3
2
4
4
3
3
17
15
5
2
25
18
3
12
2
12
8
3
2
5
7
7
9
12
15
14
6
1
2
12
21
20
16
5
2
3
7
10
10
17
21
19
6
2
1
3
3
4
13
2
2
8
6
6
10
22
31
18
4
4
7
5
3
1
4
10
11
1
2
14
12
3
2
15
13
2
2
1
2
1
1
2
4
6
8
12
16
15
19
17
8
6
12
22
27
27
13
4
7
11
10
3
9
24
33
23
9
7
3
3
2
17
3
7
9
15
20
22
20
5
3
3
2
6
6
5
8
13
4
5
8
11
12
7
4
6
6
9
11
2
13
26
23
16
17
21
20
20
20
22
22
21
17
11
11
16
20
18
9
5
8
7
2
3
2
11
13
19
19
6
4
12
14
20
37
22
10
4
4
4
4
5
1
2
25
29
14
10
11
10
1
1
12
16
16
26
29
26
16
13
7
2
6
23
23
5
3
3
1
1
6
19
18
19
20
14
1
14
11
2
1
2
3
11
3
2
4
3
16
26
25
17
17
12
8
13
25
27
9
3
4
12
16
19
28
40
2
1
2
27
30
3
2
5
5
3
3
7
19
15
12
8
8
21
13
4
44
43
29
32
45
39
11
11
24
21
9
2
1
9
11
7
5
4
19
12
8
7
3
0
18
21
11
16
22
17
9
4
18
28
16
3
3
19
7
8
5
2
2
2
4
2
1
3
16
14
32
25
9
13
15
15
14
15
16
19
21
7
2
2
1
3
6
4
1
2
5
3
8
0
14
24
22
1
1
1
3
14
26
16
11
22
19
11
8
4
2
0
19
24
11
1
1
1
2
4
2
1
2
5
15
1
9
8
9
0
5
6
7
6
5
8
18
9
3
3
1
1
3
20
32
19
5
2
2
2
1
5
19
7
4
1
1
2
7
7
1
1
1
2
12
9
6
2
12
18
10
12
9
17
20
21
13
13
10
16
4
6
3
4
4
2
3
18
22
15
4
5
10
11
1
0
1
1
2
5
1
1
5
11
8
3
4
4
4
7
5
3
12
20
10
5
8
27
37
25
9
5
10
18
18
12
19
15
3
3
2
6
11
2
19
21
12
9
13
15
8
6
13
13
4
2
2
2
6
7
3
2
2
8
18
9
4
3
2
6
0
0
12
22
12
4
6
17
28
23
4
3
8
20
23
13
24
26
15
4
2
8
13
1
2
5
7
2
3
5
1
6
22
13
8
16
18
9
5
13
20
13
11
13
4
11
9
5
7
3
7
9
5
2
3
8
12
11
10
23
24
15
6
6
3
4
6
5
21
16
15
23
16
21
26
23
20
19
15
11
12
23
22
3
10
6
3
5
10
6
1
3
2
3
12
13
13
17
15
5
2
13
27
18
16
11
5
17
7
8
10
9
5
2
1
2
7
8
10
14
18
25
18
6
2
6
5
3
2
20
35
21
4
8
12
12
10
14
32
36
26
13
12
11
1
5
10
16
16
9
5
4
16
19
9
2
3
5
11
12
8
6
4
1
1
11
23
18
9
1
17
23
6
14
6
15
5
2
3
4
7
4
2
10
10
12
8
2
1
15
22
14
12
20
11
9
3
2
13
11
3
7
19
23
17
14
19
12
1
3
2
3
17
9
8
8
10
15
19
17
24
10
4
7
9
11
6
1
2
3
1
3
15
17
5
1
27
29
6
1
2
19
10
2
14
13
8
3
3
10
14
12
8
7
15
27
31
31
26
9
2
4
7
5
7
10
18
21
15
12
9
7
4
6
17
2
2
3
8
1
8
16
24
22
6
2
6
1
12
21
10
2
2
21
21
5
2
13
10
3
4
9
14
20
19
20
26
28
28
30
36
20
16
18
19
9
2
10
30
35
27
24
21
8
4
2
20
18
3
6
16
25
25
21
7
18
6
4
12
18
21
3
3
6
4
3
4
1
12
24
26
24
20
17
16
16
15
13
20
31
28
12
12
18
20
19
19
18
18
15
6
2
3
6
20
30
26
10
2
3
2
5
3
17
15
4
4
4
5
2
1
1
5
25
38
36
21
11
6
2
1
5
22
36
19
3
8
2
9
21
28
7
1
0
0
1
1
7
17
20
8
2
4
17
28
24
14
14
13
9
6
13
31
37
14
18
26
26
30
48
38
8
9
12
8
4
8
11
2
8
15
8
2
2
28
31
10
1
4
16
14
17
14
3
1
2
5
2
1
13
3
4
6
8
12
15
21
18
14
4
8
10
7
7
11
6
2
4
17
13
11
1
12
17
21
10
14
19
18
15
12
6
2
0
11
20
12
2
1
1
3
7
2
3
6
7
4
2
16
8
2
3
20
18
8
5
1
2
1
16
29
21
11
5
2
2
3
6
15
8
1
1
2
3
8
5
1
0
1
6
9
14
14
11
25
29
15
10
11
25
34
23
19
2
2
1
7
14
13
12
6
6
13
15
5
2
1
4
6
5
2
5
9
2
1
2
11
8
4
16
22
24
15
7
10
16
30
34
27
18
10
8
14
14
4
7
3
1
5
16
14
5
8
15
18
14
8
4
4
5
4
2
2
6
9
7
3
0
0
4
7
9
10
9
5
10
20
21
19
15
9
4
4
10
18
18
23
23
3
12
8
4
14
19
10
2
9
17
17
21
24
11
3
3
2
2
2
4
11
10
10
9
8
11
8
10
19
20
7
7
13
6
0
3
6
17
14
5
15
21
25
26
13
6
13
11
3
9
11
14
17
10
2
2
10
19
13
15
19
12
6
3
2
4
7
5
5
5
13
24
20
9
11
15
28
24
9
1
1
2
2
2
18
31
18
3
3
18
22
15
12
26
34
25
12
16
8
2
2
2
7
17
10
5
8
14
15
5
2
5
10
5
2
2
9
11
9
5
10
8
14
21
13
4
4
17
19
17
18
15
14
6
4
17
14
9
18
31
28
13
13
17
11
5
10
11
3
3
13
22
8
2
2
11
3
2
9
13
6
2
3
10
11
11
16
17
19
21
25
29
27
13
6
14
18
10
6
8
17
28
27
15
10
11
13
9
10
7
18
11
1
2
15
12
7
11
10
6
2
3
8
14
17
18
22
26
27
18
20
27
22
16
14
24
17
2
9
25
32
28
28
28
16
5
8
18
2
3
2
2
4
5
15
17
19
21
24
15
10
14
10
6
8
24
26
16
15
20
19
18
22
24
23
13
5
6
5
7
0
0
16
23
13
1
1
4
4
20
30
27
17
11
5
1
1
5
15
13
3
2
17
28
15
3
3
8
19
16
10
7
4
2
2
11
14
6
16
7
3
5
11
3
1
1
5
13
18
16
6
5
7
5
5
9
12
8
6
18
3
20
13
15
6
5
6
4
7
9
7
4
8
12
11
4
5
14
10
4
6
12
23
21
12
23
23
25
27
18
12
9
14
1
0
7
15
11
5
11
24
18
5
3
10
11
4
4
17
20
8
4
9
17
9
2
30
43
33
13
8
13
12
15
18
21
23
1
4
20
31
15
4
8
21
26
17
5
9
7
3
2
2
15
12
5
2
2
2
2
16
25
13
2
2
12
22
18
13
11
21
14
5
6
12
19
22
9
3
8
11
26
29
13
0
4
5
1
1
1
6
9
13
13
11
13
6
11
12
5
2
8
24
20
9
1
9
17
15
6
2
14
2
6
11
5
14
24
11
1
4
10
4
1
1
6
12
25
29
26
11
5
11
20
16
6
4
16
20
9
6
10
19
15
4
2
14
23
18
12
5
3
10
8
3
6
7
4
2
2
5
9
11
9
6
6
7
3
14
20
15
6
11
17
20
18
13
11
12
7
6
11
17
16
20
6
6
5
3
2
1
1
1
3
4
2
1
7
9
3
7
17
16
9
7
13
19
19
13
11
15
21
18
7
5
15
23
7
6
7
9
14
15
8
6
5
2
8
17
21
13
13
28
26
13
6
15
18
15
11
3
4
16
6
5
14
15
10
4
15
24
17
2
0
7
22
19
1
6
20
19
9
11
24
29
29
20
1
6
18
9
1
6
29
35
20
13
17
18
2
2
24
15
16
18
9
17
22
8
6
13
5
1
3
9
19
17
7
3
1
1
5
18
16
6
7
16
16
6
3
3
18
17
6
2
5
15
6
2
1
2
10
13
17
20
18
8
10
11
6
3
6
21
28
16
1
2
14
4
2
13
25
9
2
1
3
13
21
27
27
14
3
5
12
10
3
4
20
36
21
4
1
10
9
8
2
2
5
11
4
11
7
4
14
24
20
14
13
9
2
13
12
4
7
13
16
13
11
12
12
