# Supplementary material for: Evaluating flow modulating treatment response in intracranial aneurysms using black-blood MRI in vitro
Source: Commun Med (Lond). 2026 Mar 27;6:170. doi: 10.1038/s43856-026-01413-z (PMC13031954; doi:10.1038/s43856-026-01413-z)
Supplement: Supplementary file 7 — Supplementary Data 4 [file 43856_2026_1413_MOESM7_ESM.zip › Data_Figure_6c/pump flow rate 4.5 mls/BB4/without device/16_BB4/3_agar_left_array.txt]

114
123
126
120
108
110
134
149
147
133
132
135
137
133
123
114
107
108
117
130
133
129
123
124
130
135
135
136
140
144
143
137
125
124
143
159
157
147
147
145
138
128
124
127
126
118
116
126
144
152
126
126
122
121
121
123
132
146
149
147
142
139
137
134
133
129
115
106
112
129
135
122
113
123
139
145
139
138
139
136
133
136
136
135
139
146
149
149
149
150
139
130
129
134
136
127
118
122
140
162
136
129
113
114
129
134
133
133
144
150
149
143
137
135
135
134
123
113
115
129
132
120
114
126
141
140
130
135
139
131
123
134
148
148
137
135
142
147
145
146
141
134
136
139
138
134
131
132
141
150
137
129
108
106
129
146
136
122
127
138
143
141
138
136
131
124
124
123
128
133
134
126
123
132
139
131
120
128
141
133
122
132
150
149
134
131
141
143
142
143
141
134
137
137
131
130
141
148
144
140
131
129
110
104
126
144
137
120
115
125
128
129
134
131
121
113
120
132
140
142
140
136
135
136
135
123
115
127
140
136
130
133
144
142
132
131
141
143
145
146
137
127
126
126
120
126
143
153
147
136
124
128
120
111
120
133
131
118
116
118
119
119
122
122
113
109
123
137
139
144
144
140
135
131
127
123
122
128
135
139
139
138
138
136
133
132
136
140
147
151
136
115
111
118
119
125
136
142
140
143
119
126
127
119
118
124
122
119
119
120
118
116
112
108
107
117
133
132
126
131
142
136
125
118
116
119
128
130
133
137
142
143
140
139
137
135
132
134
148
153
135
110
107
119
128
126
122
123
137
154
115
126
130
121
114
117
118
116
118
122
126
128
116
102
108
127
136
125
113
122
140
132
113
107
108
115
125
130
132
135
138
141
144
145
144
140
130
128
138
146
136
117
114
128
136
125
108
110
133
155
114
126
131
119
112
118
120
118
116
119
133
143
128
107
111
130
134
115
105
123
139
128
110
107
110
115
121
131
135
134
128
128
137
147
149
144
134
125
125
135
139
130
127
133
134
121
107
112
134
143
115
129
132
119
113
122
127
122
112
114
133
147
138
122
119
128
126
113
114
132
140
128
113
116
119
119
122
131
137
133
121
117
128
141
146
144
139
128
121
126
137
138
134
129
124
119
118
127
135
128
122
131
133
122
118
124
126
122
115
117
126
133
133
131
131
130
122
116
126
138
137
124
118
121
125
125
127
130
131
130
124
117
118
128
135
140
141
131
122
123
133
138
137
128
120
125
134
142
131
116
128
128
128
125
123
123
122
122
126
127
123
118
121
132
143
135
123
119
129
135
128
120
118
120
123
128
132
128
124
128
131
123
114
116
129
135
137
133
128
128
131
136
136
133
131
135
147
146
131
120
132
124
120
123
126
123
118
122
136
139
121
104
107
131
148
141
123
119
125
127
123
117
115
118
122
132
131
127
124
132
140
127
116
120
133
137
135
134
133
133
132
133
136
142
146
148
149
142
130
130
133
122
118
121
128
125
120
125
143
145
126
106
107
126
142
140
125
118
121
127
126
117
115
125
139
142
134
129
130
141
139
126
120
129
140
142
138
135
134
136
134
131
135
144
150
150
144
135
135
138
130
129
119
119
122
125
125
128
140
140
128
120
117
125
135
134
130
124
123
129
128
118
120
138
154
154
135
129
139
144
135
123
126
139
144
145
144
137
133
134
133
131
132
138
142
139
131
131
139
141
132
135
124
115
119
131
133
130
127
127
128
131
130
127
128
129
129
128
130
135
132
119
120
135
148
145
131
127
135
136
131
127
130
137
141
145
149
142
127
126
129
130
130
131
133
125
120
129
136
136
131
133
118
109
120
138
138
125
118
117
127
136
134
126
123
124
127
128
131
138
135
121
111
114
123
125
124
122
122
125
129
132
133
134
137
144
148
136
118
116
126
128
127
126
127
121
116
126
135
132
127
122
111
110
125
138
133
124
119
120
128
133
131
122
121
122
122
121
127
137
137
122
104
98
99
112
121
120
113
117
129
135
131
126
132
144
141
120
107
110
123
125
124
124
126
122
117
124
130
132
124
116
111
119
131
132
124
122
126
132
131
127
123
121
122
122
120
119
123
134
135
123
109
104
103
114
129
129
120
119
128
128
119
116
130
142
133
111
101
113
126
126
118
119
127
126
122
127
131
132
115
115
124
132
133
124
114
121
137
144
138
124
121
124
130
129
122
120
122
130
130
123
122
123
124
126
135
136
131
127
125
115
103
104
124
139
133
116
109
122
131
127
116
118
121
123
125
135
137
134
108
121
136
138
129
119
114
121
136
146
142
126
122
130
139
136
124
120
122
126
125
121
128
138
137
133
133
137
139
137
124
107
95
99
121
135
135
127
125
130
131
125
121
119
117
114
121
138
141
135
113
128
138
134
123
121
122
124
132
140
140
128
124
132
142
142
130
120
121
124
123
119
122
135
138
129
122
124
136
139
129
111
102
110
126
130
131
131
136
137
129
123
128
128
114
103
114
135
138
133
129
133
132
123
118
124
128
130
132
136
137
129
122
125
134
137
134
125
123
125
125
121
121
127
131
122
109
108
122
137
136
121
118
128
139
128
119
123
137
137
123
119
133
134
117
105
115
130
132
126
144
136
129
121
117
121
126
133
137
138
136
127
122
121
123
133
138
135
128
128
129
126
125
128
130
121
108
104
118
136
136
127
127
142
150
130
110
113
128
128
119
120
135
135
123
117
125
129
122
121
147
136
130
127
119
115
123
134
143
141
131
128
127
123
120
125
141
142
132
128
130
129
130
132
131
120
113
114
125
135
133
123
126
142
149
132
111
110
118
119
117
125
135
133
130
130
133
129
120
121
134
129
130
128
114
110
120
137
141
131
123
125
134
131
122
123
137
141
132
130
130
128
126
126
125
124
124
128
133
134
130
124
122
128
133
129
118
117
121
119
119
125
129
130
134
135
129
126
125
127
125
125
125
122
112
112
125
135
128
116
114
124
136
135
126
127
133
132
124
125
131
126
116
114
121
128
132
133
134
134
134
128
121
118
121
122
122
125
127
123
118
118
122
129
138
131
122
123
134
134
126
127
124
119
115
118
128
130
120
111
113
124
133
137
135
136
134
122
112
120
130
127
115
113
124
136
139
131
126
131
139
135
125
117
117
120
123
127
130
127
118
111
113
128
139
131
117
125
140
138
133
136
127
124
125
128
128
126
122
117
118
127
132
134
139
142
135
117
108
114
128
130
127
126
132
138
138
124
117
130
141
134
125
122
126
127
127
129
130
127
117
110
116
130
139
133
124
130
138
132
134
139
132
132
134
134
126
126
127
125
121
125
132
135
136
138
130
118
110
114
126
131
133
132
131
132
131
117
113
127
138
127
119
130
138
137
132
131
131
127
119
119
128
139
142
139
129
129
129
129
121
128
129
133
136
132
129
128
130
121
114
121
131
129
127
125
124
123
121
119
119
122
129
127
121
126
129
124
114
127
130
121
117
131
142
138
131
132
134
128
121
125
137
149
149
144
130
122
126
132
110
113
119
126
130
131
130
131
128
113
105
119
131
122
110
108
118
126
128
123
118
114
115
116
113
123
135
130
119
121
131
129
125
129
134
132
125
130
139
133
123
127
140
152
151
140
125
120
126
138
111
108
113
120
124
127
129
129
124
115
113
125
129
117
104
108
122
130
128
128
126
121
116
114
114
122
136
134
120
121
133
137
132
129
128
122
119
131
143
136
123
124
138
145
143
132
123
123
132
142
125
121
121
121
120
121
123
125
127
129
130
132
126
115
113
126
132
127
120
128
140
137
132
127
124
126
130
130
122
121
130
134
128
124
124
123
121
130
140
133
121
124
136
141
134
125
125
130
136
138
136
135
133
125
118
113
115
123
136
140
140
136
124
117
127
140
137
120
110
124
144
145
141
140
135
126
124
124
124
123
123
121
116
116
118
122
123
126
128
125
122
126
132
137
136
129
127
130
134
136
135
146
144
131
118
113
117
128
138
139
136
131
122
120
127
137
131
114
107
120
131
129
129
137
135
126
122
125
125
121
115
110
108
108
112
118
120
120
120
121
126
130
132
135
140
138
126
121
129
139
126
138
138
135
124
123
126
130
130
126
128
133
126
117
119
127
125
116
118
120
117
110
112
128
131
129
128
127
126
115
110
108
109
110
111
113
117
119
121
126
133
137
132
135
147
147
127
108
116
139
117
121
124
131
136
141
139
129
118
115
129
142
132
112
109
119
123
126
131
129
114
100
107
125
132
131
131
130
121
112
110
112
121
120
113
113
119
126
131
135
140
144
140
136
145
149
132
107
106
131
117
109
113
124
142
152
145
125
108
111
133
148
133
111
110
124
130
134
140
132
119
114
125
137
138
131
128
126
121
118
117
120
124
125
119
117
125
135
137
137
141
149
150
143
140
143
140
118
104
119
124
109
105
116
129
139
138
124
113
115
131
137
128
116
121
134
140
139
135
130
128
131
145
148
143
132
127
127
127
126
125
125
124
122
123
127
131
134
129
130
136
149
157
149
139
144
151
135
113
113
127
115
111
114
120
122
125
127
126
120
120
120
120
122
130
138
140
138
129
126
127
143
153
152
143
133
126
130
134
133
131
130
127
120
125
130
130
120
114
117
128
142
153
150
140
149
162
149
127
119
126
123
120
122
119
116
120
133
136
125
111
109
117
127
130
133
134
134
132
126
126
134
144
144
140
130
130
134
133
125
125
134
132
124
126
128
123
111
110
118
125
132
140
141
140
150
164
153
132
123
127
129
131
133
132
126
126
132
135
127
115
116
120
125
125
125
128
135
137
133
124
124
135
139
137
130
129
130
118
108
117
133
136
126
129
128
117
114
125
130
127
123
132
134
129
139
155
147
130
126
128
133
139
144
143
138
132
128
127
126
126
127
126
122
118
119
123
133
139
135
119
114
128
141
138
131
129
120
102
96
114
133
132
128
132
126
117
126
148
144
125
119
130
131
123
126
143
143
129
128
126
132
137
140
138
134
129
126
124
125
130
134
130
118
117
120
124
128
133
128
114
110
123
138
139
132
131
118
101
104
126
136
129
127
133
129
124
140
159
145
122
121
136
132
121
123
138
142
135
133
124
125
127
127
121
117
120
122
124
124
126
128
125
120
121
128
124
120
120
118
115
110
115
125
127
130
133
124
114
121
139
141
130
126
132
133
134
146
150
137
123
129
140
138
127
128
140
141
137
132
121
118
117
116
111
107
109
120
124
124
122
121
120
121
133
135
128
115
111
117
121
118
114
112
116
124
130
129
125
133
142
142
133
124
126
133
140
140
134
124
125
133
141
139
134
133
134
133
129
127
118
116
116
117
116
114
111
114
122
128
127
119
118
126
138
137
127
115
117
125
129
126
115
113
116
123
128
128
127
124
128
137
136
124
120
127
137
135
123
119
125
131
136
137
133
126
120
118
116
118
114
118
122
125
129
132
123
113
119
133
138
130
122
128
136
134
126
126
132
137
133
127
125
127
131
130
130
129
123
110
113
131
137
125
116
122
133
129
122
123
126
127
129
131
127
115
104
105
108
114
114
125
127
129
137
143
132
118
124
139
146
140
130
130
133
129
126
133
146
147
135
127
132
140
142
138
135
132
117
102
105
128
138
128
121
125
129
128
125
129
128
125
125
128
125
109
105
111
116
118
125
127
129
131
130
126
132
145
143
127
115
124
138
139
131
126
125
125
124
120
117
114
122
135
141
138
134
135
136
132
130
133
132
138
150
150
129
124
139
151
148
138
130
131
135
127
113
113
139
164
132
130
126
127
127
123
124
138
142
134
127
131
139
135
131
129
127
125
128
131
122
111
114
133
148
143
133
132
139
139
136
135
143
155
157
141
120
123
147
160
155
142
130
133
142
138
119
113
134
161
144
133
116
115
126
128
126
127
131
135
140
142
139
126
124
126
128
129
134
140
134
118
113
129
144
140
130
131
141
142
136
138
152
159
153
132
120
131
149
158
155
144
135
137
146
149
136
128
134
150
151
135
108
102
122
140
132
117
114
129
146
149
133
118
115
119
125
128
138
152
150
133
121
126
135
133
127
132
138
137
135
138
150
150
135
132
135
142
143
145
145
142
137
135
138
147
150
144
143
141
148
135
108
98
119
140
137
118
114
123
135
135
127
121
118
118
118
123
134
154
157
142
128
126
127
128
128
132
136
134
136
140
143
134
124
133
151
150
136
132
134
132
128
125
128
140
150
155
149
142
139
132
117
108
116
128
126
120
121
123
121
118
118
123
125
120
115
115
125
142
147
139
127
125
126
126
131
135
133
135
145
147
138
124
120
137
152
146
131
130
131
125
119
114
118
129
139
147
147
146
130
128
125
121
117
112
112
120
129
129
117
109
112
122
128
129
125
118
117
129
135
128
123
122
120
119
124
132
135
140
150
153
142
129
125
135
138
132
129
136
138
126
114
112
121
126
129
133
139
144
121
124
134
133
119
104
107
120
130
129
126
119
116
115
123
132
136
126
120
127
130
122
119
118
115
108
116
131
143
144
145
146
145
139
133
127
125
122
126
139
144
132
117
117
128
129
122
119
128
141
112
123
140
139
122
113
119
124
121
120
131
138
125
109
114
133
142
132
128
139
143
127
113
119
119
114
117
133
148
142
130
132
141
144
135
127
120
121
125
136
143
136
119
117
131
133
122
113
123
135
110
124
141
138
122
121
132
130
113
111
130
145
129
112
116
131
135
133
136
153
153
130
112
119
133
132
131
134
142
134
118
115
129
137
136
132
131
129
125
128
137
134
120
112
123
132
125
119
123
132
115
127
139
131
120
125
136
131
114
113
128
135
129
123
127
130
129
127
138
153
149
128
113
121
142
151
143
130
126
123
116
111
118
129
135
139
139
138
129
123
127
130
120
109
117
131
132
127
125
136
125
129
131
124
118
120
124
126
128
130
128
122
122
131
138
133
123
123
134
138
131
120
112
118
137
151
141
119
110
118
122
117
112
123
135
142
142
139
134
123
122
123
123
116
118
133
136
133
131
136
136
133
128
123
121
118
114
122
144
150
129
107
113
135
145
133
121
124
127
123
119
117
116
116
124
132
128
110
107
126
136
125
114
123
137
138
136
135
135
127
118
120
123
126
128
133
137
134
131
133
143
139
129
128
128
123
115
121
146
151
128
106
113
137
142
129
124
128
125
114
112
117
122
122
124
124
120
113
122
138
137
124
116
124
133
130
130
131
132
127
117
119
124
129
129
130
134
134
130
126
146
144
132
130
131
133
126
125
135
136
123
113
120
134
134
125
126
132
127
117
114
119
130
135
137
130
122
126
141
145
134
120
115
119
123
126
130
133
131
125
120
121
126
126
125
124
129
133
129
122
140
141
129
121
129
145
141
127
116
119
121
123
128
132
129
121
125
129
130
128
122
121
134
143
142
131
127
133
141
139
129
119
115
114
115
120
133
136
132
122
121
124
125
123
120
119
126
137
137
128
130
134
119
107
120
144
145
126
113
116
126
131
131
131
126
120
119
123
130
135
128
123
126
134
129
126
125
126
124
122
124
123
120
118
119
121
126
131
131
122
122
125
125
123
121
119
125
140
148
141
121
122
110
101
114
132
135
125
123
127
131
132
129
126
124
122
119
119
128
136
135
124
120
120
118
119
125
121
108
110
123
128
125
125
126
123
118
120
126
125
124
124
124
125
126
122
121
135
153
152
118
113
110
111
117
119
116
124
135
137
134
130
128
125
124
124
123
122
125
135
136
127
117
115
117
123
132
125
111
112
123
128
128
130
136
129
114
112
120
126
126
124
122
124
131
122
111
124
145
148
123
115
123
129
123
113
110
123
139
140
135
133
133
131
128
127
128
125
126
132
136
130
122
121
122
127
138
138
129
125
125
126
127
129
134
134
128
119
118
125
129
126
122
123
124
111
98
110
131
135
123
121
133
137
127
118
119
127
133
134
136
137
138
136
132
129
127
125
125
134
137
130
125
128
126
123
133
147
147
133
129
131
131
126
124
135
143
134
123
125
134
132
120
117
114
103
92
103
121
120
120
128
136
127
119
126
135
133
127
124
134
139
138
134
132
131
128
120
121
131
138
125
123
126
122
113
122
138
147
137
131
140
142
126
114
128
141
138
127
128
136
129
117
108
103
99
98
104
119
119
120
132
134
119
114
129
143
137
125
123
134
136
128
126
129
136
133
121
121
130
134
124
118
120
120
108
107
121
131
131
132
143
144
130
119
122
128
130
128
131
130
122
110
105
104
104
107
112
122
125
123
136
133
118
114
127
138
136
129
130
133
132
122
121
127
138
141
130
123
130
132
123
113
117
118
113
107
108
119
126
131
133
134
130
128
122
113
118
129
132
124
116
109
107
110
115
119
120
126
133
126
132
130
120
115
121
126
130
132
132
130
128
126
122
121
130
142
138
129
130
131
122
110
113
121
119
114
113
123
130
129
122
122
127
135
127
112
117
126
127
122
117
118
119
122
125
122
119
125
138
126
126
127
123
117
115
118
129
131
126
121
126
132
129
115
119
135
140
132
134
133
121
108
109
120
124
125
126
135
137
128
119
113
121
131
129
119
122
125
124
121
122
126
128
130
125
115
115
122
130
123
123
123
120
112
112
121
130
128
116
113
123
136
132
114
110
125
135
136
137
137
125
111
107
116
128
133
138
142
145
137
126
119
120
124
124
125
126
124
119
119
125
131
131
128
116
109
113
119
123
124
124
122
111
108
113
126
130
126
116
110
119
131
131
118
115
123
131
134
138
142
138
122
116
121
132
137
139
144
149
144
131
122
122
123
125
127
129
120
108
109
124
133
130
120
110
110
122
124
118
127
130
126
112
111
117
126
129
129
124
118
118
123
127
128
127
127
128
129
133
142
146
138
127
128
133
134
134
138
148
144
127
120
127
132
133
133
132
115
98
102
123
135
128
117
115
125
133
131
122
129
135
130
118
119
123
127
130
135
137
127
118
120
127
133
132
129
126
125
126
132
145
144
131
124
126
129
129
132
140
135
116
114
129
144
145
141
135
117
100
104
127
139
133
129
131
141
141
131
131
126
132
131
126
126
128
129
132
136
136
126
118
121
128
131
128
125
126
126
116
116
129
137
126
115
117
129
131
132
133
127
114
116
130
141
137
134
134
124
114
118
131
140
141
143
151
150
139
132
137
124
126
129
130
130
132
130
130
129
123
117
119
123
127
123
119
122
129
128
113
103
112
125
122
112
115
135
140
134
126
124
125
129
131
127
118
118
127
132
132
130
134
136
141
152
155
146
131
125
137
127
126
127
129
130
129
126
123
118
114
114
121
126
124
114
113
123
131
130
116
108
114
125
125
118
120
136
148
138
125
125
133
139
133
119
104
105
122
138
141
133
128
129
136
141
142
134
128
125
130
136
131
129
129
128
123
118
115
114
117
120
124
127
125
117
120
126
129
125
123
124
128
135
132
126
123
131
144
143
130
127
132
136
131
121
109
109
122
138
138
130
123
126
130
131
123
125
129
130
126
141
134
130
129
124
115
112
114
119
124
124
123
123
126
128
131
132
124
119
128
137
139
139
136
124
116
121
134
136
132
122
122
124
127
125
123
122
128
133
130
123
122
128
128
124
118
120
132
137
130
135
132
129
126
123
116
114
121
128
129
125
121
122
132
137
138
135
122
119
131
139
135
130
126
120
113
114
121
125
122
113
114
119
122
124
124
125
126
124
119
117
122
128
131
130
127
126
134
140
139
122
125
125
125
124
123
123
126
128
125
123
120
123
132
138
139
138
128
128
129
129
122
117
118
116
113
111
111
111
102
101
114
126
123
118
117
120
122
119
112
114
126
132
134
139
140
136
132
136
145
111
118
123
126
128
131
131
125
118
119
125
127
125
125
132
138
140
138
134
129
121
114
114
125
126
117
108
105
100
91
94
118
134
129
114
110
118
126
116
107
113
133
138
137
138
143
139
128
128
139
109
114
120
124
127
135
136
123
112
116
130
132
122
117
124
138
144
141
135
123
115
114
124
135
135
121
108
103
102
101
103
119
130
128
117
116
126
131
119
106
116
139
144
137
134
136
136
124
121
127
115
118
122
122
121
125
127
123
116
117
123
125
118
113
122
137
144
137
127
114
109
121
135
141
135
122
112
111
114
119
122
121
121
121
123
131
138
137
121
110
121
142
145
133
128
131
135
128
121
122
123
121
125
125
117
114
119
127
127
118
107
110
115
117
122
132
138
135
121
107
106
119
135
137
129
124
123
125
128
134
133
128
119
117
129
140
141
133
120
116
125
137
137
130
127
137
143
137
128
126
126
127
128
129
119
111
115
132
136
115
94
99
120
124
127
130
133
132
125
112
110
113
124
125
125
126
131
133
130
131
135
133
121
118
129
136
132
126
124
125
128
131
130
126
127
141
152
147
137
132
127
130
132
132
127
122
123
133
134
113
96
109
127
131
128
128
130
131
128
122
116
112
112
115
120
129
134
130
119
117
127
135
127
121
129
130
122
124
132
132
131
132
132
124
122
134
151
151
142
138
125
134
135
132
131
131
132
131
125
109
107
123
133
128
124
127
127
126
127
128
123
115
108
111
123
135
137
122
105
107
123
135
129
126
126
123
117
129
142
136
127
131
137
129
113
122
143
148
147
145
128
137
133
126
124
128
132
129
121
112
115
129
132
124
120
122
123
120
123
126
127
118
111
112
126
140
141
120
102
107
127
136
129
127
126
123
121
134
143
131
120
130
140
131
113
116
134
146
152
155
132
134
126
117
116
117
121
124
123
118
117
121
122
119
118
118
119
119
120
123
124
121
118
115
123
135
142
128
112
117
135
138
133
127
126
128
129
132
134
122
118
128
137
134
123
121
129
140
151
155
131
130
123
120
118
116
113
117
124
126
118
110
113
117
117
114
115
121
125
124
126
128
126
120
116
124
136
134
123
121
133
137
132
123
127
134
132
125
119
116
118
123
130
137
134
129
127
129
136
141
124
126
128
131
132
128
114
112
123
130
123
111
111
121
120
116
119
128
129
127
127
132
133
127
114
115
126
131
124
118
124
134
131
121
125
131
131
119
113
115
119
121
128
135
137
129
118
116
117
122
111
123
136
141
146
142
124
111
118
134
130
122
118
123
125
123
125
129
131
128
127
131
138
137
121
111
118
129
129
119
117
129
130
121
121
125
123
118
118
122
123
121
124
131
131
126
117
112
110
110
100
125
143
143
144
144
134
119
122
133
136
131
127
128
129
129
128
126
126
127
127
124
132
139
131
116
118
135
139
128
126
130
130
122
120
119
116
117
124
128
126
123
126
130
130
128
127
126
121
116
124
131
137
141
141
129
127
132
134
122
111
114
124
126
126
126
128
129
130
128
118
114
122
135
137
134
131
134
135
130
129
131
131
130
130
130
124
126
131
137
142
142
136
134
144
143
128
116
122
138
124
131
134
135
132
127
124
124
122
116
114
117
119
120
120
127
132
137
133
125
115
116
126
135
136
133
130
130
135
139
140
137
136
136
136
125
112
115
134
151
153
146
130
132
148
149
127
110
119
135
128
131
128
125
126
127
124
117
113
114
119
122
118
113
114
126
138
140
137
127
121
130
137
133
128
128
130
132
136
141
143
140
137
137
134
121
112
119
137
155
160
147
132
134
149
151
131
118
129
138
136
134
124
118
122
129
125
114
109
116
128
128
117
109
113
126
135
137
135
134
137
146
144
130
120
127
136
137
134
134
135
135
134
133
124
123
127
132
135
141
151
148
134
133
145
150
140
134
143
144
143
135
121
115
120
128
124
117
118
124
126
123
118
118
122
126
126
126
127
135
145
152
142
126
122
131
144
140
127
122
126
131
133
125
118
127
144
141
125
122
135
145
137
131
137
145
143
144
153
150
143
132
121
121
122
118
117
122
132
129
119
114
120
132
134
127
117
116
122
132
142
143
136
131
129
134
140
137
123
115
125
136
134
120
116
135
154
142
116
109
126
145
143
130
129
135
140
143
147
144
139
130
126
128
123
105
102
123
141
132
116
106
122
141
140
127
117
117
122
130
131
129
133
136
133
127
128
129
122
116
127
142
140
123
121
134
148
137
118
114
129
145
144
131
129
130
134
138
138
136
131
125
129
138
125
102
100
122
138
129
116
111
123
135
134
125
125
128
129
130
128
124
130
142
137
117
113
122
126
120
125
144
146
129
121
126
132
131
124
125
134
141
139
135
133
135
136
136
133
129
123
119
131
142
130
112
115
123
124
121
122
122
125
124
124
127
134
135
134
137
136
127
126
138
137
122
116
125
130
123
122
133
142
132
122
120
122
127
133
136
135
132
128
128
136
139
136
131
129
128
117
116
129
137
131
126
131
129
115
112
128
131
125
116
120
130
135
134
136
141
144
129
120
129
140
139
130
131
132
126
120
125
130
126
125
123
123
129
137
139
135
124
113
115
132
141
132
125
129
135
117
117
126
131
131
135
140
130
113
115
131
133
126
121
124
128
130
127
131
142
143
131
117
125
144
154
145
132
128
127
126
122
118
120
128
130
128
130
138
137
131
121
108
108
125
134
123
118
131
145
122
124
127
129
131
133
132
124
118
123
131
132
128
130
127
124
123
126
132
135
138
131
123
125
138
149
141
121
113
125
134
124
111
116
134
139
132
131
134
133
126
121
112
111
121
123
117
117
134
146
128
131
133
134
134
129
121
117
123
130
131
127
132
135
126
117
120
130
133
131
132
133
133
123
123
128
126
110
106
124
136
125
112
119
134
138
128
127
129
128
119
117
118
119
118
116
115
119
131
135
134
137
139
140
137
128
118
114
120
125
124
124
133
135
119
111
123
139
138
125
126
140
138
119
108
117
122
116
111
122
134
124
114
121
131
133
127
125
126
125
117
116
120
124
117
112
114
126
127
116
136
136
136
136
135
131
126
118
115
117
120
122
130
131
118
112
126
139
136
123
125
140
142
120
112
120
135
135
124
125
125
122
115
115
122
128
130
127
126
127
125
123
123
122
112
108
118
129
126
105
130
129
127
122
127
137
141
128
113
113
123
125
127
128
123
118
124
131
130
124
124
135
141
133
123
129
144
145
132
122
120
119
115
113
116
123
128
130
131
133
134
132
126
115
108
111
125
136
132
113
122
127
119
104
109
131
145
135
123
126
132
130
127
130
130
124
118
118
122
123
124
128
143
145
134
131
140
140
126
119
120
121
119
116
117
117
118
127
138
140
141
141
131
117
111
117
127
142
146
135
118
126
116
99
98
117
133
136
134
133
131
129
129
132
134
129
118
115
118
121
122
123
139
148
142
132
132
125
115
115
125
125
122
123
123
114
105
120
141
143
142
140
137
126
124
122
125
141
155
155
117
125
121
109
102
106
118
132
139
132
123
126
134
133
130
128
125
121
120
124
123
123
131
143
142
137
130
121
112
120
133
134
128
128
130
116
103
112
133
138
138
139
140
139
135
124
114
126
148
153
124
123
126
128
119
111
116
132
136
125
116
131
143
133
122
124
132
129
125
129
131
125
122
134
139
139
137
130
125
127
139
141
139
134
131
126
117
117
122
127
134
138
141
142
140
123
106
111
128
132
127
120
130
138
134
126
126
132
130
117
119
138
148
132
117
116
125
129
128
136
138
127
121
128
133
134
139
141
139
135
136
152
152
136
120
124
130
125
115
122
136
139
135
133
131
124
107
105
111
111
123
123
132
137
134
134
135
131
122
114
125
143
145
131
118
117
119
121
128
141
142
128
123
130
129
123
130
146
143
127
129
153
160
131
107
115
132
130
116
123
139
139
122
115
121
124
116
107
107
105
115
130
136
130
127
131
135
126
114
114
126
136
135
131
127
126
120
117
124
139
138
125
122
131
128
117
121
135
134
116
119
146
154
127
101
107
125
129
126
132
140
131
109
105
118
127
124
113
112
111
111
136
138
122
114
123
125
117
109
111
125
130
130
132
134
133
127
121
123
133
133
123
120
129
129
126
125
127
121
111
114
133
137
124
109
111
117
125
132
137
135
120
105
108
124
133
124
116
120
128
114
132
131
117
113
120
120
110
109
112
122
127
128
130
132
132
130
126
124
126
129
123
121
123
132
132
129
124
116
115
119
124
124
122
122
122
122
127
133
136
128
118
116
122
136
136
122
115
125
138
117
120
119
117
120
125
124
115
114
115
121
127
130
128
123
122
126
126
123
124
126
124
122
122
126
128
129
126
124
125
126
125
122
120
128
131
129
128
128
128
125
124
124
129
135
131
117
114
125
133
114
109
111
119
127
130
129
125
121
117
118
124
127
125
116
113
118
123
125
125
125
125
124
121
120
122
127
130
132
134
135
130
123
122
125
129
131
126
120
118
123
129
130
129
125
118
113
115
120
123
110
106
110
121
126
129
128
128
127
122
118
118
121
122
115
111
114
125
130
129
125
125
126
123
120
119
125
132
139
139
133
124
122
123
123
128
131
127
111
107
119
134
135
125
111
106
109
115
117
116
112
113
116
119
121
122
122
125
129
129
122
115
116
120
120
116
116
128
136
134
125
124
124
124
124
123
126
132
141
140
127
115
116
124
128
132
135
132
112
101
114
133
139
121
104
102
110
119
119
117
121
123
122
119
118
120
123
128
135
140
131
117
114
120
124
121
117
128
138
137
130
127
124
121
122
125
126
129
137
137
120
104
112
127
134
138
141
136
115
102
113
136
141
123
109
110
120
122
122
123
130
132
127
123
122
123
125
129
139
141
136
121
115
123
131
127
122
126
137
136
132
128
123
119
125
125
125
124
132
132
120
109
116
128
131
134
136
132
117
109
122
138
139
125
119
123
133
132
125
127
131
133
130
127
125
125
128
130
133
135
134
123
120
125
135
135
127
130
134
134
130
125
121
123
127
126
123
125
130
131
123
122
126
126
122
121
124
122
116
119
132
135
133
124
125
135
143
140
129
124
127
130
131
129
125
122
122
122
123
126
128
125
123
126
136
135
134
132
133
131
122
120
123
128
132
126
123
128
134
133
126
130
135
129
118
112
112
112
116
126
134
129
125
124
128
135
141
143
130
120
129
126
126
127
123
117
113
111
113
122
128
126
123
126
131
134
136
134
131
125
116
115
121
129
129
124
121
131
139
134
127
130
133
131
125
117
113
113
123
134
133
122
122
128
131
132
135
139
133
117
130
119
117
122
121
115
110
107
110
120
127
124
120
124
129
131
132
134
132
120
116
116
119
120
117
117
119
127
133
133
129
128
130
133
133
128
120
117
129
135
125
114
121
134
135
131
131
138
138
127
128
112
109
118
120
118
114
112
114
120
122
118
118
127
130
130
134
137
136
127
124
124
123
110
106
107
116
121
124
127
132
133
133
134
135
134
122
121
127
129
119
112
123
138
138
137
139
142
141
136
120
110
109
115
121
121
120
119
119
121
118
114
119
136
138
133
135
143
143
138
136
136
128
109
101
105
115
116
116
120
133
138
133
129
130
132
124
120
119
115
112
115
128
135
137
141
146
148
144
142
112
113
116
118
120
122
123
121
121
121
120
114
120
138
140
138
139
143
143
141
141
142
135
115
105
107
116
116
116
117
129
134
129
123
127
131
129
118
108
106
109
120
127
128
126
131
143
147
142
141
107
118
126
121
117
123
124
121
117
120
121
120
121
133
137
137
137
137
132
128
132
137
135
118
107
108
117
119
120
122
124
124
119
119
128
136
134
120
105
102
111
125
127
116
109
111
126
136
137
136
111
123
132
125
117
119
124
121
118
119
124
123
122
122
123
128
133
127
119
110
115
128
129
115
104
107
119
123
124
125
125
119
113
118
129
139
138
122
109
107
117
124
122
105
95
97
109
125
135
134
118
124
133
129
122
119
118
122
124
119
119
121
122
116
114
120
126
123
115
104
105
113
116
112
103
111
129
131
126
126
131
126
119
121
132
137
134
122
115
115
119
119
114
102
99
101
107
127
138
135
125
126
129
129
127
121
118
127
131
119
109
121
126
118
111
116
127
128
120
110
109
111
110
107
106
120
134
134
122
124
135
137
128
124
126
129
127
123
119
118
117
115
113
111
111
114
119
133
142
135
132
131
127
126
127
124
123
131
135
120
111
125
133
123
118
125
131
127
123
123
123
121
108
105
108
125
134
129
120
124
136
139
131
121
118
121
124
123
119
116
116
118
121
123
123
124
127
134
139
135
137
135
128
118
117
121
128
134
133
119
118
131
136
127
126
131
131
121
118
127
137
135
117
106
111
126
130
121
116
125
134
138
129
119
108
113
125
125
115
111
113
124
129
131
127
124
122
127
133
136
137
136
126
110
107
114
127
133
129
121
124
134
136
131
129
130
126
117
115
125
142
147
130
112
113
125
128
121
117
126
133
135
130
117
105
108
121
120
108
103
112
125
130
131
128
121
114
116
129
135
135
135
122
111
108
114
121
125
124
123
126
132
135
131
122
117
116
118
121
125
140
153
144
123
115
123
133
129
121
125
132
133
128
116
108
110
116
112
101
103
115
122
125
128
133
123
112
112
125
130
129
129
121
122
124
123
118
116
121
125
125
129
133
132
114
103
111
127
133
128
133
155
157
137
118
124
137
136
124
120
127
128
121
117
117
121
119
105
100
108
118
121
122
131
138
131
113
112
120
120
124
125
126
132
143
139
119
111
117
124
124
124
132
131
116
101
116
136
138
127
129
148
159
143
117
114
130
132
123
120
120
119
115
114
125
130
122
108
106
116
121
123
123
130
138
131
116
114
115
110
114
119
129
138
146
142
123
110
115
122
122
120
129
132
123
115
122
131
128
123
124
135
148
139
117
101
110
124
128
123
119
114
111
113
124
127
120
115
117
121
125
126
126
129
131
123
117
119
119
109
107
118
134
137
134
128
122
118
120
121
120
119
127
136
134
127
120
114
114
119
122
122
131
137
117
95
99
122
139
138
126
121
117
118
121
118
113
114
120
124
126
127
129
130
128
125
124
126
127
118
136
139
129
128
129
127
123
124
131
135
131
126
123
122
120
116
119
128
135
138
134
124
119
121
125
128
136
142
142
133
129
126
124
115
115
127
144
148
140
129
128
131
133
135
144
144
139
128
118
121
128
133
126
125
130
131
127
123
123
125
124
123
123
123
120
118
122
132
134
129
126
130
134
128
120
124
136
141
138
132
130
128
119
114
119
136
142
139
136
134
132
129
126
135
150
146
127
117
121
125
126
127
126
124
126
128
125
120
116
118
118
117
121
128
128
124
126
135
132
118
117
138
152
139
124
126
135
137
134
132
132
131
123
123
128
137
136
133
134
138
139
129
125
135
151
144
124
118
130
136
125
126
125
122
120
119
117
116
118
121
117
111
116
128
133
132
133
135
129
112
115
141
158
147
131
132
139
136
132
131
131
131
130
131
131
131
131
130
132
137
139
133
129
135
146
143
128
128
139
140
127
124
122
119
117
114
111
116
125
130
123
113
116
126
132
132
132
133
129
116
119
140
151
145
139
140
142
137
130
129
128
129
132
134
130
126
128
130
128
131
137
139
134
133
141
143
137
132
137
137
131
124
118
117
116
113
112
121
131
131
121
116
122
130
130
127
128
132
132
126
130
139
142
141
140
143
140
135
129
128
127
130
129
128
125
128
134
133
126
124
132
143
142
136
136
140
140
131
126
125
132
126
115
115
117
116
115
121
130
130
121
119
128
135
128
121
125
132
135
140
143
140
138
138
138
135
130
128
126
124
126
133
126
118
121
131
137
138
131
125
127
140
146
142
134
133
136
132
126
125
131
127
118
118
120
116
118
121
126
125
120
121
130
135
127
121
126
130
134
143
148
143
134
134
134
131
123
123
124
122
123
133
127
116
122
133
138
139
138
130
127
132
144
144
131
127
133
134
132
130
129
126
121
121
121
117
120
122
121
122
124
123
127
132
128
125
131
129
125
133
142
136
125
126
128
127
122
124
125
122
121
130
127
120
127
137
136
137
141
139
130
128
137
139
129
121
129
138
137
134
128
120
117
121
124
123
123
121
119
126
130
126
126
130
131
131
132
128
118
119
127
123
115
117
126
128
128
130
131
128
122
124
123
124
135
139
131
128
139
144
138
132
130
129
126
122
124
128
132
132
125
115
113
121
132
132
128
119
118
128
133
131
129
132
131
130
130
127
120
119
118
114
113
121
128
131
131
130
130
131
130
122
117
121
136
140
128
123
132
140
142
138
128
123
123
122
117
118
126
130
121
115
115
126
139
139
127
118
117
122
127
131
133
134
129
123
124
131
131
129
123
118
122
128
129
129
127
124
124
132
135
122
112
116
131
137
126
124
129
134
137
138
130
127
126
124
113
115
125
134
118
118
123
136
141
134
121
117
114
114
118
129
138
136
121
112
120
134
140
136
133
132
131
128
123
125
125
119
115
126
137
124
111
115
129
133
124
123
127
128
126
128
132
133
133
122
114
118
133
136
117
121
132
140
134
124
119
119
113
107
109
127
140
134
114
108
123
140
142
138
137
143
136
119
114
124
134
121
112
119
130
123
115
121
134
136
129
125
126
126
121
123
134
141
138
118
113
124
134
130
119
120
131
134
127
121
125
129
120
112
114
126
134
129
112
113
128
141
136
129
137
145
134
114
114
137
149
134
118
116
123
121
120
129
141
142
136
126
126
129
129
127
134
141
133
113
110
125
130
118
121
122
127
124
120
123
135
139
132
128
128
129
129
125
118
117
125
131
129
125
132
140
132
122
125
144
152
136
122
118
119
120
124
137
145
145
135
127
128
140
143
139
135
130
123
112
112
125
129
114
121
127
126
116
112
120
136
141
141
141
139
132
126
123
122
119
118
119
121
124
127
131
135
136
136
138
139
132
126
122
120
118
122
135
140
136
125
126
135
147
150
147
136
124
118
116
118
128
132
126
119
135
132
117
110
115
127
136
138
135
131
129
126
126
126
122
117
115
117
122
124
124
133
141
138
127
124
120
120
126
124
118
118
128
131
120
112
122
140
145
144
142
136
126
123
122
122
127
135
137
119
132
132
123
114
113
117
128
130
119
112
123
131
129
125
126
126
122
119
123
124
121
123
135
134
124
119
114
116
126
131
122
119
124
127
115
104
115
135
136
133
136
139
138
133
129
123
125
132
138
121
125
126
130
128
120
119
127
125
110
103
121
133
124
117
126
136
131
124
129
131
122
116
124
129
129
125
120
118
128
132
129
126
127
127
118
110
113
124
125
126
133
144
146
141
133
127
125
128
126
126
115
120
139
148
136
127
129
129
116
111
124
130
118
111
123
135
132
129
136
140
127
117
125
132
133
132
129
127
127
131
134
135
131
125
120
117
116
117
122
127
136
140
141
142
140
136
130
123
117
126
118
126
144
153
144
130
128
129
127
123
126
126
117
116
120
124
127
134
145
144
132
128
134
133
129
130
135
132
125
127
136
139
131
119
117
119
120
119
126
136
135
131
132
137
143
142
137
123
114
127
133
136
139
138
133
121
120
124
128
129
126
125
127
127
123
118
125
137
143
137
134
141
142
131
120
126
136
131
118
120
133
138
127
114
114
119
124
129
136
137
130
121
126
136
139
136
133
127
122
131
149
142
126
117
114
112
110
112
123
126
125
127
133
134
127
121
126
137
133
126
132
144
143
127
121
131
134
122
112
117
132
135
126
120
119
124
131
138
141
132
121
119
130
139
135
125
125
133
131
135
149
135
114
103
108
110
109
106
115
126
128
130
134
134
129
127
130
133
121
117
131
145
139
125
125
133
131
116
109
122
135
136
131
128
129
131
134
136
133
125
119
125
139
145
133
121
125
137
140
134
134
122
112
110
117
120
114
110
119
131
130
130
130
132
130
127
127
124
114
113
128
143
139
126
126
131
126
112
110
125
140
142
133
131
132
133
129
124
122
122
125
129
138
141
136
132
135
139
138
121
116
116
122
126
129
127
122
119
127
131
128
124
126
129
128
123
121
118
114
112
126
139
142
132
123
122
120
116
116
126
136
139
128
122
127
129
123
115
117
125
127
128
131
136
137
138
139
138
129
109
107
121
132
134
130
124
121
123
129
129
119
117
124
129
126
121
122
123
119
109
113
127
138
134
121
117
123
125
122
120
121
125
123
118
118
121
121
117
121
129
127
122
125
130
133
133
132
130
120
109
112
124
136
134
123
118
118
122
127
124
115
117
124
126
120
120
130
132
123
108
108
116
126
126
123
122
126
133
126
110
107
117
122
120
117
121
125
125
129
131
125
118
122
125
124
117
118
118
117
123
125
128
130
128
122
119
120
123
125
120
117
120
124
123
114
118
133
142
132
118
114
112
113
119
125
126
128
132
126
114
106
116
128
128
124
127
131
129
128
127
122
116
117
119
116
106
108
116
115
135
132
126
125
125
123
125
129
129
127
124
122
125
127
123
117
120
132
142
139
133
127
115
107
117
126
119
120
124
126
123
120
124
128
129
131
133
130
123
122
125
123
112
110
109
109
109
114
122
118
132
131
124
123
124
123
130
135
134
131
129
127
125
131
134
132
124
124
138
149
147
135
119
115
127
127
110
106
118
130
132
132
130
127
127
132
135
127
116
119
128
126
115
105
106
109
116
132
137
122
120
121
120
120
120
120
125
131
134
135
136
127
126
129
145
144
129
121
132
144
141
126
117
122
136
130
110
106
119
130
134
135
133
123
122
132
134
124
118
125
134
128
118
113
112
114
126
143
144
127
111
113
115
116
115
115
118
123
127
141
143
129
118
124
141
143
130
123
129
130
122
109
108
121
139
136
119
116
124
127
129
132
131
123
125
132
131
124
128
140
140
127
121
126
127
125
127
140
143
131
111
109
110
112
113
114
115
116
120
140
147
128
111
115
127
130
128
127
126
116
102
101
107
117
129
132
127
123
122
124
129
133
130
126
128
131
125
124
135
148
142
124
123
136
138
129
128
134
138
135
117
110
112
117
118
118
117
116
117
132
139
125
112
110
115
120
125
134
130
111
101
113
117
116
116
127
130
127
119
124
141
144
128
121
129
133
124
121
132
146
138
121
123
138
140
137
136
135
134
133
120
114
118
122
122
121
121
119
119
122
124
119
116
120
120
120
124
138
135
121
118
131
133
116
107
120
134
131
122
133
152
149
120
108
126
139
128
117
122
133
130
122
121
132
134
137
140
139
130
130
121
122
125
125
121
120
120
120
118
117
118
117
125
136
134
125
128
136
134
132
133
143
139
115
103
117
136
136
134
141
154
141
108
100
125
147
134
115
112
122
124
123
122
124
126
131
137
135
129
128
120
128
133
124
117
118
122
119
117
117
120
122
132
142
141
130
126
127
127
127
135
139
130
109
97
113
136
141
140
142
144
126
102
105
131
146
132
111
108
120
123
122
117
114
114
116
121
125
127
129
120
130
132
118
116
124
125
118
114
120
127
130
133
134
133
126
123
119
120
120
125
130
122
104
95
109
132
139
132
131
130
126
114
116
130
134
121
109
110
122
125
120
107
103
103
103
106
117
128
132
121
125
121
115
121
135
132
118
114
125
136
135
130
123
118
116
118
120
122
120
120
122
122
108
104
114
131
135
124
122
128
133
132
131
128
121
111
107
115
126
126
112
100
101
103
103
105
123
137
136
124
122
113
113
131
141
134
122
126
132
136
136
126
114
109
113
125
130
130
125
122
125
126
121
116
123
134
130
120
120
134
141
140
132
123
117
113
111
116
123
122
108
103
111
116
116
116
132
141
135
133
124
112
113
127
135
129
127
135
139
135
131
121
108
110
121
131
136
134
129
128
132
133
130
128
129
131
127
123
130
138
135
133
124
121
124
126
118
115
117
116
113
113
126
137
131
126
131
135
130
137
127
116
115
118
121
123
129
138
138
134
129
119
112
120
132
135
132
129
125
127
137
138
132
126
123
120
121
125
132
131
125
119
116
117
127
135
123
107
109
115
117
121
135
145
137
125
121
121
123
130
126
122
117
113
110
114
127
132
132
133
130
125
121
124
128
126
123
120
121
127
140
143
131
119
114
115
118
126
127
122
112
112
113
112
122
131
117
97
101
115
119
121
133
142
136
119
109
111
116
119
119
123
124
118
111
114
121
123
126
132
135
134
127
120
115
114
119
123
122
125
143
149
136
121
116
123
126
125
119
113
109
111
113
112
116
120
108
95
100
113
115
116
125
137
133
119
113
112
112
109
111
118
127
127
122
118
117
117
120
127
139
141
133
114
104
109
126
134
126
124
140
153
144
129
129
138
135
124
119
114
112
111
115
117
118
116
107
99
108
113
114
115
121
134
133
123
124
125
112
111
113
117
126
132
130
121
113
113
117
122
130
139
133
118
109
117
136
140
130
123
131
147
147
138
136
136
129
123
121
119
114
110
115
123
123
118
111
109
115
120
121
119
122
127
124
122
131
133
118
117
116
116
120
130
130
122
112
114
117
119
122
132
135
131
124
126
133
137
129
118
119
134
143
139
128
121
115
117
123
121
113
108
116
124
122
117
115
118
121
127
131
125
121
120
115
112
126
137
125
121
117
118
119
119
119
118
119
122
122
118
117
126
140
143
135
124
122
130
128
115
110
124
137
132
112
104
105
115
120
119
116
115
120
122
119
114
115
118
121
128
136
130
122
117
106
105
117
131
128
140
127
109
110
125
127
121
116
120
130
139
140
138
133
127
126
128
132
130
129
130
130
125
120
118
121
132
139
140
132
126
124
124
124
127
135
146
147
143
135
132
133
134
132
128
131
139
137
129
127
135
124
108
112
129
134
128
121
121
131
135
137
140
142
139
123
119
124
129
132
132
134
134
124
114
117
132
140
131
119
119
121
121
121
133
153
159
147
133
127
126
127
131
139
137
130
125
128
132
136
128
122
115
120
128
130
127
125
128
131
128
120
131
151
153
130
118
122
132
132
132
135
139
136
129
129
133
133
127
120
121
125
126
130
145
158
156
140
126
123
123
123
133
143
146
131
122
123
132
139
122
123
125
125
121
116
115
122
135
137
125
110
116
144
152
135
119
122
130
127
121
127
139
145
149
145
133
125
126
129
129
130
133
142
150
148
139
130
128
128
127
129
132
138
143
139
128
125
127
132
118
120
123
121
111
106
110
122
136
139
127
114
115
130
136
130
123
127
131
124
114
118
131
145
157
153
133
121
129
141
138
129
132
143
145
133
123
123
130
135
137
135
132
132
140
144
138
125
115
116
115
115
114
112
112
116
121
127
131
131
128
125
122
122
122
124
127
132
133
129
123
124
128
133
147
148
132
123
133
148
142
128
124
132
134
124
116
121
136
145
143
138
130
128
137
145
140
123
106
110
116
117
112
105
114
133
140
132
121
120
125
132
129
120
117
121
128
133
138
140
141
138
125
121
131
139
135
129
135
144
141
126
116
118
125
124
121
126
141
146
144
133
130
130
134
138
136
125
117
125
121
126
117
107
116
137
146
134
117
114
122
128
129
126
120
121
128
131
134
141
151
146
123
111
121
135
136
136
137
138
136
126
113
114
128
133
132
132
142
145
135
126
130
135
132
128
129
131
134
143
125
134
123
112
113
126
135
129
121
120
123
122
127
130
126
122
130
132
125
128
138
136
120
107
114
129
134
137
137
134
129
125
120
123
138
146
141
135
138
139
129
123
134
142
130
118
121
134
141
145
129
132
122
112
112
116
120
123
128
131
128
121
127
135
131
127
136
138
124
111
112
117
116
112
117
123
127
132
137
130
122
121
124
133
148
152
140
131
129
131
130
131
141
142
130
117
119
128
132
130
128
124
115
114
116
116
115
119
135
138
130
123
130
137
132
127
137
145
131
109
100
106
119
122
121
119
122
127
131
129
122
119
124
135
143
141
131
126
123
126
135
145
148
143
132
125
121
119
116
116
124
115
112
116
122
122
116
119
132
133
125
125
134
137
129
125
133
145
139
122
108
111
124
133
128
122
120
123
124
126
124
120
123
128
126
122
120
124
124
123
133
148
152
144
139
135
127
120
116
121
119
113
116
123
126
121
117
120
130
123
117
124
138
138
128
121
129
137
139
134
123
119
127
135
132
127
124
117
118
127
129
122
118
119
110
107
112
125
128
122
126
138
149
148
145
142
139
130
131
134
113
116
123
128
124
114
116
128
131
119
110
125
140
137
124
120
124
130
134
135
131
127
123
129
136
136
129
118
118
129
130
121
118
120
116
110
115
128
129
124
121
130
143
153
147
140
137
137
139
142
113
116
127
130
121
113
122
135
138
127
121
130
137
132
122
116
124
128
130
132
134
129
118
122
139
149
138
120
122
131
128
119
120
133
133
125
127
129
130
128
127
128
138
150
146
132
128
132
138
136
117
119
130
132
124
122
126
138
143
139
135
133
132
126
117
114
121
128
129
134
136
128
116
122
145
153
137
122
126
133
124
114
124
145
149
138
134
132
131
133
132
131
133
142
140
129
122
125
132
128
119
125
133
135
134
131
130
134
140
145
144
134
125
120
110
107
113
122
130
136
137
126
118
126
141
142
126
119
128
135
122
112
123
145
149
137
134
135
137
137
134
131
128
131
133
131
123
124
128
127
119
134
139
137
135
134
124
121
125
132
134
132
126
118
111
110
117
122
128
136
138
124
114
119
127
124
116
118
126
130
121
111
120
136
138
127
125
137
145
137
126
124
124
124
127
131
128
126
128
129
119
132
134
132
130
127
116
113
113
111
117
128
130
121
112
121
134
132
125
132
136
122
107
108
110
112
115
119
124
126
117
112
119
132
133
125
123
136
144
131
117
120
125
125
125
129
130
125
125
125
122
122
120
124
129
126
120
118
114
104
107
125
133
122
114
131
149
141
126
130
139
122
105
103
108
114
119
122
121
120
115
114
124
137
139
128
124
133
136
127
116
121
133
132
129
129
136
132
121
120
126
112
106
123
138
137
128
127
125
115
113
121
125
116
116
135
152
143
130
134
142
129
113
115
120
124
125
124
124
122
119
116
126
141
144
132
128
128
129
125
120
126
137
138
137
139
147
141
123
118
127
115
111
128
145
143
133
132
135
130
122
117
116
114
119
132
137
135
134
139
143
137
133
130
131
126
121
119
128
131
129
121
125
138
140
135
124
124
128
128
125
125
133
140
144
146
149
147
136
127
126
125
123
133
137
134
131
132
135
136
126
114
112
119
125
125
125
131
137
137
136
145
146
138
124
117
117
118
127
138
139
126
118
126
134
133
123
123
131
136
128
121
127
137
141
139
137
144
143
140
131
136
134
127
121
121
125
128
129
130
125
120
122
128
129
124
123
138
141
126
121
140
151
130
106
107
121
123
125
135
140
132
117
122
131
134
128
130
134
136
125
118
124
137
134
122
118
133
145
146
134
140
133
117
106
112
125
127
124
123
126
129
132
133
127
121
127
144
142
117
108
131
145
125
102
109
132
131
120
122
135
138
129
127
132
135
134
132
129
125
119
120
130
133
124
110
112
126
140
144
134
135
129
116
107
113
125
129
123
122
129
132
132
130
124
121
127
140
132
111
104
124
138
127
115
122
135
132
116
115
128
143
142
134
130
131
132
126
120
117
119
125
129
129
118
117
127
133
138
139
126
127
128
125
116
117
124
125
124
127
130
125
123
125
126
124
124
125
123
113
112
122
133
138
138
136
133
126
117
114
123
136
142
136
125
121
123
121
118
117
122
125
126
125
126
132
144
145
135
134
117
122
133
134
125
121
119
119
120
128
127
116
114
127
130
125
123
121
120
120
121
125
132
142
145
142
129
124
122
121
120
124
133
133
124
114
115
119
123
129
128
122
119
123
136
143
146
145
134
126
120
125
134
134
127
121
117
114
117
122
122
116
119
131
129
124
127
130
129
125
126
128
130
130
130
129
126
127
128
123
116
115
127
131
129
116
111
119
133
141
131
116
112
124
142
142
134
134
134
125
132
130
130
128
126
123
120
115
113
114
116
122
132
135
122
116
129
142
139
124
124
133
131
117
108
112
120
126
127
124
120
120
127
136
135
123
115
119
132
141
129
110
106
121
136
133
120
124
134
126
142
131
124
124
126
125
125
123
113
108
112
126
139
133
116
109
124
142
140
124
125
135
133
112
98
101
108
114
118
123
128
133
136
137
133
130
123
120
124
128
125
111
102
112
126
123
114
125
138
130
135
127
119
122
126
127
129
131
121
110
111
127
137
131
117
113
118
127
134
131
131
138
132
118
110
104
100
101
109
124
136
142
137
132
130
133
133
127
122
124
127
118
106
107
120
121
120
133
144
135
123
120
117
120
123
125
130
133
131
121
119
123
127
127
124
119
110
113
125
134
134
130
124
126
131
120
104
101
112
127
135
143
132
122
122
135
140
137
130
133
136
128
113
111
120
124
125
134
144
140
114
117
116
116
119
124
131
136
137
133
130
124
121
122
123
121
109
108
122
130
128
119
117
131
144
136
118
115
123
128
130
133
129
121
118
130
142
141
142
147
150
137
121
117
122
126
126
131
140
140
115
117
116
115
116
125
135
137
139
141
140
130
118
113
116
116
115
116
118
118
117
115
119
133
146
142
129
126
125
125
127
132
129
117
113
123
134
135
139
153
157
139
122
119
122
124
125
126
132
137
118
117
124
122
121
123
134
135
136
137
140
135
121
110
108
114
122
124
117
110
109
115
129
134
137
135
131
128
123
118
127
134
126
110
106
118
126
126
127
146
155
137
120
117
121
124
125
125
127
131
118
119
132
134
123
120
128
132
131
131
133
133
128
116
112
117
127
129
118
110
110
120
130
133
131
130
130
128
122
121
131
132
116
101
104
120
124
120
121
135
143
135
122
121
125
128
132
126
125
124
122
125
140
140
122
115
120
128
126
125
128
133
134
129
124
125
128
125
119
116
116
118
123
129
128
130
132
129
127
128
131
127
109
99
110
126
127
119
119
127
137
135
128
129
134
136
132
125
123
122
126
135
142
132
118
114
118
120
119
121
127
133
136
136
133
128
124
121
120
121
118
114
113
124
129
131
132
132
130
131
131
125
113
108
117
126
124
120
121
129
134
135
134
135
138
139
127
119
121
126
129
136
133
120
116
122
125
117
112
123
133
135
134
134
132
124
119
118
120
124
123
118
117
125
127
128
129
129
127
127
130
131
129
125
120
116
113
117
127
133
136
134
130
130
132
132
121
113
122
132
125
129
120
107
118
136
133
117
110
125
139
136
130
127
125
122
120
122
124
125
126
128
130
130
129
126
124
123
125
127
131
138
141
135
119
106
104
115
129
138
138
126
118
121
124
125
119
122
130
136
123
121
106
101
120
141
135
118
114
130
142
133
121
121
123
126
128
130
128
123
125
136
142
138
132
127
122
125
128
131
134
137
138
136
122
114
112
117
130
142
138
121
116
120
125
122
120
128
135
136
123
117
105
105
123
137
128
115
118
135
140
128
113
114
125
133
140
138
128
116
119
137
145
141
136
130
122
123
132
137
132
122
121
125
130
131
127
123
126
138
138
125
123
129
132
126
127
130
132
131
126
122
112
116
126
127
119
112
118
133
136
125
113
115
128
135
140
139
128
111
109
126
138
136
131
125
120
122
128
129
117
104
106
118
137
147
139
123
118
130
136
130
130
133
134
132
130
126
121
124
122
121
122
131
130
121
111
111
114
125
131
128
119
118
123
126
127
130
129
116
106
118
132
131
124
119
117
117
117
113
98
92
101
119
137
145
137
119
112
118
131
134
132
129
128
135
135
124
116
124
108
111
128
140
133
120
112
114
114
119
124
127
124
120
116
111
112
122
133
122
111
118
129
129
128
124
123
123
115
99
89
91
107
123
129
131
128
116
112
115
121
126
127
121
123
135
145
139
127
130
95
103
125
137
128
116
119
122
118
115
121
127
127
122
113
105
107
123
134
129
117
118
126
136
140
141
137
129
120
110
101
103
115
126
124
120
120
118
115
113
115
117
121
118
120
135
153
153
146
139
100
106
120
126
118
114
121
129
124
117
117
120
122
121
120
119
119
126
137
131
119
111
118
138
156
158
144
128
125
123
119
115
117
125
120
114
115
120
119
116
115
117
119
118
120
131
148
157
153
143
113
117
117
115
112
115
127
129
127
123
120
118
119
123
133
137
135
136
135
130
117
106
116
138
161
161
137
119
120
129
124
114
116
123
120
110
112
119
121
119
120
122
120
115
115
124
133
141
143
140
123
124
120
116
116
123
129
131
129
128
127
123
120
127
141
146
140
137
134
128
114
110
117
136
151
148
126
109
110
118
116
113
115
123
121
110
108
117
120
120
124
129
124
112
110
117
119
122
126
131
123
108
106
112
124
124
119
114
111
113
123
136
137
128
125
131
136
129
116
110
113
125
130
127
120
121
124
126
127
130
133
134
135
138
140
138
130
129
131
134
140
147
145
128
107
111
132
142
137
130
123
108
108
117
129
130
124
119
117
118
127
131
132
132
132
132
127
122
119
120
124
129
132
127
119
120
128
128
119
120
129
132
131
134
145
146
134
122
123
131
139
144
143
136
118
115
125
135
135
134
122
115
118
129
130
126
124
124
125
126
124
121
121
130
138
132
122
119
128
137
137
129
126
127
130
133
133
129
120
121
126
131
131
133
147
148
136
122
119
127
133
137
141
142
133
126
125
126
127
129
118
122
130
136
126
116
117
128
133
131
122
111
111
124
135
128
118
119
133
143
136
121
115
126
144
148
139
128
126
126
127
128
131
138
143
142
132
126
127
129
130
131
134
138
140
137
130
123
120
121
113
120
133
137
123
110
115
130
137
132
124
116
115
121
126
123
118
122
134
135
125
114
113
124
144
151
139
127
128
132
126
120
129
140
141
133
126
128
133
137
136
132
130
130
139
143
135
119
112
113
111
115
127
130
122
118
125
132
131
126
125
126
125
123
123
122
119
124
133
129
118
116
116
121
135
145
138
126
127
130
123
117
124
135
135
125
122
124
134
142
145
138
127
127
138
145
136
121
115
120
111
115
122
125
126
129
136
135
123
117
121
130
131
126
123
122
122
126
134
129
124
124
123
119
126
138
139
132
128
127
124
116
118
128
128
122
119
122
129
142
148
138
126
127
140
145
136
126
127
137
112
123
125
125
125
130
137
133
118
113
117
124
128
127
123
123
125
127
130
127
125
128
128
123
123
135
140
136
131
129
128
123
120
125
127
125
125
125
128
138
140
129
123
132
148
148
138
135
144
151
118
132
135
125
117
121
125
125
120
116
116
119
125
128
121
117
124
131
130
121
115
125
133
130
127
127
136
137
136
132
126
121
123
126
128
130
132
132
130
129
125
118
123
141
152
148
136
138
148
146
121
135
136
122
111
111
115
121
124
123
120
118
127
131
118
111
124
143
134
109
101
120
141
140
128
120
125
133
136
132
123
119
126
130
131
133
138
139
130
121
113
113
128
148
155
141
130
132
134
128
123
129
128
118
111
111
114
119
129
131
124
124
132
134
121
115
132
150
138
109
101
122
143
141
127
122
123
128
131
128
120
118
127
131
129
127
134
139
132
119
117
122
138
152
152
141
128
123
120
114
121
122
120
116
114
116
118
122
131
133
132
129
133
133
128
126
137
147
138
121
114
127
137
137
131
127
124
122
123
124
122
122
127
127
115
109
121
133
133
124
124
135
148
151
147
141
134
126
119
118
120
121
119
117
118
120
120
123
131
132
132
132
132
135
134
136
135
131
129
129
127
125
124
130
135
132
125
118
122
129
129
126
123
119
104
97
109
129
132
125
128
143
150
143
136
140
139
135
126
128
121
124
124
122
121
121
120
123
129
130
130
133
133
134
136
135
127
118
121
134
132
118
111
124
138
135
120
116
124
135
133
126
120
117
104
99
110
128
130
127
129
142
146
134
125
133
143
136
131
137
120
124
126
125
126
126
126
126
129
130
131
133
133
132
131
126
121
118
125
137
134
114
103
121
142
137
119
114
129
139
131
121
121
123
115
113
122
130
129
127
129
134
137
130
123
130
139
132
129
138
120
122
124
130
136
138
130
126
126
129
132
134
132
127
120
116
119
123
130
139
136
117
104
121
146
142
120
116
132
138
125
118
125
133
127
124
132
134
131
127
126
128
128
128
131
136
137
129
127
133
118
120
126
131
143
147
135
118
117
128
135
132
125
118
112
114
119
125
132
141
138
122
109
121
143
143
125
121
132
136
123
118
127
135
130
127
135
138
135
126
124
123
123
125
135
142
140
131
125
128
115
123
128
129
138
143
132
113
109
123
133
134
124
116
114
119
127
128
128
135
136
122
110
118
134
136
125
122
130
132
122
120
126
130
127
125
133
145
143
127
121
122
121
121
127
136
138
132
126
126
119
127
125
121
122
130
126
112
110
116
130
139
132
123
121
128
138
134
125
128
132
120
108
110
122
125
123
124
127
125
121
121
127
129
129
129
137
147
146
130
120
124
123
117
113
122
131
128
123
118
124
126
119
112
112
121
123
119
114
114
127
140
139
128
122
133
146
142
128
127
127
119
108
109
120
122
123
125
127
125
117
121
131
137
139
140
144
147
142
129
125
129
129
120
114
118
126
124
117
118
129
124
112
107
110
120
125
124
119
117
123
132
133
126
122
132
144
141
132
131
131
120
112
117
129
128
121
122
130
129
121
121
133
145
147
145
143
140
133
126
124
129
131
132
133
133
132
124
117
122
129
120
111
111
116
121
125
126
125
124
123
120
117
117
119
126
129
129
128
131
134
128
125
127
136
133
119
117
129
139
132
125
128
141
143
139
135
130
127
125
124
125
132
141
152
153
143
136
132
132
117
114
113
117
120
122
126
130
130
128
125
113
108
114
123
124
121
118
120
126
133
134
131
129
132
129
118
113
127
147
147
129
120
123
132
130
126
123
122
122
120
120
129
141
148
147
143
141
141
140
107
108
112
122
120
121
130
136
130
126
125
122
121
123
127
125
121
121
121
121
126
136
131
116
113
121
122
120
124
142
145
130
111
111
124
127
124
120
119
118
114
118
124
131
128
125
130
136
139
139
104
106
115
122
116
116
134
144
131
121
126
133
137
132
126
124
125
130
127
116
115
126
125
113
105
119
134
132
123
129
136
129
114
113
122
130
127
122
119
116
112
115
124
119
107
109
121
127
127
132
113
114
121
123
115
117
134
144
129
115
121
134
137
130
119
118
125
128
127
114
109
119
120
118
119
133
144
137
124
119
128
132
125
123
127
131
129
123
119
115
114
115
118
111
102
107
120
119
113
127
119
123
127
124
115
119
135
137
124
116
118
121
121
120
118
114
115
117
116
117
117
118
122
131
141
149
147
136
123
120
125
133
133
132
132
128
124
124
123
120
118
115
114
112
111
118
127
118
110
129
121
131
134
123
118
123
133
129
119
118
116
111
109
117
119
116
113
109
111
123
133
131
127
133
147
150
145
127
123
122
126
131
132
135
136
133
124
126
129
129
123
118
116
119
122
128
132
128
121
132
126
133
132
120
120
131
133
125
115
118
119
115
116
126
129
126
124
118
116
127
143
144
132
129
130
133
134
128
125
127
129
127
126
134
141
137
125
125
134
135
126
120
121
125
127
129
133
136
136
137
132
131
125
121
123
132
130
121
112
115
121
124
130
134
131
130
135
135
127
126
135
146
138
118
107
113
123
126
126
126
127
123
123
131
138
135
123
120
129
130
128
126
128
130
129
129
132
142
143
134
135
126
119
122
125
125
122
116
111
109
116
128
138
134
123
124
137
143
136
122
123
139
140
121
100
98
111
118
122
123
126
127
126
129
131
131
121
116
120
125
128
129
130
133
135
137
137
140
140
134
132
120
116
122
124
122
117
115
112
107
110
125
135
126
114
116
130
136
132
119
117
128
137
131
113
102
102
109
118
124
128
128
125
123
123
124
122
117
114
120
131
134
130
132
145
149
143
135
131
133
128
124
122
124
124
123
121
121
119
109
108
120
124
117
109
111
117
122
125
124
122
127
134
141
136
119
104
107
124
131
128
126
123
121
118
124
128
126
119
122
136
138
128
128
143
154
145
130
121
129
130
131
129
127
127
129
131
132
126
115
112
120
121
118
107
108
112
118
125
130
131
131
134
145
148
133
116
119
137
139
129
123
125
120
116
122
133
133
123
127
140
140
124
119
132
146
142
128
118
128
131
133
130
126
127
134
142
141
131
121
120
129
129
121
110
111
116
122
127
134
137
137
137
143
145
131
119
128
145
139
121
119
128
125
111
114
130
131
122
128
142
137
116
106
118
131
132
123
121
128
128
127
126
123
122
128
139
143
134
127
130
140
138
124
113
115
125
126
125
129
132
133
133
135
134
120
116
132
141
127
112
117
133
124
104
106
123
124
116
126
140
131
108
101
113
126
124
123
126
131
119
117
124
125
118
117
128
138
136
134
138
147
144
128
116
121
129
127
119
122
125
121
123
132
131
117
113
127
129
110
100
117
134
123
101
102
118
123
117
126
137
130
114
111
124
131
126
125
133
136
117
116
126
128
117
111
120
130
137
138
142
146
141
125
120
126
130
120
116
118
120
111
115
135
139
127
117
121
119
104
101
121
135
123
104
106
123
130
127
127
137
137
129
130
140
142
130
128
138
138
125
126
128
129
119
114
117
127
132
136
138
139
132
123
121
124
124
119
115
121
119
108
116
144
155
138
122
120
117
113
113
128
136
126
112
111
125
133
130
129
133
147
147
147
149
149
137
132
134
138
134
134
129
125
122
122
123
124
127
131
133
132
127
122
120
118
118
119
121
124
123
118
127
152
156
138
121
120
121
122
124
130
136
130
115
113
122
131
130
125
132
148
149
145
143
142
134
128
130
136
127
129
122
119
123
130
130
125
123
127
130
128
125
124
122
118
119
121
121
125
130
137
143
146
142
127
117
121
127
128
127
130
133
130
117
115
120
130
129
129
132
138
139
135
131
129
125
123
128
139
119
120
117
115
118
128
130
123
118
126
131
128
124
131
132
131
128
124
114
115
130
146
144
131
123
117
115
123
134
133
124
123
124
126
122
120
122
126
130
132
131
130
131
130
125
118
115
120
129
135
118
120
118
114
116
124
125
116
115
127
134
128
124
132
143
145
141
126
109
105
121
140
138
119
113
113
118
127
137
134
120
112
116
123
126
125
125
124
128
132
132
131
133
133
123
111
111
115
127
131
126
133
126
118
122
125
121
107
106
122
133
129
126
130
143
145
142
130
113
105
115
132
128
113
109
118
122
126
129
125
115
109
115
126
129
127
124
121
124
131
136
139
138
130
117
113
115
115
118
127
133
137
134
129
129
131
122
104
101
114
128
128
126
129
131
130
129
129
124
116
118
126
126
117
116
120
122
119
113
108
106
109
119
126
128
125
122
119
123
131
143
152
143
122
109
120
128
117
109
126
126
129
135
135
135
132
126
114
107
110
118
123
124
124
119
113
113
123
133
130
124
126
125
121
122
125
124
117
106
101
101
111
126
131
124
120
121
122
125
129
141
151
142
118
107
130
146
125
111
134
112
118
130
135
130
126
128
127
121
115
113
114
119
121
115
107
108
120
132
132
128
123
119
120
132
134
128
119
114
112
110
117
131
132
121
113
122
128
128
128
131
142
140
122
117
140
159
139
121
138
106
114
126
128
117
116
127
136
131
121
115
112
113
116
119
119
118
122
126
127
124
113
108
120
144
147
131
123
129
128
121
119
129
129
116
109
119
130
128
120
122
127
131
123
123
145
162
146
125
132
110
119
124
122
113
117
130
134
129
125
122
119
114
115
124
136
137
127
122
120
120
113
107
121
148
152
132
123
132
136
122
115
119
122
111
102
113
126
125
117
115
121
124
119
121
144
156
140
119
120
116
127
129
121
119
128
135
130
120
120
129
126
117
115
126
143
144
131
120
118
127
124
115
121
140
148
133
124
128
129
115
105
108
117
108
97
104
121
124
114
111
120
120
114
118
137
146
130
112
113
104
108
119
123
123
124
126
127
126
123
120
117
113
111
116
125
129
128
121
116
116
122
131
132
129
131
133
130
126
132
140
138
136
137
139
134
129
129
130
128
129
139
146
130
109
109
134
146
140
131
106
110
123
127
124
120
119
118
119
120
122
120
109
105
111
126
130
125
117
111
113
123
131
136
136
135
136
126
123
134
145
141
131
132
135
130
117
118
129
140
145
148
145
130
115
114
128
139
137
129
107
117
131
136
125
116
117
119
119
118
123
122
108
99
108
126
131
124
117
120
123
127
127
133
137
141
139
134
129
137
145
138
129
130
131
125
114
116
128
146
149
144
134
131
129
128
128
132
128
121
109
121
138
143
127
117
118
121
118
115
119
122
110
102
108
122
130
128
127
129
130
127
120
125
136
144
145
141
137
136
132
128
128
131
128
124
123
128
139
144
142
132
123
127
138
139
133
130
126
119
112
121
137
146
134
120
121
125
117
113
116
124
121
115
117
122
129
133
135
133
130
124
120
123
130
139
144
143
140
128
116
115
127
137
132
128
131
140
140
138
134
127
119
127
140
143
133
128
127
123
115
118
129
143
135
121
121
121
118
113
115
127
130
127
126
127
131
135
135
129
122
124
125
127
127
132
138
138
130
118
103
108
128
139
135
128
134
138
135
131
134
133
128
131
142
144
133
125
132
135
119
116
126
138
135
119
116
120
120
115
117
128
132
131
130
131
132
133
135
127
119
126
137
137
132
131
132
131
118
110
104
107
125
139
132
125
128
129
123
125
140
143
140
139
149
148
134
128
137
141
120
118
126
135
131
115
112
117
121
117
117
123
127
127
127
126
126
128
130
124
117
126
145
152
141
129
127
123
118
115
114
114
123
133
125
119
123
126
124
124
138
142
141
141
153
155
140
135
142
142
118
122
132
136
126
115
111
115
119
118
117
120
124
123
117
115
114
121
127
121
114
127
151
162
145
124
121
123
124
124
122
116
119
122
112
112
127
136
133
127
125
126
130
140
155
155
143
141
144
136
113
123
136
136
123
114
114
117
118
119
120
125
128
126
113
102
105
121
126
116
113
132
156
159
139
121
123
127
132
133
126
116
115
115
109
112
134
150
145
125
111
107
119
138
151
146
136
138
138
125
108
120
133
130
121
121
122
118
114
115
124
134
135
131
118
111
113
124
124
115
119
140
148
141
125
124
128
133
133
135
129
119
117
117
117
120
137
150
148
131
114
106
120
140
145
134
127
131
132
119
107
122
132
126
120
123
125
122
112
117
132
133
131
129
129
129
127
123
121
120
129
139
136
122
118
128
136
133
133
134
136
126
123
123
125
129
135
140
140
135
127
125
133
138
135
128
123
127
127
122
116
126
131
124
120
127
129
120
114
122
133
130
118
121
138
147
135
116
116
128
135
129
116
111
119
129
131
129
129
133
136
130
125
125
132
131
128
129
131
135
138
146
145
134
119
118
124
122
121
127
124
132
131
124
123
131
131
119
116
121
131
127
113
117
137
148
134
117
121
135
133
115
100
106
119
120
119
122
127
132
134
131
127
126
129
130
127
123
122
127
141
153
146
123
103
110
122
119
116
131
131
130
125
124
128
135
130
121
115
116
125
126
118
116
128
136
129
122
128
141
134
112
98
108
117
114
111
119
128
129
129
130
130
126
126
128
129
126
121
124
137
144
136
115
100
110
122
114
110
129
131
124
118
120
131
135
133
121
112
111
117
127
125
118
119
128
129
128
131
140
136
119
105
112
118
118
116
123
127
124
124
130
136
128
118
121
130
130
122
121
128
131
128
117
114
123
126
116
107
121
127
120
115
115
125
130
129
119
110
111
121
125
122
116
118
130
133
126
124
130
136
130
118
117
126
130
126
126
124
122
122
130
134
126
113
113
125
126
123
121
124
125
125
124
126
132
132
124
110
110
122
121
117
113
115
125
127
119
116
120
126
124
119
118
126
137
134
123
115
120
130
132
124
124
133
136
129
123
120
121
124
130
128
118
109
111
122
123
121
120
124
128
128
126
125
126
128
126
115
103
123
127
124
113
112
121
124
121
120
130
136
128
119
126
138
141
132
120
117
119
123
125
126
129
132
129
120
116
118
122
125
127
124
114
112
119
127
125
121
120
125
129
129
120
110
110
113
121
116
106
129
133
129
116
112
119
121
121
124
132
138
130
124
132
139
133
123
124
130
128
122
119
126
129
130
122
111
112
122
126
126
125
124
121
121
129
136
132
121
120
127
129
125
119
108
103
105
112
117
118
135
135
129
117
113
114
116
115
118
128
132
125
122
129
133
123
117
125
140
135
124
118
120
128
132
122
110
113
127
130
125
124
132
134
132
134
140
137
124
120
125
126
124
123
123
120
109
108
121
129
131
130
123
116
110
107
108
110
116
126
127
117
110
117
124
121
112
115
128
133
126
119
117
123
135
131
118
116
127
133
128
126
136
139
130
128
131
133
125
118
121
123
125
131
143
141
124
121
131
140
120
119
116
113
108
105
108
113
120
128
128
115
105
111
126
128
114
102
110
124
128
122
115
120
134
138
127
117
121
126
127
128
132
131
122
118
121
125
119
111
114
121
130
135
140
140
138
137
137
136
107
105
110
114
114
112
117
126
129
128
129
126
118
119
130
137
122
107
111
126
130
124
116
119
131
135
132
123
117
114
118
126
126
119
116
117
118
117
115
106
106
117
129
128
122
126
140
144
135
125
99
96
109
120
119
116
129
137
133
126
131
138
135
130
134
139
128
120
125
132
128
122
119
124
127
131
136
130
118
110
115
126
122
115
119
125
124
119
114
109
104
110
121
122
113
118
136
138
124
115
104
104
116
121
117
120
137
145
129
116
124
137
136
128
128
129
126
126
132
134
122
115
122
132
131
130
132
133
124
114
119
125
123
117
126
133
129
122
120
117
107
103
112
117
118
123
128
126
113
119
117
120
124
123
116
121
138
139
122
113
120
124
120
118
120
120
118
117
126
130
120
115
122
135
136
131
130
129
124
123
127
131
123
122
133
140
131
124
126
126
116
102
103
117
127
128
126
112
110
130
126
132
132
123
118
128
144
136
118
114
118
113
103
110
121
122
111
107
112
126
128
122
123
130
133
133
131
126
120
126
133
132
121
124
136
146
137
131
131
131
121
111
108
116
124
131
126
116
118
138
132
137
134
123
124
138
145
132
117
117
119
116
108
118
129
128
118
107
113
127
131
128
119
119
122
131
134
129
124
132
138
130
117
121
135
142
139
134
133
131
127
124
122
117
115
122
126
124
123
134
133
132
128
125
128
135
135
123
115
119
124
123
123
132
136
133
128
123
125
129
130
125
115
108
115
129
137
137
131
132
132
123
112
115
128
134
134
132
130
127
129
136
134
121
111
120
133
132
123
125
127
123
120
123
125
123
117
116
118
121
124
127
134
135
134
135
137
137
136
132
125
117
114
115
120
128
134
136
136
132
125
115
111
112
120
123
123
123
122
121
128
141
143
131
123
132
140
130
114
118
119
113
114
122
121
112
108
112
123
124
123
124
127
127
127
131
136
137
134
128
116
114
118
129
131
128
127
129
133
130
118
111
110
112
115
116
117
116
116
118
130
143
146
139
141
148
149
128
107
118
116
117
121
125
123
115
112
116
124
124
121
120
119
118
122
128
132
131
129
125
121
121
126
140
143
130
117
119
129
128
117
109
112
117
120
121
120
116
110
113
125
141
142
141
143
154
150
127
107
118
125
128
132
132
130
126
123
123
121
119
119
119
119
118
122
126
129
128
128
129
130
131
134
140
143
132
116
121
136
133
117
111
116
123
123
125
128
120
107
108
122
135
136
132
133
143
146
129
112
118
133
136
137
133
135
134
132
127
116
114
117
122
124
123
123
125
127
129
131
135
137
136
135
134
132
123
118
130
144
135
115
112
122
128
125
125
129
124
111
111
120
125
126
124
123
128
133
126
117
119
132
131
128
124
123
126
129
125
115
116
120
126
129
128
126
126
127
128
130
135
136
131
125
121
117
112
116
135
144
126
107
113
133
134
118
116
127
130
121
121
122
118
117
120
124
124
124
122
122
127
128
120
114
109
111
118
123
125
124
123
127
131
132
129
126
127
127
124
124
131
130
121
117
115
112
109
115
136
136
112
96
118
143
138
116
110
127
135
135
136
131
118
115
125
134
132
124
126
132
136
126
115
105
105
110
117
126
132
134
133
132
132
131
126
126
129
129
120
115
124
126
116
114
120
122
115
117
130
126
105
99
124
146
136
114
114
128
140
141
140
137
130
126
128
140
141
133
133
139
141
134
120
106
110
123
127
128
133
136
133
128
127
126
123
122
125
126
121
116
122
123
119
121
135
137
125
120
122
120
114
114
131
137
127
116
120
131
135
134
133
138
142
134
131
139
148
147
140
139
139
138
124
113
122
136
136
133
133
135
129
118
120
124
122
116
118
123
125
125
125
126
127
133
142
141
126
119
120
122
123
127
129
124
115
119
126
130
127
118
118
131
144
139
129
132
145
148
137
131
134
131
121
121
133
139
135
133
135
136
126
115
118
125
122
114
112
120
128
131
130
132
136
140
139
128
120
119
121
123
123
123
119
114
112
123
134
133
122
111
110
120
133
134
132
133
138
138
128
125
131
120
118
126
134
130
123
126
136
137
128
120
123
128
125
121
118
121
126
127
127
132
138
137
123
110
108
117
125
124
118
113
111
112
115
123
133
133
122
112
111
113
119
132
136
135
131
127
124
125
132
116
123
134
131
117
112
121
133
135
131
129
128
130
131
131
131
127
119
115
118
131
138
130
112
100
102
119
130
127
116
108
113
119
121
122
124
125
124
119
114
112
117
132
138
134
120
117
120
126
129
124
139
137
123
113
116
126
127
127
128
131
131
130
132
135
137
132
118
109
115
127
133
126
111
103
106
122
128
127
119
115
121
128
127
115
110
114
124
123
119
120
127
134
129
121
115
112
113
118
125
137
147
136
115
113
128
133
125
116
118
126
130
129
129
130
130
127
119
115
119
127
132
128
117
113
113
121
126
124
124
126
130
132
125
109
102
108
122
129
130
136
141
135
117
112
113
111
102
104
120
138
139
127
116
122
138
141
126
114
112
118
124
126
127
123
119
117
118
123
126
128
129
126
120
117
116
117
118
121
125
130
133
134
124
109
104
111
125
131
138
150
153
135
114
112
122
116
93
93
119
129
126
121
121
128
137
136
128
121
117
115
117
123
125
119
113
112
118
124
125
125
123
119
117
118
117
115
113
115
124
129
133
134
126
114
111
122
128
131
136
149
152
138
122
120
132
126
99
92
118
117
114
119
126
129
130
128
126
128
126
120
117
120
121
119
116
117
122
122
121
119
117
110
111
119
120
110
106
115
122
127
126
131
127
115
116
128
131
126
127
139
141
137
127
126
138
136
113
99
112
114
115
122
126
128
128
125
121
124
126
125
120
117
116
117
120
126
125
122
120
120
119
113
111
120
120
111
108
115
117
117
117
123
122
108
112
125
130
121
116
123
130
129
123
122
134
139
126
106
105
119
121
125
125
125
130
128
120
117
120
128
126
119
116
117
124
128
125
120
123
131
129
120
115
118
121
119
117
117
117
108
109
112
112
104
104
119
128
121
111
112
123
126
121
116
125
136
132
115
106
111
118
120
121
125
129
127
125
132
136
131
115
103
109
121
127
129
131
134
129
118
120
133
139
132
130
137
144
143
137
129
128
129
129
127
125
132
140
137
126
119
128
136
133
127
131
142
145
139
134
111
123
126
122
118
117
115
114
123
134
133
122
109
108
120
127
128
124
119
111
109
116
132
144
142
138
137
138
139
141
140
131
129
131
127
118
120
129
137
141
138
138
137
131
126
126
134
139
140
134
110
126
128
119
111
112
114
114
118
127
132
127
115
112
116
128
129
117
106
104
109
118
132
144
143
139
136
135
139
143
144
136
133
131
127
114
116
129
142
151
147
137
132
128
128
126
129
140
145
132
111
124
128
119
115
120
121
116
113
117
128
128
121
115
118
128
131
121
110
111
115
121
129
140
142
139
133
134
138
141
137
134
135
136
128
121
124
135
143
147
143
130
121
125
133
134
136
145
147
133
114
124
126
122
124
130
127
116
107
111
125
128
128
122
124
130
135
133
127
122
122
122
129
136
138
131
128
134
137
134
124
124
136
139
132
130
135
140
137
137
133
124
119
127
139
142
137
145
147
136
123
124
121
123
127
130
125
115
110
111
123
131
131
128
128
134
139
140
135
128
122
123
129
136
133
125
124
130
132
123
112
117
134
140
134
133
138
138
130
128
130
128
128
135
143
143
136
136
141
134
129
123
122
123
125
124
122
120
117
116
120
131
133
125
127
137
139
138
135
129
125
127
138
141
132
121
120
121
120
117
108
110
127
137
133
129
134
137
128
126
134
145
145
143
142
142
133
130
132
128
129
122
123
126
125
121
124
128
129
121
118
125
126
120
122
130
129
127
127
128
127
129
141
147
135
119
116
116
115
114
111
106
118
129
125
121
131
137
135
130
137
153
154
142
134
133
133
132
131
125
123
119
125
131
129
122
126
137
136
126
120
122
123
118
116
119
115
112
117
126
129
134
144
146
133
118
116
117
118
120
118
109
111
121
115
115
131
147
146
132
130
142
146
135
123
124
133
139
136
128
114
113
126
137
131
124
129
136
132
120
120
130
130
122
118
115
103
100
109
122
132
139
141
137
125
122
125
124
124
128
128
116
115
116
116
118
134
150
150
135
123
124
129
127
120
119
130
144
141
130
105
111
129
137
127
119
125
128
118
112
122
136
137
130
126
122
108
101
108
121
134
144
137
123
116
126
135
133
130
135
138
128
121
124
127
129
135
144
146
135
123
118
122
124
123
122
126
138
137
127
105
115
133
133
120
117
121
118
105
107
125
135
131
127
133
136
122
107
109
122
133
139
129
114
114
129
139
136
133
137
141
133
126
132
144
143
135
132
132
134
132
127
127
127
129
128
126
127
125
122
113
121
133
129
117
118
118
115
104
110
127
129
116
116
135
146
134
114
117
127
131
129
121
117
117
126
134
132
130
132
134
130
126
135
149
149
133
121
123
129
138
140
136
130
129
127
122
113
114
125
121
125
128
124
122
123
124
119
115
116
124
121
108
109
129
143
134
121
125
135
130
117
115
118
119
118
126
129
127
126
127
126
127
132
142
144
134
122
117
122
136
147
141
127
121
119
116
111
114
129
125
122
121
122
124
127
129
128
124
120
119
119
115
110
121
133
130
128
134
141
131
116
114
117
117
115
122
129
124
118
123
132
132
129
128
131
131
126
118
119
127
138
134
121
114
113
113
111
116
132
128
117
113
118
120
122
124
133
132
119
115
125
128
118
118
127
133
132
134
136
134
125
118
116
116
118
131
134
124
118
125
137
138
127
119
121
125
123
118
119
125
128
123
119
115
119
120
115
114
120
129
119
112
115
115
108
113
130
133
120
116
126
128
123
122
131
133
127
125
128
133
133
124
116
116
126
137
136
123
116
124
136
136
123
113
113
116
115
114
118
122
123
123
123
126
128
128
119
106
102
129
123
120
118
113
103
107
125
131
127
120
120
122
124
133
136
127
118
116
123
131
134
129
122
122
129
133
128
118
113
121
130
129
120
113
111
109
107
106
113
120
124
126
130
130
127
126
119
102
86
131
130
129
128
121
110
110
119
127
132
125
113
110
127
143
138
116
111
122
132
131
131
130
127
123
120
118
116
114
114
119
125
125
120
116
115
112
106
102
107
113
121
127
130
128
118
117
117
107
92
134
135
137
137
130
122
115
115
120
132
130
112
109
130
147
133
108
112
139
148
135
129
128
127
122
112
107
110
116
120
121
123
127
126
121
120
120
115
111
109
112
115
120
123
122
108
105
114
118
113
131
133
134
133
130
123
116
111
115
129
131
115
112
130
145
131
109
118
142
149
133
122
124
125
122
114
107
110
125
129
124
123
131
132
125
120
126
129
125
119
117
115
116
117
117
107
101
112
126
129
128
133
130
124
120
117
112
110
116
129
132
119
111
123
138
132
116
115
131
133
125
120
119
122
125
125
118
117
124
127
122
121
131
135
122
111
121
131
132
122
120
121
118
116
115
111
107
113
130
134
128
129
123
116
113
113
114
117
122
132
133
121
111
115
131
136
122
113
114
118
116
116
119
125
133
134
130
125
115
111
110
118
130
130
116
109
115
127
126
116
118
128
126
114
111
112
115
121
126
129
124
127
124
120
119
121
123
126
130
132
132
126
118
117
130
136
127
118
120
122
115
115
122
135
138
139
138
127
107
95
104
121
129
124
114
114
118
123
119
109
114
128
132
117
104
109
126
129
125
119
122
123
125
127
127
129
134
135
131
131
134
133
125
123
127
130
130
132
140
138
121
115
130
141
139
128
128
128
110
97
109
127
128
117
117
124
123
120
116
110
112
123
129
122
112
116
132
138
127
117
121
121
125
127
126
127
137
137
126
125
134
136
128
122
124
127
131
143
155
148
125
116
132
146
133
113
112
120
120
117
124
134
125
114
123
136
131
122
120
119
117
117
122
127
128
127
130
134
132
125
119
119
123
124
119
121
132
132
120
122
132
129
120
118
123
127
130
138
148
141
120
116
132
142
127
103
100
113
126
133
140
136
122
108
120
138
135
124
121
127
126
118
117
129
138
134
126
128
135
139
127
125
125
123
120
121
128
125
116
122
129
125
113
115
128
130
129
127
128
127
117
117
127
131
122
107
104
110
122
139
146
137
117
106
117
134
136
127
120
125
131
127
118
120
133
136
125
121
133
142
133
131
129
126
126
125
123
118
115
120
124
122
122
125
130
129
123
120
121
119
116
115
119
118
122
121
120
119
122
137
145
134
115
108
114
128
136
132
120
118
129
133
123
109
115
125
126
120
124
134
135
133
129
129
130
123
116
113
116
117
119
123
132
137
132
122
121
124
127
124
116
109
104
110
123
137
137
133
133
140
140
128
116
111
114
121
131
132
124
116
121
132
125
105
104
120
131
119
110
120
127
125
122
124
124
115
110
114
119
119
114
123
136
140
129
118
120
131
136
130
117
103
100
110
131
145
146
138
139
139
133
122
115
116
117
119
122
128
124
119
117
121
121
111
111
125
134
117
103
114
114
112
114
118
117
107
110
121
129
127
121
120
129
134
128
124
126
133
135
129
119
112
110
118
134
140
136
132
132
131
125
118
116
119
122
122
120
122
127
125
116
116
119
121
123
134
135
120
107
118
109
109
118
124
121
114
117
126
132
134
127
119
120
126
130
132
131
130
127
123
122
121
122
125
133
135
127
119
119
121
121
118
116
119
129
130
120
119
123
124
117
117
123
128
130
133
134
125
118
126
113
116
129
135
131
126
124
125
128
133
132
121
116
122
133
136
133
127
123
121
123
127
131
130
130
130
123
118
115
117
120
120
117
120
132
134
124
118
122
122
120
121
133
135
126
125
130
130
124
126
123
129
139
142
138
133
124
117
117
124
128
119
110
117
131
134
131
128
126
123
122
123
126
126
125
125
127
124
120
120
122
121
119
120
128
131
125
125
126
124
121
123
141
143
124
114
123
128
120
119
128
136
137
133
129
127
121
113
110
115
119
114
109
116
128
128
126
127
130
128
119
116
118
120
120
123
130
133
127
121
119
122
123
123
124
128
131
134
135
132
121
121
142
151
129
114
120
126
118
113
129
132
125
115
113
120
121
118
115
114
114
113
114
119
128
128
126
125
128
128
119
113
113
116
116
117
130
137
132
117
113
120
129
126
122
125
135
144
145
139
124
119
135
146
133
120
123
128
121
117
130
128
111
102
112
125
130
129
125
118
114
115
122
126
130
131
129
124
123
123
122
118
115
113
112
114
125
132
129
117
113
121
127
125
123
127
135
140
143
140
133
126
127
131
129
129
134
135
129
128
135
127
107
104
123
139
136
133
127
119
113
118
128
130
130
131
132
128
121
121
124
122
115
109
108
112
121
125
125
123
123
123
120
118
122
128
128
128
129
132
134
132
121
117
121
134
142
141
134
133
138
126
111
117
135
141
132
128
126
114
110
119
129
124
117
120
130
132
127
124
124
121
117
113
112
116
120
121
121
127
132
124
112
109
122
130
123
113
113
122
133
133
120
109
119
140
148
139
129
132
132
122
121
130
136
133
124
124
127
117
111
120
127
118
105
108
122
134
140
133
124
121
120
119
119
122
121
115
112
121
131
128
111
109
124
135
126
113
107
116
128
128
120
117
128
146
151
137
126
128
123
120
131
138
131
116
113
125
134
125
118
124
126
113
100
101
114
132
141
138
127
121
123
127
126
125
123
113
103
107
120
124
119
118
130
140
136
122
113
114
117
120
123
128
135
144
147
138
129
131
116
121
135
136
121
107
111
131
141
131
125
127
126
115
107
110
114
122
132
135
128
121
125
133
130
126
122
117
107
103
111
124
128
131
135
138
137
132
122
114
111
118
129
135
133
133
137
138
135
133
113
123
132
125
114
113
121
136
139
130
128
130
127
115
115
119
120
115
118
128
129
122
124
133
130
120
120
122
120
118
117
121
128
130
129
127
128
131
130
119
110
117
129
128
121
117
122
127
130
130
116
124
125
114
110
123
137
138
129
120
125
131
126
113
116
128
126
115
113
123
129
122
123
130
127
116
117
127
132
135
132
126
123
124
121
117
117
128
130
123
118
119
120
119
116
110
106
109
119
122
121
123
118
107
114
133
143
135
119
114
123
133
126
115
120
127
126
117
115
123
126
122
122
127
123
114
117
124
134
142
139
129
121
120
118
116
115
121
128
128
125
121
117
119
119
111
96
96
111
119
126
124
118
114
122
134
137
129
121
120
127
130
125
119
119
121
121
120
122
123
121
118
119
122
120
116
114
114
118
130
135
133
128
122
121
122
123
122
124
128
131
129
123
124
126
115
101
103
121
125
126
120
118
122
131
133
125
122
126
129
130
126
123
121
118
116
116
124
130
130
118
115
117
119
117
112
106
99
97
108
124
133
134
128
124
129
133
125
119
124
134
132
128
127
125
115
111
121
134
130
123
117
118
124
131
129
120
119
128
135
129
120
119
120
116
111
114
130
140
132
120
117
120
119
116
110
103
94
90
96
114
131
138
130
120
126
133
125
113
122
135
133
127
122
115
109
115
134
139
134
121
116
116
124
127
125
118
118
127
131
128
121
120
122
117
114
117
130
136
132
121
120
124
124
118
111
106
102
99
100
113
131
135
124
113
121
131
125
114
119
132
131
123
117
110
107
114
132
137
132
126
122
113
115
124
127
116
105
110
126
136
132
121
120
129
133
132
131
129
119
110
117
132
141
129
117
128
142
140
124
113
124
132
128
119
121
130
134
133
130
129
128
128
135
148
154
150
138
128
131
131
129
119
111
115
122
118
108
113
129
137
133
128
129
132
131
126
123
124
118
110
114
128
134
125
118
122
135
135
125
124
129
135
130
121
120
127
135
137
136
135
131
134
135
137
137
136
137
137
137
132
134
119
103
106
123
124
114
117
128
135
127
124
133
138
130
120
113
114
114
115
119
131
134
130
121
121
123
125
127
130
134
135
131
125
123
128
137
140
138
134
132
137
135
129
123
127
139
147
143
128
132
116
97
107
128
130
118
118
131
132
122
120
132
141
132
121
113
113
116
119
124
132
138
138
128
117
115
119
125
132
136
136
132
131
132
135
134
134
131
128
129
135
137
130
120
128
144
152
142
122
127
116
99
112
131
130
117
118
128
132
124
121
131
135
133
122
119
120
121
122
123
131
138
142
134
116
112
117
124
131
135
136
131
131
139
142
134
125
126
126
125
130
139
137
132
138
148
149
137
123
127
120
108
113
129
130
121
119
125
130
131
129
128
128
128
125
125
126
124
120
119
128
135
137
129
118
117
121
124
128
134
137
130
130
138
143
136
126
127
128
122
125
134
139
139
140
140
136
125
126
126
125
116
118
125
134
133
126
121
124
136
135
125
120
122
124
126
128
126
122
121
128
130
124
119
119
122
123
123
124
129
134
129
126
132
141
141
138
136
134
125
123
127
131
134
136
132
126
119
128
125
125
124
121
126
144
151
140
120
117
128
130
120
113
119
120
122
123
125
126
127
128
123
111
109
121
129
126
121
119
121
128
130
125
128
140
149
148
142
136
131
128
123
120
120
130
133
127
122
124
119
122
128
128
130
148
163
152
122
108
117
123
117
117
124
122
113
115
124
130
132
128
116
110
113
128
131
124
120
120
120
130
134
129
128
140
153
152
139
135
134
135
124
110
110
126
138
139
135
120
112
119
131
131
128
139
155
148
120
106
116
119
119
121
132
122
107
108
123
135
137
125
114
114
125
135
130
120
123
127
131
135
139
134
128
135
146
145
136
133
135
134
125
113
112
129
144
147
142
120
110
118
130
127
117
121
131
128
113
111
124
127
122
126
139
131
114
111
123
135
137
128
117
124
136
136
123
117
128
138
140
141
141
137
127
126
132
133
132
132
133
129
124
125
128
134
139
137
133
121
115
120
126
119
106
106
111
109
107
120
134
130
118
125
139
137
123
118
123
131
136
132
128
131
137
134
121
118
128
134
133
136
140
137
126
120
121
125
129
132
132
125
125
137
142
140
128
118
121
122
117
120
120
114
108
106
105
105
110
124
136
128
114
119
135
138
129
122
123
127
132
136
137
135
133
132
125
120
120
120
120
125
132
132
126
122
122
122
124
132
133
128
129
144
148
135
118
109
116
120
117
118
118
117
118
119
116
116
117
125
130
122
110
115
130
134
131
126
126
126
127
137
138
135
132
133
131
120
113
110
112
119
126
128
128
130
129
121
117
125
135
136
131
139
139
128
118
120
127
113
111
113
117
123
127
126
129
134
131
127
126
124
117
118
126
130
130
131
130
127
129
133
134
134
137
142
138
123
113
115
120
122
123
123
130
134
132
123
117
125
135
133
128
128
126
120
123
133
140
110
108
111
118
126
125
126
138
147
139
126
128
131
126
122
125
129
131
132
131
130
129
128
129
132
140
151
139
124
122
133
136
127
119
121
133
134
131
122
123
128
130
124
120
123
124
121
126
136
138
114
112
113
124
126
117
117
134
147
138
126
130
135
133
128
126
127
128
130
129
128
126
126
126
129
138
146
138
124
127
139
138
126
117
125
133
132
122
122
126
131
129
120
119
124
131
127
126
127
125
122
118
118
129
127
111
109
123
135
131
123
126
130
132
132
127
119
121
130
131
127
122
122
124
125
128
135
132
126
127
131
131
126
124
130
131
128
118
119
123
127
126
123
124
134
142
136
124
117
114
127
125
125
133
129
116
109
115
120
122
122
121
123
127
135
128
113
117
133
142
131
118
117
119
119
118
121
125
124
120
119
124
133
136
133
128
125
122
119
117
118
120
125
132
140
140
133
125
119
115
129
128
131
134
132
119
114
113
113
118
125
125
122
127
137
132
118
120
139
151
138
121
115
115
116
112
112
120
123
119
116
122
139
146
133
121
123
127
125
118
114
114
125
134
134
129
125
125
123
118
124
124
126
127
126
123
120
117
113
118
131
134
130
128
138
140
128
126
138
145
134
124
117
116
116
114
110
118
126
128
120
120
132
140
125
114
120
133
136
128
121
119
121
123
121
114
113
122
126
118
121
124
123
119
120
124
127
124
120
125
133
138
134
130
138
144
139
132
128
127
125
124
122
122
124
122
118
118
127
129
119
112
118
126
118
108
114
126
132
131
129
126
121
114
110
108
108
113
116
117
123
127
124
119
120
130
133
132
131
132
133
133
129
127
131
139
138
130
120
110
111
123
129
131
131
132
129
126
124
121
115
104
106
114
113
109
110
119
124
124
130
135
123
106
105
108
108
106
110
121
127
135
132
129
131
140
138
133
132
132
129
126
121
120
119
121
128
130
125
110
108
122
137
140
140
141
141
135
120
113
111
109
111
112
114
114
115
117
115
114
127
137
123
107
108
119
116
105
110
128
130
137
138
139
141
146
140
130
128
129
128
123
118
115
109
107
120
136
139
125
117
128
141
140
134
136
139
136
121
116
120
127
124
116
117
121
122
118
114
114
125
133
122
111
117
128
122
114
121
133
126
129
133
135
137
139
136
123
120
125
131
126
120
114
109
107
121
140
146
137
126
129
136
133
127
125
125
125
126
129
138
140
129
115
116
127
128
124
121
121
130
132
123
119
125
126
122
124
133
132
117
115
119
124
126
126
123
115
114
123
132
129
121
119
118
119
127
137
140
134
128
130
131
126
122
113
104
109
125
143
152
145
124
107
109
123
132
128
123
125
137
137
128
126
127
124
121
129
139
128
115
105
107
120
122
119
112
110
115
125
134
133
128
126
128
131
133
131
127
125
125
126
127
123
118
110
96
99
119
143
153
142
123
104
104
120
134
128
117
122
136
145
135
126
126
124
122
128
137
128
119
107
110
124
129
116
104
106
118
124
128
132
133
130
128
129
130
126
122
120
121
121
119
117
118
115
103
101
116
136
148
138
122
110
108
121
134
129
113
109
128
144
137
121
116
121
125
126
130
127
128
119
117
129
131
116
104
106
117
118
119
129
139
132
122
119
123
126
124
121
120
117
113
114
119
123
115
114
118
134
141
132
123
119
119
127
133
128
114
104
116
130
128
118
111
120
129
127
124
123
128
124
121
126
125
115
113
115
117
109
106
122
138
134
116
110
119
129
126
122
120
118
115
114
119
124
124
122
123
132
133
127
123
126
131
132
130
127
121
112
107
111
114
114
112
121
129
129
124
124
123
121
119
118
117
117
120
127
123
110
104
116
129
132
118
112
120
129
126
121
123
126
123
116
116
121
123
123
121
124
127
126
123
126
139
140
126
125
130
125
107
99
102
114
118
123
129
129
130
132
119
118
121
124
121
119
126
130
126
120
117
118
126
129
123
121
124
128
125
119
123
133
131
118
114
119
123
121
114
117
126
131
122
125
139
139
121
120
137
139
120
102
103
117
122
123
122
125
134
141
119
120
131
135
131
124
124
126
128
130
130
127
125
127
127
126
126
126
123
118
122
129
130
124
114
119
123
120
110
117
134
137
123
120
132
130
114
117
140
146
130
117
117
124
124
122
117
118
131
138
121
130
144
150
138
126
117
119
125
134
137
129
121
121
124
125
124
125
125
120
116
117
124
126
123
124
126
120
112
124
141
140
122
118
125
121
110
118
136
143
133
129
131
133
126
117
114
117
121
122
122
136
149
149
135
121
115
116
122
129
130
125
114
114
122
124
123
126
129
124
111
107
119
132
132
128
127
119
115
125
138
134
120
119
120
118
117
121
131
131
126
127
140
142
128
117
117
122
114
107
120
134
140
136
129
121
120
120
121
122
121
117
114
118
125
128
126
128
131
125
113
110
117
131
132
130
125
119
115
124
128
120
117
120
123
123
128
128
126
121
117
121
133
137
124
119
127
134
121
107
118
127
129
126
126
129
129
123
118
117
118
117
118
124
130
131
132
133
131
126
120
120
120
120
121
123
124
122
118
120
115
107
111
122
125
126
129
127
119
117
116
118
123
125
119
119
131
138
132
123
120
125
122
118
125
135
133
124
116
115
118
123
125
127
128
131
135
136
128
123
125
127
118
102
102
114
124
125
123
121
116
106
108
121
124
123
121
118
115
118
121
120
118
115
116
120
130
140
139
135
123
126
124
114
118
126
122
114
111
115
122
128
127
119
115
119
131
134
126
122
124
124
111
98
100
114
123
124
125
130
124
116
115
119
120
117
113
111
115
125
131
128
118
114
116
124
131
135
139
140
124
131
129
115
113
111
107
104
108
116
123
130
124
110
101
109
121
126
124
121
119
116
112
110
116
124
125
121
120
125
129
129
126
124
122
119
117
119
121
128
134
133
122
115
121
132
141
141
136
136
125
130
132
120
113
107
98
101
116
120
122
127
124
110
99
102
111
119
121
121
117
115
117
129
139
137
124
111
109
114
128
133
134
132
130
130
132
132
131
131
133
135
131
119
119
136
150
150
139
135
119
123
128
125
120
109
102
109
123
127
123
126
127
117
110
109
114
117
120
121
119
117
120
140
148
142
123
109
105
110
118
127
134
139
141
141
140
140
136
130
129
135
137
123
113
126
146
150
140
136
109
113
122
127
124
118
115
121
125
124
123
127
128
117
114
121
123
120
119
124
125
117
118
134
142
134
121
117
117
117
116
116
123
134
145
143
135
137
136
128
121
130
135
126
114
116
126
133
133
132
104
107
118
121
121
124
127
127
123
118
123
132
126
110
112
128
137
124
116
124
129
120
118
127
129
126
123
127
132
134
128
115
111
122
139
139
125
127
133
126
113
115
127
128
121
111
108
115
122
125
113
118
121
119
117
124
133
130
118
113
125
136
125
104
108
130
141
127
118
124
128
125
123
125
124
121
125
133
139
140
134
119
108
115
133
136
122
120
125
121
108
106
119
135
134
114
104
112
126
122
127
130
127
120
117
124
131
128
120
117
127
133
121
105
110
126
131
128
126
128
129
130
131
130
124
122
126
128
128
129
133
128
118
119
130
136
127
118
117
116
113
110
120
137
137
115
110
130
145
131
133
132
124
121
121
123
125
125
127
125
123
121
117
114
116
119
119
123
137
138
131
131
133
132
125
120
119
116
107
110
126
132
131
129
132
136
130
116
113
121
124
121
124
133
128
113
117
147
162
142
126
121
117
120
124
124
121
122
130
128
118
112
114
120
124
116
110
124
142
142
132
125
131
129
123
118
114
108
99
102
121
138
140
136
132
131
128
113
113
129
138
127
119
123
117
109
116
144
159
149
117
107
111
120
125
121
117
120
129
128
119
113
117
123
126
120
113
125
137
133
120
119
125
127
122
118
114
109
107
111
124
139
144
135
126
126
124
113
116
137
147
131
111
110
112
111
112
127
141
145
126
123
123
121
118
118
122
121
114
117
134
147
135
118
114
126
131
125
117
112
112
118
126
126
122
121
127
131
124
115
121
135
137
128
125
130
133
133
131
139
141
133
123
125
144
153
147
135
123
121
133
131
128
125
123
130
134
125
115
119
132
139
132
123
120
122
124
131
134
128
121
120
120
116
108
110
121
124
118
114
124
134
134
124
123
129
134
134
134
136
136
128
122
123
133
138
137
133
126
126
140
135
128
123
125
140
141
126
119
124
126
122
120
123
125
120
119
130
142
140
135
131
128
116
112
115
118
116
113
113
125
129
126
121
123
133
137
136
133
129
125
122
129
131
129
125
129
135
134
133
136
133
121
117
127
141
137
124
122
131
124
108
105
121
131
122
121
126
137
138
139
140
138
127
126
125
122
111
109
115
128
128
119
117
128
139
144
137
132
123
117
119
134
141
131
123
129
140
139
138
127
126
121
118
124
129
125
121
127
136
127
113
108
123
129
123
120
123
128
130
135
141
142
136
136
137
127
111
108
120
132
132
123
120
130
142
148
143
132
123
117
118
132
143
137
130
136
142
139
135
121
123
123
122
119
117
117
120
128
132
131
128
127
125
122
118
118
121
124
122
126
136
138
135
134
135
131
121
118
123
133
137
132
126
126
136
147
145
137
131
123
112
118
133
135
135
139
138
131
124
121
123
126
126
119
114
118
126
129
124
127
141
143
126
110
109
114
120
123
121
123
130
134
128
123
126
132
132
128
127
132
139
142
132
124
129
144
145
141
138
127
106
103
115
125
131
136
134
125
118
122
122
124
125
124
122
124
134
132
117
115
134
142
122
107
108
119
122
123
123
126
130
132
123
112
115
134
145
137
125
124
134
142
136
125
127
143
146
143
141
131
108
98
107
120
127
132
132
125
119
127
119
117
124
129
129
128
135
133
112
100
113
124
117
112
121
126
126
122
125
130
131
128
122
114
118
135
146
139
125
120
128
142
142
131
131
144
145
141
138
134
122
113
117
125
127
128
134
135
128
129
117
110
123
135
130
122
125
130
112
94
99
111
112
118
134
138
129
125
126
132
131
127
124
125
128
132
134
132
128
127
129
141
143
132
129
137
140
137
137
136
133
125
126
134
132
129
134
141
137
135
120
111
123
133
120
110
116
124
113
101
106
112
110
121
142
149
140
129
126
130
130
128
129
137
136
126
119
124
133
133
134
137
139
128
120
125
133
134
133
134
133
126
125
137
139
136
134
136
133
135
123
114
122
127
116
109
113
116
111
110
123
126
113
115
139
155
147
131
123
127
132
131
132
139
136
121
113
120
129
131
128
129
131
123
113
119
130
135
133
130
127
122
121
132
141
138
133
129
123
133
124
119
118
117
116
116
117
116
109
118
132
131
113
111
134
153
147
129
123
127
132
131
130
132
133
123
117
118
119
117
113
117
127
122
116
122
133
133
129
126
127
124
124
128
135
136
132
122
120
125
122
118
115
114
119
124
125
119
113
117
128
128
114
114
133
147
141
123
119
127
135
128
122
125
133
135
131
119
112
106
106
116
127
128
129
133
135
131
124
125
132
134
129
125
123
125
129
128
125
115
117
115
111
115
127
132
129
127
119
116
118
119
116
121
132
141
132
122
118
127
134
128
117
121
139
150
140
121
115
114
117
120
126
135
141
140
136
129
127
132
138
140
133
121
112
115
126
136
132
110
116
114
112
121
135
134
130
130
127
121
117
118
122
127
132
134
128
122
119
123
128
127
124
127
143
149
136
122
124
134
132
120
121
136
148
143
129
128
134
141
143
136
125
117
109
110
124
137
136
113
114
113
115
128
138
134
127
130
131
128
124
124
128
131
129
127
127
125
120
117
120
127
131
133
138
138
127
123
139
151
138
115
114
134
146
137
129
132
140
146
143
129
117
117
118
119
123
134
139
116
115
110
117
129
132
128
122
124
130
133
131
129
130
130
127
121
123
127
124
110
110
124
136
133
126
123
122
127
143
148
131
115
117
133
136
134
133
138
142
143
139
126
118
124
132
130
125
132
141
121
117
112
118
126
124
120
116
118
125
134
136
128
126
127
126
119
121
129
128
115
109
120
132
128
118
115
121
131
134
133
125
125
131
133
132
135
140
142
140
136
133
128
126
130
134
132
128
134
141
123
119
117
120
119
117
116
115
114
120
137
143
131
119
121
131
127
122
127
133
124
115
115
122
121
114
112
121
129
128
121
122
135
141
131
124
129
142
143
137
131
129
129
130
129
126
126
130
133
130
120
120
121
120
117
116
119
119
114
119
135
149
136
117
120
136
138
128
126
132
130
123
118
118
120
116
112
118
127
127
119
118
129
134
125
118
124
133
136
136
130
126
129
131
123
114
115
126
127
115
116
116
123
123
119
119
125
127
121
121
135
148
137
118
119
138
142
134
124
125
128
127
122
122
124
122
115
116
129
131
119
108
111
117
118
115
116
120
127
132
129
126
126
128
124
116
115
120
117
106
115
115
125
127
126
128
130
131
129
129
132
136
134
121
121
130
139
135
124
122
126
131
129
126
128
128
125
124
131
132
119
99
99
110
118
117
109
108
114
123
127
125
124
127
131
132
122
110
109
117
119
121
130
132
133
133
130
129
130
129
127
124
123
120
116
119
129
131
124
120
127
138
136
127
129
136
141
141
137
131
119
107
107
117
120
118
111
107
112
118
126
123
115
122
142
150
127
104
109
134
127
128
131
134
136
135
125
120
123
127
124
120
118
118
111
111
122
129
125
121
132
143
138
123
125
143
155
152
139
129
122
121
123
126
124
120
117
116
117
119
125
121
110
117
141
150
129
108
118
140
123
124
126
129
132
132
121
109
109
120
123
119
117
115
111
110
115
120
120
122
137
144
130
116
121
145
151
145
134
130
130
132
133
129
121
120
124
125
125
124
123
121
111
113
129
136
125
117
123
129
112
112
115
120
125
123
115
102
103
116
126
123
120
117
116
115
114
113
112
122
137
136
120
108
121
135
133
123
123
130
135
136
133
124
115
120
128
132
130
127
125
123
120
118
120
122
122
125
125
115
103
96
103
118
125
122
111
103
108
120
129
130
122
120
120
123
117
108
110
124
136
127
112
108
120
126
114
103
114
128
138
136
127
119
116
122
130
133
128
123
127
129
129
125
119
118
122
129
124
111
104
96
106
124
131
127
113
112
122
127
130
130
125
120
123
126
121
110
113
129
137
124
110
108
114
112
103
101
111
125
135
135
124
117
121
131
133
129
122
121
125
134
140
134
118
117
125
129
126
117
112
109
117
133
139
133
123
125
129
130
129
131
128
118
122
131
124
113
116
130
136
126
115
110
105
102
104
110
115
122
130
130
124
120
129
141
137
126
117
116
120
130
141
136
119
114
127
137
134
125
121
120
125
131
133
133
132
133
130
121
118
123
122
117
121
130
128
121
121
126
132
130
124
114
99
97
111
120
121
117
122
127
124
123
135
144
140
126
118
117
117
121
132
131
117
111
127
142
141
128
123
124
127
128
127
129
133
134
122
109
107
118
123
122
124
127
129
126
124
123
128
133
131
116
99
99
118
131
124
113
115
125
124
124
136
142
134
126
125
124
118
116
119
123
114
114
125
141
142
130
124
124
129
127
123
124
129
129
120
113
112
121
128
128
127
127
128
130
128
125
127
132
131
120
107
109
126
138
130
116
116
124
125
126
132
133
121
121
132
136
126
116
114
116
116
117
120
129
137
138
129
128
131
132
127
122
123
125
127
127
128
131
135
136
127
125
126
129
130
127
124
127
126
121
113
114
127
135
134
127
125
129
129
130
130
118
104
113
135
144
137
127
115
115
126
125
114
112
129
140
132
131
136
138
130
120
114
124
134
139
139
139
138
134
128
122
121
122
126
127
123
118
118
121
122
121
122
126
131
138
135
131
130
132
126
110
98
107
128
141
139
129
116
118
133
133
113
105
119
133
129
131
134
137
135
121
113
120
132
136
134
132
131
130
128
124
119
117
121
123
119
111
112
124
130
125
116
112
121
137
138
126
126
132
128
115
106
113
121
125
125
123
114
119
137
139
123
116
120
123
121
125
130
139
139
127
118
118
124
125
123
120
120
125
131
128
123
121
121
120
112
113
120
129
133
125
115
105
111
128
130
119
120
132
128
120
120
120
117
114
113
109
107
114
131
138
133
130
127
122
112
114
126
139
142
134
123
116
114
116
116
111
113
122
131
130
130
129
127
121
118
121
129
129
126
124
120
114
113
121
122
112
116
128
126
122
123
120
116
113
110
104
104
113
127
132
129
135
135
131
109
112
124
130
135
133
126
114
109
117
118
113
112
118
125
128
133
138
134
122
123
132
135
123
115
118
124
125
123
119
113
108
115
124
120
117
117
117
117
119
118
112
110
119
123
120
118
124
136
136
114
122
126
119
116
120
119
112
110
120
124
120
115
114
114
118
128
135
128
122
124
136
134
118
107
111
122
134
135
127
113
110
119
121
116
110
111
114
119
129
130
124
124
125
123
115
111
122
137
138
121
131
128
109
104
112
111
109
111
122
126
122
116
115
112
113
120
123
113
111
120
130
128
119
111
110
121
133
140
128
115
115
125
126
117
114
116
120
124
130
134
134
131
125
122
118
122
135
138
134
127
134
121
108
107
113
110
107
117
122
123
119
122
124
119
113
113
109
100
102
113
123
124
122
119
115
115
126
131
123
113
116
128
132
125
120
124
133
134
133
136
141
139
124
115
122
137
150
148
133
127
127
119
113
122
125
114
109
121
128
121
116
126
135
130
120
114
110
101
104
110
116
118
119
121
121
119
118
120
114
108
110
125
136
136
127
127
139
141
132
134
144
143
125
112
123
141
149
146
138
121
118
117
123
132
132
121
116
122
123
119
120
129
135
130
123
124
122
113
110
114
116
113
109
118
123
121
118
117
114
110
109
118
132
138
130
124
133
140
132
126
136
140
128
118
119
126
130
134
138
114
115
121
126
130
128
124
120
118
116
119
127
131
125
115
123
138
137
122
116
121
123
114
110
113
124
125
124
123
123
121
116
112
119
132
128
120
125
133
128
118
124
135
135
130
122
113
112
118
130
119
122
125
126
122
122
123
120
114
107
117
129
126
112
107
124
145
143
124
117
125
132
128
119
117
122
128
131
132
132
131
122
108
110
126
132
123
121
123
122
112
112
128
143
141
126
113
114
113
116
130
133
130
124
119
119
122
124
116
108
111
118
119
108
107
124
137
134
122
119
129
141
141
130
121
121
129
133
134
133
131
123
108
104
120
134
130
119
117
113
110
112
128
142
140
126
125
129
122
110
136
135
124
119
119
120
123
125
123
111
107
108
110
113
118
122
120
119
122
128
135
141
141
132
123
119
124
128
128
127
125
119
111
113
126
135
127
116
112
116
118
120
133
138
130
119
129
141
129
107
127
123
115
116
123
124
123
124
124
116
103
102
110
119
128
126
110
107
124
139
140
134
129
124
120
120
122
122
123
122
121
117
117
122
132
131
122
113
114
127
130
128
131
130
120
116
125
133
124
112
112
109
109
118
124
122
118
118
120
117
113
112
116
123
134
132
113
107
121
136
135
127
119
115
118
120
119
119
122
127
125
118
119
128
131
128
119
113
120
135
138
127
120
118
118
119
118
117
118
122
117
125
133
118
104
115
141
153
141
127
127
137
133
117
111
119
127
125
121
122
126
127
122
118
120
130
135
133
129
128
128
134
135
131
131
136
141
142
140
140
141
136
117
103
111
129
136
136
128
123
121
127
135
127
117
124
142
145
132
123
126
131
128
119
110
115
126
138
142
134
127
123
116
113
118
126
130
130
129
126
127
128
126
125
129
134
134
131
130
135
139
129
109
98
110
129
137
134
129
125
128
127
136
134
133
136
137
135
124
122
121
117
115
114
113
113
128
148
154
146
134
127
124
121
124
127
126
125
125
126
124
120
117
120
132
137
134
128
126
130
131
123
112
110
120
133
140
139
132
130
130
126
130
135
137
137
133
127
124
124
118
104
101
110
115
117
128
146
150
140
139
140
140
132
131
130
126
122
124
129
127
117
115
123
136
141
138
135
133
130
124
120
123
128
131
136
140
140
136
137
129
121
124
133
134
126
124
126
129
129
119
105
103
112
118
120
126
134
134
128
134
149
151
137
134
135
130
124
126
132
129
121
123
131
136
137
140
145
142
135
122
121
133
139
138
138
141
140
136
139
125
120
121
130
126
114
114
127
133
129
125
121
121
119
119
120
124
124
122
121
133
149
148
134
131
136
135
130
129
132
130
129
134
140
132
128
137
146
145
136
123
122
133
137
132
132
139
138
134
132
125
120
123
126
120
109
110
123
127
122
125
135
136
122
113
116
123
121
120
121
135
146
139
126
129
139
139
133
130
129
130
133
141
141
128
123
131
135
132
129
124
121
123
124
121
125
136
136
128
120
128
122
120
122
121
110
105
111
117
114
118
136
142
122
106
112
123
124
123
126
138
144
136
125
131
138
139
136
132
126
123
125
134
135
126
124
130
126
120
128
130
122
115
115
119
125
133
132
123
110
133
125
115
117
127
121
101
99
109
110
110
125
133
120
109
113
126
128
125
129
136
138
135
134
135
135
134
136
136
125
114
114
125
127
126
128
134
125
116
127
139
132
117
119
129
132
129
124
118
106
138
128
112
120
135
130
101
93
110
113
104
112
124
122
115
118
130
135
130
128
130
130
134
138
138
129
126
133
137
129
113
110
119
123
124
127
136
131
122
131
141
136
123
123
137
137
127
118
117
114
139
130
117
124
142
134
111
105
122
121
104
107
121
125
120
123
136
142
139
129
124
125
132
138
137
124
119
127
136
134
123
115
119
121
120
121
132
134
131
130
135
132
122
122
132
135
128
124
126
126
133
131
124
128
137
133
124
126
132
120
109
113
127
129
124
129
140
145
138
128
123
125
128
130
127
119
115
120
132
138
133
125
123
123
120
119
127
133
133
125
123
121
119
115
119
126
127
133
134
134
128
132
129
126
124
125
134
145
137
116
109
120
132
129
124
132
142
141
131
126
126
128
121
115
116
119
119
121
130
138
137
129
127
127
127
123
125
130
132
124
116
119
120
117
112
114
125
137
138
134
124
131
129
118
110
114
134
145
130
106
101
117
128
127
129
140
140
130
119
120
131
133
115
100
105
123
128
129
130
131
131
129
130
135
138
133
127
128
131
128
123
128
134
129
111
103
117
133
135
128
123
131
127
111
102
114
129
131
118
98
99
111
118
120
130
139
134
118
111
119
132
134
116
97
106
126
137
132
128
126
126
128
130
137
141
136
124
125
134
137
133
135
141
135
114
96
105
122
125
117
126
130
122
110
109
121
126
119
108
105
107
109
111
118
129
135
127
114
113
121
129
131
121
111
115
130
136
128
119
123
131
129
124
130
136
129
116
121
137
145
139
136
140
136
113
94
101
117
121
114
128
129
117
108
118
132
129
115
111
116
120
119
112
119
129
130
119
114
119
122
122
126
129
129
127
129
129
121
118
129
138
129
119
121
124
118
108
117
140
147
139
135
135
126
113
104
112
123
124
116
128
123
110
106
121
133
130
119
114
126
134
130
120
123
130
126
115
114
123
123
116
120
136
141
132
126
122
118
122
137
144
129
117
119
121
115
107
119
140
145
139
132
128
121
114
116
126
130
130
125
127
118
106
108
120
124
122
118
119
130
139
137
126
126
132
128
116
115
125
124
114
121
139
146
133
119
116
119
127
137
138
125
119
123
126
121
119
124
139
141
136
130
123
118
115
116
125
129
132
130
124
119
114
117
120
118
117
116
118
127
136
136
126
123
130
131
118
114
122
123
119
124
135
141
132
115
113
121
128
132
129
122
119
125
130
128
125
126
134
138
133
126
121
118
113
110
113
125
129
126
122
121
123
126
125
120
117
117
116
120
132
133
120
115
120
124
120
115
119
126
129
128
132
134
129
118
115
119
125
126
121
119
119
122
128
131
126
123
128
134
127
117
119
122
112
100
108
125
126
115
119
118
129
133
130
125
122
120
115
118
127
129
116
109
111
119
118
116
118
129
131
128
125
125
126
122
116
116
119
121
120
119
118
121
126
127
119
118
125
131
121
109
119
130
117
104
115
124
119
106
117
113
126
134
132
128
126
127
121
120
124
125
117
108
113
119
121
121
123
135
136
127
118
119
121
124
122
123
123
124
120
120
121
125
128
121
113
114
124
129
116
108
121
135
131
121
125
128
119
108
120
111
122
129
128
125
124
127
126
124
125
124
121
116
120
128
129
128
130
136
138
130
117
114
116
123
132
137
135
129
122
123
128
133
131
120
113
116
128
130
119
111
120
138
142
139
132
122
116
121
125
116
118
122
123
122
121
122
124
124
124
123
124
127
132
135
134
129
129
134
136
132
120
113
113
125
141
146
140
127
120
122
132
138
132
122
121
124
128
128
122
113
115
130
143
143
131
118
116
128
125
119
117
119
120
120
118
113
111
116
122
121
122
127
136
136
128
121
121
126
129
128
121
114
116
128
141
143
134
120
116
118
132
135
127
124
127
129
126
122
118
112
113
121
130
134
128
121
119
122
119
116
116
117
120
121
119
104
101
110
120
119
116
123
131
126
113
108
113
119
121
121
116
114
119
130
131
129
124
118
115
117
128
130
125
124
130
131
124
118
113
113
115
116
118
123
129
127
119
113
110
110
114
119
122
124
122
109
103
112
121
118
110
117
125
119
104
98
111
123
122
117
111
111
121
124
123
118
117
118
119
120
123
125
126
125
127
125
122
119
116
116
116
115
111
118
130
128
116
109
108
109
121
125
127
129
129
126
122
124
127
122
110
111
123
122
105
97
113
129
130
120
111
108
111
113
114
116
119
119
123
124
121
122
127
130
123
117
120
126
126
120
122
121
115
118
125
124
115
116
109
117
131
134
131
133
139
143
142
137
133
128
115
113
125
130
115
102
116
133
136
125
117
111
101
100
113
127
126
123
123
127
124
121
127
131
124
115
119
132
132
126
128
129
120
114
123
124
122
124
110
124
140
139
129
131
145
151
148
140
135
131
120
116
131
137
123
111
119
129
130
125
121
113
96
94
115
136
130
115
119
128
128
121
123
129
129
120
120
131
131
129
131
132
119
109
121
131
127
125
110
125
141
139
127
128
138
142
139
133
129
127
119
120
131
139
130
123
124
124
120
120
124
119
102
99
121
142
132
112
112
129
135
124
115
122
130
128
123
123
125
127
130
128
112
106
121
136
132
120
117
127
137
134
126
128
130
130
130
130
129
125
122
122
131
133
134
135
134
128
115
115
124
125
117
113
129
148
141
117
107
123
135
128
115
114
122
130
127
121
123
128
129
121
112
109
120
131
132
121
133
133
131
128
126
128
126
127
130
133
133
131
129
129
129
131
136
141
140
132
120
117
120
122
124
125
131
146
148
127
105
111
128
132
124
112
112
124
128
125
126
130
125
120
120
118
114
121
132
128
144
136
122
118
124
128
127
129
136
137
135
135
135
133
130
129
131
133
132
130
126
120
116
119
124
126
128
134
141
133
108
102
120
138
134
119
111
119
127
127
127
128
119
121
132
132
115
116
132
137
140
131
114
115
128
130
125
128
132
128
124
127
132
133
129
126
123
120
120
121
124
118
113
115
123
127
121
121
131
131
116
103
116
139
142
127
121
124
127
126
124
120
113
122
144
144
124
121
135
141
124
115
113
123
135
132
123
118
118
115
111
111
120
127
130
126
120
115
111
111
112
118
118
121
123
124
120
113
115
127
125
115
120
135
137
129
128
132
134
132
120
108
106
120
144
146
133
129
137
139
110
108
116
138
144
133
118
112
108
108
104
101
104
119
127
125
122
121
119
110
107
119
131
131
126
123
120
116
116
126
132
129
126
128
125
123
124
134
143
141
125
107
105
119
133
134
127
126
134
136
107
108
124
140
141
130
119
112
109
111
110
100
102
118
122
122
124
134
134
119
110
124
143
139
125
118
121
123
125
128
135
132
126
121
116
115
117
124
141
145
133
116
114
123
123
117
108
110
122
132
113
113
124
129
128
125
123
120
119
120
119
110
112
122
122
117
123
134
136
125
118
127
143
139
118
109
115
127
133
133
132
128
121
115
114
113
112
114
128
141
138
126
125
126
119
106
97
103
118
123
120
117
117
118
120
122
124
126
127
127
123
115
119
130
128
116
118
125
127
125
124
129
136
127
112
101
111
126
137
132
122
120
116
115
118
121
115
112
121
132
135
129
128
128
121
108
106
113
123
122
126
119
110
112
122
126
127
128
130
132
122
114
122
137
136
120
111
111
114
118
123
128
126
117
104
99
109
125
132
124
111
111
115
121
127
127
120
119
123
127
130
130
129
127
123
117
121
135
139
129
127
118
111
118
130
134
129
127
130
132
120
112
121
141
139
120
106
107
112
116
120
123
122
106
102
105
116
121
120
112
102
102
115
129
133
126
120
124
132
129
128
128
129
126
128
125
128
142
148
139
125
119
117
123
133
136
129
124
125
126
119
114
125
141
137
118
108
116
121
120
119
120
116
102
103
115
121
115
109
105
104
106
116
129
131
121
114
124
135
130
124
124
126
129
129
127
124
132
144
145
123
122
122
126
129
130
127
122
117
115
115
120
133
141
128
114
117
127
128
121
120
119
115
106
108
121
120
108
104
106
115
115
115
120
123
115
111
121
133
128
117
116
121
127
129
125
118
119
128
138
125
124
123
125
124
121
121
118
112
104
106
120
136
136
121
113
124
131
126
118
118
121
120
115
117
119
118
110
108
117
126
120
111
110
115
116
117
122
125
119
107
108
116
125
126
123
120
118
118
120
132
127
120
121
123
120
119
119
114
104
101
114
127
128
120
117
124
124
116
115
119
125
128
126
120
118
117
118
121
126
127
118
105
102
112
118
121
122
119
112
103
109
121
124
122
122
127
126
112
107
135
124
114
117
124
124
122
121
119
113
108
110
116
120
122
121
116
111
111
118
125
127
128
130
123
119
120
125
127
126
120
106
101
105
115
119
119
119
116
109
109
121
133
130
119
120
130
129
109
93
133
126
114
115
124
128
124
120
120
120
117
113
111
117
128
125
108
98
111
130
137
128
123
121
120
120
122
125
125
122
112
100
101
112
121
121
115
116
118
115
116
129
140
132
121
120
127
124
103
91
127
125
118
117
123
126
122
117
119
124
127
125
121
121
130
128
108
97
116
137
144
128
115
115
118
120
121
120
115
117
112
100
102
119
130
126
118
121
123
122
121
129
138
135
123
122
123
119
106
104
117
119
119
105
100
111
131
141
136
120
115
124
131
127
117
112
117
123
125
125
127
127
122
120
124
131
133
141
146
140
124
120
132
139
128
119
132
146
140
128
126
132
123
105
106
118
129
132
134
130
115
117
119
114
103
105
121
131
130
122
119
125
128
125
120
115
119
125
130
130
126
118
113
122
137
139
138
140
148
140
123
117
128
133
129
126
129
130
127
124
132
135
122
106
108
118
130
134
132
126
117
118
121
120
110
110
116
124
127
122
119
119
120
121
121
121
125
130
132
130
123
116
119
134
149
147
134
133
140
135
120
117
128
134
134
130
128
123
121
125
134
134
121
117
120
130
134
134
133
130
121
119
121
122
123
122
124
129
128
126
118
112
113
118
122
124
127
131
130
125
121
123
129
144
148
142
130
130
139
135
119
118
132
142
140
131
129
129
129
131
137
135
130
129
133
138
138
136
135
138
127
118
119
124
127
128
131
134
134
128
117
107
108
120
126
126
125
125
123
119
119
130
137
139
138
133
130
132
140
135
120
121
138
149
141
131
131
135
138
137
138
141
141
139
138
139
139
137
137
143
130
120
119
124
125
127
132
138
135
124
115
108
111
120
129
130
125
121
119
116
122
135
134
126
128
131
133
134
137
133
121
121
135
147
142
131
132
137
134
132
133
145
151
145
131
131
139
137
136
139
132
123
121
123
119
117
126
135
129
119
114
114
118
124
131
134
131
120
118
123
132
137
125
115
125
139
135
128
128
128
125
123
126
135
137
133
130
124
120
120
126
142
151
141
124
124
136
137
132
130
129
127
123
118
111
108
114
122
119
112
112
123
131
125
125
130
131
122
120
129
142
138
122
116
134
147
135
119
121
124
123
120
117
120
131
134
128
112
104
114
129
137
138
131
120
123
134
134
123
121
126
128
123
116
111
106
104
109
112
110
111
128
140
131
118
118
127
128
123
131
138
132
124
126
141
143
130
120
119
120
118
116
112
112
125
137
131
110
102
121
139
139
127
122
123
129
132
125
113
114
126
127
123
118
119
116
104
104
115
115
111
127
145
138
117
108
120
132
130
128
128
127
130
136
137
129
126
127
126
122
117
116
114
111
121
138
135
116
106
126
143
139
122
119
126
135
130
115
105
112
128
128
126
124
130
131
115
113
125
125
114
117
137
141
120
107
119
137
139
128
120
123
135
140
126
115
123
134
132
121
122
126
125
119
120
134
134
120
109
120
136
133
121
118
127
133
126
113
108
120
129
132
129
128
131
133
130
130
137
133
117
112
128
138
129
114
118
135
141
130
121
124
137
136
119
109
122
133
132
126
134
143
139
125
121
129
129
117
108
110
122
126
122
119
121
127
125
117
118
132
123
130
130
125
121
123
135
143
141
129
116
113
124
134
133
123
121
126
133
130
127
127
133
130
116
111
121
129
128
131
144
151
147
133
126
125
121
115
113
112
115
123
128
125
121
120
121
119
123
132
113
125
128
118
107
108
128
141
132
116
115
120
129
132
134
130
117
113
119
130
132
131
128
124
119
114
118
122
127
134
142
146
143
136
130
121
116
119
125
123
121
126
137
133
120
112
115
116
119
127
117
121
122
118
103
100
115
129
120
108
113
127
131
130
133
130
116
103
113
132
136
131
122
122
123
121
118
118
122
127
131
134
136
136
129
116
112
127
142
138
125
125
139
137
118
106
111
114
112
114
125
122
121
121
113
109
113
116
113
110
118
127
125
119
124
126
112
103
119
139
141
130
123
124
129
129
123
116
115
117
121
127
135
136
123
102
103
128
148
144
123
119
133
135
116
106
119
123
112
106
133
124
120
122
123
121
117
116
115
117
127
128
120
113
121
121
111
110
129
143
141
131
127
128
129
130
125
117
111
114
119
125
134
136
121
98
96
121
143
137
117
112
126
129
115
115
132
141
123
105
134
124
118
121
125
125
122
120
121
125
130
128
120
117
125
125
115
118
136
141
134
132
131
130
128
126
123
118
116
122
128
128
135
139
132
108
96
112
132
132
118
114
120
124
121
124
138
144
127
110
128
122
117
119
121
121
122
120
124
125
126
126
126
129
135
132
120
121
134
133
128
129
137
135
122
116
118
119
122
131
135
127
126
138
142
126
105
105
121
128
124
119
119
120
121
123
128
129
123
118
124
120
117
118
121
118
119
120
119
121
121
122
127
137
140
134
116
116
125
125
122
131
142
138
120
111
114
122
127
134
134
124
117
128
144
138
116
104
115
128
127
117
115
116
116
114
112
113
115
121
123
123
124
124
124
123
122
119
114
115
118
119
121
125
132
125
109
105
117
121
123
130
140
134
120
113
119
125
126
128
130
122
116
122
139
139
121
110
120
127
123
112
111
111
108
105
106
112
116
119
124
127
131
129
127
129
127
121
111
109
117
116
113
110
113
113
100
98
108
119
124
128
130
127
122
120
126
126
122
122
124
126
122
123
131
129
119
117
128
131
118
108
113
114
103
101
116
124
119
112
123
124
129
130
129
131
134
127
114
107
118
122
111
101
104
108
106
102
111
123
124
121
119
119
119
120
124
127
123
120
123
132
132
129
127
120
115
124
139
138
119
108
118
118
103
105
127
134
117
102
123
120
123
128
127
129
136
136
122
114
118
124
118
107
113
123
122
119
122
131
127
115
114
116
112
109
119
129
129
124
125
130
133
130
125
120
118
128
144
143
125
113
121
123
113
114
132
132
111
98
124
119
120
124
127
127
135
137
127
120
122
126
127
127
132
136
133
129
132
134
123
114
116
123
110
103
111
129
135
128
122
124
127
125
124
125
126
129
134
136
126
117
120
123
120
121
130
128
112
106
126
119
118
123
127
129
132
133
124
121
123
127
133
139
143
140
129
129
132
128
113
111
125
129
114
101
108
127
134
127
119
118
119
120
123
129
134
127
119
117
121
121
121
120
120
124
128
125
117
114
122
121
121
122
123
126
129
127
117
119
121
124
127
138
142
127
114
120
127
118
105
109
125
130
121
113
115
127
127
123
118
117
119
120
122
129
132
123
105
103
115
122
118
112
114
121
128
127
120
117
120
120
121
118
116
122
131
126
113
115
119
119
119
128
129
117
107
115
121
114
106
111
123
125
124
123
123
125
125
123
119
119
121
121
120
122
123
116
103
105
117
123
115
103
105
119
129
123
115
116
122
123
126
117
109
117
134
132
121
119
121
121
119
120
120
117
113
117
121
120
117
119
121
119
121
124
128
129
129
126
121
120
123
124
118
113
110
107
108
121
129
128
114
102
108
119
122
111
104
116
121
130
132
120
108
113
138
144
134
128
126
126
123
120
120
117
116
118
123
128
128
125
120
118
117
120
132
138
136
127
123
123
125
122
115
111
109
109
114
129
137
127
118
118
122
125
119
102
99
119
116
128
138
126
110
113
132
147
145
137
132
129
125
121
120
119
115
117
124
128
125
123
122
121
115
115
131
141
134
124
122
130
132
123
111
111
120
120
118
130
134
127
127
131
133
124
116
107
104
115
111
127
141
132
118
117
128
137
142
139
134
126
121
119
119
117
114
118
126
125
113
112
122
125
118
115
127
135
133
124
124
136
141
126
106
109
130
133
122
120
124
128
132
136
133
124
117
117
113
111
116
131
140
133
127
126
126
129
135
139
133
122
113
113
116
119
122
127
131
122
109
110
121
126
123
121
127
138
137
126
125
132
140
128
107
108
130
142
126
116
121
129
131
131
126
120
118
128
126
108
132
140
131
127
127
133
131
130
132
134
129
122
115
112
115
125
135
139
137
123
115
117
125
127
126
127
130
137
139
130
114
113
126
126
113
112
127
138
128
117
120
128
128
124
122
116
116
130
137
120
141
137
120
112
122
135
137
134
131
126
124
123
121
118
116
127
141
143
134
125
126
128
127
125
127
131
133
135
136
127
106
96
109
123
125
123
126
129
126
122
123
128
126
124
127
119
115
131
147
136
132
128
111
106
115
128
133
133
125
114
112
124
129
122
118
126
134
134
122
121
126
131
129
121
124
133
133
131
128
120
104
95
102
121
133
131
128
127
127
124
125
127
127
130
133
126
123
133
149
143
112
112
112
113
115
120
123
123
118
105
106
118
125
122
118
121
123
121
116
113
117
127
126
123
122
131
131
127
123
121
116
110
110
120
131
130
129
133
135
132
127
126
129
132
132
130
130
134
146
143
100
106
121
126
122
117
116
116
112
108
108
111
115
119
120
120
119
118
115
112
111
118
125
126
124
126
126
124
121
127
131
129
120
120
122
123
124
133
143
141
129
128
129
129
122
123
126
131
137
138
105
111
126
135
128
121
118
120
117
116
115
113
115
119
122
120
117
120
122
118
111
111
122
127
127
125
122
122
123
131
142
142
128
118
118
119
118
126
138
140
136
132
130
124
111
107
113
118
124
134
116
116
125
130
129
125
124
125
125
125
123
121
123
127
128
121
117
121
131
129
118
111
116
125
127
121
118
119
123
130
143
145
129
116
120
123
116
112
122
135
135
131
127
122
108
100
103
109
115
129
124
114
116
127
128
127
127
129
131
131
128
126
127
135
134
123
116
121
130
132
125
117
118
122
123
119
119
119
123
128
137
137
123
115
126
133
122
105
113
130
132
122
121
124
117
104
103
109
116
128
120
109
114
126
130
126
125
128
132
133
130
122
123
134
135
123
112
115
129
133
131
127
129
124
120
119
121
123
123
124
127
127
117
118
128
133
121
107
115
128
128
116
112
123
125
118
112
118
129
129
116
110
118
131
132
126
126
128
130
133
129
116
114
127
136
126
108
112
128
132
132
134
138
133
122
119
127
127
120
117
117
116
114
120
129
128
115
112
123
134
129
115
111
123
134
126
120
126
136
131
117
118
125
132
128
126
129
128
126
125
124
115
114
131
139
125
105
109
128
134
129
131
135
132
124
120
124
122
111
109
110
109
114
124
126
115
107
114
130
138
130
119
113
122
131
128
121
130
139
128
120
122
125
128
125
126
131
128
119
114
116
119
129
140
141
123
104
110
127
132
122
120
121
124
124
121
119
112
103
107
110
112
115
122
122
111
105
116
132
134
125
115
113
118
124
123
121
129
135
123
122
120
121
125
125
125
128
127
116
106
111
123
139
150
140
120
108
110
124
126
117
110
113
121
123
119
113
105
103
110
114
115
115
121
122
111
109
118
129
127
113
108
110
114
118
120
121
128
129
126
126
117
115
122
127
126
124
121
117
113
115
124
135
139
132
120
112
111
117
120
116
109
114
126
127
120
114
113
114
120
122
119
117
117
118
112
111
119
126
122
109
109
113
117
119
121
124
128
130
131
133
120
111
119
127
128
124
119
120
123
126
124
122
122
121
118
112
110
114
119
117
115
123
136
132
125
123
125
123
121
120
120
119
117
115
112
109
118
120
116
113
118
125
127
122
124
128
128
129
131
144
130
116
114
124
130
127
117
119
132
139
132
117
114
117
117
110
107
114
124
123
120
127
134
132
128
130
131
121
116
117
121
121
119
116
112
109
114
119
115
116
128
136
136
128
128
129
126
124
123
148
144
123
112
118
129
127
118
118
131
140
137
123
120
121
118
108
107
118
130
130
122
121
124
121
122
126
125
111
108
115
120
121
121
123
121
115
119
122
120
120
131
141
139
135
133
131
125
118
118
116
111
112
115
115
112
110
108
105
103
111
125
130
125
116
108
105
110
118
128
129
126
127
129
128
124
126
135
140
139
126
123
134
136
124
112
120
135
137
121
115
123
132
134
136
134
124
120
122
128
113
108
111
112
108
99
101
107
110
109
114
124
126
124
123
123
116
108
113
127
131
123
121
130
136
134
133
136
139
134
125
125
133
129
122
123
128
132
130
120
120
129
137
138
133
122
120
120
124
125
112
109
110
111
103
96
100
116
120
118
117
122
124
125
127
132
124
112
111
125
128
119
119
133
145
144
135
132
129
122
120
130
134
131
125
128
130
129
125
123
129
137
137
136
131
120
118
121
127
128
113
112
112
114
113
111
115
127
131
127
118
119
123
126
129
130
126
115
113
122
123
119
119
133
144
141
136
131
127
117
116
129
137
135
126
127
131
129
127
131
141
143
139
134
131
126
122
122
127
134
118
116
114
122
126
126
129
136
139
131
118
111
118
129
131
126
120
117
118
119
118
119
123
129
132
133
134
135
131
117
113
125
136
135
128
130
131
131
131
134
146
148
143
134
132
130
127
123
126
133
126
120
118
126
134
133
134
137
139
131
113
103
112
130
139
129
120
120
121
120
118
119
120
121
122
126
131
136
134
121
116
119
129
131
133
137
137
132
126
129
138
148
147
136
129
128
128
124
125
128
126
123
123
131
128
120
125
135
136
122
105
97
108
130
142
139
130
128
127
127
124
122
115
113
121
127
130
129
129
125
121
121
121
122
134
145
139
125
117
118
127
140
145
139
126
123
128
129
128
127
115
119
128
127
114
103
115
133
132
114
100
102
116
130
137
140
139
137
134
131
129
122
111
111
124
133
129
121
123
127
129
129
117
115
130
145
134
117
110
116
124
130
135
133
124
123
131
134
129
133
101
111
127
123
104
94
108
130
129
110
100
113
130
132
128
130
136
140
136
131
129
119
110
114
129
133
124
120
123
128
137
138
123
113
125
141
132
112
110
123
131
128
125
124
123
127
134
131
128
136
99
109
124
119
104
100
110
125
127
112
104
117
136
136
120
116
129
140
140
132
122
116
116
122
127
128
127
127
126
126
137
146
132
113
120
139
133
112
108
127
140
132
121
118
123
131
132
124
116
130
115
116
118
116
115
116
118
122
126
122
113
115
125
128
118
109
120
139
145
135
124
117
124
127
124
122
129
133
124
118
131
149
140
118
119
135
134
114
103
121
137
133
121
117
125
133
126
111
106
123
129
127
118
114
117
127
123
119
121
128
122
111
111
119
119
112
116
134
144
140
129
123
135
136
122
118
129
134
118
106
125
148
145
121
117
130
134
117
103
112
128
132
125
124
130
132
120
101
102
123
129
127
118
113
117
122
121
119
119
130
131
117
111
117
121
117
114
123
137
140
131
127
137
143
128
117
122
127
114
104
119
142
141
123
114
126
133
125
113
111
120
131
134
132
132
130
115
96
101
125
112
114
115
116
116
116
117
117
117
127
138
133
122
121
122
117
112
114
125
132
130
125
134
145
138
118
111
114
114
114
118
131
134
125
118
119
130
133
128
120
120
131
139
136
129
126
114
98
101
126
103
101
112
124
120
110
111
116
117
126
143
147
137
125
121
117
113
110
119
132
130
123
128
145
143
121
106
106
114
118
120
123
132
129
118
115
127
142
140
125
119
128
137
133
123
122
121
109
106
121
108
99
113
131
130
116
114
118
123
129
142
146
134
119
117
122
121
117
126
136
136
125
125
139
145
130
112
108
117
120
120
125
135
138
124
114
125
141
142
122
113
121
131
126
120
125
133
128
116
116
119
111
120
134
133
124
119
123
129
132
136
135
121
109
111
124
130
131
136
142
142
129
123
130
141
133
120
112
115
119
122
127
143
146
131
116
121
135
133
118
111
115
123
125
125
134
142
140
124
118
125
122
124
129
128
126
124
127
129
127
126
124
118
111
115
129
137
141
143
143
140
128
120
124
129
128
122
117
118
120
126
132
144
147
138
122
118
124
126
120
113
115
120
125
132
140
141
135
125
122
122
121
122
121
120
122
125
127
123
118
117
122
126
125
127
133
139
143
140
132
128
122
120
117
115
116
118
119
121
126
131
132
135
140
140
129
117
119
123
125
122
120
120
128
138
137
126
117
119
125
116
120
120
113
109
118
126
125
117
109
110
125
135
139
135
131
132
135
131
121
118
122
125
117
103
103
114
123
126
132
134
128
124
129
136
132
119
117
124
126
124
124
124
127
134
131
112
104
114
131
117
125
123
108
103
116
128
124
111
105
115
129
136
135
128
122
121
121
118
111
114
128
134
120
103
104
120
129
128
130
133
126
119
123
130
129
122
122
125
121
120
124
124
123
123
121
114
110
117
130
121
132
129
111
102
114
130
126
112
109
121
126
124
117
114
113
113
112
108
108
116
131
133
123
109
114
129
133
125
123
127
126
123
123
124
122
121
127
128
118
116
124
125
115
111
119
126
125
120
122
123
135
132
118
109
116
130
129
116
112
120
125
115
100
101
111
113
112
109
110
120
130
133
122
114
117
128
130
123
119
122
125
125
124
121
120
122
129
132
122
115
122
125
114
102
116
137
136
117
106
124
132
131
126
119
121
131
135
126
118
118
123
113
100
102
118
123
121
117
119
124
127
128
127
115
110
115
124
125
120
120
122
121
119
120
122
124
128
130
126
119
120
123
113
102
114
138
135
108
97
124
127
127
128
126
126
129
139
136
124
119
123
125
119
118
123
126
125
123
124
124
124
132
132
117
101
101
119
127
126
122
123
120
115
119
128
128
123
123
123
119
119
120
116
108
117
132
129
109
103
118
122
125
129
129
129
131
140
141
132
122
130
141
141
130
123
120
122
124
123
121
123
134
137
122
105
102
120
130
127
128
127
123
115
122
134
132
121
113
116
121
122
121
116
115
120
126
126
117
115
116
121
124
127
127
127
132
138
140
131
130
133
147
149
133
117
113
118
122
119
117
121
131
134
126
118
117
125
128
128
130
133
131
120
120
129
128
116
103
109
123
127
119
111
113
119
123
125
124
120
116
121
123
123
124
126
135
135
130
126
127
131
141
139
126
114
116
125
123
118
117
119
124
126
128
128
127
127
127
123
122
133
136
124
115
116
117
114
110
114
127
130
115
102
106
118
119
117
117
118
124
122
120
117
117
123
135
134
120
117
121
129
132
128
118
117
132
136
127
123
122
122
120
122
131
135
134
131
128
121
117
125
133
123
108
102
106
114
118
123
130
129
115
106
109
120
114
104
106
116
131
125
118
113
112
119
131
129
120
113
118
125
125
120
114
116
134
138
131
130
132
125
118
122
134
137
136
134
130
122
115
120
128
123
107
103
110
118
124
125
128
126
121
121
125
128
115
98
99
118
128
123
120
114
112
115
122
126
124
119
117
121
123
120
109
112
120
126
129
135
135
125
119
124
134
136
136
133
130
124
119
120
125
124
115
115
125
127
123
120
123
126
131
138
144
138
120
101
102
119
122
124
124
123
117
115
117
126
132
125
119
119
120
117
109
103
104
113
123
133
131
123
122
126
130
131
131
130
127
127
128
127
128
124
119
127
140
136
122
117
121
127
133
145
153
145
124
111
112
115
117
127
130
129
124
121
122
127
133
130
122
114
113
111
107
103
101
105
118
126
127
124
122
123
125
125
122
123
126
131
132
132
131
126
118
125
144
143
125
119
125
128
128
133
146
142
124
119
123
117
121
129
129
126
125
125
127
129
131
126
118
114
113
110
108
109
112
114
116
120
125
129
127
122
122
123
122
120
123
131
131
127
124
121
112
120
138
140
127
123
130
129
115
115
132
133
122
126
137
128
124
125
120
118
119
123
127
128
124
116
114
121
120
114
109
115
124
125
118
116
126
136
135
124
124
127
127
121
121
125
126
124
120
115
110
114
128
129
123
123
132
128
110
109
124
125
120
132
146
138
114
112
115
112
111
114
121
123
117
111
115
127
130
120
112
117
127
127
122
120
124
136
136
128
128
133
132
125
118
117
120
121
120
112
112
116
121
121
119
121
128
128
117
113
120
124
125
135
146
141
96
102
116
116
104
105
115
118
118
114
119
132
133
122
118
120
123
122
121
123
126
129
130
131
132
134
133
128
120
116
118
121
118
114
115
119
121
119
115
114
122
131
130
122
122
125
129
135
142
137
92
107
123
120
107
105
114
119
121
122
126
129
128
122
123
124
120
116
119
126
128
120
118
123
129
132
130
126
123
119
119
121
120
118
120
123
126
122
116
111
118
132
135
127
120
122
131
136
138
134
105
116
125
119
113
117
122
122
124
127
129
128
121
122
127
130
117
108
114
129
128
111
102
110
127
131
129
125
123
121
122
124
124
124
126
129
130
126
115
112
115
132
136
124
112
114
129
137
137
134
124
125
118
116
118
123
125
124
124
127
130
128
123
125
131
130
117
106
114
129
128
109
94
102
125
133
132
124
120
120
126
131
131
129
131
135
134
125
114
112
117
126
129
122
108
109
125
133
137
140
127
122
115
118
123
125
125
123
122
125
129
129
127
126
129
129
118
110
117
127
126
114
105
112
127
135
134
125
121
121
130
135
132
127
131
138
135
121
114
116
119
119
121
122
115
110
116
126
134
137
119
118
123
127
126
123
121
120
121
125
131
129
121
120
129
131
122
116
119
123
124
126
131
133
134
132
131
130
127
127
134
134
125
118
123
130
126
117
117
124
124
114
113
123
122
115
114
121
127
128
110
117
131
134
124
119
121
122
124
127
131
124
112
114
126
134
127
121
123
123
124
135
152
157
141
124
126
130
131
131
130
126
116
111
114
118
116
115
121
134
131
118
113
122
128
118
115
119
121
118
108
121
134
131
120
120
127
126
124
126
128
120
111
116
131
136
126
121
123
123
122
132
151
157
139
120
120
127
130
130
125
114
111
112
114
111
111
111
123
138
139
131
121
121
123
120
119
124
122
104
112
121
127
125
122
126
133
130
123
124
126
124
123
129
138
135
119
113
121
124
120
119
132
136
132
120
117
120
122
123
119
113
113
121
120
115
112
115
126
139
146
140
125
121
121
122
123
125
121
101
116
117
119
123
127
130
132
129
122
121
125
131
133
138
139
127
112
110
119
124
118
113
114
123
124
121
116
115
116
120
120
116
116
124
129
126
118
119
128
141
142
137
126
125
125
123
122
122
121
116
116
114
117
124
129
131
129
125
122
122
126
131
131
132
127
118
111
111
120
122
118
114
117
125
127
124
121
119
120
122
125
123
120
123
129
129
119
118
130
139
138
128
127
129
132
129
120
119
128
139
121
117
117
124
129
129
128
122
121
125
130
128
123
121
118
115
114
117
121
121
115
116
129
140
137
132
129
128
125
125
129
130
126
122
122
122
112
113
125
135
133
124
125
129
135
133
126
121
133
152
132
129
118
113
120
128
129
120
117
122
132
128
117
117
117
117
117
119
122
119
113
118
134
144
140
135
134
131
125
119
129
136
132
118
116
111
106
108
118
126
127
124
123
125
134
137
134
130
130
143
139
137
118
106
112
126
129
121
113
116
121
123
123
123
123
121
120
121
124
123
115
115
123
131
128
127
129
123
113
111
126
137
131
118
114
112
109
111
119
122
124
125
124
122
132
144
142
129
120
125
115
114
124
130
129
122
114
101
98
105
121
125
118
114
117
119
117
115
120
132
135
137
140
142
134
121
122
126
131
136
143
143
133
124
125
125
120
123
131
130
121
120
130
143
154
145
127
112
113
123
116
111
118
126
127
118
108
103
102
104
116
121
121
118
124
134
132
121
119
128
136
135
134
133
127
122
123
124
126
130
143
142
123
115
124
135
131
127
130
129
122
120
130
141
145
132
120
118
118
120
114
111
114
118
117
114
111
113
113
111
113
121
125
125
128
140
139
125
119
125
135
134
125
121
121
124
125
122
117
121
135
136
120
110
124
140
135
128
129
132
128
124
127
134
131
120
115
121
123
123
111
112
115
118
116
114
115
122
124
118
114
119
127
128
129
131
132
126
122
125
135
131
118
114
116
126
129
123
115
117
128
131
120
112
123
134
134
130
131
135
134
131
126
126
126
121
117
121
124
126
113
113
119
125
122
116
115
125
134
129
115
115
124
128
124
122
123
124
125
129
132
128
117
115
119
126
128
126
118
119
123
128
125
118
122
132
134
131
131
133
138
137
128
123
130
129
122
119
119
120
118
118
121
131
132
120
113
120
134
130
114
108
117
126
126
121
122
126
130
130
129
124
121
120
122
125
126
127
123
121
125
129
128
122
123
131
136
133
127
127
135
138
131
127
131
134
125
117
114
111
119
117
120
135
136
119
111
121
133
127
110
101
110
122
127
127
132
136
136
132
126
124
122
122
122
124
127
128
126
123
126
132
130
120
119
130
136
132
126
119
126
134
130
128
130
132
124
120
117
113
109
107
118
134
131
114
110
123
131
121
105
100
108
118
124
132
143
147
144
130
122
121
120
120
121
123
127
130
130
127
129
134
131
121
116
124
130
129
124
122
123
125
128
130
128
127
125
125
125
124
92
97
118
134
126
109
113
129
130
113
102
105
115
119
122
128
143
149
145
131
118
116
115
115
118
124
127
132
135
133
134
137
135
123
115
118
121
122
126
130
129
127
125
127
126
127
129
129
130
132
91
96
115
126
118
109
118
130
125
110
102
111
119
122
120
122
133
141
142
135
121
112
109
112
121
125
128
133
137
137
137
139
136
125
115
118
121
120
126
133
137
132
124
124
126
127
129
129
128
131
110
111
115
117
116
118
123
124
119
113
110
112
115
119
120
119
124
134
143
143
132
114
109
116
126
126
125
130
134
131
130
134
132
121
115
121
131
128
128
132
136
133
124
122
125
128
127
124
123
127
129
122
115
113
117
123
125
118
114
117
121
113
111
116
120
120
117
127
143
151
140
121
114
123
130
126
125
126
124
120
118
122
122
112
111
126
139
141
131
127
128
128
126
125
126
125
120
116
120
126
132
123
116
114
119
123
124
111
108
121
130
121
109
114
122
120
118
124
136
143
137
124
122
129
130
125
119
121
119
112
108
110
110
106
108
128
150
155
139
122
121
128
128
128
126
124
118
112
119
130
117
114
116
118
120
120
119
110
108
123
137
130
118
116
116
117
120
123
125
127
126
122
124
132
132
120
110
112
119
120
111
108
111
113
116
125
148
154
137
119
118
129
134
128
126
126
122
118
120
131
103
101
115
125
124
118
114
114
112
123
141
138
124
117
113
115
125
124
114
113
115
122
124
134
133
119
103
109
126
130
120
118
123
128
128
130
140
142
127
113
116
130
134
128
125
127
127
124
123
123
106
105
119
129
128
118
115
115
118
124
137
137
124
112
111
122
136
128
112
110
119
124
126
132
135
123
107
110
132
139
128
123
132
138
136
133
134
131
117
108
117
128
129
127
128
131
130
126
122
119
117
117
125
128
126
121
120
120
122
126
129
127
117
109
113
128
145
138
119
118
128
130
124
129
136
129
114
116
135
139
130
129
132
134
132
131
131
125
114
112
120
124
121
124
136
141
129
121
120
121
123
125
125
125
125
126
125
123
121
121
122
120
115
113
117
131
149
145
128
128
130
127
119
121
131
129
120
121
131
130
127
128
129
126
122
126
130
129
124
122
124
121
117
127
142
140
120
110
119
125
119
125
124
117
118
126
129
125
115
113
115
120
124
122
121
127
144
145
130
126
125
121
112
113
118
122
121
122
123
123
123
127
128
116
113
117
134
139
136
130
125
122
119
127
141
135
114
106
123
135
113
121
119
108
108
125
133
125
111
104
113
126
135
133
121
121
136
141
131
120
121
120
114
107
110
117
123
125
123
121
124
128
127
117
108
116
134
146
141
126
121
125
128
130
134
129
112
112
130
139
114
122
119
103
101
119
134
129
112
107
116
131
139
136
121
117
129
138
129
118
120
129
122
108
105
119
131
129
124
123
127
131
129
123
114
119
136
147
134
116
114
126
132
131
129
123
120
124
135
137
121
130
123
104
98
113
131
131
121
115
121
128
133
130
119
117
131
137
130
120
125
134
130
114
109
121
135
131
122
122
126
128
128
126
122
124
137
141
123
103
104
125
137
133
123
124
128
134
132
130
127
133
128
113
103
111
126
133
132
127
125
124
124
122
120
121
136
142
133
124
126
136
133
119
111
118
128
126
118
117
120
124
125
125
123
125
135
135
117
97
99
122
138
130
118
119
134
136
123
121
129
129
125
116
112
113
119
131
138
134
122
120
119
117
120
127
142
143
130
123
127
134
132
119
111
112
114
115
114
113
115
121
123
123
125
126
129
128
114
97
96
118
135
128
115
116
132
133
118
116
125
125
121
115
114
113
114
127
141
137
121
119
122
121
120
129
137
135
124
122
130
133
131
124
116
110
109
112
114
115
117
123
126
125
128
129
125
121
113
104
102
116
131
128
116
115
127
129
119
121
119
121
118
115
114
113
112
127
143
135
119
120
132
133
123
122
123
123
120
122
132
135
131
126
122
117
115
118
120
119
124
135
136
132
132
132
121
115
116
117
115
120
127
126
119
115
120
126
126
127
112
118
122
122
121
118
117
128
139
134
123
127
141
140
123
115
113
115
118
127
133
131
126
124
125
124
124
124
124
119
129
144
145
132
128
127
118
113
118
127
130
126
124
123
122
118
116
122
128
126
111
116
125
131
132
128
126
128
130
126
125
130
140
138
124
113
112
115
123
131
134
123
119
121
126
125
125
124
123
119
126
145
147
129
117
115
114
114
126
134
134
126
116
118
121
119
113
116
127
126
116
115
121
137
140
135
128
122
119
119
123
128
132
128
120
120
127
127
127
132
133
120
111
121
129
124
120
121
122
117
122
139
143
127
112
108
110
120
132
134
130
120
114
116
120
119
114
116
126
127
129
118
117
130
138
134
124
115
111
116
122
125
123
120
119
129
137
133
129
137
137
122
113
128
137
129
118
121
122
118
116
130
134
127
115
113
117
125
132
126
118
115
119
124
125
121
120
123
128
131
132
119
116
125
131
127
114
113
114
119
121
122
119
118
118
125
130
127
125
139
141
126
119
134
142
134
124
123
123
119
116
123
128
128
126
126
127
129
126
118
112
114
126
133
134
131
128
128
131
134
124
122
120
125
124
119
115
119
124
124
118
119
121
120
118
115
114
113
118
137
144
132
126
132
140
134
126
121
119
118
117
117
121
126
132
136
137
132
123
117
117
121
126
132
141
141
133
129
129
128
117
122
127
128
124
119
120
127
130
122
114
117
125
124
114
104
102
103
114
131
139
134
120
119
127
130
123
113
111
114
117
117
117
123
130
137
139
132
121
122
127
126
117
121
142
149
135
125
127
126
113
117
125
129
125
121
125
131
128
117
111
116
126
124
112
100
100
105
111
121
131
130
119
110
116
125
119
106
104
115
122
122
122
122
122
127
133
132
125
126
136
128
106
105
133
148
135
125
129
133
114
112
121
127
123
120
123
127
122
117
116
119
126
122
112
104
105
109
112
115
119
122
118
114
119
125
119
104
102
114
129
133
133
124
115
118
126
125
123
125
136
130
106
99
125
144
134
125
131
138
109
110
125
129
123
116
118
120
121
121
123
127
128
123
117
113
112
114
116
115
115
117
121
124
128
129
122
114
110
114
129
143
143
127
114
114
121
121
119
121
131
130
113
107
125
137
133
125
129
133
103
109
129
132
123
119
117
120
125
129
131
129
125
124
123
119
115
115
120
122
119
116
120
133
136
131
124
119
118
116
123
137
139
126
116
118
121
119
114
116
127
129
120
119
131
138
133
124
122
123
100
113
128
126
123
121
120
121
129
132
131
127
122
123
129
127
117
113
120
131
127
116
117
126
132
129
124
124
124
118
117
122
126
124
123
125
127
125
113
111
120
126
125
125
134
139
134
125
121
120
108
116
116
117
118
126
125
123
124
127
126
121
117
119
132
133
120
111
117
131
132
119
108
113
124
127
127
126
125
120
115
115
123
127
129
135
138
135
118
111
114
124
123
123
127
134
136
132
129
125
119
117
105
106
115
124
123
119
117
118
122
121
119
118
127
133
122
111
114
125
131
121
105
104
118
130
131
129
125
120
115
118
127
131
134
138
146
141
124
112
114
123
124
123
121
126
133
136
136
130
122
116
106
110
116
121
121
117
108
110
122
125
122
118
122
128
122
114
112
119
123
123
115
115
123
128
128
127
124
121
120
126
129
128
129
136
143
138
125
116
115
118
124
124
117
115
125
132
135
129
120
121
121
122
121
120
121
116
107
109
122
128
123
115
117
125
126
122
118
115
115
123
131
134
131
124
121
124
126
125
125
127
123
116
118
129
133
129
124
120
116
116
125
129
119
112
115
126
125
121
119
129
132
126
121
121
121
117
113
116
123
125
118
110
113
125
133
132
123
112
110
122
141
151
138
117
108
119
131
131
129
124
115
106
106
117
124
122
118
120
119
121
129
130
120
111
113
121
119
115
122
131
132
122
120
124
123
118
118
121
124
123
116
110
113
125
137
136
125
113
109
119
135
145
135
115
105
114
131
137
134
122
113
105
107
118
123
120
115
118
125
134
132
126
119
117
121
123
117
110
122
123
120
118
122
128
123
118
122
126
127
125
122
119
118
121
131
130
120
115
116
119
122
123
122
118
111
113
125
136
136
123
114
114
119
127
130
126
115
120
136
146
139
123
117
121
126
125
113
106
119
117
117
119
124
127
120
119
126
129
128
129
129
125
119
116
121
124
119
117
119
121
115
111
117
121
117
112
116
129
134
125
117
118
128
141
143
130
119
125
143
149
142
128
124
124
123
117
110
111
113
114
118
124
125
120
119
122
126
128
126
126
128
127
122
117
118
121
120
120
123
125
118
112
117
121
118
113
115
123
129
125
114
116
129
143
143
129
124
131
140
139
136
132
130
126
116
108
110
122
110
113
122
125
119
113
117
125
125
123
119
119
122
125
123
120
118
120
124
121
120
121
124
125
126
124
119
115
117
121
122
120
111
111
125
133
131
125
124
132
131
127
125
129
128
124
114
107
113
128
113
116
119
118
110
111
122
128
123
116
113
112
116
125
128
125
122
123
126
121
113
111
119
132
135
130
118
116
116
115
115
112
110
111
116
118
116
117
124
125
122
119
117
116
121
125
125
120
119
124
116
117
115
109
105
114
126
128
118
108
108
110
116
126
130
129
127
126
128
125
113
104
111
128
138
131
120
113
114
112
112
113
112
112
110
109
107
118
122
120
118
119
114
109
116
132
137
127
117
117
118
123
126
128
135
137
131
118
115
124
125
112
100
105
121
133
134
132
130
131
132
133
137
141
139
132
129
127
122
127
141
144
130
124
128
128
119
116
128
138
135
131
132
139
145
145
139
130
120
122
119
117
117
128
144
147
132
115
115
119
118
112
111
118
126
131
137
139
132
122
122
128
134
132
123
121
122
120
120
130
141
137
117
112
128
136
121
112
126
139
132
119
122
135
143
136
133
132
121
118
119
118
117
121
133
138
129
119
117
116
112
114
124
130
129
128
137
140
132
118
118
126
125
115
108
112
121
122
123
135
139
123
105
112
137
143
128
117
130
138
129
115
115
127
131
126
126
132
123
117
118
121
122
119
116
118
120
121
120
116
111
118
130
131
126
125
131
133
127
122
122
124
115
104
104
113
118
120
128
141
142
121
108
119
142
147
134
124
131
134
131
121
117
123
130
130
129
130
124
120
114
122
129
119
104
102
109
120
122
115
111
117
126
124
120
122
126
125
122
125
129
126
112
107
112
119
120
120
130
145
147
135
127
129
139
138
134
130
127
129
130
128
121
124
140
145
136
127
121
121
118
121
124
120
109
106
108
114
118
116
113
119
119
112
113
119
126
125
122
126
129
127
118
118
123
126
124
120
124
139
149
149
143
133
125
126
134
135
124
122
130
134
125
127
147
157
142
123
118
116
122
118
116
120
123
121
115
112
118
121
123
118
112
106
107
118
130
129
125
123
127
128
125
125
126
127
127
125
123
127
141
149
145
127
108
110
132
141
127
117
124
131
126
127
145
153
136
120
117
114
122
109
106
122
137
135
123
115
118
122
123
119
114
108
108
123
136
137
126
119
121
130
134
128
121
123
128
129
121
120
125
133
135
121
101
100
125
142
135
124
125
131
128
127
138
141
128
117
121
117
114
104
107
127
141
139
127
119
117
117
120
121
120
114
114
123
134
134
122
115
118
131
136
128
117
120
128
132
129
118
116
120
131
127
106
99
117
138
139
131
131
135
132
129
130
131
126
118
126
122
108
105
114
129
134
131
127
124
118
111
113
122
125
122
122
125
128
124
117
116
123
132
132
126
120
119
123
130
134
127
116
118
135
136
119
105
116
134
139
137
137
138
135
131
129
128
126
127
131
127
115
114
117
127
127
124
126
127
120
109
114
124
129
127
126
126
120
116
116
126
132
132
127
126
126
123
116
125
137
135
121
117
132
138
124
112
120
133
139
136
134
135
134
130
128
126
127
133
137
132
124
118
120
123
121
122
128
130
119
115
118
128
129
129
129
127
121
117
124
136
140
132
121
123
131
125
111
116
136
141
125
113
120
127
120
112
127
145
145
133
127
127
128
127
126
127
130
139
140
136
126
120
121
122
122
122
127
128
120
120
126
125
122
124
126
125
122
120
125
133
138
131
120
123
129
126
111
113
134
143
127
109
110
113
114
116
136
153
148
126
119
125
126
124
125
129
134
145
146
138
120
119
121
122
121
121
122
123
121
123
129
120
115
115
117
120
125
125
121
120
125
131
126
120
127
125
111
112
132
146
133
113
111
115
118
121
137
146
137
120
118
127
129
123
125
130
140
149
147
133
119
117
123
122
120
117
117
117
117
120
124
116
110
109
111
117
126
123
110
103
117
132
129
120
121
120
108
111
132
145
133
121
123
129
131
128
127
127
120
114
120
131
131
125
128
132
138
143
142
124
124
123
123
121
117
115
115
114
113
114
116
114
110
109
112
122
129
120
102
100
119
135
131
122
121
117
109
116
136
143
132
123
128
136
139
133
119
112
109
115
122
124
125
128
133
131
129
129
126
116
131
129
124
121
118
115
112
111
112
114
116
115
112
114
119
128
129
119
107
111
126
131
126
122
120
115
112
123
142
137
120
119
123
127
132
132
121
110
111
123
126
115
117
132
141
133
119
112
115
114
130
128
125
124
124
121
116
113
114
118
120
118
116
118
123
128
128
122
119
123
129
127
117
117
121
120
118
130
141
128
113
115
115
113
116
129
130
121
121
130
127
111
109
129
142
135
114
107
115
123
123
122
122
124
129
128
123
118
119
121
121
119
116
117
120
121
123
124
125
129
127
118
111
113
125
129
128
131
132
121
115
119
120
107
106
127
141
138
129
129
125
110
108
125
133
127
117
118
125
133
117
118
117
120
128
132
129
125
121
121
122
118
115
114
115
117
121
125
128
130
130
122
111
112
131
142
138
128
123
120
122
130
129
116
108
125
147
146
129
121
118
115
115
120
122
119
121
131
139
137
117
116
115
114
120
130
134
133
124
120
119
117
118
119
117
115
120
127
132
133
133
128
118
117
134
148
143
127
119
124
130
135
134
126
117
127
147
148
126
114
112
115
120
122
119
116
121
141
146
135
121
119
116
112
114
124
134
139
132
123
117
117
127
133
128
119
121
135
139
137
133
130
121
120
132
144
138
125
121
124
131
132
132
127
122
128
142
140
119
104
106
116
127
127
122
114
119
134
140
128
123
119
116
114
116
120
131
140
142
133
122
122
135
145
137
125
127
141
144
135
125
123
119
117
122
130
127
119
117
120
124
125
126
124
122
128
137
135
115
98
102
119
132
133
124
117
116
126
129
127
125
120
115
113
117
122
127
134
144
139
126
122
132
138
136
134
135
143
140
125
116
116
114
111
112
117
116
112
110
112
116
123
124
125
124
125
129
128
115
97
99
119
135
138
125
115
115
119
125
129
126
120
111
107
115
119
120
123
138
137
125
118
120
124
129
135
139
137
127
117
115
116
114
110
109
113
113
110
108
110
117
128
131
129
125
122
123
123
116
103
104
123
140
139
126
115
114
118
125
136
124
121
111
107
110
118
114
115
127
129
119
110
112
115
125
131
131
125
119
118
120
121
119
114
114
118
119
118
112
113
125
137
138
132
126
121
117
118
120
118
118
126
138
138
127
115
111
117
128
136
118
118
118
116
116
119
114
115
120
122
114
111
114
119
123
122
118
116
119
125
128
127
124
122
117
118
122
124
118
119
132
144
137
124
122
120
114
113
123
132
135
132
132
133
130
119
109
113
125
131
108
115
125
130
126
122
119
119
120
120
117
117
121
128
127
117
109
109
122
132
131
127
126
125
116
111
115
121
120
122
134
146
134
117
118
123
114
111
123
138
140
130
125
128
133
122
113
115
129
129
107
112
128
140
138
126
119
118
119
122
124
125
124
130
129
123
114
113
122
128
127
122
127
131
120
102
104
116
120
122
135
146
137
122
121
123
119
111
120
130
133
124
119
126
128
121
119
128
137
132
116
117
127
133
134
124
113
110
115
128
134
127
120
124
132
136
129
118
116
122
124
122
131
141
128
103
100
113
122
124
132
145
145
135
130
127
124
120
121
120
117
119
123
125
121
118
127
146
149
134
124
125
125
125
124
121
112
111
115
128
134
125
117
120
133
140
135
122
113
118
123
125
138
148
138
116
105
114
120
122
125
139
144
142
132
127
123
125
121
114
110
115
126
125
115
116
134
152
150
134
123
126
128
127
123
118
117
115
118
123
124
120
119
123
128
132
133
125
115
119
124
130
138
144
141
125
115
114
115
114
116
121
129
133
132
123
119
121
122
116
112
117
120
121
119
123
139
147
143
128
116
121
128
130
125
121
122
126
125
120
115
117
125
126
123
123
126
128
125
122
123
125
127
128
130
128
116
107
104
105
106
108
114
124
124
121
117
116
120
122
120
117
118
118
124
132
138
136
131
126
111
116
125
130
126
125
128
130
126
118
115
117
126
127
117
113
122
130
129
120
118
118
115
113
124
126
116
101
101
105
107
107
109
122
125
122
117
117
120
122
124
124
119
116
126
137
137
131
127
128
113
118
126
132
130
128
129
131
127
123
121
120
123
124
116
113
120
128
126
117
112
112
109
112
121
124
114
103
107
114
116
116
119
129
128
123
120
120
120
121
127
133
127
119
125
137
137
126
124
130
123
129
135
136
134
132
133
133
130
127
125
124
121
120
118
117
118
121
121
118
113
110
112
121
125
121
114
113
120
121
121
124
130
132
130
125
121
121
119
121
129
137
132
124
127
133
133
121
118
125
126
137
143
141
139
138
138
136
134
131
126
120
117
120
121
119
115
116
120
123
117
111
119
129
128
117
112
121
130
126
121
123
128
129
126
123
121
120
122
124
132
138
133
129
133
139
129
113
108
116
120
132
139
139
138
138
137
133
132
128
122
116
116
121
124
120
115
116
119
123
121
117
122
128
123
112
113
124
131
125
117
117
121
123
123
122
122
124
126
128
131
132
124
125
136
144
129
109
107
117
112
116
122
126
128
128
127
125
123
120
117
114
117
120
122
121
119
120
118
119
121
123
122
120
115
114
118
124
128
125
118
117
120
122
123
124
126
128
129
130
131
126
118
118
132
139
130
113
112
125
106
101
104
115
116
115
117
119
117
115
117
120
121
123
120
122
123
124
117
111
119
128
124
112
112
121
123
126
127
125
121
121
123
124
125
127
130
131
130
128
129
125
118
116
121
126
125
115
116
129
108
100
103
113
112
111
116
120
111
109
118
127
127
122
118
118
123
124
116
111
116
128
128
118
118
125
126
125
124
121
120
124
125
124
125
129
132
130
127
124
123
123
123
118
114
117
120
117
117
122
118
116
118
119
117
116
125
124
112
106
118
127
128
121
114
116
123
125
121
115
115
123
128
128
127
125
121
120
120
118
120
126
122
115
120
130
133
127
121
118
116
120
125
124
116
115
116
115
114
116
128
129
127
122
121
124
128
123
113
110
116
123
125
117
110
114
124
132
128
121
115
115
123
133
134
126
114
115
118
118
120
125
117
109
114
128
130
126
119
113
110
118
128
129
119
117
118
119
116
114
132
135
127
119
124
131
126
118
117
117
117
120
120
116
107
111
129
136
130
122
118
114
118
125
129
124
113
112
119
126
128
126
118
110
116
127
131
128
114
104
105
118
128
125
118
121
126
125
121
119
129
130
121
117
126
129
120
114
123
123
117
118
121
118
107
112
130
134
124
120
126
124
115
111
119
122
119
113
118
129
133
130
123
117
118
128
134
130
111
100
106
122
125
119
114
121
130
128
120
119
122
121
119
120
122
121
113
117
130
129
116
118
125
120
112
118
129
128
118
118
133
135
118
104
109
121
120
114
115
122
132
132
126
118
119
132
141
134
112
100
110
127
128
117
112
119
126
123
114
115
114
116
120
123
116
106
110
126
136
128
115
117
125
124
122
125
127
122
117
121
133
135
118
102
106
116
117
113
110
114
121
127
123
118
120
135
144
137
116
108
111
123
125
122
117
114
113
111
109
111
108
110
121
123
108
93
104
127
137
127
118
118
122
126
130
129
125
118
118
121
123
122
111
107
109
111
111
110
109
108
108
113
116
118
123
137
140
136
123
112
112
115
124
123
117
110
105
106
109
112
106
107
118
118
104
93
107
127
137
129
120
114
116
125
132
130
124
119
121
122
116
105
106
113
116
113
109
112
113
108
96
98
110
120
125
128
131
132
128
116
110
117
124
122
113
109
108
112
118
120
110
109
116
116
107
103
112
126
131
130
126
119
115
117
123
126
125
124
125
126
113
101
107
124
129
120
111
116
119
106
92
95
110
121
121
120
122
129
125
115
113
122
124
117
113
114
116
119
125
126
117
118
119
129
139
138
123
119
128
131
120
105
102
108
115
121
123
124
123
124
126
126
124
122
131
140
138
122
109
110
120
125
126
125
127
124
123
125
138
144
144
136
134
136
144
150
154
151
136
128
119
115
115
125
145
151
135
123
130
133
118
106
111
121
123
111
113
125
127
118
117
122
124
123
127
134
133
121
116
117
117
116
111
117
128
129
124
126
141
150
137
121
123
141
150
146
145
142
126
120
121
120
117
120
134
145
138
130
130
128
117
113
125
137
128
111
111
125
128
116
110
116
119
117
120
128
126
123
127
134
123
108
104
118
139
142
131
130
140
145
131
114
122
138
140
133
132
132
117
110
123
128
129
119
116
121
127
129
127
122
115
119
131
138
130
119
119
125
123
117
113
117
116
115
119
122
122
122
137
148
135
114
110
129
149
149
135
131
131
133
129
122
127
134
135
135
132
128
115
113
118
134
141
120
99
100
115
123
121
113
111
120
126
127
126
126
126
123
119
118
121
120
117
116
120
123
123
123
138
151
149
133
130
138
146
144
137
127
122
122
127
133
131
136
143
147
142
130
123
126
120
131
135
117
100
105
118
119
109
103
112
122
124
116
116
126
128
121
113
116
120
121
120
120
123
126
126
125
129
147
153
152
146
138
129
128
133
131
118
113
123
132
130
134
151
158
145
129
129
137
126
127
120
111
111
123
126
117
106
107
121
127
124
114
114
120
125
121
112
111
118
124
126
126
122
125
128
125
122
131
147
148
140
124
111
116
133
138
123
114
120
128
123
126
146
155
137
122
129
137
131
123
109
108
123
138
132
117
111
119
128
130
123
118
115
118
122
120
110
105
113
127
135
130
119
120
127
127
118
121
129
131
124
113
105
113
133
143
131
123
124
127
120
123
137
141
123
113
125
132
132
120
106
110
129
136
128
117
120
126
130
130
127
124
122
123
123
118
104
101
114
137
147
136
120
117
124
126
118
117
118
119
120
119
117
119
130
139
136
133
132
130
125
125
130
125
112
111
126
133
123
115
111
120
126
124
121
122
125
125
127
130
130
125
125
129
128
113
97
99
121
146
152
141
124
118
120
123
122
120
118
121
132
142
137
125
123
129
137
138
137
135
133
132
130
120
111
117
133
136
118
115
118
126
124
119
119
126
127
121
122
131
132
123
125
134
131
115
99
103
125
146
148
139
128
119
114
119
126
130
124
127
146
158
146
123
112
121
134
137
135
134
136
135
132
123
119
128
138
139
117
115
120
127
125
120
121
127
127
119
121
132
132
122
121
132
131
120
108
111
127
138
136
130
127
123
113
116
133
138
131
131
146
157
142
117
109
119
130
130
130
133
134
132
132
131
132
134
136
135
119
119
122
126
125
122
123
126
128
124
123
125
124
120
120
127
130
124
115
114
124
133
129
122
122
125
116
117
134
147
139
130
133
141
131
115
113
123
124
124
127
133
130
125
128
135
138
138
137
128
124
125
123
123
123
122
122
125
130
130
122
114
113
115
120
125
127
124
119
115
123
134
126
115
118
126
124
119
131
143
138
127
128
130
128
120
121
123
122
118
130
140
129
118
124
134
136
139
138
124
133
132
121
117
118
119
119
120
128
128
117
106
105
112
119
126
125
121
114
116
127
136
125
111
115
126
126
121
125
128
126
122
126
131
130
126
124
122
119
118
126
135
128
121
124
126
126
134
137
125
138
133
117
111
115
117
118
119
122
121
113
110
110
116
125
127
122
115
114
120
132
132
124
113
113
120
125
125
124
115
112
119
127
132
134
129
122
119
120
123
122
123
124
129
127
119
116
125
129
124
136
124
115
115
118
116
117
120
121
119
118
117
119
123
129
129
117
111
118
127
130
126
117
112
112
112
120
132
130
114
103
114
123
127
130
130
120
117
123
130
122
112
119
136
133
118
113
118
119
122
127
117
115
127
129
119
119
124
127
127
126
125
124
124
128
127
117
114
125
132
127
116
111
110
110
111
119
130
130
116
109
115
118
119
126
130
124
116
122
130
121
105
114
135
136
125
123
120
115
119
121
111
118
136
139
124
123
127
138
139
136
129
115
112
119
123
118
117
126
130
125
114
107
111
117
120
121
124
126
123
122
123
122
121
124
134
131
116
116
127
123
106
110
128
129
125
129
130
122
119
118
109
117
134
138
126
123
131
140
142
139
123
103
98
111
123
122
120
124
130
129
120
110
116
131
136
124
114
118
128
133
130
127
126
127
133
136
121
111
122
123
108
108
119
120
118
126
133
130
122
118
108
112
125
130
123
125
133
135
135
132
118
102
99
112
123
124
118
121
132
132
126
117
123
143
149
129
111
115
130
133
130
127
128
127
132
137
126
114
119
124
111
108
111
111
112
116
131
133
125
116
107
112
120
122
121
126
135
131
126
124
119
117
118
121
122
120
119
124
130
129
125
121
127
143
148
132
117
119
129
129
120
119
121
122
128
136
128
117
121
128
121
109
107
108
110
115
125
133
128
113
107
113
123
122
118
127
137
134
124
124
128
131
131
128
123
115
116
125
125
121
117
117
119
130
135
129
122
123
125
122
112
113
117
119
125
133
127
116
122
134
129
114
109
112
117
119
122
130
130
115
112
115
126
129
128
130
134
133
129
128
130
131
127
125
122
118
119
120
117
112
110
110
111
117
124
125
122
120
120
118
115
119
120
119
122
127
123
115
119
132
134
122
114
120
124
121
120
130
134
122
119
119
123
129
132
129
125
126
127
126
125
117
112
119
128
124
119
116
113
111
111
110
108
113
120
120
119
118
121
125
126
130
129
122
119
121
121
116
118
127
133
129
126
127
126
118
114
124
137
125
123
120
120
130
132
124
114
116
121
120
114
102
101
116
129
127
120
117
117
117
119
117
113
111
118
120
119
119
127
135
135
133
129
124
116
116
118
122
126
129
129
129
130
129
122
112
108
117
132
120
120
119
119
122
126
120
109
110
114
114
109
106
108
122
127
124
120
121
123
123
126
126
121
113
115
122
123
122
131
141
135
123
117
117
116
111
113
125
137
137
128
125
129
130
121
110
105
112
125
108
113
120
118
116
117
117
114
114
116
117
117
119
124
127
126
120
121
126
124
123
126
134
127
112
110
122
124
122
129
142
132
114
107
118
123
113
108
119
136
140
130
124
125
127
124
119
112
112
114
100
110
121
115
108
112
118
118
118
121
123
126
128
132
132
128
123
122
121
117
117
126
137
131
111
107
121
123
121
125
137
133
117
112
124
129
121
111
110
127
135
134
129
124
124
125
126
127
118
111
103
116
118
107
100
111
116
118
117
123
128
128
128
130
135
136
132
127
118
110
111
124
138
133
113
105
117
120
118
122
132
133
131
130
133
135
132
119
108
111
124
137
137
125
117
119
132
138
126
108
114
124
121
104
101
114
121
113
112
118
124
122
118
123
135
142
139
128
115
106
109
124
137
135
117
107
111
120
118
121
127
134
137
138
133
128
127
126
117
108
111
130
139
127
111
114
132
143
130
109
121
125
124
113
113
121
122
115
111
112
113
114
115
119
131
135
134
130
117
106
106
119
133
134
122
112
112
116
118
119
122
128
132
132
120
114
115
123
122
112
108
119
135
128
114
115
132
142
131
114
116
119
123
122
124
125
122
116
113
113
114
114
115
120
125
128
131
132
123
108
104
112
125
128
126
117
112
112
115
118
120
121
122
122
114
106
106
116
123
120
110
114
130
131
119
115
128
134
128
121
112
115
120
124
123
122
121
118
117
118
121
119
118
120
123
127
131
133
128
114
104
107
114
122
127
124
114
111
119
122
120
117
116
117
116
113
111
116
121
121
113
115
130
132
121
117
125
128
126
126
114
119
124
121
120
121
123
123
123
127
129
125
120
119
121
127
130
131
127
120
112
107
108
119
126
123
113
115
127
130
122
113
114
121
125
124
119
118
120
119
118
123
133
132
118
116
119
122
123
130
127
131
131
122
121
124
135
135
127
126
127
125
120
119
121
126
127
125
124
125
122
115
114
120
122
114
112
123
137
134
121
113
115
123
129
127
122
119
117
120
125
131
132
128
116
116
118
117
116
127
137
141
138
126
127
139
148
144
128
122
117
118
117
117
118
119
120
120
121
127
128
123
121
123
114
103
107
126
136
128
116
111
113
118
123
124
120
118
119
121
127
130
127
121
120
122
120
115
114
123
131
135
137
130
133
141
145
137
124
117
113
115
116
115
113
113
117
119
118
121
124
126
125
121
107
98
107
122
129
123
117
114
115
116
117
118
117
118
120
124
128
129
118
115
121
128
123
114
117
130
118
120
124
128
127
129
128
125
121
118
117
118
119
117
109
110
121
124
115
109
117
124
124
113
105
107
112
118
120
121
118
118
119
119
117
116
116
118
120
124
126
125
113
109
119
130
124
114
121
138
108
106
118
123
116
114
117
121
121
123
124
126
123
118
110
112
125
129
116
100
111
127
124
108
107
120
123
121
121
121
122
121
123
123
119
117
117
118
117
120
124
125
113
104
111
125
125
113
119
139
111
109
119
121
110
108
120
128
125
123
128
130
126
122
115
116
125
128
118
107
114
128
124
109
114
126
127
122
119
118
119
125
124
122
121
124
123
118
115
115
122
123
114
106
110
123
125
116
114
130
122
120
123
122
114
117
130
135
124
118
123
126
125
124
120
118
121
124
123
118
120
123
120
116
122
131
131
122
117
115
118
126
121
116
121
131
129
123
118
117
120
120
116
113
115
129
131
119
113
119
125
127
126
123
121
125
134
132
120
115
118
119
123
126
124
119
118
120
123
125
123
120
118
120
126
128
126
122
116
114
117
124
119
114
123
135
132
128
127
124
121
118
117
118
123
129
130
126
120
118
122
126
127
124
128
131
129
121
119
119
117
117
120
123
123
122
121
121
121
123
123
119
117
119
123
124
123
121
118
117
119
123
119
118
124
128
127
129
132
128
119
116
116
119
121
128
130
127
126
123
118
125
128
128
131
132
125
124
124
124
115
116
119
121
121
125
129
124
117
121
128
126
120
118
118
122
126
127
123
119
120
123
124
121
120
118
118
125
130
124
114
113
114
113
115
119
124
130
129
123
116
122
127
127
128
129
130
134
136
124
112
115
121
120
119
128
132
125
114
117
132
133
123
113
110
118
129
132
120
113
116
125
127
122
115
113
115
120
120
115
110
112
112
109
108
111
118
127
124
116
117
117
122
123
118
119
129
142
138
120
111
118
121
121
123
132
132
122
113
118
131
131
122
111
105
114
128
129
113
105
116
130
134
123
116
118
120
121
117
112
110
112
113
112
110
110
114
124
124
113
117
111
116
117
108
105
115
133
136
126
123
122
122
122
126
131
128
117
113
117
120
119
114
108
106
109
121
124
111
103
114
134
138
128
126
129
129
126
120
114
112
115
118
120
115
109
109
120
125
119
116
110
109
111
108
98
101
117
132
138
135
127
121
121
123
124
121
116
113
113
112
112
112
110
107
106
117
125
118
110
112
124
130
130
132
134
135
131
124
114
113
119
125
124
120
110
107
116
132
135
117
112
111
115
114
104
100
113
129
145
143
130
122
118
116
117
119
120
116
112
111
118
124
122
110
108
117
129
130
117
107
110
121
126
132
133
133
129
122
114
113
121
127
126
123
115
111
118
137
146
112
105
117
135
137
120
109
116
126
125
120
116
116
117
114
111
104
104
116
124
136
139
126
108
109
128
131
119
106
111
122
123
123
123
126
131
134
136
137
139
137
130
126
128
140
145
146
143
139
136
118
109
114
126
134
129
125
125
133
130
121
113
115
122
120
108
99
103
119
128
131
134
125
114
119
131
131
122
113
113
115
117
118
120
126
138
145
149
150
146
127
112
118
136
147
145
141
134
125
121
121
120
119
122
125
129
131
136
139
133
122
114
122
128
124
113
104
109
122
125
125
125
124
124
132
136
130
123
122
121
118
118
120
123
131
139
147
150
147
135
117
107
120
137
137
131
127
123
111
107
123
128
131
127
118
118
123
134
139
131
119
117
126
131
128
123
119
120
122
122
121
122
126
134
139
138
125
122
123
124
121
123
126
128
133
135
137
136
131
123
116
117
129
136
129
121
122
122
113
109
120
132
142
134
118
110
115
126
129
120
114
119
129
130
129
129
129
128
124
121
121
126
132
137
137
132
126
124
124
125
127
129
131
130
128
126
124
121
115
111
113
126
135
135
127
123
125
127
127
128
119
127
137
136
124
116
119
120
114
108
111
122
129
129
126
126
128
129
125
120
120
125
136
136
126
124
127
130
123
123
128
134
134
127
121
119
119
118
112
107
112
125
130
132
133
129
128
130
141
145
122
126
126
127
125
123
122
118
111
109
116
125
131
130
125
117
119
124
125
117
117
126
136
131
117
114
129
134
124
124
128
132
128
123
122
119
123
121
116
110
112
119
121
126
135
131
122
125
144
150
129
128
119
112
119
120
119
119
120
124
125
127
131
134
128
115
111
119
122
118
117
125
135
130
115
112
126
130
125
126
130
125
118
118
128
134
131
126
120
119
118
115
114
123
136
125
108
115
138
144
130
129
115
106
107
110
114
120
133
137
135
124
126
131
132
121
116
118
122
122
123
129
135
133
121
118
123
124
125
129
133
126
116
121
138
147
140
127
125
129
128
120
117
127
130
113
96
110
135
137
126
123
117
110
107
105
108
123
139
142
134
123
121
122
127
130
128
123
122
125
130
134
135
134
131
126
123
121
121
130
133
132
125
134
149
151
136
123
126
137
135
127
126
134
130
109
96
114
134
136
118
116
118
122
119
110
108
120
132
133
131
126
118
111
121
135
138
130
121
123
129
134
133
131
131
129
124
121
121
126
131
136
140
145
153
141
123
115
126
136
135
133
135
139
132
114
107
122
132
132
115
115
119
128
128
119
111
115
124
125
125
126
120
109
114
131
137
130
120
118
121
126
125
120
120
124
124
123
124
126
129
135
147
151
148
132
112
109
122
130
134
136
136
135
132
126
122
123
123
123
118
122
124
128
130
122
111
113
122
122
121
121
120
117
117
128
128
125
118
113
113
123
117
105
107
121
125
124
126
129
130
132
142
145
140
125
112
111
113
123
134
141
133
125
131
134
127
121
116
114
127
133
124
122
122
119
112
115
127
126
117
116
120
124
126
129
124
120
119
117
120
124
113
97
100
122
128
126
123
125
125
126
133
137
133
127
124
119
115
118
134
143
128
115
124
132
123
113
114
115
137
140
121
112
115
118
118
121
130
128
117
115
123
128
132
132
124
119
124
126
127
124
109
98
107
124
133
128
117
113
113
121
128
130
129
130
134
130
120
117
128
138
126
115
117
119
112
110
121
128
135
132
111
104
112
120
123
127
130
126
118
122
127
131
136
136
127
122
128
135
131
120
109
107
115
127
136
132
117
103
104
118
127
128
125
127
133
135
128
120
122
129
130
122
112
109
110
115
125
134
125
116
105
108
116
121
127
132
132
124
124
129
134
135
136
135
130
126
129
135
127
114
110
113
119
125
133
132
118
104
107
122
127
126
122
120
124
130
131
124
117
123
134
131
115
108
118
123
124
129
117
111
113
118
121
122
131
137
138
129
128
136
135
133
131
129
126
125
129
129
121
112
111
115
118
121
126
126
119
119
124
128
127
124
121
116
114
117
127
127
120
120
135
136
121
119
133
133
119
117
113
112
121
132
128
125
129
142
144
141
137
135
129
123
123
125
124
123
125
126
120
117
116
116
117
118
118
112
114
127
135
133
127
125
125
115
107
107
118
126
123
118
128
137
128
125
131
130
115
107
117
114
125
135
132
124
127
139
141
140
139
135
120
111
116
127
127
124
126
127
127
126
122
118
120
122
110
97
106
128
136
128
123
126
128
119
113
110
112
124
121
116
119
131
128
123
121
119
113
110
118
113
117
128
127
120
122
126
127
129
137
133
114
103
114
131
131
122
123
125
130
130
126
119
124
126
112
97
106
124
129
118
115
124
126
124
123
116
116
121
122
114
115
119
120
116
112
113
115
121
117
105
114
124
123
115
116
117
114
116
131
132
116
104
115
131
129
121
120
121
125
128
123
118
122
127
120
112
116
121
119
106
106
115
121
126
130
125
118
122
130
125
110
106
109
117
120
119
122
129
112
105
114
127
122
111
114
115
113
114
127
130
117
104
111
126
125
116
115
116
118
121
118
113
118
128
131
126
125
123
114
103
104
112
118
125
131
125
117
125
141
138
113
95
105
127
134
131
130
132
112
111
122
132
130
118
119
121
121
120
126
129
116
103
107
122
120
111
112
114
117
119
117
113
118
128
132
132
131
127
117
110
114
120
122
125
127
122
113
126
145
141
117
100
113
134
141
131
130
133
118
120
125
134
135
124
122
124
127
126
125
124
115
103
110
124
120
109
112
120
124
123
119
115
120
123
125
127
131
133
125
117
124
133
130
125
122
118
118
127
137
130
119
116
125
133
130
121
123
128
121
123
125
130
134
127
117
118
124
124
122
118
114
106
116
127
124
115
118
127
132
128
122
119
120
119
118
120
129
136
133
125
130
139
134
120
115
117
123
132
129
116
116
127
130
125
118
112
114
124
115
117
118
121
123
119
109
108
118
120
121
121
121
120
123
128
126
121
122
127
129
127
122
120
118
117
122
123
127
137
134
123
120
129
127
114
108
114
129
139
129
108
111
126
127
120
115
113
111
116
107
110
111
111
110
109
107
108
115
119
122
127
129
127
126
129
130
127
124
121
120
122
123
121
117
123
134
131
123
126
129
120
111
116
120
117
111
112
127
138
131
114
114
119
122
124
125
123
112
110
100
104
105
103
101
106
112
114
116
118
121
128
130
129
128
131
134
132
124
114
111
116
119
115
116
132
147
135
114
115
120
114
106
111
121
122
118
116
122
128
129
124
121
119
121
126
130
126
109
105
102
106
107
96
97
112
121
120
116
112
116
122
126
127
130
135
137
135
123
112
108
114
115
108
111
131
146
132
110
110
118
109
105
113
126
130
130
125
116
111
119
131
130
120
119
129
134
124
106
102
112
114
107
99
106
126
131
122
111
105
107
114
120
126
130
135
134
131
124
119
114
113
110
101
105
123
135
127
114
115
117
115
113
117
124
128
130
128
117
106
109
126
134
127
121
127
131
122
106
103
120
119
111
111
122
135
133
119
104
101
104
110
116
124
129
126
121
119
120
119
114
110
105
102
106
118
125
123
119
121
124
123
118
116
116
118
122
126
121
110
106
118
135
136
124
121
129
125
114
112
119
115
112
117
126
129
122
110
104
111
116
118
119
124
126
122
109
106
114
114
110
103
104
109
117
120
120
123
124
127
131
134
126
116
110
112
116
122
126
120
111
115
131
141
125
115
124
130
123
118
114
113
113
115
118
116
110
103
107
122
133
131
122
122
128
124
108
103
108
112
106
99
104
118
129
126
121
126
129
130
134
140
134
117
113
116
120
122
126
126
117
114
129
139
124
112
120
126
124
123
112
115
115
112
110
108
107
107
111
128
139
136
123
122
129
127
113
107
113
117
112
104
108
121
128
125
121
129
135
131
131
136
132
116
114
123
125
120
120
124
121
117
121
125
121
113
115
119
121
124
115
116
113
109
110
114
117
116
116
119
128
128
123
122
126
126
119
116
122
127
123
115
115
120
119
112
116
132
138
130
127
129
124
111
112
124
125
118
115
119
123
115
112
113
114
115
117
119
120
122
119
120
108
106
117
131
135
126
116
112
114
117
118
117
118
120
122
122
124
128
130
125
122
119
108
102
111
128
131
124
123
122
117
108
111
120
122
114
111
117
119
113
103
105
115
118
121
126
127
120
121
119
107
109
128
142
136
124
116
112
112
113
113
111
111
115
124
124
120
121
124
127
125
118
107
103
113
122
119
117
119
119
116
112
114
117
118
114
110
113
116
113
104
106
117
122
125
132
136
126
118
116
110
115
129
137
126
115
119
122
121
116
110
106
105
113
126
128
116
109
114
121
122
114
113
114
115
114
113
115
116
117
118
119
118
117
117
115
111
111
114
113
107
109
119
123
127
131
136
131
120
121
121
122
124
126
117
113
122
131
132
123
110
105
105
115
129
131
120
107
109
116
116
109
114
123
121
118
115
115
114
115
119
122
119
118
118
116
109
108
111
114
109
108
116
127
130
128
129
131
126
130
131
126
121
121
122
125
127
131
132
122
114
111
113
117
126
131
127
117
115
118
114
108
114
122
124
121
119
116
112
114
117
118
118
119
119
117
108
106
110
113
110
108
116
130
139
130
120
123
128
129
130
128
120
121
130
130
126
124
123
119
115
119
121
120
120
123
126
126
124
121
117
113
112
115
118
122
120
114
113
116
116
115
116
121
125
121
115
111
113
114
112
111
119
134
144
137
123
118
120
118
124
125
125
124
126
124
120
119
120
117
117
125
130
125
115
115
122
127
125
122
120
118
114
110
112
116
116
115
117
122
120
115
118
126
127
128
130
127
123
118
116
119
121
127
135
137
132
121
105
106
120
128
130
128
122
117
119
123
125
119
117
125
134
127
117
109
112
118
119
119
121
122
112
108
110
118
117
115
115
118
119
122
123
121
121
130
143
142
130
120
118
120
121
117
117
129
136
127
104
107
121
129
134
134
126
121
123
128
127
120
118
121
127
126
121
113
110
113
117
119
123
122
113
107
119
127
122
116
112
110
114
123
123
114
108
124
143
144
131
120
117
120
115
105
102
117
133
131
113
114
120
126
133
143
144
138
132
128
124
121
116
117
122
126
125
120
114
114
118
121
125
123
111
111
128
136
123
113
108
109
114
122
119
108
100
111
132
136
126
119
115
114
112
101
101
118
128
125
122
118
115
117
127
144
153
148
130
122
121
122
118
118
121
125
128
121
117
117
120
120
127
124
115
116
133
135
118
109
115
121
121
119
117
111
103
106
123
128
124
118
114
112
111
110
111
122
124
118
126
116
111
112
122
132
137
137
126
120
125
125
121
120
122
122
120
116
116
117
119
121
125
127
121
121
131
128
113
112
129
141
131
121
120
119
115
112
120
125
124
119
116
115
116
117
122
125
122
118
123
114
112
116
119
117
114
110
119
128
132
130
125
123
121
116
114
115
114
112
113
124
132
129
119
120
128
124
115
121
139
143
131
120
123
127
124
120
121
122
122
120
118
118
121
124
126
123
121
124
117
115
118
122
121
114
102
105
117
131
131
125
127
127
118
111
115
118
115
107
114
134
141
127
112
113
126
128
127
130
132
129
116
117
123
128
128
125
123
117
115
118
120
121
125
130
131
120
117
128
117
107
117
129
122
112
115
125
124
122
124
125
121
122
125
125
114
113
126
132
135
144
141
121
104
107
120
119
118
131
142
138
123
123
132
135
132
119
118
121
123
122
118
116
120
124
125
123
123
123
120
112
115
125
123
115
118
126
127
126
126
121
114
114
122
125
114
111
121
131
131
136
135
126
113
111
122
126
124
125
134
136
134
133
138
143
142
137
130
121
110
108
112
119
125
127
126
124
122
121
122
119
118
122
120
116
119
130
133
131
125
116
108
107
118
122
115
108
116
123
125
126
130
133
129
120
122
126
125
123
127
141
144
138
137
137
137
136
130
113
100
103
117
124
119
118
121
123
120
114
124
125
125
125
119
113
115
127
136
130
120
113
110
110
115
120
120
117
120
123
123
119
131
145
142
127
122
122
120
116
124
139
144
134
125
121
121
123
122
105
95
108
127
126
110
104
117
127
126
116
124
121
124
132
127
113
114
124
131
124
116
115
118
118
119
122
125
127
128
127
124
124
136
148
144
127
123
125
114
108
114
131
136
130
116
108
105
113
115
104
98
114
133
128
108
102
118
130
134
127
118
114
122
138
138
121
115
122
124
119
113
117
124
125
122
121
124
131
132
130
130
133
143
144
131
122
127
129
117
103
107
122
130
127
120
107
104
114
118
108
104
114
128
127
117
109
119
133
142
139
118
116
121
136
138
123
117
120
123
120
115
116
126
133
125
116
118
125
131
130
131
136
143
135
119
115
129
135
122
108
108
120
130
137
129
119
113
117
119
114
107
112
120
126
129
123
119
130
143
141
120
122
124
125
122
116
115
122
127
127
119
117
126
135
129
113
108
120
134
136
131
132
135
130
115
114
127
134
126
118
118
121
131
141
141
130
122
119
118
116
115
116
119
129
140
128
111
120
138
137
122
128
129
116
106
103
114
127
133
134
126
119
122
133
131
115
109
120
140
147
139
125
122
123
122
121
126
127
126
126
126
126
128
135
144
143
134
120
116
124
126
125
123
131
140
124
106
117
133
128
122
127
127
116
105
103
115
126
133
135
133
124
120
125
127
118
115
127
148
156
144
123
112
120
130
131
127
124
123
125
126
126
122
128
142
151
139
125
121
128
134
133
129
136
135
117
106
120
132
123
119
121
123
121
119
117
119
122
126
132
135
132
122
118
120
121
125
133
148
153
142
124
112
118
131
133
128
122
120
121
123
125
119
120
137
145
137
126
126
130
132
133
138
140
132
113
110
124
129
117
119
120
119
125
129
126
120
117
121
126
131
131
127
122
123
124
124
127
135
135
132
124
116
115
123
125
123
121
121
123
125
125
124
122
131
135
130
126
126
125
126
130
139
139
131
120
119
126
123
110
122
123
120
123
125
122
118
117
120
122
125
130
133
132
129
123
117
116
123
124
123
122
118
109
112
118
120
120
124
127
129
130
129
127
126
126
125
125
125
124
123
131
132
133
132
129
127
124
114
110
124
125
120
117
117
113
114
120
125
122
119
128
139
142
137
125
113
111
118
123
125
125
115
104
107
114
117
119
124
127
128
128
129
127
124
124
126
127
124
123
127
131
126
125
129
135
130
116
109
115
122
124
115
112
114
111
115
122
127
122
120
128
140
141
137
128
118
115
122
129
130
125
112
105
111
122
120
119
120
123
123
124
125
123
122
124
132
137
129
123
128
129
125
118
118
126
125
113
112
123
115
116
112
112
114
115
117
120
123
122
122
132
136
136
133
132
129
124
124
131
132
124
111
111
121
129
127
119
117
119
122
123
123
121
121
122
133
140
136
124
123
132
129
116
106
114
125
121
118
130
110
113
111
113
115
116
115
117
120
121
124
130
135
132
130
132
134
127
123
123
125
120
116
121
131
134
132
120
117
122
128
128
125
122
119
117
126
139
138
125
123
135
136
115
100
111
134
133
124
126
109
117
120
116
113
113
114
119
123
121
121
127
136
134
127
126
129
126
119
117
120
123
125
128
132
134
132
119
117
131
142
136
126
124
121
112
115
130
134
126
125
137
140
119
105
118
137
137
124
118
114
125
128
120
114
114
120
127
128
125
120
125
136
137
126
119
120
123
122
120
125
132
133
130
128
129
126
115
116
134
142
132
124
125
124
111
109
121
124
125
123
131
135
129
124
126
130
128
119
115
118
127
129
123
116
120
125
128
126
120
120
124
135
138
127
113
113
124
130
131
132
139
139
126
119
120
119
112
112
128
135
126
119
125
126
116
114
116
119
119
117
122
131
136
139
130
118
113
115
117
122
122
124
122
120
122
125
121
111
112
121
126
132
133
128
117
115
127
139
136
133
138
135
121
110
110
117
115
113
121
124
119
117
122
125
124
121
119
118
112
110
115
126
137
138
128
111
106
114
123
119
116
116
120
121
124
120
106
95
104
123
127
121
119
123
122
122
129
134
131
126
127
126
114
106
113
123
124
118
116
117
116
115
117
122
126
124
124
119
110
111
122
124
123
125
126
123
116
119
127
119
115
113
117
119
119
116
104
95
105
124
126
113
109
118
124
124
126
127
121
114
119
118
111
111
119
128
129
124
120
117
115
114
116
121
125
127
124
120
117
122
132
126
112
113
130
140
132
125
128
119
119
119
119
120
119
118
116
115
118
124
122
111
107
116
125
123
121
120
117
115
115
116
113
117
125
129
130
129
126
118
114
115
120
123
126
126
124
123
123
128
134
127
115
115
132
144
137
126
124
117
121
120
121
121
120
122
126
131
129
123
119
116
115
121
126
122
118
119
123
123
121
116
116
121
123
122
123
131
129
119
112
118
130
129
126
123
123
125
125
125
122
124
124
124
126
133
130
124
120
115
119
118
119
120
118
116
127
139
137
124
124
124
125
126
128
124
117
123
130
132
125
116
118
120
117
116
119
132
132
121
115
123
135
133
123
120
122
126
127
116
110
119
129
127
121
124
128
124
115
111
113
113
114
116
109
105
115
129
131
125
129
131
128
126
128
126
119
122
127
130
122
116
114
117
116
117
123
130
130
121
117
124
131
129
122
118
119
127
127
114
101
112
125
122
117
126
136
132
120
103
105
107
109
108
103
101
106
120
123
125
132
130
124
123
128
126
119
118
119
117
115
114
114
117
123
128
129
125
123
121
116
118
122
122
118
114
117
126
129
114
101
107
119
118
120
129
139
134
126
98
101
107
111
109
107
107
111
117
119
122
127
125
118
121
126
125
119
114
110
106
107
110
114
119
133
139
131
116
115
117
115
112
116
120
119
117
118
124
124
113
105
107
116
121
125
128
131
130
131
100
104
110
116
117
117
119
121
120
117
116
118
119
119
122
126
126
123
119
115
108
105
105
107
121
138
141
125
111
113
119
113
108
112
116
118
119
122
122
116
107
105
108
116
127
132
125
117
119
131
108
109
112
123
129
130
129
126
123
116
113
115
120
122
123
122
123
124
125
123
117
108
96
96
115
135
137
119
110
116
121
113
106
108
116
117
118
121
118
110
105
107
112
118
129
134
127
115
114
124
117
114
112
123
136
136
130
125
121
117
115
118
123
125
120
116
113
118
123
128
125
109
92
91
113
133
132
119
112
116
120
119
111
111
114
118
118
117
115
111
110
113
119
124
127
131
134
125
115
119
120
115
113
120
130
128
120
115
116
121
126
129
128
126
120
111
107
107
115
123
123
108
97
100
121
137
135
124
114
111
119
125
121
114
114
119
119
116
116
117
116
120
127
128
122
124
136
133
120
112
116
116
117
120
120
117
112
109
113
124
136
135
130
126
124
117
105
101
107
116
114
105
103
115
130
138
136
131
117
108
115
134
133
119
116
123
124
119
117
122
124
124
126
126
120
122
136
136
120
108
111
116
121
120
112
110
109
108
110
121
132
132
129
128
129
123
110
106
114
117
113
109
115
124
127
130
132
134
125
109
112
134
136
119
114
124
127
120
116
122
125
122
119
119
120
124
129
130
117
104
107
112
116
115
113
115
115
114
113
115
119
123
125
128
128
124
119
120
125
126
117
116
120
120
116
114
124
136
128
115
115
128
128
113
108
117
125
118
113
118
123
117
108
111
119
127
132
132
121
105
103
104
104
106
118
126
125
119
116
112
110
114
120
125
123
121
124
129
130
127
124
125
124
119
108
110
121
128
123
118
120
123
121
110
106
116
120
112
110
118
121
114
104
110
122
128
132
140
132
110
102
101
94
102
125
137
126
116
118
118
113
110
114
118
117
116
127
132
125
121
121
126
125
122
116
117
123
121
115
114
119
121
118
114
113
116
116
113
113
123
123
112
109
118
127
127
128
143
141
117
105
104
99
109
129
136
120
111
121
127
119
111
111
112
113
116
126
130
121
113
113
119
124
128
129
129
126
119
111
112
115
115
116
118
118
117
116
114
119
127
125
112
111
124
130
128
126
135
134
114
114
119
118
118
127
128
114
111
123
133
124
112
108
107
110
117
127
131
124
114
107
112
122
130
130
125
122
121
119
114
110
108
114
119
118
114
113
115
120
124
122
111
112
121
131
131
128
127
123
109
124
131
132
130
127
123
118
118
126
127
121
111
108
108
112
116
124
132
134
128
115
114
122
127
120
111
116
125
129
116
105
102
113
113
109
107
111
115
116
115
112
109
111
118
129
136
137
129
115
102
126
130
133
134
129
122
122
124
123
120
116
112
110
112
116
118
118
124
135
136
126
122
123
125
113
100
107
124
127
117
109
112
114
112
101
102
115
116
112
106
104
107
115
120
125
131
139
136
119
104
119
115
125
134
130
121
119
122
120
118
118
115
113
116
122
121
113
113
125
134
132
126
125
124
111
101
105
116
117
116
117
123
124
115
105
109
123
125
115
107
104
106
119
126
122
117
124
134
129
114
112
103
117
132
131
123
116
114
115
120
123
119
116
119
123
121
110
107
116
126
128
126
125
123
113
109
110
112
113
112
116
123
126
123
117
117
123
129
124
116
110
110
120
129
121
104
103
120
133
127
114
108
113
126
131
127
118
112
114
127
131
122
115
118
121
118
112
111
117
121
121
123
124
120
113
114
118
120
116
112
111
111
117
124
124
119
120
125
127
125
116
112
120
130
124
103
92
108
129
136
122
117
113
115
127
134
130
117
116
128
132
122
113
115
118
118
117
120
124
123
121
122
124
122
115
115
126
125
119
114
108
104
107
118
122
118
113
118
127
128
119
116
118
125
125
112
101
107
120
132
128
122
113
113
126
140
140
126
118
126
130
121
113
116
120
121
119
122
130
128
125
122
129
128
120
118
125
124
121
118
116
111
107
114
117
115
107
113
126
127
121
119
120
122
123
122
117
113
112
121
129
123
117
119
129
139
139
125
115
119
128
124
117
120
125
120
115
117
128
130
124
124
134
137
132
124
121
117
115
126
133
128
118
115
115
113
110
113
124
125
122
119
119
120
122
126
127
119
106
109
122
122
126
131
132
131
126
117
110
117
127
126
121
123
125
117
108
111
121
124
123
126
136
141
137
128
119
113
116
130
140
137
122
113
112
113
113
119
123
123
121
120
120
120
120
129
132
117
99
102
115
122
136
138
128
120
116
111
108
115
124
120
119
121
120
114
110
113
120
120
120
127
134
136
133
127
119
118
121
128
133
131
121
116
113
112
115
123
126
121
117
118
123
123
120
131
134
114
93
100
125
118
116
118
119
123
126
127
124
126
130
127
119
118
127
135
133
133
134
130
129
134
142
139
129
124
121
116
114
124
134
130
125
124
124
121
108
106
110
115
119
129
130
126
124
125
123
117
115
116
122
114
114
123
129
125
120
119
124
128
131
125
113
106
119
132
129
122
122
123
123
127
137
138
128
119
121
124
125
126
130
132
133
133
134
126
115
112
111
107
110
127
134
125
123
124
124
123
122
123
122
114
113
122
126
119
115
117
123
127
124
114
100
97
110
122
119
111
112
120
122
122
131
136
128
117
120
130
130
130
131
134
138
140
139
126
113
113
111
103
104
124
137
128
117
117
121
127
131
130
124
117
111
115
116
114
112
117
123
123
117
109
99
99
108
112
111
106
110
123
127
122
126
132
129
118
120
127
129
130
129
132
135
138
136
123
107
107
114
111
109
125
138
129
111
105
115
129
137
132
126
114
106
111
115
114
114
118
123
121
116
112
109
109
112
115
113
111
116
131
137
130
127
128
126
121
123
126
126
124
122
123
127
132
135
123
107
110
124
123
117
121
132
127
109
103
117
131
134
129
126
113
108
117
124
121
118
121
125
123
119
116
115
118
121
123
122
117
121
133
141
139
132
129
124
123
127
127
123
117
114
116
120
132
138
127
114
122
136
134
119
117
124
122
114
112
123
131
128
126
121
114
115
125
129
124
120
121
125
124
118
114
116
124
128
128
125
121
122
128
136
141
138
130
124
124
128
127
121
114
113
119
130
140
137
124
123
132
139
134
118
115
117
120
124
128
130
130
128
126
116
118
126
127
123
118
120
121
123
120
116
112
118
127
129
123
120
122
125
128
131
135
134
131
125
124
126
126
118
114
116
124
142
150
136
122
123
132
131
127
124
119
116
122
137
142
132
127
126
128
110
123
134
128
114
112
120
124
118
115
114
117
122
126
120
111
112
123
133
135
132
128
126
124
122
121
123
123
119
113
112
124
140
143
131
125
126
127
123
125
132
128
119
122
143
147
132
128
128
127
113
126
137
125
111
115
126
126
114
113
120
128
129
126
114
101
108
127
142
143
132
122
117
117
118
119
120
120
118
110
111
117
125
130
129
132
133
125
119
127
134
132
125
128
140
138
129
128
129
122
118
126
129
122
119
127
135
127
115
117
129
138
136
128
115
103
112
129
140
140
134
123
116
115
117
118
119
119
116
113
113
115
116
117
127
136
139
131
126
125
125
128
131
137
136
126
121
125
126
113
126
124
120
118
123
133
137
132
121
123
136
140
139
133
122
115
118
124
128
129
129
126
123
123
123
122
119
120
121
123
125
125
118
114
122
131
136
132
127
120
111
119
135
142
134
121
120
123
122
111
127
122
112
112
117
125
131
131
129
129
134
138
139
137
131
120
117
118
121
123
127
130
130
129
129
128
118
119
127
132
132
132
126
118
118
124
129
133
131
120
108
113
133
146
139
127
124
124
120
118
120
113
109
111
113
115
121
129
129
126
130
134
138
139
134
120
114
115
121
125
130
134
132
130
130
130
119
119
130
133
131
131
128
119
114
117
123
134
136
132
119
115
129
143
141
134
131
123
112
119
106
103
108
117
118
111
113
121
124
124
125
130
134
134
128
122
117
116
120
127
135
135
129
123
123
123
116
114
123
125
125
124
122
118
117
119
124
134
143
142
131
121
125
132
131
132
133
123
110
118
98
99
113
130
128
113
104
105
115
119
122
126
127
124
121
123
125
121
114
119
131
135
125
114
117
117
110
106
112
121
122
120
118
119
123
129
130
136
145
144
137
128
123
118
114
121
135
127
115
119
102
107
121
131
130
113
92
92
108
119
121
122
122
119
118
126
132
124
108
110
124
131
122
115
115
116
107
104
107
123
129
123
118
121
133
135
136
138
140
138
135
131
121
103
98
114
136
133
122
123
111
119
124
125
118
107
89
90
113
123
118
117
119
119
117
122
131
125
109
106
119
126
123
119
115
114
111
108
115
134
141
128
117
123
137
139
138
136
133
131
132
134
122
100
99
118
134
135
129
129
117
125
126
114
110
106
98
103
121
124
111
110
121
127
119
115
122
126
120
116
120
127
128
125
116
113
114
115
126
139
139
127
119
124
135
137
137
133
124
123
131
135
121
110
117
127
127
125
128
132
120
123
121
110
108
111
113
116
124
120
107
106
124
138
127
110
111
129
138
132
128
130
131
128
114
108
115
126
130
134
131
124
120
123
131
134
133
129
119
118
127
132
124
122
132
130
115
110
121
130
117
115
114
111
112
121
122
118
116
114
106
106
123
140
132
108
104
128
148
143
130
130
131
123
107
102
115
129
128
125
125
124
124
125
127
129
124
119
115
114
118
128
129
130
137
128
107
102
113
124
113
113
109
108
118
127
124
111
104
107
110
111
118
132
130
112
104
126
145
143
128
125
125
118
104
105
118
124
121
118
121
125
125
124
126
122
116
115
115
112
114
126
129
129
128
125
114
113
116
121
114
113
108
106
117
129
125
109
98
108
117
113
112
124
126
114
110
123
137
133
121
118
116
111
108
111
119
123
121
119
119
121
120
120
122
120
111
115
122
119
116
125
131
126
122
125
128
125
122
121
116
119
110
107
116
129
128
115
112
119
123
118
114
123
124
118
114
121
126
125
119
115
113
111
115
121
121
122
122
122
118
115
115
118
121
116
114
123
132
126
117
124
132
127
123
128
135
133
124
119
114
120
115
109
118
127
128
125
126
129
127
122
121
124
125
121
120
122
123
122
120
118
113
112
118
121
120
121
126
125
117
113
113
114
116
118
123
131
136
126
115
119
130
133
126
126
134
133
124
116
112
118
115
110
116
123
125
127
132
134
130
127
127
126
125
123
125
125
124
123
124
121
113
108
113
116
118
121
128
123
117
116
115
112
114
121
130
135
131
123
112
112
123
129
123
122
135
139
128
108
110
115
114
112
113
116
117
120
126
131
132
132
128
123
120
124
129
127
123
122
122
118
113
106
105
110
117
125
128
121
116
119
117
109
115
127
133
132
126
117
107
107
116
122
117
117
131
145
135
115
110
113
114
112
110
110
113
116
117
122
130
135
127
114
115
123
126
121
119
117
116
115
113
110
106
107
114
127
130
123
119
118
116
113
118
125
127
124
122
115
105
106
113
116
113
114
125
137
138
123
110
113
118
117
108
108
114
120
119
119
129
131
122
114
115
120
118
115
115
112
110
110
115
117
110
109
112
122
130
128
124
119
116
118
119
119
119
120
122
117
106
105
111
117
119
116
117
121
133
135
111
113
122
123
115
111
119
125
126
125
125
126
123
118
116
116
114
112
117
117
110
110
114
117
115
112
111
116
127
129
126
120
122
123
118
109
109
120
122
117
107
105
109
121
129
124
114
113
127
139
113
115
119
128
126
117
118
129
133
129
125
124
124
120
114
111
114
118
121
121
117
111
107
109
115
117
115
113
119
122
122
120
122
123
113
104
105
117
119
117
113
111
113
118
130
131
124
118
123
130
117
115
115
127
131
123
121
124
132
130
124
123
124
119
106
105
118
124
124
122
122
115
103
101
113
128
123
116
111
110
111
115
118
117
113
109
110
112
113
115
120
122
120
118
121
133
137
132
122
119
120
116
115
120
127
124
119
120
124
125
124
124
123
117
106
106
120
125
122
120
121
117
107
106
121
136
133
122
104
93
97
113
119
116
116
118
117
112
107
114
123
127
124
114
112
124
143
140
120
107
117
117
118
121
122
122
123
123
120
118
118
120
120
119
116
116
120
120
118
115
116
115
117
117
126
136
135
126
107
87
91
113
123
120
119
124
124
114
106
111
122
124
121
110
107
119
138
138
117
101
113
119
124
123
114
117
124
127
119
113
113
116
121
128
128
123
118
118
117
115
113
117
122
124
124
126
128
126
114
94
93
113
127
124
119
122
124
118
111
109
117
119
117
108
109
121
134
133
115
101
110
117
125
123
114
115
123
126
122
116
114
114
123
134
132
125
120
123
122
121
121
123
123
118
114
115
121
123
118
106
102
113
126
124
115
113
119
121
116
111
116
119
114
112
116
127
137
134
120
107
105
111
116
116
113
118
122
126
125
121
115
114
125
135
130
122
125
127
126
125
129
131
122
112
110
118
123
117
114
111
111
114
120
120
112
110
114
122
119
119
120
121
119
121
127
132
138
139
130
115
101
104
108
112
116
121
118
120
125
123
118
116
129
134
127
119
125
128
125
123
128
130
122
116
121
129
126
112
106
110
114
115
116
116
113
112
112
122
127
131
127
123
126
132
135
131
131
138
138
121
100
102
107
114
121
120
115
115
123
123
115
113
127
133
124
114
122
128
122
117
118
120
123
127
132
135
129
114
105
108
112
114
115
116
114
112
113
119
129
137
132
120
123
135
141
131
123
129
132
121
105
110
113
117
122
119
112
112
121
120
111
109
123
128
120
113
119
128
124
112
106
112
125
135
130
124
123
121
118
111
107
110
114
114
111
109
110
114
126
134
130
115
118
132
139
133
123
122
119
114
114
117
120
122
123
119
115
115
120
117
110
109
117
119
116
114
119
129
129
115
102
111
129
136
121
111
117
134
133
116
104
107
114
112
103
103
106
113
117
120
120
112
117
127
136
136
128
119
111
106
121
121
124
127
124
120
122
126
124
118
113
113
113
113
115
117
118
123
128
124
116
120
130
129
115
109
120
137
135
120
110
118
120
112
99
100
112
113
110
107
107
109
116
123
130
133
129
119
109
106
121
120
127
132
127
122
129
134
128
116
116
117
114
112
117
119
115
114
125
132
132
129
127
124
122
124
127
130
123
116
119
127
129
117
103
108
122
121
106
100
99
102
113
124
126
123
122
119
114
114
125
123
129
135
129
123
126
130
122
115
117
119
117
116
119
119
111
107
120
133
138
135
126
118
127
139
137
124
111
112
121
133
132
120
112
119
129
123
107
101
100
101
111
124
130
123
116
116
119
125
127
127
127
130
126
118
116
115
112
113
115
117
117
118
120
117
111
111
122
130
133
132
123
116
125
138
137
120
110
111
120
126
125
118
118
124
129
125
113
111
110
106
112
128
138
133
120
115
118
129
130
129
122
120
116
110
104
101
104
114
116
114
114
120
121
118
117
120
129
127
127
127
124
118
119
127
127
120
115
114
117
116
114
114
118
122
125
123
120
119
117
114
120
131
145
143
129
116
114
125
128
126
122
117
115
110
104
101
104
118
121
113
112
120
126
124
122
125
130
127
124
125
127
126
121
116
114
114
121
122
119
114
112
112
115
118
118
123
123
125
124
121
123
134
143
144
132
116
113
118
122
124
126
128
125
121
115
109
108
119
125
118
113
119
130
129
121
120
123
124
123
124
127
130
125
110
105
111
124
130
127
119
117
117
116
116
116
119
124
125
123
121
125
132
136
133
123
112
112
117
118
122
137
140
136
132
129
119
108
111
123
122
114
115
126
127
116
109
115
124
121
120
124
130
130
116
103
111
125
133
130
129
129
124
117
112
113
115
119
122
120
120
128
130
129
120
116
110
112
114
116
127
140
143
134
131
132
124
107
106
118
121
114
109
117
121
112
108
118
127
121
112
115
130
133
121
107
113
121
124
125
130
133
131
119
111
108
112
115
117
118
123
133
132
119
112
111
110
111
114
119
119
116
117
120
121
118
119
124
129
132
133
128
117
114
121
131
132
128
127
126
124
122
127
143
145
133
121
116
114
114
117
119
117
112
103
103
115
126
125
125
132
137
138
137
137
136
132
128
127
116
113
112
122
133
129
117
115
124
129
129
128
124
117
116
123
131
128
120
119
121
122
122
125
138
142
130
119
118
119
118
116
115
114
112
104
105
114
117
115
123
140
147
137
128
129
129
128
130
133
115
106
106
120
134
129
116
113
122
125
119
114
115
117
119
121
123
119
111
116
125
127
119
119
128
132
128
120
122
128
126
114
113
121
122
118
112
112
115
118
126
142
147
136
125
119
120
127
137
144
116
104
102
110
123
125
117
115
117
117
111
107
111
117
119
119
115
110
109
122
137
135
118
109
115
125
125
122
126
132
130
117
113
125
138
133
115
111
119
131
137
139
137
132
122
112
116
128
140
145
121
110
102
103
112
122
122
118
117
117
115
112
113
121
125
124
116
109
111
128
145
139
116
101
108
121
128
125
127
131
129
115
113
131
150
144
123
113
126
144
143
134
129
125
118
109
117
129
133
131
126
117
108
108
114
123
122
120
118
121
121
118
116
122
132
133
125
114
111
123
139
136
117
105
113
126
130
126
125
129
126
114
116
135
149
142
127
123
137
148
140
123
119
115
110
110
122
129
123
118
124
121
117
118
120
122
120
118
119
123
125
119
115
122
133
140
132
120
110
114
125
128
121
119
127
133
127
120
120
126
122
120
127
135
136
129
128
132
136
135
130
119
115
110
110
116
128
128
119
115
115
120
124
122
119
116
116
114
118
121
121
116
115
121
128
131
132
125
116
111
114
121
127
131
136
134
122
115
115
121
120
123
135
135
121
114
122
132
130
127
123
117
112
112
118
129
131
130
122
123
107
116
128
124
112
111
114
114
116
117
117
117
118
119
114
112
121
129
123
114
113
121
130
131
129
123
115
113
113
114
117
126
137
129
114
109
119
127
126
125
126
119
114
117
131
139
136
131
128
127
108
115
127
122
111
114
122
122
115
113
117
124
125
117
101
97
113
127
124
117
117
123
126
125
113
109
111
113
111
109
112
124
129
125
117
118
120
122
124
129
129
120
114
123
137
141
136
128
127
126
117
119
123
119
118
124
133
131
118
112
117
126
128
117
102
100
115
124
117
115
117
125
126
120
105
101
111
115
110
108
117
127
126
121
124
126
124
122
125
127
122
115
117
127
137
132
127
125
125
123
127
123
118
115
120
131
139
136
127
123
124
124
123
119
114
116
125
125
112
111
116
122
123
120
116
113
118
121
116
115
128
137
129
118
123
129
127
123
126
123
113
107
118
135
136
123
117
118
122
124
128
123
113
111
118
128
132
133
131
131
130
121
119
121
122
124
128
129
118
114
115
118
121
125
128
128
129
127
124
122
131
139
131
120
121
126
127
127
129
125
111
106
123
140
139
124
115
113
119
127
119
115
112
114
117
120
123
125
131
135
131
118
116
122
126
126
129
132
129
122
119
118
119
123
129
136
137
134
130
121
123
131
129
120
119
124
128
130
137
137
121
112
125
142
141
129
118
114
115
123
106
106
114
125
122
115
113
118
125
129
124
115
115
122
125
125
127
131
131
124
123
121
118
116
118
127
133
132
125
113
111
121
121
119
122
127
129
131
146
151
136
119
122
137
135
125
121
117
112
116
100
103
124
137
133
116
106
108
119
120
118
114
115
119
122
125
126
125
121
116
124
130
119
103
99
108
122
122
114
106
108
117
118
119
127
135
130
128
142
152
140
122
121
128
122
118
122
124
115
113
105
109
126
138
134
117
102
103
116
119
117
115
114
114
118
125
130
123
111
111
123
128
116
96
94
101
112
111
109
110
116
120
117
118
133
142
130
124
129
137
132
118
114
116
111
115
125
131
122
118
115
117
121
126
125
115
101
103
120
125
122
119
115
109
111
125
134
124
111
109
116
116
112
100
99
103
108
111
115
121
127
127
118
117
132
141
135
120
119
123
126
121
110
106
110
119
129
131
129
128
121
116
113
112
115
113
104
108
127
131
123
121
118
112
110
122
135
132
119
112
108
107
108
108
108
106
110
119
131
133
133
126
121
119
126
136
136
125
121
122
134
131
114
104
116
128
126
125
127
131
116
110
105
106
113
114
109
113
129
131
119
119
124
122
118
121
130
135
126
113
102
102
112
115
112
104
109
126
131
132
132
130
127
121
119
127
131
130
125
128
142
139
118
107
119
126
115
111
120
126
109
104
103
108
114
117
114
117
128
127
114
109
122
131
127
120
123
131
129
120
108
108
119
122
109
101
108
121
124
124
127
133
135
126
116
117
123
127
128
131
141
139
121
109
114
114
105
103
112
120
103
103
105
110
118
119
115
114
122
125
116
110
116
130
127
116
116
126
130
127
123
121
120
117
107
101
107
111
113
115
120
129
132
128
118
112
112
118
123
126
130
131
122
111
108
108
107
108
111
114
101
104
106
110
116
120
116
112
117
122
122
113
114
123
123
114
112
122
129
134
131
126
118
112
107
107
108
110
112
114
115
117
120
122
121
114
111
115
120
120
120
123
123
118
114
116
118
118
116
117
105
106
108
110
114
118
118
115
115
123
124
117
115
121
118
111
112
121
126
131
132
128
117
110
111
114
115
116
120
119
114
110
111
116
122
119
116
120
122
119
116
119
128
127
125
123
127
127
119
120
106
108
109
111
115
123
122
119
116
123
124
121
120
121
118
113
118
123
123
123
125
125
116
109
113
119
121
121
125
123
117
114
111
111
115
122
126
130
127
120
113
118
129
133
131
130
130
128
121
121
108
112
114
112
116
122
121
117
115
124
125
125
124
123
119
117
126
130
123
117
120
121
113
105
112
121
122
124
125
120
119
124
117
104
106
120
132
136
131
121
115
118
125
129
128
128
128
129
123
119
113
118
119
117
119
123
123
114
113
118
130
130
126
120
117
120
131
137
126
118
116
116
108
104
107
118
123
125
123
116
119
127
119
102
102
119
131
135
132
122
115
117
122
123
117
116
125
129
123
114
120
123
124
116
114
122
124
119
110
117
132
137
127
116
114
122
131
133
127
122
118
115
111
107
108
110
114
123
124
120
118
118
115
110
111
118
124
126
126
119
113
116
121
120
113
110
113
122
120
113
126
127
127
116
106
114
126
125
115
115
129
140
133
119
116
119
122
125
126
124
118
114
114
113
109
101
103
116
129
128
117
111
115
120
122
118
117
121
123
117
112
116
124
124
116
108
106
110
114
117
127
126
123
114
103
106
119
128
122
117
125
136
136
124
118
116
115
115
120
123
120
117
116
116
108
97
97
113
131
132
119
112
121
131
127
115
111
119
123
117
114
120
128
128
122
115
109
109
112
120
127
122
116
112
106
103
111
123
124
122
123
127
129
122
116
114
112
113
115
118
120
118
115
111
105
101
103
115
124
124
116
115
127
133
123
109
109
120
121
120
122
127
129
127
124
123
122
117
115
120
125
116
109
112
113
111
110
118
122
121
120
121
120
114
109
111
119
120
117
115
118
121
115
106
105
108
116
117
114
110
108
115
125
125
115
112
115
118
119
122
128
131
129
123
122
125
129
125
118
120
121
111
106
116
122
119
118
119
121
119
115
113
112
108
109
114
125
124
116
112
115
119
119
111
109
116
126
122
108
95
98
115
122
119
117
119
120
118
116
121
126
123
121
117
115
118
127
127
119
121
117
107
105
112
121
123
127
129
126
116
109
106
108
111
114
118
122
120
113
109
114
119
122
117
113
117
127
125
111
96
98
113
124
123
123
125
126
122
118
116
114
111
112
113
110
109
115
118
121
128
116
109
107
110
115
123
134
137
132
121
111
105
108
116
122
122
117
109
105
106
111
118
123
119
117
113
119
122
115
106
103
114
127
130
125
122
124
127
124
113
104
102
107
112
113
112
113
114
119
133
117
113
113
112
113
117
127
135
134
129
122
113
111
119
126
127
117
104
102
108
119
121
118
116
116
115
111
112
116
116
111
113
126
131
122
112
121
136
133
115
102
105
114
118
122
124
122
118
121
135
119
116
117
117
113
114
120
127
132
135
132
123
116
120
127
127
121
109
106
118
132
130
114
109
121
127
112
100
106
117
114
113
121
126
116
106
120
141
139
119
109
117
130
133
133
133
130
123
124
132
117
117
121
123
116
114
117
123
128
133
130
124
123
125
126
125
128
118
114
125
141
134
114
110
130
139
116
93
95
111
115
114
116
117
111
108
121
137
135
119
112
122
139
143
138
132
126
125
126
130
117
115
118
122
122
118
115
119
122
120
115
118
130
134
126
123
126
124
118
122
132
129
118
117
132
137
119
98
98
109
114
115
114
111
110
113
122
129
125
113
111
123
138
143
133
121
117
121
125
126
118
111
111
116
121
119
115
114
116
111
105
111
130
140
129
118
119
124
120
111
111
118
123
124
124
123
118
111
112
113
115
116
115
112
112
115
119
118
113
108
109
121
130
135
128
116
113
117
122
124
119
108
103
105
118
119
114
112
113
111
109
110
122
131
125
115
116
123
118
101
94
110
126
125
117
110
114
121
129
123
118
119
119
118
116
117
118
116
107
105
111
122
129
125
122
118
114
112
119
126
120
114
104
105
114
122
122
119
118
119
120
117
116
118
119
118
116
117
115
102
100
115
125
121
115
115
123
129
131
127
121
121
122
120
120
120
119
117
111
110
116
123
124
120
121
121
116
108
116
131
121
120
120
119
122
127
132
131
127
124
126
124
115
112
119
121
115
111
113
116
119
121
121
117
122
134
135
130
125
123
124
125
122
120
120
122
123
119
114
113
115
116
116
117
121
123
120
111
114
133
124
130
133
132
127
126
137
137
126
118
120
122
118
115
120
122
112
104
110
124
131
127
116
114
130
148
145
125
111
115
124
127
119
113
117
125
123
119
113
113
113
112
111
115
122
128
127
117
117
127
127
138
139
136
126
118
121
125
118
109
110
119
120
120
120
120
112
105
111
121
127
124
114
114
131
143
138
118
110
112
121
125
116
109
112
124
125
115
112
115
116
114
113
119
128
136
137
126
119
121
127
133
134
130
115
99
100
105
106
105
105
114
122
124
122
120
117
115
114
114
115
116
115
118
128
130
123
116
114
113
115
117
114
104
109
123
127
118
112
115
123
121
122
128
135
140
141
132
119
114
123
127
126
123
110
91
88
99
105
107
109
113
122
125
124
123
124
124
116
108
108
111
117
120
125
121
115
116
119
117
115
115
113
107
110
124
128
120
113
117
125
126
125
129
137
138
134
128
122
113
118
121
125
125
115
103
102
107
109
110
112
114
119
121
122
126
129
124
111
108
109
112
115
119
120
116
111
117
124
121
117
119
119
115
116
123
124
118
113
120
124
122
121
125
130
129
119
120
127
123
118
121
125
128
128
126
124
121
111
104
111
118
117
114
117
126
128
118
110
112
114
114
113
115
116
114
113
116
124
121
121
123
125
123
124
122
118
113
112
119
121
116
112
115
121
118
112
117
133
130
124
123
123
127
131
134
130
121
108
102
110
120
117
111
114
124
125
116
115
120
121
114
111
113
114
111
109
112
118
119
121
127
130
130
128
123
112
102
104
115
121
118
116
114
115
109
110
118
131
131
118
119
118
117
118
117
117
121
127
127
125
133
139
127
108
104
119
129
128
126
124
119
111
114
126
134
139
143
142
131
121
121
120
116
111
112
120
126
127
126
124
125
127
127
127
128
138
143
141
136
116
116
114
118
124
125
122
124
128
127
121
127
140
137
119
115
126
132
124
117
117
117
109
111
125
135
130
129
132
132
124
121
117
112
108
110
121
123
118
120
128
131
128
123
119
123
128
133
135
137
111
108
108
114
124
131
125
125
128
126
116
117
133
140
130
126
134
135
119
112
119
123
114
110
121
130
123
117
124
129
129
124
120
116
114
121
128
125
118
125
134
129
123
121
120
118
120
129
138
144
108
102
105
112
123
130
128
125
125
124
113
111
121
135
133
130
132
132
122
113
124
133
121
109
111
125
123
115
114
125
132
131
126
122
124
129
130
127
125
138
141
125
116
121
123
117
117
131
144
145
111
105
104
112
122
133
131
124
121
120
117
113
115
127
130
128
128
127
119
115
125
135
124
105
107
123
130
122
113
118
127
131
131
132
133
133
131
126
128
144
143
125
113
120
121
118
122
135
139
134
118
115
112
116
123
129
127
121
118
121
125
120
116
122
130
131
127
122
112
109
118
126
119
107
113
128
132
125
117
118
124
127
131
136
133
129
128
124
127
139
137
123
116
116
113
111
125
136
133
120
124
123
119
119
120
121
119
116
116
124
129
124
116
118
129
135
131
123
114
108
109
114
114
115
128
136
129
121
121
123
123
123
128
131
125
121
122
120
119
121
122
120
120
117
103
104
122
131
126
112
122
124
120
117
114
109
108
111
119
129
132
126
117
116
122
130
133
128
120
111
108
111
115
125
138
138
124
115
122
126
125
124
125
123
117
116
118
116
113
110
110
114
124
122
106
103
118
129
125
117
118
118
117
114
109
101
101
114
128
132
130
126
119
114
111
117
128
132
124
117
116
115
119
128
134
131
120
118
125
127
126
127
126
117
115
115
116
115
113
111
109
109
125
130
115
111
121
127
125
124
118
115
115
114
109
104
109
123
132
128
120
123
124
116
103
105
120
128
122
119
122
124
124
124
119
116
118
121
123
123
126
130
125
116
115
117
115
113
120
123
113
109
121
130
122
119
129
131
127
128
121
116
116
117
115
116
123
131
130
117
110
115
123
116
106
107
116
116
114
114
124
126
123
118
106
105
117
123
118
117
128
138
126
114
117
121
113
112
128
133
119
108
112
124
122
120
130
132
128
129
126
122
118
117
119
125
130
130
126
117
108
109
113
116
116
115
117
114
112
116
121
120
117
112
106
107
120
123
114
114
130
141
128
114
118
123
114
113
130
137
122
104
106
117
119
118
125
127
126
128
125
124
121
119
122
127
124
122
125
127
119
107
107
117
124
123
123
122
121
120
118
108
106
107
110
114
124
125
115
113
128
137
128
119
124
128
119
115
127
134
122
106
105
117
120
119
121
122
122
124
122
126
124
121
122
123
115
114
126
136
128
108
104
119
127
128
132
136
135
126
110
101
98
100
111
124
132
130
119
112
122
128
126
123
132
137
126
117
127
137
126
109
107
121
124
121
119
118
118
119
115
127
128
124
122
118
114
114
126
135
125
106
105
122
130
131
134
143
140
124
106
101
99
98
106
124
135
134
122
112
114
124
125
126
137
142
128
117
126
137
127
112
116
128
127
120
119
118
116
112
112
123
133
130
121
118
119
123
127
127
116
107
109
122
128
127
129
134
133
121
112
111
107
99
103
121
137
135
120
111
115
126
125
124
131
137
123
110
117
127
118
109
120
133
127
116
119
124
117
111
113
122
128
127
122
121
130
132
130
119
116
112
113
115
120
122
121
124
125
125
121
120
114
104
105
122
136
134
119
111
119
130
125
117
121
127
115
103
105
112
109
106
117
132
126
118
122
126
121
115
117
118
119
118
121
125
133
134
128
121
122
126
121
113
112
116
116
115
123
126
123
117
113
111
115
127
135
133
121
114
120
125
120
112
116
119
112
102
102
107
108
107
116
127
128
125
128
128
124
119
119
114
110
113
122
127
128
127
125
123
127
137
135
118
114
118
119
118
118
118
113
108
107
112
124
129
132
131
124
119
119
121
119
117
117
116
115
113
115
118
119
116
114
118
126
131
129
127
124
122
117
111
107
112
123
125
119
119
121
123
126
141
145
132
122
125
128
125
113
103
99
99
103
114
120
124
125
126
121
119
120
124
129
128
118
113
118
128
131
133
131
127
116
115
119
124
126
123
122
123
114
113
112
118
122
120
113
116
122
123
123
131
142
140
131
126
133
129
111
96
95
102
108
112
116
117
119
114
113
115
122
130
136
133
115
106
121
137
140
137
131
125
112
105
104
109
114
116
118
120
109
114
118
122
122
116
112
117
128
129
127
128
131
132
126
122
130
128
116
110
108
115
115
112
110
109
110
107
107
113
122
128
132
127
113
107
118
132
129
124
118
116
111
104
99
102
113
116
116
118
107
111
118
121
118
111
111
121
130
132
128
124
120
117
115
117
123
125
125
122
126
123
117
110
107
106
108
109
111
114
115
114
117
120
118
118
122
122
117
112
110
111
112
110
106
108
119
119
115
117
105
105
110
114
112
111
114
122
125
125
122
118
114
112
110
112
118
124
124
125
129
127
121
113
108
108
111
115
120
122
116
107
106
115
124
131
128
120
109
106
108
112
116
116
115
117
123
122
117
120
106
99
104
109
110
112
118
119
117
115
114
115
116
118
115
114
118
122
119
117
120
124
122
115
111
111
115
121
125
124
120
115
111
111
121
133
132
126
113
109
112
116
119
119
119
119
119
119
121
128
107
99
104
110
116
118
118
115
110
109
110
112
122
129
124
116
121
124
114
108
110
117
117
115
115
116
120
122
121
118
120
127
121
109
108
120
131
133
127
117
116
121
122
119
117
115
113
116
127
132
109
107
112
119
123
124
118
112
108
111
114
118
126
132
127
120
125
128
118
110
108
109
113
116
121
124
123
122
114
109
114
127
127
110
101
109
125
134
130
120
118
125
125
119
115
112
110
115
126
129
113
115
121
124
126
125
121
112
110
113
120
124
127
127
123
121
125
129
126
119
114
110
111
116
127
128
125
119
111
107
107
117
121
117
111
111
118
126
126
119
117
127
132
124
115
111
111
117
120
120
117
122
123
121
119
119
120
116
112
112
119
131
132
123
117
119
120
122
124
123
119
113
111
115
126
125
120
114
114
113
109
110
117
123
128
124
118
117
119
116
116
127
132
126
115
113
115
116
114
111
124
123
119
113
108
108
118
119
113
108
118
131
132
124
120
119
115
112
115
120
119
116
114
115
119
118
113
110
118
125
119
113
117
129
137
128
116
113
115
114
115
123
130
123
115
112
120
118
110
110
124
119
114
109
105
104
110
114
112
111
116
126
126
124
124
125
114
103
105
114
118
120
118
114
113
113
113
111
118
126
128
123
121
126
131
124
118
114
117
118
119
123
125
121
113
116
122
117
111
115
123
114
112
112
111
109
110
113
113
115
118
122
121
121
126
128
119
109
109
113
119
125
123
116
110
113
117
117
112
118
127
127
122
118
120
120
118
119
121
123
123
123
123
122
118
117
117
116
114
120
118
110
109
117
120
118
116
118
120
120
118
115
112
115
124
128
123
117
115
117
121
128
126
115
107
112
122
122
110
107
115
125
123
117
119
121
121
121
124
127
122
114
121
128
122
113
112
113
116
128
118
106
104
114
121
123
125
129
130
124
116
109
108
113
120
123
121
119
118
118
120
124
124
114
107
109
120
124
114
106
109
119
124
124
126
127
127
127
131
129
114
102
115
131
127
108
102
106
119
137
118
104
98
107
119
127
133
137
137
129
120
108
104
107
113
118
117
113
110
110
111
114
116
113
108
107
115
123
124
117
112
116
128
132
131
129
130
134
135
127
110
97
111
132
131
114
101
104
121
144
119
106
101
109
117
125
130
134
137
140
135
116
100
98
109
119
118
104
97
103
107
108
109
114
118
114
109
115
126
127
119
115
124
131
128
125
129
139
139
129
112
104
115
134
139
125
110
106
122
144
121
112
113
116
121
123
124
127
132
144
143
123
100
94
109
123
119
104
95
104
117
112
106
118
132
129
111
106
119
128
123
114
118
122
118
117
129
141
140
127
114
115
125
141
145
134
117
109
122
136
122
121
123
128
125
120
120
124
129
137
138
124
106
104
116
129
124
107
102
116
131
125
113
120
140
139
115
99
111
126
124
114
111
112
114
118
128
137
133
117
110
118
135
144
141
129
116
111
118
130
126
123
124
129
126
120
118
122
123
124
123
121
119
120
124
127
124
113
111
122
135
130
119
120
134
135
115
99
110
123
122
113
108
110
116
122
128
129
119
105
104
118
138
140
125
110
107
111
116
121
129
118
115
119
123
121
117
116
117
117
116
120
128
133
130
124
118
118
114
114
121
126
122
119
121
119
107
103
114
125
121
115
111
114
123
128
127
122
110
102
105
125
136
130
113
97
99
108
116
121
126
111
97
103
119
122
111
104
109
117
118
121
127
132
128
117
114
116
112
103
106
118
122
118
116
109
98
100
117
128
124
119
119
126
131
131
126
119
109
109
121
135
136
123
107
98
99
106
120
127
122
111
94
100
119
123
108
96
106
123
126
121
119
122
122
115
111
112
110
103
102
114
122
119
115
111
103
102
114
126
126
118
119
131
133
130
119
115
115
123
134
139
135
118
109
107
105
105
121
139
121
118
108
111
124
128
114
104
112
129
132
124
115
113
119
118
110
109
111
113
114
116
117
116
118
117
113
108
110
121
123
114
113
123
130
122
110
113
123
130
133
133
123
112
110
113
113
110
123
143
126
127
124
126
128
126
121
117
119
126
129
123
114
112
118
121
112
105
109
121
125
117
112
113
118
121
119
111
110
115
120
110
105
113
121
118
107
109
120
122
121
119
117
110
106
112
118
117
122
134
130
133
133
132
128
122
121
123
123
121
122
123
119
115
118
122
114
103
106
118
123
112
110
117
122
121
117
114
114
114
112
107
103
105
116
116
113
112
112
111
110
114
121
116
106
107
121
123
123
122
128
132
132
129
119
109
110
120
122
116
118
122
124
118
116
118
117
111
106
110
112
105
106
120
128
122
116
116
116
110
105
105
103
101
111
124
126
116
102
98
106
119
126
123
110
108
118
128
125
113
123
127
126
121
109
100
103
117
121
113
112
123
128
123
112
114
125
122
108
105
105
103
105
120
133
132
125
123
118
107
102
104
104
100
110
128
134
121
103
100
112
123
123
118
115
114
117
129
129
119
120
122
121
115
107
102
110
120
122
110
108
118
129
123
110
112
127
127
111
107
109
108
106
116
133
139
134
127
119
106
104
106
106
102
112
130
136
121
108
109
120
120
107
105
113
118
121
131
134
122
124
120
115
113
113
116
121
123
120
106
100
113
127
125
113
116
127
129
114
109
116
115
110
111
124
135
134
124
113
110
111
111
107
105
117
128
125
115
113
119
122
113
94
90
104
124
129
134
134
123
129
118
108
108
118
122
121
121
119
105
97
110
124
124
117
118
127
126
116
115
118
119
115
114
116
120
120
112
109
111
117
120
112
111
123
129
118
108
110
120
124
116
97
92
105
124
133
131
126
118
122
122
122
125
127
128
130
132
131
122
119
120
129
126
113
102
107
123
137
133
120
117
124
128
120
121
138
154
153
140
137
135
131
125
125
128
128
117
114
121
126
123
118
115
113
116
129
134
131
129
122
127
125
120
120
126
130
132
132
124
120
124
133
131
117
110
115
127
132
124
116
114
121
124
122
116
124
144
151
141
138
140
142
130
125
131
131
117
107
119
130
120
109
109
114
116
126
130
129
125
114
121
121
117
119
126
129
129
129
127
122
121
129
130
121
118
125
133
129
119
113
115
125
127
122
112
113
126
137
135
135
149
149
132
121
129
136
124
112
125
131
115
102
108
115
117
120
130
133
125
108
112
116
119
126
131
129
127
127
130
126
120
120
123
120
119
127
136
127
113
109
121
134
132
119
109
112
122
123
121
133
153
154
132
116
124
137
132
125
133
133
113
102
112
120
119
119
132
138
132
109
107
114
124
133
137
131
125
125
128
127
118
113
116
119
120
125
131
124
108
102
124
142
135
117
112
122
123
114
113
129
149
150
131
112
117
135
138
137
137
134
117
109
117
123
125
128
135
140
137
116
113
116
125
131
133
130
123
119
124
128
120
112
114
119
121
124
127
121
107
103
122
139
132
118
120
128
125
116
114
129
141
138
127
114
117
130
139
138
136
130
122
118
119
123
125
131
134
137
134
124
121
120
121
123
123
122
119
116
121
129
124
114
113
120
125
127
126
119
111
109
120
126
125
123
125
128
123
123
124
129
133
129
124
120
123
127
128
126
123
119
118
125
127
119
118
124
127
128
126
129
126
120
117
114
112
111
112
114
121
130
128
119
112
115
124
131
130
124
119
118
117
117
120
126
129
125
124
129
131
130
127
123
121
127
129
122
116
112
110
108
114
130
130
114
107
116
119
121
124
129
127
118
115
111
106
106
113
118
120
128
135
129
116
112
121
134
133
125
122
123
118
114
118
127
130
130
135
138
137
131
126
120
117
130
133
121
109
105
104
103
111
131
132
112
102
115
120
121
125
126
123
118
116
112
107
109
119
121
116
119
135
138
122
112
120
129
131
123
124
124
121
117
118
121
126
133
141
143
138
133
129
120
115
125
132
119
109
109
108
106
113
130
129
108
104
124
130
124
128
125
122
120
119
116
114
119
125
118
104
105
126
140
131
120
118
119
119
121
125
127
125
123
120
113
116
130
139
139
134
133
136
123
111
118
121
118
113
119
119
112
116
124
120
103
107
131
137
125
126
124
122
121
120
119
120
122
121
117
106
104
119
132
131
126
117
108
107
117
129
133
128
125
117
107
108
120
127
124
123
132
138
126
111
114
117
115
114
125
126
118
113
114
113
103
112
135
138
124
119
121
121
121
122
123
122
119
117
118
119
120
121
123
126
125
119
105
104
119
134
134
127
120
113
106
106
112
115
115
118
127
131
125
120
126
124
112
111
123
125
115
107
108
111
110
118
134
136
121
107
118
123
122
121
123
123
114
110
120
132
135
124
120
122
124
122
116
115
124
130
125
118
110
107
110
114
114
112
112
119
122
124
123
130
139
132
112
105
116
122
110
100
108
115
118
121
134
135
118
101
118
125
125
118
119
120
115
113
122
133
136
124
117
117
121
124
127
128
126
121
115
110
107
108
119
125
121
114
115
124
126
125
125
136
146
139
114
101
109
112
106
98
111
125
123
121
132
135
119
104
116
127
126
116
113
118
122
123
123
126
127
119
115
113
118
122
126
129
128
122
111
109
113
118
127
132
126
119
120
125
130
131
128
128
136
135
116
100
99
102
100
100
115
129
124
120
128
129
119
112
118
123
124
118
113
120
131
132
122
120
121
120
113
110
112
113
113
119
127
128
122
118
122
128
134
136
130
124
120
120
125
132
127
119
121
126
117
102
98
98
98
99
114
128
128
122
122
122
117
116
116
120
122
119
118
123
134
132
120
118
124
124
116
113
112
109
98
103
126
139
131
126
127
132
134
134
130
127
118
111
113
119
121
119
122
125
118
106
103
103
103
102
112
127
133
127
124
119
117
119
114
116
118
121
123
126
127
126
118
117
121
129
128
126
123
114
98
99
121
134
130
125
123
124
126
127
128
126
115
104
101
102
112
125
132
131
119
115
114
113
111
110
116
124
132
131
128
125
122
121
116
117
116
119
123
123
119
118
116
113
116
131
143
144
136
123
110
108
115
121
120
118
115
112
115
121
125
123
114
109
103
99
112
135
144
132
122
122
122
117
112
112
117
123
126
129
131
132
129
126
118
122
120
120
122
119
115
116
119
114
113
129
148
150
139
129
123
119
116
113
113
113
108
103
106
117
123
121
117
118
116
108
116
134
136
125
122
125
124
114
105
107
119
120
119
121
132
134
130
126
119
128
127
124
120
118
116
119
124
123
123
128
139
137
128
123
124
123
120
118
116
113
106
100
106
115
122
121
120
124
127
116
115
123
124
117
120
120
116
106
100
104
117
117
115
117
129
131
128
123
120
129
128
125
121
120
122
125
128
128
126
127
124
118
113
116
119
121
123
123
121
116
110
106
105
111
117
121
123
126
127
115
111
113
118
120
121
116
111
108
106
106
110
114
114
116
127
128
120
118
116
119
120
119
118
121
127
128
124
120
118
120
116
107
107
111
114
116
120
122
120
117
116
113
109
108
112
118
123
128
126
114
105
109
123
130
124
113
110
113
112
108
107
107
108
113
123
123
118
118
112
109
110
112
116
122
130
126
117
106
104
108
112
114
114
114
113
112
112
112
115
119
124
121
110
102
109
118
123
128
127
119
111
111
123
132
128
122
116
114
112
111
104
97
97
105
114
118
121
123
110
100
103
112
118
121
120
120
116
105
98
102
115
126
125
117
113
111
108
105
107
119
129
126
113
105
111
118
118
120
124
125
121
113
113
119
128
129
122
112
111
118
111
93
92
98
106
115
123
128
106
101
107
117
125
120
113
113
119
117
107
106
119
133
130
118
114
112
111
109
111
118
128
127
121
119
121
122
114
109
114
126
124
115
107
112
123
131
121
107
110
125
119
104
99
104
110
116
126
128
105
107
111
124
128
125
112
111
123
124
116
112
120
127
124
116
114
115
115
115
113
116
121
126
130
131
130
121
110
104
108
121
124
119
116
119
124
124
115
106
115
130
131
118
111
114
119
123
124
121
106
110
114
124
126
123
114
115
120
121
118
117
118
117
116
115
115
114
115
116
116
115
114
122
134
140
134
118
109
108
113
120
122
123
132
136
129
116
108
108
117
128
131
123
115
118
128
130
120
110
108
112
116
117
119
118
119
118
116
115
117
120
118
114
113
115
113
111
110
111
112
113
113
119
132
139
129
113
108
119
128
128
117
118
136
144
130
112
107
111
117
120
121
118
111
113
128
130
117
107
109
113
116
118
116
117
119
118
112
113
120
124
121
118
121
123
113
108
108
109
110
114
116
119
130
134
124
110
108
127
145
136
117
111
126
134
126
112
111
114
114
112
113
111
107
109
121
122
115
112
111
114
122
122
120
118
118
116
115
119
125
125
122
124
133
130
116
112
114
116
116
121
123
123
124
125
121
108
110
127
145
139
119
106
114
120
120
116
117
117
114
112
113
113
111
110
117
119
115
116
113
117
126
126
122
118
116
116
119
125
129
123
120
127
135
132
121
120
126
128
128
128
124
118
117
119
118
112
111
119
128
129
122
114
112
116
119
120
122
120
115
115
121
123
116
115
118
118
116
115
118
122
123
122
121
119
118
120
126
130
124
114
114
123
128
127
128
133
137
137
133
129
119
108
104
109
116
120
115
110
110
117
123
125
124
123
124
126
125
122
118
117
126
126
121
118
120
119
115
113
118
120
117
113
117
124
125
125
132
133
122
110
110
113
115
120
133
137
134
128
121
116
111
105
99
100
112
123
121
110
102
107
120
131
134
131
129
126
124
125
124
122
124
126
124
120
117
115
116
116
113
119
114
112
119
128
128
129
133
134
123
113
108
105
108
116
130
130
121
110
104
104
108
112
110
104
112
124
127
119
108
108
116
126
132
132
128
123
122
131
131
123
118
123
131
126
112
110
120
123
107
116
121
119
122
126
127
128
131
132
128
119
110
105
109
118
119
117
108
101
99
101
113
124
122
113
116
123
128
125
118
111
109
118
127
129
123
116
122
134
131
121
115
126
137
129
114
109
124
133
106
120
128
127
120
118
123
127
127
126
127
125
114
112
117
121
111
101
103
109
112
113
120
129
129
123
120
123
125
125
121
112
104
113
125
127
117
114
124
134
128
115
113
125
134
126
115
115
129
137
113
121
127
127
116
110
118
123
122
120
123
126
123
121
124
123
110
98
105
120
125
126
122
122
124
121
117
119
123
124
118
106
101
114
129
129
119
117
129
138
128
114
113
121
122
113
114
121
127
130
118
119
118
120
115
111
114
117
117
117
121
129
129
127
125
122
111
106
111
120
126
126
120
117
117
115
108
109
116
120
113
105
106
118
132
133
123
123
132
140
135
120
117
119
113
105
109
118
122
123
120
115
111
117
121
114
107
108
114
118
123
127
131
128
119
114
112
113
114
115
118
121
119
119
117
109
96
95
109
115
113
111
116
123
129
129
125
122
129
144
143
131
124
120
113
107
108
115
118
120
121
113
108
119
126
120
103
98
111
125
125
123
126
126
117
108
111
117
118
113
113
117
122
122
119
110
94
91
101
109
115
118
122
122
121
119
116
115
125
142
147
138
125
120
117
115
115
115
117
120
123
114
112
123
129
122
104
102
116
126
122
119
121
122
116
109
113
123
123
119
119
121
124
124
118
110
104
99
100
107
118
123
121
115
110
106
104
110
122
135
139
130
119
116
117
122
122
117
115
121
127
119
119
125
129
122
111
113
124
128
121
115
118
118
118
116
119
122
121
122
124
124
124
122
113
108
112
111
107
110
116
118
112
110
107
103
101
106
119
122
120
117
116
113
112
117
121
116
112
122
129
122
121
123
124
122
121
123
131
129
123
116
116
117
119
124
125
120
115
120
125
123
123
123
114
105
112
118
117
114
114
113
113
113
113
112
110
112
113
108
105
111
119
117
109
110
111
111
112
122
127
127
124
121
119
120
121
124
133
132
127
121
117
117
120
125
128
121
115
117
120
117
118
123
120
111
111
119
122
118
110
112
113
116
121
124
123
121
112
98
99
114
124
121
113
106
104
108
115
124
121
124
124
120
118
117
119
123
129
130
122
121
121
121
118
119
126
123
118
118
118
112
111
121
129
122
119
122
122
116
111
111
111
113
121
132
134
125
110
102
107
120
124
121
117
112
106
114
126
128
119
120
120
117
115
114
116
122
126
121
112
116
126
127
115
114
124
125
119
118
118
112
107
116
129
132
130
125
120
114
111
109
106
104
116
130
132
125
114
113
118
123
116
112
115
120
124
127
131
127
120
116
117
115
115
116
120
124
124
110
99
108
124
127
117
113
119
123
116
115
116
113
108
112
126
134
134
123
116
114
115
113
103
102
117
126
124
118
118
122
125
123
110
106
110
124
134
135
131
119
123
116
113
113
115
117
118
126
126
110
94
102
120
125
122
118
117
117
115
114
114
115
115
117
120
125
123
117
109
110
115
118
109
108
118
122
118
114
120
123
125
124
115
107
109
125
135
132
121
113
126
126
126
126
126
126
125
124
124
123
120
117
115
116
119
116
110
118
131
131
118
117
128
136
135
134
137
136
127
125
135
136
133
130
137
136
121
113
121
132
132
123
116
114
117
124
126
117
114
125
124
131
131
123
121
121
122
123
123
122
125
124
118
114
112
112
109
115
128
135
126
118
125
136
135
126
125
135
137
135
135
146
146
139
140
140
124
110
113
132
133
117
106
110
118
124
126
124
119
118
120
129
129
124
120
120
120
118
117
121
129
128
120
115
112
112
114
119
126
132
128
123
126
131
127
114
113
128
136
132
133
149
151
136
131
130
126
114
114
133
134
116
105
110
116
119
120
121
118
112
114
121
126
126
130
130
123
114
113
122
130
128
120
117
116
115
118
125
126
122
119
121
131
132
119
107
108
122
130
128
131
145
145
127
118
123
126
123
121
133
136
123
110
113
115
113
114
116
118
117
113
112
120
131
138
136
128
118
115
124
130
125
117
119
121
122
125
131
124
111
106
119
137
136
118
108
112
122
124
126
135
140
135
118
113
122
133
134
134
135
135
127
117
115
118
117
114
111
120
129
116
114
120
129
133
133
131
124
118
122
128
122
114
119
123
125
125
130
123
110
106
121
140
135
119
111
116
121
123
130
139
139
127
115
116
126
136
143
143
137
131
123
117
118
127
129
117
107
118
138
121
119
122
123
124
128
131
125
118
120
127
123
113
114
121
124
126
127
123
116
116
126
136
132
120
113
118
122
126
133
139
136
123
118
124
130
131
134
142
139
125
117
116
125
133
135
119
107
116
138
123
123
124
121
120
124
126
122
111
113
128
128
119
112
113
120
127
128
123
122
124
126
128
128
123
117
120
125
129
132
134
132
122
119
130
133
120
116
130
132
120
112
117
125
129
129
117
108
113
131
122
126
126
124
123
124
125
116
105
107
125
134
129
117
113
121
130
129
122
122
121
120
121
125
126
123
126
131
133
131
128
125
118
117
132
134
113
103
115
119
119
119
122
123
121
119
118
115
116
126
122
125
126
125
124
124
124
116
103
101
119
137
139
125
120
124
133
130
123
117
113
115
118
124
126
126
131
136
137
132
127
123
118
115
129
134
118
105
106
110
117
129
132
122
112
115
124
123
122
128
123
125
126
125
122
122
123
120
106
100
113
134
142
134
129
128
128
127
125
117
110
114
125
125
121
122
129
136
137
133
130
127
121
117
123
133
129
117
105
102
115
135
137
120
110
118
130
127
123
126
123
123
124
125
121
120
122
122
113
106
116
131
138
134
131
126
116
115
125
123
119
124
132
128
115
110
120
128
129
127
130
132
127
122
122
127
131
127
110
99
110
131
135
123
116
121
127
124
119
117
122
119
121
124
123
120
120
121
121
121
123
134
134
126
126
123
107
102
117
130
133
135
134
126
111
108
115
122
122
121
124
128
129
128
125
122
122
122
113
97
98
117
133
131
121
121
125
123
111
104
121
114
114
120
123
121
119
119
120
122
130
136
132
122
121
121
109
99
110
127
136
134
128
123
121
120
120
119
118
119
121
120
126
137
131
114
104
112
112
98
90
105
130
135
125
121
127
128
114
96
119
113
108
110
119
121
119
115
113
119
130
137
133
119
116
120
118
109
111
123
131
128
120
123
133
133
124
116
116
122
122
120
124
134
132
114
102
109
110
98
89
105
128
134
122
120
131
135
120
102
117
114
110
108
111
118
120
113
106
112
129
139
132
117
112
118
121
119
119
123
125
120
119
130
143
139
122
116
120
125
127
125
126
126
124
118
114
111
107
100
98
109
125
126
119
119
128
131
122
114
117
121
119
112
111
115
118
110
103
113
130
135
124
114
111
114
117
119
123
126
125
122
126
138
140
129
114
115
121
124
124
127
127
122
118
121
122
118
110
108
110
114
117
120
121
120
120
119
119
119
116
124
126
120
115
115
114
109
106
119
130
127
114
115
118
117
111
113
124
130
127
124
132
137
129
110
105
109
116
115
115
119
124
124
121
124
128
123
117
116
117
115
113
118
127
123
114
112
116
119
115
121
125
124
118
115
113
111
113
119
122
115
111
121
132
128
116
113
123
128
128
126
126
126
114
101
101
111
112
108
103
102
114
128
134
133
129
124
120
119
119
117
116
122
130
125
116
118
120
117
115
117
118
118
116
115
114
114
116
115
107
107
117
133
143
137
126
122
123
127
127
122
115
111
102
103
108
114
115
113
102
91
102
131
146
139
125
119
113
110
112
117
122
125
126
125
127
132
129
116
116
117
112
111
113
115
116
118
120
112
102
109
127
138
141
136
133
130
129
130
129
119
105
95
97
109
124
125
123
123
114
95
97
121
138
136
123
110
101
99
105
117
126
125
123
126
136
142
133
116
120
119
113
111
116
119
119
120
120
115
112
121
132
134
130
127
126
126
129
132
131
115
99
95
103
118
131
134
132
131
125
109
103
116
126
127
117
103
96
99
109
120
126
125
123
126
138
141
130
118
121
122
116
115
125
129
127
119
117
117
118
128
128
123
119
119
117
117
123
131
128
114
101
104
110
119
128
132
132
132
130
121
111
116
121
121
111
103
107
118
123
122
120
119
120
123
133
135
125
118
121
121
118
119
131
136
129
115
107
108
117
124
121
111
112
115
112
108
115
123
122
115
112
113
115
116
118
122
125
131
133
126
119
122
128
121
111
110
118
131
131
120
110
108
111
118
129
127
122
118
120
118
114
119
131
133
125
109
103
102
108
117
115
107
111
115
112
109
112
117
118
120
123
121
114
107
109
113
122
132
137
127
123
127
131
123
112
114
124
126
122
116
104
94
95
110
122
123
118
120
117
112
111
117
124
123
113
108
107
109
111
114
114
112
113
115
114
112
113
115
117
124
131
124
112
103
107
113
122
135
138
126
123
124
123
116
114
119
119
112
112
112
107
88
88
104
115
116
115
117
117
113
111
117
120
113
105
108
119
124
121
118
118
118
116
114
114
114
115
114
120
129
132
123
111
109
113
118
123
131
135
127
122
121
117
111
115
118
109
101
106
116
111
96
94
109
114
113
110
113
118
113
111
113
113
111
106
111
125
133
126
120
119
120
118
115
116
116
115
116
121
125
124
119
117
119
120
119
117
122
128
127
122
120
119
120
120
118
111
105
111
122
120
112
109
116
119
116
106
106
118
113
111
111
112
113
113
117
122
127
123
118
116
117
115
117
121
121
116
116
119
120
115
115
122
129
127
116
107
112
122
128
123
121
129
134
131
121
116
116
121
126
124
120
116
117
120
117
104
97
114
113
114
114
114
118
120
120
118
118
118
118
116
113
114
116
125
125
121
117
115
113
112
115
125
131
128
113
105
110
121
129
120
117
127
140
137
124
121
122
121
120
120
120
115
113
116
116
106
98
111
113
121
121
120
121
126
121
116
115
120
121
119
118
118
119
123
128
129
119
110
109
112
120
129
129
123
112
108
118
130
132
119
107
116
130
135
127
123
119
115
114
115
116
113
110
112
114
109
108
109
119
128
127
124
123
121
115
114
121
127
124
123
126
128
121
117
125
128
123
113
109
115
121
128
125
117
111
115
127
136
134
120
106
104
112
123
126
121
114
110
112
114
114
112
114
117
116
113
115
115
126
132
127
122
120
115
108
112
125
129
123
123
133
136
125
118
120
128
126
122
116
113
114
120
121
115
111
116
129
132
128
123
114
106
107
118
129
123
111
111
118
118
111
109
121
131
127
115
114
118
133
132
120
116
116
107
103
115
125
124
117
120
131
134
127
123
126
129
132
130
120
109
100
106
113
112
112
116
119
117
117
123
124
117
114
123
130
125
113
119
128
120
103
104
125
138
129
115
105
116
133
130
113
112
114
112
110
121
125
119
113
116
126
125
126
131
135
131
126
122
116
107
98
96
103
111
115
116
112
107
110
121
131
130
127
126
128
124
120
129
136
120
98
102
121
129
120
110
104
111
127
128
115
112
118
122
124
129
125
117
113
118
122
120
120
131
139
127
110
105
109
113
111
100
99
112
122
116
110
108
111
122
129
130
128
124
119
118
123
135
133
112
100
108
118
116
113
114
113
102
122
132
122
113
117
126
132
131
121
114
116
126
125
117
115
118
122
119
105
96
108
123
123
107
104
120
126
116
110
115
119
121
123
124
123
114
108
116
129
135
125
107
106
121
124
116
118
127
128
100
119
131
124
110
110
124
131
124
111
111
122
126
125
120
111
104
106
114
113
107
114
126
126
111
110
125
127
114
109
117
121
120
121
123
119
109
108
121
138
133
112
98
106
125
129
129
132
141
141
106
120
127
118
102
103
119
124
113
106
111
122
123
120
118
113
102
101
114
122
122
121
123
120
113
115
124
124
113
109
109
112
114
121
125
122
114
118
136
149
134
107
97
107
122
130
139
146
146
141
113
120
121
116
105
103
114
117
109
108
118
121
119
114
112
112
110
110
118
125
126
120
116
115
114
113
112
115
114
110
105
105
110
119
124
123
124
128
144
152
135
107
102
110
116
122
136
143
140
127
117
118
121
120
116
111
113
116
117
117
124
124
119
112
106
110
117
120
120
120
119
116
117
120
120
109
100
105
110
111
110
112
114
114
116
123
128
130
135
142
132
112
109
119
119
120
129
134
126
116
119
116
123
130
126
117
115
122
126
126
123
126
126
119
108
107
122
130
120
113
114
115
122
127
122
110
99
100
105
110
116
128
123
106
102
117
126
122
123
128
129
117
117
126
127
127
129
129
115
107
120
115
123
131
129
120
119
130
135
124
114
123
135
131
113
109
126
135
122
111
116
121
126
126
120
114
109
105
102
103
122
141
128
98
92
111
121
117
116
120
122
118
119
127
129
134
137
126
105
102
119
115
120
125
125
121
122
134
137
122
109
118
137
137
120
118
132
135
120
112
120
128
130
124
118
117
117
112
104
105
124
140
127
102
98
112
121
119
116
119
118
115
117
122
126
133
137
119
101
106
117
117
118
118
121
123
126
131
132
122
113
115
129
135
130
130
138
134
117
112
121
130
129
124
119
118
118
114
108
113
125
134
131
119
117
119
121
122
121
120
119
117
117
119
124
129
125
107
100
116
115
120
120
118
123
126
124
123
126
128
119
115
119
131
135
136
136
131
120
118
120
123
125
124
122
116
113
111
115
120
125
130
133
132
127
123
122
123
123
122
123
123
120
117
124
127
110
97
106
128
111
122
125
125
127
128
117
113
120
127
123
114
119
130
135
132
129
127
124
122
120
114
115
120
119
111
109
112
120
124
125
126
130
132
129
122
120
121
123
124
128
129
124
124
131
126
106
100
114
130
109
117
127
130
130
127
115
112
119
121
117
114
119
131
133
126
121
121
125
125
118
111
110
109
108
108
110
116
120
123
124
122
122
122
122
117
113
115
120
125
129
132
132
132
134
126
111
109
119
122
111
115
127
132
131
126
122
121
122
115
108
110
121
129
131
123
113
113
122
123
115
110
108
106
104
107
115
121
119
120
120
120
119
119
120
115
109
111
120
125
127
131
135
139
136
121
115
116
116
111
117
117
128
130
129
127
128
131
128
115
106
109
117
123
126
121
108
107
116
120
116
112
111
111
109
111
117
121
117
111
113
119
123
123
118
113
110
113
119
122
119
121
135
140
132
116
116
119
117
109
129
130
120
108
103
104
106
109
116
123
128
128
119
115
123
124
117
112
116
120
117
116
120
126
130
130
128
117
115
118
122
125
128
136
145
138
123
124
141
146
133
119
114
118
124
129
125
113
111
127
129
132
124
114
106
106
109
112
115
120
127
128
117
110
113
118
117
113
124
138
137
123
118
123
134
130
119
118
120
123
124
124
127
133
141
136
120
117
137
146
131
109
105
112
122
126
129
123
118
120
125
126
124
124
120
115
112
112
110
111
123
126
120
112
113
120
121
121
127
144
145
127
114
118
128
125
113
112
123
124
123
122
123
124
125
124
114
115
128
141
132
113
106
109
115
118
122
122
113
110
119
120
122
132
132
123
116
110
104
104
117
123
126
123
123
127
129
128
128
132
135
125
114
114
121
119
109
110
122
126
123
118
116
115
117
120
118
117
121
132
136
126
115
110
111
111
110
108
107
108
116
113
119
132
139
131
123
116
108
106
115
123
129
132
134
136
137
134
125
119
121
120
116
115
118
118
111
112
124
133
132
121
115
115
121
125
127
121
119
127
133
131
119
113
116
118
106
98
103
120
114
114
119
126
129
130
130
125
117
116
120
124
127
132
134
136
137
135
124
114
112
115
119
119
119
117
115
119
130
141
140
130
120
118
127
134
132
127
126
128
131
125
116
116
129
132
112
95
107
128
113
116
123
122
121
127
132
130
123
122
126
126
123
124
124
124
128
131
125
117
113
116
123
126
121
114
116
125
136
141
142
138
127
123
130
130
126
125
134
136
128
119
110
119
141
145
122
103
111
129
109
118
127
123
118
127
131
125
116
124
130
128
120
117
114
116
121
127
125
122
120
120
125
131
125
116
118
126
131
131
131
132
128
122
122
121
111
116
136
144
133
121
113
122
142
143
129
116
113
117
105
115
126
124
121
128
129
117
110
121
132
129
120
117
116
113
117
122
124
123
121
119
124
133
129
121
119
121
121
120
121
124
122
118
118
113
102
110
130
140
136
128
126
127
136
136
127
123
119
113
107
111
122
122
123
125
126
115
108
118
130
130
123
121
122
121
121
123
126
120
115
115
125
131
129
122
118
116
115
117
119
119
117
117
122
122
115
116
124
132
137
140
136
132
133
132
129
127
128
122
112
115
119
120
121
124
125
122
117
119
129
129
122
122
129
128
127
127
130
120
108
112
125
129
124
118
115
115
118
122
125
123
121
123
130
136
137
129
117
116
132
143
139
134
134
135
127
125
129
129
119
120
123
123
121
122
127
128
126
123
126
126
122
121
131
130
127
127
130
120
105
113
128
128
116
110
111
120
125
128
129
130
133
134
134
137
147
138
114
103
118
136
136
134
136
135
119
115
124
128
123
118
125
129
123
121
126
131
127
122
121
123
123
121
128
128
119
117
128
125
113
116
129
126
114
110
116
125
126
123
124
129
142
140
124
120
135
141
118
96
102
126
133
134
134
129
113
109
117
119
122
116
119
125
124
121
124
128
124
111
110
123
127
126
126
125
113
109
119
126
123
122
123
122
120
120
128
130
121
116
114
123
137
135
113
101
116
136
125
96
92
117
135
134
128
122
115
113
114
114
120
111
110
114
119
121
121
123
113
101
106
125
136
130
125
123
115
110
117
130
131
124
120
122
126
130
134
132
119
113
111
116
127
129
112
98
109
130
126
98
94
119
137
130
119
120
120
124
121
112
116
114
108
106
110
117
119
116
106
103
113
131
140
130
120
121
121
119
120
132
136
126
120
124
128
129
130
129
124
120
116
119
123
124
114
110
118
128
121
103
105
126
135
126
116
117
124
127
124
119
116
121
118
107
107
114
116
109
106
111
127
139
137
129
121
123
127
126
124
127
130
127
125
127
125
115
116
125
128
127
123
123
125
121
115
115
126
127
117
111
117
130
131
124
118
116
117
121
124
121
116
128
128
116
110
113
114
107
108
122
134
133
128
125
125
130
133
131
123
121
121
122
125
129
121
107
107
119
129
130
127
124
126
124
114
113
126
129
121
119
122
126
125
127
125
114
108
115
122
118
120
128
129
120
114
116
114
111
115
122
124
120
114
120
129
139
142
137
122
116
113
115
121
126
122
109
109
113
123
124
121
118
120
123
113
111
123
128
126
123
122
120
123
130
126
112
104
118
125
112
119
118
118
116
115
115
115
115
117
117
110
105
109
119
131
143
148
141
125
118
115
113
114
116
118
119
119
118
118
116
113
110
113
120
119
117
122
125
121
118
117
121
125
126
120
112
112
126
127
107
117
111
109
109
113
116
115
117
120
114
103
103
114
123
130
140
149
144
130
125
122
115
108
108
114
124
130
128
119
115
110
107
108
116
122
125
126
121
111
109
117
125
126
117
110
111
123
130
126
109
118
105
98
106
117
118
116
118
123
120
112
115
126
128
128
132
137
135
127
128
128
119
108
107
113
124
135
135
127
119
114
114
113
117
123
129
127
115
106
109
122
132
124
110
106
110
123
126
122
115
120
102
95
111
125
125
115
114
120
122
123
128
129
127
125
125
125
123
123
126
127
120
111
112
117
124
130
133
130
126
124
125
125
125
125
125
121
112
110
121
131
128
121
113
110
113
119
121
120
121
126
106
100
118
133
126
113
107
112
119
126
130
127
123
121
123
119
114
115
122
124
120
117
118
121
122
122
123
127
131
131
132
133
134
131
121
113
111
116
129
132
125
120
119
117
116
118
119
119
123
126
112
109
122
132
121
106
101
103
112
124
127
120
112
116
120
119
116
117
120
121
122
122
122
121
116
111
113
124
136
134
130
132
141
138
121
110
108
113
126
126
120
119
121
121
118
118
118
117
120
122
119
118
124
123
111
100
97
101
115
127
129
116
106
109
119
122
123
122
120
120
126
126
121
116
112
107
109
123
141
139
124
124
136
133
116
104
104
109
116
118
115
117
119
120
119
116
113
113
122
124
124
124
118
110
104
101
101
108
120
131
132
118
111
111
119
125
125
120
118
122
128
123
114
112
112
107
106
121
143
142
122
119
125
122
109
99
102
108
114
116
113
113
117
118
118
115
108
108
117
124
124
119
108
102
103
107
110
114
124
130
130
122
118
116
119
124
121
114
116
124
126
116
107
110
114
110
102
114
134
138
125
119
120
118
107
106
110
120
122
120
116
115
117
118
118
113
106
107
111
125
120
116
104
102
107
113
117
119
120
122
122
123
122
120
120
125
124
116
118
128
125
112
105
111
115
112
102
105
116
125
125
122
120
118
116
117
126
130
131
125
121
119
120
119
116
112
106
104
105
126
120
117
113
108
112
118
120
120
118
116
118
121
122
117
118
129
130
129
129
130
127
114
110
112
114
112
108
105
104
110
117
122
120
117
123
130
137
137
132
126
125
126
127
122
115
108
103
101
103
125
124
125
123
120
117
119
121
121
119
116
117
120
123
117
114
127
140
140
135
129
124
120
118
117
112
112
116
113
105
102
114
119
117
114
120
131
137
133
123
119
122
127
129
125
117
106
102
103
111
125
128
129
126
123
119
117
115
119
124
123
120
122
128
124
116
121
133
135
130
119
115
118
124
122
114
110
119
127
121
112
114
119
113
107
111
123
131
126
117
114
117
122
124
124
121
113
105
109
119
124
130
126
121
120
119
116
107
111
123
125
122
123
134
134
121
115
117
120
119
115
109
108
112
118
117
113
115
128
134
129
121
118
117
108
105
117
129
126
120
116
117
114
111
116
124
122
114
115
123
120
125
120
112
113
116
112
103
106
118
123
120
123
134
139
129
113
106
108
117
116
109
98
97
109
116
114
113
125
132
131
123
121
120
112
107
115
129
132
125
122
120
106
98
106
122
126
118
117
119
114
123
118
110
109
114
113
110
112
118
120
118
118
125
133
130
119
108
107
112
118
113
103
96
102
113
115
114
115
122
123
121
122
124
116
112
118
129
131
128
129
127
111
97
99
114
119
115
113
113
112
123
124
115
111
115
122
124
123
119
118
118
117
121
123
125
123
119
113
111
111
116
115
108
105
110
119
118
111
111
118
122
125
123
113
110
117
126
126
128
132
134
119
108
109
112
112
112
113
114
115
126
130
122
113
117
129
135
129
118
117
119
119
119
118
119
120
122
120
111
108
120
127
120
106
108
122
122
110
106
118
131
133
122
107
105
116
122
118
119
129
133
123
120
121
122
119
119
123
120
121
126
131
123
114
120
131
134
123
113
114
118
119
118
116
115
116
120
121
115
111
118
127
122
108
110
123
123
107
103
118
136
139
125
106
103
116
123
117
117
122
124
119
118
129
136
137
135
132
126
124
127
126
119
115
119
128
123
111
106
111
115
116
115
116
115
117
120
123
120
116
119
121
119
113
112
123
123
112
109
116
126
131
125
111
109
118
125
122
117
116
115
112
112
125
141
146
143
135
122
125
127
123
117
114
121
124
117
109
112
116
114
110
108
112
117
122
124
124
122
117
114
116
121
117
111
114
123
124
119
114
114
118
120
117
116
119
122
121
115
110
108
109
111
115
125
136
135
123
114
125
126
124
119
116
120
123
122
121
125
126
120
108
107
110
116
126
126
122
117
112
111
119
130
123
108
106
122
134
130
118
115
111
110
115
120
120
118
115
112
103
103
113
112
110
109
117
117
112
109
123
125
127
126
120
118
124
132
133
133
130
125
120
113
108
114
126
127
117
111
108
112
122
130
122
108
105
121
131
129
127
122
110
100
113
127
123
113
111
108
99
101
119
126
112
104
109
109
106
107
119
121
129
130
123
120
127
138
138
128
126
130
135
127
112
114
126
125
110
98
107
117
122
123
117
111
111
115
115
118
126
131
113
94
110
135
133
119
115
111
104
106
123
128
116
109
115
114
101
106
116
118
126
127
124
123
129
135
130
117
114
128
141
135
118
118
131
125
104
95
109
120
117
113
115
120
118
110
104
107
123
130
116
100
115
138
138
125
120
118
113
112
122
123
116
117
125
118
103
107
114
120
124
125
126
128
129
125
119
109
109
122
135
136
126
125
131
124
106
99
111
119
116
113
123
132
121
105
97
104
117
122
122
121
126
131
132
129
126
122
120
119
117
115
114
123
127
118
107
115
115
123
126
124
126
128
125
120
115
113
113
115
124
133
132
129
126
122
112
109
111
115
115
118
130
135
122
108
106
108
111
115
127
131
124
119
121
124
124
123
124
124
114
110
115
125
120
110
112
121
117
125
128
126
127
127
123
114
115
116
116
115
120
133
135
128
118
119
120
118
110
110
114
118
121
122
119
115
114
111
108
109
124
129
117
106
109
117
120
122
125
127
118
115
123
127
111
102
107
115
116
122
127
130
129
127
123
117
117
119
120
119
122
131
136
123
112
113
127
123
110
107
110
111
105
107
117
123
119
114
111
109
117
120
112
101
102
109
116
122
126
127
126
128
131
125
106
97
99
104
115
119
126
134
132
128
126
124
120
120
123
125
126
127
132
122
109
111
125
125
113
110
110
106
93
97
115
127
120
114
114
116
118
118
115
108
106
108
116
124
125
126
129
140
139
121
101
96
96
97
119
125
130
137
135
130
131
129
123
120
126
128
125
123
125
122
109
109
122
129
121
117
113
109
99
101
116
125
118
112
114
124
128
127
122
117
113
113
117
123
119
116
125
139
136
116
104
107
108
102
132
127
110
94
96
112
117
116
116
120
126
130
130
127
124
120
117
116
115
115
116
119
119
117
112
111
113
123
126
123
116
117
127
141
145
135
126
135
148
141
126
120
123
125
123
124
124
120
119
126
132
126
115
105
104
110
117
118
119
122
125
125
121
116
116
119
121
120
123
127
129
124
119
119
119
116
114
117
124
122
111
108
113
130
135
123
116
129
147
141
121
110
112
112
116
126
132
132
125
126
130
121
119
123
121
115
114
118
118
116
117
119
117
112
114
123
129
127
130
135
137
126
115
121
128
126
115
113
120
120
110
104
106
117
116
111
112
126
137
132
119
113
111
108
113
123
131
130
120
118
123
116
118
131
132
120
114
117
114
103
104
116
122
119
119
128
134
132
129
131
134
125
114
118
133
132
117
110
116
121
113
106
108
112
114
113
119
125
124
121
123
126
118
112
114
124
123
117
113
114
119
111
112
126
134
125
119
120
115
101
100
116
130
127
126
130
138
135
124
123
126
122
112
115
133
134
119
112
119
125
120
116
118
122
123
123
126
124
115
115
124
130
121
117
127
130
120
109
112
118
113
113
113
119
121
122
123
125
121
112
109
121
132
132
124
127
137
135
123
116
116
114
113
116
127
129
121
118
126
131
130
129
129
130
131
132
129
123
114
116
125
126
116
117
132
138
124
116
120
124
111
118
121
117
115
117
120
122
123
122
121
125
128
128
121
121
130
134
124
116
111
112
116
122
122
121
121
127
131
132
131
132
134
133
130
129
125
119
120
125
131
125
116
118
132
138
131
129
128
125
107
117
127
121
112
111
112
111
120
127
129
124
123
124
121
119
124
129
126
119
115
114
122
127
124
119
121
127
128
121
121
129
131
127
122
120
115
119
128
137
136
130
122
124
128
128
129
132
130
115
104
111
123
120
111
109
107
106
116
129
130
122
117
122
123
118
117
121
124
125
123
120
123
129
128
123
120
120
117
113
113
122
125
121
117
113
113
124
139
144
141
136
135
135
129
120
120
131
130
109
101
103
111
109
108
109
109
108
117
128
129
120
117
123
127
120
112
115
124
133
131
126
123
124
126
121
115
109
108
110
115
118
121
123
122
120
121
133
146
147
139
136
137
139
134
119
115
128
133
119
102
104
105
105
106
114
121
121
121
128
130
121
117
121
124
121
113
115
127
134
131
127
122
120
120
118
109
108
113
120
122
121
122
129
132
131
135
139
142
141
139
129
127
135
135
124
114
125
137
130
107
110
112
111
110
117
131
132
128
126
126
123
117
118
120
118
117
120
131
131
120
120
120
118
115
112
110
114
126
132
127
125
129
134
134
132
138
142
137
135
134
124
116
119
131
128
117
121
135
135
112
115
124
122
118
121
131
134
124
117
117
120
119
118
119
118
117
127
136
126
111
110
119
119
117
116
115
122
131
131
125
125
136
135
120
114
132
141
135
129
129
125
111
111
124
128
116
115
129
133
117
117
125
130
126
123
127
128
119
106
103
112
122
123
122
118
116
126
134
125
109
107
118
121
121
121
122
124
124
119
117
123
136
131
107
98
118
140
138
125
125
127
116
111
119
125
116
113
120
128
117
116
121
126
125
121
122
124
117
103
98
108
123
128
126
119
118
125
130
128
117
116
119
121
121
121
123
122
115
112
113
119
127
125
111
105
119
136
135
119
118
130
127
114
117
122
119
117
119
125
115
116
119
121
120
117
117
124
124
116
107
113
125
129
125
121
122
126
128
128
127
126
124
121
112
112
122
122
119
118
118
119
121
124
126
125
128
131
126
110
113
129
128
115
113
122
124
123
123
123
114
121
121
119
117
115
116
125
129
127
123
124
126
127
124
122
127
130
128
126
128
129
128
119
110
110
120
128
130
131
127
118
113
124
135
135
132
127
118
106
111
128
130
118
114
116
122
127
126
122
114
125
127
122
117
115
118
123
129
133
132
128
126
124
123
125
134
135
126
120
120
122
124
121
115
117
125
131
137
142
137
120
113
121
126
126
126
125
119
109
107
120
130
127
116
109
114
127
129
120
117
123
124
120
117
117
120
122
124
125
124
122
120
119
122
129
138
137
125
117
114
115
117
123
127
133
134
133
133
135
134
123
117
118
113
112
120
129
127
117
108
117
131
135
119
103
107
124
130
117
116
118
119
117
116
117
118
117
117
117
115
113
113
114
120
129
135
132
125
119
116
116
118
123
134
141
142
131
121
121
123
123
121
117
111
111
124
134
133
120
115
119
127
128
116
104
106
121
127
119
114
112
114
116
116
117
115
114
117
118
114
112
111
113
118
126
133
131
125
122
122
123
122
124
129
136
140
131
117
109
113
124
126
120
118
123
131
136
129
120
120
126
124
116
107
104
107
113
121
121
115
106
109
117
118
116
111
115
126
129
123
118
115
116
116
121
126
125
121
120
123
127
127
124
124
127
133
132
123
114
115
126
127
123
124
130
135
131
122
122
124
130
120
105
98
102
104
108
114
121
120
101
104
120
124
114
110
119
138
142
134
125
123
121
119
118
119
119
117
115
117
126
127
125
121
120
124
130
130
125
123
130
130
122
122
126
129
122
119
121
124
123
117
109
103
101
103
107
112
117
128
105
103
122
125
111
108
122
140
143
136
126
125
125
123
118
114
114
113
111
113
123
127
126
123
121
120
123
128
130
129
130
128
123
120
120
121
115
116
121
121
116
118
120
116
104
104
108
113
117
130
115
114
124
119
106
108
122
130
131
128
123
120
121
123
121
117
115
114
111
112
122
125
123
123
120
116
117
125
128
124
123
124
125
123
120
117
111
109
121
120
112
121
137
133
115
109
114
117
119
124
127
128
124
112
104
112
119
117
117
121
122
114
113
119
126
127
124
119
113
116
126
127
122
122
123
114
110
119
123
116
114
118
125
124
117
111
101
105
120
122
111
119
139
139
122
112
117
124
124
115
131
135
120
106
109
119
119
108
109
119
122
113
109
117
130
136
128
115
110
117
125
121
116
125
127
114
105
110
120
118
110
114
123
122
111
104
101
108
125
124
112
113
129
133
118
111
120
131
131
109
124
127
116
111
117
124
121
110
112
120
121
118
114
117
126
132
123
108
107
117
121
113
110
122
126
114
100
107
121
124
117
117
121
118
107
105
109
119
126
124
114
110
116
118
115
113
123
135
132
108
118
119
118
117
120
122
120
118
119
119
120
120
121
118
117
119
115
106
110
123
123
111
106
115
120
112
102
104
119
126
124
122
119
114
109
112
124
125
122
119
116
114
112
112
111
113
119
128
126
116
118
121
124
122
119
116
120
130
128
118
115
121
123
113
107
110
114
115
118
133
132
120
112
110
109
109
110
110
111
113
119
122
120
116
114
123
130
127
116
115
119
121
118
114
112
110
113
117
118
128
127
127
126
122
116
114
123
137
135
119
112
119
123
112
103
113
125
127
127
135
135
132
121
108
101
106
118
121
111
101
107
119
120
118
118
125
128
121
112
111
122
126
127
123
114
105
105
110
118
135
132
126
119
117
114
116
126
135
134
120
113
120
124
117
112
123
134
131
126
126
128
128
123
114
104
108
121
129
121
107
105
112
118
120
118
115
116
119
120
116
117
122
127
128
116
104
102
113
122
132
128
117
112
113
118
123
126
126
124
121
119
122
128
128
127
128
129
124
119
117
115
114
115
116
115
112
116
129
129
122
112
112
115
119
117
107
109
124
132
122
109
111
123
125
115
105
107
119
125
122
119
112
109
111
122
126
123
115
116
122
123
122
129
135
134
125
120
118
119
116
107
98
102
114
122
118
115
119
131
130
118
110
114
118
117
107
110
126
136
123
108
106
117
119
111
109
114
121
123
113
113
113
112
112
118
125
121
110
112
122
124
117
121
132
133
121
111
114
123
121
111
100
102
113
126
126
116
113
120
125
118
108
110
114
113
110
113
126
130
126
116
116
121
117
110
112
117
120
121
113
119
121
116
111
115
125
120
110
113
124
123
110
110
124
128
120
113
116
124
122
117
111
109
116
123
128
120
109
110
118
115
110
107
106
109
113
117
119
122
124
131
134
132
123
116
114
117
119
121
125
128
128
120
111
116
127
126
115
116
125
123
110
108
117
123
122
120
120
121
120
121
121
119
115
120
124
120
109
107
115
120
118
107
98
102
119
122
114
114
124
138
143
138
132
123
119
120
120
121
135
136
131
122
117
123
129
126
115
117
126
124
119
117
118
122
127
128
119
115
114
119
121
117
112
111
117
119
112
111
118
126
128
114
100
106
123
126
111
104
119
137
137
134
136
136
126
118
115
113
135
137
132
126
127
131
133
124
117
119
128
129
127
124
122
124
129
130
119
113
112
114
117
115
111
109
113
119
121
119
120
125
127
120
109
110
123
124
106
97
112
130
129
124
132
140
129
112
104
101
133
136
133
129
129
132
131
126
123
126
129
131
129
126
125
126
128
126
120
115
112
113
117
121
113
107
113
130
133
129
117
116
118
118
117
115
114
112
101
96
106
121
123
117
121
128
118
103
92
92
131
136
133
127
124
127
131
131
130
131
130
129
126
124
125
126
125
121
119
117
113
113
122
131
119
106
116
135
142
133
118
108
107
111
120
118
102
101
103
103
103
114
122
118
108
105
103
97
93
96
128
134
132
124
118
122
129
133
133
128
127
125
122
121
123
126
122
116
115
115
113
115
125
129
118
107
116
135
138
132
120
106
94
102
125
123
101
98
113
113
104
108
123
122
105
93
95
96
99
109
120
129
131
126
121
120
124
123
120
119
121
123
121
117
119
124
123
116
113
111
112
116
121
121
112
110
117
123
122
122
117
105
91
99
129
134
111
107
120
120
107
109
124
123
105
93
98
103
107
119
115
126
135
132
127
126
119
111
105
108
117
122
121
116
116
121
124
118
113
111
112
113
110
107
109
114
116
113
110
112
112
101
97
109
135
139
121
117
122
118
109
112
122
118
105
103
113
116
115
118
113
128
140
140
134
129
122
108
99
102
114
122
120
115
114
117
119
117
113
112
113
112
103
105
119
125
116
108
108
109
105
99
105
122
132
129
125
122
120
111
108
116
117
112
106
113
124
127
118
114
119
132
138
131
126
125
124
117
111
110
114
118
118
116
114
113
112
111
112
114
113
110
107
113
128
131
121
116
114
110
95
92
109
123
120
112
117
123
116
104
105
115
115
107
109
123
133
130
120
112
125
130
128
121
116
120
129
129
123
117
116
117
120
120
118
111
105
104
113
114
112
111
114
119
124
126
126
124
119
108
92
90
102
111
102
98
113
122
116
104
106
112
112
109
117
128
129
121
111
102
124
124
119
114
112
116
132
135
127
122
122
122
122
122
122
114
100
102
115
117
110
112
117
118
113
116
127
130
119
106
96
94
95
97
96
99
112
116
114
112
113
112
110
110
121
128
122
110
99
96
122
122
116
115
116
118
129
130
123
124
134
134
125
119
120
115
107
109
121
120
113
113
119
114
106
110
125
128
116
109
109
106
101
99
104
113
115
111
113
121
123
115
111
113
119
117
110
103
97
96
124
124
122
124
122
121
120
119
116
125
143
143
128
114
113
113
111
114
124
125
120
118
118
115
109
110
118
120
116
116
122
125
117
114
121
124
120
112
114
123
125
115
112
111
110
107
108
110
107
103
121
109
97
97
114
136
132
117
115
119
119
119
129
138
130
118
119
122
119
116
119
126
127
120
111
112
123
130
127
121
117
121
130
130
127
122
126
136
140
130
126
136
138
134
127
126
123
120
120
125
119
114
108
107
115
125
122
117
120
125
124
122
123
125
124
121
121
122
117
114
121
126
125
121
116
117
128
130
125
119
116
116
120
123
118
108
113
130
139
128
122
131
133
123
120
128
132
130
127
131
121
119
120
123
121
117
114
117
127
130
127
121
118
115
116
122
127
123
119
121
127
126
124
124
126
128
133
133
126
117
114
116
119
118
107
104
116
133
135
119
118
132
133
118
119
130
135
128
127
129
124
121
120
128
125
115
112
119
128
127
120
120
116
109
108
118
127
124
122
126
128
125
122
127
133
134
133
130
122
115
114
119
124
123
112
112
125
136
126
111
115
133
136
124
125
133
132
122
120
123
122
120
114
119
122
118
115
120
126
120
114
118
121
111
105
111
121
120
121
126
130
126
121
123
131
129
125
122
116
115
115
119
127
129
123
122
127
132
123
112
116
128
132
129
130
131
127
120
119
123
120
120
110
109
117
117
116
118
124
121
112
118
124
120
111
115
120
122
119
122
125
125
122
121
122
122
118
118
115
115
116
120
124
129
129
128
126
124
119
119
121
126
127
125
123
124
128
131
132
129
118
121
116
112
114
115
110
112
123
123
117
116
123
124
122
123
126
125
120
116
119
122
123
121
117
117
117
118
116
115
115
115
118
123
126
127
124
119
116
120
130
130
125
115
109
110
128
144
145
131
119
124
125
120
117
112
102
104
121
128
117
113
121
128
133
134
133
127
121
117
118
120
123
123
123
120
121
121
117
113
113
117
120
121
123
124
126
123
120
128
136
139
130
117
102
100
119
142
145
126
119
122
124
122
117
106
99
103
120
127
117
113
120
130
138
137
131
123
118
120
122
120
121
125
127
126
124
121
115
111
113
120
125
123
119
119
130
134
132
132
134
136
136
127
109
96
106
130
134
120
113
115
115
111
107
105
106
109
119
121
117
115
122
130
133
128
119
112
114
125
132
128
119
120
124
126
123
119
115
114
116
122
128
127
121
120
131
144
143
137
127
124
126
129
119
99
100
119
129
119
106
110
106
100
100
107
116
120
119
118
119
123
126
126
121
113
108
106
113
127
137
131
117
113
121
123
122
122
124
125
122
119
124
128
124
120
130
140
143
140
127
112
114
124
121
107
106
122
128
118
101
109
107
98
99
115
128
128
118
118
123
127
126
121
110
105
106
112
118
126
131
128
117
112
116
122
123
128
138
140
125
113
116
118
118
118
128
134
138
140
136
116
105
109
114
116
118
126
128
120
106
110
110
108
108
123
132
125
113
114
124
129
124
116
106
104
113
124
125
121
119
120
117
116
120
125
126
130
141
140
125
114
112
112
107
109
121
129
133
144
147
131
108
101
111
123
126
125
122
121
113
115
118
120
122
125
127
118
107
108
121
124
119
114
107
109
121
132
128
116
109
115
119
120
124
126
125
124
127
127
122
119
117
113
102
105
118
127
131
142
151
139
115
104
115
126
126
116
117
125
117
118
123
127
128
126
121
114
108
113
116
115
113
115
115
116
124
131
126
113
109
116
121
121
121
120
120
115
114
118
121
122
120
116
113
117
122
125
129
136
139
134
116
108
121
130
124
113
114
127
119
120
125
130
129
120
114
114
119
120
118
109
111
117
120
121
125
128
124
111
110
121
124
121
112
111
111
110
113
120
123
121
118
122
134
134
129
125
125
127
127
125
113
107
117
129
127
118
116
126
115
118
126
130
128
115
111
120
131
131
118
107
110
118
123
123
125
126
123
113
112
122
125
116
106
106
111
114
120
129
129
117
109
121
143
145
131
125
124
119
113
115
112
101
104
121
131
131
123
125
112
115
122
125
122
113
113
125
135
132
120
111
112
116
120
122
124
126
124
117
114
119
121
115
109
113
118
120
124
136
138
119
105
116
137
139
128
125
125
116
109
116
117
102
97
110
131
138
130
123
110
114
117
118
117
115
119
124
127
125
121
116
114
116
120
122
123
124
125
120
115
117
116
114
114
124
128
126
124
133
137
125
112
113
122
125
126
127
128
117
112
118
124
113
98
104
123
134
132
127
110
116
117
116
114
117
119
118
117
119
123
120
114
112
118
120
119
118
121
124
125
123
118
113
114
125
132
127
118
121
131
131
121
113
115
120
125
130
125
119
117
127
129
117
109
106
112
119
127
130
108
116
120
118
116
118
117
110
108
119
130
126
113
109
115
117
116
116
119
126
131
130
125
116
112
117
127
128
117
115
124
131
130
122
118
126
129
126
121
118
125
133
129
117
116
112
104
106
120
129
108
116
121
121
118
117
113
107
112
128
135
126
112
109
112
114
113
115
119
123
126
129
128
123
110
111
121
128
125
122
125
128
127
120
122
126
125
121
119
121
130
134
122
113
115
112
101
100
114
119
111
113
119
124
122
115
111
115
125
138
140
128
115
114
112
109
107
112
115
115
113
122
128
125
115
114
118
126
130
129
129
129
121
114
116
119
119
118
119
124
129
127
118
114
112
108
105
105
113
112
118
115
122
125
122
112
115
125
135
138
137
123
120
120
118
111
104
108
110
107
104
115
124
121
119
119
120
124
127
129
128
127
116
105
106
115
117
116
120
127
123
116
116
118
116
108
107
112
115
108
124
125
128
126
118
111
121
132
131
128
123
119
119
123
123
119
111
108
107
105
109
121
123
121
121
122
121
121
122
120
120
120
115
109
109
116
117
116
121
127
120
108
113
124
123
113
112
121
122
112
119
133
136
124
111
114
127
132
121
112
112
113
114
119
128
131
126
119
110
109
118
127
126
123
124
125
122
118
113
108
106
110
114
116
119
120
119
115
120
127
120
108
109
124
126
116
114
127
131
120
112
130
133
120
110
118
131
126
110
105
108
109
109
112
127
140
143
131
115
112
121
127
126
125
128
131
125
115
109
107
105
107
114
120
123
121
116
112
116
126
121
109
106
114
117
114
113
130
137
126
101
118
122
119
119
127
129
120
110
109
114
113
110
112
121
133
140
132
116
110
115
118
118
121
129
133
128
114
110
116
120
115
115
120
123
118
114
111
112
116
116
110
103
100
101
105
114
130
139
127
97
109
118
123
131
132
122
114
116
122
122
119
118
119
117
116
118
118
111
106
107
110
111
113
120
126
126
121
118
124
130
124
118
118
118
119
118
113
107
104
105
107
105
94
93
102
114
127
132
122
107
114
120
127
132
129
118
117
127
134
129
119
123
123
113
99
102
106
106
104
106
110
112
110
109
113
123
123
122
124
126
124
118
118
120
123
124
116
101
96
97
108
109
100
98
104
115
122
123
119
123
125
121
122
123
122
120
125
137
138
124
118
122
122
109
96
102
113
111
108
110
119
120
113
105
106
116
123
123
117
114
115
116
117
121
125
123
117
108
104
101
106
111
113
112
109
111
117
118
118
135
131
117
108
108
115
126
136
139
133
120
115
119
120
112
109
122
130
122
113
116
124
124
119
111
106
110
118
122
116
107
109
112
115
124
125
117
114
118
122
115
106
112
120
119
111
109
115
121
120
134
127
111
100
103
114
130
137
136
126
120
118
117
118
117
125
140
143
130
119
118
119
118
118
117
115
112
113
116
116
113
111
111
116
128
129
115
110
124
134
123
108
109
122
123
110
109
120
124
121
124
116
111
109
109
116
128
132
123
119
122
125
120
118
123
131
136
135
131
127
121
113
109
111
120
122
119
112
111
115
120
118
112
115
132
133
118
107
121
131
121
107
115
124
120
111
114
125
125
122
112
113
116
117
114
116
125
121
110
114
126
129
118
116
125
130
126
121
128
133
125
112
104
114
123
130
128
116
106
110
120
117
108
109
126
130
116
105
107
115
114
114
125
129
120
112
122
129
125
122
112
117
122
119
112
115
116
108
100
111
128
128
114
113
122
126
117
112
123
135
128
115
111
118
127
131
130
117
105
105
112
112
101
102
118
123
114
101
102
105
112
123
134
134
121
115
125
128
126
124
120
125
124
115
108
111
113
103
100
115
130
127
115
113
121
122
118
114
119
127
125
116
114
119
125
125
124
115
105
103
107
106
98
98
108
115
113
108
105
107
114
127
134
130
123
119
120
122
123
124
125
130
126
118
114
115
112
107
109
122
134
133
123
119
118
119
119
119
117
117
117
113
111
114
115
114
112
108
106
107
109
108
106
105
109
117
121
118
110
112
121
130
126
123
124
125
114
112
114
122
123
129
129
127
125
123
118
115
121
129
134
138
135
127
120
118
120
120
116
112
112
109
106
104
103
105
106
106
106
109
112
114
114
113
116
122
126
122
111
111
123
128
120
119
129
130
115
102
102
111
118
127
132
134
132
128
127
128
129
129
130
139
140
131
120
119
118
118
117
114
113
111
108
103
98
99
108
110
109
108
110
114
116
115
117
122
122
117
111
110
122
126
124
122
130
131
121
105
102
102
118
126
132
130
128
128
135
137
132
121
121
132
133
129
125
123
117
115
118
120
118
117
117
113
103
103
116
119
110
106
108
110
108
109
112
114
112
111
113
116
122
128
129
127
127
128
125
117
111
109
119
126
128
122
119
126
136
136
123
109
110
121
123
125
129
130
118
114
123
128
124
123
125
122
112
111
122
123
111
107
106
104
101
101
105
105
103
107
118
122
124
127
127
122
119
120
123
125
124
121
116
124
127
122
120
125
128
118
105
102
107
115
116
121
131
134
121
118
130
133
124
123
124
124
114
113
121
121
112
110
108
103
98
102
107
105
103
108
120
123
124
126
124
118
112
113
117
122
125
126
109
119
131
131
128
125
116
101
93
98
112
115
114
115
127
130
125
122
133
135
126
117
117
117
114
112
115
117
116
115
113
103
104
112
117
110
108
111
115
118
122
126
123
115
114
116
116
117
117
118
106
119
136
139
131
122
110
100
96
104
118
122
115
114
117
120
121
120
131
133
129
113
110
112
112
109
109
116
124
124
114
106
111
124
123
112
111
113
113
110
116
124
123
118
120
126
126
120
112
107
111
121
134
132
122
116
115
113
112
113
118
122
121
112
110
111
112
115
121
127
127
116
112
113
113
105
104
115
128
127
115
107
114
120
116
110
115
119
115
109
113
120
122
123
127
137
139
128
110
98
119
122
124
120
111
112
122
127
125
120
119
122
122
117
110
107
106
106
111
119
123
121
119
116
110
105
105
114
123
122
112
107
107
107
104
104
118
124
119
113
111
113
116
120
130
139
142
131
113
100
122
118
114
109
107
111
124
129
128
124
122
121
119
118
115
111
107
107
110
115
117
122
124
119
112
108
109
113
116
115
113
107
101
97
99
110
120
121
119
119
115
108
105
110
120
128
128
125
116
105
121
119
112
111
112
115
117
118
120
127
132
125
115
114
116
116
112
113
115
116
115
118
121
120
113
109
110
110
112
115
116
112
99
96
107
120
120
114
113
119
120
111
102
102
106
111
114
117
117
116
124
121
118
118
119
115
110
105
109
128
142
130
114
108
112
116
117
120
122
119
112
112
115
117
116
112
110
108
111
120
121
115
104
103
117
123
117
109
111
119
123
115
108
100
96
95
106
118
121
121
101
100
106
113
125
126
115
110
113
117
116
116
120
134
130
120
125
134
128
122
123
128
128
125
126
131
133
126
117
118
127
129
128
120
111
109
119
131
132
126
128
138
138
136
136
132
122
118
122
127
98
108
115
115
118
119
112
107
115
125
127
122
123
132
133
130
129
124
114
113
122
128
126
122
123
134
139
130
117
115
126
133
130
118
105
102
116
132
135
126
130
146
145
131
130
132
128
120
126
136
108
124
128
121
116
116
113
112
122
137
140
129
120
120
129
135
131
121
108
113
122
125
123
122
124
131
143
142
125
116
123
137
138
123
107
106
123
136
133
118
129
151
149
130
122
131
130
123
125
137
120
133
131
121
115
114
116
117
130
140
140
131
119
112
118
128
126
120
115
120
123
124
122
120
119
124
137
142
129
116
117
134
146
135
118
116
128
135
127
112
119
140
145
131
126
127
127
123
121
126
124
132
123
114
115
117
116
116
130
136
133
126
118
110
108
111
115
118
121
125
127
124
122
118
112
110
125
133
126
115
114
124
137
137
130
122
123
127
123
112
111
125
135
131
120
119
123
124
119
117
122
123
112
109
116
120
113
114
125
132
124
120
118
114
110
108
110
115
125
128
127
125
121
117
105
104
115
122
118
113
110
111
116
128
130
124
115
116
120
117
111
116
129
128
112
106
121
132
124
120
120
119
111
112
122
124
115
114
125
130
118
115
118
121
121
119
116
120
126
130
127
123
121
120
112
109
114
117
117
115
112
102
103
110
116
116
114
113
116
118
118
123
129
121
101
99
122
140
137
124
120
119
116
121
129
127
117
118
129
130
115
110
116
127
135
136
128
122
124
128
124
119
120
125
125
121
120
120
121
120
116
111
109
110
112
114
118
120
117
119
127
137
136
121
101
101
123
141
138
125
122
121
122
127
129
126
123
124
133
127
113
111
119
129
140
143
135
124
122
123
122
117
119
132
135
131
126
125
124
122
121
121
125
122
109
109
126
131
121
119
129
137
135
125
111
109
122
132
134
121
121
120
119
120
120
121
121
124
125
119
112
116
126
130
132
133
129
118
115
119
120
119
119
128
134
131
128
126
124
122
122
126
133
127
109
108
129
139
129
122
123
126
126
125
122
119
121
126
123
115
118
117
112
108
109
113
114
118
119
117
114
122
132
129
124
121
117
111
110
115
120
120
118
122
124
125
126
128
127
125
122
122
125
118
106
109
128
134
127
123
122
118
119
122
122
122
125
124
114
105
114
113
103
100
104
112
113
114
116
120
123
126
127
124
115
113
112
112
112
115
120
123
120
115
116
121
125
129
132
129
123
114
106
102
102
114
129
129
123
124
125
121
120
119
118
123
132
126
107
99
112
110
101
100
110
116
117
110
111
124
132
128
119
110
108
110
117
120
117
116
119
124
121
115
116
124
126
129
131
131
125
112
99
94
100
117
128
125
118
124
136
135
128
119
115
124
134
125
105
103
113
114
106
107
120
127
122
107
106
122
137
128
113
103
106
115
123
127
118
113
118
123
121
117
119
123
124
124
125
127
124
120
107
102
103
118
125
118
117
125
140
138
132
124
123
127
129
118
107
112
117
117
115
115
125
131
123
105
99
115
128
123
110
109
112
119
126
126
116
112
115
120
120
118
120
121
118
117
121
124
124
123
119
113
114
117
117
114
116
130
135
130
121
123
130
133
126
114
110
125
117
118
118
119
123
126
116
101
98
107
116
113
113
117
122
124
124
122
116
113
112
114
116
118
119
117
114
116
121
124
124
123
121
119
121
119
114
112
124
133
131
116
109
115
130
136
127
118
116
126
116
117
116
115
115
114
110
106
106
107
106
104
110
120
127
125
121
118
119
116
111
110
115
118
119
116
112
113
119
126
125
119
114
117
124
122
113
114
132
139
130
113
103
103
114
129
133
130
123
125
115
113
111
109
108
107
109
113
117
115
107
105
110
118
123
123
119
119
123
119
110
109
113
117
120
118
113
110
112
121
127
119
109
109
118
118
117
121
135
138
132
120
108
97
97
115
137
142
130
121
115
114
109
106
107
111
114
117
120
121
119
113
111
114
120
121
118
117
119
118
114
111
114
114
114
118
115
109
106
116
128
125
112
104
110
116
119
124
130
131
130
127
115
97
92
107
129
138
130
124
115
120
113
106
110
118
119
115
115
123
129
127
117
114
118
120
118
115
116
117
118
115
111
106
106
113
119
112
108
113
128
129
117
107
109
117
122
121
120
121
128
130
120
102
102
109
116
121
124
124
114
122
117
108
112
122
120
108
104
120
136
135
123
115
117
118
117
117
118
121
121
117
110
102
100
109
117
116
114
119
127
128
120
115
114
116
117
114
111
117
129
132
118
108
114
117
109
107
117
121
109
120
119
110
113
120
117
101
97
114
132
133
122
117
115
114
115
120
126
127
119
113
109
104
104
108
117
120
125
126
127
124
118
117
118
115
112
109
111
121
131
133
118
112
122
123
108
102
113
115
105
116
117
115
115
118
114
101
101
114
127
126
121
118
113
109
109
120
131
125
110
106
106
109
111
115
117
120
127
131
129
123
116
115
117
113
108
109
118
127
132
130
118
113
122
121
112
111
113
112
104
115
119
120
120
119
115
107
109
114
120
121
122
120
116
109
109
117
123
115
103
103
106
109
113
116
118
121
124
126
127
125
119
114
114
113
111
116
125
131
127
122
119
116
118
117
117
117
117
117
107
117
121
123
122
122
119
110
109
112
117
119
120
121
120
115
112
113
113
110
108
110
111
111
111
113
116
118
119
120
122
126
123
117
115
116
117
122
132
131
121
115
117
119
118
115
115
119
123
122
112
117
119
118
122
126
122
111
108
111
115
116
117
120
123
125
121
118
115
118
122
123
120
116
113
111
112
116
116
114
115
121
123
120
120
120
121
125
132
129
118
110
112
118
118
115
114
118
124
127
115
115
113
112
116
121
118
108
104
113
116
113
110
113
125
132
134
130
126
126
127
126
124
124
120
114
112
115
116
116
114
115
116
118
123
123
121
124
128
126
117
111
110
110
112
110
110
115
120
124
113
111
110
111
116
118
109
103
105
118
122
118
111
113
124
131
134
135
132
126
119
117
121
127
125
120
119
119
119
122
121
115
111
116
124
124
117
115
116
116
115
112
106
100
100
102
107
115
118
119
112
113
115
118
122
119
110
104
112
123
130
123
118
119
123
122
122
126
126
116
103
101
111
118
120
123
125
123
122
124
129
120
111
115
125
127
116
108
106
105
106
107
105
98
96
100
110
118
116
115
115
120
124
125
127
126
119
113
115
127
132
129
126
128
125
117
116
117
116
105
95
96
102
108
110
118
128
126
119
121
125
122
114
116
125
128
119
105
101
100
100
102
104
103
101
105
116
121
118
116
123
128
123
120
123
128
129
122
118
121
128
129
128
127
121
115
114
115
113
107
104
104
106
107
108
116
123
122
115
111
113
115
115
116
122
124
119
113
110
108
103
101
105
111
111
112
121
122
118
116
132
130
116
109
111
126
133
130
123
122
124
124
121
119
116
116
121
124
120
116
117
121
120
115
115
116
117
116
113
106
104
111
116
114
116
120
122
123
125
124
115
104
108
114
114
115
124
125
120
118
132
124
112
106
107
114
123
128
127
124
125
123
116
111
108
114
126
128
124
124
126
127
125
123
121
115
112
112
112
103
102
112
120
115
115
120
126
129
130
129
123
112
113
114
114
115
125
127
122
119
123
115
115
114
110
110
116
120
121
124
128
129
119
109
109
118
122
122
121
123
127
126
124
124
123
119
113
112
110
105
108
120
128
123
122
126
129
127
121
120
119
119
120
118
113
115
126
128
124
122
113
114
122
121
114
114
116
115
112
116
130
133
122
113
114
119
117
113
113
119
123
121
117
120
122
120
117
113
107
103
109
122
127
124
126
127
126
115
106
104
109
122
130
124
114
115
127
131
128
124
112
116
122
120
116
119
117
107
102
112
132
134
124
117
120
120
115
108
110
121
122
116
114
122
126
125
121
113
104
101
108
118
121
122
123
123
113
106
99
97
106
121
133
127
113
115
127
130
127
125
116
119
121
117
118
119
115
102
102
116
130
129
121
118
121
120
116
111
114
120
122
116
116
124
130
128
122
113
102
99
103
109
112
114
115
114
104
104
105
108
111
119
127
119
110
112
122
127
126
127
117
118
118
119
120
118
107
103
113
124
128
123
120
119
118
116
115
116
116
118
118
116
117
122
126
125
122
109
99
98
106
108
109
110
112
112
111
111
116
121
121
120
116
111
109
111
117
121
125
127
114
114
117
125
125
115
104
110
122
129
123
119
118
117
113
111
111
115
115
114
114
115
113
112
115
118
117
105
93
96
109
113
113
112
114
121
122
120
121
124
126
121
114
112
114
116
118
118
121
125
112
111
120
128
126
116
115
118
123
121
117
117
117
115
111
109
110
113
114
113
113
114
110
100
101
111
112
101
89
92
108
117
117
113
114
123
132
127
119
121
125
124
121
121
123
128
127
126
125
124
113
115
119
122
123
125
128
129
121
110
110
115
118
117
116
115
112
110
116
116
115
115
113
101
99
108
110
101
89
90
107
119
120
110
107
116
133
131
117
117
123
129
130
129
130
132
136
138
136
130
115
116
119
117
119
131
139
132
115
106
107
118
120
121
126
128
117
113
120
120
118
118
119
115
111
112
113
105
93
94
107
118
120
109
98
103
126
129
115
113
125
131
128
124
123
130
134
141
144
133
114
116
119
120
122
131
132
125
111
109
113
119
122
126
134
134
120
116
125
128
121
119
127
129
123
118
116
113
104
102
109
116
119
112
96
96
118
123
111
109
124
132
123
113
114
118
121
128
134
128
109
111
120
128
127
125
121
113
111
115
120
123
124
127
136
136
122
119
129
132
124
119
127
136
127
117
119
120
116
113
112
116
122
120
102
99
114
117
108
108
124
134
121
111
115
117
110
109
113
114
108
108
119
129
127
117
110
109
112
117
124
127
127
127
129
130
124
118
125
133
129
122
123
127
120
112
117
125
123
121
119
117
120
122
112
107
113
114
111
113
124
133
128
123
123
124
112
104
99
99
114
111
118
123
121
112
110
113
116
118
123
127
126
121
121
123
123
117
117
126
131
127
121
118
109
107
112
118
121
124
125
120
118
118
114
112
115
118
119
120
123
128
132
134
135
131
122
113
101
94
118
116
117
118
116
111
110
113
118
120
121
124
124
119
114
118
120
118
111
119
129
134
123
112
104
101
103
106
114
123
126
122
117
116
116
116
118
120
124
125
119
114
125
132
136
130
128
127
117
104
121
121
118
117
117
115
107
108
118
122
121
118
117
117
115
116
120
120
116
116
123
132
125
114
106
102
99
98
109
118
122
119
113
115
119
121
122
120
122
123
115
106
109
118
120
118
121
129
127
117
122
123
120
119
121
119
105
98
113
127
125
114
111
117
119
120
122
123
121
119
120
123
121
115
114
109
99
98
108
116
114
111
111
117
124
126
121
115
113
116
114
108
106
106
106
108
111
116
121
124
122
124
124
120
122
120
107
94
105
124
128
114
106
114
124
122
122
123
123
122
119
116
113
115
116
112
102
102
114
117
110
105
109
117
125
124
118
112
110
113
115
112
111
109
106
105
105
109
116
125
99
111
129
128
114
101
103
111
109
109
114
116
116
115
115
117
127
139
137
128
124
125
126
125
127
131
128
118
113
113
114
116
119
122
122
122
123
127
125
123
123
124
128
134
142
135
122
117
125
131
101
117
126
121
111
111
114
112
106
110
121
121
120
121
124
129
131
131
125
120
120
121
122
122
127
134
130
119
113
110
113
120
123
119
113
115
129
136
133
125
129
141
141
134
129
127
121
119
127
136
112
127
129
118
114
119
125
118
112
118
129
126
119
122
134
136
132
126
119
118
122
123
122
121
125
129
129
125
118
113
114
126
133
124
112
115
130
141
133
126
133
150
149
130
118
118
122
125
129
133
121
133
130
116
115
126
129
124
122
128
132
127
118
123
131
133
129
123
119
119
121
123
124
121
117
118
125
132
127
115
114
129
141
137
125
123
128
131
128
127
131
143
143
129
116
116
125
128
125
124
123
128
125
116
117
123
123
119
121
130
131
125
121
121
122
120
119
121
122
121
119
119
122
119
108
107
123
134
131
117
113
123
138
140
138
129
121
119
123
122
121
124
130
128
116
115
126
127
119
114
121
119
114
114
120
118
112
111
121
128
124
121
119
118
114
110
110
121
130
126
117
111
112
113
105
104
119
133
132
119
112
114
123
131
136
127
112
112
120
120
109
110
123
127
118
116
125
126
115
113
115
111
110
116
123
122
115
114
124
126
118
116
119
121
117
110
109
121
138
139
121
105
105
110
112
110
118
130
132
127
115
111
112
118
121
119
110
111
119
118
110
114
126
128
120
119
126
127
117
115
111
106
111
118
128
128
127
128
131
125
115
113
120
125
122
117
115
125
142
146
126
106
105
117
120
119
121
131
134
133
125
117
115
115
113
110
111
121
121
119
119
125
133
127
119
122
130
130
122
119
112
108
116
122
128
134
136
136
133
123
112
115
124
128
127
125
124
128
141
144
128
115
115
126
126
124
122
130
132
131
128
126
128
124
109
105
116
127
125
122
128
132
130
123
119
126
135
133
125
120
117
111
116
120
125
129
129
130
129
120
113
120
127
128
128
129
129
129
131
131
121
118
124
130
126
120
119
126
126
124
124
129
135
128
110
106
118
127
126
123
127
126
123
121
123
129
134
130
120
115
118
112
111
113
114
114
112
114
120
119
117
121
126
126
128
130
129
125
122
118
115
118
125
126
120
115
117
121
120
118
120
125
126
121
113
114
120
125
123
122
120
117
118
119
123
126
130
123
110
110
118
109
107
107
109
104
97
102
119
125
122
118
120
124
128
131
127
120
117
114
112
118
124
123
114
111
114
115
113
114
121
121
113
110
114
121
125
121
118
119
119
118
122
123
120
121
122
115
103
107
111
108
106
107
111
109
100
105
121
131
126
116
111
113
124
126
122
118
116
116
117
121
124
120
114
112
112
112
113
116
124
119
108
107
119
128
125
115
111
112
117
122
129
128
119
119
120
115
103
111
106
109
109
113
118
124
117
109
118
129
130
115
107
109
117
123
119
116
116
119
122
123
123
120
117
114
113
115
118
123
124
121
117
116
125
128
120
111
108
111
119
124
131
126
122
121
121
117
111
116
103
112
115
114
122
133
129
112
107
116
124
118
110
112
120
122
118
115
116
121
123
121
119
118
119
117
114
118
127
128
126
125
126
127
127
123
112
104
108
118
121
119
119
125
128
128
124
118
119
124
103
112
114
108
114
128
126
110
98
103
114
117
117
121
127
126
118
112
116
125
124
113
112
116
120
118
116
122
132
131
124
125
127
128
122
113
104
102
114
129
129
115
112
125
136
135
125
120
121
122
108
110
107
99
100
116
118
108
100
100
106
113
118
125
131
129
119
113
120
128
121
108
106
115
126
123
120
122
125
124
122
121
123
120
115
108
102
104
120
138
135
117
112
126
135
132
126
121
120
118
115
113
103
95
97
109
111
109
108
107
108
112
117
122
125
126
118
116
120
124
120
111
109
119
128
127
118
114
113
114
115
116
116
113
111
109
108
110
124
140
139
123
119
125
124
121
121
123
120
115
121
119
106
102
105
113
111
110
114
117
117
118
119
117
119
121
119
116
115
114
113
114
113
116
126
128
117
106
104
108
112
113
109
110
110
112
115
118
124
134
134
126
120
117
115
111
114
121
119
115
126
125
112
107
116
123
116
110
114
122
124
126
125
118
115
118
120
119
108
105
112
115
113
111
118
123
117
106
104
110
114
112
109
111
112
115
119
122
124
127
127
121
110
107
109
110
111
116
117
114
126
126
114
106
115
125
119
109
111
117
121
125
130
124
116
116
120
120
114
109
110
110
106
103
111
121
117
110
112
120
123
113
111
116
116
116
117
119
123
126
125
116
100
99
111
116
109
111
114
113
121
121
109
101
109
119
117
111
112
113
111
115
128
129
119
113
115
125
127
118
110
105
101
101
110
120
119
113
118
128
127
116
114
119
121
114
112
116
121
127
123
113
100
98
115
121
113
111
113
114
113
115
106
101
104
111
113
113
114
111
102
103
119
126
118
110
114
130
138
126
109
101
100
105
115
118
116
114
121
128
128
120
116
121
123
114
110
115
121
122
120
115
109
105
115
119
117
114
115
117
107
109
108
108
109
112
112
113
115
112
103
103
115
122
116
111
114
132
136
124
107
101
104
109
113
114
111
112
118
123
124
124
126
125
123
118
114
117
121
121
120
120
117
113
113
116
117
116
116
125
105
105
107
113
122
122
114
111
113
115
113
113
118
120
117
114
117
126
127
117
109
107
108
110
110
107
105
109
119
120
121
129
130
125
122
121
121
124
124
120
118
120
120
116
111
113
115
114
116
129
110
104
101
115
130
127
114
109
111
121
122
121
120
120
117
116
118
121
123
122
118
114
114
114
111
100
98
109
119
118
119
124
126
119
118
121
126
130
129
121
116
121
121
116
113
111
109
108
116
128
119
106
98
113
126
123
109
104
113
126
127
123
118
114
115
115
116
120
128
129
127
120
122
124
116
98
94
106
120
121
118
115
114
113
115
118
124
134
133
123
118
123
122
116
113
110
103
104
117
126
124
112
106
114
119
113
103
104
114
127
129
123
114
111
115
117
117
120
130
131
126
121
122
125
119
103
100
104
118
122
119
112
108
107
112
116
121
126
127
123
122
123
122
116
111
107
104
109
119
126
123
121
120
120
115
109
108
110
114
121
126
124
116
115
120
122
121
121
124
125
120
115
114
115
114
111
110
109
112
120
124
115
108
111
120
120
117
117
118
119
120
122
122
119
111
105
107
116
123
125
122
127
128
125
119
116
122
120
113
117
127
129
121
118
125
128
124
120
119
117
114
109
105
105
109
115
115
110
108
114
122
118
115
121
127
123
115
107
110
115
116
116
124
126
117
107
114
120
121
120
122
127
129
128
128
130
133
125
114
118
129
131
123
122
125
128
123
120
121
122
119
113
107
107
113
119
118
110
106
107
111
116
119
122
125
121
113
109
111
117
114
112
123
130
121
116
119
120
116
114
126
125
126
129
131
133
130
123
118
123
133
130
121
118
119
117
114
118
126
131
130
124
118
119
120
119
114
111
107
103
102
114
121
119
111
108
111
117
121
122
118
115
121
124
121
119
122
120
110
113
125
118
122
128
127
121
113
114
120
129
136
128
120
116
110
106
106
109
122
133
135
134
132
131
129
117
109
111
114
103
94
110
123
115
98
96
112
124
124
124
125
122
120
118
116
120
122
116
111
116
117
114
121
126
117
110
111
114
120
126
130
126
121
116
107
103
101
103
107
119
128
131
131
130
125
112
103
113
121
105
92
111
129
118
98
98
119
126
121
120
122
124
121
116
115
118
117
115
119
125
113
116
121
120
113
115
122
122
114
114
126
128
124
116
111
108
107
104
103
109
118
120
119
120
117
105
101
112
122
106
94
113
134
127
110
109
123
124
115
111
117
126
125
123
119
117
113
115
123
130
117
119
120
117
117
130
141
130
111
108
122
127
123
118
116
116
118
111
106
109
114
113
113
114
113
108
105
115
120
105
98
117
136
133
118
116
123
123
114
110
114
122
128
127
121
115
115
122
125
124
125
122
119
120
127
139
141
130
113
112
120
123
121
118
117
119
121
118
114
115
118
117
119
120
119
115
114
119
118
106
104
120
134
133
119
118
120
122
121
118
117
120
125
125
116
114
122
125
123
118
128
123
121
125
130
129
126
123
122
122
119
117
117
118
117
114
116
118
117
116
120
126
129
130
127
126
125
123
117
111
112
125
127
125
114
114
116
122
126
126
122
119
119
115
111
115
126
130
121
117
127
122
121
125
124
115
108
113
123
123
114
107
114
120
116
110
112
116
114
112
116
131
136
134
133
131
129
123
113
112
116
121
122
115
111
114
119
121
124
126
123
117
113
112
113
115
126
126
122
119
123
119
117
116
114
110
108
112
117
119
109
107
113
120
118
113
112
113
111
105
110
124
126
125
126
128
126
112
109
111
115
118
117
114
110
114
122
121
119
119
119
116
117
121
120
119
120
120
122
123
121
119
115
111
113
117
117
114
113
115
113
113
116
120
120
117
115
114
111
104
104
114
115
115
116
117
113
108
109
112
113
115
119
119
115
116
125
123
113
112
115
119
126
131
128
119
113
115
124
127
119
120
119
114
119
131
129
118
114
120
122
119
119
121
123
119
117
116
114
107
104
110
115
115
113
111
108
107
110
112
111
111
124
128
117
114
124
125
112
109
114
120
124
127
125
115
105
109
125
129
119
121
123
125
129
132
128
119
124
131
130
125
121
122
123
119
116
116
114
110
109
111
122
123
118
111
109
111
112
111
110
115
128
134
119
110
121
124
113
111
116
120
115
113
115
111
103
106
122
126
119
119
123
131
134
126
120
121
132
135
130
125
123
125
125
123
118
115
114
113
114
115
126
134
125
118
120
120
113
110
111
118
127
132
120
111
116
121
114
112
117
120
110
105
112
111
102
103
114
118
123
115
117
129
131
119
116
120
129
128
125
123
123
126
129
131
128
116
112
115
119
122
126
128
126
125
131
126
110
107
115
119
121
122
117
111
113
117
116
115
116
119
118
118
118
114
109
107
108
109
128
117
115
124
125
116
113
118
122
122
121
121
121
122
127
139
135
121
110
114
124
126
122
118
119
131
136
123
106
107
118
115
111
113
116
115
113
115
117
116
114
116
128
133
126
117
116
117
115
110
130
126
121
122
122
117
112
112
116
119
120
119
117
116
121
135
137
125
112
112
124
133
123
109
113
129
131
113
104
112
119
115
107
110
118
119
116
116
118
114
107
113
129
135
124
113
120
131
128
120
130
133
129
124
122
119
107
106
117
123
120
115
116
116
117
121
130
130
119
115
123
133
123
110
114
122
118
106
105
114
117
109
106
116
125
123
119
116
115
112
107
110
121
123
113
107
117
130
131
124
127
131
128
121
120
120
107
103
117
125
118
111
115
120
118
118
123
128
124
120
122
126
122
116
117
118
110
107
111
115
111
108
112
124
129
128
123
117
111
108
109
111
114
112
108
109
114
117
117
119
122
127
124
115
119
124
117
105
111
118
113
106
113
125
123
118
119
123
125
124
124
122
119
116
117
117
111
112
116
115
106
108
117
125
128
127
123
118
111
109
111
115
117
116
116
116
114
104
102
116
114
118
126
125
109
105
115
121
107
97
110
119
113
103
102
114
126
135
135
126
119
119
120
119
120
121
120
122
122
117
105
106
118
132
142
141
131
125
121
116
112
112
120
128
132
133
128
124
126
129
118
118
119
120
115
115
127
124
102
93
109
116
110
107
107
112
121
130
133
124
114
114
115
118
121
123
120
118
123
118
104
103
115
124
128
132
137
133
126
116
116
128
136
131
120
119
122
126
130
132
123
118
116
118
121
127
133
126
107
100
111
115
117
120
121
118
119
127
128
122
120
122
123
122
124
125
119
117
119
118
109
109
113
115
118
126
134
135
130
124
128
141
145
132
115
109
120
130
133
129
122
115
115
121
126
131
131
126
115
114
117
119
122
130
131
122
119
121
121
120
123
131
132
129
125
124
122
119
119
117
114
116
119
119
122
127
127
127
128
132
137
141
141
132
119
116
122
132
129
125
121
113
115
126
130
124
118
117
118
121
122
121
122
126
126
121
118
118
118
118
121
128
130
127
123
123
125
125
122
118
117
123
127
128
137
136
125
117
123
133
134
133
132
131
130
129
128
127
122
121
119
112
116
126
125
114
103
106
115
119
120
120
120
120
119
116
114
116
119
119
114
113
116
120
119
118
124
130
123
117
117
125
129
132
143
143
124
114
120
127
126
125
126
130
139
140
133
121
117
122
118
113
115
120
120
109
103
108
111
111
111
117
122
121
115
111
113
120
130
130
113
99
98
111
114
114
119
124
122
120
122
126
128
130
134
137
125
119
121
121
121
123
125
129
138
140
131
116
115
124
117
114
114
115
117
116
116
116
113
107
107
116
127
126
117
110
112
126
142
141
122
103
99
105
108
109
112
117
119
119
122
126
128
126
126
127
126
126
123
119
119
122
121
121
125
129
125
118
120
126
115
114
117
117
121
126
127
124
115
107
109
120
128
125
119
112
117
130
143
143
130
119
112
109
107
106
109
114
117
118
121
129
133
127
121
121
125
126
128
125
120
117
112
109
113
118
121
121
125
129
113
114
119
121
124
127
126
120
115
112
115
123
125
121
118
121
125
130
132
131
127
126
125
117
107
106
110
114
115
116
119
128
133
131
125
120
120
123
129
131
123
110
105
106
108
112
115
118
123
128
115
114
119
121
119
115
113
114
117
118
119
122
119
115
120
131
131
126
120
118
119
124
126
121
111
109
114
115
115
115
121
127
129
129
129
125
116
117
131
133
117
101
102
112
113
107
107
110
116
126
115
115
117
118
112
102
102
112
124
123
118
117
113
114
126
138
133
119
113
112
114
119
123
124
116
113
114
114
112
115
125
126
124
125
133
130
115
114
129
131
116
103
109
122
121
107
99
100
113
129
113
115
119
119
110
104
105
119
130
125
117
112
112
115
126
134
126
115
112
115
117
119
124
128
123
114
112
111
113
120
124
123
119
125
137
129
114
111
123
124
115
113
119
126
120
109
101
103
116
130
106
115
124
123
116
115
120
125
127
124
117
112
113
119
124
125
119
113
116
119
120
121
125
131
128
115
109
112
118
123
123
122
123
134
140
131
115
111
118
121
121
121
120
118
117
117
113
115
124
129
101
116
128
124
121
125
130
124
120
119
120
119
116
120
124
123
118
113
117
121
121
119
122
127
126
116
111
115
123
127
125
125
130
140
140
128
116
113
116
123
127
126
117
113
117
123
125
126
130
127
98
114
124
119
116
124
129
122
116
117
122
123
118
119
126
127
119
113
116
122
121
115
113
116
117
115
114
118
125
128
127
128
133
136
131
123
117
113
114
122
130
127
116
114
123
125
125
125
128
121
106
112
115
113
111
117
121
119
116
119
123
123
117
118
127
130
119
111
117
122
124
117
108
105
109
113
116
119
122
124
125
128
130
127
122
118
115
110
108
121
129
126
124
129
130
124
117
118
118
114
115
114
113
112
113
114
115
115
116
117
118
120
119
118
122
130
124
116
116
121
125
123
113
105
106
113
115
115
115
117
118
119
121
122
120
118
118
109
108
117
125
124
128
138
136
119
110
110
111
110
120
118
116
117
121
121
112
110
113
113
111
117
120
119
118
125
128
122
113
111
121
129
124
109
111
116
113
109
111
113
110
107
111
124
124
122
120
116
112
115
121
122
126
135
132
117
108
109
108
105
125
121
115
118
129
127
114
109
111
110
107
114
126
122
115
120
131
125
109
102
114
131
126
111
114
119
113
105
111
118
111
99
109
128
132
125
125
124
123
121
120
117
118
121
123
118
113
112
111
106
126
122
113
115
126
127
117
112
116
113
101
106
124
126
118
117
125
123
110
102
112
124
120
109
111
118
112
106
113
125
120
105
111
129
132
124
125
129
129
125
117
109
106
109
119
120
119
116
114
111
123
117
109
109
117
119
118
122
130
118
97
96
115
127
123
115
113
116
115
114
116
119
114
110
112
117
111
106
114
127
127
115
113
121
125
122
121
125
126
123
114
104
101
106
117
121
121
118
115
114
117
113
109
107
108
111
116
131
140
124
95
86
104
122
123
111
107
115
123
124
121
117
113
111
114
117
112
106
113
125
128
121
115
118
122
121
116
116
118
115
111
107
107
109
112
118
120
117
114
117
113
112
111
110
109
107
114
132
140
126
100
89
102
119
120
112
111
118
127
125
120
117
116
115
116
116
108
108
113
119
122
122
118
116
124
125
118
112
110
109
110
111
113
110
109
112
116
115
112
117
114
110
111
115
117
114
117
130
133
127
112
108
114
118
117
115
117
122
123
119
115
115
117
119
119
115
110
111
116
117
117
118
116
115
125
130
126
115
110
109
112
116
117
113
106
109
113
113
111
115
117
108
106
119
129
124
122
126
129
127
124
124
123
121
117
115
119
122
120
116
113
113
117
122
121
114
109
111
115
115
113
113
113
112
118
127
128
123
118
115
116
119
119
112
107
108
111
113
114
115
121
111
109
123
132
125
123
126
128
128
130
131
127
120
114
113
116
116
116
118
118
119
121
127
123
109
105
108
113
114
112
112
111
107
107
115
126
130
128
120
119
123
121
115
112
111
112
118
122
120
124
119
117
124
125
117
118
126
127
126
127
128
123
114
111
114
115
112
114
119
125
124
122
123
119
108
101
105
110
114
115
117
114
103
96
105
121
133
128
120
121
126
124
119
116
112
112
122
130
124
122
124
125
124
115
111
121
128
125
119
122
123
115
107
109
120
122
113
111
116
129
128
117
114
111
107
103
104
109
116
121
122
118
109
103
105
120
127
122
120
122
126
128
125
119
111
110
121
132
124
119
121
126
122
113
113
125
130
121
116
121
121
111
103
110
124
125
116
111
115
124
123
109
103
106
107
106
104
107
118
124
124
122
121
117
116
118
118
115
117
121
125
134
135
120
107
107
116
123
120
115
114
123
124
124
125
127
126
120
122
126
122
109
107
116
120
119
116
116
119
121
117
107
104
107
110
108
106
109
118
123
123
124
126
127
123
116
110
111
115
118
123
136
140
122
107
106
111
114
113
115
111
123
135
135
129
119
116
123
129
130
118
114
117
118
113
107
110
120
124
122
118
116
116
117
114
110
109
112
115
117
121
123
125
122
113
107
106
109
114
117
122
132
135
124
112
109
108
110
112
112
109
124
139
138
120
107
109
124
135
128
115
116
126
119
104
95
104
119
124
124
124
127
128
127
115
110
112
115
112
109
114
122
117
104
96
98
103
109
115
120
121
123
124
125
120
110
107
115
120
110
113
121
128
124
114
108
113
123
126
116
109
119
128
117
98
96
107
113
118
120
122
125
129
126
114
104
113
122
113
101
108
119
108
90
88
101
109
112
117
121
119
114
116
127
124
109
107
123
132
112
116
115
112
112
118
127
128
122
112
109
108
119
124
113
102
105
115
116
116
117
113
113
117
117
103
95
111
126
118
98
106
117
111
97
102
117
120
115
117
123
120
115
120
129
121
107
110
128
134
120
120
110
102
110
131
148
142
121
107
105
110
117
120
113
106
113
122
122
120
116
109
105
106
106
93
91
111
130
120
104
109
123
121
112
121
136
134
121
120
123
123
121
124
127
119
112
115
123
124
128
126
116
109
120
138
150
141
119
110
110
114
118
121
115
107
114
123
124
123
119
115
112
109
104
92
95
116
132
122
112
120
132
130
127
134
144
140
127
125
126
124
123
123
122
119
121
122
119
114
135
133
123
121
123
129
131
128
122
117
116
116
122
125
117
107
112
119
121
120
121
125
128
125
112
103
107
124
132
124
122
128
133
129
126
130
133
132
127
127
125
120
117
116
117
121
130
129
119
111
134
132
125
119
115
114
114
115
119
120
120
121
129
131
121
112
113
117
116
113
118
132
142
140
128
122
121
128
128
125
122
123
125
121
116
114
117
119
122
126
122
113
110
114
119
123
126
125
120
113
126
129
119
107
107
110
110
111
115
121
123
125
133
134
130
119
120
121
117
109
111
125
137
139
138
135
128
125
124
124
114
112
113
115
111
105
103
105
115
117
114
107
113
127
130
121
113
112
115
115
120
123
116
105
108
119
117
109
113
124
125
125
129
133
131
123
125
126
120
109
107
114
122
127
131
130
120
118
125
124
108
98
107
120
118
106
97
101
111
114
110
109
124
142
140
117
95
96
110
120
117
122
119
113
118
129
122
111
118
128
125
117
120
128
124
117
122
129
123
109
107
111
114
115
116
115
113
114
125
124
108
98
113
133
130
111
101
103
114
118
114
114
126
140
136
114
92
93
108
124
115
121
126
128
129
130
118
113
125
132
121
111
117
123
115
108
117
126
121
110
110
112
112
110
108
106
110
115
121
122
114
108
122
138
134
114
105
109
121
126
124
115
115
120
123
116
105
104
113
123
117
121
128
133
132
125
116
119
132
129
112
107
116
120
113
110
118
125
115
111
112
113
113
112
109
108
116
118
118
119
120
121
128
135
130
114
106
110
126
132
124
111
100
105
114
120
121
120
120
123
124
123
125
129
128
122
119
124
129
120
106
107
118
124
123
125
129
124
113
109
112
112
113
113
117
122
125
122
112
115
121
123
124
128
125
112
103
106
121
124
118
108
104
107
115
127
131
130
126
123
128
127
125
128
127
123
122
125
123
112
110
112
116
121
133
140
139
125
111
110
114
113
111
111
123
138
138
120
109
113
117
116
113
120
124
115
103
104
113
114
108
111
118
121
121
123
133
134
130
124
128
130
129
128
126
123
122
123
117
114
112
114
114
117
128
139
138
124
114
112
120
122
113
110
126
142
138
117
111
114
115
109
107
116
124
119
109
109
111
109
104
113
130
132
122
116
126
136
132
126
124
131
131
128
124
121
120
121
120
117
112
111
114
115
118
121
124
124
120
118
122
125
120
114
125
134
129
115
115
118
114
106
104
114
124
121
116
115
115
111
108
119
131
128
114
109
120
131
129
123
122
126
124
120
117
118
120
123
125
117
108
110
118
119
109
106
114
124
125
122
123
126
122
117
121
125
121
117
116
117
112
108
110
116
125
123
121
121
120
116
114
117
124
119
110
110
118
121
118
115
121
121
115
110
116
124
125
124
124
114
104
109
124
123
108
100
110
120
122
120
123
124
120
119
120
121
120
118
117
116
113
114
120
121
120
119
120
121
118
109
110
119
124
118
114
116
119
116
106
106
125
115
107
108
109
117
129
128
110
100
113
125
124
114
112
117
126
129
125
118
112
111
112
114
115
117
119
130
142
140
131
130
131
136
146
145
131
120
118
119
116
110
110
118
124
129
132
130
128
126
124
108
103
109
116
118
129
129
111
100
108
118
119
114
109
110
120
128
128
118
108
105
105
107
116
118
117
125
142
143
129
123
123
128
137
138
130
122
115
114
114
117
122
121
118
118
125
129
130
126
119
104
101
115
121
121
123
125
114
106
111
119
125
126
117
114
116
125
125
120
117
116
113
111
120
124
117
117
130
139
132
118
110
112
123
131
128
120
116
113
115
122
131
129
119
113
119
127
131
127
116
102
106
123
129
121
115
116
116
117
121
125
129
130
125
120
118
118
118
119
124
129
126
120
123
126
123
117
118
131
133
121
102
100
117
129
126
117
117
120
122
126
131
134
128
120
119
123
126
125
114
105
114
132
134
119
103
104
114
124
130
128
124
123
124
124
120
114
110
113
123
131
131
126
124
125
127
121
116
122
133
128
111
106
123
135
125
115
118
126
127
129
133
138
138
133
126
124
122
123
115
112
120
131
129
111
97
100
111
122
128
122
116
114
120
125
122
113
108
109
117
122
125
126
122
120
124
120
111
115
128
133
124
119
130
141
127
116
119
123
127
130
133
137
140
139
129
122
122
127
119
117
122
123
117
106
99
100
110
113
118
121
118
112
115
125
125
117
113
113
113
113
117
120
116
111
111
111
103
104
120
132
130
123
128
139
136
122
115
118
123
127
128
129
133
134
126
122
125
131
118
120
118
114
112
111
110
108
106
108
112
121
124
119
115
120
124
124
120
120
118
116
115
113
109
104
102
100
96
93
108
125
130
121
121
134
138
128
115
116
120
121
117
117
120
122
119
120
129
134
117
120
117
114
116
122
121
113
106
106
116
125
126
119
113
115
123
126
123
123
127
126
118
111
106
105
103
100
96
94
105
121
128
119
118
128
138
130
119
115
115
108
101
106
113
115
115
120
129
133
114
120
121
122
125
129
125
117
111
114
121
125
120
110
111
118
122
119
116
117
125
127
120
112
111
111
109
107
106
108
114
123
127
122
123
129
131
128
124
124
116
100
94
106
112
112
112
116
128
132
114
121
125
126
125
123
122
120
119
120
122
121
110
99
108
124
127
115
104
109
120
123
120
117
118
118
116
116
117
121
126
130
127
125
129
130
126
122
128
130
115
97
98
114
119
112
110
112
123
132
118
123
127
125
120
117
120
127
127
121
118
116
108
101
114
130
131
112
99
107
116
119
121
123
123
117
116
122
127
131
133
131
127
124
127
128
118
117
130
132
116
101
108
122
127
116
107
109
119
130
122
126
126
123
113
111
120
133
133
121
113
114
115
114
119
130
129
115
108
112
117
118
121
128
126
116
116
123
128
129
127
126
123
122
124
122
114
120
130
131
117
111
115
123
125
118
107
108
121
130
123
127
128
120
113
113
121
130
128
117
114
117
122
124
123
125
125
120
116
118
119
119
121
131
129
117
114
120
125
123
119
121
124
124
122
118
118
124
132
130
126
124
121
119
118
117
113
114
123
129
123
126
128
123
115
115
118
120
119
118
118
119
122
124
123
123
124
122
120
119
118
117
120
125
126
117
115
118
118
117
117
122
130
130
122
120
127
133
132
129
132
134
124
113
111
115
117
122
130
129
120
125
130
128
119
113
114
116
119
122
123
121
117
117
123
123
122
120
117
116
116
116
115
115
114
114
115
116
115
117
122
129
132
130
120
120
132
134
125
122
131
140
128
113
108
113
118
126
135
129
120
121
130
132
121
110
111
117
122
125
122
116
107
111
121
124
120
116
113
113
117
120
115
105
101
107
112
114
115
119
129
134
133
124
117
119
129
127
114
113
124
135
131
116
110
110
115
125
128
123
118
118
127
132
126
112
110
117
122
118
112
108
109
112
118
121
120
117
113
111
118
126
121
103
92
101
111
113
116
120
128
129
127
122
117
118
120
117
106
105
115
125
127
122
117
112
116
121
121
115
117
117
122
127
126
116
111
113
115
106
97
101
115
118
119
122
126
125
114
110
118
130
125
107
95
101
106
111
116
121
121
120
122
125
122
118
118
116
106
103
111
119
124
122
120
119
120
121
117
108
116
116
116
119
121
119
114
111
110
99
91
105
121
122
121
123
131
130
117
107
114
127
125
112
106
105
105
109
116
122
116
110
119
131
130
122
121
119
114
110
113
117
122
123
124
126
126
125
118
107
115
113
110
112
118
121
117
112
111
107
103
106
119
122
124
126
128
125
118
110
113
120
120
113
111
110
109
109
115
121
118
112
118
128
128
126
126
125
120
114
114
119
122
123
123
124
127
125
119
112
114
110
110
114
118
121
120
118
118
117
113
110
111
120
127
124
116
114
114
117
118
118
114
111
112
112
111
110
110
116
121
120
115
116
121
125
125
123
119
114
114
116
121
124
121
120
121
121
119
116
110
109
113
118
120
120
121
122
124
125
121
109
106
118
126
120
106
102
114
123
124
119
113
109
112
115
116
113
109
113
122
123
112
108
119
126
121
114
112
113
112
113
121
122
118
114
117
116
115
117
110
109
116
121
119
116
120
125
124
122
120
112
109
117
121
116
104
102
114
124
125
120
115
112
112
118
120
118
113
113
120
118
107
106
123
133
118
106
108
111
112
113
119
120
111
110
113
112
110
111
112
112
114
117
115
113
121
127
123
117
119
119
118
118
117
116
113
112
113
116
117
117
117
116
117
122
124
123
116
115
117
114
104
111
131
137
118
107
111
115
114
114
117
116
110
109
113
114
110
106
116
113
112
116
115
116
125
130
124
117
121
127
130
123
116
118
121
117
109
108
110
114
119
122
122
123
125
124
116
114
113
112
110
117
128
131
118
111
118
119
115
117
118
115
112
112
116
120
117
108
119
118
118
120
120
119
124
130
126
117
122
135
137
124
120
123
125
116
106
104
109
115
122
126
125
121
122
122
114
112
114
117
118
117
115
114
112
117
123
119
114
116
117
116
116
116
120
126
125
111
120
124
126
127
121
117
122
128
124
117
122
130
131
123
122
125
125
113
103
107
117
120
123
124
121
117
118
119
115
113
115
127
128
114
100
96
108
122
124
117
114
116
117
117
118
120
122
126
125
115
117
124
127
126
117
113
120
124
119
115
120
124
123
120
120
124
125
113
104
109
120
121
119
117
115
113
115
118
117
115
118
126
126
110
91
93
113
125
121
115
115
117
117
117
117
117
118
119
118
113
114
118
122
117
109
110
120
123
115
113
118
120
116
114
117
122
121
112
104
107
116
117
111
107
105
107
112
118
121
122
123
122
119
108
102
110
123
128
118
115
118
121
121
117
114
110
108
109
111
111
111
111
113
110
108
110
115
116
116
116
116
114
112
114
117
117
115
110
104
103
107
109
108
103
100
103
114
118
121
124
124
119
114
114
123
130
131
123
115
114
119
124
124
118
111
107
103
107
112
116
109
110
116
117
116
111
107
107
115
116
114
107
111
120
119
113
109
105
100
98
102
110
113
107
102
105
116
118
118
122
126
119
114
121
131
133
124
116
111
112
118
123
124
120
116
111
107
109
122
125
106
110
122
127
125
113
102
103
118
121
107
98
108
125
122
111
107
108
103
101
105
117
123
114
109
110
120
119
116
120
125
122
116
121
123
118
111
108
109
111
115
118
116
116
124
123
113
116
131
130
108
115
119
124
125
116
106
110
123
123
104
97
108
121
118
111
115
118
111
108
115
120
119
120
114
116
118
118
116
120
125
121
115
111
105
101
103
107
110
112
114
114
107
110
128
130
118
120
133
131
115
118
112
112
117
120
117
120
127
122
105
98
109
120
117
110
122
127
121
120
121
117
114
115
117
115
113
112
117
124
124
119
108
103
99
101
110
116
115
115
116
113
106
109
124
126
117
118
127
124
123
121
107
103
114
125
128
128
127
121
107
102
112
122
119
111
120
128
125
125
124
113
110
112
111
106
102
107
118
124
121
115
108
104
106
119
124
122
118
117
119
117
113
111
119
120
115
114
118
120
125
122
112
107
115
124
125
123
123
117
110
105
116
127
121
112
112
121
124
126
125
114
112
112
108
94
94
107
119
123
121
116
113
114
123
134
135
125
118
122
125
122
117
113
115
116
116
116
113
114
123
121
117
113
115
117
117
116
117
117
114
113
120
128
124
114
110
115
120
125
124
118
119
120
109
96
98
112
122
122
120
120
120
122
128
133
130
119
118
125
125
120
114
113
117
119
120
118
117
115
118
118
116
112
111
113
112
112
114
117
120
123
127
128
123
117
115
117
120
121
121
121
123
124
122
111
111
119
120
119
118
119
119
120
121
118
112
109
120
126
121
111
106
113
122
123
120
121
122
119
118
119
111
107
109
114
115
115
117
122
127
130
130
128
126
125
125
124
123
120
116
116
122
129
131
127
123
120
118
115
112
112
115
117
114
104
97
101
116
119
111
104
108
124
132
123
113
116
125
122
118
122
114
106
111
121
122
120
122
125
127
126
127
128
129
129
129
128
123
117
113
113
118
126
132
131
125
119
116
111
105
104
113
118
111
97
95
102
115
115
107
106
121
138
138
118
104
111
121
124
114
122
117
109
115
125
122
119
123
125
115
114
119
125
124
125
125
125
119
114
113
116
116
117
119
120
119
117
115
112
108
109
115
122
115
104
102
108
119
120
113
113
127
140
134
114
105
109
119
126
112
119
116
113
114
119
118
115
122
118
100
99
114
124
119
114
121
123
118
114
117
117
112
108
108
111
115
116
118
119
119
121
122
121
117
108
107
112
125
130
128
122
122
124
124
119
116
116
115
122
115
117
117
112
111
114
116
117
118
109
93
97
117
124
112
108
118
124
117
115
116
115
105
103
105
109
112
117
122
125
129
131
129
119
113
108
106
110
123
134
132
118
109
111
120
126
129
125
117
116
119
121
120
109
108
114
120
122
118
105
99
108
122
125
113
110
121
126
120
117
117
109
100
104
113
114
116
119
124
127
129
130
129
120
113
106
101
103
113
123
124
114
106
109
122
133
134
129
116
113
123
124
123
117
113
116
125
124
115
105
106
116
123
123
122
121
123
123
119
120
118
105
97
108
122
123
118
117
126
124
120
119
123
126
122
110
102
101
105
110
113
113
117
119
123
128
128
122
115
112
121
124
125
122
119
119
126
125
114
106
109
113
116
119
121
120
118
114
116
126
125
112
105
113
127
126
118
117
124
123
111
109
121
132
130
116
108
108
109
108
111
118
127
128
119
118
119
118
115
113
114
118
122
121
119
118
122
124
115
103
103
109
113
115
114
113
111
113
119
130
132
124
117
117
123
122
119
119
121
118
109
107
118
129
129
118
113
119
124
121
116
119
131
129
116
108
113
118
115
111
115
116
115
114
114
116
121
124
117
105
101
108
118
116
105
102
107
115
123
130
133
129
122
116
116
118
119
119
118
115
112
111
119
124
122
115
117
128
137
127
116
116
125
126
113
108
114
119
116
109
121
118
113
112
116
120
123
124
124
113
108
116
123
113
97
95
109
121
119
120
125
126
120
112
112
118
122
120
115
112
112
116
121
121
114
106
112
127
131
118
104
108
118
120
111
110
118
123
119
107
126
120
110
107
111
118
127
129
122
116
117
126
131
131
127
123
123
122
121
121
118
115
116
121
123
121
120
125
136
139
139
138
136
133
133
132
121
115
118
134
136
119
106
111
124
129
130
132
133
126
124
117
110
109
107
110
121
132
128
119
117
123
130
130
126
123
122
121
118
117
117
115
113
113
120
119
114
117
134
142
140
133
130
131
135
134
124
114
115
127
128
115
107
115
127
129
125
128
130
123
119
114
111
114
111
108
113
124
126
121
121
127
133
132
128
126
126
122
117
117
120
118
113
109
114
118
114
112
125
139
140
125
113
114
125
130
127
121
118
116
112
107
109
120
131
126
120
121
125
124
114
112
116
124
121
111
106
111
117
122
126
130
131
128
126
125
125
121
117
115
118
119
115
111
113
121
119
114
119
132
138
122
100
97
115
127
127
121
117
112
104
104
115
126
130
126
123
121
121
122
111
113
125
134
132
118
104
99
109
124
131
127
120
118
121
124
124
119
114
112
114
117
117
116
117
121
124
121
120
126
135
126
104
96
112
125
124
119
117
114
106
108
123
128
125
123
126
125
121
122
109
117
129
134
131
121
107
97
108
124
131
121
108
105
116
125
125
119
114
111
110
115
122
124
117
117
121
123
120
120
129
127
114
105
114
124
122
118
119
115
111
113
126
129
117
115
125
132
125
122
108
118
128
125
120
115
111
107
110
122
124
118
107
102
112
125
128
122
116
113
115
120
128
128
117
113
116
120
116
111
115
123
122
114
114
125
127
123
117
114
113
115
120
124
114
111
121
132
129
127
108
116
121
113
110
117
118
114
114
119
123
122
115
110
112
121
129
126
118
118
121
125
126
122
117
113
113
114
112
98
98
115
124
116
113
124
133
126
115
115
118
111
111
116
116
115
118
127
132
130
111
113
111
108
111
121
124
116
115
119
125
127
125
114
111
118
125
124
119
119
125
127
119
113
117
119
118
116
112
98
95
111
121
116
113
126
134
123
111
113
118
109
103
112
123
122
120
123
129
131
114
117
110
110
119
130
130
118
114
121
127
129
120
113
111
115
119
117
114
116
123
122
114
111
121
123
121
120
120
111
108
114
118
118
119
130
133
120
109
115
121
113
103
113
128
131
129
127
128
128
119
122
117
116
125
130
129
120
120
123
125
121
111
108
111
116
118
112
106
109
118
117
114
117
119
119
120
125
129
127
122
123
123
121
122
131
132
119
108
115
120
114
110
115
131
135
136
133
129
126
123
126
124
122
123
126
126
125
124
123
118
114
109
108
112
118
121
114
103
107
114
116
119
121
117
109
117
128
138
135
130
129
126
122
121
128
128
120
113
115
116
114
111
116
126
133
136
136
129
123
128
129
122
120
119
118
120
124
124
120
114
115
115
117
116
118
124
120
111
111
115
118
119
122
114
106
117
132
137
126
121
123
126
118
114
118
124
125
121
114
111
110
110
115
121
124
125
125
124
122
131
129
120
117
115
111
111
116
118
115
114
119
123
124
121
120
123
124
119
117
118
116
115
115
114
113
120
128
125
114
109
117
124
120
109
110
121
129
127
114
108
109
112
116
117
115
112
114
121
124
133
127
120
119
113
106
103
107
112
114
115
118
123
126
123
120
121
122
120
117
116
113
112
113
115
117
122
123
118
106
103
115
123
123
112
113
124
135
129
115
110
114
119
119
114
108
102
108
122
131
129
127
124
126
118
103
99
105
111
115
114
111
113
119
121
117
116
116
115
113
113
113
114
113
114
117
120
118
113
109
112
119
123
120
119
121
131
134
129
114
113
123
130
123
109
100
100
113
129
137
123
125
128
134
126
107
100
110
115
115
109
100
98
110
117
113
108
108
108
109
111
117
120
115
109
111
115
115
114
115
124
126
121
118
122
127
130
127
122
114
115
126
129
120
107
100
106
119
134
138
118
119
127
136
128
110
107
114
116
111
99
94
98
111
113
108
105
106
107
107
111
121
125
116
105
106
112
114
115
120
128
128
120
117
120
122
119
119
116
114
115
120
124
118
110
109
116
130
134
130
116
116
120
123
118
111
110
113
111
102
93
95
107
115
114
107
107
113
113
111
110
116
121
119
109
109
112
114
114
116
122
124
121
117
118
117
115
113
112
109
111
116
120
117
112
118
128
134
131
120
114
114
113
109
106
108
110
111
108
102
101
107
116
119
116
113
114
119
120
116
110
107
111
121
119
116
115
114
112
109
113
119
121
118
116
115
115
113
110
107
109
115
119
116
114
120
131
136
127
117
113
112
110
101
100
108
111
109
108
112
117
119
118
118
119
119
119
119
121
121
112
100
103
120
125
122
120
118
112
104
106
118
120
113
112
117
119
117
110
105
109
117
122
119
109
111
124
128
126
123
110
110
109
108
109
113
115
107
105
118
132
130
116
114
123
123
119
114
115
120
115
100
103
117
126
124
124
124
111
101
104
117
117
109
111
121
122
116
110
108
111
118
124
119
105
101
109
121
124
124
107
106
114
120
121
122
121
108
104
119
136
133
117
115
122
123
115
109
113
118
116
106
106
112
118
122
130
129
113
104
107
117
112
108
114
123
120
113
112
113
114
116
122
119
107
98
104
114
120
121
106
105
113
122
125
125
124
113
103
111
127
128
117
115
117
119
114
111
112
114
115
113
109
103
108
118
132
131
116
111
113
114
111
111
120
121
113
109
117
119
116
117
121
120
108
102
105
110
113
114
110
108
111
113
116
121
127
122
108
106
116
122
119
115
114
115
117
114
110
109
112
118
115
102
100
116
130
129
118
118
120
116
113
117
122
119
107
111
124
124
117
120
122
120
112
109
111
113
112
111
113
114
111
106
110
118
129
127
113
106
112
122
121
115
113
116
120
116
107
105
110
117
118
110
106
111
126
126
120
122
124
118
117
122
125
114
104
111
125
124
116
120
125
122
115
113
116
117
117
116
117
120
118
111
109
117
126
124
115
110
113
124
125
118
118
120
120
113
106
105
109
116
122
121
112
113
124
125
122
122
124
124
123
123
120
108
101
112
121
118
113
117
123
123
121
119
119
121
122
122
118
124
125
120
117
117
120
119
114
112
117
122
124
125
126
125
118
111
108
111
114
116
122
124
119
116
125
129
123
120
122
126
126
122
113
102
103
113
120
117
112
114
118
121
123
122
120
118
117
118
118
124
126
124
119
117
116
112
110
114
119
121
125
129
130
124
115
112
116
120
118
117
119
121
118
116
126
131
127
116
115
117
120
110
103
104
112
119
119
116
114
114
115
115
120
124
122
112
108
112
117
120
120
115
113
114
112
110
108
114
118
121
125
131
128
120
112
113
117
119
118
117
119
119
111
110
122
132
126
115
109
108
106
101
103
113
125
127
120
117
118
119
112
106
114
124
120
108
106
111
117
119
115
106
107
110
111
108
107
109
113
117
123
128
126
116
111
110
109
110
113
118
120
115
104
102
116
126
124
115
109
100
98
102
113
124
131
130
121
116
120
123
114
100
106
121
121
113
113
118
114
118
114
106
108
110
108
104
102
102
104
110
120
123
122
117
112
105
99
97
106
121
124
113
97
98
115
119
117
116
114
104
103
115
129
131
130
125
118
114
118
125
118
101
108
120
120
121
124
127
114
118
115
115
117
115
109
103
103
102
101
105
112
116
120
122
118
108
97
99
112
123
122
109
96
103
121
120
112
117
123
115
116
130
133
126
119
118
117
113
115
121
115
103
112
123
124
125
127
125
119
119
117
122
127
123
112
107
112
114
109
108
108
110
115
124
126
117
107
109
120
125
117
110
103
115
129
122
110
118
130
125
122
129
127
111
107
112
116
113
113
115
111
104
113
125
125
123
120
114
125
123
122
126
133
128
113
112
123
127
119
114
111
112
117
127
132
124
113
115
123
124
117
114
115
121
131
120
111
119
130
126
117
117
114
102
100
111
115
113
111
113
109
105
110
121
120
117
111
109
127
125
125
129
136
127
112
113
127
133
121
115
117
121
124
129
130
123
111
112
123
123
123
123
123
123
124
117
110
117
124
118
107
107
108
104
102
107
112
113
112
113
112
108
109
115
115
111
107
111
122
118
120
127
131
122
107
108
122
125
113
107
118
130
132
129
125
116
109
111
122
122
124
126
125
119
116
113
111
116
116
111
102
106
114
113
105
106
115
117
117
116
115
112
113
114
112
107
106
119
113
107
114
122
123
117
107
108
116
115
106
105
118
128
128
123
118
113
112
117
120
119
119
122
121
117
115
115
116
118
116
110
107
109
121
120
109
107
117
124
122
118
114
115
119
118
113
105
109
118
110
104
107
115
117
114
112
112
113
111
108
111
114
118
118
116
116
116
119
122
120
111
109
115
118
119
121
121
119
118
120
118
114
116
119
119
110
112
124
127
122
113
107
112
122
124
115
110
113
117
118
110
109
113
116
116
117
119
119
115
116
117
115
111
110
111
113
116
122
124
118
108
108
114
119
121
126
123
117
117
123
126
124
118
114
112
113
120
126
125
115
107
106
112
123
125
117
115
118
120
129
124
115
112
114
118
122
128
126
121
119
119
116
113
112
112
110
111
115
118
115
113
114
117
120
123
125
120
113
111
122
132
132
122
112
109
117
127
129
118
109
107
108
114
120
118
115
116
123
125
129
130
118
111
112
116
122
128
126
119
112
114
118
119
120
117
110
105
106
110
115
119
121
119
118
118
119
115
106
108
118
131
132
122
110
110
122
130
127
116
109
111
118
119
116
109
110
114
122
127
125
124
113
102
106
117
121
123
122
115
104
105
116
123
121
117
113
109
107
110
118
125
123
117
113
114
115
112
108
109
120
131
130
117
108
110
123
127
126
115
112
116
122
122
115
110
107
107
114
122
120
116
108
98
102
117
119
118
117
112
107
108
119
120
111
111
116
120
118
119
121
122
119
115
113
112
112
113
114
116
121
131
123
106
98
107
119
122
118
112
111
114
120
122
119
115
106
103
105
111
122
119
112
99
102
118
121
117
117
118
118
119
120
114
102
100
113
125
126
125
122
117
114
115
116
113
112
115
119
118
120
128
121
100
93
102
113
115
108
104
104
113
119
121
123
119
108
99
101
104
123
121
116
107
106
117
121
119
118
121
123
122
117
112
102
98
108
121
125
128
124
110
108
118
122
114
106
114
122
114
111
119
119
105
95
103
113
114
104
95
100
110
118
120
122
117
104
98
100
104
120
119
115
110
109
113
119
121
117
117
116
113
111
111
109
106
108
113
122
130
128
115
112
120
124
114
106
114
117
110
102
110
118
115
105
106
115
118
107
95
99
112
122
121
116
108
103
100
103
106
115
113
110
108
108
111
117
121
112
106
105
107
110
113
114
113
111
110
116
130
134
124
118
119
117
113
112
114
116
106
101
108
120
121
112
111
115
119
118
106
105
113
122
122
111
104
101
104
107
107
116
114
111
110
110
113
117
115
109
102
103
110
114
114
115
117
116
113
115
125
134
132
123
116
111
113
118
118
113
105
104
112
123
124
114
111
112
120
119
114
104
106
116
116
112
107
106
112
115
110
119
121
120
116
114
116
114
114
115
115
117
119
119
114
112
118
124
120
113
118
130
134
120
104
101
114
123
119
109
103
109
116
123
123
115
109
113
118
118
107
99
99
107
110
113
110
114
118
118
109
123
127
125
118
114
118
122
124
124
122
120
120
123
127
126
122
119
120
123
127
127
125
125
127
129
128
120
115
113
114
117
122
126
125
118
115
114
115
117
134
143
130
114
118
132
131
124
132
140
134
125
134
131
114
107
110
122
129
129
125
122
123
126
127
125
122
121
118
117
122
134
134
130
126
123
117
106
103
112
119
122
122
125
126
122
121
124
125
126
131
134
120
110
120
135
134
125
125
130
125
123
132
128
114
105
108
116
123
125
124
126
127
127
125
123
121
124
123
119
121
131
133
127
119
115
111
102
101
111
124
125
120
119
122
121
124
133
135
131
123
117
113
112
117
133
137
130
122
120
120
118
125
124
118
111
113
115
116
118
122
125
125
123
120
118
116
119
125
124
121
119
118
117
115
114
113
111
110
117
126
125
119
111
113
117
122
129
135
128
116
108
111
114
117
121
129
133
126
118
119
115
123
128
124
122
125
120
111
110
121
124
116
113
115
115
113
115
122
128
121
109
105
107
113
117
121
122
121
123
126
127
119
112
110
113
117
122
125
124
114
107
110
121
116
106
114
132
134
122
121
113
124
133
129
127
130
124
112
111
119
119
108
102
108
116
114
115
121
127
122
110
106
109
115
121
123
126
128
129
128
125
119
116
114
114
114
117
120
120
115
105
107
121
116
99
99
123
136
128
123
108
121
131
124
120
125
123
115
115
118
116
108
103
108
113
118
121
123
125
124
121
119
119
120
121
123
126
129
131
126
118
119
121
117
116
116
117
119
118
114
102
98
112
119
104
99
116
130
129
125
106
116
123
117
111
119
120
118
118
119
117
117
116
113
113
119
126
126
125
128
131
130
125
120
120
122
125
129
131
120
109
112
119
120
120
119
117
116
115
115
105
96
106
120
118
110
113
122
124
126
110
112
112
106
106
119
121
119
119
120
121
126
128
123
115
118
124
123
124
128
133
127
117
111
119
125
126
128
128
117
105
109
116
120
123
124
117
107
105
113
112
103
107
120
125
123
119
119
121
126
115
115
106
101
109
123
124
116
116
120
121
127
132
131
119
115
117
120
122
124
123
119
109
105
114
122
126
128
129
120
109
112
117
121
124
128
119
102
97
108
120
117
111
117
128
131
129
126
124
125
120
119
110
105
114
125
123
113
114
117
117
119
127
130
122
110
110
116
118
118
115
112
109
107
108
113
120
130
132
125
116
118
122
122
124
130
124
108
96
106
122
124
114
116
123
132
135
134
129
124
121
123
115
114
118
122
119
109
111
114
115
113
118
124
117
105
106
115
119
115
113
116
117
110
101
104
117
132
132
123
119
121
124
124
121
129
131
121
104
106
115
120
113
110
115
126
133
138
132
121
116
120
119
117
117
116
112
109
110
113
114
114
116
120
113
103
109
119
121
115
114
119
120
111
102
106
119
131
127
118
115
117
124
125
120
122
130
126
112
104
106
108
107
107
112
117
123
128
128
120
116
117
119
119
116
111
107
106
109
111
116
118
120
120
113
106
108
119
121
117
116
116
114
111
111
117
125
126
120
115
110
112
120
124
120
117
122
126
118
104
97
98
102
108
111
112
112
114
120
123
115
116
118
121
116
105
103
105
109
112
116
118
121
119
116
108
109
113
117
116
114
112
110
110
118
125
124
121
119
116
112
110
116
123
125
120
119
123
118
105
94
96
109
116
116
105
101
104
116
127
116
117
121
126
120
106
102
109
111
114
117
116
114
119
115
110
105
106
110
111
110
110
112
115
120
122
120
120
120
121
118
114
114
122
131
129
123
121
118
111
101
106
119
124
119
102
97
103
116
132
114
116
122
130
127
112
106
111
113
115
117
112
108
111
112
107
102
102
104
107
108
113
119
121
117
114
116
120
123
125
124
117
112
121
136
139
128
122
121
117
112
113
123
127
116
102
101
107
119
134
113
114
119
125
127
119
111
112
111
113
115
112
108
109
110
105
101
100
103
106
109
115
123
122
113
109
116
121
122
120
121
118
114
117
131
136
126
118
118
119
115
116
121
121
110
107
110
116
121
128
115
115
116
117
119
116
113
111
109
112
115
114
111
111
110
105
102
103
107
110
113
114
116
120
118
116
119
122
116
111
113
116
116
115
121
125
120
114
115
117
113
115
118
115
109
111
122
124
122
121
115
115
114
110
105
109
111
111
110
114
118
118
114
113
110
106
104
105
112
121
120
109
109
121
125
123
122
122
113
103
106
116
119
113
113
114
114
112
110
107
109
112
116
110
105
113
128
129
119
117
118
117
114
106
101
102
112
113
113
117
121
121
113
110
108
107
106
107
114
127
126
106
105
126
135
126
123
123
116
103
103
115
116
107
106
109
112
111
107
105
106
113
115
107
101
108
123
128
119
118
119
117
117
113
108
108
113
116
116
117
120
121
111
108
107
108
110
110
113
122
119
107
111
130
136
125
122
123
120
108
107
110
112
109
107
110
112
112
110
107
109
113
114
104
96
102
117
127
124
122
117
111
116
122
121
116
118
119
116
114
115
114
111
107
106
110
115
115
111
110
109
111
116
126
128
123
122
124
121
113
110
111
112
112
111
109
110
114
116
114
112
112
111
104
98
100
112
124
126
122
116
107
112
121
124
124
124
125
118
110
107
109
110
109
107
109
119
122
110
99
102
114
118
111
112
117
121
119
117
116
114
111
114
117
109
99
102
116
123
118
115
116
115
107
102
106
113
119
120
117
115
110
110
113
118
125
129
129
124
113
104
108
111
109
106
110
121
121
108
98
106
119
116
102
99
112
119
116
115
119
119
113
113
115
103
89
97
120
125
116
116
120
118
108
105
112
115
116
115
115
116
115
113
107
111
125
133
129
124
114
106
110
111
110
108
112
119
117
107
102
111
120
114
100
98
110
117
114
116
123
124
114
112
110
99
89
100
117
122
114
115
123
120
110
109
114
117
114
114
118
117
121
121
112
111
123
129
124
118
114
112
113
113
112
112
114
115
113
110
109
113
119
116
108
106
112
118
118
121
125
125
114
111
109
108
105
108
114
115
115
116
119
118
114
113
114
113
111
113
124
117
123
124
118
116
123
122
116
112
113
115
114
113
114
116
114
108
110
117
120
117
117
117
115
114
117
121
123
124
123
121
115
111
113
118
120
116
113
115
116
116
114
115
117
117
116
112
108
114
125
120
121
122
121
121
124
117
109
109
115
117
114
114
116
116
107
103
114
127
131
124
119
119
118
117
120
124
126
123
120
115
114
111
112
122
126
122
116
116
118
117
113
112
116
121
122
113
106
110
121
121
118
116
116
122
125
115
107
110
118
120
117
118
120
118
106
106
118
132
135
130
124
122
122
118
116
118
122
119
113
110
109
109
109
115
122
124
121
120
117
117
115
109
109
120
125
119
109
109
115
123
119
110
112
123
126
117
109
112
116
119
121
123
123
118
112
112
117
126
130
130
128
128
129
120
107
105
111
114
113
109
108
108
108
108
114
120
124
122
117
117
117
110
104
114
126
123
113
112
116
125
119
107
109
123
126
123
111
109
111
116
123
126
123
119
118
115
114
118
124
126
127
128
130
120
102
97
104
110
113
112
110
114
118
117
114
116
124
122
116
116
119
114
106
112
121
120
117
115
116
126
117
107
111
125
130
128
117
105
104
115
124
123
117
119
124
118
111
113
123
123
120
120
121
114
106
105
106
110
114
114
112
119
133
131
118
117
120
122
114
114
120
118
110
111
118
118
115
113
112
128
116
112
120
130
131
127
120
109
108
118
127
119
110
115
125
120
109
114
123
122
115
112
111
111
114
118
118
114
113
114
114
123
139
138
123
114
117
119
114
113
115
118
114
112
116
118
114
109
106
131
121
123
135
138
130
120
119
117
119
124
126
118
111
116
126
124
111
113
118
117
115
113
112
114
120
128
124
115
111
114
115
121
133
133
119
110
111
115
113
111
113
116
114
111
112
117
114
109
108
128
125
134
146
143
125
111
113
121
124
124
123
121
120
123
127
126
113
108
109
113
119
122
124
124
126
127
124
116
113
111
112
116
121
121
110
107
109
113
113
111
113
115
115
111
112
114
114
115
119
120
119
131
142
139
122
107
108
119
122
116
115
120
127
128
127
126
116
104
102
112
122
128
132
131
127
122
119
116
115
111
109
110
113
112
108
107
111
115
116
115
115
118
119
113
112
111
112
116
126
116
112
120
129
131
120
111
110
114
114
109
110
118
126
124
119
119
117
110
108
115
119
123
126
128
125
121
118
118
118
115
111
110
110
110
110
111
117
122
122
120
119
120
121
119
118
112
109
111
118
117
107
112
121
122
119
116
113
112
108
107
110
114
114
111
108
112
114
116
117
117
116
114
115
119
123
124
123
122
123
125
121
116
110
110
115
120
125
129
124
123
120
119
120
122
124
120
111
105
107
124
115
116
119
117
116
120
121
115
107
108
114
113
106
99
97
99
107
115
120
118
114
110
109
113
119
125
122
120
127
136
136
124
113
111
118
127
133
132
126
120
116
111
111
119
127
127
116
104
104
134
127
123
121
115
110
119
126
120
109
109
118
117
105
100
98
94
94
108
117
117
116
114
113
113
118
121
117
115
126
139
140
128
117
114
120
128
133
131
119
111
109
109
109
113
123
127
117
109
115
135
132
125
120
114
113
119
128
124
114
112
117
118
115
112
110
99
94
103
113
119
121
121
117
116
116
115
112
111
121
131
130
127
124
122
123
126
128
123
109
105
109
114
113
114
117
117
112
114
125
129
127
119
119
121
121
122
123
124
122
118
118
119
119
122
120
112
108
111
117
119
125
124
120
117
116
111
108
109
114
117
120
122
123
123
123
124
123
117
101
97
109
120
121
117
111
107
105
115
128
124
121
118
119
130
132
122
117
122
127
127
118
115
115
116
118
118
121
122
121
121
125
125
121
117
114
111
109
109
110
112
115
115
115
117
120
122
120
112
96
93
108
124
126
117
109
101
101
112
125
123
121
119
120
131
133
120
111
120
137
137
122
107
106
106
107
119
127
128
122
119
123
126
123
117
114
112
110
108
109
114
117
112
104
105
114
118
119
112
95
92
108
123
123
116
107
101
101
112
121
121
121
116
117
120
122
114
111
122
137
135
118
105
104
102
102
113
123
125
119
116
122
127
126
117
112
109
107
105
105
113
120
109
93
92
105
117
120
112
93
91
105
118
117
112
106
102
100
109
122
117
116
110
108
108
110
111
116
124
131
126
114
109
109
110
110
113
119
120
116
114
123
128
127
117
110
107
106
104
103
109
114
108
90
87
100
115
119
107
91
91
103
112
111
108
104
101
98
107
120
117
114
108
104
104
106
113
120
124
121
117
114
112
115
119
123
121
117
114
115
118
123
126
124
118
113
110
110
107
103
104
107
105
94
93
102
112
111
99
96
98
104
109
109
106
104
98
98
106
113
121
119
117
113
109
110
115
119
119
115
115
116
116
116
126
131
132
120
111
112
120
125
123
121
118
116
116
114
109
105
104
107
107
107
107
110
111
101
93
95
103
103
104
105
106
106
103
100
105
109
124
127
134
126
116
113
115
116
117
117
118
120
119
116
121
133
135
122
108
108
118
126
121
116
115
118
121
115
108
104
107
113
115
115
117
123
117
100
89
97
107
105
97
97
104
110
110
105
103
106
124
130
123
114
116
121
120
113
117
123
121
113
110
113
115
116
119
125
123
119
120
121
120
121
127
130
124
115
108
109
112
116
121
117
101
98
114
125
119
120
129
131
125
126
124
121
121
132
140
135
127
137
129
112
108
118
123
118
116
120
122
121
117
114
110
109
120
125
124
125
130
135
131
123
119
119
113
106
106
114
120
119
118
116
102
102
122
133
126
121
125
128
127
128
132
133
127
128
130
124
122
130
124
108
102
113
125
123
118
120
123
123
119
116
106
103
115
127
129
128
131
137
135
123
115
110
107
106
113
119
122
119
121
121
112
109
123
136
126
121
124
129
130
125
130
137
137
128
119
119
117
121
118
109
104
115
127
127
120
122
121
118
115
115
109
97
106
124
133
128
124
123
122
118
116
114
113
114
119
121
119
117
125
132
122
114
120
128
124
119
126
134
132
118
117
127
134
129
119
120
118
119
116
106
108
121
131
131
126
122
117
107
108
117
115
103
104
121
131
127
116
111
108
110
116
122
121
120
122
123
119
116
126
132
124
115
117
122
120
118
123
132
128
115
105
114
128
131
125
125
122
123
118
112
112
124
131
130
127
123
115
104
105
120
123
113
111
119
123
123
121
114
106
106
118
129
126
123
125
125
120
118
125
127
123
115
117
121
118
114
115
120
122
115
104
106
118
131
131
129
120
124
123
116
115
118
122
124
124
121
110
107
110
121
124
122
121
118
117
120
128
128
117
112
121
125
122
119
123
126
121
119
121
123
121
118
117
118
115
107
102
106
117
121
114
112
118
128
129
126
115
119
124
119
114
112
112
117
120
119
112
114
119
122
124
125
126
119
110
121
135
137
127
122
123
125
116
112
120
123
121
117
119
121
123
120
111
110
108
104
98
101
116
121
121
120
122
124
122
122
112
115
120
119
115
110
108
110
120
120
113
118
127
128
125
125
125
117
108
116
128
132
124
122
123
123
113
109
110
119
121
120
119
121
125
120
105
99
100
101
100
103
115
121
120
122
125
123
118
118
113
115
115
115
115
112
109
110
118
119
115
116
130
132
127
120
116
115
113
115
120
119
114
112
115
118
115
110
109
113
122
123
120
120
123
118
106
98
99
103
105
109
114
115
117
121
127
125
121
120
114
115
113
112
113
114
111
111
115
117
111
111
123
132
124
111
107
113
116
115
114
114
109
103
103
114
118
117
111
113
122
126
122
117
118
120
117
112
107
105
107
110
112
112
114
118
123
124
124
123
111
114
115
112
112
113
112
108
108
110
109
109
113
121
116
104
103
113
120
117
115
117
115
99
97
111
125
123
114
115
120
121
119
115
115
124
132
131
119
107
108
112
112
111
112
115
117
121
126
126
106
111
118
116
112
113
112
109
105
109
112
112
111
111
108
103
103
115
121
119
118
121
119
106
104
117
127
123
116
117
118
115
113
114
118
125
136
134
123
111
111
113
112
111
112
114
115
119
126
127
101
106
118
120
115
112
113
110
104
108
117
119
111
107
103
105
107
115
120
120
118
118
117
114
117
127
127
119
115
122
122
110
108
116
123
123
126
126
122
114
113
114
113
111
113
116
117
115
119
126
100
105
120
125
119
113
114
114
108
111
124
127
117
107
104
106
107
110
118
118
115
113
113
117
128
132
123
115
119
130
127
112
110
119
126
123
120
120
117
113
113
115
115
114
115
118
118
115
116
125
104
110
119
128
123
116
116
117
112
116
130
133
120
110
106
106
106
108
113
114
110
108
111
118
125
125
118
117
126
135
130
117
117
123
128
125
121
120
116
112
111
116
118
117
117
117
117
111
113
122
108
112
116
124
124
120
118
117
116
121
138
138
124
111
107
106
105
108
112
111
107
108
113
118
117
114
114
122
135
136
127
120
121
126
128
127
127
125
119
114
112
115
119
117
114
113
113
107
106
119
113
111
111
115
119
121
120
116
112
121
137
137
123
113
111
111
110
109
108
108
108
110
114
113
110
109
113
124
132
126
118
119
123
127
124
125
127
125
119
111
112
116
118
115
107
108
112
109
104
115
117
115
111
109
113
119
120
114
110
117
131
132
121
114
116
118
114
106
106
111
115
115
114
111
110
111
116
123
125
116
110
115
124
125
120
118
121
122
114
108
112
118
119
111
102
107
116
114
107
112
122
120
113
109
112
116
119
114
110
110
119
121
118
115
117
120
113
102
106
120
128
123
113
115
116
114
115
119
120
112
110
116
123
123
114
113
115
114
109
105
110
119
117
106
100
111
123
117
105
109
122
124
123
120
117
116
117
118
114
105
108
114
114
110
110
112
108
102
110
129
137
126
122
126
125
113
108
113
121
119
116
117
120
119
112
109
110
110
108
106
113
116
113
104
104
119
128
119
104
103
121
124
129
130
125
114
116
124
119
104
99
109
111
106
102
102
106
107
113
123
129
128
131
137
128
108
98
107
122
127
125
115
116
116
113
109
109
111
113
112
113
113
109
102
106
120
126
120
109
105
118
117
122
133
126
115
115
127
125
106
95
99
112
109
97
96
107
111
112
112
115
126
132
135
125
108
97
100
116
131
129
114
113
115
115
107
106
115
118
117
114
111
107
102
109
118
122
125
120
112
118
109
114
124
122
111
112
127
130
111
94
97
112
113
101
100
111
115
107
99
105
122
126
119
115
112
102
98
108
125
125
111
111
114
111
100
102
117
119
116
114
114
110
105
109
116
122
126
125
115
117
111
111
115
115
112
113
126
131
117
105
105
116
116
107
106
114
116
105
96
109
123
115
103
108
117
111
100
103
117
119
110
109
111
102
93
104
118
115
110
111
115
111
104
108
116
121
122
119
116
115
116
116
112
110
113
117
122
127
122
116
118
120
118
112
112
117
116
106
103
115
122
110
97
106
119
116
104
109
117
119
108
107
106
97
94
108
118
110
107
112
115
110
102
106
114
119
116
113
115
113
121
123
114
110
117
120
119
119
120
122
125
123
117
110
110
116
116
113
111
115
117
109
101
109
120
118
113
116
120
116
108
106
106
107
110
115
115
108
110
113
113
107
103
105
111
114
110
110
115
113
121
124
118
114
118
119
114
113
116
120
121
118
114
107
103
108
119
122
116
111
112
108
104
111
121
119
118
119
120
116
111
108
111
122
125
124
113
111
114
116
112
106
105
107
108
107
107
111
120
113
117
121
119
119
119
114
110
111
115
114
112
110
107
101
96
104
122
130
122
113
112
108
108
112
121
120
116
117
117
115
115
115
118
127
130
125
115
112
116
117
112
106
107
109
108
104
107
115
122
117
116
117
121
126
121
112
109
116
120
116
109
108
107
103
100
107
123
133
130
122
116
112
113
117
119
114
110
112
115
119
122
123
120
119
120
119
116
114
115
117
112
105
107
110
110
106
107
115
118
122
121
116
121
130
127
115
112
121
126
122
116
114
112
112
114
117
123
131
134
130
119
118
126
129
119
105
103
112
116
123
128
129
119
108
106
113
118
116
114
114
110
106
106
111
112
105
106
114
118
126
122
114
119
130
130
121
121
124
126
127
127
123
118
120
124
124
125
128
132
126
117
120
133
134
117
98
99
111
120
123
126
128
117
105
102
113
120
120
117
112
110
110
112
114
110
102
104
111
118
128
120
111
118
127
129
129
126
122
121
126
131
129
120
122
125
121
117
126
127
118
110
117
130
131
117
103
104
114
116
116
118
121
119
114
113
120
122
119
114
111
110
116
122
119
109
101
103
110
115
124
115
112
118
120
122
130
129
115
110
119
129
125
120
120
121
113
111
122
123
112
105
110
119
120
117
112
115
116
112
109
111
117
121
124
127
128
123
114
112
112
113
119
127
122
111
106
107
111
113
117
112
115
121
119
114
121
123
115
108
113
121
121
117
116
113
109
109
118
119
112
108
110
112
114
117
116
120
118
109
104
108
118
121
125
130
130
118
106
109
113
114
118
122
118
112
113
116
116
114
112
110
121
126
121
109
108
115
115
112
113
115
118
118
115
111
110
111
116
117
114
113
114
115
116
114
111
114
120
115
107
113
123
121
119
122
123
114
104
109
117
117
116
116
113
111
115
120
122
120
114
115
120
124
120
110
106
108
116
119
117
115
118
122
119
113
114
116
116
115
114
116
118
120
119
113
101
105
119
118
112
117
127
123
112
111
117
116
109
113
118
121
118
115
109
107
110
123
126
119
117
119
119
119
119
119
112
110
113
123
123
118
116
122
120
115
116
118
117
114
114
117
118
119
118
112
97
99
115
117
113
118
128
120
108
107
117
120
114
113
119
123
123
118
110
107
111
122
122
113
122
121
121
118
119
122
121
114
110
116
121
118
115
116
116
114
114
115
115
114
115
116
115
114
116
115
103
103
108
114
118
123
122
116
108
110
121
124
117
113
116
122
123
120
112
112
121
126
117
104
120
120
122
120
117
119
123
119
107
106
115
116
112
109
111
114
111
109
111
114
116
116
115
112
115
118
115
108
110
115
125
126
118
109
110
118
123
122
117
113
113
115
119
119
115
121
130
129
115
101
116
117
121
121
114
113
120
121
111
105
109
114
111
105
111
118
111
103
108
117
120
118
115
115
121
123
118
113
115
126
130
126
112
107
115
124
122
116
113
111
110
109
114
119
121
126
131
127
112
107
113
113
122
122
117
114
116
120
117
113
114
117
115
112
118
127
117
106
110
122
126
118
112
116
124
123
114
113
122
131
128
117
106
109
123
125
115
108
108
111
108
108
115
121
123
126
126
121
112
117
115
118
123
126
126
123
120
118
121
123
123
121
119
120
126
130
121
117
121
127
125
114
108
114
123
120
110
110
126
130
117
105
106
120
131
128
111
106
108
108
107
110
118
120
119
121
121
119
119
123
119
125
128
132
136
135
122
113
116
127
129
120
118
122
132
130
124
122
123
123
119
114
111
112
120
118
110
110
120
123
111
103
110
127
137
125
111
109
113
111
110
113
117
114
113
115
120
124
126
127
121
128
130
132
136
135
120
105
110
126
128
116
111
121
126
124
123
123
119
113
113
116
119
117
117
116
113
110
111
117
115
112
115
129
133
121
108
111
119
116
112
113
111
107
105
111
121
125
128
129
117
123
120
122
125
121
112
107
111
122
121
113
110
119
119
116
116
121
115
104
107
124
131
123
114
113
111
106
104
115
123
121
118
119
122
114
106
112
123
118
109
109
106
103
104
113
115
116
120
128
114
116
112
111
111
109
110
115
121
122
119
117
118
119
116
112
117
121
117
105
110
130
135
126
116
112
108
104
105
115
125
119
110
109
109
108
104
110
119
115
109
105
103
103
108
112
108
98
107
123
116
117
115
111
107
106
112
122
126
124
122
123
124
121
115
117
123
124
120
111
113
126
131
128
122
114
109
107
111
118
118
111
104
102
105
107
105
104
106
113
112
105
101
105
113
114
101
89
97
112
127
130
130
124
112
110
117
123
124
119
119
125
126
118
114
118
127
128
119
113
113
119
125
130
128
120
113
111
116
117
112
106
103
104
109
113
110
96
96
112
119
105
98
103
112
110
102
93
95
108
131
136
145
132
115
113
119
124
119
114
116
122
123
116
111
115
125
124
118
110
110
115
121
131
131
125
116
111
113
113
110
109
106
106
117
124
115
93
93
114
126
108
91
94
103
109
107
101
99
107
123
127
117
110
116
121
116
113
122
130
124
112
109
110
111
109
117
123
121
114
115
116
113
113
122
130
126
118
117
121
124
123
120
109
99
102
123
131
121
109
110
121
122
117
110
112
123
132
130
125
121
121
114
108
110
118
123
120
118
119
118
114
115
115
109
106
115
126
123
121
121
126
120
116
121
131
130
122
117
121
124
120
115
108
100
102
119
126
120
110
113
125
129
123
122
126
132
138
132
121
118
119
112
104
104
115
126
127
120
113
110
111
116
119
111
103
110
124
126
124
124
126
125
119
118
124
128
126
121
119
120
118
119
121
118
110
110
117
115
115
118
128
129
127
125
130
135
137
129
118
115
116
113
105
101
113
126
131
126
120
111
106
109
118
115
103
107
119
127
123
120
123
125
121
118
120
124
124
122
117
115
114
126
137
133
116
108
108
112
117
124
128
126
122
121
125
126
128
128
127
120
117
111
101
101
110
125
132
131
125
116
104
106
118
118
108
109
118
120
116
116
119
119
112
112
118
121
121
120
118
115
115
128
138
133
120
116
114
111
113
122
123
118
116
120
120
117
123
133
134
129
119
107
102
104
111
123
128
131
129
121
109
110
119
121
114
114
116
112
110
119
123
116
106
107
117
118
118
120
120
117
117
125
127
123
121
124
122
113
109
116
118
117
118
122
123
116
122
133
133
126
121
111
108
110
113
117
120
123
125
122
119
119
122
122
122
121
116
104
104
120
131
122
111
112
114
114
113
119
124
121
118
119
119
115
118
128
127
113
104
109
118
121
123
127
127
126
126
131
126
117
119
117
118
118
112
110
113
118
121
121
122
121
120
122
125
125
117
102
103
119
131
129
125
122
117
110
106
111
119
121
119
117
116
116
119
121
120
111
102
105
121
127
125
124
130
135
134
126
117
110
114
120
127
123
109
105
111
120
120
118
120
117
116
119
124
125
115
103
105
114
124
130
133
130
120
107
101
100
110
122
122
119
116
117
117
114
113
113
105
106
119
128
119
116
125
138
137
122
113
106
111
118
127
123
108
105
113
121
119
115
109
108
110
114
118
119
112
109
109
111
116
123
128
128
119
113
99
94
103
122
128
121
115
115
114
113
115
118
110
106
113
116
112
109
118
133
133
120
115
107
106
115
120
118
109
107
115
122
120
110
102
102
106
110
111
109
110
112
112
112
112
116
117
116
116
115
106
98
103
120
130
123
111
108
114
117
126
127
115
103
105
109
109
109
114
123
122
117
121
105
105
109
113
112
110
110
114
117
116
110
103
100
103
106
106
104
111
117
116
113
116
115
110
108
113
118
113
106
109
120
124
117
106
105
115
125
135
132
116
105
105
110
112
112
114
115
113
115
127
103
105
111
113
113
112
114
114
113
114
114
110
101
100
108
110
111
115
119
118
117
119
118
110
110
117
119
115
114
116
119
116
106
104
109
119
129
133
131
118
113
116
119
116
114
116
115
111
117
132
103
105
114
118
118
117
118
113
108
111
121
118
105
99
105
116
117
117
118
119
117
117
117
116
121
125
121
114
114
119
118
108
101
105
117
122
123
123
125
122
125
132
129
117
114
122
122
113
117
135
104
106
114
122
125
122
121
116
108
113
125
126
109
99
103
114
118
117
118
118
117
115
114
116
125
129
122
113
114
120
116
110
108
113
117
119
118
118
119
122
131
134
131
116
115
125
125
114
117
133
108
109
114
122
127
123
121
117
112
117
130
131
116
103
103
108
113
117
118
118
115
110
108
114
123
125
118
116
120
122
119
116
120
121
116
113
117
121
120
118
120
127
122
116
116
124
123
113
113
123
112
110
110
115
120
121
121
120
119
122
130
130
121
111
107
107
110
116
119
118
113
108
106
109
113
115
113
117
128
127
120
121
129
126
108
104
119
128
122
111
113
118
118
113
112
118
117
110
108
116
116
111
104
103
109
116
121
123
121
122
124
123
120
117
115
113
113
114
116
115
112
110
108
107
109
109
110
117
127
129
121
123
131
126
108
104
120
130
120
107
109
117
117
111
106
110
113
110
110
116
123
113
101
96
100
113
119
120
116
113
114
116
118
120
122
121
115
110
111
114
115
114
112
110
111
112
110
115
125
128
120
121
128
126
114
108
122
124
113
104
110
120
119
108
99
106
114
113
115
121
125
122
109
103
107
114
118
117
110
101
104
111
117
120
124
125
114
104
109
118
121
119
116
117
118
117
110
111
118
120
119
122
127
127
118
114
120
120
109
105
113
122
119
105
101
108
117
112
113
118
122
126
123
122
120
118
118
116
105
96
99
113
121
119
118
116
109
104
114
129
127
123
121
123
125
115
105
104
113
120
121
123
128
128
123
118
118
116
111
108
115
119
114
106
107
117
116
104
103
107
115
126
133
137
134
121
117
117
109
100
101
117
125
120
114
109
107
109
122
129
128
124
122
123
121
109
97
98
109
125
127
125
124
125
122
117
116
116
115
115
115
114
110
107
113
119
114
102
97
100
108
116
129
139
132
119
116
118
118
108
106
115
126
124
112
106
105
113
124
126
126
123
120
118
112
104
94
93
107
126
133
124
119
119
120
119
117
116
118
118
117
113
109
110
114
114
111
108
104
103
107
110
118
125
121
108
107
119
121
114
110
112
124
125
114
110
108
112
115
119
124
126
118
107
105
105
101
98
104
121
128
123
113
114
119
121
119
117
116
118
118
115
112
112
113
110
112
116
118
112
112
109
109
110
108
101
103
115
121
118
113
117
122
121
117
113
111
109
107
114
126
126
113
101
103
110
112
105
104
112
121
121
117
117
120
123
121
116
112
113
116
116
115
115
114
109
113
121
124
119
112
111
108
105
101
99
105
116
120
120
119
121
124
119
113
113
116
114
108
114
123
122
109
100
108
116
117
112
106
109
114
120
122
122
122
123
122
113
109
111
114
114
114
116
114
109
112
119
122
117
112
118
116
111
106
107
110
117
119
120
124
128
126
116
107
107
119
125
116
112
113
112
107
105
111
116
116
114
114
113
113
120
124
123
122
121
119
114
110
112
113
111
111
114
111
105
108
114
119
116
111
121
124
120
114
113
112
114
116
118
119
121
122
114
98
94
113
132
125
106
99
103
106
107
112
115
114
113
114
114
112
116
122
123
120
118
117
114
112
114
115
111
110
110
104
99
104
113
118
117
111
123
130
126
119
115
112
112
116
115
110
110
115
112
95
89
106
128
127
106
96
102
107
108
113
117
114
110
111
111
111
113
120
122
119
116
115
113
111
115
117
115
109
105
100
98
103
112
119
121
115
126
130
130
125
116
110
114
120
118
109
106
111
115
107
100
108
123
126
117
110
110
109
109
117
121
118
112
111
110
110
114
119
120
118
115
116
113
111
114
120
116
108
100
97
100
106
114
119
123
122
127
128
129
130
120
116
119
127
126
117
113
113
118
121
121
118
120
124
125
122
116
113
115
123
125
121
117
114
113
114
118
122
122
114
112
112
112
111
114
121
115
105
102
101
101
103
108
120
126
125
128
126
128
128
124
120
120
132
133
130
122
119
121
130
135
129
124
124
125
122
116
117
121
125
125
123
122
120
119
119
121
123
115
108
109
117
116
113
118
120
111
108
108
107
98
95
104
120
132
125
127
124
123
126
122
121
123
127
131
132
128
123
122
130
132
128
123
121
117
113
114
119
121
120
120
122
124
121
115
115
117
117
107
101
112
121
120
113
114
114
110
114
121
115
100
93
104
122
131
118
118
119
119
117
113
116
119
119
120
121
124
124
122
121
120
119
120
120
112
107
113
119
118
115
115
120
122
118
110
108
111
111
98
97
115
128
120
109
109
112
112
118
125
120
103
98
106
115
120
107
108
111
111
108
105
107
115
112
107
108
114
119
117
114
110
111
116
118
115
114
116
114
111
112
115
116
119
118
108
101
109
110
99
98
116
128
117
101
105
112
113
117
119
116
111
110
111
109
106
103
101
103
104
104
100
103
109
110
107
104
109
116
117
112
109
112
116
119
123
123
118
111
109
112
110
107
110
119
114
106
113
119
111
103
112
119
110
98
106
119
118
114
111
110
110
111
110
100
96
109
108
106
104
104
103
104
107
111
115
114
113
115
119
116
114
115
118
121
126
126
115
106
108
112
104
93
102
120
118
109
117
129
123
110
110
112
108
101
108
119
122
116
110
104
104
107
108
105
96
120
123
115
107
108
111
111
108
112
123
126
118
116
120
122
119
118
118
118
118
116
113
108
109
109
99
89
96
115
114
109
117
131
128
116
109
111
109
104
108
116
123
122
112
102
98
106
116
114
106
125
130
124
115
113
119
120
113
110
117
127
120
114
119
130
128
121
116
113
111
109
111
111
110
107
102
97
100
105
105
105
115
126
126
117
113
113
110
105
103
111
118
122
117
103
100
112
125
123
113
115
123
123
118
116
120
123
117
106
110
117
117
112
116
132
136
126
112
108
109
111
114
114
112
111
111
109
107
106
105
106
116
119
119
119
119
115
106
102
104
107
109
116
118
110
105
119
132
125
112
99
107
117
117
115
117
120
116
107
108
112
115
112
113
128
141
130
111
110
116
119
118
115
114
119
119
117
114
115
115
116
116
111
109
117
122
115
101
100
110
110
105
111
119
116
111
120
126
115
105
95
98
112
113
114
116
116
115
114
115
117
119
117
116
125
137
128
117
120
131
130
117
109
114
124
122
115
117
126
126
121
116
106
102
116
123
115
104
108
120
119
106
109
120
119
114
115
115
104
100
105
114
116
115
114
118
117
113
116
121
123
124
123
124
130
131
126
120
127
137
132
112
103
112
122
119
110
118
132
130
120
113
107
106
115
118
115
110
115
126
125
113
110
117
116
113
113
112
107
103
120
128
129
117
117
121
121
112
113
117
120
120
123
129
133
130
121
120
123
131
127
110
106
112
120
116
110
118
128
126
111
106
112
117
117
114
111
115
125
129
128
116
111
109
108
110
115
119
117
106
125
134
132
119
117
123
126
117
107
107
109
111
114
126
131
125
120
118
118
119
118
115
113
115
118
117
116
118
121
121
112
108
118
129
125
109
104
116
131
132
124
114
108
104
103
110
115
119
120
109
117
123
121
118
116
119
123
121
109
103
103
108
113
120
121
120
120
118
114
113
116
120
120
118
119
119
117
115
118
122
119
114
116
130
128
108
99
113
131
130
119
109
106
104
108
113
111
110
109
109
110
112
114
116
115
115
118
123
119
108
107
113
119
118
111
110
118
121
117
115
119
123
122
119
118
118
114
112
117
127
125
114
111
122
125
110
102
112
128
129
114
105
104
107
118
118
105
95
96
108
112
115
117
119
116
113
117
124
124
115
113
122
124
118
106
106
119
125
123
121
122
124
122
119
119
117
109
108
117
129
126
113
107
114
120
115
107
111
125
128
116
102
99
111
122
118
102
85
89
104
122
128
132
125
116
115
119
121
118
113
114
123
126
117
105
106
118
125
123
122
123
123
122
121
121
119
111
110
119
124
120
112
108
113
118
118
110
110
119
130
123
105
96
105
119
115
104
93
96
107
130
137
140
128
113
115
123
121
111
106
110
120
123
116
107
107
116
122
121
120
120
121
123
125
126
122
112
110
116
118
116
113
112
114
118
118
110
105
115
134
131
109
93
100
112
111
108
104
106
108
116
116
116
118
117
113
112
120
131
133
127
118
116
116
111
106
109
112
114
117
122
119
112
112
117
123
120
115
118
123
126
122
117
116
119
124
132
131
121
107
106
110
112
107
106
118
131
132
127
121
113
108
106
112
115
115
121
131
129
118
111
111
118
124
119
113
110
110
111
116
122
119
109
109
121
135
137
125
116
117
119
117
115
119
122
122
122
123
121
112
105
112
117
118
116
121
133
141
134
124
116
110
107
109
113
115
125
134
128
112
100
104
118
126
125
119
112
109
111
115
118
119
114
115
125
137
142
132
114
111
113
113
118
129
134
121
109
112
117
118
106
106
117
123
125
124
131
142
139
125
124
119
112
112
113
114
123
129
127
117
106
103
109
120
125
120
115
114
117
116
116
118
122
124
123
129
132
126
115
112
114
114
120
132
138
123
107
105
113
117
107
100
108
124
131
126
123
132
135
130
133
127
113
109
111
113
114
118
123
128
121
109
106
115
117
116
116
117
116
113
113
121
125
122
117
116
119
119
117
118
120
121
121
128
129
126
119
113
111
111
110
99
101
118
132
129
118
121
133
133
135
126
108
105
112
116
110
110
116
128
129
120
113
113
111
111
114
117
114
110
112
121
124
116
109
108
112
116
122
126
127
124
120
115
116
123
128
123
111
109
110
107
103
116
131
130
118
120
130
134
129
120
108
106
115
119
114
107
109
120
128
128
122
116
109
108
117
118
111
107
111
116
115
111
109
109
110
116
126
128
125
120
115
111
111
119
131
129
115
112
119
119
116
118
129
127
117
122
130
131
118
118
113
114
118
122
121
113
110
114
125
126
121
111
108
110
119
119
114
110
111
111
112
112
113
112
115
121
123
122
120
116
112
111
111
117
124
125
122
121
125
128
124
121
121
120
118
123
131
125
111
119
119
120
121
124
126
123
114
114
119
118
108
104
105
112
120
122
119
116
113
112
115
119
120
118
120
120
117
113
113
113
113
113
116
119
123
126
127
128
129
130
124
114
113
114
116
122
125
121
111
115
118
120
119
121
124
124
119
115
113
107
95
93
97
109
116
121
122
121
113
113
122
127
126
122
123
120
111
105
109
115
117
116
117
119
124
128
129
128
126
123
117
108
105
109
114
116
117
118
111
109
111
116
115
112
116
121
119
113
110
103
93
92
96
102
108
116
125
121
111
113
126
130
127
119
118
115
110
106
111
121
123
119
116
117
122
128
130
123
117
114
111
106
102
106
115
112
110
118
109
104
104
109
111
109
110
114
116
115
111
105
100
99
100
101
104
114
125
118
108
111
123
131
125
114
113
114
113
113
116
122
123
119
115
113
115
121
124
117
108
111
114
111
103
107
114
110
103
118
110
107
105
109
113
111
110
112
114
117
117
112
106
104
107
108
110
117
120
116
105
108
119
125
120
113
111
114
117
117
118
118
118
116
115
111
108
111
120
119
114
117
122
118
104
106
115
111
105
123
114
114
109
112
117
117
114
111
112
119
121
116
105
102
107
113
119
119
117
112
111
114
115
118
119
117
116
117
116
113
111
112
113
114
117
115
103
106
121
125
125
126
125
117
104
105
110
109
113
132
120
119
110
113
121
123
119
108
109
117
122
113
103
99
104
115
123
118
109
108
118
118
113
112
119
126
127
122
114
105
102
110
115
116
117
116
107
111
124
131
131
128
122
114
107
104
103
104
117
134
120
118
110
110
121
126
119
110
111
116
116
110
102
100
105
112
119
117
107
108
121
121
109
105
115
126
129
122
113
105
103
114
120
122
117
114
114
119
128
129
127
122
115
112
109
106
99
100
116
128
117
112
106
107
116
120
118
116
119
119
113
104
103
107
109
112
118
118
113
115
122
118
109
105
111
118
120
118
116
115
116
120
123
121
113
111
116
123
124
123
120
117
112
111
112
110
103
102
110
117
113
107
103
104
109
113
116
122
125
124
108
101
101
115
119
118
118
118
118
119
118
118
113
109
110
112
111
111
117
128
129
126
122
118
114
112
119
121
119
118
117
117
113
110
113
113
109
108
111
115
117
106
100
100
102
106
113
120
123
119
106
100
105
116
121
120
113
114
117
116
115
116
117
115
114
112
110
109
117
131
132
129
120
117
118
120
124
120
114
112
116
119
117
112
110
110
111
113
120
127
122
113
104
102
104
106
108
110
112
110
109
110
113
118
119
114
107
107
113
115
111
113
117
120
124
123
115
109
112
121
125
123
121
120
123
125
126
121
112
110
115
119
118
113
108
106
105
109
121
133
119
120
112
111
111
110
107
105
104
110
116
122
124
121
118
111
105
104
113
118
110
108
109
119
128
129
119
111
111
113
117
121
125
127
125
125
124
121
115
111
113
116
115
110
107
104
100
100
108
125
114
122
124
123
122
118
113
109
107
116
127
132
133
130
125
116
107
110
121
123
116
104
103
107
119
122
114
109
110
112
115
119
124
124
121
120
121
120
116
113
114
112
112
110
104
101
97
94
96
109
106
120
127
127
126
124
119
117
117
127
131
134
135
136
134
125
117
118
125
128
124
110
99
99
109
110
108
110
111
114
117
119
119
117
115
118
120
119
117
118
118
114
111
109
103
101
100
98
95
102
107
114
122
123
120
120
121
121
121
124
127
128
130
133
134
129
123
119
120
128
130
117
106
100
100
104
110
115
117
111
113
120
116
112
113
123
124
116
115
121
127
118
113
112
106
102
105
108
106
108
112
110
112
112
111
112
120
122
120
118
120
121
121
123
124
123
120
114
113
125
132
123
111
105
102
104
116
125
117
105
108
122
123
114
118
129
128
114
113
125
129
120
117
119
113
103
108
115
120
120
112
109
106
105
105
107
118
122
121
117
117
117
114
111
111
113
117
114
111
119
127
121
113
114
110
109
120
127
115
100
106
127
130
122
123
130
126
113
113
124
123
116
119
125
116
101
101
115
123
121
115
113
109
110
110
110
113
118
121
121
117
115
111
104
96
104
118
126
118
114
115
114
113
116
114
113
116
119
112
103
109
127
133
124
121
122
118
115
118
121
117
110
119
129
115
96
95
111
123
120
117
121
120
120
118
112
110
115
121
121
115
113
112
106
91
92
116
135
125
106
100
107
116
116
115
113
109
108
108
109
111
120
122
120
115
113
113
116
119
120
114
110
119
122
108
92
95
107
118
116
121
127
129
129
124
115
111
113
118
117
111
110
113
114
99
94
112
131
124
102
93
108
117
115
114
113
109
106
107
108
108
108
112
115
114
111
112
115
118
120
118
116
116
115
104
98
101
113
114
116
125
129
131
130
126
121
118
119
118
114
110
111
120
122
119
110
111
122
120
109
106
116
120
113
116
119
114
111
112
108
100
96
107
121
122
117
114
112
113
123
127
119
112
106
103
105
115
118
116
117
124
125
125
126
126
126
125
124
122
119
115
116
120
128
133
127
118
112
116
120
122
122
118
115
116
122
124
122
118
112
99
96
109
128
131
126
114
109
109
124
132
120
111
107
106
109
119
121
119
119
122
121
120
124
127
127
123
122
123
125
125
122
119
124
140
136
121
113
116
122
122
121
118
116
116
120
129
130
125
117
106
105
115
125
127
124
119
107
107
123
131
120
115
111
108
107
112
118
125
127
119
118
119
123
127
123
114
113
117
128
128
122
118
120
131
131
121
117
116
115
115
118
120
113
110
114
127
130
127
117
113
114
116
115
113
115
118
111
106
115
124
121
119
120
109
98
101
115
125
131
116
117
117
120
123
118
104
102
110
119
120
118
117
117
118
118
118
118
115
110
109
119
121
112
108
113
121
124
121
114
109
112
111
105
100
107
117
116
107
107
113
116
121
122
109
97
99
110
117
122
113
114
114
113
113
110
105
104
106
108
108
111
114
113
110
112
118
119
116
113
116
119
115
110
111
116
120
121
119
110
105
107
108
105
102
105
116
116
109
106
108
112
116
116
109
105
104
104
103
102
110
110
108
104
104
110
112
110
108
104
104
109
114
113
111
116
122
121
117
121
129
122
110
108
117
121
120
119
118
115
106
106
110
113
114
114
114
113
110
107
105
109
111
111
110
110
108
102
89
88
117
117
109
102
102
112
118
117
112
108
108
112
116
116
115
120
124
121
119
125
130
117
105
108
119
119
117
118
120
119
110
107
112
119
122
119
116
113
112
109
108
114
117
114
113
114
112
100
89
91
125
127
119
108
106
111
118
120
114
112
112
114
118
119
119
119
121
120
116
117
118
114
110
111
113
112
113
119
123
122
113
109
113
118
123
120
116
114
112
110
112
118
122
119
116
114
111
106
103
107
130
134
129
116
110
113
118
119
114
112
114
116
119
123
122
118
117
115
111
109
108
111
112
111
108
107
110
122
124
122
112
108
113
117
119
118
116
113
111
110
110
115
122
121
115
111
113
115
116
121
126
129
124
118
115
115
119
117
113
113
114
116
118
124
125
120
116
112
108
106
108
114
115
112
105
105
113
123
124
119
114
112
114
116
118
117
113
109
109
111
109
107
116
121
112
106
115
122
123
122
117
118
117
115
116
117
116
114
115
117
117
117
116
121
124
123
119
113
110
112
116
119
116
113
106
107
113
118
122
119
117
115
112
114
118
119
112
104
107
117
113
102
108
119
114
105
111
118
115
112
114
112
111
111
115
119
115
112
116
123
124
121
119
120
122
123
121
118
118
122
125
124
119
111
107
106
111
115
117
118
120
119
113
109
113
117
114
107
110
123
120
105
107
118
116
104
106
108
106
103
119
117
115
111
112
119
117
112
117
124
125
124
123
122
122
122
122
121
123
126
129
127
123
118
107
105
108
113
115
116
119
120
114
104
102
111
117
116
117
126
125
113
111
119
116
104
103
104
103
101
122
123
120
111
110
121
122
119
116
116
117
118
119
121
122
124
123
124
125
126
126
126
127
124
113
107
111
116
116
111
110
116
115
104
96
100
119
123
123
125
124
120
120
121
118
103
96
102
104
100
119
119
119
116
114
122
131
130
118
111
109
110
111
113
121
126
124
124
123
124
122
122
124
124
120
117
119
123
121
113
108
108
109
108
97
99
113
125
125
122
120
121
125
126
120
101
92
99
105
99
113
112
116
121
122
123
134
137
125
112
109
107
105
106
116
124
125
122
120
120
117
114
116
120
124
125
125
124
123
120
113
103
102
103
103
102
110
122
127
119
112
114
126
128
123
104
92
97
102
96
108
107
116
129
128
126
129
132
129
119
117
115
111
108
110
120
123
120
116
115
114
106
106
110
121
126
123
120
122
126
121
107
96
99
107
109
110
121
129
119
107
109
119
122
119
107
98
99
99
98
108
111
120
130
127
123
121
123
123
120
118
118
115
112
112
117
121
118
112
111
109
105
101
102
115
120
117
111
116
127
128
115
99
97
109
113
116
123
130
122
108
104
109
112
114
114
109
102
99
99
110
119
126
124
122
121
120
117
113
112
114
113
114
116
117
119
119
114
110
111
112
112
104
101
109
116
113
111
115
124
124
118
108
106
111
114
115
121
129
126
114
107
104
104
111
116
113
103
103
103
108
120
121
117
116
123
124
114
109
109
110
108
108
116
125
123
117
112
112
114
118
119
115
110
112
115
114
111
116
120
119
116
116
118
117
110
107
112
122
128
122
112
104
105
111
112
108
102
104
104
112
108
109
117
116
108
109
114
117
117
118
120
119
112
103
103
107
108
109
111
119
121
117
114
114
114
111
111
121
126
123
118
119
126
136
135
128
122
116
115
115
115
114
113
115
128
132
130
128
133
111
100
101
114
120
115
116
121
121
112
112
119
120
114
108
111
114
106
101
108
120
116
107
109
122
128
122
117
116
118
117
117
125
140
142
129
118
121
123
118
106
106
118
120
119
119
130
133
130
129
116
107
104
115
124
122
124
128
124
114
114
119
120
115
116
124
122
110
103
112
118
112
105
112
129
137
132
121
112
113
117
121
129
140
137
121
106
114
128
122
101
97
118
133
125
120
127
134
129
123
127
121
113
116
124
124
123
123
124
123
123
122
114
110
118
130
126
117
115
118
118
115
116
123
130
134
129
117
110
116
126
131
129
130
125
115
105
114
125
123
105
98
115
133
133
126
128
130
125
120
134
130
115
114
122
120
115
112
119
128
133
125
114
109
115
118
121
123
125
124
120
120
125
130
129
120
117
115
115
126
138
137
127
117
115
117
117
117
118
119
115
106
110
124
127
128
128
125
118
121
130
125
108
109
118
120
108
100
110
125
130
125
117
113
110
109
113
121
126
125
116
115
124
129
125
112
108
113
126
136
140
132
121
113
112
121
129
124
118
119
121
117
112
115
119
120
122
122
122
127
120
118
105
108
119
123
112
101
105
116
119
121
120
117
108
104
110
117
120
120
115
109
111
119
117
108
106
117
135
141
135
125
119
115
115
119
126
125
118
122
124
120
115
114
112
108
109
118
128
133
117
120
112
113
121
129
125
114
110
111
112
114
115
115
111
107
111
114
116
117
117
105
99
103
111
111
114
124
136
136
125
115
115
116
116
117
120
122
122
126
128
121
117
116
114
101
96
113
135
141
119
129
122
117
121
136
137
127
113
110
110
108
105
108
109
108
111
116
118
120
122
112
101
102
110
117
125
130
131
128
118
111
112
116
118
118
120
122
125
129
130
122
114
115
116
105
95
109
133
140
124
130
123
115
119
133
139
129
113
111
109
105
100
100
102
102
106
117
122
123
123
120
116
114
116
125
133
133
129
120
115
114
115
117
119
122
124
125
125
126
126
121
111
111
112
110
101
105
123
129
120
121
113
109
113
120
126
121
109
108
113
110
106
103
101
97
100
114
125
122
114
118
125
125
124
125
129
130
125
119
114
118
120
120
120
122
123
124
122
120
119
118
115
112
111
111
110
109
111
115
115
112
107
106
108
111
116
115
108
110
116
116
114
111
105
94
98
114
128
117
105
110
125
131
122
115
119
123
124
122
121
123
125
124
121
116
114
115
118
117
111
114
121
119
109
110
114
112
104
105
112
113
111
107
107
108
111
112
113
116
118
117
117
116
108
98
103
120
130
117
102
106
119
125
116
109
113
121
125
122
121
123
126
124
120
111
101
106
118
121
114
114
125
123
108
106
115
113
103
106
117
128
121
109
107
108
113
114
115
118
117
114
113
112
107
104
110
120
120
114
111
112
116
115
113
111
118
127
126
118
115
118
123
120
117
113
101
106
124
130
122
115
119
118
105
101
108
112
111
117
125
137
124
107
104
112
114
111
112
116
112
105
103
106
104
106
112
113
106
109
121
122
115
113
113
118
128
135
128
113
105
113
120
120
121
120
115
118
132
138
128
113
109
107
102
96
96
104
118
129
129
132
115
100
102
114
115
112
112
112
107
100
100
103
105
111
117
111
98
106
125
127
115
110
117
127
132
132
124
111
104
111
118
124
128
130
127
125
131
132
127
111
103
101
99
94
89
100
117
124
120
119
108
103
107
114
116
114
119
120
109
102
100
106
112
117
122
117
107
111
125
126
115
111
117
123
125
122
117
115
116
118
120
124
132
134
130
123
123
124
121
110
106
107
108
104
97
102
111
110
110
108
108
111
113
113
114
119
126
127
116
105
103
107
115
123
127
126
122
120
121
121
119
114
111
112
115
113
112
122
132
128
120
122
132
131
126
116
116
117
117
113
109
113
117
114
107
106
106
103
105
104
114
119
118
110
109
116
126
129
125
116
109
107
113
120
122
125
125
119
116
118
122
117
107
106
109
108
108
122
135
131
119
120
129
128
122
113
112
114
115
113
113
116
119
117
109
108
109
111
107
108
114
117
115
110
106
108
116
128
130
128
116
109
108
108
109
113
116
113
110
118
125
119
110
109
109
108
108
116
125
123
120
120
127
126
122
116
114
113
114
112
112
113
113
110
106
106
112
120
111
111
110
109
110
110
106
103
109
124
134
131
126
118
112
106
104
103
106
108
109
113
116
116
116
115
114
111
110
112
113
115
120
124
124
122
121
121
118
113
113
112
112
110
106
104
103
104
109
119
113
114
109
104
107
116
114
106
113
127
135
133
128
127
125
120
109
105
107
109
109
108
107
109
118
120
113
111
114
114
106
106
116
121
118
117
120
122
119
113
113
114
114
108
103
103
104
103
98
107
115
117
117
110
112
122
122
116
118
129
131
129
127
132
136
133
122
116
114
114
110
102
103
106
115
112
108
113
121
115
103
102
110
111
109
110
120
122
118
117
117
115
113
109
106
109
114
107
94
98
113
120
126
121
118
126
127
125
121
123
125
124
123
129
134
132
127
122
118
118
113
105
104
112
113
107
109
122
127
110
96
103
108
104
99
110
122
121
117
119
120
116
112
113
112
116
119
112
101
105
115
120
130
126
122
124
128
127
118
118
120
120
119
121
123
122
120
116
115
119
120
112
112
119
115
108
117
132
125
100
89
103
111
99
98
113
122
117
115
121
119
112
112
118
120
117
115
113
110
117
111
116
122
122
119
118
125
125
119
116
118
119
116
113
110
110
113
112
113
121
126
118
115
119
118
116
125
133
117
91
89
110
113
100
101
116
120
116
117
119
113
107
111
123
124
113
104
108
114
122
110
110
115
118
116
113
114
119
122
121
118
116
114
110
106
105
113
117
116
120
123
119
114
116
118
122
128
126
111
92
99
117
115
100
102
116
117
115
118
117
108
104
114
123
119
104
97
102
111
118
115
111
116
120
118
111
108
113
121
123
117
113
113
113
109
108
117
127
121
110
112
115
115
114
115
119
119
115
109
107
113
120
112
103
106
114
114
115
118
119
109
107
116
122
119
103
95
97
104
108
123
118
117
118
117
113
108
109
116
119
115
112
115
118
118
116
124
131
123
102
95
111
119
114
113
113
112
111
112
114
113
111
110
110
113
114
112
115
118
121
113
109
115
121
117
106
100
99
99
101
128
122
116
115
116
117
116
113
111
113
117
118
121
124
127
126
126
125
118
102
98
113
122
116
113
113
109
112
119
117
106
103
114
124
125
117
111
111
117
121
116
110
111
120
118
115
113
109
100
98
127
118
111
110
113
123
124
121
110
111
119
124
124
124
129
131
124
115
111
109
110
115
119
118
117
115
112
114
121
115
101
99
116
132
135
122
111
107
110
119
116
111
112
119
119
120
123
119
104
96
123
110
107
111
119
124
124
119
110
111
119
123
120
119
127
129
119
109
113
117
116
117
117
118
117
114
113
117
121
115
105
106
117
128
129
122
114
107
104
111
116
116
119
120
114
115
126
124
112
102
119
106
106
117
124
122
113
109
109
112
114
114
113
114
118
119
114
110
113
115
116
114
116
117
116
113
115
121
121
117
112
115
119
120
118
116
115
109
100
103
115
124
127
121
108
106
118
123
116
112
118
112
113
116
119
117
103
101
105
110
109
107
106
107
109
112
113
115
113
111
109
110
112
112
111
113
118
123
122
119
117
119
121
119
111
109
116
115
106
103
111
121
126
119
108
104
112
118
117
116
123
120
116
110
110
113
109
105
106
107
107
107
106
106
107
112
118
119
115
112
110
109
108
108
110
116
122
123
121
118
116
117
120
123
121
117
115
117
113
107
106
110
118
117
108
107
110
115
116
114
121
128
117
102
102
116
123
116
111
108
108
111
110
107
109
116
126
125
119
117
116
112
106
106
116
126
128
121
116
117
117
111
113
128
136
130
118
118
120
111
99
102
112
114
114
114
116
118
116
113
119
128
118
102
99
117
131
128
116
110
110
114
115
111
111
119
130
128
120
119
120
115
107
109
120
131
131
120
113
118
122
111
103
115
131
133
121
120
123
113
104
106
113
117
118
121
123
123
118
113
122
124
123
111
107
112
125
127
122
113
109
115
120
117
109
111
123
126
119
118
119
116
112
115
120
125
126
122
118
121
125
114
96
96
114
125
123
121
119
114
109
112
120
122
122
123
124
121
118
119
125
125
122
117
110
108
113
123
125
116
108
112
121
122
109
104
116
119
116
113
115
116
116
117
117
117
121
126
126
127
125
115
99
91
100
115
120
119
119
116
114
115
123
125
122
120
119
119
119
121
132
127
120
117
114
110
110
117
123
119
112
113
122
125
112
102
108
114
111
110
114
116
116
113
110
111
118
129
133
129
122
114
106
100
102
109
114
115
118
118
113
109
116
124
121
114
114
118
122
125
139
134
121
117
117
116
111
111
119
124
118
116
119
123
116
108
109
111
108
110
116
119
114
107
105
107
114
122
125
124
118
113
112
111
111
111
110
110
114
120
115
105
110
122
120
113
117
125
127
124
135
132
120
117
123
123
113
109
117
124
123
118
118
120
118
116
113
108
105
105
115
121
118
106
103
105
110
112
113
115
116
114
113
115
115
113
110
108
112
122
119
107
108
118
117
116
119
130
130
124
125
122
119
119
127
127
117
112
118
122
120
118
117
117
118
121
122
111
104
104
115
126
126
113
104
106
109
107
101
104
115
118
117
114
112
111
112
111
110
117
122
117
117
120
116
114
118
124
127
121
114
111
114
121
127
127
122
119
119
118
115
115
114
114
119
126
125
114
107
106
114
127
130
123
109
107
114
112
101
102
111
118
118
113
108
108
117
115
109
112
122
124
125
122
117
105
104
110
116
116
106
103
107
123
129
128
127
126
123
118
113
113
110
110
121
130
126
115
110
111
114
120
126
125
116
113
119
119
113
107
108
113
113
110
108
110
121
120
110
111
119
129
132
131
116
96
88
99
111
112
108
105
111
128
130
128
127
128
127
125
123
121
112
111
123
130
125
113
111
110
108
109
115
120
119
119
121
122
121
115
113
109
105
105
106
116
121
121
114
113
114
124
132
129
111
93
89
101
107
110
114
116
122
133
134
126
125
126
127
130
131
131
121
117
124
127
122
111
107
103
100
101
105
112
116
119
121
120
121
121
121
112
98
96
108
119
120
121
121
117
112
119
121
116
103
98
103
112
110
108
115
122
130
133
129
124
120
120
121
125
127
125
122
122
123
123
117
108
102
97
96
98
101
105
110
116
117
113
115
120
125
116
99
95
106
116
119
123
125
119
111
111
110
100
95
105
120
122
113
107
107
119
126
126
123
120
119
117
118
119
116
113
114
121
125
122
114
108
104
101
101
102
103
103
105
114
115
111
112
119
124
117
107
104
107
110
115
122
126
117
110
110
107
99
98
112
118
115
106
106
99
108
117
119
121
122
120
118
120
122
114
104
104
119
128
124
112
111
112
110
109
110
109
106
108
115
114
112
114
121
119
116
114
116
114
107
107
116
121
112
108
115
113
108
109
111
107
98
96
102
120
115
110
114
117
117
115
111
106
103
110
117
114
101
90
101
116
120
111
108
109
116
122
124
119
112
113
124
136
127
114
114
123
127
129
126
120
117
118
126
128
127
127
128
128
124
122
121
125
136
112
109
108
117
125
120
113
109
108
108
115
121
116
98
93
107
121
118
109
108
111
109
109
122
128
122
117
122
132
126
115
115
132
137
134
119
109
113
120
119
115
116
130
134
125
118
119
120
120
123
109
106
111
122
129
126
118
113
113
116
124
127
117
103
105
121
127
119
110
113
115
107
103
118
132
132
123
120
121
121
120
128
136
134
123
108
102
112
125
121
108
114
133
141
123
115
121
122
113
114
112
112
114
124
129
126
121
117
120
125
133
131
117
108
115
131
133
121
115
120
120
112
110
119
131
130
124
115
109
117
129
139
132
118
106
104
105
115
126
127
120
122
136
136
120
115
126
125
109
111
113
114
112
119
125
124
119
116
120
129
134
131
117
108
116
128
128
125
126
128
122
119
121
127
127
123
117
115
113
119
133
140
128
111
103
109
118
122
127
132
134
134
132
125
108
111
128
125
109
112
107
106
105
112
119
120
112
110
114
123
126
125
117
112
113
118
118
119
127
129
119
116
124
133
127
112
109
118
123
127
130
129
124
114
113
122
130
129
128
129
137
135
129
114
100
104
121
122
115
123
104
101
100
109
119
117
111
110
114
117
116
116
116
116
115
113
110
113
120
121
114
112
121
129
122
106
102
118
132
133
124
123
124
125
124
125
129
128
124
124
125
124
121
115
102
100
109
115
120
130
108
108
108
114
123
122
112
111
118
118
108
105
112
119
117
111
109
110
112
114
114
113
115
120
120
107
103
115
132
135
125
122
125
129
126
121
121
122
119
115
113
113
116
117
113
106
105
115
130
137
117
120
119
122
126
127
119
116
122
121
110
102
107
118
119
110
108
106
104
109
120
119
116
115
117
117
115
115
126
130
129
125
125
125
120
115
116
117
117
113
109
108
111
119
122
118
114
119
134
136
120
126
123
118
125
129
126
120
119
122
118
106
105
116
116
106
102
104
104
108
122
125
119
116
119
128
128
124
122
129
131
127
122
118
116
115
116
119
120
114
109
108
109
117
126
124
119
121
130
129
116
119
117
114
117
124
125
118
114
119
123
116
113
117
116
105
99
103
107
109
113
121
122
115
117
130
135
130
126
126
130
126
118
113
113
116
119
123
122
118
110
108
110
119
124
123
120
120
122
119
108
112
115
110
108
116
122
119
112
116
122
120
117
118
117
107
101
111
118
111
104
110
119
112
110
117
129
129
126
124
125
125
116
111
111
114
117
120
123
119
108
104
113
124
126
120
116
117
117
113
105
115
124
115
105
108
121
122
116
115
116
116
116
118
117
107
107
118
127
115
101
104
115
111
100
103
116
126
127
123
121
120
116
111
111
112
113
116
123
122
111
103
114
127
127
119
115
113
113
111
113
130
137
122
106
106
118
123
120
114
109
109
112
116
115
108
108
118
126
120
109
109
114
113
100
97
111
126
133
124
116
117
116
113
114
116
115
117
123
126
117
107
110
120
124
117
113
113
115
115
123
138
138
120
107
109
121
122
120
108
103
102
110
114
111
107
109
113
118
122
123
116
117
117
113
108
116
133
138
128
112
110
115
116
121
127
129
125
122
124
122
110
108
111
114
111
109
112
120
123
127
132
121
108
109
115
120
122
120
109
104
102
112
114
111
109
109
110
112
121
125
119
117
122
125
121
119
132
140
130
110
106
114
122
129
139
141
131
117
115
115
112
108
106
105
102
103
111
118
119
120
118
108
105
110
116
121
122
121
116
111
111
115
114
112
114
115
115
116
119
119
115
113
121
126
125
121
124
128
127
116
112
118
127
135
139
139
128
112
107
108
108
110
111
109
105
103
106
110
108
111
109
110
113
116
117
117
121
125
125
122
120
118
111
110
116
122
125
124
120
115
112
113
115
115
114
114
113
114
120
122
121
122
132
131
127
123
118
112
107
104
104
109
116
116
108
105
105
104
96
101
111
123
127
123
116
117
121
125
128
129
129
120
107
106
113
123
128
127
116
111
116
120
113
101
100
106
104
100
111
125
125
127
128
125
113
110
110
113
112
106
101
106
113
115
110
106
105
102
99
100
113
127
129
120
114
116
119
121
126
131
134
124
109
104
109
117
119
116
111
110
123
128
114
97
95
101
100
99
107
121
122
121
126
123
109
106
113
117
117
110
101
100
106
109
108
106
106
104
104
107
111
114
113
112
114
116
117
119
122
127
131
125
114
110
113
111
108
105
107
112
128
132
121
106
103
102
101
103
111
116
115
117
124
123
112
110
117
121
121
114
109
102
102
105
107
109
109
105
102
112
107
101
98
101
114
116
116
117
120
121
122
122
119
121
123
119
109
105
106
109
122
126
125
120
113
104
102
111
119
117
107
109
120
121
117
117
123
123
120
118
115
108
105
108
116
116
110
103
97
118
111
103
98
101
113
117
114
115
115
114
113
115
120
124
125
121
117
114
108
103
106
118
126
127
116
106
106
117
123
113
103
105
116
117
116
121
126
124
120
119
116
113
111
120
126
124
110
100
97
121
119
118
113
111
112
112
110
110
111
110
111
113
116
118
118
119
123
121
111
97
97
112
125
126
113
106
108
120
119
107
104
107
109
108
109
120
125
122
117
114
113
111
115
127
132
123
108
102
107
118
127
135
130
117
115
113
110
108
108
111
114
116
117
113
108
109
116
120
117
108
103
110
120
120
113
110
116
117
111
102
105
106
104
101
105
117
125
123
113
104
101
108
116
129
129
116
105
108
119
111
127
140
135
119
117
116
114
113
113
116
121
125
124
115
107
101
104
114
124
124
115
108
111
116
120
123
123
114
103
104
109
108
102
101
106
115
119
120
110
96
96
104
114
123
123
112
104
110
122
105
116
128
130
120
116
116
117
118
118
119
122
130
131
127
113
104
101
111
128
134
120
103
103
114
125
132
128
113
103
112
119
113
100
103
112
114
114
115
107
100
102
108
112
120
121
113
104
107
116
105
110
118
122
118
111
111
114
120
121
118
116
124
137
138
126
113
112
116
119
118
114
105
103
111
121
129
127
117
115
120
123
118
106
108
113
113
109
108
107
108
113
115
113
119
119
113
102
102
110
116
113
115
114
112
110
107
108
116
120
117
113
118
133
136
133
127
127
122
105
94
100
109
112
112
113
118
123
124
122
121
123
123
117
111
110
109
108
107
108
111
117
116
115
117
115
104
98
100
105
127
123
117
109
106
108
110
109
112
118
120
118
118
123
129
131
130
128
121
99
84
95
114
118
112
108
109
121
129
121
111
116
126
126
116
106
106
107
107
107
108
109
111
114
115
112
101
98
100
102
131
130
120
108
106
111
115
113
111
115
122
124
120
117
120
124
125
121
116
105
97
103
117
120
117
109
108
116
123
115
103
109
124
126
115
103
105
110
107
102
100
102
107
110
111
111
109
105
102
98
129
126
119
114
112
116
120
118
113
111
116
124
122
112
114
121
119
111
111
115
116
115
116
119
119
113
111
113
114
110
104
108
118
117
106
103
110
111
102
93
96
107
109
108
109
116
123
115
103
98
125
120
116
117
117
118
118
118
115
107
108
116
116
107
107
116
116
110
109
118
122
118
114
116
117
116
117
118
115
109
110
116
118
110
101
104
115
114
100
91
103
120
122
110
107
120
127
120
106
104
126
119
114
112
113
114
115
116
114
109
105
105
105
105
105
111
115
114
111
110
112
113
113
111
111
114
120
122
118
115
120
128
129
117
106
109
118
118
106
100
112
125
125
114
110
119
124
119
111
113
132
127
115
103
103
111
116
116
115
112
109
107
105
104
105
112
117
118
114
108
105
108
109
107
107
113
122
123
119
119
125
132
134
129
121
116
116
116
113
109
110
118
120
116
117
119
120
120
122
121
130
133
119
99
96
113
122
117
115
115
116
114
110
105
107
113
122
123
117
109
104
106
109
105
105
115
122
118
109
115
128
130
131
133
131
120
114
115
117
115
108
108
111
114
116
118
121
128
135
126
120
127
120
105
101
114
120
120
119
118
118
120
116
110
109
118
128
128
119
114
113
112
109
107
109
117
120
107
95
109
127
126
115
116
125
120
109
108
115
113
105
104
107
110
112
119
126
136
136
123
110
112
115
111
111
110
114
119
124
120
114
119
122
116
111
119
130
129
120
119
120
117
112
112
115
118
117
104
93
105
125
124
103
95
106
115
111
108
107
107
106
108
109
108
109
115
126
128
124
117
111
107
111
118
117
108
106
117
128
122
111
114
125
121
113
116
127
127
121
123
123
119
113
116
119
119
117
111
107
109
122
121
105
90
96
111
112
109
107
107
109
111
112
111
111
113
116
117
116
116
121
116
113
116
115
109
101
110
124
123
114
114
124
125
117
117
120
120
119
121
123
114
109
114
119
119
119
122
122
116
116
116
112
100
100
111
113
112
110
111
110
109
111
115
115
112
110
113
117
119
134
131
123
117
116
114
105
107
116
121
115
116
122
126
123
118
115
111
111
115
118
110
104
108
118
119
120
124
125
117
111
112
114
113
112
113
113
113
115
117
113
106
107
115
118
115
116
122
126
124
133
136
130
123
122
119
110
104
110
115
115
115
118
122
125
123
115
102
99
105
109
106
103
105
115
120
120
117
114
113
112
112
115
119
119
115
111
111
117
122
118
108
105
109
113
119
126
133
133
126
122
125
126
126
127
124
115
109
110
112
112
113
115
117
125
128
115
94
89
99
107
107
105
107
116
121
121
110
102
107
112
114
117
124
123
116
111
110
113
119
120
116
109
104
107
117
130
133
130
123
113
112
116
124
127
123
116
113
113
112
110
112
114
115
124
129
116
93
87
99
108
108
108
112
118
120
117
110
101
103
111
118
124
128
125
120
115
112
110
113
121
122
112
100
99
110
119
119
118
118
112
110
109
119
123
121
115
113
114
115
112
115
118
118
122
128
115
95
92
105
108
109
111
116
117
113
115
113
108
103
108
120
128
130
128
125
120
112
106
111
121
123
115
104
101
104
108
108
111
120
121
119
109
113
117
117
113
112
114
116
118
124
127
126
125
121
110
100
101
109
110
112
116
118
115
108
111
115
114
109
110
121
127
127
127
126
121
112
109
113
117
116
111
106
102
102
105
111
116
122
128
130
119
114
115
117
115
113
116
118
122
129
137
133
122
110
105
106
108
109
110
121
124
122
110
107
110
115
116
113
115
121
124
123
123
122
116
112
114
117
117
111
104
100
100
104
117
122
123
123
125
130
125
115
116
118
118
118
119
118
117
124
134
132
119
104
101
112
115
113
113
128
132
123
111
111
113
113
112
113
115
119
120
118
117
114
111
114
119
119
114
108
101
93
97
111
125
127
124
121
116
122
126
121
118
117
119
121
122
119
113
113
125
127
117
104
103
116
125
120
117
125
128
119
115
116
116
112
110
113
115
114
117
119
115
107
108
115
121
113
110
110
106
100
100
112
119
116
115
118
111
116
123
125
120
111
112
121
129
126
116
110
116
123
121
107
105
118
133
128
114
114
115
114
115
117
116
112
111
115
114
111
113
116
112
106
109
118
118
107
103
112
117
114
112
110
105
99
103
116
125
124
117
116
120
126
126
123
120
115
109
108
104
101
102
110
119
124
123
118
109
111
121
127
123
119
128
140
133
111
99
112
121
115
112
116
121
121
123
127
129
129
131
135
135
126
116
115
118
120
118
118
116
117
122
123
118
113
113
113
109
107
107
108
109
113
117
121
120
118
112
106
111
125
127
121
124
138
136
114
99
111
123
118
113
113
115
115
116
117
118
124
133
137
129
122
116
114
112
113
108
111
120
126
125
122
114
109
112
115
114
111
113
118
123
124
120
115
114
117
115
106
105
118
124
124
124
126
122
109
105
117
120
112
108
111
112
113
116
116
116
124
138
136
117
111
117
116
112
110
102
111
123
132
129
122
116
112
113
116
116
115
115
121
134
135
122
109
110
117
117
111
108
111
118
123
126
119
104
101
115
125
118
105
105
113
114
114
119
125
129
133
137
125
102
99
118
124
118
116
101
106
122
130
127
123
121
119
116
116
118
116
113
118
129
132
119
106
110
116
118
116
114
113
112
120
129
119
98
94
113
124
114
104
109
120
124
123
127
135
140
138
130
114
95
96
119
126
122
122
101
101
111
119
122
123
126
125
115
114
118
118
113
112
118
119
111
107
115
119
117
117
122
120
111
112
124
124
105
98
110
117
115
111
117
130
135
132
131
133
134
131
122
113
101
102
115
119
122
128
107
96
97
109
117
117
117
121
116
114
115
116
114
113
113
110
106
109
117
119
113
116
126
127
113
106
114
121
114
106
108
118
122
125
127
132
136
134
124
121
120
120
119
119
116
113
110
110
115
125
114
99
98
110
118
112
112
117
118
117
113
114
116
117
114
108
106
110
117
114
112
116
130
132
120
107
104
110
114
114
115
124
133
134
128
125
126
126
120
110
109
114
119
123
124
124
115
105
109
118
118
107
107
118
122
114
109
112
122
121
115
110
114
121
117
109
110
113
112
111
112
120
126
129
125
115
107
105
108
115
123
132
137
133
122
114
113
118
119
109
107
111
117
121
125
128
127
115
111
111
114
113
115
120
124
120
113
114
124
126
120
109
111
119
118
111
113
113
111
108
113
119
121
123
124
124
119
109
107
115
126
133
131
123
115
108
108
117
123
116
107
108
111
113
117
128
130
127
116
111
109
111
115
119
122
121
119
118
122
125
123
112
108
112
115
115
114
112
110
107
109
114
116
115
117
124
128
121
114
115
124
124
117
112
109
110
111
120
129
121
110
103
106
110
114
120
124
127
123
116
105
109
117
119
118
118
119
121
121
122
121
111
106
106
116
117
114
113
109
104
103
107
111
110
109
115
126
127
120
117
117
116
107
103
107
114
117
120
127
123
106
93
99
114
119
117
115
119
127
124
104
113
126
127
117
113
120
123
121
118
115
108
104
106
115
116
113
110
109
104
99
101
110
111
105
106
115
124
124
120
116
110
104
102
109
115
113
113
119
120
106
94
99
117
127
118
109
114
127
129
111
122
140
140
126
114
119
123
122
115
108
105
105
110
117
115
112
112
113
113
104
102
112
118
112
104
103
117
128
125
118
111
106
108
115
120
114
106
107
109
108
103
105
117
126
120
112
114
125
127
113
129
142
142
135
122
120
122
121
114
103
104
113
117
118
115
110
111
118
121
113
106
112
122
122
110
104
116
133
134
119
108
108
115
122
128
122
108
99
102
111
113
113
116
118
117
114
115
121
123
117
120
124
133
134
128
123
122
120
113
107
107
116
120
120
117
111
112
117
123
117
109
110
123
129
117
108
119
138
138
117
105
110
120
126
128
128
117
100
98
108
119
120
118
114
111
110
114
117
116
118
111
110
117
127
126
122
120
119
114
112
116
118
119
117
116
115
112
114
117
113
108
108
118
126
120
111
117
131
131
117
106
112
121
121
122
123
121
110
103
106
114
120
120
110
105
105
108
109
109
115
111
108
113
119
120
119
120
117
115
114
118
118
114
111
112
115
112
107
104
104
108
109
112
115
116
113
112
116
121
117
111
114
117
115
107
111
120
119
113
106
105
113
119
110
101
99
106
106
106
113
116
118
118
117
116
118
119
116
112
114
117
116
110
106
109
118
115
104
97
101
115
117
110
108
108
108
104
103
111
115
115
117
119
109
99
103
117
127
124
108
95
104
113
108
95
96
107
109
108
111
121
125
122
117
116
119
121
117
112
113
120
119
109
106
113
120
118
108
100
107
121
125
113
104
106
107
103
101
108
119
119
118
119
112
102
101
117
131
129
109
93
95
106
105
95
98
110
111
108
113
117
120
117
114
116
120
122
119
116
116
124
122
114
114
125
128
120
111
106
111
126
130
121
112
113
113
108
105
114
123
120
116
121
120
110
107
116
128
129
113
97
97
104
107
104
106
113
111
101
115
111
109
108
108
112
115
117
118
117
117
123
123
117
118
130
131
124
117
111
110
122
133
131
126
123
120
114
111
122
126
121
118
122
123
116
112
116
124
127
116
103
100
107
117
117
112
112
109
98
117
108
104
103
104
105
106
108
113
115
115
115
116
115
117
124
126
126
123
111
101
110
128
136
134
126
118
112
112
124
129
122
121
123
124
115
115
118
122
121
118
111
104
109
122
126
113
105
108
104
118
114
109
106
105
102
99
98
104
109
109
108
109
112
114
114
116
126
128
111
94
101
120
133
132
119
107
104
110
127
132
127
125
122
119
108
110
119
120
117
113
111
107
108
122
123
108
100
108
115
119
123
121
116
112
108
103
100
102
107
107
104
106
113
113
108
108
118
125
117
104
105
114
123
123
113
100
95
108
129
134
130
125
122
115
105
108
119
123
113
106
106
103
104
113
114
101
99
111
122
112
127
132
125
118
118
115
111
109
111
112
111
115
121
121
113
104
107
119
123
122
113
110
110
113
114
108
101
110
132
139
131
126
123
119
107
108
118
122
114
104
104
105
103
107
112
109
106
111
122
105
119
132
130
123
124
124
120
116
115
116
118
122
128
130
124
110
105
111
126
132
116
102
103
113
122
117
114
117
129
136
132
126
122
119
113
109
112
116
112
111
112
111
104
108
119
122
115
112
117
101
109
126
127
123
122
123
123
121
118
116
116
120
131
132
128
116
112
113
119
116
105
101
107
117
121
122
122
122
122
126
128
125
121
117
112
107
104
105
109
121
128
117
105
109
121
122
119
117
116
110
111
123
122
116
113
116
120
122
120
115
111
114
124
126
125
121
124
121
109
94
90
103
115
116
114
116
125
126
121
118
121
128
124
111
107
105
103
99
107
126
134
120
102
106
114
112
111
119
119
122
123
124
119
112
108
109
114
123
123
118
113
113
114
116
117
118
124
126
111
91
93
111
118
115
107
110
123
127
118
110
115
126
121
106
100
104
106
102
104
120
125
112
99
102
105
98
101
117
121
128
131
128
120
112
110
111
115
122
124
122
120
118
114
112
112
113
118
121
121
111
111
115
118
113
107
109
116
122
115
105
110
119
116
102
96
108
112
108
105
108
112
103
94
98
102
101
101
111
115
127
130
128
124
119
117
117
120
122
121
121
125
125
117
113
115
114
110
113
127
133
128
116
110
113
112
113
114
112
108
106
108
111
111
101
101
112
119
114
102
103
107
99
90
99
114
116
108
104
111
122
122
120
122
123
124
124
125
125
115
114
126
130
119
116
119
119
110
109
123
139
133
115
106
112
117
118
114
106
105
109
114
116
107
103
104
119
122
112
101
108
116
108
94
104
123
125
111
104
114
124
119
111
113
122
128
130
129
125
113
109
118
123
121
119
119
119
114
110
113
123
126
117
110
110
116
120
116
107
105
113
124
127
116
105
108
120
121
111
104
115
125
113
103
113
126
121
108
109
120
131
126
112
107
115
126
127
125
120
114
111
116
119
119
116
113
115
116
112
107
108
118
119
114
107
112
119
117
108
107
117
132
136
127
113
108
116
118
113
112
120
121
115
110
119
123
113
104
117
126
133
132
119
109
114
121
120
115
114
114
116
119
120
118
111
109
111
114
112
105
104
114
122
114
106
108
114
110
104
104
119
129
134
132
119
107
108
113
115
116
115
112
108
109
116
119
109
108
120
126
126
125
119
117
117
116
114
112
113
114
117
123
124
117
111
111
114
113
111
110
112
116
118
113
107
108
110
105
96
105
119
124
125
126
121
106
99
104
113
113
109
106
104
104
110
115
115
115
118
120
113
110
113
124
125
115
112
115
120
117
116
123
126
118
114
120
122
117
115
118
120
118
114
111
111
112
112
103
96
103
116
121
119
121
119
109
97
99
102
102
102
104
103
99
103
114
118
114
111
112
111
98
108
123
127
116
109
118
125
121
117
126
128
119
115
125
126
123
121
125
126
116
111
113
115
116
118
112
102
102
114
121
121
122
120
115
103
99
98
97
100
104
103
98
102
108
110
107
104
108
116
106
105
117
120
116
108
113
123
122
119
126
130
122
117
121
122
122
126
130
123
111
108
114
117
117
120
120
112
106
111
119
122
122
121
119
114
107
104
103
103
104
102
102
104
106
104
103
104
107
122
119
115
113
116
114
105
105
114
118
119
125
130
128
122
118
114
116
126
128
116
105
107
116
116
117
120
123
116
109
111
117
118
119
120
120
115
112
114
115
110
105
101
102
106
104
102
103
105
107
121
127
122
115
114
113
107
102
107
113
115
121
126
130
129
121
110
107
118
120
110
103
106
114
116
117
118
118
114
113
114
116
116
117
120
119
113
115
122
124
118
107
100
99
102
103
104
105
105
104
119
125
122
118
116
114
110
109
111
112
112
116
121
126
129
127
113
106
108
113
112
105
105
111
119
121
120
115
110
112
116
118
118
119
120
118
113
116
124
123
117
110
101
95
97
103
106
103
101
101
122
124
121
117
115
114
112
115
117
115
111
113
116
119
123
129
121
106
104
116
117
107
104
111
121
124
120
114
108
106
112
119
126
126
124
121
119
119
120
117
113
109
102
97
97
109
111
103
97
102
129
131
120
112
110
109
108
114
121
117
111
114
117
115
119
126
124
112
110
120
122
111
105
112
121
121
117
112
105
99
104
120
132
129
125
125
123
119
113
109
109
107
103
101
107
115
114
105
102
112
135
134
120
107
106
107
105
107
116
115
109
113
123
121
114
112
118
120
121
123
123
117
112
116
116
113
112
110
106
97
103
122
133
126
119
121
121
115
108
108
109
104
101
104
114
121
120
112
114
126
131
131
115
101
105
112
109
108
116
115
106
110
126
125
110
100
109
126
129
127
127
128
127
122
113
110
109
108
106
104
111
126
131
124
114
113
115
112
109
111
114
103
97
102
116
120
119
119
123
128
123
121
110
106
114
120
116
116
119
117
105
108
124
124
107
94
105
124
135
132
132
140
140
127
117
116
113
109
106
107
114
123
128
124
111
105
108
110
111
114
115
108
97
99
110
114
114
115
126
130
119
115
114
115
118
120
119
121
122
119
109
109
121
123
112
102
104
123
136
134
134
136
138
128
124
123
119
109
103
105
111
116
121
122
111
104
105
110
111
111
111
110
104
101
109
110
107
107
120
124
120
119
121
122
120
113
111
116
122
122
116
113
118
124
122
110
107
119
133
130
118
119
121
121
120
123
120
113
104
104
105
110
116
116
110
106
108
110
110
109
110
112
113
112
111
109
103
101
113
119
122
122
118
114
120
128
131
131
129
125
111
102
103
114
123
122
116
118
128
129
116
109
117
124
123
120
122
123
117
113
119
130
126
110
106
113
122
123
121
121
122
122
122
124
129
133
128
122
119
119
122
121
118
113
113
121
122
121
122
121
112
103
107
122
128
119
111
115
126
128
114
107
112
122
117
113
115
124
122
112
114
125
122
110
106
115
124
122
118
115
116
118
120
123
127
128
123
117
113
113
118
121
126
123
117
115
112
110
115
119
115
106
112
130
135
119
108
110
119
119
114
107
111
114
113
111
114
117
114
110
115
119
115
108
110
119
124
120
115
114
115
118
119
118
116
118
117
115
113
112
113
120
132
133
126
118
111
109
112
117
114
107
114
133
139
122
107
104
112
116
113
110
111
111
111
114
116
111
98
104
119
122
112
107
116
126
122
116
115
118
121
121
117
111
108
110
116
119
120
120
114
119
133
137
130
125
121
118
115
114
112
109
111
123
133
122
104
96
106
112
114
114
113
111
110
119
125
109
90
98
120
122
108
110
121
127
123
112
115
123
127
122
116
108
110
114
119
126
130
130
121
120
122
125
126
128
131
128
117
112
113
112
110
114
120
115
98
95
110
118
117
117
119
116
112
121
128
115
97
99
116
117
109
114
125
126
123
115
116
120
123
119
114
118
127
125
122
121
131
135
132
117
107
110
115
121
132
132
116
107
114
116
113
111
112
107
95
98
113
119
116
118
124
122
113
116
124
122
108
105
112
114
114
119
124
123
121
118
117
117
117
117
120
126
137
135
118
108
119
130
136
114
101
102
109
112
126
126
109
103
113
120
117
115
113
107
103
108
117
116
112
117
126
125
114
110
117
120
112
109
110
116
124
126
125
119
116
117
118
116
116
120
123
126
130
130
115
98
102
118
127
112
106
108
109
108
117
120
109
106
112
119
121
121
117
114
116
121
121
113
108
114
119
121
113
109
112
112
109
106
111
123
130
127
123
115
112
116
119
118
118
123
124
118
116
117
115
100
96
106
114
111
113
117
115
112
115
117
114
112
112
114
119
121
121
121
129
131
123
114
111
113
113
112
110
108
112
112
106
104
111
122
125
122
118
114
112
114
118
116
115
121
122
110
102
110
118
114
99
100
109
110
115
121
121
117
116
119
121
119
115
113
114
112
115
123
130
128
118
115
114
112
110
108
105
108
112
115
111
107
111
116
115
111
112
115
115
115
117
112
107
113
114
106
102
111
122
120
110
106
110
110
115
123
121
116
115
120
123
123
120
115
109
104
105
113
116
113
110
111
111
108
107
110
111
111
115
118
116
113
113
112
107
103
110
119
118
115
114
110
103
103
105
108
111
115
120
121
119
117
113
111
118
127
121
112
110
118
122
122
119
117
111
100
98
101
102
102
102
103
103
100
105
119
122
120
116
116
118
120
118
113
107
106
115
121
114
110
111
109
103
99
102
108
117
117
114
116
126
129
114
114
127
137
128
112
107
114
119
119
118
117
110
103
100
99
99
100
102
104
101
95
102
122
134
127
113
109
117
125
124
118
114
116
123
122
111
103
105
105
105
105
106
113
117
116
113
115
125
129
112
117
130
140
136
121
110
111
117
119
118
116
110
107
107
109
106
106
109
110
104
97
102
121
133
125
112
106
116
124
124
118
118
124
129
124
110
103
100
102
106
111
114
114
115
114
115
117
121
123
115
116
125
137
137
130
115
111
113
119
120
116
109
109
116
119
115
111
111
113
112
110
110
117
124
122
112
108
118
126
122
113
114
123
125
121
114
107
105
104
109
117
120
116
113
114
115
115
114
115
118
115
116
124
129
127
120
110
111
116
120
116
111
111
117
119
116
109
102
106
115
120
117
114
118
118
113
113
121
127
118
113
110
114
114
113
112
114
115
115
116
118
116
111
111
112
113
111
108
109
120
115
110
113
119
122
119
109
107
111
115
114
110
111
113
112
110
102
88
91
105
122
122
115
117
119
115
114
120
125
119
112
108
106
105
107
110
118
125
127
122
115
110
107
105
108
110
110
107
108
121
116
109
110
115
118
118
110
104
104
108
109
110
112
108
107
108
103
91
87
103
117
119
117
120
123
119
114
118
123
122
115
108
104
104
107
112
122
132
132
121
106
104
106
100
101
109
113
112
111
121
119
115
114
114
116
118
115
109
106
107
109
111
112
110
111
117
114
106
103
107
113
112
114
120
126
121
117
120
124
126
119
111
109
111
114
115
122
131
128
110
96
103
111
105
97
108
118
116
112
119
120
121
120
116
115
117
116
116
113
114
118
118
114
115
120
128
128
123
117
115
113
111
112
120
124
125
124
123
124
125
121
114
111
118
120
114
115
125
119
100
89
103
118
116
105
110
120
117
110
116
119
123
122
117
110
110
114
117
119
122
129
125
116
116
127
133
133
129
123
118
115
116
118
120
123
131
130
122
124
126
124
118
114
117
116
109
107
115
116
102
89
100
117
121
115
111
114
116
114
113
116
119
119
114
106
104
108
115
121
125
128
127
118
117
122
126
127
126
119
111
114
124
129
126
123
123
122
117
118
128
128
123
116
111
107
103
103
108
113
110
102
100
108
118
117
110
110
117
120
112
112
111
113
113
108
104
103
114
118
117
115
116
120
121
117
116
123
125
112
102
110
129
137
129
116
108
106
110
120
131
133
127
117
108
100
100
103
107
112
114
111
99
96
107
110
102
103
114
125
111
110
109
111
116
118
114
111
115
119
110
100
102
116
125
118
112
120
125
116
105
110
129
138
131
114
97
94
109
129
137
132
126
119
111
105
103
109
113
113
114
113
101
90
95
100
100
103
114
121
109
111
114
116
121
127
123
118
118
119
111
101
101
117
123
120
119
121
124
118
111
112
121
129
130
117
100
96
114
138
140
126
123
123
122
110
106
115
120
118
113
109
104
93
94
102
107
110
110
114
104
111
121
123
125
128
128
123
118
117
116
113
110
112
117
122
124
122
118
114
113
111
110
121
131
126
112
106
119
136
134
117
114
122
125
115
105
110
119
121
116
110
106
103
103
109
118
118
112
109
102
109
123
125
124
124
125
125
120
116
117
119
116
106
106
118
128
124
112
109
108
103
105
116
130
129
120
115
119
121
118
112
111
115
118
112
104
105
114
121
123
117
109
107
108
113
119
121
118
114
108
109
121
126
117
114
117
124
124
117
114
116
113
102
100
111
123
124
117
109
104
102
108
117
126
123
119
116
114
112
111
110
110
109
109
107
105
104
109
119
127
124
112
106
108
110
112
117
119
114
114
111
120
123
117
109
112
122
127
121
115
114
110
103
100
105
115
121
120
116
114
112
115
117
117
115
114
115
114
110
111
113
112
108
106
107
109
110
112
116
121
122
109
105
105
106
105
108
113
110
118
115
117
124
122
111
112
120
126
122
119
118
115
110
106
107
110
113
119
125
128
125
119
114
110
108
111
114
114
115
115
115
114
113
113
112
114
119
121
118
115
111
107
104
105
108
107
106
105
104
114
112
114
125
125
119
116
118
121
120
121
124
124
118
116
115
113
110
113
128
139
132
116
105
105
108
110
111
113
118
118
115
115
121
122
119
119
125
129
121
111
105
105
105
109
115
114
109
106
109
110
107
110
122
129
128
124
121
117
115
117
127
133
130
125
122
118
111
111
124
134
128
109
101
106
111
111
107
109
115
115
113
116
126
126
122
120
123
124
120
112
110
106
105
110
120
119
113
114
120
112
108
110
120
132
137
134
126
120
113
113
121
133
134
130
123
119
116
116
120
123
120
110
108
112
116
112
106
106
109
108
111
120
125
121
119
119
119
116
114
116
116
108
103
111
114
112
109
121
131
119
116
112
119
130
140
135
125
117
113
110
115
130
135
128
115
113
117
119
118
116
115
118
118
119
118
113
108
106
104
103
106
119
122
114
112
114
115
112
112
116
116
107
105
112
114
106
105
122
136
130
126
122
123
132
134
129
120
114
110
107
113
126
134
124
109
105
111
116
115
115
120
125
124
121
117
114
111
109
105
101
104
120
123
113
103
105
112
114
115
115
111
104
104
114
115
105
103
119
130
130
128
128
130
132
130
125
119
113
109
108
116
126
128
118
109
105
107
111
113
115
120
123
121
118
116
116
117
116
112
106
106
121
131
119
103
99
110
118
117
113
107
103
105
111
115
110
109
115
121
127
120
122
134
133
130
126
124
119
113
114
121
125
123
117
114
111
108
110
115
117
117
115
112
112
117
119
120
120
118
117
116
128
140
130
108
100
110
117
114
110
108
107
106
109
113
117
114
113
115
126
114
114
128
133
131
130
129
125
120
123
128
127
116
114
115
114
113
117
121
119
113
111
112
113
117
124
122
115
116
120
125
136
142
136
113
108
110
111
110
109
110
109
105
105
110
113
114
110
109
127
113
107
117
128
129
127
125
123
122
128
133
127
116
112
112
111
116
129
126
115
110
115
115
111
112
120
118
107
107
120
128
132
132
129
118
113
110
109
109
111
112
108
102
102
105
107
108
106
102
125
117
105
108
120
123
119
114
116
119
126
131
129
123
118
109
107
119
134
125
107
108
122
120
106
102
110
111
105
106
119
123
120
118
118
117
112
108
110
113
115
114
104
99
98
98
98
99
99
97
121
117
106
104
113
117
115
110
113
118
121
125
127
129
123
112
109
121
131
118
106
111
124
120
103
101
104
108
110
113
120
121
113
111
112
112
109
108
114
122
121
114
104
97
96
93
90
92
93
93
118
116
111
108
110
114
116
118
120
120
117
118
123
126
124
121
120
126
125
115
112
119
121
118
109
109
110
113
117
120
121
119
115
113
114
114
111
110
118
120
115
108
106
104
99
90
88
89
91
94
120
123
118
113
110
112
118
125
130
127
116
115
117
118
118
127
135
134
123
121
123
124
117
111
117
122
120
119
118
116
115
119
120
120
120
119
118
118
119
116
109
105
112
112
108
98
95
95
96
101
124
130
128
115
107
107
112
125
135
128
115
113
117
113
111
124
143
143
129
127
128
123
108
108
120
128
126
118
111
104
103
114
122
120
121
125
126
122
116
109
105
107
115
118
114
110
107
105
104
107
123
128
128
117
107
105
106
116
129
126
113
111
115
112
107
116
138
144
133
129
128
118
103
103
116
126
124
114
105
96
101
112
116
113
112
122
128
120
110
106
108
112
115
116
116
114
112
111
113
117
117
118
118
113
113
110
106
110
122
122
111
108
112
112
107
111
126
138
134
127
121
113
107
107
116
121
119
108
100
100
109
116
115
107
107
115
124
118
106
106
113
116
113
111
111
108
105
107
115
117
114
110
110
115
120
119
110
108
117
120
112
108
109
111
111
113
121
128
128
123
118
115
114
116
122
125
119
106
100
105
116
119
115
109
106
112
122
119
108
107
115
117
107
103
104
102
93
97
111
112
117
111
111
115
123
124
114
111
114
120
119
111
108
110
117
120
119
118
118
117
115
116
120
126
130
126
117
105
97
101
111
116
119
115
109
110
119
119
110
108
113
112
104
101
106
102
91
94
106
105
122
118
116
116
119
121
117
111
110
115
121
117
111
111
122
128
121
111
110
109
109
113
120
126
127
125
119
111
100
97
103
112
120
119
111
111
113
113
111
111
113
112
102
98
107
109
103
99
101
100
120
123
117
111
117
127
129
123
118
116
112
108
107
116
126
122
113
110
118
119
110
109
115
121
123
120
108
99
104
127
145
143
129
121
120
118
116
114
116
119
121
121
119
118
126
135
136
133
132
134
125
126
120
110
112
117
121
121
122
122
115
110
109
114
115
113
111
115
119
118
109
110
117
120
116
109
105
102
105
120
136
136
127
120
117
117
118
117
115
115
114
111
109
118
132
135
127
119
123
131
126
129
127
120
114
112
109
113
124
133
127
116
112
114
112
106
109
117
121
117
109
110
117
118
110
106
105
106
109
121
132
131
123
117
117
118
120
118
112
111
109
103
100
111
131
135
117
106
114
124
123
128
133
130
122
112
106
111
124
135
130
117
114
118
117
108
109
117
121
115
110
110
113
116
114
109
107
105
107
122
135
130
120
118
118
118
116
113
110
110
111
108
99
105
130
137
120
107
111
120
123
127
131
133
127
121
117
117
125
125
122
114
113
119
120
113
110
111
118
117
114
111
113
118
120
116
110
103
105
125
135
127
119
120
118
114
109
105
103
110
116
117
108
112
136
148
134
117
117
120
128
127
125
125
125
127
128
127
122
117
113
110
111
116
117
112
101
102
116
121
120
115
115
119
124
121
113
106
112
125
129
119
114
122
120
106
101
101
103
110
120
124
121
123
142
154
143
128
124
124
135
131
119
114
115
122
133
133
119
109
110
111
112
113
113
108
99
98
109
117
118
117
117
119
122
120
117
116
120
123
118
110
112
121
118
104
100
107
113
117
121
125
127
129
138
142
136
129
127
129
132
129
116
106
102
113
128
128
111
103
111
116
117
117
115
110
105
101
104
107
110
113
115
115
115
117
120
124
125
122
111
106
114
122
123
112
105
113
121
124
124
125
124
121
118
118
118
117
119
128
121
122
117
105
97
106
121
121
108
104
111
120
121
122
123
121
117
111
104
100
103
108
110
108
105
112
122
126
124
114
109
110
115
123
124
119
114
116
120
120
121
125
124
112
100
100
103
107
109
120
108
116
116
110
102
106
116
118
112
110
114
119
122
125
128
128
125
119
108
104
109
112
111
101
98
102
119
122
117
109
111
115
116
118
122
125
122
113
107
104
111
123
125
112
98
98
105
105
105
111
106
112
117
115
111
110
114
118
120
119
118
119
122
122
123
124
123
118
114
117
122
121
110
100
95
99
114
116
113
110
113
116
113
110
117
127
123
110
95
89
102
120
125
115
110
114
116
109
103
107
112
112
115
118
115
111
112
117
123
124
123
125
123
117
107
105
107
108
113
127
130
120
108
106
107
109
113
116
115
114
117
119
113
108
113
122
119
110
97
93
104
119
121
115
118
125
124
113
106
110
114
110
112
116
114
108
107
114
120
124
128
134
130
111
96
87
91
98
110
120
121
108
103
110
121
123
121
118
118
119
122
124
119
114
116
119
116
112
111
110
112
114
113
112
118
124
120
112
111
117
114
108
110
115
112
106
105
110
113
121
130
134
125
106
89
85
90
97
109
112
106
96
97
111
131
136
128
117
114
117
124
126
126
125
124
120
114
116
120
120
116
110
109
111
114
115
114
112
114
120
113
109
112
112
111
109
108
107
111
118
127
127
114
102
96
100
103
106
109
111
104
97
99
110
127
132
126
114
108
111
119
124
129
132
128
120
118
119
120
118
109
108
112
112
111
111
112
113
115
119
116
118
116
115
115
115
113
109
110
119
126
121
108
99
104
111
115
111
108
111
113
113
112
112
117
119
116
112
109
109
114
120
125
126
123
121
118
116
114
111
107
109
111
112
113
114
114
112
112
114
121
125
119
113
115
123
121
111
108
118
124
120
109
107
111
115
115
108
102
107
120
130
125
117
113
111
112
114
118
117
116
116
117
116
116
119
118
115
112
113
115
115
107
105
112
121
121
111
108
111
121
123
116
112
116
124
124
114
109
114
121
116
112
114
115
110
105
99
95
103
118
128
128
121
120
120
118
117
125
127
122
119
113
110
112
117
116
113
113
117
124
118
105
96
108
127
127
113
107
109
118
115
111
111
115
122
124
119
111
109
112
112
114
119
113
102
99
99
102
107
115
119
118
120
130
131
120
118
131
134
126
120
113
109
112
120
118
116
115
118
123
120
106
96
105
124
128
117
109
111
115
112
112
115
116
118
121
122
114
108
107
109
112
115
114
105
104
109
120
121
118
109
108
114
129
129
116
114
128
131
123
120
114
110
116
124
121
116
114
113
112
112
110
106
108
118
127
122
113
113
116
116
120
122
116
112
117
120
116
110
110
113
115
114
114
112
115
120
133
137
128
109
99
106
117
116
112
113
123
124
121
118
113
109
116
126
121
110
108
107
105
105
112
116
116
118
122
123
121
120
116
120
130
129
116
107
111
116
116
113
116
122
123
116
114
116
120
122
129
135
133
116
103
103
103
103
107
113
117
119
119
119
111
100
109
118
114
105
105
109
107
102
106
118
119
115
117
121
126
128
112
118
130
130
115
107
108
115
116
115
118
125
128
120
117
117
116
114
119
126
128
122
116
111
107
105
108
114
113
113
117
122
113
96
98
110
109
101
103
112
114
107
104
109
114
113
111
113
124
133
108
110
120
120
118
115
114
118
120
118
114
116
121
123
121
117
112
111
112
117
119
121
125
126
118
110
109
111
109
109
116
122
117
99
97
106
110
107
105
108
115
113
101
98
102
108
110
111
118
126
103
102
109
115
120
123
122
122
123
122
111
104
112
123
126
117
112
116
121
117
110
114
130
138
133
121
108
108
111
110
113
115
113
109
106
110
117
114
108
106
111
112
104
92
92
104
113
112
110
116
100
100
107
114
119
123
123
122
123
124
115
107
109
118
121
116
116
124
126
116
107
110
126
141
140
126
112
109
115
118
112
108
110
114
117
118
119
119
112
106
103
104
103
99
95
105
116
114
104
103
102
107
114
115
115
117
117
117
119
121
119
116
114
112
112
114
124
126
122
107
98
106
119
133
140
132
116
112
119
123
113
100
101
113
121
118
114
115
117
112
101
96
103
106
105
107
117
117
108
106
108
113
122
117
110
109
112
116
119
119
121
123
121
109
104
113
129
129
112
101
101
105
115
121
128
131
124
116
118
121
114
102
98
107
115
113
106
110
117
117
103
93
101
113
113
109
113
117
115
112
113
118
121
116
106
106
113
122
123
119
119
122
121
106
102
115
130
125
109
103
109
115
116
116
120
124
124
116
111
111
112
108
103
100
108
109
106
108
114
115
103
96
103
117
118
110
109
113
114
111
117
118
117
115
110
107
114
125
125
119
117
117
116
106
105
118
126
122
109
109
120
125
122
117
115
116
120
116
108
108
114
114
106
103
109
111
108
108
115
112
99
98
109
119
117
110
108
108
103
100
117
115
115
117
113
110
115
122
119
115
117
118
115
111
112
118
121
118
111
113
123
127
125
116
110
109
113
116
113
115
117
116
112
111
119
118
109
110
119
114
99
100
116
122
118
111
109
107
94
91
114
111
114
118
117
112
115
117
110
109
118
121
118
115
116
119
119
114
110
112
116
121
120
114
107
105
107
112
118
122
120
115
113
124
133
122
108
112
124
117
102
106
123
130
119
112
112
109
101
97
109
109
118
123
119
116
117
115
106
107
118
122
120
118
119
120
119
116
114
112
111
109
108
109
108
105
102
107
120
128
120
109
112
127
131
119
108
112
124
120
110
111
126
128
118
109
111
114
115
114
109
114
121
124
124
124
124
120
115
113
116
118
118
119
119
118
119
121
123
121
113
108
106
112
115
111
104
106
119
122
112
105
107
120
121
113
106
111
116
116
114
116
117
117
113
109
108
117
123
122
115
118
123
125
128
132
128
123
120
116
112
111
116
121
119
113
113
122
128
129
120
112
113
118
121
117
109
111
118
114
101
95
102
106
106
103
102
105
107
111
113
112
109
108
110
111
112
117
125
124
120
124
125
126
129
132
127
123
121
119
110
107
116
126
122
107
108
118
124
125
121
119
119
121
122
118
116
120
122
112
96
93
102
105
103
99
100
102
106
111
114
110
103
102
111
115
115
119
122
120
123
125
126
127
129
130
126
121
120
119
110
109
119
131
125
111
107
112
115
115
116
115
116
117
118
118
121
130
132
121
106
104
112
115
110
103
103
106
113
118
117
110
103
104
110
116
118
120
122
119
127
127
126
126
128
128
126
123
121
120
117
115
120
130
129
118
112
110
111
111
111
109
109
110
115
120
126
132
134
130
126
125
126
126
119
112
112
117
123
125
122
114
109
107
110
112
116
121
123
118
134
133
125
125
127
129
130
127
123
123
124
122
119
122
126
121
112
111
114
114
110
108
108
111
114
121
127
127
123
123
133
138
138
132
122
120
122
125
125
125
122
118
113
109
108
109
113
120
121
113
138
133
121
120
125
131
132
128
120
123
132
126
116
115
121
116
111
113
123
120
110
108
115
116
113
115
120
117
107
109
125
138
135
121
118
120
123
121
118
118
120
121
111
105
104
107
111
117
114
102
133
127
114
110
119
130
131
122
115
121
130
126
115
114
117
112
107
115
126
120
106
109
122
120
108
104
109
108
100
103
118
127
120
114
110
115
118
110
105
110
121
120
106
97
97
102
107
110
105
93
124
120
109
105
113
126
129
118
113
119
125
123
116
118
119
112
109
117
122
114
105
111
122
119
105
100
101
106
109
112
116
117
113
111
110
110
109
102
101
110
119
116
103
95
95
98
101
102
99
93
114
113
109
107
111
121
126
124
121
120
119
118
117
116
116
115
118
120
117
109
110
117
117
112
109
108
106
111
125
126
122
115
113
113
112
109
104
102
108
114
113
108
106
103
99
95
97
100
101
99
109
112
116
113
111
117
125
132
131
125
119
117
116
114
112
115
128
128
114
110
121
124
113
106
115
121
116
117
129
131
121
118
117
117
116
110
107
108
116
116
108
104
111
114
107
96
98
106
108
102
106
115
124
119
110
111
121
135
137
127
119
117
119
114
107
115
134
133
116
114
126
125
107
100
111
125
125
120
119
117
115
116
117
118
117
114
112
111
118
116
108
110
117
117
107
99
105
114
114
106
108
115
124
122
110
107
116
129
133
123
114
120
124
117
109
115
130
130
117
116
125
120
102
97
107
121
125
118
112
108
109
111
112
113
117
118
114
109
109
111
115
119
121
113
98
96
107
117
114
105
113
115
121
121
112
107
112
121
122
119
117
121
121
118
117
121
124
121
117
115
114
108
102
102
110
118
121
117
107
107
109
111
108
108
117
122
119
110
103
104
116
126
123
107
89
89
100
113
108
98
117
117
120
120
115
109
110
112
114
115
120
120
117
114
121
127
124
114
112
111
106
102
102
113
117
117
115
111
108
108
111
114
110
111
116
124
123
115
105
104
113
123
117
103
94
89
94
100
101
89
123
121
120
119
115
113
114
112
110
114
124
125
111
109
122
134
126
110
108
106
103
99
109
123
126
117
109
106
106
105
107
114
118
118
116
119
126
122
111
107
114
115
110
107
105
102
97
99
98
83
122
120
119
114
113
116
121
119
110
111
124
127
115
107
120
131
125
110
106
107
107
108
115
128
126
113
106
106
108
105
101
112
121
122
115
115
123
124
116
114
114
111
106
104
114
113
105
100
95
80
122
125
120
113
115
121
120
114
109
111
114
113
110
113
117
119
107
98
101
105
109
115
121
122
122
119
113
106
107
115
122
124
125
128
131
130
117
114
118
123
124
120
123
131
132
129
130
132
133
131
121
125
125
120
116
113
114
118
122
120
114
110
109
106
104
106
107
106
105
105
109
118
123
124
123
120
114
108
106
109
112
116
120
125
125
122
116
111
113
116
115
109
115
130
137
127
119
124
135
134
119
124
125
124
117
108
107
118
132
132
122
114
109
103
100
105
112
115
112
107
109
115
120
121
122
121
120
117
115
115
114
115
117
119
120
120
118
110
106
109
109
102
104
120
136
131
116
116
126
129
116
119
122
126
119
108
106
118
132
133
124
119
115
112
104
109
119
125
120
113
110
110
112
117
119
120
120
122
124
125
120
119
120
119
113
112
113
110
103
105
110
110
106
112
135
141
125
110
112
122
114
116
118
121
122
118
117
122
125
123
119
118
118
116
113
113
123
126
124
119
115
109
106
115
118
116
112
118
129
132
123
120
122
121
107
102
108
109
101
101
115
125
119
117
136
153
139
116
107
117
116
116
117
120
123
125
127
127
122
113
111
115
118
118
115
114
117
120
123
122
119
111
106
116
121
114
105
114
129
132
118
114
125
124
108
96
103
113
105
103
116
132
[truncated: 206,868 more chars]
