# Supplementary material for: Evaluating flow modulating treatment response in intracranial aneurysms using black-blood MRI in vitro
Source: Commun Med (Lond). 2026 Mar 27;6:170. doi: 10.1038/s43856-026-01413-z (PMC13031954; doi:10.1038/s43856-026-01413-z)
Supplement: Supplementary file 7 — Supplementary Data 4 [file 43856_2026_1413_MOESM7_ESM.zip › Data_Figure_6c/pump flow rate 4.5 mls/BB4/without device/16_BB4/4_agar_right_array.txt]

127
126
119
119
128
130
128
129
131
124
117
122
136
141
132
130
131
132
131
129
121
119
128
133
130
121
128
141
148
142
136
133
131
127
129
141
145
134
124
123
133
142
135
119
114
125
135
135
135
138
124
134
134
131
129
129
128
128
130
123
112
113
129
138
130
125
135
144
144
134
124
119
122
132
137
132
129
137
139
131
124
122
127
136
143
145
139
128
124
121
125
133
136
126
119
126
137
139
136
134
120
133
139
135
131
131
131
133
134
130
114
107
121
134
133
131
142
154
153
143
132
127
124
129
136
134
133
133
134
126
119
119
127
141
148
143
132
128
131
126
117
119
133
134
128
130
140
141
130
126
117
126
129
130
129
132
136
136
137
133
120
107
112
128
134
137
143
151
150
143
138
133
130
127
128
131
133
133
132
129
128
126
125
136
140
132
124
133
145
137
114
106
124
139
134
129
136
140
126
116
117
118
120
124
126
135
138
135
130
130
127
116
113
121
130
132
131
135
138
140
142
141
136
122
116
125
135
137
135
139
144
137
125
124
127
121
116
132
153
147
116
99
116
140
138
126
129
134
121
108
114
114
119
126
126
128
135
132
125
126
131
130
125
121
119
117
114
117
129
139
146
146
137
119
109
121
139
142
140
142
148
139
124
121
121
118
115
129
149
150
127
107
117
138
142
128
126
130
120
110
115
116
128
134
127
120
125
130
131
135
140
141
134
122
115
108
103
110
126
146
153
149
137
120
111
120
138
147
143
139
139
133
122
119
122
124
124
128
133
139
133
123
123
134
140
135
132
132
128
122
125
124
132
139
128
116
115
127
144
152
151
142
131
122
117
112
107
113
130
148
156
150
139
126
117
117
129
142
140
130
125
126
122
121
122
130
132
128
119
123
134
139
131
123
125
134
138
138
137
138
143
134
132
134
135
127
119
126
147
161
155
136
120
119
122
122
116
117
131
146
151
146
140
134
123
115
119
129
131
124
122
122
122
122
122
131
132
123
110
113
131
145
136
112
104
118
138
143
141
146
145
138
130
131
141
143
137
128
135
147
144
127
114
117
124
124
117
118
127
140
143
140
137
133
125
118
115
116
121
124
126
125
123
125
129
131
126
115
110
114
127
141
138
113
93
106
134
145
138
138
131
132
131
133
143
153
151
135
122
122
125
125
123
123
121
117
113
117
126
136
138
133
128
125
127
129
123
116
114
124
130
128
125
135
145
141
123
111
115
123
129
138
142
124
105
111
134
143
131
127
119
128
134
136
138
147
150
138
118
106
111
124
136
133
119
111
113
119
127
133
133
122
115
117
131
141
134
121
117
123
127
125
127
141
151
145
126
119
124
129
134
139
143
135
127
131
144
142
127
123
119
127
134
135
133
134
138
139
129
114
109
122
139
135
118
113
121
127
126
127
124
113
105
115
136
144
135
126
125
126
124
123
129
139
141
136
132
132
132
133
135
141
140
137
138
149
154
143
126
120
126
131
132
130
126
123
126
137
142
132
120
124
133
125
113
118
133
136
124
117
115
112
107
114
129
132
128
128
134
134
126
121
125
128
125
120
127
135
133
128
129
134
132
127
134
151
158
144
125
113
129
131
130
126
125
120
123
135
146
142
132
130
131
118
107
118
138
141
124
113
118
122
117
112
115
118
125
135
139
138
134
126
123
123
121
114
118
129
131
124
120
126
127
124
129
145
153
140
117
100
120
125
126
124
126
126
124
132
141
140
138
138
136
120
106
116
137
139
124
122
130
138
127
108
101
113
134
146
140
133
134
131
124
129
131
122
115
121
129
124
116
123
132
128
127
137
143
132
112
98
110
117
123
124
128
130
128
129
131
134
136
141
142
128
110
114
130
134
132
136
147
146
129
108
101
121
148
154
134
120
128
132
130
138
147
134
116
119
131
129
121
127
141
139
129
128
133
131
122
116
107
115
125
126
129
134
129
126
126
128
133
140
145
134
115
116
128
132
136
148
152
143
125
114
116
133
151
150
126
111
121
132
135
145
151
136
118
123
135
134
126
132
145
141
124
117
125
137
142
138
107
118
128
128
131
135
131
122
120
127
134
137
139
133
119
120
130
134
138
144
141
130
124
126
133
136
138
136
124
117
124
132
133
141
143
130
120
126
136
134
125
129
139
136
119
110
123
146
157
146
107
119
127
128
134
139
132
121
122
128
133
132
132
131
125
127
135
136
135
131
127
119
124
136
140
131
124
124
131
134
135
132
128
132
134
128
123
130
132
130
121
121
127
129
123
119
129
148
151
136
109
117
121
122
132
135
130
129
132
131
126
122
123
131
133
137
137
133
127
123
118
115
124
135
138
129
120
123
138
147
145
132
124
126
129
131
134
135
134
126
118
116
120
126
129
130
137
143
139
126
114
115
115
115
123
128
129
137
141
132
119
111
117
131
142
144
135
123
118
120
122
119
123
133
138
133
128
130
141
143
136
129
127
126
127
133
142
145
139
129
123
120
121
129
132
134
138
139
132
125
112
115
117
112
112
120
130
140
140
129
117
110
114
126
140
140
127
116
116
124
131
131
129
135
139
138
136
140
139
129
117
122
132
131
122
125
140
145
140
131
129
129
132
137
135
133
133
135
131
131
112
121
126
117
107
119
136
141
132
123
121
119
116
119
127
126
119
117
122
126
137
146
147
146
139
138
139
145
141
123
106
117
138
139
122
115
127
137
133
127
130
137
143
146
142
132
131
131
131
132
118
132
135
120
108
120
140
141
126
118
125
126
118
114
114
114
116
127
130
129
139
158
165
153
136
129
135
144
143
125
110
119
141
143
124
112
119
127
125
122
129
140
145
146
144
141
138
132
124
125
130
140
138
122
111
121
139
141
129
118
122
126
122
115
114
113
117
130
132
128
137
160
170
154
131
127
136
141
140
132
122
127
138
137
123
119
125
129
124
122
133
138
136
133
137
145
149
137
120
122
138
140
132
120
114
121
133
138
130
120
119
122
122
120
121
120
120
121
123
125
136
151
158
149
132
130
135
137
133
130
132
137
136
124
116
126
142
142
132
127
134
136
124
111
114
135
154
148
128
124
133
128
120
119
121
125
127
132
130
124
122
120
119
119
125
130
120
107
109
127
134
133
138
145
144
136
133
130
126
125
132
141
135
118
113
135
157
155
134
127
136
138
119
95
93
115
143
151
139
128
124
115
114
123
132
132
124
123
127
130
128
122
113
116
128
138
123
101
107
130
132
117
123
148
156
143
128
124
124
121
127
140
141
125
121
144
164
154
130
123
133
135
120
100
94
105
122
135
139
133
121
120
121
131
141
136
122
116
124
132
135
127
115
113
129
145
134
110
116
136
128
109
118
150
161
144
124
120
123
121
125
138
144
137
135
147
156
144
129
124
130
129
122
119
119
113
106
114
134
137
133
135
138
142
141
133
122
116
121
130
138
135
123
118
126
145
144
129
128
135
123
109
120
146
155
143
126
120
120
119
126
136
141
142
142
144
142
134
131
135
131
117
118
138
148
130
104
105
130
145
141
150
154
147
134
126
123
121
118
123
135
143
136
125
124
138
148
143
136
130
117
109
120
136
145
142
132
120
116
123
129
130
132
135
141
142
132
126
137
148
137
115
119
150
163
139
113
111
126
144
142
147
153
145
128
121
128
128
117
116
128
142
145
133
125
130
141
147
139
124
112
110
120
129
136
141
133
120
120
133
134
123
117
125
142
145
132
119
129
142
140
125
129
151
156
137
125
123
123
130
131
131
135
133
122
122
133
136
123
113
116
131
143
143
132
122
127
140
141
125
113
114
121
125
132
139
132
120
124
140
140
122
112
124
145
153
137
116
111
120
132
138
142
144
138
130
130
129
116
119
125
120
121
120
118
124
138
142
131
117
110
119
136
147
137
116
112
132
142
131
121
124
126
124
127
135
132
122
125
141
146
132
120
128
147
153
142
120
103
103
120
143
151
140
128
129
137
134
122
126
126
125
123
116
115
127
141
143
134
122
116
117
128
140
135
112
104
123
139
134
131
135
135
127
124
130
131
122
120
133
147
143
131
130
143
148
140
127
118
114
122
142
152
142
133
137
144
141
140
145
129
138
138
124
119
131
144
141
128
126
128
126
121
122
125
114
106
117
133
135
133
136
140
136
128
126
125
121
116
125
141
144
133
126
134
141
138
135
139
139
136
139
147
146
145
147
147
147
153
160
130
143
146
135
127
138
147
135
119
126
138
131
112
108
120
126
119
119
128
129
120
122
138
148
137
120
114
120
122
124
134
137
130
123
131
139
137
134
146
153
144
135
138
143
145
144
142
142
150
154
129
130
138
139
137
142
145
130
116
124
140
131
108
104
125
141
133
124
125
122
109
112
139
160
146
116
108
123
130
127
129
135
134
128
130
137
137
131
135
142
138
132
129
130
132
131
128
128
133
137
123
115
124
139
139
139
139
131
121
125
135
129
110
110
132
146
137
125
120
115
108
119
148
165
146
117
112
128
136
131
132
141
146
141
130
126
132
132
126
122
125
126
123
120
119
120
120
117
120
127
122
113
122
134
134
133
135
136
129
128
133
130
118
117
130
139
131
122
117
115
120
138
158
159
140
124
125
135
137
135
135
146
155
151
132
118
122
132
127
117
120
129
128
119
119
124
123
117
121
133
128
129
132
131
124
127
138
140
133
132
133
131
123
122
123
123
121
118
115
117
133
154
158
146
133
130
131
132
133
139
139
140
145
152
140
119
120
136
136
126
128
137
138
132
132
136
131
121
129
145
137
145
141
126
118
127
141
139
133
133
132
130
128
125
120
114
117
119
117
119
139
155
146
127
126
132
131
121
128
142
141
126
127
143
150
136
128
136
138
133
133
140
140
140
145
147
139
128
137
152
143
150
140
123
119
130
137
132
128
132
130
129
135
136
125
113
115
123
120
118
135
146
131
115
123
137
131
116
121
140
143
124
117
135
153
151
139
136
132
129
131
136
135
134
142
151
145
136
139
149
146
142
128
121
125
131
130
125
127
128
128
131
144
146
131
117
119
127
123
119
131
139
123
109
122
141
136
117
114
134
147
136
125
134
152
153
145
136
126
120
126
133
132
126
131
143
147
140
138
140
147
132
115
116
131
132
125
126
128
129
127
135
148
148
133
121
123
129
127
126
131
133
121
113
127
145
143
122
115
129
147
145
137
144
156
155
143
134
124
120
127
139
141
131
125
132
138
138
137
134
146
126
109
113
129
132
129
134
136
127
121
132
144
144
133
124
124
131
137
139
137
129
122
120
131
142
139
126
120
128
141
141
140
152
166
162
145
132
127
125
132
144
153
145
132
128
127
130
136
130
135
125
112
112
125
137
142
144
140
126
118
124
134
135
130
121
118
129
143
149
140
128
124
127
128
129
128
127
127
129
132
131
133
147
164
165
148
132
128
128
131
140
151
155
146
133
122
123
131
130
121
123
121
118
126
139
147
144
134
124
118
120
126
129
122
111
110
125
144
151
140
129
128
130
125
118
118
121
129
131
133
130
126
130
143
155
148
132
126
130
130
130
137
151
152
140
124
122
129
131
108
119
128
130
133
139
139
136
130
125
121
122
126
129
121
107
104
122
141
144
135
128
128
129
127
120
114
117
128
138
142
138
125
112
115
133
140
132
127
133
135
126
123
135
146
138
127
125
132
132
127
127
126
129
129
115
94
95
120
140
140
138
139
135
122
117
124
128
125
124
129
129
128
127
132
133
124
118
128
145
147
138
139
143
146
144
140
134
122
116
127
137
131
115
111
122
131
129
129
132
125
129
132
134
131
115
101
103
119
129
128
130
136
133
123
122
128
128
125
130
135
131
122
125
137
139
124
113
119
130
134
133
134
135
135
136
136
132
121
118
126
133
125
109
107
126
146
149
138
133
126
128
128
132
129
118
112
118
126
123
117
120
130
133
135
137
135
124
120
129
141
136
126
129
140
138
123
111
110
118
128
132
132
128
127
133
136
132
123
120
128
131
125
111
110
128
154
157
141
132
131
128
125
129
130
124
122
126
130
123
113
111
119
130
143
148
137
118
109
121
137
138
131
131
136
137
122
108
109
121
133
134
128
123
122
128
131
131
127
127
131
132
131
122
115
126
145
145
128
125
132
132
133
136
134
129
128
128
126
121
116
112
112
122
137
142
130
113
106
114
130
134
129
126
130
132
121
111
116
134
143
136
124
121
123
122
123
127
132
133
132
132
133
131
122
121
129
125
111
115
128
134
146
146
135
128
133
132
126
119
117
116
115
117
120
119
117
111
110
116
126
129
124
118
122
128
122
113
123
142
144
130
121
125
126
121
117
126
136
137
134
132
133
134
126
120
121
116
105
114
123
130
148
150
129
117
131
141
136
122
118
119
121
118
109
105
107
115
121
128
131
127
120
117
119
122
118
118
128
138
133
121
121
131
133
127
125
130
134
132
131
130
129
127
125
124
125
121
114
127
126
123
137
140
122
110
123
144
149
136
122
119
122
122
112
108
110
119
127
134
134
127
125
123
122
116
113
115
126
128
123
121
129
138
139
135
136
137
128
122
126
130
125
115
116
125
133
134
132
142
136
121
122
125
122
115
118
135
150
150
135
119
116
119
120
120
120
122
126
130
130
128
129
129
127
115
109
111
120
121
120
124
135
140
141
141
143
139
125
115
123
130
125
109
104
118
136
142
145
149
142
126
116
118
126
127
125
123
134
149
144
125
111
114
121
126
129
128
126
125
125
125
127
128
126
119
114
112
116
120
127
129
132
139
143
145
141
135
127
120
124
132
134
117
105
112
131
142
144
144
134
133
126
122
129
139
134
117
114
132
141
131
118
112
117
126
135
140
136
128
127
126
124
121
126
130
129
121
118
125
132
129
124
135
151
152
140
131
130
131
130
137
143
135
121
117
128
137
141
138
125
139
140
132
130
137
136
120
108
115
129
134
128
121
116
122
138
148
145
136
132
129
123
120
127
139
141
133
128
133
135
125
123
139
158
157
142
129
135
138
137
140
144
144
137
129
129
133
138
138
121
139
148
141
130
129
133
128
117
113
118
126
133
128
120
122
137
147
144
135
134
133
127
124
132
139
138
137
138
138
133
124
129
148
159
150
136
132
137
139
139
135
131
130
132
135
131
130
132
134
125
136
144
141
130
124
128
135
133
125
118
120
127
128
124
125
135
138
130
123
131
133
128
124
128
129
126
129
136
138
130
126
136
151
150
133
124
130
135
135
132
123
108
107
121
136
138
128
121
119
125
128
132
135
133
128
125
133
139
136
128
121
120
121
122
127
131
128
119
116
127
134
127
118
117
119
121
125
130
132
130
127
134
141
135
117
114
128
135
129
124
116
104
100
116
141
148
131
112
102
121
118
120
130
137
133
124
124
132
138
136
127
121
118
120
125
130
127
119
123
133
135
122
111
112
123
133
135
128
125
126
126
124
126
125
117
114
122
131
126
122
122
121
116
126
147
153
133
112
106
117
112
116
131
140
136
119
112
121
133
136
129
122
118
118
123
130
132
131
137
142
136
122
112
120
137
152
150
131
115
121
124
117
117
122
123
119
121
126
127
126
131
137
137
138
148
147
138
132
132
119
112
122
137
142
134
118
108
114
128
133
126
121
119
120
124
129
132
138
145
144
136
126
123
132
147
159
155
129
107
111
122
121
120
121
123
119
118
122
126
128
133
140
141
138
134
132
141
159
160
119
118
129
137
138
132
122
112
115
128
134
126
123
121
121
123
125
128
134
139
137
135
134
136
138
140
146
144
126
107
107
121
128
127
122
117
114
114
117
124
125
126
130
134
130
119
119
141
168
166
119
121
126
126
129
131
130
120
119
130
139
133
123
123
126
127
124
122
126
132
130
131
136
137
129
124
126
131
126
115
113
122
132
131
123
117
115
115
115
123
123
123
123
124
125
120
122
140
155
149
121
123
117
111
118
132
135
127
124
133
143
140
127
124
134
138
126
115
119
130
130
128
131
131
120
112
114
125
132
130
125
125
131
126
124
125
126
120
118
124
133
129
122
123
125
127
132
137
136
130
125
124
112
103
112
129
133
127
124
132
144
139
123
125
145
152
130
111
119
136
137
126
124
125
120
112
115
130
141
137
128
128
129
123
124
135
138
130
128
138
146
142
129
126
125
125
131
132
128
127
124
123
115
108
116
126
126
120
119
127
140
135
119
122
145
152
129
109
120
139
142
130
126
127
127
120
121
137
147
137
121
120
126
122
121
132
137
131
134
146
154
145
132
128
126
117
120
128
130
130
118
123
126
122
124
125
122
115
114
122
134
131
121
122
137
140
122
116
125
137
140
136
137
138
133
126
126
139
149
138
114
108
121
126
121
120
124
125
132
144
148
139
132
133
130
115
111
121
130
133
119
131
134
130
128
126
121
117
116
118
125
129
125
127
133
127
119
119
130
132
132
138
149
148
135
125
126
134
147
142
116
103
119
133
126
116
113
116
124
133
136
130
130
139
141
126
114
114
121
127
129
137
135
129
126
125
124
123
122
116
118
127
132
135
137
129
119
122
130
129
123
131
148
148
136
128
123
125
142
149
128
109
117
130
128
120
115
118
120
125
131
129
125
136
145
137
122
116
119
126
137
137
126
122
122
124
125
127
127
118
120
127
133
138
144
138
124
122
130
130
121
122
135
142
140
132
123
118
134
150
138
119
116
118
119
123
130
128
126
131
141
134
121
124
135
135
126
125
131
132
133
127
115
115
123
124
123
124
126
125
127
128
129
132
142
142
127
120
130
137
125
111
119
138
147
140
123
111
124
139
139
127
116
109
110
126
139
138
130
138
151
140
115
110
120
123
121
130
141
139
119
118
109
113
124
128
121
117
122
130
135
130
123
123
131
135
126
119
132
143
128
105
110
137
154
146
123
108
115
129
132
128
121
116
115
129
139
137
128
134
147
135
112
105
115
118
114
124
137
134
116
120
118
121
128
129
123
117
121
131
135
131
124
120
121
124
123
119
129
138
126
105
111
138
153
144
119
103
108
121
131
133
132
132
132
134
134
127
120
125
132
122
109
113
126
126
113
111
121
122
126
139
139
132
128
127
127
127
127
129
129
131
130
123
118
121
125
120
121
126
121
110
117
137
147
137
115
102
107
121
132
135
140
144
144
137
128
120
118
121
121
114
112
126
142
137
120
110
113
115
133
150
155
144
127
122
129
135
134
129
126
130
134
127
122
129
135
127
116
117
118
115
119
132
139
132
114
103
111
125
130
130
135
143
144
136
124
121
125
129
125
115
116
136
149
141
130
122
120
119
124
135
148
145
129
121
126
137
138
136
128
126
129
128
127
136
144
136
123
120
119
117
118
125
132
129
116
110
120
131
127
117
119
133
140
134
123
122
129
134
131
122
124
140
147
139
135
132
128
126
106
107
123
134
129
119
120
131
140
140
129
117
119
127
129
131
137
141
136
129
124
120
117
119
127
128
120
117
126
132
123
108
108
128
141
134
124
123
122
121
121
123
131
140
142
139
136
134
129
130
102
96
106
122
124
118
118
127
140
141
125
109
115
129
128
114
115
133
142
135
128
126
124
121
122
125
124
122
126
131
127
112
111
130
143
137
126
121
111
101
105
123
135
137
140
143
139
128
122
131
115
113
115
121
121
121
122
127
136
136
124
109
114
128
124
101
96
119
136
133
127
133
136
128
118
118
124
125
123
126
133
126
118
130
145
139
126
121
109
99
104
125
139
136
138
147
142
126
120
128
133
141
141
134
128
130
129
127
127
129
124
113
113
124
121
101
93
109
127
126
123
134
145
138
118
111
123
132
125
126
136
135
121
124
140
142
128
119
119
119
121
130
136
136
135
141
140
129
125
126
138
152
155
145
139
140
136
121
113
120
124
116
114
122
124
116
107
112
124
125
119
126
142
144
124
111
125
140
136
128
135
134
118
116
134
145
133
120
126
139
141
132
130
129
129
129
129
131
134
128
130
136
143
146
145
142
132
113
105
113
121
122
121
126
132
131
124
121
126
126
116
118
137
146
132
117
127
146
144
134
135
133
120
114
128
142
135
121
121
134
140
131
125
123
122
118
116
129
140
134
119
110
121
133
139
134
124
113
110
111
122
132
136
134
135
134
130
125
124
123
119
121
136
145
136
125
130
143
142
133
136
139
131
125
125
131
131
121
111
116
129
134
128
125
123
119
115
125
141
141
117
104
107
121
125
124
124
123
121
119
127
143
149
143
132
130
130
126
122
121
125
134
144
144
137
129
130
132
130
131
136
140
140
136
126
120
121
120
108
106
128
148
146
134
130
128
120
120
134
144
126
118
116
116
119
125
133
132
130
131
137
145
147
141
129
125
129
132
128
123
129
142
145
139
134
131
125
116
116
122
132
136
140
141
133
117
115
119
117
118
138
159
159
144
139
141
129
116
123
140
136
140
128
118
124
138
142
132
128
136
138
137
136
135
127
121
127
142
139
125
128
140
137
128
131
133
124
111
111
120
127
126
128
138
137
123
117
125
135
138
144
155
155
147
144
150
137
117
116
134
145
149
133
123
133
151
145
123
118
131
135
125
126
132
128
116
124
144
142
122
121
134
128
116
122
135
133
118
111
121
130
126
124
131
137
132
125
133
145
145
137
136
139
138
144
151
144
125
118
130
147
145
127
121
138
152
138
113
112
126
126
117
122
136
131
117
120
135
132
115
117
130
123
107
115
137
142
126
115
124
139
139
132
132
139
138
135
140
144
136
124
123
132
135
138
145
142
133
127
129
145
136
117
115
133
143
129
113
114
122
120
113
123
139
136
124
121
125
120
110
121
134
126
110
116
137
144
131
117
127
145
149
144
143
146
143
137
138
135
128
122
130
141
141
136
135
133
133
135
132
140
128
111
110
123
133
129
120
121
122
113
110
124
146
151
137
125
119
117
117
127
137
132
124
127
135
136
128
121
126
138
144
147
153
153
143
132
130
128
127
134
146
150
145
136
126
120
121
135
134
133
123
112
110
120
132
133
125
120
119
115
111
125
151
162
144
122
117
124
127
130
133
135
136
135
132
127
124
125
124
126
130
140
150
150
139
126
123
127
139
150
153
147
138
133
126
115
115
129
135
124
120
118
119
125
134
136
121
112
117
119
115
126
148
157
137
114
117
129
131
129
128
132
135
134
126
120
121
127
125
118
121
132
137
134
129
124
125
135
151
159
149
130
123
129
132
124
118
124
134
122
117
121
133
136
137
128
113
109
120
129
127
126
137
139
123
108
116
128
131
126
123
121
122
122
120
118
122
129
129
121
124
134
128
118
119
127
131
140
155
161
147
124
117
127
136
134
127
129
133
137
140
144
141
132
116
101
104
129
149
145
128
121
121
121
125
133
132
129
127
126
121
116
123
130
128
118
117
126
128
117
111
126
144
142
128
117
115
115
117
125
132
129
118
114
122
125
118
108
113
127
123
129
137
133
118
106
113
127
139
139
133
121
116
121
131
131
118
114
124
127
117
112
123
132
128
116
113
118
117
114
116
127
129
122
120
121
120
116
120
132
137
126
107
105
115
124
120
111
116
125
107
110
126
130
118
109
121
130
130
132
134
123
114
126
140
131
105
99
115
126
120
120
130
137
126
112
108
111
115
119
127
125
114
109
121
132
125
115
121
138
143
128
107
108
122
127
120
116
126
133
113
110
125
132
120
111
124
133
129
128
133
123
113
128
145
135
106
94
107
121
123
125
135
140
128
112
109
113
123
132
135
125
109
107
123
132
124
114
122
141
146
130
117
121
128
126
116
115
132
140
129
127
138
143
129
116
125
133
131
127
125
116
114
126
142
137
117
105
106
116
118
121
129
137
135
121
113
118
132
141
135
123
112
114
118
120
118
118
129
141
141
131
129
131
129
120
113
115
131
141
141
145
152
151
138
127
131
133
126
121
118
117
117
123
132
134
128
119
115
113
112
113
120
133
139
129
117
119
133
138
128
122
121
121
115
111
119
129
137
138
135
133
134
134
127
122
119
120
132
132
134
144
151
147
137
136
138
134
119
108
111
122
127
124
125
129
134
131
123
117
113
114
121
132
136
127
115
116
127
129
121
123
131
130
119
117
128
136
134
132
130
131
134
132
126
125
128
132
141
124
117
128
140
136
128
131
142
135
114
100
108
130
138
128
125
128
131
129
121
118
117
123
129
133
130
117
109
116
124
123
123
131
141
141
133
134
138
133
125
122
125
128
130
128
124
126
132
142
150
116
106
117
129
130
120
121
132
134
120
108
113
130
137
130
130
131
131
122
113
113
116
126
133
134
123
109
108
120
127
126
128
137
144
144
143
146
143
128
115
115
123
128
128
124
122
122
128
140
149
111
108
115
125
123
114
114
120
127
130
131
130
128
125
123
128
139
140
125
110
106
111
122
131
130
120
112
116
130
138
133
132
133
135
136
140
148
144
129
114
115
124
132
132
127
122
116
119
131
139
111
118
123
122
114
114
116
116
120
133
147
145
128
113
112
126
147
156
142
119
108
113
121
126
127
123
123
130
141
144
137
128
123
123
125
135
146
145
135
122
122
132
141
139
131
123
116
116
127
134
112
126
133
122
109
111
121
121
119
128
143
145
127
111
111
125
148
164
155
132
119
122
129
128
124
124
130
141
150
147
133
122
119
121
124
132
143
143
137
129
131
138
141
137
131
123
117
121
133
140
115
131
140
128
109
108
125
132
125
119
125
129
126
120
122
131
141
152
149
133
128
134
138
132
126
125
131
141
147
140
124
119
127
136
135
133
135
136
133
130
132
132
126
124
123
118
117
126
142
145
122
133
142
134
114
109
126
138
131
119
114
115
122
130
138
135
128
127
125
124
128
136
137
130
124
123
125
132
133
125
115
118
137
149
141
127
125
129
128
126
126
118
108
109
114
115
118
129
141
139
134
137
141
138
123
118
126
135
134
124
117
112
120
136
148
136
116
107
112
119
124
127
126
126
126
126
124
123
121
117
113
120
134
141
131
118
118
128
129
124
119
111
104
107
116
122
124
127
132
130
141
142
142
143
135
130
130
129
129
129
127
121
121
136
147
135
114
108
119
127
123
116
115
125
135
137
131
123
121
121
120
120
122
124
116
115
124
131
130
125
120
117
116
120
128
132
127
122
123
130
140
141
144
148
144
138
133
124
123
130
133
125
121
130
140
132
119
123
137
137
122
110
114
133
147
147
138
131
132
130
127
121
115
106
106
118
133
135
129
124
125
126
128
130
136
134
124
119
127
140
131
131
143
152
144
134
129
122
121
127
130
120
115
125
136
130
123
132
146
140
121
111
120
139
150
147
139
135
136
131
122
118
117
108
106
120
136
136
128
125
128
128
126
130
132
126
115
121
140
150
118
119
138
147
133
120
121
122
122
124
124
113
112
124
133
126
121
132
139
130
119
119
129
136
137
137
137
136
132
122
111
114
124
118
109
118
131
131
124
125
127
124
121
126
130
119
111
122
142
147
111
112
129
133
116
107
116
124
124
125
123
119
117
126
133
125
118
125
128
122
118
126
132
125
117
125
135
132
122
109
106
116
128
123
112
117
126
124
122
124
128
124
121
128
134
125
119
123
130
132
116
114
122
122
107
105
117
126
123
125
133
135
130
130
136
130
118
118
121
122
123
129
129
117
107
118
134
132
118
111
114
128
134
121
111
119
125
122
120
127
136
134
129
135
138
136
128
119
117
120
128
122
125
124
116
113
120
122
120
127
145
151
139
132
140
141
126
115
120
130
131
128
125
118
113
121
133
132
119
117
129
144
140
119
108
118
125
122
124
139
150
145
137
138
140
137
127
116
113
120
130
125
130
137
135
125
119
114
113
126
149
157
142
132
142
145
128
115
123
138
137
128
126
128
125
126
129
127
123
125
136
146
141
122
111
115
119
121
132
150
156
144
132
133
136
130
119
114
120
128
122
123
130
146
147
132
112
105
108
121
139
148
140
133
140
141
129
118
126
139
135
126
131
135
132
129
124
122
125
131
134
132
131
126
121
117
115
119
135
150
149
133
122
127
134
124
114
116
126
130
114
116
129
144
149
130
105
102
110
113
121
130
136
136
135
134
128
122
130
135
127
120
127
133
131
127
121
117
127
137
132
118
122
135
140
127
114
113
126
136
135
123
119
130
137
126
114
116
125
127
114
117
125
137
141
124
106
110
117
110
108
120
135
139
137
135
129
127
128
129
118
111
119
125
126
126
122
119
132
145
135
115
119
142
153
139
117
107
111
121
128
123
122
134
141
130
114
113
125
126
120
121
125
131
131
119
111
120
126
117
111
123
137
142
142
140
136
131
128
125
114
105
109
116
120
127
124
123
134
146
137
119
119
139
151
139
116
102
105
121
134
131
124
133
140
129
113
114
130
135
124
123
124
126
125
119
116
122
127
125
126
133
137
140
143
142
139
138
138
128
115
105
105
109
118
129
129
126
130
138
132
119
118
130
139
128
111
103
113
131
143
133
120
126
136
130
114
117
136
140
125
126
119
119
120
121
118
117
122
132
139
140
134
133
133
133
133
145
148
136
118
110
109
111
118
130
133
125
124
130
128
118
116
127
130
120
108
111
123
135
138
127
116
120
133
135
125
121
129
129
130
130
115
112
116
124
124
116
118
130
140
136
128
125
122
117
124
145
152
137
119
119
122
121
120
126
127
117
117
127
132
126
122
131
134
125
120
126
127
124
121
119
117
121
131
142
140
126
112
109
137
137
122
113
115
126
131
126
124
128
134
129
125
123
117
111
117
134
140
127
119
129
140
134
121
118
115
110
114
131
142
141
137
138
139
138
138
141
129
111
108
118
122
122
130
143
147
130
105
96
133
137
130
123
121
127
135
136
135
134
131
127
124
122
121
120
120
126
127
124
123
136
148
141
122
110
107
109
118
132
144
148
146
140
139
142
152
153
136
116
112
121
127
128
131
139
144
136
115
105
119
124
130
132
129
129
133
137
140
140
136
126
117
119
129
131
130
128
129
132
135
137
140
135
120
110
110
116
124
130
136
139
140
136
130
133
149
160
149
130
125
123
127
132
135
136
138
137
137
128
109
111
123
133
133
127
125
126
135
141
136
122
112
114
127
135
136
135
139
145
143
133
122
118
117
119
123
127
129
125
123
125
130
130
121
119
137
157
154
137
125
119
120
134
146
143
138
138
147
147
117
116
119
128
129
122
116
117
127
135
132
121
114
116
122
126
131
136
141
146
143
131
115
110
117
127
133
135
131
123
119
119
126
128
122
114
126
146
144
128
118
115
118
131
150
152
141
132
138
142
136
134
129
128
126
118
111
112
121
127
125
122
122
122
120
119
122
126
129
133
135
133
126
120
123
128
135
137
132
124
124
125
127
129
125
118
120
130
126
119
120
122
121
126
140
149
141
125
119
120
148
148
143
138
131
120
112
113
119
120
119
122
127
129
126
121
117
115
118
123
128
134
143
143
132
125
131
140
139
131
132
133
130
130
130
126
121
118
117
126
137
136
124
119
123
131
132
122
110
106
142
144
145
146
140
125
112
112
116
116
112
116
127
138
138
130
119
113
119
127
127
129
147
156
142
124
127
142
144
136
134
133
129
128
132
132
123
115
122
143
153
141
123
116
116
115
118
121
120
111
127
123
130
143
143
125
110
110
115
112
105
110
127
144
145
137
124
119
129
138
128
121
136
152
145
126
125
140
145
137
132
130
128
126
129
129
122
117
126
143
146
131
120
123
122
112
110
124
136
131
118
108
114
131
136
120
109
115
120
112
105
115
134
145
143
135
127
126
136
141
130
120
129
141
138
126
123
132
137
132
128
127
128
126
125
122
121
122
124
127
126
122
125
136
138
124
115
127
146
145
120
109
109
120
124
116
115
126
131
120
113
126
142
142
133
130
130
131
136
136
130
125
130
135
129
119
115
123
124
124
125
127
128
126
122
117
119
120
117
112
116
129
140
146
144
133
121
123
137
140
126
122
117
120
122
124
126
132
133
127
126
132
136
133
127
127
133
141
142
136
129
129
134
134
124
110
109
115
117
118
121
129
130
128
124
121
119
118
117
118
129
144
150
144
135
130
123
118
119
125
128
130
126
124
131
139
134
128
127
128
129
128
127
125
125
125
136
151
154
139
125
125
131
132
122
109
111
122
123
117
124
133
134
127
125
124
119
118
129
139
142
148
149
135
121
121
122
117
109
114
125
128
126
129
141
146
135
120
121
127
127
120
120
126
126
123
134
154
157
138
120
119
125
129
123
115
122
133
129
122
132
144
138
124
124
126
125
126
140
149
140
138
138
130
118
120
129
126
114
113
119
122
123
129
143
143
125
114
120
128
124
116
119
128
129
124
132
144
142
127
114
118
123
125
123
123
130
137
129
126
142
154
143
124
120
127
130
132
141
140
124
122
132
134
127
129
135
133
127
125
115
121
124
130
138
132
116
115
128
135
126
118
119
128
129
132
136
131
118
113
116
126
130
129
129
126
129
131
125
125
140
153
144
125
119
123
129
134
135
127
117
120
134
142
139
136
134
132
135
135
117
122
125
128
131
127
118
120
133
140
129
119
122
130
134
141
139
123
107
106
120
134
141
140
138
131
126
125
122
120
128
140
140
126
113
113
123
130
129
126
128
133
140
144
142
134
123
122
134
141
120
125
127
125
124
124
124
123
126
132
128
120
125
137
144
142
136
124
112
108
118
134
145
147
145
135
126
125
123
117
118
128
134
125
108
102
112
124
127
135
146
147
138
134
134
129
117
118
134
143
124
127
128
123
118
124
128
124
119
122
123
123
128
143
148
138
128
126
122
113
112
125
136
140
140
139
135
131
128
120
114
123
134
129
107
98
109
122
129
140
154
152
136
125
125
126
121
122
131
139
132
128
127
122
115
120
128
126
119
122
127
127
127
135
140
131
121
125
127
117
111
115
123
125
127
136
141
139
131
122
118
130
143
136
116
109
119
126
127
135
149
150
135
123
125
131
130
129
132
139
131
143
154
151
139
129
129
139
149
142
119
102
108
128
141
148
146
133
127
125
123
121
125
129
129
126
131
140
136
114
100
105
122
135
131
116
106
107
115
121
126
130
133
133
127
125
132
128
117
109
123
119
128
137
137
128
126
134
142
140
127
113
113
121
133
145
139
123
118
123
123
117
122
131
131
123
128
140
135
112
100
109
123
127
121
115
114
116
120
127
134
141
138
128
120
119
119
112
106
108
117
100
105
123
130
121
116
128
138
134
132
131
126
117
119
135
135
119
111
117
118
119
129
139
133
117
120
136
135
117
109
117
123
118
115
122
129
126
122
127
134
140
135
126
124
125
115
105
106
118
117
100
103
121
131
119
113
127
140
134
135
144
139
117
111
126
137
127
114
112
113
116
128
140
132
113
116
136
138
124
121
127
124
117
120
129
133
126
125
127
128
127
121
125
135
137
121
108
116
131
124
113
113
130
142
130
116
126
141
139
136
142
140
122
110
124
140
137
126
117
109
108
118
129
128
119
126
140
138
126
127
130
125
123
124
124
123
124
129
131
125
113
111
125
141
141
129
120
128
137
133
124
118
129
147
143
125
124
135
136
131
133
134
128
120
126
139
143
138
127
114
107
112
121
125
131
140
143
133
121
124
129
126
125
124
116
115
127
136
138
127
113
111
127
137
136
135
135
139
137
136
125
116
123
142
143
128
122
125
124
117
121
133
136
128
127
137
145
144
134
123
119
121
123
127
136
144
140
128
118
123
128
126
124
122
117
122
136
142
136
129
121
121
130
131
125
129
143
146
136
129
121
116
125
132
131
122
120
117
110
105
117
137
142
131
128
137
143
141
134
132
133
134
133
131
132
134
133
127
123
125
129
128
123
123
128
136
139
134
125
122
123
125
131
128
117
120
136
144
136
117
117
127
133
130
119
117
121
121
111
109
126
144
142
130
128
138
141
135
129
133
139
139
135
130
124
123
126
129
129
129
133
132
124
123
135
144
138
124
114
113
117
125
131
128
117
111
120
131
133
109
120
134
139
128
114
116
128
131
126
129
143
146
136
125
127
135
138
134
127
126
132
134
133
128
119
115
123
134
136
132
133
129
117
112
129
143
137
121
110
111
117
124
132
134
125
109
105
116
123
111
121
130
129
121
116
124
138
142
139
147
154
144
128
121
123
129
135
136
126
122
123
132
135
127
117
114
123
136
137
129
127
123
107
97
115
140
142
126
114
119
128
131
130
133
131
118
109
113
122
115
121
124
118
113
114
129
145
147
143
146
147
136
124
122
124
125
128
130
125
120
123
136
138
127
115
115
124
134
131
124
123
123
107
95
110
137
146
129
117
127
141
141
134
131
130
129
127
127
129
114
119
125
120
109
109
124
145
146
133
125
128
129
128
130
129
122
119
119
120
122
126
135
133
120
115
120
127
129
120
113
120
128
121
109
117
139
144
127
115
125
140
141
140
132
126
134
145
146
138
117
123
134
130
112
100
113
137
140
120
107
111
126
137
140
136
121
109
108
115
120
124
125
118
112
119
128
129
121
108
105
116
130
130
123
126
137
139
123
111
117
128
139
145
133
119
128
152
155
141
128
136
143
138
118
102
112
132
137
120
106
112
128
142
146
136
118
106
110
119
119
113
108
106
111
127
138
132
117
105
105
116
128
127
123
128
139
140
124
110
110
118
134
144
134
114
116
139
148
137
146
149
149
140
125
117
126
135
134
126
124
126
131
137
142
131
113
113
126
128
116
100
98
107
121
135
140
130
121
118
117
122
126
122
116
126
142
145
127
114
113
118
126
135
129
110
105
116
131
133
150
153
148
137
131
134
142
142
134
134
141
140
133
131
138
127
113
123
143
139
114
95
99
117
131
135
129
125
131
134
131
132
133
126
118
125
144
147
131
117
119
119
118
119
118
109
98
101
117
134
136
137
137
136
131
137
144
142
132
135
144
141
129
131
137
125
116
132
151
139
113
98
107
123
128
125
119
120
135
139
133
134
140
138
126
128
143
144
131
123
127
120
108
107
112
109
99
101
117
130
110
110
123
132
124
123
131
132
127
128
130
130
129
136
137
125
118
134
147
133
113
108
113
117
116
116
119
121
129
130
125
127
138
138
130
130
140
139
129
127
128
119
108
112
118
116
109
110
119
127
94
92
116
130
116
103
113
124
124
117
117
123
131
139
136
124
119
134
140
125
113
114
115
109
107
120
130
125
119
118
120
124
127
124
122
129
135
133
126
127
128
123
121
129
135
131
123
118
119
121
99
95
122
136
115
97
109
126
126
116
115
126
135
138
134
123
120
132
134
123
114
116
117
111
114
133
144
129
111
112
127
133
121
108
110
124
130
125
122
127
129
131
134
144
151
146
131
116
111
121
116
111
131
143
124
108
121
137
133
122
124
133
139
136
133
126
122
126
130
127
118
116
120
123
132
145
146
128
110
116
140
149
130
109
105
115
119
120
122
126
130
132
136
146
156
154
134
113
109
122
127
124
136
144
133
122
131
139
135
130
131
139
141
135
131
130
126
121
123
129
126
123
126
137
144
147
138
121
110
120
144
154
143
123
109
107
111
121
130
132
130
126
127
137
151
154
136
115
113
126
124
124
129
137
136
129
129
131
131
127
128
137
140
133
125
128
129
121
123
134
135
128
130
141
148
143
129
113
111
120
135
145
146
137
121
106
110
129
140
136
125
122
123
132
144
148
136
121
119
125
118
121
123
129
134
128
119
121
125
120
117
128
135
125
113
122
131
125
123
135
140
134
130
137
143
140
126
114
114
119
127
135
141
147
135
117
116
129
138
128
119
121
129
135
137
138
135
126
120
121
113
119
125
129
133
122
113
121
127
116
110
123
135
123
109
119
132
125
119
131
140
133
127
129
137
139
132
124
120
120
128
135
140
147
145
131
122
123
123
117
116
126
136
139
135
132
128
125
123
123
115
122
135
137
131
117
115
128
131
120
117
133
142
129
116
124
131
121
113
122
133
131
124
125
130
139
140
138
125
120
131
140
140
142
145
137
122
111
111
115
121
127
136
138
134
128
126
125
127
128
120
128
141
140
125
114
118
130
132
126
129
140
145
138
133
133
131
127
120
119
121
122
120
117
120
135
147
145
128
119
128
135
133
133
137
129
115
109
117
126
125
125
129
132
134
133
133
133
133
133
128
133
136
131
120
116
122
124
122
125
136
139
139
140
142
134
133
141
140
124
113
113
113
107
111
130
149
146
128
120
125
124
123
124
126
118
111
119
134
136
126
121
125
129
132
141
148
146
135
128
138
133
123
114
113
122
125
117
114
125
135
130
124
134
138
127
128
153
159
131
109
112
114
105
107
126
143
140
129
128
130
121
114
118
124
119
120
135
145
134
118
120
128
128
127
143
159
151
127
117
145
131
113
105
112
127
130
118
114
125
132
123
116
125
131
119
120
147
158
134
114
120
126
116
108
120
134
134
128
134
139
131
119
120
128
133
138
146
144
124
113
123
134
129
123
139
153
141
115
109
143
130
113
109
118
131
134
128
122
127
131
123
115
121
127
117
111
128
142
135
127
133
140
128
112
114
128
131
130
136
143
141
129
125
134
145
152
150
138
123
118
128
135
131
126
131
134
123
111
116
135
128
121
120
124
133
137
133
127
125
126
124
118
120
126
118
108
114
131
141
143
143
142
127
112
115
131
136
132
129
137
138
132
127
133
146
154
152
145
134
131
131
133
133
133
130
120
114
121
134
134
133
126
124
125
132
137
133
122
116
119
124
122
122
124
124
116
116
131
148
151
141
126
114
112
125
139
141
129
123
128
132
131
127
129
133
145
154
153
145
135
128
126
134
142
137
122
121
138
148
147
143
128
120
120
127
133
128
113
105
112
127
132
125
125
128
131
129
135
146
147
131
113
105
115
136
147
142
129
120
125
129
129
125
123
125
138
152
152
141
133
123
120
130
144
145
136
134
141
144
157
149
129
117
117
121
123
122
110
101
111
135
146
137
129
133
138
133
131
135
137
127
119
117
128
141
145
138
131
128
129
129
129
126
123
124
134
140
137
133
134
130
122
122
133
144
148
141
133
126
155
144
129
123
121
119
116
116
111
106
116
141
155
149
138
136
136
127
122
125
128
129
135
141
141
140
134
133
134
134
132
130
130
129
128
129
132
129
126
133
144
142
125
113
119
133
145
142
124
113
140
129
127
134
133
121
111
113
115
112
118
134
147
150
143
138
129
121
123
130
128
128
142
154
150
136
127
126
136
138
132
127
130
131
131
131
129
125
131
144
152
145
128
117
116
123
132
133
123
118
126
115
122
142
142
126
114
117
122
120
114
117
128
140
142
136
126
122
130
138
129
125
135
147
144
132
122
121
131
136
130
125
129
136
132
124
122
128
143
148
139
130
128
129
128
122
121
120
126
134
121
113
127
146
144
129
121
126
131
126
113
107
112
126
137
137
128
127
137
139
130
124
126
132
132
125
119
117
124
132
129
126
129
136
133
121
118
134
148
138
114
108
125
142
143
129
118
118
130
143
127
124
136
148
142
129
128
135
136
132
118
108
107
117
131
134
132
132
136
135
130
128
126
124
118
113
114
120
126
129
130
128
128
133
132
126
123
132
140
125
102
102
124
141
142
133
124
120
127
137
133
134
145
150
141
130
128
131
132
130
125
114
106
111
125
131
131
135
141
139
134
132
132
128
115
101
108
129
137
130
129
129
128
128
135
140
134
125
127
122
113
114
125
129
125
125
127
126
125
127
130
132
142
148
141
132
125
124
123
122
123
120
111
112
121
123
124
138
151
150
136
130
131
133
117
97
108
141
150
135
130
134
130
125
133
146
140
124
124
130
132
132
129
117
106
112
128
132
125
125
127
126
133
140
137
126
119
121
125
122
122
123
119
117
118
117
122
137
156
155
135
119
126
137
125
104
113
147
155
136
131
139
136
123
125
138
140
130
127
132
134
135
131
116
103
110
132
139
131
130
123
120
128
135
131
117
113
130
139
131
125
127
126
119
117
123
127
133
146
147
130
115
122
139
133
114
118
141
148
131
128
139
138
122
113
123
136
138
132
124
120
127
131
124
115
122
135
139
134
135
121
122
131
137
129
115
112
137
155
148
138
134
127
113
113
130
137
129
123
131
128
119
127
141
138
121
116
130
136
124
121
130
135
120
106
111
131
144
134
118
112
119
128
128
127
132
137
134
130
136
118
122
133
143
136
122
118
136
155
154
148
141
126
104
103
128
140
123
108
116
128
129
135
142
138
124
115
123
129
122
118
122
127
118
104
106
129
145
138
123
119
124
128
129
132
134
135
133
132
135
116
118
132
141
138
127
125
133
141
143
145
142
128
105
100
119
135
124
111
114
127
133
136
135
131
126
120
122
126
127
122
123
127
122
107
106
125
142
139
130
129
132
132
132
131
130
134
139
140
136
115
114
126
133
128
125
128
133
131
130
133
137
132
119
110
115
125
126
123
120
123
129
130
128
127
133
133
128
129
131
132
132
135
129
115
109
122
136
132
125
126
134
137
137
132
127
133
145
147
137
121
116
120
121
114
113
126
138
137
127
127
131
133
129
124
120
122
128
130
125
119
121
126
126
128
141
146
136
130
134
139
142
143
138
124
116
121
127
119
108
114
129
140
142
135
129
132
142
144
136
125
135
139
134
130
132
139
149
153
137
110
97
113
131
135
137
136
124
115
115
117
125
133
129
125
128
136
136
129
120
118
121
128
132
127
116
111
118
126
128
129
129
133
136
133
127
126
133
135
129
125
129
129
127
127
128
130
137
142
135
114
105
120
132
127
127
129
126
125
128
129
130
132
132
130
130
136
144
141
126
120
124
128
125
115
111
118
129
132
133
135
143
144
137
129
128
128
128
127
120
125
125
126
125
124
124
123
129
134
129
118
121
137
134
115
113
127
134
135
135
134
132
131
136
133
123
126
144
146
131
121
126
128
121
114
118
129
136
136
133
131
135
137
131
131
133
132
128
123
121
117
121
129
131
130
128
126
130
132
129
125
136
152
139
111
109
130
140
138
134
130
123
124
133
130
114
117
138
143
127
119
126
130
128
128
131
135
135
135
129
119
115
118
122
131
141
139
130
127
125
112
116
125
133
141
137
128
128
131
131
130
142
154
143
120
118
132
136
133
128
118
110
114
128
127
116
118
134
132
113
112
124
132
137
140
139
134
131
130
126
113
103
105
115
129
141
141
132
127
126
118
112
111
121
138
143
127
119
123
130
133
137
145
143
131
128
129
128
126
121
109
103
112
126
130
125
129
135
122
106
109
122
130
137
142
139
133
130
127
126
120
112
109
112
121
131
135
132
123
121
130
115
103
105
124
132
120
108
109
119
127
131
136
138
130
128
127
128
127
123
112
110
120
133
137
134
139
139
122
108
116
128
127
125
130
138
138
131
126
126
128
126
119
114
114
123
130
131
122
115
136
125
115
110
112
114
113
106
104
105
115
128
136
131
122
122
130
137
136
127
124
125
129
135
135
134
142
142
128
116
124
132
123
112
121
140
144
129
118
122
128
127
120
119
121
122
125
129
125
117
131
133
134
126
113
107
113
118
111
101
110
131
140
129
118
121
135
144
143
137
135
134
132
130
127
128
136
138
128
120
129
133
120
106
117
141
142
123
112
118
120
114
111
122
132
131
126
126
129
123
126
134
142
137
121
112
120
134
128
110
115
135
141
130
121
125
131
139
140
140
139
137
133
129
125
124
126
128
122
118
124
128
116
105
113
136
138
120
114
121
119
109
106
122
141
141
127
124
127
127
130
133
133
131
126
123
131
146
143
126
123
133
134
129
128
124
118
119
129
137
137
137
138
137
130
120
115
113
114
116
122
121
116
107
111
125
129
123
122
128
128
118
114
124
140
143
130
123
125
127
134
128
123
124
130
130
132
145
151
139
124
122
123
127
131
122
107
101
111
129
135
137
143
144
134
121
108
102
110
120
126
126
123
117
117
121
126
127
131
138
138
133
128
129
137
140
137
129
126
127
125
120
121
128
135
129
122
135
149
140
119
111
119
126
127
124
111
98
101
121
135
137
139
137
129
121
110
107
115
125
131
132
132
129
126
126
128
130
136
139
138
137
137
143
141
139
141
143
136
128
112
114
124
135
137
118
107
124
141
132
111
110
124
128
123
125
124
110
107
122
134
133
124
118
119
125
125
119
120
126
133
135
135
129
129
134
134
129
133
136
130
127
140
153
148
133
137
150
145
128
111
114
126
134
131
112
103
122
136
128
113
120
131
125
118
127
135
128
119
126
134
125
110
102
111
130
139
131
123
123
132
135
129
119
123
136
136
128
127
126
121
119
135
151
144
122
124
141
141
127
125
126
125
124
124
118
118
129
137
132
131
134
131
117
114
126
135
134
131
132
131
120
105
100
113
134
141
133
120
120
132
136
127
115
118
131
135
129
120
119
119
120
125
132
127
113
111
122
128
127
143
138
121
112
119
131
136
138
139
141
149
147
129
112
114
124
128
129
133
136
132
121
109
104
111
123
130
126
118
120
133
141
138
127
121
125
129
124
116
116
124
123
114
111
112
111
106
106
117
127
143
136
118
109
119
137
141
137
136
143
155
152
130
118
122
125
122
123
130
134
132
126
115
106
102
107
115
117
119
120
129
143
149
144
134
124
122
119
114
119
129
127
111
101
108
117
112
104
113
124
125
123
114
114
122
129
130
129
129
131
141
143
138
130
129
125
119
121
128
131
129
127
117
105
96
99
111
118
119
120
126
136
145
145
137
129
122
117
117
126
135
133
121
115
117
121
118
116
120
125
110
111
118
126
126
118
118
125
125
118
120
133
139
137
132
124
120
123
128
128
128
126
120
110
108
110
120
123
122
123
128
129
126
124
130
134
127
117
119
132
140
141
139
134
127
123
121
125
129
131
106
107
127
140
131
116
120
134
132
114
109
120
132
134
129
124
120
120
123
127
125
124
124
126
130
133
132
127
122
127
136
128
108
102
119
135
130
116
119
132
141
143
143
137
130
125
124
128
132
138
112
113
132
141
129
120
132
150
146
125
112
113
124
127
127
124
118
112
116
125
126
122
125
137
148
150
141
128
122
127
139
131
111
103
118
134
130
116
117
127
134
134
129
122
122
128
128
127
128
138
119
122
128
126
117
121
140
156
154
136
119
115
121
126
126
125
122
111
110
121
126
124
125
137
151
152
141
128
123
126
131
128
122
121
127
129
130
125
124
124
124
122
116
108
115
133
137
128
126
134
123
127
119
107
106
121
138
146
146
136
123
120
127
127
121
127
129
121
113
121
128
124
119
129
143
146
139
129
125
120
119
121
129
135
130
123
131
140
136
123
118
122
121
115
120
137
142
132
126
127
121
127
114
101
107
123
130
131
133
132
127
128
132
120
108
121
138
133
121
125
132
125
115
122
138
143
138
133
126
117
114
119
132
135
126
119
132
149
143
121
114
125
134
133
131
137
140
133
124
121
122
126
120
115
122
127
125
125
128
130
132
136
134
114
99
118
138
131
120
129
139
129
119
126
141
145
142
138
129
118
119
128
130
125
121
122
134
144
137
120
115
126
139
143
140
137
135
127
117
115
119
123
133
137
132
127
124
128
128
130
139
145
136
112
105
121
130
118
113
132
143
135
131
139
144
141
141
142
130
118
126
138
129
117
118
130
136
133
129
123
117
120
130
141
141
138
134
124
117
116
116
123
141
145
132
122
125
131
128
125
135
142
131
119
121
131
127
111
116
132
138
135
136
143
141
133
137
144
132
118
127
137
128
115
118
132
137
131
131
131
123
115
121
132
137
137
137
134
125
122
119
124
138
138
126
121
126
131
123
118
122
125
122
125
135
136
125
122
127
131
126
123
127
135
134
129
134
141
133
121
123
127
124
114
114
124
132
136
145
143
126
116
122
130
130
132
145
148
139
131
125
126
127
119
118
125
129
124
118
116
114
110
110
125
140
135
128
138
142
130
116
111
113
121
128
131
135
137
133
126
121
119
116
111
109
113
124
139
154
149
129
121
129
130
121
124
144
150
141
135
134
129
116
108
115
128
130
122
119
120
116
107
108
122
134
128
125
137
141
127
115
111
111
113
124
136
140
136
134
131
124
115
110
110
113
117
120
131
145
146
133
131
137
130
116
120
132
133
125
132
137
129
117
110
116
127
127
122
124
123
121
113
113
123
127
121
115
119
123
122
122
123
122
118
124
133
140
138
134
131
127
116
107
114
128
131
121
118
129
142
141
141
141
129
119
119
117
108
105
124
136
132
127
120
118
121
126
128
126
121
117
116
119
122
122
116
107
104
110
120
129
136
134
126
121
129
137
136
131
128
128
119
112
123
143
146
126
114
124
142
148
149
145
132
121
118
110
97
98
122
137
132
130
125
117
117
128
134
128
113
107
112
120
122
121
117
111
110
113
122
132
136
134
126
116
125
134
131
122
124
132
129
122
130
144
145
129
122
131
143
148
148
146
135
123
118
113
109
112
126
140
131
123
119
115
119
131
135
126
110
103
111
124
127
124
124
128
131
130
125
125
128
126
118
116
127
131
124
117
122
136
137
131
132
136
136
130
133
141
140
136
136
138
132
121
119
127
133
133
131
141
127
113
110
115
124
128
129
123
114
113
124
138
141
131
132
143
149
139
125
118
120
124
120
120
129
131
122
118
127
136
137
134
128
128
131
131
133
136
132
125
123
126
125
119
126
144
156
147
131
139
126
107
104
117
128
125
117
112
120
128
140
153
151
136
134
145
150
138
122
117
124
129
126
125
130
130
124
124
132
131
128
128
127
126
133
133
127
126
126
124
121
119
117
119
131
154
162
146
127
130
124
111
111
125
134
127
110
106
122
136
143
148
144
129
126
136
141
132
123
124
132
134
125
122
127
129
124
127
135
129
123
124
126
129
132
131
125
124
126
128
128
126
120
120
131
148
150
135
126
124
124
121
124
131
139
136
117
111
125
135
129
126
125
117
118
129
135
129
121
128
135
130
115
114
127
129
120
123
135
135
126
126
129
128
125
126
130
133
128
125
130
135
130
122
125
132
126
120
126
122
127
135
136
130
138
145
131
123
133
133
116
108
111
117
122
131
134
125
117
129
137
123
106
109
129
133
120
119
136
147
139
130
132
130
124
122
133
141
128
115
122
135
133
124
122
121
114
112
125
122
134
150
147
131
133
146
139
133
140
136
114
102
113
126
132
133
134
121
111
123
136
126
110
112
129
135
126
124
137
150
143
130
130
135
134
129
131
135
128
112
113
125
126
126
126
129
120
116
125
126
139
157
154
132
128
134
129
129
138
137
118
107
118
134
133
127
126
122
114
123
135
131
119
119
125
133
139
139
139
140
136
128
129
144
153
142
128
126
126
120
113
114
117
123
132
137
135
132
132
134
137
151
151
132
123
123
119
119
128
135
125
113
119
131
126
115
119
126
125
127
130
130
128
123
120
130
149
151
138
126
125
125
128
141
158
154
132
121
126
129
123
115
114
122
133
143
145
144
142
142
133
136
137
125
117
119
122
119
121
131
130
117
113
119
120
112
114
131
139
133
125
126
132
127
119
128
148
153
134
114
116
128
127
126
139
152
142
125
118
127
131
123
120
123
130
140
144
146
145
144
130
127
126
115
109
120
137
136
126
130
134
122
108
114
125
121
117
132
146
140
125
125
135
133
125
128
142
147
127
107
114
132
129
112
115
137
147
127
109
115
128
129
123
123
128
134
135
135
138
138
128
127
126
115
108
123
150
152
136
133
138
124
106
115
135
135
120
123
140
141
127
127
136
137
129
127
136
139
124
106
113
133
132
110
104
126
145
133
113
114
124
125
118
120
129
133
128
121
126
126
119
129
139
130
116
124
146
150
139
139
143
125
103
110
134
138
120
113
129
139
133
128
130
130
127
125
129
135
127
114
116
131
133
120
114
129
145
143
132
128
127
120
117
120
132
142
137
123
123
115
107
126
146
142
127
124
133
134
132
141
147
127
103
106
126
130
120
112
122
136
134
126
116
116
122
122
123
130
133
127
125
130
135
133
133
138
149
153
149
143
133
124
123
126
133
152
156
140
127
109
101
121
144
144
129
124
124
123
124
137
145
131
112
113
121
122
121
120
125
134
136
124
110
110
121
123
118
124
136
138
134
135
137
139
139
142
149
152
146
138
131
129
134
131
133
153
167
155
132
114
106
122
141
140
125
121
126
126
125
130
135
131
128
131
129
124
124
127
128
134
137
131
121
119
130
131
121
119
129
138
139
138
138
137
135
136
141
140
130
121
121
129
139
138
133
145
160
153
135
122
128
124
117
123
132
132
132
133
128
119
118
125
125
113
110
117
123
121
116
109
109
116
119
122
124
122
113
118
129
129
129
134
140
130
116
113
125
128
127
130
132
133
135
130
119
111
120
136
143
130
135
128
116
117
126
126
125
127
124
118
120
136
137
113
103
114
129
135
133
128
119
117
122
131
131
124
122
134
142
137
132
133
126
111
106
118
131
132
132
135
137
135
131
129
128
129
132
136
137
135
143
140
127
122
125
129
129
127
125
118
123
144
144
114
99
117
138
149
151
147
131
116
121
134
135
123
125
141
147
138
133
131
117
103
107
123
135
135
132
132
130
125
124
127
135
141
141
138
130
130
140
144
140
135
136
136
134
132
129
123
128
147
150
126
111
124
140
149
152
151
135
116
121
132
128
116
119
132
134
128
126
129
126
118
120
128
130
133
130
123
114
113
117
126
138
147
147
135
126
119
124
136
145
146
144
138
130
132
138
134
132
144
152
143
131
129
129
130
135
136
130
120
124
132
125
112
112
114
113
111
117
129
137
140
138
131
122
123
125
122
117
116
117
122
134
142
136
124
123
115
111
120
134
142
141
131
121
128
145
145
134
134
147
152
142
127
116
111
111
113
119
125
135
138
126
114
108
105
103
103
110
125
139
151
150
134
115
110
119
129
136
132
119
117
127
134
122
110
117
121
111
111
117
127
132
127
117
122
140
146
134
128
136
143
138
124
112
107
99
99
110
128
143
145
132
120
115
109
107
110
115
122
130
144
150
136
112
103
118
141
153
143
123
116
125
128
116
107
116
127
121
118
113
114
123
126
122
120
125
132
134
126
124
126
126
124
122
115
103
99
107
123
137
139
131
128
126
121
117
123
128
121
119
132
146
134
108
102
121
143
147
136
126
127
136
136
125
120
123
123
125
132
125
115
116
126
129
121
111
116
128
129
123
123
127
129
128
125
117
110
110
119
126
126
124
130
135
127
120
129
132
119
112
127
143
132
106
105
123
131
126
124
129
143
151
146
139
137
132
116
126
139
136
121
112
120
133
125
105
103
118
126
128
133
135
130
126
126
125
118
119
124
123
117
117
127
132
124
119
125
124
112
112
131
144
128
107
112
124
122
112
115
132
149
153
143
139
143
138
123
128
138
139
128
112
114
128
130
112
101
103
116
131
143
138
124
117
122
125
125
126
136
132
121
118
120
121
122
123
122
113
105
116
138
143
125
110
120
131
124
116
121
134
141
140
130
128
135
135
130
131
133
140
139
124
110
118
134
130
109
97
106
127
139
133
119
114
120
129
131
134
139
141
132
120
111
112
125
136
131
114
108
126
145
139
119
115
133
143
134
125
128
132
129
125
121
120
124
129
131
126
126
138
150
137
114
113
135
143
123
106
109
123
125
125
123
121
122
131
137
136
135
138
137
125
109
110
134
151
146
128
125
140
147
134
113
115
143
158
144
128
127
129
124
121
121
123
124
124
121
114
114
132
153
142
117
112
131
141
131
121
123
121
113
120
132
132
128
133
139
133
127
131
137
127
113
118
139
156
154
143
140
142
143
133
115
117
147
164
145
123
123
129
126
126
130
134
129
124
114
102
101
121
142
137
118
118
129
134
131
133
133
118
105
119
140
139
129
129
136
133
126
130
137
130
120
123
134
144
149
148
138
131
134
134
119
115
139
156
141
122
121
125
127
129
137
139
132
125
118
104
100
112
130
132
124
125
128
130
133
136
130
111
104
123
142
135
124
125
137
138
132
132
135
130
121
119
118
122
137
140
126
117
125
134
122
111
122
139
138
128
121
118
120
131
138
134
127
128
130
119
110
111
123
127
128
130
132
134
136
134
121
105
107
126
137
127
117
124
141
145
136
128
126
123
118
114
105
109
126
130
118
112
125
131
121
107
109
124
134
134
122
111
118
137
137
123
118
125
137
134
121
114
122
126
124
127
131
132
132
130
120
109
114
128
132
121
114
125
142
148
133
118
114
113
113
111
108
110
122
125
120
121
131
131
119
110
109
118
132
139
129
117
124
140
136
118
114
122
135
137
127
119
126
127
123
125
126
123
121
126
128
120
120
125
129
120
115
124
137
139
128
116
112
111
113
120
122
122
124
125
126
128
131
128
121
116
118
124
136
146
144
133
131
132
131
123
123
124
129
133
130
130
135
132
125
128
125
112
110
123
130
126
123
125
126
119
117
125
132
131
126
125
124
118
118
129
140
138
132
126
124
124
124
126
122
121
128
135
143
151
152
143
128
118
120
129
135
132
122
128
132
138
143
138
132
133
129
113
108
117
121
121
123
123
120
111
113
126
133
129
129
136
138
129
123
132
144
144
132
122
117
113
117
125
124
121
131
142
147
146
142
131
114
104
113
131
142
140
118
122
132
139
139
137
135
134
131
122
117
112
111
112
123
127
115
102
108
127
138
134
133
139
141
135
128
130
139
138
128
116
113
112
119
128
126
120
127
140
143
134
119
105
97
99
115
133
142
143
116
121
128
126
123
126
129
129
129
127
124
113
109
115
125
129
118
104
108
125
135
134
130
130
133
133
131
130
133
132
119
108
110
119
130
134
133
128
127
132
132
125
108
93
92
105
124
136
139
139
117
125
123
111
107
117
123
122
123
125
126
120
120
124
127
131
129
119
113
115
121
120
116
116
124
132
132
132
133
128
117
105
110
125
134
135
137
138
129
119
124
129
119
104
101
114
131
140
140
134
121
126
120
107
107
121
125
119
118
126
128
129
129
128
125
131
137
133
119
113
110
106
102
107
120
133
137
138
138
135
121
109
111
121
129
133
137
141
128
118
122
133
133
124
118
122
133
140
138
126
124
126
124
122
124
131
131
122
120
128
137
137
130
123
123
133
138
130
123
123
117
107
102
110
122
132
137
143
145
141
127
115
112
114
124
132
134
131
123
121
126
131
132
133
132
131
131
131
128
118
124
124
130
135
136
135
133
126
122
128
139
138
122
113
123
136
131
117
122
137
137
123
120
126
126
124
129
145
152
142
127
119
113
115
129
141
135
119
115
126
130
121
118
130
142
140
128
123
121
118
118
121
134
142
137
130
128
127
120
117
126
128
116
109
122
134
123
110
122
146
150
140
140
142
128
113
117
141
152
139
123
117
122
125
135
147
138
118
116
130
131
115
111
127
141
137
126
123
125
127
116
123
137
140
132
123
126
128
120
110
110
112
112
112
121
128
122
117
126
144
148
144
147
148
130
110
112
136
149
134
115
117
132
134
133
140
138
125
126
132
127
117
122
132
133
124
121
128
139
146
119
128
133
131
129
128
125
124
122
114
107
108
115
119
121
123
124
124
128
135
138
139
140
141
133
118
116
133
143
131
112
117
135
134
123
126
130
133
138
136
124
123
133
136
123
111
113
129
147
158
124
131
128
121
126
130
124
118
121
123
119
117
124
129
126
125
125
123
120
123
132
134
133
132
132
127
126
135
143
132
116
115
126
127
121
121
124
130
140
139
128
129
138
134
118
108
113
123
137
151
127
134
127
119
121
126
119
113
118
128
130
128
133
135
133
129
123
113
107
115
129
136
134
131
130
129
131
138
143
135
122
113
115
124
133
134
125
122
132
137
136
137
138
127
116
116
116
116
117
131
126
134
133
126
117
114
115
117
119
122
123
125
132
137
135
130
121
110
106
111
123
136
146
142
130
123
126
133
138
137
131
118
114
128
146
148
131
119
125
136
142
143
142
128
118
119
124
116
105
114
124
127
137
132
116
108
117
129
128
120
110
110
121
131
132
125
121
120
119
114
118
133
150
147
128
117
118
122
126
132
135
129
125
134
148
147
131
125
129
136
138
144
145
136
119
116
122
122
114
115
124
119
128
130
118
111
121
136
140
130
110
101
113
128
129
123
127
138
135
118
110
127
145
143
126
117
118
116
114
122
135
139
138
137
136
130
125
130
138
137
129
129
141
144
126
112
118
132
132
128
124
116
115
116
118
122
125
129
139
141
123
107
117
133
131
124
135
150
142
118
109
123
135
129
121
122
128
123
115
115
125
135
142
134
123
119
120
129
138
136
120
113
127
144
136
120
126
144
148
141
126
123
109
103
118
134
126
113
123
141
135
121
128
139
129
125
141
154
142
118
114
125
128
119
114
123
135
137
129
119
115
124
134
127
119
121
123
125
128
130
120
110
118
139
143
136
138
151
151
141
129
136
114
98
116
139
130
103
105
130
136
126
130
131
117
119
140
150
135
120
124
132
125
110
108
120
133
138
136
126
115
118
124
123
121
128
132
125
119
122
125
123
122
133
138
140
143
146
140
130
128
142
123
98
109
138
139
113
105
124
132
124
124
116
101
108
135
145
130
121
134
140
124
105
106
119
123
125
128
135
134
127
125
122
121
129
139
133
120
119
129
137
134
128
125
128
136
136
125
117
123
140
127
99
96
124
142
132
122
132
133
123
119
112
100
108
132
140
125
117
131
143
126
107
111
125
123
111
116
137
153
146
130
122
123
129
137
137
128
121
129
140
138
125
115
121
128
127
117
107
119
134
132
106
90
111
139
143
137
144
140
126
125
127
122
122
131
134
119
107
121
138
130
115
122
137
132
113
110
133
155
151
132
126
131
135
136
134
131
128
132
133
128
121
120
125
132
130
123
111
119
133
141
121
99
107
128
134
137
147
144
131
131
143
144
134
130
126
110
96
111
132
132
122
130
143
141
125
117
127
140
140
131
131
142
148
144
131
129
134
135
122
113
123
136
141
140
140
136
123
126
133
140
131
115
112
118
121
125
138
144
134
131
141
144
137
124
119
107
97
111
128
129
123
130
141
143
134
127
125
121
122
129
137
145
153
150
136
127
134
135
119
110
129
149
148
140
145
146
134
136
129
130
130
123
119
121
118
115
127
140
139
127
124
130
131
123
115
110
112
124
131
127
124
128
134
135
133
131
124
112
116
133
139
136
139
147
143
129
125
128
122
119
135
151
143
133
139
146
135
138
124
121
125
121
119
125
125
117
117
131
140
129
116
121
132
130
117
117
132
143
139
129
125
130
132
130
131
132
125
114
121
139
142
126
120
133
139
128
116
118
121
123
132
138
131
125
130
136
126
131
117
118
123
119
114
125
135
125
111
120
136
133
121
126
139
136
122
123
141
152
143
129
128
133
134
133
133
134
127
120
128
144
144
126
114
118
124
124
118
118
120
121
123
126
127
127
129
127
120
119
111
120
131
122
113
124
135
128
112
115
132
134
128
133
142
138
124
121
134
143
136
124
123
131
135
133
133
133
130
129
131
139
140
134
124
115
114
124
134
133
125
117
118
123
130
137
138
130
123
113
108
123
137
129
118
122
131
125
115
121
132
126
124
134
142
136
123
118
125
131
127
114
111
121
132
131
127
129
131
131
132
133
136
140
139
124
116
133
154
152
133
120
119
126
135
147
150
139
128
117
112
126
141
136
125
123
124
118
119
132
135
120
116
134
144
137
126
120
119
126
126
112
104
115
129
130
122
122
128
130
128
126
128
139
147
138
128
140
159
158
138
123
122
126
135
150
154
142
128
125
124
135
144
139
130
127
119
113
121
136
134
116
119
142
150
139
131
127
123
131
132
120
111
117
129
129
121
119
122
124
124
123
125
135
145
144
137
140
150
150
133
120
121
126
132
146
149
138
123
128
128
128
129
138
141
130
117
112
118
132
141
141
132
121
118
119
123
127
127
114
102
103
114
119
119
116
113
118
125
124
122
123
128
132
133
130
124
119
119
125
131
136
143
142
129
118
119
128
131
125
129
130
126
126
128
128
124
118
121
130
139
142
135
122
116
118
124
131
132
123
110
108
119
129
129
118
112
122
132
131
122
120
119
124
136
137
126
120
124
131
126
124
132
139
131
123
125
131
134
131
131
130
126
121
123
130
133
130
128
127
131
136
132
123
115
120
131
139
143
140
125
111
115
131
135
123
116
128
138
135
123
119
117
121
131
134
128
126
132
131
115
107
120
134
133
131
132
132
133
133
128
130
132
129
125
127
138
143
138
126
119
126
132
130
124
126
133
136
140
149
141
121
111
120
129
121
116
126
135
128
120
123
127
128
128
128
128
132
137
125
107
100
114
131
137
140
140
135
132
128
120
127
142
137
124
121
132
148
150
130
113
121
139
142
134
130
129
124
124
141
150
133
113
113
120
118
112
116
124
115
109
121
135
138
132
124
122
131
134
125
116
115
123
131
136
141
140
132
129
122
117
126
138
135
123
118
130
150
158
137
113
118
140
147
136
129
124
114
108
126
144
137
120
116
117
113
108
111
116
106
100
113
133
140
136
125
117
121
130
135
141
140
134
130
132
135
133
129
129
121
123
123
126
128
129
127
132
149
157
140
117
117
131
137
129
124
120
115
107
116
130
132
128
126
122
112
109
115
119
109
103
113
127
133
133
125
113
116
131
149
160
155
140
129
131
130
128
127
130
120
127
122
117
125
136
138
139
145
147
138
123
118
122
122
119
117
116
116
116
117
119
125
133
130
121
114
117
124
125
121
118
119
123
125
127
121
113
119
138
151
154
148
136
135
138
136
130
132
134
112
122
126
123
129
132
132
136
138
134
126
122
119
120
121
121
113
109
113
119
118
119
128
135
126
114
114
124
130
129
129
129
128
122
121
123
117
115
126
140
139
133
132
134
141
148
144
136
135
133
102
114
129
136
131
117
110
124
129
121
112
114
120
128
134
128
113
104
108
114
115
124
139
138
118
106
115
128
131
129
128
126
122
120
124
126
118
117
126
128
121
118
125
133
141
146
141
133
132
131
102
112
136
148
128
100
93
111
125
118
107
108
119
136
145
137
119
110
112
112
111
124
143
139
119
110
120
129
130
129
123
112
105
114
129
131
122
119
119
114
108
117
134
136
129
126
126
124
124
123
114
120
136
147
131
104
94
106
123
125
118
114
121
137
145
137
127
127
126
118
111
119
134
134
125
120
122
125
133
135
122
100
96
113
130
130
123
121
121
110
108
124
141
132
112
107
113
118
119
119
129
128
128
134
134
124
111
107
118
133
134
128
127
132
133
133
133
141
139
124
113
113
120
130
133
127
119
123
136
142
128
108
108
124
130
124
119
126
132
124
118
130
140
127
104
102
113
122
124
121
140
130
113
115
133
141
127
110
114
129
140
139
135
131
124
124
132
142
139
122
109
107
117
132
138
125
115
125
141
142
132
126
132
138
133
121
118
133
146
142
132
131
134
120
105
111
124
133
131
126
139
127
107
106
125
138
130
114
110
119
133
139
137
127
118
119
126
130
126
113
107
112
128
143
139
119
113
129
137
130
129
135
144
144
136
125
121
133
149
151
140
136
133
119
114
127
137
136
130
129
128
123
114
113
119
124
123
122
116
117
124
131
130
125
117
119
121
119
115
110
112
126
143
150
137
114
109
122
122
115
119
129
131
133
136
133
126
127
140
147
142
139
134
124
125
139
144
130
122
127
117
120
126
125
117
112
116
125
127
118
117
121
124
119
115
119
123
119
114
116
127
141
147
145
131
114
110
109
108
108
113
113
107
117
136
139
129
124
132
136
136
136
134
130
135
146
142
122
112
122
109
116
129
130
120
110
113
127
131
119
109
114
122
119
114
120
129
129
122
123
134
141
139
135
130
120
110
108
111
118
118
104
95
110
135
141
135
133
134
131
127
129
133
135
139
143
137
121
114
120
110
114
122
125
126
120
122
129
130
117
104
111
125
126
117
122
134
137
127
121
124
127
126
130
137
132
119
116
128
136
126
110
105
116
128
131
137
144
145
131
121
123
133
137
136
133
130
128
128
127
116
116
116
123
133
135
133
132
128
114
104
112
128
131
123
124
136
139
128
115
113
113
116
129
141
139
126
129
146
147
129
120
125
127
119
118
132
149
150
135
120
119
127
133
130
120
122
134
142
134
124
119
117
126
141
144
137
130
124
118
115
118
124
127
129
129
130
130
127
118
115
113
114
124
134
133
127
133
147
144
124
121
136
132
109
105
124
145
150
139
124
116
115
123
123
117
118
132
143
136
123
121
126
134
142
140
127
117
117
124
130
126
117
119
132
132
124
123
128
129
128
125
121
120
120
120
119
125
135
134
117
116
131
127
108
103
119
139
145
138
126
115
110
117
125
120
120
125
135
136
119
122
133
137
133
124
113
105
107
122
135
129
115
117
133
133
122
121
130
135
134
131
127
120
111
109
108
112
126
128
119
113
120
122
117
113
126
139
138
129
123
121
119
122
127
126
123
123
130
132
115
123
138
136
123
113
110
107
108
118
128
128
122
125
135
135
125
123
126
124
123
126
128
124
114
108
107
109
123
133
128
116
115
122
126
127
134
140
130
117
121
134
137
132
126
125
126
129
134
132
117
126
137
133
120
116
122
123
118
120
127
126
127
132
141
139
129
121
118
113
111
115
126
127
120
114
114
116
129
139
135
123
120
128
132
134
136
135
122
112
124
142
146
134
120
116
124
136
139
131
122
125
132
131
127
129
140
140
130
125
128
129
128
135
146
146
127
113
110
114
117
120
127
127
117
116
121
128
137
138
133
125
126
130
134
134
132
121
113
120
136
143
134
123
118
117
124
135
137
129
127
126
127
128
129
134
144
144
132
123
126
130
126
131
144
145
124
106
110
124
133
135
136
128
113
108
121
136
145
137
120
118
129
137
140
140
128
108
106
127
144
135
118
115
125
126
125
130
131
129
129
131
129
127
125
126
136
137
126
115
116
124
125
126
134
134
121
109
115
134
143
145
144
133
114
103
113
135
148
133
110
113
134
145
146
145
129
106
105
129
141
129
114
120
133
134
125
127
135
139
128
136
138
132
125
121
125
130
125
112
110
122
130
124
118
120
121
118
121
133
143
147
147
137
118
104
110
131
144
130
106
114
141
151
145
142
130
112
110
123
130
128
128
136
142
132
120
123
144
156
127
139
141
136
130
123
120
125
126
122
120
129
136
127
113
114
122
122
120
127
139
146
146
135
119
112
119
134
140
126
111
120
147
150
136
132
129
123
122
119
116
125
140
147
139
122
111
123
151
167
127
136
136
132
131
128
118
114
120
131
139
145
144
135
120
118
122
120
117
125
139
147
143
128
116
116
132
145
143
128
117
126
143
143
131
130
132
134
131
120
111
119
136
141
134
121
115
125
148
160
124
132
131
128
130
131
119
106
108
126
145
152
149
140
135
132
126
118
119
129
137
144
143
130
115
118
137
152
149
132
123
127
134
134
133
139
142
140
131
119
111
112
122
130
129
129
129
133
137
141
123
129
134
132
127
126
124
113
106
113
131
141
143
144
144
139
126
124
129
131
131
136
146
142
125
119
133
146
147
136
128
126
127
131
139
148
150
142
126
115
112
112
113
124
132
136
139
139
131
125
122
128
139
137
124
123
131
132
120
112
115
124
131
138
141
133
125
130
137
129
119
128
147
151
135
124
125
131
132
132
127
127
127
128
133
141
145
141
126
116
115
114
116
131
139
134
135
136
132
125
124
126
138
138
124
120
134
144
139
128
117
115
122
131
133
125
123
132
134
122
114
124
143
148
139
130
126
122
121
120
121
124
131
128
119
120
131
136
133
127
122
116
123
144
149
130
120
126
133
135
127
126
133
131
123
124
132
139
142
140
128
117
122
130
128
121
124
131
128
117
116
125
131
131
131
134
137
133
124
111
106
117
134
127
108
106
118
129
137
140
131
118
126
150
158
132
112
118
134
143
129
134
131
124
126
128
125
121
128
136
130
121
127
134
129
124
129
132
124
118
122
124
117
115
121
131
141
148
140
114
96
109
132
127
109
110
121
127
133
145
144
126
123
145
158
139
119
121
136
144
131
145
135
123
127
132
122
110
113
121
119
120
131
134
124
124
134
135
128
129
132
124
109
110
120
123
130
145
148
124
102
111
128
126
115
122
135
134
129
139
149
136
122
135
149
141
130
130
137
136
131
147
134
119
123
130
124
117
116
114
110
117
132
130
116
119
132
134
132
137
137
125
112
118
125
117
111
124
138
133
122
124
129
125
119
130
147
145
132
132
145
141
126
125
133
135
135
140
138
125
133
139
123
107
109
119
125
133
133
121
113
121
132
128
113
113
125
130
132
139
136
128
125
130
131
118
103
106
120
132
137
136
131
125
123
131
147
149
138
131
139
139
129
125
127
130
136
143
139
119
130
130
114
98
98
110
127
142
145
133
122
126
136
135
123
119
123
127
129
128
129
130
135
136
134
127
115
106
110
122
135
137
132
129
129
131
136
141
138
135
134
131
129
130
133
134
137
144
140
121
128
129
119
105
101
109
123
139
145
139
130
130
137
140
138
130
128
127
123
115
119
130
134
131
130
132
131
119
113
115
122
128
133
138
137
132
129
130
132
136
133
122
123
138
148
141
136
140
138
123
131
134
128
121
114
116
121
130
135
137
136
134
134
141
141
138
133
129
119
112
118
127
129
123
126
135
135
126
120
117
113
119
133
143
140
132
127
125
129
136
133
118
119
143
155
143
130
131
132
121
138
135
132
133
129
124
121
120
123
130
139
140
137
135
135
135
134
128
120
119
127
129
123
119
125
130
127
123
123
123
116
120
136
144
139
131
131
132
136
137
132
121
120
140
150
136
124
125
130
118
142
135
131
137
137
129
122
117
115
124
137
146
146
136
128
129
130
127
125
133
139
131
122
123
129
124
116
118
124
126
127
130
139
142
139
134
134
136
142
140
128
119
122
131
135
127
124
129
131
120
140
132
130
135
134
128
124
121
117
117
126
141
152
145
130
125
127
127
133
144
145
131
122
128
133
122
113
120
128
127
132
136
138
138
139
137
130
130
137
136
122
113
116
124
126
128
128
135
139
131
133
132
132
132
129
123
125
131
129
119
115
127
147
149
136
128
126
129
135
142
140
127
119
126
133
124
117
125
127
127
132
137
133
131
137
138
125
116
125
131
119
109
112
120
126
129
131
136
144
143
130
132
132
129
123
119
128
140
142
128
115
117
128
137
137
134
131
130
129
130
131
121
113
117
128
127
124
126
127
126
128
131
127
126
132
136
122
107
116
129
124
114
115
122
130
132
130
131
140
143
135
138
132
121
117
122
132
141
142
135
129
122
115
119
134
142
140
134
125
120
122
119
111
110
122
130
131
129
127
125
125
125
123
119
126
136
129
111
113
131
135
126
120
123
129
132
127
125
128
131
140
145
137
121
117
126
134
133
129
133
140
132
113
113
135
151
148
139
127
119
124
126
115
109
118
130
133
133
131
130
123
121
120
116
124
140
137
120
118
133
145
137
121
118
125
131
131
125
123
121
138
133
136
144
144
136
126
117
113
120
139
152
149
139
135
133
126
119
121
131
132
127
121
117
116
118
124
125
117
116
120
121
108
104
128
154
152
125
112
117
125
128
132
141
144
143
138
134
129
118
124
126
132
133
128
125
126
124
117
120
137
145
134
124
132
136
125
114
117
129
132
127
126
127
127
126
126
121
112
112
119
119
107
108
138
170
163
129
114
125
131
123
121
133
141
133
122
124
128
123
121
122
125
123
117
116
125
128
125
125
132
130
113
106
124
137
129
118
118
126
132
132
130
128
126
126
124
123
118
118
120
119
116
121
142
161
153
132
127
135
131
112
105
121
136
128
115
115
122
124
125
119
118
124
120
112
115
129
133
128
121
114
104
105
123
136
133
123
113
112
124
137
138
124
113
115
120
123
123
123
119
119
126
136
139
139
132
132
139
140
126
102
97
116
134
132
122
120
122
124
129
122
125
135
127
107
107
128
141
128
107
101
108
120
127
130
132
126
110
99
114
140
142
119
102
105
115
121
124
125
117
113
128
138
133
120
118
130
142
136
121
106
107
124
134
136
133
132
130
128
128
128
133
138
126
106
107
130
145
128
99
97
117
132
127
121
129
129
114
102
112
134
133
113
102
108
117
118
122
124
115
109
119
129
126
117
115
126
135
132
122
122
125
131
133
132
137
141
137
128
126
137
131
125
120
116
119
136
144
129
105
103
122
128
117
115
126
132
127
124
126
128
120
112
114
122
120
118
124
125
117
108
112
119
120
121
122
127
132
133
131
134
136
134
128
125
132
139
141
128
128
137
121
107
116
127
129
135
141
132
116
112
119
116
109
111
124
127
134
144
144
130
119
120
128
128
120
119
128
128
121
114
116
117
117
121
127
132
140
143
139
133
132
130
127
125
125
130
134
130
128
130
113
107
122
130
125
128
136
134
123
119
116
113
109
112
114
115
124
141
146
139
137
138
134
123
117
123
131
130
124
125
127
121
114
116
126
136
147
151
140
125
117
122
130
132
127
124
124
130
123
117
114
120
126
116
108
119
132
129
122
122
121
121
119
115
109
103
109
120
129
142
154
151
130
114
116
125
128
124
125
129
131
123
112
114
124
135
144
144
133
118
110
116
131
138
131
120
118
125
117
109
119
132
122
99
98
118
131
124
121
126
132
132
131
122
112
108
106
104
110
133
152
147
126
118
124
125
121
118
121
124
124
117
114
116
126
131
128
121
120
118
115
117
125
132
134
126
119
119
118
111
121
131
115
95
103
122
127
123
126
136
139
138
138
131
123
124
119
107
103
116
129
129
126
129
130
118
109
112
117
116
112
110
112
117
130
132
116
101
109
125
128
121
116
119
130
133
126
113
130
125
123
121
111
108
114
120
120
122
133
142
140
138
140
136
130
135
133
117
101
99
107
117
128
136
129
113
106
113
116
114
112
111
111
117
133
140
119
99
108
131
136
124
109
110
125
138
136
117
144
143
128
111
110
117
117
113
111
117
131
138
133
133
139
135
129
132
135
118
95
90
104
121
130
130
126
121
117
113
115
117
125
125
116
116
134
147
133
111
115
135
141
126
110
110
121
133
136
123
146
156
136
112
107
113
113
106
107
112
124
129
127
131
136
127
118
124
128
112
91
93
117
130
121
116
126
134
127
112
110
126
141
140
124
118
133
148
142
126
125
136
141
133
122
120
120
123
126
125
137
152
144
121
107
105
107
113
115
116
119
125
127
132
131
119
109
117
125
112
98
109
133
133
113
105
124
139
128
108
107
124
137
140
133
125
128
139
143
137
131
132
141
141
140
130
118
111
113
119
118
131
137
128
111
103
108
125
129
122
120
125
130
129
122
113
111
121
131
125
117
126
138
131
113
108
120
127
119
111
112
113
115
126
137
131
123
130
142
144
130
123
136
150
150
134
117
109
108
115
102
108
121
124
115
109
118
133
136
127
119
123
130
126
114
109
117
131
135
132
129
131
134
131
125
120
116
114
115
121
121
105
97
115
134
132
125
132
147
145
123
109
124
146
146
129
121
119
119
120
100
98
107
117
119
120
127
135
137
129
117
117
128
126
116
114
125
137
133
123
122
124
127
133
139
135
120
113
120
128
124
106
104
119
130
129
128
141
153
142
115
99
109
129
132
122
124
138
139
133
110
104
107
114
122
129
135
138
137
130
118
116
127
134
128
124
132
142
131
111
107
113
118
128
140
142
129
121
123
124
117
117
129
134
124
120
131
148
150
134
112
96
98
114
121
120
129
146
153
144
122
118
116
116
123
132
137
136
137
137
129
125
130
141
142
133
133
142
134
112
105
112
112
113
124
134
133
124
119
113
109
126
148
142
116
112
132
148
142
128
115
103
100
113
128
131
133
139
145
142
128
130
127
123
122
125
127
129
132
140
140
133
132
144
147
135
131
143
144
126
118
117
113
104
106
119
124
120
113
109
109
127
146
136
113
114
137
147
136
124
121
116
113
127
149
151
135
121
124
132
125
133
135
127
119
114
117
121
128
135
136
134
131
136
144
134
128
143
152
138
124
120
116
109
107
110
111
111
113
119
122
126
132
126
116
122
143
150
135
121
125
127
130
144
163
161
133
108
109
125
121
131
139
131
116
110
116
126
128
126
127
128
128
130
139
134
129
137
142
132
121
122
127
129
121
114
108
109
121
133
135
130
125
127
127
130
145
152
135
118
121
134
144
152
157
152
127
106
108
125
119
129
139
134
120
115
126
138
135
125
122
127
128
130
138
139
130
125
121
118
116
128
144
148
135
120
112
114
125
135
137
134
133
134
130
131
141
146
133
119
122
136
143
142
135
130
119
112
116
129
123
127
131
129
123
126
138
147
139
126
127
132
133
134
141
141
126
111
107
111
123
141
157
154
133
118
116
118
122
123
123
132
141
137
126
125
134
137
129
123
129
135
133
125
117
114
116
119
123
131
131
127
119
115
120
130
142
143
134
125
130
136
136
137
139
136
120
106
105
114
129
146
156
149
126
112
113
118
118
111
110
124
140
134
120
119
128
129
128
131
138
134
123
119
118
118
122
126
128
130
136
131
116
108
113
124
135
137
130
122
124
133
136
135
133
128
118
110
112
118
127
135
142
140
125
112
107
110
114
109
106
119
133
129
119
120
127
126
128
135
140
132
122
124
133
132
130
131
134
134
136
138
128
115
111
116
127
138
135
125
124
131
136
130
123
124
124
120
115
116
117
121
126
132
129
119
108
106
111
113
113
122
132
131
123
122
122
124
126
134
135
130
129
137
147
145
133
132
140
141
131
140
138
126
116
113
121
136
142
137
133
137
136
126
118
124
132
125
114
112
115
118
121
123
125
126
123
115
113
115
121
129
137
135
126
119
116
118
125
129
129
128
131
140
149
144
129
126
143
144
124
133
137
129
123
117
119
128
137
140
145
146
138
123
119
126
134
127
117
116
125
131
126
114
113
128
142
135
119
114
121
137
142
136
124
116
115
118
123
126
126
125
126
133
142
139
128
127
142
142
117
123
129
129
128
127
124
122
122
127
141
148
138
126
124
130
131
129
127
129
134
138
132
114
109
130
155
151
128
113
122
137
143
131
120
116
120
122
117
118
120
119
116
122
133
137
136
138
142
137
115
119
128
132
133
135
134
126
114
110
127
140
136
128
132
132
131
132
136
136
131
130
132
127
123
137
153
149
129
116
119
131
136
125
117
119
128
126
111
107
115
116
109
116
132
140
144
149
146
136
119
119
130
137
135
136
142
139
121
109
119
132
132
130
134
133
130
132
136
130
121
119
128
138
142
144
141
131
124
121
120
122
126
122
115
119
129
128
110
107
116
118
112
120
134
139
143
146
145
134
123
118
129
137
134
134
142
144
132
123
127
133
131
126
130
133
129
128
126
121
116
116
125
137
147
146
129
117
121
126
117
112
119
120
115
117
125
126
119
119
126
125
122
128
136
133
129
131
134
131
126
121
128
134
129
128
134
136
132
132
139
141
132
124
126
128
128
124
117
115
120
124
120
124
134
138
128
120
126
126
112
107
118
125
118
116
120
124
128
136
141
136
129
130
131
125
116
116
124
128
126
125
135
139
132
125
125
126
127
128
134
142
139
132
127
128
127
122
119
120
127
124
112
111
122
131
129
133
138
127
109
107
122
129
123
122
124
125
132
144
150
141
127
125
126
123
116
117
125
127
126
132
145
152
144
126
118
124
124
116
117
134
147
143
135
129
125
122
123
132
134
121
106
108
120
127
128
137
143
129
113
114
127
131
125
127
133
133
133
141
147
138
122
117
122
125
125
128
134
134
130
133
146
160
154
128
118
129
130
109
105
128
148
148
139
131
121
116
125
139
136
117
108
118
129
126
122
130
135
130
122
126
130
128
125
131
140
140
137
136
139
132
120
115
124
130
134
138
144
140
133
125
129
149
149
130
121
133
133
111
105
126
141
139
136
130
115
108
122
139
133
119
122
133
134
123
120
126
130
127
126
132
131
129
125
128
138
141
139
132
131
130
127
124
129
134
139
144
149
147
134
116
109
125
137
132
124
134
131
116
113
128
129
123
126
125
116
112
123
135
130
125
133
139
130
123
124
129
129
123
121
127
132
133
128
125
126
134
134
128
127
128
133
136
135
134
136
141
147
148
133
117
104
112
125
129
132
133
127
117
119
126
117
111
120
125
123
124
132
134
130
130
132
132
124
125
131
133
131
122
114
118
133
139
131
116
112
119
122
123
123
127
138
143
139
131
130
133
134
141
135
126
115
114
121
128
132
133
126
120
125
126
118
112
122
127
128
134
140
138
128
125
123
123
123
127
131
131
129
126
114
117
134
143
132
115
109
113
121
122
124
127
132
138
137
127
124
122
122
128
142
137
128
126
125
128
130
129
125
128
134
134
130
127
127
127
127
134
141
139
127
115
114
122
131
130
124
124
127
128
122
122
132
138
132
121
120
126
133
135
132
129
129
132
130
127
123
119
116
120
153
147
137
135
135
132
125
119
123
134
143
145
145
143
133
123
119
127
139
139
123
106
110
128
137
127
117
117
123
127
129
130
129
132
134
134
137
146
154
152
139
130
126
126
126
127
126
123
122
124
159
154
142
139
142
139
125
119
126
138
140
140
148
150
135
117
114
125
140
142
124
106
112
131
133
118
112
121
124
121
128
133
128
128
137
145
150
158
163
153
134
125
125
126
126
129
130
129
135
136
154
154
143
138
140
138
127
127
138
141
128
122
137
146
132
114
113
125
139
143
130
118
119
131
128
113
110
124
126
121
125
131
127
127
136
144
150
156
155
138
116
113
124
129
130
130
128
129
141
147
146
148
136
127
129
131
127
137
153
148
121
108
121
134
127
117
118
126
135
140
139
131
125
124
120
111
112
125
128
124
126
129
130
130
133
138
143
143
137
120
103
106
123
132
135
133
125
123
136
146
140
145
129
115
120
126
126
138
156
150
125
111
118
128
124
123
125
127
126
128
136
134
127
120
117
117
118
126
130
129
127
130
134
134
133
135
135
132
123
113
107
111
124
135
139
134
123
120
131
137
141
144
123
107
117
127
127
130
143
144
134
129
130
131
126
129
134
132
119
115
125
133
125
117
117
121
125
129
134
134
129
133
137
137
132
135
135
127
121
122
123
124
127
135
139
134
125
124
132
134
135
127
129
132
127
121
123
125
120
115
123
135
139
132
124
117
116
120
126
129
136
141
134
124
118
121
124
123
115
110
117
126
122
116
125
139
135
118
116
126
132
131
124
119
122
132
138
138
135
123
123
125
126
124
113
114
123
123
111
112
128
135
124
115
122
125
121
120
126
129
134
136
135
133
125
122
125
124
115
109
117
128
122
114
126
146
147
130
121
131
137
134
127
124
123
121
119
123
130
120
119
125
122
113
105
111
123
120
108
113
131
130
106
96
119
137
133
125
124
124
126
130
139
140
128
115
118
125
122
112
115
126
126
120
123
135
141
135
133
136
135
128
124
128
128
117
103
105
117
119
125
127
123
116
114
118
123
119
110
112
127
125
102
96
121
141
140
129
119
110
109
123
144
150
128
107
107
123
126
117
116
125
132
129
119
115
120
130
138
138
130
118
118
130
136
124
105
101
113
120
132
135
134
135
133
128
124
121
114
110
114
120
114
115
126
137
136
128
116
100
96
116
144
151
128
104
104
121
125
119
119
127
135
130
116
102
102
118
133
135
123
113
116
130
139
133
118
114
119
121
131
136
139
140
139
130
126
127
121
106
103
118
129
131
128
129
133
130
118
105
101
111
131
138
129
116
115
121
121
121
126
130
129
125
118
107
103
108
120
125
120
114
119
130
135
130
127
130
128
118
129
132
129
128
128
129
129
131
125
108
104
120
134
129
124
130
137
135
127
126
123
116
113
120
131
133
131
122
117
120
128
129
121
121
124
126
119
111
112
115
118
119
126
128
126
121
125
136
135
117
129
126
113
105
114
126
130
130
126
118
115
124
128
121
120
134
144
139
135
143
144
127
109
112
131
142
136
126
119
119
125
121
116
117
128
139
137
125
117
117
119
122
128
127
122
116
117
129
132
121
133
125
107
98
110
124
127
128
127
124
124
125
122
119
121
135
143
135
129
136
144
137
124
122
130
134
132
131
126
123
122
121
118
118
128
140
144
138
131
128
126
125
124
124
123
120
117
118
124
131
138
123
108
106
112
118
123
130
130
126
123
125
125
122
124
132
134
129
117
113
124
138
137
129
124
124
129
132
128
123
125
129
129
127
127
134
140
141
138
138
136
127
115
116
126
131
123
116
122
136
137
119
112
113
111
110
121
136
137
126
123
127
128
127
128
129
130
129
113
99
109
130
134
123
116
123
132
129
119
120
132
142
140
132
130
132
134
134
133
138
141
126
110
113
129
137
135
128
126
133
132
117
115
117
109
105
121
141
141
126
124
129
130
129
131
132
130
130
121
108
109
118
117
109
115
129
132
117
106
117
136
145
141
130
130
130
132
129
124
129
138
126
111
115
127
134
138
139
132
123
129
122
121
119
110
105
114
134
139
130
128
127
126
125
135
137
130
130
131
126
119
110
103
105
119
133
126
105
100
116
133
135
130
126
124
127
133
129
118
118
128
124
113
118
125
126
132
140
134
118
128
132
131
124
115
106
107
123
133
131
127
122
115
121
138
138
126
126
136
137
123
108
106
112
121
127
120
108
109
119
122
123
124
124
118
121
132
134
122
114
121
120
114
119
122
120
121
128
131
122
128
141
139
129
119
109
104
115
129
130
126
119
113
121
137
133
120
125
139
137
119
111
119
121
117
118
121
121
120
117
116
121
128
127
116
116
129
132
124
117
120
117
113
120
124
116
110
113
122
122
131
140
136
126
122
116
110
119
129
130
129
126
122
126
132
124
116
129
144
137
119
117
128
125
111
114
129
133
124
114
115
124
132
130
122
119
119
121
123
124
124
117
116
128
131
118
104
106
118
120
132
130
121
117
124
126
124
127
133
132
133
134
131
126
123
116
117
132
149
144
125
120
128
124
112
118
130
131
120
118
122
124
124
124
129
123
111
110
123
133
129
116
120
137
138
122
109
112
118
117
128
121
110
111
123
132
132
133
133
131
133
135
129
119
115
114
117
127
142
145
133
122
124
128
123
123
123
121
119
124
132
123
110
118
133
126
107
106
129
143
130
111
119
138
137
122
120
129
130
120
125
122
115
117
121
128
132
131
130
129
131
128
121
114
115
119
118
119
126
135
133
122
124
130
133
126
117
114
116
122
127
120
114
124
135
129
111
110
131
143
130
111
113
128
129
122
130
144
142
129
123
130
133
125
117
121
129
132
131
131
131
124
118
119
125
127
122
117
118
123
127
126
125
129
132
125
117
113
110
109
111
122
132
137
137
130
120
115
123
135
133
120
113
119
120
123
136
150
146
137
125
139
141
125
112
116
129
135
135
135
135
130
127
132
134
129
125
125
124
121
125
131
127
122
122
123
123
117
102
92
100
128
150
146
134
133
133
119
111
123
138
136
122
122
126
130
135
138
137
135
130
145
138
117
106
115
133
140
138
137
133
133
134
139
137
125
124
139
142
129
126
131
125
115
116
127
130
122
104
95
106
133
150
138
127
137
143
125
108
119
143
146
133
132
142
143
134
123
119
124
133
145
129
108
103
115
135
143
139
128
123
126
134
136
131
120
125
148
153
134
122
122
119
116
121
134
137
129
118
116
125
135
137
125
122
138
145
132
119
125
141
142
133
137
153
153
132
109
105
117
130
142
128
108
106
120
134
145
139
120
111
119
127
128
123
118
129
149
149
128
114
114
118
122
133
142
144
141
135
135
136
132
127
122
125
135
139
136
131
132
132
125
122
133
151
150
130
105
101
117
126
139
132
118
117
123
130
138
133
118
111
120
126
126
121
122
133
143
137
119
110
117
127
133
139
144
143
141
139
137
133
125
124
126
128
129
129
131
136
133
121
111
113
126
139
137
122
105
105
123
126
134
130
124
125
126
124
124
122
119
119
128
131
128
123
123
130
134
129
117
116
127
138
139
137
134
130
129
129
127
121
118
123
126
125
123
122
128
134
129
115
109
115
127
128
122
115
110
113
129
131
129
120
117
125
129
121
110
110
119
129
131
129
126
123
120
119
127
129
125
123
130
140
141
133
122
113
112
115
117
115
113
117
119
118
116
121
132
135
129
119
117
125
133
128
119
120
122
123
126
136
127
114
109
120
128
120
109
110
124
130
125
118
119
123
121
116
121
129
129
121
119
128
138
134
117
100
97
106
118
119
117
115
115
114
116
125
136
139
132
124
123
131
137
134
129
129
130
127
122
135
130
119
112
115
122
122
122
127
134
131
119
110
113
124
130
126
123
123
121
110
104
115
132
136
123
102
93
103
121
131
127
120
118
119
120
124
133
138
137
134
129
128
134
140
140
134
128
125
118
125
130
127
120
115
115
122
135
144
143
131
118
112
114
126
139
141
128
115
111
107
107
113
125
131
129
115
101
102
119
138
137
128
126
127
120
116
121
130
140
143
135
124
125
139
145
133
119
119
117
115
125
131
125
115
112
120
139
148
142
131
125
122
119
124
137
145
133
114
107
115
124
124
119
125
133
131
115
103
115
136
146
136
129
125
114
106
108
119
137
150
144
125
118
133
141
130
119
121
121
108
118
127
126
120
117
123
137
140
132
125
127
128
122
120
128
138
133
118
113
126
135
130
119
123
139
146
128
108
110
133
146
141
126
115
104
102
107
113
129
149
149
131
117
124
135
134
132
135
130
110
115
121
126
128
126
126
132
131
123
122
128
130
123
122
126
131
130
123
123
129
133
127
124
133
146
147
131
116
116
132
143
137
123
107
99
106
114
114
121
140
151
137
119
118
129
141
149
150
139
116
111
118
130
136
131
127
125
125
122
127
132
128
124
128
133
132
127
125
124
124
120
120
129
145
148
139
124
121
128
135
134
129
123
113
107
112
121
120
121
136
148
141
121
113
124
141
154
154
140
121
109
114
129
136
130
122
119
120
128
138
140
128
123
132
139
135
129
126
124
119
115
119
131
143
141
124
114
126
142
139
123
120
129
131
124
120
124
128
130
137
147
143
122
108
116
134
144
144
132
124
110
112
124
128
126
119
115
116
129
144
145
129
120
128
135
135
135
133
126
119
118
123
129
133
130
119
113
127
144
135
117
117
139
150
140
123
122
131
137
139
145
143
121
102
108
125
136
135
124
122
114
120
126
123
121
122
123
122
126
139
142
131
123
125
126
128
134
136
130
126
125
125
122
122
128
125
119
126
135
129
117
121
142
154
145
127
122
130
133
135
140
136
117
100
108
126
135
134
124
122
120
132
137
126
116
125
138
136
125
127
135
135
131
130
126
122
126
132
133
133
130
124
118
122
135
138
129
123
126
127
124
126
134
142
139
130
124
124
125
125
130
130
115
105
115
132
139
138
134
123
122
138
149
135
118
125
142
142
125
123
131
135
136
139
135
119
113
119
130
136
130
123
120
128
141
145
137
124
121
129
132
127
125
128
131
129
125
123
122
123
129
127
116
114
126
136
135
138
146
122
116
129
146
139
124
123
132
131
122
124
131
127
128
141
139
119
103
106
122
131
130
126
127
130
136
141
140
131
127
130
131
129
123
125
126
127
127
124
123
126
135
135
123
120
129
131
128
136
153
121
110
113
129
134
131
125
119
112
116
128
130
113
109
128
137
121
106
108
121
125
125
129
132
130
127
131
139
141
133
128
128
131
131
128
125
125
125
124
122
128
141
141
127
120
124
123
123
134
153
120
107
104
113
125
132
129
116
106
112
128
127
104
95
115
130
124
118
123
128
126
124
125
131
131
125
123
132
141
138
124
122
132
139
131
121
120
123
121
118
123
138
141
128
118
118
118
122
134
147
117
111
107
109
120
131
134
124
111
113
127
126
106
98
112
122
123
126
135
136
128
120
121
130
135
132
122
121
133
139
130
125
134
141
131
120
121
127
122
115
120
131
132
124
119
119
122
124
130
136
116
116
115
115
121
130
132
125
120
121
128
128
120
119
122
123
120
128
137
135
122
113
117
129
140
140
128
116
124
138
141
137
136
134
130
128
131
133
131
125
125
130
129
126
124
126
128
127
125
126
123
121
120
122
130
133
126
119
122
130
136
133
133
136
135
125
119
123
131
128
114
108
117
131
139
142
136
121
117
129
147
149
137
130
132
135
138
141
140
138
137
136
137
135
134
133
132
128
121
121
131
126
123
129
139
138
123
113
122
135
135
129
129
137
137
128
121
125
131
127
114
110
120
130
132
133
138
133
120
122
142
151
138
130
134
138
142
147
148
145
141
143
146
147
141
135
131
126
121
122
131
129
125
129
139
136
120
112
124
135
127
116
115
126
128
125
123
126
132
133
127
121
126
128
123
125
135
136
128
124
134
141
138
136
136
137
139
149
150
140
131
136
149
152
143
133
128
123
121
124
128
126
122
125
135
129
113
112
129
136
121
106
108
117
119
120
124
128
132
139
141
135
130
124
121
123
127
131
132
132
133
135
137
143
143
135
136
147
147
132
120
125
138
146
141
133
128
124
123
125
126
125
122
122
133
126
108
111
130
134
117
107
118
124
117
113
123
125
126
135
142
140
130
123
124
124
123
124
132
137
133
130
141
151
148
136
134
143
144
130
116
116
129
139
137
134
131
129
129
128
129
131
122
123
135
132
110
110
128
131
119
120
139
143
123
114
122
123
118
120
128
131
125
121
126
128
122
121
130
134
129
132
144
153
145
134
129
137
143
135
119
117
129
139
139
131
130
135
138
137
124
117
117
119
119
119
129
135
127
111
106
117
130
130
120
109
109
120
126
127
130
130
127
126
128
126
122
117
115
113
118
129
142
143
131
117
114
121
130
133
135
135
132
122
119
120
124
129
134
126
121
119
119
112
103
107
124
129
119
111
116
126
129
124
116
113
117
125
127
125
125
123
121
122
125
123
119
119
118
118
122
136
142
131
116
115
124
130
127
126
130
140
140
128
116
111
117
129
134
122
121
125
121
103
91
102
122
126
116
117
131
132
121
113
117
125
128
131
131
124
119
118
118
124
124
114
112
119
122
118
122
133
134
119
105
114
131
136
127
120
127
138
142
134
120
112
112
121
128
124
129
135
126
107
100
115
130
126
118
126
142
139
119
113
124
134
134
136
137
129
117
113
123
136
130
110
105
119
126
119
120
128
126
114
107
116
129
131
126
123
128
136
139
139
133
123
116
116
125
129
140
144
134
122
124
137
138
125
116
127
144
142
124
121
131
136
133
135
139
136
122
117
131
147
137
113
107
122
125
120
122
129
126
116
115
118
118
117
121
132
138
133
132
138
143
138
125
120
126
128
142
141
132
132
140
148
142
124
115
124
140
141
129
126
132
136
131
129
136
141
135
127
133
141
136
122
119
123
120
117
128
136
128
123
125
125
113
103
111
133
142
133
124
130
140
141
133
129
127
123
134
127
124
129
137
143
138
124
116
124
137
138
129
125
132
138
136
129
133
147
150
137
125
124
130
133
133
125
112
110
127
135
126
124
134
136
119
103
106
125
136
134
127
128
130
132
132
135
133
118
121
113
115
118
124
133
134
125
118
127
138
137
126
123
132
141
141
131
132
145
154
141
117
110
121
135
137
125
109
108
123
126
117
119
136
145
135
117
108
110
121
134
136
130
120
119
124
130
131
123
115
111
115
115
116
128
136
128
122
130
138
135
127
126
133
140
141
137
130
132
142
138
118
105
115
130
132
124
114
114
122
120
111
117
136
148
146
132
116
105
113
132
144
132
114
112
114
123
131
135
120
121
122
115
116
128
140
132
124
128
133
130
125
127
131
135
140
143
130
117
125
133
119
104
109
122
126
123
122
124
129
125
119
123
137
146
147
137
124
112
116
131
141
131
115
113
114
120
131
145
127
129
125
116
115
126
137
135
128
127
126
125
123
124
125
128
141
150
132
112
118
130
117
100
103
118
126
125
124
131
141
141
134
134
142
143
138
131
127
125
124
130
131
128
121
119
120
123
131
142
130
132
125
115
112
120
133
139
136
127
123
120
118
117
117
125
139
149
136
120
126
132
113
94
100
117
126
121
121
133
147
148
140
137
140
139
128
121
125
132
131
125
126
129
130
127
128
129
129
130
126
127
126
122
115
115
125
140
143
134
122
118
114
112
113
123
134
138
135
133
140
137
115
98
104
117
118
115
119
133
141
138
133
131
134
133
123
117
119
128
129
119
117
129
136
134
133
133
127
121
119
119
126
126
121
116
121
136
143
136
125
118
111
108
113
121
125
128
131
141
150
146
126
110
110
110
109
109
119
128
128
121
122
124
125
125
120
116
117
124
123
110
105
117
131
132
131
130
128
124
117
113
118
124
125
126
127
133
137
136
130
121
112
110
115
119
123
129
133
141
150
150
137
122
114
112
109
106
114
122
119
115
119
123
120
118
116
116
116
121
121
107
96
103
118
124
125
127
130
130
125
111
105
113
131
140
136
131
130
131
133
129
118
115
116
120
127
136
141
142
143
144
140
127
118
118
116
110
110
117
121
123
126
128
125
119
114
111
113
123
125
114
98
98
109
118
120
125
135
136
134
116
98
104
129
148
141
128
125
126
134
135
125
116
118
124
132
139
144
144
136
130
129
125
121
124
124
119
115
123
133
135
130
128
130
125
114
107
113
126
132
124
109
105
109
117
125
132
137
134
136
125
106
108
128
143
137
127
122
124
134
138
125
113
119
131
131
127
137
148
137
118
117
124
126
125
125
126
127
135
144
142
127
126
133
127
115
110
120
133
137
130
120
115
116
125
134
139
138
130
127
131
125
120
125
131
127
122
118
121
135
140
122
107
118
134
127
111
123
145
138
114
109
123
127
120
120
129
134
137
140
138
129
128
134
132
120
115
125
137
138
131
124
120
124
133
142
142
132
128
116
131
139
131
122
119
120
119
112
118
138
142
123
107
118
136
126
106
115
138
139
119
115
124
125
115
113
124
130
125
126
131
133
136
137
137
125
117
119
131
137
135
130
129
131
132
136
135
127
126
113
125
134
128
116
116
121
119
111
116
136
143
130
113
118
129
124
116
120
133
135
128
127
129
124
113
112
118
118
111
112
128
140
139
137
136
129
112
107
121
139
143
141
139
133
126
124
123
122
121
121
122
120
115
114
122
129
126
114
114
125
134
130
118
115
117
123
131
132
130
128
133
137
135
127
120
120
120
116
110
113
130
139
132
128
130
127
109
104
118
139
149
149
144
134
120
116
116
116
116
129
126
113
105
114
129
138
135
123
111
111
118
119
117
109
109
121
140
139
125
120
128
134
133
131
132
134
133
126
121
126
134
132
120
116
120
119
112
117
129
135
139
140
138
129
119
118
120
116
115
130
133
119
109
117
131
140
140
131
113
102
105
112
114
108
108
122
142
139
122
114
120
125
124
129
142
147
142
132
131
134
131
124
116
115
116
111
113
129
140
131
120
122
125
125
124
130
128
119
118
127
140
132
118
120
128
131
133
129
115
104
104
114
120
116
112
125
143
139
120
111
113
114
116
129
144
146
137
131
134
134
123
114
118
126
124
108
109
132
140
124
108
111
120
123
128
135
133
125
126
129
140
136
125
124
123
121
117
118
117
111
111
118
125
123
117
126
141
142
129
117
114
112
116
127
136
132
121
123
134
131
113
109
124
140
133
112
106
124
131
117
109
119
129
127
126
132
136
132
133
134
135
130
124
126
126
114
101
105
118
120
113
114
122
124
119
121
136
146
140
127
118
116
120
126
128
118
111
120
134
128
111
112
132
145
137
117
112
120
121
115
119
136
142
130
120
130
139
138
131
136
128
122
122
129
131
116
97
101
122
126
109
99
110
122
123
119
128
141
142
130
121
120
123
123
121
115
113
122
133
129
120
122
135
140
131
121
123
127
123
119
128
143
146
132
121
128
135
132
123
132
123
118
122
131
133
122
106
108
126
127
105
92
106
125
130
121
122
132
133
126
121
123
124
122
121
121
120
123
130
132
129
131
135
136
126
122
131
133
129
128
132
138
137
134
128
123
120
117
113
124
122
121
125
128
129
125
117
118
127
124
106
102
115
130
132
126
123
122
120
119
120
122
123
123
122
122
122
121
129
136
136
132
133
134
126
123
128
130
132
137
137
131
128
134
135
122
107
106
111
117
120
123
125
123
123
126
127
126
125
117
111
117
130
132
126
124
123
118
112
114
122
124
123
124
124
119
117
119
132
142
139
128
128
131
128
124
123
124
131
143
143
131
126
133
140
125
108
110
120
117
120
120
120
120
122
126
129
131
125
116
115
125
132
127
118
118
120
114
112
121
127
123
121
127
126
120
116
122
134
145
139
126
122
125
126
125
125
123
128
141
146
138
128
130
137
130
122
127
133
122
121
115
118
126
125
123
125
131
131
124
121
125
127
123
121
118
115
114
118
129
130
121
118
126
128
123
122
128
138
146
139
125
118
120
123
128
134
133
132
137
144
143
131
125
131
133
134
141
142
127
120
117
123
133
128
113
112
124
132
132
127
123
121
125
129
123
117
117
125
132
128
119
118
124
125
127
130
136
143
146
139
127
122
124
126
130
141
145
140
136
141
141
129
119
125
132
134
140
143
129
120
119
128
134
123
104
101
112
124
133
133
125
121
128
132
127
126
129
133
126
121
122
123
122
122
125
133
138
142
143
134
125
133
141
135
128
136
149
147
139
138
138
125
115
122
129
131
133
139
129
123
122
126
126
117
104
103
108
117
128
131
124
120
127
128
126
134
145
139
121
114
125
132
126
126
127
127
127
133
134
126
124
143
156
142
123
127
141
141
136
137
137
124
116
123
133
136
134
135
127
128
124
118
113
112
116
122
123
119
121
124
119
117
122
122
122
135
149
142
122
115
128
136
134
138
137
124
115
120
123
118
122
143
154
137
120
121
128
130
129
135
135
127
121
130
142
146
140
135
124
130
126
113
104
110
126
140
140
129
124
121
114
114
122
123
122
129
140
140
132
126
129
133
139
149
147
127
112
112
116
117
126
133
136
126
120
121
120
119
123
132
135
129
128
136
146
148
144
136
117
124
125
115
106
114
130
143
141
137
132
121
112
114
128
134
128
122
126
135
139
133
127
128
138
147
146
134
123
119
121
124
126
123
120
119
122
121
119
120
128
136
136
127
129
138
141
136
133
135
115
119
123
120
113
120
127
126
126
135
137
123
111
115
134
144
134
118
117
127
138
131
125
129
134
132
131
133
136
131
128
128
129
123
120
122
124
123
122
127
138
145
137
123
122
133
129
116
117
132
118
121
122
118
118
125
122
109
109
130
139
122
107
115
135
145
135
119
115
123
129
122
120
128
133
121
113
128
143
139
127
124
130
131
128
127
127
126
126
132
144
148
135
118
116
125
120
109
113
128
128
128
124
115
119
128
122
106
109
130
136
119
107
115
130
136
130
119
118
121
121
115
115
127
135
123
110
119
138
137
122
118
130
139
133
126
129
132
133
134
140
143
129
115
114
122
120
118
124
129
129
133
126
115
122
131
125
116
120
132
131
118
114
119
126
126
123
119
118
119
120
119
118
127
137
134
119
114
126
133
128
122
129
137
132
130
135
141
135
129
132
133
124
117
119
127
129
132
137
130
118
124
123
123
133
135
125
122
129
132
125
119
121
128
126
123
121
119
117
117
123
128
127
126
132
141
132
116
115
133
143
138
130
130
133
137
140
139
129
126
128
127
124
125
129
133
141
145
139
125
105
107
113
127
139
135
119
118
128
133
125
120
128
133
130
124
126
124
118
118
126
137
136
126
125
138
140
123
114
132
156
156
136
125
132
142
137
123
115
121
131
132
132
138
139
138
144
145
131
119
103
97
104
123
138
131
114
112
121
131
128
123
124
125
125
130
134
128
121
123
130
136
133
123
120
133
144
133
120
128
154
160
139
125
134
139
126
107
105
120
133
136
140
148
146
138
138
136
120
111
111
101
104
118
128
123
113
109
114
125
130
126
115
109
116
133
140
129
125
131
135
132
126
122
123
134
142
139
129
130
141
143
135
130
133
130
114
104
110
124
131
135
140
147
142
133
132
128
111
107
119
110
112
119
122
118
113
110
110
120
128
125
113
101
107
129
140
133
126
134
138
130
122
123
131
139
139
137
135
134
132
127
128
135
135
123
111
113
127
135
134
130
133
133
130
128
132
126
111
111
121
120
124
130
128
121
111
109
110
117
121
121
116
109
109
122
134
132
129
133
136
128
119
124
138
144
136
129
134
137
127
118
126
141
139
125
117
127
142
143
135
127
123
122
120
125
132
129
116
115
120
123
134
141
141
128
112
108
116
118
117
118
125
127
120
119
127
131
131
131
131
123
116
124
137
142
131
124
128
132
125
121
133
145
140
125
119
133
145
143
132
125
126
123
121
125
134
134
125
121
131
127
120
122
133
137
138
137
131
119
109
115
128
135
130
126
122
113
112
125
136
132
123
125
135
135
124
118
115
117
121
125
129
131
122
109
110
126
135
134
126
125
134
145
141
122
111
120
131
123
130
122
121
122
122
124
129
138
135
123
114
122
134
134
123
119
122
117
112
117
129
129
119
119
128
128
119
111
110
117
128
135
132
126
112
107
113
124
123
116
116
126
137
137
123
109
115
131
135
124
124
121
121
115
105
107
124
139
140
133
126
127
133
131
120
114
117
118
117
118
120
118
111
111
121
121
115
112
114
120
128
133
127
116
112
121
131
129
115
104
112
129
139
130
113
108
123
142
141
129
124
128
127
110
97
105
125
138
140
141
139
131
129
129
125
119
116
122
129
132
124
113
105
107
117
118
119
120
123
125
125
125
118
113
123
143
148
131
113
110
124
137
139
130
121
123
135
144
143
135
134
141
132
112
103
115
129
130
130
139
142
132
124
128
132
127
119
122
139
147
139
122
110
109
113
118
124
130
130
128
125
119
115
116
132
148
148
131
119
128
143
145
137
134
136
142
144
142
138
135
141
142
132
117
114
125
130
123
120
131
139
130
120
125
134
133
121
123
139
155
155
140
122
111
109
119
131
133
129
123
124
119
118
120
131
136
132
126
128
145
157
149
133
132
144
152
148
138
131
128
137
133
129
123
121
126
127
118
113
125
135
126
117
119
129
130
123
123
135
152
162
153
129
110
108
122
134
131
118
112
118
119
118
119
125
122
120
126
137
149
152
144
133
132
141
149
144
135
128
125
122
118
126
127
122
123
126
119
115
128
137
128
118
119
122
122
122
124
132
143
153
150
129
111
112
124
131
122
107
105
114
117
113
116
121
121
121
132
137
135
134
136
136
131
130
135
135
131
130
129
106
112
128
129
122
124
129
120
118
133
142
131
122
121
119
114
118
130
137
135
137
138
127
118
121
127
123
113
103
107
117
116
109
116
124
128
130
136
134
119
113
124
134
126
117
119
126
129
133
135
102
115
130
125
122
131
132
119
116
134
144
132
122
119
117
113
122
140
142
129
127
131
125
123
128
126
113
104
105
117
125
123
113
117
126
131
133
134
127
110
103
117
132
123
109
111
121
127
134
137
109
125
128
119
121
136
133
117
113
128
138
128
119
115
111
113
129
144
141
126
127
132
127
124
126
122
110
107
111
123
132
132
123
121
123
126
127
127
124
111
104
115
130
124
113
115
123
127
128
132
119
129
126
116
120
135
138
125
116
118
124
123
121
112
105
112
129
139
133
125
132
137
130
120
118
116
114
117
119
124
132
135
127
118
116
118
119
120
122
117
110
119
134
134
126
128
129
128
127
127
120
127
124
116
118
132
142
136
123
115
114
121
124
116
104
109
125
128
120
121
134
143
132
117
112
113
117
125
125
124
128
130
125
114
112
115
116
119
121
121
115
123
138
142
138
137
136
132
129
128
118
119
119
113
113
128
145
142
124
115
113
120
126
118
103
104
117
120
114
118
138
152
138
117
108
112
119
121
120
119
121
122
121
118
117
117
117
119
122
121
120
120
128
132
136
139
138
137
136
135
120
109
106
104
107
127
144
135
118
116
118
121
121
116
104
103
115
123
117
119
142
159
145
118
109
116
117
107
104
113
118
119
121
127
128
121
115
117
124
124
123
118
113
112
120
133
137
138
141
140
129
110
97
95
107
129
140
126
111
113
120
119
116
113
108
109
120
129
123
123
140
155
143
121
114
121
115
98
95
110
122
123
126
137
140
125
114
116
123
129
131
125
109
97
106
124
131
134
142
141
134
117
100
95
110
129
133
121
109
114
122
121
115
112
113
120
128
130
125
124
133
139
132
121
119
124
121
107
105
117
130
133
134
141
141
128
117
118
123
131
141
139
117
98
103
122
131
133
137
139
129
126
114
108
115
127
130
123
117
119
127
132
121
112
116
129
130
120
120
130
133
123
117
116
120
126
128
127
127
130
140
141
138
136
134
126
125
127
129
134
145
145
126
105
109
130
138
132
131
137
113
124
125
120
121
124
125
124
119
122
137
147
130
110
114
132
127
110
116
137
136
114
107
114
122
127
136
140
139
138
143
145
142
132
129
127
133
136
134
135
140
139
125
113
121
137
141
129
125
131
104
113
119
120
124
125
124
119
116
122
146
157
135
108
110
129
126
110
116
138
133
111
106
115
123
127
135
138
137
136
138
141
138
130
127
134
137
136
133
132
132
128
124
122
129
138
133
121
118
124
106
101
103
114
125
127
120
112
106
117
142
152
133
109
108
124
126
118
122
129
121
110
115
125
124
124
126
128
132
131
131
133
131
128
128
132
130
128
127
127
125
124
126
133
133
129
119
113
114
120
117
100
98
113
129
130
119
107
105
115
130
134
124
112
110
119
127
129
125
117
110
112
127
132
124
116
117
124
132
132
129
124
124
122
120
117
115
118
126
126
121
126
141
143
130
116
111
115
116
117
125
110
107
119
129
130
119
112
113
122
123
117
112
112
115
120
126
130
124
111
108
120
132
131
119
113
118
127
134
134
131
127
121
114
106
98
99
113
132
131
121
129
149
146
121
109
118
127
124
121
125
122
123
126
129
127
120
119
126
131
126
112
107
113
121
122
124
127
121
115
120
128
127
120
115
117
122
127
128
133
136
133
122
109
99
95
97
114
137
137
125
131
146
138
115
113
134
142
131
124
125
131
132
129
124
121
120
122
130
135
130
118
113
118
127
126
121
123
123
125
130
127
114
109
115
122
121
117
120
132
142
137
123
112
111
114
112
115
130
135
127
132
141
131
115
120
142
150
138
132
128
135
135
125
118
118
119
121
125
132
132
123
121
126
131
130
123
124
126
133
133
123
106
104
119
127
116
107
115
134
144
135
124
122
131
138
129
114
118
126
129
133
137
130
121
125
142
151
143
136
135
133
128
121
117
120
121
117
116
127
131
123
119
124
132
135
130
126
128
135
136
124
109
107
120
127
120
112
120
135
138
133
131
137
142
144
132
115
112
120
130
135
137
133
127
125
135
144
142
132
136
126
122
121
121
125
124
114
112
122
131
122
112
117
130
138
135
128
128
131
137
134
122
113
116
128
133
128
128
128
127
132
143
144
136
127
124
122
121
124
130
134
135
135
132
128
128
132
130
123
131
118
118
123
124
128
127
114
107
119
129
120
109
114
127
133
129
128
128
127
132
138
133
118
114
129
145
144
132
120
116
130
146
142
123
111
120
131
135
131
131
131
131
136
136
130
122
117
115
115
126
113
116
125
124
125
127
113
102
111
123
118
115
124
131
121
113
123
131
128
126
128
128
121
120
130
142
142
132
120
117
127
136
133
119
113
125
140
141
132
126
124
128
136
142
135
120
108
110
117
124
113
114
121
121
124
128
116
103
108
115
114
118
132
135
114
100
116
135
130
116
111
113
120
127
127
127
130
133
133
125
120
120
122
125
129
138
140
135
128
123
119
124
137
146
140
124
115
120
128
129
117
111
117
119
127
130
120
112
117
116
110
114
131
136
117
101
111
129
130
118
106
103
113
125
123
116
122
136
143
135
119
113
118
132
145
146
139
135
129
120
114
121
137
147
142
129
123
129
137
134
123
111
115
126
132
129
121
121
128
128
117
110
118
128
126
114
113
120
127
129
121
108
107
111
113
117
128
137
142
136
125
117
120
136
150
150
141
139
137
123
113
117
130
141
141
129
119
123
137
132
127
117
121
133
132
121
115
123
129
132
127
114
111
119
128
127
120
116
125
134
134
122
106
99
103
121
136
136
134
136
134
125
122
134
145
146
144
147
146
132
115
111
118
133
139
125
106
107
130
127
129
128
128
132
122
108
109
118
120
124
132
125
115
115
123
127
127
126
129
132
133
128
113
100
103
122
135
130
127
134
136
126
123
132
134
134
137
146
149
138
122
110
110
126
140
129
105
100
126
126
137
136
129
122
108
101
112
119
111
112
128
134
125
117
115
120
127
135
134
125
119
122
123
116
117
125
127
123
122
128
128
123
127
129
121
118
128
134
139
139
129
112
109
127
146
142
121
113
128
128
142
137
121
111
105
106
121
130
115
109
123
130
127
120
115
116
125
135
138
127
114
117
127
135
139
133
122
118
119
119
118
122
131
123
108
107
122
124
126
134
133
121
118
134
151
152
143
136
133
126
139
131
113
109
113
118
129
131
119
113
120
122
122
121
122
121
122
129
140
135
120
116
128
143
146
136
125
123
120
113
115
127
132
116
100
110
123
121
119
131
136
128
128
139
148
149
148
145
133
117
128
123
114
116
126
127
126
123
120
118
118
118
118
121
129
130
123
125
140
143
129
120
128
137
135
127
130
135
130
118
122
135
131
114
109
120
128
122
123
134
137
134
134
139
139
134
134
135
129
111
117
120
117
125
134
128
115
110
117
120
117
118
120
122
132
135
127
127
138
141
130
121
127
128
113
109
128
142
133
123
130
139
136
123
122
128
128
126
133
140
139
130
129
135
133
121
114
117
122
122
126
124
120
125
130
121
106
105
120
123
115
119
127
129
130
130
127
126
132
131
121
115
123
122
104
100
122
137
127
119
129
139
139
132
130
128
126
128
140
147
140
127
123
130
133
120
107
108
118
146
147
134
120
124
129
119
108
118
132
128
113
121
135
135
129
124
120
119
119
119
114
109
113
116
115
115
125
126
115
108
117
131
138
133
126
123
126
135
143
147
141
128
122
130
139
128
114
114
119
161
162
141
125
130
135
124
119
132
143
130
114
124
138
136
126
121
116
110
110
118
120
113
106
113
130
136
131
118
107
104
107
118
129
128
121
123
131
135
140
143
141
128
125
131
141
137
129
126
122
151
153
140
135
146
145
127
126
139
142
126
115
127
139
133
124
121
119
111
111
125
135
124
105
108
133
146
132
115
111
111
112
113
120
128
130
130
128
126
132
139
138
129
127
131
139
141
138
132
123
130
130
127
137
151
145
126
125
139
138
123
116
127
133
127
121
127
126
120
124
137
147
134
111
107
127
139
130
117
118
124
123
116
117
132
146
135
115
108
121
133
132
127
127
129
130
138
139
130
123
124
114
115
129
139
133
123
123
132
134
128
126
126
124
118
121
130
129
128
135
145
144
132
121
117
124
127
126
120
121
128
129
120
118
136
152
134
101
95
113
124
120
120
128
127
125
130
136
126
126
129
116
114
117
119
120
126
127
128
130
137
140
128
112
109
121
130
128
126
137
142
134
127
126
127
125
125
127
126
124
123
124
119
118
132
141
124
98
98
116
120
115
119
126
124
121
127
130
124
129
137
127
121
114
105
113
134
136
120
120
140
149
131
105
105
120
128
124
123
130
132
128
124
131
134
133
132
132
131
125
121
119
119
119
121
123
116
108
114
124
125
124
124
122
118
119
126
125
120
131
133
131
131
122
110
116
137
138
118
113
130
142
129
111
108
119
126
126
125
124
124
124
127
133
137
138
137
133
130
126
124
124
124
123
118
115
117
123
127
129
135
138
133
118
111
120
128
123
117
126
121
126
135
134
122
119
127
127
118
117
120
124
121
118
120
124
128
135
134
128
121
122
128
133
134
138
138
130
125
125
130
135
135
131
123
118
122
129
128
127
137
148
140
118
113
126
134
126
117
120
143
150
133
124
136
144
136
132
132
123
111
115
128
133
128
132
133
120
114
130
146
142
130
128
135
135
129
123
114
113
123
123
111
107
105
102
102
117
131
135
127
114
116
134
138
119
106
117
128
123
140
141
133
133
144
146
139
137
136
126
112
115
130
134
122
120
123
117
115
127
140
142
136
130
130
131
128
119
107
109
124
127
115
106
101
95
99
113
125
125
118
114
115
122
120
108
109
125
135
129
131
130
129
133
137
138
136
135
136
129
116
115
128
131
117
108
108
112
117
124
126
127
129
127
125
126
128
121
111
112
122
125
117
112
110
110
112
116
117
117
118
119
119
112
105
104
117
136
142
136
122
125
129
126
125
126
128
129
129
129
122
115
120
127
122
110
103
109
121
126
118
114
116
116
116
124
131
128
124
122
122
121
116
121
129
133
131
124
114
113
123
132
129
113
105
111
129
142
142
134
119
129
130
120
111
115
123
122
121
122
122
115
116
127
132
122
108
111
124
125
120
112
109
108
109
124
132
129
129
130
126
116
117
128
136
138
137
132
120
117
129
140
137
123
118
127
138
140
133
128
122
133
132
116
105
112
124
123
113
112
114
114
116
126
135
130
120
117
121
123
122
120
115
105
104
121
130
124
125
129
127
116
116
125
126
123
127
135
133
129
133
140
139
134
135
140
139
128
123
122
123
133
133
119
105
111
126
126
114
110
110
113
117
124
128
127
124
125
122
120
120
125
122
109
106
120
127
119
114
122
123
114
114
118
116
107
116
137
145
136
129
131
137
142
146
145
134
120
118
126
121
128
133
125
110
110
122
125
119
116
115
115
119
122
117
116
123
132
128
115
114
123
127
120
117
122
126
117
109
112
116
113
113
118
118
110
115
137
147
137
123
121
130
141
145
142
130
121
125
132
117
124
132
127
115
114
116
118
121
130
129
123
122
122
114
111
124
138
137
121
111
118
131
132
130
128
125
115
109
111
115
116
117
121
127
124
123
131
140
134
120
113
119
128
135
135
131
129
133
133
115
122
126
123
121
120
112
106
116
136
141
129
120
118
116
116
124
137
139
129
116
118
133
146
143
129
116
109
109
112
119
122
122
123
128
129
126
124
129
128
117
107
110
116
125
134
136
135
133
123
115
122
122
120
128
132
118
104
110
131
140
129
117
116
118
121
122
124
130
130
124
121
137
153
147
123
106
106
110
113
118
126
125
115
112
117
120
121
124
125
117
110
110
113
125
138
141
135
126
117
117
121
119
119
133
143
133
115
109
119
125
122
118
119
122
123
116
106
113
123
123
121
137
152
142
116
104
113
119
113
114
125
123
105
92
101
115
124
127
126
121
119
123
127
131
140
138
130
124
119
114
121
121
121
130
143
143
128
114
111
112
115
122
128
125
121
108
96
103
116
118
118
131
142
133
116
116
125
123
113
116
127
123
102
89
101
118
129
132
129
124
129
138
139
138
136
132
129
130
132
114
122
122
117
117
130
140
134
118
114
112
113
124
133
128
116
105
103
109
115
119
123
130
128
126
126
128
128
117
112
122
130
124
111
107
114
123
129
131
130
128
131
138
137
136
133
129
129
140
142
121
122
119
105
100
114
129
123
116
118
117
114
121
132
126
113
111
118
120
118
121
133
129
118
122
135
136
116
99
107
128
131
123
125
133
130
122
124
129
130
129
129
127
127
128
131
131
132
142
141
134
129
117
99
91
105
119
111
107
118
119
112
118
128
126
114
117
128
124
114
121
133
125
112
118
136
131
103
89
105
125
123
117
134
149
137
120
118
123
130
135
132
123
117
122
131
129
126
133
134
140
135
121
102
95
106
116
109
107
115
117
115
118
127
125
119
122
126
117
107
115
125
119
110
116
129
125
104
96
109
121
118
120
136
147
133
117
117
120
128
140
143
131
121
123
132
128
120
122
130
134
137
131
115
104
112
122
120
114
116
122
125
125
125
123
122
122
115
109
108
118
123
117
110
116
127
127
117
112
116
123
125
127
136
134
124
119
122
121
128
143
150
140
127
125
128
126
119
121
130
120
133
135
122
115
119
129
131
127
122
130
135
130
120
115
120
118
109
108
119
129
128
120
115
118
132
137
131
122
121
129
139
141
135
124
122
125
130
126
130
143
147
137
126
123
125
125
121
123
129
115
128
128
120
118
125
131
133
132
132
135
137
126
113
108
112
113
111
117
128
133
128
124
120
123
138
146
137
123
123
134
145
144
132
124
127
133
134
131
133
134
132
125
122
123
125
124
122
121
124
120
122
117
116
123
128
128
128
132
134
131
124
120
116
111
110
114
119
125
124
118
118
124
124
125
136
145
137
128
128
132
135
134
129
129
131
132
133
135
136
128
118
117
119
123
125
124
122
121
122
126
122
116
119
127
127
119
117
127
136
128
114
116
125
125
119
120
127
125
111
102
109
121
122
118
126
137
138
137
135
130
121
120
127
127
125
122
128
139
138
123
116
120
124
125
126
127
125
123
123
126
124
123
128
129
123
113
108
121
139
135
117
118
133
139
132
127
127
119
105
103
115
123
118
114
118
128
138
143
139
128
117
117
119
118
110
110
123
141
138
123
122
134
133
123
125
135
136
128
126
124
126
129
131
130
122
109
101
116
143
151
135
125
131
138
138
130
121
113
113
123
130
122
113
114
118
123
131
136
135
132
128
123
113
104
104
112
125
138
135
125
132
142
134
117
122
139
143
133
125
126
127
128
130
126
122
109
99
109
141
158
150
133
123
125
130
126
115
110
123
143
138
113
106
118
122
118
119
126
133
140
142
130
109
101
115
130
131
129
127
128
136
141
129
115
118
133
139
133
126
129
125
123
123
122
119
114
104
107
130
150
151
135
118
113
122
124
113
108
124
145
134
104
100
121
126
114
112
124
136
145
148
134
111
108
132
146
132
117
120
131
137
134
125
120
118
124
131
130
128
130
122
119
119
118
116
116
113
112
123
141
147
133
115
111
125
130
119
107
118
137
131
104
98
116
124
117
116
128
138
143
143
136
119
115
134
142
125
110
119
133
133
125
126
129
125
120
121
124
125
125
117
121
121
112
111
120
121
119
124
138
144
129
112
115
133
141
130
111
112
130
134
118
106
113
124
126
126
129
131
131
136
138
127
116
121
127
120
116
124
134
128
118
127
139
134
120
116
117
119
120
114
122
123
107
105
121
127
122
124
139
143
126
115
121
135
141
135
122
114
125
136
131
120
120
129
134
131
125
119
117
127
137
130
112
109
119
129
132
132
129
119
116
131
145
138
121
113
114
116
118
111
122
122
102
100
118
125
119
120
135
136
123
121
130
130
125
133
137
128
122
125
129
131
134
136
133
126
123
116
112
118
130
127
115
114
128
141
143
134
122
112
116
135
146
136
121
118
122
122
120
111
119
120
104
103
119
120
113
115
125
125
118
127
136
125
111
124
145
140
120
107
113
129
139
137
128
125
125
123
113
112
121
125
125
129
138
145
146
135
118
107
116
136
143
133
124
128
135
134
124
115
117
119
115
115
120
119
113
118
123
119
113
124
138
130
114
119
139
142
123
104
106
121
130
129
128
128
131
126
116
113
120
128
134
139
139
136
139
136
123
110
116
133
138
131
125
130
137
137
125
119
117
121
128
130
128
120
116
122
126
123
114
117
131
137
130
125
127
130
128
121
117
115
115
120
129
135
128
118
117
123
128
129
135
141
136
127
131
140
133
117
115
124
131
131
126
121
123
126
117
117
118
125
134
135
128
122
121
121
126
127
121
114
120
136
144
135
122
121
131
139
135
118
105
111
127
132
119
113
124
134
131
125
130
136
132
125
129
141
141
126
113
110
121
131
127
111
101
114
108
115
121
127
130
124
119
124
126
120
120
130
132
119
113
124
140
139
126
121
130
140
138
123
112
111
116
118
116
122
133
137
127
121
123
129
129
130
131
137
140
131
112
100
110
133
135
113
96
107
109
121
123
122
118
108
107
122
132
122
117
131
142
131
114
115
128
135
130
126
128
130
127
123
121
118
108
107
121
137
140
128
120
122
120
119
124
132
130
129
135
130
109
96
110
138
147
128
109
111
121
133
129
117
113
106
105
121
133
127
121
131
143
138
121
116
122
126
125
127
130
125
116
118
128
127
113
110
131
146
134
118
120
128
119
108
117
131
126
121
130
130
113
104
119
141
150
141
129
120
130
140
130
120
122
123
116
119
123
123
122
132
140
134
123
122
125
121
115
122
133
128
116
117
128
133
123
123
138
143
125
115
127
135
119
106
117
130
124
115
124
129
121
122
130
137
139
140
139
127
126
131
129
127
138
141
128
117
110
108
115
131
138
129
118
122
128
121
112
120
133
133
125
125
128
129
125
127
136
132
124
126
138
138
124
118
128
130
120
113
122
126
128
136
138
127
120
129
138
134
116
118
120
128
141
142
131
114
104
99
108
126
137
126
110
113
123
121
118
125
131
132
130
131
130
122
119
125
126
123
128
140
146
138
131
135
138
129
119
119
124
127
128
138
138
124
114
118
132
139
116
112
115
123
131
129
120
112
110
109
112
125
135
127
109
108
118
120
122
125
126
124
126
128
127
118
115
120
116
114
130
147
145
132
132
138
136
126
121
127
131
129
128
134
138
131
120
117
126
140
130
123
118
119
122
120
114
112
120
124
124
127
132
130
118
114
116
118
118
119
120
119
117
116
117
119
127
127
115
109
123
137
136
127
124
126
125
124
126
134
137
134
128
131
138
140
132
120
121
133
144
138
127
124
128
128
123
120
121
130
132
127
129
129
128
122
120
118
117
117
119
121
112
101
106
126
143
137
119
108
110
120
122
121
117
114
116
123
132
136
138
138
135
134
138
142
135
120
118
126
147
143
136
136
144
145
137
124
121
126
127
126
126
132
133
131
126
123
122
122
127
127
113
98
103
128
146
141
125
111
103
103
114
120
120
119
120
124
130
134
138
139
139
133
132
133
129
121
117
120
141
138
135
140
148
150
141
127
122
121
123
122
123
127
131
130
129
129
130
132
135
130
116
105
111
127
136
132
127
116
101
101
113
126
132
138
133
123
124
133
136
133
131
129
125
120
120
120
121
124
139
134
130
133
136
140
137
132
128
127
128
126
124
123
123
125
128
131
134
137
138
130
119
117
123
125
125
124
124
117
107
107
117
129
140
152
141
121
121
132
132
123
123
123
120
109
111
122
129
138
140
135
126
119
118
127
137
140
134
134
138
140
130
120
116
119
121
127
131
131
130
128
127
127
129
123
119
122
124
119
115
118
123
125
132
145
138
123
124
132
126
119
121
126
118
108
114
125
138
152
138
136
125
111
103
119
147
153
137
127
138
148
139
124
115
111
113
120
125
120
120
127
133
133
127
121
121
125
125
123
124
129
128
120
119
128
130
128
128
127
125
126
133
130
119
115
123
131
141
154
134
135
129
113
100
117
151
159
136
119
129
146
144
131
120
110
108
120
123
114
113
128
142
137
124
121
127
129
124
124
133
140
132
117
110
118
129
132
125
118
128
146
147
130
121
126
130
131
132
142
130
130
126
116
106
117
140
147
130
116
122
135
136
132
127
118
117
128
132
116
108
122
141
138
124
124
132
130
119
122
136
146
137
122
116
120
132
133
118
112
135
159
153
126
120
135
140
128
123
126
135
150
138
121
121
129
130
128
125
120
111
111
121
127
123
124
130
130
130
131
127
126
127
126
123
122
131
133
121
115
124
128
119
108
108
111
115
122
137
144
138
122
110
106
110
112
114
119
127
127
141
149
131
117
129
144
138
125
121
117
112
112
121
128
120
111
113
121
134
136
130
126
131
129
120
122
136
137
117
105
113
121
115
104
101
102
108
124
140
142
133
120
112
111
113
116
115
120
134
140
144
143
127
120
138
152
140
119
116
117
114
113
120
125
116
102
103
117
136
137
124
122
132
132
122
124
138
138
119
103
105
113
114
113
109
103
107
124
136
137
129
123
116
111
112
116
120
123
136
142
137
134
127
124
138
149
136
114
108
117
118
113
115
124
120
107
105
119
136
131
118
118
133
133
123
125
133
132
119
109
108
112
120
128
125
115
115
124
127
126
127
128
123
110
109
117
123
127
132
131
123
128
127
122
129
139
135
117
111
118
120
116
116
126
128
120
114
123
131
124
113
119
132
132
125
126
126
114
112
117
120
120
129
137
134
122
119
125
121
115
118
126
125
114
111
119
125
126
123
119
113
123
125
117
117
130
136
129
118
117
118
118
120
128
130
125
123
126
125
113
107
116
128
128
126
125
115
99
102
123
131
131
134
137
131
120
120
127
122
107
106
116
123
123
120
123
123
120
117
118
112
123
124
115
111
123
137
137
127
119
113
115
121
127
124
120
125
131
123
107
101
111
123
124
122
120
110
96
102
122
133
132
131
130
126
119
122
131
127
111
100
108
124
134
134
128
120
113
117
127
119
128
127
120
115
117
126
133
133
123
112
111
122
126
119
117
128
136
126
108
99
108
120
121
117
118
116
110
113
121
125
127
128
130
129
128
127
127
128
118
108
111
127
143
144
131
116
115
125
134
128
132
130
126
122
114
110
117
129
130
120
116
124
132
127
123
132
139
134
118
106
111
121
123
119
119
126
125
120
120
122
124
128
133
141
142
129
119
121
126
121
118
129
144
144
130
118
123
131
130
132
135
131
129
128
117
100
102
122
135
131
123
127
137
139
134
132
132
134
129
120
119
128
130
122
120
126
130
124
117
117
122
127
131
140
141
125
110
115
129
129
121
125
139
140
130
126
132
130
115
133
133
132
131
135
127
105
100
116
133
134
127
125
137
147
141
122
111
122
134
126
121
131
138
125
111
115
124
125
118
115
119
121
121
123
125
118
110
119
132
133
121
120
132
137
133
133
132
121
103
129
130
130
132
141
136
118
109
117
128
129
121
119
132
148
141
110
90
108
130
124
115
127
138
123
103
104
121
128
118
112
117
117
108
103
110
118
121
129
137
133
121
120
130
137
133
128
124
116
109
123
129
132
135
139
137
126
120
125
129
125
114
109
127
145
139
107
87
105
127
120
108
121
135
123
104
107
123
129
120
115
121
119
107
99
110
125
132
138
140
134
123
123
132
135
127
118
116
120
124
120
130
135
134
131
125
120
123
134
140
132
113
106
124
141
137
113
103
119
133
121
110
120
130
126
119
121
127
125
120
123
128
126
116
114
125
132
134
135
136
135
127
126
129
132
124
116
117
128
136
124
137
137
129
118
111
110
117
135
148
140
120
114
128
138
134
125
126
135
135
123
118
121
125
130
134
135
124
113
116
130
133
124
124
133
137
135
128
126
128
131
129
127
127
129
129
126
127
131
135
133
139
135
121
111
108
108
111
126
141
140
127
127
137
137
131
132
140
138
124
115
116
116
117
126
138
134
116
103
113
127
122
113
124
141
141
132
125
118
117
126
131
130
130
132
135
133
127
126
130
136
136
130
119
114
114
112
111
113
126
129
130
138
143
136
131
136
139
126
107
102
109
110
111
120
129
125
111
106
115
118
108
105
122
138
133
124
124
118
112
120
134
139
138
136
135
132
123
122
127
133
133
131
121
116
118
119
112
108
115
122
129
139
143
136
133
132
129
115
101
103
113
113
111
115
120
117
114
116
121
119
109
111
126
131
121
119
125
122
114
120
135
147
146
136
126
121
122
125
131
127
134
136
125
116
118
122
120
117
117
118
122
129
136
134
128
125
122
115
113
120
128
127
118
117
118
119
120
122
124
122
121
127
131
124
113
116
127
126
120
123
135
145
145
130
116
117
125
129
130
125
142
143
128
117
117
123
130
132
127
114
105
112
126
126
118
115
122
127
129
135
142
140
127
120
123
128
128
123
122
124
132
138
136
124
117
119
127
129
126
126
131
138
138
126
117
120
130
131
126
126
143
143
129
116
118
125
137
143
134
109
92
104
125
124
110
109
124
136
134
133
140
140
127
118
126
138
136
125
119
121
129
136
136
130
125
127
129
130
128
125
125
126
127
126
124
129
134
131
128
126
138
138
128
118
120
127
136
142
136
111
93
110
135
133
114
112
127
134
125
121
129
132
122
118
128
141
140
130
119
112
115
127
137
138
133
131
131
132
129
121
118
119
122
125
132
138
139
134
131
125
128
128
123
121
125
128
127
129
133
123
114
127
144
142
126
121
127
124
116
116
126
128
122
123
131
137
137
129
118
107
108
122
136
136
134
132
132
134
130
122
114
113
116
122
134
144
146
139
133
124
122
120
121
125
129
126
114
114
128
137
138
142
144
137
131
129
126
116
114
127
138
128
126
135
138
133
126
124
116
111
115
126
128
128
132
135
134
132
129
124
115
111
111
117
128
140
145
138
125
126
118
117
124
130
130
121
107
105
120
138
148
146
132
116
118
126
123
110
115
137
142
125
124
140
140
125
118
119
118
120
127
130
120
116
130
142
135
125
125
125
117
110
112
114
116
125
137
134
118
127
118
116
126
131
126
115
107
107
112
127
142
140
114
91
98
117
118
108
115
135
136
117
116
133
133
119
121
126
127
129
136
132
114
110
131
144
129
116
120
126
120
117
123
122
109
110
124
129
119
122
117
120
129
127
116
111
113
113
112
120
135
133
107
84
90
111
118
109
111
127
130
114
108
118
120
117
125
136
138
136
134
129
117
116
130
131
114
108
117
127
124
126
138
135
114
105
115
124
122
115
117
127
131
118
106
110
120
122
120
124
133
128
109
95
101
118
123
114
109
120
127
119
111
113
116
116
124
136
141
139
129
124
124
130
131
118
104
105
118
125
126
132
146
145
126
112
117
124
125
111
119
132
127
110
101
111
126
129
128
133
136
126
115
114
122
129
132
122
114
119
127
127
124
124
123
116
116
125
136
136
126
121
129
138
133
118
110
115
123
123
123
132
145
144
130
120
121
127
127
111
121
131
124
107
101
114
128
131
134
138
137
125
124
130
133
132
132
129
123
121
125
130
137
138
130
117
110
119
129
129
121
119
131
142
138
130
129
131
127
118
117
131
141
137
127
120
123
131
132
114
120
128
123
110
106
114
125
129
132
135
135
129
129
133
134
128
125
129
129
125
122
127
137
139
130
119
117
123
124
121
118
121
132
138
140
138
141
141
131
118
118
130
135
127
119
117
124
135
136
115
120
125
124
120
116
116
121
123
126
129
136
136
133
132
131
124
119
122
127
126
124
129
130
126
124
128
130
129
119
116
121
129
132
134
131
131
134
136
132
125
127
132
131
122
115
116
126
134
136
115
119
124
127
130
129
124
120
118
117
122
134
139
134
128
129
128
122
117
121
127
134
136
128
120
125
139
140
126
110
114
128
137
135
127
121
120
119
125
130
131
137
137
129
116
113
119
127
128
128
109
115
121
129
134
134
131
125
117
110
112
125
134
131
123
127
134
132
122
120
128
139
142
136
133
134
139
132
117
110
121
133
135
131
125
121
117
118
122
124
129
138
139
127
110
109
123
129
128
123
102
105
117
124
127
129
130
130
122
113
111
118
126
124
120
124
135
139
134
126
128
133
138
144
147
143
128
117
116
122
131
131
127
129
130
128
127
130
131
124
123
132
136
123
106
110
128
136
130
122
105
105
113
116
117
119
123
127
127
123
121
119
125
126
121
121
129
140
139
131
127
126
129
140
147
136
114
108
124
140
134
118
118
132
138
134
135
143
141
127
118
124
126
120
112
119
133
138
132
123
120
119
118
116
117
119
120
121
128
134
133
127
129
131
124
121
127
135
133
124
123
126
126
127
131
124
112
115
136
147
129
109
117
137
141
134
135
144
140
125
118
118
119
121
124
132
136
133
128
124
135
136
128
123
128
134
127
118
120
130
137
137
136
132
124
123
129
129
119
111
119
129
128
120
119
123
123
126
136
134
119
110
122
138
137
129
130
135
129
117
115
119
121
127
135
137
133
126
124
125
137
138
136
134
141
143
135
124
118
121
130
140
142
132
122
123
130
125
109
104
115
130
131
124
126
134
137
130
121
118
118
120
128
132
134
131
131
127
118
111
114
121
127
134
138
136
127
125
128
134
126
123
127
135
139
135
131
129
126
119
122
138
143
130
116
117
124
123
113
112
121
129
132
135
143
148
140
122
108
113
128
137
130
124
131
140
137
123
113
112
119
128
131
132
131
127
127
129
138
145
108
104
115
129
128
114
113
127
134
127
125
136
138
127
114
113
122
124
123
124
125
125
129
143
153
149
132
116
107
119
143
151
132
117
126
142
141
126
120
124
128
131
130
126
124
128
132
137
142
151
99
97
112
126
120
104
104
118
129
130
129
132
130
120
117
117
123
127
129
129
127
124
127
142
146
136
122
120
120
132
150
152
135
118
120
135
137
130
130
133
130
128
128
125
127
133
137
138
139
144
99
102
121
131
121
112
113
113
112
118
128
129
120
116
119
126
127
129
132
132
126
121
124
133
135
124
118
124
137
142
142
142
135
123
119
124
131
133
137
135
124
122
126
133
136
138
137
134
132
131
105
114
135
140
130
128
131
119
99
101
122
124
114
113
125
133
130
128
131
133
128
119
117
124
127
123
117
126
145
145
130
126
133
132
123
121
126
132
138
133
121
120
131
141
142
135
132
129
126
122
113
122
139
140
132
133
137
123
103
102
117
125
115
114
126
136
131
127
128
132
128
118
111
117
128
129
121
124
139
141
123
117
131
136
131
126
126
128
135
136
127
123
134
144
141
128
126
126
127
121
120
127
132
132
129
130
131
128
118
118
126
130
124
118
123
131
132
130
128
126
124
121
111
112
124
133
128
123
128
132
122
120
131
136
135
132
126
124
135
144
138
130
134
135
131
120
119
129
133
132
121
126
125
121
122
125
127
131
134
134
136
136
131
124
123
124
131
137
130
118
118
123
119
113
117
128
130
123
122
127
129
130
131
130
130
129
125
126
140
149
141
129
130
128
121
118
122
134
141
143
123
126
120
114
117
126
135
141
142
136
136
138
137
131
123
118
127
140
133
114
113
127
128
117
113
121
124
123
122
128
134
136
133
125
125
127
129
130
138
139
129
127
129
126
120
122
130
139
144
144
126
134
124
114
114
125
141
150
145
133
132
137
141
137
127
116
119
134
134
117
114
128
135
126
116
116
121
123
125
130
132
131
128
124
123
127
133
135
133
124
121
128
132
125
125
134
141
140
137
130
137
138
127
115
111
122
139
147
141
131
130
136
139
137
128
118
117
128
131
123
120
127
134
129
123
120
122
126
129
130
125
122
122
123
124
126
135
138
129
118
124
136
135
124
124
140
146
136
123
115
121
129
126
114
106
112
121
120
119
122
130
127
115
115
123
127
122
120
122
117
104
104
118
123
112
107
118
128
129
124
130
133
125
116
122
139
144
139
138
138
135
134
131
119
114
115
118
124
130
133
131
134
118
99
99
116
123
116
114
121
131
131
121
120
119
114
108
111
120
119
106
103
115
120
113
112
124
131
122
114
116
120
118
118
121
133
140
139
136
129
128
131
132
130
129
130
125
123
135
145
143
140
116
97
106
124
125
114
113
122
128
128
127
125
118
109
109
118
127
125
111
110
121
124
118
119
126
127
116
106
104
107
116
123
125
126
129
135
133
124
122
128
131
132
139
142
134
125
133
140
147
141
119
106
114
130
129
118
117
124
126
127
128
129
124
117
122
135
138
131
121
126
133
132
124
124
123
116
106
101
100
106
119
132
133
125
121
128
128
123
122
124
128
130
137
143
136
127
128
128
138
136
124
113
119
133
135
127
125
127
127
124
128
133
129
127
133
144
142
131
129
136
141
138
130
127
119
104
98
103
111
118
130
139
140
130
122
120
125
124
119
116
118
124
133
135
134
130
125
121
126
131
122
113
117
133
139
134
132
133
128
122
124
131
128
128
134
141
135
125
126
135
141
137
131
126
113
99
97
110
124
133
138
138
136
131
124
120
124
125
117
108
109
120
130
131
130
129
128
123
122
128
121
112
118
132
137
136
136
135
122
113
119
126
122
122
129
133
127
119
120
127
130
131
128
119
108
103
107
118
129
138
139
132
130
130
130
124
125
125
118
107
107
122
134
133
128
127
129
130
126
129
120
118
125
131
128
126
133
131
115
107
113
122
119
120
126
126
122
119
119
120
120
123
123
115
110
115
123
124
124
132
136
128
124
130
132
125
124
126
123
116
118
130
139
131
125
124
130
133
131
131
123
124
132
128
113
113
126
128
117
109
119
127
126
123
123
123
122
126
126
122
119
121
122
118
118
125
129
122
117
124
130
127
125
131
130
119
118
124
125
126
134
142
136
121
117
122
129
130
134
135
130
129
132
124
109
108
119
125
120
120
131
140
139
128
121
121
125
132
134
128
123
119
120
122
127
129
125
118
116
119
123
126
130
129
120
109
114
124
126
129
140
144
130
113
113
124
126
121
136
136
134
131
128
120
112
111
115
121
123
128
138
148
147
133
120
119
125
132
132
129
125
116
113
119
127
122
117
117
118
117
116
123
131
126
111
106
118
126
124
121
130
136
126
112
113
123
124
114
135
134
132
127
123
119
117
115
116
120
126
128
129
137
144
135
120
116
121
125
124
125
122
110
102
108
119
119
114
118
121
116
115
121
126
122
112
115
127
132
121
107
110
124
125
115
113
118
119
117
134
133
129
126
121
119
117
116
119
125
130
123
111
117
134
139
125
116
117
122
122
123
122
112
100
102
114
121
121
122
120
120
120
121
122
123
124
127
135
135
120
101
99
115
126
119
110
111
118
122
133
133
130
127
124
117
113
119
129
138
139
124
104
106
129
141
130
117
120
127
128
127
127
123
109
105
114
126
130
126
122
124
127
125
123
127
134
135
133
131
125
112
106
115
124
123
114
112
117
125
128
134
135
135
130
119
112
123
139
147
143
129
113
111
125
136
133
124
127
133
133
131
132
131
121
115
118
129
134
127
124
128
132
127
121
129
139
138
127
121
128
131
126
123
124
125
126
121
121
122
124
131
134
137
136
126
117
124
138
141
138
135
129
122
122
130
133
133
132
131
128
125
128
132
126
121
122
129
131
128
124
125
127
126
122
124
137
140
126
115
123
140
142
130
124
128
132
127
121
122
122
122
124
132
138
133
121
120
125
126
127
136
138
130
122
124
135
136
129
121
117
115
121
122
121
120
121
127
130
130
123
118
120
124
121
118
131
146
135
113
114
134
145
137
125
124
131
129
124
128
124
114
112
120
133
133
119
110
111
116
121
130
137
135
128
127
133
132
122
113
112
116
118
117
117
117
120
125
135
135
126
113
113
121
118
110
122
146
145
120
107
120
138
139
127
121
125
129
130
133
127
117
111
116
125
124
113
106
110
118
118
118
127
138
138
135
131
127
120
115
121
127
126
119
116
116
119
126
134
134
123
112
113
119
114
103
114
140
146
126
110
117
133
136
128
124
128
133
134
133
130
125
122
122
121
115
110
111
121
126
115
104
115
135
141
134
128
126
126
124
132
137
132
122
118
118
122
127
129
125
117
115
118
121
112
101
110
131
137
125
117
124
134
136
131
131
136
139
135
131
126
128
130
129
119
110
111
121
132
132
114
99
110
130
134
125
123
130
133
133
135
137
132
119
114
118
125
126
121
111
109
117
127
128
115
105
114
127
125
116
120
132
138
135
134
137
141
141
138
135
121
121
128
130
119
114
117
126
133
131
115
106
115
129
125
115
118
129
134
134
133
132
126
117
115
120
125
123
114
105
104
117
132
136
123
116
124
131
118
108
118
134
135
130
130
135
138
141
143
143
117
115
120
122
119
118
124
127
128
127
119
118
127
132
124
116
119
128
132
129
128
128
124
123
124
125
124
115
107
103
105
118
134
137
130
129
136
134
117
108
117
126
119
113
121
132
136
140
145
146
121
112
112
120
121
123
131
133
130
123
119
125
138
140
129
122
125
126
125
124
126
128
129
132
138
133
121
107
104
104
107
120
133
133
132
137
142
132
118
117
124
117
100
98
113
130
137
140
141
137
124
114
114
123
124
124
132
144
143
121
110
122
139
141
130
126
128
125
118
119
122
128
132
142
145
134
118
110
108
105
106
120
133
129
127
137
140
128
120
126
127
112
96
100
115
127
133
138
135
126
124
114
115
127
128
119
126
150
151
121
100
115
134
133
120
116
122
122
119
115
119
126
134
140
139
126
121
123
121
110
109
122
134
128
124
131
132
122
120
128
127
116
111
122
128
124
125
134
134
121
117
113
119
128
126
114
119
142
144
118
98
109
129
127
110
102
109
121
122
119
118
125
134
135
127
117
124
135
134
123
118
125
130
130
129
128
121
112
117
125
125
122
132
147
143
124
121
134
135
125
115
116
121
126
125
116
116
126
129
116
103
111
125
127
112
99
104
121
127
122
119
126
135
133
123
120
127
135
137
136
133
129
125
132
139
130
113
105
115
124
124
127
145
156
143
126
124
137
139
129
117
121
122
122
127
124
119
117
118
114
112
115
123
130
124
114
114
124
127
123
119
127
133
133
132
131
130
129
130
140
144
131
119
132
146
137
115
109
120
125
124
129
144
147
135
127
128
134
136
129
119
125
120
120
133
135
124
117
120
121
121
122
126
132
131
129
128
127
123
120
124
128
133
135
137
136
128
121
123
137
143
130
118
129
144
139
125
125
130
129
125
131
138
134
124
123
126
125
127
128
122
122
115
117
136
138
124
122
129
130
129
130
135
134
128
130
132
124
112
115
128
135
134
132
131
128
125
124
128
133
134
127
121
127
135
135
136
138
138
130
123
131
135
126
120
122
120
113
116
128
122
119
111
116
133
135
124
125
134
135
134
138
143
133
118
117
123
116
105
110
128
141
140
128
118
117
125
134
135
128
127
127
128
126
124
124
131
137
135
125
121
132
135
127
120
122
120
112
115
127
123
120
114
117
128
132
128
128
130
130
129
136
140
130
110
107
112
112
106
110
126
139
139
126
117
119
131
139
133
124
124
130
134
128
119
116
120
127
125
116
117
130
137
130
120
120
121
121
123
131
122
120
119
121
124
129
132
130
125
122
121
120
123
121
114
109
110
116
117
119
125
131
132
131
132
138
140
132
123
119
123
131
133
130
121
113
113
120
122
113
109
122
138
136
120
112
120
134
141
141
118
117
120
119
118
124
132
130
121
119
116
108
104
112
120
121
115
123
133
130
125
119
123
136
148
151
140
125
116
118
122
123
127
131
127
116
114
123
130
119
106
115
139
144
124
107
113
137
153
150
118
113
117
117
114
119
127
127
121
122
120
108
101
111
125
127
121
129
139
134
123
117
122
134
142
139
130
121
120
118
114
115
122
133
133
124
119
130
140
130
112
113
135
147
135
113
111
131
149
149
122
120
118
118
117
122
125
122
121
125
128
120
113
117
124
124
125
132
134
125
117
121
128
127
118
113
119
127
126
116
106
109
121
134
134
125
123
130
138
133
119
114
126
142
143
131
119
121
134
137
130
127
125
124
125
130
129
121
119
124
132
133
127
124
124
125
129
132
125
113
112
124
130
118
100
101
117
132
126
111
103
111
124
133
131
123
122
124
127
128
121
117
119
128
141
140
128
121
123
129
130
130
130
131
132
132
131
129
126
128
132
136
135
130
129
131
134
132
121
110
114
126
128
117
108
114
129
131
119
109
111
119
124
130
128
123
120
118
118
119
122
123
120
120
130
138
136
128
126
127
118
120
130
134
129
123
124
133
141
137
133
135
136
135
134
134
134
131
124
120
122
123
123
124
130
139
139
128
115
114
123
125
122
124
129
126
120
115
115
121
131
137
128
116
116
127
138
138
134
131
101
108
126
135
123
109
111
130
145
141
131
129
133
136
135
134
132
132
131
130
128
124
123
133
147
149
140
126
121
125
135
131
123
122
129
133
124
117
121
132
142
144
131
115
109
121
138
143
139
136
90
104
129
138
121
103
106
122
132
132
123
118
122
128
130
130
131
133
134
133
127
126
129
144
151
140
128
129
137
140
141
135
130
129
132
134
130
124
130
141
141
136
129
120
117
124
137
142
140
135
87
107
137
142
119
108
115
120
113
112
112
111
111
112
120
127
129
131
131
130
123
122
133
150
149
127
114
128
149
150
138
136
137
138
136
134
131
130
133
135
127
118
121
131
133
133
136
141
140
134
90
113
145
142
117
112
127
127
107
100
109
113
106
101
109
122
125
125
126
127
122
118
128
148
147
124
110
124
149
153
137
130
140
142
135
129
127
129
131
126
112
108
124
145
148
138
137
144
143
133
97
116
140
136
114
110
125
131
118
108
116
124
116
105
109
119
120
116
120
127
125
118
123
136
139
129
118
123
141
148
136
128
133
136
131
124
124
125
127
124
115
116
131
149
149
140
138
145
145
133
106
117
130
129
118
110
114
128
133
128
128
133
132
121
115
119
119
119
122
125
125
124
121
120
125
132
132
126
128
136
135
128
127
127
123
121
121
122
125
129
131
132
134
138
137
136
137
141
141
130
112
119
122
126
129
117
105
118
139
141
135
135
138
135
126
122
127
132
129
124
126
127
124
111
112
130
138
130
121
125
131
130
127
120
121
124
124
123
124
134
136
134
127
124
125
129
133
137
134
128
118
124
124
125
132
126
110
114
135
140
133
131
135
137
131
127
135
144
138
125
123
129
125
112
111
125
134
128
121
121
125
129
128
125
126
135
134
130
129
129
129
122
116
116
122
130
133
131
130
123
127
135
131
125
125
125
117
119
130
137
132
126
129
133
130
127
134
144
138
126
124
128
124
119
120
121
123
127
129
125
118
119
127
135
139
143
145
139
133
126
116
112
114
118
126
135
136
128
125
121
132
141
136
123
117
122
125
126
131
137
134
128
129
129
125
123
126
132
130
128
132
132
125
124
128
121
116
129
145
135
113
106
123
139
140
140
142
144
139
126
114
113
120
124
131
137
137
129
122
116
118
111
116
122
114
111
113
114
115
129
144
139
115
107
124
134
120
101
100
110
118
122
127
128
119
107
105
112
126
134
132
123
115
114
125
142
145
130
118
116
120
130
139
141
133
118
116
127
135
132
118
115
114
111
100
98
107
111
115
126
140
141
128
116
122
128
120
105
97
103
110
119
125
128
125
113
107
111
122
133
131
123
118
123
136
144
140
124
109
105
114
127
136
139
137
129
124
129
137
133
124
123
113
104
96
96
106
117
121
124
132
140
137
125
119
125
128
122
111
109
117
123
124
125
126
125
113
107
115
125
125
117
119
131
140
138
130
120
109
103
106
119
130
139
140
139
135
133
131
125
131
130
118
107
100
100
109
122
127
128
129
137
138
129
122
127
140
140
126
122
130
133
125
119
125
132
121
108
106
114
114
111
119
135
142
130
118
115
115
112
109
112
125
139
144
140
135
131
128
122
135
135
125
114
107
106
114
124
131
131
128
130
135
131
128
134
144
142
129
128
139
141
128
116
121
131
127
113
107
108
110
108
115
133
139
128
111
109
123
130
122
111
119
139
147
134
127
129
130
125
133
135
132
122
114
113
117
124
131
134
127
123
127
132
133
136
139
133
121
122
135
141
130
117
116
123
125
121
114
112
113
114
117
126
133
127
111
108
127
146
139
115
114
136
147
133
123
130
135
130
130
134
134
127
124
122
119
119
128
134
124
113
117
125
130
134
132
121
112
116
127
131
126
122
119
114
116
124
126
120
117
119
120
119
118
120
117
112
128
148
146
123
112
127
141
136
131
133
136
130
128
128
128
128
133
131
119
115
124
130
119
107
108
116
122
128
125
114
110
118
123
119
119
128
128
110
106
126
138
126
115
121
124
114
105
114
123
122
126
137
138
125
113
115
129
134
135
133
130
126
126
124
123
126
134
131
120
117
124
126
118
110
111
113
115
117
118
113
115
126
125
114
115
134
138
116
106
126
139
125
112
120
125
114
103
109
123
126
124
123
123
123
116
114
114
122
130
128
122
126
128
126
124
124
123
123
124
126
126
123
120
121
123
120
113
113
117
121
126
131
127
115
115
130
138
128
119
125
127
118
115
118
122
119
115
113
116
120
123
119
114
118
123
114
104
108
119
122
122
129
130
129
129
121
109
112
128
134
124
120
122
131
135
130
119
115
125
135
135
126
123
119
116
116
124
134
135
123
111
112
126
126
121
124
130
119
105
109
123
123
112
110
116
116
107
106
112
120
129
137
134
128
126
112
99
106
129
131
117
116
125
132
133
127
121
122
136
147
137
118
118
125
117
102
107
131
141
120
100
112
133
134
121
126
133
122
105
109
125
128
111
98
102
113
114
113
112
120
135
140
136
123
114
106
101
112
125
121
109
115
129
129
119
115
120
130
140
144
129
112
119
131
122
101
100
124
135
121
106
115
131
131
123
122
122
121
114
116
126
126
111
95
97
111
123
122
113
116
132
139
134
117
109
109
111
119
122
118
112
119
130
127
113
109
121
132
133
130
120
116
126
135
128
112
107
115
121
121
121
123
124
123
122
114
112
120
125
125
123
120
116
110
109
115
124
124
116
115
126
131
124
116
117
123
124
123
121
125
124
123
124
123
115
111
120
127
122
114
116
127
135
134
130
125
115
109
111
124
133
130
121
120
124
115
108
118
131
129
118
117
128
134
128
122
120
121
119
119
124
124
114
117
126
135
135
126
125
136
136
120
112
118
119
112
114
116
117
113
122
138
139
130
127
126
119
109
109
125
137
131
121
122
130
124
113
115
130
131
121
118
132
146
143
126
114
115
119
124
126
123
114
117
124
134
137
129
128
137
136
115
104
113
117
109
103
110
116
119
128
142
140
127
120
118
117
114
117
128
133
128
125
128
133
129
116
111
123
135
130
122
126
136
137
123
112
113
120
128
131
127
124
113
107
120
134
134
128
129
128
116
107
114
119
115
107
109
118
120
125
137
138
129
119
114
116
119
126
131
132
128
124
123
125
124
117
110
121
139
141
127
115
116
119
115
113
120
127
132
132
128
136
110
93
110
130
134
126
120
123
124
119
119
126
127
122
120
118
115
115
128
137
131
120
113
118
127
131
132
130
125
118
111
112
113
113
110
120
138
143
131
115
111
107
108
117
133
143
138
127
123
135
106
95
112
131
131
120
116
124
134
131
124
127
134
135
131
122
112
112
123
133
130
119
116
123
129
129
126
125
119
110
106
108
110
110
109
119
131
134
127
124
121
110
109
123
146
154
141
124
118
126
104
104
123
132
123
109
109
126
141
140
130
123
125
130
131
127
118
117
125
131
125
115
114
122
126
122
119
117
114
110
112
118
119
109
104
115
127
122
118
129
137
126
119
130
145
148
139
127
123
115
105
113
128
130
114
100
102
121
140
143
133
119
110
112
121
125
123
125
133
132
122
115
116
120
119
116
113
115
118
120
127
132
128
111
102
115
126
114
107
125
143
138
129
132
136
131
128
133
133
113
113
121
127
121
109
101
104
119
133
138
131
121
109
104
112
121
124
129
135
130
119
117
118
119
117
113
111
118
127
132
135
136
131
116
108
117
124
110
103
120
136
133
123
125
125
119
120
134
141
118
123
127
125
115
107
112
123
130
129
125
126
128
125
117
117
119
120
125
131
125
115
117
122
120
118
115
116
124
131
134
135
133
129
120
119
119
117
107
108
123
129
119
112
121
130
124
120
129
140
123
128
128
125
114
109
125
150
152
130
113
118
134
142
140
137
126
117
118
124
118
111
120
128
122
116
120
126
125
122
122
128
130
126
123
124
121
111
107
117
126
124
111
110
125
137
133
123
124
134
124
125
125
124
115
111
130
162
165
132
107
114
135
149
153
148
132
117
118
119
114
113
127
134
123
114
126
136
124
108
108
122
132
128
123
126
122
112
112
123
127
121
116
123
136
139
135
129
127
129
121
120
119
121
118
114
124
149
154
128
108
116
136
149
149
140
127
119
121
120
115
120
138
139
122
117
130
137
124
107
107
122
130
125
121
126
126
120
120
125
124
120
125
139
143
135
134
136
133
126
121
120
117
121
125
120
117
125
127
117
107
115
134
146
142
126
117
118
123
121
118
127
140
139
125
122
133
134
125
121
122
125
122
119
121
126
127
128
129
129
122
119
130
141
139
130
132
139
136
124
125
120
114
121
135
133
115
105
107
108
106
112
129
142
138
124
117
120
122
118
117
126
133
131
129
134
135
129
124
131
136
127
113
114
122
125
125
129
134
133
127
123
126
130
128
127
134
138
132
123
125
117
108
120
144
144
119
102
108
111
108
110
124
134
132
129
129
125
117
116
122
126
126
125
130
136
132
123
123
135
138
125
110
111
120
123
123
129
137
137
134
129
123
121
122
131
132
128
123
121
123
110
101
118
147
147
123
113
121
125
117
117
124
126
123
128
135
130
117
116
129
133
127
124
128
129
124
122
126
130
130
122
115
115
118
121
126
132
136
136
134
132
123
118
126
135
132
117
112
124
124
107
99
114
139
141
127
123
134
137
130
125
124
118
109
115
127
126
117
118
132
138
132
127
125
119
118
126
131
127
125
125
125
120
117
122
130
133
129
127
129
128
121
119
130
140
132
114
112
128
127
116
106
113
128
133
127
126
134
142
138
127
117
112
103
104
112
117
117
118
128
137
132
123
120
116
122
128
129
124
124
131
132
122
116
120
127
126
121
119
119
118
117
118
130
138
133
121
120
132
131
125
120
117
119
124
126
125
129
139
140
121
105
103
110
108
105
112
119
121
125
130
125
116
117
126
132
128
122
119
124
132
131
122
114
115
117
117
117
117
113
112
117
124
129
130
129
129
131
138
131
130
125
120
114
116
123
123
126
134
135
117
97
101
121
122
111
113
122
127
127
125
119
110
113
131
140
127
115
113
122
129
129
121
113
107
106
109
119
124
119
115
125
136
133
123
119
129
140
143
130
128
125
118
110
110
116
121
122
127
129
120
105
108
125
128
120
119
126
129
129
127
121
109
105
121
137
130
114
107
114
124
126
118
109
104
102
107
122
132
128
124
134
145
139
119
113
124
139
141
131
127
121
116
111
110
114
120
121
121
123
123
120
118
122
126
125
123
127
127
126
129
129
113
96
102
124
134
121
107
110
123
129
119
108
107
107
110
121
132
132
127
130
141
140
122
113
123
135
136
131
125
119
114
115
116
118
121
121
117
117
125
125
123
121
125
130
130
127
124
123
129
130
115
93
91
114
131
125
110
112
128
133
125
115
115
116
116
119
128
129
122
119
127
130
123
120
127
134
130
125
122
120
118
119
120
120
127
129
123
121
121
121
122
124
132
137
135
127
122
122
127
127
116
101
100
115
129
125
115
117
129
135
132
124
121
120
120
121
126
127
123
116
116
118
121
125
133
134
126
117
118
122
122
120
118
120
128
135
135
128
119
116
123
134
137
136
134
129
125
126
128
126
121
116
116
125
128
124
119
120
126
131
134
132
121
117
117
122
128
135
135
128
117
112
117
126
132
130
121
109
119
127
126
118
113
118
126
134
135
127
117
118
129
136
135
130
128
128
127
127
130
129
124
124
130
136
133
128
120
119
121
126
134
134
122
111
112
122
135
146
149
141
126
114
117
124
126
125
117
108
125
136
129
115
112
121
126
126
125
120
116
121
129
130
126
124
123
123
122
123
128
131
129
127
132
139
139
132
122
118
118
126
135
135
122
109
107
120
136
146
147
139
129
122
120
123
124
122
121
111
131
142
128
110
111
127
129
120
112
112
115
123
123
117
117
120
120
119
118
120
125
131
134
133
133
135
137
132
122
117
117
127
138
139
126
110
108
118
130
134
129
128
129
128
125
125
126
128
129
112
129
139
125
106
109
128
136
126
113
114
124
126
114
102
107
118
119
119
122
121
122
131
140
140
134
132
132
131
123
118
117
128
140
140
126
115
114
120
121
118
115
122
131
133
128
129
136
137
139
111
121
130
123
109
104
118
137
140
126
121
131
133
118
101
102
112
117
124
131
129
125
135
143
140
133
129
129
129
126
121
120
123
133
131
122
120
122
121
116
114
117
125
133
134
131
134
143
144
140
114
115
122
128
122
106
105
128
147
137
125
131
141
132
114
102
105
116
129
139
134
132
139
140
131
128
130
130
128
125
123
122
120
121
121
122
126
128
118
110
117
127
130
132
132
133
136
145
145
137
121
118
121
134
138
117
99
114
140
137
120
120
137
142
129
112
107
118
134
142
136
136
136
134
123
123
132
136
126
120
122
125
120
113
117
128
137
130
113
106
119
130
131
129
130
133
136
137
138
131
127
127
128
136
139
122
100
103
121
126
116
112
126
139
135
121
116
123
136
140
135
130
128
125
121
123
131
136
127
117
120
129
128
118
124
139
147
133
110
107
118
126
126
126
132
135
129
126
130
131
129
134
135
130
127
119
105
99
106
117
117
112
117
126
128
123
123
127
133
133
129
122
117
120
123
122
127
136
133
122
120
130
133
132
134
147
150
136
119
112
116
123
126
131
136
136
126
118
123
134
120
131
135
123
115
117
116
106
104
115
118
119
121
123
121
119
123
126
125
123
125
123
117
120
123
118
123
140
148
134
121
125
136
138
139
141
143
139
128
117
117
122
130
135
139
137
130
125
124
132
117
110
126
140
128
112
112
119
120
120
120
118
115
117
125
130
116
99
99
119
138
140
132
129
129
118
104
108
125
136
131
118
110
107
110
113
116
111
108
109
119
121
125
130
130
123
121
132
138
128
114
112
127
138
121
104
106
119
120
113
115
125
131
129
126
130
129
117
107
113
130
137
134
134
135
124
109
110
126
140
140
128
119
117
121
123
117
106
101
106
118
124
123
126
124
118
123
134
133
118
116
116
122
128
118
103
104
119
122
114
117
132
138
125
114
124
137
136
123
121
131
135
127
127
134
135
123
116
124
136
137
129
127
129
129
123
115
110
105
104
108
114
119
122
121
115
122
133
130
114
124
122
119
122
118
104
103
116
122
120
124
136
132
113
106
120
139
141
130
129
136
134
120
116
126
140
137
126
123
126
123
117
122
134
132
119
111
113
115
109
104
104
116
127
122
112
116
128
129
120
125
123
123
127
121
106
101
112
122
125
129
135
129
113
110
123
130
126
119
126
137
135
120
107
114
133
139
130
123
118
111
103
111
129
132
116
103
111
122
123
114
109
120
136
130
109
105
119
128
130
123
124
133
135
126
108
99
107
120
126
129
130
127
124
124
129
125
109
105
117
131
132
123
110
108
118
127
125
121
118
112
104
108
124
131
114
99
104
122
135
134
125
126
138
133
111
103
118
131
135
117
124
138
143
131
112
102
107
119
127
129
125
125
129
135
135
122
105
100
111
119
123
124
119
110
104
107
115
120
123
117
112
113
122
123
112
99
100
113
132
143
137
130
129
127
116
115
125
130
128
116
122
134
139
133
119
110
111
120
128
127
120
120
123
131
133
125
112
110
115
112
109
118
128
118
97
93
114
129
127
119
118
120
120
115
111
108
106
107
116
131
135
123
109
111
119
129
131
126
119
121
122
126
128
127
122
117
118
124
130
127
120
117
116
117
124
125
123
122
124
111
100
112
133
127
100
98
125
140
127
116
118
123
118
113
113
119
118
108
103
113
123
116
97
95
114
131
130
121
119
126
125
123
120
116
117
126
131
131
130
127
124
119
111
110
119
128
130
130
127
112
98
108
129
129
113
117
140
144
127
116
119
118
120
121
119
122
123
117
107
106
116
116
100
95
111
124
124
122
127
131
129
125
116
105
110
129
137
135
128
127
124
122
114
112
122
136
140
136
126
114
106
107
117
123
126
137
145
135
123
127
127
121
123
128
124
116
118
122
119
112
115
121
115
112
117
119
120
127
137
134
128
122
112
103
110
128
135
130
129
128
123
118
117
118
126
141
148
139
122
117
117
110
109
118
136
146
137
118
116
131
135
123
121
127
120
107
110
122
125
116
117
126
129
129
127
119
117
132
141
136
119
108
108
111
119
127
122
121
127
130
121
112
113
117
126
137
146
137
122
121
124
115
107
118
137
141
123
108
113
127
130
118
112
114
114
108
108
113
116
114
117
128
133
135
132
120
118
131
139
129
108
99
107
118
126
125
117
115
126
127
119
112
115
123
121
124
133
132
123
122
125
119
114
122
130
128
116
110
113
118
116
106
98
102
114
116
107
106
110
118
125
128
130
131
130
121
118
131
135
121
104
103
113
120
124
124
124
120
120
117
114
113
120
126
122
114
119
126
126
123
120
115
115
120
120
115
115
117
117
112
105
99
95
104
120
122
107
100
113
132
136
128
121
122
123
120
122
135
134
112
110
120
123
116
111
121
134
129
111
102
107
113
119
124
124
117
116
125
131
128
113
107
110
117
117
113
115
120
118
112
109
109
110
115
124
120
104
101
122
143
139
122
111
115
118
120
129
143
138
113
121
133
131
115
106
121
141
134
105
94
103
113
115
117
124
125
122
126
138
135
116
101
103
113
118
120
119
117
115
114
118
125
126
125
124
115
105
107
125
137
131
115
108
110
117
122
134
148
140
120
123
128
128
118
114
129
143
132
107
98
111
121
116
114
121
124
123
126
141
141
120
102
103
117
128
126
122
119
116
115
121
128
129
126
122
117
113
114
121
122
118
110
104
109
120
130
137
140
132
125
113
113
122
126
127
135
139
129
115
113
122
131
127
119
117
115
111
119
137
143
122
102
108
124
131
126
123
123
120
115
114
117
122
124
125
125
121
119
117
117
115
108
102
109
127
140
136
124
116
121
103
106
122
133
133
132
130
128
127
128
130
130
129
126
121
108
100
112
133
137
119
104
113
129
130
122
118
125
125
115
107
111
118
124
127
129
126
120
121
126
124
111
103
113
134
143
131
112
105
113
99
107
127
136
130
120
118
125
136
140
131
118
116
124
124
112
102
111
128
132
118
111
121
133
129
115
114
126
131
122
110
113
121
123
124
126
125
121
125
134
132
118
114
124
135
134
123
111
104
107
105
115
129
133
121
105
104
119
138
144
129
106
98
111
123
118
111
117
129
130
123
122
131
135
127
114
114
130
142
136
122
118
125
123
116
116
123
124
124
129
131
127
131
137
130
117
113
115
112
108
118
125
127
126
116
100
98
114
130
138
127
107
96
101
115
118
119
122
127
127
124
129
132
129
125
120
123
139
154
150
129
117
122
124
112
108
117
120
118
117
124
133
141
140
125
107
106
120
120
117
131
132
122
118
115
107
107
113
122
127
124
116
109
107
110
117
119
123
125
122
118
121
121
120
120
127
134
145
155
151
128
113
120
127
116
105
108
113
112
113
124
135
138
134
123
110
106
117
124
123
135
132
119
113
115
118
120
122
122
121
122
123
123
122
121
121
119
119
122
115
111
110
109
108
119
136
140
137
138
136
126
113
121
130
123
105
101
106
112
117
125
132
131
128
123
116
111
115
126
125
133
130
117
114
118
123
127
128
126
122
121
125
130
134
136
130
119
116
118
117
113
110
105
106
120
139
138
121
112
119
122
119
121
128
127
114
104
107
115
120
124
128
130
127
120
118
117
119
126
123
130
130
122
118
118
119
121
125
126
125
124
129
135
140
141
132
118
113
117
120
121
121
114
109
121
134
128
111
103
113
121
119
114
121
130
127
121
116
117
117
120
129
137
131
116
115
124
127
125
120
126
131
128
125
119
108
109
115
124
125
126
130
137
140
136
127
114
108
111
118
127
129
120
114
120
127
119
113
114
120
118
109
106
117
133
139
132
124
120
117
116
127
140
133
116
115
129
134
123
116
120
125
131
130
118
101
97
110
122
122
119
126
136
137
131
123
113
104
102
113
126
126
117
114
117
117
111
116
128
129
114
102
105
120
135
138
135
130
126
121
117
123
136
134
120
119
130
134
126
113
108
115
130
135
119
99
97
112
123
118
112
119
127
132
132
127
121
110
104
113
119
118
116
116
116
109
107
120
135
130
111
103
112
127
134
131
126
128
134
133
124
120
129
133
127
125
128
132
132
113
101
106
128
138
124
106
105
118
125
119
111
112
118
124
131
135
132
123
120
120
119
117
122
127
120
108
109
122
127
121
115
115
121
127
130
128
121
125
138
140
129
120
126
133
132
125
125
131
138
119
106
108
126
137
129
117
115
122
124
122
115
113
113
116
126
132
135
134
133
130
123
121
130
135
122
111
115
120
118
116
123
127
123
121
129
130
120
121
133
138
128
118
124
133
134
128
126
129
138
123
118
119
127
132
131
125
119
120
126
126
121
114
112
117
122
124
127
130
133
132
129
127
129
130
122
118
119
119
113
118
131
135
121
115
128
133
120
116
127
132
124
115
120
130
132
131
127
125
131
124
126
128
129
127
125
122
119
119
128
136
128
113
111
122
125
118
117
120
123
128
134
129
118
116
120
126
123
116
114
123
136
133
117
111
125
130
119
117
127
129
123
116
119
128
133
134
129
119
120
124
127
130
126
120
115
116
117
121
131
141
134
115
112
126
130
123
116
115
118
127
137
130
110
100
116
133
125
116
119
127
133
127
112
107
118
123
119
120
130
131
128
125
126
129
133
136
130
114
113
128
127
125
120
113
106
108
117
126
130
137
136
125
117
123
127
124
122
121
122
127
136
131
109
96
113
133
129
121
121
127
129
125
110
104
113
120
122
125
132
134
132
132
133
131
130
136
133
118
113
138
130
120
112
107
103
106
120
127
125
126
133
134
126
117
118
123
127
128
127
128
130
129
116
105
113
128
133
126
122
124
130
127
114
108
117
125
127
127
132
132
130
131
133
129
125
133
138
127
120
144
133
117
108
107
107
112
123
130
126
120
122
128
125
116
117
124
128
129
129
124
122
126
122
116
114
122
130
126
120
121
131
135
125
120
128
131
131
129
129
129
122
123
128
125
119
128
138
135
125
141
130
116
108
109
113
119
126
133
134
124
111
111
117
122
126
129
128
127
125
121
122
127
128
123
116
118
124
123
115
119
132
138
136
134
134
134
131
129
128
126
123
124
126
121
116
120
133
133
125
133
127
117
110
110
116
123
128
135
140
129
107
96
108
128
135
131
125
123
121
120
126
134
135
126
118
118
119
116
111
118
127
133
136
135
132
128
126
126
126
129
133
135
132
124
116
118
125
127
122
127
127
126
114
106
115
126
131
133
135
131
112
99
112
132
135
123
119
119
120
121
129
139
134
122
120
122
120
115
114
118
123
125
127
127
124
121
120
121
124
131
142
146
139
129
123
118
119
121
120
127
135
131
114
102
112
129
135
128
126
126
122
119
123
131
127
116
110
116
122
124
128
133
126
117
123
131
126
116
114
119
118
117
118
119
117
114
114
115
119
132
141
141
134
127
122
118
118
121
122
128
138
131
112
99
110
129
138
130
122
126
137
141
136
126
122
116
113
115
125
125
124
124
119
117
129
139
130
117
114
117
115
113
116
120
115
113
114
117
123
130
132
126
123
122
120
117
116
120
127
126
133
126
114
106
111
124
136
134
126
128
147
155
140
119
117
119
120
121
128
128
124
123
122
122
131
138
131
116
112
114
114
116
124
126
117
113
120
125
128
129
124
117
117
119
119
118
118
119
127
123
121
118
120
120
115
114
127
138
130
128
140
153
142
119
113
121
127
130
131
129
128
133
133
127
126
128
127
120
114
115
118
121
129
130
119
117
129
134
130
125
120
119
119
120
120
125
125
124
125
123
115
115
128
135
121
106
117
133
129
116
122
139
141
124
113
118
127
133
133
128
131
144
144
129
119
121
129
127
121
120
124
126
128
125
118
123
133
133
121
117
118
127
128
124
122
129
136
134
130
123
116
117
134
142
127
109
112
125
121
105
104
120
132
130
119
116
123
132
133
129
129
139
140
130
116
118
130
133
127
129
132
129
120
117
119
126
129
122
112
110
119
132
135
130
124
129
140
144
138
124
119
121
133
136
125
114
112
113
112
104
100
108
121
128
125
116
118
128
134
131
122
123
131
130
118
119
133
137
132
133
137
131
116
112
121
128
122
113
111
116
126
134
136
134
128
128
131
141
144
117
117
121
126
124
119
116
112
106
106
109
110
109
113
121
123
117
116
125
132
129
115
109
119
125
122
125
137
139
132
133
138
130
115
113
125
128
120
112
116
125
132
132
133
136
135
126
119
127
140
111
109
116
121
119
119
120
114
100
101
113
124
124
119
118
117
116
119
126
128
123
113
110
116
116
116
126
142
141
130
128
133
128
117
117
126
129
122
116
121
130
132
127
127
136
141
133
121
119
128
114
110
131
139
126
115
119
125
122
112
105
106
117
123
122
119
113
109
112
121
125
116
110
117
128
121
113
112
121
127
127
120
109
99
97
100
112
121
121
120
122
121
121
123
128
131
132
132
132
128
119
118
131
136
129
120
122
128
125
113
106
112
127
132
123
117
119
124
123
123
122
115
109
115
126
124
118
116
117
121
131
131
118
103
100
109
119
120
117
118
122
125
127
128
126
126
128
132
129
119
129
126
125
132
133
127
123
125
127
119
114
122
128
123
110
108
120
133
136
130
125
117
111
113
125
131
130
128
119
119
126
133
129
116
108
115
127
126
118
111
112
119
127
130
124
119
124
132
129
118
134
129
120
128
137
130
118
120
125
123
123
129
125
109
96
101
117
132
136
132
128
123
119
116
122
133
141
139
126
117
116
126
134
128
117
119
132
138
126
108
104
113
125
127
119
115
123
130
128
127
130
122
116
127
139
129
113
114
121
123
128
134
128
109
100
102
109
118
123
126
124
128
131
124
118
126
136
135
127
116
110
116
130
134
124
118
131
143
134
114
109
118
128
124
116
112
120
124
126
130
119
115
120
131
133
121
108
109
116
120
129
137
132
123
118
113
109
107
112
115
119
130
138
131
117
114
118
115
116
116
116
117
128
137
131
120
123
134
130
121
125
136
136
125
113
111
117
121
123
131
108
114
126
132
124
112
106
108
114
120
130
134
135
135
134
126
115
111
111
111
112
124
135
130
114
105
100
95
102
117
121
122
126
137
136
119
112
115
116
119
136
148
141
121
110
112
120
123
123
127
109
117
125
124
117
109
108
109
114
122
128
129
130
133
135
131
126
124
121
115
111
117
128
125
112
103
98
95
103
117
123
121
123
133
135
120
108
102
100
108
129
144
135
115
105
113
124
127
124
121
121
122
118
115
114
114
112
109
112
120
123
123
125
127
129
131
133
133
129
121
112
115
124
123
113
107
109
115
119
121
119
114
114
123
129
124
113
105
97
97
114
131
127
111
105
115
126
128
127
122
133
125
111
108
117
122
115
110
111
114
118
120
121
122
124
133
137
132
128
120
116
117
122
124
118
114
123
137
139
128
115
105
103
115
127
126
121
114
106
102
112
124
125
115
113
121
125
127
127
124
137
127
112
112
122
122
115
112
113
113
115
118
120
120
123
132
134
125
120
120
120
118
120
126
126
122
129
143
145
131
113
104
104
117
127
125
121
119
118
116
118
128
132
128
128
129
129
124
124
125
137
125
113
119
126
123
113
113
121
121
115
115
115
117
122
128
129
123
121
125
124
116
116
126
134
130
127
132
132
123
112
108
113
123
126
118
113
118
123
121
121
132
142
143
139
139
133
121
117
119
133
117
110
120
129
125
116
116
126
128
121
112
108
112
115
118
121
126
131
131
124
113
113
124
135
131
121
120
120
112
106
110
118
123
119
110
108
113
118
115
117
134
146
147
142
140
134
120
110
112
127
110
105
114
123
126
123
121
127
130
124
111
107
113
115
109
114
131
139
130
118
113
113
122
127
126
120
119
117
109
106
106
112
113
111
111
112
112
110
111
121
135
140
135
133
136
131
119
112
114
121
108
106
108
112
120
126
126
125
124
121
112
110
118
122
113
113
128
133
119
107
107
114
116
119
122
125
125
121
110
105
104
104
107
110
120
121
109
107
120
135
137
124
116
122
130
128
122
123
127
115
111
115
110
102
107
121
126
121
117
114
113
114
121
129
129
126
126
120
107
102
106
109
112
118
126
128
127
119
111
106
108
111
111
116
123
122
109
111
135
150
136
110
102
117
128
127
128
138
144
109
118
131
122
102
97
112
123
118
110
113
118
120
123
131
141
140
129
114
107
106
105
103
110
123
131
130
123
116
110
106
113
125
124
120
120
117
110
116
138
145
130
109
104
116
127
130
136
148
150
103
117
138
135
111
100
110
120
114
106
114
127
130
127
128
138
141
131
119
117
116
104
97
111
129
133
121
116
116
114
108
116
130
130
120
113
113
114
118
123
125
125
123
116
116
121
131
138
143
142
97
111
136
138
119
107
115
120
111
104
115
130
136
130
124
125
126
125
126
129
122
103
93
111
131
127
111
110
122
123
113
113
125
128
120
114
115
117
116
112
114
126
135
125
113
116
128
135
128
126
97
109
132
134
119
110
118
124
115
110
115
123
126
123
120
115
108
111
124
131
122
102
96
113
128
124
108
108
127
134
123
112
117
123
123
119
118
117
116
116
121
131
134
126
114
114
122
122
117
118
102
111
127
129
116
110
119
126
122
116
115
113
109
111
118
117
103
102
115
124
119
109
111
123
130
124
113
112
127
138
129
112
108
115
126
128
122
117
120
128
132
131
128
128
126
119
115
112
112
116
111
116
123
124
118
113
117
125
126
120
115
105
98
103
119
122
112
107
111
115
117
123
134
140
137
130
120
117
126
138
133
111
97
109
127
131
123
121
127
133
131
124
127
139
141
127
109
106
114
118
115
117
119
120
124
121
118
120
125
121
113
105
102
107
118
123
121
121
117
111
114
128
145
147
139
129
125
121
127
139
137
109
88
101
128
133
124
125
133
127
114
116
134
151
147
126
106
105
117
118
116
117
112
113
124
127
117
115
118
119
113
107
107
112
114
117
125
133
127
112
109
121
134
136
130
127
125
121
125
137
137
108
85
103
133
134
123
127
134
121
104
113
141
150
136
119
109
110
119
120
117
116
109
108
121
129
118
109
114
121
118
108
107
109
112
114
125
137
132
117
107
111
115
117
118
124
124
118
118
129
135
113
93
111
137
134
120
125
135
123
107
117
141
139
119
109
110
117
121
122
118
119
114
108
118
127
120
107
112
125
125
110
101
105
111
118
128
135
131
120
114
110
105
104
113
127
128
117
109
119
129
120
106
117
134
128
116
123
135
130
118
123
136
130
111
103
112
124
126
120
116
125
124
115
117
125
119
107
110
127
131
115
105
108
118
126
129
127
121
120
121
120
112
108
118
131
130
119
109
113
124
122
113
115
125
125
120
124
133
132
124
125
136
135
116
102
111
128
133
121
110
127
133
126
119
122
118
109
111
127
131
118
111
118
127
131
125
117
109
113
124
128
121
114
119
128
127
118
113
116
122
120
113
113
122
129
127
125
125
124
122
125
139
145
127
106
110
130
134
123
105
118
130
129
121
117
111
108
114
128
129
118
115
124
130
132
125
111
100
103
117
127
125
116
115
119
117
115
116
122
122
116
115
122
132
139
134
125
119
117
120
123
137
147
133
111
110
129
136
128
103
105
117
127
120
112
106
107
118
128
125
115
112
120
127
130
126
116
104
102
111
119
119
117
114
112
110
109
117
123
119
115
121
134
144
146
135
123
117
122
124
124
129
139
133
116
113
128
136
135
110
100
109
125
122
113
107
112
117
123
119
113
113
117
123
130
129
125
118
114
111
112
114
122
123
117
109
111
117
120
116
120
129
137
141
142
132
121
121
131
135
126
123
132
130
116
116
128
135
138
119
109
114
126
125
116
114
116
115
114
114
116
118
120
125
132
131
128
128
129
120
109
111
126
133
125
115
115
117
117
116
126
133
128
126
133
131
121
123
136
138
126
122
130
126
113
116
129
135
132
125
122
128
131
126
121
121
121
114
108
111
121
123
124
130
136
130
121
122
129
127
115
113
126
134
129
121
119
119
116
118
130
132
120
115
128
131
122
123
134
134
127
126
131
123
111
116
128
126
120
119
124
132
134
125
121
123
124
116
111
118
127
124
123
133
141
131
117
111
120
126
124
123
125
126
125
123
121
120
119
122
127
125
113
112
128
135
127
126
128
127
126
128
130
123
116
122
127
115
108
112
115
128
132
123
118
122
124
118
118
129
135
124
117
126
136
132
121
112
112
120
128
133
127
120
119
122
122
122
125
125
121
119
112
116
129
138
137
134
127
121
120
125
128
126
127
134
129
107
101
111
108
120
126
120
114
120
125
124
124
131
134
129
116
115
121
127
128
125
117
114
122
134
131
120
117
121
122
125
129
126
120
117
115
116
126
140
148
143
129
115
114
119
124
129
137
147
135
110
103
119
112
117
122
115
110
118
127
127
127
128
133
134
124
108
105
117
131
135
125
111
111
124
130
127
121
121
122
125
126
125
122
121
118
117
121
136
151
149
133
116
112
117
123
129
138
150
141
120
113
130
122
119
116
111
112
120
127
131
133
130
128
133
130
114
104
111
125
133
129
114
104
112
126
130
125
122
121
121
121
122
125
127
125
123
125
132
143
143
133
122
118
121
126
129
133
142
140
124
119
133
129
121
113
109
114
124
128
133
141
135
121
121
129
128
120
115
116
124
126
116
108
113
124
128
123
120
119
115
111
115
125
131
133
131
130
130
130
130
130
127
127
129
131
130
130
132
131
124
121
131
131
124
113
108
117
131
130
130
139
135
113
102
119
139
138
122
113
119
121
117
116
123
127
124
120
118
115
111
107
112
122
129
132
132
132
129
126
122
123
127
130
134
132
129
127
127
125
124
123
130
130
128
115
105
117
135
137
131
131
130
110
95
111
142
147
126
113
120
125
119
120
128
130
118
114
116
116
113
113
118
121
123
122
125
130
131
127
121
115
118
128
131
129
126
126
124
127
133
132
128
131
131
117
102
112
134
143
133
125
123
115
105
117
143
148
127
115
123
130
122
118
125
125
113
111
118
122
122
123
123
120
114
114
116
126
134
133
122
113
114
121
124
123
124
124
120
127
142
142
129
130
129
119
107
110
129
143
138
126
126
127
128
130
142
143
128
117
124
132
123
115
116
116
110
112
122
128
129
126
123
116
109
110
113
124
135
135
126
122
123
125
120
122
127
125
117
121
135
139
126
126
123
123
121
114
119
132
138
131
130
140
143
143
140
137
129
126
127
127
120
115
116
115
110
113
124
130
127
122
120
115
110
113
119
124
129
133
133
135
137
131
122
123
131
130
120
112
115
122
127
120
117
126
133
123
112
116
129
131
130
135
144
145
139
129
128
128
125
119
116
118
121
119
114
115
123
125
120
118
121
122
121
121
122
118
119
131
140
141
138
129
125
126
129
131
125
113
105
110
128
120
115
125
135
127
109
104
114
124
123
122
129
135
131
128
127
128
121
110
111
121
125
124
120
118
120
124
121
118
126
135
134
127
118
109
110
124
140
139
125
120
125
127
124
123
123
121
115
114
126
118
114
122
131
129
117
106
109
117
119
114
112
117
124
129
128
126
116
110
115
119
121
124
127
120
116
122
127
128
137
143
139
127
114
104
104
118
136
134
115
110
122
129
120
113
118
129
131
132
117
111
113
121
123
124
124
118
115
118
122
117
106
106
120
134
133
122
114
118
124
119
113
124
133
124
115
124
136
138
139
139
132
120
110
108
107
113
129
135
122
115
120
126
120
111
114
125
134
141
109
101
109
124
124
120
126
127
121
119
125
127
115
107
116
132
130
120
120
129
130
118
113
126
134
122
116
128
140
137
131
129
123
112
110
117
118
116
125
138
134
120
116
122
124
120
115
115
120
131
111
96
105
127
132
122
121
126
123
116
124
135
129
118
120
127
124
118
126
138
133
121
122
131
129
116
117
133
137
126
120
121
119
112
116
127
130
125
124
136
137
122
111
117
131
133
123
113
112
116
113
106
107
110
118
128
128
118
113
122
128
123
117
115
114
113
116
123
125
118
105
99
107
119
125
120
117
113
109
106
109
111
110
109
109
113
124
135
133
120
114
119
128
131
131
129
127
123
125
127
121
112
110
113
125
134
132
120
122
136
137
126
119
118
114
108
110
121
128
121
107
97
99
112
118
116
111
109
103
99
109
118
116
107
104
113
125
131
127
116
109
119
132
139
138
131
126
123
123
127
129
121
116
121
133
136
129
123
132
143
139
125
120
118
111
103
106
120
129
123
111
105
105
113
115
114
114
114
108
103
112
127
129
113
105
117
130
130
121
110
107
117
133
140
139
133
129
126
126
128
134
124
118
125
139
137
127
127
138
141
133
124
124
121
108
98
103
119
127
120
113
117
124
124
119
116
120
123
119
113
117
135
143
126
111
120
139
139
123
107
108
121
132
133
133
135
136
135
129
129
128
119
116
129
142
139
127
127
135
133
129
129
131
125
112
102
108
124
126
112
109
125
143
140
124
116
121
124
125
119
119
135
146
134
115
123
146
152
132
112
116
131
133
123
118
132
145
140
129
127
116
110
115
125
134
132
125
125
128
128
129
135
137
131
121
111
115
126
123
106
105
127
150
145
128
118
118
116
116
119
120
129
137
131
120
125
145
153
139
124
129
142
137
117
111
129
144
138
123
122
111
111
117
118
117
117
120
123
126
129
134
135
134
131
128
121
120
127
123
107
107
126
143
136
126
126
122
108
104
114
119
122
123
126
127
129
134
140
137
133
136
143
137
122
116
127
137
129
119
120
116
120
119
110
106
109
117
120
125
130
132
129
126
128
131
127
125
130
124
110
113
130
134
122
119
134
133
108
97
110
118
112
110
120
130
129
122
121
123
127
133
136
133
129
126
129
126
122
119
120
127
125
115
107
109
116
118
115
117
121
125
123
124
128
130
130
130
136
128
115
119
137
135
118
117
135
136
113
103
116
120
104
97
111
126
127
116
108
108
114
123
126
126
127
130
129
126
123
124
122
134
121
108
109
124
130
121
107
102
107
114
122
127
128
127
127
131
132
119
112
124
141
141
126
124
131
127
112
115
128
120
97
90
107
122
122
112
107
107
111
118
121
121
122
128
132
130
127
127
123
129
114
106
118
136
137
120
102
95
99
112
127
134
129
122
121
123
117
109
113
126
136
138
138
136
127
111
107
123
132
115
93
96
114
121
115
112
116
120
119
121
122
120
119
124
137
139
133
126
124
120
111
113
130
139
132
116
106
102
103
112
127
133
127
118
116
115
107
108
119
127
123
126
139
142
123
101
105
124
127
108
97
110
129
124
110
110
124
136
132
125
126
126
122
127
143
149
137
121
115
115
111
121
132
130
123
118
118
118
112
112
120
126
125
116
110
109
110
121
129
123
112
114
128
131
117
105
114
123
118
104
108
129
142
129
108
111
131
143
133
124
132
136
131
130
141
149
136
113
108
113
115
123
124
119
120
128
134
128
118
112
114
121
125
117
107
107
122
134
129
115
107
112
117
114
110
119
131
131
119
111
121
140
142
126
113
117
135
139
129
126
138
144
135
127
131
136
126
110
110
117
119
119
111
108
123
140
140
129
121
113
112
119
126
120
105
105
126
133
118
105
112
119
115
105
112
131
144
138
121
118
129
141
137
121
118
128
137
136
131
135
143
141
129
121
123
121
113
112
122
116
117
113
105
108
125
137
132
123
123
122
116
116
121
119
108
107
118
120
104
101
117
128
123
115
121
136
142
132
118
118
131
141
131
118
119
133
139
138
139
144
143
130
119
120
123
117
111
117
133
110
111
116
115
117
122
122
114
114
125
131
124
118
117
116
115
115
117
113
102
103
115
128
133
133
131
129
127
121
111
109
124
137
129
115
116
129
138
139
140
140
136
127
120
123
127
126
119
123
136
99
107
123
130
127
117
106
100
104
122
133
132
123
118
117
120
124
126
121
111
106
107
120
135
142
130
114
110
112
108
102
113
129
127
112
108
119
132
134
129
124
128
133
131
126
128
132
130
126
130
98
112
132
135
123
112
102
98
100
113
128
132
126
117
112
116
127
136
133
122
103
96
109
128
136
122
103
100
110
111
104
108
122
125
112
105
112
120
124
116
112
125
141
140
125
121
130
134
127
124
109
125
137
125
109
106
110
108
104
107
117
125
123
113
106
109
120
131
132
118
100
93
105
118
121
116
106
104
111
116
112
111
117
120
113
108
108
111
117
116
116
124
135
137
124
118
125
128
126
126
124
134
131
113
99
104
120
125
114
106
109
118
117
110
108
107
114
121
120
108
98
103
114
118
115
116
119
117
117
119
118
115
111
109
113
114
110
110
118
127
126
124
125
131
127
118
117
119
122
130
135
133
125
113
103
110
125
135
125
110
105
113
118
117
116
116
118
118
114
106
102
114
130
129
119
120
129
128
120
117
117
113
102
99
110
120
118
116
124
129
125
119
122
131
132
123
113
110
118
131
131
120
117
117
116
116
122
133
130
113
104
111
123
126
127
126
127
128
122
111
107
121
140
139
125
120
124
126
118
116
118
108
91
91
110
126
126
127
128
122
110
113
129
137
131
120
110
109
118
128
120
109
110
119
124
119
116
123
128
119
109
111
121
130
131
130
133
140
135
118
107
115
133
139
129
116
109
111
113
119
122
105
85
92
115
126
129
136
136
116
98
110
136
137
120
112
112
116
125
127
111
105
106
113
121
120
113
114
124
126
119
111
113
122
126
127
130
140
138
118
105
108
121
133
131
112
96
98
114
129
131
108
89
100
119
122
124
139
146
124
102
113
133
127
111
111
119
128
132
127
110
110
110
106
113
120
117
112
119
131
129
113
104
112
122
124
126
134
131
116
105
106
114
126
130
116
101
104
122
139
136
115
100
108
117
112
115
137
152
139
119
117
124
116
108
118
131
136
136
127
112
122
121
108
110
125
126
117
117
129
132
115
104
111
122
126
125
125
121
116
114
114
115
124
132
125
114
118
131
137
132
118
112
113
111
103
111
132
149
144
129
123
120
114
112
123
136
140
137
124
110
128
130
113
112
128
134
121
113
123
128
117
110
114
122
128
126
120
118
119
124
122
121
125
131
130
129
130
130
123
120
120
123
119
108
103
112
126
133
130
126
124
123
117
116
122
131
135
134
124
107
123
129
116
112
127
134
122
113
117
123
117
114
118
121
126
127
121
117
119
126
129
125
122
125
128
131
131
119
105
106
121
134
130
116
113
121
124
117
111
115
122
123
119
116
118
125
129
128
121
109
115
119
115
113
122
128
120
115
118
119
117
116
119
120
123
127
124
117
115
119
127
128
122
118
121
127
124
109
97
100
122
141
141
127
125
132
132
116
106
110
117
116
114
113
116
123
130
125
119
115
113
114
116
113
114
118
118
117
121
120
117
119
121
123
124
127
125
119
114
112
118
125
122
116
119
123
120
112
106
108
123
139
138
128
127
135
136
126
117
117
115
113
113
113
114
124
132
125
114
125
121
121
119
112
107
112
118
118
118
118
119
122
126
128
129
127
124
121
119
114
113
116
120
120
121
121
121
123
123
121
123
129
129
123
123
129
134
134
130
125
119
116
120
116
110
118
131
128
111
130
132
132
126
112
104
108
116
117
117
117
122
124
128
132
135
127
116
115
123
122
113
111
116
125
126
122
122
129
134
126
118
119
119
119
121
125
129
134
134
128
121
122
131
121
104
110
128
128
113
124
128
134
127
114
108
112
119
118
115
119
124
123
123
130
137
128
112
109
121
126
119
116
121
127
128
123
122
129
131
123
113
111
116
122
127
127
128
128
128
122
117
124
133
124
108
108
122
124
116
110
113
126
130
122
118
123
125
118
116
123
126
120
116
122
132
130
116
113
119
123
124
128
131
129
126
121
121
125
123
116
108
110
116
125
128
132
132
128
120
116
112
114
123
125
120
117
118
118
117
98
98
117
130
129
128
132
131
122
118
121
121
119
114
114
119
125
125
123
119
116
122
134
139
131
122
118
120
123
121
117
112
114
117
119
120
130
140
132
117
110
106
103
110
124
131
129
122
119
119
94
96
117
130
127
128
136
135
125
121
121
121
123
121
110
106
116
128
131
124
115
117
130
135
130
120
119
121
122
122
122
121
119
117
109
108
123
140
135
119
113
110
105
109
121
132
133
127
123
123
98
106
122
125
120
122
133
132
125
125
124
124
130
130
116
105
111
124
130
127
120
118
119
123
123
121
120
120
122
125
127
126
124
116
107
105
118
131
131
122
121
121
118
118
125
128
131
127
124
124
104
118
124
117
112
120
131
127
121
126
127
126
132
134
126
115
114
118
126
128
127
123
118
115
116
120
121
117
117
122
126
128
126
120
114
113
121
124
124
125
129
131
128
125
126
128
126
123
120
122
113
125
126
113
107
121
133
125
114
117
125
123
122
129
133
130
121
120
124
128
128
126
121
116
114
117
119
118
116
116
119
125
129
125
122
125
130
126
123
124
128
127
124
122
124
126
123
120
121
123
116
127
127
113
108
125
140
129
110
108
117
116
108
115
133
139
131
124
127
128
126
122
124
121
112
111
117
122
123
117
116
123
132
130
126
132
138
135
128
124
118
112
110
114
122
124
119
120
134
136
120
123
125
116
112
127
142
135
117
108
115
114
103
108
133
144
137
127
127
126
120
115
121
121
111
103
111
127
133
123
114
120
133
133
131
136
138
137
131
126
115
105
106
118
127
124
113
123
147
152
122
119
117
119
121
125
135
137
127
118
118
117
109
112
131
143
139
130
127
123
112
109
116
121
110
100
108
130
141
129
113
114
125
129
130
137
136
129
127
127
125
118
119
132
139
129
118
124
147
152
126
116
113
122
127
124
125
129
131
128
124
122
117
119
130
134
132
130
127
118
107
106
115
117
111
104
112
128
136
130
119
115
117
121
129
134
130
118
118
129
138
139
137
143
147
141
127
124
131
133
131
120
112
121
127
124
116
115
124
129
128
122
120
121
126
124
121
125
124
115
108
111
114
115
114
115
121
123
123
125
127
126
119
118
123
125
118
110
113
128
140
141
138
137
140
142
135
124
118
118
135
126
116
115
120
121
112
103
110
125
133
123
114
115
117
116
111
114
116
115
114
114
114
112
118
128
130
122
114
122
138
140
128
118
116
114
108
108
117
126
128
129
126
123
124
129
132
125
118
117
129
127
118
111
112
119
115
104
103
123
139
131
113
107
113
114
113
106
108
115
123
119
110
110
123
134
131
121
116
127
141
143
130
119
115
112
107
110
123
127
119
116
120
119
114
115
120
123
124
125
118
118
118
115
113
118
120
113
110
123
139
136
117
106
111
121
119
108
106
119
129
122
111
117
130
133
124
123
128
131
131
129
125
119
119
122
119
117
125
131
122
116
121
123
121
112
113
120
124
128
109
108
117
126
124
119
118
122
121
123
128
130
124
113
114
124
123
113
113
125
129
122
120
130
137
127
117
123
135
132
120
117
120
118
125
140
140
127
124
131
129
121
124
133
132
118
113
116
118
123
114
104
115
135
135
117
108
120
127
119
117
123
126
119
120
125
123
118
122
133
131
122
127
142
141
123
112
120
132
130
119
118
120
120
129
149
154
136
125
130
131
122
123
137
142
129
117
118
121
122
119
113
102
104
119
132
130
119
120
132
140
130
114
107
110
114
121
129
130
117
109
115
126
128
122
118
120
119
110
98
95
100
109
123
126
120
118
121
123
112
106
112
123
124
116
115
121
123
124
123
121
116
110
111
122
129
123
116
122
141
148
130
110
104
107
113
119
125
123
119
116
117
120
121
116
110
109
112
111
108
105
103
104
115
123
122
116
116
120
114
106
107
117
120
120
119
119
119
122
128
123
119
120
121
119
117
117
118
127
141
139
120
109
111
116
115
116
117
120
119
119
120
119
117
115
107
103
106
115
122
124
119
114
114
121
125
118
109
110
112
114
111
113
120
123
124
121
119
123
130
123
116
122
130
124
115
115
123
133
134
121
110
114
122
122
116
117
119
117
115
117
124
124
121
118
110
101
102
116
133
139
140
132
120
117
125
122
109
103
110
121
121
117
118
123
126
126
127
127
128
117
107
116
134
136
125
121
127
132
127
113
110
120
128
123
118
124
130
122
108
110
125
132
128
122
114
104
103
115
132
141
142
135
119
112
121
127
119
108
112
125
129
122
115
115
124
132
133
129
121
113
103
112
132
138
130
125
128
132
128
120
119
122
123
121
120
126
133
123
106
107
126
136
132
128
126
119
111
113
125
131
128
120
109
109
121
133
130
123
122
125
129
125
117
114
121
131
132
121
114
113
108
115
126
127
123
124
131
138
138
134
125
119
119
123
121
121
124
120
108
110
127
134
130
131
140
140
123
113
118
120
112
102
102
113
129
137
138
134
131
124
121
122
125
123
123
126
122
113
112
120
119
122
119
113
111
121
134
144
146
137
124
115
122
129
123
115
120
118
111
115
129
132
124
126
145
151
130
113
117
118
107
96
102
120
134
134
133
131
127
120
115
122
133
132
126
122
118
110
111
125
123
123
120
111
111
121
133
140
142
135
122
119
128
130
121
117
127
127
116
120
132
133
122
123
138
138
120
114
126
127
112
101
108
124
133
127
118
115
115
114
114
122
131
131
127
122
119
116
113
125
119
123
123
120
120
126
125
126
131
130
125
124
124
121
116
123
134
130
119
124
136
136
129
126
124
111
101
114
135
134
116
107
113
122
121
113
107
105
107
111
115
117
118
119
125
128
127
125
116
114
112
125
133
130
131
131
119
109
120
133
135
129
118
108
110
121
128
125
124
127
136
137
137
133
115
93
87
110
134
132
114
107
114
117
111
104
106
115
117
117
117
112
106
111
125
137
134
131
122
102
109
134
141
130
128
129
119
108
117
132
135
128
116
108
111
114
116
117
125
129
129
131
136
133
115
94
95
111
125
124
111
105
113
117
109
104
117
135
138
128
118
113
109
114
130
145
143
133
127
95
114
140
141
124
122
128
128
119
118
123
127
127
125
119
116
110
110
118
128
128
123
124
126
124
116
113
115
117
120
122
115
113
119
123
114
111
128
149
148
132
125
127
127
124
131
143
143
135
131
99
121
138
133
119
120
134
138
129
118
113
116
128
136
132
118
108
116
126
128
124
121
121
115
109
115
127
131
125
123
128
129
129
129
128
120
117
132
145
140
131
135
147
145
129
120
127
134
133
133
112
128
129
119
118
129
143
142
132
121
111
111
125
139
131
109
103
119
132
126
120
124
127
117
106
112
128
131
127
127
134
140
142
137
129
122
123
132
133
124
126
141
155
148
125
109
109
118
128
136
122
128
118
111
122
139
145
136
129
127
120
113
118
127
119
96
91
112
128
122
120
129
136
127
115
113
120
120
121
124
129
140
144
137
124
121
127
132
126
118
123
138
146
137
122
110
106
109
120
132
124
124
115
115
127
141
136
124
124
134
131
117
109
113
109
92
89
106
122
122
121
128
136
137
126
115
110
110
113
114
118
127
134
126
116
121
130
129
120
117
122
130
130
127
124
123
118
112
113
121
122
122
121
122
131
137
125
114
118
133
135
121
109
109
110
104
103
112
122
122
118
121
132
137
130
112
103
104
109
108
106
114
121
115
111
121
129
123
114
115
118
121
123
126
131
134
132
124
111
109
124
131
128
122
126
129
122
110
112
124
132
125
116
113
116
118
120
125
123
117
110
113
126
129
120
106
101
106
108
102
99
106
114
112
109
121
127
119
110
111
114
115
120
128
133
136
139
133
121
110
133
140
127
111
113
125
126
115
108
116
128
130
124
117
117
123
127
129
121
107
99
106
119
119
106
101
107
113
111
99
97
108
120
114
109
117
125
121
114
113
112
110
113
124
131
133
136
137
129
123
139
141
122
101
105
123
130
122
113
114
127
136
131
121
116
119
125
125
115
100
94
105
118
113
97
98
116
125
116
100
98
114
125
117
108
113
124
124
122
119
113
106
107
116
124
126
130
130
130
130
136
129
115
104
110
122
131
127
118
115
123
135
135
126
117
118
126
124
118
106
98
109
121
116
98
99
122
137
126
104
100
117
127
116
106
111
120
125
125
120
111
108
109
111
114
119
122
122
123
129
125
115
116
118
117
116
122
126
120
113
118
130
135
130
123
124
130
131
127
120
110
112
122
120
106
103
121
135
126
107
103
115
121
112
107
110
114
116
117
111
106
110
119
115
108
110
115
117
120
127
116
109
120
128
121
111
114
122
118
111
113
124
132
131
127
130
133
134
132
128
117
114
120
127
118
110
114
122
121
111
108
112
113
110
109
111
111
110
109
102
103
117
132
122
106
106
114
122
128
129
112
113
124
126
118
111
113
118
116
112
115
123
126
127
128
129
128
126
124
119
115
114
120
130
129
117
107
110
119
121
118
113
110
110
111
112
112
113
112
104
106
121
133
125
112
114
121
131
139
135
112
120
125
119
113
114
116
118
115
118
122
126
123
123
123
124
122
116
111
107
108
113
121
131
133
119
106
111
127
135
128
116
110
109
110
111
118
122
123
117
116
120
121
118
119
130
134
138
141
137
115
126
126
115
111
120
125
121
117
120
127
127
120
117
117
120
121
114
107
106
112
114
120
128
130
118
111
122
138
139
128
119
114
111
104
108
122
130
130
127
123
116
107
107
121
135
140
136
135
133
115
129
130
117
114
125
132
125
116
119
124
125
119
112
111
120
126
123
118
119
122
120
118
123
125
118
118
129
135
125
116
121
122
112
102
107
122
130
126
123
120
110
98
98
115
131
135
132
129
128
115
128
129
117
114
127
135
128
117
116
121
122
120
112
107
119
131
131
130
130
129
125
119
119
119
119
123
129
118
101
101
120
132
120
105
110
125
128
116
109
108
106
96
96
107
122
130
130
127
121
117
126
125
116
113
124
132
127
118
118
119
120
121
117
113
120
132
136
131
128
127
127
126
121
114
116
123
119
104
89
96
121
135
127
114
115
130
132
115
101
103
106
101
97
106
121
131
133
126
113
120
125
124
115
111
117
123
123
123
123
121
120
121
122
123
124
132
135
129
118
115
125
131
123
109
109
116
115
109
104
106
118
129
130
119
117
130
135
121
108
108
111
108
107
110
122
133
137
128
108
124
134
132
120
108
105
109
115
124
128
124
116
116
122
125
128
129
132
127
117
113
121
129
119
107
105
108
115
124
129
120
113
120
128
123
117
124
132
130
121
119
117
114
117
118
121
128
136
132
112
129
144
140
124
107
98
99
108
120
129
127
116
112
115
120
124
124
126
126
124
122
121
120
115
108
108
109
116
132
138
123
108
115
127
127
118
118
126
130
131
127
118
114
122
127
118
116
128
137
126
129
142
138
125
111
103
100
106
117
127
123
116
114
114
116
118
120
122
124
129
131
126
117
113
112
112
114
117
127
128
116
107
113
124
127
122
121
121
123
128
131
118
110
121
131
121
110
120
137
134
121
127
128
124
121
117
112
112
120
126
122
116
120
122
118
115
117
117
121
129
132
128
122
118
116
116
119
120
120
114
107
107
115
122
122
123
125
121
113
118
130
120
104
112
130
130
114
114
131
134
110
111
117
125
129
130
123
121
126
127
118
112
122
130
123
116
115
116
117
122
130
133
130
124
120
117
121
125
119
110
109
115
120
119
114
115
122
121
106
110
128
126
105
104
124
130
117
115
129
133
103
105
116
127
131
132
128
127
131
128
116
108
120
131
126
117
118
117
116
122
130
135
133
126
122
121
122
125
123
120
120
123
124
116
105
102
113
116
105
106
127
132
114
106
116
121
116
119
133
133
100
109
120
124
126
126
125
125
127
126
115
109
119
126
120
118
122
125
122
124
133
138
132
124
124
126
124
121
125
130
130
128
124
113
101
101
112
115
108
109
126
134
126
117
115
113
112
122
135
134
102
117
119
118
118
123
123
118
117
116
114
114
119
119
113
113
125
133
132
129
135
138
130
123
127
132
123
115
117
131
136
131
122
111
103
110
122
125
118
118
126
130
126
123
120
113
111
119
129
129
108
122
121
114
116
123
122
114
105
104
107
118
121
115
105
108
123
136
136
133
134
134
128
124
130
133
122
109
111
122
128
129
126
115
109
120
133
133
130
128
126
118
114
119
125
120
112
112
118
121
113
123
118
110
116
127
126
114
101
98
107
119
120
110
103
106
120
131
133
132
128
127
123
126
129
126
116
112
113
114
119
127
134
125
117
126
135
138
140
140
125
103
99
115
130
125
112
106
113
121
115
116
112
108
116
128
130
119
107
103
114
122
119
111
108
114
121
123
124
125
124
120
118
125
126
116
110
117
122
116
109
122
139
137
128
127
125
123
136
143
125
100
99
120
135
127
114
110
119
129
119
112
106
107
117
127
129
123
117
117
121
122
119
111
112
121
125
123
118
117
119
118
117
122
121
110
105
120
132
124
109
115
132
138
136
129
115
104
119
136
129
115
118
134
140
131
122
124
129
134
126
113
104
109
120
124
125
126
124
124
122
120
116
113
114
123
129
128
121
115
116
118
121
121
121
114
111
119
130
133
121
116
119
129
135
133
114
96
103
121
131
133
136
139
138
135
135
136
134
132
131
121
111
112
119
121
121
121
123
123
122
116
109
108
110
118
123
128
126
120
119
123
125
124
122
123
121
115
121
135
140
127
116
117
127
131
117
100
98
113
131
138
135
127
126
132
142
143
137
128
136
133
122
114
116
120
120
114
113
121
126
119
105
99
104
109
114
117
124
126
126
127
129
122
121
130
130
114
113
134
149
137
114
111
121
128
123
114
107
111
124
131
126
115
114
126
137
140
134
125
136
136
127
116
114
120
119
111
109
121
134
129
113
103
104
107
104
102
111
125
130
131
128
120
119
130
132
119
115
131
141
131
113
112
121
129
128
123
114
112
119
127
125
115
114
123
133
134
127
120
129
132
129
119
118
122
122
114
111
123
133
133
124
116
112
110
103
96
103
119
131
131
126
121
120
124
125
121
125
131
126
113
107
116
127
138
138
126
114
111
121
132
134
133
131
131
133
132
123
119
126
129
129
124
122
121
121
120
120
121
120
123
129
128
118
108
104
102
105
117
127
126
123
122
123
122
118
117
126
129
117
107
109
118
132
148
147
126
109
109
122
136
147
148
145
137
135
133
126
121
129
129
128
125
122
116
116
122
124
115
104
108
124
130
121
111
108
112
117
119
119
117
116
122
127
124
113
110
118
127
125
119
116
118
129
147
147
128
112
114
124
135
147
153
149
135
130
135
137
132
120
126
125
125
120
115
117
131
133
123
114
112
108
107
113
118
120
120
119
117
119
120
117
116
116
119
127
131
127
116
107
104
105
114
118
111
103
106
118
117
108
108
114
113
107
110
126
134
130
121
125
135
137
130
115
107
114
126
129
119
116
112
105
103
112
122
123
120
118
118
124
125
125
117
112
116
125
134
134
131
120
103
93
109
129
127
110
105
116
123
121
114
111
108
106
110
120
122
123
124
127
133
141
131
108
97
108
122
122
112
107
105
104
106
117
126
127
121
117
118
126
127
122
114
113
116
120
123
129
138
135
114
99
110
131
137
120
102
106
123
132
123
109
107
109
116
117
118
121
125
122
121
131
129
109
96
106
119
118
105
95
94
102
112
121
128
131
127
119
119
126
127
117
111
116
118
110
103
115
136
142
128
111
112
123
130
119
101
99
118
132
126
109
106
115
117
115
116
123
124
114
104
115
129
122
111
112
119
117
101
89
91
103
112
118
127
133
130
123
121
128
128
115
111
122
121
103
87
99
127
138
127
112
110
114
117
114
105
104
116
125
118
108
108
116
116
115
116
121
121
109
98
108
129
135
125
119
124
122
104
95
100
107
110
114
123
127
126
120
122
129
129
122
120
128
127
106
88
96
121
130
118
104
105
110
111
113
115
120
121
116
106
103
111
118
117
114
115
118
119
110
103
111
127
135
126
122
130
132
117
106
110
112
114
116
117
115
112
114
122
127
132
130
130
131
131
120
106
106
119
125
113
101
104
114
117
118
125
133
127
113
104
106
119
123
118
117
116
114
117
113
111
116
124
123
114
117
134
142
128
118
117
120
125
125
116
107
108
115
121
123
129
133
130
127
125
127
124
121
124
125
120
112
117
123
123
124
128
130
123
112
112
121
129
127
121
121
121
115
114
116
115
122
123
112
102
112
132
143
137
125
119
124
130
128
117
112
118
125
124
118
121
125
123
113
112
116
125
129
130
130
130
132
132
129
124
121
120
116
108
109
122
136
134
122
118
123
127
119
113
117
116
127
125
107
100
114
128
135
138
133
120
117
120
120
120
125
136
137
125
119
119
118
114
106
96
98
112
126
130
130
133
138
135
126
117
110
106
104
101
106
124
137
128
112
111
122
127
125
113
112
119
132
127
110
110
126
126
123
135
139
123
108
105
109
119
132
142
138
126
124
123
120
115
107
93
92
105
118
122
126
126
122
118
115
111
106
102
107
110
111
119
124
116
108
112
124
130
128
119
106
121
138
129
114
121
136
127
119
133
140
121
100
98
109
120
130
132
129
124
126
130
131
123
112
103
104
110
111
114
123
117
98
93
108
116
112
108
119
128
122
115
114
114
115
121
127
128
127
125
104
121
136
129
119
126
137
129
121
131
133
116
104
109
119
124
123
122
120
120
126
134
138
128
116
114
121
119
110
113
123
113
87
87
113
127
119
116
128
137
129
118
118
123
124
125
127
129
127
130
109
125
130
126
123
126
128
123
123
128
123
112
113
124
129
125
121
122
122
118
122
133
137
127
116
119
124
118
110
117
125
115
97
103
126
130
120
115
121
127
125
124
130
135
127
118
120
132
134
137
120
130
125
121
124
126
121
116
120
125
118
112
120
131
131
122
119
125
126
120
119
128
132
123
115
116
112
103
106
119
125
118
114
125
134
126
110
107
108
111
117
125
136
136
122
109
114
129
138
139
131
138
123
116
123
129
123
116
118
123
120
117
120
124
123
115
115
123
126
124
124
125
124
118
116
113
100
92
104
121
124
119
123
131
131
119
107
100
99
103
112
120
126
126
120
111
116
129
137
135
137
142
126
114
117
126
127
121
121
123
125
120
117
118
119
114
112
113
119
123
127
127
121
115
114
110
100
100
113
125
125
120
119
117
119
120
111
99
97
109
117
117
114
120
126
126
125
126
127
124
138
142
131
118
115
123
129
128
122
121
125
122
117
118
128
127
116
107
110
120
128
130
121
113
109
107
110
119
127
129
127
120
111
103
110
124
121
102
98
115
125
119
111
121
135
136
132
127
119
113
137
140
131
117
114
122
129
128
122
119
123
124
119
124
139
142
127
109
105
112
122
127
122
112
106
106
119
132
133
126
120
118
114
104
107
126
130
112
105
116
126
121
116
126
137
137
133
130
122
116
132
135
124
112
115
125
127
123
117
117
123
125
124
127
142
145
132
114
106
107
114
121
122
115
103
104
116
130
128
115
109
118
126
116
108
121
134
129
117
115
116
117
120
127
131
131
133
134
133
131
123
124
115
108
118
129
127
119
116
121
130
130
125
126
136
139
130
118
109
106
106
113
119
117
103
97
107
123
123
107
100
118
137
128
111
116
134
139
128
114
108
111
116
119
123
126
134
135
137
138
110
108
108
113
123
130
126
119
117
123
131
130
123
123
129
131
129
122
116
112
106
107
116
117
104
93
101
121
126
109
101
117
136
131
116
116
129
132
126
114
109
111
113
112
112
124
131
131
130
134
103
101
114
124
125
126
127
121
116
120
126
125
119
120
124
131
132
127
123
121
114
108
111
114
108
101
108
123
127
112
103
114
129
129
121
119
116
108
110
114
117
118
119
109
109
120
126
125
125
127
106
108
123
128
123
122
126
122
110
109
116
118
119
117
120
129
133
128
123
125
123
116
111
112
116
121
123
124
117
105
103
115
124
127
125
122
106
89
91
112
127
132
129
118
114
118
121
125
126
128
114
117
125
125
119
120
126
120
107
102
110
119
121
116
115
122
128
125
118
118
123
122
114
112
122
135
136
123
106
99
105
118
125
125
124
124
111
90
88
106
128
138
137
132
123
120
120
126
132
132
116
120
123
123
119
119
123
120
110
106
113
123
125
116
110
113
120
120
114
112
122
125
116
112
122
134
135
123
107
101
111
123
126
120
120
129
126
108
97
106
121
130
134
136
134
124
121
125
132
133
116
120
123
123
120
120
121
120
117
116
118
123
123
115
106
108
117
119
116
117
124
125
117
112
116
121
125
126
119
112
119
127
123
113
117
132
136
121
109
109
114
114
118
132
136
125
118
122
128
129
116
121
124
124
123
121
121
121
123
120
119
119
120
111
105
110
121
123
124
127
131
125
115
111
112
111
116
126
126
119
122
126
121
112
118
134
135
122
113
114
111
100
101
121
131
121
118
124
129
129
117
120
123
122
122
121
122
123
124
123
121
120
122
114
107
117
128
128
127
131
133
125
116
114
115
111
112
120
119
115
120
124
118
114
123
135
131
116
112
117
114
98
97
115
126
120
120
131
137
134
120
119
118
117
117
121
121
123
124
123
122
123
125
121
116
124
132
128
124
124
127
124
121
120
118
113
111
111
111
111
119
123
118
118
129
135
125
112
110
118
119
111
110
120
123
125
127
137
140
134
119
120
117
116
116
118
119
122
126
126
124
122
123
123
122
127
131
127
120
117
117
125
130
126
114
106
106
109
113
117
122
120
116
122
130
130
121
111
110
117
125
125
124
125
126
128
132
136
134
128
121
129
126
121
118
114
114
119
126
128
123
116
113
113
119
123
126
128
124
115
115
125
133
124
106
96
101
111
122
127
123
116
115
123
126
122
115
111
112
119
127
128
125
122
123
126
130
131
128
125
124
138
134
125
117
113
112
117
124
125
118
108
102
101
104
112
122
133
133
125
121
128
130
117
101
94
100
112
123
125
118
112
117
122
121
117
112
112
116
125
130
123
113
115
123
126
124
125
128
128
128
141
132
121
117
114
111
116
123
122
112
108
108
106
97
99
117
136
138
129
127
128
123
111
102
100
104
111
115
113
111
112
120
120
115
116
117
116
118
127
132
117
102
110
128
130
122
122
132
132
131
134
122
116
119
117
109
115
126
125
114
113
128
127
107
97
114
132
133
126
127
127
121
112
108
107
107
111
111
105
105
114
123
118
113
116
123
121
117
124
135
122
105
114
137
139
123
118
131
133
133
127
113
113
120
118
107
113
133
135
118
116
138
147
125
107
111
119
120
120
126
127
120
113
114
111
110
115
115
108
108
119
125
120
112
116
124
120
113
121
136
132
118
120
137
140
123
118
130
132
133
126
115
116
122
118
104
110
135
143
126
116
132
145
134
120
116
112
110
119
129
129
119
116
120
119
116
120
123
119
115
119
125
123
115
113
115
117
114
120
135
139
130
125
127
126
120
122
136
137
129
126
117
117
125
119
105
108
128
139
127
115
120
128
127
126
124
118
114
121
132
129
117
117
128
130
122
118
123
125
118
116
122
125
121
114
114
115
118
121
131
136
132
124
117
113
115
128
143
145
123
122
117
118
125
122
106
105
118
126
120
114
114
114
115
119
129
132
127
126
127
125
117
123
140
144
124
109
114
123
121
116
119
122
121
120
121
123
125
126
127
128
126
124
118
112
116
129
141
142
119
118
113
115
127
123
105
103
113
114
113
112
112
111
106
108
122
135
135
128
125
120
117
128
147
147
122
101
102
117
122
119
119
120
122
124
127
130
132
132
126
117
115
124
126
119
118
124
128
129
117
118
115
115
124
117
102
102
114
113
111
114
119
116
106
102
108
119
130
131
126
118
117
131
146
139
116
100
105
117
124
122
122
120
121
124
125
126
133
138
129
110
109
124
134
127
121
119
113
112
117
117
113
110
114
111
101
107
121
121
118
120
125
124
112
104
101
105
118
130
133
122
118
129
141
131
112
108
115
120
121
122
123
122
122
122
117
114
128
139
128
110
109
126
135
132
129
122
108
105
117
118
112
107
108
108
109
116
126
126
123
125
131
130
119
113
108
105
112
127
137
129
118
124
135
128
114
113
125
130
123
118
121
125
126
125
112
105
118
131
124
113
117
128
130
132
138
133
115
110
118
122
116
109
108
111
116
124
127
123
121
122
129
127
121
123
125
121
116
123
134
133
125
125
130
131
119
113
121
134
129
120
120
123
128
127
117
110
116
122
120
120
124
126
123
128
144
146
128
119
121
127
123
118
116
118
123
125
123
116
115
116
117
115
115
124
136
132
120
119
127
135
136
128
127
132
124
107
113
134
142
128
117
119
125
128
127
125
122
120
124
125
124
119
115
123
141
149
139
128
123
134
132
127
125
124
124
123
117
113
113
114
110
103
107
122
135
133
119
113
120
136
147
134
122
125
124
108
111
135
146
132
116
117
124
128
136
140
131
123
129
130
122
115
114
122
135
143
140
129
127
136
134
129
129
129
128
122
117
115
118
121
116
107
108
119
127
123
113
109
118
136
148
135
118
117
121
118
122
135
136
121
113
121
126
129
136
139
129
121
129
134
126
119
121
129
135
138
133
122
131
134
127
125
127
133
133
126
120
122
123
127
129
125
117
117
119
117
112
110
119
133
139
130
116
116
119
126
133
133
118
104
108
123
130
130
131
130
120
114
126
137
135
128
129
139
141
139
129
119
134
134
123
119
121
130
134
134
130
128
120
120
134
140
128
112
112
117
116
115
121
129
127
120
120
121
121
123
129
125
110
102
110
124
130
128
124
119
109
107
121
138
140
133
132
139
145
140
130
122
136
134
123
115
113
123
134
137
134
127
115
110
125
138
128
111
108
119
121
121
121
122
113
112
121
127
122
113
112
116
116
114
117
121
122
121
118
116
115
116
123
136
140
132
128
133
135
135
134
127
112
111
117
124
118
107
106
117
118
108
106
107
106
107
117
124
117
110
117
127
120
101
95
107
119
122
123
129
130
126
121
115
108
111
113
112
109
114
127
127
114
107
115
128
129
125
127
130
131
125
120
132
135
127
113
107
113
125
123
108
105
110
107
106
112
119
115
108
114
120
114
106
109
115
115
119
130
135
131
124
122
115
107
111
126
126
116
114
122
133
132
130
128
128
127
125
125
125
125
124
121
137
139
124
107
105
116
127
123
108
106
112
111
109
112
119
117
116
116
118
113
112
118
119
113
118
132
138
126
116
113
115
110
114
124
125
122
117
119
131
141
140
132
126
127
128
126
123
121
121
115
124
127
119
107
106
116
124
120
105
103
112
113
113
115
123
126
123
121
122
122
120
118
117
116
122
128
126
115
105
101
105
112
115
116
115
120
122
123
126
131
129
123
122
127
129
126
119
119
120
105
106
112
115
115
113
118
124
115
98
96
110
115
114
116
126
130
126
124
129
136
129
118
114
123
128
118
105
102
102
98
98
109
117
114
107
112
126
132
127
119
109
105
113
128
132
124
115
118
121
102
98
103
113
122
123
125
128
117
92
89
109
120
116
115
124
128
121
118
127
138
133
121
119
129
127
106
89
95
109
109
102
109
123
119
102
103
125
144
138
117
98
94
109
129
136
126
116
119
127
106
102
103
115
128
129
128
132
120
92
88
112
125
118
112
116
119
113
110
118
130
133
131
129
128
122
103
89
99
120
126
116
117
129
125
101
97
124
149
145
126
106
102
115
131
138
132
123
123
128
111
107
106
114
125
122
122
130
125
99
93
115
131
123
112
112
118
115
108
108
118
128
131
125
118
113
108
106
114
126
130
128
133
140
127
100
97
122
142
142
132
126
126
130
133
136
134
130
127
128
116
109
109
115
117
110
108
122
125
109
101
116
131
128
117
115
124
124
114
105
110
120
120
110
103
104
111
121
125
121
119
127
145
147
126
101
98
115
130
130
130
139
148
143
131
129
133
133
129
125
117
112
112
114
110
102
103
115
121
115
108
113
122
125
123
124
134
137
121
107
112
118
108
94
90
97
112
128
127
110
101
117
141
143
121
104
101
110
118
121
122
134
146
140
126
121
127
132
128
122
119
114
113
111
108
108
116
115
115
115
114
110
112
119
127
131
140
141
126
110
114
120
109
91
87
95
112
125
119
101
96
112
127
123
111
109
108
110
115
118
117
120
126
125
119
120
124
128
126
119
117
116
113
107
109
126
136
122
110
117
120
109
104
115
127
131
135
138
126
110
112
125
122
105
92
94
110
122
114
102
104
113
111
104
106
118
122
117
117
119
116
112
106
108
117
122
125
122
117
114
118
115
110
106
117
138
142
122
110
119
122
110
105
114
121
123
128
134
125
107
105
124
133
121
101
95
107
118
116
112
113
111
103
102
112
127
132
124
116
119
120
112
101
104
116
124
125
118
109
109
122
118
110
110
121
132
126
110
110
123
124
114
111
114
115
117
127
134
121
102
100
120
135
127
109
98
101
111
120
119
112
105
108
118
124
126
127
122
115
115
122
116
107
108
118
121
123
122
113
111
129
124
115
113
121
120
105
97
105
119
123
121
118
115
112
118
131
135
121
102
102
117
127
124
115
105
97
102
116
121
106
101
115
134
133
119
111
113
114
117
120
117
110
113
119
119
125
130
124
116
133
131
118
115
117
113
101
96
104
116
124
129
124
115
114
124
135
132
118
109
113
120
117
115
117
114
100
99
113
122
112
104
116
132
129
110
100
105
117
124
123
112
106
116
124
122
127
136
135
122
134
132
121
115
112
111
109
109
110
114
126
134
128
119
120
130
131
123
112
113
125
125
113
106
116
122
115
111
120
131
128
115
112
117
118
110
100
103
120
134
130
111
105
120
132
128
127
134
136
123
133
129
119
114
111
111
116
122
119
116
123
132
126
121
128
135
128
116
106
112
128
130
114
104
114
129
131
132
134
142
141
125
110
108
114
114
105
104
121
139
136
117
113
130
140
131
124
126
126
120
132
123
116
115
114
110
115
123
124
116
117
121
120
120
129
133
127
113
104
109
124
129
116
108
117
134
141
140
138
138
137
128
118
115
116
114
107
108
122
136
137
128
129
139
140
127
119
122
125
124
129
120
114
117
117
111
110
118
121
114
113
114
114
115
124
130
127
118
109
111
120
123
117
115
123
133
135
131
125
123
126
131
133
128
116
108
108
115
124
128
131
133
138
142
134
122
121
127
133
135
119
116
116
120
122
117
110
115
120
119
114
112
110
111
123
128
126
121
117
116
118
117
116
120
126
125
117
113
112
113
122
134
141
132
115
106
109
120
125
123
122
130
138
134
125
124
128
131
138
140
108
114
122
125
126
122
118
120
124
123
121
114
112
114
126
130
127
120
120
120
117
111
111
120
125
114
103
105
114
121
125
130
133
126
117
114
114
117
120
121
123
130
131
123
123
131
133
129
131
140
104
115
127
129
124
124
125
124
125
126
125
117
115
119
129
133
126
119
117
120
121
112
106
115
122
113
102
108
124
129
126
119
115
117
123
124
116
108
114
127
134
132
122
115
124
137
135
121
122
134
109
119
126
124
123
126
126
123
120
124
124
117
118
122
126
131
130
121
116
120
124
117
104
108
120
123
114
114
121
123
118
110
107
114
126
130
117
102
112
135
145
134
118
114
129
137
129
115
115
127
117
118
117
117
121
126
124
117
116
120
120
117
122
124
118
120
127
130
123
122
123
117
100
100
117
130
128
120
111
106
107
110
113
115
122
126
120
109
116
136
144
132
122
127
135
133
122
113
111
120
120
114
110
112
120
123
119
116
119
122
118
116
125
125
114
111
121
134
133
127
126
116
99
95
111
125
130
124
108
98
105
119
122
114
114
121
125
119
119
126
129
124
127
139
141
127
117
112
109
113
119
113
108
113
120
120
115
118
125
125
115
112
122
127
115
106
115
130
134
133
130
120
103
97
105
114
123
128
116
104
112
127
125
113
111
121
125
117
114
114
114
115
126
144
142
122
114
113
112
112
119
114
111
115
121
119
112
118
127
124
111
106
117
126
121
114
115
119
124
131
132
126
111
105
107
110
120
129
126
118
123
128
121
111
116
125
122
110
106
112
112
108
119
140
139
120
115
123
125
123
121
113
108
114
122
120
111
112
120
119
111
110
120
125
123
123
121
113
112
122
130
128
119
115
117
118
121
123
122
123
130
127
116
113
125
132
119
104
110
122
121
113
116
133
135
122
122
133
138
139
120
107
102
112
124
120
106
106
116
116
116
117
125
124
123
126
125
112
104
111
123
125
124
124
126
124
120
117
115
122
133
127
112
114
131
135
118
106
116
131
132
125
125
132
132
126
130
134
137
145
121
104
99
113
128
119
104
105
118
121
121
123
125
121
118
120
122
112
104
109
116
124
129
127
122
118
116
114
112
120
130
125
109
109
125
132
121
111
117
130
135
136
136
130
127
128
131
125
121
136
122
108
105
118
129
120
110
115
124
126
121
121
119
113
112
113
114
112
111
114
122
130
132
124
110
108
114
117
115
118
125
122
107
103
115
125
122
113
112
122
133
139
134
122
116
124
130
118
106
122
122
116
112
119
127
125
122
126
128
121
115
116
114
106
103
105
114
118
120
121
128
136
132
116
102
105
117
120
115
113
119
118
111
103
106
118
120
112
109
117
128
129
120
110
109
119
128
120
108
115
126
122
114
117
125
126
128
133
127
112
105
116
121
112
101
102
119
131
128
121
125
133
128
113
106
113
118
118
111
110
113
117
116
107
107
114
119
113
113
120
125
118
109
109
113
118
126
126
119
117
131
123
111
112
119
121
122
129
126
111
106
120
134
125
107
104
123
137
130
117
117
123
120
116
117
119
115
113
112
112
113
120
122
115
113
117
118
117
121
127
124
113
111
123
130
125
123
127
126
123
139
128
113
112
115
110
106
117
125
120
116
127
140
133
117
111
120
128
123
116
117
118
114
115
122
120
111
111
116
117
118
121
124
120
118
119
120
122
132
135
127
116
123
138
141
131
121
121
128
129
143
136
121
116
114
105
96
105
123
132
132
133
136
133
123
118
115
112
112
117
126
121
108
110
120
119
110
112
121
121
118
119
124
124
121
120
119
124
138
140
129
122
128
136
137
130
123
120
129
137
138
134
123
118
119
112
99
101
118
137
143
137
131
129
129
127
118
109
108
119
132
123
106
106
119
124
116
114
120
120
113
111
121
131
130
124
119
124
138
139
130
124
123
123
124
128
127
126
134
144
127
125
117
117
125
122
106
100
115
133
139
132
126
127
134
134
125
114
113
120
127
121
107
110
125
133
122
111
114
118
111
107
120
135
137
127
119
123
132
134
128
125
121
118
118
125
130
136
141
147
119
116
111
116
128
125
107
101
115
130
130
121
118
126
138
137
125
117
117
120
120
117
113
120
132
136
122
108
111
119
117
111
120
137
142
131
118
117
123
128
127
126
125
125
124
124
130
139
143
141
120
117
113
116
125
116
100
105
124
131
123
114
114
127
138
131
114
108
118
126
123
118
117
128
135
130
117
109
117
128
130
121
120
130
140
133
120
113
116
122
127
130
132
135
130
125
129
139
139
128
125
126
120
116
114
104
96
109
129
131
121
115
117
126
132
121
104
102
116
131
131
119
118
128
134
128
117
117
126
136
136
126
120
123
132
133
125
117
116
119
121
128
133
137
132
129
134
138
132
116
124
131
126
114
104
101
105
120
130
128
122
121
126
129
126
116
105
106
121
136
136
124
118
123
132
132
124
120
127
134
133
125
120
120
125
132
132
127
122
116
112
119
128
131
128
131
143
143
128
117
115
126
128
115
104
107
117
128
127
121
120
123
128
127
125
121
119
119
125
131
131
125
118
120
131
138
129
117
119
126
127
122
121
122
122
127
133
135
130
116
111
115
123
125
124
130
144
145
130
123
106
120
130
121
112
115
125
128
123
117
116
118
120
120
121
127
131
127
120
119
122
124
122
121
129
138
129
110
109
122
125
124
126
128
122
120
130
140
136
124
119
120
123
124
124
127
138
142
136
129
101
118
131
129
123
124
125
127
120
116
115
115
113
109
115
128
136
127
113
107
114
124
127
123
123
131
124
111
111
124
126
125
129
131
124
117
125
137
138
133
131
127
124
126
127
127
131
138
138
131
107
119
129
128
128
126
125
124
122
116
117
119
118
111
112
124
136
132
115
104
111
123
130
124
122
124
125
124
126
126
121
118
128
135
128
120
123
132
133
134
136
133
127
128
130
128
129
135
138
130
114
117
122
124
124
124
125
126
125
121
117
122
129
127
118
120
133
141
128
112
112
122
127
127
126
127
128
139
141
127
111
112
128
138
131
122
121
125
127
127
131
131
128
126
126
127
130
133
139
133
118
114
117
124
119
118
125
132
133
129
119
117
129
136
127
118
129
144
141
122
118
124
126
130
134
132
133
142
140
121
106
114
131
140
130
119
116
122
124
122
123
126
127
117
114
121
128
131
134
134
119
110
117
127
119
113
124
134
137
134
121
110
116
128
127
120
123
138
138
126
125
126
128
131
137
134
131
131
129
116
112
122
134
136
124
114
115
125
131
127
123
125
125
111
106
115
122
124
125
127
109
96
96
108
121
123
111
99
100
112
123
123
115
114
120
123
114
107
118
131
121
101
104
123
132
121
106
104
106
110
115
124
128
130
131
132
131
131
130
128
119
113
120
137
147
138
123
122
129
129
114
114
106
106
116
123
117
110
113
121
126
126
120
117
114
111
105
104
114
119
107
99
113
125
122
112
111
109
104
100
113
131
135
129
123
123
125
126
127
129
130
129
127
134
143
142
130
128
132
131
114
123
114
107
112
122
120
119
125
131
134
134
128
118
111
107
108
112
119
116
105
105
121
124
111
109
123
131
115
93
95
119
134
125
110
107
120
127
126
125
129
135
132
132
136
139
134
128
130
129
105
118
117
108
109
116
120
125
130
133
140
141
134
121
114
114
117
122
125
124
119
119
122
119
111
115
135
145
125
89
77
98
123
124
108
102
115
129
130
120
117
125
128
127
129
131
128
121
124
127
96
107
112
112
111
114
118
124
125
126
132
139
135
124
121
120
121
120
123
129
132
127
118
113
115
125
137
141
125
95
77
87
115
130
121
109
114
130
133
121
109
110
115
120
124
127
124
116
121
129
95
100
111
114
112
114
119
122
119
111
117
131
133
125
118
119
120
115
112
119
130
128
117
111
117
127
124
117
115
111
99
99
116
137
137
118
111
125
136
129
114
107
107
111
120
127
123
117
121
129
103
105
109
115
119
120
119
122
116
103
104
121
128
119
109
112
121
118
105
104
115
123
117
111
116
120
107
95
105
125
128
118
121
138
138
116
103
118
135
136
125
116
113
114
121
128
125
123
125
130
116
114
111
117
127
122
114
118
118
103
97
114
128
118
102
107
126
128
107
94
105
117
117
108
111
114
102
92
108
131
134
123
123
133
128
106
96
112
133
137
132
125
126
127
126
125
124
125
127
128
124
120
115
122
131
120
106
114
121
106
96
112
129
125
107
108
127
131
109
95
108
120
114
104
109
117
114
110
116
121
114
109
119
129
119
103
98
113
130
135
130
128
133
137
133
123
121
124
128
128
123
122
116
123
129
116
104
110
118
107
98
113
134
136
122
116
125
126
110
101
118
128
112
98
107
123
129
127
121
106
90
95
116
126
116
107
107
115
127
131
124
121
130
138
133
122
119
124
130
129
118
118
115
119
124
122
114
110
108
104
103
116
135
145
138
125
123
122
113
109
123
130
113
97
101
118
130
131
119
99
87
98
118
123
113
112
117
120
123
124
119
116
120
127
127
122
124
128
128
124
114
113
110
113
123
136
132
115
101
105
111
119
130
141
138
123
120
124
121
110
115
124
117
101
95
103
115
122
119
107
98
108
123
122
112
114
124
125
118
114
116
117
114
116
120
127
132
131
124
117
115
111
108
108
123
141
141
119
106
111
118
120
125
130
124
113
118
131
127
106
101
113
119
109
94
89
98
114
125
120
107
109
122
124
112
110
125
130
116
106
116
123
118
117
121
131
135
127
116
109
122
117
110
107
120
132
129
117
113
119
122
121
120
117
106
103
118
134
125
98
90
105
119
118
102
91
94
114
132
127
106
101
118
126
111
104
120
133
121
110
118
127
123
122
128
135
134
125
112
106
126
121
113
110
114
117
115
114
117
122
124
123
120
110
99
103
120
132
116
94
92
108
122
123
115
106
105
117
131
124
103
97
114
123
110
99
113
132
133
125
123
123
122
126
133
133
131
126
117
106
122
118
112
111
112
111
111
114
121
124
128
127
121
110
104
109
121
125
113
100
105
120
124
121
121
119
116
115
120
119
110
106
112
116
108
99
107
128
143
141
128
114
115
126
133
126
124
129
129
114
113
108
106
112
116
115
114
117
125
130
132
129
120
113
112
112
114
116
113
110
119
130
127
118
119
125
123
114
111
118
122
117
112
111
110
105
108
123
141
143
125
107
108
124
130
121
118
128
134
120
111
100
100
115
124
120
115
119
129
135
133
126
118
115
113
108
106
113
113
112
122
130
124
113
115
125
124
114
109
118
125
118
112
116
121
113
107
118
131
134
121
105
107
124
131
121
114
122
130
122
118
101
99
116
128
121
111
115
128
133
124
116
111
108
105
102
103
114
114
111
115
121
119
111
115
126
129
118
110
110
116
116
118
127
130
115
102
110
124
129
122
110
111
126
131
124
117
120
124
119
127
110
103
117
127
119
110
114
125
123
114
110
106
100
99
100
110
120
118
112
112
112
111
110
117
128
132
120
105
102
111
124
131
138
131
108
95
105
122
130
125
118
119
127
129
124
122
123
124
117
127
121
114
117
120
117
115
121
124
117
112
111
108
100
101
107
115
121
121
120
116
112
109
110
118
126
130
121
105
103
122
138
142
137
124
103
93
104
121
127
126
126
126
125
123
122
122
124
125
118
121
128
125
117
112
113
119
126
127
118
117
120
117
111
114
117
116
114
119
129
126
116
107
110
118
122
123
120
114
117
132
143
137
127
116
107
103
110
121
125
126
128
129
125
120
120
118
120
123
124
115
131
131
120
112
112
116
125
129
125
123
124
125
125
126
125
115
107
114
129
135
123
108
111
119
119
114
118
124
131
133
128
119
116
115
116
116
120
127
126
124
124
124
122
121
121
118
114
121
126
118
129
128
121
118
113
107
115
128
130
124
124
130
133
128
124
118
109
108
121
133
125
109
112
121
118
107
113
127
130
121
108
104
111
118
120
124
131
138
136
123
113
112
117
125
126
120
114
115
121
124
124
118
118
123
115
101
106
125
132
123
120
131
134
121
118
124
119
112
116
122
116
103
109
122
115
104
109
120
119
107
99
102
112
116
117
124
137
149
146
127
108
107
118
129
131
125
116
110
109
130
121
111
113
122
116
103
108
128
132
118
114
129
133
118
111
120
125
119
115
114
105
95
102
114
108
104
112
117
111
105
108
112
112
109
110
120
133
144
142
129
114
113
126
134
133
128
120
107
101
132
123
110
111
120
115
108
116
132
129
111
105
122
133
123
110
111
116
116
114
112
104
97
101
107
104
108
120
121
111
111
121
126
112
100
102
114
122
124
125
126
127
129
133
133
129
128
124
110
102
130
125
113
112
118
117
111
117
127
120
103
98
114
129
127
114
106
104
107
109
111
109
105
104
106
108
116
126
127
118
117
125
126
111
97
100
112
114
109
110
123
136
140
134
125
123
129
129
118
114
123
121
113
114
124
122
110
109
116
113
101
97
108
121
124
118
111
104
100
101
111
118
114
110
112
117
124
126
125
118
116
119
121
110
100
106
117
118
112
110
119
135
139
129
117
118
130
133
127
128
119
112
105
116
132
124
104
99
107
110
108
107
109
111
114
116
119
114
104
100
108
119
119
115
117
123
125
121
116
113
111
112
111
105
105
114
125
130
126
119
116
128
136
126
115
118
129
130
124
135
119
103
99
119
136
123
97
95
112
118
118
118
117
110
109
110
117
115
109
106
113
120
119
117
116
117
117
115
110
108
108
107
103
98
105
122
137
141
135
122
114
125
136
130
119
120
127
119
112
131
124
104
99
117
134
119
99
104
123
126
126
127
126
117
110
108
107
106
107
115
126
127
118
112
109
112
116
116
111
110
109
109
100
93
103
127
143
142
129
116
115
127
137
130
120
120
126
115
106
124
126
109
104
118
130
120
111
118
128
127
126
133
133
124
117
113
107
100
104
121
136
134
117
104
106
116
123
123
115
112
112
112
105
99
109
129
140
130
115
110
117
129
133
124
112
113
125
124
114
120
121
112
109
120
128
126
122
127
124
113
115
131
133
124
122
121
115
105
104
118
133
132
116
106
113
130
137
131
122
117
115
114
113
114
121
131
130
118
111
113
120
125
124
116
105
105
122
133
128
124
117
113
116
126
129
124
122
126
116
101
107
127
127
116
117
126
126
116
111
113
122
120
114
112
123
138
141
134
126
123
119
118
120
126
132
132
121
111
115
121
121
117
118
119
109
104
117
133
133
125
119
121
127
133
127
115
114
119
112
100
109
124
117
104
111
125
127
118
112
114
117
116
115
117
126
133
133
130
127
126
124
124
124
125
128
130
122
115
122
128
119
110
115
123
123
116
117
125
126
126
123
130
135
135
123
108
105
113
113
109
120
127
113
100
110
120
118
111
109
116
125
125
117
116
121
123
123
123
123
123
128
129
125
115
116
127
129
125
129
130
120
109
110
122
130
132
129
121
118
122
121
128
131
128
120
111
108
112
116
121
131
132
118
109
118
126
118
109
108
119
133
132
118
111
115
120
120
119
119
120
124
128
126
115
112
125
134
131
129
127
121
110
106
112
130
145
141
122
115
122
118
118
118
118
122
123
117
113
118
129
135
129
120
123
134
136
125
113
111
119
131
132
120
112
116
121
121
119
118
119
120
123
126
124
122
124
126
125
125
125
123
114
105
109
127
145
143
127
120
125
117
114
108
113
127
134
124
114
121
132
132
119
114
127
144
145
129
116
113
118
124
125
122
118
120
123
122
121
121
124
123
122
128
132
131
123
115
114
118
124
126
122
117
118
126
134
134
130
131
130
128
122
113
115
129
133
123
115
122
131
129
113
107
122
141
139
120
111
116
123
120
118
121
124
120
119
120
121
125
130
131
126
127
132
134
126
114
111
115
120
125
131
133
134
128
126
124
129
134
132
136
135
125
120
122
123
121
119
120
126
127
119
111
115
124
121
107
110
123
129
122
115
117
120
119
117
117
121
126
130
133
129
122
123
128
129
127
124
120
117
118
130
141
140
130
125
124
127
131
131
135
138
132
119
111
113
121
124
121
121
127
128
119
115
111
106
103
116
134
137
124
112
109
114
117
119
119
120
122
124
126
125
119
118
121
128
136
136
126
112
111
122
137
134
129
126
128
126
126
128
120
126
127
115
104
110
123
127
122
120
126
128
122
117
114
108
109
125
140
138
124
109
105
111
121
122
120
119
118
116
115
118
121
121
120
121
129
134
126
113
107
116
126
129
126
127
129
124
122
128
108
112
116
111
106
113
124
127
124
125
125
121
115
118
123
122
118
124
131
132
125
110
102
110
124
127
122
117
118
115
109
112
124
128
120
109
112
121
124
118
112
113
119
125
125
124
125
125
125
129
105
105
112
111
112
116
122
122
122
127
127
117
107
113
129
131
122
115
119
125
124
111
99
106
123
131
125
119
122
120
113
113
126
132
121
107
104
111
122
125
121
114
116
125
127
122
123
126
132
129
109
110
113
113
114
115
117
118
121
125
127
119
109
112
124
129
124
120
117
120
122
111
98
101
123
134
130
125
124
120
117
117
127
130
125
118
112
116
124
129
126
118
118
126
127
121
121
130
138
135
112
114
120
120
111
110
111
119
121
123
123
119
118
118
119
121
127
135
131
120
116
112
101
106
123
134
135
132
125
117
116
123
131
131
129
127
127
129
131
132
128
122
122
125
125
119
120
128
141
141
109
112
127
128
111
99
107
120
126
126
119
114
116
120
120
118
129
145
142
123
115
116
115
118
127
131
133
134
126
114
117
131
142
137
130
128
130
133
136
136
127
125
125
123
116
114
118
125
134
139
107
108
131
140
117
97
104
120
129
129
119
106
106
115
119
122
128
139
136
123
121
127
130
131
132
124
124
130
129
119
123
136
146
139
126
118
121
131
140
136
125
124
125
119
110
110
118
120
123
128
112
111
108
115
125
127
112
99
103
123
129
127
127
128
119
111
106
106
112
120
120
120
128
129
127
117
104
94
93
100
112
127
134
132
126
125
125
122
120
124
128
124
117
118
126
131
124
123
128
129
115
114
102
103
118
123
111
103
116
130
130
125
134
134
117
105
111
115
116
112
112
121
128
124
116
112
107
96
91
96
113
128
130
119
111
113
119
119
119
122
129
123
110
110
127
139
132
127
138
139
122
123
108
100
112
120
112
112
128
141
138
132
134
131
113
106
119
133
130
117
112
119
123
116
108
110
119
118
106
98
106
118
120
111
101
105
114
116
118
118
122
123
114
113
124
134
128
126
138
144
120
126
120
109
109
115
116
120
131
145
145
137
131
123
113
111
121
135
138
130
120
119
118
111
104
115
135
143
126
103
98
107
113
113
110
112
116
116
114
113
115
123
126
121
120
120
118
119
132
142
108
119
128
123
109
108
117
120
124
137
146
137
125
117
114
113
113
119
127
129
127
122
115
108
106
122
144
153
137
112
101
107
119
124
128
127
122
115
109
109
111
124
134
128
116
112
110
113
123
133
99
106
127
131
112
102
108
112
114
125
134
130
117
112
111
109
106
105
109
114
119
120
115
108
107
117
131
135
129
122
119
119
123
132
139
138
125
111
105
103
109
125
136
128
113
107
109
114
120
124
102
104
121
131
118
103
101
104
111
118
120
115
111
109
107
106
107
108
105
102
107
114
114
107
104
107
108
104
113
129
136
128
120
125
134
133
119
109
105
104
107
122
132
124
110
104
109
119
121
118
116
116
121
129
126
111
100
105
116
117
108
106
115
115
103
104
116
123
114
104
105
113
113
111
109
106
94
89
106
130
136
122
112
112
119
120
113
110
111
110
109
112
122
124
113
104
106
119
127
122
128
132
129
131
131
121
107
112
125
119
103
106
125
126
110
104
115
121
117
115
117
117
116
117
122
119
105
100
111
124
119
107
102
107
112
117
115
115
121
120
110
105
115
128
122
106
103
117
130
129
127
137
134
133
134
128
118
118
125
118
107
115
133
136
120
108
108
108
111
120
129
128
124
124
133
134
126
121
120
115
104
98
105
113
118
124
123
122
125
125
113
105
115
132
129
110
103
115
128
132
118
132
133
133
135
134
125
118
117
116
117
125
133
134
126
115
105
101
105
118
132
134
126
123
129
136
135
129
122
114
103
103
115
123
126
128
128
122
121
120
115
115
125
136
132
115
109
118
128
129
113
124
126
129
135
139
130
116
112
117
125
126
124
124
123
119
111
108
107
115
124
128
121
113
116
126
127
121
119
117
110
109
120
128
128
122
121
120
112
106
111
125
136
141
133
124
121
124
125
126
118
122
121
122
131
139
133
122
118
122
124
120
118
116
116
117
119
120
116
110
114
117
112
105
108
117
117
113
120
123
113
103
111
121
118
109
113
119
109
97
106
129
144
146
141
136
130
126
126
126
126
126
118
113
121
132
134
131
129
125
116
112
114
112
109
111
123
127
118
106
106
108
107
108
114
123
122
116
122
126
112
97
97
104
102
99
110
124
118
104
107
126
142
147
149
147
137
124
124
125
128
125
114
105
111
123
134
139
138
126
113
109
111
110
104
108
120
125
114
102
103
111
116
117
124
133
132
123
121
121
116
102
94
91
91
98
114
130
134
123
115
122
134
140
144
143
133
122
123
123
117
116
109
102
106
119
133
140
139
130
120
111
109
108
107
107
114
120
114
106
109
122
125
123
124
132
131
120
109
113
121
120
105
92
91
103
118
132
142
134
122
118
124
126
125
123
122
122
127
125
104
107
107
106
112
122
128
128
132
137
130
112
105
109
111
105
105
116
119
116
117
127
129
120
116
116
119
109
98
102
120
131
122
106
102
110
122
130
134
128
119
115
115
114
109
108
114
122
130
128
101
108
111
113
121
127
122
115
123
140
135
112
103
111
112
100
95
111
125
121
118
122
124
116
104
102
103
101
93
93
107
121
125
120
119
119
124
124
116
109
109
109
108
106
108
111
116
122
129
129
111
114
117
119
127
132
121
109
114
132
130
112
104
111
110
98
95
110
123
120
111
112
116
109
97
96
104
108
101
90
92
105
117
125
128
126
123
119
107
104
107
107
100
104
117
127
126
124
124
121
122
123
117
116
123
133
127
110
107
119
124
114
108
108
108
106
105
111
119
115
106
104
107
105
95
99
117
125
114
98
97
107
116
124
129
128
121
114
110
114
118
110
99
106
124
133
129
124
121
112
123
122
113
102
108
128
132
119
108
111
121
121
111
108
111
117
116
111
113
117
108
101
103
100
94
104
130
138
122
108
114
126
126
124
125
122
116
113
117
125
128
118
111
115
121
121
117
118
120
110
116
116
104
91
96
115
126
123
113
113
122
124
116
111
117
123
115
108
115
125
117
104
102
100
97
108
130
139
125
114
125
139
137
127
121
117
116
119
122
125
124
124
128
125
115
103
102
114
122
116
111
112
103
95
96
105
108
112
116
118
121
122
120
119
122
122
112
104
115
129
126
112
106
106
107
111
124
128
122
117
122
132
134
130
121
116
119
128
125
114
108
118
131
130
112
96
99
114
123
120
115
115
110
109
110
103
92
100
116
119
118
119
123
122
120
119
115
109
111
122
125
120
117
118
119
114
110
113
115
114
112
114
125
131
126
117
121
133
131
112
97
104
121
126
115
106
112
123
126
117
126
119
114
120
125
110
91
96
115
118
112
115
125
122
113
116
123
117
107
110
118
121
122
128
128
116
104
105
110
109
107
107
116
129
130
119
119
129
137
125
106
100
110
117
120
122
128
132
127
110
138
123
114
123
127
115
101
105
118
117
109
114
124
120
107
113
124
116
103
102
110
117
121
129
127
112
101
106
111
112
114
116
118
125
126
118
112
120
135
138
126
113
111
118
127
134
137
136
128
113
141
125
114
118
121
117
113
119
124
117
107
109
119
119
109
108
111
105
99
101
108
111
117
123
122
109
104
113
117
118
122
128
127
119
110
110
112
116
126
135
137
134
129
123
124
131
137
135
125
117
134
124
115
117
119
119
118
123
125
116
103
103
110
115
111
103
98
96
100
104
110
111
112
116
115
109
111
121
127
123
121
128
129
111
97
103
117
120
119
121
132
146
146
127
113
120
131
130
120
117
119
118
115
121
125
124
122
121
120
113
103
100
104
111
110
103
99
104
106
108
111
112
111
111
111
112
116
127
133
123
108
112
121
110
93
104
126
132
122
111
115
137
145
123
101
106
126
126
116
115
111
111
113
124
133
132
124
118
114
111
107
105
105
107
109
109
111
119
116
107
108
113
111
109
112
114
116
124
130
116
93
94
111
111
100
111
130
140
133
114
102
117
135
125
104
103
119
122
115
116
114
108
110
121
130
129
121
118
116
113
114
114
113
114
116
118
122
123
117
108
110
113
110
111
113
112
111
117
121
109
88
88
106
112
112
122
135
143
140
120
99
107
132
137
123
113
116
119
120
123
123
113
109
115
121
118
114
118
124
122
121
123
125
126
127
126
122
114
109
114
121
116
105
108
116
114
107
109
115
109
98
99
109
114
119
130
139
140
136
118
103
113
137
150
139
123
115
120
128
134
127
117
112
113
115
109
107
117
127
126
124
127
131
133
135
134
118
101
102
121
134
120
100
103
117
121
113
112
117
117
113
113
117
121
125
135
139
134
125
113
113
125
142
146
137
123
121
130
138
139
117
118
119
120
119
110
108
118
125
121
120
125
126
127
135
134
116
97
100
124
135
120
102
106
121
130
126
124
127
127
121
118
122
129
133
135
132
123
113
111
121
132
135
127
118
116
123
135
142
138
104
111
125
132
125
115
113
120
119
112
116
121
113
110
124
133
118
101
104
122
125
115
109
114
123
132
135
137
136
133
122
116
119
131
137
136
125
114
108
112
122
127
122
111
107
111
124
134
136
132
98
108
130
140
128
114
116
124
115
105
112
119
104
97
115
128
118
104
107
118
119
115
117
121
121
124
133
138
136
128
121
117
117
120
129
135
128
114
106
111
119
119
113
110
113
121
128
130
126
123
99
108
130
137
123
107
113
125
118
106
112
119
105
96
111
123
118
107
108
116
119
124
126
124
115
115
124
126
125
123
124
125
118
110
117
136
140
121
106
106
114
112
109
114
128
136
135
128
118
115
104
106
122
127
116
105
110
126
124
113
114
118
110
101
108
119
120
117
112
115
122
130
129
121
113
114
117
117
117
118
126
133
124
106
109
133
144
126
107
104
109
107
104
117
138
147
140
127
116
110
106
104
108
116
117
112
115
126
127
117
111
111
110
106
108
119
124
125
121
115
120
128
129
121
115
118
120
118
116
118
124
133
130
114
111
124
132
123
113
112
111
102
97
113
137
146
138
126
115
110
111
103
105
112
125
128
126
125
124
119
110
105
103
106
113
121
124
125
123
117
116
121
122
122
118
120
123
123
121
120
123
129
130
121
112
113
113
115
119
123
116
101
98
114
131
135
130
121
116
115
114
111
111
120
132
140
135
123
118
117
116
107
101
106
116
119
116
117
120
120
116
116
118
116
116
119
123
124
119
119
122
127
124
117
113
110
108
114
127
130
119
108
110
121
126
127
125
119
116
120
119
122
124
126
133
138
135
122
114
117
122
118
109
108
111
110
107
110
121
125
118
113
110
109
110
115
118
118
113
114
123
127
118
111
113
118
119
123
128
126
116
118
126
127
126
127
125
117
115
126
119
126
128
127
125
125
126
120
117
120
128
129
121
112
106
100
101
114
128
128
120
111
106
106
108
111
114
115
111
112
121
122
116
111
118
125
129
129
126
119
113
123
134
131
125
128
125
112
110
128
116
118
119
118
115
115
119
121
122
125
128
127
123
120
111
104
108
123
134
129
119
109
108
109
111
111
112
120
119
117
116
118
119
120
122
122
120
123
123
114
108
119
133
130
125
125
121
109
108
127
117
108
104
107
112
114
117
121
128
130
128
117
115
122
128
123
118
123
130
128
121
112
110
116
119
114
117
128
131
122
116
117
123
127
121
110
105
113
121
115
105
113
125
127
120
117
116
110
110
120
123
104
94
102
113
122
121
119
123
131
130
117
109
123
141
141
124
115
120
125
125
117
109
114
123
123
123
128
130
126
123
121
123
126
118
105
102
114
121
115
108
109
120
122
116
113
114
115
115
116
132
113
98
102
114
126
125
117
116
126
133
124
110
119
141
143
126
114
115
120
123
116
103
104
117
129
129
123
118
121
130
130
124
120
118
116
119
126
127
119
113
112
118
121
118
114
115
121
122
122
134
124
116
113
114
121
124
117
112
121
133
129
116
116
130
132
125
119
116
114
116
115
102
98
110
129
130
114
105
114
131
135
127
121
123
130
136
138
135
128
122
121
123
126
124
118
118
122
127
130
128
130
134
126
113
111
117
117
112
119
128
126
116
115
121
125
124
126
120
111
112
116
109
101
107
121
123
111
105
114
129
137
135
129
129
132
135
137
137
135
132
129
129
131
130
122
122
124
126
131
121
132
143
134
114
106
111
113
114
119
123
115
113
116
119
122
125
126
121
111
116
123
121
111
111
113
116
116
115
121
130
136
138
134
127
121
118
123
132
135
130
126
128
133
129
124
128
130
121
120
114
117
119
121
118
108
103
105
110
113
110
113
129
134
118
100
100
105
105
108
118
127
122
108
107
117
125
124
115
114
117
118
116
109
105
103
103
105
110
117
125
127
120
109
106
114
121
119
118
118
119
114
109
114
118
113
103
105
117
120
106
107
130
138
118
104
115
127
116
106
117
133
126
108
110
125
126
110
99
106
116
109
96
94
101
108
107
107
107
115
122
122
112
106
113
124
123
118
121
128
134
123
110
109
117
115
109
113
127
128
112
109
125
131
115
108
126
144
134
117
117
128
122
107
112
129
127
107
95
104
118
107
89
88
104
116
113
109
111
119
127
124
115
111
119
125
120
117
129
141
140
135
123
117
116
114
116
123
129
129
119
111
115
115
111
109
120
138
139
127
119
117
114
110
116
128
131
118
107
110
118
115
100
99
112
124
120
111
112
121
129
130
128
124
123
122
117
117
130
144
128
129
133
131
115
110
118
125
124
123
122
114
105
103
109
107
103
110
123
125
115
113
115
117
116
123
133
132
122
117
123
125
118
113
120
129
126
115
110
116
126
137
143
140
129
121
118
119
125
133
110
111
132
140
118
101
109
117
113
114
119
115
100
97
107
105
93
93
106
113
112
114
124
122
111
113
125
130
123
121
127
133
125
117
118
128
127
116
108
108
116
133
149
147
132
122
120
119
118
118
103
101
123
137
118
97
98
107
108
110
111
109
103
101
106
105
97
97
106
113
114
118
126
123
106
101
108
114
114
118
130
131
121
110
111
121
123
116
108
106
108
124
143
145
131
120
120
125
121
111
112
112
120
127
119
106
102
104
107
108
105
104
108
111
109
107
105
108
120
128
126
118
121
118
106
97
97
100
106
116
124
122
110
101
103
112
117
116
114
111
109
117
130
136
129
119
121
130
130
122
124
130
126
119
118
123
119
114
112
109
106
106
115
118
111
106
104
107
124
141
134
117
114
120
117
105
100
105
110
113
113
111
103
100
104
115
120
119
122
122
115
112
119
129
130
122
121
129
136
136
129
140
131
117
121
138
140
124
110
112
117
120
119
115
110
107
101
98
113
134
132
117
119
126
126
118
115
118
118
114
110
109
107
108
116
124
126
123
125
127
121
113
116
129
133
123
117
120
130
138
126
135
131
120
126
144
145
125
112
118
133
133
118
104
106
112
108
96
99
114
124
123
126
127
127
125
123
120
117
116
114
112
113
119
126
129
128
123
122
122
118
114
121
134
136
123
111
110
121
130
125
129
127
123
130
140
135
122
114
123
137
136
115
99
104
120
121
107
94
101
117
126
124
120
121
129
122
108
107
117
119
113
115
127
131
126
119
118
117
112
106
112
125
138
137
122
108
108
118
127
130
130
123
122
129
132
125
124
125
125
125
123
116
105
109
125
132
118
100
103
119
126
114
106
119
136
125
100
101
119
122
110
109
121
125
118
112
115
115
104
97
103
121
138
141
130
114
112
124
132
134
133
121
118
124
126
127
131
132
119
107
110
116
116
115
125
133
122
108
112
126
122
104
99
122
146
135
107
104
122
126
110
99
103
111
113
115
120
119
107
95
97
114
132
142
138
123
117
128
140
127
127
117
109
115
125
132
136
130
114
101
103
113
116
117
125
129
120
114
119
126
119
103
101
120
144
141
120
111
123
131
119
99
91
101
115
123
128
129
119
106
104
114
125
133
134
125
116
125
139
116
119
113
104
107
124
133
131
122
114
109
105
106
109
116
124
126
121
119
123
123
116
107
106
114
129
133
123
111
115
131
132
115
99
103
120
130
132
133
127
119
120
124
118
114
118
118
117
122
133
107
118
117
104
105
120
127
117
111
119
119
107
99
106
116
120
121
123
129
129
120
113
109
107
106
109
116
117
106
102
118
135
133
119
114
123
130
131
126
123
126
135
134
115
101
105
115
116
120
129
108
127
129
112
108
120
121
104
101
118
124
110
103
112
116
114
112
123
135
135
120
108
108
111
105
101
108
113
105
93
101
124
135
130
121
122
130
126
113
110
122
137
136
117
106
113
120
118
120
128
113
139
140
120
114
126
125
102
93
112
123
115
113
121
120
113
110
117
130
132
120
109
109
112
109
108
114
120
114
101
100
111
117
118
119
127
132
121
103
101
118
131
128
122
123
128
125
121
122
128
117
139
137
119
114
133
137
109
90
105
122
121
119
123
123
122
117
114
117
123
117
111
110
111
110
114
125
131
127
119
117
111
102
100
115
132
135
118
102
108
125
128
123
125
133
132
122
120
128
129
114
122
118
103
107
131
139
115
94
107
123
123
115
117
126
134
127
111
109
114
112
108
109
109
105
113
128
134
130
130
131
122
103
97
114
132
133
117
110
122
134
133
126
130
129
117
108
116
129
131
107
103
94
86
97
119
125
113
105
116
125
118
107
112
126
134
125
111
109
113
106
99
104
106
102
108
121
125
124
126
131
131
122
111
116
127
127
119
116
124
133
136
135
132
122
104
98
111
127
131
105
97
87
86
97
106
105
106
111
120
119
110
104
111
123
127
118
114
117
115
101
94
102
107
104
104
111
114
115
117
123
131
134
126
118
118
123
122
117
115
119
131
136
131
118
103
102
110
120
124
111
103
98
102
109
108
98
99
109
116
114
111
110
114
118
118
118
119
120
114
101
101
112
117
112
108
109
110
111
113
116
126
132
132
126
118
119
120
114
104
105
119
127
124
118
116
117
117
116
117
121
112
110
117
124
119
107
103
105
107
110
116
117
114
110
113
122
124
118
108
105
116
129
130
118
112
114
115
111
111
120
122
123
130
132
123
112
112
113
111
109
112
115
115
121
131
131
127
123
117
130
117
113
120
126
126
120
112
105
104
111
121
121
111
105
114
123
122
111
107
111
126
140
139
122
114
117
119
113
113
125
126
118
123
133
126
108
104
118
129
122
113
111
114
126
136
135
132
134
130
131
115
109
117
121
122
123
119
109
106
112
119
117
108
102
107
112
112
112
115
117
124
136
136
124
113
116
120
114
116
129
132
119
113
122
123
111
107
121
136
130
119
118
119
127
133
131
131
139
139
122
109
110
118
119
119
121
122
115
111
110
114
113
107
100
96
96
103
118
125
124
119
124
129
121
112
111
119
121
122
126
126
117
107
110
119
120
118
124
127
122
119
124
125
122
122
123
126
130
133
111
104
114
125
123
120
124
124
119
112
109
111
112
111
105
94
91
104
122
127
122
117
117
120
118
109
109
122
134
129
115
109
112
110
111
121
128
125
124
118
108
111
123
125
116
113
116
119
118
120
103
102
117
128
125
127
136
133
119
110
111
113
116
118
117
107
102
111
118
117
115
115
116
118
117
110
111
127
141
128
100
94
111
124
127
128
125
122
123
119
107
107
120
125
116
109
111
114
115
111
104
104
118
123
118
128
144
139
119
110
112
116
120
128
133
128
119
115
110
105
107
111
114
120
121
114
112
127
136
121
97
95
117
138
141
131
117
115
127
128
115
108
122
135
128
115
111
117
121
114
110
109
115
113
109
119
136
134
120
113
112
113
120
133
143
142
129
115
106
106
109
109
110
119
127
120
112
117
122
118
110
114
128
142
141
127
112
112
129
132
120
115
130
145
143
125
115
123
134
127
113
114
117
113
108
109
117
123
124
120
112
107
115
128
139
139
128
114
111
119
121
111
105
118
128
122
109
109
115
123
129
132
133
133
130
120
112
118
128
126
119
120
133
143
142
131
125
132
140
131
111
114
120
118
111
106
109
117
126
125
115
107
109
118
126
126
120
114
122
134
129
112
109
121
126
118
108
109
119
129
135
133
123
120
118
113
114
121
123
117
115
120
125
128
129
131
133
134
135
126
102
110
120
121
116
112
114
122
127
125
121
114
109
111
118
119
112
113
128
137
127
113
118
128
124
111
107
117
129
129
124
113
110
111
113
113
115
120
117
113
114
118
117
112
118
131
135
130
125
121
98
102
116
118
112
114
125
130
126
123
124
123
116
116
123
121
111
113
127
132
122
116
126
131
119
105
105
118
129
126
110
99
101
109
117
122
123
120
114
112
118
120
116
112
120
131
133
124
121
121
98
96
109
112
106
108
124
133
123
115
123
130
125
123
127
125
116
117
123
122
117
118
127
126
114
105
106
112
120
119
108
103
106
113
125
135
135
123
111
110
120
121
122
125
132
131
127
123
125
124
104
95
103
108
101
98
113
127
124
112
114
127
127
119
119
119
121
123
123
116
113
118
123
118
109
110
109
109
111
117
118
119
121
123
129
138
138
123
111
109
116
117
121
134
139
128
118
123
129
124
104
94
100
107
102
95
106
124
124
109
105
116
118
108
101
108
121
129
122
112
108
117
120
114
108
115
120
116
114
119
125
129
132
129
128
127
126
119
116
115
113
105
110
130
137
124
115
121
126
119
99
96
105
112
111
105
110
122
122
107
101
106
108
101
98
105
118
126
120
112
109
116
119
112
108
118
126
124
122
124
126
128
133
130
120
112
109
115
123
124
111
94
97
117
129
123
118
120
117
113
91
99
114
121
121
120
120
119
116
111
107
105
106
107
110
113
115
117
115
113
113
116
117
113
110
119
124
124
123
122
122
122
122
120
114
106
103
114
128
129
113
96
97
110
122
125
126
123
114
114
89
104
121
126
128
128
124
115
115
118
117
110
111
120
123
119
111
109
110
114
117
118
116
113
112
119
120
116
116
119
122
118
115
117
119
117
113
117
128
126
116
111
114
115
120
128
133
123
116
126
99
113
122
126
129
128
119
113
117
127
123
114
117
126
123
115
112
111
112
114
116
118
117
116
116
115
113
111
113
120
122
118
113
119
129
129
123
121
122
120
118
125
130
123
123
130
131
118
117
132
114
114
112
120
126
121
111
113
125
128
118
111
121
128
118
111
115
120
116
109
108
116
122
123
118
112
113
120
121
122
123
121
119
125
131
129
122
121
121
117
119
130
135
128
125
132
128
114
115
130
127
112
99
109
124
123
114
118
128
127
114
110
121
126
121
116
119
124
117
106
104
117
131
130
117
109
120
133
133
127
128
129
127
124
122
116
117
125
125
115
114
125
135
129
125
127
127
115
111
119
134
108
92
106
125
128
124
122
123
119
114
116
120
128
129
127
123
120
116
108
108
123
136
128
111
109
126
138
130
124
132
138
129
121
110
106
118
135
130
113
109
122
131
126
122
125
128
120
110
107
137
110
96
108
125
135
134
125
114
112
122
129
126
126
133
133
125
116
112
109
113
127
132
118
105
113
128
127
116
116
133
142
132
117
107
110
129
142
131
113
112
123
130
126
122
124
126
120
112
110
134
117
111
118
126
134
136
123
106
108
127
138
129
121
128
130
123
115
111
110
118
129
126
108
100
116
128
117
103
111
129
138
130
121
117
121
135
141
129
119
122
129
130
130
130
128
125
118
118
122
125
124
126
128
126
130
130
117
103
109
128
137
127
117
121
124
122
118
112
111
119
126
121
106
103
119
126
116
111
115
122
125
128
129
128
129
130
130
124
125
132
130
128
135
139
133
127
124
123
125
121
125
130
128
123
124
124
113
104
108
122
126
121
117
118
121
123
122
118
114
117
121
118
112
114
123
125
123
122
122
117
118
126
131
130
128
121
115
117
126
129
122
122
135
139
133
134
135
128
121
116
106
105
106
105
104
109
114
112
105
98
102
116
125
119
109
106
110
114
118
123
115
98
91
102
118
132
136
132
123
115
109
108
109
110
110
112
120
119
105
100
112
126
125
111
108
113
113
107
107
117
103
101
111
117
112
111
114
117
112
100
100
115
125
116
108
115
120
116
115
126
131
112
96
107
128
130
115
108
112
113
102
93
101
114
115
115
115
115
107
105
114
125
127
118
110
109
107
106
111
126
109
104
115
123
116
110
114
122
117
104
102
114
121
115
110
117
124
118
117
125
130
115
105
119
134
124
99
90
105
116
107
96
101
119
122
114
110
115
123
126
123
124
125
123
115
111
110
116
123
134
121
114
119
122
116
113
119
122
116
105
104
109
117
117
113
110
114
117
117
116
114
112
114
125
131
119
100
94
107
119
118
110
109
118
120
115
109
118
135
141
130
123
124
125
122
118
121
126
133
128
121
122
126
120
112
116
126
124
111
105
106
107
113
121
113
99
99
112
114
105
102
110
123
126
124
119
111
108
109
117
122
120
112
110
117
118
114
122
136
139
129
125
127
130
130
129
128
128
130
116
113
123
131
118
106
115
129
123
108
106
110
110
111
119
116
97
94
107
114
106
103
117
127
121
114
117
119
115
109
111
120
119
107
105
114
121
122
123
128
125
122
126
136
137
132
129
128
122
119
111
108
122
129
115
101
109
124
121
109
106
113
112
112
115
116
107
101
110
121
117
113
119
121
112
108
114
119
112
104
107
115
113
104
105
116
123
124
122
122
119
119
129
143
142
133
129
128
121
116
113
114
118
118
111
105
111
117
113
109
110
113
112
109
110
112
111
107
119
136
134
120
112
109
101
102
112
116
108
100
106
113
109
104
107
119
122
118
118
122
125
128
130
139
141
138
134
131
128
126
121
124
118
106
106
119
124
113
102
106
117
116
109
104
107
109
107
105
124
146
140
117
102
100
98
99
109
118
111
102
105
110
106
101
108
119
123
115
113
124
136
136
126
125
137
145
143
133
132
133
124
130
118
102
109
134
140
114
92
105
127
126
111
102
104
108
104
103
120
136
131
111
102
102
101
99
107
116
116
109
108
109
101
97
106
120
124
115
112
125
139
134
117
113
131
146
142
129
126
131
125
125
117
104
113
137
142
115
94
109
136
140
121
105
103
111
111
110
112
114
116
113
112
111
108
101
100
105
113
114
113
109
102
101
106
116
123
120
119
126
129
119
107
113
129
136
129
121
118
122
126
125
118
114
118
126
126
115
108
117
136
146
134
115
106
113
120
120
107
97
109
120
119
114
112
110
97
89
100
115
117
111
112
113
113
114
117
123
131
130
116
99
101
118
127
122
114
117
120
119
127
127
124
123
121
112
109
117
122
121
125
141
143
127
112
113
123
123
108
102
116
127
118
108
116
121
104
85
94
117
122
120
125
127
120
114
114
126
136
129
105
86
95
121
128
116
110
119
129
125
124
128
131
132
125
109
105
119
127
117
114
128
140
131
116
114
119
120
114
118
129
128
110
99
114
128
116
97
104
124
130
127
129
127
119
114
117
127
135
125
103
84
95
121
129
116
111
122
135
134
112
123
132
133
126
113
110
119
121
112
108
119
127
124
121
119
117
114
119
131
134
121
103
93
104
120
124
117
120
129
132
129
122
115
114
121
126
131
129
121
107
99
106
123
128
117
114
120
130
136
104
115
126
127
123
119
115
115
113
110
112
113
114
116
122
125
120
114
122
133
127
111
99
95
95
105
120
130
127
120
120
120
118
114
119
128
134
131
125
120
118
121
126
128
122
115
114
116
122
130
107
113
118
116
117
118
115
109
109
114
116
113
111
114
122
124
121
118
126
131
117
99
98
101
98
98
114
128
119
103
101
113
122
125
127
129
129
126
123
121
127
139
144
135
121
116
114
113
113
123
111
118
117
113
113
116
113
108
109
116
117
115
120
121
119
116
115
119
131
132
114
98
100
112
115
113
117
122
112
94
95
110
123
132
131
122
120
119
119
120
128
143
150
140
128
124
120
113
110
118
115
125
126
118
117
120
120
113
112
116
118
120
130
130
118
109
112
120
128
131
123
110
107
119
133
134
127
119
112
108
112
114
115
123
126
117
112
112
114
116
123
136
145
143
134
127
120
115
114
120
116
128
130
123
122
129
131
119
112
116
120
122
130
129
117
115
120
121
122
126
133
127
116
118
137
145
133
117
116
129
134
119
103
103
114
116
113
109
110
116
121
129
138
142
136
121
114
118
124
126
112
119
122
121
123
129
130
121
117
122
122
118
119
120
118
123
127
122
114
120
134
134
123
116
127
136
127
111
114
134
141
123
100
95
107
118
118
112
114
123
127
129
132
138
130
112
107
119
131
133
108
107
110
115
119
121
117
118
123
128
122
111
108
113
118
124
125
118
113
114
123
123
118
113
116
119
111
103
111
127
133
124
110
101
105
117
123
121
122
130
132
129
126
129
125
112
106
115
127
132
110
107
109
115
118
114
108
114
126
127
117
108
108
113
116
115
115
116
115
112
108
108
111
112
109
105
102
104
114
123
126
127
122
112
103
111
126
131
128
127
128
127
120
119
125
122
114
107
110
123
112
115
118
120
120
116
111
115
120
120
116
116
117
116
112
109
108
113
117
109
99
100
112
113
105
102
108
115
123
126
127
127
124
115
107
110
125
133
124
117
121
123
115
113
123
131
121
102
98
113
116
122
124
124
123
123
123
120
112
110
118
128
125
117
112
109
108
112
112
107
99
107
120
116
101
104
119
129
129
128
129
125
116
114
113
112
118
125
119
114
117
123
118
111
119
131
123
105
103
116
117
124
124
119
119
126
129
120
106
104
119
130
125
115
114
114
111
110
108
106
103
113
125
116
100
106
127
134
121
116
124
123
107
108
118
116
112
114
118
119
120
121
120
114
119
126
120
115
123
131
117
120
119
116
115
121
123
115
102
102
113
119
116
111
113
111
109
108
112
112
109
111
119
116
104
108
122
122
106
103
119
120
102
102
117
120
112
112
117
120
115
114
116
122
124
123
117
121
138
144
114
116
118
118
115
114
112
109
105
103
106
110
112
111
108
102
101
107
119
120
112
109
113
113
107
106
109
107
98
103
118
115
98
99
117
125
121
114
114
112
106
102
112
127
135
126
116
120
137
144
110
114
124
126
118
110
110
109
108
106
106
109
114
113
105
95
96
108
119
121
112
110
114
113
110
102
100
101
106
115
117
108
99
108
126
134
129
117
106
101
99
99
107
125
138
131
116
115
127
135
105
111
128
129
119
115
121
119
113
110
112
113
118
119
109
100
99
109
113
111
108
113
117
117
110
102
101
109
120
123
113
105
109
126
140
138
125
112
104
104
109
110
110
122
133
130
115
111
120
125
100
109
125
124
116
123
134
126
112
113
117
115
117
122
121
110
108
108
109
102
102
112
122
123
114
107
110
121
127
121
113
113
123
140
145
131
113
108
109
118
124
124
120
120
126
126
117
114
120
121
98
106
119
118
117
127
134
123
113
118
118
110
111
124
126
118
114
112
110
104
101
109
121
124
115
109
116
124
122
117
122
129
133
138
136
117
104
106
119
128
131
128
126
122
123
123
121
122
125
120
101
108
117
119
122
123
121
112
112
120
117
104
106
118
120
115
114
117
118
115
109
112
120
122
114
109
115
121
115
117
135
142
131
122
118
108
103
112
126
128
119
118
123
124
122
122
127
132
131
116
109
111
117
122
125
121
113
108
116
123
116
105
107
111
109
106
111
120
129
130
120
117
123
124
111
105
108
113
114
119
133
133
116
105
104
104
106
118
126
118
104
104
115
119
121
124
134
135
126
109
115
114
115
119
121
122
119
114
118
123
121
114
113
114
107
103
110
124
136
137
123
120
129
129
113
102
103
112
116
116
115
108
102
101
103
105
111
120
125
115
101
99
108
115
120
127
131
127
119
110
118
113
110
107
110
123
131
125
119
121
125
124
123
124
122
114
114
126
140
136
121
119
129
130
118
106
104
108
116
113
98
91
99
109
112
114
117
123
127
121
112
110
112
116
120
124
122
116
116
118
116
109
104
99
103
120
135
130
119
118
127
129
130
133
134
128
122
130
137
131
119
115
121
123
119
114
109
108
113
113
101
95
109
122
125
122
122
129
130
127
125
122
123
125
127
119
108
107
119
128
116
106
103
101
100
111
126
127
120
118
123
128
129
130
131
126
124
128
129
123
115
114
114
110
111
120
120
110
112
121
118
115
124
132
131
125
125
129
130
129
129
126
128
134
132
114
99
103
121
131
113
108
106
105
99
101
113
124
122
117
117
123
124
122
117
116
119
121
118
114
115
117
115
102
104
120
128
116
114
129
134
131
133
133
129
120
120
123
128
127
127
122
124
133
134
117
102
105
118
124
107
109
111
109
99
95
107
119
122
118
117
119
122
119
111
110
113
113
111
110
114
122
119
105
100
118
129
124
126
137
140
133
132
132
123
111
111
119
124
127
122
115
114
124
131
125
114
111
112
114
96
110
117
113
104
103
109
113
116
121
118
118
121
124
122
118
115
113
109
110
116
125
126
115
110
117
122
122
129
138
135
125
125
130
121
105
103
114
124
125
121
114
110
117
127
130
125
114
112
113
96
112
120
114
114
114
112
108
114
125
124
114
120
132
135
128
120
111
110
111
118
124
127
126
123
121
114
114
125
135
128
117
122
132
129
111
103
111
120
124
124
121
117
116
123
129
122
114
117
127
110
119
118
114
122
127
116
106
114
127
122
111
116
130
131
126
122
115
111
112
115
121
127
134
132
122
109
110
119
128
122
115
120
132
130
117
108
110
114
122
127
129
122
118
123
126
116
110
124
139
128
124
112
112
126
129
116
108
115
121
114
109
115
120
116
114
120
120
113
106
106
116
127
135
130
117
112
118
124
123
121
118
121
126
126
119
115
114
114
119
129
131
122
116
124
130
120
113
127
141
138
121
105
109
125
129
119
114
116
112
106
111
120
116
103
102
115
121
116
105
101
115
131
130
115
110
121
133
131
122
120
124
121
118
116
117
122
124
118
117
124
127
119
113
124
137
134
124
127
131
133
113
105
111
122
123
122
122
116
104
104
117
124
116
101
99
109
121
120
109
106
120
136
123
100
103
129
140
128
115
120
129
123
112
110
117
130
133
121
112
118
125
120
114
126
143
147
137
126
118
120
108
111
120
121
119
123
125
114
101
105
121
128
118
106
102
107
116
121
119
117
129
138
119
94
102
128
133
117
109
119
129
125
114
112
118
130
132
120
111
118
128
124
120
129
143
145
136
126
116
110
109
119
130
124
118
124
125
113
102
110
125
127
118
109
107
108
116
122
124
127
136
137
117
99
108
127
126
112
106
114
123
123
118
118
121
125
124
114
113
125
131
127
128
135
140
134
127
126
124
104
105
124
133
126
120
120
119
112
108
115
125
123
116
113
113
117
119
122
125
129
134
133
121
109
116
126
126
123
115
110
112
119
122
124
125
124
119
112
118
131
131
125
128
139
137
128
125
131
133
101
101
114
126
124
120
117
115
113
115
120
122
118
113
114
120
123
124
124
123
122
124
125
125
125
126
128
134
134
122
106
106
118
123
124
130
130
121
112
118
127
123
118
127
136
135
130
132
138
136
118
115
108
99
101
114
126
128
123
119
110
102
102
109
114
118
119
120
125
135
133
112
88
88
105
111
109
112
121
118
110
106
115
121
118
116
124
134
128
109
97
106
122
127
119
109
112
122
124
116
116
109
108
108
108
117
125
125
125
123
120
111
107
107
111
117
118
113
113
127
143
130
97
86
101
111
106
107
116
118
114
110
115
120
119
118
120
125
125
117
107
109
126
138
127
108
106
118
119
113
115
108
109
113
114
115
115
115
117
122
122
119
113
112
114
119
116
108
104
116
140
139
111
95
107
115
106
102
110
118
118
118
123
123
119
115
110
109
120
130
127
118
124
137
133
115
110
116
118
119
118
115
113
115
113
110
107
107
110
114
117
119
120
124
125
124
116
109
107
114
126
126
114
109
116
116
108
106
110
115
115
120
126
123
115
111
103
98
114
138
141
125
116
124
130
123
119
119
121
128
118
121
120
116
112
110
109
110
110
106
108
116
125
133
138
129
116
115
117
114
109
107
111
121
123
116
109
110
113
112
107
114
121
117
109
109
107
101
113
136
140
120
104
111
124
125
123
122
123
132
117
125
126
119
111
109
115
123
119
106
103
114
127
136
139
132
122
121
123
116
101
96
109
123
121
113
110
111
111
106
101
108
116
110
108
115
117
112
117
130
130
112
99
110
122
122
118
117
121
131
116
127
128
119
109
106
117
133
131
113
106
115
126
128
130
131
129
125
122
115
103
101
109
117
114
111
113
114
108
100
102
111
116
112
113
124
127
120
117
124
126
115
108
116
124
121
114
114
122
131
117
123
122
112
103
102
117
132
133
123
116
116
118
118
118
125
128
121
115
115
114
110
108
106
106
107
115
118
110
99
107
122
123
118
118
129
131
118
109
117
129
130
117
115
123
125
121
116
120
128
117
118
114
104
99
105
116
123
125
125
124
116
113
112
113
119
120
115
116
120
121
115
105
102
101
102
113
124
118
106
112
126
125
115
116
126
129
113
99
110
135
141
121
103
115
133
134
120
117
122
115
113
109
100
99
109
120
114
110
120
128
119
111
112
117
115
111
115
124
126
121
113
104
103
102
100
107
123
124
115
114
118
113
104
107
120
126
113
98
108
135
139
114
96
110
136
140
124
113
114
114
112
107
101
102
112
119
110
101
113
126
123
119
123
122
114
112
126
132
121
114
112
109
110
110
102
101
112
119
117
112
108
101
96
102
118
124
118
112
120
131
128
111
103
113
128
134
126
113
110
118
114
112
111
107
107
108
109
108
113
121
125
130
130
119
107
114
132
131
113
110
117
117
116
117
111
100
99
109
112
107
106
108
109
111
119
122
124
133
138
130
116
114
121
120
116
124
132
123
111
118
119
123
123
113
98
97
111
118
118
117
127
135
127
109
98
110
130
126
112
113
123
121
117
120
117
106
99
105
111
109
113
127
131
124
118
117
125
145
148
130
112
120
135
126
110
119
138
131
115
112
121
134
135
119
96
95
116
129
121
117
125
130
118
101
94
105
123
124
116
118
125
122
114
114
116
112
110
115
117
115
123
139
139
125
116
113
123
140
140
125
113
122
138
128
111
118
135
133
118
105
118
136
141
126
105
103
122
132
123
116
121
120
113
105
103
106
117
123
122
121
120
120
113
104
105
115
122
126
121
117
123
130
124
115
112
117
121
126
124
119
117
124
138
133
117
118
129
130
123
107
113
128
135
129
113
110
124
132
123
116
118
117
115
116
115
110
111
119
120
113
112
115
112
97
94
112
129
128
113
106
110
112
108
108
116
122
120
113
113
119
125
129
137
135
125
120
123
125
127
117
111
112
121
124
115
110
122
132
126
117
116
121
124
125
119
109
106
110
111
103
101
113
113
100
93
108
123
116
97
92
99
104
107
113
117
117
113
110
116
123
128
131
133
135
133
124
119
123
127
123
111
102
113
122
116
109
120
135
131
119
118
127
131
124
112
104
103
106
106
100
99
111
117
113
107
108
113
104
92
93
100
107
119
124
117
106
106
115
122
125
126
127
127
130
135
128
117
116
120
122
113
106
114
121
115
111
121
137
136
123
120
130
132
119
104
100
105
109
109
109
108
109
116
123
123
114
106
102
106
109
110
112
123
128
112
98
104
119
126
120
119
120
121
122
129
129
117
109
112
116
114
116
123
123
116
111
122
137
138
126
120
127
129
118
105
105
112
115
118
125
124
112
110
121
129
118
106
107
120
122
114
110
118
122
110
100
111
124
125
115
114
120
120
116
119
128
123
113
110
109
112
122
131
129
116
109
120
134
136
124
116
120
124
118
110
111
117
120
124
136
135
117
105
113
123
118
109
111
120
121
113
109
111
111
112
114
122
129
126
116
114
119
119
112
115
128
132
121
113
108
109
123
136
132
116
105
114
129
131
120
113
117
119
113
108
111
116
119
125
134
133
118
107
108
115
116
113
114
114
112
112
114
109
103
111
126
135
135
130
123
115
112
113
115
120
130
134
125
116
108
111
126
138
134
115
104
113
124
123
114
116
119
114
103
102
107
114
117
120
125
125
120
111
109
111
116
119
120
116
111
116
121
110
99
108
132
145
139
130
126
115
105
106
117
126
129
124
116
116
111
117
131
136
130
115
112
120
121
114
114
123
124
109
97
98
105
111
114
116
117
117
118
114
110
113
121
125
126
126
120
122
123
114
100
105
130
149
140
124
121
117
108
107
116
123
121
110
105
113
114
124
132
130
122
118
122
127
121
111
116
127
123
109
103
106
108
108
108
109
111
114
116
111
107
116
126
127
126
126
125
123
121
115
104
104
124
143
136
118
120
128
125
113
109
113
112
107
105
113
116
127
128
120
115
117
126
129
120
112
114
120
117
113
116
118
112
106
105
106
108
110
111
104
102
115
126
122
112
112
119
121
115
114
112
108
118
132
128
117
123
139
140
121
104
103
108
112
114
116
118
125
120
113
113
119
122
120
114
110
108
109
111
116
123
123
113
107
107
107
107
106
104
99
99
112
119
108
94
99
116
120
111
112
116
115
117
122
121
116
124
138
139
127
111
104
110
119
122
120
118
124
118
114
115
115
113
110
109
107
102
102
111
119
120
116
113
111
111
111
109
106
101
98
100
107
107
92
85
99
120
120
108
110
122
123
121
119
112
111
119
126
127
128
123
116
115
119
125
125
116
122
120
116
117
116
108
106
106
107
103
105
113
115
110
109
113
115
114
113
113
112
107
103
103
103
97
85
89
108
124
120
107
114
126
131
128
119
104
102
113
117
118
125
132
127
117
116
126
129
115
124
121
114
115
117
116
109
108
112
112
111
111
110
103
102
109
117
116
113
114
116
115
109
105
103
97
91
99
117
125
118
111
118
127
128
127
119
101
97
111
121
117
121
131
131
120
115
125
134
113
123
119
109
113
127
128
113
108
117
118
111
107
106
99
98
106
116
119
112
110
116
121
117
108
105
106
106
108
115
122
123
118
119
119
117
118
118
106
102
118
129
123
117
121
125
120
115
122
132
113
120
114
107
117
133
131
113
107
117
119
108
104
106
102
97
103
114
118
110
104
111
122
118
106
103
112
118
114
113
123
129
122
115
111
108
113
115
110
110
121
130
126
119
115
121
121
120
122
127
117
118
114
114
126
135
122
104
106
118
117
107
108
110
102
96
103
113
112
106
103
112
120
111
97
98
114
123
115
113
124
131
121
110
109
113
115
115
114
114
116
122
125
122
117
116
121
127
128
124
123
120
114
120
130
130
112
100
106
117
115
110
113
112
99
96
106
111
105
104
107
118
118
105
91
95
112
120
113
109
118
123
117
111
113
120
120
114
114
113
107
109
120
125
121
116
122
130
131
122
131
123
118
118
124
121
109
103
110
117
115
112
115
112
101
101
112
115
108
103
108
118
118
106
96
101
114
117
111
104
104
110
114
116
119
121
121
116
116
113
102
100
111
120
122
118
119
127
128
121
131
126
116
113
115
117
116
112
113
118
117
112
113
113
108
109
119
124
117
109
108
114
115
110
108
112
118
117
112
104
100
106
118
121
119
118
117
118
122
116
105
99
105
115
119
117
115
117
124
122
124
122
115
110
111
120
124
121
119
121
119
110
110
116
118
119
120
126
125
116
109
110
113
114
116
122
123
119
115
114
112
115
122
122
114
112
117
124
125
122
113
107
107
114
118
116
109
109
118
125
119
118
116
114
113
120
127
127
125
125
120
110
111
119
124
119
117
121
123
119
113
112
112
112
115
124
127
119
115
122
128
128
125
115
109
111
121
128
126
123
121
117
116
119
123
120
109
105
116
128
117
114
116
116
114
117
122
126
129
129
121
114
117
124
124
115
109
110
114
116
117
118
117
109
109
122
125
114
111
126
136
135
123
111
108
114
122
126
124
124
126
128
124
125
131
130
118
109
114
127
116
116
117
116
112
112
116
121
126
126
122
121
126
131
122
108
101
104
110
116
118
123
121
112
108
117
120
111
111
126
136
132
122
114
110
112
119
125
122
125
132
134
128
127
136
139
128
113
113
123
113
119
120
112
110
111
114
117
120
125
123
124
130
134
121
109
104
106
114
118
120
123
124
118
112
116
116
112
114
124
128
127
123
122
114
107
110
117
120
125
135
136
127
126
136
141
128
112
113
123
112
123
121
111
110
117
117
112
113
124
127
124
126
128
125
116
112
110
117
122
121
120
123
124
121
117
113
114
117
123
123
123
127
128
116
105
103
109
115
123
134
134
126
126
133
131
116
105
116
129
119
128
123
113
116
125
121
108
107
119
127
123
121
121
121
120
119
117
118
124
122
119
121
128
126
119
113
118
122
122
118
121
126
124
113
103
102
104
110
121
129
128
123
123
127
122
102
98
121
137
129
131
123
113
122
131
123
107
102
112
122
123
116
111
112
118
120
118
120
123
123
118
121
126
124
119
120
127
128
121
116
119
117
114
107
107
108
108
110
120
128
124
115
115
122
119
105
105
127
141
131
128
120
114
122
129
122
108
100
105
116
120
114
105
103
109
117
119
121
123
121
119
120
118
115
118
128
136
132
121
116
114
111
108
113
119
120
114
112
119
126
120
107
105
117
125
123
123
134
138
123
121
119
118
118
121
120
114
104
104
109
115
113
105
100
102
111
118
123
123
120
118
120
115
110
117
131
138
129
117
115
112
109
112
125
133
129
120
113
118
125
118
104
100
116
134
140
139
138
133
113
116
122
123
116
114
119
119
113
108
105
108
111
110
102
100
105
115
121
122
120
120
121
117
110
113
124
130
120
114
115
113
110
117
134
138
129
117
112
117
126
123
110
104
118
136
141
139
136
123
109
116
127
128
115
110
117
124
121
114
107
105
112
114
108
106
108
113
116
119
122
125
126
125
117
113
114
117
116
114
115
113
110
117
129
132
124
115
111
117
127
129
120
115
121
129
128
127
130
119
111
116
125
124
113
109
116
123
123
121
114
109
114
117
117
116
117
116
114
116
122
129
131
131
124
113
111
112
118
118
116
113
113
115
120
123
124
121
114
118
131
136
127
120
121
121
120
121
129
123
113
113
114
112
107
109
114
118
124
130
125
116
115
118
121
123
124
120
113
113
120
124
126
129
128
117
111
116
126
124
116
116
120
120
117
122
131
130
121
118
128
135
127
121
121
122
122
125
136
136
116
127
117
100
104
119
123
125
129
131
123
111
102
100
103
114
120
118
117
125
131
115
92
92
108
111
102
104
119
124
115
110
116
116
108
105
106
111
114
121
124
119
113
112
110
110
119
133
134
119
116
124
114
100
102
115
122
121
122
132
133
120
107
97
101
115
119
111
104
119
138
126
93
83
98
102
101
114
133
133
120
117
121
114
103
104
106
109
118
127
126
117
115
125
122
110
116
133
133
116
115
121
114
101
101
111
114
109
110
124
135
130
117
106
107
117
122
114
104
112
136
136
108
92
98
101
105
121
136
133
121
121
127
118
105
103
102
102
116
131
128
115
116
132
135
121
118
123
120
116
115
122
117
105
103
109
108
96
95
113
132
134
127
120
119
122
126
125
117
113
127
132
122
112
107
105
107
122
132
128
118
120
126
119
112
108
101
96
108
127
128
114
111
123
134
126
118
111
109
116
114
129
124
109
108
117
114
96
88
104
122
127
128
128
127
126
126
134
133
123
118
120
124
123
117
109
108
114
122
122
116
117
119
118
115
113
110
100
106
123
128
115
103
111
123
122
114
105
106
119
111
133
130
111
111
124
125
109
97
101
112
117
122
126
128
128
128
136
136
124
109
108
119
123
118
109
106
107
111
114
116
117
116
113
112
118
119
112
111
123
130
117
101
102
113
114
108
107
111
125
110
129
127
112
108
121
131
128
117
108
107
112
120
123
125
128
130
129
122
113
106
106
114
117
112
107
105
107
105
108
115
123
124
113
107
116
126
123
117
119
127
121
106
104
111
113
108
109
118
132
111
119
117
105
101
113
129
139
136
122
112
116
121
121
120
123
127
119
106
102
105
113
118
116
109
105
106
109
107
104
112
130
134
122
108
111
126
128
115
110
120
125
112
102
107
116
116
112
118
129
111
109
106
99
96
105
123
140
141
132
120
118
121
122
121
119
120
113
103
101
107
117
121
121
113
104
106
116
115
107
113
131
138
127
111
109
123
127
112
101
113
125
116
97
99
116
122
113
109
117
112
106
102
99
96
103
120
131
134
133
124
113
115
125
126
118
113
115
115
111
110
112
118
123
121
109
107
120
123
116
115
125
129
122
112
111
123
126
113
101
110
125
119
101
99
115
123
113
103
108
114
107
104
103
100
108
120
122
122
123
116
104
108
124
129
119
113
122
128
119
109
106
111
121
125
117
114
121
124
119
117
118
117
115
115
118
124
125
119
112
116
126
129
121
112
114
120
118
110
110
118
113
109
108
108
110
116
116
115
115
107
97
101
116
120
114
115
127
132
120
109
108
110
117
123
123
122
123
121
113
114
115
115
117
123
129
125
121
124
127
126
131
143
142
125
114
121
127
120
117
118
116
112
112
111
110
115
116
115
112
103
97
98
103
103
105
114
128
128
115
110
112
116
118
120
121
124
124
117
106
108
116
125
129
133
132
120
113
126
136
134
136
148
146
127
117
128
135
125
115
116
115
113
113
112
112
117
124
121
112
106
104
101
97
94
99
112
124
123
114
112
119
124
123
118
116
121
125
117
107
107
120
132
134
128
123
112
108
123
134
132
133
139
136
123
120
133
136
122
112
116
115
111
111
113
116
123
133
129
115
108
114
111
101
98
104
115
122
121
113
111
118
129
127
116
108
115
123
118
111
111
123
130
122
110
108
108
109
117
123
126
129
128
125
122
126
133
131
121
116
124
116
110
110
114
118
125
136
133
116
112
120
121
114
111
115
119
120
113
106
106
116
129
127
111
103
110
118
114
107
110
121
120
104
94
101
109
108
108
114
123
126
121
120
127
134
133
128
127
129
132
120
107
108
116
118
120
132
135
122
116
123
125
120
120
122
121
112
100
94
100
113
127
124
110
101
106
111
104
98
106
117
114
99
94
104
109
102
101
114
125
126
117
117
129
138
130
124
134
140
134
120
106
109
115
115
115
126
135
129
122
123
120
117
118
121
117
106
93
88
96
115
125
119
108
102
104
103
98
96
102
111
112
108
109
112
107
99
106
120
127
122
111
110
121
133
128
121
129
138
129
119
110
108
111
111
111
123
136
134
127
119
113
112
118
116
107
104
98
94
99
113
118
113
106
104
104
103
102
103
103
106
113
122
127
120
109
107
118
128
124
116
108
102
108
123
128
120
118
125
117
115
112
111
110
105
107
120
134
135
127
116
110
116
124
116
103
105
108
108
107
108
108
107
104
105
106
110
114
111
100
99
111
126
131
124
119
124
132
128
116
113
111
104
103
119
132
127
115
116
107
107
112
115
113
105
104
114
126
129
123
116
113
122
129
116
101
105
116
118
110
107
105
105
104
105
110
120
122
110
96
98
114
123
121
125
130
136
136
126
113
114
117
111
106
118
139
139
123
115
101
100
110
122
123
113
103
104
112
118
119
118
118
122
121
111
103
106
117
119
112
107
108
109
106
106
117
127
126
109
97
105
119
118
112
120
132
134
129
122
117
118
120
115
110
120
140
146
135
122
99
99
113
126
128
118
106
103
104
106
113
120
120
111
104
108
110
111
112
113
113
112
117
118
112
113
122
129
123
111
106
116
124
117
110
116
126
127
123
120
119
118
117
115
112
118
129
139
137
126
101
106
119
126
124
117
113
111
105
102
110
121
119
101
93
107
121
119
113
111
114
118
121
122
122
123
126
123
119
117
118
123
127
123
115
115
121
125
123
117
116
117
117
117
111
110
117
127
130
127
109
113
121
122
115
114
120
125
117
107
110
119
114
99
97
114
129
127
115
112
117
121
124
123
124
127
124
114
112
117
119
121
126
128
120
114
121
130
126
115
114
121
123
119
108
105
111
121
123
122
116
115
116
116
112
115
126
133
128
116
112
113
111
107
111
122
130
129
121
120
120
121
121
121
121
122
116
108
107
110
112
117
126
130
122
116
121
130
124
115
118
132
136
123
105
101
114
121
116
113
121
113
110
110
115
119
124
130
128
122
114
113
114
117
121
125
127
126
124
123
123
121
118
116
116
112
107
107
110
109
111
119
127
128
122
118
122
125
123
120
128
140
140
124
106
105
117
120
110
105
119
111
104
107
117
123
121
120
121
122
120
118
120
123
126
128
128
121
119
122
127
124
115
113
112
105
103
109
115
115
118
123
127
125
121
121
121
120
121
127
135
138
135
122
110
109
118
120
111
106
116
111
103
103
116
125
119
111
112
119
122
123
122
121
123
129
128
118
112
120
129
126
115
113
113
110
107
109
115
118
121
123
123
122
120
122
122
119
122
130
133
133
127
120
112
111
118
123
118
115
117
116
104
98
109
124
121
110
106
115
123
123
117
115
117
126
127
116
113
121
127
123
116
116
122
122
115
108
108
115
119
119
118
113
114
119
121
119
122
124
124
123
120
118
113
113
121
127
127
124
123
122
107
93
106
127
126
111
102
109
118
118
110
108
110
119
121
119
117
120
120
117
117
121
129
131
120
108
105
110
117
118
112
104
104
111
118
119
118
118
118
118
117
116
116
118
122
127
127
126
128
127
109
96
110
130
130
114
104
106
111
111
110
109
108
110
115
118
117
112
112
112
116
122
129
128
119
110
108
113
119
119
111
102
101
110
116
116
112
113
117
119
119
120
122
123
121
120
121
125
130
125
111
104
118
129
122
112
108
107
107
110
115
114
108
108
114
114
106
101
105
113
114
116
119
117
114
112
113
115
119
120
115
109
109
118
121
115
110
115
123
125
126
128
130
127
119
115
120
128
129
121
111
113
125
123
111
108
111
110
105
109
119
118
109
109
117
111
94
90
104
116
112
106
108
110
110
114
114
113
112
116
121
121
120
126
126
116
114
121
128
128
128
130
135
128
116
114
124
129
126
118
114
118
123
115
103
105
114
115
106
107
115
115
107
109
120
113
92
88
104
117
110
102
104
112
115
116
114
111
108
116
126
125
123
125
125
117
118
124
125
120
119
125
133
127
116
116
126
127
123
120
119
118
115
108
103
109
117
116
108
104
108
108
105
108
117
116
101
93
103
113
111
104
107
117
124
123
119
114
116
125
128
122
115
117
118
117
118
119
115
107
107
116
127
125
118
119
126
121
118
120
124
122
112
106
109
117
122
120
109
102
105
107
107
107
112
116
110
101
103
111
113
112
115
119
126
126
125
124
130
135
128
111
104
112
118
114
112
110
106
102
104
114
122
123
119
120
124
119
113
118
128
128
117
110
114
124
129
122
111
105
108
114
114
107
106
110
110
108
106
110
119
122
120
118
119
120
118
123
134
137
124
103
100
114
124
117
107
105
106
109
112
119
121
121
121
122
125
124
114
116
125
131
126
117
118
127
130
123
111
109
116
123
120
108
101
104
113
114
110
112
122
130
125
115
107
105
106
111
123
128
117
102
105
122
129
122
109
108
115
123
125
123
120
120
123
126
129
132
115
115
120
128
128
121
119
126
126
115
107
111
123
126
118
104
100
107
118
120
113
110
122
131
125
113
104
99
97
100
110
117
116
108
110
125
133
125
115
117
129
133
127
119
118
120
127
129
132
135
115
116
117
120
121
121
122
127
123
112
107
114
124
123
112
103
104
114
125
126
114
109
118
125
119
112
110
108
100
99
107
118
119
114
115
126
131
125
119
124
136
134
120
114
117
126
128
128
129
133
110
117
120
114
112
116
123
127
123
114
113
120
122
117
109
106
110
116
125
127
116
111
117
119
110
111
119
122
114
109
116
124
122
113
116
125
130
123
119
124
133
129
118
115
122
126
126
125
126
130
105
120
126
114
107
114
122
123
119
118
121
124
119
115
115
115
113
114
122
129
124
119
118
114
106
110
124
131
123
119
125
129
119
107
109
122
128
122
119
121
127
124
121
122
125
125
121
120
127
130
105
124
131
118
111
115
116
114
112
118
125
121
114
113
121
124
117
113
121
132
134
127
120
114
111
114
124
130
126
125
128
125
109
100
105
118
122
122
121
122
123
123
124
125
125
120
115
120
130
133
111
128
130
118
114
116
114
104
105
115
122
115
107
114
124
127
121
116
121
133
136
126
117
114
118
123
124
126
125
125
126
118
105
106
115
121
120
119
123
126
124
122
121
121
120
118
116
124
137
139
115
125
124
115
113
119
115
106
104
115
116
105
104
114
121
123
122
117
119
125
128
119
107
110
125
129
127
125
121
121
121
115
109
119
133
131
118
115
125
130
128
121
116
114
116
120
123
128
138
136
119
121
120
113
113
121
122
114
110
116
112
101
103
115
118
121
121
114
111
114
120
113
103
111
128
130
123
122
120
117
119
115
113
127
142
139
123
115
122
128
128
121
116
110
112
122
125
126
128
124
121
123
122
114
111
118
127
122
117
117
113
104
108
118
122
125
123
110
99
105
116
115
108
119
134
128
117
119
120
119
120
118
113
120
133
138
131
123
121
122
124
126
122
111
109
116
118
118
118
109
124
130
127
114
107
114
125
123
119
120
119
112
114
123
127
132
128
111
96
104
121
121
115
125
138
128
111
112
122
123
122
117
112
113
120
130
133
126
118
116
122
129
127
116
107
108
111
115
116
106
127
135
128
110
103
112
118
116
115
124
123
115
116
125
128
130
128
114
102
109
124
126
115
121
136
130
112
109
120
125
123
118
119
117
118
123
129
127
120
119
126
134
129
119
112
111
113
117
123
121
110
114
107
104
115
116
106
105
114
118
120
120
112
101
96
107
119
115
107
107
114
113
106
109
116
117
112
116
131
136
123
112
110
108
109
112
105
89
88
108
130
129
117
111
111
112
119
122
114
105
117
115
104
100
112
117
108
100
103
114
120
119
109
97
94
106
117
114
108
106
112
110
102
104
112
114
116
129
140
134
120
116
113
103
98
107
108
99
99
116
129
124
114
115
119
118
121
124
116
109
121
113
100
98
109
117
113
101
99
110
124
127
118
104
97
103
117
122
113
105
107
112
112
111
109
108
119
135
137
123
113
117
117
106
99
106
110
108
111
118
119
111
108
119
126
123
119
116
111
115
118
114
102
100
110
122
121
104
98
114
130
133
122
110
101
103
117
128
123
110
108
119
127
122
112
106
114
128
127
116
115
117
119
116
112
112
113
113
116
115
110
106
110
119
123
120
116
108
104
113
113
115
110
105
116
131
129
106
99
117
133
128
114
105
103
105
117
128
128
119
116
123
131
129
118
109
109
114
118
120
122
121
116
118
119
119
117
116
116
116
116
116
115
115
113
112
113
109
105
108
106
115
113
108
119
140
136
109
99
116
128
118
103
100
105
110
117
119
125
125
124
123
123
121
116
113
108
107
113
124
129
124
114
112
118
118
119
121
116
118
127
130
122
114
111
111
114
115
110
110
102
110
110
107
120
139
138
117
104
112
120
112
102
103
108
114
115
112
115
124
127
124
116
110
110
114
113
107
109
118
125
120
113
107
105
108
120
126
119
117
128
135
127
115
113
116
121
121
116
116
104
105
104
102
113
131
137
126
114
112
116
116
115
114
114
115
113
108
109
118
124
122
115
110
109
114
113
107
106
108
108
111
114
110
100
101
120
132
122
109
116
128
125
114
112
119
127
122
117
122
110
105
102
100
107
124
135
133
122
117
120
123
124
121
117
114
111
109
109
111
115
117
120
121
116
111
107
105
105
104
100
106
120
121
105
98
118
139
130
106
104
119
124
111
105
115
127
123
115
122
116
110
107
105
108
123
136
134
123
122
123
123
123
121
118
113
109
109
109
108
106
107
117
127
123
111
101
105
111
111
109
114
125
126
112
102
119
141
136
110
102
117
126
118
106
111
124
124
116
119
120
120
113
112
114
127
136
129
121
120
120
114
113
117
118
117
112
110
109
106
99
98
108
122
124
112
106
112
120
122
124
126
127
124
115
110
120
132
130
114
107
120
134
132
118
114
122
125
123
123
124
122
115
114
120
132
135
123
114
115
114
104
103
111
118
119
116
113
111
108
101
100
103
113
113
112
113
122
124
122
127
133
129
121
118
118
118
117
116
112
113
123
137
138
127
121
126
132
130
127
124
117
107
109
121
135
133
119
109
108
107
102
103
110
115
117
116
114
114
113
112
108
107
107
107
107
115
123
118
112
119
130
129
124
125
125
114
102
105
112
115
124
131
127
118
122
131
134
129
125
126
114
98
99
116
132
133
120
105
102
103
109
112
113
111
111
112
113
115
120
120
115
112
111
109
107
108
114
112
107
113
125
131
130
128
122
110
101
106
116
120
122
120
107
105
119
132
130
122
118
128
114
94
94
112
130
132
121
105
98
106
119
122
116
110
109
110
110
113
120
123
117
114
118
118
109
103
105
109
112
116
126
133
126
115
112
108
107
113
121
122
121
112
99
101
120
128
122
119
116
130
118
100
98
112
124
126
119
107
103
113
127
128
116
111
116
116
110
105
113
119
118
116
120
121
112
100
103
110
118
124
132
132
115
101
106
109
110
112
121
123
120
115
108
112
125
125
119
122
125
128
123
112
109
114
119
118
118
113
112
122
129
122
108
109
122
125
113
99
101
115
124
121
118
116
112
106
105
108
115
124
132
125
105
98
110
114
106
106
117
123
123
122
120
127
128
119
116
126
135
126
126
120
115
112
113
115
120
120
120
126
126
109
96
105
122
128
117
101
96
111
127
125
114
108
111
112
107
105
109
117
121
115
105
109
124
121
106
106
116
121
121
122
123
125
124
114
112
121
134
123
124
119
112
106
108
115
123
124
123
126
121
102
95
109
120
120
117
109
101
107
121
123
115
108
114
116
109
105
105
106
106
108
114
126
137
130
118
118
123
120
116
117
117
117
116
113
110
117
129
116
114
109
104
102
107
117
124
125
121
122
117
107
107
121
120
111
111
114
107
104
108
116
117
115
117
115
113
111
108
99
98
108
121
131
139
137
134
132
127
115
113
114
114
114
117
119
119
122
129
113
105
99
100
107
113
117
118
118
118
120
117
113
121
128
119
105
105
114
112
100
98
109
121
122
116
114
117
117
110
101
103
115
119
123
132
137
134
129
121
114
116
122
120
116
119
125
130
133
134
108
101
98
104
117
123
117
110
109
112
117
118
118
122
125
120
107
101
106
108
102
97
109
123
123
113
109
118
121
115
113
118
119
114
113
122
124
115
111
112
116
127
133
127
119
116
121
134
144
139
109
108
107
109
119
126
122
112
106
107
115
120
119
118
116
119
116
105
98
100
102
103
114
123
120
112
112
118
120
121
127
128
122
113
116
122
114
99
96
108
119
130
135
132
119
110
112
127
140
138
110
117
117
110
111
121
127
121
108
105
110
118
121
114
110
118
124
115
101
98
103
111
120
121
120
115
117
117
117
122
129
127
121
120
129
130
115
101
102
113
120
122
125
126
119
109
108
120
132
134
110
117
119
110
105
116
130
129
115
106
108
117
121
116
109
115
126
124
113
105
108
118
124
123
120
118
117
116
115
117
115
115
118
127
137
137
124
116
117
120
117
110
109
115
117
116
118
122
124
127
109
112
116
111
109
117
129
130
120
112
111
117
123
121
111
111
123
130
125
117
117
124
126
127
120
113
112
118
122
112
99
100
116
129
133
133
130
127
126
122
115
106
102
107
116
127
133
127
119
123
109
106
110
114
118
122
125
124
122
120
119
122
125
121
111
111
123
129
128
124
126
128
129
128
120
104
107
126
134
114
93
98
117
123
121
124
126
126
125
124
120
112
107
107
116
130
135
127
115
119
108
103
108
116
123
124
120
118
117
123
126
127
126
117
112
121
130
126
120
122
130
130
126
125
119
105
108
134
142
118
96
104
120
118
111
118
120
118
122
132
130
123
118
112
112
121
127
124
114
116
106
104
110
114
120
121
118
113
113
121
131
132
123
112
116
135
140
122
109
118
129
126
118
120
122
116
120
136
135
113
100
111
121
115
110
118
119
113
126
142
139
128
123
118
111
111
120
125
120
116
108
107
110
112
115
119
115
111
108
115
127
130
119
111
121
141
142
121
108
113
122
117
112
118
129
133
132
129
119
108
103
111
117
111
111
120
119
114
130
146
137
122
118
117
110
108
119
131
127
115
113
111
111
112
114
116
114
109
105
108
118
125
118
113
122
135
134
123
112
112
113
112
112
121
136
143
134
118
107
105
109
110
108
105
111
120
120
116
129
138
127
112
112
113
114
116
123
129
126
113
120
116
113
113
115
113
111
110
107
106
111
122
122
119
120
123
123
120
115
107
107
111
117
128
139
140
126
109
106
115
118
112
106
106
111
118
117
116
125
127
121
111
111
114
123
127
125
120
117
113
119
114
114
117
120
110
104
110
116
110
110
121
126
123
120
119
119
118
112
104
105
114
125
135
138
130
114
104
112
122
119
112
113
117
117
117
117
119
124
125
124
122
118
117
128
136
126
111
112
117
114
110
111
119
122
112
101
109
118
114
109
116
124
123
120
119
120
117
108
104
110
120
128
135
133
123
109
106
117
122
115
112
120
127
120
115
118
123
128
134
137
133
124
117
126
135
125
109
111
117
109
108
108
117
123
115
107
108
114
112
108
111
119
120
119
117
119
117
111
109
116
123
125
126
125
120
115
117
120
120
113
114
123
124
116
113
117
124
131
140
145
135
119
113
123
131
123
112
111
113
111
113
115
117
118
115
113
109
106
105
106
108
115
117
116
112
114
116
114
113
118
123
121
116
118
120
123
124
123
123
124
127
125
115
109
113
117
119
126
136
139
126
113
111
122
129
124
116
113
109
115
120
124
121
113
111
115
114
106
103
106
111
114
115
116
111
111
113
114
114
116
118
117
114
115
119
123
124
124
127
137
141
127
110
108
118
119
113
113
121
124
119
116
117
124
124
123
120
116
112
116
123
132
130
115
108
113
116
113
107
108
114
116
117
118
114
112
112
112
113
114
114
117
122
123
118
115
114
117
122
134
139
130
114
112
122
122
111
107
111
115
119
125
127
121
115
116
122
124
122
116
121
132
136
127
115
113
117
116
109
108
115
116
116
120
120
116
113
115
117
115
110
117
134
134
119
102
102
105
108
114
127
131
122
119
125
127
117
110
111
116
124
131
129
113
100
107
124
132
130
117
119
124
134
133
122
116
117
113
101
102
114
116
114
116
120
118
118
123
127
118
109
119
138
136
118
102
103
105
97
97
112
129
127
122
128
132
127
117
117
121
125
122
118
104
93
103
123
133
132
115
115
116
120
126
125
120
121
111
95
98
113
116
112
112
115
118
123
129
129
117
109
120
130
125
114
113
116
113
101
100
113
126
125
124
135
144
136
123
121
127
121
108
104
103
103
112
127
130
126
107
114
112
110
113
118
121
125
118
100
100
114
118
114
113
113
115
120
126
126
116
114
123
121
111
111
123
128
123
115
117
123
123
120
128
147
155
141
124
123
127
117
100
98
109
121
129
134
131
121
100
113
114
106
103
108
117
125
125
115
110
113
118
120
120
117
114
115
121
122
120
120
126
120
107
109
122
125
126
128
131
129
115
112
130
151
157
143
126
121
125
118
106
106
118
130
139
141
133
122
99
116
119
110
103
104
108
117
125
125
116
107
111
123
126
120
112
113
120
123
122
123
125
123
115
113
111
111
117
128
136
124
106
108
125
139
142
136
130
125
122
122
121
120
121
126
134
140
136
127
109
120
122
113
106
105
105
108
118
126
117
101
106
123
130
122
113
113
121
125
124
118
116
121
125
120
107
101
109
122
129
117
106
111
120
120
119
124
133
130
123
124
130
129
122
120
124
132
138
134
117
119
117
109
107
108
107
105
111
120
113
98
105
120
126
121
118
118
120
122
121
113
105
112
126
125
113
105
107
115
121
117
115
122
125
114
108
116
131
132
126
130
137
134
124
123
123
127
134
136
120
116
113
108
104
111
117
110
107
113
112
103
106
116
120
122
122
120
114
117
119
112
98
102
119
125
122
121
118
115
118
122
124
128
128
121
115
119
128
128
123
128
136
132
125
127
127
124
124
127
115
114
116
112
105
111
123
117
107
109
114
112
111
112
117
125
127
118
109
114
123
120
103
101
115
124
130
135
133
120
117
120
124
125
129
133
132
128
124
120
117
124
130
128
121
123
124
121
117
118
109
118
130
125
111
112
123
119
108
108
116
116
113
112
116
126
127
117
109
116
130
128
113
112
123
127
131
139
138
125
117
115
115
118
128
137
136
127
122
119
115
120
127
125
116
114
117
118
117
117
105
121
139
134
119
114
117
115
108
108
115
115
113
111
114
120
122
117
113
122
132
129
116
116
130
136
132
130
128
123
116
110
110
116
128
132
126
117
117
119
121
122
124
125
120
113
113
117
122
124
114
108
110
120
126
115
98
93
97
101
111
119
116
107
104
111
118
121
120
113
109
109
117
127
129
122
110
104
113
125
120
111
108
109
121
132
128
103
84
93
116
125
123
125
128
123
117
113
103
101
119
109
106
116
126
123
107
95
93
97
108
117
114
105
99
104
115
125
127
115
102
103
116
128
129
119
118
118
119
117
114
113
111
105
109
127
134
118
100
103
123
127
120
120
128
130
121
108
103
109
118
104
99
110
121
125
121
115
107
101
108
118
121
112
100
101
115
129
128
111
97
100
119
129
121
113
119
127
120
104
104
115
114
107
107
119
130
130
120
114
118
117
115
116
123
126
117
106
112
127
119
102
96
108
118
123
130
131
125
118
114
117
121
116
105
104
116
126
122
108
99
107
121
128
117
107
113
123
115
101
103
114
118
117
115
113
121
131
129
118
113
115
116
114
112
112
110
113
124
135
117
101
99
111
119
123
128
130
133
134
127
113
106
106
107
109
113
116
114
109
110
116
121
122
117
110
110
114
114
111
113
114
115
122
122
113
113
123
124
118
118
126
127
117
106
104
112
124
128
128
113
101
102
114
122
123
120
114
123
139
133
110
93
98
110
114
112
108
108
115
121
120
111
110
117
119
114
108
115
125
124
113
109
119
124
117
111
114
113
115
128
140
137
123
109
109
118
127
126
113
109
101
103
115
123
125
114
101
109
130
132
110
96
102
117
119
110
107
115
126
129
118
103
100
113
128
125
113
115
126
122
109
106
115
121
119
115
111
105
109
130
143
138
125
118
119
126
126
118
109
107
103
107
114
122
124
115
102
101
114
122
115
110
116
123
119
110
113
126
133
128
116
104
101
114
128
127
114
112
117
111
101
104
116
123
122
121
117
109
108
126
137
132
121
118
123
129
123
115
116
110
110
113
115
119
121
120
108
100
104
117
120
120
121
121
117
114
119
128
128
119
112
113
115
117
121
118
111
111
112
104
98
108
121
122
123
128
129
121
114
121
131
127
116
110
119
129
128
123
126
117
121
120
119
120
124
124
113
103
104
115
123
122
116
113
115
115
116
116
113
107
108
118
126
121
112
106
107
116
117
110
110
116
123
118
117
128
135
128
120
121
127
126
115
108
117
132
140
136
130
120
128
127
123
125
128
125
113
107
112
120
123
122
114
112
114
115
109
103
101
102
105
116
124
117
104
99
108
121
125
125
126
124
118
109
110
120
126
121
118
121
123
122
119
116
120
137
149
142
127
120
126
125
126
132
134
124
112
111
119
121
123
124
123
117
116
116
107
102
103
106
108
112
114
107
100
101
111
119
124
130
133
126
114
106
108
110
111
106
109
114
116
118
120
122
124
137
150
144
125
121
118
119
126
135
136
123
110
111
120
120
122
131
133
124
114
112
108
111
117
116
111
107
105
102
101
103
107
109
112
120
124
124
119
117
115
108
100
99
107
113
116
113
115
116
118
129
141
139
123
126
114
109
120
134
135
121
108
107
115
119
121
131
133
122
109
104
106
117
129
124
110
101
104
107
105
99
99
104
107
110
115
123
129
128
123
110
103
107
117
120
116
111
109
107
108
115
126
130
121
128
114
105
116
130
132
117
102
102
112
119
121
123
122
115
105
98
99
113
129
128
109
96
108
120
113
96
94
107
117
115
114
123
130
128
122
114
113
121
128
123
117
113
108
106
105
107
112
120
119
126
119
113
120
129
125
110
98
102
117
125
121
114
110
110
108
98
94
106
124
128
111
98
110
126
117
98
99
117
128
124
119
120
119
117
119
119
120
123
124
118
115
116
117
115
112
108
107
113
118
119
126
127
127
126
116
105
101
108
122
128
119
106
103
108
110
103
99
104
120
126
118
106
110
118
115
107
109
122
131
131
123
112
103
106
121
127
118
116
114
107
109
120
128
126
122
112
106
108
117
116
132
136
127
117
111
108
109
116
124
126
118
106
104
110
110
107
107
112
119
124
122
115
108
109
116
117
118
118
124
128
124
106
95
107
130
134
120
111
108
104
105
119
129
129
124
115
105
103
111
118
131
132
118
107
108
111
113
115
119
121
117
112
113
114
109
106
114
120
119
117
119
116
107
106
119
127
118
109
115
123
121
106
100
117
138
139
127
119
116
109
107
114
121
123
122
116
107
103
112
119
120
116
110
108
111
113
112
112
115
118
118
119
121
119
109
104
113
122
120
115
115
114
112
117
127
127
113
106
111
121
120
111
111
122
136
139
133
128
123
115
110
110
114
121
125
121
114
115
120
118
111
107
110
118
119
114
109
111
117
118
118
119
123
120
111
104
108
118
123
120
112
113
121
129
129
119
108
107
113
121
122
116
112
116
125
130
128
121
117
116
116
114
117
124
127
123
120
130
131
119
112
107
114
123
125
118
116
118
119
117
115
116
119
119
115
107
104
111
124
126
116
113
123
129
120
109
107
113
120
126
126
115
107
107
116
122
113
105
106
114
122
128
126
126
122
115
119
135
135
125
125
117
112
116
122
125
129
129
124
116
111
113
118
119
120
113
103
102
117
123
117
113
117
118
110
106
113
118
121
128
127
115
105
110
122
120
106
97
103
114
126
134
133
125
116
107
112
126
127
129
135
124
105
99
114
132
138
133
123
112
107
116
123
122
118
111
102
99
107
114
115
110
108
106
106
115
123
120
118
124
124
115
111
123
134
127
112
111
120
122
123
126
127
120
113
109
110
113
117
122
131
123
102
96
112
132
133
125
119
111
108
120
131
124
111
102
102
103
103
106
112
112
104
101
108
124
130
120
111
111
114
114
121
135
142
133
125
133
140
131
115
108
112
118
123
126
120
110
115
109
118
119
109
108
118
124
119
113
114
111
112
124
131
118
100
96
104
108
107
108
115
116
108
106
112
127
131
120
103
100
104
110
122
133
136
133
132
143
148
132
108
95
102
120
136
143
133
119
123
99
110
119
121
122
122
115
108
107
106
106
112
122
121
106
96
101
109
110
109
114
121
120
113
111
117
126
131
122
106
97
99
110
115
119
125
127
128
136
138
126
109
99
106
124
141
144
135
126
130
100
113
126
129
128
120
111
109
109
105
104
113
115
104
94
105
120
118
106
106
118
124
117
112
115
123
127
129
122
109
100
105
112
110
108
117
121
119
123
129
124
118
113
118
127
132
130
127
125
128
105
117
129
131
125
116
113
118
118
108
108
113
109
93
91
119
141
128
105
103
116
119
109
106
115
125
129
129
120
108
106
114
117
110
108
119
120
112
115
127
131
126
123
125
125
121
117
119
122
121
110
115
127
131
124
114
113
120
121
113
112
114
109
95
98
127
147
134
109
104
111
112
104
103
114
126
128
124
114
107
108
115
117
112
113
123
122
112
116
130
134
128
125
123
122
116
113
118
122
117
112
112
123
131
125
112
108
117
121
116
115
117
114
106
108
122
135
132
117
107
105
109
110
108
112
121
122
115
108
109
114
113
110
111
118
126
122
119
121
126
125
122
122
121
120
119
118
120
121
117
114
112
122
132
123
103
95
109
122
122
119
120
122
118
114
115
118
124
118
106
100
111
123
122
115
116
115
108
108
116
119
110
106
114
123
124
121
124
126
119
112
117
124
123
121
126
126
123
120
119
115
114
122
129
121
98
88
105
127
129
124
124
125
124
119
112
110
114
115
105
100
116
136
137
123
114
109
105
112
121
117
109
111
124
127
119
119
128
129
115
108
119
128
121
117
128
132
123
119
118
112
115
118
124
119
103
92
105
123
129
128
126
121
121
122
115
107
110
113
110
108
121
140
143
127
113
110
111
117
119
111
107
117
133
130
117
117
129
130
120
119
128
127
113
109
121
130
123
115
112
111
115
117
118
118
114
108
106
109
117
124
123
117
118
123
117
107
109
118
119
117
124
135
135
124
113
112
118
121
114
108
110
123
132
129
118
118
123
126
129
135
135
121
103
104
118
127
120
112
107
113
119
116
112
114
123
121
106
94
102
116
119
116
117
124
119
109
112
120
124
124
123
123
119
115
114
116
119
118
114
114
120
124
125
123
122
120
117
120
131
143
136
116
104
109
121
124
118
109
106
119
125
120
111
112
124
126
109
91
94
110
116
116
117
123
123
117
117
119
121
123
121
114
108
113
117
117
113
113
117
126
131
127
124
124
124
120
113
115
128
138
134
120
114
119
124
126
120
111
112
122
124
123
118
118
124
123
111
99
100
111
114
110
111
120
129
127
122
119
120
123
117
108
109
122
126
118
107
107
120
131
136
132
126
122
120
116
115
119
126
129
129
128
124
122
122
123
122
117
119
121
122
124
128
133
131
120
109
107
108
116
116
106
105
119
133
134
123
120
126
128
117
108
116
132
131
117
108
110
117
124
132
135
130
120
113
115
120
123
123
123
125
129
130
122
113
115
121
122
123
119
120
122
130
140
135
119
105
101
105
116
118
107
102
116
134
133
119
119
133
135
121
112
119
131
130
120
118
117
116
114
123
134
131
115
112
119
126
126
122
118
118
122
128
124
110
106
115
121
120
116
119
115
119
133
134
118
102
94
96
109
119
114
112
120
131
127
115
118
133
137
127
117
116
121
124
126
126
123
116
111
120
132
128
120
124
135
134
122
117
119
116
115
125
131
120
110
112
118
115
113
118
112
108
118
126
117
105
94
93
101
114
119
121
124
125
122
114
115
125
128
125
120
114
117
123
128
124
121
117
116
123
129
130
132
143
150
138
119
115
123
117
109
118
132
133
124
120
118
112
111
115
109
104
113
118
116
111
109
103
101
110
119
123
122
120
118
116
117
117
117
117
118
120
124
125
121
114
114
120
123
123
125
131
140
150
152
138
120
118
126
120
107
110
127
137
136
130
123
115
110
111
108
109
114
115
114
116
120
115
105
105
115
123
118
112
113
119
120
114
107
108
119
130
134
125
109
100
109
122
125
119
118
126
134
138
138
134
124
122
124
121
111
109
117
126
131
131
128
120
116
109
108
114
115
113
111
115
123
121
109
105
113
121
117
110
111
118
122
116
107
108
119
133
136
123
104
95
105
119
121
116
113
116
118
116
119
125
125
121
120
120
119
117
115
116
122
130
132
125
117
107
107
114
113
109
107
109
114
116
112
108
112
118
118
113
112
119
122
119
113
111
118
125
125
117
106
104
108
116
119
118
117
114
108
106
112
121
123
119
118
126
133
132
122
118
122
129
131
128
111
103
109
116
113
106
105
106
106
111
113
113
110
112
117
117
117
126
128
122
118
118
116
109
106
111
118
120
118
117
117
121
123
119
110
111
118
123
122
115
115
129
141
140
130
127
130
130
129
129
105
102
117
126
118
108
109
108
105
107
115
115
107
106
111
115
120
131
137
128
123
123
119
104
94
105
125
136
131
122
117
119
123
125
124
123
126
128
123
118
116
126
137
137
131
131
132
132
126
133
104
108
129
139
125
111
114
116
111
109
113
116
108
101
103
107
114
132
139
128
121
127
129
114
99
106
127
139
135
125
118
114
116
127
135
131
123
121
126
126
121
121
127
132
128
127
130
129
126
137
102
110
133
144
131
115
116
124
121
112
112
113
111
101
99
101
108
125
131
122
115
125
137
128
113
113
125
131
129
123
118
112
112
127
139
130
113
112
122
130
125
121
124
131
128
122
123
125
127
135
122
115
114
113
111
108
102
98
99
105
107
107
106
112
114
112
109
119
131
130
116
106
110
121
131
128
108
85
83
102
112
108
105
109
118
125
124
116
107
111
121
120
112
119
131
132
125
121
118
115
116
115
115
112
111
114
113
106
102
106
113
118
118
115
108
104
111
125
133
127
114
110
115
123
126
121
109
98
97
104
112
113
111
111
116
126
133
129
119
119
127
128
119
121
131
137
125
111
110
114
108
109
115
114
110
114
125
126
117
110
111
121
129
125
115
112
119
128
128
120
112
111
115
120
120
113
113
117
113
105
107
116
118
117
113
117
128
136
135
130
129
128
120
116
122
128
118
108
114
127
108
109
116
117
106
106
124
137
133
117
108
112
124
129
124
123
125
125
117
112
110
112
112
117
116
109
111
122
120
107
105
113
119
118
110
105
115
134
141
134
127
124
120
111
112
117
115
116
131
141
115
111
117
117
104
96
108
127
134
126
108
100
108
122
126
124
121
114
107
106
111
110
104
112
118
111
106
116
122
113
103
104
113
119
111
101
105
124
132
130
125
123
120
113
111
115
117
125
138
139
121
114
116
120
108
93
92
104
120
127
116
99
98
113
125
121
109
103
104
111
112
105
100
109
119
116
105
107
119
119
108
102
110
119
117
107
105
111
118
121
123
124
120
121
122
123
125
126
127
125
117
113
119
125
114
96
86
91
108
123
121
107
102
115
126
116
100
102
113
119
113
104
102
110
119
120
113
111
115
121
116
109
113
124
128
121
111
107
111
119
125
124
120
124
132
134
129
120
116
115
112
111
122
129
119
102
95
95
104
113
115
111
110
117
128
118
105
111
126
127
113
106
110
116
119
122
123
118
117
122
122
119
120
130
139
134
121
110
115
125
130
125
119
123
133
136
126
115
113
121
112
115
124
126
118
106
105
108
105
103
106
108
109
112
120
120
117
119
127
124
111
111
123
127
120
120
125
124
122
122
126
126
122
129
139
139
126
116
122
133
136
129
121
119
126
130
125
119
123
133
115
121
123
123
117
110
108
112
109
102
101
105
104
102
108
119
123
119
114
113
110
117
131
133
122
117
121
122
122
122
126
126
120
119
125
128
125
117
120
132
138
131
119
117
122
125
127
129
133
135
116
124
125
124
121
112
105
106
110
108
106
110
109
101
100
111
120
112
105
108
116
124
128
127
119
115
116
117
118
120
125
125
116
108
109
117
119
111
110
121
132
126
117
118
125
125
128
136
136
124
113
120
126
129
128
117
103
106
116
117
112
117
123
116
103
104
113
112
111
117
124
124
121
116
114
114
114
112
110
113
119
120
112
105
106
113
115
105
103
114
126
121
115
123
130
123
125
135
129
112
110
115
126
134
134
121
107
111
123
123
117
118
129
127
110
103
112
122
126
127
124
117
111
108
110
117
116
106
101
105
111
112
111
112
122
124
116
106
106
120
129
124
121
131
132
116
115
125
122
108
113
111
121
133
135
123
112
117
128
128
116
114
121
122
111
106
117
129
133
128
116
106
104
106
115
119
115
104
101
108
112
109
111
124
138
135
122
114
120
133
136
130
130
138
132
112
103
111
115
113
117
111
115
128
135
126
115
116
128
131
121
107
105
106
107
109
117
125
127
123
112
101
100
112
124
123
112
104
111
118
116
109
113
128
139
137
127
124
130
136
135
131
132
138
131
112
101
103
112
119
119
114
114
124
132
126
114
113
126
134
123
105
96
100
107
109
111
113
122
126
117
102
101
117
129
121
108
109
122
129
122
112
110
118
125
128
128
129
129
127
120
118
123
129
128
120
112
109
112
123
116
124
123
122
123
122
114
113
123
131
123
106
100
107
108
106
103
106
124
133
124
108
106
118
122
116
109
115
128
130
125
117
108
103
108
119
130
130
122
112
104
105
111
119
125
128
125
117
115
121
118
137
134
117
112
116
115
111
114
121
117
108
109
120
117
104
97
109
129
137
126
112
109
111
112
111
114
121
123
126
130
126
109
96
102
118
131
129
117
105
101
102
106
114
123
131
132
123
113
113
123
144
137
113
107
114
114
104
101
110
110
109
117
127
120
103
98
111
130
132
120
110
107
106
107
111
119
118
113
121
135
135
118
104
108
121
127
123
115
111
112
111
109
112
120
129
133
124
108
104
123
137
134
118
113
117
111
94
92
105
111
110
117
127
119
106
101
112
127
127
117
108
106
108
115
119
120
112
107
119
136
139
125
116
118
121
120
117
116
119
126
121
112
112
122
133
134
124
110
105
116
122
125
125
124
118
103
93
95
110
113
109
112
119
117
109
104
111
125
133
125
110
106
115
124
122
115
108
109
117
128
128
121
120
120
116
115
115
115
118
125
123
115
115
126
135
134
127
121
113
108
110
120
127
122
110
102
104
113
116
113
106
107
114
118
114
108
111
127
141
134
115
106
115
124
118
110
110
114
113
112
112
112
113
114
114
118
120
116
112
111
116
121
122
126
128
127
126
126
118
111
111
118
118
108
99
105
121
131
126
113
102
102
110
119
118
108
108
123
138
132
113
102
108
111
110
113
120
118
105
103
107
107
105
106
115
126
126
120
109
105
111
124
127
124
119
117
121
121
113
122
117
115
106
96
95
111
128
137
134
117
99
96
110
124
120
107
103
116
124
119
107
99
98
99
104
120
130
117
100
103
116
115
105
106
119
128
131
128
121
113
115
124
126
119
111
114
116
110
103
125
117
109
102
99
103
113
120
131
137
124
100
95
114
128
118
101
102
113
113
106
103
103
98
96
106
126
129
110
99
113
130
124
113
113
120
123
126
135
140
132
122
121
121
115
113
120
120
106
102
116
113
107
107
111
113
108
107
118
131
124
104
100
117
124
111
98
104
114
109
103
108
111
106
102
115
129
121
103
103
124
135
127
120
120
118
114
121
139
149
141
127
122
121
119
121
129
129
114
111
106
110
112
113
118
116
104
102
111
116
113
106
109
115
114
105
103
110
112
108
108
116
118
109
109
124
130
113
99
110
131
133
123
118
119
115
113
120
136
140
132
123
123
128
129
128
130
130
123
121
106
116
119
118
116
110
106
112
113
106
101
107
112
107
103
108
117
116
106
103
112
120
115
107
111
128
128
111
104
118
133
131
121
117
115
116
116
121
126
123
116
117
124
132
132
126
122
123
123
123
114
122
124
120
112
108
111
123
121
107
99
107
111
99
95
113
131
123
103
99
112
118
109
102
110
123
123
115
115
124
129
128
122
119
115
116
120
119
112
110
114
119
121
125
126
121
113
114
121
119
119
121
122
122
116
111
115
127
127
113
106
109
109
100
99
118
135
127
108
102
111
113
107
103
108
113
114
118
125
125
121
119
121
120
114
117
120
114
104
105
116
124
121
119
118
117
113
113
119
119
121
119
120
121
119
113
114
123
125
119
111
109
112
111
110
117
125
124
116
109
110
113
113
108
107
108
111
118
123
122
115
112
113
115
115
117
120
116
106
105
115
127
129
121
118
119
121
121
123
125
120
119
120
120
118
110
109
117
124
124
114
109
114
122
122
115
112
116
116
110
109
115
121
117
109
109
114
118
118
117
113
109
107
111
116
119
123
124
116
104
106
125
139
133
124
125
130
130
129
130
119
122
124
120
114
107
107
114
126
127
120
112
112
122
123
115
107
109
111
109
110
120
127
123
113
114
119
118
115
114
118
113
109
115
122
124
127
131
121
104
102
122
142
139
125
122
131
135
129
128
120
125
127
120
112
110
110
116
126
131
129
118
109
111
120
117
105
100
106
109
114
122
127
122
112
112
120
121
116
114
116
117
119
124
128
129
128
125
116
105
106
122
136
132
120
115
125
132
126
119
117
125
126
120
114
115
118
117
118
128
135
126
108
107
118
120
107
100
106
115
119
123
122
116
106
105
115
122
120
112
112
118
127
131
132
130
124
117
107
108
118
126
126
121
116
111
118
125
122
114
114
122
121
114
112
118
123
114
109
119
131
127
114
112
120
120
110
104
109
116
122
123
121
111
102
101
109
115
117
113
111
115
125
132
131
128
122
112
103
110
126
130
123
119
118
116
119
123
118
114
116
119
115
109
111
121
123
114
106
112
121
122
116
116
123
122
117
113
113
113
121
123
117
109
106
110
110
109
113
117
117
117
121
130
130
122
118
115
110
115
127
131
124
122
124
126
128
127
121
119
115
114
109
108
118
127
125
117
112
113
115
116
112
113
115
124
129
125
115
112
119
122
116
109
115
124
120
110
113
126
128
120
118
125
125
114
112
120
122
122
125
127
124
121
122
129
135
134
126
126
114
111
107
111
129
137
128
119
118
118
117
114
111
106
107
122
134
128
116
115
123
126
117
110
119
131
130
119
120
134
138
126
117
118
118
111
110
120
126
125
123
121
121
119
121
127
134
137
133
127
112
111
109
115
131
138
128
115
114
119
121
120
113
105
109
124
130
119
112
121
133
131
118
108
114
127
131
127
125
132
136
127
115
111
112
113
115
120
123
122
119
115
118
128
130
129
130
131
131
125
113
118
116
116
125
132
124
107
104
113
121
120
118
116
118
126
124
112
107
121
137
131
113
102
107
122
130
125
120
120
124
123
115
109
115
122
127
120
115
114
115
117
127
144
150
139
128
125
124
118
112
123
121
116
119
125
119
106
98
103
112
115
119
122
123
126
123
112
108
117
129
122
107
101
115
129
129
117
109
110
116
119
118
120
125
131
132
123
110
109
115
123
134
151
158
146
129
123
120
113
114
120
120
120
122
125
122
113
104
101
103
110
120
120
116
121
124
121
115
113
115
111
103
106
126
138
128
111
104
107
110
118
126
129
131
127
127
123
114
110
118
127
132
139
144
139
129
122
116
112
113
109
113
122
125
126
126
123
117
106
103
112
121
116
107
111
124
127
118
109
108
108
108
116
129
133
124
111
109
112
115
121
129
131
124
117
121
123
119
113
119
124
123
121
121
122
122
121
119
114
111
99
106
121
126
122
123
126
122
113
109
119
125
118
109
111
120
124
118
112
111
117
123
123
124
124
120
115
116
118
120
123
127
120
108
106
119
126
120
112
115
120
118
115
112
111
115
120
122
116
107
94
103
122
127
117
114
115
116
114
116
122
124
124
123
120
119
120
119
115
118
127
132
124
115
116
119
117
118
121
121
122
124
110
96
104
126
134
119
105
110
119
121
121
117
111
116
125
127
117
102
95
108
128
131
118
107
105
108
112
118
121
119
123
131
128
119
122
125
121
120
126
129
120
113
115
117
117
118
123
120
118
120
112
101
109
131
136
118
101
107
121
128
129
126
120
122
130
131
120
106
102
115
135
139
124
108
105
107
111
116
118
115
119
126
119
117
130
137
123
111
116
125
120
112
114
115
112
116
124
118
113
116
120
116
115
125
130
118
106
113
123
127
128
128
128
129
130
129
126
123
116
121
137
139
126
116
114
114
112
114
117
119
119
115
104
110
133
143
121
99
106
127
129
114
111
111
111
115
126
122
114
115
126
129
119
112
117
119
121
124
124
122
121
125
132
134
130
127
132
136
126
123
128
127
120
119
124
125
114
111
118
127
124
109
96
106
129
135
113
93
107
136
139
120
107
108
112
118
127
129
121
117
129
135
122
107
108
118
127
130
127
123
120
123
129
134
130
127
131
129
128
110
87
84
99
109
108
108
113
111
101
101
110
112
103
97
107
119
123
114
105
101
102
115
129
122
96
84
96
110
106
101
108
111
102
100
111
123
127
121
112
103
107
121
130
131
128
128
126
115
123
116
98
89
101
113
110
107
114
119
118
120
119
111
104
106
113
115
116
115
112
106
101
108
119
117
101
95
106
116
112
110
116
118
107
105
116
127
126
118
116
115
116
121
130
132
122
115
114
101
121
128
111
97
102
116
117
112
112
118
126
134
131
119
116
120
120
111
110
118
119
108
102
109
118
118
116
114
116
118
120
120
119
114
103
106
122
135
129
118
117
118
114
117
127
127
115
107
110
100
126
136
119
99
98
110
117
115
112
108
115
130
135
128
128
130
123
108
108
118
118
107
107
116
118
118
123
126
119
115
115
119
117
107
98
104
124
137
130
118
114
112
110
113
123
123
112
108
118
110
128
133
116
97
91
97
108
112
109
100
101
115
127
128
125
121
115
108
109
114
110
103
109
122
118
111
118
124
115
102
103
110
111
101
96
103
120
130
125
112
109
108
110
116
124
121
112
115
125
117
125
126
116
102
91
90
96
101
102
98
99
108
120
122
111
100
100
108
114
113
105
103
113
121
111
101
108
115
110
98
97
106
109
105
105
107
116
122
118
109
103
107
118
126
128
123
116
119
126
116
116
120
124
114
99
94
97
99
99
100
107
112
117
118
103
88
93
112
119
112
105
112
120
118
105
103
104
107
108
107
108
111
116
119
117
112
115
124
124
112
104
111
128
137
134
124
119
121
126
111
108
117
129
123
111
109
113
107
98
100
110
114
115
117
111
98
99
112
118
108
110
124
128
115
107
113
114
112
111
120
123
121
125
131
126
116
118
134
138
123
110
117
132
141
136
123
116
120
130
114
108
118
129
126
117
120
126
117
102
100
105
106
103
113
120
118
109
108
110
107
114
133
135
120
114
124
125
116
115
127
129
121
123
132
127
115
120
137
146
132
119
122
134
141
133
118
111
119
132
119
114
115
123
124
118
118
125
122
108
101
100
98
93
101
120
128
116
104
103
108
115
129
131
123
123
128
125
113
111
121
123
115
114
119
117
112
116
130
137
131
123
123
134
136
129
114
107
114
129
117
117
117
121
122
113
107
114
118
113
106
105
103
92
92
106
119
113
105
110
117
119
119
119
123
128
125
114
104
106
115
116
108
104
106
109
111
113
119
122
123
121
122
131
134
123
110
106
110
120
109
115
121
122
118
105
100
110
117
114
109
112
116
105
92
95
108
115
117
123
126
121
111
110
119
128
122
107
99
104
111
112
104
101
102
110
115
117
116
117
120
118
122
134
136
123
109
108
108
108
100
114
126
122
110
100
104
118
123
115
107
112
121
116
101
99
111
124
129
128
124
118
113
111
117
126
123
108
101
106
113
112
103
104
113
121
124
123
121
122
123
121
126
140
140
124
111
107
105
103
100
112
122
118
106
101
111
128
131
118
105
105
114
116
110
112
125
134
129
117
112
116
120
119
120
124
123
113
109
115
121
113
106
111
127
134
131
127
126
127
127
127
133
144
144
130
112
105
104
104
107
110
113
110
106
108
119
132
135
123
109
102
106
113
115
123
133
134
121
105
101
114
125
128
126
123
120
116
116
123
125
116
109
118
132
136
130
126
124
124
124
126
131
139
141
133
118
107
106
115
113
108
105
105
110
117
123
130
135
127
113
106
109
114
118
121
129
129
121
109
106
114
125
130
128
120
114
114
121
124
122
116
112
119
124
125
124
123
122
119
118
118
120
122
130
133
127
119
120
127
111
110
106
102
111
121
124
125
127
123
116
113
117
121
115
113
116
122
125
125
118
115
120
124
122
113
110
114
120
121
118
115
116
114
111
110
117
124
123
118
116
112
108
109
120
131
134
132
133
135
113
117
113
103
109
124
125
119
114
113
113
115
123
123
112
106
109
119
128
130
122
113
114
117
115
111
111
114
117
118
119
122
121
113
104
103
113
121
120
118
119
114
106
107
117
127
134
136
136
133
119
130
123
110
115
127
127
113
104
105
108
111
116
116
109
108
112
115
121
123
116
107
108
115
115
110
110
112
112
115
124
132
130
119
107
103
106
109
110
115
125
123
114
115
123
126
129
131
126
119
124
134
131
120
121
129
126
111
102
104
107
108
109
110
109
114
115
112
112
114
109
102
106
117
121
118
111
108
109
115
127
134
133
130
121
107
96
95
101
115
130
128
118
120
127
128
128
126
117
110
116
123
128
126
123
120
117
114
110
108
107
107
109
112
116
118
114
109
113
117
111
100
104
118
125
121
113
109
108
111
117
122
126
134
131
110
94
95
107
120
126
123
118
122
127
130
129
127
118
111
100
102
118
126
115
102
106
116
117
108
105
108
112
118
121
118
110
107
120
129
116
100
103
114
120
119
117
116
110
102
102
105
114
126
125
110
102
113
129
131
120
113
118
122
125
126
127
130
127
116
94
89
108
120
106
90
94
111
116
108
106
109
111
116
123
117
103
103
121
131
118
101
100
107
111
113
121
123
108
93
93
103
109
110
110
107
115
132
143
134
114
105
115
123
122
118
120
127
128
118
104
93
106
117
111
95
95
104
113
116
115
109
99
106
121
119
104
102
117
122
110
101
102
107
108
112
121
122
106
93
101
116
114
101
95
105
120
133
136
129
115
111
117
122
116
111
110
118
121
112
118
107
107
118
121
113
103
103
115
129
129
109
88
96
117
119
108
110
119
114
103
102
112
118
114
114
118
113
101
101
120
133
123
103
95
103
114
117
118
120
122
125
125
123
114
106
107
111
110
106
123
116
111
116
124
124
114
108
119
137
135
111
89
99
119
121
113
119
126
116
101
107
121
125
120
117
113
103
98
113
136
142
128
113
108
106
106
106
108
115
126
134
134
126
116
109
110
111
105
104
119
119
112
107
112
118
117
116
120
129
129
114
103
110
121
120
115
123
127
117
106
112
124
123
116
115
112
101
103
121
138
137
125
121
118
110
108
112
114
113
117
129
134
131
121
116
116
115
108
108
117
118
112
101
96
103
115
119
117
117
118
118
114
115
121
121
116
115
116
111
110
117
120
114
106
108
110
109
116
127
131
126
125
126
121
113
114
125
124
111
106
115
126
127
120
119
118
117
115
113
121
117
112
103
94
98
111
118
113
111
117
118
113
113
121
126
119
109
102
104
110
117
116
108
102
101
107
119
130
129
120
116
125
130
120
110
116
126
124
110
105
109
113
112
111
113
118
120
120
118
120
113
111
108
102
102
110
112
112
114
119
115
109
113
124
129
118
104
98
101
109
112
114
114
109
102
106
126
138
125
107
107
124
128
115
108
113
117
115
111
113
117
110
101
101
112
122
126
127
124
113
109
109
109
108
109
111
108
108
115
117
110
106
118
131
128
113
102
104
109
113
112
114
121
120
112
115
130
135
118
101
103
117
118
111
111
114
112
110
112
121
124
116
107
107
117
129
132
131
130
105
106
107
107
109
117
119
111
107
109
109
103
106
121
131
124
109
103
111
120
121
118
115
119
123
123
126
132
128
115
107
110
110
108
110
119
123
118
114
116
122
124
125
125
125
125
133
134
133
131
100
108
111
109
112
125
129
120
108
105
104
100
102
115
124
121
110
107
115
126
131
125
113
110
116
126
133
131
121
116
122
122
111
101
110
127
131
123
121
120
118
117
126
137
136
126
126
131
129
123
102
109
116
118
120
131
137
130
117
110
109
103
100
103
112
117
113
110
114
127
136
130
112
99
103
116
127
127
121
122
133
133
116
102
111
130
133
123
119
120
117
112
120
137
136
118
114
123
122
114
105
109
121
126
125
127
133
132
125
123
122
114
104
102
109
117
113
110
114
125
134
129
113
97
95
103
113
117
120
123
131
133
122
110
112
126
130
121
112
116
119
116
119
134
133
114
107
115
117
108
108
109
120
127
121
117
119
127
128
130
129
122
116
114
118
118
111
109
114
120
126
127
119
105
98
100
104
110
117
122
122
123
123
119
115
120
127
122
111
109
118
122
124
133
133
119
110
114
115
107
112
112
119
122
115
107
110
119
127
128
125
125
128
130
125
117
112
113
112
113
118
124
123
115
110
111
110
110
117
122
116
112
121
128
123
118
125
128
116
109
118
126
129
130
132
127
120
119
119
115
111
110
114
118
113
107
110
119
125
121
117
120
132
132
119
111
117
121
114
106
112
122
127
122
118
122
122
120
124
129
121
113
117
131
132
122
121
127
121
114
121
127
121
118
120
124
124
125
129
127
110
107
109
112
112
111
117
124
125
118
114
118
129
123
107
106
121
127
116
104
108
120
126
119
115
122
129
130
132
134
132
120
113
124
133
125
119
119
118
119
126
123
112
104
106
116
125
130
137
134
107
106
107
108
108
111
120
126
126
122
120
120
125
118
102
102
118
124
116
107
108
118
121
114
106
113
127
132
130
131
135
125
109
110
124
129
122
113
113
120
123
117
109
107
109
116
125
132
133
131
107
112
112
111
105
108
117
121
124
125
123
121
122
119
109
106
112
116
116
111
111
113
115
112
107
111
123
126
119
118
124
118
103
99
116
129
124
115
112
114
115
115
122
127
127
126
127
132
129
121
114
122
124
119
111
112
114
116
118
121
121
117
119
121
114
110
110
116
119
116
112
109
108
115
121
122
122
118
114
110
111
110
100
102
116
123
121
118
115
112
108
117
135
145
140
131
129
127
123
115
119
125
129
129
121
118
117
117
115
113
114
116
119
118
113
110
115
122
123
117
111
107
104
112
126
132
127
118
112
109
108
107
107
115
118
113
112
119
122
111
106
120
140
144
134
127
124
123
120
119
117
118
125
128
123
120
121
122
115
108
111
119
123
117
108
110
121
127
124
116
116
115
108
103
112
124
129
123
118
116
115
115
120
125
120
107
109
123
127
114
109
122
131
128
119
117
117
118
119
127
114
109
115
118
116
114
120
122
114
108
113
125
129
122
115
119
125
126
118
113
122
129
119
98
96
112
124
123
121
121
123
125
129
125
111
105
117
133
126
112
113
121
122
114
111
112
115
117
121
130
110
107
109
113
112
111
112
114
112
112
116
128
130
131
131
129
125
120
113
112
124
135
124
102
97
110
120
120
119
122
122
125
130
122
106
110
134
144
124
105
111
120
117
114
115
117
116
117
124
125
107
109
112
115
117
115
111
108
109
113
119
125
130
135
139
133
122
117
113
112
118
124
119
114
116
122
121
112
114
121
116
116
122
119
108
116
142
148
120
98
104
115
114
117
125
125
118
118
125
120
113
114
115
120
127
124
115
110
110
114
118
124
130
133
133
124
115
116
115
112
108
107
109
119
134
135
119
103
111
121
115
108
115
117
112
120
137
139
114
96
106
115
112
115
129
132
123
116
121
118
122
122
116
117
125
126
122
117
115
113
116
129
139
137
125
112
110
118
119
113
103
97
106
124
139
134
115
101
109
122
120
114
113
115
115
118
127
123
108
105
117
120
109
111
129
140
129
116
117
119
134
129
118
110
112
119
121
123
119
114
114
129
145
142
122
109
113
121
121
115
107
106
113
128
134
123
109
104
112
122
129
126
118
114
116
120
120
112
106
116
129
126
113
111
125
138
130
116
115
124
123
127
116
100
95
104
115
117
116
116
113
109
108
106
103
102
101
101
107
112
113
111
108
102
103
118
124
114
106
106
106
100
103
117
119
108
101
110
118
112
105
107
114
118
119
119
121
123
125
127
115
120
119
111
103
103
110
113
111
108
107
110
119
119
108
104
107
108
105
106
112
115
113
103
103
117
124
112
105
108
114
110
111
119
120
106
97
107
116
105
94
101
116
122
118
118
124
125
120
119
107
121
126
119
111
105
107
109
109
107
107
116
130
129
111
107
118
119
107
103
113
122
118
108
108
121
124
117
112
116
120
119
119
120
115
103
101
111
119
107
93
101
116
119
115
120
124
116
106
110
109
127
129
121
114
108
105
107
112
112
108
114
131
130
112
109
122
125
113
104
114
125
120
114
118
125
126
123
119
118
117
116
116
116
109
103
103
113
121
112
99
104
113
114
114
121
120
106
97
109
112
124
122
113
111
109
106
110
116
116
109
112
126
128
111
104
113
122
117
110
113
119
117
115
122
126
123
120
118
115
108
105
109
109
107
105
106
111
115
112
105
106
115
116
115
116
114
105
105
117
113
112
108
111
117
112
110
112
116
111
106
110
121
124
112
99
101
113
119
117
114
115
115
114
117
117
114
111
110
108
105
103
104
107
109
110
108
108
110
110
106
109
121
126
119
113
113
118
122
127
111
96
98
118
127
119
116
117
113
101
100
113
120
120
112
103
97
106
116
119
115
116
119
117
112
109
108
108
106
105
105
104
102
107
116
116
111
112
117
117
111
112
125
132
122
110
116
131
138
132
109
91
99
125
134
125
123
123
113
98
99
112
116
115
114
114
109
105
108
113
115
119
127
124
113
107
112
113
108
105
107
106
104
110
121
121
115
120
131
131
120
114
123
131
122
112
119
134
134
124
115
100
109
129
135
128
126
124
116
104
104
110
110
107
113
125
124
109
100
103
110
118
127
127
119
116
120
120
112
105
104
105
105
113
121
121
118
128
139
137
124
116
121
128
122
115
119
124
120
115
122
112
116
129
133
127
122
120
117
115
112
110
109
106
112
126
129
113
97
98
106
111
115
120
124
126
124
118
110
100
99
101
107
116
119
116
118
130
135
127
118
116
120
123
117
113
113
112
109
111
121
115
118
126
128
121
114
114
116
119
118
117
115
110
109
113
116
112
105
105
109
106
101
105
120
127
120
108
102
100
101
104
114
119
114
109
119
132
129
116
110
117
122
121
114
111
109
108
110
114
109
111
117
120
115
108
107
112
114
115
117
119
121
117
109
103
103
110
117
117
116
107
96
99
115
124
116
105
102
106
108
111
117
119
109
106
119
135
129
111
106
115
123
125
120
116
111
113
118
121
99
110
116
110
97
94
106
116
114
111
111
115
120
120
113
102
99
109
120
122
121
114
110
109
115
119
115
110
109
111
113
115
116
114
107
110
122
134
128
110
103
110
120
127
130
128
121
120
124
122
99
114
117
103
87
90
107
117
115
108
107
110
115
120
120
111
105
108
111
111
117
127
128
124
118
117
116
116
114
117
118
118
113
108
111
116
124
127
118
103
97
102
115
127
136
140
130
120
120
117
108
118
116
102
91
98
112
117
115
111
109
109
113
122
126
120
111
106
100
99
112
131
140
133
121
114
113
115
116
117
119
116
110
110
117
123
122
116
104
95
93
99
111
122
133
141
132
120
118
114
114
114
113
106
106
108
110
112
115
117
116
114
117
124
127
121
112
109
103
98
110
128
136
130
118
112
109
112
115
118
119
116
112
113
119
120
116
107
104
104
104
107
110
115
123
130
127
123
123
121
107
105
108
111
113
111
107
106
112
118
122
123
124
124
120
112
111
113
112
109
112
121
125
120
112
107
105
109
114
116
114
113
116
116
114
112
110
109
115
122
125
119
113
113
118
121
122
127
134
130
100
99
105
115
120
114
105
103
107
115
124
129
126
116
108
108
110
112
113
114
115
115
115
115
110
107
105
110
112
113
108
114
121
116
106
103
108
114
123
132
134
125
117
117
123
119
116
126
139
137
102
101
109
120
125
121
113
111
113
116
123
129
121
105
100
108
115
107
103
110
113
112
113
116
117
113
112
111
111
106
106
114
123
119
105
102
108
113
116
123
128
123
118
124
129
121
113
120
134
133
113
112
115
124
129
128
127
131
129
119
120
126
119
102
100
115
119
102
92
103
110
110
112
120
124
121
118
115
109
103
104
114
125
125
116
105
103
102
103
111
118
118
116
124
131
126
114
115
125
128
120
113
114
121
126
125
130
146
143
121
115
125
125
111
108
118
118
102
94
101
109
109
111
118
124
127
126
120
108
102
105
113
121
131
130
112
97
97
107
116
118
115
116
122
127
126
118
116
124
126
116
104
106
117
116
111
120
140
138
113
110
127
135
125
115
116
112
106
104
109
111
110
111
113
115
123
132
126
109
101
109
116
120
131
131
113
99
109
131
139
130
116
114
121
126
126
120
118
128
130
106
96
103
116
116
104
103
117
115
103
107
130
139
129
117
109
105
107
110
112
112
115
115
109
108
120
130
124
105
102
114
121
120
121
122
113
110
126
148
153
137
118
113
120
125
122
115
118
132
132
107
102
110
125
129
115
99
96
98
101
114
130
130
121
111
104
102
106
108
107
110
117
122
117
115
119
122
111
103
108
121
124
116
108
109
112
121
133
141
141
133
121
115
117
121
116
106
111
127
129
116
119
124
134
141
133
112
97
99
111
123
126
118
111
107
103
103
109
108
102
103
114
124
127
128
126
113
101
103
119
129
124
111
101
101
114
125
124
114
114
122
125
119
112
111
109
103
104
114
116
124
133
132
128
134
138
127
114
112
122
127
121
111
110
110
108
107
113
112
106
102
107
117
129
133
127
111
102
112
128
129
118
109
106
110
117
122
113
96
95
113
131
124
110
106
108
108
103
102
106
124
134
128
114
113
125
131
122
115
120
125
119
113
115
116
113
109
113
117
115
107
105
111
116
121
118
111
110
121
128
120
109
112
117
116
116
118
116
102
96
111
127
125
111
107
114
115
106
99
104
120
122
120
107
101
112
124
118
107
111
120
119
112
115
124
120
110
108
116
119
115
111
108
105
102
105
109
117
124
122
108
105
118
126
119
112
118
125
120
111
111
119
119
111
109
117
120
111
106
111
117
112
114
114
108
109
114
107
98
105
118
115
105
109
125
126
110
103
108
116
116
114
110
104
98
98
108
119
121
111
99
106
125
129
115
109
117
128
131
124
117
116
114
105
105
114
121
119
118
120
112
104
110
119
118
114
109
100
97
107
119
114
100
104
124
128
111
100
105
112
113
113
114
114
107
102
108
117
116
104
96
108
126
126
114
110
116
122
130
130
124
118
110
101
100
111
122
126
127
127
103
97
104
115
117
116
107
99
99
108
118
114
101
104
119
122
110
103
108
112
112
110
114
119
116
114
116
120
114
102
102
113
124
121
116
117
117
116
122
131
130
120
109
104
107
116
125
129
130
126
92
91
96
105
112
116
111
102
97
103
111
112
105
106
113
115
110
107
113
118
117
113
113
115
116
119
123
128
120
112
114
120
120
117
119
125
120
114
119
131
130
115
107
113
122
123
124
126
127
124
84
89
96
103
115
125
123
108
95
95
103
107
106
104
105
109
113
116
120
126
127
119
110
104
106
114
125
130
127
125
127
126
116
109
118
129
123
116
121
132
126
107
103
119
131
123
116
116
120
119
86
92
101
113
125
135
131
116
101
95
98
104
104
100
99
105
116
122
125
128
130
125
111
97
96
106
118
123
126
131
136
130
113
102
109
122
124
120
123
130
123
105
102
117
127
115
104
108
112
112
96
98
109
121
130
134
131
123
112
105
104
105
106
104
103
106
114
123
128
127
127
124
112
98
95
102
109
112
119
128
134
129
113
98
99
115
126
126
124
122
121
110
109
117
121
109
100
103
107
105
109
107
115
125
125
121
122
122
121
118
114
113
117
120
116
108
109
120
127
125
120
118
112
105
105
109
109
105
107
117
123
123
115
103
99
112
130
135
126
118
117
117
117
123
122
114
106
103
105
103
117
112
118
125
117
108
110
118
122
121
119
121
131
135
126
111
107
117
125
122
117
115
113
114
118
122
116
107
106
111
115
117
122
120
114
118
133
139
127
116
116
120
123
125
127
121
108
103
109
112
117
112
120
124
111
99
105
115
117
117
115
122
134
138
125
111
111
119
122
117
114
112
113
117
123
126
123
116
113
113
114
116
126
134
133
128
130
131
124
115
118
121
118
117
123
119
104
101
118
128
110
107
117
120
106
96
105
115
115
113
111
116
128
129
115
109
116
125
122
114
111
112
113
115
118
119
120
122
123
121
118
120
125
136
138
132
125
117
115
116
123
123
114
107
109
109
99
101
122
137
105
100
109
111
97
91
106
117
117
114
111
112
121
121
108
103
114
126
124
114
107
108
113
115
111
105
110
123
127
121
120
121
120
121
127
128
122
113
112
118
124
122
114
104
103
103
103
105
117
130
109
103
105
106
97
95
104
116
121
120
112
111
118
120
107
96
103
121
130
120
107
107
117
125
117
103
107
123
127
119
115
116
111
106
113
125
122
115
115
120
121
121
121
113
106
108
111
112
112
115
121
114
114
114
112
106
106
114
120
120
116
114
119
123
109
93
96
116
133
128
112
109
122
137
130
113
109
123
129
117
110
106
103
103
109
118
119
120
124
123
116
121
131
124
110
108
116
115
112
113
130
127
124
127
125
118
111
110
114
117
117
118
121
123
112
99
96
111
127
129
120
115
121
132
131
119
113
122
127
122
110
102
103
111
117
116
115
121
128
121
113
122
135
127
110
108
115
119
118
125
130
130
129
127
123
118
113
109
107
111
118
123
124
122
118
111
109
112
120
123
124
122
117
114
113
113
115
118
123
123
117
109
110
124
128
117
110
120
126
120
112
122
130
119
108
113
118
118
124
141
127
127
124
116
110
109
110
107
104
110
117
124
123
122
125
127
124
118
114
114
121
125
115
99
96
105
113
116
119
122
123
118
121
129
128
116
113
122
124
117
115
123
123
111
110
121
122
117
126
148
125
126
119
106
100
102
108
107
105
109
118
120
121
123
128
131
131
126
115
110
116
122
115
101
99
109
114
116
118
122
124
121
125
130
126
117
121
127
122
114
115
122
119
112
116
128
126
117
125
142
123
125
118
104
100
102
109
110
110
111
116
119
120
121
122
123
125
125
120
113
110
113
113
114
119
121
121
121
122
121
119
118
124
127
122
119
128
130
118
108
113
120
116
116
125
133
125
117
123
132
115
123
119
107
100
105
112
118
117
115
116
123
125
119
112
110
114
118
119
117
113
106
104
117
132
134
126
125
126
125
117
116
121
120
116
119
130
130
113
104
112
117
115
118
131
136
124
115
120
127
103
114
117
105
98
105
118
126
121
115
117
129
132
122
110
108
110
111
113
121
123
112
101
112
132
134
124
123
123
122
119
119
118
111
108
117
127
124
108
106
117
118
111
119
138
143
126
110
116
123
96
109
117
106
99
108
121
125
119
116
120
128
133
127
118
117
116
110
108
123
136
126
107
109
123
124
119
119
119
117
120
125
119
107
103
113
123
115
106
113
126
124
113
120
139
142
123
106
111
124
107
110
124
135
125
111
112
124
127
120
112
110
109
107
108
116
116
107
108
121
124
120
118
118
113
112
113
114
114
111
102
102
112
121
123
119
116
114
108
107
109
117
123
124
115
105
107
120
125
123
107
103
118
132
125
108
109
122
125
112
99
102
112
115
113
116
117
112
110
117
121
124
125
123
117
117
116
114
111
109
107
109
115
118
117
115
114
112
105
99
100
109
120
124
117
106
108
120
126
127
111
107
114
125
123
109
106
116
122
111
98
103
119
119
107
105
116
118
114
115
121
129
131
123
117
117
118
117
113
111
109
111
113
114
112
113
114
114
108
102
102
108
116
121
121
113
109
109
117
124
118
114
113
117
120
114
109
116
125
120
107
112
125
122
100
93
109
123
119
115
121
133
132
123
117
119
124
122
117
113
107
106
111
115
116
116
114
114
112
111
112
113
115
119
122
119
108
101
107
119
118
111
106
113
122
120
114
124
134
130
116
116
129
128
105
92
105
126
125
115
118
130
129
118
116
123
126
121
118
116
109
105
108
117
119
118
110
108
110
117
120
121
121
121
122
119
113
109
113
122
113
97
96
114
128
123
118
128
139
132
119
118
127
130
117
101
106
126
128
115
113
123
124
115
114
121
123
114
112
119
119
112
111
117
120
115
105
103
109
119
123
127
129
127
121
118
119
127
131
128
108
85
91
119
130
118
114
125
133
126
116
116
121
124
122
114
112
123
124
113
110
116
119
115
113
117
116
109
110
119
121
114
110
113
117
111
105
107
116
122
125
126
128
126
117
114
127
144
144
129
108
91
98
123
126
112
107
114
120
118
114
114
113
115
119
120
118
116
113
109
112
117
122
120
117
114
111
108
114
117
116
109
106
109
113
113
111
118
124
127
124
118
117
117
111
114
132
147
139
115
115
110
115
123
117
107
104
105
110
113
115
114
111
112
119
124
121
109
101
105
114
121
120
120
121
118
113
114
118
112
102
99
105
112
116
119
123
126
128
125
120
112
106
104
104
112
130
137
123
102
121
125
127
123
113
110
108
106
106
115
119
115
114
120
126
128
119
104
96
104
117
119
113
113
121
124
120
120
118
105
93
96
113
124
125
127
130
130
123
115
112
111
106
98
97
106
120
126
116
101
120
122
125
122
117
116
117
113
110
117
119
117
118
128
133
126
114
106
105
108
117
115
102
101
115
126
124
118
115
106
97
105
127
139
133
127
128
129
117
106
109
117
119
105
97
100
113
122
124
115
112
110
113
117
116
117
119
115
111
114
115
114
115
125
132
122
111
111
117
118
117
110
98
96
110
124
125
118
114
110
107
117
138
145
131
117
119
125
119
106
107
121
127
117
108
107
111
124
137
134
105
102
104
110
110
114
117
114
108
111
115
111
107
114
121
115
105
110
121
125
119
112
103
103
110
119
123
119
116
113
111
121
138
139
122
107
111
122
120
108
104
114
123
123
123
123
120
126
142
142
106
107
108
108
107
113
115
109
105
110
117
112
101
102
111
107
99
102
114
118
118
116
115
114
115
116
119
120
117
110
109
118
129
126
113
107
112
117
115
102
98
104
112
120
129
135
129
126
135
133
114
118
117
115
116
118
115
105
103
114
120
110
97
99
109
104
96
97
105
108
115
121
122
118
113
113
117
119
115
106
106
117
122
114
109
115
116
109
101
96
96
100
107
116
125
132
128
126
126
123
120
125
124
123
123
120
108
99
105
120
123
109
97
102
111
106
98
103
107
105
110
119
120
112
107
106
112
118
114
107
110
117
118
110
111
121
118
101
98
105
107
109
112
118
120
120
120
124
124
119
119
121
123
125
125
113
95
89
103
121
125
112
100
105
114
107
102
110
114
110
110
116
115
107
101
100
108
117
116
112
113
120
120
110
109
119
117
104
108
122
126
121
120
124
121
111
113
124
131
125
107
109
117
122
119
105
84
82
99
118
127
120
110
109
113
109
101
107
115
116
114
116
114
109
103
101
109
116
116
110
110
119
124
113
105
114
120
117
123
134
134
126
124
128
126
113
111
124
136
134
99
103
112
121
118
101
86
90
105
116
128
131
121
112
110
107
99
95
105
117
120
116
116
117
114
111
114
119
115
103
99
112
122
113
104
113
128
130
125
126
125
123
121
126
127
119
112
120
137
141
103
103
112
124
123
108
101
115
123
119
124
138
134
115
105
104
99
89
93
113
122
118
118
120
122
123
126
126
116
100
94
103
113
114
111
118
131
131
118
110
114
117
116
117
124
123
114
115
133
142
112
104
110
124
125
113
113
135
141
121
120
140
142
119
101
104
108
101
97
108
119
119
117
117
119
128
137
135
121
106
103
105
109
116
123
127
127
122
110
106
117
121
116
113
123
127
117
114
129
138
117
104
105
121
126
113
113
134
140
120
117
139
146
122
101
104
120
122
113
110
117
124
123
112
109
122
137
137
124
117
120
119
115
120
131
130
121
114
111
119
130
128
120
119
129
132
119
115
127
135
114
104
103
117
125
115
106
116
123
115
118
138
145
126
102
103
124
136
125
110
116
130
130
113
105
114
127
127
121
123
132
131
122
124
131
130
120
116
120
129
136
130
124
127
137
135
120
116
130
135
111
108
108
120
130
122
106
102
109
114
120
133
139
125
104
101
119
132
121
104
110
129
131
117
110
115
116
111
113
127
136
129
120
119
125
127
124
125
125
126
126
125
125
129
134
127
118
119
130
131
114
117
118
122
131
128
112
104
108
115
118
125
130
122
106
102
113
120
108
95
102
115
118
116
120
124
112
103
112
131
132
120
110
113
117
122
127
128
121
112
113
120
124
123
119
114
115
120
123
124
120
125
124
120
122
124
118
113
114
115
115
116
122
121
111
108
108
106
99
96
100
100
97
105
124
130
117
109
121
133
125
110
105
110
114
118
126
124
114
103
110
121
122
114
107
106
113
114
113
114
122
124
122
114
113
116
117
115
113
112
112
112
117
119
117
113
104
98
101
110
109
97
87
96
117
126
123
118
127
129
118
110
110
114
113
115
121
119
111
108
116
123
120
109
107
113
112
106
104
112
117
119
119
119
119
119
116
108
103
103
108
112
112
117
121
115
100
97
113
128
126
108
96
98
111
121
123
121
121
119
114
115
120
118
111
113
119
118
116
118
126
126
117
111
116
120
113
101
103
117
111
112
119
131
137
133
120
107
98
98
107
112
110
112
119
113
101
104
122
137
133
120
110
109
114
119
120
111
104
107
113
122
125
117
111
116
122
122
123
128
129
126
118
116
119
119
110
102
108
123
111
107
116
134
144
138
124
112
104
101
108
115
110
106
108
108
105
112
126
131
128
122
120
117
115
119
117
100
91
100
118
128
124
114
114
122
124
123
126
130
126
122
119
118
116
114
109
107
112
121
113
103
105
121
132
126
117
115
110
105
110
120
115
101
98
103
111
117
119
116
115
118
120
114
109
115
116
100
89
101
124
132
123
115
120
126
123
118
122
126
119
116
119
119
115
113
112
112
113
115
112
100
93
102
112
110
106
108
109
107
113
123
117
102
94
103
116
119
113
104
104
112
117
110
103
108
116
110
101
108
124
131
127
125
127
127
117
111
115
118
114
111
114
119
119
118
115
112
111
113
109
102
94
96
106
107
101
99
101
105
111
118
116
103
97
106
119
120
110
101
101
110
116
110
102
104
115
121
118
118
121
125
126
128
128
122
113
109
110
112
112
110
111
115
122
122
115
109
111
117
106
107
103
103
112
115
107
99
96
101
108
114
113
106
102
108
118
120
113
103
101
108
116
115
108
108
115
121
122
122
119
117
119
122
121
117
113
112
109
110
112
113
110
111
116
117
111
106
111
121
108
115
111
107
113
121
118
107
101
100
105
112
112
109
104
105
111
120
119
110
103
105
112
115
116
116
117
114
115
119
118
115
111
109
110
113
118
118
113
110
114
115
113
109
110
110
107
104
110
121
113
119
112
104
109
121
123
118
108
104
108
115
117
113
108
103
107
119
126
117
107
102
105
111
120
126
120
106
100
108
116
118
111
101
102
112
121
123
118
113
111
113
114
113
112
111
107
104
109
119
116
119
110
104
105
118
126
122
115
110
115
118
119
117
113
107
109
118
127
124
114
103
100
108
121
128
118
102
94
99
112
120
114
104
103
111
120
123
122
116
108
109
115
122
123
117
107
104
114
126
116
114
112
109
109
115
122
119
114
115
117
116
117
119
119
119
118
120
125
127
119
106
98
107
121
124
114
103
98
100
109
116
119
115
113
113
115
117
120
116
106
107
116
126
128
118
104
103
121
137
109
106
113
116
113
113
115
113
110
113
114
108
109
115
124
126
125
123
122
123
123
111
103
109
118
114
105
107
109
109
108
111
117
119
118
116
113
113
114
114
109
111
121
123
122
116
104
104
123
141
102
98
106
111
107
107
109
110
109
109
106
98
103
115
122
122
122
122
121
122
122
116
109
113
114
102
97
110
122
117
109
108
114
115
116
116
116
114
114
112
113
120
125
120
114
114
110
105
114
130
105
98
100
106
104
104
107
111
112
110
97
94
107
118
114
108
110
120
125
126
124
121
119
120
114
99
96
116
129
120
110
110
114
112
110
117
121
117
115
118
122
130
130
118
107
110
115
111
107
116
116
109
105
110
110
107
107
113
119
110
98
100
116
120
108
96
100
116
128
132
128
127
127
130
121
103
102
121
131
120
111
115
118
114
111
119
121
118
118
124
133
139
135
122
107
108
118
118
110
113
126
122
113
117
119
113
109
115
120
113
105
110
121
122
111
101
102
109
122
131
129
128
129
130
122
110
108
120
127
119
115
117
120
121
120
121
120
114
117
127
136
140
136
124
112
109
117
124
119
120
126
127
123
122
121
115
110
114
116
115
115
118
120
119
119
120
114
106
109
119
125
125
126
126
120
114
114
119
120
117
118
119
121
123
126
125
116
108
113
121
127
131
130
126
119
118
121
125
126
130
122
125
122
119
117
114
112
111
111
113
119
118
111
112
126
135
126
111
105
108
115
120
125
123
120
118
119
120
120
122
124
120
118
122
126
121
109
106
112
117
117
120
124
124
124
127
127
124
124
132
121
122
121
117
115
114
112
110
109
111
113
113
105
107
122
134
133
124
117
111
107
114
127
129
127
122
125
126
126
126
127
123
116
119
123
114
102
103
114
116
113
118
124
124
124
127
128
121
121
130
121
121
121
119
116
114
112
113
112
111
110
108
107
107
110
116
124
132
135
124
109
111
127
136
130
122
125
133
132
129
127
125
120
119
119
109
101
104
116
118
115
121
129
126
121
120
120
121
123
129
117
116
122
122
113
110
111
119
120
113
110
110
109
105
100
100
111
130
140
135
120
113
121
129
126
120
125
135
136
127
126
126
123
119
117
109
104
109
118
121
121
125
131
128
118
117
119
123
126
127
102
105
117
117
109
106
115
125
125
116
111
111
110
107
103
102
108
120
131
134
131
121
114
114
116
116
120
131
131
123
122
124
123
118
111
106
106
111
118
121
121
124
126
127
126
125
122
121
125
125
89
97
113
114
107
110
122
128
123
117
114
110
107
108
111
118
117
113
114
122
135
131
114
106
109
113
120
128
128
120
116
120
122
115
106
103
107
113
117
119
118
117
120
129
137
134
125
118
120
124
100
101
114
123
120
106
107
122
129
120
110
109
110
114
124
133
127
110
108
120
123
115
114
121
124
121
115
113
115
112
109
115
122
117
106
105
110
111
112
119
128
124
115
109
106
103
111
124
123
112
103
98
106
116
115
107
108
126
133
125
111
106
108
112
122
132
125
107
102
113
121
120
120
122
122
118
116
116
114
111
110
115
119
110
104
107
113
110
106
114
126
124
113
112
111
105
105
114
122
116
110
101
102
108
110
107
110
121
126
120
109
108
109
109
111
120
120
107
101
113
125
127
122
118
112
110
114
117
117
111
104
106
109
110
109
114
119
113
106
113
125
122
111
112
116
113
101
101
112
116
114
106
103
104
111
114
113
117
118
112
108
111
117
115
109
108
110
106
105
114
129
131
122
110
105
108
117
120
121
113
100
98
104
113
119
124
123
115
110
117
127
122
109
108
118
120
106
98
106
114
113
107
104
110
117
118
117
118
118
113
109
116
124
128
122
109
106
108
113
117
127
129
121
111
107
115
123
122
120
115
107
102
109
121
129
127
122
114
113
120
129
123
108
105
115
123
117
111
113
116
108
101
103
117
123
117
115
120
125
123
115
116
122
134
135
120
109
114
121
117
116
120
120
114
113
120
121
116
116
123
122
116
116
125
127
121
115
115
117
120
124
123
112
105
114
128
131
128
125
120
108
97
104
120
122
111
106
115
128
130
126
115
114
125
134
126
113
120
124
114
105
109
117
119
118
117
115
108
115
128
130
122
120
121
119
110
109
115
121
121
119
117
110
110
119
133
139
135
130
123
113
107
110
114
111
101
98
105
117
129
131
120
107
112
122
120
113
113
117
112
105
106
114
120
117
113
105
104
115
125
124
116
113
113
109
105
108
117
121
118
114
109
105
109
122
138
140
130
122
117
119
124
120
109
98
97
97
99
104
119
130
124
110
108
115
116
107
103
107
113
117
115
115
118
119
112
106
110
117
117
109
105
107
108
108
110
112
114
114
113
111
107
102
105
121
135
136
123
114
111
121
133
126
105
92
100
109
103
101
111
124
124
116
116
119
118
106
96
101
116
127
124
114
113
118
118
116
116
117
107
99
100
107
112
114
116
117
110
104
105
110
111
109
107
112
122
122
118
114
111
120
128
122
106
100
111
121
115
105
109
116
115
116
121
128
124
112
104
106
119
130
125
112
110
118
124
123
122
117
108
102
105
115
121
121
119
112
101
99
101
109
117
120
114
109
107
109
115
122
121
116
116
115
111
111
120
127
119
107
108
112
107
106
116
129
131
121
116
116
122
124
118
110
111
120
128
127
123
119
115
112
115
126
132
125
110
100
100
103
107
112
122
128
124
114
106
104
113
127
128
112
107
109
114
119
126
126
116
106
110
114
108
98
104
118
128
125
120
121
122
117
110
105
112
123
130
125
119
119
119
118
121
131
135
120
98
91
103
116
119
120
125
130
128
122
117
111
114
127
129
107
107
110
118
125
127
123
112
106
113
120
114
99
94
104
115
117
117
118
118
113
105
103
112
124
127
123
118
117
115
114
122
134
131
111
94
95
110
124
127
125
125
127
127
125
124
121
118
123
126
106
110
114
121
129
131
123
115
113
117
122
115
100
93
96
104
109
114
115
113
110
106
105
108
115
120
123
124
119
108
108
120
130
120
104
100
106
112
120
128
129
128
125
122
121
123
125
125
124
124
113
117
118
121
130
131
123
119
121
124
118
107
97
97
99
100
104
116
118
110
108
110
108
104
104
111
124
132
123
107
106
122
128
114
104
112
113
106
109
124
129
125
122
121
120
116
121
129
128
125
123
126
119
115
123
127
119
114
121
125
114
97
90
101
111
104
103
116
121
113
111
116
113
104
98
104
122
135
128
111
109
125
131
116
108
119
117
101
105
122
126
119
119
123
119
111
116
130
133
127
124
130
118
107
111
117
110
105
112
120
113
98
96
111
120
109
101
108
119
119
118
122
121
111
102
104
120
129
122
110
112
128
136
123
112
119
117
106
110
122
123
117
117
124
120
112
116
129
135
131
119
126
117
103
103
106
103
102
105
110
113
112
111
119
124
111
94
94
110
123
124
124
123
121
114
113
118
120
115
106
107
122
132
124
114
117
122
119
119
120
119
118
117
116
114
113
117
126
135
134
108
115
116
113
108
102
103
110
109
105
109
123
128
125
118
106
93
91
104
120
125
122
123
123
122
122
123
119
112
104
104
112
118
117
114
119
129
130
121
114
119
123
116
106
107
112
115
120
131
134
101
101
114
125
119
103
103
118
118
103
105
127
135
121
106
102
102
102
107
117
122
121
122
122
122
124
125
124
119
111
109
108
106
107
114
124
133
127
110
105
119
128
116
105
108
115
114
114
125
128
101
95
113
131
126
110
105
119
121
109
109
125
132
115
99
102
115
124
119
115
119
124
127
122
117
116
122
128
126
124
122
116
106
105
116
129
132
115
95
97
120
130
120
114
120
124
119
114
118
118
102
97
109
126
128
116
109
115
119
117
115
120
122
112
102
107
126
139
128
113
114
127
132
124
113
109
114
123
126
127
128
123
112
110
120
131
128
110
92
94
113
124
125
129
133
132
126
122
119
116
105
99
105
118
122
117
113
114
119
119
117
114
113
111
108
115
128
136
124
108
109
122
126
118
110
108
111
114
117
123
125
121
114
114
119
123
122
114
104
98
102
112
127
139
137
128
130
134
126
117
111
102
103
109
111
112
115
120
118
115
108
106
106
108
113
121
126
125
111
100
101
106
107
104
106
113
112
106
109
117
119
115
111
113
116
117
118
121
119
107
96
107
128
139
128
117
129
138
130
121
118
104
103
103
103
103
113
121
118
107
100
100
101
105
115
124
123
113
102
99
98
93
90
92
104
115
115
108
107
113
115
114
112
111
110
111
115
121
123
111
102
109
126
131
119
110
119
127
124
123
118
107
105
106
105
102
106
115
113
103
101
102
102
104
115
121
113
104
104
109
105
95
91
97
106
114
116
115
113
113
115
120
119
111
107
112
115
115
114
114
115
119
122
123
121
115
111
110
114
123
116
111
111
117
117
112
108
109
109
106
108
111
111
111
117
113
103
101
113
124
118
106
107
115
115
115
117
117
116
112
117
127
126
113
109
118
121
112
105
115
127
127
120
121
129
124
108
98
108
126
114
117
119
126
133
127
115
110
109
107
113
122
122
120
117
107
98
105
123
132
125
119
122
128
124
118
117
116
115
116
122
127
122
111
113
126
129
114
106
116
127
126
121
125
132
124
108
99
110
128
116
119
120
128
134
130
119
117
115
109
112
124
130
124
112
101
100
112
124
125
121
122
127
124
120
119
120
112
111
119
127
125
114
109
118
131
129
115
110
115
117
118
123
129
127
116
107
106
110
122
121
118
113
118
120
116
112
116
118
111
108
119
127
120
106
99
108
118
118
109
111
121
122
111
106
115
119
111
106
116
127
125
112
109
120
127
120
112
112
111
108
111
123
129
118
109
109
112
109
110
128
116
105
104
106
102
100
109
117
115
110
113
119
117
107
105
115
119
109
98
103
117
120
108
101
111
118
112
105
108
121
124
120
119
119
119
113
106
107
107
106
110
122
126
120
114
116
114
104
104
129
116
104
102
104
100
96
101
112
118
114
110
112
116
115
115
118
116
106
97
103
114
120
117
116
118
120
116
107
103
110
120
127
125
120
117
114
107
105
106
110
117
121
124
126
127
125
114
105
106
124
119
110
106
109
108
101
101
109
115
116
113
114
120
121
120
115
111
106
105
106
112
120
129
132
132
125
120
113
107
107
115
125
125
124
123
121
114
106
106
116
122
121
121
129
132
126
112
108
114
115
122
116
108
107
111
111
109
107
107
112
116
118
118
117
116
109
109
112
114
114
112
115
127
139
140
130
118
114
113
113
114
117
120
125
128
127
116
109
110
118
119
117
117
124
125
118
110
111
121
110
122
117
103
101
110
119
120
111
101
106
119
118
110
108
108
109
111
118
124
120
110
109
118
128
134
129
116
111
115
121
120
113
111
116
122
117
110
111
119
118
112
112
116
119
116
109
109
117
123
111
122
116
99
99
111
124
126
116
104
108
116
114
104
104
111
115
115
122
127
120
108
105
111
117
121
118
111
106
111
122
124
116
104
104
105
100
100
113
124
117
108
110
120
121
114
109
115
124
127
112
122
116
105
107
116
123
123
117
114
113
112
106
106
113
123
125
121
123
125
118
107
107
114
116
113
110
109
106
107
116
122
117
104
95
93
92
99
114
121
112
107
115
124
123
116
117
124
129
128
108
119
120
114
115
121
120
114
113
117
115
107
104
112
125
133
128
121
118
120
116
109
111
118
118
108
106
111
112
110
109
110
111
107
98
96
98
106
115
111
104
107
120
123
121
123
127
129
127
125
104
117
120
115
114
118
116
110
109
114
112
103
104
116
126
129
123
115
113
114
116
116
115
117
116
106
103
113
122
116
105
104
107
108
109
108
112
117
114
105
101
109
117
115
114
125
134
129
120
120
103
115
117
109
107
109
112
112
112
111
102
99
107
117
117
116
115
115
113
114
118
120
118
115
110
103
103
116
124
118
109
106
111
116
118
118
120
119
113
109
111
116
114
108
110
120
130
125
116
117
109
118
114
104
99
103
111
120
123
111
98
99
113
118
110
105
114
121
118
117
118
119
118
112
105
102
107
116
119
115
111
116
123
124
121
120
118
112
109
119
130
129
117
111
110
114
123
127
118
116
115
122
114
101
96
97
107
126
133
118
102
104
116
115
106
107
117
121
122
118
117
117
117
114
108
108
113
117
114
108
111
123
131
126
119
118
114
105
107
126
140
135
123
121
119
113
117
128
125
111
113
118
113
102
97
97
106
125
134
123
110
110
112
112
111
118
122
119
114
114
115
116
120
121
117
118
122
122
114
107
110
123
128
120
114
116
112
106
108
122
133
127
124
131
131
120
119
128
122
104
105
112
111
106
103
104
110
123
126
119
112
109
105
105
115
124
122
110
107
110
112
115
127
131
128
129
132
132
122
114
117
120
118
111
111
112
112
111
114
118
116
111
120
135
136
124
120
118
113
98
106
107
114
115
115
115
118
119
118
114
110
106
102
104
116
122
116
109
111
116
113
117
132
140
132
129
134
137
129
123
124
121
110
105
109
110
109
111
120
117
105
104
122
135
130
118
114
111
108
102
109
108
118
127
127
121
119
118
115
109
105
103
104
109
115
113
106
112
125
126
117
116
132
140
127
117
124
130
126
122
127
125
112
107
111
111
106
111
122
119
104
107
127
133
119
105
105
113
113
111
116
110
122
136
134
120
114
116
117
113
107
105
107
115
114
106
100
116
134
135
122
120
126
131
119
106
111
117
116
116
124
126
115
110
113
114
110
112
123
121
111
114
130
126
108
98
108
121
121
115
115
109
120
133
131
119
113
114
118
118
112
106
106
115
117
111
105
119
133
133
124
120
119
118
111
103
104
112
111
110
116
119
116
113
114
114
114
116
124
121
113
115
125
121
110
107
118
127
126
117
110
107
113
122
123
120
118
116
116
118
114
105
101
109
120
121
117
119
120
119
119
122
118
115
113
108
109
118
119
112
111
115
118
117
113
112
115
122
126
119
111
110
117
120
121
123
127
126
124
119
110
112
103
94
98
106
107
106
107
108
108
110
112
115
120
122
120
114
110
111
113
112
110
112
117
122
125
123
119
116
118
121
119
114
103
96
99
109
116
118
119
117
116
116
114
114
121
125
119
113
110
111
102
93
100
110
113
113
115
121
123
118
109
108
113
122
121
109
102
103
108
112
113
113
112
114
119
119
117
116
120
122
116
110
106
102
100
104
111
118
123
124
121
122
123
119
114
112
113
109
110
108
100
94
103
115
119
114
112
113
122
122
114
105
107
120
122
108
97
99
109
115
114
106
102
106
113
118
115
113
113
113
109
110
112
110
108
106
111
117
123
123
117
119
126
124
109
101
104
106
108
108
104
99
105
117
121
115
102
97
109
121
121
112
110
120
120
108
100
105
115
117
111
101
98
106
115
118
114
110
106
104
105
113
121
120
115
111
111
117
122
118
110
110
120
123
112
102
103
107
110
112
112
107
108
113
118
113
102
94
104
119
124
121
121
122
117
109
110
118
119
116
111
106
105
114
121
120
114
109
105
105
110
118
123
125
123
117
114
116
120
116
105
101
109
117
118
114
112
110
112
115
117
115
111
111
111
112
110
106
110
115
117
124
130
127
115
114
121
125
118
113
116
116
116
118
123
119
114
113
113
116
119
121
121
123
125
123
114
112
114
111
102
99
105
117
121
120
118
117
118
117
116
115
116
114
109
112
118
122
120
112
105
115
128
127
117
118
128
125
111
107
116
123
117
116
118
116
116
117
118
120
121
119
116
116
122
122
116
108
108
107
103
104
115
125
122
114
115
120
121
118
111
111
117
118
110
109
117
125
126
115
101
104
118
122
117
118
124
121
109
104
114
120
115
107
109
112
115
117
117
116
116
115
109
107
114
118
114
106
104
107
107
113
129
138
123
104
106
121
121
119
110
105
113
120
116
109
110
116
124
122
108
102
109
115
113
112
117
120
114
107
111
117
113
105
104
110
113
111
110
109
108
107
103
102
106
112
111
107
108
114
115
119
134
142
125
102
103
122
119
120
111
102
106
117
119
115
108
109
117
123
117
107
105
110
109
106
110
119
118
111
110
115
116
109
106
110
111
108
105
103
102
101
100
99
100
107
109
110
112
120
121
122
125
130
120
105
110
124
118
121
113
103
102
111
120
121
113
109
112
115
117
111
106
109
112
107
107
114
118
113
112
117
122
117
109
109
114
115
109
104
98
99
99
99
99
105
112
112
112
117
122
120
116
115
112
110
116
123
122
124
116
106
103
112
122
122
116
112
109
108
109
109
110
116
117
109
104
109
114
112
112
122
131
125
111
108
119
126
121
107
101
102
102
99
98
107
117
115
106
109
119
121
113
107
109
113
116
117
123
125
121
111
109
116
122
120
116
113
111
108
106
107
113
123
123
111
103
108
113
109
110
123
137
132
110
103
120
137
131
113
107
108
105
97
96
111
126
122
110
111
121
121
114
111
115
115
110
106
117
121
120
113
113
115
116
116
114
113
115
114
111
109
112
122
123
111
104
109
114
108
106
118
134
131
112
103
117
134
130
117
113
114
106
95
98
116
131
130
123
124
127
123
115
118
126
121
108
100
105
109
113
114
116
115
113
114
115
113
113
117
118
114
113
114
115
114
111
111
115
110
105
111
125
126
117
112
118
122
118
114
116
116
106
99
102
118
130
133
135
135
130
121
116
122
130
126
112
108
101
104
108
114
119
119
116
117
121
116
109
109
116
117
110
104
107
116
117
112
113
114
110
109
113
120
123
125
124
116
106
110
116
114
109
108
111
114
122
130
134
133
123
121
121
123
127
125
116
114
111
114
109
110
120
125
123
122
126
120
106
97
105
115
110
101
104
116
116
110
112
121
118
110
108
116
126
134
131
117
106
110
120
118
113
118
119
111
111
120
124
117
114
119
124
124
122
120
116
116
125
131
116
106
115
129
131
124
124
121
109
94
100
113
114
106
106
113
111
107
113
124
122
112
110
116
126
131
130
121
113
119
127
123
118
120
118
109
107
115
114
108
107
115
123
124
121
116
112
113
131
138
121
103
106
123
131
124
116
115
111
103
103
111
116
115
111
110
108
107
115
123
121
113
113
121
122
120
119
120
121
129
132
125
115
110
110
110
111
114
113
110
109
111
115
119
120
117
114
113
127
129
121
105
100
111
120
119
108
106
109
113
111
110
113
117
115
111
107
109
117
120
118
115
118
122
118
108
108
115
124
128
129
120
107
100
104
113
117
115
118
119
114
106
106
113
118
118
117
118
115
113
115
113
106
105
109
110
101
96
105
115
114
106
108
113
112
108
107
111
118
119
118
117
118
119
112
106
105
112
121
123
118
108
97
98
109
115
112
113
121
122
114
105
105
110
112
115
119
120
109
106
113
122
116
109
107
104
97
96
103
111
109
104
106
109
103
103
103
111
119
122
122
121
118
112
108
110
115
118
120
120
110
97
95
107
120
118
105
107
120
121
112
109
112
112
113
114
115
115
109
108
116
123
121
118
114
106
102
102
103
102
99
101
110
110
101
96
99
109
119
122
124
124
118
110
111
118
123
121
118
115
105
94
98
117
128
118
103
104
115
115
114
117
120
120
119
118
114
109
110
110
114
118
117
120
122
115
106
104
103
96
92
101
116
118
106
97
99
108
116
118
118
117
114
113
118
122
122
118
114
109
100
97
105
118
125
120
112
109
109
111
115
122
122
121
128
129
115
108
113
107
109
110
106
112
124
123
108
97
96
95
91
99
116
123
114
104
104
110
112
110
109
104
107
116
123
119
111
110
109
104
99
102
112
116
118
119
121
116
107
108
118
123
117
117
131
134
119
112
110
102
104
105
101
104
122
126
106
90
92
100
96
97
110
121
117
114
113
113
111
109
107
101
100
113
120
111
99
99
106
108
106
109
112
112
112
115
123
119
109
107
117
119
114
115
127
128
118
117
110
101
103
104
100
104
118
122
106
94
101
111
105
96
103
112
113
115
117
116
111
113
118
112
100
103
110
108
97
95
104
116
119
114
111
113
113
113
114
113
112
111
113
115
117
120
122
118
114
120
109
108
107
106
105
107
114
115
109
107
117
125
114
103
103
105
107
111
119
114
108
115
131
129
109
98
105
113
109
102
106
121
127
119
111
117
121
112
104
108
117
119
117
118
124
128
122
112
112
125
112
118
113
109
109
109
108
110
112
117
127
131
123
114
108
106
105
113
118
111
105
114
132
134
116
102
110
126
128
117
109
118
126
120
117
123
125
114
104
109
119
125
124
126
128
126
121
116
120
130
116
122
121
113
109
104
101
104
110
119
124
125
124
120
115
107
108
115
117
110
105
111
122
122
111
106
118
135
141
129
114
112
118
119
121
123
119
110
106
112
116
120
127
130
125
113
115
124
129
131
117
122
121
116
108
100
97
98
108
116
112
110
114
120
116
107
108
117
118
112
110
113
113
107
104
110
123
134
139
131
117
111
112
114
118
119
110
101
106
112
111
111
121
129
117
102
109
128
133
126
117
117
115
114
111
105
101
99
106
115
108
97
105
118
116
107
108
119
120
116
117
120
112
104
104
111
122
126
127
122
116
114
114
110
111
113
106
97
103
112
112
106
115
126
117
104
112
127
127
115
118
110
108
113
116
116
110
105
112
120
111
96
104
119
120
108
108
118
123
121
122
122
115
113
118
120
120
118
116
111
112
118
116
107
106
116
115
105
105
116
118
114
115
125
125
118
120
124
116
106
117
107
104
112
120
121
118
112
114
121
116
107
113
124
124
113
110
116
122
127
128
124
118
120
130
130
121
114
112
112
114
116
116
109
113
127
129
117
113
120
125
120
116
126
132
130
124
117
108
103
116
109
109
114
116
116
115
114
113
112
113
117
121
123
123
119
112
111
119
131
133
126
118
120
129
129
120
114
115
121
121
117
112
114
127
140
137
121
119
127
129
118
112
123
131
125
114
109
110
110
113
114
116
117
110
104
107
115
112
100
101
113
118
116
116
120
117
114
119
130
132
125
119
117
117
117
116
115
118
128
130
121
113
115
130
137
126
112
119
134
133
114
107
117
125
116
106
108
118
120
112
119
122
119
108
99
102
115
112
95
93
105
110
108
111
121
122
120
123
126
121
117
120
119
107
106
113
117
119
126
133
131
119
113
119
119
108
101
116
137
136
118
107
115
119
112
109
117
126
124
113
124
125
120
112
103
103
112
114
103
98
103
105
108
113
121
124
126
127
122
106
105
121
124
111
104
112
119
119
119
126
133
125
111
104
103
101
102
116
131
133
124
115
114
115
117
125
129
126
119
115
128
129
123
119
113
109
110
112
112
112
112
111
113
117
118
118
121
124
115
100
101
118
127
117
112
118
124
119
113
116
124
123
112
103
103
107
112
116
119
120
121
117
111
114
128
140
135
123
114
116
131
131
120
119
118
116
109
110
116
124
123
116
117
117
112
108
110
113
109
102
105
117
122
119
119
123
122
116
109
109
112
114
114
114
115
118
120
118
109
108
108
107
104
114
132
141
130
117
117
117
131
129
116
113
118
118
112
109
116
124
124
117
116
116
108
102
103
105
106
106
111
116
114
113
122
125
116
109
108
109
106
108
118
125
122
120
120
116
108
103
98
95
99
116
127
128
123
121
123
115
128
125
110
106
112
115
113
113
116
117
117
113
115
115
110
108
111
111
104
104
106
109
108
110
119
122
109
104
107
110
109
111
120
125
121
114
113
114
115
115
102
93
102
114
120
119
123
128
126
117
123
119
104
99
102
108
114
118
117
113
109
110
114
115
116
120
122
123
113
103
102
108
109
113
121
121
110
106
107
110
113
117
119
118
114
111
110
113
122
127
115
104
109
115
113
116
126
129
116
114
116
111
99
94
96
104
113
121
120
113
107
107
110
112
115
119
126
128
121
110
105
110
117
120
123
125
119
113
108
108
113
120
120
115
112
115
116
117
121
127
121
115
120
120
113
116
126
123
102
108
109
108
99
97
100
108
116
118
116
112
108
104
104
106
108
111
116
125
126
120
112
116
121
122
125
132
130
123
113
109
113
117
117
115
114
122
124
123
121
121
119
119
125
124
115
114
119
113
95
107
107
108
107
106
108
117
121
116
110
109
109
107
105
104
102
101
103
115
124
122
115
119
121
121
121
128
129
126
118
118
117
116
116
117
119
123
126
128
122
115
113
119
127
122
112
111
110
108
101
111
110
114
116
115
114
120
120
115
109
108
109
111
112
111
104
94
96
108
118
116
114
120
123
117
111
113
116
117
118
126
125
117
115
121
123
123
124
125
119
110
109
119
121
115
107
109
110
110
109
121
119
120
122
120
116
114
112
111
111
114
114
114
118
123
112
97
98
108
114
112
112
119
125
117
104
100
104
108
112
123
126
116
112
120
129
128
122
120
113
105
109
119
118
109
107
113
120
118
113
128
126
122
123
121
117
109
103
105
117
123
119
113
119
126
119
106
106
115
115
114
114
118
124
118
106
99
101
104
106
112
117
115
112
118
131
133
127
118
109
104
112
120
118
110
112
121
127
123
116
126
125
117
117
119
118
110
100
102
116
125
119
109
113
123
122
112
112
119
118
116
116
117
122
121
110
105
109
111
109
108
112
115
112
114
127
137
133
123
115
109
115
119
118
115
118
124
129
125
122
119
119
105
95
105
118
108
88
87
103
113
109
109
112
108
100
101
115
124
120
114
111
107
105
106
113
118
119
114
114
116
116
110
115
116
106
100
106
110
105
101
115
132
135
127
122
117
114
117
126
118
118
106
97
109
122
113
96
95
110
118
113
109
109
104
98
105
120
121
112
105
111
115
112
108
107
112
117
114
115
120
118
110
113
117
110
102
109
113
109
104
115
132
139
140
133
117
107
114
121
110
110
105
103
112
123
121
109
101
106
115
121
120
111
103
103
115
123
117
104
100
110
117
114
105
104
111
115
114
114
117
113
107
111
118
112
105
112
119
113
107
110
124
135
141
137
121
110
112
115
109
110
111
110
111
119
125
120
105
96
108
128
128
112
102
110
122
126
118
103
100
106
113
110
107
110
115
115
110
111
113
110
106
110
112
111
107
112
118
118
114
112
119
126
129
127
121
118
117
116
116
119
122
116
109
110
120
125
110
95
107
131
130
111
100
108
121
126
122
113
104
103
110
111
111
116
119
116
110
109
113
114
112
107
108
109
109
110
115
121
120
117
116
117
115
112
117
122
122
117
124
127
126
116
107
103
112
121
116
107
113
126
122
108
100
104
115
123
126
123
109
103
109
115
116
116
119
117
112
110
111
117
117
105
101
110
116
112
109
115
122
117
113
113
111
105
108
117
120
119
125
125
118
112
113
111
108
114
120
117
114
115
111
107
103
107
114
123
127
125
113
106
114
120
115
112
114
120
116
109
108
117
120
110
102
110
119
116
108
109
115
112
109
113
116
109
104
107
114
117
118
114
107
110
125
124
112
110
118
116
108
103
104
107
110
115
121
122
124
123
115
109
115
120
112
105
110
118
120
111
110
116
120
115
106
106
114
117
110
107
109
109
108
113
122
120
108
102
105
114
110
104
102
113
130
130
115
112
113
108
100
101
107
110
111
120
125
121
120
120
115
108
113
117
112
103
106
114
116
112
113
118
119
116
108
103
109
118
118
111
112
115
115
116
121
125
117
104
104
114
106
104
104
114
123
121
113
113
114
105
99
106
116
114
108
113
120
119
115
115
111
106
110
116
114
104
103
111
116
115
117
118
117
114
110
101
106
121
125
119
118
120
121
115
114
119
119
112
112
119
111
111
111
112
110
105
108
118
120
111
106
114
121
116
101
102
113
113
108
107
107
107
110
116
114
107
104
111
120
123
120
115
111
110
109
107
113
125
131
122
115
117
119
114
107
108
115
120
122
123
121
121
116
108
103
106
114
124
125
119
112
113
119
114
101
99
105
106
100
100
107
111
113
115
116
111
105
112
125
131
124
110
104
106
113
118
123
129
128
116
104
106
115
113
105
105
116
125
123
117
130
129
119
107
104
112
120
125
124
122
114
111
112
111
105
104
105
103
99
100
109
114
112
112
118
117
110
111
125
136
127
109
98
104
117
127
128
127
122
108
96
101
114
114
106
108
124
130
117
106
130
128
115
106
107
113
115
116
117
117
114
108
108
109
111
112
109
104
103
108
113
112
109
111
120
121
110
106
118
131
128
109
100
107
120
125
124
121
116
105
100
110
121
118
107
114
131
134
113
98
120
115
107
107
108
106
100
102
109
113
112
110
107
108
111
113
111
112
114
115
113
109
108
112
122
120
109
103
111
121
120
109
104
110
118
119
119
118
115
110
113
123
125
118
112
119
131
128
112
101
107
104
103
111
112
102
91
94
105
111
109
106
107
107
108
106
109
116
119
115
110
108
109
114
120
118
109
107
113
117
112
104
105
112
115
116
121
124
119
116
122
127
123
119
123
125
125
118
108
107
104
104
109
116
115
107
101
101
109
115
110
103
104
106
103
101
106
116
115
107
107
110
110
115
120
117
110
113
124
123
111
104
107
112
112
119
132
134
123
116
121
122
116
117
127
131
118
105
102
106
111
117
122
121
116
116
117
117
116
120
113
103
100
101
101
101
111
116
106
97
103
112
110
111
117
119
115
118
131
131
119
113
114
112
109
117
135
137
123
113
114
116
114
114
125
130
118
100
95
100
121
130
131
119
109
117
126
121
117
122
121
110
100
95
97
109
121
119
103
93
105
113
107
103
112
122
120
119
126
131
128
123
123
116
105
108
123
129
121
109
107
115
117
116
118
125
122
108
98
101
125
131
128
111
102
111
120
112
105
114
125
119
100
87
94
114
127
120
104
97
110
116
104
96
107
121
123
114
115
123
125
128
129
119
102
96
105
119
121
112
107
116
120
116
114
120
125
120
113
113
124
125
116
105
103
111
110
97
90
105
123
120
98
83
93
112
118
111
100
102
115
118
107
97
105
118
118
111
109
112
118
124
130
120
101
94
101
115
121
115
113
113
115
115
113
117
120
124
128
127
123
123
111
103
109
117
111
91
84
97
112
109
91
85
96
108
103
92
91
103
117
119
110
105
107
112
114
116
116
114
115
119
121
110
101
103
113
119
120
123
120
113
108
111
114
115
112
119
132
134
123
125
112
104
112
125
118
99
89
93
99
96
86
88
103
108
95
79
83
101
116
117
111
109
109
111
117
125
129
123
116
113
109
101
103
115
125
125
122
128
129
118
107
108
115
115
111
114
123
129
122
126
115
107
112
122
123
111
98
93
92
90
89
97
109
114
101
85
88
103
112
112
109
110
112
118
127
134
134
129
118
108
98
97
109
121
126
124
124
131
133
123
108
106
111
113
114
113
115
120
117
122
119
111
108
114
119
116
102
92
94
100
102
105
111
116
110
101
103
113
115
111
108
106
111
123
133
132
128
124
116
104
96
104
118
122
118
118
125
130
130
120
108
103
104
113
119
118
111
113
106
114
117
112
107
111
117
114
101
95
106
118
117
108
107
110
113
115
117
122
122
119
115
105
107
121
130
123
114
113
112
105
104
114
123
120
111
111
120
125
119
109
102
99
100
113
125
122
111
111
98
105
110
108
106
110
116
111
102
104
121
132
124
109
101
102
109
116
119
121
124
130
125
110
104
112
119
113
106
106
107
110
115
120
120
118
112
112
115
115
108
102
100
99
104
119
130
124
111
109
95
100
101
102
105
111
114
110
109
116
130
135
123
104
98
101
109
113
112
111
117
129
130
117
105
106
112
113
108
105
106
114
122
121
116
114
116
118
115
109
106
108
109
109
112
124
134
126
112
111
103
101
100
102
106
108
108
110
113
121
129
128
115
103
102
108
114
114
110
106
109
118
124
120
110
106
111
118
116
110
109
118
127
122
112
111
120
122
118
110
110
119
126
124
119
125
133
130
119
117
112
107
106
108
109
107
104
105
110
117
119
117
108
103
105
114
117
118
116
113
108
108
115
117
113
110
114
123
124
118
112
118
126
125
114
113
117
119
119
116
115
121
130
129
121
117
123
133
133
127
113
112
114
116
115
109
106
104
104
110
110
105
102
105
107
111
115
121
125
124
117
110
109
113
113
112
114
124
128
123
117
118
122
120
115
114
111
109
113
118
117
113
116
121
114
104
112
134
146
135
109
110
116
118
119
120
116
106
103
109
108
99
100
107
106
103
109
123
130
127
123
117
109
108
112
111
112
122
128
123
119
120
119
111
109
112
109
99
105
116
115
103
103
111
110
101
110
134
143
131
106
107
110
113
120
127
124
111
108
116
113
103
104
110
105
99
109
126
130
123
122
120
109
107
111
109
109
117
123
122
121
120
113
102
100
110
110
101
105
115
116
106
106
112
111
104
113
128
128
116
115
107
104
110
120
125
121
110
112
121
121
112
113
115
108
104
115
128
128
119
119
119
110
105
109
108
106
112
119
120
119
118
111
101
101
112
113
107
109
118
118
114
117
121
117
110
114
117
112
106
128
114
105
111
118
116
110
107
112
116
117
117
119
119
117
113
118
124
123
117
119
120
114
108
107
106
104
108
114
118
120
116
110
107
114
120
119
113
115
121
120
117
120
125
120
111
107
108
109
111
131
117
110
118
119
110
102
106
107
104
103
110
116
119
120
119
119
121
123
119
117
122
123
117
108
103
104
108
112
119
123
119
112
113
125
130
121
114
118
127
125
115
113
119
120
109
102
107
117
125
120
112
112
121
122
111
104
108
106
95
90
99
109
117
122
121
118
121
125
118
110
117
128
126
109
102
108
112
113
122
131
129
117
116
126
133
124
114
118
131
131
118
108
110
114
111
108
114
125
133
108
106
109
120
123
115
110
112
108
96
90
96
106
114
119
115
113
122
129
119
104
106
122
125
113
107
114
116
117
123
134
136
124
115
122
131
127
117
119
130
134
128
116
108
110
116
122
123
123
129
106
103
105
115
121
119
115
113
109
104
103
107
111
115
116
108
107
118
128
122
104
102
115
119
114
115
122
121
115
117
129
133
124
115
120
128
128
122
123
126
130
131
124
111
109
120
129
123
115
119
115
112
109
111
119
120
118
114
109
110
117
121
116
114
114
106
99
105
118
120
112
109
112
111
113
124
131
119
105
106
117
122
116
115
122
128
127
123
122
121
122
124
124
117
117
126
128
118
113
118
123
118
115
115
118
120
121
113
106
109
122
124
116
114
117
114
99
96
104
115
117
116
112
109
113
130
135
114
96
100
113
114
105
109
123
128
124
121
120
119
113
112
113
116
123
126
120
114
116
125
121
120
120
120
120
121
119
108
101
108
119
118
110
113
126
125
110
99
100
110
112
112
111
111
119
133
131
110
96
105
117
111
101
107
120
124
121
120
120
119
114
106
104
112
122
124
116
115
124
126
117
117
123
123
122
120
113
101
99
107
115
112
107
114
129
133
120
109
110
113
110
107
107
114
122
129
124
110
107
116
119
112
108
110
116
119
120
122
120
116
115
111
107
111
116
118
117
122
126
120
116
116
120
123
121
118
110
101
100
109
116
114
111
112
123
126
121
120
123
126
119
109
108
115
122
126
120
116
118
119
116
113
118
120
118
118
124
126
119
113
116
118
115
112
111
113
120
127
125
113
116
112
116
121
120
117
112
108
105
111
119
120
115
111
111
113
117
121
128
134
130
117
109
114
120
121
119
119
124
121
112
113
124
130
124
122
124
126
120
118
124
127
121
113
108
110
120
128
124
112
119
112
113
116
117
116
117
116
112
111
118
123
120
107
102
105
111
117
122
125
124
118
112
114
115
116
117
118
120
119
117
118
125
131
129
122
120
121
124
129
134
132
124
113
109
109
118
124
122
117
121
115
112
113
112
114
118
119
114
111
117
123
120
108
105
107
109
109
108
106
108
112
117
119
116
111
112
115
120
123
125
125
124
125
127
123
114
114
122
131
133
129
120
111
106
110
117
122
121
122
128
124
114
108
108
109
111
112
111
111
118
122
117
110
112
116
112
105
100
98
102
110
121
127
122
109
106
114
121
126
128
126
119
120
123
122
115
113
115
118
120
121
120
113
106
111
119
123
120
120
134
133
117
106
105
106
106
104
105
112
120
120
113
111
119
122
113
106
104
108
112
116
124
131
127
112
108
115
122
122
120
117
117
119
120
121
120
117
112
106
107
119
127
119
108
110
122
127
123
121
134
135
119
107
107
109
107
101
102
110
118
118
110
111
118
121
113
111
116
125
124
119
118
123
123
114
109
115
121
117
109
111
117
121
119
122
125
124
116
109
111
123
132
125
110
109
121
130
130
126
119
116
112
112
119
121
106
91
99
116
114
100
103
118
119
104
94
106
123
126
119
107
96
100
107
106
102
102
103
104
110
111
109
112
116
109
105
106
105
100
103
119
129
123
119
119
112
105
114
125
116
112
109
109
116
114
102
92
101
113
108
96
104
120
122
106
99
112
125
122
112
106
105
112
112
101
98
108
114
111
108
105
105
110
116
115
114
115
115
107
103
110
120
126
131
130
117
107
116
124
110
105
107
111
116
114
108
105
106
108
105
104
110
119
119
111
109
116
119
117
111
112
115
118
113
104
104
113
120
115
107
102
102
112
117
114
115
120
122
115
105
104
112
122
129
129
121
118
122
124
111
110
117
120
116
115
119
120
111
101
107
120
118
111
108
113
118
118
114
111
111
112
117
117
115
114
115
116
120
121
113
106
105
109
110
108
107
113
119
119
113
110
113
119
119
117
122
128
130
125
120
123
130
128
115
111
120
127
112
101
114
132
124
100
93
106
117
115
112
110
107
105
107
112
113
116
116
114
118
122
120
113
110
103
102
102
102
104
111
120
122
119
117
118
114
109
117
130
129
124
125
130
133
125
110
102
112
121
114
108
119
135
126
99
86
96
108
111
112
111
106
98
99
109
113
111
109
113
119
120
116
115
112
100
92
98
103
102
105
118
127
121
116
117
116
109
113
121
122
121
119
122
120
114
106
100
103
111
115
113
114
123
124
109
92
91
101
108
112
113
109
101
101
110
111
105
103
114
121
113
105
109
115
104
91
97
106
107
108
116
122
113
108
115
122
115
114
114
115
115
108
108
106
107
108
104
98
103
113
112
103
105
120
121
106
99
103
107
110
115
116
110
107
113
113
104
105
117
122
110
103
110
119
114
99
100
110
117
116
115
112
104
102
114
122
119
116
114
111
109
103
103
103
110
114
108
99
99
108
106
94
96
116
125
116
108
110
111
112
120
122
117
113
115
114
108
110
118
119
112
112
120
124
120
111
107
111
121
121
115
108
103
107
116
117
114
114
116
113
109
104
108
114
118
115
106
98
99
105
105
98
102
116
124
118
113
114
115
117
123
121
119
117
116
110
110
112
119
117
116
125
130
127
125
122
116
114
119
120
115
111
111
116
120
113
105
109
116
118
114
111
113
121
121
112
104
102
104
107
110
110
113
121
122
114
108
110
116
122
122
119
117
116
112
104
103
115
124
119
119
128
133
125
124
128
127
120
114
114
115
116
117
121
122
113
104
108
119
122
121
114
114
119
118
114
112
113
113
113
115
117
119
120
120
110
100
101
114
122
116
114
115
117
106
95
99
118
128
121
115
119
124
117
117
130
137
129
114
107
110
116
120
121
119
112
107
115
124
123
123
119
115
112
113
117
124
124
117
115
117
117
114
112
112
104
93
96
112
119
109
105
111
115
104
91
98
121
132
121
110
110
112
107
111
129
143
136
114
101
104
115
121
120
115
109
113
125
131
123
120
124
114
106
107
118
125
121
112
111
117
116
107
98
97
97
95
99
113
118
107
99
108
114
106
95
102
120
128
116
106
107
110
105
107
124
140
134
113
99
101
113
119
119
114
107
112
129
136
126
119
125
111
100
103
113
113
105
100
106
117
118
105
90
88
95
101
108
119
121
108
98
101
110
111
105
106
116
119
111
106
111
116
113
111
118
128
128
116
103
103
112
120
120
114
109
111
122
133
131
123
120
105
99
104
105
100
95
94
103
115
116
105
90
89
99
107
114
123
123
111
97
97
107
115
116
110
108
110
112
110
115
122
122
117
115
117
125
123
112
108
117
122
117
115
112
111
111
123
133
130
112
99
101
106
101
97
102
105
107
112
114
103
96
97
103
110
116
122
120
110
102
99
104
116
122
111
101
106
117
118
118
123
125
120
110
112
128
133
119
111
118
124
119
115
116
110
103
111
128
128
108
104
113
113
100
100
115
120
115
113
110
103
101
101
102
105
113
118
114
105
104
103
103
112
121
114
103
108
121
123
118
118
124
119
109
113
130
136
123
109
114
124
124
115
113
111
104
105
116
118
109
114
127
123
106
105
120
123
115
113
112
106
101
95
94
99
110
113
106
99
107
111
103
105
115
117
114
115
122
121
115
115
121
120
112
113
124
131
122
107
106
121
129
118
107
111
113
110
108
109
110
121
133
126
112
109
114
112
106
112
118
112
97
86
86
95
107
110
103
98
109
117
106
99
107
121
125
125
120
112
109
111
120
125
120
113
115
123
122
108
101
115
130
120
106
112
122
120
112
111
108
120
124
120
117
117
111
99
96
109
120
112
94
82
84
94
105
107
101
100
111
118
108
98
104
119
130
128
118
107
104
110
123
131
128
116
110
114
121
114
104
110
120
117
111
115
126
128
126
123
108
115
110
108
117
126
117
101
97
106
112
105
89
83
87
99
106
105
100
100
108
114
108
103
106
117
127
129
120
110
106
112
122
129
129
119
110
113
118
119
111
107
111
114
115
117
120
127
134
136
110
112
101
96
111
126
125
116
107
101
98
95
91
87
91
106
116
111
102
100
104
106
107
108
112
115
123
127
123
116
114
115
117
121
124
121
112
110
112
119
118
111
108
112
115
115
114
120
135
139
113
115
103
95
104
119
126
127
116
100
92
97
100
95
96
111
126
121
108
101
101
100
103
112
117
117
119
125
124
121
120
117
115
115
119
118
109
104
107
117
122
117
113
113
113
112
110
115
126
132
115
119
111
100
102
111
118
121
116
104
101
108
111
104
101
115
129
125
114
109
105
100
104
111
119
119
120
124
123
121
119
117
115
116
119
115
106
101
105
115
121
118
114
111
110
110
109
114
121
121
110
118
115
106
104
108
109
108
110
115
119
121
118
110
107
116
121
120
115
116
116
108
102
106
114
122
123
124
124
122
116
115
117
120
119
114
107
103
108
115
117
111
106
106
110
110
112
116
118
115
102
109
109
104
106
110
104
98
107
125
133
126
114
111
112
114
114
109
109
117
124
117
103
99
109
119
123
123
127
125
116
110
114
116
116
114
112
111
112
113
108
100
98
103
111
118
120
118
114
112
98
98
98
101
109
113
107
102
112
128
131
119
109
107
111
113
112
104
103
111
122
121
107
100
108
119
120
119
125
126
116
107
108
110
110
111
116
118
117
108
101
100
104
108
116
124
126
121
111
110
104
92
91
105
117
118
111
111
119
122
118
111
104
102
109
114
112
105
103
109
116
116
110
110
117
119
114
109
112
118
116
110
109
107
105
109
121
128
121
107
101
110
119
119
119
128
130
123
114
109
115
96
94
110
124
122
119
122
121
111
108
109
108
106
107
114
112
106
107
114
114
110
115
123
125
118
108
101
100
104
110
114
112
106
103
110
123
131
124
110
108
119
123
119
119
125
127
126
121
112
117
105
105
114
124
124
124
126
119
108
107
113
113
109
111
115
110
106
109
117
118
114
120
130
128
115
105
99
97
97
108
118
117
108
106
113
124
126
121
115
114
114
112
108
112
118
123
128
130
116
109
112
113
114
116
123
124
122
114
112
113
115
114
110
113
117
113
108
108
112
119
121
123
126
124
112
106
107
106
104
111
121
119
108
107
114
119
117
116
117
117
110
101
99
103
113
122
128
130
117
103
116
118
112
112
117
116
110
110
117
121
116
109
105
109
118
120
116
106
104
117
124
119
116
116
110
109
115
116
113
115
121
120
110
106
108
110
109
110
115
114
113
110
104
103
111
121
123
117
113
114
122
121
113
111
109
105
101
108
122
124
115
106
104
104
114
125
125
113
104
113
120
112
108
111
111
110
116
117
112
113
119
119
112
101
100
101
105
109
108
111
121
127
119
107
109
118
115
107
109
132
128
121
116
114
108
99
99
110
121
121
114
111
109
108
109
118
128
122
111
111
115
112
112
113
113
113
113
111
104
107
115
120
115
104
97
98
106
107
107
108
122
134
130
115
108
110
109
106
112
136
124
114
114
118
116
108
108
111
113
114
114
115
117
114
106
109
122
126
116
110
114
118
120
120
117
115
113
106
102
106
115
118
114
109
108
109
110
111
110
109
116
124
127
121
112
107
107
111
119
119
107
100
108
120
128
126
117
108
106
106
111
117
124
121
108
102
114
122
116
110
114
123
124
121
119
118
113
109
111
120
121
115
114
117
124
124
117
116
115
113
108
112
118
119
115
110
111
118
123
101
91
89
99
118
133
131
120
108
103
104
108
116
125
124
112
103
110
117
115
112
114
117
117
118
119
116
110
112
127
134
127
116
114
125
135
131
122
120
120
116
113
113
112
111
111
114
116
119
122
98
88
86
94
111
125
125
119
110
105
104
107
113
121
123
117
110
111
117
123
121
117
111
109
113
119
117
108
110
126
135
127
116
118
129
135
128
121
120
120
120
124
128
116
102
101
114
119
116
116
111
98
93
94
104
112
115
115
113
107
104
106
110
114
120
121
114
111
120
131
132
122
110
105
111
120
120
108
103
113
125
122
112
115
127
131
121
114
118
120
121
132
141
126
103
101
113
119
115
113
120
109
104
103
103
104
110
118
114
106
103
104
106
108
116
125
119
109
115
133
134
122
112
107
112
122
126
114
98
102
117
117
106
107
122
127
117
113
115
118
120
130
138
127
112
110
115
118
113
112
114
109
111
114
111
108
109
117
114
106
104
105
104
105
118
129
124
109
110
123
123
117
113
113
114
123
126
117
104
107
120
118
104
102
115
124
120
117
117
117
118
124
125
124
123
122
119
114
112
111
103
103
115
125
123
113
113
114
111
108
108
112
109
107
119
131
125
110
107
115
116
112
110
113
118
120
120
119
119
121
124
120
110
107
112
121
125
123
118
112
112
114
116
119
125
128
122
115
112
112
102
102
115
131
130
119
114
111
109
109
116
120
119
114
118
127
126
113
110
116
120
114
110
113
118
117
115
116
124
128
121
118
119
119
114
117
124
124
116
110
109
111
112
115
122
123
123
120
119
117
107
106
116
131
132
123
117
113
110
113
122
131
129
119
117
123
126
122
117
120
125
122
113
112
116
116
112
114
123
122
113
113
124
124
115
115
117
117
117
117
117
116
114
115
116
117
121
126
127
121
113
109
113
125
129
124
118
115
113
115
125
134
132
120
114
117
126
128
118
113
118
124
120
114
115
114
114
114
118
118
115
115
121
122
115
113
111
113
122
132
134
126
114
110
110
112
118
126
128
124
114
109
109
116
122
121
117
117
117
118
123
129
127
115
111
117
126
127
112
100
106
121
126
121
114
112
115
118
119
122
122
119
116
115
115
112
108
112
126
140
141
130
115
107
104
109
116
122
123
122
117
112
106
106
113
115
114
116
119
118
117
120
118
110
111
118
124
120
105
97
102
118
129
127
116
110
115
122
126
127
126
119
112
113
114
109
106
112
124
130
129
127
121
111
101
105
113
118
120
119
121
117
107
103
109
113
114
117
119
113
111
112
113
110
113
121
121
112
106
109
115
120
125
128
121
113
114
123
127
124
118
112
111
118
118
108
105
113
119
116
114
124
130
120
103
101
111
119
122
122
123
121
113
107
112
114
116
119
118
108
104
107
111
111
116
122
122
112
113
127
128
118
115
121
122
115
111
118
122
117
108
105
114
124
123
111
106
114
118
111
107
123
136
127
107
101
111
124
128
123
113
117
129
131
122
109
100
106
116
119
108
98
104
121
127
120
110
109
113
115
110
103
97
103
109
104
98
100
103
103
104
110
114
111
105
107
112
111
107
103
106
111
113
111
113
118
118
117
118
114
112
112
120
123
114
97
90
99
116
117
101
92
105
127
133
124
113
110
113
117
116
107
102
109
112
100
91
102
115
113
100
97
104
109
110
113
113
113
114
115
111
108
111
118
126
125
116
115
121
119
110
106
111
117
111
99
94
105
118
114
102
94
103
119
130
130
118
106
107
121
129
122
116
117
117
105
98
110
124
119
100
92
102
114
117
114
112
113
118
122
115
107
111
121
127
119
111
116
123
123
112
111
115
120
115
108
110
115
116
110
108
107
102
104
119
132
124
105
102
122
136
130
121
118
117
113
110
116
127
123
108
102
110
122
123
114
106
106
113
117
116
112
115
120
116
107
110
122
128
125
117
120
127
128
120
115
118
119
113
107
116
120
104
92
107
129
126
106
103
120
130
122
114
112
112
111
112
116
125
125
114
110
116
123
121
111
102
101
104
108
112
115
118
117
110
104
111
123
127
125
117
126
133
129
117
109
111
115
109
107
120
128
115
98
101
119
121
110
107
117
119
108
102
106
108
104
104
113
123
121
111
110
117
118
111
105
103
102
102
105
112
114
114
113
113
113
116
120
121
122
114
121
123
117
106
99
102
109
111
113
117
124
125
115
105
107
111
109
110
116
114
104
99
107
108
101
102
117
125
113
98
102
117
117
105
100
106
109
110
111
112
112
110
116
121
123
122
119
115
119
114
116
113
104
99
94
95
103
114
116
110
114
127
127
109
99
102
106
111
118
117
110
105
112
114
107
110
125
125
103
90
103
119
117
105
101
110
120
122
118
114
108
110
122
128
123
120
119
117
117
120
120
113
104
101
98
97
102
113
118
108
105
120
127
113
101
101
107
114
123
124
116
111
114
117
118
123
130
119
101
99
115
123
118
110
111
118
124
125
121
111
105
114
132
131
112
108
117
119
117
124
125
123
116
109
104
100
99
107
115
112
106
113
121
117
110
107
112
123
130
126
116
113
113
115
120
131
130
113
103
117
131
125
117
118
123
122
116
116
115
111
107
118
134
128
104
99
114
120
115
121
122
127
127
118
109
104
97
98
110
117
112
110
117
121
114
109
117
133
134
121
110
111
110
108
112
125
126
110
106
126
137
124
115
124
129
119
105
104
114
119
115
116
127
125
107
103
114
119
113
112
109
121
128
122
115
110
99
93
104
114
112
111
117
120
111
104
117
133
129
109
101
109
110
101
101
116
120
107
102
118
128
116
112
122
128
116
100
100
118
132
126
114
114
119
119
118
117
115
114
108
104
113
122
121
116
113
103
97
101
109
110
111
113
110
100
96
112
125
114
96
97
111
114
99
95
110
119
106
94
104
114
108
106
117
124
117
103
105
124
142
135
115
104
114
127
133
125
116
115
110
108
111
116
114
113
110
105
104
105
106
107
107
106
99
90
92
107
113
101
91
102
117
115
100
96
113
122
106
92
100
111
106
101
111
121
121
113
111
124
136
131
113
104
109
122
132
128
122
123
116
114
110
107
109
107
103
103
108
112
111
106
103
102
100
95
98
108
109
98
95
109
121
114
103
103
119
126
111
99
109
120
115
106
108
116
121
118
113
116
121
119
111
108
109
110
117
127
133
132
119
111
107
104
103
104
104
104
108
115
114
105
104
110
111
107
108
113
113
106
105
113
115
114
109
111
121
125
114
108
117
131
129
116
111
114
116
114
109
108
110
110
111
112
110
100
102
123
144
140
121
101
96
99
100
105
111
110
106
110
107
103
108
122
125
119
115
117
120
117
114
112
110
113
118
116
117
120
116
113
118
130
135
128
116
109
108
106
106
107
108
108
109
114
111
97
95
118
146
142
118
97
96
100
99
104
117
118
109
103
101
99
110
124
126
117
110
117
123
121
115
108
108
115
121
118
114
115
116
112
110
118
128
129
122
111
100
99
104
111
111
109
110
112
108
98
97
112
132
133
116
106
111
111
103
104
118
122
112
102
98
97
107
117
114
103
100
110
119
116
109
110
112
117
119
118
116
116
114
108
104
105
115
125
126
114
100
100
109
115
112
111
113
111
104
103
105
108
111
114
113
117
126
124
111
105
112
116
112
108
102
98
103
108
103
92
92
106
114
109
104
112
120
118
114
117
125
126
115
104
100
99
106
120
127
118
103
107
119
120
111
112
117
111
102
106
115
109
97
101
109
118
129
128
118
111
112
113
114
115
108
100
101
104
100
91
95
109
115
108
103
112
121
117
110
119
134
134
116
101
100
102
108
121
128
118
105
112
124
121
110
110
115
112
105
111
121
114
98
99
105
110
116
116
116
115
115
118
119
119
111
106
105
104
99
95
104
117
119
110
103
109
117
117
114
122
133
130
112
100
103
110
115
124
127
116
104
108
119
117
105
104
113
113
110
113
122
121
111
112
102
100
101
102
109
115
123
128
126
114
109
112
116
107
94
96
113
125
123
114
107
106
112
119
124
125
124
117
102
98
107
118
122
124
123
111
98
97
108
108
99
100
112
118
114
115
120
126
126
123
103
99
96
95
102
114
127
134
124
107
105
118
124
108
91
97
117
125
120
114
113
110
111
122
131
125
112
103
95
95
108
123
126
123
116
107
95
90
96
101
101
104
115
120
114
111
117
127
130
124
109
106
101
96
99
114
128
129
117
103
104
115
120
106
93
98
113
115
111
114
116
110
108
118
130
120
105
101
98
97
107
123
129
120
109
104
99
94
95
102
110
113
118
120
115
109
110
120
123
117
113
113
105
97
100
116
125
118
108
106
108
106
103
102
104
108
109
105
105
112
116
109
102
110
121
118
108
109
113
110
109
119
126
117
104
104
109
105
101
110
122
122
112
113
117
111
105
109
116
111
115
112
105
96
102
116
119
105
102
112
111
94
87
100
115
118
109
102
104
112
115
105
96
100
113
116
113
120
131
129
114
111
114
111
104
108
114
113
108
115
125
116
102
108
120
118
104
102
112
113
116
109
101
101
110
119
115
102
104
113
107
87
85
103
119
118
109
105
106
109
112
104
97
101
112
118
120
123
137
137
120
103
102
105
106
109
116
117
111
113
119
110
98
105
120
121
107
104
115
120
121
109
103
110
121
124
116
109
110
110
101
94
98
109
114
111
104
105
109
110
108
105
105
111
117
120
118
117
124
130
117
98
92
99
105
110
116
119
112
107
112
112
107
108
118
119
110
111
121
122
124
111
105
115
126
126
122
120
120
108
102
107
115
118
115
108
102
100
105
108
107
108
117
123
120
117
112
109
109
109
107
96
90
95
104
108
116
121
115
109
112
119
119
114
113
116
115
117
124
115
120
112
108
111
120
121
120
125
125
113
111
120
123
122
121
118
104
93
94
104
110
116
126
128
119
111
110
108
100
97
98
98
96
96
102
109
117
121
117
113
119
125
123
112
111
117
119
119
120
107
108
111
110
108
109
111
113
118
119
119
120
121
117
118
129
131
115
90
86
99
118
128
130
125
116
110
111
110
103
98
100
105
104
103
106
113
117
117
116
116
124
129
123
112
110
119
122
116
112
105
99
110
116
110
104
104
103
104
110
118
122
113
102
106
126
136
122
98
88
103
126
136
129
119
116
115
115
115
111
106
108
113
113
112
115
117
116
114
111
115
124
131
128
114
111
119
123
114
105
110
103
116
125
119
107
99
96
97
106
116
116
105
93
98
115
124
119
109
106
116
130
132
122
116
120
120
118
117
114
110
110
114
120
119
118
117
115
112
112
113
119
130
131
119
112
117
121
114
102
113
113
121
127
123
110
102
101
103
109
114
111
104
99
101
104
107
108
115
124
127
126
120
114
115
122
122
120
120
116
106
104
112
120
121
114
112
112
112
113
113
114
122
127
125
118
118
117
112
106
112
117
117
118
115
110
109
111
114
114
114
114
113
113
111
104
97
101
118
128
124
118
112
109
114
120
121
121
121
116
105
100
107
116
117
109
109
113
114
115
114
113
113
115
123
126
122
116
110
109
108
110
107
105
103
105
114
121
119
114
115
120
123
124
121
111
101
103
115
119
113
111
112
110
110
116
121
120
115
114
111
108
109
113
112
109
114
118
117
114
114
114
106
105
119
131
125
113
109
110
104
106
105
100
95
101
116
118
110
107
116
124
126
126
124
118
110
109
113
109
105
111
118
112
107
114
122
115
107
111
122
121
113
112
114
116
119
121
118
114
113
112
108
107
116
122
118
111
111
111
107
110
114
106
95
98
109
108
102
105
116
121
119
118
121
122
120
116
115
114
116
122
120
111
107
116
122
114
100
108
125
127
118
114
119
122
120
117
115
113
112
113
115
116
113
106
105
110
115
115
113
120
123
115
98
97
99
100
101
109
113
112
110
111
114
118
121
121
120
128
137
133
119
109
110
117
121
115
104
106
116
124
119
117
121
124
117
107
107
108
109
112
123
125
114
97
99
115
124
119
115
121
121
116
105
98
97
100
110
119
114
106
107
109
108
108
114
121
126
139
148
134
114
111
118
119
119
119
115
108
110
120
120
115
118
125
116
103
102
104
108
112
123
126
116
104
108
122
127
119
111
111
107
108
109
108
100
103
120
128
115
105
110
111
101
93
103
118
127
137
140
123
108
113
121
118
115
120
122
117
112
119
119
112
116
124
120
110
107
107
109
115
121
123
121
118
120
122
119
114
109
99
92
99
112
114
106
107
124
129
115
108
114
116
100
89
99
116
121
123
123
114
109
113
118
115
114
118
124
123
120
118
114
111
118
123
120
115
113
112
112
113
116
119
125
129
123
115
109
112
116
98
92
95
112
117
113
111
120
122
114
112
120
120
108
99
105
114
115
113
111
112
110
113
113
114
115
116
121
126
124
114
108
115
121
121
114
113
114
114
114
113
111
112
123
130
123
110
108
116
125
104
100
101
110
118
119
115
114
114
114
115
122
123
119
113
113
117
120
114
106
110
116
114
110
113
116
116
116
121
121
108
103
115
121
114
108
109
114
116
118
117
110
108
117
126
123
115
113
120
127
109
108
105
110
119
123
117
111
112
118
119
120
122
124
120
116
119
126
118
105
108
120
119
111
111
115
116
115
118
119
112
109
115
115
110
109
112
113
119
125
124
112
104
109
120
123
122
118
119
120
107
108
106
107
118
124
118
114
117
123
123
119
120
120
119
113
118
126
117
101
103
120
124
113
107
110
113
115
117
121
120
117
113
111
110
116
119
122
127
130
128
116
108
106
116
125
124
117
114
114
103
103
104
106
116
123
120
122
124
126
123
118
118
117
113
111
114
117
111
100
103
118
124
115
106
103
109
115
117
119
120
119
112
111
112
118
121
129
132
130
125
119
114
113
117
123
122
113
112
116
103
100
102
107
115
120
123
126
128
124
117
116
117
115
112
112
112
108
106
106
108
113
117
118
112
106
107
114
114
112
112
112
112
115
117
116
118
127
131
126
121
123
126
125
121
122
119
112
113
121
104
99
105
112
118
120
123
126
126
117
112
114
116
117
117
119
119
111
109
113
112
107
111
120
120
114
110
111
111
108
105
105
111
122
123
115
112
120
123
122
119
123
130
130
125
122
118
112
116
122
111
123
134
134
116
101
101
109
113
108
102
105
113
116
113
114
124
130
122
108
103
111
118
116
107
106
111
112
111
108
108
114
117
111
110
118
119
109
103
103
103
105
112
118
117
114
122
130
128
117
112
113
121
124
111
94
93
109
120
115
103
104
117
123
117
115
122
124
119
112
112
117
117
118
116
110
105
107
114
113
107
106
107
108
110
115
111
104
110
119
116
110
115
129
132
120
114
120
123
119
113
103
103
109
107
96
96
111
125
121
107
102
111
117
115
117
117
115
114
121
128
127
125
123
122
113
103
107
116
114
105
100
109
116
116
112
106
105
115
126
123
114
121
138
138
117
106
112
121
124
115
103
96
102
108
106
105
111
122
121
113
106
104
106
111
121
121
111
112
127
139
135
125
121
117
109
106
110
115
110
102
104
116
128
126
114
106
109
115
117
115
115
123
134
129
110
103
111
121
124
116
111
103
104
112
114
109
108
112
117
118
111
102
100
110
125
126
115
115
130
138
130
120
113
105
101
103
113
116
111
108
110
121
131
131
118
109
112
111
103
103
109
116
120
116
109
110
117
120
119
115
119
114
110
113
113
108
106
107
115
119
116
108
105
113
126
128
121
123
132
130
119
112
107
99
95
102
115
122
115
111
112
119
127
125
115
113
113
111
101
99
104
109
110
111
115
119
119
115
113
118
123
120
111
112
111
104
105
112
114
114
113
115
115
115
120
122
124
127
131
125
113
110
108
106
100
107
123
127
117
109
110
119
120
115
107
108
116
116
110
105
107
111
116
121
124
124
118
110
111
125
127
118
111
110
108
104
110
119
116
108
109
117
120
113
109
114
120
126
128
122
113
110
114
115
111
117
130
127
111
103
112
120
116
106
104
111
121
126
124
116
111
119
130
132
125
120
115
111
115
131
130
119
113
112
111
107
113
121
118
104
102
114
120
111
106
110
116
121
124
120
113
109
114
119
122
128
132
121
104
106
119
120
113
109
112
119
123
130
130
120
113
122
139
135
116
108
115
117
118
127
124
120
120
119
113
108
110
117
117
106
99
105
114
114
110
110
114
119
120
114
106
104
110
117
125
132
130
114
104
116
127
122
113
115
124
124
123
127
127
118
108
118
134
130
109
104
118
122
113
115
110
119
127
124
113
104
103
108
112
106
98
100
110
117
116
111
112
118
116
105
95
97
106
113
118
123
122
112
111
124
130
122
116
121
125
122
121
122
125
120
108
109
119
122
113
113
122
120
106
104
99
114
128
123
106
98
99
101
103
104
99
101
110
117
116
109
108
112
110
96
86
93
110
114
109
106
108
110
115
122
122
117
118
122
119
114
117
124
129
127
115
105
106
116
125
125
120
114
104
105
100
113
122
112
97
96
103
102
100
100
103
107
111
114
110
103
101
103
102
94
89
100
114
116
100
89
92
103
113
116
112
110
114
119
113
110
115
124
130
132
123
107
101
117
133
131
115
107
109
111
113
117
115
103
92
98
109
111
103
100
107
115
114
108
102
99
96
96
98
102
107
112
116
112
98
88
88
97
107
115
111
106
109
113
113
112
116
121
122
125
121
111
107
118
129
124
108
106
115
114
124
125
113
102
97
102
110
115
110
104
108
119
119
109
101
99
97
96
103
117
127
124
113
105
105
104
100
97
106
120
120
109
105
110
115
116
117
112
109
107
110
113
117
119
118
111
107
109
117
111
122
125
116
111
109
107
104
106
108
106
105
117
126
118
106
101
101
104
114
127
133
122
108
107
117
122
115
104
107
121
124
113
106
109
114
114
112
107
101
96
99
114
127
124
110
105
111
118
120
109
108
114
117
118
117
105
93
93
105
106
102
112
129
130
116
105
107
117
125
126
124
116
111
117
127
130
122
112
110
116
117
115
111
111
112
106
101
107
108
99
95
110
128
127
111
107
116
125
124
107
98
102
111
116
115
104
91
90
101
105
102
109
129
135
122
107
111
125
126
116
107
109
118
128
132
128
121
115
112
108
106
107
113
115
112
99
94
107
119
111
98
101
119
126
117
111
117
123
124
109
101
102
104
105
106
106
101
100
105
105
100
107
123
131
118
104
110
124
120
104
100
114
128
130
127
123
117
114
112
105
99
101
110
115
113
98
93
108
123
120
101
96
111
121
119
111
111
112
115
112
111
109
101
97
101
109
113
112
110
106
98
103
117
124
114
104
110
121
114
96
98
121
131
122
121
123
121
114
109
104
100
100
105
111
109
102
101
112
122
119
108
102
109
115
116
110
103
98
104
115
118
115
101
92
99
110
118
118
117
108
98
102
115
121
113
105
112
121
114
96
99
122
126
112
112
126
127
114
105
105
107
104
106
107
106
104
109
115
116
113
112
114
115
113
111
111
102
93
98
117
118
114
101
94
96
104
111
117
121
115
107
109
117
117
108
104
112
121
119
105
101
116
120
111
113
124
122
109
100
104
111
113
112
107
104
104
111
117
111
103
110
122
123
113
109
111
110
102
106
113
111
108
104
101
100
101
104
113
120
121
120
123
122
110
98
97
107
119
124
116
109
112
116
119
120
119
112
102
96
103
113
118
118
112
105
102
107
116
110
98
103
120
125
115
110
116
120
117
116
107
105
106
111
110
108
106
105
107
113
121
129
133
125
104
88
87
96
109
120
128
122
114
117
126
124
113
104
99
98
101
112
119
118
112
108
104
104
113
113
102
103
116
121
114
111
117
125
123
117
104
101
107
114
116
118
120
113
105
106
111
118
124
119
100
84
81
88
98
112
127
129
117
116
125
122
107
103
103
102
103
109
116
113
105
107
109
109
112
115
114
112
114
115
111
108
114
118
115
106
104
103
106
110
113
123
129
119
103
101
100
98
102
108
102
90
86
88
95
104
118
123
116
112
117
114
106
106
110
109
106
109
115
109
101
106
115
116
112
119
128
124
112
110
112
108
106
105
104
97
110
108
106
103
106
118
126
113
100
100
96
83
86
102
106
99
97
101
102
101
106
113
114
110
109
108
108
109
114
113
110
109
114
112
106
108
117
118
112
120
132
125
106
106
113
109
101
100
101
99
121
119
113
106
106
115
118
104
96
100
96
84
89
105
109
103
104
115
115
106
101
108
113
111
106
110
113
111
111
113
112
108
109
115
117
113
115
116
112
116
127
118
100
104
114
108
99
103
113
113
128
129
124
116
115
116
110
98
96
101
99
97
105
113
107
99
105
121
123
110
102
108
113
111
109
116
118
113
108
112
112
103
101
114
123
117
112
114
113
114
120
114
105
109
111
103
97
111
129
125
127
131
127
119
119
116
107
101
103
104
105
109
120
119
107
100
109
120
119
110
107
107
110
107
108
117
121
116
110
111
109
98
95
106
117
113
110
112
114
115
119
119
117
116
110
100
97
113
131
126
119
121
116
112
113
111
103
103
110
111
112
117
120
119
113
113
115
115
110
110
110
110
107
101
102
115
122
117
111
110
107
96
93
99
107
107
108
111
113
115
122
129
130
124
113
104
103
114
121
116
109
110
105
104
105
105
98
101
111
118
118
114
111
113
121
126
120
108
105
109
115
115
109
100
101
114
120
115
110
110
109
100
97
99
105
107
108
108
108
111
123
135
136
129
117
111
111
111
109
109
105
105
103
103
105
105
100
100
109
119
118
107
97
107
126
130
117
104
104
116
121
122
117
108
107
116
120
113
109
112
112
106
103
107
115
117
114
109
107
112
121
131
132
126
117
115
115
111
104
109
104
108
111
112
110
108
107
106
106
111
111
98
92
104
122
123
107
100
110
123
126
122
121
115
113
116
120
117
113
115
114
111
108
115
124
126
120
115
116
118
119
118
119
117
114
115
118
114
109
117
105
110
117
117
111
110
115
116
112
107
104
99
98
105
114
113
101
101
115
126
124
115
113
112
108
108
116
122
124
120
113
108
110
117
125
125
119
120
127
128
117
105
104
109
114
115
117
118
117
119
105
108
116
115
108
105
114
121
119
110
108
109
110
110
108
107
108
111
118
118
115
107
106
105
102
102
110
123
131
123
109
104
109
115
116
117
117
119
128
129
118
100
97
109
120
118
116
118
118
113
106
107
111
112
104
100
106
117
120
119
119
121
120
114
107
107
114
120
116
107
106
109
108
106
102
103
105
116
124
120
106
100
109
112
112
113
116
118
118
122
119
106
102
116
130
123
111
109
112
107
111
115
114
109
104
100
98
104
115
126
129
127
121
114
109
108
115
122
116
105
104
111
117
114
112
111
108
106
113
114
107
103
111
115
112
113
120
119
111
111
118
114
108
118
130
124
108
104
110
111
120
126
120
109
107
104
97
95
108
127
131
120
112
113
113
109
110
118
123
117
109
111
118
120
121
120
115
105
105
112
110
109
116
120
114
113
121
122
111
107
115
116
109
110
120
122
112
107
114
122
124
130
122
108
108
109
102
96
107
122
125
112
108
114
116
108
107
119
136
136
120
108
111
119
122
123
120
111
110
115
116
116
119
122
118
110
112
118
110
108
109
109
100
99
110
121
124
120
121
126
121
120
114
109
113
113
105
106
114
119
117
110
109
111
111
104
106
120
142
145
122
104
108
118
118
117
119
117
117
120
123
122
121
126
126
112
106
109
109
108
106
103
97
99
111
122
131
130
124
118
119
108
104
110
120
113
106
114
126
121
113
113
115
109
98
98
105
120
137
137
119
106
113
120
112
110
113
117
119
121
122
120
118
129
136
124
110
108
108
109
108
107
108
112
117
119
123
125
122
115
120
101
94
108
121
113
105
117
129
120
110
114
115
106
94
95
105
115
121
122
113
113
121
120
111
109
112
115
117
119
118
113
116
132
144
132
118
113
112
112
113
116
120
124
123
115
111
114
117
118
123
103
90
102
116
113
106
112
121
115
108
107
107
105
103
104
107
111
111
110
111
117
121
114
110
115
117
117
117
116
109
105
114
133
140
129
119
117
114
114
119
122
122
123
119
110
106
107
113
124
124
108
93
99
113
116
108
106
113
113
107
98
98
105
113
113
113
116
114
110
114
117
116
108
110
121
123
116
118
119
109
103
116
131
131
119
116
116
114
113
120
121
115
113
115
116
114
107
108
119
120
110
98
100
112
121
112
103
111
118
110
96
94
108
117
114
113
121
123
115
114
117
111
105
111
121
121
114
116
120
115
111
119
127
124
115
115
115
110
110
115
115
108
105
117
129
128
112
103
108
114
109
104
104
116
123
116
110
117
125
118
102
100
111
114
107
107
120
126
118
112
113
110
107
112
116
113
111
115
121
120
118
123
125
122
117
118
118
113
112
112
111
106
108
124
139
136
118
103
102
110
106
105
109
116
121
117
116
122
127
120
110
109
113
109
100
101
113
120
116
111
110
110
114
115
112
109
110
115
116
118
121
126
126
121
121
123
124
124
121
117
114
112
117
133
143
136
119
108
109
106
102
106
113
114
112
113
117
119
119
118
116
116
114
108
100
99
105
112
112
107
107
111
117
120
113
109
112
110
109
110
119
125
125
120
118
122
127
131
130
126
117
113
123
137
142
134
119
114
121
102
97
108
117
113
105
106
113
114
114
115
117
116
114
113
110
108
109
111
109
106
105
113
121
121
118
115
114
112
107
107
112
120
123
120
116
119
124
127
130
132
123
113
121
136
141
129
115
115
124
111
112
110
109
110
112
112
111
108
106
104
108
113
112
107
107
120
131
128
112
107
117
125
115
107
112
120
115
102
103
114
122
116
108
111
119
110
95
93
108
118
117
112
110
108
107
115
123
122
119
110
97
98
109
111
112
116
120
119
113
107
112
118
115
106
105
116
126
125
114
111
117
122
121
120
121
121
110
101
103
115
118
112
105
108
115
109
99
102
116
122
117
114
117
117
110
110
115
116
117
111
92
91
105
112
112
113
120
123
120
112
111
117
117
106
102
110
120
121
117
117
117
122
123
122
118
112
107
102
100
107
112
111
107
108
111
113
111
114
119
121
119
120
126
123
110
105
109
113
115
116
99
90
98
109
112
109
108
117
124
117
109
113
116
108
103
108
116
118
118
120
121
120
117
112
105
105
107
103
98
102
110
111
111
110
111
117
124
120
113
113
115
120
122
119
111
108
111
114
115
118
111
94
92
105
112
104
99
109
123
119
109
111
117
112
106
108
114
119
120
121
123
120
110
99
94
101
110
108
102
107
112
113
113
113
113
120
126
119
106
103
110
114
113
110
113
120
120
116
109
117
118
103
94
105
111
102
96
107
120
117
108
110
116
114
106
106
116
123
123
121
119
116
107
97
96
105
115
117
116
117
118
114
112
113
113
115
120
118
108
102
104
106
106
109
119
128
123
110
103
114
119
113
108
113
113
105
103
111
114
112
110
113
116
113
105
106
116
127
127
119
113
112
112
110
106
108
117
125
130
129
123
115
110
108
106
107
113
120
117
108
107
108
112
116
125
129
118
103
101
113
116
116
116
118
116
112
113
114
108
104
108
114
112
108
106
109
116
125
127
119
109
109
117
122
115
109
113
123
132
131
123
116
109
106
103
103
110
123
126
118
112
116
122
125
127
125
114
102
103
112
114
116
118
118
117
117
123
119
104
96
103
113
111
104
107
112
114
115
118
115
107
106
113
120
117
109
110
116
123
127
122
115
110
108
109
109
111
123
128
121
114
120
127
126
123
121
117
109
107
105
106
113
114
115
115
116
122
119
105
94
100
109
110
105
109
115
112
106
106
107
106
104
104
110
113
114
115
115
118
122
121
117
115
117
116
116
117
125
125
118
114
119
123
120
116
120
124
116
107
95
100
109
116
115
109
108
115
117
109
97
98
106
108
107
111
116
111
97
95
101
104
98
97
105
116
122
124
123
123
121
120
122
126
125
118
117
125
130
124
114
113
120
119
113
113
122
127
119
107
97
99
109
119
116
104
99
107
113
111
101
101
103
105
107
113
116
106
92
91
100
102
97
98
108
115
119
122
127
128
122
119
125
134
130
116
115
128
134
122
112
115
122
119
116
116
117
116
116
113
111
107
112
117
109
98
98
108
113
111
105
105
105
104
106
116
118
106
93
95
107
109
104
105
112
112
102
103
117
129
128
121
123
133
132
116
111
122
126
116
110
114
121
120
120
120
110
102
110
120
122
118
116
112
102
97
105
117
118
110
107
108
108
104
105
118
120
108
98
106
119
120
112
109
111
105
89
84
101
123
132
124
117
123
128
120
113
113
112
105
104
112
120
123
124
121
107
96
105
120
119
124
122
112
101
101
113
121
118
110
108
108
109
104
104
114
117
111
105
114
128
130
119
107
104
102
94
85
93
116
132
126
111
109
119
123
117
109
102
97
98
109
122
126
121
119
112
104
104
113
107
122
128
119
111
111
113
111
106
104
105
104
103
103
105
108
107
107
109
117
126
128
119
107
104
111
112
102
97
109
125
121
105
97
107
122
123
114
106
98
97
110
128
132
123
118
123
119
107
108
95
115
128
127
120
117
107
95
92
101
107
102
97
103
109
107
98
99
108
114
116
116
114
111
114
125
129
118
108
107
113
112
102
91
97
116
125
124
118
111
105
112
129
135
127
122
129
129
115
110
92
107
120
122
121
115
100
87
87
103
113
106
98
106
118
114
97
95
104
108
104
103
109
118
126
133
131
121
113
110
107
106
103
94
95
111
125
125
122
119
116
113
118
128
131
127
128
129
122
119
94
104
106
108
110
111
105
99
100
109
116
109
102
110
125
122
105
97
103
106
99
98
111
125
130
130
123
114
115
116
108
106
105
102
99
111
120
116
110
115
119
113
105
117
129
127
121
120
123
125
99
104
98
90
95
110
117
117
112
111
112
109
105
113
127
128
114
103
105
109
100
99
115
126
123
120
115
111
116
119
112
108
109
108
105
109
114
105
94
98
115
117
109
113
123
120
111
110
119
125
104
110
99
83
85
106
119
119
111
108
108
103
103
111
124
129
118
106
108
112
102
98
112
121
113
108
109
111
116
119
112
110
110
110
110
110
110
102
87
88
108
124
124
121
118
113
110
108
113
120
111
118
110
90
88
99
104
102
101
107
108
102
102
111
122
125
116
105
110
117
106
97
106
114
107
101
103
110
117
115
110
108
110
109
110
114
114
108
98
94
104
124
135
129
116
111
110
109
113
119
113
122
119
108
100
96
87
83
93
113
116
108
106
114
120
117
108
100
108
117
112
102
102
109
108
103
104
113
120
115
107
105
108
108
110
117
117
116
116
115
109
119
132
131
118
112
112
113
114
119
109
116
122
123
116
101
83
78
95
119
123
112
111
118
116
107
99
99
104
113
116
113
108
109
111
109
111
120
125
119
107
103
105
105
110
117
118
119
132
133
118
110
120
123
117
113
111
113
115
118
101
104
117
129
128
112
95
91
106
123
119
109
110
115
109
97
97
99
101
103
113
120
115
109
110
114
117
124
129
123
109
101
102
103
108
112
113
117
135
138
122
110
112
118
113
108
107
111
111
111
95
96
111
126
127
116
106
106
116
125
114
100
103
109
102
94
97
104
100
96
105
119
120
112
107
110
117
120
121
119
108
101
102
108
107
106
106
114
127
129
120
115
118
118
109
102
107
111
106
100
98
100
110
119
117
109
106
109
119
127
116
101
101
107
100
94
101
109
103
95
101
116
125
115
103
104
110
109
104
104
106
105
107
116
117
107
104
113
120
117
114
117
124
123
109
99
107
115
107
94
108
115
120
116
109
105
103
104
114
125
119
107
107
111
102
97
106
112
111
102
102
116
127
117
102
101
106
100
88
89
104
111
114
124
127
114
107
114
118
112
110
116
127
127
112
98
106
117
112
97
117
129
128
117
108
104
100
99
107
116
114
110
116
116
102
98
109
117
117
114
113
118
121
114
105
107
109
99
86
90
108
117
116
124
130
121
114
119
122
117
113
115
124
128
114
98
101
112
113
105
116
127
124
111
109
106
99
99
105
106
103
108
119
117
100
100
117
125
124
123
121
112
106
103
107
114
113
103
97
105
118
119
114
118
123
120
116
121
126
124
116
114
119
123
114
99
98
106
110
113
113
116
108
101
105
104
96
97
105
105
99
105
116
112
99
105
125
133
130
127
121
103
91
91
105
119
116
106
109
120
124
116
111
109
110
111
113
118
120
120
117
115
117
120
114
103
103
107
105
113
112
106
94
93
103
104
95
98
110
114
106
106
110
109
102
109
125
133
132
123
111
97
91
93
105
120
118
106
109
121
122
113
109
105
104
105
110
111
110
111
113
115
119
119
115
110
112
110
102
108
121
110
93
92
104
110
104
106
115
121
116
107
106
110
111
112
114
120
123
114
98
96
103
103
105
117
124
112
105
111
114
112
109
105
104
105
107
109
108
106
109
112
118
120
116
114
117
113
104
105
126
118
102
99
108
118
119
115
117
118
116
107
105
114
122
117
108
106
108
106
96
101
114
110
100
114
129
121
106
105
112
114
111
108
108
107
108
115
119
116
107
103
108
114
113
112
116
117
111
109
124
122
112
106
110
118
126
124
117
111
109
108
108
115
124
126
114
101
99
101
101
105
113
107
95
104
124
126
115
109
113
118
114
112
112
107
107
117
130
127
107
94
97
110
111
110
115
121
119
117
115
116
116
115
112
113
120
125
118
106
104
109
112
113
116
125
124
109
102
105
107
106
110
105
95
96
109
121
120
115
116
118
118
116
114
108
107
115
128
127
108
93
96
108
111
109
112
122
124
122
108
111
116
119
114
106
111
121
123
113
108
115
116
109
106
117
123
120
115
113
109
107
115
116
107
97
100
111
116
111
110
114
119
119
115
114
113
115
115
113
110
106
107
113
116
110
108
113
123
124
108
107
110
117
115
108
107
116
124
120
115
115
113
108
105
107
116
124
127
118
106
108
123
131
119
107
105
110
110
102
99
107
118
121
119
121
127
121
107
103
114
121
118
116
118
115
104
102
114
124
110
104
102
106
113
113
113
115
121
121
117
108
108
112
113
106
105
120
131
121
104
103
122
132
122
116
119
118
112
101
96
103
116
120
120
124
134
131
113
105
117
125
115
111
118
122
109
100
111
124
109
101
95
97
109
116
113
109
111
115
111
102
102
115
123
114
107
117
131
123
106
101
111
117
113
116
126
126
120
111
107
107
113
119
119
121
129
130
121
119
117
114
101
102
117
125
120
114
115
120
111
102
96
100
112
114
107
103
106
109
107
100
104
118
127
122
114
115
122
119
109
104
105
105
103
107
118
121
122
123
123
117
115
120
122
120
119
121
125
124
114
97
91
101
118
127
132
129
121
114
120
111
105
113
118
111
99
100
110
111
106
106
108
118
121
123
119
114
112
111
112
113
113
108
102
101
105
110
115
124
129
123
116
121
128
125
115
116
121
120
108
96
99
112
118
121
127
129
121
111
135
122
114
120
123
110
101
105
112
111
108
109
111
112
120
122
117
108
104
105
114
122
123
115
105
101
103
105
108
116
124
124
120
125
134
134
123
120
117
114
108
107
115
120
116
113
119
122
118
114
140
124
111
116
119
113
110
111
111
109
107
105
105
107
120
126
118
105
100
107
119
129
125
114
106
109
114
113
107
110
119
121
122
126
133
134
130
126
118
111
112
119
122
118
109
108
115
115
111
114
134
117
106
109
116
117
114
110
110
109
107
99
93
102
121
129
121
107
105
114
127
130
118
106
106
117
123
118
111
112
117
119
122
128
131
126
125
125
119
108
113
122
122
111
104
111
118
114
106
107
121
109
102
111
119
121
114
109
111
117
111
94
88
101
119
127
121
114
116
123
129
123
111
105
112
124
124
115
113
118
119
118
120
129
128
117
115
117
112
105
111
121
121
110
107
116
121
115
103
99
115
108
106
114
122
122
114
109
117
125
117
99
95
108
117
118
116
118
122
128
124
112
105
112
125
126
116
110
115
121
120
116
119
128
127
116
109
109
108
106
112
118
119
119
120
121
122
116
107
98
116
111
111
116
122
118
111
110
118
124
116
103
103
111
116
112
110
117
127
128
118
104
105
120
133
127
114
110
117
119
116
115
119
124
122
113
110
110
112
115
116
114
116
123
125
124
121
118
116
109
117
111
113
116
114
109
106
108
110
109
108
107
109
113
115
109
106
113
123
124
113
105
106
117
126
122
116
116
119
118
115
117
123
122
116
111
111
115
122
128
125
113
105
115
125
125
120
122
122
120
110
108
113
117
109
97
97
106
107
102
102
108
108
108
111
111
109
113
120
119
115
110
110
112
115
117
117
119
120
120
119
121
125
119
112
109
112
120
126
132
128
113
101
109
122
124
122
122
124
123
103
94
87
88
101
116
125
125
117
107
107
110
111
112
115
116
111
109
108
114
117
115
105
102
108
115
114
103
94
100
114
120
114
106
106
104
100
92
94
109
127
129
110
93
95
108
112
108
109
117
96
82
90
107
115
119
129
130
120
109
109
114
113
109
114
116
112
108
108
112
111
107
102
103
112
117
116
105
95
100
112
116
112
107
108
109
108
103
100
106
118
119
108
96
96
105
106
106
106
106
98
90
106
125
126
121
121
121
114
111
113
114
111
110
116
117
113
109
109
108
106
104
103
105
109
113
113
106
99
102
112
114
108
103
105
112
117
116
109
105
110
116
112
100
98
104
107
107
107
100
109
109
118
127
127
120
111
106
107
114
114
110
106
114
119
118
110
109
108
106
104
108
108
106
106
108
111
110
103
103
111
113
106
99
100
110
122
124
109
100
108
117
113
101
101
107
113
116
114
102
119
124
119
115
114
112
104
98
107
118
115
104
105
120
122
111
104
108
110
104
105
116
117
110
106
109
116
117
109
109
113
115
110
103
103
109
119
119
108
102
110
118
113
101
99
112
124
126
119
108
117
122
115
107
105
104
101
103
113
122
116
104
108
121
118
102
95
107
112
107
106
116
118
115
114
119
122
121
117
116
117
119
119
113
106
107
111
113
111
110
114
118
114
104
102
113
127
128
118
115
105
111
117
112
105
103
105
110
115
118
117
113
113
115
110
98
93
105
114
111
107
107
112
119
125
126
120
116
121
125
122
120
124
118
108
102
106
111
117
119
118
117
114
108
106
114
123
121
113
116
94
101
116
117
107
105
113
119
113
108
115
124
116
104
99
99
99
103
111
114
107
98
103
119
129
121
105
101
117
129
123
117
118
116
107
104
106
111
117
119
119
116
112
109
109
114
119
117
110
117
92
101
115
112
105
108
124
126
111
98
111
126
118
97
93
104
107
103
103
111
108
98
99
113
119
108
89
90
112
127
122
111
109
110
108
110
111
111
110
112
119
120
113
108
109
117
122
118
111
116
98
107
108
99
97
110
127
127
110
99
110
122
116
100
94
106
112
105
99
105
106
105
102
103
104
103
96
99
115
124
119
108
106
111
110
111
114
110
105
106
116
124
120
110
108
118
126
121
112
115
105
115
109
95
95
112
124
119
109
106
110
116
115
107
100
106
114
112
100
99
109
115
106
98
101
111
119
122
124
122
115
111
114
114
111
108
110
112
109
105
112
126
130
119
[truncated: 201,808 more chars]
