# Supplementary material for: Evaluating flow modulating treatment response in intracranial aneurysms using black-blood MRI in vitro
Source: Commun Med (Lond). 2026 Mar 27;6:170. doi: 10.1038/s43856-026-01413-z (PMC13031954; doi:10.1038/s43856-026-01413-z)
Supplement: Supplementary file 8 — Supplementary Data 5 [file 43856_2026_1413_MOESM8_ESM.zip]

Archive with 64 entries (49 files):
- Data_Figure_8ab_Sup_Figure_6ab/
- Data_Figure_8ab_Sup_Figure_6ab/BB1/
- Data_Figure_8ab_Sup_Figure_6ab/BB1/with backbone (FD2)/
- Data_Figure_8ab_Sup_Figure_6ab/BB1/with backbone (FD2)/1_BB1_aneurysm_array.txt
- Data_Figure_8ab_Sup_Figure_6ab/BB1/with backbone (FD2)/2_BB1_vessel_array.txt
- Data_Figure_8ab_Sup_Figure_6ab/BB1/with backbone (FD2)/3_BB1_agar_left_array.txt
- Data_Figure_8ab_Sup_Figure_6ab/BB1/with backbone (FD2)/4_BB1_agar_right_array.txt
- Data_Figure_8ab_Sup_Figure_6ab/BB1/with derivo (FD1)/
- Data_Figure_8ab_Sup_Figure_6ab/BB1/with derivo (FD1)/1_BB1_aneurysm_array.txt
- Data_Figure_8ab_Sup_Figure_6ab/BB1/with derivo (FD1)/2_BB1_vessel_array.txt
- Data_Figure_8ab_Sup_Figure_6ab/BB1/with derivo (FD1)/3_BB1_agar_left_array.txt
- Data_Figure_8ab_Sup_Figure_6ab/BB1/with derivo (FD1)/4_BB1_agar_right_array.txt
- Data_Figure_8ab_Sup_Figure_6ab/BB1/with mesh 1 (FD3)/
- Data_Figure_8ab_Sup_Figure_6ab/BB1/with mesh 1 (FD3)/1_BB1_aneurysm_array.txt
- Data_Figure_8ab_Sup_Figure_6ab/BB1/with mesh 1 (FD3)/2_BB1_vessel_array.txt
- Data_Figure_8ab_Sup_Figure_6ab/BB1/with mesh 1 (FD3)/3_BB1_agar_left_array.txt
- Data_Figure_8ab_Sup_Figure_6ab/BB1/with mesh 1 (FD3)/4_BB1_agar_right_array.txt
- Data_Figure_8ab_Sup_Figure_6ab/BB1/with mesh 2 (FD4)/
- Data_Figure_8ab_Sup_Figure_6ab/BB1/with mesh 2 (FD4)/1_BB1_aneurysm_array.txt
- Data_Figure_8ab_Sup_Figure_6ab/BB1/with mesh 2 (FD4)/2_BB1_vessel_array.txt
- Data_Figure_8ab_Sup_Figure_6ab/BB1/with mesh 2 (FD4)/3_BB1_agar_left_array.txt
- Data_Figure_8ab_Sup_Figure_6ab/BB1/with mesh 2 (FD4)/4_BB1_agar_right_array.txt
- Data_Figure_8ab_Sup_Figure_6ab/BB1/with mesh 4 (FD5)/
- Data_Figure_8ab_Sup_Figure_6ab/BB1/with mesh 4 (FD5)/1_BB1_aneurysm_array.txt
- Data_Figure_8ab_Sup_Figure_6ab/BB1/with mesh 4 (FD5)/2_BB1_vessel_array.txt
- Data_Figure_8ab_Sup_Figure_6ab/BB1/with mesh 4 (FD5)/3_BB1_agar_left_array.txt
- Data_Figure_8ab_Sup_Figure_6ab/BB1/with mesh 4 (FD5)/4_BB1_agar_right_array.txt
- Data_Figure_8ab_Sup_Figure_6ab/BB1/without device/
- Data_Figure_8ab_Sup_Figure_6ab/BB1/without device/1_BB1_aneurysm_array.txt
- Data_Figure_8ab_Sup_Figure_6ab/BB1/without device/2_BB1_vessel_array.txt
- Data_Figure_8ab_Sup_Figure_6ab/BB1/without device/3_BB1_agar_left_array.txt
- Data_Figure_8ab_Sup_Figure_6ab/BB1/without device/4_BB1_agar_right_array.txt
- Data_Figure_8ab_Sup_Figure_6ab/BB2/
- Data_Figure_8ab_Sup_Figure_6ab/BB2/with backbone (FD2)/
- Data_Figure_8ab_Sup_Figure_6ab/BB2/with backbone (FD2)/1_BB2_aneurysm_array.txt
- Data_Figure_8ab_Sup_Figure_6ab/BB2/with backbone (FD2)/2_BB2_vessel_array.txt
- Data_Figure_8ab_Sup_Figure_6ab/BB2/with backbone (FD2)/3_BB2_agar_left_array.txt
- Data_Figure_8ab_Sup_Figure_6ab/BB2/with backbone (FD2)/4_BB2_agar_right_array.txt
- Data_Figure_8ab_Sup_Figure_6ab/BB2/with derivo (FD1)/
- Data_Figure_8ab_Sup_Figure_6ab/BB2/with derivo (FD1)/1_BB2_aneurysm_array.txt
- Data_Figure_8ab_Sup_Figure_6ab/BB2/with derivo (FD1)/2_BB2_vessel_array.txt
- Data_Figure_8ab_Sup_Figure_6ab/BB2/with derivo (FD1)/3_BB2_agar_left_array.txt
- Data_Figure_8ab_Sup_Figure_6ab/BB2/with derivo (FD1)/4_BB2_agar_right_array.txt
- Data_Figure_8ab_Sup_Figure_6ab/BB2/with mesh 1 (FD3)/
- Data_Figure_8ab_Sup_Figure_6ab/BB2/with mesh 1 (FD3)/1_BB2_aneurysm_array.txt
- Data_Figure_8ab_Sup_Figure_6ab/BB2/with mesh 1 (FD3)/2_BB2_vessel_array.txt
- Data_Figure_8ab_Sup_Figure_6ab/BB2/with mesh 1 (FD3)/3_BB2_agar_left_array.txt
- Data_Figure_8ab_Sup_Figure_6ab/BB2/with mesh 1 (FD3)/4_BB2_agar_right_array.txt
- Data_Figure_8ab_Sup_Figure_6ab/BB2/with mesh 2 (FD4)/
- Data_Figure_8ab_Sup_Figure_6ab/BB2/with mesh 2 (FD4)/1_BB2_aneurysm_array.txt
- Data_Figure_8ab_Sup_Figure_6ab/BB2/with mesh 2 (FD4)/2_BB2_vessel_array.txt
- Data_Figure_8ab_Sup_Figure_6ab/BB2/with mesh 2 (FD4)/3_BB2_agar_left_array.txt
- Data_Figure_8ab_Sup_Figure_6ab/BB2/with mesh 2 (FD4)/4_BB2_agar_right_array.txt
- Data_Figure_8ab_Sup_Figure_6ab/BB2/with mesh 4 (FD5)/
- Data_Figure_8ab_Sup_Figure_6ab/BB2/with mesh 4 (FD5)/1_BB2_aneurysm_array.txt
- Data_Figure_8ab_Sup_Figure_6ab/BB2/with mesh 4 (FD5)/2_BB2_vessel_array.txt
- Data_Figure_8ab_Sup_Figure_6ab/BB2/with mesh 4 (FD5)/3_BB2_agar_left_array.txt
- Data_Figure_8ab_Sup_Figure_6ab/BB2/with mesh 4 (FD5)/4_BB2_agar_right_array.txt
- Data_Figure_8ab_Sup_Figure_6ab/BB2/without device/
- Data_Figure_8ab_Sup_Figure_6ab/BB2/without device/1_BB2_aneurysm_array.txt
- Data_Figure_8ab_Sup_Figure_6ab/BB2/without device/2_BB2_vessel_array.txt
- Data_Figure_8ab_Sup_Figure_6ab/BB2/without device/3_BB2_agar_left_array.txt
- Data_Figure_8ab_Sup_Figure_6ab/BB2/without device/4_BB2_agar_right_array.txt
- Data_Figure_8ab_Sup_Figure_6ab/README.txt
