# Supplementary material for: Evaluating flow modulating treatment response in intracranial aneurysms using black-blood MRI in vitro
Source: Commun Med (Lond). 2026 Mar 27;6:170. doi: 10.1038/s43856-026-01413-z (PMC13031954; doi:10.1038/s43856-026-01413-z)
Supplement: Supplementary file 8 — Supplementary Data 5 [file 43856_2026_1413_MOESM8_ESM.zip › Data_Figure_8ab_Sup_Figure_6ab/BB1/with backbone (FD2)/1_BB1_aneurysm_array.txt]

18
13
1
11
2
5
16
5
2
2
21
8
4
7
23
3
2
1
29
20
1
3
3
12
25
10
4
19
26
32
9
20
47
10
24
5
12
1
11
16
11
13
19
4
16
12
3
6
5
17
15
4
11
8
10
10
9
15
10
6
1
9
15
3
22
19
1
3
5
11
28
44
16
14
40
42
19
49
50
29
55
90
9
8
7
5
20
15
2
7
14
4
4
19
14
15
4
2
14
14
16
16
7
13
19
6
3
11
16
15
23
16
5
18
40
11
4
12
20
2
2
14
16
54
8
2
7
13
4
8
10
10
13
29
10
18
42
20
3
32
30
11
30
27
19
49
40
29
81
116
88
61
28
58
49
54
98
103
56
13
2
6
3
6
8
19
5
10
22
11
1
10
12
7
2
14
17
22
14
5
2
10
24
16
9
13
14
12
5
17
26
16
1
1
3
5
11
7
16
12
1
5
9
8
51
27
2
0
2
2
2
7
10
2
4
64
35
3
1
0
0
1
5
10
4
6
24
23
23
3
1
26
18
5
21
16
3
29
37
31
24
12
33
15
15
83
111
77
53
50
54
11
27
47
51
69
110
108
54
36
61
17
8
12
5
5
3
11
7
5
2
2
6
9
12
0
1
11
13
6
4
7
4
12
21
8
1
2
8
10
3
14
31
15
8
2
2
15
14
5
8
4
35
10
11
6
1
11
16
6
3
3
8
21
11
13
10
1
2
4
8
3
1
4
10
25
42
32
10
2
11
15
5
1
1
1
2
15
47
11
1
2
0
0
0
15
18
5
7
19
21
19
23
19
1
1
3
13
16
16
2
3
17
20
22
5
35
22
4
9
0
11
68
77
43
27
37
46
56
22
23
17
23
35
63
91
78
32
33
68
67
12
45
40
13
23
34
13
24
4
6
2
8
24
5
3
3
10
8
5
14
7
2
9
34
8
4
8
3
7
1
3
32
7
2
3
2
2
5
8
13
22
19
2
2
3
5
3
4
20
8
23
6
2
4
7
11
3
3
2
2
4
19
4
16
8
3
2
1
6
4
3
7
23
7
5
12
13
11
10
10
6
2
1
3
12
7
21
26
21
10
11
26
21
2
2
3
2
6
14
25
45
25
4
9
9
7
2
0
21
23
3
2
9
13
13
11
22
23
4
1
1
0
19
24
6
4
5
4
6
10
11
39
23
2
0
1
27
50
28
9
6
20
33
38
52
15
38
27
4
0
15
43
57
37
7
26
64
63
49
41
20
34
29
17
27
24
10
32
53
34
18
6
2
37
10
1
9
1
4
7
41
21
1
2
2
21
27
24
6
1
14
5
9
17
8
35
14
1
12
2
2
2
4
3
32
13
3
0
1
2
4
6
5
20
17
14
8
1
2
4
4
4
8
6
3
18
4
1
4
5
6
6
5
2
1
4
20
7
4
18
17
3
1
3
7
7
1
4
24
10
2
5
10
4
2
2
3
1
1
3
13
22
13
16
18
17
9
1
3
18
15
1
3
11
13
6
4
6
5
31
11
0
17
18
20
18
3
12
11
2
5
3
11
12
7
2
17
29
5
2
7
2
10
20
13
6
0
1
1
3
18
41
1
19
38
8
3
5
1
18
18
1
1
5
16
21
17
37
63
8
33
40
18
1
1
1
20
24
8
5
20
53
54
55
48
47
46
22
17
14
15
25
15
12
34
47
35
27
27
30
41
22
9
17
21
35
5
1
9
24
5
16
5
14
10
33
17
36
20
2
0
6
26
33
11
14
6
14
8
2
20
32
5
8
15
20
11
8
2
1
2
6
5
14
10
10
18
3
17
4
3
9
6
4
21
26
15
11
8
10
4
2
6
10
9
6
5
4
3
26
13
3
2
8
8
4
3
4
3
3
3
12
19
20
2
2
17
25
5
2
9
3
4
4
4
16
9
16
8
7
0
1
2
1
3
19
26
7
9
13
23
25
13
17
10
6
22
17
10
1
3
2
1
1
0
12
17
2
0
16
17
6
11
10
18
6
2
21
9
5
22
12
5
1
16
32
23
4
2
3
4
3
11
4
14
23
16
12
4
1
2
14
17
7
3
8
8
5
21
35
30
5
21
25
2
2
15
11
3
3
3
5
9
17
13
1
28
66
31
24
45
29
2
1
1
2
2
2
2
1
12
38
40
54
57
27
45
31
15
8
0
10
17
9
5
17
37
41
37
34
37
20
29
51
34
21
24
12
15
22
61
52
24
22
4
23
26
6
2
6
1
20
18
2
2
42
13
6
8
11
14
3
3
44
10
6
6
9
18
32
14
4
12
16
13
22
6
4
25
35
11
1
14
7
8
22
13
2
2
2
2
1
2
1
7
0
10
4
3
16
19
3
7
15
3
1
18
14
1
2
13
4
4
4
3
1
3
7
12
11
14
8
2
13
13
14
14
3
5
20
6
5
2
3
7
10
2
3
5
15
18
10
2
3
16
22
6
3
20
12
2
9
6
4
6
9
5
3
14
2
1
0
1
8
25
22
2
2
9
17
15
2
9
6
2
8
29
16
3
3
17
10
3
3
3
10
6
2
5
20
21
8
8
6
7
32
3
8
8
14
7
6
12
7
5
3
26
37
16
2
9
12
10
1
0
3
0
10
13
14
15
7
5
3
9
13
7
2
14
18
6
9
24
26
16
1
13
9
1
1
15
17
6
10
13
10
13
20
8
4
24
60
27
24
35
44
12
1
0
0
3
7
4
0
1
8
22
21
43
45
5
37
35
13
0
1
7
17
15
2
1
2
26
52
43
8
29
40
37
15
16
33
30
28
23
8
24
37
42
23
41
78
69
42
24
12
22
1
18
3
3
16
0
13
9
1
3
5
1
2
17
19
5
2
11
12
20
17
4
3
5
7
3
1
2
2
14
35
29
3
2
15
9
5
27
11
7
3
3
18
17
6
14
2
5
17
29
12
4
12
22
9
15
15
11
21
12
2
2
1
0
1
1
2
3
14
5
8
16
8
4
4
3
2
16
14
2
4
7
5
3
5
5
12
8
10
11
4
3
2
5
10
3
3
5
13
8
5
8
21
9
11
25
10
11
27
6
3
6
3
4
14
3
1
0
15
20
5
11
0
9
10
14
22
6
4
11
5
3
7
16
17
9
6
5
4
4
14
11
1
2
2
3
7
13
10
3
2
10
13
13
11
2
2
3
3
8
33
35
9
1
2
1
3
3
11
11
4
3
9
10
12
6
3
2
3
3
2
33
0
12
17
7
8
18
16
9
5
4
14
23
4
3
11
14
7
4
2
9
28
1
0
7
2
4
2
23
17
3
6
10
2
2
9
21
11
4
13
22
26
24
1
2
3
2
3
12
16
2
4
17
16
16
18
7
6
19
42
20
0
30
29
27
4
2
1
0
2
5
7
6
5
10
11
5
26
23
2
25
37
28
5
1
0
12
28
22
1
1
3
23
49
36
6
43
44
31
7
3
9
13
23
20
12
32
44
38
51
39
54
78
71
46
37
35
55
50
32
47
10
3
23
35
7
6
38
14
8
11
4
6
28
22
3
27
14
9
7
5
3
3
17
16
3
2
2
9
25
34
16
2
9
27
12
25
6
1
9
11
22
19
10
4
2
6
17
20
12
31
12
4
15
28
6
4
21
15
30
18
4
5
6
25
14
2
5
6
4
4
16
7
4
22
24
2
4
11
10
5
16
16
7
5
4
14
13
3
3
6
18
8
4
11
11
16
11
2
3
6
21
14
0
3
2
5
6
2
3
4
7
10
19
13
3
2
3
14
15
7
11
8
5
20
6
5
8
5
3
9
31
16
10
27
11
2
5
3
5
7
2
2
6
11
10
3
2
6
3
10
11
20
27
5
3
2
2
2
1
8
28
24
4
6
16
10
3
13
8
2
4
12
4
2
13
19
3
1
19
13
12
14
4
4
4
3
2
17
39
35
2
2
3
2
2
16
28
13
4
9
13
11
11
8
5
9
18
5
6
6
65
31
0
7
14
4
3
17
19
18
6
6
9
8
7
12
5
12
13
3
2
9
9
32
1
0
6
3
3
2
20
19
3
4
6
6
4
4
13
11
4
4
15
23
9
51
26
0
0
5
3
3
14
17
2
3
9
21
21
13
4
6
20
20
6
3
55
30
11
3
1
2
1
0
1
2
5
9
13
14
6
1
17
7
6
26
29
27
7
5
4
6
22
20
1
0
1
20
37
18
4
46
50
41
18
0
0
2
2
10
10
14
36
28
5
42
46
40
47
59
55
37
30
46
27
32
59
71
70
49
25
18
25
33
30
7
8
19
26
28
27
23
18
19
12
25
14
1
13
27
11
3
9
1
23
15
8
5
5
5
13
10
2
5
4
18
7
2
13
3
17
10
1
20
22
26
4
3
4
17
41
38
12
2
2
22
31
15
15
7
4
5
17
27
29
19
4
2
2
7
22
23
17
10
26
5
2
12
19
1
7
18
8
22
20
1
7
7
13
11
26
8
3
4
3
2
3
9
5
5
25
12
4
2
13
22
11
3
1
14
16
14
8
5
12
6
3
5
8
13
5
6
5
16
22
12
0
13
12
2
7
16
16
5
2
4
6
5
2
2
2
2
9
6
10
13
10
1
1
4
14
16
5
7
13
10
8
5
4
4
4
11
21
5
5
25
13
5
17
14
4
3
4
5
5
2
8
17
10
3
3
10
8
26
10
2
4
8
19
20
4
3
3
2
9
9
3
19
28
8
4
16
8
2
11
16
6
1
3
7
4
3
15
17
2
7
23
6
7
19
9
3
4
4
3
11
23
19
36
31
2
2
6
2
3
5
16
5
3
11
7
8
14
11
5
10
26
7
3
7
6
47
23
1
4
10
3
2
5
15
10
3
15
11
5
9
15
3
5
21
8
12
10
8
54
29
1
1
6
5
2
3
14
8
3
3
7
6
6
8
6
3
2
2
11
12
6
65
25
2
1
2
2
3
18
16
2
4
6
22
20
8
11
21
20
3
3
5
70
28
0
0
2
4
6
2
1
1
2
5
9
8
4
4
16
6
3
7
49
36
26
20
9
3
3
2
10
14
3
1
3
21
24
5
8
17
35
52
42
26
12
2
5
19
17
3
4
18
25
6
3
19
25
35
33
26
27
28
24
19
24
42
12
6
24
36
53
68
74
57
38
34
20
8
14
12
37
14
1
2
4
11
34
27
22
28
12
4
24
21
21
20
28
24
12
13
28
30
16
5
14
24
18
4
7
11
4
3
6
19
1
20
25
5
1
6
8
8
4
4
7
9
8
9
11
3
10
27
7
8
8
2
9
24
12
25
31
5
2
6
22
48
40
9
3
2
6
21
28
10
33
13
8
9
4
13
29
39
17
2
2
3
2
23
27
18
21
14
21
7
5
3
8
8
13
6
10
14
4
2
5
11
26
12
8
24
12
3
3
2
5
9
10
3
12
15
2
3
1
11
23
25
21
6
3
12
15
12
14
12
2
6
4
2
6
8
7
4
10
6
2
13
9
22
23
3
5
6
4
2
6
20
13
2
2
5
8
4
1
3
6
5
4
4
8
20
10
6
4
3
9
15
11
4
3
3
6
10
8
6
3
1
18
19
2
19
9
7
13
10
6
6
14
11
6
5
6
6
5
15
24
13
3
4
21
11
6
11
27
15
4
4
9
10
7
2
2
2
3
25
23
2
4
18
14
4
4
3
2
5
9
11
21
22
8
0
1
3
1
2
5
3
3
12
20
3
4
15
5
5
12
17
3
3
16
16
19
24
24
4
12
13
2
12
15
5
5
4
3
3
6
6
9
7
8
18
6
4
4
4
3
25
14
2
10
18
6
6
9
5
3
2
2
2
3
9
12
4
6
13
20
20
6
8
11
43
27
3
2
14
19
10
8
10
7
6
6
4
8
8
4
7
8
10
10
6
2
7
73
22
3
1
16
13
3
15
11
7
11
12
17
12
3
13
26
15
3
2
9
16
71
25
1
0
2
2
10
4
3
5
9
5
2
2
5
10
20
14
9
15
72
53
24
3
0
2
10
7
7
15
5
1
10
25
9
4
10
19
71
60
22
2
3
3
5
13
12
4
14
25
9
2
7
9
45
38
31
26
16
6
15
19
19
27
28
15
4
10
55
46
42
41
50
55
45
43
42
34
17
36
38
54
57
57
31
29
39
45
27
38
20
2
16
26
5
2
22
27
7
2
9
8
3
0
43
17
14
22
21
11
21
35
13
5
31
15
10
21
19
6
10
31
34
19
14
5
8
10
21
20
7
3
2
3
4
10
27
20
4
9
21
20
13
13
12
9
6
9
23
27
13
4
2
12
19
16
10
14
30
12
2
7
6
6
7
7
4
8
6
28
6
7
11
14
36
35
6
2
6
4
4
27
10
3
4
0
3
17
25
11
10
29
35
6
4
9
9
8
29
16
10
33
42
39
11
12
19
10
4
1
9
16
8
4
18
14
4
3
5
12
25
26
10
40
13
3
15
18
7
1
1
7
15
6
2
12
4
3
3
0
12
22
6
4
16
12
3
1
18
21
4
7
15
4
2
1
1
4
9
3
4
11
9
2
7
6
12
3
7
20
6
6
3
7
6
1
9
21
6
3
8
11
2
4
5
8
6
2
9
14
2
6
20
6
4
2
7
8
2
6
20
12
4
5
15
13
1
1
9
23
19
5
3
26
17
10
6
3
13
8
4
8
12
10
11
12
4
3
10
21
14
1
1
19
11
5
10
20
22
13
4
2
13
8
3
2
2
0
10
33
26
4
3
8
21
20
18
13
9
4
3
7
21
16
12
7
2
7
11
3
7
5
7
11
15
15
4
2
2
10
19
17
19
8
4
5
7
15
17
13
18
5
20
13
3
12
30
22
12
0
6
6
2
12
21
8
3
12
18
8
2
4
2
8
7
11
15
25
8
1
15
13
0
7
5
3
7
11
9
9
4
14
23
12
4
11
4
29
21
9
2
17
26
11
6
11
15
6
6
5
4
8
7
3
5
14
15
2
3
11
4
62
12
4
3
18
6
1
9
14
3
6
7
8
8
3
7
21
13
2
5
12
15
62
48
19
7
3
7
3
12
4
4
7
10
9
7
4
2
14
19
15
13
18
73
83
58
17
1
1
1
9
20
22
25
8
4
11
15
5
10
10
11
20
92
100
63
9
3
4
7
4
2
2
2
11
19
10
10
7
6
11
84
57
30
19
6
14
33
34
27
20
20
22
30
24
4
84
66
40
31
32
30
27
39
42
40
39
12
72
63
59
55
49
74
64
18
85
86
61
46
48
59
43
25
31
27
22
16
26
33
11
2
31
26
3
1
2
41
6
2
22
11
12
22
9
7
2
22
42
26
2
5
15
13
11
21
23
10
10
34
4
4
15
4
1
12
15
3
4
17
24
16
14
18
5
4
7
7
16
20
9
2
1
3
6
12
19
11
2
4
9
6
17
20
21
18
17
9
1
3
4
26
29
4
5
5
9
30
5
6
23
26
17
15
21
12
3
4
6
7
7
12
9
0
12
24
4
17
9
2
9
6
18
26
4
2
1
2
4
24
14
0
21
24
1
2
7
36
34
9
9
31
24
3
3
18
13
6
16
9
5
19
28
5
29
10
6
20
14
5
7
20
18
4
4
23
13
3
9
22
24
18
3
3
8
28
10
2
5
15
15
6
1
11
20
7
3
7
3
1
11
4
7
20
9
9
6
10
9
3
3
14
23
5
3
11
5
7
11
3
4
3
2
3
8
21
6
2
7
4
22
7
2
1
4
8
6
6
11
6
5
12
8
2
2
3
3
16
9
2
6
7
7
14
11
6
3
1
5
16
10
4
8
4
4
13
16
2
2
5
4
2
10
12
13
11
4
2
2
27
15
6
3
4
17
13
2
3
3
3
13
15
3
2
5
15
8
0
1
10
4
3
7
22
26
31
14
7
7
5
19
13
2
1
2
1
6
17
10
2
3
9
24
28
19
16
18
14
2
9
24
8
3
6
12
9
20
6
2
10
12
7
2
11
6
1
3
16
30
24
13
6
9
11
4
1
1
2
11
8
16
11
20
16
1
4
19
19
4
2
16
11
5
19
22
4
9
22
18
11
8
11
7
3
21
3
6
12
9
24
17
4
12
16
6
7
16
13
2
1
15
12
4
24
25
6
10
19
4
19
11
10
2
13
21
8
1
2
22
15
1
7
3
1
20
12
6
15
21
3
7
8
4
45
39
4
1
10
9
5
2
2
14
8
4
2
13
11
4
4
7
1
12
15
5
9
42
15
9
11
7
5
8
15
4
3
3
1
6
10
10
8
9
11
13
14
15
15
69
73
41
11
2
1
2
4
16
19
26
9
1
3
7
7
8
0
3
14
109
97
57
7
2
10
16
4
1
0
0
8
10
8
8
23
13
3
100
102
66
29
13
5
20
31
25
21
3
2
15
33
38
14
85
92
65
28
24
22
12
14
29
28
38
49
24
89
87
70
66
45
27
66
77
39
40
62
67
79
123
87
104
88
94
115
49
84
85
59
39
43
53
43
58
33
19
17
6
16
22
6
25
23
27
9
8
26
21
6
4
6
23
48
36
5
2
19
10
9
19
14
10
8
25
44
33
21
32
13
1
4
8
10
7
14
11
8
13
32
40
13
24
18
12
10
2
4
2
11
11
3
7
13
14
15
15
20
12
9
6
4
1
8
18
19
9
3
2
4
9
10
10
5
3
3
14
27
16
1
8
14
18
19
8
4
2
5
5
18
18
8
9
7
4
17
40
40
6
2
8
26
24
9
5
5
6
12
8
21
30
17
4
2
14
8
30
18
7
13
22
11
2
4
15
16
4
0
4
7
9
20
9
2
12
17
8
17
3
2
9
34
31
12
19
38
17
4
1
15
13
3
6
13
6
4
17
12
12
14
9
8
6
19
12
8
12
24
14
1
15
25
8
1
24
30
17
6
1
16
29
7
18
14
9
4
6
11
12
3
3
6
22
16
9
4
6
13
24
2
5
20
12
7
2
1
12
2
5
11
2
7
18
8
4
9
7
10
10
2
3
7
6
2
15
31
10
3
4
11
17
19
24
14
5
2
3
4
7
3
4
8
8
7
3
2
5
9
14
16
8
1
3
8
11
20
28
25
31
31
15
6
5
13
9
4
3
3
4
6
14
11
10
4
1
8
13
8
3
2
2
2
1
5
24
22
7
1
5
14
9
4
3
5
4
3
10
6
3
8
12
2
1
1
2
2
2
6
18
19
14
32
4
5
14
8
14
8
3
5
8
5
3
4
4
3
15
21
21
22
12
4
18
18
5
9
15
4
29
2
9
27
24
13
7
4
8
6
3
5
9
3
2
7
30
37
20
6
2
4
11
15
5
2
8
5
8
19
15
12
12
7
4
4
3
5
19
24
4
4
16
19
4
5
21
16
7
8
13
17
16
14
0
3
7
2
8
22
10
23
10
9
9
17
12
2
3
3
3
14
32
17
3
15
23
9
2
18
9
6
10
2
13
11
8
5
2
25
20
1
7
3
5
10
27
22
26
16
4
5
9
6
44
23
0
6
7
9
7
2
4
21
18
3
9
16
13
4
2
2
6
20
13
4
4
17
30
1
8
10
4
1
14
28
13
3
6
11
6
2
9
14
9
12
16
12
6
7
44
62
52
16
1
7
4
4
4
3
3
13
13
4
5
10
12
4
8
8
6
3
102
69
41
5
1
10
7
3
2
2
2
11
20
12
15
17
17
17
18
85
90
61
25
3
4
21
15
9
8
4
2
3
25
31
19
26
80
77
41
8
18
17
5
8
11
12
29
51
32
6
84
77
56
55
33
12
47
69
57
67
44
64
89
102
109
146
115
46
116
84
117
107
115
130
104
83
60
63
67
68
49
30
33
32
26
17
38
46
51
24
17
8
3
26
25
2
1
11
35
21
27
36
15
10
10
8
9
11
15
19
36
31
21
21
18
16
13
2
3
15
15
15
16
20
26
17
4
32
9
13
6
2
2
9
8
7
10
11
13
14
16
19
9
3
18
30
22
14
8
5
7
8
13
14
9
7
10
15
11
7
10
13
11
3
12
24
15
14
16
14
12
13
5
2
3
5
4
3
4
3
7
10
7
16
30
33
14
3
5
12
9
3
2
2
4
5
5
3
5
9
5
11
15
2
15
28
34
14
5
8
11
12
2
2
5
7
18
16
15
16
9
6
14
16
12
9
16
14
7
11
12
26
25
8
11
28
12
3
4
10
13
10
6
3
2
10
10
9
4
27
12
13
10
4
16
16
16
28
41
17
3
2
5
8
11
8
6
5
3
10
40
22
1
23
9
13
15
14
17
8
7
10
21
11
1
18
25
4
8
28
20
16
12
1
21
14
2
3
11
8
12
15
13
10
12
15
3
1
1
19
27
10
2
4
19
27
4
19
22
2
2
2
2
4
6
3
15
14
1
4
11
16
7
10
14
5
4
4
2
18
16
2
14
28
8
3
7
19
28
30
11
18
6
2
9
9
5
14
16
8
3
1
1
2
5
16
15
8
6
4
1
5
10
13
26
35
13
8
23
32
9
2
5
6
4
3
1
1
2
4
22
25
12
2
2
3
13
16
10
5
3
4
8
18
13
9
17
22
15
9
5
3
2
2
3
6
14
6
11
8
8
10
9
5
5
8
13
7
3
6
8
5
13
25
0
6
14
6
8
7
4
3
2
1
5
12
15
19
22
19
11
7
3
2
11
12
3
2
2
5
26
2
9
25
18
6
8
9
6
3
3
13
12
3
2
8
23
24
20
8
3
4
7
17
5
1
17
6
2
7
15
13
2
5
8
9
5
3
14
33
22
3
2
10
14
8
5
7
11
4
5
10
22
20
7
4
4
4
10
6
1
21
21
8
6
7
9
4
9
9
4
1
19
25
7
3
15
26
19
5
20
2
12
12
1
9
9
12
5
4
26
8
6
5
11
10
3
7
18
19
10
3
4
7
14
8
46
20
9
16
9
6
2
3
17
32
8
3
4
7
8
5
3
1
8
18
6
4
3
14
72
33
5
17
9
1
4
19
38
30
6
1
7
9
1
4
6
6
9
14
9
4
5
53
60
40
4
1
2
8
19
8
1
2
5
6
9
13
12
6
6
6
4
1
2
135
85
35
17
1
1
1
0
1
9
7
3
13
18
11
13
10
6
19
32
86
57
64
47
16
1
29
16
5
3
17
17
5
2
18
18
14
38
25
47
68
53
10
18
31
13
2
4
3
4
18
42
28
7
11
40
62
57
35
38
25
3
24
46
60
82
52
6
82
82
117
127
135
160
146
101
86
103
113
129
117
103
64
91
106
109
119
117
87
80
87
88
71
47
43
34
23
19
16
25
21
7
44
43
41
22
23
8
7
27
16
4
3
2
2
36
18
32
43
26
12
6
2
3
7
22
24
26
17
8
23
1
21
44
29
3
2
8
12
15
17
20
17
10
10
10
18
60
19
4
14
22
15
3
3
5
5
3
8
20
18
6
3
4
1
15
18
28
13
1
0
13
12
4
15
19
7
4
8
17
11
2
2
14
17
2
9
2
17
35
24
14
13
7
4
16
14
3
4
3
2
2
5
5
12
23
13
15
4
7
17
33
33
21
8
2
2
1
1
3
4
6
3
2
4
9
15
16
4
2
9
7
13
9
11
20
21
19
13
3
1
11
8
5
15
12
3
3
3
18
28
15
11
9
6
15
8
2
2
4
9
20
23
13
23
38
15
4
4
5
3
1
1
8
20
16
6
11
9
9
30
21
7
4
6
16
13
3
3
24
37
18
2
2
2
3
16
11
1
1
0
15
32
9
2
4
23
4
14
21
19
17
4
6
4
16
11
2
14
19
3
6
19
7
10
18
10
9
3
3
12
13
8
14
5
17
23
16
11
11
16
9
2
2
15
22
7
2
3
16
19
9
27
16
2
1
2
10
12
13
13
10
6
3
11
22
9
1
6
17
15
15
11
1
10
8
4
18
17
1
10
11
2
2
12
24
24
25
8
3
9
10
2
5
17
19
7
12
23
21
10
2
3
4
13
16
3
4
5
3
4
6
7
9
20
24
6
1
12
4
13
12
2
2
12
14
6
7
7
5
2
12
24
16
3
3
4
5
9
10
9
9
5
0
1
9
18
13
3
6
13
14
16
13
3
3
3
2
3
2
10
23
16
7
4
5
3
3
11
16
7
5
5
4
0
20
30
23
23
2
1
13
14
12
10
8
4
2
2
8
18
17
10
8
6
5
3
5
5
5
5
4
1
7
29
27
27
3
2
11
12
3
6
10
6
3
2
8
12
1
0
8
10
9
17
15
3
3
5
6
1
8
23
9
7
5
6
4
3
1
1
2
9
5
3
12
23
12
0
8
10
3
4
8
2
4
3
3
16
23
10
7
3
2
2
10
9
7
22
11
5
5
11
14
10
22
8
4
17
18
11
6
3
12
22
21
8
17
3
8
23
14
12
7
14
2
15
12
9
14
1
11
9
5
19
21
9
6
3
2
4
18
14
50
36
14
23
25
3
1
2
3
28
33
6
4
17
7
6
6
5
3
3
4
4
3
5
14
65
30
22
32
7
3
1
17
36
32
9
2
14
17
7
1
4
8
5
4
7
5
5
4
60
63
42
7
1
2
14
18
8
4
13
12
5
15
12
2
2
2
2
4
4
2
132
72
20
3
3
2
3
4
4
26
12
6
14
10
1
2
1
7
36
40
7
77
40
45
27
16
25
39
8
3
1
13
24
7
1
20
9
8
41
40
18
48
59
44
20
53
36
14
8
5
4
6
11
30
22
8
12
33
41
46
32
14
19
14
2
2
12
43
76
55
13
66
95
103
130
138
145
167
166
150
131
76
153
187
185
165
109
125
129
127
118
116
107
85
91
90
100
108
87
62
68
80
71
53
81
66
35
23
21
18
13
18
36
22
7
14
60
47
29
23
18
24
13
3
12
12
4
2
2
1
14
46
42
17
27
34
26
21
20
11
2
3
16
23
19
6
7
21
56
18
8
26
61
24
5
10
12
12
20
21
17
12
6
7
12
16
13
57
52
14
5
23
34
6
5
10
9
2
7
15
17
21
8
3
6
4
18
18
11
19
17
6
5
9
12
12
4
8
17
9
5
11
20
11
2
5
18
22
4
2
14
3
19
33
18
7
13
11
3
7
14
12
7
4
9
11
12
10
17
23
6
0
4
8
6
7
27
37
33
22
9
2
6
4
2
5
14
10
8
10
13
15
4
1
1
8
7
6
21
26
12
4
10
19
22
15
3
10
21
9
4
8
5
6
3
0
16
30
12
6
7
7
8
8
21
20
5
4
2
14
24
15
4
14
35
19
8
5
3
4
6
1
14
41
15
0
4
6
5
5
6
21
15
15
18
10
19
25
5
4
10
19
14
6
4
2
4
19
12
9
6
5
16
14
2
3
6
6
16
27
18
2
11
25
28
17
2
5
5
5
4
2
9
8
9
12
10
0
6
18
15
3
2
2
7
7
9
13
21
16
3
22
29
10
4
2
7
7
5
4
12
14
4
2
2
6
8
9
21
21
3
2
3
10
9
7
17
26
18
9
2
6
26
23
4
1
10
14
15
6
3
6
5
5
16
18
2
1
1
4
1
12
20
8
7
6
0
14
16
10
3
2
6
20
19
5
9
14
15
16
14
9
8
8
3
1
14
10
3
6
4
9
4
4
10
2
4
7
4
23
14
4
6
10
7
6
7
10
20
19
15
10
3
3
13
13
4
2
4
12
21
6
3
1
1
5
14
0
12
17
6
16
10
1
5
4
6
13
2
4
15
10
4
2
2
2
3
8
10
4
8
4
2
2
12
17
25
22
2
3
11
14
15
19
17
5
2
2
3
10
6
4
2
1
3
5
13
6
6
13
4
2
9
24
13
31
22
2
1
1
1
9
19
17
13
6
2
2
2
2
4
6
4
3
10
14
2
3
3
2
0
12
14
4
11
16
8
1
2
1
0
1
2
5
9
7
5
3
2
11
8
4
3
1
2
4
3
8
27
14
1
2
23
13
5
1
6
10
9
11
15
9
5
7
10
12
12
14
5
16
27
7
5
10
10
13
17
17
5
16
1
0
24
36
18
12
13
2
12
9
8
15
2
7
7
10
21
10
5
6
3
1
0
14
20
45
14
0
32
27
2
1
3
4
26
29
9
8
26
12
6
10
2
8
12
2
1
2
5
10
2
43
17
35
40
7
13
8
18
23
17
13
9
20
22
7
4
13
26
16
1
4
6
7
3
61
60
56
45
12
1
11
20
7
6
17
27
18
13
20
14
5
8
11
17
23
16
5
2
106
112
58
19
5
3
3
9
11
1
19
9
5
11
4
7
7
3
16
43
47
13
1
75
45
33
11
8
19
32
7
3
1
16
18
4
10
28
13
3
33
57
30
36
54
49
32
24
47
30
19
17
7
5
6
10
23
18
14
19
23
55
58
42
15
7
13
21
27
10
3
21
60
49
29
19
87
99
110
129
133
143
163
168
176
169
116
150
185
219
223
220
197
83
114
138
142
121
113
118
106
90
61
90
87
74
90
91
58
40
51
62
67
71
40
54
46
27
13
13
13
12
21
34
24
13
21
39
66
41
12
5
9
20
15
5
3
4
6
7
6
7
12
14
53
41
20
17
14
13
13
23
23
11
3
15
28
20
11
16
20
17
50
14
6
25
43
8
10
25
11
6
21
20
8
7
7
11
23
22
13
2
55
27
3
1
32
20
7
7
15
8
5
20
11
2
16
18
4
11
8
13
16
4
6
5
3
3
4
6
7
6
9
6
3
6
10
8
10
19
17
6
9
17
12
2
4
16
12
13
10
22
25
9
0
14
20
4
4
7
24
19
8
11
18
20
19
17
14
3
2
1
2
13
20
15
14
28
35
30
27
19
3
3
10
12
16
16
14
14
14
10
0
2
0
5
12
12
11
5
26
24
10
7
9
11
14
10
3
10
14
6
4
2
3
7
6
3
7
16
12
6
1
4
16
16
8
17
15
5
4
5
16
24
7
3
3
15
36
37
15
3
7
8
4
17
44
18
1
2
4
14
14
14
12
8
8
15
22
33
39
20
3
1
4
8
6
6
5
5
17
26
3
15
18
3
4
2
2
5
4
7
16
7
22
25
7
13
24
24
16
2
1
2
10
22
6
6
6
14
10
2
2
11
15
14
11
3
6
5
3
7
12
12
28
13
6
18
28
4
2
2
1
2
3
6
10
9
4
3
2
3
12
18
18
20
14
5
3
6
5
2
17
31
10
14
4
3
7
21
24
5
2
4
6
12
10
1
2
3
4
9
21
15
8
11
14
2
1
15
9
4
10
8
7
22
14
6
6
7
13
11
2
4
5
13
29
21
8
7
3
0
1
13
8
1
11
10
14
19
6
1
2
4
3
8
5
30
26
3
2
2
4
10
6
11
27
24
5
1
2
16
24
7
1
2
2
13
24
9
3
1
1
2
3
2
7
14
4
2
2
4
2
15
14
9
20
12
2
2
2
6
4
3
3
5
2
3
13
13
3
1
4
6
6
27
20
4
2
6
6
11
19
15
4
4
6
8
5
12
13
6
3
4
11
10
2
8
17
3
2
3
8
10
35
2
2
2
3
4
5
15
18
15
10
6
4
3
6
11
5
2
3
9
15
4
5
4
2
3
10
26
16
13
22
13
2
10
12
8
7
4
5
7
12
10
13
6
3
5
18
13
0
2
8
7
8
23
11
1
1
25
17
16
12
19
22
13
6
10
15
3
5
5
5
5
2
4
21
24
3
3
18
19
12
15
9
2
13
9
0
7
33
38
14
6
8
3
1
8
5
8
14
2
6
8
4
6
9
12
8
4
1
11
20
29
4
0
38
30
0
4
2
2
14
17
13
9
17
13
4
11
15
12
11
5
3
2
1
10
10
26
11
41
41
12
7
7
25
17
1
14
13
11
18
7
2
13
27
22
7
6
7
9
6
3
60
49
41
41
24
5
11
24
6
1
15
22
11
12
19
12
9
9
8
9
19
17
10
5
103
87
43
24
14
5
8
10
13
3
2
11
3
2
3
6
8
6
9
30
45
22
2
125
80
52
24
2
6
3
13
10
0
1
14
15
10
16
31
24
4
25
62
53
59
49
21
8
13
27
18
17
17
14
8
8
12
20
17
16
24
33
27
47
64
67
38
16
15
23
32
25
27
9
13
38
51
40
38
77
104
94
102
114
118
133
146
155
178
191
156
95
145
176
212
237
242
249
237
88
109
142
150
119
109
112
99
89
70
54
79
74
65
76
74
35
28
39
39
57
71
60
35
32
27
21
11
4
18
16
17
21
22
22
23
29
26
29
71
39
8
4
5
18
20
10
8
7
7
21
22
10
7
2
13
19
57
39
22
9
2
4
7
17
18
16
7
16
30
27
24
25
17
1
2
4
74
41
6
6
26
15
4
16
28
10
10
15
12
2
5
9
14
24
23
7
4
2
4
45
9
6
22
34
10
3
6
9
12
11
20
12
5
15
23
10
7
4
7
16
7
9
16
6
3
2
2
3
2
5
4
4
7
5
5
9
13
7
15
22
19
17
7
5
7
9
9
6
3
4
8
10
22
22
7
3
10
20
7
4
6
23
25
6
3
6
20
25
18
11
4
2
2
4
11
22
24
21
18
19
25
24
12
20
24
6
3
8
20
15
9
9
16
20
16
2
3
1
13
16
8
10
13
7
20
21
21
8
4
3
6
10
8
3
11
10
3
4
1
8
16
13
9
3
3
1
14
9
6
23
27
12
2
1
14
17
3
3
7
19
24
5
2
3
9
27
33
13
4
14
15
1
15
27
11
1
1
1
14
16
13
13
10
4
0
11
17
18
22
33
23
2
2
5
11
14
7
4
3
24
20
5
19
20
2
3
4
7
6
2
6
10
2
0
13
27
28
30
16
11
6
1
1
4
15
24
17
7
11
13
4
7
19
22
13
8
9
10
11
3
5
7
9
11
21
24
15
29
8
3
1
2
2
3
2
10
15
7
8
5
6
11
18
26
15
13
18
16
6
5
6
5
17
30
7
5
5
4
11
11
3
3
4
4
5
9
5
2
6
15
6
4
12
22
12
14
15
5
2
13
9
4
13
8
5
11
23
21
18
16
2
4
7
3
3
9
28
33
14
4
10
18
7
0
7
7
7
8
5
8
15
14
4
2
2
2
8
8
23
26
2
1
1
3
7
5
13
26
13
2
1
3
14
20
10
1
3
5
3
12
7
6
3
3
4
4
13
16
12
1
2
0
1
4
22
21
10
12
15
10
1
5
10
12
1
7
8
2
16
26
9
6
3
3
8
12
30
24
22
7
2
2
2
5
8
5
2
4
11
19
11
9
11
11
3
9
20
6
3
11
10
3
2
6
8
5
17
0
4
5
13
22
6
1
8
12
9
7
7
8
9
12
9
2
2
6
11
13
10
8
3
2
10
28
26
14
9
18
16
9
20
21
12
17
9
4
10
22
12
9
6
3
5
12
4
3
5
15
12
4
11
12
6
7
18
16
24
17
22
29
14
1
14
11
2
13
12
14
20
7
8
23
24
5
1
24
27
10
12
3
2
19
11
4
6
20
36
22
2
4
20
8
6
13
11
8
21
7
2
1
11
20
13
15
12
11
12
10
16
21
17
2
10
49
26
6
15
9
7
5
5
15
8
7
6
3
7
28
30
15
3
1
4
4
12
18
54
19
11
39
33
10
13
3
23
20
5
8
19
6
5
5
3
10
27
24
11
5
10
10
11
11
55
37
23
26
26
4
6
22
20
2
3
2
3
6
14
10
12
16
8
4
6
21
17
13
16
99
65
29
16
13
18
11
2
17
20
4
15
14
2
2
2
2
4
4
13
30
21
7
119
79
45
9
2
31
13
5
5
5
6
6
15
17
18
20
21
9
23
53
51
30
68
66
30
1
9
11
11
8
10
14
17
16
14
14
15
14
9
23
37
23
53
56
58
40
24
22
26
36
23
14
4
1
23
49
45
42
29
99
114
86
78
93
102
113
123
134
165
195
186
130
125
148
185
225
237
240
252
251
210
97
53
83
100
133
145
115
101
100
90
89
76
24
61
60
50
47
63
52
17
17
28
24
49
71
47
40
45
45
30
12
9
8
10
22
16
6
17
25
17
18
16
16
29
26
70
76
42
8
4
8
12
11
8
18
17
3
19
20
16
13
5
9
27
20
51
64
41
14
4
3
4
6
7
9
9
10
16
29
30
29
35
20
2
8
11
9
70
38
4
6
28
15
10
14
18
20
21
12
6
4
11
13
12
15
17
5
2
3
9
24
43
7
5
22
27
10
10
1
4
21
9
8
8
3
14
26
10
6
4
19
19
2
5
20
8
5
7
14
8
3
1
8
5
3
1
2
3
8
16
9
14
23
23
18
13
7
15
3
2
2
2
5
1
2
4
18
27
7
3
5
10
6
3
5
10
23
8
5
5
13
23
21
16
9
5
3
3
7
24
13
13
11
13
22
19
5
3
15
23
5
3
6
6
4
4
4
9
22
25
6
4
6
16
14
16
19
20
9
6
11
23
25
9
4
5
7
16
5
3
5
13
5
3
4
17
31
32
17
2
1
3
11
11
15
28
17
5
2
4
3
23
29
5
4
22
17
20
3
1
3
9
22
21
6
0
24
30
6
4
7
6
5
1
3
11
11
6
13
17
2
4
18
14
3
5
12
20
4
2
7
8
11
10
4
0
22
14
5
20
19
8
7
5
12
12
6
6
9
8
11
5
6
16
34
27
5
2
2
1
3
4
9
14
10
5
10
15
13
20
24
22
12
11
5
1
7
5
3
5
12
19
16
20
20
24
7
2
1
3
5
5
3
17
12
6
8
9
19
25
23
23
11
11
24
21
10
3
2
3
21
25
3
3
2
12
9
1
1
4
19
18
7
8
8
2
2
4
7
2
3
16
24
12
13
21
5
2
4
1
16
20
2
2
4
13
19
22
13
2
8
13
4
4
14
28
17
3
3
7
20
12
2
4
6
5
3
4
5
4
9
5
2
3
1
6
4
6
21
16
4
4
4
3
2
3
8
13
6
5
4
1
3
16
17
7
8
18
17
4
5
7
2
12
11
4
16
14
11
6
3
0
1
3
17
23
10
4
4
8
5
2
13
17
4
7
9
2
26
25
5
7
4
2
6
5
32
17
17
5
2
2
3
16
20
7
1
3
14
14
6
7
13
12
2
10
15
2
1
7
4
2
4
6
7
6
7
6
5
4
15
22
7
2
13
15
4
4
8
13
10
7
5
3
4
3
5
12
11
9
3
2
10
28
25
0
3
7
5
11
25
19
10
15
23
5
24
19
2
2
5
7
7
5
3
5
17
26
15
3
0
9
15
15
2
10
22
15
19
29
10
1
10
8
3
23
22
21
19
10
10
25
28
7
4
23
29
10
10
2
3
23
2
8
22
27
26
19
3
4
17
10
7
20
28
8
18
8
4
11
33
13
4
5
8
15
22
9
7
14
17
9
27
57
23
4
15
14
7
5
2
14
9
6
4
2
6
28
36
22
9
4
6
10
15
19
13
49
16
15
39
24
2
13
9
20
18
2
2
27
21
1
1
3
9
31
25
10
4
9
13
14
18
45
27
12
17
13
2
8
23
29
10
3
12
7
9
9
8
17
24
23
8
4
14
27
16
15
85
52
20
3
1
12
8
9
23
20
7
12
17
6
5
7
6
8
9
6
18
21
18
15
107
68
18
3
10
36
15
5
2
2
3
2
12
27
14
7
9
9
20
37
27
21
63
56
13
5
19
18
2
2
1
15
20
26
18
9
14
5
2
23
33
16
16
60
42
40
29
24
20
22
36
25
9
5
3
7
38
44
44
49
65
102
108
70
53
70
81
88
98
113
143
181
201
166
108
125
129
177
219
229
233
250
250
233
70
90
95
84
72
49
77
93
119
128
101
93
91
83
90
85
35
71
46
26
31
40
24
1
11
21
13
40
67
43
35
48
34
59
41
9
2
4
16
21
13
3
6
18
14
6
5
14
31
31
20
77
85
44
7
3
9
10
10
26
29
14
11
13
11
8
15
6
5
21
22
25
57
75
40
6
4
3
4
4
4
5
3
9
10
21
22
24
33
30
11
4
2
2
9
64
36
4
6
26
18
7
5
8
22
36
19
7
7
16
16
10
9
11
12
12
9
17
31
37
37
5
3
17
19
14
9
5
7
15
14
8
5
6
22
32
19
12
21
21
9
3
7
17
15
5
12
11
8
3
6
12
14
7
3
2
4
5
8
7
7
13
19
19
17
24
22
8
4
4
3
3
4
3
18
6
3
12
29
15
3
5
9
2
13
13
3
22
23
2
4
7
11
19
29
21
8
7
6
4
20
16
6
4
3
5
10
17
5
4
16
12
1
3
4
8
21
7
4
6
14
19
11
2
11
12
20
21
20
19
9
5
4
17
20
6
2
14
22
18
4
2
5
17
11
2
4
15
29
39
26
5
3
13
10
7
24
21
2
4
3
11
3
28
33
6
3
22
18
0
4
1
4
8
11
11
4
0
20
36
14
1
1
11
10
4
9
6
2
6
20
24
20
6
14
31
11
4
11
6
13
22
2
6
4
3
6
2
7
24
11
5
13
21
16
6
2
7
12
9
7
13
18
26
10
14
13
29
19
3
3
6
11
4
3
3
10
6
2
6
19
28
24
14
15
24
19
5
3
6
4
5
7
21
27
14
17
7
10
25
17
3
6
11
15
7
5
16
10
9
6
7
30
31
14
13
14
21
25
6
4
3
4
17
39
25
3
4
3
11
8
3
2
8
28
25
15
13
10
4
1
8
14
4
3
16
17
3
8
16
5
4
13
12
18
22
5
2
3
4
13
21
6
3
9
12
1
1
17
27
7
3
9
10
4
3
2
3
4
3
7
15
21
11
3
1
1
0
2
5
4
14
20
7
6
5
9
15
4
1
8
8
3
12
10
2
5
18
18
11
11
18
21
12
6
3
4
12
6
3
5
2
3
5
10
5
3
2
7
22
10
2
3
11
20
15
14
11
4
12
12
3
18
16
4
4
4
1
1
2
27
8
2
2
2
2
3
7
19
16
7
5
4
3
6
11
11
3
2
11
12
2
3
2
2
3
7
9
11
14
27
1
9
3
2
6
21
10
2
13
23
13
3
6
17
5
3
10
12
9
6
4
4
6
8
5
6
12
22
16
2
5
2
1
1
16
18
10
15
28
14
2
5
4
3
5
10
11
6
2
4
17
28
21
4
4
9
15
7
3
11
17
9
11
19
6
3
4
4
3
18
23
14
6
2
2
15
25
6
2
22
26
9
6
2
6
23
5
8
26
26
20
21
3
4
5
5
4
28
39
3
6
4
2
14
24
8
5
1
1
12
17
4
3
7
12
16
34
54
25
1
7
14
8
3
5
18
3
8
6
3
5
20
23
10
11
10
10
10
10
10
6
44
11
11
37
25
3
1
2
20
18
2
6
25
17
3
2
4
22
33
17
7
1
8
13
20
23
8
34
12
10
25
8
12
14
22
34
13
3
17
10
9
7
8
22
25
23
12
1
15
33
24
13
68
42
19
2
1
1
2
25
24
2
3
11
11
3
2
1
1
13
17
6
13
21
26
20
91
47
7
5
17
18
6
3
2
2
1
0
12
31
12
2
6
10
17
22
9
19
55
38
6
3
16
9
4
4
2
14
29
33
13
3
13
2
6
31
31
14
10
64
66
39
24
13
15
18
22
39
33
10
16
12
6
20
42
53
80
48
76
91
92
52
30
48
60
59
74
100
119
155
200
196
156
130
117
115
166
203
212
228
246
245
247
229
66
82
87
81
75
63
50
73
90
103
103
86
83
84
77
82
83
44
40
70
42
21
20
16
4
8
6
16
13
28
55
45
37
50
43
63
44
9
4
7
28
27
19
5
3
5
5
3
3
15
35
32
29
81
90
45
8
1
8
23
32
35
28
13
9
8
4
3
7
15
13
11
13
20
58
81
36
6
3
2
11
21
8
9
8
1
6
8
15
19
31
33
18
2
3
4
4
49
34
6
6
20
19
7
5
7
13
37
26
8
3
14
20
12
11
14
19
17
12
18
17
21
40
28
3
0
5
12
12
4
3
3
7
21
10
7
10
28
34
24
14
22
20
5
5
7
11
20
16
14
8
4
0
8
26
22
3
3
4
12
17
13
5
5
9
21
21
12
21
31
13
3
8
9
9
7
3
32
10
0
1
22
35
14
3
7
5
10
13
3
18
20
2
5
9
7
7
31
32
8
3
5
6
15
13
7
28
21
2
1
20
25
15
12
1
6
7
8
15
25
2
4
3
4
5
5
4
10
9
21
20
8
19
14
6
10
2
10
11
3
2
21
37
15
3
4
8
21
9
2
4
9
13
25
27
7
3
10
8
9
25
6
2
6
9
10
6
26
30
3
4
11
21
3
6
4
7
5
4
4
4
3
3
25
24
5
2
13
11
9
10
5
2
9
20
26
24
16
28
37
12
2
6
9
22
27
4
5
7
7
5
10
21
25
6
4
7
23
15
4
1
5
7
7
14
21
28
31
17
27
20
21
21
7
6
19
22
12
3
5
11
9
4
4
16
27
18
5
14
37
31
4
1
1
7
17
24
31
31
11
22
18
1
4
28
25
4
2
18
20
9
6
9
7
12
5
4
26
25
1
5
20
30
8
2
2
11
21
32
41
27
8
3
2
13
8
2
3
8
20
22
17
16
14
10
5
9
23
20
10
9
5
6
4
6
1
6
18
15
18
21
9
4
3
1
10
17
13
11
19
17
1
2
15
32
18
2
2
4
17
7
6
8
27
10
7
9
15
21
15
1
1
0
6
3
14
21
12
3
15
11
4
15
8
5
9
14
11
19
13
6
13
22
17
9
10
11
12
14
15
11
3
0
2
5
5
11
6
2
3
15
15
3
2
5
18
7
4
4
20
32
20
7
1
3
12
10
2
5
8
7
3
1
2
13
8
26
4
3
5
4
4
5
8
14
15
12
8
3
4
22
11
4
10
9
9
12
5
4
5
4
2
4
3
8
10
16
3
10
6
7
8
22
12
7
8
20
31
6
3
17
9
3
8
14
18
16
8
3
3
5
6
9
11
9
3
2
7
5
4
4
9
12
9
16
19
6
3
16
25
7
1
6
18
11
1
1
9
26
22
4
3
14
11
1
1
4
16
17
8
11
11
7
4
1
1
3
6
15
14
3
2
3
4
13
12
5
15
14
5
5
6
8
16
8
5
21
25
20
17
2
2
2
2
4
27
37
5
1
4
3
3
5
15
18
3
2
2
3
6
10
13
10
12
27
46
31
4
1
4
7
8
15
15
3
14
7
5
17
19
10
8
1
4
4
3
2
1
5
45
6
5
36
37
8
1
7
20
20
12
13
16
14
9
5
19
38
22
12
10
7
7
11
24
24
4
31
0
16
43
19
13
11
24
38
11
0
25
10
8
7
11
27
17
17
14
1
20
39
33
11
4
50
36
30
5
4
0
13
36
11
6
12
12
3
3
6
4
1
17
17
4
11
19
27
24
77
42
5
2
11
6
3
1
1
0
0
1
12
22
17
13
14
7
11
13
11
24
36
53
30
3
2
8
5
2
2
2
16
39
37
5
3
12
1
3
18
42
36
17
55
65
38
17
1
15
19
30
49
38
11
4
44
22
18
33
74
108
84
88
79
78
74
39
16
24
34
31
51
88
97
127
193
214
192
134
115
114
159
183
193
220
242
244
253
250
58
65
78
83
80
68
57
54
73
84
85
83
73
76
78
70
68
68
46
28
51
44
30
18
6
7
6
4
17
17
18
39
45
43
49
48
50
27
8
3
5
27
30
14
9
5
2
0
0
3
19
41
33
30
75
78
34
6
1
6
18
30
29
17
12
10
9
0
2
5
10
16
9
12
18
52
71
27
5
4
3
10
18
4
9
8
3
2
2
14
20
25
27
8
3
0
0
10
37
27
6
5
14
19
5
6
10
10
29
22
6
4
11
26
20
15
19
22
12
4
6
8
8
36
22
1
0
0
2
1
1
2
8
13
13
7
5
6
23
35
26
18
26
24
6
5
11
12
9
26
21
11
1
2
7
31
21
2
2
5
15
22
21
7
5
5
20
23
12
11
25
17
3
8
11
9
7
4
30
15
4
2
17
44
35
10
4
2
9
17
2
10
18
1
4
16
12
2
18
35
13
4
6
7
7
5
4
38
27
6
3
20
42
29
6
3
2
4
14
21
5
20
19
4
5
6
2
1
7
10
13
6
4
20
16
3
4
12
16
8
1
3
23
34
9
4
11
20
16
7
3
7
8
2
9
18
4
1
7
7
12
14
1
3
9
7
5
15
19
12
1
1
4
25
12
5
11
12
7
10
6
10
7
7
10
23
9
5
9
0
18
15
1
2
4
14
25
26
19
30
24
6
2
6
26
38
19
0
2
3
10
9
13
22
24
7
4
7
23
16
3
1
6
2
2
13
22
25
27
16
28
20
17
20
7
11
29
31
8
3
2
4
4
6
9
13
17
7
2
12
42
54
15
3
2
4
19
26
26
20
3
23
19
1
1
27
24
1
2
17
19
8
6
3
2
15
12
6
10
16
2
2
21
26
6
1
3
7
19
27
33
22
11
4
10
18
7
6
12
19
18
11
11
13
13
17
11
3
18
20
13
1
2
12
21
6
2
4
5
9
14
19
17
13
14
3
3
6
15
21
29
17
2
3
15
26
24
9
1
5
9
18
17
18
21
9
2
4
6
18
19
8
6
3
13
13
28
20
5
4
16
17
2
4
13
11
11
9
13
16
12
12
21
21
10
2
3
9
5
6
19
17
4
3
12
16
12
9
22
17
5
5
15
15
2
1
3
7
7
3
5
19
24
13
1
1
4
2
10
9
3
3
10
11
3
2
13
13
2
24
2
7
13
14
11
5
14
13
5
14
15
3
7
15
4
6
20
10
1
14
19
13
3
2
2
4
3
4
3
1
14
6
8
8
10
9
20
11
8
4
4
33
18
1
9
16
6
3
9
18
16
11
5
5
6
6
6
3
2
2
4
3
6
3
9
7
5
1
4
11
3
2
6
16
18
7
12
9
19
13
3
1
3
20
23
6
5
15
5
4
7
6
3
8
17
17
14
7
8
10
4
6
21
12
1
14
8
6
14
25
9
14
5
4
5
6
3
4
6
8
7
29
14
12
17
26
15
5
4
18
10
6
14
22
12
4
7
6
2
1
16
27
6
4
5
8
17
13
3
11
4
3
14
31
30
6
2
6
2
10
18
13
6
11
7
11
21
7
11
19
9
10
20
15
4
0
2
49
4
3
37
46
15
2
5
10
21
26
18
13
13
11
10
29
31
12
15
19
11
9
7
22
29
6
26
4
27
57
25
7
6
20
31
12
2
19
8
8
7
19
24
6
9
8
5
19
41
34
10
1
34
26
38
9
11
3
10
36
13
6
4
3
2
2
3
1
0
9
4
4
9
17
27
17
78
64
47
8
0
3
0
4
4
0
0
2
6
13
9
9
25
34
16
5
9
16
29
34
69
59
32
4
3
5
4
2
2
3
17
52
39
3
6
17
4
2
10
44
68
54
48
52
30
14
14
23
21
34
57
48
11
1
20
12
9
35
84
124
105
91
76
61
53
27
8
11
21
11
31
79
89
114
185
222
208
98
131
117
123
154
166
176
201
230
239
252
255
52
72
84
85
81
61
47
60
64
70
73
71
63
69
70
62
58
57
49
30
18
32
45
40
17
8
9
3
3
17
18
17
33
45
50
46
54
36
3
10
14
4
13
24
2
6
4
1
2
5
11
23
40
32
25
58
60
30
7
2
3
6
15
18
9
5
7
5
4
7
10
11
11
11
15
18
39
49
15
6
4
0
3
3
8
31
18
3
6
4
14
18
17
9
0
0
3
6
9
31
17
4
1
19
25
2
3
13
12
18
13
4
3
13
34
29
15
13
12
6
4
6
8
3
38
27
7
4
1
1
2
2
4
16
15
10
4
2
2
15
29
25
15
15
19
6
5
15
16
4
26
27
32
22
5
7
12
27
9
1
3
6
14
25
16
3
3
3
9
21
13
2
8
15
13
12
12
2
2
3
4
22
19
5
2
17
45
37
15
3
2
3
20
8
5
10
3
5
24
9
3
6
31
27
9
3
2
2
1
3
30
20
5
4
19
48
35
6
3
2
3
12
10
5
17
27
5
4
6
4
3
12
5
1
3
2
16
17
0
2
17
9
3
2
7
30
27
6
3
11
19
10
7
4
17
9
7
14
16
1
6
9
5
10
6
1
3
3
7
11
17
6
3
2
2
13
29
9
4
8
9
7
8
4
10
4
4
11
23
6
6
7
7
23
17
1
2
1
5
22
27
16
20
5
2
1
13
33
32
7
1
3
8
8
5
11
26
27
9
2
12
15
16
7
0
18
9
2
6
16
15
20
10
18
18
9
3
4
20
34
23
4
1
2
1
4
10
14
12
5
2
3
12
32
52
25
1
0
2
5
14
14
12
4
14
12
3
4
15
12
0
4
20
10
7
5
2
1
7
21
9
7
13
10
7
21
24
5
7
10
1
8
15
16
15
9
3
5
16
16
7
12
16
12
7
2
7
9
9
16
11
3
7
10
11
3
2
10
13
7
5
7
4
1
9
15
17
18
17
10
0
3
10
17
17
6
4
10
10
10
18
12
7
8
9
10
11
9
10
9
8
5
1
8
8
4
11
14
16
17
16
28
16
3
1
5
12
9
10
17
8
2
2
6
8
5
12
21
13
11
9
5
5
2
2
11
10
3
7
13
15
8
9
19
15
11
8
7
3
1
1
1
2
3
2
3
11
14
5
0
6
19
6
1
19
10
2
10
16
6
2
8
16
5
26
4
2
7
19
19
10
11
8
3
10
20
6
3
1
3
12
19
5
2
7
23
15
3
1
6
12
3
4
3
2
13
2
2
3
4
4
11
9
8
4
4
13
26
6
9
13
6
3
4
13
14
8
1
7
11
3
5
5
3
4
17
15
2
4
3
5
18
9
3
9
4
2
6
14
13
6
5
15
11
5
3
1
1
2
14
28
13
4
6
3
3
12
4
4
6
17
19
16
6
11
6
3
9
33
22
2
4
3
10
24
13
1
1
3
1
6
13
5
3
4
12
15
23
12
7
12
18
10
2
7
23
6
1
8
9
5
5
21
22
8
1
7
24
17
8
13
18
6
4
8
26
8
4
1
7
20
23
7
2
29
19
2
5
17
9
5
3
21
20
2
5
13
12
21
34
10
2
4
11
54
5
7
34
41
11
2
2
1
9
22
25
18
10
14
21
25
12
2
9
12
9
10
10
14
31
18
23
0
33
47
13
2
2
7
14
11
2
9
5
12
13
22
24
6
1
1
2
20
40
27
8
1
70
24
21
37
9
9
4
5
30
30
5
3
6
8
7
6
4
3
7
16
8
13
19
29
14
71
52
44
11
2
2
1
11
23
6
0
0
14
15
1
1
25
40
20
0
6
20
43
41
65
61
34
4
2
2
11
4
12
1
16
55
41
3
12
18
6
2
9
41
83
96
45
52
37
16
16
33
34
16
26
56
52
16
1
6
5
3
33
81
121
112
88
65
41
27
8
5
13
35
18
21
66
91
117
185
221
206
91
120
116
124
142
152
161
179
211
233
243
250
47
80
91
88
79
58
45
58
52
53
65
64
57
59
58
58
57
55
53
35
24
22
38
36
11
10
8
6
6
16
16
18
38
47
47
38
51
30
4
5
12
4
13
11
10
1
1
2
5
18
19
27
39
34
17
43
49
31
9
2
4
3
4
19
18
6
2
2
7
19
13
13
17
23
20
10
29
34
19
2
6
1
8
5
7
23
9
5
10
12
17
17
4
0
1
3
10
17
10
32
13
3
0
21
26
5
4
10
12
6
6
6
8
20
41
35
10
2
7
9
3
2
4
5
13
42
35
16
6
1
11
8
3
3
12
14
4
5
5
4
10
23
19
11
2
6
4
4
15
17
5
19
26
40
37
20
20
11
4
2
1
2
4
6
16
6
3
2
3
1
7
25
10
4
5
19
21
10
2
3
1
12
13
17
8
6
29
41
22
5
2
2
4
14
6
3
4
4
15
33
14
2
4
20
33
31
12
1
2
1
5
14
13
4
3
16
45
32
5
2
4
6
4
3
3
15
28
12
1
2
1
10
25
11
0
3
1
9
10
1
2
9
3
2
2
15
35
22
5
2
8
10
3
2
13
31
12
4
10
20
5
2
3
1
10
8
7
5
2
6
21
20
14
3
2
2
4
16
21
7
3
7
5
4
2
5
3
3
12
23
23
3
11
18
5
16
22
9
2
2
5
21
21
11
7
3
4
2
12
20
9
5
6
3
7
10
3
6
25
28
11
5
11
11
19
11
2
7
10
2
2
7
10
13
17
9
6
6
6
11
21
18
9
5
7
2
2
18
22
17
11
4
0
7
8
15
31
18
3
2
2
2
5
13
8
4
2
5
5
3
3
0
2
8
15
9
17
8
2
2
6
18
21
17
10
16
19
17
13
3
18
14
5
1
3
4
6
8
2
8
16
8
7
18
10
3
6
11
8
6
8
6
4
9
8
0
2
16
13
0
1
1
8
20
8
2
3
12
16
18
10
14
8
6
10
6
2
7
23
12
3
12
15
5
11
9
1
4
9
6
2
8
10
3
1
8
3
2
8
15
15
17
13
16
9
7
4
8
8
5
19
19
3
4
7
3
2
2
10
13
9
13
16
10
5
6
14
4
1
1
4
8
8
5
7
10
8
9
13
10
2
2
2
2
17
18
7
3
12
11
1
2
11
27
14
1
10
6
4
13
22
9
1
3
8
5
18
23
6
3
4
13
20
12
7
3
2
10
16
3
3
19
21
3
3
15
11
2
18
16
5
1
12
13
2
9
9
2
15
5
2
3
7
10
6
8
5
3
2
3
5
6
6
4
1
3
2
3
9
3
2
18
13
3
7
20
12
2
5
18
3
2
3
10
22
8
5
11
4
4
12
23
13
4
11
18
12
3
2
5
3
0
9
33
25
4
4
3
0
18
3
1
13
16
10
7
8
16
6
2
7
24
23
3
3
4
15
16
3
1
8
16
3
5
25
20
3
1
11
21
1
11
22
11
8
1
7
4
10
19
4
2
3
4
4
7
11
15
17
8
4
14
26
16
11
4
3
1
21
45
2
2
2
9
9
18
10
10
30
17
2
2
7
13
7
6
19
25
6
2
3
5
17
29
8
2
14
30
32
51
13
10
21
20
8
7
12
5
3
5
22
26
18
13
12
8
3
7
8
2
0
12
19
15
24
24
26
10
25
19
2
13
9
2
3
0
1
2
4
11
12
24
29
16
8
3
1
20
32
17
7
1
55
21
22
25
5
11
10
5
25
31
13
3
4
11
14
17
13
9
8
14
14
8
15
28
24
5
67
42
32
11
1
0
1
13
33
17
3
1
15
16
1
0
21
34
14
0
3
23
61
71
52
50
26
2
1
1
14
17
11
4
14
46
34
4
19
11
1
3
4
30
83
114
58
55
31
16
24
43
40
11
12
40
37
16
16
9
2
2
29
74
114
115
85
58
26
4
0
1
7
36
17
18
53
88
117
183
218
201
86
103
107
113
124
138
159
165
194
222
230
243
42
81
92
81
71
55
46
38
56
40
40
61
60
46
45
44
56
70
67
57
37
41
26
25
20
2
9
8
5
10
15
15
21
42
45
40
32
8
45
40
6
4
2
11
24
6
4
3
1
2
6
23
25
28
41
37
15
40
41
31
14
5
5
4
4
4
4
5
4
1
6
18
11
10
24
34
17
2
31
35
22
2
5
0
6
5
4
2
3
7
12
16
19
21
10
4
2
4
2
9
10
36
20
3
1
12
26
7
4
5
6
3
2
3
9
21
38
33
8
3
1
2
6
4
11
3
9
45
40
24
9
1
12
19
6
4
6
16
9
3
3
3
5
21
16
5
1
3
4
4
22
14
6
11
14
38
41
31
31
16
1
2
0
0
1
1
2
7
6
4
4
1
15
28
8
3
5
11
14
13
6
5
7
10
20
14
13
16
35
25
2
1
1
1
9
7
3
2
5
1
8
31
28
8
1
20
29
25
27
11
5
2
2
10
10
3
2
12
35
15
0
1
13
25
17
18
19
20
16
9
9
7
5
18
33
15
0
4
5
7
4
2
3
6
2
4
2
17
35
22
4
2
10
18
9
9
21
31
15
1
8
16
14
3
5
7
15
14
10
8
7
18
26
17
23
7
3
5
8
14
11
7
11
4
2
1
10
14
5
12
21
27
23
1
17
22
3
9
21
16
7
7
11
24
12
1
6
9
2
3
6
5
5
17
9
1
2
11
11
4
18
21
12
12
10
15
29
22
4
2
1
5
5
7
9
8
2
13
7
6
16
15
6
7
2
0
11
10
2
2
15
24
17
6
3
2
7
1
6
25
23
11
3
1
2
6
9
1
1
3
4
10
25
16
2
2
6
14
11
21
14
2
1
5
17
26
23
12
15
16
5
4
11
21
12
9
11
2
1
1
12
4
11
10
14
6
1
2
11
37
20
1
8
14
3
3
6
10
1
1
16
9
4
6
6
4
17
8
2
2
14
23
19
5
4
9
6
6
2
3
6
28
27
4
3
24
8
2
19
8
6
18
11
1
3
15
12
4
13
17
3
2
8
13
8
15
4
2
2
2
12
17
4
0
17
17
4
10
6
3
5
6
3
3
3
10
14
9
2
3
3
2
3
2
2
6
6
4
2
2
3
4
14
22
6
3
0
5
23
20
5
4
17
14
2
5
11
18
14
2
5
5
3
15
23
5
3
5
7
5
15
16
7
2
2
10
17
4
3
1
12
17
3
3
8
28
20
3
6
23
14
2
7
20
15
5
4
8
9
23
19
4
15
8
2
1
12
28
15
2
8
7
4
13
8
7
6
7
2
8
10
4
2
2
12
33
12
2
1
25
38
9
1
18
5
6
11
15
20
8
4
15
11
4
4
18
20
3
11
22
10
2
1
3
3
3
15
33
31
4
4
11
5
15
5
13
23
4
2
14
21
22
5
3
3
3
5
1
18
19
4
15
6
5
4
18
12
11
30
26
5
2
6
17
2
3
12
9
2
2
15
13
4
13
3
4
7
7
2
6
5
3
20
19
1
7
17
16
4
1
2
2
22
41
2
1
6
17
8
15
18
13
20
9
8
11
5
11
10
5
12
24
18
9
13
6
4
16
5
1
21
31
21
33
16
12
12
6
5
19
17
3
3
2
6
24
21
5
1
1
5
22
22
3
4
9
22
17
18
19
25
9
12
3
2
16
9
2
3
2
0
2
3
8
7
25
32
24
8
1
2
16
21
12
16
11
46
23
20
14
5
10
12
15
22
18
4
3
1
2
15
29
19
9
5
3
1
4
1
17
43
27
62
36
17
7
6
6
8
17
21
14
4
4
13
18
15
17
30
28
8
0
2
23
72
86
41
35
10
9
8
3
7
16
5
1
13
34
23
2
24
21
1
2
2
21
77
109
53
55
33
22
25
42
40
7
2
24
24
21
37
20
4
3
29
76
117
120
80
87
61
25
2
0
0
1
25
18
21
37
75
108
175
214
197
88
86
89
92
93
104
133
164
165
185
211
214
231
40
75
80
66
58
48
49
52
51
31
35
60
55
36
32
31
49
75
78
61
34
53
35
22
8
1
13
11
5
12
15
12
19
39
44
41
37
21
36
56
16
5
9
21
29
12
5
1
3
3
3
10
21
24
43
42
18
34
34
22
13
8
19
23
21
12
6
9
10
4
3
6
8
4
19
41
22
2
35
40
17
3
5
4
5
17
7
5
2
13
24
20
21
23
22
7
2
17
8
2
19
17
36
26
3
3
10
25
15
6
7
6
2
2
3
6
15
22
20
3
2
1
1
1
17
25
17
12
37
25
15
4
8
23
10
6
12
14
5
8
5
3
5
18
14
3
2
4
6
10
25
10
7
10
13
38
35
30
32
27
16
3
2
1
2
2
2
3
10
13
8
6
15
22
13
2
9
9
2
5
8
11
13
14
15
12
14
16
40
23
2
1
4
15
16
6
4
3
10
2
3
15
25
15
4
22
12
11
20
21
10
4
4
4
6
10
1
3
8
16
3
1
4
24
29
20
25
24
9
3
5
14
15
9
18
31
13
2
2
10
2
4
9
9
6
7
7
5
11
21
13
3
1
15
19
11
12
18
20
10
8
15
17
11
9
13
18
18
14
10
10
17
28
21
2
17
18
4
10
12
12
12
10
11
4
3
0
10
21
10
9
17
27
20
1
18
17
5
11
20
11
9
11
17
15
4
5
21
17
3
2
11
12
14
17
14
4
6
10
17
5
6
10
12
20
13
19
29
17
4
1
0
1
9
15
14
6
4
2
10
20
10
1
2
2
5
11
15
6
3
1
10
18
11
5
4
6
5
4
13
26
33
21
5
1
8
18
13
6
2
1
2
18
34
10
1
3
5
10
7
14
19
7
1
4
11
24
23
8
4
4
4
10
25
14
2
2
1
0
4
15
17
2
10
17
21
9
2
3
4
27
29
2
4
22
10
3
5
9
3
1
13
7
2
5
4
2
1
1
2
0
20
31
21
2
2
6
4
2
4
3
3
23
23
3
3
25
13
2
14
11
11
14
3
4
2
9
10
3
29
24
2
1
10
12
1
8
2
3
3
11
20
10
2
2
9
12
4
12
20
13
5
3
4
3
2
4
4
5
5
8
20
8
2
3
2
3
15
15
4
2
3
3
6
22
10
3
3
13
20
12
5
7
14
14
8
9
8
6
5
4
5
2
0
7
15
3
2
18
20
10
6
4
12
14
3
3
22
20
4
14
17
3
1
2
8
24
18
11
16
21
11
4
5
17
17
6
0
0
4
21
23
6
0
6
12
4
1
3
24
34
6
7
22
8
5
15
28
14
0
6
14
11
4
2
16
35
42
15
2
1
7
42
25
4
9
6
20
20
11
15
7
2
11
27
10
4
16
19
1
7
23
8
2
5
10
16
20
23
30
20
0
7
19
12
5
17
1
22
25
4
4
19
28
24
17
11
13
7
2
5
24
34
5
2
5
3
2
13
8
7
24
23
6
1
8
6
4
4
10
16
3
6
19
5
2
13
5
3
11
20
20
8
3
3
19
24
5
2
7
9
5
2
4
9
20
25
5
4
17
27
14
14
12
5
7
6
17
17
1
8
9
4
6
9
9
17
27
14
2
12
5
6
23
23
10
18
15
15
11
7
9
29
15
2
12
10
0
20
19
12
5
2
5
28
26
4
3
8
19
16
14
11
34
24
4
6
6
8
25
8
4
1
9
7
3
9
13
9
24
29
20
12
1
10
26
15
5
17
27
48
20
13
14
7
5
7
20
18
3
4
9
9
3
9
28
22
5
7
4
10
17
6
10
37
43
54
35
12
6
5
15
16
12
1
9
9
5
10
17
25
37
37
29
8
2
1
23
73
74
40
23
5
16
25
12
3
1
3
7
21
28
13
4
27
49
14
5
1
19
72
94
36
50
31
21
23
30
41
16
1
12
18
31
44
25
1
2
32
88
130
130
70
80
61
29
6
4
4
2
11
16
20
28
59
93
159
204
189
100
90
83
84
77
87
126
166
165
177
199
201
213
21
34
58
63
55
51
42
50
65
47
31
34
57
48
28
24
23
38
66
77
61
28
50
35
15
5
4
20
12
8
8
12
7
12
34
41
41
49
39
32
53
17
2
6
10
18
14
8
4
3
3
2
2
9
22
45
51
30
32
31
15
2
13
28
26
14
11
15
22
25
12
5
6
7
4
8
41
32
8
9
35
32
4
3
16
20
9
34
18
2
4
8
27
23
19
15
20
7
1
17
8
1
35
32
34
29
6
4
12
25
17
5
11
24
13
4
1
6
6
14
12
2
3
2
1
0
14
31
33
24
31
25
15
8
7
18
9
2
17
11
5
12
8
10
9
11
11
10
9
8
3
10
26
9
2
19
23
30
30
27
32
53
53
12
3
0
1
1
0
2
7
20
20
10
6
11
18
16
6
5
3
3
7
16
22
26
7
11
11
14
36
33
8
1
0
11
17
8
7
9
19
7
2
6
10
11
11
13
11
8
10
6
11
9
17
23
1
1
1
2
8
9
2
1
1
14
24
17
20
19
4
1
6
14
17
10
15
16
5
3
2
5
8
13
24
13
4
14
7
6
5
3
2
2
3
16
12
5
7
10
6
2
9
22
18
8
3
8
10
9
8
3
7
23
24
5
3
9
6
4
17
11
6
4
2
4
8
2
2
6
18
14
4
8
21
20
1
16
16
4
18
23
2
4
5
16
4
4
10
25
15
3
3
6
7
6
12
19
7
5
8
16
6
3
1
11
22
19
24
26
6
2
2
2
2
5
19
22
14
2
4
14
17
4
2
4
15
15
13
12
4
2
2
5
6
4
12
11
6
9
18
19
18
26
16
3
2
16
27
25
17
2
2
1
25
29
4
2
8
13
4
1
6
14
8
1
2
3
22
17
3
5
17
18
17
22
5
3
3
5
4
15
24
15
2
6
16
15
12
3
5
2
11
26
8
1
18
21
5
2
5
6
3
10
12
4
4
4
5
3
3
3
2
18
36
21
3
2
3
3
10
7
4
2
6
22
10
3
19
36
12
2
1
1
2
20
23
3
1
3
4
28
29
3
3
13
9
1
1
2
4
3
2
14
20
3
3
2
4
9
5
11
20
12
8
5
4
6
1
0
1
2
3
11
28
12
1
4
4
8
11
10
5
1
9
13
2
3
11
4
5
12
4
4
6
7
13
13
11
12
16
10
1
1
6
15
7
0
7
4
2
26
27
8
6
1
7
26
12
4
16
24
9
7
4
3
3
4
7
12
17
18
18
13
2
0
3
13
15
14
7
2
1
6
21
9
0
1
18
15
0
3
10
29
16
2
22
10
7
9
15
5
7
21
16
1
3
15
36
36
35
20
2
1
2
17
37
10
3
7
33
30
5
3
10
4
6
20
10
3
19
19
4
5
20
15
2
5
29
28
19
15
11
4
2
3
18
17
3
7
4
21
31
8
3
18
22
20
17
10
18
17
4
3
19
44
12
3
3
2
3
4
4
5
15
14
9
9
14
9
1
6
19
24
13
5
10
3
13
20
1
2
5
17
27
26
8
2
13
16
9
7
5
3
5
4
11
18
20
17
8
11
30
36
16
7
4
13
12
3
21
18
4
6
11
5
1
1
4
17
23
9
4
14
9
11
20
20
9
11
18
24
22
14
12
22
11
13
21
13
6
18
23
14
3
1
7
25
21
5
2
9
11
11
14
14
34
17
3
16
21
27
28
10
19
13
3
3
3
9
17
13
18
15
9
9
6
17
26
15
9
23
33
49
8
7
24
10
3
6
22
12
3
13
14
10
4
3
19
16
2
8
7
12
19
17
18
34
40
39
32
17
3
5
15
17
8
5
14
28
9
4
6
28
43
37
26
15
4
3
21
75
56
49
23
2
15
24
15
4
3
2
11
29
24
15
21
38
29
5
0
4
27
72
83
40
42
26
26
24
21
35
31
12
12
13
19
32
11
1
2
39
97
138
132
56
62
40
23
19
32
23
3
6
9
16
26
54
91
145
184
170
97
89
88
81
69
77
117
157
154
165
191
193
191
17
27
41
47
53
54
45
53
71
44
44
37
34
33
41
31
19
19
21
34
54
71
57
27
41
25
6
5
7
19
12
4
6
9
3
7
29
35
41
58
54
38
36
8
3
5
4
5
12
11
8
6
5
3
2
5
25
51
57
36
23
22
6
4
11
33
26
4
3
10
12
16
15
15
8
1
2
6
34
39
28
25
41
15
10
10
33
18
17
39
23
5
5
2
18
15
8
6
3
1
1
11
12
14
45
42
36
30
6
3
11
23
9
6
15
35
21
6
12
13
6
21
12
3
3
2
2
1
5
24
36
33
29
30
14
7
5
3
4
3
15
10
2
2
12
25
12
6
7
7
19
27
11
2
12
3
6
29
22
31
33
32
22
48
53
22
1
2
0
3
3
1
3
15
24
6
2
6
6
25
17
1
1
7
14
20
17
20
13
15
8
10
29
34
26
11
2
3
9
9
9
12
22
7
2
9
23
10
1
6
6
6
25
26
12
6
18
36
5
3
4
0
2
5
14
10
3
4
7
10
10
9
3
2
8
17
12
8
9
6
2
3
3
13
17
25
31
12
5
6
8
10
8
1
0
6
5
5
6
8
3
6
2
1
19
25
9
2
2
4
3
2
2
3
7
27
17
4
15
11
3
3
20
18
3
2
1
2
4
5
3
2
8
9
3
5
17
18
1
19
19
4
10
14
5
7
11
14
3
13
13
23
22
6
1
2
6
16
16
14
4
3
11
12
1
3
1
3
15
23
36
32
6
1
2
2
2
4
20
29
29
13
5
13
25
7
1
1
9
27
26
13
3
0
2
1
1
8
13
7
3
9
26
29
17
17
6
2
4
12
20
32
34
13
9
5
18
18
1
2
7
4
7
4
3
6
4
1
1
2
20
12
5
4
23
20
12
23
6
3
18
14
6
16
24
13
5
2
2
2
1
4
22
20
4
6
7
3
14
22
11
2
3
4
1
7
13
3
0
5
6
5
1
2
3
11
32
21
1
8
5
2
8
16
6
6
1
10
12
11
24
27
14
3
3
5
10
20
24
19
10
6
4
10
25
8
0
8
12
6
0
11
11
4
2
12
20
0
15
13
3
11
13
6
8
5
15
14
9
13
5
2
0
5
3
1
18
12
1
3
1
14
18
2
3
5
10
19
12
1
6
3
2
2
2
4
6
7
18
7
2
5
14
17
8
3
8
19
13
2
12
12
2
21
35
8
6
7
1
20
16
1
5
16
6
5
4
7
2
3
4
2
10
15
12
5
2
1
17
25
8
9
12
10
9
12
14
6
2
0
25
25
1
1
3
5
15
8
10
11
4
11
11
2
11
29
12
3
3
21
35
23
19
19
6
1
3
17
22
5
1
11
41
30
3
2
10
12
9
9
5
3
21
21
2
2
19
13
3
5
32
15
2
4
17
16
3
5
15
24
6
5
3
17
32
9
0
11
11
12
11
4
13
13
3
2
11
28
16
6
4
3
2
3
14
17
16
12
11
17
25
13
8
13
24
28
17
1
2
8
21
17
4
2
3
5
19
29
20
9
12
12
6
3
3
15
24
18
19
18
17
12
12
14
27
30
13
2
2
18
13
5
13
14
6
12
16
4
0
4
7
14
13
6
13
23
14
14
14
17
13
7
17
29
32
17
8
1
3
18
29
13
8
19
25
17
6
7
15
17
16
9
5
7
7
10
19
28
28
13
15
40
35
26
11
5
19
28
6
6
11
17
19
14
7
4
2
3
3
8
15
15
16
32
39
38
0
15
38
11
8
7
17
15
5
7
10
2
1
2
8
5
5
6
7
5
9
18
30
35
19
23
28
8
4
6
10
6
2
12
21
9
2
11
32
33
24
23
22
7
4
17
73
51
50
27
3
6
10
11
5
3
3
14
25
19
22
33
19
2
0
3
8
33
75
75
49
36
25
31
24
22
31
32
17
15
13
8
9
4
1
1
43
98
133
51
39
14
2
7
36
39
17
16
4
14
33
67
101
138
161
144
84
89
93
82
63
70
105
137
133
145
182
194
16
28
36
41
53
65
55
58
72
47
33
24
30
32
23
12
11
17
27
36
46
62
58
37
32
14
2
1
7
12
5
5
7
9
4
10
28
30
41
66
59
41
17
3
2
13
11
2
4
14
24
9
2
3
3
5
28
56
55
33
22
19
5
3
10
28
17
2
2
2
10
13
11
16
6
3
1
8
30
44
43
37
34
20
2
13
30
13
31
34
7
6
14
18
4
3
5
4
3
1
3
9
17
20
43
45
37
35
7
1
12
16
2
6
24
23
8
5
21
23
6
21
13
11
9
3
10
11
5
9
39
34
37
38
15
3
6
4
4
10
20
5
6
2
22
30
5
10
12
9
3
22
29
8
6
6
10
30
21
43
38
16
25
45
20
6
4
8
12
12
12
6
4
17
7
7
10
5
14
26
4
4
23
26
16
4
8
14
30
5
5
20
34
25
22
6
3
5
7
14
14
24
10
4
10
25
17
4
2
2
5
30
26
8
6
16
36
8
5
6
8
11
11
10
15
14
4
6
14
15
15
7
2
8
13
9
17
11
4
3
2
11
21
15
17
20
11
5
7
12
19
12
5
2
1
1
1
13
20
16
8
1
5
31
19
1
2
8
23
14
3
1
1
5
22
14
1
13
17
17
22
25
11
0
1
2
1
1
2
1
6
14
14
15
15
17
11
1
16
26
4
1
9
7
9
23
25
4
12
20
25
29
12
2
1
5
19
19
11
3
2
10
12
15
19
10
2
8
22
38
32
6
2
2
4
2
10
25
30
35
19
6
10
33
16
2
1
7
31
35
15
3
3
1
0
2
9
21
13
2
5
25
30
21
18
8
2
7
8
10
22
40
19
22
1
2
7
4
2
1
15
17
2
4
8
3
3
4
4
9
23
14
8
13
17
12
33
15
7
24
14
5
8
20
15
5
8
15
5
2
2
9
28
9
3
6
11
14
16
14
2
2
1
2
0
17
17
2
8
8
7
4
2
0
6
20
19
0
10
18
7
8
19
6
1
6
3
5
19
26
14
8
6
6
14
12
7
13
22
27
20
6
2
9
12
3
3
15
19
5
17
10
10
4
6
9
3
15
18
2
7
10
2
1
7
17
17
16
17
5
1
1
3
12
6
4
9
10
11
1
13
30
10
4
3
10
8
4
7
11
3
3
6
17
17
10
9
17
7
3
4
5
7
18
13
8
16
8
3
13
17
3
13
36
15
2
2
8
3
11
10
3
3
6
8
7
7
3
15
7
2
8
7
3
1
3
11
34
29
7
3
3
7
18
20
13
4
7
5
23
28
2
3
22
12
2
10
10
3
2
25
16
5
12
23
9
2
5
24
31
12
4
7
3
3
7
18
6
3
5
19
42
16
4
14
26
8
10
10
3
3
25
14
4
15
21
3
3
11
22
9
2
6
15
13
5
4
13
20
5
2
4
17
19
3
2
1
1
5
9
1
10
14
3
1
12
13
4
6
10
4
1
3
1
2
16
19
9
15
34
23
7
21
23
13
7
3
1
8
30
21
4
2
3
1
6
19
21
19
21
12
3
1
6
19
33
24
16
11
20
15
12
13
10
15
12
3
2
18
9
5
6
7
7
18
20
3
1
8
5
3
9
16
24
25
15
10
6
11
13
24
9
7
19
34
14
4
13
19
20
23
10
7
17
21
15
13
19
17
13
13
14
13
11
7
9
18
39
27
14
28
54
37
7
3
6
22
29
11
1
5
12
16
9
2
5
7
5
2
1
2
9
21
38
45
30
0
28
48
10
13
13
4
17
18
11
11
18
8
5
10
9
7
6
8
4
1
11
38
43
3
5
27
26
5
3
5
15
16
15
16
8
7
28
37
21
11
20
24
8
7
18
68
38
26
14
6
5
24
26
14
12
15
11
10
23
22
4
0
1
5
11
39
77
51
25
23
23
24
29
31
16
3
13
14
4
5
2
0
5
42
89
122
46
25
5
1
3
24
34
24
29
11
14
36
81
118
140
143
75
85
95
83
60
65
94
116
116
136
180
196
35
48
50
18
41
45
35
50
72
60
54
67
51
26
11
26
33
16
5
6
16
32
41
45
58
59
50
29
8
1
4
11
12
7
9
19
22
12
14
22
22
32
60
59
33
9
2
9
12
6
4
2
2
3
4
4
3
3
4
23
52
53
34
19
29
27
1
3
11
15
5
1
5
6
12
27
18
16
11
12
12
12
25
40
45
46
20
30
16
14
16
15
48
26
7
10
17
12
10
6
6
8
5
2
1
4
15
16
39
57
33
37
9
2
6
7
1
31
23
3
4
6
24
19
7
11
6
14
11
5
14
17
3
4
40
36
9
41
46
10
3
3
4
4
7
16
10
4
4
24
26
3
10
13
11
5
6
21
22
15
8
11
27
15
10
41
40
10
15
33
23
5
4
14
16
3
16
8
6
6
11
11
8
6
6
12
1
3
16
18
15
2
7
32
11
3
17
34
20
17
5
4
6
2
8
21
23
18
10
8
8
18
15
11
9
7
16
14
5
2
16
31
9
5
1
11
26
30
9
4
12
11
11
15
17
15
8
6
7
5
6
22
11
6
2
5
14
11
2
6
16
15
8
10
11
21
18
15
2
1
2
5
15
18
19
6
4
11
29
20
6
8
12
13
10
3
1
2
3
8
15
3
3
24
24
24
16
1
1
2
0
3
7
10
2
3
8
21
29
23
13
7
1
6
22
14
2
6
13
15
29
30
14
9
23
35
25
4
1
1
2
8
13
7
3
1
3
12
23
32
18
0
5
19
32
26
7
0
12
17
19
27
28
29
30
23
5
17
34
16
1
2
4
29
34
14
7
10
2
2
2
12
36
19
2
6
18
23
26
27
18
11
15
17
15
16
31
16
19
4
5
4
4
4
5
24
28
4
5
10
2
2
2
2
6
27
24
3
5
5
16
41
23
9
19
11
1
3
7
3
3
13
16
18
8
4
4
15
13
4
5
16
14
13
10
2
3
2
2
1
19
20
1
10
15
5
5
2
2
6
12
14
2
16
16
2
3
22
15
2
10
15
20
23
19
8
4
2
4
14
4
1
12
25
27
22
9
2
2
6
6
1
19
31
11
19
10
8
8
5
5
3
4
17
5
1
1
1
3
4
15
14
14
15
4
1
1
0
14
14
2
3
11
15
4
12
25
10
21
6
4
4
5
9
14
4
2
7
19
17
11
10
19
13
2
4
3
5
9
18
4
4
3
3
12
15
13
11
20
22
18
13
4
12
3
9
7
4
5
3
5
13
11
11
2
2
10
5
7
8
3
6
27
23
2
2
2
3
14
18
12
4
7
0
13
26
5
2
22
17
3
2
1
2
5
22
11
3
11
14
5
1
5
19
19
3
2
2
2
4
24
15
3
8
8
23
28
4
5
20
29
7
2
1
3
21
23
3
4
29
14
5
8
14
11
10
4
2
4
5
5
5
19
10
6
3
13
10
2
7
16
15
11
3
6
4
7
11
1
6
15
4
1
3
12
6
8
13
4
3
19
23
7
6
24
37
2
24
13
1
2
4
4
7
21
36
11
3
2
0
3
9
18
18
26
11
3
4
10
13
22
21
14
6
19
20
8
5
1
7
12
13
7
7
14
16
8
5
7
20
21
4
5
16
6
4
9
21
20
14
10
8
8
16
33
16
2
2
19
27
8
23
27
25
17
2
5
19
18
8
9
16
16
14
12
14
11
8
5
6
20
46
34
15
20
48
33
6
8
7
17
30
7
4
5
4
8
6
4
11
18
8
4
8
4
3
24
46
54
29
7
31
43
7
20
16
5
15
30
20
16
25
17
9
17
16
5
3
9
12
2
7
43
54
5
4
20
30
6
2
3
17
37
32
21
11
10
25
29
15
6
15
26
12
6
25
58
28
14
15
4
2
31
46
13
1
0
2
2
6
6
4
1
5
10
16
52
81
36
4
5
10
28
44
23
2
1
15
20
19
29
13
2
18
48
86
113
39
29
14
1
4
13
21
25
32
12
16
45
93
129
142
133
73
80
92
82
61
67
92
107
114
139
175
184
18
36
50
24
22
51
51
33
44
70
57
43
58
54
24
19
7
31
42
24
9
10
19
29
38
45
55
56
54
46
33
12
7
12
16
19
22
27
30
24
13
10
13
16
27
52
56
30
12
8
11
3
3
24
26
8
2
4
4
4
3
3
8
44
54
41
35
28
28
8
7
8
9
1
7
12
2
3
12
19
16
16
18
18
13
20
32
43
51
12
29
24
8
12
21
52
30
1
2
5
6
8
3
2
8
10
15
3
4
13
13
43
77
43
39
13
3
12
10
4
39
26
3
3
8
15
15
15
15
7
6
7
3
3
2
2
18
56
35
1
38
43
7
4
20
28
5
2
7
3
12
18
12
16
4
12
11
9
8
5
7
18
5
2
15
30
14
10
23
30
8
15
28
21
7
3
10
17
5
7
12
5
4
11
22
18
14
7
5
5
10
8
18
26
10
12
20
16
7
19
32
12
7
2
6
8
1
4
18
23
19
17
10
7
10
26
28
18
5
8
21
9
5
23
28
11
3
4
27
31
8
4
8
17
10
9
10
15
13
12
3
2
2
5
25
25
9
1
4
6
8
11
20
12
17
6
5
5
19
14
5
2
8
17
17
15
8
1
4
18
22
12
14
11
3
3
3
4
2
5
9
14
15
12
7
19
20
20
6
1
2
4
7
5
6
10
12
5
2
18
31
21
11
8
3
1
7
22
6
2
14
18
21
22
14
6
16
31
15
3
2
3
5
6
6
6
4
5
5
7
18
30
15
2
6
20
23
18
5
0
15
28
31
32
28
22
23
24
12
32
17
2
3
3
10
32
28
6
5
10
3
3
1
18
36
11
0
11
14
18
30
29
26
24
25
25
18
16
24
20
11
12
15
4
7
8
1
24
32
6
6
13
4
2
1
1
13
23
16
8
0
0
20
40
23
7
12
11
4
5
1
1
17
10
2
7
17
22
8
2
12
6
5
14
11
6
2
2
3
2
1
4
17
9
1
14
9
2
7
6
5
7
12
15
16
18
7
0
1
19
12
5
3
5
23
25
16
11
7
5
3
3
2
2
17
30
20
4
0
3
5
8
2
2
22
32
12
15
11
5
1
9
19
23
17
3
2
7
18
6
1
4
5
2
6
11
3
2
0
11
19
3
1
4
9
10
6
15
17
4
27
12
3
7
18
24
8
1
1
5
15
6
4
15
16
6
3
1
10
22
12
0
9
6
2
4
9
11
12
11
17
16
18
17
1
10
5
9
5
4
1
3
15
17
4
2
4
6
5
1
10
21
7
4
5
12
1
2
7
3
4
9
11
8
5
2
8
21
5
4
17
18
4
2
2
4
12
13
4
5
7
4
4
4
3
5
9
4
1
1
1
2
14
15
6
7
6
21
12
5
7
18
20
7
1
4
17
23
10
3
15
22
6
4
6
7
5
6
7
9
13
21
21
14
14
5
4
11
9
2
8
20
16
21
17
4
3
1
1
0
2
6
13
6
4
6
15
15
10
8
5
4
15
22
8
0
11
33
0
10
15
0
2
14
8
7
6
24
26
14
11
3
2
10
17
14
25
10
3
3
12
16
9
10
15
6
14
1
7
11
5
3
17
19
15
12
9
6
2
8
3
16
17
2
4
10
4
3
13
19
9
3
3
5
15
16
32
26
3
1
11
26
30
22
26
25
17
1
5
18
10
9
21
7
9
11
8
9
6
2
2
2
28
40
48
19
4
25
31
7
2
3
24
25
1
2
22
9
9
9
6
15
20
2
7
21
12
2
25
51
58
32
8
18
33
6
19
15
5
15
28
15
9
25
17
8
22
20
3
1
9
22
7
6
50
60
12
2
17
24
9
2
3
18
35
29
24
20
16
14
13
7
10
20
25
14
11
40
50
23
13
7
2
1
20
44
22
0
0
0
3
7
11
5
9
14
13
30
74
85
27
3
4
3
23
49
27
1
0
14
25
35
26
6
16
39
60
94
36
42
34
11
7
6
13
26
17
17
27
60
100
127
137
129
79
79
88
82
64
69
97
113
126
149
167
10
9
24
41
19
21
47
48
30
34
56
49
34
48
48
19
16
11
33
44
28
13
14
21
26
36
44
47
52
55
46
33
19
11
13
22
21
24
38
31
16
6
3
6
20
36
50
50
25
16
13
4
2
11
17
26
38
12
4
2
2
2
2
6
38
57
48
44
27
23
2
3
4
6
7
1
12
22
8
3
6
9
13
15
16
19
24
35
46
55
17
26
14
4
8
18
39
29
7
0
3
3
7
18
10
11
15
8
1
3
10
21
55
86
50
43
14
4
21
17
1
35
33
4
1
2
3
5
17
30
20
0
2
4
4
2
7
37
64
36
1
23
40
8
6
21
32
4
10
8
3
8
21
10
4
4
18
29
17
12
6
3
1
6
9
19
33
29
17
13
14
8
19
24
17
10
6
3
9
12
12
11
12
9
17
30
24
17
11
2
6
20
19
15
29
32
31
9
6
7
20
19
9
8
6
10
10
3
5
14
15
10
12
16
11
8
27
31
12
11
20
16
7
20
40
32
18
5
7
21
13
1
4
8
13
6
3
5
20
20
10
1
2
2
2
29
27
6
6
18
10
11
24
31
22
6
2
6
7
9
9
5
9
10
11
8
4
8
23
26
13
8
12
5
5
5
3
3
3
11
14
15
16
16
10
17
7
2
3
4
5
10
13
9
8
13
18
11
4
15
26
16
8
11
8
6
5
11
11
3
6
9
10
12
11
11
4
11
4
6
5
3
13
13
1
3
5
12
13
11
13
21
10
5
9
22
15
12
6
1
14
25
25
26
23
17
19
29
29
31
4
1
3
7
18
29
18
1
4
6
5
5
4
19
20
3
8
17
14
17
21
22
27
28
27
24
21
20
20
20
20
13
4
2
12
10
6
19
22
1
6
14
9
1
1
4
16
12
8
5
3
4
26
29
17
8
7
7
9
11
2
5
15
13
4
1
2
31
19
3
15
7
5
6
10
10
8
6
2
1
5
15
11
2
6
10
2
5
8
2
3
7
11
15
15
4
2
3
7
7
21
27
5
3
3
5
17
21
22
8
2
3
5
16
19
4
1
1
12
19
6
1
4
16
18
5
6
3
2
6
22
28
32
14
2
4
16
12
2
2
7
7
3
3
7
5
8
18
10
4
6
14
6
2
4
15
17
4
9
9
2
6
19
24
4
2
3
2
1
1
11
16
8
5
3
4
15
24
11
3
18
9
4
12
13
3
3
12
19
7
2
6
12
14
9
24
14
2
3
2
19
9
3
13
18
5
3
4
11
16
13
1
1
1
2
9
17
3
2
1
7
9
2
4
7
13
4
1
12
15
6
4
7
7
7
13
13
8
4
4
8
3
2
11
21
9
1
0
0
1
2
9
11
13
3
1
1
3
9
15
8
3
5
12
10
6
6
10
11
9
7
7
6
3
1
0
11
14
15
27
26
14
6
5
3
8
7
5
12
16
8
12
15
4
3
1
1
1
2
4
6
9
11
12
14
25
14
2
6
5
6
17
10
8
9
19
12
2
13
17
16
13
4
2
2
12
22
13
11
3
1
11
14
7
17
10
1
2
7
23
12
9
13
9
10
14
2
14
20
27
30
20
11
7
4
3
3
2
10
16
6
3
3
5
3
15
27
7
3
1
1
0
11
12
26
24
6
3
14
32
31
9
8
18
15
2
3
10
3
10
28
8
4
2
9
8
4
2
1
9
44
18
58
28
1
9
26
13
8
24
28
9
4
20
24
0
12
9
11
26
6
3
8
27
16
0
26
55
38
8
7
27
9
4
5
8
20
17
2
6
24
14
3
25
24
5
4
16
22
13
19
58
62
27
6
17
21
10
12
11
21
19
20
27
25
14
3
2
2
16
24
22
18
28
54
44
28
13
8
5
8
12
27
27
4
1
1
2
4
6
1
13
10
16
53
91
32
14
16
6
11
48
47
7
2
4
18
28
12
3
29
50
80
106
41
56
46
22
10
8
19
26
7
29
50
71
105
122
133
75
81
87
89
67
69
100
120
132
153
158
6
11
26
29
11
18
33
32
25
32
46
43
34
37
33
9
13
25
36
25
12
17
21
25
37
39
35
44
59
41
34
23
8
7
25
16
14
33
20
5
3
2
2
27
52
53
44
30
20
14
3
4
15
5
15
39
13
4
2
2
2
3
10
44
64
60
39
30
15
1
4
3
7
10
3
3
21
18
4
3
4
6
5
14
26
32
38
50
52
35
12
4
10
12
13
28
26
15
6
1
2
19
24
13
10
10
5
5
9
16
33
66
75
40
43
12
3
24
25
7
31
30
12
4
3
3
6
22
36
28
8
1
3
11
12
15
39
57
40
10
11
43
22
7
16
30
8
18
12
2
2
9
11
3
8
25
37
26
10
3
3
4
15
11
16
42
46
27
23
8
7
15
23
14
11
9
5
2
12
21
14
15
20
24
24
16
11
7
2
6
23
16
6
31
49
45
20
6
3
5
11
10
8
9
10
6
3
3
11
13
2
6
17
8
11
29
19
3
16
22
4
4
33
56
42
9
7
4
18
22
6
5
7
8
9
7
2
19
27
5
2
2
2
8
37
22
8
13
23
11
10
27
42
34
6
8
5
9
11
16
5
6
11
12
8
0
21
40
27
11
5
6
3
6
7
5
4
15
17
10
10
16
21
17
15
8
3
6
26
15
4
6
9
11
18
18
8
7
21
28
17
11
14
7
3
3
3
3
5
5
1
3
9
13
17
3
1
8
4
4
7
19
6
3
2
8
14
10
12
13
14
10
1
12
21
11
10
9
8
16
14
10
14
16
16
19
36
25
14
4
10
7
6
16
17
5
2
3
5
6
10
6
9
12
1
12
19
15
15
16
16
27
28
15
8
13
18
15
16
20
8
2
6
4
4
4
25
14
3
11
13
12
4
3
13
15
10
11
5
3
5
20
21
14
11
2
2
7
11
3
4
7
4
8
21
8
27
20
2
1
8
9
7
11
9
9
5
3
1
13
23
9
4
6
7
5
5
2
2
1
4
9
14
9
2
3
3
1
7
24
14
1
2
5
11
16
20
20
6
3
1
8
14
1
1
1
1
15
18
6
3
4
7
5
3
1
4
12
22
26
26
16
4
2
3
1
1
2
4
14
7
2
0
11
15
14
7
3
9
13
3
4
5
11
3
2
3
1
1
2
8
11
6
3
5
3
6
8
12
12
2
0
2
5
17
19
10
12
22
7
4
14
13
3
3
2
3
2
3
1
2
2
15
24
15
4
3
3
5
5
8
20
18
7
4
5
7
10
9
6
6
4
2
15
16
3
2
2
11
13
2
9
10
3
1
2
3
6
4
4
8
3
1
12
19
7
3
5
6
2
2
13
17
4
3
4
8
4
3
4
8
18
1
1
2
3
6
16
6
3
3
10
9
3
7
9
6
2
4
17
11
7
5
1
7
7
6
17
14
8
10
11
0
5
2
1
5
6
0
0
9
4
3
2
1
5
9
6
2
6
16
12
10
28
15
5
9
7
2
5
10
14
18
8
1
6
21
20
11
2
1
2
5
10
7
7
6
3
5
6
0
8
10
0
1
10
20
8
4
10
9
7
13
1
9
29
43
34
10
4
3
11
8
6
7
16
11
4
2
6
7
3
13
22
11
3
2
1
1
2
1
23
21
12
11
28
28
21
5
3
10
14
0
0
4
3
9
16
11
7
2
11
10
2
1
1
12
33
13
57
32
3
9
28
20
7
21
11
7
15
38
15
4
12
2
18
28
2
0
7
23
15
9
34
56
36
9
5
22
16
9
11
27
11
2
1
10
23
6
6
31
31
13
17
19
20
16
35
66
33
12
15
17
15
31
28
13
11
29
35
22
4
2
1
1
13
22
21
26
42
54
29
14
15
17
20
20
22
22
5
1
3
11
13
9
11
10
0
28
83
94
39
33
18
4
17
51
50
17
2
1
2
0
3
14
40
62
100
61
50
26
16
13
34
22
14
48
65
77
116
130
137
67
80
92
94
70
69
102
126
128
145
27
28
13
6
23
17
24
36
38
36
34
29
17
8
13
18
28
18
7
15
18
31
44
36
18
37
62
40
28
9
2
17
10
6
19
13
3
3
3
1
36
64
48
37
34
29
17
4
3
4
4
21
27
3
4
4
4
1
2
22
46
67
62
24
37
23
4
4
4
4
4
3
10
23
7
5
4
6
3
1
12
35
37
40
51
44
23
13
4
13
16
12
23
20
11
5
2
11
20
13
7
8
5
6
11
13
18
43
71
57
45
14
3
25
28
18
29
19
14
11
7
2
12
27
39
34
7
1
4
16
13
16
36
48
44
34
18
43
38
9
15
27
18
18
11
2
5
6
5
2
8
20
30
22
6
6
4
6
10
4
22
59
61
29
7
7
15
25
18
3
3
4
5
21
24
18
16
19
18
10
3
4
2
3
10
23
6
10
41
56
46
11
12
18
6
6
6
6
13
11
1
3
3
13
13
2
11
22
12
20
21
1
3
21
19
3
11
41
61
48
3
7
4
5
23
17
2
7
8
17
17
5
15
26
2
1
11
10
11
28
14
1
13
21
8
6
25
45
44
4
3
2
11
15
20
17
17
16
22
13
5
23
38
12
11
16
5
2
9
19
7
5
20
18
7
17
28
30
22
12
2
11
30
14
1
7
7
9
23
15
1
10
27
27
21
18
18
5
2
10
10
13
19
6
2
14
20
18
24
5
5
3
4
6
12
9
5
3
9
17
11
3
5
12
16
15
11
13
16
10
12
17
21
22
11
5
13
16
9
19
8
7
4
8
15
10
8
8
5
3
2
1
1
5
7
14
17
8
10
17
18
18
18
17
27
27
9
2
7
14
17
16
7
1
5
24
13
4
10
23
10
7
7
7
9
8
9
16
16
9
7
6
3
4
15
18
17
18
9
0
2
8
9
6
3
4
17
25
14
4
9
7
15
14
5
3
5
3
1
2
2
14
29
11
1
2
10
12
7
22
13
0
1
2
14
2
3
1
4
1
1
1
2
1
7
10
8
16
16
4
1
13
12
4
4
2
1
1
5
17
17
7
9
8
1
1
4
4
22
20
8
6
7
8
5
3
1
10
8
2
2
7
13
6
7
1
12
12
3
0
4
2
3
15
10
1
3
4
11
18
2
4
2
5
11
4
2
5
5
5
9
3
1
1
2
11
16
14
17
19
5
1
11
14
3
1
2
13
25
4
2
2
6
10
8
7
6
4
3
4
11
16
15
5
2
2
1
13
17
16
12
5
5
13
13
3
1
3
7
3
2
10
6
3
5
10
3
1
4
3
3
1
10
16
8
5
5
5
4
5
5
6
2
3
9
13
3
1
5
15
1
1
3
2
2
1
13
14
2
5
20
11
0
19
19
1
4
19
10
2
13
6
3
2
2
2
2
2
8
28
8
4
2
3
6
4
2
2
4
16
21
3
3
13
19
1
4
16
8
8
27
11
4
9
8
2
1
3
18
25
6
7
7
7
9
8
3
6
18
9
3
11
28
14
1
3
2
2
3
3
3
5
21
16
2
2
9
15
6
2
5
23
41
26
1
4
6
14
9
2
12
16
17
18
6
6
4
1
1
13
18
11
2
0
5
8
5
26
18
20
30
38
24
11
3
5
12
4
3
3
6
13
9
3
14
14
2
2
3
2
1
11
23
29
45
28
8
19
35
18
16
14
30
11
32
32
10
1
12
14
24
26
5
4
10
11
10
31
54
50
31
10
8
17
9
13
29
44
18
1
2
12
19
10
14
30
32
17
32
25
15
15
44
64
27
15
7
6
10
37
38
10
13
30
29
15
3
1
1
3
9
18
24
36
49
47
27
20
20
20
31
29
24
18
4
2
3
5
15
20
17
4
3
41
103
46
45
25
18
30
47
41
15
2
3
0
0
10
34
50
76
113
56
47
31
21
19
39
18
19
65
69
84
131
145
81
94
95
78
72
105
130
117
33
26
4
23
10
28
37
23
23
35
24
13
16
17
27
19
5
7
17
36
50
32
6
29
61
49
40
19
2
13
11
5
6
14
5
5
10
7
36
58
34
31
44
38
20
5
2
2
11
22
11
5
15
17
6
6
12
22
40
63
54
18
52
30
8
3
3
3
3
6
18
16
5
12
11
13
7
4
11
40
34
38
50
36
12
13
7
12
9
6
18
16
7
6
8
18
8
5
6
5
3
5
11
14
20
54
72
46
43
9
5
19
18
21
25
11
8
6
4
3
13
20
33
29
4
1
8
22
13
18
40
49
51
34
40
20
3
12
27
27
16
3
8
19
18
5
3
3
8
16
12
6
13
10
0
3
10
38
69
65
32
3
8
11
26
24
3
4
11
16
24
24
16
10
7
6
7
9
15
5
3
8
20
14
26
50
53
42
7
14
24
22
16
5
3
12
10
2
4
11
15
13
7
17
21
12
18
12
3
5
21
23
12
21
42
54
46
2
2
3
3
5
18
18
8
9
17
11
6
13
15
5
10
22
10
3
17
12
4
11
19
12
9
20
41
46
8
10
4
5
4
11
21
9
1
21
14
5
17
16
4
14
22
7
2
20
33
6
2
24
21
7
19
37
40
26
9
4
5
23
11
3
12
7
2
20
14
4
17
22
17
16
18
19
7
6
11
4
17
33
15
12
29
32
21
21
9
7
5
4
2
3
2
2
4
18
11
3
2
12
18
19
15
12
15
10
5
16
29
31
21
21
28
16
3
19
7
5
8
11
12
11
3
2
7
11
4
2
7
19
18
15
4
2
14
22
23
24
19
20
23
18
14
11
12
16
20
5
2
11
24
18
5
2
7
20
12
1
2
9
18
14
6
2
2
3
7
11
15
20
17
17
19
11
7
9
9
12
5
3
13
15
15
5
3
10
21
14
8
12
11
1
3
2
4
6
26
19
7
1
16
26
17
24
22
6
1
1
10
3
4
3
2
0
5
14
20
13
7
6
14
27
13
5
8
27
14
3
5
4
3
3
19
22
7
5
16
8
1
3
3
6
22
11
2
6
12
6
6
6
7
14
17
14
13
14
14
3
5
12
4
3
5
5
4
1
5
19
16
3
15
5
9
17
10
3
3
7
15
4
5
8
9
0
4
21
10
4
1
5
16
17
18
10
2
2
4
12
6
1
3
17
14
6
10
6
3
13
4
2
13
15
4
2
10
24
8
3
3
1
2
17
20
14
11
7
9
11
9
1
3
9
4
17
5
4
5
3
2
4
7
4
2
2
2
4
9
9
9
9
10
8
6
3
2
11
7
1
1
2
2
7
10
17
14
4
2
9
12
4
3
15
6
4
17
11
9
25
24
4
3
17
7
3
19
16
5
1
2
4
4
1
11
37
3
2
7
14
1
18
10
2
8
18
19
5
4
11
22
3
3
16
5
8
22
4
1
4
10
11
3
1
15
25
19
9
1
2
13
15
5
13
10
2
2
12
25
13
1
8
8
5
6
3
2
6
18
13
4
3
11
29
18
6
2
6
28
22
0
8
4
7
9
2
7
11
20
29
15
9
7
4
3
3
12
12
4
6
16
21
17
23
37
43
25
7
6
11
13
2
1
4
9
24
21
13
18
18
9
7
6
1
7
39
48
24
28
15
27
36
8
19
21
32
18
4
3
5
3
13
21
16
14
11
18
19
3
9
56
75
12
10
7
3
8
27
42
28
13
14
13
8
15
17
18
17
16
34
29
9
17
49
16
0
1
1
27
43
22
20
25
10
7
10
10
7
4
6
14
26
46
55
27
20
17
29
32
29
15
2
0
2
2
5
21
19
0
2
56
108
47
28
20
23
37
27
6
4
11
7
10
30
54
61
90
115
49
44
37
28
26
38
15
27
75
74
95
144
153
82
91
86
84
82
108
127
19
16
7
28
34
8
13
34
25
14
25
23
29
25
10
5
10
27
49
33
4
22
49
54
54
36
16
22
22
8
2
6
4
6
12
10
29
40
20
24
46
42
20
6
7
7
13
11
2
5
15
14
11
7
8
17
29
51
49
55
33
7
2
1
3
5
16
19
10
6
14
11
5
3
3
9
32
32
46
59
37
5
13
4
3
3
8
20
17
5
3
11
17
8
7
8
5
2
3
12
19
35
70
74
47
23
2
13
15
1
23
21
8
4
2
2
4
17
11
29
21
5
4
14
24
14
25
53
60
57
42
16
0
6
11
16
29
10
6
8
14
13
6
3
10
12
6
3
8
18
5
1
6
27
50
68
57
19
8
6
11
15
22
6
6
18
19
19
21
12
2
5
7
10
11
26
19
2
4
15
22
32
50
50
40
6
13
24
26
25
7
2
9
6
3
3
11
20
19
12
18
13
8
16
21
4
3
21
23
21
29
40
48
2
4
5
16
14
13
10
6
10
13
4
4
7
7
1
20
13
2
2
7
16
14
14
18
20
13
15
32
46
15
18
3
2
2
6
3
2
2
12
12
4
4
2
8
29
22
2
1
23
38
13
0
21
25
8
16
38
44
9
5
5
10
7
2
15
9
6
13
23
19
27
17
6
5
9
11
11
22
19
2
9
33
25
20
39
38
19
14
16
9
5
3
2
3
15
12
5
13
16
4
1
15
15
14
9
2
19
22
2
8
26
29
25
36
45
26
0
13
18
4
3
9
12
5
2
6
7
16
21
20
23
22
6
4
2
1
8
25
30
28
15
7
12
23
32
26
15
20
26
1
3
8
20
20
7
2
6
17
24
5
3
10
16
2
3
1
3
7
17
16
15
14
8
4
16
28
26
12
6
17
3
4
10
10
12
5
5
14
26
12
13
14
6
4
6
14
2
2
5
11
5
3
14
29
12
12
23
13
0
3
7
2
5
9
4
2
6
20
19
4
2
4
19
23
10
1
2
24
23
1
6
14
3
6
25
16
1
6
14
7
4
13
1
7
13
4
2
9
13
8
10
2
4
15
16
15
20
18
17
12
4
11
12
4
1
2
3
3
3
18
18
6
27
4
2
10
8
2
1
16
21
1
1
19
9
4
6
25
21
2
1
2
5
14
14
5
2
1
7
8
7
2
3
11
13
6
9
10
12
14
4
2
14
16
3
2
9
26
16
2
2
2
4
18
16
3
4
7
9
7
3
2
9
18
10
9
3
4
6
6
3
2
1
2
4
7
9
5
2
5
12
8
8
13
4
3
16
10
3
2
3
12
22
18
23
21
7
2
10
15
5
5
12
9
4
7
11
15
18
15
7
5
11
5
3
17
21
9
1
5
24
19
0
14
37
9
19
11
3
21
27
3
11
6
5
3
3
3
10
2
4
10
1
5
15
3
0
2
10
20
14
1
18
27
16
16
3
8
32
18
6
4
3
4
8
9
6
6
5
8
9
10
9
6
4
16
19
10
5
1
17
41
33
15
6
0
10
21
3
6
9
12
7
2
4
7
18
25
16
13
17
7
4
5
10
9
3
4
24
29
19
20
34
41
24
8
11
16
17
2
1
3
9
22
20
9
10
13
6
7
9
2
12
52
59
16
32
19
19
24
8
10
19
32
26
6
1
2
3
16
30
10
3
6
19
22
1
14
67
77
19
4
1
0
1
13
28
27
34
31
10
2
13
19
9
8
17
29
24
13
23
46
21
2
2
3
14
34
31
37
32
8
3
9
15
12
4
3
14
32
53
65
32
16
15
24
34
37
22
5
1
3
7
14
20
8
6
20
77
99
41
24
19
23
31
26
14
9
16
15
24
56
65
73
105
38
42
36
34
37
16
33
77
87
114
148
143
76
85
86
7
5
21
19
2
10
32
31
44
30
27
24
18
11
3
17
42
33
14
17
29
51
62
53
34
28
23
9
2
6
8
9
8
7
22
24
14
20
37
37
21
5
14
11
1
9
10
4
8
11
5
1
3
12
24
40
41
41
22
2
0
1
2
1
7
13
7
10
18
14
3
2
1
8
21
36
63
71
41
3
4
15
6
3
8
11
8
3
4
4
19
15
15
13
4
2
3
15
36
65
88
74
52
2
3
17
6
5
25
18
5
5
3
3
6
16
7
17
12
5
3
15
22
22
42
69
73
58
3
10
25
7
1
22
13
4
7
8
9
7
3
13
21
16
8
4
4
5
2
14
46
59
56
45
22
6
4
8
0
13
11
4
11
14
11
19
9
3
4
16
10
6
19
34
4
3
15
22
29
45
51
44
6
14
19
32
30
15
6
10
8
5
4
5
17
14
11
13
12
7
19
22
4
9
22
16
21
33
39
48
5
3
9
29
25
6
2
6
6
6
3
3
5
7
10
12
2
3
1
5
18
27
18
16
21
20
15
28
45
12
7
4
7
5
3
4
22
21
2
2
2
2
2
9
27
16
1
2
17
39
27
3
12
22
17
22
34
39
7
2
5
7
5
4
4
4
2
12
29
28
25
6
4
3
2
2
13
33
27
9
3
22
21
25
45
42
17
7
12
5
5
4
2
3
21
21
3
12
22
0
6
16
12
9
5
2
16
37
17
9
20
19
16
32
49
39
13
9
26
6
6
17
12
2
14
13
1
12
14
30
11
4
7
12
6
1
3
20
30
20
5
2
2
18
35
36
19
17
22
6
5
17
16
7
4
2
13
17
8
1
2
1
1
1
1
1
15
30
22
7
2
2
3
2
23
32
12
3
22
6
4
2
3
5
5
3
14
20
6
13
15
4
2
2
1
1
2
4
6
3
2
10
11
3
1
12
19
6
4
7
3
1
2
14
13
5
14
17
4
2
3
11
10
2
3
1
18
27
4
4
20
12
3
16
8
3
1
6
6
3
21
8
9
2
4
5
6
6
14
10
2
1
5
4
3
15
9
13
23
10
6
16
30
3
3
5
1
2
14
15
8
29
5
3
5
18
21
11
15
15
3
2
3
2
3
9
23
15
0
0
2
2
6
16
5
4
5
8
5
7
5
2
13
2
7
11
5
3
4
15
15
3
3
5
9
13
17
10
3
1
4
17
9
5
3
9
8
5
2
2
14
15
2
5
1
0
11
9
11
4
2
4
12
15
4
1
1
7
12
6
7
11
6
4
14
7
2
6
10
20
23
23
24
12
5
2
12
8
4
20
13
5
6
11
14
11
8
6
8
3
6
7
5
6
16
11
2
9
32
29
2
10
31
16
16
17
5
16
27
2
7
6
3
1
2
3
2
2
2
2
4
6
17
5
1
2
8
22
24
8
23
27
18
16
5
2
17
9
4
5
4
14
13
10
20
12
5
5
6
8
10
6
4
26
17
7
8
9
26
47
8
2
0
7
21
7
3
11
14
2
2
6
11
10
10
9
13
20
10
5
19
31
5
4
8
29
33
20
21
24
32
16
4
6
19
17
3
3
4
7
13
20
6
5
16
17
4
4
2
9
45
51
40
16
9
14
11
7
20
28
25
8
2
3
2
22
32
8
3
4
15
20
3
13
54
59
22
4
2
5
5
3
12
24
39
34
8
3
6
17
17
19
21
19
19
22
31
36
28
4
3
2
11
26
31
42
40
10
2
2
10
6
6
1
14
43
62
30
20
19
24
40
47
37
14
1
3
8
18
10
4
1
46
99
24
20
25
34
33
27
17
7
19
47
79
77
84
114
33
43
44
43
35
15
35
80
102
126
139
4
3
11
9
2
8
22
63
39
21
18
18
12
3
15
30
28
22
14
44
59
55
38
21
16
14
11
11
16
18
9
7
22
23
14
14
27
19
1
10
14
2
11
20
9
10
6
2
2
3
13
22
33
28
28
5
2
3
2
4
11
6
2
7
26
35
15
1
1
2
7
21
46
73
71
16
12
4
3
3
3
2
4
13
6
5
12
19
11
11
1
1
2
15
51
85
91
67
4
1
11
10
9
24
10
4
5
3
2
6
9
3
9
4
2
2
13
19
33
56
78
77
49
5
9
20
4
3
12
9
8
12
4
16
15
7
9
15
12
5
2
3
1
0
25
64
62
44
32
25
1
1
5
3
7
12
6
2
5
11
24
16
7
8
11
6
5
16
26
1
4
17
25
31
47
58
14
17
25
36
27
18
15
17
17
7
2
2
1
1
1
2
4
3
14
12
3
18
21
11
31
45
43
46
6
4
16
39
29
1
2
5
6
5
3
2
8
12
13
7
4
3
2
4
25
39
20
11
26
29
23
33
41
5
6
4
7
9
3
10
22
13
6
6
5
3
5
21
24
12
4
3
12
31
34
13
2
11
24
36
37
30
2
5
8
8
4
13
10
4
5
15
22
18
10
6
23
15
0
2
21
35
24
16
13
10
7
19
43
48
21
4
7
2
7
10
3
2
20
22
3
13
22
1
6
15
10
4
1
1
9
35
24
13
16
16
9
14
36
44
29
9
19
4
11
22
11
4
14
14
4
9
7
16
14
1
14
11
9
11
6
11
28
10
2
3
4
8
17
29
23
10
23
10
9
18
9
5
4
3
13
16
4
2
8
6
9
10
7
1
5
27
27
10
3
11
12
3
4
20
11
3
13
13
3
2
3
2
2
2
3
3
11
26
11
4
9
16
7
4
8
12
14
11
7
9
15
2
3
16
16
0
6
5
1
2
16
25
16
13
12
7
2
2
18
14
4
8
8
17
20
4
0
12
8
4
7
14
10
2
9
10
5
23
15
2
1
4
9
12
18
9
2
2
2
5
14
2
7
11
2
20
21
8
17
20
2
9
13
4
1
11
12
11
25
2
7
30
22
3
2
7
8
8
1
2
13
12
7
3
3
9
16
4
6
5
7
13
11
5
6
10
12
2
8
6
5
13
12
10
8
9
9
6
8
15
14
10
6
3
5
5
6
12
3
17
8
2
3
3
1
7
15
9
7
2
2
2
1
1
11
4
3
4
15
18
5
2
9
17
13
4
2
12
11
2
7
2
2
2
6
15
20
22
28
2
2
14
8
1
25
18
1
8
12
14
11
10
17
17
5
2
6
2
2
11
13
3
6
23
27
11
14
28
15
10
19
6
8
21
5
6
14
0
4
7
2
2
8
7
2
3
12
15
6
4
6
6
17
24
13
22
6
6
1
9
24
7
4
7
22
15
10
11
10
6
5
5
7
7
3
11
19
5
1
14
22
31
40
1
1
0
17
32
8
3
6
14
12
10
10
2
1
1
1
6
14
7
1
26
22
1
3
21
38
32
17
21
15
21
8
4
7
15
8
4
4
4
2
24
33
9
2
21
24
6
6
10
7
29
40
42
11
1
11
17
17
16
13
10
4
8
6
8
32
23
7
4
2
12
17
10
11
29
19
3
0
16
23
8
6
10
26
21
8
3
4
8
15
22
17
6
18
36
38
24
2
2
4
16
21
28
32
27
15
2
0
1
2
3
0
19
53
69
20
21
25
43
50
38
22
9
1
3
16
8
5
17
77
104
25
22
30
36
34
28
11
18
38
59
89
89
92
45
55
52
37
23
45
84
6
2
5
7
10
47
20
8
14
11
8
23
23
15
24
44
44
35
10
8
16
12
17
34
33
9
5
25
25
16
20
11
8
4
12
7
4
10
15
19
13
5
2
8
28
31
30
8
3
9
10
5
6
23
21
2
6
36
40
8
1
2
5
11
26
53
63
46
26
6
9
18
15
3
7
21
14
7
7
9
7
2
2
1
0
13
48
80
74
48
12
3
7
7
11
20
6
7
10
4
12
14
13
9
4
1
1
4
6
15
34
58
78
72
6
3
8
6
15
21
6
10
13
7
23
24
18
15
11
5
3
5
4
2
3
36
75
64
32
20
5
4
7
9
1
19
17
2
1
11
31
23
13
13
10
6
3
4
5
3
4
17
32
43
56
63
16
17
28
36
25
14
15
17
14
9
9
9
2
2
1
2
3
3
2
2
6
18
10
10
43
60
43
39
4
4
18
38
34
2
2
14
6
4
8
13
11
13
13
11
13
12
3
4
24
37
16
6
31
41
34
37
3
9
1
6
18
8
14
15
3
6
12
10
11
27
38
24
7
13
18
14
19
32
14
3
3
29
52
45
27
6
8
8
4
3
16
26
14
11
11
10
1
2
22
43
25
0
5
28
30
15
15
14
4
0
10
36
48
29
2
4
5
8
6
4
13
25
11
13
10
4
8
17
14
10
7
3
8
25
16
10
14
21
14
2
11
36
42
12
6
6
13
13
10
2
4
13
8
5
1
7
26
2
18
2
11
14
5
11
22
0
4
21
15
1
0
13
22
12
14
5
2
16
8
2
3
4
12
17
9
8
10
8
5
8
13
12
3
8
28
17
2
10
9
3
5
0
10
13
10
18
14
3
6
3
2
5
5
4
5
14
9
5
12
27
14
9
7
5
15
25
15
6
8
3
4
10
23
15
2
6
11
16
25
17
3
2
3
4
11
24
6
3
7
10
13
9
4
3
3
2
2
5
17
13
4
8
15
12
2
4
4
8
12
15
11
6
13
12
4
17
3
4
15
0
8
16
4
8
7
4
20
17
6
3
7
15
12
19
3
8
22
7
4
13
14
4
9
6
0
16
6
3
2
2
15
18
4
4
1
13
20
5
2
3
6
17
15
7
5
1
8
16
8
3
1
1
2
2
12
27
10
1
3
4
10
6
6
5
7
11
1
2
2
2
4
11
20
18
10
12
3
4
9
9
2
2
3
9
14
12
9
12
17
9
2
4
6
14
4
5
5
2
3
6
6
9
22
34
7
10
7
4
4
17
11
3
7
7
6
7
8
20
24
9
3
5
4
3
11
12
8
5
7
13
12
17
12
9
8
2
11
18
0
9
20
7
0
10
10
5
8
10
6
4
5
10
10
10
8
4
8
14
11
18
1
2
3
17
38
11
5
13
25
17
12
6
1
8
11
2
5
4
8
20
9
1
2
14
33
29
27
7
13
24
32
9
3
3
15
26
26
17
4
2
3
1
3
3
1
10
12
3
0
7
35
49
17
7
15
11
4
3
13
4
3
5
2
11
37
26
5
4
15
12
4
10
16
10
22
4
1
18
28
7
4
10
8
7
5
4
16
18
7
7
11
8
8
15
20
19
15
3
8
21
6
4
3
5
12
7
1
3
2
0
9
20
11
0
23
44
38
8
11
16
17
17
19
12
7
12
13
2
0
0
0
3
24
55
68
26
21
25
37
40
23
11
9
4
7
23
19
9
39
93
27
34
30
26
9
3
37
51
56
89
101
98
58
41
33
61
43
22
16
16
8
9
29
13
5
28
32
30
11
7
17
14
22
42
34
5
4
26
23
16
4
3
5
14
5
5
1
8
15
19
9
3
24
44
37
25
4
12
13
6
5
20
21
6
8
33
26
3
1
3
9
25
35
50
38
39
28
17
14
14
5
4
20
22
9
6
3
5
8
10
2
1
15
42
61
45
5
7
6
6
18
17
3
3
4
19
28
24
18
14
3
5
16
14
10
30
54
72
64
5
3
16
4
14
28
2
7
11
4
19
26
18
8
9
9
20
23
14
1
7
41
81
65
27
2
4
23
17
7
16
9
4
3
4
20
17
20
22
19
7
9
9
7
1
1
13
41
59
64
57
4
3
19
37
29
13
6
12
13
5
7
14
7
5
4
3
12
12
1
1
1
8
4
12
58
72
39
2
1
9
29
36
9
9
16
4
3
9
17
12
12
9
7
20
25
9
0
13
25
11
5
34
49
41
39
3
1
2
7
26
23
27
17
3
2
6
10
19
36
38
16
0
18
28
16
9
24
14
3
3
29
59
51
24
4
2
1
0
2
21
39
24
6
3
2
2
2
24
46
34
6
1
21
23
7
13
13
6
2
5
24
40
34
0
11
10
2
1
0
22
22
3
2
1
0
11
26
18
22
19
1
5
22
16
6
16
28
23
6
2
25
48
17
1
12
10
7
12
3
1
2
3
3
0
7
30
16
3
3
9
3
5
27
18
5
8
39
26
2
2
6
27
22
22
10
5
12
12
3
3
2
4
8
7
14
15
9
3
5
9
11
12
14
24
17
5
21
17
0
0
2
9
29
27
22
5
2
3
3
4
2
3
17
12
0
1
2
4
21
23
14
10
3
7
27
24
4
1
0
0
7
27
30
14
13
13
13
4
2
2
3
12
21
9
2
7
8
13
8
5
6
19
14
5
2
11
23
10
2
6
23
17
4
4
3
9
9
12
10
3
8
16
7
4
16
13
5
6
4
9
14
3
2
13
20
28
11
2
4
12
17
4
5
4
2
1
18
25
1
11
15
4
16
19
0
3
20
21
4
2
2
2
13
19
5
1
1
2
17
24
9
2
5
16
8
7
14
6
14
15
6
29
16
7
12
18
2
4
11
8
2
11
9
2
2
3
3
8
25
12
13
12
16
18
10
4
6
10
12
14
13
10
13
7
2
3
7
11
2
11
12
11
12
14
6
5
21
10
14
2
3
11
5
3
5
3
2
1
1
3
15
26
10
2
6
14
13
11
13
17
11
7
6
7
17
19
12
6
16
18
1
1
11
16
2
0
4
15
14
5
7
6
3
12
12
7
8
7
4
2
5
11
18
11
5
1
12
28
15
20
15
2
5
25
30
1
5
5
5
4
10
12
12
2
4
1
6
32
29
19
18
23
25
5
2
0
9
23
31
27
13
8
5
7
14
12
9
5
6
11
3
10
49
55
14
1
7
16
26
23
23
10
7
16
24
22
18
5
2
3
1
0
10
24
19
15
30
0
1
27
34
5
11
22
11
7
3
7
4
3
3
7
19
19
10
17
28
32
2
13
23
25
23
13
12
7
3
3
4
4
2
3
18
17
4
23
46
14
25
23
15
12
15
5
3
6
15
17
11
3
2
16
37
54
21
14
21
21
6
2
3
2
8
30
37
44
71
92
30
26
27
16
18
55
61
52
82
21
28
29
8
9
24
8
28
30
20
19
19
15
22
29
16
4
12
22
6
9
19
20
17
4
4
3
5
8
16
15
11
35
49
29
5
5
9
12
12
11
11
7
4
21
13
4
7
2
16
36
38
38
16
34
20
4
7
6
3
8
18
17
5
2
24
31
4
3
5
21
37
37
18
2
15
12
7
20
23
5
5
3
19
27
16
12
15
5
3
17
19
18
31
49
62
11
1
14
4
12
38
11
2
3
2
4
18
16
5
5
2
13
28
23
11
15
45
76
59
8
8
28
25
8
13
8
11
8
3
2
2
10
23
11
3
12
17
17
7
1
16
47
62
55
12
17
29
31
17
4
6
12
6
4
10
10
3
6
7
10
11
1
3
3
6
3
20
64
68
25
3
2
16
29
19
12
14
5
2
5
13
14
12
3
3
20
27
10
1
7
16
8
5
34
49
40
38
3
2
7
27
24
22
19
4
1
2
4
17
29
24
6
2
24
32
12
1
13
10
3
3
31
57
50
7
3
2
8
26
33
9
1
2
1
2
3
20
33
35
15
0
13
15
1
6
14
11
8
12
19
31
37
13
15
3
3
18
29
7
3
1
0
1
11
26
12
19
29
9
1
16
17
6
17
25
29
16
4
18
51
13
9
2
4
12
10
5
3
2
1
6
29
14
2
0
5
3
9
36
22
4
7
32
35
13
1
10
35
38
20
2
10
20
8
9
8
12
15
1
6
15
7
6
10
14
2
11
28
25
12
3
11
19
6
1
2
17
37
28
2
6
19
7
6
7
21
35
10
1
5
5
4
7
18
15
13
13
9
17
15
5
1
1
1
5
23
33
11
2
1
1
2
3
3
13
19
14
7
10
15
1
11
14
2
5
15
9
8
10
11
13
8
2
4
20
21
2
2
1
1
3
5
8
4
2
19
11
2
24
25
7
3
2
11
14
1
3
2
11
26
16
2
2
10
21
6
6
4
2
2
12
23
0
11
25
1
5
28
14
1
15
10
7
10
10
5
3
11
13
3
1
2
10
23
17
11
3
7
6
8
14
5
19
29
9
19
19
4
11
18
3
4
17
12
3
4
9
3
4
11
8
7
22
11
9
6
11
22
12
2
2
11
13
15
15
6
5
4
3
3
9
5
1
12
13
14
17
19
11
6
15
12
13
1
1
1
3
15
16
4
2
2
3
4
12
14
4
5
12
19
14
9
12
19
20
12
8
9
17
15
7
15
15
3
8
16
8
2
1
1
4
11
3
4
7
10
17
10
1
6
8
7
0
5
19
27
9
0
3
4
8
28
22
8
7
22
29
16
16
4
5
8
14
6
3
3
6
7
3
20
37
29
17
17
14
1
2
2
10
22
20
17
7
5
2
4
15
10
3
2
12
24
6
5
42
18
3
0
9
36
47
37
23
14
22
21
5
1
2
5
4
2
1
14
29
24
22
33
2
1
28
39
6
20
19
16
15
4
1
2
15
14
6
19
22
8
24
39
38
12
22
34
25
13
17
6
2
4
6
8
10
7
24
29
20
27
41
31
24
14
13
20
6
2
1
2
9
29
25
23
46
59
50
15
9
12
11
3
2
7
13
18
39
55
71
89
24
37
24
25
59
65
30
6
5
14
26
20
22
21
16
21
12
4
16
17
3
28
37
21
4
1
8
15
2
11
25
21
37
40
12
1
6
23
27
11
3
2
1
1
3
16
9
2
26
42
29
18
24
15
5
10
4
3
3
4
10
8
2
16
17
3
4
11
24
33
22
0
19
17
6
21
19
4
8
3
4
15
5
2
9
6
4
7
18
27
36
41
49
8
5
0
13
42
17
1
5
10
12
5
15
8
7
16
9
19
22
22
26
43
62
46
21
9
16
18
12
17
15
12
10
3
2
2
7
16
9
4
14
17
19
11
10
27
52
53
34
18
12
16
27
23
10
4
7
3
4
10
9
4
3
5
3
4
5
15
12
8
13
36
65
56
14
8
1
10
20
21
14
12
7
2
2
4
16
11
4
3
17
29
14
7
17
13
10
11
38
51
35
5
1
9
19
17
12
12
8
4
2
8
19
22
17
5
7
35
23
3
4
14
13
2
11
37
48
42
12
3
7
14
26
20
1
2
3
1
3
17
18
19
25
19
4
8
14
3
7
15
13
16
19
21
30
40
10
12
2
3
13
22
4
6
20
5
4
18
12
4
3
27
22
1
11
16
9
13
13
16
18
16
28
51
9
1
0
1
2
7
8
6
24
17
3
11
6
1
3
1
0
11
37
28
5
0
5
15
17
17
23
43
12
3
15
21
4
4
8
19
27
10
1
5
3
4
15
17
3
10
34
25
7
2
1
4
7
5
7
22
39
23
6
18
31
8
2
5
27
41
12
4
10
13
2
4
13
4
10
22
10
1
2
2
2
1
1
2
12
23
11
7
5
12
12
2
1
13
21
10
2
20
24
2
9
18
2
8
20
4
3
2
3
4
6
2
3
12
18
2
5
8
5
13
2
9
10
1
16
13
1
20
27
13
3
1
0
2
8
9
4
4
14
19
6
1
9
20
7
9
10
8
6
4
9
8
10
24
6
3
24
24
2
2
4
15
17
13
8
5
4
15
14
4
1
7
19
20
8
2
3
5
5
1
10
25
9
5
9
2
2
2
5
12
17
14
4
1
2
3
5
13
11
3
12
18
7
2
2
2
2
3
3
9
12
14
14
14
6
2
4
12
4
2
2
6
10
7
10
16
15
5
6
10
8
2
3
4
15
16
10
5
5
4
4
2
1
2
8
20
14
6
3
4
8
17
21
19
16
16
17
11
4
8
5
3
7
13
11
5
2
8
9
1
1
5
12
13
9
3
1
1
8
13
8
12
32
5
1
1
0
5
13
23
24
5
3
8
20
20
3
6
14
17
6
2
2
6
9
5
13
7
7
4
1
1
3
21
25
4
4
9
17
3
3
12
10
6
8
17
23
13
8
24
12
4
1
25
45
44
32
14
15
7
2
1
1
3
6
8
3
16
37
40
30
8
21
36
7
25
16
18
17
5
4
16
16
7
12
23
10
13
37
47
16
23
23
15
7
16
16
4
3
11
17
20
15
21
36
43
40
21
19
17
20
27
23
7
2
2
10
39
40
37
68
76
4
14
21
10
5
18
25
27
51
67
80
10
18
17
15
20
3
6
25
20
39
21
6
2
17
19
1
7
32
29
34
27
5
30
42
26
8
0
1
4
5
5
5
9
33
36
10
2
15
12
18
11
7
8
5
6
4
2
2
3
6
16
14
24
31
20
14
13
5
15
10
12
19
3
4
4
5
4
1
5
10
12
24
35
36
31
25
5
4
14
39
20
4
5
11
11
4
2
5
6
16
27
23
24
26
30
34
41
18
2
5
12
21
25
15
4
3
5
7
10
9
7
6
10
14
16
17
22
38
47
33
7
10
21
24
15
12
7
4
4
10
5
2
2
3
1
4
1
13
16
15
28
41
52
38
6
6
14
16
14
7
5
6
5
2
8
15
5
2
6
28
20
9
21
16
14
14
41
55
34
10
3
12
14
5
6
7
6
4
14
27
20
18
7
7
32
26
10
13
22
13
5
22
41
37
29
17
12
4
7
21
11
0
0
2
1
12
23
17
13
17
7
3
6
12
14
19
19
10
13
22
25
33
9
8
1
3
6
19
6
6
30
9
5
11
6
7
4
9
18
10
20
18
13
13
3
1
11
34
46
51
3
1
2
2
2
5
7
14
45
21
4
5
7
9
23
6
1
10
30
28
11
1
1
2
6
29
39
45
5
8
23
16
5
3
4
16
23
10
4
1
1
6
22
9
2
12
31
25
7
1
1
2
8
10
14
23
24
20
20
20
10
3
2
9
31
14
5
14
19
2
9
10
3
21
29
11
3
9
12
4
6
6
8
9
14
10
7
13
18
6
2
6
18
10
0
22
24
0
7
16
4
20
24
5
3
7
11
4
3
8
10
11
14
5
11
9
11
7
7
8
0
15
12
4
9
12
6
6
3
0
7
4
3
5
3
2
12
12
2
12
24
5
13
5
7
9
12
9
6
14
14
4
16
14
4
4
4
22
21
4
3
7
5
13
19
9
1
9
17
23
16
5
5
9
6
8
7
4
7
9
1
3
3
6
11
13
9
6
4
1
1
2
6
10
12
3
7
22
22
13
6
7
6
5
6
10
11
7
3
9
13
10
13
0
0
2
6
10
2
1
2
4
14
7
8
6
2
6
19
9
1
3
2
1
10
10
2
4
15
23
14
1
5
5
2
5
15
18
13
14
18
11
11
25
22
5
4
1
4
4
2
2
10
13
6
5
9
10
6
3
1
3
11
14
12
18
38
1
7
9
9
8
1
5
21
9
5
4
10
12
4
6
13
20
19
5
0
2
3
4
19
4
4
3
18
15
5
17
23
5
3
10
21
5
4
8
4
16
21
16
13
21
26
23
6
2
1
5
20
36
11
4
1
2
2
1
2
4
7
5
18
40
53
38
19
16
24
5
23
10
8
10
9
23
26
9
2
13
14
2
21
50
50
28
9
1
2
11
20
19
15
23
23
26
19
14
35
61
58
23
20
24
29
30
16
3
0
15
50
55
47
70
71
28
17
5
24
31
25
56
4
13
21
4
26
24
8
1
14
19
1
8
32
30
28
27
49
41
15
0
2
8
10
5
4
13
37
24
0
18
22
26
19
9
4
1
3
2
2
1
5
19
18
14
21
23
6
16
6
6
6
23
16
2
5
5
3
5
3
5
10
15
26
36
30
24
4
4
15
28
15
3
2
6
14
10
7
7
1
4
20
25
27
28
28
23
25
29
13
2
6
15
35
22
3
6
6
6
16
7
10
12
6
11
16
22
31
36
32
19
13
16
15
15
7
14
20
4
4
4
4
4
2
14
15
0
2
6
14
22
38
37
29
24
11
5
12
15
11
7
6
12
6
3
7
21
12
3
2
16
16
7
14
21
21
20
38
54
7
5
7
17
14
10
8
3
1
10
19
11
17
15
4
16
22
16
20
29
19
13
36
49
33
37
13
4
8
21
4
1
0
1
13
26
16
7
4
3
4
15
25
28
28
15
9
13
19
25
31
11
10
9
4
14
10
3
28
10
4
17
5
5
18
7
3
11
27
17
14
7
1
2
4
35
51
1
11
12
5
5
10
18
41
15
1
19
15
5
20
9
2
8
22
22
13
1
0
1
4
25
38
33
28
12
7
11
6
2
15
9
2
7
7
5
5
12
8
1
4
22
31
12
1
2
5
15
16
13
19
19
6
6
19
17
6
2
15
11
4
10
14
3
10
10
9
16
22
14
2
8
11
6
12
15
17
15
6
3
6
23
8
3
3
3
5
4
12
13
2
4
9
11
22
17
1
2
8
13
9
8
12
14
15
15
3
11
7
4
4
1
2
5
9
3
2
1
10
11
2
0
3
7
11
17
1
6
9
8
11
2
18
28
11
14
3
3
13
15
10
3
4
15
7
4
7
9
1
3
15
23
5
20
13
8
9
12
10
5
18
18
16
13
3
6
15
8
3
7
5
2
4
4
3
8
11
4
3
1
2
2
2
3
6
7
13
17
11
11
23
16
12
18
19
5
1
9
11
3
5
13
8
11
18
2
2
6
20
14
7
6
4
1
9
16
4
5
6
16
7
3
9
9
3
3
9
8
11
22
18
4
1
14
20
5
2
14
18
9
2
17
17
30
26
8
3
2
1
2
2
1
10
21
12
2
3
10
12
5
5
14
16
11
10
16
5
16
14
8
23
18
2
4
3
1
15
14
3
3
4
9
18
26
23
9
1
1
14
33
4
13
2
24
24
2
6
16
16
8
8
22
6
4
11
3
8
27
17
1
27
49
8
9
8
5
11
25
11
2
10
17
10
9
5
2
1
6
17
30
55
20
21
13
18
8
4
8
11
22
24
11
1
4
4
4
28
57
39
25
16
16
17
19
20
16
23
26
31
26
17
36
64
26
22
22
23
11
10
12
19
60
74
57
55
8
31
30
26
13
2
10
18
3
7
21
20
37
40
16
1
0
11
21
9
3
12
30
14
19
24
24
13
1
0
0
13
18
5
3
8
20
15
14
12
16
10
0
14
8
0
3
21
26
9
6
2
2
1
2
15
30
16
2
4
13
18
10
0
2
7
12
11
10
12
8
3
5
21
28
29
22
12
17
6
4
9
37
27
1
1
2
5
23
21
16
10
9
12
16
22
28
25
19
23
17
5
0
17
37
14
0
1
4
10
14
19
16
3
1
0
3
25
41
22
9
5
9
14
9
14
18
21
9
3
5
23
25
9
2
3
3
1
1
17
29
28
37
48
5
8
10
30
33
21
17
3
2
3
7
9
16
14
4
7
11
11
11
22
20
28
57
59
32
50
30
3
11
31
17
9
3
3
10
24
12
2
3
7
26
29
28
26
22
15
19
25
20
14
23
9
14
10
12
11
3
22
7
3
18
10
3
5
18
25
31
26
13
7
2
0
1
2
27
40
12
5
14
16
4
4
19
26
7
6
28
16
2
7
10
7
11
16
20
8
1
0
0
5
25
25
31
9
4
7
8
4
7
3
7
16
12
2
3
9
3
4
5
7
25
16
2
3
10
20
17
7
15
17
4
4
20
25
9
7
10
14
14
5
2
2
2
7
12
10
6
14
10
2
4
7
16
16
18
20
2
3
6
24
15
8
9
7
13
13
4
2
1
1
3
11
12
3
7
12
1
7
16
15
15
14
22
9
9
6
2
7
16
6
6
4
4
10
24
6
2
2
2
2
17
26
1
7
15
15
10
0
25
15
2
7
11
5
6
8
6
4
2
3
16
9
2
3
2
3
14
22
15
8
6
7
9
13
27
6
2
16
14
6
8
10
4
6
2
4
19
9
3
3
7
3
4
2
1
6
8
8
16
24
21
18
8
8
21
22
14
10
15
18
2
6
27
10
9
15
2
4
10
12
13
4
2
6
3
9
27
8
8
7
4
1
2
11
5
3
6
10
10
17
7
2
4
14
20
10
2
9
24
11
5
10
7
12
9
8
8
11
10
4
5
7
14
18
6
1
2
4
6
2
7
18
18
7
7
12
17
16
2
13
12
14
15
9
16
28
19
4
1
2
7
14
19
29
23
7
1
18
29
8
15
22
5
4
13
16
26
24
18
6
4
22
12
2
23
26
1
27
57
10
7
6
3
3
12
7
5
12
15
10
8
23
16
5
8
19
20
45
27
19
17
16
17
8
3
2
13
23
9
2
3
20
43
53
31
29
28
25
13
2
3
20
30
38
38
27
44
61
19
28
17
2
16
24
25
62
80
17
26
15
5
0
12
26
14
4
9
21
15
16
10
3
9
15
18
34
24
2
4
13
15
9
9
4
10
9
1
8
31
30
12
10
11
9
3
1
9
24
12
15
9
2
10
16
8
13
16
9
11
11
1
3
13
28
26
12
17
4
4
28
21
0
1
1
4
22
27
13
1
4
13
18
19
20
16
29
20
5
5
11
40
22
2
0
3
16
22
16
7
1
2
3
1
23
39
13
8
6
9
6
14
26
30
10
1
1
20
33
14
3
2
9
12
4
7
30
35
32
9
10
39
49
37
24
7
3
2
2
8
14
14
6
1
5
8
1
8
11
46
86
66
34
3
23
38
24
13
4
2
10
19
14
2
2
20
34
24
15
10
7
9
32
53
32
9
12
9
19
22
10
3
18
16
16
27
12
0
2
9
34
32
21
14
6
1
1
1
2
21
3
6
21
15
4
13
21
12
21
26
13
0
2
6
10
14
17
19
8
1
1
1
5
25
15
30
3
3
7
5
4
2
6
20
11
3
6
22
12
3
2
3
13
15
7
5
7
15
13
0
19
7
14
17
5
10
6
2
8
9
3
3
9
5
4
9
1
3
12
9
6
7
9
12
15
21
2
1
15
18
10
13
6
13
14
7
4
1
1
5
7
2
2
13
12
6
15
18
19
19
13
24
8
8
8
2
15
17
7
12
14
12
17
7
2
7
13
4
3
13
14
3
6
20
20
12
7
32
15
6
6
5
0
14
11
1
1
3
13
9
1
1
1
1
2
4
14
15
11
13
8
13
23
28
6
3
17
11
2
22
23
3
11
4
6
18
4
2
10
3
3
2
2
3
5
7
8
18
26
24
2
10
12
3
9
9
10
28
7
3
24
7
7
14
1
5
5
3
2
2
4
8
9
12
29
4
5
3
2
1
1
13
12
0
2
8
6
6
12
2
9
17
16
14
4
6
23
17
0
4
7
9
6
11
16
3
5
16
20
9
2
1
2
2
2
2
1
6
18
6
6
16
15
2
2
3
15
17
16
23
26
12
9
9
4
9
13
13
21
28
12
3
15
21
12
19
9
6
14
18
23
23
23
10
1
21
16
0
16
26
15
29
5
8
17
5
2
1
2
6
15
16
12
25
22
2
12
34
25
31
30
29
35
32
7
2
3
18
27
19
8
10
43
60
26
39
29
6
3
13
27
33
44
42
35
52
4
15
34
34
16
9
8
20
16
3
5
5
16
15
14
33
33
9
7
12
6
1
12
25
13
6
22
23
12
11
15
15
6
2
10
15
9
2
25
25
7
15
22
8
6
8
4
3
11
22
20
5
28
10
8
16
7
8
8
2
6
14
21
11
3
3
14
15
16
18
18
24
7
5
6
26
27
4
1
2
7
22
12
1
2
0
1
4
24
36
13
7
6
5
9
26
29
10
1
2
21
34
13
2
1
2
1
1
8
26
37
2
7
35
45
33
22
6
1
1
3
18
22
13
5
2
3
4
2
2
1
52
100
22
6
28
36
24
10
3
1
8
13
20
12
3
18
26
9
1
3
1
1
38
70
40
12
4
19
24
8
5
22
29
32
20
4
2
2
14
27
15
10
10
3
2
1
3
10
10
3
17
32
16
13
21
22
31
20
3
2
4
9
10
12
13
14
8
1
1
1
4
23
35
19
15
13
3
5
5
2
17
12
2
5
23
20
4
5
13
11
12
16
10
4
8
15
3
23
25
18
6
3
11
17
3
2
1
1
4
15
17
5
3
3
2
6
22
21
7
7
15
13
0
1
3
5
17
9
1
2
2
1
2
3
8
15
7
14
13
5
2
17
22
9
20
25
20
11
9
5
15
11
4
13
12
10
6
2
10
21
6
3
2
4
5
5
8
15
29
29
22
28
19
12
2
0
13
9
1
11
8
3
1
2
3
4
2
7
26
16
4
7
14
16
25
27
20
4
11
13
5
20
19
3
10
10
7
14
10
9
4
4
15
10
2
3
4
1
4
18
23
19
6
11
20
9
12
7
1
24
14
4
15
1
8
24
11
3
9
14
4
1
6
14
16
17
13
10
1
2
1
18
27
3
4
22
9
3
14
10
11
18
11
12
8
5
21
24
15
7
1
7
4
2
23
10
3
6
26
12
5
13
21
6
1
8
2
9
14
1
11
11
7
18
11
17
16
11
13
16
6
9
22
11
5
14
14
16
27
18
1
8
22
20
16
2
2
1
7
21
25
10
0
13
13
5
12
23
34
34
9
27
24
4
1
2
13
24
23
12
15
14
4
23
39
38
35
41
29
7
4
15
27
18
19
17
21
56
27
2
7
23
23
30
45
39
13
11
4
15
21
8
10
27
22
4
8
9
9
10
12
13
6
2
5
1
29
25
2
15
24
11
9
13
8
5
11
17
19
17
21
10
13
1
4
13
11
14
8
2
4
7
11
12
15
10
2
14
25
13
0
2
2
2
17
16
2
2
2
7
10
24
32
7
4
3
2
15
15
4
1
7
30
31
10
2
1
3
4
8
11
18
33
5
18
23
14
8
2
1
0
4
23
30
12
2
2
10
2
11
4
0
46
1
15
24
15
2
2
1
2
1
6
20
27
11
1
2
7
13
10
3
35
59
2
14
22
3
4
17
32
34
7
2
4
15
11
2
2
3
7
12
3
1
5
22
4
11
31
16
6
12
27
30
12
2
4
10
10
10
4
9
10
6
1
1
2
2
22
15
11
6
8
8
0
14
15
2
2
8
17
9
4
16
10
2
15
23
13
6
14
28
18
6
4
7
19
9
2
1
1
2
9
16
11
3
5
8
1
21
29
13
12
22
10
4
2
9
8
12
21
13
3
1
2
6
13
16
18
8
2
8
23
9
1
27
38
20
16
15
3
2
1
6
5
2
3
2
3
20
15
2
1
2
7
20
12
1
8
33
42
26
30
23
2
6
16
9
7
11
3
3
5
6
3
2
3
16
27
11
1
9
12
17
34
29
10
10
13
21
24
16
2
2
2
4
8
17
10
4
10
28
11
1
6
7
1
4
23
28
7
23
20
21
18
1
12
11
6
9
3
13
30
12
2
5
6
1
0
2
17
25
21
22
26
2
2
1
14
35
10
0
24
11
1
15
14
8
9
11
13
6
5
22
29
10
2
3
3
12
21
2
0
3
14
21
23
15
3
1
4
13
19
11
2
16
14
26
28
17
6
2
9
29
11
2
22
16
2
13
22
25
30
25
5
19
26
13
3
2
18
33
18
7
4
6
14
18
17
28
48
26
33
9
3
8
26
26
16
9
11
14
19
29
42
27
15
2
9
27
26
11
24
25
27
15
6
3
3
5
6
7
9
17
14
3
12
24
16
11
7
9
14
22
31
31
11
1
2
4
21
17
15
10
4
5
4
5
17
30
15
0
0
2
12
17
15
14
6
2
2
5
14
24
4
4
5
5
6
1
1
14
32
27
9
3
3
9
13
13
7
15
8
8
12
8
5
11
0
4
20
27
13
4
4
18
4
15
1
2
34
7
12
8
5
5
14
6
2
6
17
29
25
5
1
4
19
20
6
20
10
18
5
5
7
25
19
6
21
25
16
17
3
2
3
11
19
4
4
7
4
22
16
3
5
22
19
1
11
18
5
8
8
3
1
2
2
1
12
21
15
7
12
14
13
6
4
17
17
11
2
1
9
10
4
13
14
4
6
20
19
12
7
11
3
2
10
13
4
2
1
1
6
15
12
1
11
12
3
12
26
16
16
26
8
3
1
7
20
27
18
6
1
1
2
11
16
12
1
3
15
22
8
2
26
39
11
5
8
21
17
5
0
2
2
2
2
2
11
15
1
2
13
21
9
3
26
39
21
1
19
37
14
1
4
10
4
2
2
10
7
1
15
9
0
13
20
9
16
37
33
12
14
36
45
25
5
2
3
3
5
9
11
2
6
24
11
2
11
12
7
13
33
33
28
24
21
22
5
4
6
15
16
13
19
17
3
3
4
10
12
4
10
23
27
35
5
5
6
8
27
15
5
11
7
4
15
10
5
8
11
8
8
19
20
22
3
12
13
3
14
21
2
1
3
11
16
9
1
1
9
25
27
16
10
30
24
9
2
11
37
17
4
14
19
3
8
28
40
38
29
25
31
5
4
30
32
5
3
15
13
15
29
30
34
51
12
4
7
23
23
21
19
16
19
27
31
2
17
33
23
17
22
3
1
7
23
26
15
2
2
12
2
1
15
27
21
13
6
3
12
12
31
14
2
1
4
27
23
14
12
16
14
4
1
3
8
1
4
1
2
16
33
23
7
4
2
2
1
3
5
10
24
7
5
11
1
7
17
14
6
2
14
12
3
5
2
5
4
5
4
11
18
3
5
13
5
18
35
16
2
2
13
20
11
15
5
4
17
25
7
4
28
26
18
31
15
1
2
3
18
20
8
13
3
3
9
28
21
3
11
23
11
18
13
2
2
2
7
19
20
15
11
17
14
4
11
14
15
14
8
4
8
14
4
13
20
3
4
8
18
18
7
3
3
4
4
2
2
2
5
18
17
6
13
15
5
6
10
8
11
13
2
8
19
17
10
10
8
4
2
9
17
9
7
12
18
27
20
4
14
13
23
29
14
0
1
2
2
2
2
9
17
10
4
2
4
24
25
9
16
29
1
33
57
17
1
2
5
14
10
4
10
18
3
16
10
4
15
26
12
16
32
46
62
33
14
11
6
3
8
7
6
2
5
21
14
7
14
13
12
20
35
23
15
16
14
19
23
24
22
17
6
2
7
12
15
23
13
15
34
35
23
1
2
4
7
21
10
1
1
8
8
10
13
12
5
7
32
47
30
13
0
2
18
21
6
2
2
6
12
5
2
9
33
40
34
23
22
8
2
12
30
16
5
9
22
9
10
33
50
44
34
13
7
31
28
2
4
24
28
25
32
41
43
8
24
21
23
31
22
15
27
1
14
29
22
14
9
2
22
12
2
4
19
21
12
9
15
25
12
11
13
2
2
21
30
17
7
5
5
8
9
7
4
5
3
4
23
17
5
10
24
18
4
7
11
3
5
11
11
2
9
19
3
3
27
21
2
3
8
9
2
7
28
36
16
3
19
17
13
30
21
3
1
2
3
20
1
2
17
34
34
10
5
19
22
22
10
3
0
6
21
22
17
7
5
5
11
6
7
5
14
10
4
6
6
12
24
14
5
8
9
6
4
2
10
14
3
3
7
27
21
11
13
16
10
9
12
6
4
7
11
2
2
17
13
4
3
14
24
14
15
18
21
29
29
6
30
24
5
1
2
6
9
8
8
11
8
8
9
5
1
19
31
22
19
45
70
26
0
3
3
10
12
5
5
15
4
15
13
4
7
24
14
15
75
43
25
19
4
6
12
6
3
2
6
15
13
10
11
11
16
24
11
18
26
22
13
7
5
2
5
23
20
23
22
6
25
55
38
1
4
14
7
2
9
10
4
17
22
9
1
11
50
67
4
17
19
11
8
3
2
11
10
2
19
40
40
39
4
19
22
8
4
8
26
21
22
40
49
39
21
21
9
14
31
36
29
27
43
2
3
6
8
9
23
5
4
22
26
11
3
13
6
8
7
24
31
14
5
18
24
14
4
8
17
9
2
7
16
5
1
17
16
3
12
11
14
31
36
29
10
7
7
9
17
15
4
2
3
5
6
15
26
35
25
4
10
27
17
5
12
4
16
32
13
2
12
15
4
3
5
10
12
4
5
21
17
24
21
11
10
8
7
16
21
5
3
9
33
21
9
8
7
7
17
21
3
17
16
6
18
16
4
6
20
24
13
13
16
16
21
20
11
2
0
5
11
11
6
6
14
13
10
12
14
6
10
22
23
39
11
9
3
7
10
4
4
7
9
7
5
2
4
18
17
32
22
4
8
10
3
2
2
4
8
10
12
8
8
21
17
19
6
2
7
12
6
9
26
30
29
14
3
30
63
2
2
11
11
12
11
0
17
24
11
6
18
52
63
15
4
4
9
12
2
12
6
4
42
49
28
24
5
3
17
28
21
26
46
41
26
27
15
12
20
11
0
5
12
12
16
6
24
30
20
3
1
13
15
3
3
3
8
27
31
2
9
24
14
5
23
8
12
5
5
11
2
10
14
4
15
35
16
16
19
8
12
18
2
2
5
21
21
16
7
2
6
17
15
7
10
17
4
5
20
18
6
8
8
6
10
2
8
5
6
3
4
20
19
6
9
23
14
2
9
3
2
2
2
3
6
10
1
8
15
13
9
19
4
2
2
1
1
2
5
8
7
10
10
9
4
6
24
11
2
5
25
36
25
8
2
24
22
16
5
2
0
11
24
20
21
21
4
4
6
17
1
15
60
2
7
23
6
4
3
8
14
3
15
39
12
3
1
2
1
12
23
12
3
14
5
3
9
11
2
5
3
4
3
2
11
24
3
4
21
1
2
2
3
7
4
2
21
2
2
2
2
2
5
8
0
9
4
7
22
25
12
5
7
8
