# Supplementary material for: Evaluating flow modulating treatment response in intracranial aneurysms using black-blood MRI in vitro
Source: Commun Med (Lond). 2026 Mar 27;6:170. doi: 10.1038/s43856-026-01413-z (PMC13031954; doi:10.1038/s43856-026-01413-z)
Supplement: Supplementary file 8 — Supplementary Data 5 [file 43856_2026_1413_MOESM8_ESM.zip › Data_Figure_8ab_Sup_Figure_6ab/BB1/with backbone (FD2)/2_BB1_vessel_array.txt]

436
527
598
483
573
537
510
493
483
481
456
452
443
424
403
395
378
363
334
358
382
282
326
403
304
313
329
390
359
453
250
345
413
426
355
239
84
424
513
524
551
566
562
516
364
127
10
506
603
551
491
470
467
474
519
546
343
68
10
460
569
543
522
498
456
443
431
410
454
461
243
18
14
514
491
479
497
464
419
404
422
394
351
413
376
141
13
493
456
449
420
376
358
321
330
362
330
350
396
250
33
444
431
406
360
338
340
316
311
335
316
308
376
296
77
14
389
383
374
348
326
327
332
341
336
295
271
335
305
120
5
319
349
384
375
348
336
325
312
308
300
310
375
325
150
267
311
387
434
435
431
410
376
352
345
416
489
351
111
309
331
322
380
456
525
555
517
437
417
502
486
234
20
403
357
345
406
498
553
522
476
491
493
295
55
432
470
496
545
574
552
528
473
294
74
5
434
543
605
614
569
459
245
45
228
332
405
421
357
254
100
405
508
532
551
556
557
524
380
131
6
485
599
557
505
485
470
458
506
543
351
74
12
444
569
545
515
492
468
453
421
403
460
474
256
29
9
521
497
479
498
461
416
406
423
395
355
418
383
155
3
495
454
444
427
386
365
328
331
360
323
345
396
262
46
445
432
399
354
338
355
332
310
323
315
308
375
311
92
14
395
392
375
339
312
324
348
347
334
298
278
341
324
142
6
324
346
383
379
346
331
328
322
318
300
305
386
356
177
45
269
296
365
430
442
437
416
389
366
350
409
495
379
138
310
334
312
371
451
526
568
533
440
416
504
502
261
34
399
358
346
399
488
551
525
463
474
492
314
72
412
467
500
538
561
543
520
469
301
84
4
418
534
597
612
576
464
263
67
335
408
416
360
266
107
382
498
539
551
545
549
526
389
134
1
456
588
556
513
500
471
442
492
535
358
80
18
424
570
546
505
494
487
469
413
389
456
481
267
38
5
516
506
482
494
464
425
413
416
384
355
422
388
162
1
485
453
440
426
387
366
329
329
356
322
336
391
267
52
2
446
426
387
348
338
363
342
314
328
320
297
364
320
109
13
407
395
370
330
301
320
355
356
342
305
277
342
340
165
10
339
350
381
377
338
320
323
331
328
304
304
400
388
195
36
278
291
347
425
449
441
418
394
382
363
407
503
409
155
302
319
297
368
455
528
570
539
451
425
502
507
282
49
379
358
356
401
478
545
527
462
463
487
331
87
396
467
505
534
554
541
518
464
308
97
5
396
525
589
605
576
465
282
88
343
411
413
370
271
111
359
487
535
546
540
546
524
391
142
4
427
574
548
507
496
468
440
486
527
364
90
18
402
570
545
498
497
498
477
411
379
441
477
280
43
2
503
517
486
488
466
434
420
409
373
350
419
392
167
5
472
455
442
425
382
363
333
329
355
327
330
386
275
54
2
446
419
382
351
342
362
345
321
341
329
288
349
331
125
11
413
392
369
334
306
320
351
360
356
316
271
336
352
179
12
345
357
385
380
334
316
321
332
338
310
304
408
406
200
26
286
293
338
419
449
445
424
400
393
374
405
505
428
163
286
300
279
363
455
527
564
540
465
438
497
504
293
56
350
357
364
402
469
535
534
475
467
485
343
99
388
468
510
536
557
553
529
469
318
107
5
374
516
584
603
577
474
302
101
3
346
409
412
382
283
118
16
340
481
530
539
540
548
524
400
157
13
395
558
543
499
483
466
448
487
522
375
105
18
382
563
540
492
495
496
476
424
383
421
467
293
53
2
490
524
486
481
463
437
425
413
372
345
409
396
177
5
463
458
448
428
376
358
344
336
357
332
326
386
296
65
2
444
414
386
362
348
359
345
329
356
333
281
347
354
144
13
404
386
372
348
319
322
339
356
369
322
264
332
364
193
14
330
355
388
384
338
320
327
332
345
315
301
405
414
204
25
278
295
335
414
445
447
431
407
401
379
397
502
444
171
15
290
270
350
443
517
550
537
480
444
485
502
307
60
332
354
358
393
455
517
534
490
474
484
355
110
6
381
459
505
533
556
561
544
482
334
118
5
350
502
580
607
584
492
327
113
3
341
406
412
390
294
133
21
323
480
529
538
541
549
524
418
171
17
372
545
542
499
477
467
457
485
519
391
116
22
556
529
484
492
486
473
442
392
406
457
310
64
5
487
524
479
475
459
434
425
423
382
344
396
404
195
3
461
459
451
433
375
358
350
343
357
333
326
387
324
84
0
444
416
393
371
351
353
342
333
355
329
281
355
378
166
13
394
383
371
354
328
322
331
350
372
322
260
337
382
209
23
315
353
391
387
343
328
331
334
350
321
298
399
424
219
36
260
298
343
416
439
445
436
410
406
382
391
498
459
191
19
295
279
344
435
507
539
535
489
445
473
507
329
70
324
351
346
387
447
501
527
496
474
484
372
124
7
365
440
495
527
549
558
550
495
358
135
5
331
485
578
612
596
514
358
131
3
326
402
414
389
298
146
28
306
475
532
543
542
548
527
441
186
18
357
534
545
510
483
476
463
478
517
416
131
22
550
524
481
492
483
474
458
398
397
456
332
77
6
485
521
471
475
463
431
422
427
390
348
386
410
220
17
465
461
453
440
386
356
353
343
353
331
326
384
347
106
7
449
426
397
370
345
344
341
338
349
320
285
363
392
189
6
396
389
364
343
323
319
331
354
376
320
263
344
400
235
35
310
355
388
387
345
332
335
337
354
330
299
395
441
250
52
245
302
356
422
436
440
429
408
410
388
389
497
477
220
29
299
296
348
432
504
530
532
496
443
464
514
354
87
313
344
334
388
449
493
520
492
463
479
387
138
6
340
420
480
516
538
549
544
500
384
154
6
313
466
564
608
604
532
386
152
2
307
397
414
381
296
154
30
286
462
530
544
543
544
526
456
209
26
347
529
549
520
491
486
466
473
518
439
150
15
543
531
488
496
486
477
465
399
395
459
353
85
8
474
519
471
483
476
435
418
422
395
355
378
413
246
30
466
470
454
449
400
357
347
338
347
333
325
379
352
129
15
457
446
401
367
336
331
343
346
344
318
294
363
386
207
11
408
399
359
335
315
313
335
365
381
327
273
343
408
260
55
313
359
386
389
351
337
340
341
357
341
305
394
457
283
64
238
307
363
426
439
438
425
403
412
398
397
500
491
241
37
299
305
346
433
507
528
530
499
441
459
518
370
100
296
336
326
388
455
498
519
485
449
469
390
147
6
319
409
467
505
535
548
534
498
400
171
8
452
549
602
607
542
402
174
5
285
386
413
383
299
158
35
260
442
521
537
542
540
526
461
241
35
323
519
550
523
489
485
468
470
518
457
175
11
531
546
502
503
491
480
466
402
396
459
366
98
20
452
519
477
493
492
446
415
415
402
361
373
413
274
42
6
457
480
453
453
412
358
341
335
350
340
327
378
354
149
6
456
462
411
373
336
321
344
352
348
326
310
359
379
219
27
413
411
372
348
319
309
339
371
385
342
289
335
401
281
71
317
361
385
397
361
343
346
348
363
350
314
392
468
308
76
234
304
356
418
439
443
432
410
416
405
404
502
498
250
39
289
293
329
420
506
531
532
501
441
453
516
379
107
272
329
318
373
449
504
524
481
439
457
391
156
7
312
408
455
493
542
560
532
497
410
177
7
447
543
600
607
544
414
194
17
271
369
410
398
313
167
47
230
422
514
526
537
541
528
463
268
51
287
497
549
525
482
475
466
473
517
466
196
2
513
554
508
503
494
480
464
410
400
449
372
117
21
423
519
483
493
498
456
416
416
410
371
370
412
299
57
10
444
487
454
454
418
360
342
340
360
351
333
381
369
173
2
445
468
427
390
340
319
346
361
353
340
326
358
374
229
37
401
416
395
375
333
310
341
371
382
353
304
327
394
295
83
309
357
383
404
374
347
349
352
364
353
319
389
472
329
87
294
335
398
434
451
448
426
422
408
405
499
501
257
39
273
274
302
396
500
541
541
502
441
447
512
387
112
256
326
309
349
431
503
528
478
432
446
396
176
0
313
415
447
482
548
571
532
496
415
186
0
446
542
602
607
545
431
215
22
298
230
265
354
407
414
327
180
55
409
513
516
527
543
534
467
287
63
247
467
545
527
480
463
458
472
512
467
216
7
486
547
502
497
497
482
458
413
397
436
379
140
13
517
485
485
494
461
423
417
419
380
365
411
317
80
18
430
490
459
454
418
363
347
352
375
368
340
383
384
198
10
434
473
443
401
346
327
357
366
360
350
333
357
386
248
48
382
416
410
388
340
316
346
369
374
356
312
327
396
311
90
294
351
377
407
378
341
343
352
362
352
323
385
477
352
106
283
321
386
429
447
455
440
428
409
402
489
507
277
43
264
267
289
375
487
548
550
503
442
441
506
401
124
238
320
304
332
415
498
527
475
427
440
406
205
17
305
417
446
474
541
569
530
493
416
199
19
438
534
599
606
550
452
238
28
304
252
263
345
404
423
334
193
64
395
511
508
516
541
538
479
304
72
2
443
538
527
480
457
448
463
504
469
236
19
11
463
537
494
487
500
486
452
404
385
423
389
164
7
515
488
479
490
465
430
420
415
381
366
411
332
93
13
495
466
457
420
365
352
354
381
379
344
379
397
217
16
424
477
450
399
344
334
363
368
365
356
330
352
402
272
58
363
418
411
380
340
321
346
368
374
356
314
330
411
334
100
343
372
407
385
335
334
347
360
350
325
384
485
378
125
275
317
389
425
434
449
441
425
409
395
474
518
310
54
260
277
295
364
473
547
552
503
446
438
498
417
145
11
311
304
333
410
486
518
475
429
442
417
224
30
274
403
447
469
520
554
528
495
420
215
31
415
513
585
601
560
472
258
38
313
272
175
250
341
404
424
335
206
81
370
496
503
513
539
543
496
324
83
10
426
532
518
481
463
448
457
495
477
260
33
6
449
539
498
480
501
491
455
398
375
416
407
186
2
519
498
482
489
472
436
419
408
381
366
415
349
104
13
501
473
460
426
372
353
348
374
384
345
375
407
230
22
486
453
394
344
336
358
363
372
362
322
346
413
295
74
427
411
374
347
329
343
371
387
363
313
329
425
361
120
339
372
413
398
343
335
354
363
353
329
381
492
404
143
263
321
399
429
426
444
438
420
409
393
460
528
344
71
256
289
303
361
456
535
544
502
453
442
489
428
165
10
297
303
342
404
466
504
481
441
452
425
225
27
233
379
445
460
494
540
538
508
433
229
32
389
487
569
602
575
486
274
50
319
279
183
231
339
407
423
339
223
94
338
472
504
521
536
539
505
344
94
12
414
527
505
477
472
454
451
488
484
283
44
3
428
546
511
476
497
494
465
406
375
411
422
208
11
521
511
488
492
475
442
422
407
380
362
419
370
117
14
503
475
461
434
380
355
347
365
378
343
373
416
241
26
490
453
395
354
334
346
363
378
364
319
340
414
317
93
435
412
378
360
334
334
373
404
372
311
324
426
384
146
336
372
417
411
361
350
366
370
358
328
374
493
424
155
251
318
399
428
430
458
447
415
411
393
448
531
361
78
250
293
305
357
441
523
538
502
460
448
482
432
177
8
284
297
343
394
441
491
491
456
460
429
221
19
351
435
450
477
536
557
524
451
241
29
369
471
557
605
588
492
289
65
319
275
170
213
336
410
425
351
235
100
314
454
509
533
533
532
503
353
104
9
392
526
504
481
479
458
449
484
489
300
51
1
393
543
522
481
495
493
474
427
385
406
429
232
22
514
517
488
492
477
444
430
417
385
351
415
393
140
11
501
475
462
439
380
364
360
357
370
339
372
422
262
39
490
454
406
366
330
342
374
384
363
325
341
410
334
120
437
414
386
369
336
329
375
412
377
313
320
420
405
180
332
368
409
411
377
369
376
374
361
326
364
489
443
168
242
305
381
419
442
486
466
418
416
400
441
528
368
80
237
287
296
351
435
522
542
507
466
450
480
437
184
8
280
293
335
382
425
485
499
458
455
432
231
23
331
418
443
472
539
570
531
461
260
40
2
355
464
553
609
595
497
310
86
313
269
163
326
403
426
366
245
99
300
445
509
533
523
527
502
357
109
4
358
520
512
489
472
448
446
487
495
314
60
2
347
529
525
494
497
488
471
443
396
403
433
252
34
0
496
517
487
493
475
443
432
431
392
341
399
403
166
0
497
481
467
440
376
371
374
364
368
337
362
419
285
56
485
459
419
370
321
348
390
381
362
339
347
405
344
143
423
413
388
365
331
329
375
404
372
318
322
417
417
209
324
360
394
398
382
380
376
371
360
323
355
486
459
187
238
294
360
408
450
506
481
425
424
406
437
526
376
86
221
277
286
343
434
528
553
515
469
446
478
445
196
3
276
289
324
376
422
483
499
450
435
429
258
41
315
397
439
474
538
569
530
458
283
66
1
331
450
549
612
598
506
337
108
8
310
269
171
309
391
426
380
257
102
287
437
501
519
513
533
515
375
121
1
319
509
522
495
456
432
448
497
505
334
73
4
304
514
531
509
507
481
460
445
399
402
440
269
43
0
473
523
496
500
479
444
432
435
398
338
382
399
186
8
494
497
477
443
372
372
386
369
378
345
346
405
305
77
477
468
429
366
313
356
400
375
362
357
352
400
357
157
14
401
412
390
356
326
336
375
389
366
329
331
417
427
228
42
313
355
390
394
384
378
369
364
360
326
353
487
477
211
19
235
290
349
405
455
504
480
429
427
405
431
527
400
106
199
270
276
334
428
528
557
521
469
437
465
451
217
6
268
285
312
373
424
480
496
443
412
421
283
60
296
378
434
474
529
560
528
450
302
92
0
301
430
544
612
605
521
363
129
8
319
279
188
292
382
421
386
269
117
266
422
487
503
503
541
534
401
145
4
288
493
524
495
442
419
452
502
509
358
98
12
509
543
515
509
480
455
440
392
400
452
290
47
0
448
533
511
507
490
452
428
429
399
343
378
395
199
15
484
509
482
450
383
371
373
365
389
357
338
395
323
94
466
475
433
365
313
355
391
367
366
367
350
398
381
171
10
380
413
397
355
327
342
375
379
371
342
336
416
438
246
48
294
355
398
404
388
374
363
362
366
338
357
487
494
238
29
227
285
345
409
451
483
463
426
427
402
426
532
434
134
175
261
268
322
414
514
545
520
472
428
446
453
245
20
253
275
296
366
421
471
492
451
403
411
293
70
275
361
430
470
514
552
535
453
321
115
2
273
407
533
606
609
540
384
148
3
330
290
205
280
380
415
380
279
145
241
405
479
498
498
539
543
427
172
8
262
479
521
491
437
422
452
493
503
386
126
13
507
557
511
499
483
463
441
386
391
461
318
57
2
421
541
521
509
499
463
434
425
399
351
384
404
217
23
465
509
482
462
407
373
364
358
393
363
338
402
346
108
9
456
474
434
378
329
351
378
364
373
363
337
399
410
193
9
370
418
407
368
337
348
378
388
384
351
325
403
450
272
56
279
354
406
417
398
378
369
370
377
354
359
477
505
267
40
212
277
338
410
447
468
453
424
427
403
423
533
467
163
251
257
305
397
492
532
517
478
424
430
450
270
37
239
266
278
354
415
464
492
465
409
407
295
74
6
263
354
429
467
502
546
545
468
343
133
5
264
398
526
597
605
554
400
170
16
336
301
217
98
273
383
409
369
290
172
213
389
478
500
493
524
534
440
195
15
234
467
517
490
443
430
444
471
488
405
155
8
496
564
502
484
488
480
451
384
374
454
346
77
8
391
537
520
499
497
474
442
430
400
350
383
421
245
32
445
500
475
472
431
377
357
361
388
358
343
418
371
122
12
445
469
432
398
352
347
374
375
375
348
321
397
434
218
17
372
417
407
379
349
350
383
399
396
352
305
383
464
306
70
271
352
400
419
403
387
380
379
385
366
354
459
514
296
54
195
269
321
401
445
469
458
428
426
407
420
524
485
185
11
239
247
290
383
483
529
517
479
421
421
443
283
48
224
262
268
340
406
462
493
469
413
407
298
80
6
256
350
425
463
496
539
547
483
364
146
7
259
394
518
583
594
558
419
191
28
329
307
225
104
267
382
402
367
308
190
183
373
479
503
488
510
521
448
217
27
450
516
497
453
435
434
452
473
421
176
0
474
562
496
478
493
492
460
390
359
433
365
104
15
366
530
516
489
491
474
446
441
405
342
369
431
278
46
431
495
473
482
441
374
362
374
385
353
348
423
387
135
11
437
464
431
414
365
343
376
391
380
341
312
390
442
237
29
372
413
398
380
355
352
387
407
398
349
293
369
477
337
81
267
349
382
411
407
399
391
384
383
372
350
445
525
324
65
181
261
305
390
450
486
478
437
426
415
419
509
490
205
5
224
241
284
381
485
539
522
476
417
414
433
287
55
200
265
270
331
400
468
494
460
407
405
304
91
6
255
348
416
459
497
535
542
492
381
157
4
248
385
511
576
588
560
441
209
29
319
307
232
114
257
367
395
380
333
200
47
153
359
476
495
482
509
525
458
244
46
422
512
502
456
431
426
447
469
436
195
3
444
551
495
477
497
489
459
397
355
409
371
126
19
523
518
485
484
469
446
443
413
345
352
428
307
64
420
496
480
487
438
366
363
382
391
360
348
410
392
156
9
424
460
432
418
362
334
375
397
385
351
317
381
436
254
34
359
408
390
376
354
351
384
403
395
353
300
371
489
362
92
254
342
371
408
413
404
395
379
378
376
353
444
540
351
78
249
289
382
455
496
488
441
426
424
420
492
491
225
6
210
233
281
378
482
544
525
468
412
407
422
292
66
172
267
279
319
386
463
491
446
394
397
310
104
7
247
341
398
445
497
534
535
495
392
167
1
227
363
497
574
591
564
464
233
34
310
305
241
132
243
345
384
398
355
206
46
347
469
479
474
516
540
467
270
65
390
503
500
450
425
427
451
474
452
218
6
415
542
496
476
497
487
456
403
362
400
372
141
10
522
529
490
481
467
444
434
416
360
351
417
327
80
7
501
489
486
432
361
358
376
392
380
350
392
394
182
4
398
462
438
414
355
329
370
392
389
374
332
373
431
277
46
329
409
397
379
354
348
381
397
395
370
321
381
497
380
107
223
331
370
415
419
405
395
381
377
385
364
448
554
374
91
234
278
376
453
489
483
439
425
432
422
480
494
243
14
202
231
279
366
464
531
520
465
415
405
415
301
80
153
264
276
302
366
448
486
441
387
388
318
119
5
233
324
376
428
489
534
535
498
403
183
9
342
482
574
597
572
483
265
49
306
307
250
158
232
329
373
402
364
207
47
338
457
461
463
516
546
468
288
82
362
494
489
438
422
432
452
471
459
237
15
386
537
500
471
495
489
460
407
370
402
378
156
3
519
541
496
486
476
445
428
415
383
365
410
334
93
10
502
494
481
433
369
358
359
387
398
359
382
404
215
6
467
447
409
351
333
368
387
390
389
343
369
435
309
70
413
413
390
358
352
383
401
403
389
337
380
496
397
127
318
374
425
426
402
396
384
383
398
371
441
552
393
103
224
280
375
445
468
466
434
426
439
426
470
495
258
21
203
239
273
348
439
509
515
473
426
408
415
312
90
6
254
261
288
353
432
484
451
394
384
330
133
5
208
300
365
419
477
530
538
501
415
212
23
332
468
565
597
578
497
299
76
301
311
263
181
226
326
368
394
363
214
57
326
444
451
457
508
541
469
299
94
344
493
481
429
423
441
448
459
459
262
26
353
536
507
470
487
493
471
416
370
401
391
178
2
513
548
503
493
487
450
423
415
396
378
411
344
104
14
500
494
474
440
389
364
354
380
405
366
387
420
245
25
475
456
408
355
345
380
391
393
388
344
371
450
343
105
417
426
400
364
360
393
412
415
400
340
366
494
420
150
307
376
428
429
403
400
389
387
406
375
420
539
413
116
225
289
374
435
450
455
434
428
440
430
466
496
273
30
211
255
272
340
424
496
520
488
433
412
424
324
99
7
245
244
282
357
427
486
469
406
383
345
146
5
187
278
360
424
468
522
541
506
429
246
42
330
457
549
590
583
506
328
103
291
313
278
196
215
329
370
383
357
232
74
298
430
452
458
496
535
484
319
102
317
487
482
428
421
444
442
449
459
289
47
2
317
530
518
476
475
483
478
423
361
388
405
210
12
499
549
505
496
485
444
425
420
397
375
409
359
127
6
495
494
468
445
401
374
361
376
401
375
394
430
264
48
480
465
414
361
350
390
405
402
384
345
375
460
367
132
417
433
407
365
360
396
420
425
408
336
352
494
450
174
301
368
424
424
406
404
388
386
409
372
405
532
439
135
225
291
365
427
445
454
441
426
431
425
470
505
295
44
203
264
272
336
418
493
530
499
428
402
428
339
109
5
240
239
286
368
425
486
479
410
372
350
161
7
169
258
358
432
464
511
544
510
438
276
61
7
323
447
535
584
592
518
353
127
4
315
293
211
77
321
371
379
358
261
100
260
419
458
464
491
542
514
355
112
11
273
470
491
437
417
441
443
450
468
319
71
6
286
521
527
486
462
458
473
428
352
371
416
250
31
490
553
507
493
473
433
423
425
392
362
403
377
161
4
488
493
464
446
405
381
372
379
401
381
396
430
280
68
478
469
425
370
346
387
415
410
386
353
377
461
384
150
414
438
415
367
353
388
420
436
415
338
346
500
483
201
297
362
411
416
412
410
393
388
405
371
403
541
474
160
217
279
346
417
447
461
456
428
414
413
475
518
321
60
180
250
266
335
413
486
537
506
415
383
421
354
125
4
234
244
289
368
419
480
482
408
357
342
175
4
163
247
348
431
461
505
546
519
443
290
75
6
306
440
528
585
602
536
380
151
2
318
304
229
92
298
367
386
366
286
121
229
416
463
469
490
549
541
392
131
8
225
447
506
453
414
431
442
457
480
350
93
10
504
526
488
455
443
461
428
351
366
425
281
45
477
558
506
481
460
426
424
427
395
358
393
391
195
17
473
490
462
445
406
383
378
381
405
386
388
425
304
90
467
466
436
386
344
372
411
413
394
359
372
457
400
167
409
444
429
379
351
376
416
442
423
342
346
500
509
232
293
362
406
412
415
418
407
398
401
367
406
549
504
188
201
265
329
406
446
465
471
437
404
400
472
524
340
71
152
225
255
330
402
470
531
511
412
367
406
361
138
4
224
251
285
354
406
467
480
412
348
327
187
23
242
332
419
458
498
544
529
451
303
92
4
289
433
523
581
604
553
412
180
15
318
309
241
117
268
358
395
373
293
136
217
415
461
468
488
545
542
409
153
3
194
432
514
468
419
425
437
461
491
376
110
13
488
516
482
461
450
457
421
364
375
435
292
57
10
457
560
503
469
460
442
430
423
405
368
387
398
222
31
458
489
460
446
412
386
381
383
408
389
376
427
339
115
456
461
439
402
354
362
401
415
399
361
363
452
423
191
7
405
446
438
399
362
371
413
444
426
349
342
484
520
264
26
288
368
411
420
416
424
425
411
401
364
402
538
518
215
1
189
263
323
399
438
463
483
453
411
395
457
513
347
79
134
217
248
318
388
455
523
517
431
371
389
356
145
6
211
251
271
338
398
456
478
426
355
324
202
37
240
319
407
454
490
536
537
466
324
110
2
281
424
513
567
593
565
445
212
27
315
306
245
140
240
348
399
376
294
147
213
396
441
464
487
533
526
416
184
20
185
422
505
470
426
423
433
461
498
395
131
24
470
508
476
476
470
459
417
384
395
438
302
66
11
427
557
504
469
475
463
436
423
422
388
384
404
249
41
449
498
464
446
417
395
391
391
411
386
366
436
379
141
16
454
463
432
406
368
365
400
422
407
360
352
445
451
223
16
398
439
436
416
379
378
413
442
432
364
340
459
519
295
43
276
368
418
430
418
423
434
420
406
372
396
512
520
240
7
183
275
327
393
431
459
488
468
425
403
441
493
351
90
225
244
300
380
455
515
524
456
387
377
346
149
8
197
239
250
327
401
455
479
441
369
336
222
47
5
233
308
394
449
485
530
543
484
356
131
1
276
408
492
550
584
573
473
234
30
304
299
248
153
223
343
401
378
296
157
201
358
416
463
489
523
515
424
217
38
182
415
486
462
433
425
432
466
497
413
149
20
450
506
479
485
485
456
415
399
405
429
312
81
13
394
549
511
479
482
472
442
420
428
398
379
409
271
52
446
521
476
446
414
394
405
406
415
385
361
439
407
163
12
460
480
430
398
370
370
406
433
418
366
342
438
473
259
36
390
432
426
416
388
383
409
438
439
382
341
439
518
322
58
259
360
415
437
416
416
432
418
405
387
395
491
520
261
14
177
284
329
389
427
456
484
469
434
411
431
474
361
105
6
245
244
281
379
462
513
524
468
396
369
339
157
8
198
230
233
320
407
459
480
442
375
352
244
56
6
219
297
380
440
484
529
541
494
387
153
3
265
383
464
533
581
578
487
246
27
287
291
249
154
215
345
400
383
304
169
175
322
405
469
488
519
524
447
249
51
168
408
475
457
435
423
434
473
499
428
175
3
426
512
489
483
480
452
419
407
399
410
335
107
14
358
538
523
491
478
461
441
422
425
396
370
416
293
63
437
545
498
450
403
384
410
415
417
387
360
435
426
190
1
458
510
445
395
364
369
409
443
432
382
340
428
492
299
61
382
434
423
411
387
382
404
435
449
401
345
431
527
353
76
244
348
401
435
414
411
426
413
404
396
398
484
528
285
25
161
277
317
381
430
457
478
461
430
412
426
463
379
128
7
251
244
271
376
462
510
519
463
393
362
333
172
7
196
230
229
310
401
463
482
434
370
358
259
65
6
204
288
362
425
482
530
535
494
412
179
9
242
354
435
516
578
581
489
259
35
270
286
250
151
218
348
398
387
317
188
147
307
415
475
479
514
542
473
271
57
138
392
477
463
436
417
432
476
502
440
207
16
399
517
499
477
472
453
428
413
387
398
357
143
5
532
531
499
467
448
436
429
423
392
360
415
317
79
417
558
515
460
401
373
403
411
414
395
361
423
441
222
17
439
531
471
406
362
362
404
438
439
397
345
418
508
338
88
372
441
431
413
384
376
401
436
454
407
348
431
541
386
99
237
338
385
426
418
413
427
416
401
393
396
484
539
313
47
257
294
369
436
463
474
454
420
407
424
454
395
152
6
233
241
271
371
447
503
516
454
389
361
323
181
24
185
238
240
300
381
460
486
429
366
358
258
67
5
193
285
351
409
476
527
528
489
420
200
2
220
331
413
499
567
575
482
274
57
258
280
246
146
224
347
390
387
332
206
306
431
471
462
504
554
493
288
62
365
480
473
445
415
428
470
500
454
244
37
371
518
502
472
474
467
444
421
383
395
383
179
5
528
537
501
466
448
438
430
428
395
356
407
343
106
20
554
517
468
414
378
395
397
405
407
366
407
456
265
38
407
531
485
421
372
362
399
430
437
406
354
408
516
375
114
354
443
442
419
384
372
401
439
455
409
349
428
546
415
122
333
375
421
426
419
431
423
403
385
389
475
538
347
75
238
278
361
443
470
476
458
418
404
421
438
398
172
6
203
234
274
360
429
499
520
454
395
364
312
176
29
159
240
255
287
358
453
489
432
371
352
249
67
5
184
289
347
400
466
518
524
490
414
215
25
208
318
400
484
550
563
475
284
79
249
273
236
139
224
335
378
387
349
224
65
300
432
456
449
495
555
503
302
71
332
473
475
452
423
428
459
495
466
280
55
339
514
503
473
491
486
454
424
388
401
405
211
24
517
541
501
478
462
445
426
433
404
362
400
365
142
9
537
501
467
436
398
395
385
397
418
374
394
463
299
61
513
476
424
384
372
406
427
428
409
364
403
513
400
135
435
445
422
387
371
403
440
449
406
354
423
543
440
148
329
370
420
435
425
428
425
403
383
384
460
526
374
103
235
274
355
446
474
480
465
427
411
420
417
386
189
10
185
231
269
347
421
500
525
460
406
367
300
171
30
12
128
231
258
278
346
446
484
435
383
344
244
76
6
177
291
345
398
462
511
525
496
405
222
44
312
397
479
541
553
472
293
91
268
223
134
210
314
367
388
362
241
72
281
413
438
450
498
552
511
320
92
297
462
469
452
436
436
452
492
477
312
80
296
507
508
475
500
495
454
423
392
409
417
243
39
490
544
504
489
477
445
418
433
416
373
397
384
178
13
518
487
464
453
413
401
387
395
426
384
392
459
318
81
500
465
421
388
379
421
438
422
408
373
396
507
416
155
427
445
420
388
375
408
442
440
405
357
413
535
467
176
323
370
418
441
429
421
417
403
390
385
443
515
395
119
238
281
345
438
475
481
468
438
424
419
400
373
198
22
183
233
252
329
421
504
523
464
410
358
290
181
41
9
215
245
263
342
439
473
433
387
330
248
101
7
161
284
339
396
461
508
528
506
400
231
57
3
305
393
480
542
549
474
304
97
259
210
132
291
359
388
370
259
84
257
388
422
461
506
550
522
348
119
271
459
460
440
442
444
449
492
491
339
101
9
244
499
515
471
491
487
446
415
391
411
421
267
60
455
545
507
492
477
438
411
429
420
384
397
388
206
31
503
487
466
454
409
399
398
398
427
396
392
450
329
100
499
468
419
382
372
426
450
423
408
379
391
500
437
184
424
446
414
386
380
413
441
435
405
357
396
533
500
202
313
370
408
441
432
415
408
404
399
385
430
514
409
122
239
292
333
422
466
473
464
443
429
416
394
377
205
25
188
242
236
307
422
501
513
464
406
338
281
204
63
11
205
232
252
342
433
462
431
389
309
254
127
1
137
268
327
386
459
508
533
513
409
247
75
13
293
384
475
540
547
472
317
107
1
242
198
127
277
354
390
378
281
104
237
372
421
472
508
548
537
385
152
23
247
463
459
424
441
450
447
492
508
366
119
5
203
487
523
466
471
471
441
410
391
413
420
283
75
424
548
510
487
471
432
410
423
416
385
389
384
223
48
492
506
476
450
397
390
405
401
418
399
392
443
346
127
503
489
429
377
355
414
456
429
411
379
383
496
466
219
426
451
410
386
385
415
443
437
412
350
372
530
530
225
301
364
402
436
438
422
411
406
401
378
414
517
423
123
231
300
327
401
452
464
459
444
426
409
395
390
216
28
185
258
234
292
412
487
504
468
401
315
270
222
87
18
204
233
247
341
424
456
436
392
292
250
145
18
249
316
373
449
502
530
512
422
272
94
15
275
362
453
523
532
460
329
127
4
269
351
386
382
304
132
218
366
425
475
497
534
543
420
185
29
220
460
463
417
436
448
434
482
519
394
138
2
178
471
528
467
458
460
442
407
392
416
420
290
85
6
406
551
512
486
467
426
407
421
417
384
379
379
235
58
484
527
485
451
390
377
401
402
413
394
386
440
367
157
496
507
443
381
342
390
450
438
411
376
373
491
492
250
31
423
454
414
390
384
410
443
446
422
344
346
517
546
246
4
289
362
395
430
439
431
421
411
399
365
395
513
434
131
10
216
301
325
390
440
458
458
443
417
399
395
394
228
40
167
272
247
289
394
461
493
477
401
303
258
226
97
20
209
247
256
339
411
452
447
402
287
240
152
34
26
237
309
363
432
489
518
510
428
300
107
3
254
338
419
496
509
447
336
152
12
262
348
382
388
323
158
193
359
429
470
485
521
542
445
214
38
179
436
465
420
434
441
420
463
521
417
161
8
443
532
481
453
454
446
412
395
415
420
302
96
6
390
551
515
491
472
421
406
425
421
383
372
381
246
61
470
533
482
454
400
369
393
406
415
390
380
439
383
174
473
508
449
391
342
374
439
447
420
376
363
478
503
273
38
408
454
424
398
378
399
444
455
429
346
335
499
547
264
8
275
357
393
429
437
435
432
414
396
359
384
499
442
150
14
193
288
321
390
437
457
460
444
412
397
390
379
236
56
10
136
265
258
294
381
440
484
483
409
307
250
215
99
17
210
260
265
329
391
441
454
413
290
230
161
55
31
226
305
356
415
472
506
507
428
313
123
0
229
314
390
470
493
440
345
170
18
250
342
386
396
334
174
161
342
421
458
479
513
536
458
236
46
129
395
467
426
426
431
412
450
514
431
183
17
405
530
496
455
450
445
418
398
406
414
319
113
3
356
543
521
497
477
419
404
434
430
382
369
388
256
63
446
524
471
453
416
371
385
414
425
390
372
434
389
177
19
443
496
447
400
356
375
434
446
423
379
355
458
499
284
41
383
451
435
405
375
392
440
448
421
355
340
483
542
281
16
260
352
393
426
434
430
431
410
389
362
383
480
445
170
15
176
262
306
390
447
459
459
443
411
398
381
352
236
72
12
241
256
299
376
429
476
480
412
317
245
198
104
9
197
260
265
316
371
427
453
419
297
224
173
78
33
212
295
351
404
459
504
511
430
313
142
16
204
304
383
456
486
446
360
185
23
230
339
400
407
339
184
134
323
407
442
479
517
536
469
261
56
86
352
469
435
415
414
414
450
510
443
205
23
363
519
502
459
445
445
428
402
393
407
335
131
3
295
527
526
496
475
418
409
444
437
380
368
393
269
73
412
517
469
449
422
375
383
416
430
391
366
425
393
183
21
413
488
448
405
371
383
431
439
424
385
350
439
493
294
43
357
448
442
411
380
396
435
427
402
363
351
468
540
300
22
244
347
386
422
435
425
424
401
380
363
384
460
445
182
13
169
245
287
386
454
462
459
443
410
397
370
329
233
85
16
219
244
297
373
426
476
475
408
322
244
187
113
12
43
174
250
262
299
356
420
450
420
304
221
183
96
30
195
283
346
400
453
508
525
439
317
157
32
303
390
450
480
458
380
205
33
203
332
409
415
342
194
114
308
391
427
479
519
538
482
286
66
315
467
442
404
400
414
453
509
456
222
28
322
496
493
461
443
440
430
407
385
400
340
140
7
232
509
528
481
465
425
415
444
438
381
364
393
282
89
374
517
478
439
416
377
379
410
429
394
362
419
406
199
23
384
491
456
404
372
386
423
423
418
388
349
425
497
312
50
327
444
444
414
390
404
429
410
391
372
356
450
537
324
28
222
345
377
419
438
420
415
397
375
367
384
441
443
192
10
162
244
275
374
452
456
458
449
410
393
364
319
235
90
19
205
238
286
361
425
480
473
400
319
244
183
118
25
38
149
242
258
283
348
417
447
413
308
218
185
99
27
181
274
336
395
446
505
531
446
324
169
41
21
299
390
438
468
463
392
226
49
185
322
404
416
350
210
291
378
419
478
515
534
491
310
77
278
459
449
408
397
409
443
501
463
233
25
288
469
479
462
449
434
423
409
384
396
338
144
9
496
525
463
458
435
416
430
439
386
363
391
294
104
339
518
493
429
402
375
372
395
423
398
363
414
420
218
25
350
495
470
401
363
380
409
414
418
391
347
411
500
333
64
292
437
445
417
397
405
422
413
398
381
351
423
529
348
40
195
345
376
416
440
418
413
403
383
371
380
417
436
200
6
254
283
359
437
447
456
456
411
388
362
312
232
92
20
199
245
275
341
416
484
475
397
318
244
176
112
27
39
241
262
271
341
415
439
401
309
217
179
93
19
177
268
325
384
435
489
517
445
332
184
52
24
284
373
419
454
460
389
238
65
175
306
385
409
363
228
267
366
416
476
506
525
488
325
89
246
440
443
414
408
405
424
480
460
240
26
256
448
470
459
450
426
415
410
388
390
336
152
17
477
517
452
457
441
404
410
440
396
364
390
309
114
307
508
497
424
395
375
364
381
415
399
363
408
426
229
25
312
487
480
404
356
365
398
414
421
394
342
395
489
349
77
257
427
446
419
399
393
412
422
415
384
340
395
510
362
57
164
338
375
415
441
412
409
408
391
370
369
388
420
205
4
257
293
350
423
435
453
458
412
386
361
299
216
86
18
194
256
266
319
397
474
472
398
323
246
163
95
20
42
248
270
264
334
408
425
387
312
221
174
88
12
56
176
269
318
376
423
469
491
439
340
204
63
23
262
347
399
440
449
378
243
76
173
290
361
403
379
245
85
237
352
412
470
502
518
482
331
101
227
420
425
412
421
411
410
462
453
251
38
224
439
472
450
440
419
413
415
389
385
341
172
25
448
510
455
458
436
390
402
444
401
358
386
324
118
491
498
431
403
379
361
377
409
396
358
394
415
229
25
476
490
419
363
358
391
420
421
389
341
382
468
350
89
233
412
444
426
399
382
404
429
419
377
334
382
491
362
68
318
369
410
438
412
410
408
387
360
356
365
401
206
1
240
296
340
411
431
448
452
408
383
354
281
196
80
20
186
262
262
307
379
454
463
404
332
247
151
79
12
49
254
277
264
327
396
412
383
320
231
178
89
12
58
274
321
375
423
459
477
439
354
224
72
14
246
330
394
436
439
370
248
82
167
273
338
398
392
259
92
208
337
400
455
500
524
481
338
110
208
400
400
401
424
422
412
454
446
263
49
185
429
477
432
421
418
416
416
388
374
345
194
34
410
505
463
453
423
385
401
443
395
346
377
335
123
9
470
501
443
413
378
361
382
403
386
349
372
395
233
32
462
493
434
376
355
387
422
412
380
345
371
437
341
98
390
433
426
404
376
397
425
407
361
332
376
468
350
71
287
353
400
431
413
414
405
375
344
340
348
385
203
5
216
286
330
399
428
446
445
401
374
340
264
179
73
20
175
260
255
297
361
434
449
405
334
243
141
73
8
57
247
277
266
318
378
401
386
330
239
183
94
19
78
275
328
376
424
459
478
447
368
233
72
13
239
325
395
432
425
364
252
86
262
326
401
402
271
95
182
332
391
435
499
539
494
349
119
179
377
392
393
417
425
426
460
451
280
57
142
405
470
414
412
423
421
412
387
370
350
207
37
365
495
468
442
417
389
401
432
386
338
359
334
137
3
455
508
455
416
374
359
386
394
376
346
358
378
246
49
446
492
443
385
353
381
424
403
370
350
365
408
333
107
369
417
422
411
380
394
419
397
357
333
368
441
334
72
262
335
389
423
417
421
405
367
334
330
336
370
198
6
198
278
317
381
422
450
447
398
364
326
256
170
68
20
165
249
250
286
347
416
444
407
331
232
135
71
8
64
228
271
267
307
360
395
397
338
242
183
99
25
96
270
325
370
421
459
486
451
374
232
71
23
227
317
397
424
406
352
247
82
252
323
404
406
284
105
151
329
386
412
488
546
508
365
132
136
346
396
391
399
412
431
464
460
301
69
364
454
408
412
427
414
397
384
374
354
210
36
315
479
463
432
413
395
389
406
384
343
343
321
147
2
428
507
454
408
361
351
375
380
369
353
350
366
259
67
415
483
443
382
340
366
418
400
365
347
351
379
325
112
347
401
415
412
379
387
410
396
356
328
338
405
309
82
253
327
372
409
412
421
406
368
333
323
322
350
182
7
8
190
275
300
356
405
452
454
401
352
317
245
168
42
76
148
242
248
272
333
405
444
411
325
217
122
65
2
76
209
270
272
298
343
387
402
343
237
176
96
23
94
261
314
355
412
452
483
444
366
223
74
31
199
300
393
415
387
330
226
75
242
328
408
405
293
120
118
316
381
397
473
535
510
379
151
7
98
309
398
390
378
392
423
456
462
326
90
7
318
438
410
416
418
400
384
387
378
353
208
36
259
453
454
429
418
392
365
382
389
361
334
304
152
8
381
487
444
399
353
337
357
370
370
361
346
353
260
75
372
469
436
372
322
349
411
407
366
335
328
349
311
117
325
394
406
406
369
371
395
397
361
316
301
359
286
81
11
254
325
357
391
402
408
398
363
332
313
307
317
167
8
47
184
273
285
327
388
445
455
401
343
304
233
151
20
98
67
119
234
248
258
319
395
441
415
323
206
104
46
14
80
199
278
277
291
330
376
398
343
231
167
91
21
81
249
300
343
402
440
466
427
345
219
81
36
280
383
404
373
305
195
62
233
334
407
400
302
140
91
289
369
392
458
508
496
384
176
21
69
275
389
378
358
378
408
436
447
344
112
12
276
429
416
401
390
385
386
391
376
342
207
41
201
420
447
428
414
372
339
370
395
367
319
287
154
11
322
456
435
392
351
325
340
363
370
358
331
333
245
70
322
454
431
359
310
336
402
412
371
322
301
316
286
114
10
296
386
396
388
356
357
378
386
357
306
272
319
260
80
9
239
315
337
380
396
391
381
347
324
302
294
279
151
18
87
165
261
267
310
378
430
444
399
336
291
216
125
9
103
72
223
241
243
304
377
427
411
321
202
86
27
17
74
189
281
274
282
323
363
382
336
231
158
83
16
74
236
293
340
399
429
445
407
322
207
85
34
268
367
385
358
282
162
42
221
335
404
400
317
161
73
258
353
391
445
480
482
387
195
36
41
256
375
357
343
370
396
417
425
346
128
11
239
421
416
373
355
374
398
396
362
322
202
47
149
386
438
418
399
347
324
366
392
355
298
274
153
14
265
427
426
386
353
321
330
360
364
345
309
308
227
62
277
439
425
348
309
336
396
410
373
316
282
284
256
103
10
256
369
383
369
347
355
368
370
345
302
260
292
236
76
12
200
294
323
374
396
385
368
329
307
289
283
254
135
23
106
140
243
253
306
379
416
427
392
326
276
201
104
11
100
71
208
229
226
290
357
402
397
317
203
79
16
18
70
172
272
267
277
320
353
366
329
234
152
73
14
78
219
291
345
403
423
431
392
305
186
76
28
267
347
359
338
266
132
28
205
326
399
407
337
183
61
232
337
384
428
458
474
392
201
40
241
366
338
333
361
379
396
399
331
128
9
196
408
405
344
329
362
398
390
341
297
191
46
4
354
422
395
376
331
315
361
381
336
279
256
145
16
210
403
416
373
350
317
321
354
351
328
287
279
206
56
4
229
413
412
340
310
340
390
398
365
312
267
251
224
90
6
198
336
364
350
342
363
368
353
327
301
253
267
206
67
15
142
265
312
368
396
385
365
321
291
274
270
233
123
20
114
114
224
245
298
377
401
411
382
314
259
187
93
9
97
73
194
212
213
275
337
376
379
307
204
78
12
20
78
148
249
255
268
315
346
354
323
238
142
62
15
90
189
281
343
400
417
424
384
291
159
58
23
253
315
327
316
249
115
19
197
314
391
417
363
205
213
325
368
407
445
475
398
200
35
217
361
331
323
345
357
384
380
309
116
7
154
387
392
330
323
347
376
381
326
281
172
40
15
316
405
366
358
327
307
343
364
324
271
233
126
7
155
376
399
350
339
311
314
339
335
317
276
248
181
54
3
174
373
396
330
309
338
383
385
346
304
248
221
192
85
15
138
299
353
341
340
367
374
346
313
285
242
236
181
52
77
88
239
310
356
387
382
365
322
281
259
253
215
115
93
122
208
240
287
364
392
400
376
301
243
171
89
39
108
75
177
206
211
263
317
360
363
298
197
83
5
56
91
66
224
253
267
304
336
348
319
235
132
52
26
99
152
262
331
384
405
417
375
276
136
45
15
219
281
299
294
230
109
17
194
307
383
426
377
222
49
193
306
344
384
433
466
394
195
27
176
345
320
302
323
338
377
365
288
103
2
102
361
380
324
324
328
344
371
325
272
150
27
20
270
386
341
344
329
295
317
346
322
268
202
91
5
332
376
328
321
297
304
324
318
309
269
217
151
46
2
326
378
326
299
322
371
374
329
291
229
191
166
81
15
265
347
340
335
356
367
340
302
260
221
205
164
41
102
209
300
334
366
372
358
320
273
241
225
195
101
119
128
180
235
267
339
379
395
362
287
222
154
69
72
117
75
150
205
216
252
299
347
348
284
185
77
17
75
92
73
203
259
269
288
318
337
309
224
116
44
27
106
241
317
361
381
397
355
252
121
39
14
176
247
275
267
206
100
19
195
307
380
424
376
228
56
168
284
322
364
423
437
368
187
27
134
316
298
276
300
330
368
347
266
101
14
64
332
374
316
320
307
321
371
331
259
126
12
28
204
372
335
332
322
283
296
335
324
263
169
59
6
283
352
313
301
276
292
316
309
302
262
191
117
31
5
276
360
323
287
293
350
365
318
278
215
172
143
72
34
239
335
337
330
330
342
327
293
240
200
186
150
39
105
169
280
314
347
359
346
312
266
225
199
170
85
117
129
140
221
247
308
368
386
348
276
208
132
44
79
112
77
112
204
222
238
280
330
327
272
173
66
22
79
81
68
179
263
275
274
296
318
291
207
102
42
27
109
222
307
342
350
366
326
228
110
37
15
218
248
238
181
82
192
307
375
409
357
222
59
142
263
305
350
403
391
324
177
32
91
280
279
255
283
320
350
318
236
95
15
32
292
370
305
298
287
308
372
334
243
100
7
39
135
353
340
313
298
264
284
332
318
252
140
37
1
23
222
331
313
285
252
275
310
304
294
247
170
80
12
2
232
339
318
278
264
319
348
314
270
205
157
122
48
54
204
303
324
325
306
311
308
284
230
186
170
137
33
108
124
245
291
333
351
334
305
261
213
179
145
66
109
125
95
202
227
278
354
375
334
269
203
113
26
76
98
77
76
189
217
222
261
307
299
255
163
56
22
72
62
57
146
251
280
271
277
291
262
184
95
41
27
112
199
297
330
323
331
291
206
104
38
17
191
213
201
148
57
182
301
371
396
339
213
59
121
249
294
336
376
347
283
159
32
6
50
249
268
245
274
308
327
290
206
82
16
81
235
360
289
270
269
299
358
329
216
85
24
89
73
319
345
286
265
249
278
321
306
238
125
24
16
39
158
310
316
271
233
258
300
302
285
235
153
63
8
45
185
311
307
272
249
291
324
310
267
198
147
103
20
71
154
256
298
314
289
286
287
274
221
179
150
121
43
106
81
206
272
316
340
324
297
255
206
166
121
57
111
125
58
183
213
247
330
356
321
267
199
104
24
78
89
74
162
194
202
244
281
273
239
154
51
18
62
53
51
106
221
274
273
263
263
231
162
91
45
25
112
163
275
316
300
298
259
188
101
37
16
160
172
166
114
39
165
284
359
381
324
198
51
0
104
233
281
311
342
314
260
137
21
6
20
222
260
235
258
288
301
272
176
59
18
90
167
336
271
241
254
279
325
308
195
72
27
101
19
269
330
253
234
239
262
294
284
225
114
18
24
53
98
284
311
253
220
242
279
290
274
223
142
55
11
60
127
280
294
261
240
266
299
299
259
185
129
91
17
72
93
209
271
295
276
264
271
255
213
158
137
80
62
100
35
169
250
287
312
305
284
240
192
152
91
64
132
127
30
161
194
217
293
325
298
255
185
100
40
96
87
73
127
169
184
225
255
249
222
136
39
13
61
62
52
73
186
255
263
248
237
204
140
85
43
24
99
126
238
294
279
267
231
176
96
34
137
133
85
226
161
150
270
343
362
308
176
33
1
87
213
264
281
307
294
250
111
4
8
18
194
247
217
232
261
275
268
158
39
18
90
105
300
247
215
240
253
282
286
184
61
28
113
8
212
297
219
213
234
237
258
262
220
104
14
33
68
52
252
287
223
209
232
257
272
259
206
123
50
14
66
67
247
280
242
223
242
281
287
245
162
105
77
25
71
40
177
250
272
255
245
258
237
195
142
111
60
53
104
8
133
227
256
275
281
263
218
172
137
70
72
137
127
130
177
190
253
288
267
235
165
90
61
114
101
74
87
142
171
201
223
218
202
112
20
15
66
72
56
157
230
236
220
207
179
119
75
41
22
89
197
258
249
235
206
163
86
23
228
238
151
32
142
263
327
336
284
144
13
3
76
195
244
254
272
273
240
95
3
9
19
169
229
196
205
236
252
264
150
25
21
88
54
264
228
193
219
223
248
270
182
60
24
116
55
164
262
190
195
220
207
224
250
214
98
12
87
76
25
216
258
191
185
215
237
252
245
186
98
37
47
71
27
216
269
217
191
216
264
274
230
140
78
57
42
72
16
154
236
253
227
221
245
222
177
126
95
49
60
106
6
96
198
228
239
255
243
198
153
120
58
75
126
122
93
156
166
217
250
235
213
151
80
78
118
106
69
45
123
164
177
181
181
176
97
13
44
63
76
61
136
206
199
180
175
154
104
63
27
21
86
163
216
213
202
183
151
75
10
233
234
136
18
143
261
311
301
249
112
1
7
75
185
228
234
241
247
217
93
15
36
19
144
217
180
183
215
229
251
149
30
24
85
24
228
217
177
192
195
224
257
181
63
22
114
47
122
231
179
178
189
173
199
238
206
95
17
101
76
175
234
171
155
185
213
233
233
169
73
17
65
76
17
175
251
199
159
184
241
256
218
129
57
32
46
79
7
120
213
237
203
193
226
207
161
116
79
42
69
113
54
161
203
210
232
227
186
137
104
50
78
114
114
58
130
140
179
216
208
193
147
79
83
108
95
61
15
105
153
156
145
146
149
95
18
58
61
77
64
115
187
172
152
153
132
97
57
18
30
91
137
184
189
183
166
141
63
4
225
209
113
8
10
151
259
286
255
199
83
3
5
80
176
208
212
210
212
188
94
36
47
44
15
115
203
167
161
196
205
235
150
41
46
86
21
183
208
167
160
168
202
239
175
67
21
110
41
77
204
178
162
148
136
176
221
192
94
19
100
70
125
213
169
134
151
182
208
216
158
58
11
67
74
120
219
188
139
155
210
230
203
126
47
12
48
86
72
168
215
188
168
194
186
143
104
62
35
79
123
17
120
175
185
205
205
168
117
87
50
89
112
108
27
104
113
141
183
183
173
141
87
92
102
87
57
8
78
129
132
124
122
125
92
34
67
67
79
67
87
162
156
144
143
114
95
58
16
46
96
110
161
182
175
150
126
60
9
217
172
81
5
14
164
258
261
211
143
57
7
27
29
94
163
183
185
180
178
159
103
67
52
33
14
82
185
148
138
174
185
216
153
48
98
85
19
136
187
152
130
145
180
215
163
74
35
115
41
35
173
169
145
114
108
153
196
169
92
28
101
63
76
185
169
122
126
155
175
190
148
54
14
66
67
60
175
175
133
138
175
193
178
116
37
5
46
91
31
113
187
181
153
160
156
118
88
45
36
86
126
6
86
148
163
177
180
143
88
63
57
99
119
103
12
89
92
105
153
165
149
122
91
101
103
87
60
45
90
100
109
113
105
81
42
75
76
84
54
127
143
144
140
102
96
62
18
57
141
177
173
131
112
55
1
183
209
133
34
4
19
174
255
247
181
97
49
43
68
26
120
146
152
157
157
153
145
115
90
57
22
61
47
158
117
110
143
161
194
155
66
124
82
20
99
151
120
102
122
160
187
155
74
110
123
46
8
143
147
120
95
97
136
169
144
86
52
109
60
44
155
151
105
111
138
147
157
127
53
13
69
64
23
130
151
124
124
145
159
146
92
22
3
41
88
60
18
73
151
175
142
130
126
95
65
29
30
79
114
69
6
63
125
144
154
156
113
55
37
52
102
119
92
8
75
85
76
121
148
130
98
87
103
105
90
61
14
56
70
93
100
86
57
51
79
82
86
23
88
118
128
122
92
99
65
18
58
111
156
154
107
91
51
209
212
105
6
17
70
195
250
236
157
81
53
82
81
20
143
132
126
138
143
135
141
131
98
56
5
82
23
130
82
80
111
131
162
147
95
135
75
6
17
79
123
84
75
95
136
161
151
69
131
129
47
4
123
116
91
85
91
128
145
127
68
93
117
64
32
130
122
77
93
125
127
126
106
49
61
74
63
35
15
100
124
105
102
121
136
116
61
11
7
43
80
58
22
55
118
162
129
106
103
76
44
10
17
70
100
60
15
44
95
121
130
134
94
31
13
40
96
111
81
12
49
71
54
85
125
118
88
86
105
109
86
54
5
31
50
73
77
63
39
45
83
78
79
60
84
90
90
84
100
71
16
47
74
115
121
84
74
42
224
197
74
5
24
103
36
141
226
246
210
128
80
79
124
80
11
163
128
110
122
126
118
134
131
104
59
3
79
15
110
63
60
84
94
122
133
116
135
74
2
10
58
113
63
56
66
104
136
139
85
131
127
40
2
103
93
68
76
76
114
128
114
52
97
117
61
33
28
117
101
52
67
103
116
104
88
44
77
78
57
31
11
78
111
90
70
86
117
96
39
8
19
50
70
45
28
49
95
144
112
84
88
60
21
4
16
72
94
48
37
30
63
92
101
112
88
31
16
49
98
107
75
41
25
48
40
54
92
104
94
97
118
115
78
37
12
9
40
55
49
34
19
48
81
74
69
44
54
52
62
81
100
71
17
33
74
93
68
59
34
178
222
154
34
4
38
112
30
190
250
229
157
86
65
104
149
82
3
2
167
181
128
96
98
98
96
123
123
116
74
11
81
9
95
59
54
68
68
87
109
115
132
81
6
109
5
39
105
60
53
43
74
114
112
87
118
120
37
35
2
87
76
62
73
56
90
113
101
41
89
109
55
3
40
31
99
95
48
44
70
99
94
71
40
83
84
45
21
10
51
106
95
49
53
95
79
28
14
31
63
61
28
35
41
81
126
93
62
73
49
9
7
29
84
97
40
58
38
40
61
67
87
85
50
48
77
108
102
72
38
33
34
39
61
84
96
113
131
116
67
22
39
2
11
44
33
16
21
50
74
68
65
31
39
35
50
80
93
71
17
22
52
74
56
45
57
28
28
201
193
90
2
13
96
108
27
225
252
189
95
46
54
127
158
85
3
2
194
192
117
72
63
62
77
106
115
125
84
19
2
96
6
71
59
47
56
54
73
89
101
126
88
10
113
3
33
86
58
55
33
64
99
85
71
99
113
40
42
9
84
64
51
72
45
65
99
85
27
78
101
49
4
56
40
77
89
58
28
42
79
90
50
38
82
93
39
9
71
20
20
89
103
40
28
69
61
20
22
38
77
60
14
41
30
63
104
74
45
57
41
18
19
43
94
95
28
63
54
45
42
42
62
68
70
77
103
109
93
66
61
47
39
47
55
67
93
123
130
102
52
19
66
38
7
11
21
30
36
58
70
58
64
30
44
52
62
80
87
71
15
16
46
22
15
40
49
194
147
29
2
31
126
93
23
2
233
229
138
60
18
85
147
155
80
5
2
218
186
81
33
29
38
69
94
116
126
79
19
2
111
16
11
63
33
26
43
74
85
96
121
87
11
102
4
35
68
43
44
24
56
89
76
61
93
111
39
3
50
25
93
72
26
58
39
51
84
79
39
82
101
42
4
77
54
57
67
61
22
20
56
73
42
30
82
94
39
7
91
49
6
57
101
47
13
40
44
23
23
44
84
61
12
54
32
39
77
64
44
45
32
24
27
52
95
81
14
46
59
58
37
33
55
61
66
83
105
99
79
56
58
55
50
62
66
70
87
124
124
81
47
30
64
55
16
14
37
46
57
77
71
45
61
55
63
70
79
85
71
10
16
65
35
3
13
44
44
163
99
4
13
93
124
75
16
2
221
192
102
44
48
115
166
145
63
2
1
224
170
47
15
10
33
68
98
117
112
62
9
1
180
116
12
13
77
32
5
19
63
84
94
116
77
6
92
1
39
84
40
26
11
32
69
71
70
105
107
28
3
51
16
95
100
12
23
28
32
66
71
63
89
94
33
5
85
58
49
63
57
16
4
25
39
29
40
77
85
34
11
90
72
25
34
84
59
13
18
30
30
21
47
82
60
16
63
55
39
55
57
50
44
23
17
31
60
88
62
6
34
59
77
45
35
63
65
53
68
94
92
71
49
46
55
56
71
79
71
81
117
117
66
49
45
47
22
25
48
56
68
93
74
35
56
47
62
68
75
83
66
8
51
33
5
15
43
33
85
121
55
1
16
99
116
65
9
4
134
196
155
70
14
23
122
170
135
48
3
3
208
148
36
11
6
13
56
95
108
91
44
1
1
180
102
10
12
72
62
4
4
27
62
87
108
65
3
9
90
1
37
95
61
37
5
1
27
55
80
116
89
7
1
51
2
75
118
34
3
11
10
28
45
61
92
72
12
3
80
51
47
70
71
34
4
3
2
13
36
60
69
37
15
78
80
49
35
71
68
26
13
18
22
22
44
80
58
21
39
66
73
48
47
54
57
46
21
14
36
70
85
51
5
39
61
85
59
45
71
68
42
57
90
88
65
41
38
50
55
76
88
69
70
107
113
60
42
45
30
16
24
54
60
69
93
74
34
45
27
48
59
66
70
55
8
44
29
8
22
37
17
5
84
89
26
2
26
86
109
66
12
3
125
173
126
42
5
9
98
155
134
46
4
3
142
172
126
31
14
28
7
29
67
93
87
41
2
2
172
73
20
27
71
86
30
2
3
22
76
106
57
5
9
91
1
43
95
66
54
24
3
1
29
80
108
60
6
8
51
5
55
100
46
5
9
2
1
12
51
74
44
8
12
66
46
44
69
80
53
22
5
1
7
25
40
53
40
18
66
82
61
35
64
73
38
15
9
13
21
44
79
64
16
42
78
78
44
45
57
56
41
19
19
48
83
88
46
5
56
67
80
63
60
78
65
42
62
92
83
54
26
43
44
49
75
91
66
54
87
103
60
32
29
23
8
23
57
64
65
76
66
39
40
31
49
51
51
39
11
41
37
21
7
27
33
11
3
86
70
7
3
39
81
100
66
12
2
7
114
158
98
17
3
13
71
130
137
55
7
1
5
126
139
103
29
20
39
25
15
37
78
93
50
7
1
150
48
27
46
70
92
51
1
4
5
71
110
55
4
4
127
81
2
59
93
59
55
31
3
2
21
73
91
40
3
19
45
25
57
74
39
19
18
6
2
5
42
55
22
11
25
51
58
49
56
73
57
31
18
6
6
26
37
48
44
20
57
92
67
28
53
65
38
20
6
6
26
56
84
64
6
54
90
73
30
34
52
48
34
20
33
63
89
85
35
68
67
65
59
68
80
59
46
75
93
68
35
13
50
41
44
69
86
69
51
67
83
54
24
29
12
24
57
75
70
61
51
41
27
39
37
34
29
14
52
32
11
6
27
28
10
3
37
78
53
0
7
51
84
96
59
9
1
7
38
102
145
83
4
1
25
62
112
131
57
6
2
11
110
120
90
29
18
41
40
22
26
74
103
63
13
1
142
130
36
26
55
73
86
53
6
6
7
81
115
52
2
1
120
63
7
69
94
59
50
22
4
4
25
68
80
31
2
22
44
25
43
69
56
33
29
18
1
3
4
39
56
19
12
29
5
43
75
52
40
63
51
22
14
6
2
34
56
52
46
25
59
107
72
26
48
51
25
13
3
6
46
78
82
52
5
51
95
72
23
25
43
36
21
18
43
71
85
69
20
63
64
51
46
66
77
55
50
73
76
48
24
8
53
46
43
55
76
75
61
57
57
40
22
38
26
27
54
80
78
54
39
37
29
25
25
25
41
43
37
32
81
48
18
4
7
27
23
8
6
4
30
62
32
1
19
62
93
94
47
5
2
7
30
93
134
73
2
2
27
61
106
114
46
5
3
18
58
99
114
81
32
20
37
43
24
25
73
110
67
14
1
120
118
35
18
57
79
82
48
3
8
9
91
114
47
4
1
110
47
12
68
88
68
55
15
2
4
17
61
75
33
7
20
40
8
43
71
45
40
41
14
3
3
3
31
64
33
16
26
0
38
79
47
33
64
38
5
6
5
2
37
72
57
43
30
56
106
69
32
51
33
4
10
6
19
67
88
69
40
13
36
83
73
31
24
36
30
14
17
44
64
70
52
11
52
69
55
38
61
77
56
43
56
51
38
28
8
47
53
54
45
43
60
76
74
53
36
33
32
44
40
38
44
70
75
57
35
33
42
39
47
35
24
31
64
21
4
10
14
23
22
6
4
2
23
21
45
21
1
28
66
96
88
32
4
2
15
3
22
92
125
64
2
4
21
64
106
92
31
6
3
17
32
97
115
68
28
26
36
37
21
26
64
98
65
11
0
91
110
32
6
54
73
72
44
6
9
8
89
106
39
4
1
90
32
15
57
70
60
50
11
1
4
12
54
71
38
9
15
51
2
35
62
32
46
36
2
2
2
1
19
58
42
17
25
1
30
65
29
32
64
21
1
8
6
2
38
75
48
35
35
2
49
84
48
35
53
18
1
16
16
29
70
77
50
33
25
58
69
47
36
39
32
18
26
46
54
53
46
17
17
36
77
70
42
60
79
57
37
36
34
39
43
17
36
51
60
55
39
42
68
71
47
30
36
38
42
45
42
40
45
57
59
38
60
31
34
44
27
17
19
103
36
6
5
26
14
16
17
9
5
3
20
16
41
18
1
32
59
87
78
23
3
4
17
1
17
102
118
44
2
2
20
69
104
74
18
5
5
12
3
29
112
108
42
17
32
40
29
21
30
48
74
57
11
0
14
80
100
14
2
47
59
55
36
6
8
6
74
92
32
3
3
77
56
10
15
50
47
35
30
5
1
4
19
50
64
32
3
7
102
56
6
26
42
25
40
13
2
1
2
4
19
49
32
9
26
9
19
44
15
35
58
10
2
13
7
1
33
62
35
27
4
32
52
31
31
46
16
4
18
23
33
60
59
38
26
16
29
59
55
44
46
42
29
38
51
46
41
41
24
12
19
71
79
53
64
79
60
36
32
37
49
50
32
38
50
53
48
43
52
56
43
38
45
36
40
42
39
26
30
53
43
89
54
22
28
31
17
12
9
116
73
15
4
11
25
10
10
12
10
7
10
43
9
12
43
7
3
28
52
75
69
20
2
3
11
7
3
35
120
102
16
2
7
20
67
101
61
10
0
4
9
5
59
134
91
15
9
40
48
21
16
33
40
51
43
11
0
4
20
100
82
4
8
44
44
39
16
2
5
5
66
82
28
2
4
29
47
22
0
18
46
29
11
15
6
2
10
34
60
57
25
2
2
95
45
3
16
32
24
24
4
2
7
7
10
32
47
18
2
28
69
19
5
29
16
38
46
10
1
8
6
7
35
51
25
23
2
6
33
29
22
38
29
10
9
23
39
52
42
32
26
34
5
15
52
54
52
56
49
42
50
52
41
34
38
9
3
47
70
63
71
73
61
44
38
47
55
41
29
18
23
41
55
49
44
43
44
49
44
26
25
41
45
21
19
43
91
87
54
24
18
23
22
16
11
77
30
8
2
15
25
12
7
5
4
7
8
8
6
46
30
1
7
34
54
63
54
16
1
1
4
2
8
84
130
60
4
3
15
19
64
97
55
7
0
2
5
2
1
89
144
73
6
5
42
54
9
10
45
44
41
35
10
1
4
34
105
52
3
16
41
35
29
4
3
3
33
72
71
25
0
27
26
6
1
27
42
15
8
15
5
2
27
59
70
48
14
0
22
70
14
1
24
23
22
12
5
9
7
12
6
37
51
16
1
86
16
1
24
22
36
40
21
5
0
3
16
42
47
29
22
84
4
2
27
38
14
32
45
24
8
24
41
41
32
33
27
21
2
25
51
46
53
60
48
44
45
44
34
30
32
8
2
26
59
71
72
65
49
43
39
49
49
27
3
6
19
57
59
41
39
39
49
15
33
51
33
24
24
15
30
85
77
56
26
7
15
29
26
22
20
61
35
10
11
3
10
31
20
3
5
6
12
11
5
6
50
65
4
3
18
49
60
61
43
11
2
2
6
10
5
48
124
99
17
3
5
19
22
66
93
53
10
4
2
8
4
5
102
139
61
3
2
40
51
4
11
58
56
42
30
9
4
2
26
91
38
2
20
32
37
30
1
3
19
57
76
56
18
6
22
29
7
3
24
37
23
6
7
3
2
35
72
70
35
5
5
35
43
8
8
35
15
33
11
2
7
4
10
5
40
48
17
5
96
77
2
3
25
12
36
47
33
13
0
10
24
36
33
39
28
114
5
3
39
41
12
36
55
34
17
26
34
24
32
49
10
3
41
45
39
56
58
42
29
31
26
25
34
28
8
3
17
60
77
65
43
28
27
26
39
37
28
5
8
7
50
59
40
41
39
38
60
47
15
12
34
26
85
72
54
49
23
1
5
26
28
22
29
42
19
8
28
4
5
33
21
3
6
21
18
15
9
7
57
52
7
4
34
62
67
64
35
2
2
0
5
6
14
81
124
59
4
2
28
35
40
75
87
50
12
3
2
6
4
8
110
124
40
2
2
42
45
0
14
58
64
48
24
6
14
8
3
22
78
29
1
22
28
40
38
1
2
17
60
73
40
12
17
0
12
41
19
7
20
29
33
9
5
13
7
24
59
58
23
12
17
6
38
28
2
36
22
18
53
23
0
12
17
16
21
36
21
19
15
84
51
0
8
14
7
50
58
36
16
12
27
29
16
18
51
34
140
113
6
7
38
17
17
46
52
41
34
33
20
13
40
60
106
18
8
41
40
45
59
54
40
21
14
8
28
43
62
11
5
17
54
70
55
24
6
6
15
31
34
37
24
4
12
48
50
35
37
37
32
42
37
13
14
27
12
86
51
24
30
24
0
1
22
23
17
26
31
30
14
5
21
1
4
27
17
3
18
26
19
11
7
7
18
49
32
3
4
39
66
70
68
35
2
2
5
15
3
12
105
120
27
3
5
51
58
62
86
82
37
8
2
16
15
2
22
127
109
9
3
10
66
53
15
18
44
58
50
21
4
24
8
3
47
65
14
3
23
30
42
44
25
0
4
46
64
25
7
26
2
18
48
21
18
25
26
38
12
9
37
32
22
39
38
17
27
29
9
30
24
19
49
14
26
71
35
7
25
37
33
37
13
5
35
18
47
58
29
4
7
3
10
62
62
33
17
28
40
27
1
10
54
130
92
13
6
14
1
29
48
42
43
41
30
12
13
45
57
122
34
7
22
39
54
56
49
37
14
4
8
35
52
64
19
5
9
36
54
45
14
4
1
13
30
42
43
36
33
50
47
25
33
22
29
31
19
17
17
5
57
75
35
2
9
18
2
0
24
25
8
13
26
22
8
9
12
0
11
22
5
7
30
22
10
5
6
3
30
48
17
0
2
38
66
67
63
29
4
1
13
25
15
2
1
124
119
3
1
5
57
78
80
88
72
27
2
6
28
17
2
41
142
93
4
2
42
77
70
42
27
28
43
44
15
7
33
23
2
16
74
53
4
7
27
47
46
45
46
15
0
33
58
16
10
36
11
1
33
46
8
25
31
26
45
14
10
50
53
32
32
22
7
32
38
9
27
13
21
50
12
26
77
48
12
28
48
49
37
3
3
33
34
30
10
8
25
2
6
57
63
31
16
28
39
26
3
11
42
109
109
69
17
6
18
2
36
40
35
41
38
24
15
27
46
156
131
41
4
1
41
56
51
45
37
17
7
23
48
51
72
24
2
9
23
39
40
14
4
3
31
30
54
62
60
49
53
47
19
24
25
23
24
25
23
20
18
3
53
54
24
2
3
17
5
4
31
24
2
7
24
18
2
18
1
0
29
23
2
21
36
5
3
4
6
2
52
40
6
0
0
40
67
61
45
14
5
1
20
13
3
7
134
97
3
1
5
52
87
85
77
57
20
1
5
23
4
5
2
68
142
61
4
5
55
76
70
58
33
22
33
37
9
5
4
3
29
93
40
2
9
34
64
46
42
49
22
1
30
53
13
10
2
2
45
38
0
30
30
30
57
22
9
43
47
30
36
23
3
26
2
14
33
5
14
45
13
23
71
52
15
20
34
44
41
20
4
9
10
13
12
13
14
24
1
2
34
53
32
15
21
31
26
21
22
116
91
55
17
13
25
1
28
32
32
34
26
15
19
44
47
182
135
38
1
3
38
50
45
39
31
14
13
34
49
82
31
5
13
26
30
33
15
2
11
35
74
73
69
53
50
48
24
35
32
27
23
18
20
21
7
49
28
11
8
10
17
3
5
33
15
2
17
6
27
5
12
23
0
0
31
19
2
27
31
3
1
10
16
10
12
57
27
2
0
1
51
74
54
19
4
2
1
10
4
5
3
44
128
42
2
4
11
51
87
81
55
43
19
2
2
14
8
4
2
100
115
8
1
15
58
61
56
55
32
23
31
31
4
1
7
5
31
99
17
5
16
38
64
40
30
34
15
2
33
43
6
15
31
3
48
28
2
31
22
25
64
30
8
24
19
11
29
26
4
18
15
20
36
5
12
33
5
17
62
49
14
5
6
22
27
24
9
3
3
4
16
31
23
21
2
2
20
40
35
33
32
31
13
23
34
85
107
80
42
13
21
30
1
18
35
35
31
23
9
14
49
40
183
201
128
23
7
46
35
43
47
37
26
10
11
27
37
147
96
45
18
19
22
23
23
16
3
11
24
91
78
70
53
39
37
31
45
41
28
22
7
15
22
4
44
11
12
18
15
12
4
9
26
1
4
24
7
23
4
16
23
0
2
23
23
3
18
23
0
3
2
19
4
6
53
17
3
1
8
58
79
50
11
4
1
1
3
10
2
2
78
102
3
3
8
25
53
84
72
34
26
19
10
1
11
3
11
3
26
116
64
3
4
37
48
40
41
35
26
20
30
22
2
4
4
5
4
45
84
0
3
22
29
44
28
15
12
5
4
30
22
2
17
5
30
3
49
28
2
28
9
11
60
34
8
5
1
0
20
18
2
22
16
4
8
30
13
24
27
4
11
58
43
9
1
9
24
24
13
7
24
1
3
21
33
29
20
1
3
25
40
31
34
40
38
4
10
31
77
86
65
29
12
40
23
2
23
43
39
24
15
3
6
38
199
207
111
8
17
72
29
41
56
33
17
5
5
12
28
209
185
113
48
21
19
19
20
12
9
9
10
98
74
67
55
24
25
40
35
29
23
10
12
18
5
42
42
11
14
16
11
9
9
10
20
6
3
12
11
2
19
13
1
0
16
12
5
11
11
3
6
28
16
4
8
49
8
2
3
26
60
67
44
11
3
4
1
4
13
2
3
95
79
5
4
27
40
57
81
67
28
16
16
13
10
5
15
6
44
106
24
3
8
49
33
21
35
25
17
15
30
15
7
2
2
6
62
52
6
2
34
20
15
13
6
2
1
3
19
2
6
17
3
6
51
27
18
39
5
2
36
36
9
3
2
2
17
1
6
25
6
3
14
28
53
33
5
4
51
44
16
8
12
28
23
1
6
28
5
6
17
23
41
27
3
1
36
45
29
29
32
28
2
4
63
65
47
18
21
52
13
0
35
51
42
14
5
1
2
30
156
201
199
95
3
17
71
24
41
59
25
8
2
3
4
201
258
220
123
46
14
15
17
19
0
1
3
4
145
92
66
66
50
16
13
37
27
25
22
22
21
19
16
7
34
38
20
19
15
4
5
20
22
20
13
3
36
15
2
1
12
3
2
17
9
8
12
3
9
16
17
32
10
2
38
27
2
3
17
45
49
46
28
19
12
5
3
4
20
10
4
13
99
55
7
3
28
44
56
74
58
23
10
20
14
22
6
11
7
47
88
11
0
28
44
18
10
26
22
17
17
26
5
12
2
2
4
25
61
24
7
18
50
22
1
2
4
5
3
5
16
2
19
31
12
0
25
41
19
39
46
6
0
18
33
27
16
8
10
13
1
22
41
31
10
3
8
47
76
36
3
7
49
55
32
22
21
39
24
3
24
3
10
12
15
50
35
2
7
49
52
36
31
24
18
3
8
69
49
49
33
15
34
52
7
5
39
56
48
17
3
2
5
33
175
197
176
75
0
17
58
29
41
56
25
3
4
19
9
245
292
236
122
43
13
18
16
16
0
3
0
6
142
92
67
61
42
16
38
24
22
19
19
29
25
19
14
24
29
32
30
29
23
4
4
26
32
19
18
14
37
13
3
2
4
6
28
15
1
23
22
1
18
29
10
29
9
25
27
2
0
6
41
45
31
25
20
19
19
7
4
23
29
6
5
19
81
36
2
2
13
30
42
58
44
17
14
17
14
27
5
3
4
59
78
7
2
29
31
8
6
11
13
9
20
33
4
9
11
2
3
46
59
6
6
29
49
29
6
4
5
6
7
11
22
3
27
37
14
4
38
26
19
47
39
6
3
24
36
37
29
13
13
13
3
52
35
12
12
19
58
72
28
2
18
51
57
48
40
36
43
30
5
19
1
8
8
14
50
33
1
17
53
58
52
44
30
11
3
10
62
38
35
21
17
47
36
3
15
43
57
59
30
2
2
5
143
182
177
138
45
8
34
47
37
42
49
33
6
2
20
204
274
296
221
115
52
29
24
23
12
4
2
3
210
149
101
81
58
33
18
37
26
29
19
11
28
27
20
30
29
29
30
35
27
8
7
28
28
13
15
15
25
26
9
4
3
8
29
25
4
6
32
18
1
22
24
4
39
36
34
35
4
1
1
29
47
17
3
30
23
17
22
5
4
29
4
5
35
73
35
0
2
7
3
19
41
34
10
12
16
16
6
1
17
74
64
6
0
19
27
18
13
9
5
3
22
36
2
3
1
49
55
8
4
18
31
28
22
12
9
8
9
18
19
3
19
5
35
16
22
41
15
3
21
38
41
46
40
13
5
6
3
34
11
14
29
52
46
11
2
36
53
53
58
55
44
34
23
4
22
5
9
8
11
36
19
0
23
53
59
61
62
42
12
3
56
34
25
12
24
47
18
1
22
50
63
70
44
3
2
7
154
164
145
83
17
24
50
44
47
45
39
42
18
1
2
241
287
274
192
113
66
37
28
24
3
2
2
3
243
251
221
168
119
88
53
27
21
32
27
36
20
3
24
24
17
38
38
26
26
40
35
17
6
17
12
5
8
9
26
14
11
9
7
21
29
14
6
24
30
7
3
13
20
12
36
39
43
15
3
4
5
34
5
2
15
36
30
23
20
3
1
13
8
1
64
69
28
2
5
1
4
19
29
22
6
13
19
18
4
3
34
85
59
10
5
18
19
30
25
6
1
1
33
28
2
4
1
37
45
22
15
6
9
28
37
28
21
17
17
17
3
7
8
4
23
16
35
32
4
3
36
46
48
60
51
16
4
2
2
22
1
8
27
44
26
4
6
50
60
51
54
57
45
30
11
30
18
14
9
12
33
13
1
20
53
57
53
62
47
12
2
52
34
21
4
30
41
9
1
19
57
71
65
42
3
2
151
128
103
36
13
55
36
43
58
50
37
42
23
1
1
266
283
249
168
110
70
30
17
20
1
2
13
268
289
280
234
176
123
80
43
25
24
23
32
19
3
17
14
5
47
46
23
21
38
34
13
3
8
3
4
24
28
15
16
20
11
11
24
21
21
23
23
4
3
6
9
23
14
3
2
8
15
2
1
19
34
43
33
23
15
2
2
5
20
82
64
17
5
0
10
34
35
26
12
4
17
25
18
11
50
83
49
15
13
17
18
41
34
2
3
11
38
15
0
4
28
31
34
34
14
4
24
46
41
37
32
25
10
1
14
3
6
18
50
35
2
3
43
58
60
74
57
17
4
1
2
12
36
48
22
3
4
55
68
52
47
48
41
22
1
26
14
2
19
40
14
3
10
53
57
38
50
44
7
3
34
24
1
42
37
10
2
11
63
74
51
29
7
3
101
70
16
25
50
29
44
61
51
36
27
17
7
275
274
229
157
98
59
18
5
4
1
15
19
320
337
308
234
164
115
66
35
24
18
19
20
14
9
10
6
49
48
23
17
30
25
8
3
5
6
5
16
26
30
27
5
0
13
17
14
16
18
15
16
18
12
2
3
9
34
0
3
5
38
51
46
37
21
12
9
37
77
49
10
4
5
17
54
53
30
7
2
23
30
64
67
33
13
29
23
18
42
41
10
2
8
35
18
26
22
37
41
20
6
23
46
50
52
45
29
10
2
4
17
52
27
2
3
46
70
74
82
58
17
5
4
12
43
55
23
2
2
48
75
62
46
36
34
21
3
3
5
44
50
15
1
6
56
57
27
33
33
3
24
1
46
36
17
1
7
61
70
39
30
29
2
66
7
39
35
34
47
52
50
33
13
9
27
263
209
138
72
40
17
0
0
3
33
24
352
366
312
202
137
106
60
26
21
20
18
11
14
12
7
53
50
25
17
24
20
7
8
11
11
7
2
45
28
1
0
2
9
10
12
18
22
24
23
17
8
33
21
2
5
10
40
50
43
32
21
16
19
69
28
7
20
18
16
53
62
37
9
1
24
35
47
10
10
44
37
19
41
52
30
6
7
26
22
20
28
32
19
11
26
51
60
59
49
25
4
0
22
40
13
1
3
45
78
85
80
53
16
2
14
48
54
17
2
1
42
80
69
46
33
30
17
22
59
49
11
2
7
56
58
27
34
35
5
8
42
32
25
15
9
47
65
47
47
46
3
41
28
37
43
32
37
30
12
14
33
177
102
45
30
37
22
0
11
37
355
275
151
109
109
64
19
27
33
27
10
17
18
12
55
32
22
26
23
14
19
21
20
16
26
6
2
3
14
17
18
27
25
27
21
11
0
5
4
13
33
36
33
26
22
16
15
2
3
38
41
19
37
52
37
16
11
26
35
2
9
52
47
21
42
60
41
17
10
21
26
22
20
12
12
35
63
71
58
43
15
3
12
26
2
2
3
44
81
82
66
45
16
3
39
10
0
1
37
75
66
45
32
19
4
31
57
33
1
2
15
49
58
43
47
35
2
13
34
14
21
31
14
29
55
59
38
16
1
28
22
36
33
12
17
28
28
31
140
69
26
41
63
32
4
18
22
316
214
110
95
111
58
1
29
47
36
12
15
19
57
37
23
33
34
27
32
30
20
11
20
15
4
7
29
31
35
36
28
18
10
5
1
11
24
30
28
23
25
25
27
22
0
2
46
56
26
27
32
30
24
25
26
1
17
47
40
19
43
63
41
24
16
23
20
10
5
11
42
74
75
49
38
15
4
26
6
2
2
38
75
72
54
41
16
1
39
18
1
0
25
59
53
42
38
16
0
51
21
3
2
26
44
50
56
47
13
22
4
12
36
29
26
51
62
26
1
8
10
21
27
11
7
22
34
23
53
30
45
56
17
2
3
170
94
92
89
35
0
23
47
43
11
7
58
45
29
33
41
37
39
38
18
3
16
25
14
16
42
46
46
47
32
10
2
0
15
41
51
32
16
25
34
30
24
0
3
38
52
29
18
24
27
34
33
23
18
29
29
16
14
47
61
38
30
26
18
24
11
1
6
43
78
70
44
42
22
4
39
14
0
0
23
62
62
47
47
20
45
27
1
0
0
36
42
41
44
18
47
19
3
1
34
47
51
54
27
1
13
9
12
33
42
31
46
57
19
17
5
12
22
21
11
14
18
60
40
39
27
2
2
10
157
102
82
49
1
20
42
42
14
53
38
37
42
40
40
40
17
32
19
19
47
52
46
49
36
15
1
15
39
57
36
20
35
45
32
10
26
36
22
15
26
37
44
31
31
8
4
12
44
56
38
33
29
21
2
1
38
70
61
42
47
27
21
0
1
13
51
57
47
50
22
21
1
0
3
34
43
42
36
5
21
2
5
35
49
50
46
18
22
20
23
40
28
29
38
11
4
15
19
26
9
0
7
49
32
5
9
11
10
105
63
20
3
28
38
34
16
49
38
39
38
35
35
22
19
15
45
53
37
39
37
25
17
29
49
40
27
41
47
25
23
24
14
13
32
49
47
24
3
1
13
35
52
41
36
26
2
2
33
62
58
39
38
27
2
2
12
49
59
50
49
20
1
4
24
49
51
40
20
4
11
32
46
46
36
9
31
17
26
19
14
20
13
27
31
7
1
22
3
4
4
43
40
38
36
32
24
23
10
42
54
29
23
38
19
35
42
29
31
40
25
18
16
36
53
41
12
24
39
54
45
28
11
36
65
62
37
27
1
17
56
64
49
38
17
41
56
53
33
8
16
30
45
40
23
20
22
25
12
11
38
36
8
0
2
3
0
33
23
12
15
36
52
22
12
32
19
41
33
23
29
23
31
44
48
26
43
52
52
36
15
24
42
67
63
33
19
1
26
66
65
41
22
23
46
60
50
25
1
22
29
42
36
18
20
22
34
17
37
30
3
3
0
3
2
27
16
8
29
43
19
15
7
44
39
21
21
31
47
45
30
6
59
59
46
23
42
66
56
27
33
67
60
31
36
51
40
19
20
38
30
20
16
30
18
16
2
9
8
35
24
28
46
42
28
51
44
24
54
34
10
58
38
15
59
46
21
38
25
10
34
26
24
13
42
34
38
26
