# Supplementary material for: Evaluating flow modulating treatment response in intracranial aneurysms using black-blood MRI in vitro
Source: Commun Med (Lond). 2026 Mar 27;6:170. doi: 10.1038/s43856-026-01413-z (PMC13031954; doi:10.1038/s43856-026-01413-z)
Supplement: Supplementary file 8 — Supplementary Data 5 [file 43856_2026_1413_MOESM8_ESM.zip › Data_Figure_8ab_Sup_Figure_6ab/BB1/with backbone (FD2)/3_BB1_agar_left_array.txt]

131
128
125
131
137
134
123
127
136
144
141
135
136
136
131
124
117
119
125
137
145
148
137
122
118
129
146
150
136
117
109
115
125
133
131
131
133
142
142
134
122
113
112
120
135
152
154
141
121
99
143
131
121
116
113
113
119
125
133
129
118
113
123
138
146
139
123
115
116
129
138
134
121
112
121
143
157
148
123
111
117
128
122
107
104
118
133
132
114
101
101
110
111
110
117
132
142
142
130
121
130
130
128
119
105
98
105
122
133
134
124
110
108
123
140
144
131
119
119
126
127
118
105
102
111
127
128
119
104
103
121
143
145
131
119
120
128
133
126
116
116
126
131
129
122
122
130
141
145
146
135
143
141
132
115
104
107
124
143
151
143
125
116
122
137
141
132
122
123
127
127
123
124
127
125
116
111
115
123
125
124
130
142
149
142
125
118
123
135
141
136
129
131
133
130
129
131
140
139
131
155
147
133
125
120
119
119
123
128
134
134
128
125
120
121
122
120
122
122
122
123
128
141
152
151
140
130
133
141
143
130
113
113
127
135
128
113
117
132
145
139
127
121
124
126
124
128
136
140
134
132
126
126
127
127
126
116
108
106
111
121
127
121
109
105
112
120
123
120
117
120
128
135
138
140
143
144
140
135
136
135
130
125
124
127
131
133
137
145
148
148
142
142
141
132
120
116
130
149
162
119
129
144
149
139
127
111
101
102
116
125
127
121
113
118
128
132
129
121
119
130
146
148
137
122
121
132
136
129
127
132
142
147
140
130
125
130
135
140
141
141
142
148
152
143
126
112
115
130
149
140
145
148
147
141
131
118
103
100
111
124
133
130
124
128
131
131
128
124
124
132
147
156
147
129
117
118
119
120
116
121
135
146
144
136
125
120
114
118
123
126
126
128
133
138
132
124
123
128
132
132
127
125
125
128
132
128
117
108
111
122
131
129
120
115
117
119
122
123
127
128
130
135
138
138
134
127
121
118
121
124
131
138
143
143
134
122
108
109
118
126
129
127
125
127
131
133
141
152
152
116
112
115
117
117
123
131
135
132
128
125
121
116
113
115
121
127
125
122
124
127
126
120
122
134
142
144
139
144
149
147
137
132
131
136
132
122
111
109
112
120
130
140
139
128
120
122
135
150
153
120
121
124
121
118
122
130
136
136
129
122
118
116
120
127
138
147
144
136
129
132
133
132
131
132
131
131
133
144
154
156
146
132
126
124
121
125
127
120
109
104
114
134
141
136
124
119
125
127
127
120
120
118
118
120
125
127
124
123
121
120
123
128
135
142
147
150
148
145
141
142
143
144
142
131
119
107
107
117
128
137
142
142
140
137
136
135
137
129
115
110
116
129
138
140
141
140
137
126
118
122
119
115
115
120
127
129
131
133
138
143
142
142
143
144
138
126
120
122
129
131
133
133
134
125
112
105
110
122
129
127
129
136
146
153
152
140
129
120
118
121
126
128
130
131
139
146
151
146
134
137
132
127
122
121
127
134
142
148
150
148
137
132
131
132
123
112
107
103
104
105
108
117
122
120
113
111
121
136
137
126
116
116
127
135
136
126
121
119
122
124
128
128
129
125
126
130
142
149
143
138
135
131
125
122
125
132
139
139
132
124
118
119
123
124
125
124
117
107
103
108
121
134
138
128
117
115
120
130
132
125
119
121
128
130
123
121
127
139
140
133
128
130
137
138
132
126
127
129
130
133
126
126
127
125
122
123
128
131
130
126
129
131
132
128
124
124
120
116
119
129
140
144
139
128
123
125
131
134
132
130
137
147
154
147
133
125
129
138
139
128
118
125
140
153
148
128
113
108
117
120
122
129
136
132
121
110
116
130
144
146
143
139
133
129
122
122
125
131
138
138
128
113
103
110
125
142
147
138
128
124
131
144
149
142
132
125
124
125
122
117
119
128
146
156
151
137
119
114
120
116
123
131
134
129
121
109
115
127
138
141
138
134
133
132
128
128
131
136
139
137
126
111
102
109
123
135
135
127
119
118
123
129
129
126
123
120
113
109
114
124
134
143
147
150
151
145
135
128
121
128
136
135
131
123
124
126
127
127
127
131
134
131
125
129
136
144
137
127
118
116
125
134
136
134
133
132
130
128
125
127
127
127
127
127
129
124
114
110
121
139
151
143
131
134
151
161
155
135
122
140
137
134
128
124
126
132
133
131
130
132
133
126
120
126
136
141
130
115
103
102
109
121
131
140
143
138
133
132
132
131
129
125
126
130
138
136
125
118
122
135
139
129
119
124
140
154
150
137
124
127
120
115
116
121
124
128
131
132
130
127
125
127
130
134
130
123
118
120
126
124
117
111
112
119
122
121
120
123
131
134
132
129
131
132
128
122
117
117
120
120
117
119
122
127
128
127
126
123
123
119
117
122
131
133
131
128
130
131
127
125
129
138
140
137
128
125
129
138
144
142
136
132
128
125
122
121
126
133
136
133
132
140
146
134
115
104
115
138
149
135
116
113
131
148
150
135
126
123
122
113
124
140
150
153
145
138
133
132
130
127
128
128
130
133
136
142
144
141
137
132
130
130
128
126
126
135
144
144
137
130
130
140
145
133
115
109
125
147
156
142
125
121
134
152
159
152
141
136
136
114
121
132
140
140
132
126
125
128
134
131
126
123
127
134
138
133
125
121
122
127
125
122
117
116
113
120
128
133
134
130
129
130
134
130
126
128
132
133
131
126
128
133
133
132
131
130
131
135
137
118
119
123
124
119
108
103
107
117
128
134
135
133
132
133
130
124
120
118
121
127
128
127
123
114
109
107
117
130
135
132
127
129
136
139
135
131
132
133
127
118
115
122
126
125
116
109
114
126
135
120
125
132
131
123
111
105
107
114
122
129
132
131
129
128
129
133
134
136
136
132
125
113
103
104
114
126
136
140
135
127
123
129
140
142
134
126
129
138
137
122
109
111
125
133
124
111
112
126
141
132
140
139
132
123
121
123
124
120
122
128
133
133
131
128
125
122
129
138
150
152
138
114
99
103
118
133
141
140
134
127
122
122
129
132
130
124
121
128
137
139
134
126
123
124
126
130
136
140
139
145
146
130
114
105
109
120
124
128
135
143
144
137
129
120
116
117
125
137
148
154
153
144
133
123
121
124
130
134
133
128
122
124
130
139
139
125
111
115
133
156
163
147
123
110
116
133
147
147
138
124
121
114
111
107
110
118
127
141
150
152
148
136
122
113
118
129
139
142
135
132
138
143
142
136
131
133
130
128
126
131
140
145
146
145
140
128
116
118
133
149
149
140
125
114
113
122
136
151
153
104
102
113
125
125
122
126
140
156
157
148
136
133
130
129
126
127
131
135
138
135
131
121
116
125
143
148
134
122
123
141
159
156
138
127
128
133
133
132
131
127
122
119
123
125
122
125
135
148
154
124
123
126
125
115
109
115
132
145
143
128
121
127
136
143
137
124
113
119
140
159
157
133
115
117
133
143
134
122
123
133
139
132
120
119
131
142
145
136
130
127
128
129
130
128
126
128
131
137
137
134
131
122
112
105
102
103
114
122
128
128
127
130
137
144
146
136
125
123
133
146
148
137
123
121
126
128
125
124
124
124
117
116
126
140
150
150
141
131
128
138
151
152
141
129
123
124
129
134
136
122
122
122
123
122
111
101
107
124
141
149
146
139
134
133
135
139
142
141
132
123
118
118
123
126
128
120
110
112
123
129
128
129
137
148
151
146
135
129
130
142
155
157
143
126
120
128
139
143
140
125
123
130
137
132
112
102
112
135
154
152
143
135
129
122
119
119
125
137
139
137
126
118
116
122
126
122
116
122
137
145
141
133
132
133
130
127
131
134
137
138
142
148
144
128
116
125
140
146
141
130
121
120
124
121
112
108
117
130
135
132
127
124
123
121
114
109
111
121
135
143
138
127
115
112
116
126
136
146
155
151
138
126
121
119
119
122
130
140
143
134
129
130
135
129
119
118
126
140
145
121
115
109
108
110
114
121
128
129
127
127
127
127
125
125
125
127
129
127
124
123
124
124
123
114
111
117
128
138
142
138
132
127
125
123
124
125
127
131
137
132
120
112
116
128
133
136
138
145
154
123
123
121
116
112
116
131
138
140
129
121
119
126
134
145
154
158
154
139
122
114
119
128
126
115
110
116
122
124
122
121
129
139
141
142
136
128
126
126
133
131
125
119
122
132
141
140
136
140
149
130
136
137
134
123
119
122
131
133
125
109
102
111
129
147
158
160
152
137
124
131
142
144
126
111
112
131
140
134
119
113
125
139
148
151
148
143
143
148
150
142
130
128
137
149
151
138
125
124
131
129
133
129
127
124
123
121
117
117
119
118
120
119
117
114
119
126
129
124
121
131
143
141
121
108
118
138
146
136
121
119
126
129
127
129
141
154
162
168
167
147
123
107
119
149
169
161
137
121
121
137
136
121
108
115
128
136
134
126
127
138
147
144
126
104
95
103
115
118
116
115
119
120
117
117
128
138
138
128
123
131
137
128
109
104
122
142
152
148
143
134
120
106
111
130
148
143
127
120
129
137
136
124
115
120
132
143
145
134
130
134
143
147
142
125
119
117
125
132
132
126
122
121
125
131
135
136
133
128
126
133
134
128
118
116
129
136
133
120
113
120
132
141
137
130
121
113
112
122
140
118
117
127
133
136
132
129
131
129
129
127
124
125
134
141
145
147
149
151
150
144
141
140
141
141
134
130
132
135
134
130
127
126
126
129
131
130
131
128
128
134
144
147
141
129
124
125
132
138
140
116
111
115
127
133
130
121
119
122
127
126
123
123
132
143
147
150
151
147
137
127
124
131
140
140
133
126
126
135
138
132
128
123
121
118
120
124
134
147
154
152
145
132
122
118
122
127
135
141
141
136
125
114
111
119
126
128
131
128
122
120
126
141
153
150
139
129
127
128
125
117
110
115
125
133
133
127
122
124
130
134
130
124
120
118
122
130
136
144
142
136
131
129
129
130
126
117
114
123
141
142
138
129
114
105
112
130
143
139
123
115
124
143
157
154
139
123
115
118
130
139
140
134
130
130
131
129
123
121
122
127
127
128
126
126
127
131
133
134
127
117
115
123
138
144
140
127
115
116
127
132
130
128
118
103
102
121
136
138
130
124
127
138
144
146
140
133
124
119
125
136
140
134
124
119
119
119
121
122
127
130
131
131
129
125
123
126
132
141
141
134
129
127
128
130
126
125
125
127
125
131
124
117
116
119
124
126
130
134
138
142
137
131
129
131
134
133
132
127
120
111
102
100
107
116
118
117
119
125
134
141
138
132
128
127
127
131
136
145
154
156
149
137
125
115
114
121
132
139
137
130
126
122
128
137
144
134
128
131
141
144
133
120
117
121
126
132
136
138
131
111
99
100
117
129
133
132
133
139
146
142
134
125
126
130
138
139
139
140
140
138
134
128
125
130
137
139
135
136
136
127
133
138
139
138
137
133
128
130
132
133
127
120
117
122
133
146
151
144
130
121
122
133
138
137
133
135
146
154
149
136
122
114
117
130
143
146
136
126
122
121
120
117
124
142
149
140
121
112
123
130
137
140
135
127
131
135
139
134
126
128
131
128
124
126
144
158
153
132
120
125
140
146
133
113
105
114
132
143
145
134
126
120
122
129
137
133
123
121
126
132
132
129
131
142
146
133
117
115
125
115
110
111
122
136
136
128
120
119
119
116
121
133
144
141
129
116
114
117
125
137
152
153
138
118
113
126
145
146
130
115
113
122
130
133
137
148
156
159
153
143
140
142
141
136
132
126
125
121
102
117
110
113
121
130
131
129
131
129
122
111
105
115
128
127
113
98
100
121
142
152
150
136
121
117
125
140
147
143
130
120
114
116
114
119
133
145
148
144
139
141
143
138
125
114
117
122
125
128
120
124
124
130
136
131
127
125
127
129
128
126
122
120
127
131
123
112
113
124
138
138
127
113
109
112
118
123
123
124
125
125
128
129
126
117
120
126
130
132
133
137
142
136
121
104
100
110
126
135
137
128
128
135
138
130
116
108
116
133
150
155
147
139
139
140
138
125
119
125
127
125
114
109
115
123
125
124
127
129
130
129
132
138
139
133
124
124
128
130
126
121
122
121
118
108
108
118
130
132
119
133
130
127
124
120
112
108
116
131
145
146
139
133
130
129
124
121
121
124
124
113
104
110
129
145
145
137
131
131
134
131
125
125
131
138
134
124
117
116
112
109
109
115
123
127
129
131
134
132
121
131
132
131
129
124
121
125
128
126
121
118
117
120
123
123
122
122
124
121
114
108
107
118
134
140
135
125
118
121
130
133
126
121
125
132
130
119
108
103
108
109
116
130
142
144
134
128
131
136
139
126
139
149
146
134
128
129
130
126
121
121
123
123
122
124
127
127
124
118
112
119
129
136
135
124
116
118
124
128
133
132
130
125
120
117
117
120
118
115
110
107
113
125
135
130
120
118
128
137
141
137
143
144
142
136
131
127
118
116
123
138
142
134
119
111
112
115
120
120
120
124
130
135
135
128
124
128
128
126
120
119
126
127
117
106
107
121
135
138
130
118
114
120
124
124
122
122
129
139
144
131
124
121
123
130
133
130
119
115
122
133
135
128
117
111
111
116
125
132
133
129
122
123
134
146
148
141
128
118
113
115
119
124
119
112
111
119
125
134
134
132
129
125
123
129
132
134
134
136
144
116
112
114
118
125
129
133
134
131
126
123
117
113
116
124
131
131
127
127
134
137
129
122
128
146
156
149
138
131
125
118
115
115
122
126
125
123
121
118
118
123
127
129
125
125
125
130
135
127
124
120
122
125
124
125
128
133
133
131
130
127
123
115
114
126
138
141
130
118
118
128
128
120
122
132
143
145
139
132
125
120
118
119
124
125
125
129
134
126
112
111
127
146
144
128
112
115
126
128
116
124
125
122
121
128
139
140
133
125
126
131
136
133
130
131
138
140
134
123
116
116
115
117
121
130
136
136
129
122
118
122
128
130
126
121
124
130
134
129
118
121
138
154
152
134
116
109
115
120
117
128
121
111
106
119
134
142
140
131
126
127
132
137
138
129
117
110
118
130
136
129
120
119
122
130
130
129
128
132
135
133
133
133
134
133
133
128
120
119
124
135
140
138
133
131
124
118
117
121
124
133
125
115
109
109
115
121
124
126
125
124
123
121
122
118
108
102
115
134
150
149
139
130
122
116
112
113
125
136
141
135
131
130
133
132
127
120
118
127
137
140
131
126
124
126
128
127
131
135
133
134
131
124
117
114
112
111
108
112
122
127
125
119
116
126
138
140
135
132
136
141
140
133
121
110
107
112
122
131
133
130
128
131
133
128
119
119
131
141
141
132
126
128
134
134
129
126
130
133
135
135
135
127
121
119
122
125
119
117
122
128
129
124
125
136
148
149
134
121
117
123
126
123
119
123
126
133
139
141
136
128
125
130
138
139
135
136
139
137
126
118
118
128
138
136
129
121
125
129
138
135
139
138
133
125
123
125
125
124
128
130
132
129
126
124
123
126
126
127
134
138
131
124
121
126
136
141
144
142
137
128
123
123
128
136
138
140
139
135
131
127
134
136
139
131
125
123
130
139
141
120
127
133
133
129
125
125
124
124
124
131
143
146
138
128
124
125
130
136
142
145
143
136
129
123
124
126
128
128
129
129
131
129
128
124
117
112
112
117
128
142
154
149
138
127
126
132
146
149
138
122
124
121
119
120
124
128
120
114
116
131
146
150
142
133
131
141
144
135
124
122
129
137
137
130
123
122
123
126
127
128
132
135
133
125
116
107
102
107
119
136
145
137
126
123
132
147
155
148
133
139
132
121
115
114
121
125
123
121
124
130
135
128
117
111
122
139
144
136
123
116
117
126
131
131
125
122
121
125
129
131
132
132
127
122
116
120
125
130
128
123
117
109
111
121
137
151
156
145
131
136
124
117
116
119
123
129
135
139
134
127
120
116
114
112
114
120
129
135
138
135
129
124
120
115
111
110
111
121
133
140
144
141
130
116
102
100
115
133
138
125
109
104
113
126
134
142
144
137
121
125
112
110
117
123
127
128
134
141
137
129
126
130
134
133
127
122
126
134
139
139
135
131
124
116
112
115
122
130
135
134
137
142
140
127
105
99
107
127
140
134
124
121
126
132
132
132
132
129
120
125
124
125
127
127
120
117
123
131
138
135
129
128
134
139
144
142
138
133
125
118
117
120
122
124
125
129
134
136
132
130
129
136
137
127
118
121
126
133
133
130
133
133
129
120
116
121
129
135
137
135
142
145
138
129
116
112
118
128
132
129
122
119
124
132
136
137
132
123
116
110
110
118
125
129
128
129
131
132
130
130
135
140
135
120
114
126
138
140
127
118
120
124
121
112
110
117
126
134
135
119
124
130
134
132
128
125
123
122
123
123
124
123
124
120
117
116
113
110
108
113
123
130
133
130
128
129
130
129
129
128
133
141
142
135
129
133
145
148
138
120
105
106
113
121
123
121
123
127
127
103
104
116
130
139
141
134
122
117
119
125
128
127
126
122
121
118
111
111
115
123
129
128
121
121
128
129
127
125
127
127
128
130
139
149
153
151
147
144
139
128
115
111
119
125
123
118
122
130
142
117
124
127
127
126
124
120
114
113
121
125
127
128
131
131
128
117
111
116
132
139
135
123
117
121
128
128
122
124
131
136
129
124
129
143
155
149
132
122
126
132
133
126
117
110
111
120
127
130
132
132
135
125
111
104
105
106
110
112
120
126
129
131
134
132
129
127
129
137
137
134
135
130
131
129
127
127
127
129
131
131
130
127
132
137
134
124
112
114
126
136
137
128
116
110
115
125
132
129
117
117
112
106
102
108
114
117
117
119
123
128
130
130
127
124
130
142
151
146
128
119
120
130
135
131
127
130
130
129
125
126
133
138
138
133
130
125
127
132
135
133
125
123
128
133
131
128
132
142
150
107
103
110
118
114
114
117
127
142
142
132
119
117
122
125
128
125
125
121
122
123
130
129
129
130
135
135
128
122
125
131
136
130
126
130
142
149
145
137
131
119
107
111
129
144
145
141
140
152
164
121
122
127
129
115
103
108
128
154
158
138
119
114
124
132
131
110
91
95
120
145
152
141
128
128
132
130
125
124
127
129
124
115
120
131
143
145
136
128
120
114
108
109
121
135
141
143
144
150
147
134
134
128
128
129
131
131
136
144
150
142
133
126
126
133
133
121
102
98
113
129
136
130
121
119
123
125
127
130
131
130
125
124
132
138
136
130
122
119
125
133
135
132
128
127
133
140
142
140
134
141
134
125
128
133
136
133
129
133
142
144
136
128
126
131
135
132
123
116
113
116
118
115
110
111
116
121
121
127
135
143
140
137
138
137
137
133
132
128
130
135
140
139
129
121
121
135
141
140
135
130
123
121
129
132
122
110
111
127
143
146
137
129
125
132
134
125
118
117
127
136
133
121
115
118
125
124
120
127
140
148
140
129
123
120
125
133
142
141
133
122
119
124
126
119
112
123
139
141
136
110
103
112
128
139
133
118
111
121
133
138
137
130
129
124
118
111
108
119
135
143
138
129
131
140
145
142
137
140
144
146
136
122
111
103
108
125
145
154
146
130
120
125
136
136
124
118
123
129
127
120
119
121
124
129
132
133
129
124
122
121
125
126
123
113
106
107
119
131
135
131
130
135
145
149
142
137
137
140
139
139
137
131
117
105
108
124
147
165
164
148
129
123
134
152
159
147
126
113
112
141
146
140
124
114
116
131
144
141
126
109
111
124
132
130
125
128
137
139
131
123
125
132
131
122
115
118
122
121
115
114
126
134
131
125
122
126
133
141
147
143
130
122
128
146
157
153
138
128
132
122
128
136
133
125
118
122
133
134
122
108
110
126
143
145
142
140
138
134
126
122
127
128
118
111
116
125
124
115
101
103
113
125
131
140
145
138
123
114
117
124
131
138
140
138
131
124
133
151
164
111
117
124
125
124
119
118
115
116
116
115
117
122
127
127
130
132
133
128
122
118
120
125
128
130
135
136
133
131
130
138
138
130
126
135
146
149
137
126
123
124
128
134
135
134
128
122
128
144
150
144
140
121
102
97
108
119
123
124
126
129
132
130
125
123
124
130
136
133
126
117
112
116
127
133
129
125
128
141
156
165
160
148
133
125
120
120
126
138
146
141
125
108
106
119
128
126
122
121
124
146
139
122
111
107
118
131
134
132
132
136
143
145
145
136
130
122
125
131
132
130
122
127
137
139
131
124
123
130
137
140
144
150
149
136
115
101
108
128
148
152
141
125
116
121
127
126
118
112
117
108
109
119
130
134
132
129
129
134
137
137
135
135
136
134
132
132
131
132
135
136
139
145
153
150
137
125
124
126
123
121
126
141
152
153
142
128
124
126
130
138
145
149
145
137
128
123
117
118
126
96
102
116
133
133
126
120
126
135
141
135
124
114
115
125
135
145
146
145
138
131
128
129
130
129
122
121
126
134
136
131
128
129
141
151
151
144
135
124
111
112
127
139
142
134
126
119
118
122
134
116
117
120
125
122
123
123
131
135
134
125
123
123
127
130
134
135
133
133
135
128
118
113
113
117
120
121
126
136
144
140
128
121
128
136
135
128
119
113
107
107
114
121
129
135
134
127
122
119
126
124
124
128
127
122
121
126
133
133
124
122
130
141
143
133
125
119
115
118
126
136
143
146
146
142
133
122
125
136
148
149
134
126
127
128
124
121
121
128
130
126
122
123
131
141
143
134
123
116
118
124
124
129
128
126
122
120
125
121
122
126
138
149
146
133
122
117
116
119
128
139
147
151
146
131
116
107
118
135
151
156
149
139
129
122
120
128
143
157
159
152
148
146
142
133
126
123
123
124
124
130
126
122
128
133
137
132
127
126
126
126
130
136
143
146
137
126
121
129
135
134
124
115
112
108
104
105
120
138
152
152
142
135
128
123
121
128
141
157
162
159
154
147
136
123
118
122
131
136
133
130
132
129
131
137
140
134
131
131
131
126
117
117
126
143
141
136
131
133
130
118
108
108
121
129
123
119
125
141
150
139
121
111
114
126
134
133
130
132
141
141
130
116
110
120
138
150
150
141
131
125
138
144
137
127
119
113
115
123
128
132
128
122
117
118
129
138
143
134
119
106
112
128
139
136
122
116
126
139
146
136
120
105
106
126
144
146
135
124
127
136
131
118
110
125
150
162
150
136
131
130
140
147
140
125
114
113
118
122
124
129
132
128
123
116
125
137
140
130
120
122
134
137
127
113
108
118
133
139
134
132
129
126
125
130
142
150
148
144
147
157
160
153
143
140
141
139
131
131
137
128
127
128
134
135
127
115
112
120
124
123
123
133
140
136
127
120
120
123
121
120
127
132
124
107
100
113
133
143
137
126
123
125
126
122
125
136
146
142
134
128
134
144
149
140
120
111
116
131
139
111
114
127
140
143
138
127
122
119
117
115
117
125
131
127
117
113
121
133
139
134
128
123
120
109
103
110
128
145
144
130
117
118
125
131
137
144
149
146
139
136
137
144
147
142
133
122
121
132
147
111
111
121
134
140
141
138
129
117
117
126
139
144
142
132
123
117
119
124
129
131
129
129
131
127
122
120
125
132
130
121
112
114
123
131
138
139
140
137
136
136
139
137
130
124
124
126
130
133
137
100
94
105
124
137
139
133
127
123
128
140
147
146
140
133
127
120
116
118
124
129
127
123
122
127
133
139
140
130
117
115
123
134
137
135
136
141
145
140
133
133
136
135
125
116
121
130
135
130
118
98
93
104
123
133
132
130
132
138
137
128
120
118
124
128
125
121
125
135
140
135
123
113
112
117
125
133
134
129
121
123
135
149
151
141
134
134
136
136
133
129
129
135
138
137
136
132
125
118
114
114
122
130
130
123
120
130
143
148
137
119
114
120
132
130
124
121
131
146
149
138
125
122
128
129
123
117
115
124
133
135
132
132
133
135
127
117
110
115
118
117
116
128
143
149
138
123
112
108
112
117
134
146
140
125
120
130
143
144
136
133
135
139
142
137
128
126
131
140
142
136
126
122
129
135
135
131
128
135
141
137
128
120
117
123
125
124
122
119
115
108
112
126
140
142
135
129
129
125
116
121
126
126
124
123
127
131
133
134
136
137
138
134
129
127
127
127
129
131
131
127
119
112
114
122
132
141
144
139
136
133
132
125
115
111
117
138
153
152
136
123
121
130
139
145
149
150
148
139
129
129
126
121
120
124
130
133
136
134
135
134
127
121
122
127
129
130
130
132
132
127
119
116
124
133
133
131
128
126
123
120
120
122
118
110
112
128
152
164
156
137
121
114
123
145
165
163
143
124
126
122
129
131
130
130
130
133
134
133
134
135
128
123
122
126
126
119
116
121
131
132
128
123
129
137
134
125
116
115
114
113
113
120
126
128
124
125
137
148
144
129
113
100
106
127
149
153
137
122
120
123
126
132
135
137
137
135
131
128
133
142
139
124
114
114
117
115
104
103
116
130
128
114
108
116
126
126
124
118
115
118
123
127
130
130
127
128
133
131
124
118
121
125
125
125
120
123
128
131
131
135
130
125
125
133
140
142
137
130
131
134
131
121
113
116
125
129
122
117
116
118
117
113
110
118
127
134
134
130
126
126
125
122
115
110
115
122
126
125
118
120
126
138
139
130
112
102
108
119
126
124
123
117
117
122
128
131
133
129
123
118
113
117
122
125
119
118
126
138
141
133
127
127
124
127
129
131
136
140
141
134
126
117
112
113
117
117
117
122
131
133
127
122
126
132
132
121
114
120
128
116
118
114
116
119
115
109
103
107
120
126
129
131
132
131
120
112
121
142
160
161
148
131
122
121
123
130
134
139
141
138
138
138
133
127
119
115
120
135
149
145
128
115
122
133
142
140
134
135
137
120
120
118
120
122
121
108
93
96
120
145
151
140
133
136
142
141
134
137
148
151
138
121
114
123
132
133
132
129
130
136
142
144
137
126
116
117
127
136
137
132
126
126
126
128
127
129
130
134
135
119
124
124
121
125
129
130
121
116
124
140
143
130
119
125
141
147
139
134
133
133
122
115
120
135
141
135
128
127
130
126
116
110
114
123
133
137
135
127
122
124
131
136
130
120
114
119
127
130
134
123
130
134
128
121
124
131
136
135
130
133
131
123
115
113
122
133
135
131
129
130
131
135
141
145
137
125
120
125
130
125
109
96
101
118
134
142
141
140
140
144
152
147
132
114
106
113
130
141
140
137
134
132
123
116
121
133
143
141
129
121
122
125
127
124
126
132
125
116
110
115
127
138
142
143
134
124
122
125
132
137
136
130
123
118
114
117
125
130
137
146
154
153
141
119
107
111
133
150
147
130
130
125
121
120
125
130
130
124
115
113
116
124
131
133
136
140
134
122
117
120
127
130
131
127
124
122
124
125
129
139
142
141
133
122
115
115
117
119
119
124
136
144
141
127
115
117
132
146
145
121
133
144
143
136
126
119
116
112
113
118
124
125
121
118
124
138
147
149
149
148
145
137
128
119
116
117
121
124
128
129
127
126
125
125
123
128
133
139
137
133
128
129
133
129
125
126
133
138
130
132
140
146
145
138
132
130
132
128
125
125
129
129
122
114
111
121
133
138
137
136
134
132
129
127
129
134
137
138
135
133
133
130
132
128
120
117
127
140
151
144
131
128
135
143
140
145
150
148
134
134
124
117
118
125
130
135
137
134
134
132
132
131
127
116
111
110
114
116
117
114
110
111
117
124
137
147
148
141
135
132
132
132
132
129
130
130
129
130
132
131
129
131
133
135
137
145
153
154
149
127
117
105
106
114
119
117
120
126
136
139
133
125
118
116
113
112
116
121
124
120
111
109
116
128
135
136
129
124
124
128
127
123
117
120
132
142
137
123
112
117
130
133
125
116
120
138
149
149
143
131
131
125
117
111
107
108
116
125
126
124
118
117
116
116
116
114
117
124
133
134
132
137
145
153
150
140
128
119
118
122
130
128
122
116
118
124
129
126
123
126
132
132
121
115
126
142
147
137
124
126
130
127
118
116
120
126
131
126
114
106
111
119
128
128
121
119
117
119
123
131
143
153
157
157
159
156
145
130
118
117
125
131
134
131
127
128
133
138
142
141
134
125
119
125
137
145
142
136
127
116
110
109
115
128
137
137
131
123
120
118
119
122
125
129
133
134
127
118
119
126
140
145
141
139
145
146
136
125
122
127
129
127
124
133
143
145
136
128
129
134
134
129
122
118
121
129
139
139
142
105
102
105
112
118
121
119
118
120
128
128
124
120
121
125
128
126
117
114
116
128
134
140
142
148
148
136
119
113
126
137
135
124
118
129
146
151
136
116
109
118
133
139
134
123
121
130
139
138
129
107
107
110
112
116
117
115
113
114
113
110
111
117
127
128
125
118
113
112
113
114
123
137
151
159
155
144
131
125
129
133
133
128
126
128
136
141
141
137
128
122
125
133
145
149
150
150
147
137
123
134
129
121
120
128
130
122
113
104
97
93
98
110
124
128
123
121
127
127
118
111
116
129
140
142
140
143
145
144
134
125
122
124
125
125
126
134
146
156
150
132
119
126
148
165
163
151
142
139
139
144
139
134
134
132
127
119
116
119
118
109
101
104
112
118
120
122
129
136
131
121
119
129
139
139
135
133
133
139
136
126
112
110
116
129
134
133
133
131
130
124
117
125
146
159
159
148
138
139
140
108
118
132
143
140
127
119
126
136
141
132
120
114
115
121
124
125
125
128
128
121
120
126
141
148
141
127
120
123
129
127
120
118
124
135
137
130
118
115
118
116
117
123
134
144
151
150
145
142
136
106
111
123
136
146
148
138
126
117
117
116
121
123
123
124
127
124
118
115
118
123
120
121
123
128
129
125
122
125
132
134
136
136
133
130
120
116
117
123
128
134
135
134
133
135
137
141
142
140
134
140
133
120
119
127
138
136
125
112
106
106
111
114
117
122
126
122
116
108
114
124
132
130
119
114
118
123
132
136
140
141
137
131
124
120
114
117
125
129
132
136
141
138
130
119
122
130
133
129
126
134
128
118
119
120
123
123
126
130
138
139
127
114
113
120
131
130
120
116
116
124
129
130
130
133
134
134
133
133
133
130
124
122
122
122
125
130
132
129
120
116
119
123
124
116
118
129
139
139
133
111
109
117
130
139
135
122
112
123
141
150
140
122
116
124
135
139
135
132
131
124
113
111
124
145
150
143
134
129
129
130
134
136
135
127
123
128
131
131
126
122
126
133
138
137
133
134
136
137
129
126
123
121
122
125
125
116
104
104
109
117
122
119
122
126
129
130
135
139
138
130
121
121
131
142
143
138
133
130
131
138
140
142
134
122
118
125
138
151
155
152
146
140
139
143
146
137
123
110
104
136
134
124
113
109
111
117
119
115
107
99
107
122
132
129
120
117
124
133
136
140
146
149
142
131
120
121
125
126
125
124
130
133
126
122
118
123
132
141
150
152
143
128
123
128
136
139
130
120
120
111
115
125
128
122
119
126
136
137
128
118
125
139
144
129
114
103
110
119
124
131
140
147
139
126
117
119
122
121
118
123
126
125
125
127
135
133
120
109
112
124
135
137
128
119
108
109
125
145
160
109
116
126
133
129
126
127
132
139
140
134
131
134
134
126
119
115
119
124
123
119
115
118
126
132
133
126
123
126
136
144
140
129
128
137
147
147
130
111
106
120
140
154
148
123
100
92
113
141
155
127
124
122
121
126
130
132
129
127
129
129
122
116
121
129
138
140
141
142
140
128
110
106
117
131
131
125
126
138
152
153
146
143
144
147
139
123
114
117
128
139
142
138
132
126
128
130
138
139
134
125
120
117
115
125
136
134
126
118
116
120
121
121
125
130
128
121
117
126
133
133
128
127
136
140
130
122
124
132
136
135
136
148
156
149
122
99
99
123
146
152
138
119
109
118
134
141
138
126
122
122
125
126
128
129
129
127
124
123
125
126
130
132
130
122
109
98
94
98
109
123
136
146
156
149
130
119
115
117
119
122
137
149
152
140
124
116
119
126
127
126
127
127
127
128
125
119
114
115
128
125
134
140
138
130
123
117
124
129
133
132
130
127
124
121
120
121
118
117
123
132
137
137
135
131
127
121
117
118
122
127
133
140
145
142
140
139
134
120
102
101
117
138
146
145
136
130
126
130
134
116
124
138
143
135
125
121
124
131
134
134
131
127
124
125
134
142
143
145
151
149
136
121
117
123
130
129
128
131
136
131
123
124
137
150
150
140
131
124
120
121
125
131
133
134
138
145
147
134
121
105
108
125
139
135
125
121
124
133
139
137
133
125
121
122
132
143
146
142
139
132
122
124
134
142
138
126
125
133
143
139
125
121
129
136
136
132
135
142
146
145
137
130
128
130
134
138
138
134
126
116
111
117
125
127
120
114
122
133
141
136
128
121
119
122
129
133
136
134
129
126
127
136
140
135
118
110
116
133
144
150
146
137
128
114
107
118
137
149
146
135
134
138
144
144
141
138
135
135
139
130
130
132
137
136
132
123
125
129
130
122
115
120
138
149
141
123
110
117
133
150
157
151
137
122
114
119
129
137
143
140
140
141
134
120
107
113
131
141
139
127
124
132
141
142
138
135
134
131
126
131
140
144
145
143
141
136
130
127
125
119
116
125
143
150
137
112
101
111
130
148
154
151
145
135
122
120
129
140
141
130
120
124
136
145
141
131
127
132
138
138
129
123
119
121
125
131
133
126
115
121
129
132
128
123
120
121
123
124
123
119
125
124
120
113
107
110
120
128
127
122
124
132
137
128
110
103
112
130
137
133
124
122
134
143
145
137
127
120
127
140
146
135
122
121
135
149
150
140
130
116
123
128
123
113
107
111
120
124
121
116
118
124
124
115
111
114
122
129
126
121
124
130
133
129
126
127
132
134
132
132
143
146
139
128
121
125
130
132
133
136
144
143
139
137
140
141
136
132
131
139
143
144
141
134
122
114
118
133
137
133
123
120
120
116
112
114
121
132
130
124
113
108
108
110
117
127
135
135
133
133
133
130
124
117
122
132
132
124
116
115
122
127
125
117
107
104
116
139
163
109
120
136
144
143
136
131
130
129
124
120
118
122
127
130
133
136
142
141
129
109
95
97
106
108
104
108
124
139
142
131
120
119
127
132
136
139
143
142
132
118
112
117
129
138
133
124
117
130
157
106
109
117
126
132
137
137
132
121
116
124
135
136
132
131
133
137
132
121
112
109
111
116
124
126
122
118
122
128
129
121
115
117
123
129
132
134
139
141
137
133
132
136
145
155
158
148
132
128
130
117
108
112
125
134
138
135
124
111
113
126
142
141
133
127
127
129
125
116
115
126
135
137
133
130
133
137
129
114
102
108
128
141
135
122
119
127
135
132
131
136
146
150
144
139
142
145
142
135
128
113
103
107
123
137
141
134
129
122
117
120
127
136
143
142
133
126
127
134
140
145
148
140
124
110
109
122
133
130
119
115
132
153
150
135
123
125
134
142
139
136
131
128
123
124
128
132
135
134
135
97
103
110
119
122
122
130
136
138
129
118
121
134
147
144
126
114
116
133
145
145
137
130
125
113
105
114
129
143
143
131
122
129
142
143
131
122
128
144
150
135
116
109
120
133
130
119
111
116
131
98
113
128
132
122
115
117
126
130
129
125
125
131
131
127
120
115
116
121
125
124
118
117
127
135
138
130
124
123
126
121
116
117
131
140
137
126
124
131
137
131
124
127
138
142
134
120
113
112
114
121
127
131
132
128
125
121
117
114
112
113
114
116
118
125
130
133
128
122
122
124
125
125
129
138
142
136
128
124
125
125
122
120
122
125
126
127
130
130
129
129
128
133
137
142
145
144
136
121
110
138
136
127
121
125
128
128
123
116
112
110
112
114
121
128
133
136
133
128
125
122
124
130
135
136
131
127
131
138
142
138
134
131
127
122
117
124
137
145
143
131
119
110
113
132
153
160
144
126
117
125
127
129
125
124
127
131
132
127
124
124
125
125
126
129
128
123
122
125
127
120
116
120
126
128
121
116
122
134
141
140
141
146
147
141
129
124
130
140
141
130
116
103
106
126
145
150
136
130
135
121
126
131
134
135
137
136
132
127
126
127
128
122
117
119
121
122
119
119
128
133
131
122
114
111
108
110
119
131
139
139
139
139
140
142
137
129
119
116
117
122
122
123
124
130
132
128
125
129
136
128
129
133
138
137
133
127
123
125
124
124
118
107
102
106
116
123
124
122
123
130
131
130
125
119
115
117
123
133
139
137
128
119
116
123
135
140
134
127
122
124
127
130
130
132
127
117
110
114
119
109
119
128
136
135
127
113
113
121
126
121
110
104
107
114
119
122
126
129
126
123
122
126
126
124
121
120
127
133
137
134
127
119
115
117
129
136
139
141
138
132
118
111
122
133
138
130
122
124
131
108
115
119
123
129
130
124
119
123
132
136
129
123
127
134
137
128
122
124
126
128
124
121
121
124
132
134
133
129
127
126
129
133
127
120
115
117
125
137
138
128
111
103
117
134
148
144
140
147
157
121
119
114
110
119
131
136
126
121
130
142
144
131
128
135
139
131
120
117
125
132
129
123
127
142
151
146
135
126
128
133
138
133
125
118
114
117
122
129
133
134
131
126
127
130
134
134
133
137
145
108
116
120
122
123
127
130
121
115
123
136
142
133
123
123
128
133
135
138
144
147
139
132
133
143
140
128
121
125
140
147
141
125
118
121
132
131
123
120
125
142
154
150
132
119
121
127
131
127
120
108
119
134
138
130
122
126
129
133
134
138
142
137
127
124
133
145
152
149
142
138
135
137
140
140
128
116
112
123
133
136
125
112
113
121
131
131
124
119
120
131
141
140
126
113
109
116
128
131
122
134
135
136
125
113
112
128
152
163
152
134
120
119
117
122
133
140
133
118
104
101
109
123
139
149
148
140
130
124
120
117
114
113
116
121
128
132
132
123
115
112
122
133
132
123
112
115
131
146
149
131
135
134
126
116
113
128
145
151
142
124
111
107
111
117
120
119
110
104
104
112
117
121
124
135
143
144
138
129
127
126
124
122
122
127
139
145
142
134
122
121
130
143
149
139
125
119
134
152
155
103
119
137
143
138
129
119
118
120
126
136
140
136
126
116
112
115
117
128
139
150
147
134
122
116
117
122
126
133
140
144
136
124
124
132
141
142
135
133
134
136
139
143
149
142
131
118
121
131
130
105
120
132
136
133
129
120
115
114
123
141
153
151
132
116
110
116
128
133
133
129
126
124
126
127
130
135
137
139
139
138
132
126
129
135
140
131
121
122
131
138
135
138
146
146
138
127
125
129
126
131
131
125
120
124
131
130
123
114
114
123
136
139
130
119
114
118
125
122
114
104
101
107
118
130
143
150
150
143
132
126
121
121
126
132
138
137
129
125
126
128
130
132
136
139
141
145
144
141
137
136
129
117
119
131
145
144
131
116
112
121
125
129
127
122
118
117
117
123
129
130
125
119
123
132
139
140
136
133
134
133
129
121
115
117
127
133
131
126
126
132
132
128
118
119
135
150
152
137
122
129
129
122
118
126
141
146
142
129
122
125
130
132
131
125
117
108
110
122
137
151
151
148
147
148
141
131
122
124
134
140
138
129
125
126
122
117
111
115
131
150
148
131
112
112
132
148
146
126
117
135
137
128
116
114
124
138
142
137
122
114
117
127
135
134
126
119
118
122
131
141
151
153
146
138
132
132
132
133
134
131
129
129
134
140
138
125
111
115
134
157
158
139
119
118
133
146
146
138
133
139
131
124
117
118
124
131
136
134
124
116
114
121
128
134
141
145
143
134
127
129
138
138
127
119
129
144
146
139
132
131
129
127
124
130
136
134
125
118
127
139
146
139
127
123
130
142
146
140
131
117
110
113
118
122
125
127
131
136
138
137
135
133
127
127
130
136
136
129
121
121
127
128
128
134
145
148
139
126
125
133
136
126
113
110
119
131
129
121
115
119
128
140
145
139
136
138
141
138
127
109
106
114
125
134
138
136
137
138
135
133
135
139
136
128
120
108
100
98
98
103
113
126
139
150
154
148
134
123
125
134
137
130
122
113
118
131
140
140
130
120
123
138
152
157
154
150
149
147
144
141
131
124
131
142
143
134
122
118
115
111
111
120
131
130
118
102
98
103
105
109
118
129
138
137
135
132
134
134
129
123
125
129
132
130
127
131
138
143
139
126
122
129
140
148
152
151
148
144
137
149
138
132
136
143
139
122
113
114
119
114
109
108
112
113
114
115
129
142
140
130
122
127
135
135
129
128
133
134
126
111
112
122
134
141
135
124
115
113
117
125
136
140
138
133
133
132
131
122
109
110
119
132
144
148
138
131
128
134
135
129
120
113
109
111
118
133
150
155
143
122
108
113
128
140
142
137
135
137
133
126
122
126
132
134
130
121
115
111
116
125
141
152
152
144
136
132
129
124
120
105
110
121
130
135
136
132
129
122
115
114
119
124
123
119
120
128
135
138
134
124
117
113
116
122
128
133
136
142
148
149
146
140
134
126
123
124
133
138
138
139
141
142
140
138
136
133
137
141
146
133
126
117
114
117
124
130
126
117
111
114
121
123
120
115
114
118
122
125
123
121
124
129
129
125
120
120
123
132
137
138
137
137
137
132
127
127
133
142
149
154
148
135
117
109
115
129
136
139
137
136
137
131
123
122
126
133
136
137
139
138
127
113
103
104
115
127
134
128
116
104
109
130
152
155
139
123
119
119
118
116
121
133
140
143
136
128
126
126
133
144
149
138
117
106
116
132
140
139
131
133
136
135
130
126
125
127
126
132
140
140
129
114
105
114
129
141
143
141
132
119
114
120
136
146
140
125
119
120
121
125
133
144
149
145
137
129
123
116
118
129
139
137
125
116
124
139
155
160
150
138
126
114
110
115
119
115
109
110
121
128
125
123
128
141
145
141
133
134
137
138
131
122
121
127
127
123
120
123
132
140
145
141
137
136
137
133
126
121
126
139
148
138
124
113
124
139
154
162
152
119
109
99
103
118
128
129
120
114
112
117
121
125
135
140
142
132
124
119
126
137
146
147
139
132
123
120
123
127
134
137
137
135
133
136
136
131
124
122
135
151
150
134
114
111
127
146
152
145
135
114
115
120
121
121
123
127
130
131
127
123
126
127
127
124
119
118
122
126
128
135
143
148
140
126
118
120
126
132
132
127
128
133
134
135
133
128
123
123
131
138
132
117
106
111
126
138
134
129
132
131
134
138
133
120
110
113
127
137
141
135
131
126
125
123
119
118
127
135
135
128
117
110
107
109
113
120
124
128
126
123
120
120
121
124
130
135
139
132
122
119
126
128
129
122
116
114
118
128
138
113
117
124
135
142
143
133
127
126
128
126
118
114
121
129
137
135
131
132
134
126
107
94
98
111
121
122
124
127
126
120
111
107
113
126
139
146
139
128
116
118
136
153
158
149
141
140
142
143
137
102
105
116
129
147
155
143
125
107
104
110
112
113
117
124
129
125
121
125
130
132
126
122
126
130
123
120
123
132
134
128
124
124
127
132
141
141
136
126
122
122
131
137
142
143
142
143
140
138
133
133
130
127
125
128
130
127
122
112
111
115
125
129
126
122
116
114
113
115
122
130
135
141
141
132
122
113
114
119
123
133
144
145
133
120
116
119
125
127
124
122
123
124
124
125
124
120
117
125
142
147
139
131
128
125
125
128
124
123
122
125
134
141
139
134
129
124
118
117
124
134
138
132
123
121
123
122
115
110
114
128
143
145
135
120
113
117
125
127
124
127
133
137
134
131
133
131
130
132
136
121
122
131
135
133
126
124
121
120
122
126
133
139
141
140
139
136
131
134
145
149
137
118
109
118
130
133
129
127
127
127
127
129
139
143
143
141
144
145
143
143
142
139
132
128
133
145
148
136
120
109
115
133
142
133
113
106
116
130
140
136
127
121
122
126
134
137
141
144
144
134
119
110
117
126
131
126
125
131
132
126
117
119
129
138
140
142
144
145
143
141
138
137
132
129
129
136
139
139
135
119
112
121
128
123
109
102
118
145
157
140
115
99
102
118
132
139
143
140
131
126
122
126
131
130
124
119
118
122
125
127
132
136
130
115
104
104
116
125
124
121
125
133
140
144
143
140
140
141
146
129
123
120
124
123
116
110
118
132
141
130
114
109
118
131
136
132
124
123
133
144
154
158
152
141
140
143
142
136
128
127
138
146
142
121
103
99
116
130
130
120
118
125
137
142
144
144
141
134
128
131
135
138
136
126
120
116
117
120
124
131
133
136
138
136
125
110
106
119
135
149
154
156
153
146
141
144
146
148
137
124
118
126
142
146
140
129
139
145
143
139
133
134
133
128
122
128
136
137
132
127
132
133
126
117
116
120
127
127
128
131
134
134
130
123
112
109
117
130
136
135
130
131
132
127
112
109
124
137
138
129
118
121
132
143
144
137
134
134
137
142
146
141
130
119
115
124
138
141
138
117
119
120
116
108
108
117
131
136
131
119
115
120
127
130
125
122
125
132
136
131
126
131
130
123
113
114
129
141
145
142
141
137
128
119
114
114
122
127
123
120
120
122
121
122
123
124
123
121
120
129
132
135
138
134
131
131
138
141
133
115
102
101
108
116
121
126
129
134
134
132
127
125
129
133
133
127
120
120
132
143
146
137
128
130
134
134
125
120
126
138
138
126
110
108
114
127
134
141
150
108
113
119
125
124
122
127
134
139
134
121
109
104
113
128
135
142
140
136
128
117
111
116
127
129
122
117
124
135
141
136
126
126
127
132
133
134
137
140
131
123
111
105
109
123
135
138
131
124
126
102
102
106
114
115
119
122
127
126
124
123
118
114
118
126
136
145
145
139
135
129
121
117
118
124
126
128
131
134
135
133
132
128
120
110
109
117
132
140
133
126
122
128
134
143
148
145
130
119
119
131
128
128
129
128
121
119
114
112
119
126
134
132
122
123
131
142
144
137
134
133
135
131
127
125
127
128
122
112
107
115
129
131
121
109
109
116
119
117
116
130
144
147
134
122
121
126
131
133
137
142
134
129
130
132
129
124
118
114
113
122
131
134
136
134
132
132
131
128
124
125
137
146
141
126
114
116
123
124
116
105
108
117
124
123
125
124
122
119
122
129
131
120
110
110
118
130
136
140
142
116
108
105
110
121
132
136
133
124
111
106
109
118
132
133
126
120
117
120
122
122
126
132
133
128
116
117
130
140
131
113
101
113
131
138
129
119
125
145
157
144
118
106
116
134
139
135
131
135
139
111
106
110
116
122
126
130
130
127
119
111
109
112
114
119
124
122
117
111
109
115
120
126
133
140
140
129
117
111
109
106
109
126
148
156
141
121
119
139
157
155
137
129
135
139
130
119
117
122
126
123
126
130
131
129
125
120
114
112
111
111
112
111
111
119
129
135
121
106
102
114
131
141
146
150
144
131
116
109
114
122
123
127
136
145
138
121
111
110
122
132
134
129
122
116
116
122
127
128
127
135
126
122
123
128
129
125
112
102
101
106
114
115
118
123
130
136
133
123
113
112
119
133
145
147
143
135
133
137
140
142
140
137
134
127
121
120
118
116
117
118
121
121
117
114
117
124
134
133
131
135
124
111
111
123
135
142
134
124
114
114
122
122
125
128
131
136
142
142
129
112
105
114
128
135
136
134
136
137
136
134
141
149
151
142
129
125
124
125
126
129
136
139
137
129
119
113
111
122
130
130
127
123
120
121
126
132
133
128
125
123
127
124
126
126
133
138
138
134
127
123
125
130
129
128
119
118
123
130
132
125
123
130
142
153
155
143
124
114
117
128
139
143
141
136
131
120
112
118
128
126
129
135
136
125
111
100
100
107
118
124
127
121
114
110
116
123
125
121
118
120
129
138
140
134
126
119
120
125
131
131
126
120
120
140
158
160
147
130
124
131
137
136
132
131
131
131
129
129
130
123
125
131
137
133
122
108
104
112
121
122
116
113
113
117
122
127
128
126
122
119
118
122
123
125
126
121
120
120
127
133
138
134
126
125
135
150
157
155
144
136
133
131
130
129
127
128
128
129
130
131
128
126
121
125
134
141
141
137
131
120
106
102
113
133
143
141
134
127
124
124
119
114
112
115
121
122
119
114
112
121
127
129
123
113
114
121
135
142
140
132
126
123
129
132
129
122
119
125
134
133
140
129
113
112
126
138
139
127
121
115
108
103
108
122
133
130
120
114
118
124
131
131
130
131
131
127
121
113
113
115
118
117
113
112
114
118
121
126
134
139
141
135
130
130
130
127
129
137
149
123
131
133
126
121
118
119
117
114
110
116
123
127
127
125
125
120
116
115
122
134
144
143
138
132
130
125
121
123
130
142
145
139
133
135
139
136
124
119
130
151
162
151
132
122
124
134
142
148
146
117
122
136
139
132
120
119
124
128
122
119
127
138
145
142
136
132
130
128
128
132
133
129
124
120
116
118
123
131
143
151
151
145
137
139
145
143
127
115
115
129
139
135
122
113
117
128
137
141
132
120
135
142
131
113
108
116
132
139
127
118
113
118
123
121
122
126
129
131
129
126
123
122
122
123
128
135
134
132
123
116
113
115
124
137
147
148
136
121
110
110
116
121
121
120
122
130
137
138
129
131
140
139
125
111
107
116
129
135
129
121
118
117
113
105
100
103
108
119
130
139
137
131
127
132
141
145
139
129
117
109
106
112
124
136
149
150
141
133
128
127
128
130
132
132
135
135
134
137
133
113
113
115
121
127
129
126
122
125
133
141
145
138
128
119
112
112
110
119
134
146
142
130
121
123
130
131
123
123
132
145
144
134
127
133
138
133
125
123
129
133
131
128
135
140
133
117
107
114
127
95
93
103
116
127
127
117
112
116
130
142
146
137
128
125
131
135
137
135
133
131
126
122
120
119
116
112
110
119
133
143
143
132
127
131
135
127
110
104
113
122
126
125
132
135
127
110
97
106
124
122
129
129
124
121
122
119
117
116
118
123
127
129
128
131
136
139
139
133
126
124
129
137
137
126
115
114
123
127
123
114
109
115
126
133
132
123
111
109
120
126
126
123
126
131
138
136
132
128
125
145
149
135
125
129
144
152
142
121
111
114
125
137
140
142
139
138
134
127
125
130
137
144
143
137
130
125
126
128
126
120
117
121
128
131
125
119
118
129
142
144
129
115
112
123
139
148
143
129
119
137
137
126
121
128
146
157
149
133
123
129
141
148
142
139
138
137
134
130
126
123
121
123
130
136
131
122
113
124
141
154
150
140
132
130
123
115
114
127
141
147
133
116
108
117
132
138
133
121
118
130
131
127
126
126
131
134
137
136
134
133
137
137
133
131
128
128
130
127
121
117
118
122
121
117
114
111
115
128
145
156
151
143
135
134
129
120
115
119
130
139
134
124
116
121
136
147
144
135
126
123
124
124
129
130
130
130
133
133
126
116
115
123
132
133
129
127
130
126
122
124
130
133
121
109
112
124
134
135
131
132
133
132
132
130
129
129
132
136
139
136
123
115
116
125
141
150
146
133
123
121
121
128
131
131
130
128
130
130
123
118
123
134
136
132
129
133
134
133
124
118
116
113
108
109
120
129
130
122
119
125
133
134
126
113
114
123
132
139
140
131
122
114
116
125
129
131
126
124
127
129
125
127
131
132
132
129
128
129
129
132
136
138
132
126
122
128
129
120
104
92
89
93
106
119
128
129
121
115
118
132
141
137
125
114
110
116
123
124
123
122
124
128
127
124
124
122
122
127
137
124
109
106
115
132
136
128
120
122
130
133
131
129
129
129
128
126
124
115
105
99
102
115
124
128
128
124
121
118
115
118
126
134
135
132
128
127
125
118
116
122
131
132
127
119
122
133
137
132
124
115
104
102
112
126
128
117
113
121
131
133
126
122
128
135
135
131
129
131
135
132
133
134
130
122
113
116
120
117
109
106
115
128
137
141
136
134
129
121
118
133
147
146
127
112
116
132
145
136
120
129
128
130
125
120
115
119
128
137
139
132
124
119
122
129
134
131
127
125
129
136
134
127
115
104
106
118
132
136
133
127
127
129
127
125
127
130
134
135
129
135
148
152
142
129
125
129
133
137
135
135
129
127
124
117
114
124
141
151
145
133
124
123
121
123
123
124
121
117
116
120
122
116
105
99
104
120
136
149
152
149
139
132
124
123
125
133
144
150
144
133
124
119
121
127
131
131
133
141
147
133
125
124
125
125
127
129
136
141
142
137
130
124
119
116
116
123
131
132
122
106
103
114
128
129
122
119
122
131
136
133
128
130
137
141
139
135
139
151
158
152
130
109
98
105
120
133
139
144
146
136
144
144
137
131
131
134
135
132
129
128
125
117
112
107
110
123
141
147
132
111
107
128
154
156
136
118
119
126
123
117
118
129
141
143
136
123
122
132
148
159
154
135
111
106
118
133
141
140
134
137
145
142
135
128
131
136
137
129
119
119
123
125
121
111
108
114
127
141
143
137
131
137
144
138
124
118
126
135
134
124
123
125
123
120
118
119
121
119
122
129
134
128
115
110
121
135
143
143
134
128
123
121
128
133
134
132
125
122
125
134
139
138
134
129
123
117
114
118
129
136
132
125
123
125
122
119
117
125
136
137
129
113
102
110
126
133
129
117
114
122
131
127
119
116
126
140
151
152
143
121
114
112
122
139
144
136
124
123
131
139
134
124
122
131
144
141
121
104
103
114
122
126
130
132
130
121
117
123
134
136
126
114
113
127
139
138
128
122
132
147
149
136
122
122
144
153
146
135
124
135
133
126
119
121
125
127
123
122
126
125
117
107
107
125
143
150
143
125
118
118
126
130
128
124
120
124
134
139
133
123
119
124
131
130
123
116
118
129
136
142
132
115
109
123
149
157
139
114
111
136
137
133
122
113
111
113
118
122
122
118
114
108
111
121
126
133
138
138
134
128
120
115
113
110
112
123
135
137
125
110
108
119
121
111
105
106
116
124
123
117
114
112
117
127
140
142
135
127
130
118
117
121
125
129
132
132
128
128
127
124
119
113
116
122
125
120
115
114
115
115
115
116
120
122
121
120
122
123
121
116
111
108
103
108
116
130
136
127
118
117
134
144
151
143
139
134
137
139
136
114
114
120
127
132
137
138
129
124
127
131
132
123
118
122
129
135
135
130
126
122
117
121
126
127
122
120
124
133
136
134
130
118
108
109
127
147
152
139
126
126
138
149
151
145
139
134
136
139
134
123
121
127
130
129
125
123
122
123
126
132
134
126
117
113
124
140
153
156
147
136
124
116
113
114
121
125
133
137
138
138
137
125
115
112
122
132
133
127
124
129
133
132
129
129
132
132
129
131
133
129
119
117
122
126
130
132
134
132
130
125
125
122
117
116
120
120
120
124
133
140
138
123
109
110
121
130
131
127
127
130
133
128
121
117
118
116
113
113
122
135
139
134
123
119
124
129
128
120
117
125
118
116
118
120
126
132
135
133
124
121
122
130
138
135
124
107
93
98
120
142
144
130
114
112
122
128
130
129
130
130
131
130
127
124
122
120
124
123
125
131
134
130
121
118
121
130
128
118
110
121
125
135
135
124
108
102
114
126
129
125
125
136
145
142
127
113
110
119
131
136
132
123
122
123
123
127
131
132
129
125
121
124
128
129
127
128
129
126
118
117
123
130
133
134
135
135
132
128
129
120
121
127
135
131
118
111
121
135
141
134
125
123
124
125
125
125
130
135
134
130
128
129
133
135
136
139
136
132
126
123
130
136
140
133
123
116
117
120
124
132
136
135
133
134
139
139
136
131
132
124
114
107
112
118
120
117
121
130
132
130
124
118
113
117
125
136
143
142
136
132
131
133
136
140
146
147
142
135
131
133
140
146
145
133
120
113
123
134
144
147
144
135
129
129
133
141
143
134
125
124
119
116
113
113
110
107
106
110
119
123
123
122
124
127
130
136
145
149
145
133
119
118
128
137
138
133
128
134
136
132
127
126
128
126
123
127
136
143
138
128
127
135
139
136
130
138
149
147
134
125
131
133
127
117
112
112
117
117
122
122
120
121
126
133
135
133
132
137
143
136
125
121
127
130
124
119
122
130
134
128
120
122
128
129
129
128
133
133
125
117
121
130
134
129
122
127
142
152
148
136
139
134
125
114
113
118
129
132
131
125
119
119
124
133
135
131
127
131
141
148
147
143
135
125
113
114
126
139
142
137
126
124
129
138
140
137
135
133
132
127
125
123
122
121
122
126
132
135
135
132
132
137
144
146
143
141
138
131
119
111
110
115
122
126
130
136
134
129
119
118
128
143
152
149
133
115
108
119
137
148
143
131
129
137
137
121
105
105
125
146
149
137
125
129
144
156
152
139
127
123
115
117
124
129
128
128
134
140
138
130
116
111
118
127
133
134
130
124
119
117
125
138
153
156
143
130
129
134
141
137
130
125
126
131
131
123
122
123
125
127
133
136
135
141
153
159
152
132
117
111
105
109
119
127
126
125
131
139
138
127
116
113
121
132
136
138
142
149
154
149
135
128
129
137
141
140
141
142
138
135
130
125
121
114
114
120
128
127
121
124
133
138
132
120
121
133
140
137
130
124
127
130
133
128
122
121
127
132
132
123
113
111
119
126
133
139
144
147
148
144
136
127
120
122
126
127
125
127
127
123
115
110
111
119
133
134
125
115
115
132
146
143
121
98
94
108
124
133
131
140
144
141
134
130
125
123
123
124
125
120
111
102
100
108
120
127
127
120
109
105
112
126
137
137
126
116
115
121
118
109
95
88
99
119
136
135
125
117
123
135
136
131
125
124
126
128
125
123
118
143
131
119
119
131
142
140
132
118
113
115
112
106
100
105
119
128
134
129
118
110
111
124
138
150
144
132
124
121
118
110
105
106
113
118
117
117
126
141
151
143
130
124
135
148
151
149
143
136
123
137
123
115
114
121
129
140
139
131
120
116
117
120
119
118
128
139
144
143
138
136
132
129
137
146
150
140
127
113
110
116
122
134
144
147
136
124
126
141
156
156
145
140
140
141
138
138
145
149
136
120
121
122
122
116
113
121
136
141
134
122
115
119
124
130
138
139
129
117
117
129
138
139
137
137
138
130
119
114
121
130
134
137
144
149
149
137
126
122
129
137
140
138
136
130
125
131
143
149
142
121
118
118
122
128
128
125
131
130
132
128
122
119
121
124
129
129
124
119
116
120
126
132
134
134
136
133
129
122
124
131
139
140
134
126
125
131
131
126
120
118
125
137
140
132
124
123
132
141
141
149
126
113
118
132
146
144
135
126
128
133
137
132
126
121
120
124
135
142
139
125
118
117
124
131
134
136
134
122
111
112
130
148
148
135
123
128
138
141
138
135
141
154
158
143
123
107
111
122
127
145
135
128
122
120
124
128
126
123
125
133
144
143
135
123
120
125
134
135
128
121
117
120
124
128
126
125
125
122
114
114
123
134
141
144
141
138
136
137
137
140
142
146
146
141
132
122
117
123
131
127
132
134
131
117
105
101
104
112
121
133
146
146
138
127
124
126
126
120
117
121
126
130
131
130
129
125
122
119
123
130
129
123
119
126
137
142
137
127
122
121
124
126
127
132
136
140
143
146
147
139
130
125
124
123
122
123
124
127
128
130
131
138
140
138
137
133
128
126
131
137
133
128
122
123
127
125
119
116
120
129
134
129
116
112
120
133
140
138
131
129
136
141
137
131
128
131
136
137
132
142
140
129
121
122
131
140
142
133
123
108
103
113
129
142
147
143
139
140
142
137
126
115
111
112
116
117
116
113
117
123
127
129
125
121
117
123
133
143
147
151
154
153
144
131
119
112
111
112
112
135
152
153
137
125
120
121
121
113
106
102
101
104
114
127
135
137
133
127
125
124
126
124
121
121
121
121
116
109
106
112
115
120
125
129
129
126
121
125
134
141
144
138
131
125
120
114
116
123
126
144
150
149
137
124
118
115
116
118
120
120
122
122
122
124
123
119
110
103
104
114
129
137
134
128
127
126
120
108
102
111
121
125
127
134
142
142
127
116
119
130
137
132
126
125
128
136
140
148
144
132
130
123
117
113
112
119
130
134
129
121
120
125
135
135
124
116
108
107
110
114
122
123
119
114
115
119
121
119
126
139
149
144
137
135
146
154
146
134
128
133
139
134
127
131
139
150
149
138
130
116
133
136
126
112
106
111
117
112
102
97
106
120
130
129
121
117
126
136
142
140
132
123
115
106
105
113
131
141
147
149
147
140
134
132
138
144
141
135
130
133
136
130
119
123
134
140
131
116
107
136
151
148
132
122
117
114
109
98
91
99
115
126
127
122
114
116
125
136
145
148
147
141
133
126
127
131
136
135
130
123
121
122
125
128
128
128
125
125
127
130
128
123
121
124
129
125
116
110
111
134
125
117
118
127
133
132
125
118
120
123
126
125
127
132
134
132
127
129
134
140
137
131
130
138
143
137
121
109
110
119
127
128
126
126
129
130
128
128
130
132
128
124
127
134
131
117
106
117
139
105
94
104
121
136
138
131
129
133
139
133
118
108
118
138
154
153
143
137
138
142
138
131
126
125
125
117
112
113
120
128
132
129
125
125
131
134
130
128
129
131
127
125
125
129
127
114
106
121
145
121
123
130
134
133
128
128
134
137
138
128
120
114
122
131
137
133
125
124
127
142
153
156
141
118
105
110
122
130
122
111
109
116
128
132
134
127
122
122
125
128
127
126
131
137
138
132
125
127
136
141
143
132
121
112
120
131
139
134
123
119
126
133
132
129
126
124
122
117
116
122
134
141
134
123
115
115
120
120
113
103
104
117
131
136
135
127
125
129
133
130
125
128
141
149
151
144
136
133
132
128
132
123
109
98
101
114
124
125
126
132
139
137
129
126
133
148
153
140
120
100
93
99
111
125
132
127
116
109
119
133
140
137
131
121
118
120
126
132
131
125
121
128
140
144
138
136
138
137
131
121
123
125
123
113
102
101
110
127
141
148
143
133
124
120
128
139
145
137
119
102
96
102
114
128
140
140
132
125
129
144
150
145
131
111
101
109
122
131
127
114
108
119
132
141
138
141
142
139
128
119
113
121
128
131
123
117
121
130
131
128
122
124
131
129
119
108
108
115
122
128
131
133
131
128
130
136
135
129
124
122
127
131
130
123
117
122
134
143
141
122
105
104
118
139
149
144
137
129
124
122
118
123
124
124
121
118
118
118
111
106
110
121
130
130
122
118
126
132
135
133
127
122
119
116
113
115
119
121
123
123
125
125
124
125
127
129
136
143
144
134
119
105
109
127
139
139
128
124
129
134
129
124
118
111
108
109
113
112
110
113
119
119
113
112
123
143
157
151
131
109
102
106
118
125
124
119
118
118
120
125
127
127
123
119
125
129
127
123
122
124
128
124
120
119
121
124
123
120
122
120
113
112
117
125
127
120
115
120
126
130
129
120
111
112
125
143
150
138
120
105
109
122
133
139
139
134
127
118
113
116
122
127
126
127
128
137
138
126
117
120
132
138
133
125
125
132
133
121
116
112
115
117
120
124
124
118
117
122
129
133
127
126
131
143
149
145
136
127
125
131
136
137
130
121
116
120
125
123
118
119
126
133
131
129
132
140
146
141
133
133
140
138
132
124
132
145
147
140
139
140
142
135
122
105
97
105
119
128
130
126
123
124
136
152
157
143
125
114
122
139
150
141
119
101
95
106
122
129
129
126
131
133
129
124
126
131
137
139
137
138
138
132
123
121
126
131
136
139
143
135
129
130
126
118
111
114
128
139
134
128
123
127
133
136
134
125
114
105
109
122
131
128
118
110
110
119
127
131
129
124
118
118
120
120
118
118
123
133
134
128
116
110
113
121
125
126
127
129
129
122
120
128
138
137
126
114
111
124
130
126
118
115
122
127
124
121
121
123
123
118
115
119
127
134
134
132
133
130
127
117
113
116
122
129
124
118
116
125
131
126
114
110
121
137
142
138
137
144
146
132
138
140
136
128
123
114
112
114
116
114
112
116
125
130
126
126
137
151
153
139
128
125
130
132
128
130
138
142
131
117
113
118
128
132
126
115
112
114
122
126
129
133
140
147
145
139
138
143
149
114
124
130
130
126
127
134
135
128
119
119
129
142
142
129
115
118
137
157
161
147
132
123
116
108
109
126
147
153
137
118
112
115
115
112
111
113
115
114
114
121
127
129
128
130
132
131
122
116
112
100
107
124
137
137
131
126
125
125
125
129
136
137
126
113
108
116
126
134
133
122
115
112
114
115
118
124
134
140
137
129
118
111
106
113
122
130
128
120
115
118
122
121
118
125
134
135
120
103
93
133
137
136
132
126
120
115
116
124
131
135
126
113
106
114
126
131
122
108
106
111
119
125
130
133
129
123
120
129
139
137
127
111
109
116
127
134
134
135
136
138
133
128
127
134
143
137
119
105
107
142
149
135
118
116
124
129
130
128
131
130
120
109
107
123
140
144
135
123
119
124
128
131
131
127
122
124
134
143
141
132
122
121
119
117
114
117
129
144
150
147
139
133
132
139
147
142
127
115
117
120
120
115
112
123
141
145
137
125
120
119
114
109
108
112
120
130
136
137
133
126
123
127
129
127
124
129
142
146
136
124
117
125
130
126
115
111
116
125
134
138
140
133
130
137
146
151
143
127
118
124
116
111
112
123
136
145
141
133
126
121
118
112
110
108
105
106
110
112
113
115
124
140
148
144
134
127
130
132
129
123
124
129
131
128
118
112
106
110
126
142
149
139
126
121
126
132
135
131
124
137
131
128
122
117
118
127
134
138
140
142
138
133
126
118
115
118
123
120
116
111
117
128
138
137
127
122
127
129
125
124
127
128
123
117
116
115
120
124
131
142
147
140
130
125
125
125
128
134
132
118
128
140
142
128
116
112
116
123
130
134
131
123
115
110
117
133
146
149
141
124
111
107
111
121
128
134
140
140
136
128
119
113
111
117
129
133
128
120
117
123
130
129
128
129
133
138
138
134
121
118
127
137
142
139
135
132
130
129
127
119
109
101
96
99
106
110
115
123
135
142
139
128
121
122
135
143
143
141
139
133
120
110
113
128
139
133
114
101
106
119
127
123
118
120
130
141
146
136
117
137
131
127
122
123
129
141
149
148
136
124
120
121
124
120
109
95
88
98
119
143
156
150
137
130
131
133
135
133
130
130
130
128
129
127
121
116
110
108
114
124
129
130
125
125
131
137
138
133
129
132
129
125
116
109
108
118
131
137
129
124
126
141
147
140
123
113
114
124
132
134
134
133
133
132
130
132
134
130
123
123
129
135
134
125
118
119
123
123
120
123
128
132
135
138
139
138
128
123
127
128
126
125
126
127
128
131
136
136
129
127
128
137
135
128
122
119
128
135
136
132
128
125
127
134
142
147
144
136
129
128
130
134
136
133
128
127
128
128
133
140
139
131
120
123
136
142
133
123
120
129
124
122
126
137
145
143
139
135
131
130
132
134
128
123
122
126
132
136
139
133
127
120
118
123
127
127
123
127
134
142
139
135
134
134
133
129
134
139
148
153
149
133
120
118
130
143
145
132
119
125
123
120
126
129
129
123
119
115
114
115
120
123
126
133
135
140
148
152
144
128
109
100
107
117
116
106
100
112
132
143
141
135
131
127
127
131
136
139
131
123
127
140
149
144
137
138
141
134
119
125
128
129
128
129
130
124
119
111
107
105
104
108
121
132
136
135
136
138
139
132
117
113
125
139
142
130
122
125
131
138
138
137
136
132
130
130
129
123
110
102
114
136
152
150
141
136
142
141
130
139
141
136
129
128
132
133
128
117
118
124
125
122
121
128
131
131
125
126
136
148
148
142
142
143
145
141
135
134
129
126
123
127
139
151
154
146
134
129
128
125
127
125
126
129
136
141
148
148
143
136
138
142
146
140
132
126
121
114
113
119
130
137
129
116
112
121
126
124
114
114
123
132
138
134
125
120
120
121
125
119
115
115
127
140
137
121
102
102
118
130
131
124
123
127
139
143
140
127
117
135
132
136
145
151
149
143
141
141
139
131
124
121
127
128
127
122
122
118
108
100
105
120
140
153
151
141
134
130
125
118
113
116
126
135
136
132
123
116
116
124
134
144
146
142
142
146
146
136
125
132
126
131
143
152
149
142
145
155
155
140
125
123
133
135
129
121
119
122
122
112
105
115
133
147
147
137
129
128
126
120
118
118
126
131
134
131
124
117
114
124
140
146
133
118
118
136
153
152
139
136
133
133
133
129
124
122
130
142
139
124
110
110
120
129
127
120
118
121
129
129
123
121
121
121
117
114
116
126
132
127
115
107
116
128
135
130
122
117
124
140
146
141
126
116
118
132
141
135
122
139
138
133
128
126
126
124
125
128
132
127
119
112
113
121
130
125
116
108
108
112
119
120
123
123
119
113
111
117
124
126
116
107
107
118
126
129
127
130
136
139
140
143
148
148
144
133
123
114
109
134
130
127
127
134
139
135
122
120
127
147
151
137
121
116
122
128
127
120
112
109
109
113
126
141
142
129
114
110
115
125
129
124
114
108
114
124
136
136
126
119
120
133
142
141
136
132
136
138
132
125
123
128
128
128
125
126
125
121
116
120
130
135
123
112
109
123
135
143
140
131
121
116
120
132
140
134
120
111
112
118
127
126
120
123
132
138
138
130
119
115
119
128
130
127
125
134
149
157
146
118
123
132
131
119
110
120
135
141
125
105
101
111
119
118
120
124
130
132
133
135
132
127
121
120
124
125
120
113
115
124
126
122
120
126
139
146
143
134
128
128
131
136
141
141
139
136
139
142
134
122
123
129
130
127
123
120
129
140
146
138
126
120
121
123
124
121
118
120
132
143
147
140
125
119
121
126
124
118
117
126
136
141
132
125
128
134
142
142
136
131
130
137
143
143
137
128
127
127
126
132
129
127
129
134
135
123
114
119
134
147
146
137
130
124
118
113
118
131
143
147
142
132
124
120
126
133
134
127
119
119
134
152
152
135
120
119
134
145
147
137
130
129
130
127
121
119
129
139
139
128
132
133
131
128
125
126
122
118
116
120
131
138
137
132
129
126
127
128
128
122
116
110
113
122
128
132
130
125
122
125
130
138
139
129
116
112
124
141
150
142
128
122
125
129
130
127
132
138
144
125
131
136
131
120
120
126
129
128
122
126
136
142
142
139
140
137
130
122
121
125
125
117
110
113
123
129
126
123
125
130
132
125
116
113
116
122
127
125
123
117
111
114
124
136
141
137
128
123
124
125
130
130
128
126
130
135
135
130
129
134
142
145
145
140
136
131
122
123
130
142
142
130
114
112
118
126
127
125
126
127
124
118
113
115
123
130
128
120
115
118
126
135
137
137
138
135
132
129
128
123
131
133
131
130
130
135
133
129
122
119
124
137
148
148
137
125
121
125
129
128
119
118
123
133
135
130
128
129
129
127
123
120
125
130
129
122
126
129
140
149
155
152
140
131
128
132
138
144
143
121
134
137
135
128
122
124
126
126
122
118
118
125
134
138
135
128
123
122
119
112
110
117
130
142
143
136
129
128
128
129
127
124
127
130
127
122
120
126
136
138
136
131
126
125
125
128
136
136
122
140
138
134
124
120
119
123
127
132
136
132
123
114
112
116
122
125
125
118
113
113
123
129
130
126
124
125
121
116
114
115
116
116
115
119
129
132
127
118
116
113
110
114
123
132
139
140
137
127
107
136
132
120
113
113
118
123
129
134
139
134
129
121
118
124
128
136
138
135
122
112
113
119
122
120
122
122
119
115
115
122
128
129
121
118
127
138
142
136
130
124
122
119
122
136
152
157
146
130
124
112
125
128
128
125
123
123
125
125
126
131
134
139
142
143
142
141
143
140
126
112
111
121
131
135
132
131
133
140
145
150
153
146
126
113
110
124
137
139
136
135
133
125
120
127
139
140
124
114
123
123
130
129
127
126
129
126
121
113
113
120
130
135
137
138
132
129
128
125
118
114
119
132
142
140
134
130
136
141
143
140
139
132
120
110
109
118
125
122
115
118
125
130
130
130
129
119
108
107
121
133
125
114
109
113
122
126
126
127
125
122
119
116
121
129
132
130
129
126
121
118
120
129
134
136
131
126
122
120
115
114
117
121
124
123
129
138
138
128
116
114
125
134
139
136
131
125
127
135
147
117
111
115
119
120
123
125
133
144
147
136
122
113
121
134
142
141
134
133
133
134
134
134
134
134
131
129
127
124
119
121
128
132
130
128
130
138
147
144
137
133
130
132
129
127
127
126
129
137
147
118
112
120
133
132
124
123
131
137
139
132
125
125
132
135
134
124
114
114
121
135
143
143
134
124
127
135
141
138
127
123
128
133
133
127
124
127
135
139
137
133
131
134
137
137
130
114
106
112
127
116
112
118
122
120
115
115
118
118
116
117
126
136
137
132
125
118
113
114
118
127
132
126
113
109
120
137
142
136
125
121
123
131
132
133
137
139
135
127
121
121
131
147
157
152
132
115
109
118
128
108
116
122
116
100
92
101
117
126
129
130
132
134
127
122
127
139
142
134
125
121
119
115
108
109
125
139
141
132
123
124
129
132
131
129
134
139
138
131
122
119
130
151
158
140
120
119
135
146
141
131
135
131
122
105
94
100
118
139
147
146
135
129
120
118
121
129
131
127
122
123
125
126
124
127
136
146
142
129
119
120
128
135
132
117
109
113
127
134
127
119
124
137
148
139
123
123
139
150
145
142
129
122
125
126
117
110
114
127
136
134
127
125
128
127
117
106
105
119
131
136
133
126
126
134
141
144
140
131
122
119
121
126
132
127
117
113
119
124
124
118
121
135
148
153
144
127
125
131
137
125
115
111
113
119
117
114
115
122
129
127
124
120
125
129
123
119
124
138
149
147
134
123
127
129
129
129
133
139
141
136
124
118
123
127
129
126
121
118
121
125
129
136
146
151
147
137
128
125
127
121
117
116
114
109
110
117
124
127
128
128
130
125
121
117
122
135
146
150
147
142
138
138
136
130
122
118
126
133
136
132
123
116
113
115
121
128
131
130
131
135
138
137
133
129
131
136
137
132
127
132
135
136
135
131
129
126
125
124
124
131
133
127
117
112
118
132
138
133
129
129
137
140
137
128
124
122
125
122
118
120
123
123
120
118
124
136
146
145
138
130
128
125
124
125
128
133
134
131
130
140
145
144
139
135
131
126
125
123
126
128
123
115
109
117
127
134
137
130
126
126
129
132
131
128
127
131
130
128
126
131
138
137
131
129
130
137
141
139
129
120
113
113
123
135
143
137
126
116
123
129
133
131
122
114
114
122
127
127
123
120
119
117
118
122
129
137
139
139
136
134
132
131
134
138
138
137
135
130
127
127
133
138
140
135
128
121
116
117
121
121
119
117
122
131
134
129
121
113
114
108
112
121
128
131
129
129
127
123
117
118
127
134
134
125
116
113
121
129
135
134
132
132
137
143
145
142
137
130
124
117
120
130
136
131
116
101
97
107
122
132
137
136
133
130
124
122
123
130
128
114
115
124
135
137
128
112
106
114
117
120
121
127
134
133
123
111
110
120
132
135
130
124
126
132
140
141
137
128
126
123
130
134
136
131
123
111
99
103
108
116
124
138
153
155
140
127
128
143
148
126
128
127
125
119
108
100
106
122
128
124
115
117
134
146
143
130
125
134
144
145
135
123
116
119
128
137
138
127
116
120
133
146
147
143
137
127
117
105
101
99
109
130
156
166
153
133
123
136
147
108
115
126
128
122
118
122
134
141
136
127
123
128
137
140
137
135
140
146
147
142
134
124
116
114
121
135
141
132
116
110
127
145
152
147
140
130
123
120
121
127
132
132
134
136
141
139
133
129
126
105
108
122
127
119
114
120
135
138
132
121
121
124
123
119
118
130
140
143
138
130
126
126
126
122
121
129
140
144
135
124
130
144
155
156
144
130
123
121
128
136
135
126
116
119
134
143
137
125
110
140
143
136
123
105
102
111
128
136
133
127
124
123
121
118
118
120
124
128
134
137
139
139
138
132
124
123
135
144
143
136
131
140
152
152
137
124
124
127
124
119
114
115
122
131
133
130
123
125
133
147
153
138
120
117
125
132
137
135
135
136
135
130
128
127
122
120
122
131
142
145
142
139
134
127
121
120
124
131
133
130
128
133
136
131
124
127
138
148
143
128
118
123
133
139
137
129
123
128
138
129
127
118
116
131
147
152
138
124
120
122
125
126
124
122
120
128
137
146
144
135
125
123
124
123
120
119
123
129
131
125
122
126
134
139
143
143
144
147
150
149
143
130
124
129
138
144
139
124
109
142
128
116
111
122
135
145
137
122
116
118
123
125
124
120
116
118
125
131
129
122
119
126
135
136
130
129
133
137
133
123
115
120
134
147
148
133
115
113
129
148
145
128
110
112
128
137
130
119
108
142
137
131
119
112
114
124
130
131
131
133
138
143
140
129
111
103
106
113
115
115
119
131
140
136
126
120
124
125
120
110
112
124
135
142
135
117
104
106
119
134
140
135
128
126
126
123
119
121
128
125
134
139
137
126
117
118
120
121
122
124
129
134
137
129
122
117
118
122
121
120
121
130
137
134
124
116
116
122
123
122
118
122
130
140
139
133
124
118
117
125
133
138
138
134
131
129
133
134
132
129
137
139
139
136
136
134
126
115
113
114
115
117
120
125
131
135
137
137
135
135
135
134
136
138
138
135
134
137
141
138
124
120
129
142
154
148
131
122
121
127
129
130
132
135
141
150
157
156
142
142
139
132
124
124
131
133
132
130
126
126
130
130
125
123
124
130
137
140
137
135
135
134
134
134
137
139
138
136
132
129
127
128
133
140
139
133
129
131
139
145
145
145
148
152
154
153
153
152
151
141
135
121
111
104
108
116
129
136
130
126
125
132
134
130
126
127
134
139
132
124
120
123
124
124
124
127
129
128
125
126
130
134
133
125
119
121
130
137
143
147
148
147
145
143
139
130
120
118
128
143
136
128
120
116
120
130
142
146
133
126
122
128
134
134
131
127
124
125
130
131
131
124
120
122
127
129
130
131
135
136
129
120
116
117
119
125
130
135
136
138
135
127
115
114
122
131
127
118
119
147
148
142
136
137
141
142
142
140
140
139
139
138
134
134
132
125
115
116
130
141
142
127
118
120
128
130
125
127
134
138
127
117
115
122
128
131
133
135
137
135
130
117
109
115
129
143
147
137
131
130
134
133
132
134
131
126
123
123
129
136
143
147
144
136
126
121
121
127
132
129
122
116
119
128
131
127
117
116
127
137
136
131
130
131
135
139
143
141
137
133
134
138
140
140
137
137
137
131
128
127
124
119
120
123
126
126
125
120
121
127
132
137
138
132
124
123
124
127
128
122
109
111
123
140
144
138
127
127
132
136
137
133
131
132
135
140
139
133
128
125
133
146
151
147
138
134
135
133
126
129
128
123
122
127
138
142
130
118
117
125
132
131
123
122
125
129
126
121
122
123
117
113
121
133
143
145
138
134
131
133
129
127
127
133
138
136
128
126
127
125
123
119
120
123
128
133
137
134
127
132
135
131
118
108
109
121
126
122
116
120
133
139
130
116
112
120
127
130
131
134
132
121
108
105
116
127
133
125
116
112
114
123
137
145
147
140
134
130
128
123
115
110
111
113
117
118
119
118
121
134
138
134
130
124
123
124
132
130
122
112
111
121
129
132
127
124
126
133
131
125
120
119
123
132
140
138
130
118
111
112
117
127
136
142
144
144
138
129
119
110
106
110
115
118
121
124
123
120
118
133
132
130
132
132
126
120
122
132
136
131
119
117
122
120
114
109
109
114
115
107
107
117
131
139
135
123
114
115
122
125
124
125
131
133
134
129
122
121
120
123
122
118
116
121
135
147
148
135
121
135
131
126
124
127
124
120
122
131
137
138
130
121
117
115
112
110
106
106
111
116
121
123
122
115
102
96
101
114
125
126
122
122
126
126
116
109
110
123
138
145
143
133
131
136
144
153
154
144
130
136
131
123
121
125
128
128
125
127
136
142
140
134
132
137
141
135
117
107
111
129
137
131
121
112
108
108
106
111
117
123
127
134
135
124
110
106
115
128
139
141
141
151
159
152
136
127
125
131
136
121
123
123
126
126
126
122
119
125
139
151
152
141
133
132
135
129
115
103
109
123
131
126
121
120
124
126
117
111
113
122
136
143
138
127
123
126
130
126
114
110
118
133
140
128
112
106
118
134
143
109
119
131
138
131
120
115
119
125
127
123
122
123
116
105
102
107
114
117
114
110
109
110
111
113
119
122
120
116
114
116
121
122
121
127
141
150
144
127
103
96
101
106
106
103
107
112
126
139
147
117
122
134
139
135
125
122
126
123
114
106
107
115
117
108
103
114
126
129
118
105
102
110
116
117
121
124
125
120
114
113
114
115
117
126
139
148
142
129
119
115
114
114
115
121
126
123
118
123
132
122
126
132
135
134
124
113
108
114
126
135
137
133
128
125
126
126
127
127
124
127
131
132
128
122
123
128
132
130
122
121
127
131
131
130
133
134
132
130
131
131
131
128
127
125
125
120
116
118
121
119
129
134
134
134
121
103
98
112
131
137
130
122
125
134
133
127
117
114
127
138
143
136
128
122
121
126
133
138
135
126
123
126
131
133
125
117
119
128
138
140
132
122
114
107
106
115
131
141
141
121
130
135
133
126
121
122
126
131
126
113
101
104
122
138
144
133
119
110
112
118
118
118
123
132
137
133
129
127
127
123
115
112
119
123
117
106
111
127
142
142
129
118
113
112
114
119
129
138
142
125
127
126
120
116
123
137
141
134
122
115
115
119
128
139
146
143
130
118
119
124
124
117
115
121
133
134
129
123
125
131
133
130
128
131
133
132
128
129
134
130
123
117
123
134
137
129
118
112
109
119
124
128
126
124
126
123
118
111
113
122
132
132
129
128
133
133
129
125
128
134
135
128
116
112
116
124
130
132
130
128
129
127
128
134
143
144
137
126
122
122
127
128
131
136
140
136
125
119
120
118
123
131
134
129
122
116
116
119
125
127
133
139
140
133
124
114
114
121
125
121
117
121
134
143
141
136
133
136
136
125
112
107
112
118
118
117
118
121
124
129
132
132
130
132
137
143
150
157
159
121
119
114
114
115
119
126
136
145
143
137
129
132
138
134
121
106
106
118
126
122
117
122
139
154
152
141
134
138
142
138
126
116
111
108
106
105
116
130
137
133
124
122
129
134
137
144
153
157
146
124
117
108
105
111
121
131
133
131
126
117
111
108
112
118
122
121
125
126
130
131
133
131
126
121
117
121
126
137
143
139
129
123
121
122
123
124
132
140
142
132
124
124
131
135
132
129
131
128
117
126
128
126
127
130
133
129
121
112
111
116
119
116
117
123
136
146
151
141
125
113
113
119
122
120
120
124
134
134
127
117
114
119
124
126
126
127
132
138
141
137
133
130
125
124
125
125
121
119
125
108
115
126
132
135
132
128
123
126
135
145
149
143
140
137
140
145
147
137
119
101
99
116
136
149
149
144
138
131
121
119
124
130
126
116
111
115
125
130
132
133
136
135
131
131
134
134
128
125
134
106
104
108
113
122
127
124
123
130
141
146
140
135
131
130
127
127
129
128
120
111
111
124
136
139
131
125
127
132
134
137
143
139
128
116
115
125
128
121
107
105
122
138
146
147
143
133
124
116
124
133
125
113
108
109
115
121
125
130
133
131
121
115
118
121
125
125
130
130
122
114
115
126
128
121
110
107
121
132
135
134
137
137
134
130
131
136
135
120
98
94
113
133
139
135
128
123
124
120
118
133
136
130
116
106
103
112
127
134
138
135
135
132
133
133
128
128
128
126
119
113
118
129
138
135
124
119
122
126
127
129
135
143
139
130
122
123
129
127
123
121
127
129
122
118
118
120
125
123
119
109
115
125
127
115
101
99
106
119
130
136
140
143
145
143
141
136
126
115
112
114
120
128
133
135
136
134
130
126
125
133
145
149
138
124
113
113
118
122
127
126
125
123
121
122
120
116
113
117
126
99
97
117
133
132
117
101
100
110
120
131
138
142
145
147
147
143
132
125
124
131
131
121
114
119
136
150
151
144
137
137
141
139
133
129
135
137
128
117
111
115
124
128
127
123
117
113
114
124
133
117
117
126
131
128
121
125
134
137
134
130
134
135
135
133
130
132
130
129
132
145
154
147
127
116
121
138
149
149
141
134
127
126
130
138
153
156
147
134
127
131
140
142
130
112
106
116
136
145
137
137
138
135
125
120
122
130
140
141
135
127
126
129
128
122
113
111
112
116
126
139
156
159
144
121
109
109
117
126
125
122
122
124
131
136
136
136
137
139
141
142
145
143
134
122
117
125
143
154
149
138
129
123
126
131
128
120
115
118
126
132
130
127
128
127
119
113
111
118
126
128
125
125
129
133
130
121
113
114
118
122
126
133
135
136
125
113
107
109
115
122
132
143
148
142
129
121
126
139
148
123
115
115
124
129
129
123
119
127
135
137
126
120
121
128
131
123
117
119
126
128
117
111
120
134
139
134
128
130
134
137
138
136
136
136
125
115
107
106
110
121
133
144
149
142
125
117
115
124
131
116
117
122
122
118
118
124
131
133
130
125
118
117
123
135
141
134
121
117
124
131
135
128
120
114
112
117
127
134
138
137
135
132
127
127
123
119
124
134
145
153
151
143
131
122
119
121
129
136
134
130
132
133
131
127
125
125
127
124
121
117
116
119
128
137
142
137
127
121
125
133
143
134
119
106
106
114
123
126
126
124
125
122
117
117
120
123
129
143
154
155
145
127
115
110
116
125
136
143
145
139
134
130
129
133
134
134
132
134
133
129
118
110
107
111
121
131
133
130
129
130
131
130
128
128
132
136
134
129
125
125
128
124
119
118
125
130
135
132
127
121
113
110
116
123
126
126
125
127
126
119
120
118
121
127
137
145
143
137
131
128
124
118
106
98
99
114
129
140
136
128
119
124
133
143
143
138
134
130
129
129
131
134
132
130
128
129
130
126
114
106
104
113
126
135
136
128
123
124
123
116
117
119
122
128
137
141
133
118
108
115
130
140
131
111
98
106
128
144
143
131
120
121
128
132
130
127
129
130
131
130
134
140
142
133
125
117
120
127
133
136
140
145
142
134
128
126
132
139
140
132
127
123
121
122
123
126
128
128
128
129
133
141
138
126
118
117
127
140
141
133
122
116
115
118
125
132
131
128
127
132
140
144
140
132
127
124
122
127
134
139
142
145
144
133
117
110
118
130
136
132
130
127
125
122
117
115
129
150
158
148
131
120
126
135
139
132
123
118
119
121
121
120
118
128
140
144
133
118
117
134
152
150
139
131
138
141
137
129
122
115
110
114
125
133
129
115
109
118
129
128
130
138
140
134
124
123
130
137
137
125
113
112
123
136
142
132
117
106
108
120
130
137
141
142
141
134
125
118
122
137
156
158
151
144
142
141
136
132
135
137
131
122
119
130
145
148
145
146
144
131
130
133
129
119
121
132
139
134
114
102
106
122
131
132
131
127
124
121
123
132
139
147
144
131
116
112
122
131
133
129
134
144
152
153
141
128
121
123
132
142
141
133
123
128
139
151
154
150
144
140
133
126
119
116
120
133
140
135
124
121
129
141
142
131
117
113
123
130
133
131
129
134
132
123
114
117
131
140
129
113
112
129
149
150
136
119
112
112
112
108
106
113
123
131
133
132
131
132
136
143
138
130
129
131
130
129
130
133
136
137
140
142
142
131
117
110
117
126
133
131
127
130
130
128
125
122
120
117
112
112
120
136
147
145
136
125
124
124
119
106
98
103
119
132
134
126
124
129
137
144
144
136
132
137
136
130
122
122
124
126
128
130
132
133
131
130
133
139
139
137
132
129
129
128
124
116
104
101
107
120
127
132
135
140
141
139
138
134
132
129
121
116
117
126
131
130
124
124
128
145
144
138
129
128
134
132
125
121
121
126
131
132
134
134
132
134
142
148
145
133
121
119
122
127
126
121
119
121
126
124
117
111
116
131
145
148
136
128
126
127
125
120
119
125
131
131
124
120
122
140
138
130
123
121
121
129
136
137
135
135
135
137
140
137
126
118
122
130
130
120
115
119
127
127
122
118
122
135
138
127
116
115
123
136
144
139
131
123
123
126
129
131
132
128
129
132
131
131
133
136
134
126
119
124
134
140
144
139
134
131
134
139
145
141
131
119
116
118
119
118
122
132
138
133
120
113
119
133
139
132
124
127
138
144
143
137
131
134
140
150
154
150
137
122
116
122
133
138
138
136
131
121
117
130
145
146
132
117
114
125
136
139
140
142
145
150
147
137
130
122
123
129
133
132
127
126
128
134
135
130
122
120
129
139
142
138
133
136
144
149
147
145
141
135
126
121
122
127
131
127
126
119
118
126
132
126
115
108
116
128
138
138
134
132
142
156
165
158
140
123
115
115
117
117
118
123
127
130
133
129
124
120
123
127
128
127
130
135
135
129
122
130
150
165
155
134
116
112
119
122
123
126
126
119
108
104
114
125
128
126
125
132
135
135
133
136
138
138
131
121
115
117
118
113
107
107
116
130
137
140
133
129
124
119
118
121
129
138
137
129
123
127
142
150
141
121
106
104
115
124
125
122
116
108
100
103
117
127
127
121
116
125
137
147
145
132
115
109
115
127
129
126
120
116
112
112
118
132
141
139
124
115
115
120
123
126
130
132
128
126
128
134
133
127
119
116
116
117
125
127
126
117
107
104
105
106
108
112
115
119
121
121
124
134
138
130
116
111
123
138
143
130
122
126
137
138
134
130
130
125
116
114
120
130
131
129
127
124
117
117
122
127
128
127
128
130
130
130
133
118
122
115
107
103
99
95
95
101
109
120
129
131
125
123
121
121
126
127
132
135
136
132
130
138
144
146
135
125
121
123
129
132
133
132
128
125
123
125
129
129
125
119
120
128
138
138
133
129
131
115
118
115
110
102
91
90
98
108
113
116
124
131
132
128
124
126
134
135
127
121
117
121
127
128
126
125
126
127
129
133
136
131
127
123
124
124
123
125
131
137
136
133
129
129
136
136
135
134
137
117
119
116
112
109
107
109
109
105
104
105
105
104
103
106
115
126
132
129
122
116
109
109
112
117
122
125
129
135
142
144
141
131
127
125
128
127
123
121
124
129
130
130
127
126
124
124
129
131
128
119
126
123
112
105
114
131
141
139
133
135
140
146
142
138
134
131
126
126
131
139
138
122
112
112
126
137
134
132
138
147
155
153
144
137
137
141
145
136
127
119
115
119
127
130
132
133
130
128
129
132
137
128
115
105
107
113
120
123
116
113
115
126
132
137
134
130
126
136
151
162
161
144
127
121
129
134
130
127
133
143
148
148
139
137
135
135
135
134
130
122
113
109
117
129
138
137
123
111
109
128
126
119
117
119
115
110
103
104
109
113
113
112
115
119
122
121
118
123
138
153
156
144
127
116
115
115
115
124
132
141
141
133
134
136
138
131
125
126
135
139
134
125
121
129
141
144
135
122
113
115
116
116
120
133
138
134
126
126
131
136
137
128
123
121
125
124
116
108
112
124
136
134
126
113
106
109
117
127
130
129
123
129
135
134
121
111
111
124
141
146
144
138
133
131
134
136
144
146
147
117
121
123
123
127
130
133
133
134
138
141
137
130
125
130
138
135
119
107
108
120
135
135
129
122
121
128
134
129
121
112
114
129
140
134
109
96
104
125
137
139
137
138
139
128
116
111
125
143
153
128
127
130
128
122
112
111
119
131
137
129
113
105
107
116
126
127
118
112
120
133
142
134
124
116
120
130
133
128
117
115
123
138
144
138
128
125
129
131
132
129
128
130
127
121
110
107
114
127
137
122
121
128
135
129
117
115
129
144
145
131
116
109
112
114
116
118
120
121
121
121
121
119
116
111
114
123
129
129
117
114
120
129
137
139
142
145
141
135
129
125
121
115
112
115
122
121
120
123
135
117
113
118
127
133
135
132
129
129
130
132
137
140
135
127
121
124
129
121
102
90
97
119
134
134
131
135
141
134
119
107
111
124
134
137
137
132
121
116
116
120
117
111
109
117
128
126
117
119
133
121
122
122
127
135
136
126
108
103
110
124
138
144
143
137
134
132
127
113
98
93
106
129
141
137
130
131
136
139
130
122
117
121
129
136
138
133
123
116
120
128
132
131
129
130
132
131
130
130
134
124
130
132
135
133
121
110
104
115
128
125
117
113
121
136
140
131
117
108
111
122
128
130
127
120
114
111
114
129
141
140
122
106
109
124
134
137
134
129
135
140
147
150
144
135
130
133
140
142
138
127
124
121
124
123
118
115
124
136
142
129
106
94
102
122
133
127
117
110
118
129
132
129
128
129
126
115
110
119
132
138
127
109
108
119
123
119
116
121
131
140
141
141
141
134
125
121
126
133
131
127
121
116
111
117
127
137
140
133
128
126
121
114
118
125
132
133
127
120
121
127
134
136
136
134
134
127
119
119
123
132
135
133
128
128
132
131
129
131
136
139
133
127
129
134
135
132
132
136
133
125
120
118
117
122
128
134
133
129
128
131
134
131
129
131
132
130
124
118
116
123
133
137
134
126
121
122
123
123
124
127
133
135
132
131
136
140
136
129
124
124
124
122
126
135
139
140
136
136
138
126
120
120
127
125
119
113
117
130
142
141
134
130
129
131
124
116
118
128
132
130
125
125
130
132
127
123
122
124
122
120
121
127
125
120
117
117
117
111
100
98
108
122
131
137
139
132
128
128
135
125
117
115
119
121
118
113
115
123
131
133
129
131
135
131
123
117
127
149
163
157
138
126
128
135
134
124
119
117
121
122
126
131
130
122
113
112
123
130
124
113
112
125
144
149
142
136
131
135
142
108
107
109
116
123
130
128
123
116
115
116
120
128
135
134
128
123
127
139
151
156
151
142
131
125
119
120
125
130
133
128
127
134
141
141
130
128
139
156
161
151
141
142
147
146
131
119
118
123
136
109
112
120
125
127
131
132
124
114
108
113
122
126
127
124
125
123
121
119
121
129
136
138
132
122
118
125
139
147
138
120
112
121
139
146
141
128
129
138
147
153
156
154
147
127
108
97
98
105
113
113
117
121
123
125
128
126
122
118
121
130
137
134
124
115
113
121
131
134
129
124
120
121
123
120
119
124
130
131
121
115
117
129
138
139
130
126
119
114
119
129
145
154
149
136
130
128
127
124
115
121
119
120
128
134
133
123
120
125
135
140
138
131
124
118
116
122
134
144
143
134
125
119
116
115
117
119
124
120
120
127
142
149
139
128
126
127
127
118
105
105
121
135
144
148
152
156
152
141
130
137
133
130
133
138
135
126
124
129
135
132
124
125
128
133
128
122
123
129
133
132
129
128
124
120
117
122
128
132
134
138
145
145
136
127
125
128
132
125
115
109
113
119
121
122
126
130
128
121
116
136
144
140
132
123
118
121
127
130
130
126
127
133
138
137
129
123
120
118
119
118
122
130
132
126
115
108
114
122
131
130
128
128
129
127
123
122
125
127
130
130
129
125
117
116
119
124
126
119
111
118
134
138
131
118
105
106
115
124
134
136
139
131
123
120
127
133
134
126
115
109
114
122
126
122
112
106
108
117
124
127
125
124
124
126
123
117
115
116
122
127
126
122
120
131
142
144
142
136
136
114
118
128
133
127
114
106
112
128
146
153
144
130
117
117
128
144
145
135
124
119
121
123
127
126
127
125
124
124
126
127
125
122
122
124
128
128
122
117
118
123
123
120
118
128
140
143
141
140
143
125
119
122
126
127
128
129
134
137
137
137
135
133
130
125
125
130
132
132
134
138
141
142
141
133
127
122
120
122
127
129
123
120
122
131
139
140
135
132
136
141
141
128
114
112
125
140
143
138
127
123
123
122
120
126
132
140
138
128
118
117
123
128
127
119
114
114
122
127
129
132
141
148
147
135
115
99
97
115
127
132
126
120
124
134
141
138
132
130
135
139
137
127
117
118
129
141
145
138
126
121
120
123
127
130
132
128
122
119
123
132
129
123
116
112
117
123
125
125
122
121
122
133
143
146
134
118
108
113
122
127
126
121
125
132
133
124
120
119
120
123
126
126
124
124
128
132
134
136
130
124
125
128
129
129
127
125
126
132
136
136
125
111
111
118
129
125
116
110
113
122
127
131
138
146
147
136
120
114
118
124
129
132
134
139
138
134
129
130
135
137
133
126
121
116
115
117
127
135
140
125
125
125
120
113
112
120
127
129
119
106
97
99
120
138
147
135
111
97
105
122
133
131
129
132
132
129
120
119
126
133
135
135
139
149
149
138
131
134
146
154
144
127
118
116
119
126
132
136
140
118
115
111
109
109
110
116
123
119
109
94
88
98
123
150
162
152
129
113
113
120
129
129
125
122
126
131
133
132
134
136
131
127
128
130
133
123
113
115
130
149
150
141
131
126
129
131
138
140
139
116
111
108
114
123
127
126
128
132
131
121
110
109
119
132
142
144
136
129
123
122
127
129
124
123
127
136
139
137
132
130
128
122
112
107
115
122
124
123
122
128
137
143
138
127
120
126
144
162
157
120
119
122
127
136
132
128
125
127
132
135
134
133
125
119
117
119
125
125
120
115
115
119
121
117
113
115
120
127
129
130
130
126
116
112
123
140
154
150
129
108
106
117
125
126
123
127
144
160
159
131
129
129
131
132
130
127
120
113
111
119
132
142
137
125
119
121
132
134
127
120
118
125
126
117
102
96
103
117
127
129
131
133
130
128
128
138
153
155
145
127
116
116
122
125
129
130
133
133
135
141
131
125
124
127
131
137
137
132
126
121
126
128
127
124
127
136
145
145
137
129
129
132
130
124
119
121
127
128
125
127
130
131
130
122
121
125
136
146
152
152
144
131
124
122
123
121
119
117
117
138
132
126
126
127
127
127
135
147
156
147
131
117
114
122
132
138
138
129
121
117
119
123
128
132
140
145
142
137
138
143
142
128
112
110
122
130
132
135
145
149
139
122
116
121
130
127
120
118
121
135
136
137
136
130
125
120
117
122
131
135
132
125
125
129
140
136
126
115
113
117
121
126
136
139
137
128
123
135
155
167
156
127
106
108
124
132
131
131
140
145
134
118
117
133
147
143
130
128
133
133
138
138
136
135
139
138
130
112
103
108
120
129
130
130
129
127
124
120
122
131
133
137
138
131
118
112
121
139
151
148
130
109
100
104
111
116
121
129
134
133
126
124
129
143
150
140
128
128
138
130
121
123
134
140
143
142
133
127
122
121
123
124
124
118
116
120
123
125
121
116
117
125
128
123
116
117
130
139
136
123
107
96
93
101
110
119
123
128
130
126
122
122
127
135
139
135
129
123
123
133
123
124
135
142
131
118
118
130
139
136
125
121
126
128
126
122
119
118
113
113
118
129
134
135
130
126
121
118
119
120
119
116
116
123
133
133
127
126
132
137
133
123
118
123
131
132
126
120
119
138
144
147
147
144
133
117
116
124
130
127
120
118
128
139
138
130
120
120
124
134
142
147
145
143
141
133
116
102
105
118
132
137
137
137
141
136
128
125
129
134
133
131
130
129
129
119
111
118
135
134
141
145
146
144
138
130
125
122
123
123
116
113
116
127
137
139
141
140
135
131
126
127
128
133
133
128
119
113
116
125
131
130
127
124
132
139
141
134
126
118
118
131
143
144
133
124
121
130
145
126
128
125
126
130
137
143
140
140
133
123
114
112
119
133
139
142
143
142
133
120
108
110
118
124
121
117
121
130
138
138
129
122
122
125
135
140
145
143
136
126
120
120
121
125
129
142
152
150
134
132
129
118
115
120
138
146
148
143
136
128
125
127
135
136
133
125
124
125
125
118
112
115
124
130
130
132
137
142
139
127
118
120
130
138
137
135
135
140
145
149
144
130
110
101
111
131
145
137
120
124
121
110
108
124
134
137
130
123
127
132
138
138
135
133
129
125
122
120
118
114
111
113
116
121
130
141
143
138
127
116
113
117
125
127
125
124
122
127
131
134
134
134
129
123
115
109
106
104
108
104
101
102
111
124
129
123
117
116
121
127
132
130
130
130
130
134
133
129
125
118
115
116
116
112
112
114
116
120
127
132
135
133
125
121
115
117
121
126
122
108
98
109
132
148
138
116
99
96
102
95
100
113
125
128
118
115
120
126
127
120
116
122
126
130
131
130
130
134
134
132
130
132
134
130
114
102
100
116
130
142
143
142
139
130
121
120
128
139
136
117
100
107
130
146
140
126
118
114
113
95
101
108
111
110
104
104
109
115
116
113
113
117
124
130
132
132
127
125
125
128
126
130
134
131
120
108
109
121
130
126
119
115
125
130
128
126
129
131
124
116
124
141
153
150
134
124
124
131
135
98
101
92
84
86
95
98
95
94
98
109
115
115
115
121
131
135
131
124
124
131
133
129
127
126
127
126
125
125
126
122
114
116
124
130
131
129
124
116
108
115
132
154
161
152
139
130
127
129
133
98
99
89
83
81
80
82
85
86
89
95
101
105
104
107
115
125
131
131
135
143
144
138
127
125
130
138
136
126
122
123
132
144
147
140
130
120
119
123
131
136
135
130
129
135
142
140
129
120
121
98
99
104
96
79
59
56
66
78
81
75
76
84
96
102
111
123
130
133
132
133
133
133
125
119
119
126
129
129
125
128
137
146
144
136
126
117
116
119
131
139
136
128
125
132
139
138
132
130
135
104
108
106
96
79
63
59
65
71
67
59
56
62
76
88
102
114
120
120
117
119
118
124
129
131
131
129
130
134
136
143
147
146
142
139
136
130
122
115
120
128
137
145
146
144
139
135
134
139
145
105
117
124
127
128
130
135
136
134
134
141
145
144
137
135
134
132
125
124
128
138
138
131
130
137
142
138
129
128
140
157
158
146
130
124
124
131
135
132
125
120
114
120
132
144
151
147
140
134
132
118
118
118
121
126
130
131
128
126
130
134
136
135
131
133
136
133
123
123
134
152
158
144
128
119
124
130
131
134
141
146
138
126
119
123
128
124
121
125
129
137
134
132
135
143
147
143
130
123
122
129
120
112
117
128
132
127
116
109
113
117
123
124
128
134
138
134
122
121
136
158
160
139
110
99
110
123
126
128
131
137
134
127
132
143
151
144
130
121
129
145
159
157
145
132
127
126
129
126
128
120
120
117
123
131
140
136
127
119
118
120
128
133
139
146
147
136
120
114
121
133
136
124
112
113
124
137
142
141
133
124
121
127
135
144
140
128
117
118
128
140
149
151
139
128
121
124
132
138
137
111
120
127
129
128
129
130
131
131
127
121
122
126
130
135
134
130
119
111
111
118
120
123
128
132
136
140
145
143
132
117
108
117
133
135
121
107
107
122
134
137
134
126
121
122
124
126
129
130
130
115
122
129
128
123
114
113
126
136
132
117
107
107
114
118
116
115
117
122
129
130
125
121
122
122
123
122
120
120
120
120
122
129
134
135
133
130
133
137
140
140
135
130
124
124
126
124
123
120
119
126
121
126
126
122
115
115
129
146
148
136
122
122
130
132
125
120
122
127
134
132
123
117
114
113
114
120
122
121
117
119
126
133
133
131
127
129
130
131
130
133
136
136
133
134
136
135
131
124
123
123
118
114
114
119
122
129
135
144
146
142
140
141
145
142
136
132
130
126
116
113
119
135
139
133
125
130
140
138
127
118
119
130
135
132
119
111
106
109
117
128
134
134
131
130
135
134
129
127
128
119
120
119
117
122
129
134
134
133
125
123
127
138
142
141
134
130
125
113
103
104
120
143
154
145
131
122
124
130
129
123
123
127
133
137
139
134
130
126
125
132
137
138
136
136
136
135
132
132
136
114
111
116
125
133
130
128
130
136
135
126
122
128
136
137
130
124
117
112
118
122
124
126
129
133
130
120
112
117
133
144
140
127
122
132
147
159
158
146
135
129
131
137
142
141
140
139
141
139
132
112
101
107
121
132
130
120
115
126
138
142
136
127
122
125
128
129
128
127
135
135
131
123
118
120
126
123
116
120
138
154
153
138
125
125
133
137
139
133
128
124
120
125
132
138
133
128
126
126
123
114
116
116
120
129
137
136
126
117
120
130
135
130
127
124
129
129
126
123
123
127
135
138
132
121
115
114
117
120
126
131
136
133
126
121
122
124
128
132
137
136
132
130
132
136
133
127
128
136
144
116
115
114
118
127
137
151
154
149
141
135
129
126
132
133
126
117
107
104
108
118
133
142
142
131
120
118
121
121
115
114
122
129
126
121
125
130
133
129
126
127
129
133
135
136
135
129
129
137
151
116
106
111
125
132
135
133
139
150
153
138
121
112
119
127
125
117
116
123
132
135
134
133
129
125
123
122
123
120
113
116
131
144
143
135
132
135
134
120
103
99
113
133
141
137
128
119
115
118
125
113
107
118
136
143
134
116
107
111
117
119
117
115
120
126
130
136
147
159
161
150
133
120
115
116
116
115
112
108
107
116
130
144
145
137
130
131
135
128
115
108
117
135
149
145
135
126
121
119
123
109
107
118
131
134
130
124
118
116
123
131
138
137
135
130
129
134
139
143
144
139
133
127
127
126
126
124
124
121
119
115
113
119
129
128
121
117
124
137
137
128
121
129
142
147
142
134
125
121
126
109
108
114
116
117
123
131
142
148
152
153
149
136
125
116
114
113
112
116
124
137
147
146
141
137
135
139
143
146
141
128
116
121
132
138
130
122
124
128
133
132
130
133
139
137
127
117
110
107
111
120
121
122
121
117
124
131
141
142
138
138
137
127
117
106
106
115
126
132
133
135
137
135
129
120
121
128
134
133
130
131
137
144
144
144
142
138
132
124
119
125
135
147
147
134
123
120
124
124
116
131
132
133
136
135
129
122
119
120
122
125
123
125
122
116
117
123
134
133
130
123
119
117
112
114
121
130
128
118
109
118
135
142
137
128
129
134
137
132
123
120
126
136
139
133
131
137
145
148
138
129
122
125
136
140
131
115
112
123
133
131
122
123
131
135
131
118
107
111
122
132
132
125
116
121
132
141
136
126
120
122
122
122
119
120
125
129
132
133
133
130
123
119
118
121
127
136
141
141
137
119
114
117
127
135
133
129
130
135
139
130
122
122
130
136
129
114
104
112
125
138
137
128
119
115
116
120
122
129
135
131
120
109
115
127
134
132
127
130
134
137
132
124
120
124
132
140
143
135
125
125
132
132
130
129
131
135
138
138
134
127
122
110
101
100
102
113
120
124
120
121
125
129
129
119
108
107
118
129
134
125
110
106
116
131
137
135
130
130
132
134
130
126
129
140
150
152
143
130
123
135
139
137
129
124
119
118
121
127
132
132
125
115
100
92
95
110
124
125
120
117
122
133
142
136
122
113
118
127
127
120
110
108
116
121
123
126
129
134
137
138
133
130
129
138
143
140
127
120
122
126
125
121
117
115
114
115
117
122
124
126
128
132
130
125
116
115
121
129
134
129
122
123
130
136
129
117
107
109
119
126
124
122
120
122
120
121
123
129
136
143
143
134
127
123
126
127
123
119
120
119
120
118
113
113
116
125
129
128
121
119
120
123
127
128
131
131
129
131
131
127
117
110
114
124
128
121
113
117
126
132
130
125
124
132
133
130
124
120
120
124
127
126
126
127
130
131
127
120
117
121
130
131
125
116
116
124
128
134
136
132
125
111
101
107
125
139
138
128
124
125
126
126
123
124
126
124
124
132
137
137
126
118
120
131
139
136
132
130
130
129
128
129
134
138
136
134
130
120
115
124
134
137
131
118
114
120
128
135
138
138
135
123
113
112
120
126
125
124
131
144
151
145
138
134
133
126
119
117
126
127
122
116
119
134
144
146
141
142
148
152
144
134
129
131
134
135
135
132
131
121
122
121
118
111
111
118
126
132
133
129
125
124
126
128
128
123
113
111
122
136
142
143
147
150
146
127
107
102
112
123
123
118
124
141
155
149
135
128
131
139
138
129
129
136
145
144
136
130
131
123
117
108
104
108
115
122
129
130
126
116
110
110
119
131
141
140
128
112
104
108
125
139
147
146
135
125
122
125
130
134
132
128
129
137
140
133
121
110
109
119
129
135
142
148
148
142
134
128
130
126
128
123
118
118
119
120
123
127
126
118
113
111
118
128
139
148
145
131
116
110
120
131
129
118
110
121
139
152
149
142
141
138
132
124
124
125
126
120
117
123
135
142
137
127
119
124
141
154
150
124
135
147
148
136
113
99
104
121
135
137
132
124
121
126
134
143
145
140
128
119
117
117
117
114
113
120
133
138
139
136
134
128
123
120
129
143
150
140
127
119
119
123
120
113
109
122
140
153
150
120
125
144
155
144
128
115
118
128
135
136
131
126
124
130
134
137
134
129
125
125
127
132
133
130
122
117
114
117
120
126
125
126
123
124
130
138
146
145
133
119
108
106
116
127
135
136
131
124
122
123
115
126
143
150
148
142
136
132
125
118
113
109
112
120
127
131
128
124
122
126
137
146
145
134
123
119
123
126
123
123
126
135
138
132
122
116
120
131
137
137
130
126
129
140
148
141
133
125
126
127
117
114
125
135
139
135
127
126
129
129
122
110
106
111
123
132
135
132
127
126
125
128
131
128
121
119
125
133
136
131
126
125
132
134
131
120
112
117
137
151
154
144
136
137
139
135
129
129
133
126
121
116
114
117
124
125
121
122
133
148
151
139
126
124
133
138
139
137
135
129
121
115
121
124
119
108
110
127
142
141
124
105
103
119
130
124
116
118
137
149
139
126
122
133
138
126
113
111
120
117
125
126
124
126
134
137
129
123
128
142
148
140
129
124
129
131
130
130
130
130
122
116
121
130
134
133
131
138
144
141
128
110
98
100
109
116
123
132
139
135
121
109
115
132
140
131
120
119
131
115
118
125
137
143
138
131
126
129
137
137
121
103
100
110
128
136
134
131
127
122
117
116
118
122
125
130
132
141
148
149
138
114
96
94
110
127
135
137
140
144
142
135
127
128
131
134
136
142
144
125
122
129
143
145
131
115
117
130
143
134
116
101
107
124
138
139
134
131
127
127
126
124
121
120
115
110
110
119
135
145
135
115
102
115
137
148
139
129
137
158
165
150
126
118
124
132
136
137
136
130
130
134
142
143
133
117
116
124
128
124
116
119
128
135
135
124
116
116
123
132
141
140
132
130
134
137
132
121
118
123
128
131
134
138
142
140
131
128
134
142
141
132
124
123
127
128
128
132
138
123
117
120
130
140
139
130
121
119
116
114
111
111
118
126
130
127
119
115
114
121
131
132
125
123
130
142
147
136
124
122
125
132
132
122
118
122
130
135
132
122
117
125
135
142
136
130
130
134
140
120
118
119
126
136
145
143
135
124
114
105
104
111
127
138
143
137
126
118
116
119
126
130
128
121
113
114
116
118
118
119
119
120
120
118
119
124
131
137
132
120
114
116
121
127
131
137
140
136
123
121
122
120
119
125
133
139
139
132
119
110
110
121
134
136
131
123
124
127
129
125
123
124
126
128
128
122
113
106
106
109
117
129
135
136
131
125
125
127
124
120
114
109
107
112
122
133
138
131
117
115
114
108
106
108
109
111
121
129
130
124
118
119
124
122
115
109
114
121
126
120
111
106
111
123
136
142
136
123
122
129
141
145
140
130
121
117
119
120
118
117
121
126
128
125
124
128
130
130
128
104
98
102
102
105
102
106
119
128
131
122
113
117
127
129
124
111
105
107
115
120
120
117
118
123
129
129
124
120
125
140
151
148
136
124
117
121
131
137
137
134
132
133
133
132
127
127
130
133
130
79
81
91
98
106
114
124
134
132
122
112
107
109
115
120
121
120
118
122
129
133
133
136
143
147
141
128
114
110
114
123
132
139
142
137
129
128
138
153
154
142
129
124
128
134
131
130
135
140
136
70
75
77
80
88
103
119
125
123
117
110
108
99
93
98
116
133
142
142
133
125
122
125
134
138
130
119
115
120
125
124
121
124
128
125
118
119
128
134
128
119
118
127
138
139
134
130
135
139
142
71
77
71
62
64
74
87
96
98
105
113
115
106
96
99
109
128
137
134
126
124
123
122
122
119
114
112
115
125
134
134
127
118
113
111
114
121
128
127
119
117
129
143
148
142
137
134
136
136
136
68
64
61
58
56
55
61
65
70
77
88
99
103
98
92
96
100
105
111
124
136
143
134
122
117
123
132
133
129
124
123
129
132
134
134
130
131
136
140
144
147
146
142
136
139
139
138
132
128
128
66
59
58
57
52
47
46
48
49
48
48
50
61
70
80
86
89
92
99
114
130
136
129
117
118
129
143
149
141
125
122
132
142
145
139
131
127
128
134
140
144
138
132
132
137
138
128
119
123
137
84
77
67
53
44
40
40
40
38
34
31
31
37
51
68
79
85
89
95
105
112
119
123
129
138
144
145
140
133
124
128
136
140
134
131
135
136
131
123
120
122
130
134
138
140
137
132
130
135
148
112
118
124
127
126
121
121
119
121
125
125
120
114
111
115
122
123
123
127
135
141
136
130
129
135
135
126
120
121
125
125
119
113
112
118
119
119
121
128
131
125
115
112
121
133
136
128
124
125
132
115
114
117
121
126
123
123
125
128
132
133
129
119
115
118
126
130
123
113
110
120
124
120
117
118
124
127
129
127
127
123
110
103
108
117
120
116
111
110
118
122
122
124
125
126
124
124
127
137
143
123
112
105
110
117
121
121
120
124
127
132
131
135
133
131
128
125
122
118
121
126
125
116
112
118
134
141
130
116
114
120
122
118
118
123
130
132
121
111
105
114
129
137
135
124
118
122
130
134
133
128
122
116
116
118
120
119
116
113
113
117
126
135
137
135
128
121
120
127
135
134
123
114
114
129
142
142
131
118
116
118
123
121
123
126
130
129
125
118
115
120
132
135
133
131
134
138
133
127
118
126
129
128
124
121
122
123
123
123
116
115
121
130
138
138
131
127
127
131
133
126
114
113
125
138
138
126
116
116
121
123
121
121
128
136
133
126
124
126
133
138
135
128
118
124
138
141
131
118
109
116
124
128
124
120
118
125
131
132
124
117
124
138
148
143
132
124
127
133
136
128
114
115
127
136
129
111
96
100
117
133
136
132
132
136
137
136
131
129
130
135
136
132
120
114
118
124
125
122
120
116
123
128
126
119
117
116
122
128
126
124
128
141
150
145
130
118
118
125
126
125
119
117
119
122
119
116
114
118
128
138
141
133
122
115
117
125
127
120
113
118
131
139
138
126
119
123
135
141
133
126
130
126
121
115
114
116
123
132
135
131
128
128
131
130
131
129
129
129
126
119
120
125
125
118
112
118
129
138
140
140
137
132
123
115
113
117
123
123
121
130
141
151
151
136
122
121
126
132
129
114
112
112
109
110
115
127
142
147
136
124
122
123
127
125
126
131
140
141
134
122
119
127
136
137
129
121
121
124
128
128
128
130
133
133
132
131
132
134
134
136
140
143
141
133
122
112
111
113
117
94
94
103
113
120
126
131
142
146
134
124
126
138
144
135
127
129
136
140
137
128
118
118
129
146
154
147
130
118
116
121
128
131
134
138
139
142
143
142
135
127
118
113
114
118
124
127
129
124
117
100
105
114
123
131
130
127
123
125
128
135
142
148
147
142
136
132
132
133
130
129
126
121
121
129
139
145
140
131
127
131
136
140
142
141
142
141
141
141
139
128
116
104
103
114
129
137
138
132
126
110
124
126
123
126
128
125
114
106
110
120
130
134
130
128
125
123
122
122
122
124
130
132
126
113
107
112
123
130
128
128
126
130
133
136
134
132
127
124
126
133
133
130
128
130
130
122
115
122
139
108
114
117
120
123
130
134
131
122
117
112
107
108
112
116
116
116
119
124
124
119
120
125
127
123
121
123
127
127
118
111
114
122
125
123
129
136
139
134
129
132
137
145
146
138
128
114
111
121
139
107
105
116
130
139
138
134
136
138
135
119
103
99
111
122
126
125
125
127
126
121
122
125
127
128
130
135
137
129
118
119
131
137
128
123
130
144
158
156
148
145
148
151
143
129
121
123
129
135
135
121
119
125
136
138
134
126
125
129
127
122
116
115
117
124
129
133
132
126
116
113
116
120
120
114
112
117
124
129
129
131
133
130
126
123
128
137
143
140
140
145
151
151
139
125
121
129
140
139
132
132
123
121
119
119
119
122
125
131
133
132
128
118
115
119
128
138
140
132
116
105
102
105
113
117
122
125
128
135
137
126
112
104
109
121
125
124
120
119
124
123
122
120
124
129
135
143
142
135
127
131
122
118
116
116
118
123
137
150
158
153
135
116
110
118
132
138
135
127
123
123
126
125
128
136
143
144
139
134
131
126
119
120
122
129
129
127
124
127
128
121
110
107
118
131
139
139
131
122
123
122
126
130
130
124
122
127
140
148
149
145
137
128
126
130
135
137
132
122
117
122
130
137
139
139
143
143
135
121
117
126
137
144
137
128
126
132
136
135
131
128
129
133
136
131
123
117
117
123
130
125
127
130
126
118
112
114
120
121
117
112
118
122
127
132
137
139
133
116
103
103
117
128
131
132
136
140
134
121
107
112
120
125
123
118
119
128
134
133
132
132
138
147
147
134
119
111
116
128
133
125
113
110
115
117
110
102
103
113
117
113
107
104
112
125
135
137
125
114
115
123
132
130
124
123
131
138
136
132
125
118
110
107
115
127
133
130
125
125
130
132
131
133
135
133
128
126
131
137
134
115
98
102
120
133
133
121
117
125
139
137
122
110
111
125
130
125
116
116
127
139
138
128
116
116
124
129
133
134
139
140
130
124
129
143
148
138
125
117
119
123
124
125
125
127
130
137
143
140
133
117
114
117
126
132
135
132
128
128
131
125
121
114
114
120
122
121
118
121
119
121
127
129
127
123
121
123
133
137
136
131
128
128
134
136
136
133
129
124
119
121
125
128
128
125
127
132
131
124
119
135
141
137
127
122
120
121
119
110
101
101
112
127
133
128
116
112
115
120
121
126
134
144
146
133
121
122
134
143
142
130
120
119
121
118
111
115
126
131
127
123
126
132
133
128
122
117
112
110
113
137
142
137
127
118
116
117
115
108
101
102
117
137
152
147
126
108
108
125
138
146
141
133
130
128
128
131
136
140
137
130
122
119
118
118
114
117
120
123
123
123
126
132
134
129
119
112
109
116
127
122
129
131
127
120
119
127
131
130
124
120
117
121
131
145
147
133
117
114
126
135
128
110
101
113
134
146
139
128
116
117
122
125
128
129
128
129
126
124
122
123
127
130
134
133
126
118
119
124
136
116
131
139
135
124
121
127
132
138
138
131
115
106
110
129
147
143
123
105
107
123
131
122
105
103
113
124
128
129
131
138
141
136
130
127
125
127
128
130
131
132
130
137
143
141
133
124
122
122
123
115
131
139
135
126
121
118
121
125
128
129
129
129
124
123
128
130
129
128
132
140
137
125
111
107
113
114
112
116
130
144
145
133
120
117
119
123
124
128
133
137
141
145
150
146
136
127
122
120
120
120
117
118
118
119
120
118
120
126
133
137
140
137
129
120
119
124
130
133
136
135
125
117
118
126
133
127
112
104
111
122
126
122
118
117
121
126
128
126
122
122
131
144
154
155
145
130
122
120
124
136
121
108
104
111
122
129
134
136
140
142
140
130
117
113
119
129
130
118
106
106
118
132
137
128
116
116
124
129
126
122
121
125
128
128
127
130
137
135
122
111
115
126
137
145
143
131
123
121
127
148
146
132
118
112
118
123
128
132
138
139
137
125
112
108
115
133
141
132
116
112
128
144
143
119
98
105
133
156
154
138
128
132
138
141
140
135
136
134
128
119
121
116
112
111
116
122
125
124
125
135
147
153
143
122
106
102
115
132
142
136
119
103
99
106
121
132
143
144
141
136
134
132
131
128
126
128
134
141
142
138
128
120
123
134
147
144
130
117
118
127
136
134
124
114
111
118
126
123
115
120
130
147
152
139
122
119
131
144
146
134
115
103
106
116
125
127
122
124
134
139
132
122
121
131
140
137
127
118
123
129
127
122
118
124
136
138
130
122
123
125
130
132
136
141
143
137
129
122
124
114
109
122
140
145
143
136
133
131
134
134
126
116
111
114
113
111
111
116
122
124
121
120
122
127
125
123
124
126
124
123
126
138
149
147
137
129
127
132
130
124
115
120
134
146
148
138
131
137
148
116
106
109
123
138
144
139
126
123
127
132
126
115
110
110
110
110
113
122
126
123
117
120
129
130
117
106
116
128
129
121
118
134
159
171
159
136
123
122
125
126
128
132
137
138
130
120
121
133
145
120
120
116
116
125
140
146
143
135
132
132
128
124
124
127
124
116
113
119
130
133
128
121
126
129
118
104
100
107
115
112
109
116
134
149
146
129
117
121
131
140
134
128
125
130
129
125
120
120
123
119
121
120
114
112
120
133
136
136
138
144
142
138
134
133
132
123
114
117
126
129
121
112
117
131
143
140
125
107
103
111
123
130
132
132
129
124
125
134
145
142
128
109
102
113
127
133
133
128
126
118
121
124
125
123
117
115
119
131
145
147
137
122
122
134
142
141
133
130
128
124
115
107
108
122
135
139
131
122
124
136
144
142
132
132
139
142
134
125
122
128
135
134
127
119
119
122
133
146
149
121
124
131
139
142
135
127
122
127
132
129
121
117
124
135
140
137
131
131
132
129
123
114
109
113
113
110
111
119
132
143
142
131
127
134
145
146
128
105
98
114
138
151
146
133
122
121
134
155
167
124
113
114
123
132
135
132
127
125
124
125
129
133
133
131
123
112
113
120
129
132
131
126
120
120
125
129
131
129
125
126
129
133
134
132
129
123
118
116
117
120
121
118
115
119
128
141
150
153
154
123
107
99
106
120
124
122
121
126
135
142
144
140
134
126
120
113
114
117
124
135
146
143
128
116
121
140
158
157
142
129
127
131
129
119
114
115
123
131
134
134
123
113
111
122
138
149
148
135
124
123
119
119
127
135
138
135
128
123
123
129
139
143
145
138
131
124
117
115
123
137
156
157
138
117
104
114
132
141
139
129
121
117
115
115
115
118
125
127
130
129
124
125
129
133
132
127
121
117
118
113
115
119
125
133
136
138
138
131
118
111
115
129
136
134
126
123
122
126
127
132
137
139
133
123
111
104
102
108
118
130
140
143
138
127
115
114
116
119
115
112
110
120
136
142
134
121
118
130
142
107
102
100
101
99
97
106
123
139
135
118
108
110
121
123
121
117
121
132
134
130
121
117
118
120
126
119
111
110
130
153
169
165
144
124
114
115
118
123
122
119
118
127
138
140
137
134
142
153
155
94
94
96
94
88
85
95
113
130
129
118
112
122
134
139
131
114
107
114
128
133
131
125
121
125
132
131
129
129
132
143
141
125
110
107
117
129
134
138
138
143
146
141
130
123
124
135
151
152
145
56
60
65
69
78
93
111
124
122
115
109
112
119
128
135
137
129
116
108
111
121
124
123
124
128
137
143
144
137
130
117
109
107
111
119
128
136
139
141
141
141
140
135
126
120
123
129
138
139
133
40
41
38
32
39
60
87
107
116
118
116
107
94
84
93
118
138
139
124
113
111
112
113
115
118
125
133
142
144
141
140
136
135
136
127
123
123
130
135
130
124
122
121
124
123
124
122
121
123
122
62
65
58
41
26
22
30
46
67
88
99
101
86
74
80
101
124
133
131
126
120
116
113
116
117
118
119
124
130
139
143
143
136
127
119
119
125
129
130
124
120
120
118
115
114
115
119
121
124
125
56
67
76
77
70
57
42
29
22
32
51
72
85
86
84
89
94
100
109
120
130
128
121
120
124
131
136
129
125
121
120
120
119
120
123
123
128
129
130
129
126
122
119
116
116
119
124
131
141
147
37
38
52
74
100
117
113
85
52
34
33
39
45
52
64
75
80
84
91
108
127
132
126
116
121
134
146
148
140
128
126
131
137
135
128
123
123
127
134
134
129
124
121
126
133
133
126
126
141
156
60
42
32
41
70
102
118
113
100
89
79
63
39
25
29
38
49
66
82
98
108
115
118
119
126
134
141
138
132
123
124
133
132
123
119
125
137
141
136
126
122
123
122
123
124
123
119
118
127
143
136
137
135
125
115
107
111
117
124
123
117
112
109
111
116
114
112
110
115
124
130
129
125
119
118
120
120
126
134
136
125
112
107
115
127
124
118
113
121
127
130
125
122
128
128
119
109
114
127
140
137
137
135
126
112
98
100
113
124
128
121
115
114
115
116
121
121
118
112
110
110
112
114
116
124
130
132
127
124
120
121
118
122
126
127
124
118
118
120
122
122
120
121
124
122
115
115
128
139
148
117
115
117
120
117
114
117
123
125
123
123
126
129
125
112
103
107
119
126
125
123
123
126
132
138
141
135
122
107
104
115
123
124
118
108
107
117
129
128
118
106
107
114
121
124
126
130
132
132
130
118
115
117
121
120
119
118
119
122
123
123
125
126
116
99
93
105
127
142
142
133
127
129
137
143
140
126
112
104
110
120
125
122
110
101
110
131
146
141
124
113
111
115
118
123
133
139
135
123
119
141
135
130
122
120
117
116
120
126
129
126
124
124
118
112
118
129
144
148
142
128
116
116
131
142
138
122
107
105
116
127
131
126
123
124
134
144
148
143
135
135
132
119
104
104
120
138
140
130
122
137
140
131
124
119
120
128
132
129
124
120
124
134
137
134
133
138
144
145
141
134
126
127
134
140
135
123
110
110
119
131
134
131
129
129
131
131
134
133
130
131
131
122
106
96
104
122
138
139
133
123
133
133
127
123
124
127
123
113
107
110
122
134
140
136
130
128
130
131
128
129
134
140
141
137
129
125
127
131
137
138
137
130
120
113
114
124
133
134
127
122
127
131
132
121
111
116
134
146
146
125
125
124
124
126
124
118
112
108
109
116
123
124
122
123
124
129
132
132
124
115
113
118
123
125
122
122
128
137
144
146
142
132
120
115
120
135
145
145
137
131
136
146
153
139
121
114
122
133
139
112
105
105
112
118
121
119
117
119
121
122
127
126
120
110
113
131
152
159
147
122
101
94
103
118
125
126
123
125
131
135
134
128
124
121
122
125
126
124
120
122
130
142
147
136
124
113
112
114
114
103
107
113
115
118
121
126
131
128
122
121
126
132
129
117
114
132
152
161
152
132
115
109
114
125
131
134
134
129
123
117
114
118
124
124
116
107
107
115
123
126
126
127
125
126
127
129
131
124
113
124
135
135
126
120
121
127
131
129
123
123
127
133
131
127
123
124
125
126
128
129
132
134
133
128
126
129
135
137
132
121
115
119
127
134
131
122
122
134
149
158
151
128
110
114
129
146
150
143
133
128
139
135
123
119
119
122
124
123
124
127
127
122
116
111
108
112
118
122
126
127
131
130
126
121
116
117
127
134
138
134
127
121
123
133
139
137
126
119
123
134
137
130
121
123
130
131
130
131
141
116
124
127
124
121
118
116
113
110
113
116
115
111
106
102
109
126
146
154
141
117
102
100
109
118
125
129
132
129
124
126
127
125
117
116
124
138
142
136
124
122
124
130
132
137
133
125
118
118
129
119
127
139
133
126
115
114
113
114
114
115
118
121
126
126
128
134
138
137
123
108
103
113
121
124
127
132
133
127
121
122
134
136
121
108
112
130
152
165
165
158
146
134
128
128
130
132
130
128
125
137
143
142
131
117
112
117
128
136
130
125
128
135
139
136
128
120
110
105
105
113
125
135
133
120
114
117
127
136
142
142
135
129
124
123
127
127
129
138
152
162
156
137
117
108
113
125
134
137
137
145
140
127
117
112
112
120
132
138
134
125
118
116
118
123
128
131
129
124
121
117
115
115
113
116
118
120
129
138
146
138
124
114
121
139
152
144
125
119
127
142
144
132
117
109
115
126
136
140
137
137
131
123
118
121
114
109
111
119
123
117
105
102
114
136
149
146
134
125
122
120
117
114
115
122
126
123
116
116
118
122
121
123
128
138
142
138
130
129
135
137
131
123
119
124
130
133
131
127
126
125
130
133
132
124
112
106
106
116
120
121
121
127
140
157
159
146
127
112
111
118
126
135
138
137
130
125
115
109
106
110
120
128
126
121
115
115
122
131
133
131
128
125
129
132
135
132
127
124
126
125
125
126
125
118
114
118
123
123
117
115
120
127
134
139
144
147
139
123
114
118
129
141
145
137
131
133
137
137
129
119
114
114
116
113
108
105
111
119
125
127
128
130
133
134
131
128
126
128
130
134
123
112
115
121
130
131
124
119
112
108
103
99
98
111
135
151
149
136
126
128
134
141
136
130
128
133
141
147
143
132
121
121
128
131
129
118
117
123
129
130
128
129
130
130
127
126
128
129
125
129
120
119
129
141
137
122
105
109
121
129
118
103
98
117
139
152
144
126
122
125
131
130
125
123
125
129
129
126
126
128
130
136
144
148
147
138
132
129
127
127
126
127
127
125
122
124
127
126
121
113
118
126
133
132
120
107
105
119
133
140
131
123
126
140
152
150
140
124
119
119
119
115
111
110
118
130
132
123
116
120
128
136
140
135
133
131
129
124
117
119
129
139
133
121
111
121
131
131
123
120
129
132
130
123
119
120
124
125
121
114
118
130
146
152
148
140
135
133
135
137
136
128
115
105
108
125
140
147
141
133
128
131
127
117
109
110
112
110
103
104
120
138
139
129
121
125
135
136
127
139
142
138
134
128
131
134
130
119
105
99
111
130
144
145
134
120
119
125
137
146
148
140
128
119
125
139
151
152
142
130
121
121
123
120
116
114
116
110
101
98
106
122
134
140
138
134
136
138
134
126
132
138
142
138
134
131
127
124
121
120
119
123
131
136
135
119
104
100
109
124
131
131
129
136
152
161
152
129
110
106
114
124
127
126
127
129
126
123
122
118
118
120
123
131
135
134
137
139
137
110
119
135
146
141
133
128
129
136
138
135
125
120
124
135
139
130
107
91
93
112
129
133
131
137
146
147
134
120
115
127
141
140
126
114
111
117
126
133
133
128
121
121
122
125
125
127
133
139
140
115
120
128
135
133
129
122
124
127
126
120
117
119
123
129
136
139
133
126
120
122
122
117
115
117
130
134
129
120
126
141
149
140
118
96
93
110
127
136
130
115
110
122
135
133
124
119
125
134
135
125
123
117
117
119
121
119
120
120
116
110
109
113
117
122
131
139
144
139
131
123
115
105
103
115
134
149
148
134
127
133
141
139
126
107
99
117
135
140
122
106
110
133
152
147
130
117
119
121
125
126
121
109
107
115
122
125
126
127
131
130
129
123
118
116
124
130
133
126
118
117
121
124
124
123
128
141
155
153
140
125
126
136
140
130
118
121
133
138
127
118
122
135
145
144
134
126
120
120
123
131
123
111
106
114
124
129
130
131
134
142
145
135
120
114
112
118
125
126
121
120
129
140
142
128
113
113
132
145
140
121
104
108
127
140
139
128
125
129
132
137
139
135
130
127
126
126
126
122
122
133
128
120
110
109
118
125
131
133
131
125
118
114
114
115
113
112
112
116
123
128
133
136
135
134
127
119
115
120
127
122
108
98
107
132
147
142
124
112
119
137
152
152
144
132
122
116
121
122
123
130
133
130
121
115
118
127
136
135
128
117
111
110
115
120
122
112
105
112
125
135
132
119
118
128
139
139
127
119
125
132
129
120
116
125
139
141
133
124
125
133
140
146
145
140
129
116
113
119
130
118
119
120
119
119
120
123
123
127
130
137
137
130
125
119
118
116
122
129
133
125
114
108
113
124
129
130
129
129
125
120
118
127
139
144
140
139
141
150
145
130
115
114
126
135
131
120
117
127
145
118
115
115
119
123
123
119
117
122
129
136
132
125
124
122
117
115
123
133
134
124
114
117
129
132
121
115
122
132
129
115
106
121
147
159
153
139
138
141
134
120
111
117
133
138
131
122
128
139
146
130
133
134
133
130
135
137
136
132
123
112
105
111
123
131
127
114
108
117
130
133
130
129
131
132
125
119
120
127
129
125
121
127
136
139
134
128
126
126
127
123
125
130
136
139
132
132
132
131
128
130
131
132
125
119
122
128
131
127
125
123
123
123
126
131
129
123
121
122
129
132
128
122
123
132
140
137
122
108
104
111
125
130
132
126
127
126
127
131
137
133
124
115
110
115
125
135
133
126
116
128
129
129
123
116
115
114
116
121
129
141
142
140
137
135
133
130
125
127
127
126
122
121
126
135
142
138
127
115
109
111
120
128
130
135
142
143
134
126
114
109
113
120
122
121
118
118
125
132
136
127
128
127
124
128
132
130
126
120
118
126
134
140
142
141
134
123
116
118
123
125
120
123
135
143
139
131
130
130
133
131
128
129
130
131
131
132
126
113
95
88
110
142
160
150
122
105
112
135
156
126
124
118
115
122
134
137
132
124
122
126
133
139
137
131
122
119
119
129
132
130
123
123
132
141
141
136
132
132
131
134
137
136
133
121
112
114
118
122
116
114
122
137
146
141
131
127
128
132
135
127
122
120
120
119
120
117
121
135
149
155
152
141
130
121
117
122
134
146
150
148
143
136
130
126
128
132
138
142
140
140
143
141
137
134
134
134
130
126
129
136
142
133
123
122
139
154
152
132
115
116
115
121
128
131
126
121
124
131
141
150
152
144
134
123
121
125
135
142
143
143
146
144
129
115
112
125
143
156
158
152
143
137
133
135
138
136
126
115
120
133
142
136
127
123
130
136
135
130
129
104
104
110
119
128
130
133
136
132
127
127
131
137
136
129
123
126
128
123
117
116
122
126
119
110
108
117
132
151
157
153
144
134
125
114
106
106
111
116
119
115
115
123
137
142
133
122
121
133
144
71
80
90
100
105
107
110
120
131
132
125
125
129
131
129
124
118
116
114
115
118
119
119
118
118
116
115
118
132
146
152
143
130
112
105
103
107
116
121
121
111
100
104
123
138
138
137
139
146
147
31
41
55
70
82
90
98
107
116
118
120
119
124
132
133
127
116
111
113
126
136
135
128
123
122
122
120
124
133
144
141
126
108
102
113
125
131
130
123
122
121
116
109
103
108
120
134
142
144
137
47
31
28
34
50
73
94
106
106
104
105
111
117
124
135
142
137
125
111
113
123
127
123
113
110
115
129
141
147
144
135
120
108
106
118
130
134
129
122
122
128
136
132
121
118
122
129
129
124
115
114
91
68
37
15
13
34
63
89
109
119
116
110
105
115
136
142
136
120
116
121
125
122
114
115
123
141
149
149
142
137
134
129
125
124
124
125
124
121
124
129
137
140
140
141
139
130
119
109
105
179
178
162
125
73
28
6
8
30
61
84
96
97
95
103
115
123
126
128
131
133
128
122
121
131
138
140
135
126
126
130
134
134
139
140
137
129
120
115
121
127
131
128
126
122
120
115
114
120
126
156
194
219
224
209
175
124
65
20
4
12
36
61
82
96
108
115
120
125
128
128
124
118
121
136
139
131
123
121
125
132
135
137
143
145
140
130
122
115
117
120
118
118
119
118
116
116
126
139
149
76
117
169
224
275
299
282
222
146
85
50
31
22
29
48
73
94
105
114
120
126
126
125
131
139
140
136
130
136
142
149
152
148
143
134
127
127
131
134
129
119
114
117
128
139
140
136
135
141
142
35
43
73
130
206
273
311
312
293
263
219
157
84
25
4
6
21
50
76
94
104
111
117
120
126
131
131
134
133
129
128
134
135
134
131
131
138
144
140
133
129
127
125
124
126
129
124
123
124
127
130
133
137
135
129
126
123
124
123
119
119
124
131
130
123
112
108
107
108
112
117
122
126
126
125
124
127
132
139
140
133
121
116
122
133
140
136
126
121
121
123
129
136
137
127
113
108
122
135
143
127
130
139
140
132
121
117
117
121
124
123
124
129
129
123
117
114
115
113
113
116
119
123
126
128
133
132
126
121
118
122
126
133
138
142
141
139
141
144
143
140
137
135
133
128
122
123
133
137
135
121
126
135
142
142
136
132
128
123
119
116
122
125
120
109
103
113
125
129
127
127
132
135
129
121
116
119
123
122
116
119
125
131
132
125
120
132
146
150
145
136
131
132
133
135
133
133
128
122
123
131
131
134
140
135
130
125
126
126
126
122
122
118
106
94
98
118
140
146
133
126
131
138
136
125
116
118
123
124
125
124
127
124
115
105
114
134
150
148
129
117
122
128
128
126
129
134
132
128
127
132
131
132
134
129
116
111
118
129
137
133
125
117
106
100
111
129
144
142
132
121
120
125
129
129
126
126
124
123
122
126
131
126
115
106
116
137
152
146
130
123
127
126
116
106
119
142
157
155
142
113
118
125
130
130
130
129
129
128
126
124
123
117
111
107
116
127
135
134
133
132
136
133
127
121
122
125
129
125
119
114
115
117
116
109
110
118
131
137
133
128
127
125
121
118
121
134
144
139
120
111
117
121
123
127
134
137
132
118
109
109
115
116
114
116
124
130
134
134
134
141
149
149
139
127
123
125
131
127
118
107
107
113
119
114
110
114
128
140
137
126
122
123
134
138
132
123
117
116
115
122
117
114
119
129
133
128
115
104
105
110
118
121
122
128
130
133
133
134
133
131
132
131
129
129
129
126
121
115
116
122
129
131
127
122
124
130
139
144
137
127
121
123
132
137
132
126
123
126
132
118
112
114
124
133
136
127
112
105
111
126
136
136
127
117
113
122
132
139
140
133
122
111
108
113
119
119
119
121
132
143
144
136
126
120
121
124
122
117
108
105
113
124
133
133
128
130
137
139
134
118
123
126
129
134
136
131
122
116
118
129
138
135
122
107
101
115
130
140
142
134
129
123
117
112
106
109
122
139
148
143
133
124
121
117
110
104
103
105
106
111
122
132
137
131
125
126
132
134
124
130
135
133
128
129
130
129
127
124
123
125
126
120
116
111
114
118
123
123
123
123
125
128
130
126
119
115
123
137
145
140
129
119
118
117
117
117
121
132
143
154
153
142
125
119
124
129
131
128
127
130
136
135
126
122
122
124
128
135
135
132
125
117
114
113
116
122
121
121
120
119
113
110
113
122
129
130
125
127
137
144
138
122
109
112
126
138
140
136
132
135
137
130
119
120
128
132
130
125
130
129
137
139
130
120
113
118
126
132
135
134
133
126
117
112
114
123
134
135
128
118
109
103
103
111
124
129
128
123
125
135
139
129
115
107
117
131
138
130
117
112
112
117
125
131
134
129
122
118
121
127
136
139
129
114
107
113
120
121
116
116
120
126
125
118
115
119
124
125
121
117
120
125
125
121
118
122
123
122
119
120
133
138
136
122
111
108
116
127
133
128
114
109
118
129
131
121
109
107
112
125
134
137
128
115
108
115
124
128
124
122
124
129
130
123
113
107
106
113
121
128
132
136
134
129
123
123
124
127
126
125
125
130
134
135
127
112
103
111
125
130
120
107
102
108
114
113
109
113
123
124
133
136
130
126
120
120
129
138
141
140
134
132
128
124
115
109
111
122
135
137
128
116
113
118
124
125
122
125
135
140
130
117
117
127
135
128
112
103
113
128
130
124
110
103
104
115
125
136
137
123
131
134
132
128
118
110
108
116
119
119
115
118
128
137
131
120
115
120
124
124
115
112
115
123
123
117
109
113
123
135
135
128
124
125
129
129
127
127
132
134
131
126
123
122
126
132
141
140
134
122
126
131
132
129
115
99
93
96
102
105
110
117
134
144
141
130
122
122
123
122
122
132
140
140
128
116
116
124
129
124
118
118
123
128
129
127
129
133
135
131
120
110
115
130
140
147
145
139
131
119
116
120
126
129
126
120
118
118
123
128
128
124
118
116
118
124
129
135
138
136
135
137
140
136
127
121
133
148
151
133
114
105
112
123
126
120
119
117
117
118
114
108
106
116
130
145
146
139
131
120
113
111
116
129
141
146
140
132
132
136
130
116
100
100
114
126
132
125
126
130
133
131
124
119
116
121
129
139
141
133
126
125
127
127
119
112
115
122
126
128
125
119
114
115
127
136
138
129
118
123
123
121
123
129
133
130
120
115
121
129
127
119
113
121
138
146
136
122
110
112
122
128
130
124
122
124
125
118
108
109
120
133
141
134
127
127
135
145
146
139
134
129
128
128
129
133
128
116
108
120
122
127
129
127
115
104
105
118
134
139
132
126
125
132
140
143
135
128
121
120
124
124
122
122
129
135
134
119
106
105
115
124
131
132
133
141
146
145
141
137
136
136
130
125
124
132
137
132
122
109
110
115
120
124
121
122
128
137
139
129
116
112
115
121
125
126
128
131
136
139
136
123
107
105
120
136
139
128
120
124
131
137
140
136
133
129
127
122
116
118
127
134
131
122
121
132
150
151
132
115
112
115
120
127
135
139
138
131
120
110
108
110
116
122
122
122
120
121
120
124
129
123
112
106
117
133
141
138
130
128
133
141
143
141
133
126
115
108
106
109
117
123
128
132
137
148
152
146
127
119
120
126
130
126
122
114
111
113
122
130
134
134
129
123
119
117
116
110
106
106
111
120
128
132
140
146
144
137
128
125
125
127
128
132
131
129
124
121
122
126
127
122
122
131
143
153
151
140
122
118
116
123
126
121
105
97
102
119
139
152
152
141
129
121
118
117
117
118
113
114
120
129
138
145
152
149
142
128
123
126
131
127
120
117
124
132
136
135
135
131
128
122
121
126
135
144
146
144
140
124
117
116
118
118
118
120
129
140
141
137
131
126
125
120
121
127
131
126
120
120
126
130
129
130
139
148
142
132
125
126
129
124
115
105
111
132
150
153
138
122
114
121
128
130
128
132
139
143
140
127
125
118
116
119
126
133
138
138
128
114
113
118
124
128
130
133
128
121
120
123
134
134
131
130
140
147
152
147
138
135
136
131
121
107
108
129
146
144
123
104
106
123
135
134
130
130
131
128
120
123
123
120
119
122
125
129
127
125
120
114
115
122
129
131
128
121
120
121
129
137
138
134
135
139
142
140
136
133
135
136
140
140
132
125
117
118
124
121
114
115
127
140
145
143
135
133
128
120
117
120
115
111
119
128
135
135
131
126
122
117
119
127
132
130
124
117
118
129
133
126
115
113
124
137
137
126
116
117
119
119
114
115
127
136
134
121
111
113
124
138
150
154
151
147
139
133
126
129
131
127
111
101
103
116
134
145
147
138
128
120
121
128
131
128
123
115
115
114
112
106
105
111
122
135
138
130
119
120
123
120
113
112
121
140
148
138
123
112
119
128
141
148
148
137
122
115
122
134
145
124
116
104
97
103
122
144
149
137
128
122
127
131
131
127
122
117
112
110
113
119
124
126
130
137
146
148
141
134
128
130
130
130
134
139
143
142
137
133
126
126
126
132
133
128
113
101
104
117
129
121
120
115
105
105
117
129
134
130
123
121
126
129
128
123
120
121
124
129
132
134
133
130
130
131
130
132
132
127
116
111
113
127
138
137
127
125
135
150
158
148
132
122
122
127
124
118
116
117
123
127
128
130
126
115
111
110
116
123
125
122
122
124
125
126
124
126
132
135
130
125
124
129
129
120
108
106
113
119
112
103
102
116
129
131
121
113
119
137
148
143
131
125
126
129
128
130
135
140
139
132
136
140
136
127
113
110
113
122
127
126
122
120
121
123
126
132
138
135
128
120
123
130
129
120
112
114
122
131
132
129
124
125
123
117
116
114
119
125
123
120
123
129
134
130
122
118
123
131
132
127
130
134
134
129
129
126
123
122
128
133
131
120
106
104
117
134
142
139
130
130
130
133
129
123
119
120
123
129
134
133
128
121
114
112
116
123
125
127
127
126
125
130
129
129
130
132
134
127
125
127
129
128
122
122
125
127
124
120
127
137
136
124
110
106
114
124
127
126
130
131
137
140
141
134
124
119
121
126
126
119
112
111
115
120
125
127
129
130
128
123
122
123
125
125
131
140
144
140
136
133
133
122
108
107
118
126
123
117
118
128
134
130
123
121
121
121
120
119
121
121
122
131
145
145
137
128
130
135
132
121
116
117
118
116
109
115
128
136
126
109
111
125
138
132
119
107
110
117
125
139
140
132
119
115
121
127
123
115
113
117
122
124
121
121
123
128
131
134
129
116
105
109
125
138
137
129
131
134
133
126
122
122
118
107
102
113
131
138
128
117
125
143
154
144
127
109
101
98
99
130
141
147
144
133
120
115
116
119
121
120
119
117
120
121
121
122
127
135
140
130
118
108
111
118
124
123
122
122
126
126
127
126
124
129
135
137
126
113
112
127
145
150
143
136
140
145
140
125
114
111
112
119
124
121
115
112
121
127
130
129
128
126
126
125
121
118
124
129
130
126
120
114
108
107
109
114
120
120
118
125
125
128
129
137
142
134
113
95
100
124
141
137
122
118
129
141
147
145
142
90
94
94
98
102
106
114
123
129
128
129
135
139
136
131
124
124
123
117
114
111
112
112
108
104
108
117
129
133
131
127
120
113
112
115
120
122
121
119
119
117
114
112
115
123
130
133
132
131
131
35
59
81
95
103
105
106
108
112
122
127
133
134
132
129
126
120
114
112
113
114
113
112
113
119
125
133
140
146
144
131
114
106
108
120
128
131
134
138
136
121
102
95
109
127
138
137
132
129
118
3
2
21
52
79
93
98
95
96
103
111
116
116
113
114
117
118
115
114
119
123
122
121
124
131
132
133
136
141
141
134
123
123
133
143
139
127
120
123
134
136
127
112
108
111
119
124
129
131
130
95
37
7
5
24
53
76
88
88
87
90
96
102
104
113
123
130
128
125
126
125
126
123
125
124
120
118
120
128
137
139
135
130
127
127
124
117
112
118
130
142
146
138
126
118
120
124
127
125
123
274
207
139
73
25
9
17
43
69
88
100
110
113
122
129
136
137
135
135
136
136
130
123
127
135
139
136
131
126
127
127
121
106
97
100
110
116
116
116
124
131
134
131
135
143
149
145
133
125
120
366
358
321
254
169
88
36
17
23
44
73
97
114
124
127
125
120
118
126
138
141
134
123
125
139
152
150
134
120
116
116
111
107
111
124
130
125
114
111
121
130
131
131
139
148
151
144
137
138
145
301
361
394
392
355
291
208
122
52
14
7
25
53
79
98
108
111
110
115
124
127
122
119
122
130
134
129
121
122
131
140
139
139
144
148
143
132
121
117
124
130
135
143
149
148
139
131
130
137
141
150
229
311
377
417
424
393
327
236
145
69
26
14
21
39
62
81
102
115
120
118
114
123
134
142
139
128
125
134
148
158
152
143
135
132
131
133
142
141
136
129
124
129
141
146
140
132
127
124
112
26
67
139
228
320
396
442
452
425
368
288
200
116
47
5
7
11
43
74
94
104
112
120
132
138
133
130
132
137
137
131
126
123
127
131
135
139
144
145
139
135
130
128
129
133
137
134
127
123
114
109
105
116
128
140
146
147
137
124
115
118
129
133
127
116
113
122
126
125
118
113
115
123
130
136
136
129
121
114
113
114
112
109
110
122
135
142
137
125
116
117
127
138
139
127
117
120
130
132
125
110
106
120
139
149
146
140
129
121
123
126
130
131
126
122
121
125
127
125
120
122
123
124
127
130
131
127
120
114
117
120
119
115
115
124
134
136
134
127
129
131
132
131
124
117
118
126
134
134
126
126
121
125
137
145
142
131
122
116
119
127
132
130
122
117
120
129
136
130
125
126
133
134
126
118
120
131
142
142
138
131
123
121
121
126
131
130
125
123
126
130
133
133
129
126
125
128
128
127
125
134
130
129
128
124
119
115
120
125
126
126
130
130
124
116
119
130
139
134
124
122
132
137
129
117
117
129
143
141
128
121
122
125
122
114
115
122
124
119
110
114
131
146
148
141
133
132
131
129
129
113
117
130
136
126
116
111
119
128
124
121
125
128
127
120
121
128
134
130
120
116
123
132
130
118
116
123
129
124
119
122
130
132
120
102
98
112
122
120
110
112
133
152
154
144
139
143
147
144
135
92
101
120
136
136
129
121
118
117
119
121
125
125
121
118
119
126
130
126
124
127
128
127
121
113
116
125
133
135
129
123
124
123
119
108
106
112
121
122
117
122
133
151
155
148
142
141
134
122
112
106
104
109
117
122
127
126
124
122
126
129
127
120
111
111
119
125
129
132
138
144
139
127
115
112
116
124
126
122
113
107
109
117
123
125
124
121
122
125
126
127
129
134
144
147
142
129
114
98
91
118
115
111
113
119
126
130
130
126
124
123
119
119
119
127
129
127
125
130
139
146
141
130
120
119
124
125
120
111
106
111
121
131
132
130
125
120
120
122
124
124
120
118
125
133
139
138
129
117
110
116
116
117
121
129
134
132
130
124
122
118
119
124
126
128
126
118
113
114
122
129
132
131
127
126
126
125
123
126
131
138
141
134
127
122
121
122
121
120
118
119
121
126
129
130
129
134
143
145
136
115
116
120
127
132
135
129
123
121
124
132
135
131
124
117
111
113
115
120
121
121
124
130
133
131
126
121
123
135
144
142
137
130
121
119
119
124
130
130
125
125
134
144
144
131
120
117
130
137
134
117
116
121
128
134
132
121
115
118
126
131
129
120
117
117
123
131
135
134
129
121
116
120
128
136
136
127
121
121
125
131
134
127
119
116
117
123
134
137
136
133
136
142
140
130
123
118
117
116
116
122
119
125
129
129
124
119
120
125
126
120
112
108
114
126
139
141
133
122
117
118
116
114
114
124
138
135
124
110
114
130
137
127
111
106
116
131
138
135
129
128
131
132
128
126
129
131
125
116
114
128
134
137
128
116
111
121
136
141
133
120
116
116
120
125
126
122
110
103
113
130
140
132
117
112
119
128
128
121
124
133
138
133
123
117
119
125
126
120
116
121
128
131
129
124
120
121
124
124
126
122
125
129
125
118
120
130
139
138
129
119
117
116
118
117
116
113
111
113
122
131
139
137
127
119
119
127
134
131
121
117
123
138
145
141
123
111
105
115
127
132
129
130
131
128
117
110
108
116
127
111
110
120
128
134
132
128
123
119
121
122
119
114
114
117
120
125
133
134
130
123
113
114
120
128
135
137
133
126
111
105
109
122
133
136
127
115
111
115
127
130
127
122
123
128
128
118
108
108
118
117
126
135
140
136
126
114
112
116
131
139
138
133
127
119
117
121
128
137
137
126
111
103
109
122
133
130
119
112
115
121
121
116
108
114
125
129
124
117
116
125
127
123
122
121
125
132
133
126
120
123
138
144
140
134
126
122
123
127
131
134
134
134
130
119
107
103
112
124
128
122
107
106
115
125
130
124
118
121
132
144
144
131
123
119
124
128
128
129
132
131
127
123
124
127
132
141
149
148
138
119
123
128
135
133
129
122
119
117
121
118
114
115
118
116
112
111
118
125
126
113
105
114
133
140
130
121
126
144
158
158
144
132
127
130
132
130
130
133
135
133
127
122
124
131
139
141
139
140
141
111
108
115
123
127
115
104
101
112
131
137
127
110
107
113
119
119
120
126
129
132
125
124
132
134
123
109
112
135
155
154
135
113
111
124
136
137
125
113
108
120
132
133
126
125
131
139
135
126
125
107
109
112
113
112
112
113
118
128
141
148
142
128
117
119
122
120
114
117
127
134
131
122
115
117
116
113
109
114
126
135
136
129
124
123
124
123
116
106
104
119
137
144
135
127
132
144
144
128
113
114
120
118
112
112
123
136
140
132
125
126
134
138
135
127
123
119
121
119
115
114
117
120
122
124
127
128
130
127
121
125
134
145
142
132
121
114
118
125
130
134
133
132
132
138
146
147
141
126
116
126
124
118
117
123
130
132
127
117
113
116
125
133
130
120
114
115
121
124
123
118
120
126
132
135
136
136
133
126
123
124
132
137
137
134
132
131
133
139
141
132
119
113
120
134
146
148
143
133
129
121
113
113
117
126
130
124
117
115
116
113
111
110
110
112
112
111
113
117
126
134
135
128
121
122
131
131
117
101
104
118
133
139
141
142
142
138
130
126
128
126
122
120
120
121
124
137
146
151
137
105
101
104
114
126
128
130
128
128
122
113
106
107
115
122
122
120
115
112
116
122
123
119
108
106
117
127
129
122
121
124
133
139
140
140
135
126
116
116
126
137
141
137
127
117
119
131
144
144
131
113
108
108
112
112
112
115
118
122
125
125
128
131
130
125
119
116
119
125
119
113
109
110
111
106
108
121
140
156
159
146
133
120
116
119
127
126
121
123
133
145
148
140
128
126
130
137
134
126
122
133
127
119
112
108
102
100
103
114
123
129
134
133
127
116
110
115
126
134
131
121
115
118
117
113
111
116
125
136
144
143
135
128
121
123
133
138
135
135
138
145
148
143
136
134
138
141
135
125
123
125
125
126
124
123
123
124
128
129
126
126
130
131
126
117
116
121
124
122
118
122
131
136
131
123
122
126
128
131
130
129
131
132
134
133
137
140
139
136
136
141
146
145
138
134
135
142
141
133
123
115
116
119
122
124
131
136
140
137
131
127
134
139
138
130
124
121
118
113
112
122
136
146
141
133
126
126
126
129
131
131
124
113
105
106
115
126
127
124
120
124
131
134
129
123
130
140
142
134
119
127
125
120
120
122
124
127
128
128
124
124
127
135
139
133
126
118
114
118
125
131
129
129
131
135
129
112
98
100
119
134
131
112
95
96
108
120
125
120
117
120
128
129
124
123
128
133
135
130
125
132
134
134
134
134
135
138
141
137
124
109
106
116
129
131
126
121
117
127
129
119
107
104
118
136
142
131
115
110
121
135
139
135
130
133
134
131
129
130
131
134
135
130
128
126
125
128
129
132
134
124
121
123
129
133
137
145
154
149
132
116
112
118
127
125
121
124
132
132
122
106
98
105
121
137
145
145
139
136
135
134
135
137
146
150
145
135
127
125
125
123
123
127
134
129
122
119
125
134
136
116
109
106
104
109
122
136
141
134
124
120
128
131
127
119
115
120
127
129
122
117
116
122
129
132
135
139
138
135
128
123
123
134
140
142
136
128
125
123
119
115
117
124
130
125
118
116
121
121
124
119
116
111
108
110
121
136
142
132
120
112
117
125
128
122
115
112
114
119
128
133
137
134
128
121
121
122
119
112
105
106
121
134
141
136
129
122
123
129
139
143
137
129
120
118
118
122
123
116
115
119
124
130
131
126
121
126
132
133
124
115
117
123
126
122
120
122
128
128
124
121
128
134
128
114
108
111
113
109
106
111
124
133
139
132
124
119
120
130
146
152
143
126
112
110
116
126
129
130
132
120
123
130
134
129
118
110
111
120
128
136
140
134
122
113
121
138
149
137
114
103
115
132
128
113
103
109
119
129
132
133
134
131
130
121
120
118
121
127
132
131
125
122
118
114
113
117
127
137
145
126
128
125
122
124
127
125
121
121
132
143
143
128
111
112
127
144
143
127
111
112
127
141
132
115
103
110
124
141
146
138
124
115
114
119
122
125
124
126
124
127
132
139
140
135
132
134
139
142
138
126
127
117
105
106
119
126
128
130
135
137
128
113
105
113
128
133
127
119
118
129
138
138
131
119
114
118
126
137
135
120
110
108
116
124
123
122
124
125
129
136
140
141
138
134
136
145
149
139
123
132
127
113
97
94
106
116
121
121
129
134
130
116
104
104
115
126
128
130
130
125
117
114
119
120
120
119
122
123
117
107
108
120
132
127
119
117
124
133
130
124
119
115
113
112
118
127
133
128
119
140
141
134
122
115
120
127
123
117
116
124
128
119
109
104
110
118
127
129
126
117
105
101
106
108
105
105
115
121
119
112
111
120
126
124
118
120
130
136
128
117
112
114
117
116
115
118
123
125
121
129
143
149
144
133
126
127
124
119
111
108
110
120
126
127
122
110
101
107
119
126
119
107
101
97
100
107
118
129
127
117
112
109
109
114
121
123
121
117
117
126
136
138
133
131
131
132
129
127
126
109
113
121
123
118
111
115
122
125
120
111
111
124
136
139
123
106
94
99
112
121
119
106
95
94
103
112
114
106
99
101
111
113
111
110
112
114
114
115
120
132
138
135
129
127
131
132
131
129
139
78
87
90
92
99
104
110
118
125
125
122
122
130
134
132
123
113
109
114
125
125
118
107
99
103
112
117
112
103
100
111
123
130
125
124
129
136
145
149
146
137
125
116
116
124
131
129
125
123
132
33
55
76
91
103
109
111
113
117
121
123
125
121
123
124
125
125
124
128
136
132
122
111
112
122
130
135
135
135
133
133
131
131
140
147
150
151
153
158
158
147
132
122
124
131
135
130
126
120
115
23
14
30
57
82
97
106
106
105
109
110
114
112
113
115
122
129
130
128
128
123
114
113
122
133
141
142
139
139
134
126
122
130
143
143
127
110
109
123
137
141
137
133
132
130
127
126
129
132
130
139
55
9
2
17
45
74
89
87
83
85
96
109
117
115
116
118
128
133
134
125
118
115
127
135
132
121
119
122
131
132
128
124
122
114
106
100
102
114
122
126
123
119
118
116
119
125
131
143
145
333
234
133
56
17
12
31
55
66
69
74
94
115
123
121
114
112
123
135
143
135
124
120
131
143
145
132
119
122
130
136
125
104
92
99
117
131
135
136
132
123
108
99
102
117
125
129
131
131
136
421
397
335
247
159
88
42
21
20
35
57
81
99
108
110
108
105
106
117
125
129
126
122
127
140
149
144
129
120
119
119
113
101
98
112
130
136
136
138
140
134
120
114
123
139
149
144
137
134
132
333
394
414
390
329
247
163
89
37
14
16
37
58
79
92
99
100
98
102
107
115
120
118
114
117
124
125
121
118
122
128
127
123
123
121
122
121
122
130
137
135
134
139
150
154
150
145
143
139
130
151
233
307
354
366
355
324
268
191
106
41
21
29
44
54
65
78
97
116
123
119
113
110
115
119
119
120
122
131
145
147
139
128
124
124
123
126
131
136
135
131
126
134
139
136
129
125
127
128
124
25
63
123
189
256
317
359
365
328
259
182
117
74
46
20
16
33
67
98
119
123
123
127
135
139
133
128
131
144
149
140
127
122
128
137
140
138
138
135
132
127
129
131
134
133
129
126
127
133
138
104
99
105
111
120
128
140
140
134
126
125
127
124
120
115
121
133
142
141
136
128
121
118
121
129
133
125
108
96
97
108
115
112
107
110
122
131
130
118
113
119
132
148
148
139
130
127
128
123
116
126
115
118
124
126
126
128
129
129
127
126
127
124
122
121
127
134
139
139
135
130
125
122
123
126
130
127
123
121
129
136
131
116
101
103
109
112
109
104
109
121
129
131
124
117
117
123
128
127
121
131
121
121
129
130
124
115
105
104
111
124
129
124
121
121
128
135
135
130
124
128
132
133
133
135
138
133
127
126
136
143
138
124
114
115
121
119
111
105
110
121
126
122
116
114
117
121
126
129
134
112
112
116
122
123
121
118
115
110
113
121
131
141
138
130
128
129
130
123
120
122
132
140
141
133
127
121
112
104
106
118
128
130
127
124
123
122
114
108
112
124
136
145
141
133
123
119
116
122
126
115
121
128
128
121
118
121
129
130
124
121
128
142
144
138
129
131
133
129
121
117
124
133
135
128
120
118
116
116
117
122
133
137
130
115
108
108
109
108
104
115
134
150
151
141
129
122
115
112
113
133
135
136
131
119
113
112
115
118
121
122
125
124
119
120
126
133
137
136
130
123
117
117
123
127
130
132
138
144
151
153
148
138
128
120
121
124
120
111
106
114
130
141
138
133
132
137
133
127
124
128
122
120
117
119
115
113
113
118
128
134
128
113
105
108
117
121
125
131
140
140
127
114
115
126
132
129
129
134
141
142
136
127
125
133
142
141
133
124
123
135
146
145
137
130
132
138
140
134
125
113
112
112
115
119
123
128
129
132
132
130
125
119
117
121
120
119
117
120
123
130
127
125
125
129
135
138
137
132
125
119
116
119
124
131
131
125
120
117
124
134
141
140
134
129
131
135
135
128
117
112
116
117
119
118
118
127
133
135
126
115
109
114
122
128
130
128
121
113
101
97
106
123
136
140
141
142
138
131
123
116
116
119
121
123
122
123
124
124
126
129
134
135
133
129
128
130
132
129
119
104
107
116
119
117
114
115
121
127
126
119
117
118
124
128
128
130
133
133
126
117
114
121
130
136
132
123
119
118
121
125
126
122
120
118
120
129
137
140
138
137
142
149
148
140
127
127
130
131
126
106
103
114
128
131
122
115
115
123
127
130
128
127
126
123
127
133
142
151
155
150
139
131
124
124
124
123
121
120
125
130
129
125
116
109
107
113
121
125
125
125
130
140
146
142
134
129
129
125
119
122
118
123
129
129
125
118
119
123
122
117
113
114
116
119
128
134
131
128
130
136
141
134
125
123
129
133
128
123
125
129
132
124
112
106
105
110
113
115
115
120
126
130
128
127
129
133
134
128
123
120
119
120
117
115
114
120
127
128
120
113
109
112
119
128
130
125
111
102
115
135
146
141
127
123
125
131
130
128
128
133
135
132
124
119
117
114
115
116
123
132
140
137
124
109
109
124
138
145
135
113
111
117
121
127
129
131
133
132
128
125
124
125
130
132
133
125
118
118
128
135
134
127
120
119
125
135
140
137
130
128
132
138
140
130
119
113
114
123
133
140
141
135
125
111
113
122
137
144
139
119
117
123
134
143
139
127
116
113
119
124
128
126
125
128
136
145
151
146
130
114
103
103
110
122
134
140
140
132
116
110
116
126
131
130
124
124
126
133
136
136
133
131
129
129
132
134
132
129
129
132
129
128
127
125
121
112
102
98
104
115
126
125
121
116
126
140
148
143
128
116
109
112
116
125
131
132
129
119
110
109
112
120
125
133
140
141
137
133
133
135
134
130
131
133
137
138
132
123
117
135
133
127
121
118
121
126
128
122
119
122
128
129
120
112
105
111
122
126
127
125
122
122
120
119
120
124
127
130
129
127
125
128
132
134
132
126
123
127
135
141
136
131
129
128
129
127
125
122
118
125
122
118
118
121
130
135
140
143
142
136
128
118
114
114
112
112
115
118
116
113
109
111
118
121
119
119
127
143
156
156
148
139
133
131
124
117
114
116
127
136
137
132
128
127
124
120
114
118
124
121
119
116
118
118
114
110
114
126
140
136
118
107
114
133
145
139
124
118
118
120
118
118
127
133
128
113
105
119
147
166
161
139
123
123
134
139
130
113
106
121
136
141
134
127
129
135
128
118
121
123
130
132
123
114
106
107
115
125
128
128
119
115
123
137
143
136
123
122
132
139
138
128
125
129
131
122
106
107
126
145
153
140
123
119
128
138
134
117
108
118
131
133
128
125
130
141
140
130
121
127
133
132
123
115
123
137
142
128
116
113
125
138
137
123
113
112
122
133
134
129
119
113
113
113
120
128
134
133
132
135
142
144
140
131
119
112
111
117
127
129
121
113
115
122
128
124
118
123
129
130
124
115
109
117
131
141
132
116
102
104
121
135
134
125
113
114
127
133
126
113
107
111
115
116
118
126
131
137
139
134
134
132
134
133
129
113
107
114
125
124
118
113
125
140
142
127
117
120
136
135
126
117
117
123
124
121
115
113
114
112
110
113
123
128
130
126
119
114
113
115
119
120
121
127
128
120
108
102
113
125
133
129
127
128
132
127
116
112
117
126
132
135
141
143
142
136
131
132
135
114
113
119
130
132
124
119
122
129
129
121
111
111
119
125
125
118
111
111
116
124
126
123
119
121
124
120
114
111
121
130
135
131
126
123
119
115
113
118
129
143
147
147
140
126
119
121
128
136
135
107
103
106
114
126
133
136
134
129
121
114
113
116
121
121
113
114
121
130
133
132
126
123
120
114
110
114
128
147
155
148
137
126
116
109
105
107
116
128
140
145
144
138
130
123
118
119
126
129
137
129
123
114
112
124
138
147
140
125
109
101
104
112
121
123
125
126
126
131
131
129
128
126
122
113
108
111
118
133
143
144
139
129
122
116
117
122
129
132
136
139
140
134
127
124
125
130
128
127
126
120
126
130
130
130
135
142
140
127
109
99
105
118
131
133
136
129
119
110
114
126
138
138
126
117
116
116
118
119
120
129
138
141
137
133
130
126
124
119
122
134
138
130
115
112
123
136
138
130
123
112
116
123
126
124
120
119
124
125
121
120
127
133
132
129
127
128
120
113
114
124
136
137
126
117
116
118
119
121
122
128
126
120
113
111
116
113
112
115
121
135
138
128
113
112
124
137
141
138
133
129
124
118
112
110
111
115
122
129
135
138
138
133
129
123
124
128
126
120
114
116
122
125
121
117
115
115
118
124
131
131
120
105
95
97
109
120
127
132
136
138
137
129
121
118
124
130
137
139
138
128
129
127
121
119
121
128
140
145
136
128
125
127
129
126
124
121
115
113
112
118
127
134
133
128
125
126
131
135
136
135
134
133
131
133
136
139
143
144
141
135
128
125
121
117
113
118
130
136
135
111
117
128
136
130
123
124
132
132
121
110
111
121
129
123
116
113
119
124
123
122
128
138
140
134
130
130
133
136
137
134
134
137
140
137
129
127
130
137
136
128
122
124
129
126
120
122
132
134
128
117
116
126
134
130
122
114
111
108
104
108
119
130
130
121
114
119
129
137
135
124
115
115
119
122
121
120
120
122
126
127
124
123
121
118
114
116
119
121
122
123
127
132
134
129
126
132
135
133
125
120
121
124
129
129
126
129
128
122
116
112
124
135
139
130
123
122
128
132
128
121
116
114
116
122
129
127
118
111
110
121
126
125
123
128
135
137
126
114
114
125
135
134
127
121
124
131
133
123
114
107
112
119
125
128
130
137
142
137
124
113
119
130
133
124
122
127
135
131
124
119
127
133
131
132
139
142
134
122
121
133
143
141
135
137
147
149
138
125
124
132
133
127
122
126
135
140
138
127
118
123
120
119
123
126
129
130
128
120
113
113
120
127
125
114
118
133
140
132
118
113
124
134
131
121
123
131
136
140
142
146
144
137
129
129
134
138
138
137
134
129
122
122
127
133
136
140
144
148
148
148
143
126
113
116
125
127
123
117
115
118
122
127
126
133
135
134
121
107
100
107
123
133
130
119
114
118
129
141
142
133
119
112
115
126
134
137
134
128
119
114
116
126
136
135
130
129
138
144
144
135
136
122
102
97
106
112
119
124
126
124
120
118
125
139
144
131
114
104
109
120
124
121
118
118
125
132
139
141
133
117
106
106
118
128
132
134
128
125
118
121
128
138
142
135
127
123
121
117
109
126
128
124
113
108
111
116
120
124
131
135
132
124
123
123
124
123
120
124
133
135
125
110
106
111
124
132
133
129
119
114
117
129
136
135
127
122
124
129
130
131
131
130
128
126
126
127
125
125
122
139
137
132
127
126
132
139
136
129
130
140
144
137
124
115
113
116
118
122
132
137
132
123
118
111
105
102
108
117
120
118
124
133
142
141
131
121
120
125
129
129
123
114
110
114
124
135
147
155
156
126
130
128
121
119
125
137
139
131
126
125
128
129
130
127
125
118
116
116
121
129
130
123
119
111
104
104
116
131
137
133
128
129
130
129
121
117
118
125
133
136
135
128
121
124
130
135
142
147
142
101
113
122
125
124
124
125
127
124
119
111
111
118
130
134
128
119
113
115
122
122
116
105
101
106
116
127
129
124
117
118
129
134
130
116
104
108
124
144
151
143
133
125
127
132
134
129
122
123
127
76
91
106
119
130
131
126
120
123
122
119
117
117
122
125
121
111
110
121
132
134
124
106
101
110
127
132
127
111
104
115
134
146
142
129
121
127
142
156
156
144
132
124
128
136
134
124
112
120
136
41
55
75
95
111
117
124
125
125
127
124
120
117
117
119
119
117
119
128
139
141
135
124
121
127
131
131
125
118
117
121
128
133
137
136
134
135
137
141
141
138
132
134
137
139
137
131
127
130
136
21
17
34
60
85
103
116
123
123
119
117
118
122
123
125
127
130
131
132
136
130
123
117
121
126
128
125
122
122
117
113
111
112
118
117
111
109
113
120
117
111
111
121
130
133
136
143
150
148
134
88
35
14
22
41
69
95
109
107
101
103
115
130
135
128
121
122
129
133
134
125
113
106
110
115
117
117
118
123
129
127
124
116
113
110
108
113
121
126
116
100
93
101
114
122
125
129
141
147
143
217
146
74
29
13
25
50
71
79
81
88
106
119
123
115
104
103
113
125
130
127
123
118
121
124
124
121
120
129
141
144
135
119
112
118
131
140
141
140
135
124
113
107
111
117
116
111
111
120
133
276
256
198
124
63
28
15
18
28
47
68
90
104
109
112
113
112
109
106
108
116
127
136
139
139
138
132
126
126
127
128
125
117
113
118
131
136
138
143
148
141
127
115
112
120
126
124
119
117
119
199
245
250
215
160
107
65
30
11
13
36
67
89
102
111
122
124
117
108
105
112
121
124
122
121
125
129
126
122
118
119
123
122
122
121
120
121
131
142
148
139
125
115
116
121
129
139
143
140
127
65
121
163
177
174
169
156
123
74
28
15
34
55
70
76
87
104
122
133
137
133
124
113
106
105
112
120
125
130
138
140
136
134
134
135
133
127
128
133
137
136
131
130
128
121
119
122
129
137
136
24
36
51
66
91
126
153
156
129
88
54
32
25
26
33
53
83
110
131
142
140
134
130
131
130
127
126
125
136
146
146
142
143
150
153
147
135
123
118
119
125
134
145
148
137
123
111
111
123
140
118
122
125
120
112
107
108
115
119
122
125
125
123
121
123
125
129
135
144
150
142
128
111
104
109
118
120
118
117
124
132
134
128
122
122
125
127
120
113
113
122
135
143
138
127
121
120
122
124
122
134
134
130
119
102
96
105
117
129
129
125
123
123
124
126
126
128
130
134
138
136
125
110
107
113
124
129
130
131
137
141
139
131
120
112
111
115
115
113
116
124
131
136
133
128
123
121
119
113
116
131
132
133
135
131
128
123
117
111
108
109
112
115
120
126
129
130
126
119
121
123
126
128
130
132
128
114
98
98
118
137
139
130
122
125
131
132
126
124
128
131
130
124
123
125
124
123
119
122
130
111
116
127
138
143
140
130
118
107
103
106
113
125
128
130
131
130
127
120
119
122
131
139
143
137
126
105
89
96
119
137
137
128
121
126
134
133
125
124
132
145
146
138
127
123
119
117
115
119
127
127
127
124
114
113
118
129
136
134
131
128
129
128
123
121
123
128
131
129
123
119
122
129
132
128
123
122
125
133
140
138
133
125
119
115
113
111
115
124
131
141
141
132
120
115
116
117
112
105
108
148
143
128
112
106
115
129
137
134
134
129
120
108
98
104
117
128
133
132
127
122
119
116
121
127
132
130
133
140
146
147
136
126
120
120
124
126
129
127
128
127
123
112
102
105
120
139
142
133
126
132
127
125
124
127
131
130
126
120
121
124
115
102
99
110
122
126
122
125
130
132
127
128
134
140
137
129
124
132
146
149
137
123
121
128
139
139
132
126
127
138
143
133
119
110
119
137
148
150
147
119
122
123
124
126
125
125
124
127
128
133
129
122
116
116
121
124
124
121
118
117
124
133
140
140
139
136
135
134
130
123
120
122
127
130
130
125
121
121
127
137
144
142
132
121
119
124
128
130
131
122
131
134
130
118
109
111
122
130
132
129
127
124
118
114
119
128
138
135
119
105
112
126
135
133
128
126
124
117
109
109
117
127
133
130
124
123
125
125
125
125
125
126
125
122
122
125
127
120
114
109
116
130
132
125
111
111
121
125
118
111
111
122
129
127
121
127
137
143
143
137
136
133
128
123
114
111
109
115
122
129
130
123
120
119
121
127
128
125
119
116
117
121
123
122
122
126
128
124
115
108
107
118
130
131
127
128
129
126
119
113
123
140
146
134
120
114
122
136
152
159
154
141
125
114
115
120
131
142
151
146
125
105
99
103
111
116
117
116
113
109
108
110
113
118
120
124
125
126
123
129
125
126
128
131
134
133
129
126
128
135
142
143
131
117
110
116
126
134
139
140
136
129
123
124
128
131
133
138
136
128
112
101
100
107
111
114
117
122
127
126
118
111
111
113
120
126
131
130
129
121
115
111
116
121
130
126
124
123
128
136
138
133
124
118
123
124
128
127
133
132
126
121
125
138
143
136
128
125
127
130
127
123
119
115
113
115
119
125
129
131
129
122
112
111
115
130
143
142
130
116
109
106
113
118
122
119
117
118
125
131
134
133
135
134
128
120
115
122
136
141
132
122
121
130
137
138
133
132
133
139
144
141
129
116
111
116
123
123
114
109
115
115
111
106
115
135
152
148
131
129
121
118
121
121
119
117
115
115
118
123
130
135
134
128
120
118
123
126
127
127
126
122
120
121
125
133
136
134
129
132
139
140
131
118
114
120
130
126
116
106
103
107
112
115
125
138
145
142
134
126
117
114
111
113
118
121
119
112
106
109
118
124
119
116
118
130
136
131
119
117
125
134
130
123
123
130
138
138
129
122
121
125
130
131
123
116
115
122
128
124
114
109
116
130
134
128
122
124
133
125
112
103
101
106
118
124
123
117
113
113
117
116
112
112
119
132
133
126
121
127
138
146
137
125
119
128
138
141
132
114
108
116
129
132
122
105
99
114
133
140
131
119
119
127
126
117
106
109
120
128
118
109
107
114
124
127
128
131
134
134
128
121
119
126
132
134
129
121
119
122
127
128
124
117
117
123
130
136
134
125
119
122
129
132
131
124
118
120
129
135
134
123
116
112
118
121
119
119
120
129
125
118
116
123
132
134
132
133
136
129
117
111
115
128
138
136
125
121
121
121
118
114
119
126
129
124
118
118
127
144
151
144
131
124
132
141
146
136
127
124
122
115
107
109
121
135
136
130
123
131
135
133
126
122
128
132
133
129
121
117
114
113
114
117
120
119
121
124
131
135
132
123
121
127
130
127
120
116
122
138
149
142
125
114
112
123
138
146
144
131
112
97
97
109
123
126
122
120
125
139
141
135
126
114
116
123
127
124
118
118
127
137
136
124
114
114
121
131
134
134
133
126
118
111
114
127
136
135
122
114
110
115
121
118
113
111
121
140
153
148
124
104
101
111
112
101
95
105
127
128
122
115
109
108
114
124
129
127
120
117
120
124
132
130
129
126
128
129
127
128
126
125
120
115
119
132
142
144
133
115
103
103
118
131
131
123
113
117
130
140
138
131
132
132
125
110
102
112
130
117
117
118
120
122
121
121
127
133
134
126
114
109
115
124
129
124
116
111
110
111
113
120
124
133
137
136
135
134
136
135
124
111
114
127
136
133
118
111
114
128
141
150
154
149
139
131
121
121
125
114
118
132
140
139
126
117
117
126
131
130
127
121
119
116
113
111
109
110
111
111
114
120
127
133
132
122
113
114
125
135
140
134
127
121
117
115
118
123
129
130
135
139
142
137
129
123
124
128
132
109
106
113
126
135
138
132
119
112
114
120
128
127
125
120
117
119
124
130
133
135
132
130
130
130
124
115
109
111
120
131
141
146
141
123
102
96
113
129
136
131
123
125
131
128
124
121
134
143
146
110
106
104
110
126
143
148
141
126
120
118
117
118
123
127
133
130
125
126
130
138
139
134
125
123
125
126
124
119
119
121
127
129
125
119
112
115
122
127
123
119
119
123
123
121
120
126
139
144
142
114
114
120
121
120
125
135
144
139
126
117
114
119
130
138
136
124
103
97
112
134
143
133
113
106
114
126
128
123
119
121
125
126
122
120
126
130
129
122
118
115
115
110
102
104
115
127
135
134
137
122
126
129
127
117
107
111
121
129
130
122
119
124
126
124
124
120
107
101
114
133
144
134
113
103
112
128
134
128
125
125
136
141
136
126
122
121
127
134
139
135
125
113
106
114
124
130
134
135
140
128
126
122
121
119
119
116
120
124
131
136
136
129
122
117
124
132
131
125
119
129
143
143
127
109
111
129
144
143
133
124
125
134
138
133
126
123
129
143
147
145
138
134
134
133
132
131
134
139
139
115
112
111
113
122
129
128
122
119
121
129
138
138
133
125
125
127
127
119
114
123
148
157
142
114
100
112
130
137
125
112
111
122
137
140
138
134
131
134
133
130
131
136
136
128
119
121
130
138
134
109
104
110
120
122
120
118
114
114
114
118
125
131
133
124
114
109
107
112
123
135
148
152
140
125
113
114
119
122
122
119
121
126
129
127
122
122
127
133
134
130
128
130
129
124
116
115
124
132
131
117
116
128
142
139
124
115
111
113
117
122
128
133
137
129
124
122
127
135
140
136
126
118
119
127
130
129
122
124
133
138
133
122
111
105
106
116
125
132
136
136
135
132
127
121
118
122
127
130
133
123
125
136
145
143
134
125
122
121
120
123
130
139
142
141
139
143
145
140
129
116
110
114
122
134
139
133
127
127
132
140
135
117
106
111
124
132
124
113
111
120
131
132
128
126
132
141
139
128
118
123
120
121
123
127
128
133
137
134
120
109
112
119
125
126
128
133
134
127
116
114
126
138
144
144
146
138
128
122
128
141
140
128
119
126
137
139
126
110
104
111
119
127
136
146
153
150
139
124
114
136
122
112
108
115
127
139
140
134
117
106
101
106
110
112
116
121
126
128
129
130
133
134
132
135
139
136
127
128
138
144
141
127
121
126
135
139
132
125
119
115
116
124
135
141
139
134
132
130
133
152
142
126
115
117
125
128
128
122
115
110
109
115
122
120
116
114
117
125
128
124
115
115
121
127
127
124
126
130
135
132
120
112
117
128
137
140
136
127
117
110
112
122
129
129
123
123
131
142
148
135
144
143
134
121
111
108
115
122
122
118
118
120
128
127
123
117
113
115
116
113
110
111
118
122
124
125
129
135
136
131
123
121
122
126
124
125
126
126
118
113
115
126
133
133
126
121
122
129
135
118
135
147
143
130
117
112
118
127
134
135
132
133
136
139
139
129
121
119
126
135
138
128
118
120
125
132
138
140
139
142
142
137
126
115
107
110
123
132
135
135
132
132
135
133
124
114
110
118
126
130
127
127
127
126
129
131
129
128
131
139
144
143
145
146
146
139
124
123
132
143
143
134
130
130
128
125
125
131
139
140
133
126
123
121
121
121
122
128
136
140
137
129
123
122
124
125
129
135
138
124
116
109
107
112
121
127
126
122
122
124
124
124
126
131
137
140
134
127
120
114
108
113
128
136
129
118
117
130
138
138
131
128
133
135
126
119
115
122
134
141
136
127
120
124
132
145
151
149
133
109
118
123
127
132
130
127
123
119
116
113
110
111
111
120
129
136
135
131
123
110
102
106
120
130
131
127
125
127
133
134
137
148
152
140
123
111
112
123
132
130
122
116
120
128
133
138
137
133
123
96
114
129
142
150
144
133
125
123
123
121
116
113
117
120
122
119
120
124
127
131
125
119
119
126
130
132
128
123
117
118
123
135
143
136
123
113
110
118
119
117
114
114
124
132
131
124
120
123
133
64
75
89
106
120
121
119
117
118
122
123
119
116
119
117
116
109
109
115
125
132
133
129
126
126
127
127
124
118
108
102
100
106
116
122
122
117
110
106
106
108
112
121
130
134
134
133
132
135
145
18
24
42
65
86
100
108
112
114
115
117
122
122
119
115
117
118
120
121
122
121
122
122
124
126
125
122
119
114
105
102
105
112
116
117
118
125
132
130
114
106
108
118
128
130
133
140
148
147
135
22
20
34
56
77
95
108
116
120
126
130
132
128
122
117
121
128
128
125
122
118
112
105
105
111
120
122
120
115
113
116
125
133
131
125
123
131
147
152
140
121
113
123
134
137
131
129
136
136
126
66
55
44
42
47
56
70
83
99
115
126
131
127
125
121
124
128
127
123
121
122
122
117
113
111
114
119
122
126
129
131
133
133
131
125
121
117
117
124
130
133
132
137
143
144
134
127
120
122
127
72
77
61
37
18
15
23
38
56
75
97
115
127
134
138
142
142
130
118
114
120
135
143
140
131
122
122
130
135
134
132
129
131
130
127
119
108
105
110
121
131
130
124
123
127
132
133
131
130
133
34
60
62
46
30
28
30
30
31
39
64
93
116
128
134
142
145
136
122
116
121
133
142
142
138
132
133
136
135
133
131
129
132
133
133
131
132
135
140
142
137
127
115
111
114
123
134
139
138
135
1
25
36
31
28
38
46
41
27
26
45
69
81
85
91
109
130
137
137
136
135
134
129
125
124
126
129
130
132
137
136
134
135
138
143
141
139
138
138
141
142
139
137
132
125
124
125
125
122
120
27
30
28
19
11
14
23
30
36
43
49
45
40
45
67
99
125
133
133
130
128
125
123
126
128
130
128
126
126
132
136
137
144
150
149
138
124
118
116
121
127
133
139
143
137
126
116
111
108
115
128
134
138
136
127
113
100
93
97
106
113
119
120
124
129
131
131
130
136
138
130
115
102
104
113
121
129
135
142
143
140
136
133
133
134
130
127
124
120
122
122
122
120
116
113
114
120
124
130
132
122
122
124
123
113
104
101
106
114
118
121
121
122
125
128
127
123
121
123
123
119
113
107
106
113
123
131
133
131
123
118
121
131
134
133
129
128
132
135
132
126
122
122
128
131
128
123
119
115
117
118
118
121
123
128
131
136
135
134
131
126
123
124
124
127
127
122
116
110
112
117
122
126
126
125
122
116
112
116
120
123
120
119
123
131
138
143
141
138
135
132
126
125
131
138
141
134
122
117
125
125
125
124
124
126
130
135
133
130
125
119
113
113
118
126
128
126
124
119
119
121
127
135
137
135
128
122
122
136
153
153
133
113
107
117
132
133
125
121
132
140
137
125
121
126
137
134
123
118
126
121
116
109
105
105
116
127
133
128
121
118
114
108
104
110
120
126
125
123
123
128
129
126
123
122
124
127
136
143
146
140
123
114
111
116
113
109
105
118
136
146
137
122
108
111
122
126
121
110
111
110
103
98
102
117
135
146
140
127
122
126
121
112
106
116
126
126
117
111
119
131
136
129
122
116
115
116
120
120
118
117
116
120
122
121
115
108
115
128
140
144
131
114
100
99
107
121
123
120
116
114
116
117
122
132
144
145
135
125
123
127
126
120
119
135
145
138
119
107
111
126
135
138
134
128
124
119
118
119
124
125
122
121
120
118
117
118
120
125
127
129
126
121
113
104
103
108
115
122
126
130
137
135
128
123
122
124
128
132
138
137
133
125
118
121
130
136
135
131
124
124
131
137
132
126
122
122
124
121
119
121
132
140
138
128
117
116
120
122
124
124
124
123
124
118
115
112
114
118
123
131
141
142
134
120
108
108
119
128
135
139
137
128
118
106
110
125
138
145
141
136
138
136
127
115
110
113
113
111
109
120
138
154
152
136
123
122
126
127
124
121
121
121
121
119
120
126
126
121
115
125
130
138
139
129
113
110
113
113
113
112
121
131
133
127
120
115
117
123
132
139
142
137
127
121
120
123
125
126
133
140
138
131
126
126
128
131
130
125
117
112
110
108
105
103
108
122
126
122
117
124
124
128
130
130
130
133
130
121
108
107
119
136
146
138
123
111
102
106
118
128
132
128
125
130
138
138
134
134
136
132
116
103
105
121
130
132
127
122
117
112
103
92
90
95
103
111
119
125
125
127
125
126
128
135
146
148
138
129
126
135
145
146
136
118
114
114
121
130
135
131
120
115
127
146
152
136
116
105
105
105
98
99
109
122
128
122
121
130
135
130
113
99
102
115
124
127
126
125
124
124
119
113
122
136
149
141
127
121
132
146
147
135
121
115
116
123
133
147
155
145
122
112
125
152
158
137
116
108
112
119
115
115
118
122
125
122
125
128
127
120
115
117
121
126
130
132
135
128
120
127
119
113
115
118
121
118
116
116
121
127
125
124
122
123
119
113
110
124
143
148
137
123
121
133
140
136
132
132
135
139
138
129
123
120
126
138
140
124
102
96
111
125
123
115
117
132
145
140
128
127
119
113
113
107
108
117
125
129
123
117
120
129
135
129
116
104
101
109
123
132
140
135
121
113
115
121
129
131
132
136
139
136
124
117
123
135
135
123
108
98
105
114
116
117
124
132
142
142
134
109
100
106
114
118
119
128
138
138
128
122
120
126
128
124
121
129
129
125
118
118
127
135
130
120
115
119
128
135
137
137
135
127
120
114
106
103
108
119
126
116
103
100
115
132
136
128
120
126
138
103
99
106
118
123
125
121
121
124
124
122
118
113
112
121
134
149
148
132
119
113
124
137
144
138
133
133
136
141
140
131
119
119
119
119
112
106
109
123
132
129
117
112
125
141
143
129
116
122
137
120
115
116
122
135
132
118
106
107
115
121
120
116
118
126
136
142
141
130
123
122
124
132
134
131
130
131
133
128
118
109
104
110
118
125
132
137
136
135
132
133
131
129
126
127
130
132
135
135
135
127
121
117
123
137
145
133
117
109
115
124
125
124
118
114
112
114
120
127
132
129
122
116
113
115
120
124
121
117
111
110
117
122
122
120
120
127
135
137
132
130
129
127
123
119
119
123
125
127
124
131
127
123
122
122
128
125
120
120
122
129
135
135
127
113
104
104
112
122
127
125
122
121
121
123
125
128
131
130
124
123
129
134
129
117
107
106
120
136
142
134
126
120
124
130
125
113
99
102
119
135
134
130
124
114
107
110
122
131
136
138
140
142
142
136
131
123
118
115
117
127
138
145
139
132
130
134
142
141
123
109
104
112
126
129
127
121
124
138
147
146
136
126
126
132
131
120
111
112
123
122
121
120
125
122
122
127
135
138
137
128
121
121
128
134
130
121
112
112
127
144
153
149
137
130
129
135
137
133
119
109
104
111
126
140
140
131
122
121
133
143
140
130
120
118
125
132
139
137
129
105
110
121
132
137
134
130
126
127
126
125
119
117
119
121
117
110
106
111
123
132
134
132
130
133
139
142
142
140
134
126
116
112
119
129
138
137
125
120
122
126
128
124
121
119
125
133
140
137
127
115
116
124
135
139
133
117
104
104
112
125
137
139
135
125
122
120
119
114
113
116
121
129
133
137
139
138
135
133
130
123
115
112
117
126
130
131
135
136
133
125
119
121
129
130
128
125
126
127
129
121
116
118
126
134
133
120
104
100
110
127
138
137
130
125
126
127
125
125
126
134
139
134
130
127
123
118
110
103
102
108
117
131
139
129
114
107
116
128
130
121
118
123
133
129
121
118
127
137
137
105
108
117
128
130
129
123
116
118
129
138
137
129
121
122
123
120
115
116
128
140
141
128
116
112
115
116
114
108
105
108
117
125
130
125
116
115
117
115
111
111
122
133
134
125
114
115
129
139
139
104
112
125
133
127
116
112
116
125
131
136
135
129
124
120
115
105
98
101
118
136
134
120
102
97
105
119
129
129
125
124
122
118
118
122
128
133
132
126
121
124
130
135
129
122
119
118
123
129
137
120
125
130
131
125
112
110
114
121
126
123
123
125
123
118
109
102
98
105
121
137
139
127
108
100
113
128
133
127
122
127
140
147
145
134
128
133
140
144
146
140
134
127
124
127
128
125
125
129
137
127
125
123
125
133
136
129
120
112
111
114
120
124
124
120
120
123
129
132
132
132
137
130
120
111
114
128
131
123
114
119
135
150
152
139
126
124
131
138
138
129
122
120
123
127
126
127
132
138
137
133
125
115
120
135
146
140
120
106
105
113
125
127
126
123
127
135
142
137
125
120
124
130
125
112
99
106
118
121
117
111
111
122
132
132
125
121
121
123
121
117
120
124
126
124
121
126
134
136
132
138
127
120
117
119
122
117
116
115
123
127
125
117
113
115
119
123
122
122
126
133
135
129
124
118
115
115
119
119
119
117
121
127
133
133
127
123
124
127
132
132
131
129
128
122
119
121
121
119
121
121
119
123
123
117
111
110
116
130
141
140
129
118
115
117
122
123
125
131
144
149
141
126
118
123
132
130
125
122
124
133
134
134
131
130
126
125
126
129
132
134
132
126
119
119
118
120
117
114
117
122
123
128
133
131
123
113
113
120
127
135
132
126
120
120
125
130
130
129
128
129
128
126
121
120
121
122
127
132
138
138
132
120
117
119
120
118
118
115
115
119
120
117
118
122
131
133
128
122
121
136
129
124
125
127
124
120
117
119
124
127
121
113
109
112
117
121
116
107
105
112
127
136
134
127
120
113
115
122
135
136
129
120
117
121
120
113
106
107
111
115
114
114
120
126
130
125
119
118
125
125
118
106
104
112
122
128
135
137
136
129
119
108
107
114
119
121
121
124
129
127
126
124
129
133
129
113
104
107
121
130
122
112
116
125
132
129
120
116
117
121
124
123
120
115
108
102
102
106
118
123
118
112
113
118
123
126
134
137
138
130
122
117
117
117
115
120
134
147
148
128
115
111
122
131
126
111
108
116
125
126
118
111
118
129
136
131
125
125
132
139
143
138
128
118
118
121
128
130
127
126
128
137
138
128
115
109
120
134
139
134
124
119
116
111
116
125
135
135
125
112
112
124
131
129
117
113
122
131
137
140
137
138
134
125
109
103
110
125
135
137
131
128
125
128
136
146
155
156
148
107
123
136
137
123
109
107
120
132
138
136
128
121
119
128
142
145
136
123
114
116
129
134
132
130
129
128
128
129
136
145
152
147
128
110
100
106
121
133
133
122
109
103
106
112
121
126
134
142
144
101
105
111
116
117
120
120
120
121
125
127
128
129
135
149
157
149
133
120
118
122
120
117
121
133
137
136
130
130
134
135
126
110
102
108
123
137
142
138
133
125
117
111
105
107
109
114
119
123
122
122
112
107
115
128
132
125
116
113
116
119
119
120
127
138
137
128
115
110
106
102
99
107
124
138
136
128
130
143
148
135
111
99
106
124
131
131
123
121
128
133
133
125
118
120
128
133
136
134
122
136
132
125
124
129
129
124
117
113
114
112
110
110
118
126
127
121
114
110
107
106
110
124
140
143
134
120
125
144
161
155
137
128
131
134
128
116
107
108
115
119
123
121
120
124
131
139
143
137
126
129
137
130
122
120
122
126
127
121
114
108
105
110
121
127
129
124
117
112
116
120
124
125
131
132
123
116
115
127
143
147
138
131
132
133
127
118
109
108
109
109
111
112
116
118
125
134
141
135
123
106
114
113
113
116
120
124
125
121
115
111
109
115
121
124
121
117
113
111
112
115
119
119
119
120
120
118
120
124
124
119
114
114
122
131
126
119
111
108
108
111
116
120
123
122
121
126
132
134
128
78
83
92
108
117
120
115
114
116
123
130
128
121
112
110
112
116
117
111
109
113
119
125
129
132
134
137
136
130
119
113
114
119
126
127
124
123
126
124
118
117
121
132
138
132
119
110
112
120
126
45
58
72
87
102
107
109
112
129
144
149
139
120
109
111
124
132
125
114
109
115
120
122
127
139
151
153
139
122
109
111
125
134
135
128
122
128
137
143
139
128
124
132
141
141
133
125
121
124
125
11
24
38
54
68
79
88
101
117
129
131
123
113
111
122
134
137
130
121
117
119
120
117
118
124
133
138
134
124
116
120
130
142
144
133
123
115
116
123
129
127
120
123
132
142
145
146
144
138
128
1
0
13
31
47
58
67
76
89
99
106
113
117
125
133
138
138
134
127
126
124
128
127
124
117
112
117
126
133
132
130
136
148
152
146
131
117
107
107
111
117
118
117
121
128
135
137
138
132
129
20
9
12
26
39
54
59
64
69
81
92
106
115
121
130
138
140
138
132
128
127
135
139
139
132
118
114
120
128
131
132
135
142
145
143
136
131
129
125
121
121
123
125
128
130
134
133
126
120
123
46
36
30
28
38
44
47
50
58
73
87
94
95
98
115
134
145
141
129
125
124
130
136
141
142
136
127
122
127
132
134
132
129
126
127
127
127
127
125
122
122
126
134
140
143
144
142
135
126
125
52
52
55
53
46
39
33
39
59
80
94
90
84
92
112
130
135
132
124
120
123
123
125
131
138
143
142
136
131
130
129
130
132
135
134
125
118
117
117
120
117
114
118
126
134
139
143
145
139
129
125
119
117
120
117
115
119
123
123
121
117
117
117
122
130
134
131
126
119
115
105
104
113
127
136
136
132
133
134
132
128
127
132
139
138
128
123
127
133
132
123
117
114
121
129
133
132
130
133
136
117
110
114
123
127
124
116
112
112
117
119
120
120
125
130
133
133
131
125
116
109
104
112
124
133
133
131
130
126
118
114
121
134
143
140
129
125
131
142
143
132
122
118
125
133
136
130
124
127
135
117
107
99
102
115
123
123
122
127
134
139
137
133
127
127
123
120
118
117
117
119
123
127
132
133
129
126
126
127
127
124
124
124
126
127
128
131
135
137
133
132
128
127
131
136
139
132
121
115
121
128
120
109
101
101
107
119
126
134
136
136
133
129
127
127
126
123
118
116
116
123
130
134
137
133
130
127
127
132
135
134
126
118
117
124
130
133
127
118
115
118
119
115
116
125
137
134
118
107
114
116
115
117
120
121
121
121
120
114
109
111
113
116
121
125
128
128
122
118
120
129
132
132
126
123
124
124
121
119
119
123
126
133
144
146
133
115
103
104
114
122
119
106
100
108
118
120
115
108
115
98
98
111
126
138
139
133
119
107
103
110
117
121
123
131
132
126
113
106
118
135
144
135
123
115
117
121
119
116
109
113
123
141
153
147
126
105
99
111
127
137
131
120
106
97
92
100
113
122
123
115
118
122
125
125
124
119
117
114
122
128
130
128
133
142
142
129
111
99
108
125
138
134
120
113
122
134
137
126
115
112
115
121
121
116
114
117
122
127
126
123
121
122
117
104
93
95
111
126
129
126
133
130
125
123
120
117
119
124
126
124
120
119
122
131
137
135
127
116
115
120
126
128
122
119
125
136
137
122
109
108
118
124
122
116
118
129
135
130
121
109
107
116
121
119
114
110
111
117
123
122
125
127
124
123
123
120
120
121
118
116
115
119
125
128
131
132
132
126
122
120
121
123
122
122
125
130
125
117
115
120
134
144
144
139
134
133
132
127
121
116
116
119
121
121
122
127
123
120
117
126
128
127
121
115
111
111
114
113
114
115
120
128
135
138
138
131
118
114
115
117
113
105
102
112
127
134
129
126
131
139
140
141
139
139
135
133
130
129
131
133
132
127
120
115
117
125
129
128
124
130
134
133
121
112
111
117
120
119
116
115
116
116
121
128
135
128
115
103
109
118
113
98
96
113
134
138
125
114
114
123
129
131
135
136
131
121
120
127
135
137
129
118
117
117
120
121
126
131
127
118
125
129
130
134
140
138
132
123
118
118
115
109
108
115
121
121
116
115
124
130
123
117
125
146
153
134
109
98
106
119
125
125
129
133
129
115
109
117
127
125
117
111
120
130
139
139
138
141
134
113
111
116
127
147
154
145
127
115
116
121
116
112
111
114
117
118
122
138
154
153
134
124
135
154
152
131
111
114
132
141
132
120
119
129
129
126
121
118
116
116
122
129
129
129
130
137
141
142
136
123
120
120
129
134
135
128
117
113
113
114
114
112
116
122
123
124
125
135
148
147
132
117
117
128
134
130
125
128
134
137
131
125
124
132
144
146
141
123
107
111
124
135
127
113
109
120
133
133
127
123
122
130
136
134
126
123
126
126
122
117
116
121
129
132
131
127
122
120
124
129
128
122
112
110
113
120
122
117
117
118
122
126
128
136
145
147
138
124
113
113
118
120
120
121
125
130
132
130
129
113
111
124
137
136
127
125
131
137
134
127
129
136
138
136
131
129
127
124
118
119
123
124
122
118
114
113
112
117
128
133
136
128
125
124
126
126
126
127
131
126
121
121
134
146
146
132
125
127
134
104
110
120
134
138
128
119
119
127
132
128
123
124
126
127
130
129
129
124
118
112
117
129
138
139
131
120
114
117
133
142
143
135
124
122
123
123
127
130
130
127
124
136
149
154
144
125
114
118
126
111
115
120
132
141
139
126
117
118
123
123
117
115
119
125
126
125
125
127
124
124
126
134
136
133
129
123
118
115
112
113
117
119
120
120
123
127
131
128
125
123
129
139
144
138
129
121
120
127
131
126
124
122
132
144
146
131
116
112
119
127
132
137
136
128
116
108
117
130
137
136
132
128
125
120
119
122
124
124
119
112
112
114
117
117
116
116
119
121
124
126
137
142
141
133
120
116
126
134
136
128
127
128
132
136
129
114
105
109
121
132
143
148
146
134
120
112
115
124
128
123
122
128
137
138
132
129
135
141
143
136
129
130
133
132
129
124
118
114
112
120
138
148
149
135
124
114
115
120
124
123
122
125
129
126
120
115
117
125
128
128
126
130
133
133
129
122
116
116
116
122
127
138
146
145
135
129
133
140
138
131
125
128
134
143
144
137
124
114
108
112
123
133
138
136
131
130
129
129
123
119
115
118
126
129
133
138
136
132
125
122
122
125
130
129
122
114
112
116
132
144
143
135
121
113
112
114
115
115
116
117
124
130
136
132
122
114
114
119
126
128
124
118
115
117
126
137
145
139
126
112
115
121
128
134
133
127
115
108
111
120
132
139
143
138
128
120
117
124
135
143
138
127
112
109
111
116
117
117
118
119
124
128
129
127
120
117
121
128
133
130
122
112
108
114
124
133
137
132
121
119
117
122
128
136
132
117
101
96
104
119
130
136
137
140
139
136
129
125
123
129
135
136
131
126
125
129
133
133
125
116
104
104
116
129
139
140
138
131
127
119
114
116
120
126
126
126
126
124
124
127
118
117
124
135
139
136
127
121
121
118
113
111
114
123
127
130
125
122
126
134
140
137
129
122
123
124
125
121
114
105
101
103
116
127
128
124
121
122
123
121
121
127
132
128
117
110
114
124
130
116
120
132
140
139
132
127
129
134
136
133
123
112
113
120
122
124
119
121
126
131
128
119
116
117
116
117
117
118
115
114
115
114
117
119
118
115
115
118
120
124
129
133
132
122
111
108
113
121
131
113
123
141
151
144
128
112
110
117
131
137
139
131
121
118
117
119
121
127
129
128
119
113
115
116
115
115
118
123
125
124
122
120
119
123
130
131
129
126
129
137
142
138
131
127
127
126
121
124
127
119
121
126
133
133
123
112
106
106
111
116
119
120
116
109
106
107
116
128
133
129
125
116
115
118
125
126
120
114
116
126
135
138
132
129
131
133
129
126
128
132
134
130
127
128
131
132
130
130
134
118
116
114
116
119
122
123
123
121
113
106
102
107
111
109
107
109
118
130
132
125
114
108
115
121
128
129
122
116
118
132
146
146
131
118
113
116
119
115
111
109
112
116
121
122
126
132
134
135
134
128
123
117
116
116
121
124
129
131
132
128
122
117
118
119
121
125
131
133
123
107
100
105
118
123
121
118
121
128
134
137
135
127
120
114
111
112
115
114
115
118
124
126
126
124
125
134
138
133
119
140
135
124
116
111
110
111
115
125
136
140
129
115
110
117
123
125
125
122
123
118
114
116
122
126
123
119
120
127
132
128
124
126
133
138
135
125
119
120
130
137
140
136
130
129
138
146
141
124
106
126
123
120
114
107
104
103
109
120
130
132
120
108
103
108
114
116
113
118
127
134
130
124
121
126
130
128
121
118
118
123
126
133
144
150
146
134
124
119
121
125
130
128
128
132
138
142
131
116
106
126
121
120
121
118
112
103
100
111
125
135
133
122
114
110
114
116
115
117
125
133
134
126
119
113
117
126
129
133
129
123
119
124
129
132
128
123
123
124
124
122
123
125
127
132
134
129
118
115
122
131
128
125
126
125
118
106
98
104
126
145
148
131
117
114
120
122
119
117
121
127
130
127
117
110
110
118
129
135
133
121
113
113
117
119
115
114
120
129
137
133
127
122
123
126
126
119
114
118
131
119
122
122
119
120
119
115
112
116
130
141
138
127
118
119
126
128
126
124
126
125
121
120
124
126
120
111
107
109
114
114
107
101
109
120
124
123
120
122
129
133
131
123
118
116
119
117
113
109
110
124
117
116
119
123
123
121
125
131
134
136
131
126
122
125
130
134
138
139
131
125
124
126
131
127
118
108
107
111
113
110
102
100
110
119
121
119
118
124
135
148
147
136
120
114
121
128
127
115
98
126
117
118
125
124
120
122
133
139
137
131
123
122
121
127
136
144
139
128
115
117
131
139
136
126
117
121
128
130
121
114
116
124
130
125
112
108
117
134
149
153
142
126
114
112
124
139
147
142
128
116
115
122
122
116
115
123
133
132
127
124
121
118
118
123
139
145
131
111
95
96
109
118
125
130
135
134
127
118
114
119
131
136
131
124
122
125
134
136
132
121
109
103
103
109
120
136
150
151
143
110
116
119
120
123
126
125
123
117
115
121
123
119
118
121
130
128
120
110
100
96
95
102
115
134
141
139
130
124
120
121
120
114
114
121
134
144
143
134
118
109
110
111
112
113
121
128
133
137
134
124
117
114
123
135
135
125
114
111
116
120
117
117
119
123
121
112
104
106
112
118
123
129
135
139
140
140
149
156
151
132
111
103
112
126
132
133
123
120
118
121
126
127
126
127
127
127
128
136
140
134
126
113
111
119
124
122
117
116
114
108
104
107
118
127
124
111
98
101
111
124
136
145
148
145
139
131
138
153
163
153
131
115
113
122
125
125
124
123
122
123
124
126
127
128
129
135
139
135
129
129
131
112
94
92
106
124
131
123
110
96
95
108
121
129
129
121
110
105
112
117
120
124
133
138
131
116
106
117
139
151
138
119
112
114
123
131
137
138
130
123
120
120
119
119
127
145
154
136
109
129
130
117
107
106
121
129
133
125
113
108
110
115
122
127
129
126
119
116
114
116
117
122
126
129
123
117
114
122
133
134
121
116
119
125
123
121
123
129
132
129
127
125
123
119
118
126
137
134
117
123
125
125
129
134
132
128
122
120
127
131
129
124
123
128
130
132
122
115
114
119
129
137
139
136
132
135
139
142
141
131
120
120
126
129
125
120
115
117
122
127
129
134
138
132
118
99
96
110
120
96
105
110
114
121
125
122
126
130
134
132
128
120
125
134
137
133
120
114
115
123
132
138
140
141
141
140
136
128
126
128
126
123
124
127
126
127
127
125
122
118
115
122
133
140
135
123
117
121
127
72
71
73
82
97
113
123
133
133
129
118
110
108
117
124
122
118
116
117
123
125
124
126
131
136
134
130
125
124
125
128
133
133
132
134
134
133
137
138
130
120
112
109
113
122
130
136
143
146
139
84
57
57
76
94
102
105
108
118
122
117
110
107
109
110
108
105
114
122
128
125
122
118
119
119
115
118
127
131
127
125
132
143
149
146
137
131
129
127
128
121
117
112
108
105
105
112
121
130
127
121
70
58
76
96
97
83
82
99
117
127
123
116
113
116
120
119
124
123
125
124
121
118
120
116
110
109
112
112
112
114
128
143
146
137
125
121
123
125
120
118
118
120
120
117
119
118
115
111
112
133
87
66
79
99
100
87
80
92
111
120
119
116
118
124
129
130
130
127
124
124
122
125
133
134
126
116
108
110
114
124
129
131
128
122
117
122
129
130
123
115
113
123
135
143
147
145
141
136
132
108
88
84
95
105
104
94
87
94
108
114
115
113
118
124
123
117
118
127
132
140
138
134
135
141
144
143
139
134
130
126
125
126
129
128
128
125
129
130
125
118
116
126
137
143
140
144
150
158
156
124
123
117
103
97
108
131
151
152
140
127
119
116
117
117
116
112
109
106
108
116
126
137
139
130
122
118
121
125
128
128
127
130
130
129
124
125
134
141
139
126
115
111
119
128
130
129
128
133
137
122
121
119
119
118
121
124
128
126
119
115
116
119
125
130
131
130
131
132
128
118
112
118
128
132
125
114
107
110
117
124
130
140
146
144
131
121
118
126
133
129
124
116
122
128
131
127
126
132
141
124
117
107
105
108
109
103
100
107
116
119
123
124
127
129
130
130
132
137
139
133
124
120
126
131
127
117
105
101
107
121
133
139
135
125
118
117
115
115
114
115
124
127
128
128
128
125
119
114
118
120
117
113
112
110
102
93
93
105
118
131
135
131
128
127
126
125
121
119
118
120
122
123
123
123
120
116
109
104
105
119
129
131
126
121
121
129
130
124
114
114
121
123
125
124
128
124
116
108
113
110
121
138
146
140
125
112
104
104
114
124
129
127
121
121
123
124
122
116
111
108
111
116
120
120
122
119
114
113
115
120
130
141
148
147
139
131
125
124
127
130
130
121
115
120
128
133
130
125
128
112
125
142
149
141
126
116
115
114
114
115
116
120
120
121
119
116
116
115
118
122
122
119
115
117
124
130
129
123
116
121
132
144
152
148
137
124
116
117
127
135
134
122
113
110
117
131
144
146
139
122
125
132
131
121
105
102
114
123
126
120
116
120
126
131
128
116
107
105
114
126
135
124
109
105
120
138
141
126
112
109
118
123
122
117
123
130
135
131
125
120
118
118
114
107
107
116
135
145
142
115
112
117
125
125
119
114
116
124
125
118
111
111
123
133
135
128
118
105
103
106
116
122
119
121
132
141
137
123
111
104
110
112
110
117
132
144
145
132
120
107
108
114
120
120
117
115
119
125
133
107
105
111
123
136
143
139
132
126
119
113
108
111
124
136
140
138
131
123
108
98
98
110
128
138
137
130
122
118
117
119
120
125
131
140
144
137
129
122
119
117
118
121
123
125
125
128
128
128
128
118
117
116
118
122
129
134
133
125
119
115
116
120
128
136
140
140
132
127
123
119
107
101
106
119
126
126
116
113
119
128
134
140
144
142
133
121
120
128
132
132
130
126
122
121
122
127
131
132
129
123
128
129
123
117
115
118
119
118
119
121
117
110
109
121
133
135
124
113
121
133
127
107
98
109
124
128
121
114
119
133
139
139
135
132
125
120
125
132
134
127
119
117
123
128
123
116
112
121
129
119
126
131
134
130
125
119
118
115
117
118
115
106
106
116
127
124
113
106
114
130
132
125
122
127
130
126
121
128
142
150
141
129
123
131
136
135
130
124
119
114
110
113
122
127
123
116
117
134
151
120
119
120
124
130
133
132
125
116
115
114
114
115
119
123
122
120
118
124
139
140
130
125
127
132
127
115
112
129
153
161
146
128
123
129
136
137
128
121
120
128
137
139
126
114
109
116
132
147
152
121
119
121
125
130
130
130
127
123
119
115
113
113
113
118
121
124
129
137
142
135
121
112
115
124
126
118
112
111
122
133
133
130
129
129
131
128
125
123
124
131
139
138
123
111
108
115
119
117
111
120
122
138
147
141
129
122
123
124
124
123
118
116
115
119
122
127
126
125
124
121
117
112
113
123
129
129
116
107
100
105
116
128
135
140
139
131
127
127
126
122
115
111
114
124
129
125
115
107
103
115
123
138
150
144
128
114
112
115
122
127
130
135
133
129
122
115
112
114
119
123
125
122
121
124
124
123
116
111
115
118
122
127
133
138
139
133
128
130
134
134
130
125
130
133
129
123
122
127
134
115
120
126
132
131
126
116
114
119
125
125
126
128
133
127
113
103
98
107
118
126
131
132
128
126
121
117
112
112
120
133
138
137
131
126
124
123
120
122
125
133
141
145
140
123
107
102
113
122
127
120
124
126
128
132
136
133
133
133
130
125
119
121
124
124
115
106
108
117
123
127
130
131
126
120
119
120
119
118
119
128
136
136
131
125
122
118
115
118
122
130
132
132
126
118
109
111
117
118
116
124
128
130
139
147
147
139
134
132
131
128
127
130
136
135
126
116
118
126
131
127
121
119
122
123
125
127
131
134
136
135
135
132
128
126
125
124
127
130
138
144
145
135
125
115
121
131
140
141
133
122
122
128
140
147
137
125
117
116
122
124
123
126
131
131
121
113
116
126
130
123
113
118
129
136
127
118
120
135
148
149
137
128
122
124
128
135
132
127
124
131
142
141
126
113
113
129
145
147
134
120
115
116
123
127
123
119
113
112
113
113
112
113
113
112
112
114
119
127
128
123
117
120
129
128
114
103
108
124
137
135
128
126
122
122
123
122
120
115
106
103
110
119
121
117
118
123
131
136
128
124
117
112
109
111
118
124
123
116
113
118
126
130
130
122
119
119
122
126
127
124
124
119
113
110
110
113
118
121
120
120
124
129
130
121
107
102
114
129
134
121
109
112
128
138
135
123
116
117
123
123
125
124
124
123
122
121
115
113
115
122
131
135
134
134
130
127
123
119
118
121
123
121
113
109
110
113
114
115
120
129
139
143
137
125
114
111
117
129
132
126
120
119
128
135
133
125
118
116
118
124
125
124
126
126
123
117
112
114
118
119
119
122
126
128
129
129
128
125
120
119
121
125
124
118
110
103
101
109
124
136
138
133
130
132
137
132
119
108
104
107
113
117
121
123
122
126
131
134
131
129
122
117
115
120
121
120
125
129
125
121
117
117
122
125
126
129
133
137
135
124
117
116
118
120
119
117
117
123
131
134
127
117
119
128
132
128
121
118
121
125
127
129
130
130
126
123
126
134
143
127
121
120
125
123
119
117
126
134
136
129
116
112
117
124
127
128
131
134
132
120
109
106
112
123
130
133
134
136
134
133
131
128
126
122
121
120
125
136
142
142
138
136
136
136
136
125
114
114
119
122
120
122
129
133
128
121
119
124
132
134
126
116
115
121
124
124
124
126
123
114
107
111
119
130
130
129
130
131
129
128
129
132
132
132
131
128
126
126
129
131
128
125
125
132
143
144
133
120
113
119
120
121
119
120
123
123
123
122
117
115
114
113
114
114
113
113
113
116
117
117
116
120
126
130
131
129
127
125
122
124
126
126
128
132
138
135
126
115
114
119
121
118
118
129
146
156
152
141
131
109
119
124
118
108
104
115
134
143
133
113
99
97
102
105
105
103
107
113
117
121
126
128
128
129
132
130
124
122
124
134
143
139
129
125
130
132
128
118
117
123
127
129
128
131
139
143
139
134
130
106
116
127
124
111
99
109
129
150
157
144
121
107
104
108
110
113
119
126
131
129
127
128
129
129
124
119
120
124
131
136
137
133
129
129
132
129
124
116
118
128
139
140
135
130
133
138
136
130
117
112
115
116
115
112
109
108
114
123
136
144
141
128
120
119
122
126
130
134
131
122
113
114
125
132
126
120
120
128
134
126
112
105
115
132
138
131
116
111
116
128
136
135
133
130
136
148
151
139
121
123
117
111
111
113
118
118
114
113
114
118
119
118
118
118
119
119
120
120
115
103
96
105
125
142
143
130
120
119
122
120
110
106
115
128
132
124
116
109
114
124
132
136
134
134
137
146
142
131
121
131
125
117
115
117
118
116
118
120
123
120
120
119
119
121
123
124
124
121
120
117
114
116
123
131
134
129
124
117
113
115
118
126
128
128
120
118
122
121
125
130
138
143
141
135
134
130
122
118
122
131
133
132
125
119
117
115
109
113
123
137
140
132
126
130
137
139
135
133
135
140
136
127
118
112
115
126
132
132
123
114
114
121
127
122
117
118
127
137
141
138
138
138
137
136
136
132
125
120
122
125
137
138
129
121
119
115
106
101
112
132
140
135
124
121
125
129
128
124
124
125
125
126
126
123
119
121
127
128
121
112
112
113
116
117
114
118
127
132
130
124
123
121
125
136
148
148
135
118
112
125
129
130
128
125
123
120
111
108
110
120
131
132
127
122
126
130
126
121
117
119
125
130
129
123
117
119
120
114
110
108
113
121
124
119
113
111
118
122
120
120
118
117
118
124
133
136
129
120
116
120
115
118
125
127
129
132
130
121
110
111
119
129
133
138
140
136
126
115
112
122
133
132
119
112
115
122
124
115
105
105
114
128
134
132
126
123
122
125
129
130
128
125
122
121
117
117
121
127
130
115
117
121
124
127
133
145
142
127
110
108
117
129
134
137
133
127
109
96
95
103
110
109
110
116
128
131
126
117
110
111
117
118
124
129
134
141
139
135
129
128
129
138
140
136
130
127
125
122
122
132
135
131
123
123
127
127
121
113
112
119
129
133
129
119
116
115
115
109
102
98
97
104
115
127
133
134
131
131
127
124
122
117
114
117
124
131
131
124
117
116
125
139
148
147
140
130
124
123
123
140
133
122
112
114
113
108
102
103
111
120
123
120
111
109
113
122
131
134
130
130
132
131
128
125
125
134
143
142
132
124
125
130
131
123
119
116
119
119
116
114
121
127
135
134
130
122
123
136
150
127
122
112
107
113
123
122
122
121
123
120
112
106
105
112
120
121
118
119
126
134
141
136
127
123
126
131
127
120
113
116
124
128
128
122
120
121
126
127
122
118
120
126
129
131
127
127
129
133
132
120
120
115
110
114
125
135
135
135
130
125
118
111
110
114
122
119
110
107
112
120
123
124
128
137
138
128
110
103
111
119
118
110
106
108
113
121
128
133
130
125
125
128
131
131
134
143
144
129
106
126
124
116
109
113
122
126
126
124
126
127
124
116
113
118
128
134
133
129
125
124
125
128
135
141
139
130
123
124
134
130
119
110
111
116
115
114
118
130
140
139
132
130
128
126
128
135
141
135
117
117
122
120
115
117
124
126
123
116
111
109
113
118
124
133
138
138
137
133
127
127
129
133
133
127
121
121
127
138
143
142
133
130
134
136
128
120
119
127
136
138
134
127
126
126
122
120
120
122
121
108
117
123
124
126
133
135
133
119
104
98
109
127
145
148
134
123
117
117
125
131
134
136
133
124
110
103
105
118
136
144
145
139
133
135
136
135
129
124
122
127
131
132
136
139
136
131
124
121
124
136
117
113
116
124
133
141
139
128
117
113
121
134
143
135
117
110
116
127
136
138
136
139
142
137
119
104
104
120
135
142
134
116
107
112
123
132
134
134
130
130
133
137
137
135
127
122
126
135
142
176
129
102
105
115
119
118
122
130
137
138
134
127
121
114
110
106
117
127
137
139
135
131
130
130
123
122
131
133
129
118
111
107
108
110
113
120
130
136
140
139
139
138
128
113
100
103
118
132
139
196
131
96
99
114
113
101
104
124
147
153
145
128
118
116
113
105
106
110
121
128
125
119
115
114
116
125
133
127
112
106
117
134
138
132
123
122
130
136
137
133
129
127
121
113
112
118
125
124
115
185
120
88
100
120
128
115
106
116
136
149
148
141
128
117
112
109
113
120
125
130
127
122
119
119
121
119
119
117
118
124
134
143
144
138
134
139
148
150
138
123
112
117
129
137
137
137
131
123
118
151
118
109
122
136
139
126
113
113
119
129
133
129
121
114
113
117
125
136
141
144
139
129
123
122
126
131
130
128
127
124
123
122
127
133
136
142
147
150
141
127
123
132
147
149
134
120
118
133
148
125
135
133
122
115
122
133
136
128
119
115
122
126
124
116
109
104
100
102
114
125
140
139
127
113
109
117
130
139
141
134
125
111
105
108
119
130
141
144
139
126
113
104
106
113
116
120
126
133
135
124
133
131
122
116
120
127
133
127
117
109
109
117
125
127
120
109
109
116
124
124
124
124
126
128
125
119
119
126
131
129
124
118
121
130
131
126
115
113
120
126
121
113
111
119
128
135
138
140
139
119
120
121
120
116
110
105
111
121
121
113
107
111
122
129
125
120
121
131
138
134
123
114
117
128
136
132
119
110
110
116
121
119
118
118
120
120
113
104
103
113
125
130
127
122
126
129
132
130
126
113
117
125
132
130
115
94
86
101
120
129
126
121
118
119
121
123
124
129
127
122
112
103
101
110
123
130
130
124
119
119
123
119
109
99
105
118
128
125
121
122
131
137
131
121
114
118
125
132
136
113
124
139
146
140
128
110
104
112
128
140
140
130
118
111
117
123
128
126
112
97
93
100
109
118
124
129
130
133
132
129
124
119
113
109
115
124
131
136
139
141
139
137
129
124
125
135
141
141
140
121
131
141
136
124
115
120
133
142
138
128
124
127
130
125
121
119
125
126
123
113
110
117
125
132
135
131
126
120
118
120
120
119
118
122
129
134
132
132
133
136
130
123
119
121
136
147
146
136
126
118
120
127
125
112
100
109
132
149
143
124
115
121
133
135
128
117
117
123
131
136
135
129
118
114
121
129
126
118
114
118
125
127
123
122
129
138
138
130
124
121
118
113
113
116
126
128
126
124
123
109
104
114
124
124
112
109
121
143
149
136
119
111
114
121
124
123
120
119
117
118
120
120
117
114
120
127
128
125
123
126
128
128
123
119
126
126
125
122
123
124
125
126
129
130
130
125
123
127
137
115
116
120
129
133
132
129
132
141
140
129
116
109
110
117
122
126
131
128
119
110
108
118
132
137
131
123
120
121
125
123
121
118
124
126
122
113
111
118
128
133
131
130
128
130
132
133
135
139
138
129
130
129
131
136
141
141
134
127
116
108
107
113
120
121
121
122
124
128
133
133
132
135
142
142
132
121
110
112
117
121
119
123
128
128
123
116
122
132
134
128
119
114
113
115
120
125
129
132
132
127
125
128
131
135
137
134
123
116
112
112
116
118
121
120
119
116
111
112
123
139
144
143
141
138
131
122
114
112
119
126
128
125
124
126
125
131
140
142
132
112
101
103
117
128
126
112
102
108
128
124
124
127
127
125
123
120
122
121
123
126
128
129
126
126
127
123
114
108
110
118
126
128
129
126
124
121
120
127
135
136
128
122
121
130
147
153
152
141
126
114
111
117
127
132
125
108
93
102
129
134
134
126
114
102
102
115
124
126
123
119
124
131
136
134
127
122
116
113
112
111
109
110
111
112
115
120
122
130
135
133
129
125
129
140
150
153
146
136
130
136
141
141
130
117
110
109
111
117
131
138
135
124
109
97
100
115
129
136
127
121
119
119
118
115
111
112
114
117
114
110
108
109
114
118
123
124
118
112
111
117
127
132
132
127
123
124
128
132
135
139
145
145
141
133
127
123
113
108
110
126
131
129
121
108
104
110
121
127
128
126
123
118
110
104
109
117
123
122
119
113
112
117
123
130
133
127
115
104
101
105
117
127
130
122
112
109
117
131
137
130
124
129
142
154
147
126
102
94
99
113
121
127
129
121
109
104
104
109
119
126
127
123
119
119
123
122
124
123
123
124
120
117
115
121
125
125
119
115
110
110
115
124
130
131
126
121
124
132
137
132
125
118
123
125
119
114
115
125
131
119
122
124
127
124
121
115
110
115
123
125
125
123
122
122
122
118
114
114
118
123
122
118
112
112
123
130
130
121
117
116
118
123
127
127
126
122
122
126
132
136
133
123
110
97
95
109
132
148
149
128
134
132
128
125
124
120
119
119
123
123
123
124
124
120
118
116
117
117
114
110
108
111
110
113
121
130
130
127
124
129
133
133
128
125
124
120
116
120
131
142
141
128
114
108
110
116
119
119
115
121
125
130
130
128
126
121
118
117
118
121
121
123
124
122
118
116
118
120
118
110
105
106
111
115
119
123
124
128
130
134
135
134
128
124
126
127
126
130
141
153
153
138
120
117
126
130
122
107
99
116
110
112
118
124
125
124
122
125
130
126
116
107
105
110
115
114
114
121
124
121
114
110
114
117
114
107
108
119
127
129
131
125
118
114
116
122
128
132
141
149
152
138
117
110
119
135
142
138
125
130
118
110
107
108
112
117
121
127
134
135
127
116
108
108
112
114
120
124
126
124
120
120
121
118
109
102
107
117
122
123
124
126
123
116
103
101
116
132
144
141
130
118
113
116
121
128
132
135
135
131
129
123
118
111
105
106
108
116
123
131
134
133
130
124
123
122
121
115
111
116
125
132
131
126
125
131
134
133
123
119
122
130
133
122
108
106
118
137
147
132
110
108
129
147
145
128
110
111
123
121
124
125
127
124
117
112
110
115
116
119
117
117
120
123
123
118
111
106
107
117
133
141
140
133
133
133
132
126
121
127
132
133
131
127
124
122
121
121
118
111
108
116
131
144
140
128
119
116
118
124
123
120
116
113
109
109
111
115
115
116
119
127
130
121
112
113
119
125
122
115
116
122
129
129
123
113
104
109
126
142
142
133
127
130
134
127
113
99
98
106
117
120
120
117
119
126
134
141
140
129
126
119
113
105
96
94
99
112
118
125
143
159
157
138
116
113
130
140
131
110
92
94
108
120
123
119
116
124
133
142
139
130
123
127
131
126
116
115
122
132
134
133
128
127
128
125
126
135
145
126
116
116
118
122
115
102
102
116
131
141
141
136
133
126
119
112
117
125
123
112
100
99
109
121
129
133
135
135
132
131
135
133
129
124
121
121
127
135
141
141
138
139
147
152
148
132
115
111
117
122
111
107
115
125
130
126
119
123
130
132
125
116
118
123
121
112
106
106
108
112
114
117
121
123
128
134
142
143
131
121
123
129
131
129
125
121
119
116
116
116
120
128
138
147
148
140
127
117
110
122
125
118
114
115
124
132
136
132
122
113
114
125
136
138
129
117
107
101
102
110
120
129
128
121
120
130
142
143
133
120
116
122
127
134
135
132
123
115
117
122
123
121
123
134
142
144
139
131
124
116
130
138
130
117
112
122
139
146
132
113
107
114
121
125
122
115
106
102
106
120
136
141
130
119
118
123
126
121
116
118
127
134
135
139
142
143
138
137
144
148
140
129
122
126
136
139
131
123
117
115
123
133
133
125
116
119
125
134
136
129
119
104
97
102
107
113
114
116
126
139
144
140
130
121
120
120
114
107
107
117
128
135
140
141
140
136
129
127
129
133
129
120
118
118
124
133
132
130
125
118
116
115
120
126
131
123
117
114
124
135
136
124
110
108
110
121
132
138
138
128
118
116
125
134
133
126
124
127
128
120
109
103
110
121
126
123
116
114
116
118
120
118
116
116
120
131
145
150
147
121
115
113
116
125
134
136
131
125
121
120
125
128
123
113
109
115
131
140
135
115
99
105
126
146
146
132
121
122
125
122
111
103
107
116
120
117
112
113
119
128
133
133
126
116
116
124
136
140
141
126
124
120
114
113
119
132
143
139
121
104
97
103
112
116
116
120
129
134
131
123
116
117
126
134
135
125
111
106
113
124
136
143
141
130
119
112
107
108
117
129
141
142
129
115
109
116
122
123
124
129
131
126
116
110
115
127
134
132
122
113
106
103
109
120
131
135
130
128
126
131
134
130
121
115
113
118
121
122
122
126
138
149
145
131
117
112
111
117
119
125
132
132
125
120
122
129
128
123
120
118
127
129
123
119
122
128
123
115
117
128
135
129
117
113
118
126
127
122
120
123
127
131
129
121
116
120
130
135
133
127
128
132
130
120
116
121
132
136
131
123
118
118
123
134
141
139
127
119
119
114
123
128
127
124
125
127
119
103
102
115
133
138
125
114
110
118
123
123
119
118
121
126
128
127
126
128
129
128
125
126
132
137
132
122
117
120
125
128
121
112
112
119
128
137
135
128
126
132
143
110
118
124
127
126
128
130
125
112
101
103
117
128
128
123
122
121
121
118
118
120
118
113
113
116
126
127
122
114
115
125
131
134
132
130
130
129
120
112
108
111
120
135
143
139
126
119
122
134
147
101
110
118
120
122
125
129
132
122
113
110
117
128
135
135
128
118
108
108
113
117
113
106
106
112
119
120
121
120
125
127
120
112
114
128
142
147
137
127
118
119
128
145
153
151
138
124
111
107
110
119
121
117
110
105
106
111
114
111
107
111
124
133
138
132
123
118
115
118
121
121
117
113
112
110
110
117
128
135
139
131
122
117
113
117
127
137
141
137
130
123
126
134
145
147
139
125
109
105
109
144
142
128
109
101
104
104
102
98
99
110
121
126
122
116
116
126
136
139
131
128
126
123
111
102
103
115
126
124
118
120
132
141
132
118
107
112
126
134
133
126
124
127
130
128
123
117
116
129
136
139
132
123
115
118
126
130
126
124
125
129
127
118
107
107
115
124
128
124
122
125
129
121
108
103
112
120
117
103
93
102
123
137
133
119
108
106
114
119
121
122
123
128
129
127
122
119
118
126
132
127
120
120
128
136
139
133
130
135
147
152
136
115
101
104
119
123
116
110
114
124
133
128
124
124
133
134
128
122
118
120
121
122
123
121
117
114
113
114
119
125
132
139
142
138
133
126
121
117
119
124
122
123
125
126
126
122
119
126
141
147
135
115
104
112
127
134
135
130
127
127
128
128
128
134
137
136
140
145
149
146
133
129
132
134
125
118
118
130
138
141
139
137
134
132
129
129
128
128
123
109
124
125
116
111
121
127
132
129
125
122
122
123
121
120
123
129
136
135
130
124
118
116
115
116
121
123
129
132
131
133
140
149
150
140
127
122
126
131
136
133
127
123
118
120
123
129
135
133
125
104
116
121
118
115
121
128
128
116
104
103
119
137
139
127
114
111
116
119
122
123
125
127
123
117
116
115
115
117
119
129
135
141
137
131
128
125
126
120
117
117
123
127
127
128
131
133
133
129
124
124
104
105
114
117
123
125
117
107
102
113
133
147
144
130
121
123
133
137
138
136
134
138
144
140
127
117
115
124
132
132
120
108
102
108
115
121
123
120
122
129
140
149
149
145
135
124
120
124
130
171
124
99
99
111
122
124
123
122
124
130
132
135
131
126
127
131
137
142
144
144
140
136
135
132
122
119
122
130
127
117
107
99
98
104
113
122
130
134
139
143
148
156
158
149
135
122
119
127
134
214
152
102
94
107
122
129
131
133
136
134
129
125
121
119
116
109
106
112
126
143
145
136
125
116
115
124
133
132
123
114
116
122
126
126
128
133
138
137
132
127
130
141
145
141
136
135
137
132
119
198
141
105
103
120
133
133
128
128
135
139
140
133
121
114
114
116
116
116
123
132
137
134
127
122
127
134
137
137
139
138
136
137
138
135
134
134
133
130
122
112
109
116
124
129
131
129
126
119
107
142
120
119
128
134
135
133
128
126
134
140
143
132
120
116
131
148
150
138
129
127
126
122
116
120
128
134
135
133
137
138
135
133
135
138
138
134
131
133
131
123
113
113
123
128
123
114
111
116
119
120
123
127
130
135
134
127
114
104
104
114
125
128
127
126
127
131
127
118
114
117
122
124
120
117
120
125
130
133
131
126
120
109
109
114
121
128
130
132
133
126
116
108
113
120
124
124
126
129
129
117
121
126
128
127
125
123
120
123
125
122
119
116
119
124
122
113
105
104
107
114
122
128
128
127
126
129
134
138
139
130
117
101
102
114
128
128
117
114
123
130
127
120
114
118
128
140
144
139
127
113
118
126
128
127
122
120
127
136
135
124
111
106
110
116
113
108
104
110
123
128
129
125
123
130
138
141
137
134
130
125
114
101
101
112
129
132
127
123
125
134
141
138
126
117
119
129
139
138
128
115
120
127
132
135
128
120
117
123
127
127
124
123
124
124
122
121
125
133
137
130
119
108
105
117
129
139
138
132
131
126
122
114
104
107
114
123
130
128
129
131
136
136
127
115
108
112
124
137
142
128
128
125
125
127
129
122
118
121
129
133
135
135
134
135
133
132
133
133
125
113
106
111
119
125
126
124
124
127
126
124
122
113
105
101
103
112
122
125
122
120
124
127
127
120
111
114
120
132
139
128
126
122
116
114
114
120
129
134
130
123
119
124
131
135
131
127
126
130
123
115
117
128
142
145
135
123
114
113
117
121
117
111
105
103
113
124
127
125
121
119
120
124
124
122
122
118
114
108
109
115
114
117
118
111
108
114
126
136
132
119
112
117
126
130
124
118
120
129
138
140
134
125
121
123
126
125
118
116
122
131
132
127
118
116
123
127
127
126
127
131
131
129
124
124
126
121
112
106
108
111
115
122
127
121
111
112
123
138
143
135
121
113
112
116
116
115
117
126
132
136
129
116
108
109
117
124
125
124
125
130
129
125
118
113
109
109
113
123
131
136
134
132
131
133
135
130
127
130
137
127
133
137
131
123
115
117
126
141
142
134
120
111
106
108
111
111
113
116
118
123
128
132
132
127
122
121
122
122
122
117
110
111
112
112
107
105
115
129
136
135
130
128
128
129
129
128
134
139
138
139
141
139
131
124
119
119
125
127
120
112
110
113
118
116
111
109
109
113
119
125
132
141
144
136
124
116
113
114
117
119
120
124
128
124
116
117
130
139
138
131
124
118
115
114
116
122
129
129
126
135
125
125
127
129
130
126
124
122
115
110
110
117
123
121
116
112
114
120
125
126
127
129
134
133
124
115
108
107
112
122
134
141
138
126
117
116
126
134
133
130
124
121
123
127
130
131
124
122
125
121
119
121
121
121
124
133
139
139
125
114
112
119
125
125
121
121
126
127
122
116
112
117
125
131
130
125
118
110
109
114
125
133
132
126
117
115
122
131
132
132
135
134
135
138
137
130
118
109
116
122
133
133
120
105
102
116
134
138
125
112
111
119
126
128
123
118
114
107
98
97
105
111
114
116
128
139
139
125
109
102
110
123
129
130
128
128
131
131
127
126
127
128
128
130
132
130
120
111
114
134
140
138
121
105
100
111
124
131
125
117
115
118
119
117
115
114
110
101
94
95
106
113
113
109
117
129
134
124
108
100
109
122
128
128
126
126
130
130
125
118
119
128
137
141
137
130
123
123
128
133
134
128
117
106
104
111
121
124
123
120
119
118
113
109
112
125
132
127
116
108
108
115
116
112
110
110
113
114
111
112
114
122
123
118
115
116
122
129
129
123
123
135
150
149
132
114
109
115
125
129
127
121
113
104
103
110
115
117
118
121
118
114
112
118
132
143
144
137
127
118
109
105
106
112
115
116
119
121
120
118
117
120
122
120
121
121
125
131
132
126
119
121
125
123
111
109
118
125
124
129
124
119
113
112
113
114
117
122
124
124
117
111
112
121
137
145
142
132
124
118
110
107
106
115
129
133
130
126
121
120
116
114
115
121
126
131
132
132
132
129
122
113
115
116
120
130
142
149
143
129
124
117
111
108
110
112
114
119
122
121
120
117
114
113
121
130
138
132
119
110
111
113
116
118
125
126
121
117
119
122
119
114
112
118
127
131
127
126
130
136
138
132
130
131
131
128
121
122
130
120
119
114
109
106
103
104
105
108
115
122
127
124
118
117
119
123
123
118
112
109
113
120
120
119
117
117
116
117
119
120
119
116
113
118
128
130
123
114
118
132
139
137
131
128
125
115
101
94
106
118
115
111
108
109
115
123
126
128
133
139
136
126
120
121
125
120
113
107
112
123
127
126
124
121
120
122
124
122
117
114
117
121
124
126
126
126
120
115
119
130
136
132
120
117
123
130
127
123
125
128
127
122
114
112
115
126
135
142
144
144
136
127
121
119
115
113
114
116
122
126
127
128
127
125
125
125
126
124
119
117
125
136
138
130
122
116
119
129
144
150
144
128
115
114
126
134
135
135
138
124
129
134
132
126
113
107
110
124
127
125
121
124
124
122
117
112
112
114
119
124
131
136
131
127
129
134
133
127
120
117
122
128
128
125
123
119
120
133
145
141
122
108
110
126
141
139
128
121
124
109
112
123
133
131
115
108
105
112
118
119
116
118
123
125
123
115
112
112
118
126
138
138
131
126
128
135
135
125
116
109
108
110
116
126
132
129
120
116
115
112
106
102
110
128
142
143
131
120
114
112
110
113
117
116
115
111
115
115
114
113
122
133
136
126
118
114
123
125
122
119
117
121
122
124
127
129
128
124
123
119
112
112
119
129
135
129
115
102
103
118
128
128
120
118
121
127
130
126
120
116
119
121
123
121
116
114
113
114
114
118
135
151
149
127
108
109
123
127
118
100
94
100
111
121
125
129
129
127
129
124
121
116
120
125
129
125
116
114
122
134
140
136
125
121
117
116
119
124
133
115
112
118
138
148
143
127
114
116
128
138
144
141
134
125
113
105
105
106
105
101
104
110
116
119
122
127
130
128
120
115
119
121
120
114
112
117
118
125
130
131
126
126
131
136
135
123
117
123
130
121
114
118
128
140
141
130
118
117
122
128
128
129
132
131
123
112
103
102
105
113
125
132
130
123
117
118
130
133
123
115
117
123
122
115
109
109
113
116
116
116
120
123
132
135
130
119
112
113
117
128
129
128
125
122
123
125
123
119
112
109
113
130
144
144
132
122
118
114
114
114
122
127
123
113
108
113
129
138
132
123
121
122
124
123
121
117
114
113
119
126
133
133
130
125
120
113
107
104
108
126
128
125
121
117
119
125
126
123
115
111
117
127
135
131
125
121
115
108
106
112
117
115
108
105
114
126
128
122
117
120
128
130
127
126
129
130
127
125
135
142
139
129
120
118
121
121
113
111
113
131
121
106
103
112
125
129
123
115
114
118
121
117
108
106
110
108
102
93
98
112
118
118
115
121
132
139
130
113
108
118
128
134
129
122
122
125
128
131
136
136
125
115
113
117
122
124
126
128
129
137
127
115
112
121
133
134
121
111
112
118
124
119
108
101
99
102
107
112
116
117
119
120
124
130
134
133
128
124
123
120
124
125
123
116
110
110
117
127
135
133
123
115
116
115
120
126
137
145
142
126
134
138
137
134
134
132
130
125
115
111
118
124
122
108
94
96
114
138
145
141
131
124
123
127
124
123
124
124
123
121
119
122
128
129
122
114
115
123
129
130
131
127
120
112
111
120
132
137
131
116
128
133
128
122
117
125
133
129
117
99
95
103
110
105
99
102
118
137
144
143
134
124
119
118
125
126
121
117
116
122
128
138
142
139
129
114
107
105
114
125
136
140
127
108
99
107
121
127
123
114
115
113
111
109
113
121
124
121
119
112
103
97
95
102
111
122
127
129
126
125
125
124
121
117
118
120
121
122
125
127
134
140
139
133
120
110
105
106
114
125
134
135
125
113
106
112
120
125
123
110
111
113
114
118
123
125
122
117
120
129
132
122
111
106
111
124
129
131
125
123
124
128
130
123
114
114
121
132
133
130
125
128
130
131
128
127
129
133
132
129
127
124
126
125
121
116
119
121
126
115
122
126
124
122
126
130
128
117
111
114
127
128
121
113
109
113
120
126
126
123
124
127
130
130
126
125
127
136
138
134
124
114
113
119
128
130
137
139
133
126
126
131
137
131
123
116
121
131
137
120
126
126
123
120
122
124
124
118
113
113
117
122
120
117
118
121
125
121
116
113
112
113
122
129
130
127
125
131
139
138
124
109
97
103
115
128
134
130
123
122
130
143
146
136
123
119
123
131
133
117
116
115
116
112
106
105
110
117
124
126
122
119
120
121
122
120
118
119
117
115
113
111
115
118
121
118
122
131
137
134
121
109
106
116
131
140
140
130
122
121
122
129
135
138
137
131
123
122
121
114
117
116
107
99
96
103
111
115
113
106
106
111
117
118
112
104
104
115
122
130
127
123
118
116
115
120
129
136
134
125
120
118
124
133
137
136
135
133
132
127
121
119
123
132
134
130
122
125
129
122
129
128
113
105
113
124
126
116
101
93
98
106
111
112
109
107
108
114
118
122
126
127
122
117
120
124
129
127
122
121
124
127
124
116
109
108
118
131
138
140
139
137
133
127
121
117
120
126
130
129
129
128
123
122
127
129
124
116
112
117
119
118
115
114
118
121
120
115
114
118
122
120
115
114
124
132
132
124
115
116
123
126
121
111
107
112
118
126
126
127
130
135
133
129
121
115
109
113
118
126
118
123
128
128
120
109
104
112
124
131
124
117
115
119
127
125
119
115
118
128
134
128
119
116
126
134
135
133
127
125
125
126
129
133
137
134
129
126
125
124
126
127
130
132
131
120
110
109
120
115
120
126
129
122
115
110
114
124
132
135
127
119
118
123
128
126
120
115
120
127
129
127
122
122
123
125
128
134
137
137
135
136
140
141
138
133
131
134
139
138
135
130
129
131
129
122
120
124
127
110
130
133
124
111
115
128
140
144
144
145
142
135
128
122
123
124
122
116
111
111
113
112
109
112
122
134
139
133
123
117
122
134
135
127
120
121
131
135
126
114
111
119
126
124
121
117
120
128
134
109
122
126
119
111
116
127
135
134
131
134
139
135
124
113
113
121
124
117
110
113
115
116
110
112
129
150
157
140
115
97
99
111
113
112
116
122
124
117
101
91
95
107
115
119
119
116
120
127
134
104
97
106
118
120
124
128
124
118
112
115
125
128
122
115
120
131
135
129
122
119
117
119
123
126
131
138
139
134
123
113
108
110
117
126
132
129
120
114
112
116
119
120
120
127
130
126
119
122
132
134
101
94
104
115
126
129
126
112
102
103
113
121
122
124
128
131
132
129
126
127
122
120
123
123
119
111
111
118
125
126
127
129
130
135
138
135
132
130
127
126
128
136
144
148
141
125
116
117
123
178
127
95
94
105
120
127
123
112
102
97
102
114
118
120
119
115
111
113
122
133
136
132
124
119
113
112
117
121
125
126
124
121
118
119
125
133
137
131
115
106
110
131
146
145
130
121
116
119
119
159
121
103
106
115
122
128
123
116
114
112
116
118
114
113
118
121
119
115
116
123
132
133
131
131
131
130
131
134
138
138
128
120
117
116
116
115
114
111
112
110
111
116
120
118
117
121
125
123
116
119
113
116
120
119
124
131
136
134
131
132
135
133
122
119
134
147
143
128
118
118
120
124
128
135
142
141
135
134
141
147
144
141
141
139
130
115
103
106
116
125
123
116
111
112
118
122
120
114
105
115
110
111
118
123
120
114
115
123
132
135
125
114
109
115
128
138
144
140
124
113
105
112
122
129
127
119
110
106
109
115
122
132
138
139
131
116
109
113
122
128
122
121
120
125
126
123
121
123
121
114
113
113
119
122
120
113
114
127
147
154
142
129
123
128
134
135
130
121
113
111
115
120
120
115
113
113
112
116
119
123
122
117
115
119
127
131
127
125
127
132
135
130
124
120
119
123
123
118
107
131
131
127
122
122
122
123
123
126
130
130
122
117
114
121
128
131
128
122
119
122
126
130
128
122
119
116
114
118
128
133
129
120
117
127
138
141
134
126
128
133
139
138
129
123
122
123
125
120
109
135
133
125
121
123
131
139
137
125
116
111
114
124
129
129
130
129
130
130
127
125
126
130
130
129
126
117
109
109
119
130
135
135
134
135
134
126
123
122
126
129
128
129
129
127
126
127
128
127
123
121
114
108
112
120
128
129
128
122
117
116
117
129
139
142
134
124
121
123
123
121
123
130
131
127
118
112
106
106
113
119
125
125
122
113
109
110
117
121
119
115
114
122
128
128
123
118
119
125
123
115
110
111
116
123
124
117
111
109
114
115
109
108
113
124
125
117
111
115
120
120
119
125
130
134
126
117
109
110
119
126
127
122
110
100
102
114
126
126
118
113
114
125
129
125
114
106
108
112
114
121
124
125
129
134
133
122
111
106
110
112
107
103
108
116
119
113
111
119
131
131
117
105
108
122
128
122
113
112
121
131
135
130
120
113
114
119
126
128
129
130
134
133
128
122
117
118
119
121
122
127
132
130
129
132
133
126
119
110
111
115
117
113
114
117
116
112
111
119
131
136
127
110
104
110
118
118
113
112
114
114
113
110
111
114
118
124
131
134
133
130
123
118
116
117
120
123
129
133
135
123
128
127
125
121
122
128
130
131
127
125
121
119
117
116
113
109
107
107
114
125
133
134
128
120
113
111
111
112
112
109
108
109
113
116
121
126
134
138
133
122
114
115
117
114
112
115
122
126
126
117
120
124
125
123
119
121
128
136
137
130
124
123
124
121
117
113
113
111
110
113
117
119
121
118
113
111
112
113
114
121
132
139
140
133
123
125
131
134
131
127
127
129
125
119
118
120
125
125
120
114
115
121
124
125
119
116
119
125
124
118
115
120
123
123
124
125
130
135
128
116
103
95
100
108
115
121
118
114
112
118
131
141
139
127
117
115
121
128
131
133
134
130
120
117
126
136
141
137
132
114
119
122
124
121
117
122
132
134
122
104
99
107
118
121
116
122
132
141
138
126
112
109
114
122
126
126
122
115
113
117
124
127
122
108
92
94
108
125
133
136
135
125
117
114
119
127
136
136
138
113
126
136
133
121
114
123
140
148
134
114
102
107
116
119
116
114
117
120
123
123
128
130
131
127
127
127
124
120
115
116
121
123
118
104
88
88
104
119
124
118
113
113
116
119
123
125
126
127
128
110
122
138
149
147
136
127
125
128
126
121
119
117
115
115
117
119
120
118
116
118
127
131
123
113
112
120
125
123
115
112
117
124
128
120
112
112
117
118
110
100
93
99
113
122
126
125
124
124
124
118
115
124
138
148
146
133
120
112
110
115
120
117
112
103
109
122
130
128
118
114
113
115
115
106
105
114
123
126
124
120
121
127
131
130
130
130
125
121
118
113
112
112
113
109
107
110
115
125
123
136
126
117
114
116
125
132
132
123
115
111
111
112
111
108
112
120
126
125
120
116
113
112
116
120
124
123
125
132
140
140
132
122
117
116
122
126
123
120
125
129
131
128
120
109
103
109
121
127
115
137
127
116
106
103
111
125
135
130
120
109
104
106
112
121
129
129
127
128
133
136
129
124
127
132
132
127
121
126
137
140
128
112
108
114
123
126
123
120
122
122
121
122
128
129
131
131
136
135
125
125
116
105
100
100
110
123
134
133
123
115
107
107
113
121
125
129
135
137
137
138
135
134
130
126
120
111
106
114
121
123
117
108
108
119
132
136
128
122
118
120
118
121
130
138
138
136
136
142
149
118
114
108
106
108
115
125
134
134
133
131
128
126
124
125
128
129
126
121
119
124
132
134
131
125
119
116
116
118
120
119
112
110
112
121
132
136
128
119
112
114
117
120
124
127
128
128
127
134
149
120
127
129
127
126
129
134
132
127
127
133
137
136
134
134
131
123
116
114
115
122
125
127
129
129
133
136
137
132
124
121
118
119
116
120
129
134
124
110
100
104
113
119
119
123
129
131
128
124
129
123
128
131
127
125
127
133
131
121
109
107
116
122
121
117
107
108
114
126
131
127
123
122
126
128
130
130
129
128
126
126
128
124
118
121
131
136
126
114
110
119
127
126
120
120
127
133
129
125
124
111
113
120
125
125
124
122
125
123
113
102
104
111
118
113
100
99
111
127
139
134
125
119
120
121
126
125
123
122
121
121
117
111
111
124
136
140
128
125
129
135
126
112
104
113
128
135
131
124
123
110
110
122
136
138
128
119
122
131
137
133
125
124
124
125
122
118
117
118
117
115
110
104
103
108
118
125
121
114
112
108
108
110
115
129
139
136
126
122
126
128
115
102
98
112
131
140
133
121
115
116
122
131
139
138
131
127
132
136
138
133
128
125
120
121
123
128
128
122
109
99
98
102
103
105
109
115
118
115
114
111
113
118
125
131
133
129
122
116
118
124
129
125
118
119
126
131
127
114
105
112
116
125
132
135
133
131
132
128
117
110
111
116
117
113
113
121
126
124
110
106
108
115
116
113
113
118
124
125
124
122
120
118
122
127
127
127
121
118
123
132
137
135
127
127
129
129
122
115
115
104
108
116
129
139
137
131
120
113
107
108
114
124
129
126
123
117
115
112
106
103
109
116
116
116
117
124
131
131
126
123
123
130
131
129
126
122
120
126
133
135
127
117
115
129
136
135
126
127
129
115
116
119
126
126
123
118
118
118
116
110
112
121
131
128
120
112
108
104
100
101
107
120
123
118
109
108
117
126
125
127
133
139
137
128
118
114
118
129
137
135
124
111
108
118
125
123
116
114
118
134
129
127
125
119
111
111
119
124
123
110
106
116
123
119
113
109
108
111
109
108
113
120
122
116
108
107
114
124
130
137
139
135
124
114
113
117
120
122
122
125
125
118
113
114
115
117
113
108
111
134
122
114
114
118
121
121
121
120
122
122
119
119
119
118
115
109
108
111
114
118
118
109
106
112
125
134
132
127
126
131
131
123
113
114
125
132
130
122
117
119
125
128
128
123
123
121
122
125
127
126
116
100
98
111
128
131
122
114
115
121
124
121
116
113
110
106
100
101
111
119
120
111
108
117
131
139
133
124
118
119
124
120
114
117
129
139
139
133
132
132
135
140
143
136
124
120
121
130
133
125
124
115
107
109
118
126
122
114
107
105
113
119
118
113
106
99
103
109
115
121
125
126
122
117
116
119
125
125
121
120
123
126
123
117
113
115
122
132
136
136
137
138
138
132
125
125
126
125
118
127
138
137
129
119
114
114
119
115
106
99
105
119
125
117
107
102
107
115
121
126
128
126
121
114
113
124
130
129
123
114
112
117
123
120
116
116
120
123
123
124
128
132
133
127
124
128
133
125
109
127
134
137
134
128
121
117
116
117
114
111
110
113
113
113
109
111
115
123
131
134
129
121
112
113
123
132
133
123
113
101
95
100
111
121
123
125
123
121
118
120
130
140
137
122
113
115
127
130
120
115
117
118
125
132
131
120
110
109
118
128
125
114
105
104
112
120
128
135
138
134
126
122
121
125
129
126
120
114
113
110
107
109
116
123
125
119
115
117
122
132
141
143
135
121
111
115
126
136
133
113
112
110
114
122
125
118
108
107
116
126
126
117
112
111
115
123
125
132
130
125
124
126
133
135
129
121
117
118
124
127
125
126
132
136
133
129
118
115
122
128
132
132
132
127
121
117
126
135
137
117
114
111
110
110
113
117
119
120
117
110
105
105
112
116
116
112
111
116
122
125
125
127
125
123
118
115
119
128
135
131
122
113
115
124
132
136
135
130
124
123
124
131
132
128
118
115
123
130
130
131
122
117
120
122
118
113
112
117
121
118
114
112
115
118
120
119
114
110
111
117
123
125
118
108
101
106
116
128
135
133
123
109
99
96
105
124
141
145
136
126
127
133
133
126
114
110
119
126
130
143
130
124
127
129
118
106
101
110
126
136
137
133
128
123
120
117
114
107
107
113
122
127
125
117
109
113
121
129
131
130
125
120
113
103
101
108
123
132
132
128
123
124
125
126
126
121
121
126
132
119
121
119
117
111
112
115
121
128
130
126
118
111
112
113
109
101
100
105
111
118
124
130
133
137
135
134
135
135
127
118
116
119
122
118
107
96
95
107
122
130
131
124
122
127
129
127
122
126
129
97
111
117
114
108
113
127
137
135
123
107
93
88
94
102
107
106
106
111
114
117
117
122
131
141
146
145
144
139
134
123
114
109
111
111
106
99
99
107
121
132
137
140
138
131
125
118
116
115
116
116
124
131
129
123
119
116
115
114
113
113
114
116
120
123
124
121
117
116
117
118
116
115
115
123
135
141
142
136
130
121
115
112
112
116
124
131
134
132
126
122
123
130
138
139
130
117
105
103
109
120
128
136
142
127
108
99
101
106
113
116
124
135
144
141
131
122
117
117
122
128
127
118
113
113
120
124
120
111
101
101
108
118
127
134
138
139
136
132
127
122
111
107
112
126
132
125
111
107
115
102
120
132
131
116
106
105
114
117
116
115
116
125
135
138
129
122
115
113
119
125
126
120
114
114
113
110
105
100
98
101
111
122
132
133
125
117
117
123
130
128
120
114
114
121
127
124
117
116
122
109
124
126
120
110
112
121
127
125
121
119
120
123
126
128
127
123
115
108
105
109
113
114
113
115
121
128
134
134
131
121
116
119
121
120
115
120
130
134
128
118
118
129
140
138
122
105
100
112
130
122
128
129
122
114
117
127
135
135
129
123
122
120
114
117
127
131
128
114
110
111
114
114
110
114
129
145
156
149
133
118
109
105
105
110
119
129
134
127
114
105
111
120
133
132
119
102
99
113
134
107
115
126
131
124
125
132
138
137
129
116
111
109
107
111
120
129
128
120
115
116
117
117
114
113
119
127
130
126
121
116
118
118
118
127
132
127
119
113
113
117
115
112
109
116
124
123
121
127
137
106
97
103
111
116
120
125
125
118
111
104
107
108
112
116
119
118
116
114
117
118
117
117
118
121
120
115
118
122
128
133
137
140
141
138
132
123
117
116
117
117
115
114
117
123
125
121
117
118
125
105
88
91
101
107
108
106
104
99
98
103
111
115
117
120
123
119
117
116
117
119
116
115
118
121
123
125
128
132
135
136
136
135
132
124
118
121
128
129
119
107
107
118
132
128
109
93
94
107
120
93
95
110
119
116
110
105
104
106
111
118
124
125
121
116
119
123
126
124
120
117
112
109
114
118
121
118
117
120
125
128
127
125
122
120
117
120
129
135
134
129
126
128
127
118
105
102
111
123
131
118
125
131
127
117
113
118
125
125
120
120
129
138
131
121
114
121
125
126
123
119
114
113
116
120
119
115
115
118
125
130
128
128
130
130
123
120
119
124
135
144
144
136
123
117
120
124
125
119
112
125
124
121
119
117
115
117
128
138
143
135
120
111
109
112
113
115
123
132
127
114
104
109
125
138
136
123
115
114
121
126
127
130
133
131
124
113
106
113
124
132
133
127
117
112
112
119
125
126
120
127
128
123
117
116
117
121
124
130
144
150
146
139
137
137
135
131
133
134
132
125
117
117
120
123
123
123
119
122
124
124
123
118
116
117
125
133
135
134
131
130
128
128
126
118
113
111
110
106
104
145
142
127
117
116
120
125
123
121
127
134
136
130
126
128
135
142
141
132
123
121
124
132
131
125
123
123
123
126
132
131
125
120
123
133
144
143
134
124
116
115
116
125
130
133
129
121
114
111
107
138
134
124
118
120
125
134
134
126
123
116
113
110
106
108
117
130
130
119
109
112
125
137
139
134
128
123
121
118
122
126
126
133
138
141
139
125
110
108
114
123
126
128
132
136
140
140
138
129
116
99
101
107
116
122
125
127
127
125
122
119
113
109
109
113
118
121
120
118
121
124
131
135
130
127
125
126
121
117
115
119
123
124
123
119
113
111
116
122
125
124
122
123
128
132
133
136
136
127
118
104
109
115
125
127
126
116
108
111
122
127
118
108
109
121
127
121
117
121
132
133
129
120
121
129
134
130
123
118
116
118
124
124
118
111
110
121
137
140
131
118
110
114
120
123
119
114
112
117
121
140
142
137
137
143
140
126
112
108
120
129
122
110
108
119
127
122
115
121
132
134
120
107
113
132
140
129
113
103
106
115
124
129
130
129
125
126
133
137
132
123
119
118
117
115
111
111
115
119
125
142
135
126
123
130
137
131
120
111
116
123
122
115
112
116
118
117
115
121
129
132
125
117
117
124
125
120
116
116
118
118
118
120
126
127
126
128
133
136
130
122
117
114
112
110
111
119
127
123
116
121
116
109
107
116
122
127
127
118
114
116
122
124
121
118
116
119
122
127
127
125
123
122
121
120
115
115
118
126
134
135
131
126
126
124
122
126
131
129
124
118
115
118
120
116
113
115
122
123
117
109
107
113
120
125
129
129
128
124
124
126
126
129
130
127
124
124
130
133
127
119
113
110
115
122
129
127
120
113
113
122
131
135
135
130
131
130
129
124
121
122
130
137
137
131
125
123
124
128
134
99
106
119
134
140
132
120
114
117
123
125
128
128
129
126
125
125
127
129
127
122
116
110
113
123
133
135
128
115
103
99
101
108
116
125
134
143
143
137
128
124
127
126
123
124
128
134
139
141
145
109
112
121
126
123
114
109
112
116
119
120
120
124
126
123
117
117
120
128
128
127
126
127
129
126
118
108
109
117
122
119
111
103
104
108
113
125
137
141
132
121
112
111
112
113
113
116
127
135
137
116
119
122
118
110
106
112
124
133
133
131
130
133
135
134
129
121
122
131
137
136
132
133
136
130
114
97
96
116
135
145
137
125
118
108
99
101
115
128
130
122
114
116
122
121
112
105
108
115
120
115
116
125
134
138
131
116
108
114
125
134
139
135
137
136
134
132
132
135
140
137
132
126
122
123
124
123
122
122
127
134
136
137
130
125
114
110
115
123
128
124
116
118
123
125
124
115
109
108
107
115
109
120
143
158
152
126
106
100
111
124
133
134
129
119
118
121
125
127
128
132
131
125
117
117
126
137
138
130
126
128
134
137
133
129
126
123
119
118
125
131
131
128
123
121
123
123
118
111
104
118
109
113
119
131
137
139
135
126
119
119
126
132
128
118
110
108
111
117
125
130
130
125
124
124
128
129
126
128
134
141
139
131
121
120
124
123
118
112
123
139
150
143
129
119
122
126
122
115
103
120
119
114
107
106
115
129
137
127
114
113
121
132
139
133
122
113
112
120
130
135
131
125
125
130
128
119
117
123
136
142
131
116
114
123
130
130
122
115
116
119
122
121
117
117
123
130
127
122
114
121
123
118
112
111
119
130
136
127
118
114
118
131
141
144
131
118
114
121
131
136
132
127
126
124
117
108
109
118
124
123
113
106
115
127
134
133
126
121
116
108
101
102
109
118
126
135
145
147
139
115
117
119
124
126
131
134
139
137
133
126
121
125
137
144
138
125
116
117
128
131
132
129
128
125
118
112
112
118
122
119
114
114
118
125
125
123
123
122
119
116
113
118
126
133
140
145
148
147
138
118
122
126
125
123
122
123
125
125
118
116
114
115
122
126
128
130
133
136
133
125
119
119
127
130
132
127
123
123
125
130
129
123
115
111
117
124
124
119
113
109
113
125
135
142
146
141
129
118
111
131
127
120
112
108
113
120
119
108
94
95
104
115
118
114
110
122
136
147
141
125
117
118
125
126
120
116
119
126
134
136
131
121
110
110
122
130
125
115
107
108
114
122
130
135
135
127
116
111
113
122
109
99
99
108
120
133
135
125
113
105
116
127
132
128
115
116
123
137
141
134
126
125
125
124
115
105
106
117
132
136
128
112
109
125
140
142
131
125
128
134
131
125
119
119
121
118
118
126
134
112
105
108
120
127
123
122
125
134
139
135
127
124
124
125
124
122
122
122
123
118
111
109
117
124
124
111
100
102
119
131
130
121
120
129
136
139
137
140
145
144
134
121
114
116
119
123
126
128
134
125
124
133
141
138
122
113
121
133
142
136
122
110
102
103
112
123
126
120
115
104
105
108
117
123
120
111
100
100
116
128
132
127
119
115
118
130
139
141
133
124
116
114
112
119
129
135
128
117
111
127
124
129
131
130
122
121
124
125
120
112
110
113
114
113
114
120
124
121
118
120
125
130
127
122
116
114
117
122
123
124
120
117
116
115
123
129
133
130
123
119
116
116
114
127
143
145
124
103
98
110
110
115
118
118
116
114
109
102
94
95
108
124
136
134
125
117
115
117
120
123
124
120
119
121
126
131
135
132
126
122
119
120
124
130
131
127
119
118
129
138
135
118
112
124
144
144
126
112
114
105
108
115
116
108
102
109
119
121
115
106
104
115
126
124
116
112
113
115
114
109
107
109
114
122
127
131
128
122
120
122
131
135
129
124
120
117
119
129
141
149
139
116
104
113
130
139
129
124
127
117
113
115
115
108
104
115
133
147
144
127
112
110
111
111
111
110
109
109
110
110
120
124
126
124
127
131
130
122
119
122
133
135
123
111
111
122
133
137
135
125
114
101
99
108
125
137
139
136
130
123
117
117
122
124
121
120
121
133
142
139
123
111
111
115
118
111
105
106
116
133
138
131
123
121
128
138
140
132
122
115
114
114
114
118
126
139
142
134
119
104
100
103
112
119
122
127
136
142
140
114
123
131
134
136
132
126
119
118
121
123
118
115
114
116
115
109
108
122
138
146
139
125
115
114
116
121
127
127
121
110
104
103
113
120
131
138
134
125
119
117
125
134
141
130
116
108
119
135
139
111
126
135
131
123
120
124
123
121
113
105
110
120
127
122
114
110
121
133
135
129
126
127
126
117
109
113
121
126
126
122
120
118
114
114
114
120
124
122
123
128
137
149
150
136
121
113
119
124
123
124
121
117
111
102
101
108
117
121
116
111
112
118
125
126
124
122
121
113
107
107
118
128
131
125
122
127
135
136
129
123
121
119
114
110
114
125
136
131
123
119
127
140
144
138
130
129
129
123
114
133
123
117
117
118
114
106
106
114
123
127
121
110
106
112
121
120
113
108
110
119
126
126
121
122
128
133
134
127
116
108
105
107
113
120
126
134
142
134
120
113
117
128
131
124
123
130
138
139
128
134
133
130
135
142
137
122
107
109
121
128
122
110
105
112
118
118
117
122
131
137
133
129
128
131
135
131
119
111
112
113
116
120
127
132
135
130
123
119
121
127
127
126
122
118
120
131
143
151
140
132
128
122
123
131
134
126
120
119
121
122
114
109
114
126
130
126
120
120
126
129
130
132
137
145
147
138
123
115
119
129
138
137
135
136
135
127
118
115
123
134
136
133
130
127
132
135
139
140
138
121
113
111
114
119
118
118
123
131
131
119
102
95
104
118
124
120
110
108
115
123
129
128
125
122
125
128
124
121
121
129
133
134
131
127
128
131
132
130
125
120
121
124
130
131
130
126
124
128
130
127
118
122
130
134
122
109
108
117
124
119
108
103
104
109
110
109
105
106
109
119
129
130
117
102
98
107
119
122
118
118
125
132
130
115
104
109
126
134
126
110
104
111
120
123
118
114
117
124
130
138
131
127
133
142
135
120
110
112
122
128
131
132
128
124
115
111
109
104
107
114
126
135
130
116
106
110
120
124
119
118
126
134
130
113
92
92
110
128
132
125
117
113
115
116
115
110
111
118
127
123
127
122
119
123
130
129
130
134
140
139
136
129
124
124
125
125
121
114
110
113
117
123
128
128
126
124
128
131
129
127
127
125
120
113
107
103
108
121
131
135
132
121
112
112
116
114
108
105
107
108
117
120
115
110
111
116
123
132
139
134
121
108
103
112
123
130
130
127
123
116
110
111
117
129
135
132
133
136
142
137
127
121
120
126
128
126
122
120
121
120
120
122
121
124
124
120
113
105
105
120
125
126
124
115
107
104
107
113
117
120
121
120
122
123
120
116
116
119
122
120
116
117
121
128
133
133
134
135
136
132
125
120
123
130
136
140
139
133
124
116
115
123
137
142
138
128
118
116
119
122
130
136
130
117
109
111
116
120
115
116
124
137
144
139
125
118
116
118
119
119
119
118
121
121
123
125
125
120
113
109
114
121
124
124
121
117
120
124
126
123
116
112
118
125
130
127
120
116
118
112
126
134
129
116
112
118
126
126
118
113
115
123
131
131
126
119
120
120
120
119
113
114
117
118
118
116
116
113
111
108
114
123
129
120
105
92
94
110
127
128
118
105
101
108
118
117
111
104
108
124
127
124
118
114
117
119
119
117
110
109
112
117
126
128
122
116
112
118
124
123
116
114
120
130
128
119
114
119
132
140
135
129
123
121
115
109
118
132
141
137
130
127
133
136
127
113
104
104
119
128
128
124
121
118
119
126
129
128
120
112
113
116
122
123
118
114
115
121
129
131
127
129
134
140
139
122
110
113
131
147
147
131
117
115
119
126
133
136
135
133
132
136
144
143
130
113
107
117
133
106
113
124
129
124
119
123
134
141
136
123
114
111
111
109
109
114
118
124
131
136
140
143
142
139
132
119
109
109
118
128
131
121
112
110
111
114
116
115
118
124
124
121
120
121
125
123
120
123
129
94
95
103
113
115
109
111
120
128
131
125
113
102
99
103
108
113
116
120
127
132
136
139
140
138
133
129
132
133
127
124
119
120
120
114
108
102
105
115
122
127
125
121
120
123
124
123
121
118
117
92
97
105
105
108
108
109
110
115
124
125
114
101
100
112
128
136
132
125
124
122
119
121
124
129
133
136
142
142
135
128
127
133
134
124
111
106
118
129
133
128
128
135
143
137
122
110
112
119
125
95
118
130
130
119
110
109
113
118
123
124
122
116
116
124
139
151
149
140
129
122
113
109
112
112
115
115
118
120
118
115
121
127
129
124
116
122
135
142
135
127
123
133
139
132
116
104
112
126
141
122
131
134
131
117
110
108
117
121
119
117
121
130
131
126
122
123
129
132
127
119
110
105
109
108
105
105
115
119
115
107
103
109
118
122
121
126
134
138
134
129
125
122
121
127
131
133
128
123
127
124
130
126
121
120
124
128
129
124
117
114
116
123
132
138
133
119
112
114
115
115
114
118
129
142
144
134
131
132
137
140
131
119
112
115
123
131
133
130
129
131
130
127
117
110
114
129
143
142
128
120
130
131
125
126
127
130
126
117
109
111
117
124
131
130
122
116
120
128
135
131
125
127
131
135
134
133
134
137
134
123
111
103
103
113
125
137
142
142
136
130
127
119
114
112
114
120
122
119
118
115
122
122
122
122
123
125
124
122
123
126
127
123
118
113
112
113
118
124
127
128
131
133
130
123
122
129
138
142
135
117
97
92
106
127
140
142
138
133
130
125
117
112
113
113
114
116
113
115
121
113
116
120
123
120
119
119
121
125
130
130
122
109
99
101
110
120
119
114
111
118
130
132
126
123
129
141
146
139
124
116
108
112
123
137
144
139
124
116
118
124
127
126
123
118
117
122
130
133
132
109
116
125
128
125
120
117
117
122
127
124
115
104
96
104
121
136
137
130
124
130
132
129
122
126
139
148
145
129
117
114
118
126
131
135
137
134
126
122
122
124
124
125
127
129
132
135
139
136
130
123
128
126
122
118
119
118
116
120
129
131
122
110
107
119
130
139
140
138
141
138
131
125
122
130
137
133
127
118
113
111
112
115
120
131
133
135
139
140
134
122
111
108
118
129
133
128
123
121
126
138
134
122
112
115
119
120
117
123
136
143
134
117
112
119
125
123
120
123
132
135
127
123
130
141
139
128
117
110
104
96
94
107
123
130
129
128
131
135
132
121
114
112
118
121
121
117
113
115
124
124
117
110
109
115
120
124
126
130
142
147
139
123
118
119
122
120
120
123
128
126
124
132
142
148
142
135
133
130
123
114
113
120
129
128
118
113
120
126
126
120
117
121
123
122
121
127
128
121
112
111
111
109
110
112
117
123
127
127
126
127
127
128
127
124
123
128
136
138
130
124
119
124
129
131
132
133
134
135
136
137
138
136
131
126
120
117
121
120
119
118
118
124
127
123
123
127
134
131
121
114
118
119
119
115
115
117
115
116
113
115
121
128
129
126
124
126
133
142
138
130
121
115
114
120
131
131
123
114
113
122
129
129
127
126
129
129
124
117
117
123
128
131
127
121
115
114
124
140
155
110
115
127
133
129
120
112
112
118
124
129
133
132
133
130
129
125
121
125
132
135
136
130
125
130
134
133
123
114
109
114
116
117
119
127
133
133
131
127
125
125
125
122
123
122
118
114
122
138
157
111
112
119
126
127
123
117
115
118
130
140
149
146
139
136
135
129
119
110
112
120
131
136
139
135
122
108
105
117
130
132
124
119
121
125
128
131
136
140
132
114
102
104
119
129
129
124
121
122
123
123
113
105
104
111
122
123
117
113
120
135
149
151
150
148
143
135
126
119
112
110
111
119
126
129
115
100
100
117
133
136
125
120
124
128
128
129
136
141
136
124
115
119
132
136
130
121
114
109
106
138
132
118
112
114
115
108
98
98
109
123
135
142
146
149
147
137
129
131
130
123
111
106
111
127
137
136
128
121
121
123
124
123
127
127
126
124
125
129
138
141
140
142
139
134
125
114
109
111
116
134
131
129
132
132
119
103
97
104
117
123
126
132
140
144
141
130
122
123
127
131
127
118
112
119
136
147
139
124
117
122
134
136
128
120
118
117
113
113
119
129
137
140
134
131
127
122
116
112
117
112
108
113
124
128
124
118
119
121
123
128
134
136
138
131
124
122
120
119
123
127
127
119
110
106
111
119
124
119
118
123
131
131
126
121
121
123
116
108
109
118
129
134
131
130
134
131
120
110
105
107
111
115
117
116
117
118
116
107
110
124
142
146
139
129
120
120
123
124
125
118
111
107
110
114
115
112
116
119
119
117
111
108
114
124
134
138
132
123
117
117
118
115
112
116
124
127
120
109
103
121
131
130
127
121
119
119
115
106
108
119
132
139
139
131
121
113
111
116
120
119
113
112
119
124
121
113
113
119
119
112
102
105
115
127
132
133
134
133
127
118
110
108
110
113
116
123
121
114
104
117
121
126
127
123
119
120
126
132
131
121
115
112
122
130
126
112
106
112
121
126
126
124
124
123
115
109
108
119
124
123
120
120
126
130
127
125
127
132
127
118
112
119
129
132
129
124
123
117
105
117
118
119
119
112
106
106
118
128
133
121
104
96
105
116
124
125
128
132
132
124
118
119
124
124
116
111
112
119
125
127
126
126
127
128
127
126
126
130
129
121
114
118
130
136
133
125
118
115
109
132
125
117
107
105
107
111
114
116
118
119
118
114
115
119
128
134
138
134
126
120
118
122
126
124
115
110
113
121
123
123
123
122
125
127
126
125
122
126
132
131
122
117
118
122
120
113
112
119
132
126
110
96
90
99
117
128
130
123
118
123
132
137
137
133
131
128
123
118
119
125
134
140
136
124
105
94
98
114
131
136
128
122
123
127
129
124
120
126
139
145
140
132
128
122
113
101
105
125
146
114
100
96
101
106
109
112
117
123
123
121
120
121
124
127
127
122
119
120
131
136
136
132
131
131
120
105
96
105
130
141
132
118
110
112
118
124
130
139
144
144
138
136
136
128
117
108
113
126
138
113
109
117
126
124
112
105
111
122
124
118
109
108
106
108
110
114
120
130
132
132
123
120
126
132
131
120
111
112
122
128
128
120
113
110
114
127
141
144
135
123
114
113
116
121
131
136
132
125
121
117
112
117
126
130
128
125
126
126
122
117
118
120
120
116
114
114
116
119
120
121
121
121
124
126
121
119
119
123
125
124
122
120
122
125
126
132
138
132
123
117
112
106
106
120
140
148
134
115
111
116
111
114
119
122
124
123
120
115
110
110
116
124
132
131
127
122
118
118
121
126
123
119
116
123
129
131
124
118
117
114
108
99
99
111
125
130
123
116
122
131
132
124
116
121
132
134
117
109
120
111
110
116
120
121
119
120
124
123
117
111
114
120
124
124
122
124
129
131
135
131
127
118
112
123
137
140
127
108
98
104
111
106
93
95
107
116
117
116
124
138
142
135
123
121
125
123
117
120
132
107
112
120
123
121
118
124
133
140
139
135
129
124
118
114
116
121
125
124
121
128
137
138
130
123
125
134
132
113
97
98
115
131
127
117
114
119
129
134
132
128
125
120
118
121
127
130
130
133
135
115
120
127
126
122
117
115
118
130
141
145
136
122
115
116
117
114
107
104
109
128
145
150
138
123
118
127
137
130
112
97
107
129
142
137
125
121
128
136
134
123
110
108
115
120
122
124
128
131
132
122
133
142
142
135
122
112
111
117
125
126
119
113
116
119
114
107
104
115
127
134
138
136
132
125
121
121
128
129
124
113
114
125
134
128
114
102
104
117
131
130
122
118
120
118
110
106
112
124
129
121
134
143
143
137
130
125
124
123
120
117
117
121
125
118
110
106
119
135
138
128
121
126
131
130
121
114
118
126
130
133
138
139
133
122
113
108
114
123
131
132
130
130
130
127
116
111
117
127
133
116
117
117
119
121
121
123
122
124
128
129
125
118
115
113
114
117
122
123
117
116
118
125
128
123
116
117
124
130
132
135
141
138
132
123
125
138
146
140
125
118
124
132
137
135
131
127
127
129
137
118
112
111
117
121
116
108
104
113
124
130
121
107
102
112
119
118
109
103
105
118
123
124
118
114
117
127
133
134
131
127
130
135
132
132
138
142
137
125
109
105
113
119
120
121
123
129
132
130
131
130
128
124
125
125
121
110
106
110
119
119
110
103
106
118
123
115
108
107
118
127
127
121
120
123
132
135
134
129
123
126
130
137
141
142
140
131
119
110
109
117
120
115
107
107
118
129
134
129
120
134
132
126
124
123
124
124
124
126
128
120
112
106
111
121
126
125
119
118
121
128
129
132
130
130
136
138
134
126
121
127
134
138
136
133
133
132
131
134
140
146
140
131
122
123
130
129
122
114
116
126
122
124
130
134
131
127
131
135
134
125
111
105
108
116
124
124
121
116
112
119
128
131
128
121
123
128
133
129
122
125
128
130
123
116
120
130
142
148
148
142
131
123
123
131
136
133
123
116
122
120
120
125
139
145
133
125
126
132
128
116
102
102
106
109
108
109
118
120
114
112
116
124
127
123
122
126
129
126
119
116
122
129
132
121
109
108
121
132
133
121
109
106
113
125
131
130
126
127
129
127
122
121
123
128
128
128
131
133
128
118
111
113
116
111
107
107
116
124
126
117
117
122
126
127
125
124
123
124
117
115
122
129
133
128
116
109
115
126
128
121
113
109
112
120
124
125
123
123
124
133
128
118
110
113
123
129
132
132
132
129
126
121
119
120
123
126
127
128
126
123
122
118
114
112
111
115
119
125
127
127
125
125
122
128
135
140
139
134
127
119
117
113
110
114
121
125
123
118
118
129
130
122
113
113
117
113
111
112
120
129
126
118
115
120
128
130
128
126
127
125
123
118
117
117
117
114
115
119
125
132
130
126
125
135
147
150
142
131
120
115
110
107
108
114
123
127
127
122
119
121
120
110
100
102
108
111
110
110
111
114
117
118
119
121
119
117
118
121
122
123
126
136
144
142
135
126
117
118
126
132
130
125
124
126
129
131
131
128
123
116
112
117
124
131
135
136
138
134
126
124
119
109
99
101
112
124
129
124
115
111
114
116
116
113
113
118
121
119
110
109
118
135
144
139
126
127
137
144
142
135
127
122
120
117
114
120
129
133
134
128
123
121
123
123
125
132
137
132
123
134
129
121
113
113
116
123
127
125
125
122
119
116
114
113
115
119
120
121
115
110
111
118
126
128
125
127
138
146
140
128
117
119
120
120
117
118
125
134
138
132
121
110
106
108
116
122
122
115
115
137
130
122
116
115
114
110
113
118
125
127
124
125
131
129
118
106
107
119
131
131
120
117
128
143
144
127
111
107
114
123
123
120
118
119
117
116
122
131
139
131
120
114
121
134
138
134
124
118
120
125
117
118
122
119
116
112
116
123
124
122
124
129
136
129
115
104
106
121
135
135
128
124
133
145
143
120
91
86
111
135
143
131
116
115
115
117
120
126
133
131
124
122
128
136
139
137
137
137
134
101
97
110
128
126
119
117
127
134
134
125
123
125
126
114
106
106
114
125
131
131
130
132
133
131
126
117
106
105
116
126
133
128
116
112
112
114
117
118
120
123
124
123
121
118
121
124
126
129
130
107
100
105
114
118
114
114
118
132
143
139
127
118
112
111
108
112
115
122
126
125
126
130
133
130
127
127
129
129
122
110
110
115
118
115
110
108
112
115
122
125
126
127
127
124
125
123
120
117
116
142
133
111
102
107
117
121
117
116
125
128
116
101
102
117
133
136
127
119
118
120
123
128
131
130
128
128
130
129
124
118
119
124
126
119
111
108
115
123
127
128
131
136
141
141
135
129
127
125
124
142
141
127
111
112
119
126
120
114
109
104
100
98
107
130
152
155
140
123
118
120
127
131
129
127
124
126
126
125
120
116
117
124
125
120
114
118
122
123
116
112
118
128
134
130
120
114
116
127
133
110
110
116
118
117
113
112
116
119
115
108
103
114
127
140
143
137
131
125
122
118
112
116
121
126
128
130
134
131
117
100
95
105
115
121
119
121
122
119
112
111
114
113
110
112
118
120
121
119
128
119
123
121
117
118
130
136
130
122
115
121
130
136
141
148
150
141
122
108
106
115
123
125
123
125
129
131
134
139
144
144
137
123
117
118
125
136
135
128
120
120
127
129
130
129
133
138
139
132
121
104
121
131
134
134
132
132
126
117
111
108
112
113
114
117
120
120
120
118
116
116
120
122
121
120
116
117
125
129
129
124
121
122
126
133
137
137
134
127
124
130
130
125
116
115
127
136
134
121
118
89
101
117
124
126
126
126
126
125
123
120
121
123
123
116
107
105
111
119
120
120
121
122
118
108
102
104
115
126
127
120
109
111
116
130
138
137
135
131
134
134
126
110
98
96
108
120
123
122
122
110
111
115
117
114
112
107
110
113
115
118
123
131
136
133
127
120
115
111
114
118
120
115
109
109
120
130
133
127
121
119
118
116
120
126
136
141
137
129
123
119
115
112
110
109
112
118
127
132
132
134
136
135
127
118
111
104
102
104
107
112
115
115
117
127
135
145
140
127
118
118
119
114
112
119
135
141
134
120
115
118
127
132
132
135
138
142
136
126
117
114
112
117
124
129
132
130
128
130
129
132
133
130
122
118
118
121
118
118
121
122
119
110
101
109
122
136
139
133
124
118
119
124
123
123
119
113
115
116
119
116
111
113
119
130
137
138
135
135
133
126
121
118
124
132
138
133
124
121
126
120
116
109
106
109
116
122
125
128
131
132
127
120
113
111
107
107
111
114
115
115
118
126
133
129
117
112
119
129
125
109
93
91
102
114
120
120
125
132
133
126
118
116
120
125
128
126
124
127
128
110
107
108
110
113
116
121
129
140
144
143
133
127
125
125
122
121
123
123
117
112
115
127
138
140
134
128
130
125
115
103
105
116
125
125
116
113
118
123
123
118
115
116
121
121
122
126
131
132
128
105
111
118
120
117
117
119
128
137
138
132
128
126
125
123
125
131
137
132
119
113
121
131
132
125
123
123
122
114
103
103
112
124
128
129
128
128
127
122
119
116
115
116
116
114
115
120
131
131
121
112
125
130
124
113
104
104
113
120
123
117
116
117
117
112
111
116
119
122
120
126
133
131
118
106
109
118
120
115
111
113
114
114
115
120
124
127
122
117
118
121
122
118
113
106
99
100
113
126
134
124
136
139
130
112
98
100
114
125
127
122
119
119
122
125
125
120
118
118
129
136
138
126
114
112
123
131
129
124
125
130
132
130
125
123
115
106
102
109
123
127
126
119
117
109
98
92
103
124
141
125
124
122
120
118
122
129
133
132
132
136
138
133
132
137
143
140
126
116
116
124
127
120
119
126
132
133
130
126
127
128
130
135
140
133
119
109
115
127
131
125
115
116
124
130
127
120
118
120
122
115
110
104
112
132
151
152
133
113
113
127
139
133
121
119
126
132
126
114
107
107
110
116
122
128
130
129
128
125
122
115
114
120
129
129
122
122
128
136
134
126
122
127
137
140
140
137
132
120
108
128
129
120
120
129
138
133
119
108
108
112
116
115
117
117
122
124
124
122
119
114
110
112
118
129
137
136
129
121
117
115
115
117
118
118
120
123
124
125
124
126
132
134
129
124
121
122
124
123
121
136
132
125
119
114
113
109
116
125
123
112
101
106
115
130
134
130
123
122
122
123
123
118
116
120
130
136
133
122
117
117
126
125
123
119
121
126
127
121
115
113
116
120
116
112
108
111
123
133
145
121
111
111
117
117
113
109
113
116
120
117
112
109
112
119
129
130
125
119
113
116
121
121
117
108
106
116
126
126
119
117
121
126
126
120
120
124
127
122
111
107
113
124
127
127
124
124
126
135
143
113
115
124
132
134
128
118
104
98
108
121
130
122
109
103
117
129
134
130
120
115
114
119
120
119
111
111
116
119
116
107
105
110
115
118
119
122
125
121
117
119
130
137
137
133
128
125
123
119
119
120
127
128
130
128
129
126
121
115
119
126
131
120
106
100
106
118
129
131
129
126
122
120
122
123
120
114
115
117
115
109
105
110
118
121
122
126
129
129
124
121
126
134
135
130
120
112
110
109
110
118
118
116
113
109
111
120
134
140
141
130
118
109
107
105
108
111
115
123
126
126
123
122
120
116
110
112
119
132
134
128
121
119
121
123
125
128
131
133
125
113
109
118
129
127
114
106
109
118
123
119
118
121
122
117
110
110
119
131
138
129
113
104
113
121
126
120
113
117
121
122
118
116
116
113
107
108
117
126
130
124
118
116
122
126
128
128
126
130
127
117
109
105
109
115
113
113
119
129
134
119
121
126
132
135
130
122
115
117
123
125
121
114
119
130
134
127
114
105
110
118
120
118
117
112
106
105
103
102
100
97
100
114
127
139
137
130
123
125
129
131
121
109
100
103
111
116
122
130
135
117
115
110
108
110
120
123
120
119
119
123
129
126
124
126
131
126
114
102
104
116
126
124
117
113
108
106
105
104
106
109
112
115
122
128
127
121
118
122
126
129
127
121
119
119
117
112
115
123
132
117
114
111
106
102
105
111
120
123
120
115
114
119
125
131
132
127
118
114
118
127
129
122
116
115
119
122
125
128
131
128
117
110
109
110
111
107
110
114
123
123
124
127
133
134
128
117
115
122
127
110
112
120
125
123
120
121
125
127
120
110
105
112
125
131
129
122
119
123
129
132
128
120
116
117
122
127
132
134
127
119
117
124
135
133
123
113
112
116
124
127
127
125
123
124
129
134
134
129
125
103
105
110
120
129
133
135
131
126
121
116
114
115
114
114
117
122
121
120
116
116
116
115
114
110
110
112
117
121
121
121
127
141
151
150
140
133
129
128
128
131
131
128
120
118
125
135
136
135
133
120
115
112
115
122
127
129
127
124
119
117
114
106
103
112
127
138
132
119
111
111
109
105
101
107
110
113
108
107
116
127
127
117
108
113
128
143
141
128
119
118
126
131
132
127
127
122
119
124
133
128
125
124
123
126
129
130
129
124
121
122
123
120
118
121
129
134
132
125
122
124
124
116
110
111
117
118
111
104
108
122
126
111
97
99
119
130
127
113
104
110
123
133
135
129
122
110
106
112
124
116
123
127
129
129
130
129
128
122
121
128
139
139
129
117
110
115
123
124
122
127
138
144
133
116
106
109
114
109
105
108
125
136
138
128
123
123
124
121
122
130
138
143
138
131
122
113
109
111
120
118
127
128
121
115
113
111
113
116
119
125
132
131
126
116
109
106
107
106
107
116
137
150
144
121
104
105
116
119
112
110
124
147
156
145
124
115
124
137
151
153
150
146
142
137
134
124
115
113
119
134
132
125
118
111
106
105
108
115
120
120
122
123
128
125
115
104
100
103
109
117
123
130
135
129
124
120
118
119
119
122
134
149
156
143
118
99
103
128
151
152
137
125
127
137
136
129
121
117
119
132
125
117
117
122
122
117
111
114
122
129
128
122
120
114
105
102
109
120
126
120
113
113
120
127
127
122
118
118
117
121
135
148
149
136
115
101
106
125
143
138
118
103
109
127
136
130
123
117
121
122
119
116
119
125
129
125
117
115
126
135
131
114
104
102
108
114
121
126
127
121
117
113
112
109
107
111
118
123
122
123
128
131
131
127
123
122
124
125
123
117
112
111
118
132
135
127
114
112
124
111
114
119
122
129
131
126
123
118
121
121
119
111
113
122
126
123
119
117
119
120
121
118
114
110
109
113
125
134
135
132
129
125
124
126
134
134
124
107
98
105
121
129
124
123
124
121
112
108
118
107
113
119
121
122
121
123
123
120
118
118
118
120
123
123
116
111
113
120
123
123
118
118
119
122
125
127
133
135
131
128
132
131
129
130
132
129
120
110
109
119
131
130
116
109
109
112
110
105
110
115
116
117
112
106
105
109
113
115
116
120
121
119
111
99
94
105
120
127
125
117
117
122
120
115
116
126
136
138
126
120
124
128
124
116
118
124
130
134
135
134
129
122
117
119
121
115
108
104
110
117
117
119
117
115
112
112
114
112
106
103
108
113
113
110
110
118
127
129
115
110
116
132
129
117
107
115
132
140
134
125
120
118
114
110
111
118
127
135
141
139
128
119
117
126
132
133
127
123
128
109
108
117
128
131
127
127
130
127
111
98
97
110
120
121
113
114
124
133
128
116
112
122
129
131
124
115
117
124
130
126
122
119
120
124
123
115
117
126
138
140
130
121
117
125
135
140
143
137
133
115
111
112
115
117
117
127
143
147
137
122
113
113
114
108
97
97
115
136
146
134
117
111
121
131
135
125
119
120
122
122
121
120
128
134
136
126
121
122
126
128
125
121
122
128
133
136
132
129
126
131
120
108
99
101
112
125
132
134
129
124
116
110
109
106
100
100
107
122
134
137
127
117
111
116
123
128
128
127
126
122
119
118
121
127
134
132
123
116
111
117
123
125
125
128
131
131
130
127
130
128
119
108
101
111
126
128
119
108
105
106
106
107
112
119
120
115
109
109
118
126
127
125
121
118
121
120
116
115
116
120
122
120
117
117
121
122
116
114
116
120
126
127
124
124
125
130
133
133
134
123
119
112
108
117
128
131
124
117
115
114
116
117
119
122
123
124
124
123
121
122
127
138
143
141
132
122
114
113
118
127
130
125
119
115
114
117
117
119
121
119
118
120
123
126
128
131
136
131
119
128
124
114
110
117
125
129
129
128
126
126
123
118
110
106
113
124
137
134
120
112
118
135
141
134
121
121
126
133
134
131
127
125
119
118
122
135
144
142
131
119
117
121
123
122
121
129
136
130
116
137
127
116
110
116
120
118
116
122
126
128
120
110
104
108
115
122
126
126
117
112
112
120
124
122
119
123
135
137
127
113
107
111
117
121
132
146
155
150
136
122
120
123
125
123
120
128
137
140
132
134
125
117
112
115
110
101
101
114
127
128
121
115
122
132
132
122
114
117
121
124
121
119
121
129
135
135
129
119
109
102
101
105
112
120
129
133
134
129
121
112
111
118
131
141
141
141
136
131
124
119
116
121
127
120
106
96
97
106
114
117
121
129
136
138
134
124
119
119
118
120
120
117
113
115
120
122
118
112
114
119
122
118
116
119
128
129
124
123
123
121
120
121
124
130
134
138
136
129
117
105
103
120
132
129
117
109
114
117
115
110
118
129
136
129
121
121
123
125
119
113
109
107
99
93
95
108
119
125
127
127
130
134
134
133
130
129
125
123
124
125
129
129
122
114
112
123
133
136
134
124
113
114
119
125
123
122
126
133
138
136
134
138
138
133
121
115
117
123
122
113
107
106
107
108
111
118
127
130
124
120
125
131
137
136
131
127
120
114
111
112
122
126
123
116
113
117
124
130
138
156
136
112
105
118
127
126
114
112
122
133
140
140
139
138
132
119
105
102
103
108
112
118
125
130
132
130
129
128
125
124
125
126
127
127
130
126
117
110
110
113
118
119
119
118
117
117
116
118
120
136
127
113
107
117
129
125
105
86
84
101
113
123
128
138
137
123
102
91
95
108
120
125
126
129
130
130
128
127
122
125
126
125
123
124
127
126
120
115
115
124
126
122
113
108
108
111
114
117
118
96
98
103
110
118
122
121
115
114
110
106
106
113
126
135
134
124
118
118
121
121
115
115
123
134
134
132
126
121
115
108
110
114
119
124
125
124
121
114
116
127
132
124
109
100
104
109
112
113
122
119
121
118
115
116
121
125
127
126
132
143
146
137
127
124
129
133
125
113
111
120
128
123
110
103
108
121
134
138
133
130
128
123
118
116
114
113
113
109
112
121
130
134
132
130
131
126
122
114
111
115
121
126
128
124
121
122
125
127
131
133
130
123
118
116
122
124
123
117
111
108
111
111
107
102
108
119
130
135
137
136
138
140
138
136
135
128
116
106
107
121
134
136
126
120
131
137
131
116
107
118
120
120
123
124
125
126
128
127
123
120
124
134
138
135
128
122
122
121
114
107
104
110
110
110
109
110
117
125
134
141
146
143
134
129
132
130
128
121
116
120
126
125
116
113
124
133
131
120
111
134
125
113
106
107
113
124
125
117
109
109
120
136
146
140
130
120
115
114
113
110
110
110
112
115
119
120
116
113
119
129
140
138
122
115
119
127
131
127
122
116
110
108
111
120
126
130
128
124
116
131
131
125
115
109
109
113
115
112
108
110
117
126
126
124
121
120
115
112
111
110
111
111
110
114
121
124
118
114
115
123
132
133
129
124
124
128
132
131
124
113
107
104
113
125
130
128
123
119
118
109
121
133
134
132
127
122
119
119
120
120
121
121
120
120
120
121
121
116
110
108
111
121
122
115
111
111
119
128
134
134
130
122
119
123
125
130
136
138
134
126
120
117
122
130
134
129
122
116
114
109
120
130
133
134
132
131
129
128
125
122
120
119
119
117
116
118
123
120
109
105
111
125
129
118
107
110
125
141
148
138
127
116
111
109
114
122
131
137
137
132
122
118
120
126
128
128
126
129
127
122
123
125
120
115
115
119
126
130
129
124
120
115
112
111
115
126
140
138
122
107
107
115
119
110
107
112
120
124
123
121
123
122
122
120
118
117
118
123
130
129
122
117
113
112
113
120
128
136
136
115
117
120
121
117
113
114
117
124
126
128
126
123
114
107
111
128
141
136
120
110
120
128
121
105
100
110
115
114
109
105
109
112
117
123
128
127
124
119
123
123
122
118
114
110
110
113
118
119
111
114
121
129
133
133
124
116
115
121
122
118
117
119
114
107
106
112
115
107
101
110
130
143
132
111
105
118
129
130
125
117
107
101
101
109
119
126
127
124
121
118
114
116
118
117
111
111
113
106
95
130
138
139
131
122
114
116
124
126
117
105
100
104
112
113
111
111
107
104
108
119
125
122
114
113
123
134
137
130
123
117
114
116
121
123
121
118
119
121
123
120
115
116
123
125
117
111
112
117
115
128
128
124
117
109
114
127
133
125
112
102
103
108
113
119
124
122
119
117
125
129
124
108
99
110
130
144
139
123
105
99
108
126
140
141
131
121
120
124
128
126
128
133
136
134
125
117
116
121
123
110
112
117
120
129
137
139
132
117
111
116
120
112
104
102
110
118
123
121
123
128
127
123
120
123
132
137
134
123
113
109
116
129
132
129
119
118
121
124
122
123
129
138
137
129
124
126
128
123
112
116
120
120
129
137
139
133
125
123
125
127
123
113
103
100
106
114
122
122
123
124
127
129
128
127
124
120
119
121
124
129
132
129
121
116
113
118
124
121
114
111
115
119
121
121
123
130
130
121
111
132
119
109
106
111
115
120
126
132
131
125
115
111
111
114
121
126
126
122
120
118
122
128
128
121
116
111
117
120
122
120
121
120
119
116
122
131
136
132
119
107
107
113
119
123
124
127
129
128
131
128
110
99
99
106
116
122
125
124
121
119
112
107
107
114
130
134
128
119
107
108
120
134
140
132
122
119
126
129
121
115
114
122
124
119
118
122
131
133
126
117
119
128
131
129
122
123
129
142
149
120
118
123
130
135
139
136
129
124
122
123
116
108
106
110
120
127
125
118
111
112
120
129
139
137
126
118
120
120
116
118
123
131
129
119
110
107
109
112
117
124
136
143
140
128
121
122
129
140
143
108
115
125
131
135
141
143
139
131
128
130
129
121
110
106
109
117
126
128
127
125
124
124
124
122
119
117
117
117
116
115
119
125
125
120
112
111
110
110
111
117
129
138
137
126
118
118
124
131
139
107
109
111
108
109
115
124
131
126
122
124
130
129
121
109
109
118
130
135
129
124
121
124
123
120
118
119
128
130
126
122
118
116
115
111
111
115
122
126
121
116
114
120
123
118
112
109
119
131
140
118
116
116
118
115
113
115
120
119
119
118
115
119
125
126
124
120
119
122
124
120
118
117
120
119
116
117
117
119
123
124
121
118
117
113
113
116
120
121
121
117
116
110
108
106
111
115
121
128
128
118
120
128
136
139
134
123
118
118
121
118
113
116
126
136
133
121
106
105
117
124
122
115
110
111
112
108
100
94
97
105
110
116
120
126
129
127
119
113
107
113
114
110
105
106
115
123
121
113
105
116
120
125
126
123
121
118
117
117
119
119
119
122
125
126
129
127
119
113
114
116
118
114
110
111
117
123
118
105
100
103
109
115
120
124
124
125
121
113
108
108
110
114
117
116
119
121
118
112
106
116
122
124
116
109
107
111
119
120
116
113
115
120
126
129
134
136
131
117
110
108
110
112
112
114
122
131
136
133
126
122
122
128
133
128
121
112
108
111
113
115
117
118
121
125
126
127
127
127
126
120
125
124
119
115
115
118
119
118
114
113
115
118
126
131
132
126
120
114
112
120
126
126
119
114
119
129
138
138
126
120
122
137
150
147
130
113
105
109
120
129
134
131
126
123
127
131
132
132
131
126
131
124
118
119
124
122
117
110
112
118
117
115
111
111
117
119
119
116
116
125
132
129
119
111
112
122
128
125
116
110
117
129
137
133
125
119
122
125
128
133
139
143
140
131
121
116
118
124
125
132
135
125
116
117
124
126
123
117
118
121
118
106
97
100
117
131
129
117
106
105
108
106
102
100
104
109
110
112
117
128
129
122
114
115
124
135
138
129
122
116
119
130
141
139
127
121
120
124
123
126
132
125
114
114
119
125
126
124
123
125
123
115
113
114
117
123
120
114
104
102
105
110
110
109
106
107
110
120
131
141
138
130
122
127
135
136
126
114
106
108
112
117
122
126
125
127
129
126
121
118
126
123
118
116
120
125
124
119
116
117
125
131
132
123
108
104
110
119
119
117
122
130
131
122
114
114
120
128
127
128
134
140
137
130
124
123
121
117
122
131
136
131
120
112
115
120
121
116
119
120
121
121
118
117
115
118
121
116
107
104
115
132
138
126
106
98
104
117
121
119
122
128
130
121
114
111
115
115
116
118
133
144
139
130
122
123
128
134
139
144
145
141
132
129
127
122
118
116
120
121
118
111
107
107
109
113
115
117
117
115
120
132
138
129
114
101
101
107
111
111
109
112
115
117
116
110
105
105
112
119
130
137
139
135
133
127
125
129
133
131
123
121
130
142
148
144
134
128
128
128
115
101
98
105
109
108
105
111
123
136
139
130
123
120
115
113
112
113
113
115
109
111
114
118
120
120
120
117
113
108
111
120
128
126
116
108
111
125
137
127
110
100
114
135
147
144
130
120
114
131
117
107
102
106
111
109
106
111
124
139
131
113
104
112
123
125
124
123
124
123
120
121
125
126
124
123
123
127
118
112
111
116
122
119
111
104
109
119
125
122
114
108
114
131
140
129
108
94
96
120
118
117
113
110
116
125
129
127
124
122
115
110
114
122
125
123
123
128
133
130
125
123
131
133
126
114
113
122
131
138
138
129
123
126
130
127
121
107
104
117
133
135
130
128
129
124
109
100
107
106
113
114
115
120
131
141
144
133
122
119
122
124
123
111
100
101
116
130
134
125
118
117
127
129
122
114
115
124
133
143
140
128
117
112
119
127
127
117
109
119
133
141
131
122
118
120
123
126
130
108
110
110
110
115
122
126
125
116
110
114
122
123
111
91
82
98
122
132
123
113
112
124
130
120
111
116
131
138
130
118
116
117
109
97
97
111
125
129
116
107
108
114
120
122
119
121
125
134
141
111
110
110
106
101
101
105
105
101
96
97
106
113
114
107
102
111
128
132
122
112
120
135
141
127
111
113
129
136
128
115
109
114
115
114
113
114
115
114
115
110
111
116
121
123
124
126
128
136
141
111
111
114
117
112
106
107
114
116
110
100
100
112
117
115
106
105
113
127
133
130
124
123
127
124
116
112
114
120
126
125
118
117
123
132
137
132
118
113
119
125
131
129
123
124
129
132
136
135
131
114
113
115
120
118
111
116
126
131
132
125
120
116
116
110
99
95
105
124
140
141
125
111
111
121
126
122
117
119
125
128
126
121
124
132
137
134
128
124
125
125
122
121
125
128
131
130
125
119
118
118
115
111
107
111
118
126
128
127
125
123
121
118
116
114
107
104
110
119
128
127
123
120
125
132
135
131
128
126
127
129
131
129
126
124
120
116
117
120
125
126
124
125
126
128
127
118
111
114
120
119
117
111
112
125
141
145
137
127
118
109
105
106
112
115
116
111
111
111
112
114
119
125
127
129
128
129
128
126
128
129
134
132
121
112
106
103
108
117
130
141
145
142
135
127
122
120
121
128
133
127
129
132
139
145
145
141
136
136
137
130
123
118
119
121
124
124
124
123
122
119
121
123
120
118
123
127
130
130
131
133
132
128
119
113
111
115
116
118
122
125
133
137
137
131
126
122
121
119
120
126
134
141
143
138
127
119
120
129
138
141
138
133
126
124
126
131
140
139
132
121
117
119
117
114
118
123
128
126
122
121
126
129
126
120
116
119
126
124
120
115
117
126
129
126
123
121
119
117
117
124
122
121
124
131
128
121
120
125
126
125
118
115
119
125
128
129
132
132
125
115
110
111
109
108
109
120
126
122
111
108
119
130
129
119
114
119
128
128
120
117
122
130
131
125
121
125
134
140
136
129
120
118
122
132
135
129
121
123
126
122
115
111
118
131
135
132
125
118
116
117
121
119
109
105
108
123
135
131
121
115
120
124
121
120
125
133
132
123
116
112
117
127
134
136
135
134
132
131
128
124
126
133
135
130
117
108
103
104
106
116
121
128
130
130
134
135
133
121
116
120
132
135
122
108
108
121
133
134
127
123
121
120
119
123
131
138
135
127
120
119
120
124
125
125
124
122
115
107
104
118
124
133
134
122
109
104
106
104
101
104
112
124
128
126
124
131
138
133
129
128
134
136
125
111
107
116
128
132
127
120
121
125
131
131
133
136
133
131
128
129
133
133
123
111
107
115
123
121
120
123
120
123
126
125
125
124
127
127
123
117
115
122
128
126
122
120
122
127
133
133
132
132
128
124
121
123
129
131
127
123
124
127
133
135
137
135
126
120
117
119
126
130
125
115
111
116
126
136
142
128
125
125
131
135
134
125
113
112
120
132
137
140
139
134
124
113
103
106
112
116
118
119
125
133
137
135
130
127
125
125
125
124
127
135
141
136
120
109
107
115
117
117
113
114
115
115
116
121
131
112
119
125
127
129
124
112
95
88
100
117
132
137
134
129
123
113
101
99
103
109
105
101
105
119
126
128
122
118
120
125
126
122
119
123
129
127
118
111
118
126
126
114
105
111
119
124
118
116
116
98
104
109
113
118
120
115
110
109
112
115
112
112
113
122
122
121
120
126
130
125
113
101
104
116
120
117
113
115
120
126
127
123
118
120
121
125
126
127
127
130
129
122
112
112
123
128
124
117
117
119
115
113
115
115
111
109
112
117
123
132
138
132
122
108
109
118
127
128
127
127
126
121
108
104
112
126
132
128
117
110
109
111
113
110
107
104
105
110
119
129
130
121
110
106
111
114
115
116
117
124
122
118
114
112
110
111
115
123
128
130
128
127
124
121
117
118
122
124
125
126
126
123
115
110
119
131
138
139
133
130
124
114
107
108
113
121
117
108
103
109
119
121
112
111
115
124
122
117
115
132
132
129
125
124
122
121
118
116
113
110
114
121
125
125
126
125
123
122
121
121
122
123
120
118
123
132
139
138
135
136
138
132
119
116
121
131
131
119
106
110
124
136
137
136
134
130
123
117
113
135
130
122
117
122
128
135
134
127
121
117
118
118
113
108
111
118
121
122
121
121
123
126
125
123
126
128
126
122
120
123
136
140
134
127
123
119
117
118
122
125
128
127
126
126
124
120
119
117
117
122
120
117
115
113
119
126
133
136
134
131
126
121
115
107
101
99
105
114
119
120
118
118
117
119
123
126
125
122
117
117
123
131
132
132
126
118
116
118
122
119
115
111
109
113
115
116
118
120
123
106
118
129
132
127
117
113
116
123
126
122
121
125
129
128
121
118
119
120
117
111
110
114
115
114
116
125
131
134
133
132
137
135
129
121
120
127
136
133
122
110
108
115
125
131
133
128
122
118
117
109
123
135
137
135
129
120
117
122
124
121
116
115
118
123
134
142
147
140
126
115
114
123
122
112
110
118
127
134
136
141
146
141
127
115
115
121
130
133
130
125
120
119
124
130
133
129
121
117
116
126
133
132
123
117
116
119
119
122
124
122
122
115
107
102
111
127
142
141
130
119
120
124
120
110
107
115
123
130
133
132
126
121
116
117
120
119
115
120
136
144
136
120
114
118
126
128
126
127
128
127
130
126
120
115
114
114
115
116
119
124
134
137
125
105
102
114
130
131
123
118
124
128
120
109
107
116
129
139
142
135
122
110
108
114
119
119
115
118
129
137
135
127
125
122
128
130
131
128
123
123
120
121
127
133
132
128
125
123
121
122
129
135
129
115
111
122
134
126
110
103
115
130
130
118
116
124
134
144
151
149
140
129
118
114
115
120
128
132
129
120
114
119
128
131
130
132
132
124
106
119
115
119
127
133
133
134
132
129
120
112
110
115
117
113
111
117
120
114
107
104
110
117
120
120
126
132
133
131
129
129
131
131
132
130
129
132
136
137
132
121
113
117
127
134
133
133
133
126
109
110
114
121
122
117
114
122
129
117
103
94
99
113
118
116
111
108
107
109
118
127
125
118
111
112
122
129
127
117
106
102
107
117
130
139
137
133
126
121
120
125
131
137
137
134
134
135
133
129
122
116
123
127
127
116
111
114
121
119
107
103
106
118
127
128
121
114
113
115
123
130
133
129
124
123
123
124
121
113
107
109
116
126
130
129
129
131
131
124
116
114
123
128
129
123
122
125
128
125
122
128
123
123
123
121
114
110
110
116
123
128
128
130
129
128
124
119
119
119
119
121
121
121
122
120
116
112
108
109
114
124
129
127
122
117
120
129
134
128
116
108
110
115
121
124
126
129
124
114
111
132
118
111
114
118
116
110
107
112
123
136
142
140
129
126
127
127
124
118
112
109
110
113
114
111
104
100
103
108
110
109
110
110
109
111
113
117
120
119
115
112
112
121
131
139
142
137
123
109
102
134
123
112
107
113
120
127
131
131
133
138
138
131
126
126
131
136
128
118
110
107
115
122
131
130
122
114
112
112
108
108
110
114
117
115
112
113
115
116
117
116
116
117
119
123
123
125
125
118
109
126
125
119
114
115
127
141
148
146
140
132
127
123
126
127
129
124
116
116
113
114
116
122
132
139
137
128
120
117
119
123
125
127
126
120
118
118
115
115
121
125
123
116
109
109
116
123
127
124
122
107
114
116
116
116
126
133
131
120
110
113
123
131
130
125
113
109
109
114
114
114
116
121
127
130
129
126
123
122
120
120
118
115
114
117
122
124
121
120
123
128
129
119
110
106
112
120
125
127
124
103
111
115
113
112
117
122
116
98
89
100
121
133
130
116
110
117
124
124
115
112
117
127
135
133
127
126
121
115
107
104
109
118
122
122
123
125
128
126
129
130
129
121
109
101
101
110
122
125
123
113
116
115
113
112
112
117
120
116
113
114
117
123
122
122
121
119
121
123
119
115
117
124
132
136
133
128
117
106
103
112
128
138
137
129
124
122
118
116
120
128
129
122
110
102
109
120
123
119
110
116
119
120
120
116
110
110
117
126
128
121
115
119
131
135
129
116
108
112
119
123
124
124
122
124
127
129
128
123
123
129
131
129
121
115
112
112
107
101
101
114
123
124
118
113
117
123
121
108
98
117
122
128
126
119
109
106
111
116
116
112
112
121
131
131
128
125
126
123
118
118
121
126
126
120
121
128
132
130
126
128
130
128
119
110
108
112
117
116
113
115
120
124
119
109
102
104
110
112
110
115
118
118
117
114
111
111
108
105
107
111
117
120
115
107
112
128
140
133
115
100
102
113
117
114
112
113
113
114
120
130
139
146
139
129
123
124
126
125
123
123
126
126
120
108
105
112
127
134
133
122
118
112
107
110
113
113
106
102
108
119
125
119
109
104
109
119
121
117
112
108
108
109
110
109
111
116
118
118
121
129
137
137
133
128
128
129
126
121
117
122
129
134
133
133
133
131
131
134
135
135
136
126
119
120
123
120
112
109
116
123
127
121
113
115
117
118
111
110
112
122
126
124
118
120
130
140
141
134
121
116
112
110
108
106
109
115
123
123
122
121
121
131
142
146
139
121
112
113
119
124
134
129
123
126
132
132
126
124
125
126
127
123
115
111
111
115
117
116
110
106
110
116
125
127
131
133
134
134
131
121
114
107
106
107
107
108
113
119
126
122
117
119
128
130
125
119
119
120
113
110
120
120
115
115
118
122
124
122
119
116
114
112
111
105
102
105
113
116
111
102
99
109
122
124
120
117
124
135
136
129
118
113
118
125
124
118
116
120
127
130
127
119
113
115
123
136
146
140
124
120
121
120
117
116
114
111
110
113
107
103
106
114
123
117
104
93
98
116
125
120
113
110
115
122
129
136
138
135
125
119
121
130
132
126
120
117
118
124
128
131
129
120
112
114
125
138
143
136
127
119
115
116
120
123
118
118
121
121
116
110
111
129
136
121
99
86
96
119
132
127
113
104
107
120
136
142
135
119
111
116
129
136
132
120
116
114
116
114
111
110
109
109
112
118
124
126
125
125
128
106
103
103
108
111
114
117
125
130
130
126
130
133
130
115
99
98
106
118
120
116
111
110
113
119
118
117
116
115
116
120
120
116
111
114
119
124
120
114
108
105
105
109
114
118
120
122
125
128
132
119
115
108
105
109
113
116
117
120
128
136
134
127
120
117
116
117
116
110
110
115
124
134
134
121
110
109
119
129
131
123
114
111
111
114
116
118
124
129
133
128
122
120
123
123
120
121
124
125
116
124
118
117
116
113
114
112
111
113
119
122
117
108
112
121
125
122
114
114
117
123
130
136
139
137
128
122
121
124
125
122
123
129
135
133
120
111
120
134
145
141
131
125
127
131
132
129
121
110
101
118
120
121
118
112
106
107
115
119
120
116
106
102
106
112
109
104
109
124
135
128
114
105
117
136
142
127
116
112
119
128
135
138
140
137
130
120
113
115
121
129
132
132
130
132
138
137
128
118
111
121
119
117
115
114
117
122
127
123
121
114
107
100
100
98
99
104
115
127
132
122
108
100
109
120
123
117
113
114
123
132
132
121
115
113
119
125
123
116
108
115
127
137
134
126
127
133
139
143
136
121
115
110
115
125
137
140
131
122
116
112
107
102
98
102
111
123
127
128
119
115
124
137
139
123
107
101
110
113
113
109
107
110
110
108
116
130
141
134
115
105
109
122
128
123
117
120
134
146
148
120
118
118
119
119
121
124
123
125
125
122
118
113
111
112
114
122
127
129
125
122
132
147
149
135
118
111
114
111
101
94
99
114
124
128
132
135
136
129
118
111
116
124
126
119
113
111
116
123
130
124
131
131
123
115
107
108
119
130
139
137
125
115
111
111
108
106
109
116
124
126
122
116
115
117
121
128
130
125
115
111
114
118
122
128
133
137
133
123
116
115
123
131
129
122
115
113
113
113
110
130
132
130
124
116
110
107
107
112
121
126
124
118
114
114
118
117
116
116
120
122
119
111
108
111
118
123
127
127
127
126
126
122
119
118
125
133
136
134
121
109
106
112
123
128
129
125
121
117
114
131
132
129
121
119
117
113
105
99
100
108
118
120
120
118
125
134
140
134
122
115
119
132
143
143
130
118
109
109
116
124
132
134
131
125
122
125
130
136
134
122
109
106
116
128
129
125
120
122
125
124
130
126
123
124
129
131
128
125
120
114
115
111
112
111
113
123
133
133
123
114
119
134
145
146
137
125
115
112
114
120
131
134
132
125
122
121
123
126
133
136
132
128
124
121
116
114
114
122
129
113
116
122
127
128
128
126
129
137
137
126
114
107
110
117
122
124
126
126
125
122
121
120
116
115
122
128
131
129
121
117
116
118
121
122
122
123
123
120
123
128
133
138
135
127
120
116
115
122
130
110
114
123
129
128
115
109
114
122
121
115
113
121
128
134
132
130
130
125
122
118
115
111
107
108
116
128
131
129
119
110
111
115
121
121
120
116
114
115
120
121
121
125
127
127
127
123
119
120
128
117
119
124
128
129
127
127
126
123
115
109
112
123
135
137
131
120
117
116
112
108
107
109
110
109
115
124
128
123
116
116
124
130
124
114
106
105
110
116
120
121
121
118
115
119
126
133
130
127
125
125
123
123
128
139
148
148
139
125
119
118
118
124
128
128
120
114
113
114
113
112
114
116
110
106
108
121
127
127
123
126
135
135
121
111
111
123
130
128
120
118
118
118
117
121
130
133
130
129
128
127
128
131
132
136
135
130
119
110
111
123
135
137
129
113
108
115
127
125
122
118
122
126
123
119
120
124
125
121
113
114
119
122
117
114
123
136
137
129
118
114
117
120
120
123
126
120
115
117
129
123
126
128
127
121
117
113
109
104
107
117
128
131
124
111
110
118
131
131
132
133
138
143
140
130
124
122
118
112
104
103
102
106
110
113
118
122
125
125
123
123
125
125
119
112
106
107
109
114
118
113
116
125
131
129
126
122
118
115
111
106
103
104
108
110
114
117
117
123
132
143
153
153
143
129
118
113
114
116
117
112
110
107
109
111
114
119
121
125
126
124
125
126
121
114
110
112
118
123
122
111
118
131
141
135
124
114
112
114
115
107
99
96
101
106
107
108
108
118
126
132
135
132
130
127
121
115
114
119
124
127
123
116
113
117
122
120
120
119
121
121
116
114
117
126
129
127
127
130
135
114
118
124
124
113
101
93
97
109
116
113
102
97
100
105
108
112
114
121
125
123
115
107
108
117
122
120
118
119
123
128
126
117
112
113
117
116
113
113
118
120
115
111
116
128
137
139
130
125
125
111
106
106
105
106
103
102
103
109
114
114
104
99
104
116
123
126
121
122
126
124
117
106
104
107
115
119
125
130
132
133
127
117
109
103
104
112
122
126
122
118
116
122
130
132
137
137
130
122
113
119
111
109
114
118
120
117
117
120
122
122
123
126
122
115
114
121
127
127
121
113
111
112
117
121
129
131
129
122
116
116
117
118
121
118
114
113
114
120
122
121
117
111
107
110
114
117
119
123
127
119
115
110
110
112
115
119
122
128
131
128
125
123
121
114
110
116
123
128
132
132
128
125
118
116
116
118
119
117
112
109
102
95
94
100
112
122
127
122
116
110
108
108
111
116
118
118
118
122
130
106
116
123
125
124
119
117
113
115
118
122
120
118
114
112
113
116
122
123
126
134
140
134
120
110
111
121
130
126
121
116
114
112
110
111
119
129
133
126
115
110
118
130
140
144
137
127
118
119
124
110
116
121
128
127
125
116
111
110
120
128
127
119
111
110
117
127
125
122
118
122
127
124
118
115
119
131
134
130
123
120
125
131
135
135
125
114
101
97
106
121
133
138
139
131
123
115
116
120
123
122
116
114
116
120
120
116
113
118
124
129
127
121
116
112
115
119
123
121
116
111
112
114
118
120
124
126
128
125
117
113
112
118
128
130
124
110
95
90
100
115
127
130
125
117
115
114
120
126
129
119
114
111
112
113
114
112
114
118
123
120
117
117
119
116
113
116
126
133
128
116
112
113
117
113
114
115
118
118
115
117
122
123
121
114
114
119
120
110
99
97
108
125
134
134
134
130
129
130
132
112
114
113
112
116
118
115
113
116
123
124
120
116
119
123
127
131
137
137
129
121
119
120
117
111
108
109
109
110
112
119
131
135
128
118
117
120
121
115
108
106
108
117
126
134
134
128
118
118
122
120
130
128
123
125
127
125
117
114
119
125
128
125
124
124
121
117
108
104
108
118
125
127
122
117
116
116
115
112
112
110
108
108
116
127
130
123
116
116
128
130
122
110
110
120
132
130
125
125
131
125
133
128
122
117
120
123
123
118
118
120
128
135
133
122
111
103
103
104
109
118
122
124
120
120
123
124
126
128
132
128
118
110
114
123
127
122
122
128
135
132
126
121
127
133
135
141
145
148
146
120
116
111
109
108
110
118
126
134
133
128
129
133
129
119
113
122
135
141
134
119
109
111
115
122
128
129
128
130
142
152
153
146
133
119
113
118
129
139
138
132
127
132
140
136
127
126
135
142
139
101
99
107
117
119
114
116
126
136
143
140
132
128
122
116
114
123
133
135
129
121
113
115
120
126
133
133
130
127
130
137
137
134
124
115
112
116
126
134
138
137
136
131
125
119
118
122
126
127
122
101
104
120
128
123
115
118
128
133
130
126
122
123
123
117
113
110
109
112
119
129
135
136
130
124
123
127
127
126
121
112
108
107
110
115
116
116
114
115
120
129
133
129
119
118
123
135
143
137
127
126
121
120
117
109
109
119
132
134
125
112
110
118
125
124
118
110
108
111
117
126
131
131
127
123
120
121
117
112
111
111
114
119
124
123
125
128
129
125
117
114
114
117
120
122
125
132
138
138
136
125
115
107
105
107
112
112
115
116
114
112
113
121
127
128
122
115
112
114
116
113
107
107
112
122
125
117
107
100
103
110
119
124
122
120
123
128
134
136
128
117
112
117
122
125
123
117
115
117
125
111
113
114
118
120
117
108
99
95
106
118
125
123
124
124
122
118
114
115
115
114
107
105
109
115
118
112
103
102
103
107
110
107
107
109
113
117
116
116
115
116
121
125
123
123
120
116
112
111
112
128
135
137
129
122
118
116
114
112
123
131
130
120
111
114
120
123
126
126
129
129
125
119
116
117
115
112
105
105
107
111
110
107
105
112
120
122
117
113
112
116
118
114
108
109
115
124
126
120
109
140
144
132
117
114
122
130
131
125
124
129
129
126
123
118
118
122
130
138
142
137
126
121
123
128
129
121
114
114
121
128
121
108
104
116
129
136
130
124
125
129
125
112
105
110
124
135
133
121
108
123
124
115
109
112
123
127
121
108
101
105
120
127
128
121
114
113
120
126
126
119
116
121
130
135
133
125
122
125
129
126
118
103
100
112
126
133
130
130
133
136
132
120
113
112
123
127
122
113
109
115
118
118
113
114
117
119
120
112
108
105
110
113
115
119
119
121
121
116
110
106
112
122
130
131
126
123
123
116
109
107
111
118
124
125
128
128
123
121
124
134
137
130
116
110
111
120
126
123
113
116
122
125
122
116
112
114
120
127
131
130
124
118
116
120
123
123
123
119
114
116
117
120
120
121
123
127
126
120
109
108
117
132
139
138
132
125
116
112
122
137
147
140
124
116
125
140
148
141
130
118
122
125
125
118
107
100
103
113
122
123
127
134
136
133
125
117
115
116
117
117
120
121
117
114
119
131
145
148
143
132
125
122
119
119
119
116
114
115
123
138
142
134
121
118
125
139
147
142
136
127
124
125
125
120
107
99
101
104
104
101
108
123
135
133
126
123
125
125
115
106
112
121
120
110
105
115
132
144
141
135
127
124
117
110
108
112
120
125
124
126
123
121
114
105
101
109
130
141
135
127
120
120
122
123
119
115
109
106
106
108
111
117
115
110
112
124
137
137
121
104
100
106
110
106
100
102
106
112
117
121
126
124
119
113
115
120
125
122
118
116
122
125
121
104
95
107
129
140
134
117
115
115
120
125
125
117
108
104
112
120
119
112
104
105
114
121
125
127
121
112
103
99
101
106
111
111
109
113
121
128
129
122
115
117
128
133
128
119
114
117
126
132
133
131
129
129
128
128
127
117
114
117
122
127
126
118
112
116
124
124
113
107
111
120
129
125
117
111
113
110
107
108
112
123
131
130
128
131
141
149
146
137
129
127
128
129
126
120
120
118
115
118
128
141
141
130
118
117
122
111
110
115
122
130
132
129
127
132
133
126
114
114
114
117
113
112
114
118
113
104
101
113
131
143
144
139
141
146
150
149
139
131
129
127
121
113
110
117
124
123
116
114
117
125
122
116
117
125
126
93
95
105
117
125
127
125
123
121
115
107
108
112
113
106
97
95
109
123
121
113
110
118
129
131
131
132
141
146
143
127
115
110
112
116
117
116
122
129
130
130
127
125
124
121
117
118
122
125
124
102
98
106
117
124
120
109
105
104
102
102
105
114
118
112
99
90
95
110
121
123
122
118
110
111
120
133
139
132
121
115
119
125
127
121
119
124
134
139
130
121
116
125
137
144
141
133
124
122
119
117
111
114
125
126
119
109
105
111
115
117
117
116
117
107
95
90
95
111
122
123
116
108
106
114
127
136
132
123
113
114
124
132
130
123
119
120
120
122
119
111
104
113
129
143
142
133
123
120
125
120
112
112
115
118
118
117
120
123
124
119
116
111
103
92
92
101
115
124
125
119
116
117
119
119
120
122
124
127
125
120
114
107
106
111
118
122
120
118
120
121
116
118
117
115
111
110
113
121
128
116
115
113
108
111
117
124
127
123
119
112
105
102
100
105
114
118
121
121
118
119
128
136
133
120
110
111
122
134
136
128
121
118
120
120
122
124
125
129
129
125
126
128
126
112
98
100
114
123
121
113
115
123
126
126
127
128
128
119
108
99
97
100
111
119
119
110
106
109
116
120
121
121
120
121
121
121
120
118
115
116
121
135
144
137
125
115
120
130
133
125
121
127
132
130
119
117
125
128
115
116
122
133
136
129
117
112
114
117
115
109
103
102
110
116
113
107
108
120
131
123
102
84
90
115
133
135
120
106
98
98
103
118
132
132
119
106
107
117
127
125
119
120
129
133
131
131
135
132
122
126
124
126
127
121
112
104
106
117
126
123
108
93
94
109
124
128
127
127
130
125
111
96
94
108
122
126
119
107
104
103
104
109
119
124
121
116
116
117
123
123
122
122
124
124
124
126
132
133
126
124
121
119
124
127
125
119
115
116
124
121
106
92
93
110
131
139
129
117
114
119
127
132
125
113
105
101
104
106
107
109
116
121
128
131
135
137
134
130
125
124
125
125
121
113
115
117
121
123
122
124
127
127
126
126
128
128
126
124
124
123
119
112
111
116
127
127
123
116
112
112
119
128
128
122
114
109
105
97
95
105
119
132
131
128
127
130
131
126
120
122
127
128
123
114
113
115
117
111
110
134
135
128
122
118
124
128
132
133
139
143
137
123
118
120
125
124
122
118
116
111
110
112
115
122
127
128
124
110
101
108
123
132
128
115
112
118
123
120
113
113
125
131
128
119
113
112
113
113
112
137
136
127
119
116
120
123
119
118
122
128
127
121
117
119
127
135
131
125
117
110
112
117
119
118
116
118
123
122
120
120
126
126
123
116
115
124
131
131
122
114
112
120
126
127
125
122
122
127
126
134
134
129
121
115
110
107
103
98
97
103
114
121
118
116
117
132
144
138
124
110
110
122
128
122
110
105
109
111
115
116
118
119
121
123
124
126
128
129
130
122
114
113
121
128
130
125
123
128
131
123
128
124
118
110
106
107
106
108
109
115
120
123
117
110
107
122
138
141
128
116
113
123
129
129
123
121
116
109
105
105
114
119
123
126
127
126
123
119
120
126
128
126
121
116
113
110
107
110
114
108
108
108
112
113
114
112
111
113
113
116
113
112
113
118
120
126
130
128
127
125
126
122
118
117
119
125
127
119
110
106
110
119
127
132
131
128
123
121
122
128
131
129
122
116
113
112
111
111
116
114
111
111
115
116
115
116
115
114
111
106
110
113
124
129
130
128
122
120
116
116
120
121
118
115
118
126
132
135
130
117
107
109
124
136
141
130
121
119
121
125
123
118
118
123
131
134
129
122
125
126
126
122
118
116
114
118
121
116
109
108
113
125
131
130
124
118
113
112
111
112
118
123
127
126
127
128
131
136
133
125
115
109
112
122
129
126
118
111
116
120
119
112
110
120
130
134
126
115
113
120
119
118
117
120
126
129
126
119
113
114
122
130
132
125
113
104
108
112
115
113
115
119
125
128
131
131
128
120
117
121
124
121
113
107
113
121
121
114
113
116
118
115
113
120
129
130
122
115
119
113
114
114
117
124
131
134
128
124
123
128
134
133
127
116
106
104
112
119
119
113
99
98
109
126
140
143
131
120
109
111
117
120
116
116
118
123
121
113
108
111
116
123
126
129
130
130
124
126
143
117
117
116
117
123
123
122
121
122
130
136
138
134
124
118
116
116
114
115
119
120
116
112
110
115
125
132
131
125
117
111
107
108
111
115
119
119
117
111
112
119
123
125
122
118
116
116
119
126
134
115
116
120
124
125
122
117
115
116
120
120
117
115
118
123
126
117
112
109
118
132
140
134
120
107
103
108
117
125
128
123
115
108
106
105
106
111
118
123
126
124
122
116
115
114
110
111
115
117
117
103
108
119
126
127
118
110
109
111
110
104
99
101
107
113
115
112
113
122
130
135
134
128
123
117
111
108
114
124
134
133
127
120
115
108
106
110
120
131
133
120
108
108
118
126
125
120
118
119
120
112
103
103
109
111
105
98
104
108
109
106
101
102
105
108
104
105
110
121
127
130
130
126
128
130
127
123
121
126
134
140
138
127
115
110
109
113
121
125
123
117
114
120
127
125
119
116
119
124
127
123
106
96
96
103
106
107
105
107
111
112
109
110
112
116
115
108
95
93
99
116
129
130
125
117
116
122
128
130
130
129
126
118
112
107
108
115
120
116
106
104
116
136
142
126
106
103
115
128
131
120
115
113
117
121
123
123
123
124
124
120
119
121
123
128
132
129
119
104
101
107
115
120
125
133
135
131
122
117
118
123
124
122
123
123
121
114
111
114
121
125
126
130
134
139
140
134
127
127
131
118
113
111
113
121
124
125
127
133
135
132
127
123
120
114
114
120
124
126
121
115
112
112
115
119
119
117
113
109
112
110
105
101
108
114
121
126
130
139
143
139
135
134
142
152
147
131
119
119
130
109
113
113
112
113
114
114
118
125
129
130
131
129
120
112
108
114
122
123
123
122
122
120
116
109
109
116
119
121
123
126
123
117
112
111
118
128
136
139
132
120
115
123
136
147
140
127
121
124
130
113
114
116
113
107
105
103
103
104
112
126
131
133
128
127
131
134
130
120
112
111
117
121
119
120
121
123
123
123
125
130
134
131
129
123
121
115
108
103
104
108
115
126
133
132
124
122
126
130
126
117
113
111
115
124
126
118
107
102
108
117
126
127
126
126
134
140
136
125
113
110
114
122
130
129
123
114
109
110
115
118
116
116
118
125
123
115
100
94
102
117
131
135
128
119
117
124
131
133
122
118
103
101
112
129
140
133
119
113
112
115
119
121
117
111
109
114
124
131
129
125
128
134
137
126
114
104
105
108
114
117
117
114
110
114
123
130
128
117
107
111
120
124
120
115
115
124
131
136
136
124
114
105
109
120
125
119
112
111
118
125
125
124
126
124
117
109
109
119
128
128
129
129
127
122
116
112
110
109
111
115
118
118
118
119
126
133
132
122
111
103
105
112
122
124
119
113
114
126
139
127
131
125
121
126
126
117
108
109
120
127
125
125
132
146
142
122
98
89
99
111
117
116
116
120
125
124
121
111
111
108
105
108
118
125
126
121
117
123
120
113
108
109
118
124
122
118
118
124
135
122
125
125
122
121
121
118
116
120
122
118
114
115
124
135
137
123
108
100
105
110
109
108
111
122
131
128
119
110
110
111
110
113
121
125
123
122
127
137
132
120
114
119
128
127
123
123
131
135
136
115
115
113
112
103
99
102
116
125
127
119
113
115
119
120
118
119
124
132
135
128
113
106
113
129
141
130
109
96
101
113
123
124
121
120
121
130
140
142
135
127
132
142
146
135
120
115
120
130
133
115
115
121
121
112
99
95
106
124
133
130
121
116
118
118
116
116
118
127
135
137
128
118
120
131
139
130
113
101
103
113
115
110
106
109
117
125
128
127
127
136
144
142
132
120
116
116
116
118
125
121
114
119
122
118
110
108
119
132
137
132
123
115
112
113
114
115
115
117
122
131
134
123
113
111
119
126
128
125
122
115
113
110
110
113
113
114
111
111
116
125
133
127
116
109
114
121
125
119
118
125
113
102
97
99
109
119
131
133
133
129
124
118
109
106
109
115
121
120
118
121
120
115
108
106
111
122
131
130
124
120
124
130
131
118
109
104
110
117
118
116
115
118
121
121
118
119
124
126
129
116
110
98
91
97
111
122
127
123
118
117
119
120
116
108
107
110
118
123
123
115
108
109
117
126
128
118
109
104
110
121
130
134
130
119
108
105
114
123
127
118
113
117
122
125
118
107
108
124
136
104
110
112
112
112
114
115
114
113
116
114
106
102
102
105
103
100
105
118
129
129
121
119
125
133
127
114
103
105
117
125
128
125
120
119
121
121
118
115
114
117
119
119
117
112
106
105
110
124
137
113
125
128
122
117
114
108
103
105
113
117
109
97
89
92
99
103
109
118
130
135
136
132
125
118
114
112
111
117
123
125
119
108
108
120
132
135
123
113
109
117
125
129
119
109
105
109
125
134
136
126
132
126
118
116
120
117
105
97
103
121
130
123
111
102
109
121
130
134
130
122
124
129
131
131
126
116
107
105
112
116
110
98
98
113
130
134
124
115
119
129
133
133
129
122
118
121
128
135
136
120
116
109
109
118
126
125
115
106
107
119
124
122
116
113
116
124
131
135
129
119
114
120
131
136
132
116
105
99
107
117
118
111
108
113
120
124
118
114
120
129
132
131
131
130
126
124
122
118
119
115
112
110
113
116
116
114
118
127
131
122
106
93
101
115
124
126
126
127
129
123
118
118
120
121
117
114
111
114
116
123
126
130
130
123
115
111
108
110
113
121
129
133
129
127
127
130
128
121
116
120
125
129
128
122
113
106
108
118
128
125
114
106
110
118
126
129
128
129
131
126
121
114
110
107
110
119
127
133
130
122
118
119
125
127
127
122
116
118
126
137
141
134
124
121
127
136
142
140
137
123
124
127
130
127
115
105
97
97
106
116
127
133
130
121
114
115
124
132
130
121
111
107
106
108
112
120
128
136
135
124
113
108
114
127
140
140
132
130
139
145
139
122
110
112
124
131
138
141
146
126
120
119
122
121
111
106
106
107
106
104
110
122
131
126
115
111
117
121
118
108
101
103
105
107
112
118
126
129
125
119
114
114
118
123
127
127
125
124
122
120
114
111
108
109
115
124
136
141
136
129
121
120
123
122
117
114
118
122
119
108
104
113
130
136
129
119
114
117
120
111
106
105
104
108
114
127
136
136
121
105
100
105
114
119
117
117
114
112
110
108
115
123
123
114
106
116
130
130
119
117
116
120
127
130
126
120
117
122
123
120
114
114
126
137
138
122
111
113
122
125
118
111
110
114
119
123
128
131
127
117
106
108
118
130
132
127
119
115
116
121
127
130
127
118
111
110
109
104
101
112
104
113
124
127
122
115
114
124
133
127
113
106
112
126
131
120
109
108
113
116
113
114
121
125
120
110
105
115
133
147
147
141
141
145
143
132
122
116
116
120
122
120
121
123
124
117
109
109
116
110
100
107
119
124
120
116
124
136
138
126
112
108
110
111
110
107
109
113
112
108
106
114
123
131
131
124
121
127
137
148
149
142
138
134
133
130
122
116
113
110
111
117
123
125
124
117
117
130
143
95
87
94
109
120
122
126
132
135
126
115
111
114
115
108
99
96
104
112
116
117
124
126
123
122
129
139
147
143
133
127
125
125
121
117
120
129
136
134
121
109
105
113
122
123
113
104
103
116
129
91
85
92
107
118
119
121
122
122
117
114
118
121
118
112
109
108
106
106
107
119
138
145
136
122
120
130
135
130
127
121
124
125
122
118
121
128
141
146
129
111
103
111
126
130
118
105
101
103
108
114
105
108
117
121
117
108
104
105
110
113
114
112
107
106
110
115
116
111
106
111
126
137
136
126
119
117
118
124
125
124
123
120
119
120
124
127
126
130
128
122
116
124
137
141
134
121
113
116
115
124
117
116
120
124
119
113
104
101
100
98
97
96
97
102
110
116
122
124
121
116
113
114
116
118
120
122
122
122
123
119
111
105
108
120
126
126
119
117
121
125
124
127
132
135
131
121
114
116
123
110
107
105
106
110
117
120
122
119
108
98
92
93
99
109
115
121
126
128
126
120
113
109
108
116
121
126
123
117
112
107
110
118
123
129
130
128
123
116
112
108
113
118
126
130
124
118
117
118
124
112
109
105
103
110
116
123
128
123
115
105
101
103
113
119
122
121
122
122
118
115
111
111
114
118
121
122
118
108
102
102
108
121
131
128
119
116
119
120
116
105
104
117
131
133
122
118
122
127
125
128
123
123
119
115
115
112
115
119
121
116
109
111
116
126
130
125
121
119
119
117
113
112
115
122
129
126
117
106
100
96
97
108
120
119
110
105
115
127
131
120
112
119
133
135
124
118
121
128
125
125
125
132
134
128
114
105
106
117
128
129
120
112
115
124
134
130
122
118
124
130
128
119
116
123
134
135
126
114
109
108
108
114
122
124
115
111
117
130
139
131
117
111
117
123
122
121
119
115
114
113
118
128
136
130
120
108
105
112
120
125
121
116
114
114
118
117
114
113
117
123
122
118
116
122
130
131
128
125
129
134
134
129
123
120
116
112
115
126
134
133
122
108
101
110
119
126
120
110
103
120
118
117
115
114
116
116
109
100
96
104
114
119
118
116
115
115
116
115
115
110
106
109
115
124
129
125
116
108
111
125
136
133
121
110
106
110
110
111
114
122
128
125
114
110
118
127
128
117
110
128
121
107
99
107
121
130
122
107
99
105
117
122
123
122
126
125
126
127
121
113
113
118
126
132
129
118
103
88
86
102
125
135
129
114
108
115
121
116
112
118
128
132
127
120
117
124
129
131
131
126
121
113
112
116
127
135
133
129
117
114
116
122
124
122
121
125
131
133
126
116
116
120
124
119
111
109
110
110
110
113
123
133
131
123
119
120
128
133
135
133
128
123
123
122
123
123
127
138
143
113
119
126
124
117
114
121
130
128
117
110
114
125
126
116
105
109
125
132
127
115
108
109
107
101
101
114
132
143
143
133
125
121
119
121
120
117
115
122
136
142
138
128
123
125
127
123
123
129
134
111
117
123
122
118
113
110
109
111
113
119
130
135
127
114
104
108
121
128
126
120
116
114
110
108
114
128
140
143
137
128
123
119
118
118
119
116
109
106
115
129
139
140
132
123
116
113
112
114
117
120
117
121
126
130
127
115
103
100
113
126
135
134
127
121
118
118
119
121
126
131
134
129
122
117
118
125
131
132
126
121
119
122
126
124
120
116
114
114
118
126
129
130
124
122
120
121
117
112
111
126
125
123
123
120
118
114
111
111
116
127
129
125
125
124
126
126
124
122
126
131
136
134
130
126
123
125
132
137
136
125
111
110
123
133
133
120
114
115
124
129
127
122
121
125
130
130
122
112
111
126
127
123
114
105
105
107
112
113
116
121
125
126
121
120
120
124
124
124
125
129
135
139
140
134
130
125
126
132
134
126
113
105
114
131
137
130
117
113
118
128
133
131
127
125
122
113
106
109
119
114
114
115
113
111
113
115
115
114
114
116
119
120
119
117
116
119
119
122
126
128
131
131
134
134
133
125
115
112
114
120
121
118
118
124
128
129
120
114
117
126
133
132
126
120
114
108
104
111
125
107
104
109
112
119
119
125
128
133
133
124
113
105
111
119
123
118
114
116
123
127
120
113
115
124
136
138
132
121
116
116
119
120
121
125
128
125
118
113
115
125
131
132
128
126
127
126
121
118
122
119
117
111
112
118
119
119
125
138
144
132
114
102
107
120
127
121
112
110
119
129
131
120
111
113
128
145
153
150
139
129
121
118
120
125
130
127
120
113
118
125
132
131
123
121
128
133
133
128
126
125
120
112
112
118
121
119
121
125
131
127
117
112
117
125
129
123
113
113
119
131
132
122
111
107
117
133
147
148
141
129
117
117
118
120
120
121
121
124
127
128
125
122
119
119
119
123
126
126
125
111
106
107
118
128
133
128
121
118
118
124
127
133
136
134
131
125
125
128
130
125
116
109
112
119
124
128
131
131
130
123
120
121
122
117
110
112
122
132
133
124
117
118
123
122
115
109
112
115
113
112
106
109
122
133
132
126
118
111
114
123
136
144
139
130
123
119
117
118
116
118
118
120
129
135
134
126
119
120
126
135
140
135
125
118
112
115
122
127
124
115
113
120
124
109
92
90
107
121
121
130
115
104
105
116
125
126
121
116
117
124
128
129
122
113
106
101
91
86
88
106
121
129
129
125
124
119
113
111
116
130
137
131
123
120
121
126
121
107
91
88
105
123
125
106
86
85
105
126
134
121
122
122
121
118
113
107
105
109
115
118
118
119
123
132
138
135
120
107
112
129
140
136
130
131
131
123
113
109
115
125
127
125
126
130
129
120
111
113
122
130
136
132
130
133
133
130
121
117
119
119
119
122
128
127
120
111
105
107
108
112
115
120
122
119
120
124
126
126
123
123
121
119
122
129
132
128
122
121
127
129
124
117
117
125
128
128
128
136
144
145
138
133
134
137
137
131
125
123
122
130
122
119
111
110
112
115
116
110
103
101
114
125
125
115
108
112
120
121
117
112
110
116
123
128
133
128
123
122
129
139
135
124
116
115
121
127
135
136
130
119
110
110
117
124
125
126
130
136
135
140
136
119
98
91
104
123
135
127
116
110
118
125
125
120
117
119
122
117
110
110
117
129
136
139
134
124
110
105
111
124
132
127
125
120
120
121
123
122
119
112
112
118
126
125
120
120
129
137
131
126
126
119
114
116
125
135
135
128
121
122
126
126
123
122
128
130
126
117
113
114
124
133
137
135
124
112
105
105
113
121
122
121
123
124
125
121
120
123
132
137
136
134
127
120
117
119
128
130
120
111
107
112
124
140
144
134
118
109
112
120
124
125
125
124
121
117
113
116
119
124
131
133
131
125
117
115
116
123
129
132
127
122
121
123
130
136
136
134
134
132
123
114
104
100
104
113
124
128
126
129
120
115
118
129
131
120
108
104
112
119
122
122
126
131
125
112
108
115
128
134
133
128
126
125
126
126
125
128
131
131
125
121
118
119
127
134
137
132
122
110
104
108
117
118
112
109
111
127
139
141
133
124
121
125
123
114
109
115
128
129
120
111
118
131
139
130
120
117
122
124
119
113
114
121
128
128
127
130
133
130
123
120
120
114
105
105
116
124
121
113
113
125
138
138
123
111
113
122
130
124
124
126
133
133
127
114
112
124
134
131
118
112
117
129
138
135
123
115
115
115
113
109
111
119
124
121
115
116
122
125
124
124
123
116
106
107
119
129
128
119
120
130
134
126
115
112
117
116
109
122
120
124
127
126
118
112
112
117
117
115
114
115
121
128
128
121
115
114
120
129
128
125
127
134
134
119
94
84
95
111
122
123
119
121
129
135
137
126
115
111
119
125
123
118
114
113
116
114
112
140
130
123
119
113
109
108
110
109
104
101
103
108
118
124
125
120
114
116
125
136
134
125
123
129
132
120
96
86
100
119
130
124
117
122
135
139
128
111
102
109
119
123
123
124
127
125
122
114
120
141
126
116
113
113
116
116
114
109
106
105
107
111
114
119
123
123
119
118
123
130
126
108
94
94
107
122
125
124
126
130
137
136
131
124
122
119
119
115
112
110
116
120
121
118
118
119
115
109
105
121
113
105
103
110
118
125
121
114
110
117
128
130
126
119
121
124
127
122
120
122
121
115
104
100
109
122
133
132
128
126
131
135
132
119
108
106
115
120
119
114
112
116
121
118
107
103
105
108
107
123
124
113
102
100
110
122
128
128
126
128
130
131
124
117
115
120
125
125
121
114
115
126
137
139
129
115
107
105
112
119
124
123
119
114
106
106
112
118
119
117
115
119
125
127
119
108
107
119
131
134
127
121
110
108
109
115
126
136
139
130
119
112
112
114
110
104
109
119
122
117
117
125
136
136
124
107
102
106
118
120
118
114
113
115
120
121
120
117
116
119
122
126
131
131
128
120
117
124
135
118
112
110
110
116
116
115
115
118
125
126
121
117
115
113
109
105
105
108
110
114
123
131
130
117
109
110
120
127
127
117
105
100
107
117
124
127
122
117
114
115
122
131
136
130
118
114
119
128
134
110
108
104
104
113
118
115
104
100
108
124
133
132
120
113
117
124
125
113
98
95
110
130
138
132
124
115
111
106
105
101
99
99
105
114
119
121
118
114
114
116
119
128
135
127
106
97
110
130
140
115
113
108
109
114
117
113
107
109
118
126
127
120
111
113
119
125
127
123
111
99
101
112
127
135
130
112
90
78
85
103
119
125
125
123
122
119
116
116
117
120
120
126
132
128
119
111
114
125
134
118
117
121
126
125
118
112
113
123
128
125
110
102
107
114
118
116
120
128
134
128
120
115
116
118
112
101
94
102
114
124
136
140
135
125
115
113
116
121
124
122
118
118
123
127
129
130
126
122
119
121
128
131
131
125
120
116
119
118
117
115
108
109
112
115
117
116
121
131
136
133
125
122
123
119
113
105
109
125
133
133
122
117
113
114
115
117
118
125
128
123
115
105
105
111
114
116
115
119
125
120
122
123
120
121
122
125
123
116
110
112
115
117
116
114
112
114
121
130
133
122
108
106
117
131
135
125
113
110
115
118
112
106
108
122
134
137
129
123
124
130
124
113
109
110
112
105
97
103
125
107
104
109
114
117
118
120
122
124
121
116
111
114
117
116
110
103
106
119
129
127
113
108
115
131
143
141
126
111
106
111
115
120
125
131
136
134
128
121
117
121
127
125
123
123
124
121
116
113
117
109
109
113
115
115
114
116
121
126
122
110
102
110
123
129
119
102
100
114
128
132
124
115
113
117
127
139
146
142
127
114
110
118
131
134
131
121
117
115
115
115
123
130
131
127
124
127
130
119
108
122
120
118
116
115
118
119
123
126
124
118
114
118
129
135
126
104
98
107
121
128
124
115
111
115
120
127
135
140
129
111
100
109
127
137
132
122
116
115
115
117
123
126
125
119
112
108
109
106
102
124
117
115
117
120
123
122
123
126
129
135
131
126
126
127
121
104
97
99
113
124
126
126
124
124
122
114
109
109
107
110
111
115
122
126
128
126
122
118
117
118
122
122
122
120
115
110
108
108
113
124
116
116
120
121
119
117
120
126
128
125
118
115
111
108
107
102
101
103
113
124
130
126
121
119
122
122
117
108
106
112
120
123
121
118
123
127
126
118
114
113
122
129
132
131
128
123
119
121
125
122
116
119
124
118
114
115
123
130
127
113
108
110
105
100
98
102
106
107
111
121
128
123
113
111
125
134
134
120
108
112
123
126
126
123
124
126
127
122
114
110
109
114
118
120
119
117
116
116
115
112
112
118
122
118
115
121
131
135
130
124
121
121
116
108
109
116
118
114
110
115
127
137
136
132
132
132
127
118
110
114
123
127
129
126
123
123
124
126
125
117
108
102
102
102
100
106
115
118
115
111
109
113
115
114
114
117
121
120
120
122
127
127
121
116
116
124
125
118
110
112
126
140
146
139
128
119
114
113
118
124
125
124
123
124
122
118
114
117
126
129
128
125
122
116
112
115
126
134
125
112
109
111
111
110
109
111
107
104
103
105
109
114
117
117
116
112
113
114
114
116
114
113
115
118
123
120
113
108
115
123
124
122
119
125
131
126
114
106
113
126
133
134
134
133
131
124
120
119
122
106
109
111
117
119
119
118
118
119
116
109
103
104
113
116
118
115
116
123
126
121
113
104
105
116
126
126
115
105
102
110
119
120
119
124
130
131
124
117
115
120
119
119
124
131
130
121
113
115
126
111
110
110
113
118
118
115
115
123
129
124
116
111
116
120
125
127
129
127
121
117
121
128
131
126
121
120
116
111
113
113
118
121
119
115
113
114
122
129
130
122
118
118
125
129
126
121
120
122
127
125
118
109
106
106
104
101
102
109
117
118
115
113
120
126
132
128
120
115
108
113
127
140
142
135
125
123
122
124
124
122
123
127
129
122
110
106
117
130
133
123
119
126
137
138
131
123
120
116
111
123
121
122
121
117
114
108
107
107
108
108
113
121
125
124
120
114
107
109
115
123
124
123
128
137
145
141
131
128
130
131
130
132
132
126
116
112
118
130
133
123
115
114
125
132
131
126
119
111
105
110
114
125
135
130
121
119
116
110
106
109
122
133
129
118
106
103
112
123
131
128
121
113
119
134
144
140
132
132
140
143
133
120
112
108
105
107
115
127
133
127
119
111
110
114
125
130
128
118
107
108
104
110
117
117
115
109
103
98
98
107
119
127
125
116
111
113
118
124
128
127
123
121
122
130
133
128
121
123
127
132
125
115
102
102
109
120
124
122
121
126
132
133
127
123
126
130
127
117
110
117
111
105
104
109
112
112
102
94
93
96
106
115
121
120
119
118
120
122
125
125
123
122
122
121
121
117
108
104
106
113
120
116
109
112
127
146
149
135
123
122
128
131
129
127
127
127
124
118
120
119
120
118
113
110
111
116
118
111
99
93
98
116
126
126
121
119
125
130
129
125
121
117
113
109
108
112
114
118
119
121
122
119
116
117
123
132
138
141
140
134
123
110
109
118
127
127
125
128
131
111
119
126
126
115
112
120
134
134
116
99
102
119
130
125
116
114
123
130
129
123
120
121
120
114
113
118
129
138
141
135
131
129
127
123
117
107
103
117
133
140
133
119
116
122
128
128
127
130
136
112
117
124
132
133
129
129
132
133
128
122
122
124
123
118
111
110
113
119
120
120
123
126
129
127
127
128
130
131
132
133
132
130
132
128
124
118
109
106
113
125
136
139
136
130
128
125
127
133
143
121
121
121
128
131
129
120
115
117
128
138
136
127
121
119
117
112
110
115
121
126
130
129
127
125
124
125
130
131
127
122
116
112
115
117
119
120
121
117
117
122
128
133
130
126
122
123
128
134
133
115
123
120
112
106
105
108
111
115
123
130
130
123
117
116
118
116
116
119
123
130
133
132
130
126
124
123
127
127
122
113
105
104
108
111
109
108
114
122
128
131
130
131
130
130
126
118
117
116
117
109
118
120
113
107
108
111
112
113
115
121
127
124
116
112
112
118
120
121
124
129
133
133
133
132
127
122
115
113
115
115
116
119
123
125
121
118
121
129
133
133
132
136
141
141
127
108
98
110
132
113
114
118
123
127
125
120
114
113
113
117
119
118
114
114
118
122
123
123
128
131
134
132
126
122
118
111
105
110
121
130
132
128
126
127
131
132
134
135
132
131
129
125
124
125
117
108
106
117
134
116
115
117
121
123
120
118
121
127
126
115
95
88
97
115
125
128
124
125
133
142
142
132
124
117
118
119
114
116
119
123
123
120
120
123
127
126
124
124
127
132
134
123
114
114
117
124
123
115
109
121
119
116
117
121
119
117
119
126
127
115
92
82
93
112
123
121
117
121
132
143
147
138
127
124
133
136
132
121
114
114
121
123
124
123
124
121
118
116
124
135
141
132
120
118
129
137
134
117
103
123
111
104
110
126
135
129
119
116
120
117
110
103
105
114
121
121
120
118
122
123
125
124
122
126
135
144
141
126
113
109
113
120
128
127
124
119
117
121
128
135
136
128
120
121
130
137
131
123
120
123
111
107
112
126
141
140
131
120
117
120
123
122
118
122
129
132
129
120
111
105
104
110
120
128
131
131
129
125
119
109
108
115
127
127
120
112
112
120
128
130
125
119
118
117
117
122
125
123
121
129
132
132
126
122
127
133
135
130
123
123
126
125
126
133
139
142
129
115
105
102
107
112
122
127
125
118
112
112
119
128
130
128
125
123
118
117
118
118
118
115
110
112
111
112
112
117
122
123
119
127
125
124
119
113
114
119
124
121
117
115
118
120
121
125
128
131
121
108
103
105
111
114
116
122
125
118
109
103
112
129
139
132
124
121
123
126
121
110
101
99
104
109
109
108
109
113
118
121
118
131
136
135
129
119
112
109
111
115
121
121
118
115
113
118
125
130
128
127
136
146
143
127
117
121
131
130
121
112
117
127
131
128
124
126
127
125
120
118
123
127
126
121
113
115
120
121
118
109
105
115
120
132
136
129
117
108
106
110
108
108
110
116
119
120
122
127
128
130
136
143
144
140
139
139
137
126
115
114
124
132
132
125
123
123
124
120
114
114
119
123
122
113
104
99
104
117
128
132
125
115
117
122
122
123
122
122
116
109
102
102
111
123
124
122
119
119
119
118
115
117
124
132
138
142
141
129
115
104
110
120
126
124
123
127
127
122
116
114
116
119
117
111
104
100
102
116
132
142
136
138
138
125
109
102
114
135
144
133
116
105
113
122
122
118
115
117
118
113
109
111
115
121
128
135
139
133
119
103
99
105
115
123
127
129
125
120
121
122
123
124
121
122
125
123
115
113
119
128
132
139
140
130
113
100
106
123
135
136
128
122
120
119
120
118
121
120
117
113
114
116
117
118
119
123
127
129
129
124
122
121
123
125
126
122
115
114
120
130
135
129
123
123
126
123
116
108
107
115
122
122
123
121
120
120
115
110
106
108
118
127
127
122
123
129
132
122
112
109
114
121
122
116
112
113
117
123
127
130
132
133
134
130
126
119
113
113
120
131
135
130
119
111
109
112
112
109
110
116
122
126
122
118
120
128
132
125
113
108
116
125
124
119
120
127
132
124
117
117
123
127
126
118
114
115
115
116
117
123
129
134
133
130
126
119
117
116
121
126
126
122
114
111
113
116
118
116
121
131
138
136
129
123
124
133
136
136
134
133
131
130
121
114
112
115
119
123
129
134
132
128
120
116
117
116
113
110
113
125
134
135
131
128
129
125
116
111
118
127
128
123
122
128
133
130
123
116
122
131
134
130
125
130
140
145
136
126
125
132
137
133
126
123
118
115
115
118
121
124
128
129
128
123
117
112
107
107
109
122
132
133
131
127
129
125
115
109
116
124
124
121
120
123
120
114
111
116
120
119
112
125
120
122
127
131
129
127
124
125
127
126
127
126
129
126
124
117
113
113
120
132
140
136
126
118
114
110
108
109
121
132
134
129
124
124
125
124
116
108
102
105
110
106
97
97
107
121
129
121
116
132
119
109
103
106
120
130
133
123
113
110
118
127
130
130
129
127
122
118
121
128
131
125
121
119
121
120
115
116
129
141
144
130
122
123
127
127
117
105
102
107
112
113
111
113
119
127
133
131
127
132
120
114
112
118
127
132
124
109
97
100
115
128
131
131
129
125
121
119
123
130
132
123
112
108
113
120
127
127
131
131
131
127
121
118
114
117
122
130
125
116
112
116
124
129
126
122
119
116
116
114
112
115
122
131
137
134
123
106
95
100
115
130
135
131
128
123
117
114
117
125
136
138
133
121
116
117
119
120
121
116
111
110
113
116
120
127
134
135
127
117
111
112
119
122
120
114
109
107
104
121
122
118
115
116
119
123
127
129
124
120
117
117
121
129
128
125
122
114
104
100
110
130
147
149
133
114
105
106
110
111
106
100
103
112
128
137
133
127
124
125
128
125
120
120
124
124
118
115
112
134
127
122
121
117
114
115
123
139
143
134
121
116
123
131
137
134
127
119
104
89
92
109
130
136
127
112
105
104
102
98
99
101
102
107
114
122
128
130
132
137
139
138
135
136
138
137
128
124
119
120
112
116
125
133
130
120
117
123
128
128
129
135
140
140
136
131
124
117
107
104
112
120
122
112
106
110
119
122
110
97
96
103
108
109
105
110
123
131
130
121
119
126
138
139
134
127
123
119
117
118
116
114
114
117
120
119
118
120
123
126
131
133
130
123
120
122
123
115
110
108
118
129
128
117
108
111
116
120
119
116
112
114
117
116
115
115
120
126
120
108
102
113
129
130
116
102
105
113
117
135
139
127
113
106
107
116
122
127
129
127
125
118
115
114
117
119
121
120
117
109
107
110
116
118
119
114
107
108
114
119
121
123
123
125
125
126
126
127
127
125
118
118
126
127
120
110
107
114
121
132
142
141
130
123
123
128
130
130
123
120
124
129
130
126
119
114
117
126
129
124
117
116
115
116
110
104
105
114
118
119
117
118
120
121
124
125
127
130
134
130
118
113
116
124
127
126
122
123
127
121
130
130
128
127
137
149
149
132
115
111
119
129
131
126
117
113
114
118
123
123
124
126
126
120
108
102
107
120
128
127
120
112
109
109
110
113
116
118
116
109
103
104
113
123
125
122
119
121
126
112
118
116
113
117
133
150
152
134
119
112
108
108
115
122
127
119
112
109
117
119
114
108
114
125
132
127
116
111
113
118
120
117
110
108
113
117
117
113
110
112
119
124
126
124
124
118
107
106
114
101
109
114
116
120
128
135
136
130
121
116
112
112
117
123
125
118
114
119
133
140
132
118
119
134
148
145
128
111
103
107
121
128
128
126
127
132
133
127
124
131
141
141
131
124
124
127
121
109
107
108
117
118
117
118
123
126
123
114
108
113
114
114
111
106
103
106
117
136
144
141
133
129
130
133
134
132
127
123
123
122
124
130
134
134
127
124
121
117
113
115
124
131
132
128
126
133
135
129
117
132
130
117
106
110
123
129
123
111
106
110
114
113
107
101
100
103
113
122
121
115
110
110
117
121
123
122
122
125
128
126
125
127
127
124
115
111
110
106
100
97
105
121
132
131
124
124
132
134
132
137
132
117
109
116
127
132
122
107
103
113
122
124
119
117
116
110
106
103
111
120
125
120
118
119
122
125
122
117
111
112
119
122
119
113
109
115
122
123
120
115
116
120
122
120
118
123
131
133
130
133
134
131
124
121
121
120
112
103
100
104
113
114
111
108
111
109
107
109
124
142
148
138
122
117
121
123
120
112
109
113
121
123
119
115
117
124
127
126
124
127
130
128
120
119
127
138
140
129
111
129
137
148
143
123
108
103
108
109
104
101
102
100
97
93
96
103
109
115
124
130
126
117
112
116
126
127
117
111
110
121
126
126
129
133
130
125
113
105
110
116
126
126
122
123
130
138
131
111
93
123
135
150
149
130
113
112
119
122
118
115
117
119
115
104
97
101
111
120
124
118
111
108
112
121
131
130
118
109
108
116
125
128
134
135
128
119
112
111
118
121
122
116
114
114
117
124
127
118
110
113
122
129
127
118
114
118
125
120
117
119
132
140
133
118
107
105
114
125
127
128
127
126
122
119
120
120
114
105
105
112
125
132
135
130
124
116
115
124
136
142
136
124
117
115
116
125
139
144
129
117
120
117
107
101
106
115
121
116
113
111
119
124
121
116
108
108
113
120
125
127
125
122
116
113
114
114
106
101
107
124
135
135
129
126
127
123
117
118
130
145
148
138
127
119
118
125
133
134
125
121
122
126
124
121
119
117
117
121
116
106
100
102
109
112
111
108
112
118
122
121
115
111
112
116
122
123
117
112
117
127
131
125
117
118
122
125
120
118
127
137
141
133
120
112
107
106
109
115
125
109
120
128
139
144
132
114
111
120
127
121
106
101
110
117
117
114
114
117
119
119
125
130
127
118
115
122
129
128
124
119
123
126
121
113
108
110
117
125
131
134
133
126
118
114
117
120
118
115
118
104
112
120
130
132
124
111
103
107
114
114
111
111
117
121
122
119
116
116
116
121
129
130
124
113
110
120
129
130
123
120
129
140
142
126
111
107
114
119
122
121
121
125
127
131
137
141
132
116
104
117
116
119
118
117
121
122
117
103
90
91
102
117
121
120
116
113
115
122
126
123
114
107
110
118
124
124
122
123
124
127
130
136
141
136
125
116
114
112
108
108
116
125
128
125
121
121
124
120
114
117
113
120
121
118
117
120
121
114
102
99
107
117
121
120
116
119
126
131
130
125
113
109
114
123
122
113
111
124
133
132
121
117
121
127
126
118
113
109
108
116
129
137
130
114
105
108
123
130
127
103
106
124
138
131
113
101
103
116
127
126
117
114
118
124
134
135
128
121
121
126
129
125
120
114
109
106
114
128
137
136
121
112
110
119
129
134
126
117
113
118
132
142
138
130
125
122
120
115
110
109
114
127
139
132
112
97
95
105
118
121
113
110
114
122
129
126
118
111
118
127
133
124
112
106
110
116
123
130
139
143
132
114
100
109
132
150
150
136
119
117
121
121
124
130
131
122
103
93
97
124
127
125
116
106
93
94
96
98
98
98
101
110
115
120
121
124
125
126
128
127
125
118
110
108
112
117
123
128
135
136
126
112
100
106
119
128
127
122
121
117
111
105
107
117
124
117
102
97
106
120
124
123
111
98
93
99
111
116
107
99
101
109
116
121
126
131
136
135
128
122
119
120
121
121
116
111
106
107
110
111
113
117
122
124
119
106
98
99
108
114
113
112
117
126
131
127
119
115
121
118
121
122
121
121
123
127
135
140
133
119
107
108
113
119
124
125
123
119
117
112
110
118
129
137
130
116
104
97
99
107
115
125
134
140
137
129
120
114
110
113
118
123
126
127
128
130
133
136
139
127
124
118
112
110
114
123
131
137
139
132
123
112
111
115
117
117
115
116
116
111
111
116
123
125
123
117
117
119
120
119
115
112
116
125
136
143
140
129
122
123
128
130
120
108
105
116
131
145
142
118
121
116
104
101
104
113
120
122
122
125
127
119
114
109
107
113
119
121
118
114
113
116
117
114
111
115
116
119
117
114
109
108
106
107
114
121
125
126
122
124
131
135
132
123
112
113
118
129
132
109
115
119
124
127
129
128
122
114
113
119
127
126
119
110
106
111
116
119
116
114
113
115
115
115
118
118
112
107
106
114
121
125
122
112
110
115
123
128
123
113
113
122
139
151
145
130
117
114
120
111
113
120
129
136
134
125
119
115
114
118
124
129
124
122
119
120
119
115
115
118
120
116
116
115
119
120
120
122
129
134
134
129
125
118
118
121
128
133
123
112
100
103
120
137
144
137
125
116
114
115
113
116
119
118
114
111
117
123
122
115
109
114
123
125
124
123
123
124
126
125
123
118
118
118
118
117
116
119
123
127
123
117
114
117
117
116
115
116
120
121
124
117
114
116
119
124
124
118
113
113
111
114
119
125
126
119
118
122
120
116
111
114
123
125
121
120
123
129
129
123
116
115
118
124
130
124
109
91
90
107
124
131
127
119
114
110
107
109
118
131
136
131
122
118
120
125
120
111
108
112
107
105
117
134
142
133
116
106
108
115
123
126
126
126
127
127
123
119
109
102
104
113
122
131
135
133
118
103
100
110
125
135
139
134
126
114
109
115
125
133
128
118
112
119
130
133
122
110
107
126
120
112
109
116
128
129
120
110
105
110
116
116
115
124
132
134
120
104
91
98
111
126
132
130
125
122
125
125
129
125
119
118
130
137
130
117
108
110
122
131
122
107
101
116
131
137
128
121
122
129
137
132
114
98
103
120
132
128
115
105
100
101
111
126
135
133
116
107
106
118
127
128
124
122
115
111
108
111
123
128
125
117
119
126
128
123
116
115
120
126
121
111
108
118
133
141
133
125
130
106
121
130
123
105
98
104
113
116
109
103
101
111
128
141
147
141
127
118
121
126
124
116
110
113
118
118
111
111
117
125
126
119
116
118
124
127
130
130
132
134
129
120
115
121
133
138
131
122
117
135
137
135
129
122
121
126
133
137
134
125
116
112
108
108
112
119
122
125
129
129
122
109
102
110
130
141
135
122
112
119
126
125
118
112
114
126
133
128
123
122
127
130
129
129
132
134
130
127
123
113
118
125
129
128
125
127
137
146
144
134
122
117
112
117
120
123
126
126
129
132
131
130
131
133
131
122
110
104
112
124
130
126
122
116
114
116
120
116
119
124
125
127
121
113
109
115
124
130
131
99
112
121
131
135
131
125
124
131
139
139
136
127
124
125
131
132
127
120
117
119
127
130
131
134
132
123
110
101
100
107
115
122
127
131
128
117
111
113
124
134
136
130
122
116
115
117
119
122
122
106
115
120
123
123
122
119
117
117
120
123
127
126
123
122
125
127
123
117
112
112
114
112
111
117
128
136
133
123
116
109
113
121
128
131
125
116
112
118
123
126
123
122
122
127
127
120
117
113
117
119
121
121
118
112
112
113
115
110
113
115
117
120
120
120
121
122
119
117
117
118
116
112
110
113
117
126
131
132
130
128
127
128
125
119
110
113
120
128
121
106
99
105
116
120
115
106
106
114
124
123
123
121
119
118
117
113
106
103
117
130
130
122
118
118
123
121
116
114
116
122
124
121
117
115
115
114
113
114
115
119
125
127
124
113
107
112
122
132
132
123
116
114
117
119
117
114
114
121
130
123
122
119
118
125
134
131
119
114
121
134
137
127
119
117
119
121
117
115
115
119
122
122
121
118
115
113
112
113
114
116
121
123
119
114
115
116
122
130
139
143
135
122
111
112
123
133
140
144
145
122
120
120
119
125
135
143
144
138
130
130
131
129
125
117
116
120
128
127
119
114
113
119
121
119
113
111
115
123
126
123
120
122
127
130
130
124
121
125
131
134
130
115
102
98
106
116
126
135
138
125
122
122
125
124
123
124
129
135
134
127
126
125
121
116
112
117
127
131
128
125
121
117
115
111
113
116
120
123
122
121
117
123
130
135
128
118
113
113
116
116
115
108
103
102
107
113
119
122
121
121
118
121
125
124
121
121
125
130
132
128
126
124
118
112
111
114
118
120
124
126
123
116
102
100
113
130
138
131
124
119
111
109
113
121
125
124
117
113
114
117
120
118
113
112
119
131
141
139
131
108
111
118
125
127
131
135
138
132
128
126
132
139
134
127
120
120
120
119
119
122
124
120
110
107
114
129
141
142
133
120
105
94
102
116
126
130
132
135
137
137
135
133
128
124
115
119
130
137
138
105
107
115
125
129
131
132
127
122
118
123
133
141
141
134
127
124
121
120
121
129
135
136
132
126
123
124
132
131
123
106
92
92
104
116
115
116
123
137
142
135
124
126
135
139
128
113
107
113
126
109
105
108
116
124
125
121
116
110
109
112
115
116
117
118
117
113
111
111
114
117
123
128
134
133
127
120
118
119
116
106
94
94
106
121
128
126
123
125
127
123
119
114
119
131
138
135
122
110
109
112
106
109
112
118
119
119
117
120
120
115
107
99
101
112
118
118
115
113
109
101
95
104
119
131
129
117
108
111
122
127
122
113
113
126
144
147
136
127
126
134
132
122
107
109
128
145
143
126
111
110
106
114
122
128
122
118
117
125
128
127
120
114
116
125
133
138
134
124
113
102
96
100
115
126
129
123
115
107
108
120
130
137
130
121
120
125
132
133
137
139
138
129
116
108
118
129
134
130
121
110
107
116
132
138
130
121
115
119
124
125
127
128
128
126
128
127
124
119
114
109
114
117
118
118
118
117
118
107
105
110
127
136
129
112
102
106
123
131
132
126
122
126
128
123
118
116
119
117
118
122
122
123
120
122
124
125
125
125
125
126
127
128
124
114
105
104
108
113
119
124
127
125
118
109
100
100
106
118
126
131
127
121
118
115
115
117
121
124
123
118
120
126
135
132
126
121
117
112
107
132
140
129
115
110
120
134
145
140
129
123
123
125
124
118
112
108
113
126
136
138
130
118
111
109
112
117
122
128
134
131
116
104
104
116
124
124
117
117
125
132
130
125
124
126
126
119
112
108
111
121
131
126
114
110
123
140
145
130
113
111
123
137
144
139
130
125
123
127
129
132
129
122
118
119
125
134
136
131
121
112
101
101
106
114
119
120
113
114
124
132
129
123
119
124
124
119
113
116
126
112
116
115
110
112
125
138
131
112
98
100
119
131
137
137
131
126
116
109
109
115
122
126
118
109
107
114
123
126
122
119
120
124
121
115
110
115
116
115
112
110
119
130
138
138
135
130
127
126
124
113
115
113
110
116
129
136
127
111
100
104
107
107
113
124
131
127
113
106
111
121
123
111
99
94
100
113
123
123
120
121
130
132
126
112
105
117
132
129
114
109
119
133
138
133
132
133
132
123
106
119
122
119
117
121
132
136
127
112
110
114
117
117
115
121
126
127
120
121
129
136
130
116
107
110
121
130
131
118
104
101
110
122
122
117
114
128
138
139
127
121
125
130
121
113
118
130
134
120
103
129
131
125
119
122
133
133
124
109
106
119
129
128
115
107
113
128
139
134
124
116
121
130
137
135
133
129
125
119
111
112
119
126
129
126
121
124
125
122
116
116
123
123
122
119
121
130
137
134
123
132
128
116
111
119
130
128
110
97
101
113
121
113
102
98
112
128
138
124
104
97
109
125
135
133
125
116
116
121
133
144
149
142
129
117
110
109
108
108
107
107
113
122
133
131
124
124
130
135
132
125
124
113
111
120
129
125
111
96
97
107
112
111
108
112
117
121
116
112
115
123
127
125
119
117
118
119
121
122
132
136
138
131
118
109
105
111
119
124
121
116
113
116
119
118
116
119
128
133
129
118
123
126
124
122
122
125
120
107
100
105
111
113
114
112
114
114
113
118
133
145
143
132
122
119
119
120
121
122
126
123
119
115
112
113
117
121
124
124
122
118
115
108
102
104
116
134
147
141
126
111
123
136
131
119
111
116
122
120
112
107
111
115
114
110
109
112
115
121
131
132
126
121
122
128
128
121
116
121
136
140
128
117
115
122
128
124
115
107
107
114
119
119
115
116
127
139
140
123
107
113
125
136
131
116
107
111
116
112
103
96
104
115
119
116
104
103
111
123
135
137
127
119
119
123
129
128
128
132
138
140
130
120
117
121
124
119
115
111
113
116
120
120
124
126
124
119
111
101
96
118
126
132
127
117
112
113
112
104
95
95
105
116
121
115
106
105
114
131
145
149
144
134
120
113
114
123
131
130
121
114
114
120
121
120
119
116
118
128
132
128
120
114
117
122
122
118
117
115
112
120
123
124
121
116
118
116
112
104
99
101
109
113
114
114
115
120
126
125
123
120
123
123
118
108
104
110
116
115
111
111
119
126
128
124
118
116
116
119
128
130
123
119
117
118
122
129
136
134
123
122
121
117
118
118
119
114
109
108
106
101
99
103
111
116
118
119
117
115
107
99
99
105
111
113
118
121
123
124
123
125
129
127
121
117
115
114
108
104
105
114
122
123
118
115
116
120
124
127
122
124
124
125
129
129
118
109
106
115
119
111
100
100
109
118
117
109
106
113
114
116
118
119
118
117
124
137
144
137
124
118
123
128
125
115
110
111
113
110
106
114
121
125
121
116
117
119
121
122
120
110
120
129
134
135
127
117
112
115
121
122
115
111
112
117
119
114
113
117
126
133
134
129
116
104
109
119
129
123
109
105
120
136
138
124
110
110
117
120
116
115
120
123
120
117
122
132
133
127
121
107
115
118
118
119
124
127
122
110
107
111
117
119
116
116
118
120
122
123
126
126
122
113
108
104
99
99
106
111
115
116
121
130
137
131
117
109
110
106
105
111
120
125
118
107
103
113
128
134
134
121
118
117
112
108
110
116
118
117
115
114
115
114
114
118
126
131
128
121
115
112
111
114
120
119
111
101
110
125
135
131
120
117
123
133
129
118
104
94
95
110
131
138
122
99
85
94
116
129
131
121
122
131
134
122
105
95
103
124
139
132
114
104
112
131
145
142
127
111
108
112
117
121
122
121
113
110
117
128
137
136
122
113
116
126
135
134
124
108
99
108
117
121
114
111
112
118
117
117
115
124
126
136
142
131
111
94
98
116
131
129
114
102
104
119
130
128
120
111
113
122
124
117
112
115
119
121
122
126
135
139
135
123
115
116
122
128
125
118
111
110
110
105
106
116
127
126
114
103
108
133
129
127
123
116
107
103
102
109
119
126
119
110
101
100
108
117
121
121
122
125
122
113
106
107
115
119
123
127
134
137
129
120
112
113
116
112
106
103
110
120
125
121
119
118
116
109
101
100
108
126
126
124
118
110
106
104
106
113
120
127
123
113
104
108
117
126
129
125
122
121
114
109
105
105
107
112
119
124
128
122
113
109
113
121
124
115
104
99
102
111
120
123
123
121
121
122
122
115
109
125
127
124
122
116
110
108
110
117
118
113
108
107
109
117
121
122
118
117
117
117
115
113
115
120
121
119
119
123
123
121
116
114
119
125
128
128
124
121
118
111
110
112
112
115
125
139
145
135
114
138
129
119
112
109
111
115
119
119
116
113
111
110
111
113
111
110
113
115
114
112
117
124
128
125
122
118
122
128
134
133
127
123
119
120
125
127
126
124
123
125
128
126
115
106
105
119
131
130
117
128
121
117
115
117
121
119
116
113
114
119
126
127
116
108
109
116
126
122
111
101
104
113
115
110
108
115
122
131
133
132
125
114
106
109
119
125
118
107
106
120
136
141
129
112
105
108
115
117
117
110
111
120
129
132
127
117
112
112
115
123
128
126
118
108
110
119
127
119
108
100
100
103
103
104
110
117
121
119
117
119
123
117
109
109
118
123
120
110
102
107
117
126
128
128
130
131
123
116
106
113
114
121
126
121
109
103
111
120
124
124
122
122
120
119
117
115
111
108
108
111
118
122
120
116
116
118
118
118
116
117
121
123
126
123
120
119
121
125
124
119
115
117
120
127
133
137
133
119
102
118
118
120
118
112
107
108
117
126
128
123
124
132
139
135
125
121
117
114
111
111
115
120
123
120
115
111
114
118
119
115
109
111
117
124
122
118
114
117
122
123
125
123
123
119
117
113
116
118
120
121
122
120
120
123
125
127
132
132
128
122
125
132
140
134
124
120
120
124
115
100
90
95
108
121
123
117
111
106
111
118
118
114
114
120
126
123
116
112
116
120
120
120
123
123
118
110
107
113
126
121
121
118
118
122
125
125
124
119
117
118
122
128
130
130
127
122
119
112
106
100
99
106
115
123
129
127
118
117
127
133
130
123
116
124
130
127
117
115
119
121
117
108
114
126
132
126
114
109
116
121
121
117
109
105
108
112
109
103
100
107
117
124
128
129
130
127
117
108
107
116
125
128
128
125
123
121
122
128
134
134
123
114
115
126
131
124
115
112
120
127
122
112
111
121
132
130
119
113
125
116
120
119
111
107
110
115
116
109
101
103
113
122
128
127
123
118
116
119
124
128
124
119
119
121
117
111
108
109
112
114
112
111
113
121
126
123
116
115
123
132
133
123
115
121
131
132
121
115
129
101
111
119
121
119
114
114
116
117
114
111
114
124
132
137
130
118
112
117
125
126
120
112
114
120
121
116
111
107
106
108
110
112
114
117
122
124
130
133
136
135
132
122
118
121
130
130
121
112
112
124
124
120
113
110
110
115
123
124
123
117
116
122
127
126
122
117
115
115
116
120
119
116
107
107
116
125
124
111
103
108
121
124
118
116
126
142
147
133
121
120
129
136
133
129
131
135
134
136
136
118
117
115
114
117
124
128
134
134
128
122
120
123
126
126
123
117
116
117
115
110
104
100
104
113
118
119
112
106
109
120
127
125
119
119
126
138
142
135
125
120
122
128
135
140
137
130
123
122
132
118
121
122
127
131
129
121
114
119
128
128
123
116
114
121
126
128
126
124
122
117
109
104
106
114
123
123
119
120
119
121
123
122
125
129
128
122
121
123
124
125
119
119
132
147
147
132
115
107
114
101
113
122
131
135
129
114
108
111
123
127
124
115
111
113
119
123
125
125
128
131
130
124
117
115
115
119
122
128
128
123
121
120
124
124
122
116
115
119
125
128
121
116
119
127
136
132
124
114
110
92
102
118
131
136
134
125
116
108
112
120
125
122
118
113
115
118
121
121
121
122
125
123
119
111
103
101
106
114
119
120
121
122
122
121
124
126
131
131
128
121
117
118
117
112
112
117
125
132
130
114
118
119
123
132
134
127
111
101
106
122
133
127
116
112
116
122
122
118
115
111
110
111
114
117
115
114
112
112
108
104
106
112
120
124
129
137
143
141
134
128
129
128
123
117
118
121
128
133
137
122
125
121
116
111
113
114
109
106
114
125
131
126
117
113
114
118
120
118
116
114
116
118
119
123
130
136
137
129
116
105
104
106
106
112
120
132
135
136
139
141
137
124
110
112
125
136
137
132
131
117
119
119
115
107
109
116
124
127
127
126
127
125
122
116
115
117
117
114
111
110
119
129
129
127
131
137
137
130
117
113
114
115
112
112
117
119
120
121
125
132
126
113
96
94
105
116
123
122
120
120
120
120
118
118
119
121
126
132
132
127
123
120
119
115
119
128
127
119
111
107
109
116
119
125
132
140
138
125
113
114
115
122
126
124
121
115
109
108
113
118
121
120
116
111
106
110
114
119
117
122
126
130
133
133
127
121
118
121
124
123
120
116
112
112
116
122
123
120
115
110
104
102
105
115
130
139
139
129
122
115
109
105
111
118
125
127
128
129
133
135
133
135
136
130
122
122
130
135
130
102
117
136
151
148
134
121
116
117
119
118
120
128
130
125
115
112
115
118
116
114
115
117
116
114
113
119
128
131
129
116
102
95
103
115
127
138
148
156
154
144
134
131
133
125
114
109
117
129
130
92
102
118
135
134
128
120
118
122
129
132
134
138
139
134
128
123
122
120
117
117
120
125
128
127
122
121
127
130
126
113
102
106
121
129
127
117
119
129
134
128
121
120
127
129
120
110
104
108
115
116
110
108
107
112
117
119
118
125
133
136
131
118
112
114
120
123
122
118
115
107
103
104
118
130
139
137
134
130
126
117
108
110
123
133
129
113
101
101
114
125
123
118
121
130
137
138
128
112
110
127
119
111
109
112
119
118
113
113
119
125
121
108
98
101
106
109
112
116
119
117
106
95
98
111
121
122
123
128
136
139
132
127
129
137
139
129
117
112
119
125
126
115
107
112
128
144
146
135
127
109
105
111
118
127
127
119
110
109
116
123
127
123
113
105
104
107
114
123
134
134
122
107
101
108
117
122
123
123
130
141
153
158
153
142
131
124
122
123
124
124
119
110
101
98
104
114
125
131
135
108
103
106
114
122
123
122
119
117
118
126
130
129
119
108
102
104
110
117
120
120
121
117
120
128
134
134
125
117
115
126
141
143
135
122
115
117
122
124
124
124
124
123
115
103
100
106
116
120
122
122
119
115
112
116
121
126
125
120
116
119
123
127
123
115
106
102
104
108
112
119
122
123
121
124
121
113
104
103
109
121
118
108
102
107
117
122
122
120
121
129
137
136
129
125
129
138
139
128
117
116
123
122
117
121
129
138
138
124
114
114
119
124
126
123
118
107
106
109
124
135
135
125
118
119
120
116
107
104
111
118
114
102
101
114
121
121
111
108
123
134
137
128
123
126
134
140
135
127
121
102
111
115
116
117
126
135
134
125
113
113
119
125
128
128
126
116
110
106
111
120
126
125
123
130
139
146
137
121
111
115
121
123
119
115
114
112
109
112
125
135
134
126
119
121
119
116
114
117
126
109
113
113
111
108
107
106
102
98
100
112
123
129
133
132
131
127
114
101
96
103
117
127
127
125
125
133
137
126
119
121
132
138
128
114
109
117
126
127
121
123
131
138
134
121
114
113
115
118
120
121
122
117
114
112
107
97
86
82
96
112
120
121
118
121
129
129
119
114
115
123
129
127
117
107
105
112
125
126
120
117
128
137
129
117
109
120
137
135
116
110
122
138
136
121
114
116
119
113
99
126
122
116
115
117
120
117
110
105
107
114
116
111
104
104
111
118
119
116
118
121
121
114
105
103
108
124
132
123
101
90
100
120
129
122
111
118
131
135
122
112
114
124
123
121
119
121
122
115
106
126
122
117
116
120
127
127
121
117
119
123
125
116
107
109
123
136
133
114
97
94
106
112
111
107
109
125
130
122
107
101
111
127
133
125
120
122
131
138
138
132
124
121
121
121
122
124
126
128
126
121
116
113
116
123
128
118
109
106
116
128
129
118
110
117
137
149
143
117
99
99
117
126
122
110
108
111
115
124
134
142
145
140
133
127
124
123
124
132
141
144
136
126
121
120
118
114
112
115
119
107
102
106
116
123
126
115
107
103
110
116
114
107
104
108
116
123
123
123
123
127
126
124
120
113
110
112
117
126
134
133
125
119
119
122
123
120
118
121
127
130
126
122
119
118
111
98
94
100
109
95
101
110
121
123
123
123
124
119
112
106
107
108
108
108
105
107
112
120
125
126
117
111
111
113
114
116
123
129
128
113
100
99
110
118
121
119
121
124
125
121
114
113
114
113
113
109
111
115
121
100
106
116
116
114
113
125
134
132
118
111
113
117
120
118
118
116
115
115
115
118
117
119
122
126
121
116
118
131
141
137
125
115
113
117
119
117
118
122
123
124
124
121
116
114
117
128
137
136
130
116
120
118
105
94
97
110
122
122
109
103
106
114
119
123
119
115
116
121
130
135
134
133
131
130
127
123
124
135
145
148
133
120
113
115
116
116
111
111
116
124
128
129
126
125
125
127
131
130
126
125
123
117
113
107
105
107
108
109
108
102
102
104
112
113
110
107
114
125
135
138
136
133
126
119
115
124
133
137
131
117
111
113
115
116
118
116
114
113
112
110
113
121
130
132
124
116
111
113
120
108
107
114
125
134
131
117
105
104
112
118
118
112
112
114
113
114
117
119
115
112
115
122
119
109
99
107
118
123
116
110
117
126
131
126
118
115
115
114
110
101
97
106
121
126
123
120
117
114
110
103
102
103
115
129
130
116
104
100
109
118
122
120
122
126
127
122
119
117
110
105
107
113
117
111
104
100
103
111
119
126
132
138
130
119
111
113
111
111
103
97
96
103
113
119
125
131
132
130
122
135
128
118
112
112
114
111
104
102
107
116
116
114
117
123
125
122
115
116
118
122
125
125
125
124
126
124
123
122
121
126
129
128
115
103
104
113
119
114
106
110
117
123
122
117
116
118
123
132
139
137
138
130
119
117
116
111
105
104
118
130
128
115
108
112
121
124
119
115
116
125
131
131
125
120
119
122
130
128
125
121
121
119
113
106
105
114
123
126
122
120
122
128
124
117
111
112
119
134
141
111
115
115
114
117
120
118
110
108
119
137
141
125
110
110
122
130
127
117
113
115
122
123
122
111
99
98
110
126
132
126
122
124
123
117
108
109
115
122
122
122
120
120
119
118
120
126
132
137
137
113
114
110
103
105
111
118
116
114
122
129
133
126
116
115
119
123
119
115
113
111
116
124
135
133
119
106
109
124
136
136
127
121
121
119
118
115
115
117
118
124
127
122
117
115
123
130
131
124
120
126
124
117
110
105
105
106
114
120
125
126
120
117
117
118
117
113
109
110
110
108
109
117
133
142
137
124
118
123
131
129
121
113
115
120
128
132
126
120
116
114
113
107
104
112
126
134
131
120
114
130
124
119
117
114
110
106
110
119
125
125
117
113
114
118
116
114
113
115
114
108
99
97
108
120
128
124
122
121
121
119
117
118
121
122
120
121
122
120
117
111
105
102
106
115
129
135
134
131
129
134
127
124
126
127
127
124
122
125
134
135
126
117
114
116
117
114
112
113
117
121
113
103
101
105
113
117
120
122
123
122
118
120
122
119
116
109
109
117
121
126
129
129
123
117
114
120
127
128
127
128
130
134
136
132
126
120
118
123
134
141
135
122
113
115
116
112
104
103
116
130
132
123
112
107
108
116
122
135
140
134
119
110
110
115
119
123
122
120
123
130
136
133
120
103
100
115
130
125
109
114
118
126
127
119
107
98
96
105
116
125
123
115
109
112
112
112
107
108
116
129
135
130
121
117
119
126
133
138
140
133
121
112
109
111
116
118
124
124
125
124
121
115
109
104
111
126
135
128
103
113
112
116
118
115
111
108
107
108
113
113
110
108
106
108
112
116
115
116
115
123
132
135
129
124
124
129
131
131
127
125
123
123
117
110
105
106
114
122
128
127
121
115
117
122
125
124
117
107
97
112
109
116
124
127
124
114
109
109
111
115
116
116
114
118
126
131
129
119
108
106
116
121
119
117
123
132
137
133
128
125
122
115
107
109
122
126
117
110
116
129
136
133
126
121
118
115
103
93
95
111
107
116
127
128
114
100
101
110
122
125
124
115
110
112
124
131
127
116
102
98
104
111
112
113
120
127
131
129
127
127
124
115
108
115
132
139
126
110
112
131
144
141
123
103
103
115
121
116
107
117
112
119
122
117
104
96
108
125
137
131
120
105
100
104
112
118
117
112
106
112
123
133
133
123
110
105
106
111
116
119
123
127
128
126
120
116
118
123
127
135
140
133
117
102
99
113
126
127
114
126
127
123
120
114
110
108
116
126
130
124
118
115
118
120
122
122
122
119
115
118
126
137
136
122
103
95
104
118
121
117
113
118
129
128
122
113
118
130
135
128
118
112
112
113
115
115
116
117
113
129
128
123
117
113
113
122
128
132
127
120
115
116
121
123
125
123
122
121
119
112
110
113
117
115
110
105
108
120
131
129
114
103
108
122
135
138
132
125
121
116
108
105
115
129
133
124
115
112
120
123
124
122
114
109
111
119
130
134
127
117
109
105
110
114
117
118
117
119
124
127
125
119
114
117
120
116
111
117
130
139
127
106
97
111
131
138
130
118
113
112
113
114
124
131
130
122
118
122
135
119
122
122
120
112
110
112
114
114
113
114
116
118
115
116
118
123
128
133
138
140
136
127
118
119
122
123
117
116
121
130
128
118
110
111
117
119
116
113
111
114
118
121
124
125
121
120
121
128
140
119
122
122
124
125
124
118
112
110
115
125
134
135
129
121
118
124
135
137
129
114
102
100
108
119
121
118
112
107
105
111
119
128
126
119
117
114
115
117
119
122
124
123
120
121
125
128
121
117
118
127
119
115
119
129
136
131
126
125
130
135
133
131
128
125
120
116
118
120
114
103
93
97
110
120
116
107
104
104
100
100
108
118
126
126
122
121
124
127
126
125
121
113
109
119
128
129
117
99
95
123
123
115
104
99
102
108
112
113
113
114
119
131
139
138
129
124
122
123
126
125
129
128
124
117
114
113
111
109
110
120
125
123
115
117
128
140
132
116
108
115
126
124
116
116
130
135
129
118
110
122
119
110
100
98
104
111
114
111
107
107
116
127
138
133
125
117
114
119
121
114
103
98
104
118
126
126
115
107
112
121
125
120
115
121
138
150
144
126
108
100
104
115
130
146
154
145
124
114
112
136
132
120
112
110
115
115
114
110
108
109
113
121
126
126
120
112
110
118
122
117
106
100
104
117
127
129
126
125
125
125
123
122
124
127
132
134
133
127
116
103
95
102
121
140
144
132
119
116
123
130
134
131
127
123
120
118
119
124
125
122
115
110
112
113
115
111
113
122
132
137
133
126
117
111
109
112
120
125
127
124
123
123
124
124
122
116
120
126
128
124
115
110
111
116
123
128
129
132
128
103
115
126
129
126
123
122
121
122
122
123
123
119
113
112
119
127
126
124
121
124
125
121
114
109
108
112
116
119
120
115
111
114
117
122
125
125
125
125
128
130
136
134
123
116
118
126
139
141
129
112
117
119
120
119
123
124
119
109
109
117
129
129
123
120
126
136
137
128
116
105
97
98
107
121
131
134
132
129
122
113
107
102
108
121
134
133
127
121
120
128
137
140
133
120
119
122
123
122
118
130
131
125
118
112
111
115
120
120
117
114
114
116
119
116
117
118
122
127
126
121
117
112
112
120
126
131
131
127
118
114
115
113
112
114
123
130
131
126
122
124
126
127
126
126
126
123
112
104
105
121
127
128
124
116
111
113
121
127
123
113
101
99
104
112
115
115
108
110
116
129
142
138
121
109
113
127
127
114
102
106
118
126
120
114
117
127
133
128
120
118
122
127
128
127
128
127
125
119
118
119
122
123
125
128
127
123
119
116
117
116
116
112
113
120
128
130
119
106
102
113
129
132
126
121
125
128
126
114
109
115
122
126
125
122
121
122
121
118
116
121
132
139
139
128
118
118
125
132
125
126
125
121
125
130
131
124
115
110
115
117
121
123
122
121
123
124
120
114
106
104
109
120
133
138
133
123
115
116
128
137
133
124
116
114
111
112
115
124
130
136
133
132
129
121
110
107
113
119
114
115
115
119
126
130
124
115
110
113
117
116
113
115
119
116
109
107
110
116
111
104
102
113
126
128
117
102
100
114
131
138
133
123
115
109
105
108
119
135
136
128
116
110
112
112
110
108
113
116
113
107
109
114
120
124
123
119
120
122
124
120
118
118
118
118
118
119
121
121
115
107
100
104
109
111
111
110
113
121
128
130
131
132
131
127
120
117
118
122
116
112
109
111
117
119
122
123
126
124
116
126
124
114
106
109
123
136
140
134
132
131
127
119
114
117
123
127
124
120
115
113
109
107
111
120
128
132
132
132
136
133
130
128
127
126
124
115
104
100
105
115
121
127
130
130
131
133
131
125
116
132
129
117
110
112
122
132
127
117
115
118
123
120
115
114
115
114
109
109
114
120
122
116
114
117
119
121
127
131
137
131
118
110
115
124
122
109
100
103
113
118
121
119
125
130
129
124
123
125
129
117
116
115
115
118
123
121
111
102
103
114
126
128
121
110
102
102
107
116
124
125
121
114
108
109
112
119
125
128
124
112
106
113
129
139
135
121
112
114
118
118
110
108
114
122
122
115
113
121
134
121
117
109
105
112
120
126
124
119
116
121
129
128
119
106
101
107
121
130
134
126
121
118
120
127
135
137
132
121
112
108
110
117
126
130
131
126
123
121
121
122
123
120
116
117
120
122
123
123
121
136
132
118
108
107
113
123
124
117
113
114
118
119
119
116
119
121
119
115
119
121
124
124
124
131
135
130
115
103
108
116
119
113
108
109
118
123
122
120
122
128
130
125
116
119
129
139
141
129
115
129
130
126
119
109
106
106
109
111
114
119
122
124
122
125
126
119
103
92
95
114
123
124
120
119
120
112
98
90
104
122
131
125
117
116
119
119
117
118
124
127
122
113
114
120
132
139
140
133
124
114
120
124
121
113
106
106
112
123
131
134
128
123
118
115
114
108
100
92
92
100
111
120
122
123
123
121
111
103
107
118
131
134
126
117
115
117
117
121
125
125
120
113
111
115
117
122
127
130
128
122
124
124
118
112
106
105
112
122
132
134
128
124
117
116
117
118
115
107
96
97
111
127
137
134
126
125
128
125
115
114
121
124
121
114
113
118
124
122
118
120
125
123
110
98
98
107
117
124
123
126
126
126
121
115
106
102
103
113
124
132
131
126
123
123
128
131
127
113
106
108
120
131
136
131
122
122
129
132
124
114
115
125
128
130
124
120
118
114
108
113
125
127
118
106
102
107
112
112
117
120
122
128
131
122
112
105
111
117
124
121
115
108
106
109
118
122
120
114
108
110
114
113
110
110
119
130
138
133
119
108
113
130
141
134
119
110
113
119
120
117
116
119
121
123
123
118
112
113
120
115
116
120
127
124
118
116
120
125
124
117
108
101
104
110
121
125
123
116
113
116
116
110
99
96
107
125
134
129
118
113
123
133
136
124
113
110
123
138
144
134
119
114
117
122
124
118
112
116
124
112
111
112
116
121
121
116
112
111
120
125
121
111
107
113
125
130
131
126
123
122
125
126
119
110
108
110
112
112
115
121
125
128
131
128
124
119
122
133
145
145
134
125
118
118
115
109
106
113
121
110
108
112
119
124
123
116
107
106
114
119
118
110
107
109
118
126
130
127
124
118
115
117
123
125
121
115
110
107
108
109
113
121
131
133
125
115
108
115
129
141
140
135
131
128
118
107
99
101
110
108
108
116
125
125
123
118
114
108
105
104
104
107
109
115
121
126
127
124
118
113
107
106
110
113
115
118
126
128
121
111
113
123
134
134
123
113
113
121
127
130
128
128
130
126
119
108
101
102
109
112
114
119
121
112
111
116
120
118
110
105
106
110
111
114
119
126
124
120
116
116
117
120
121
117
115
115
125
131
132
128
126
129
134
134
125
117
116
122
124
126
126
124
118
114
113
117
125
134
134
119
120
119
112
101
98
109
121
128
129
124
120
113
110
110
115
120
120
118
115
115
116
121
124
123
117
109
103
107
114
122
124
124
128
132
128
120
113
110
117
127
136
137
131
126
126
136
150
158
156
126
120
112
111
109
108
110
118
129
135
130
121
114
114
115
113
111
114
119
122
117
113
111
113
114
113
109
110
109
108
107
110
114
122
128
126
122
116
113
114
118
131
142
149
144
136
131
132
134
132
112
103
99
110
129
131
122
116
120
132
131
123
117
117
117
110
102
108
123
134
134
127
124
121
118
112
112
120
126
122
119
120
126
131
127
124
123
127
126
115
105
106
118
128
126
117
112
113
115
112
106
101
98
108
125
134
128
115
111
116
127
125
119
120
125
123
118
118
125
135
138
134
132
129
123
112
99
100
110
125
137
144
140
130
123
119
121
125
128
123
113
106
104
105
106
111
118
128
133
133
123
122
112
108
113
123
123
109
92
93
109
120
118
118
125
132
133
128
125
130
133
129
123
122
123
120
109
103
111
127
141
142
129
116
113
115
121
120
121
123
129
130
126
119
116
119
122
126
134
139
132
128
119
113
116
119
113
99
85
95
115
126
117
111
116
130
137
132
124
119
119
118
118
119
123
126
127
135
144
146
138
123
118
115
119
122
121
123
125
125
128
133
134
133
127
120
113
113
118
128
119
113
110
114
118
117
110
102
101
118
136
132
118
106
106
119
133
133
124
114
109
112
118
124
124
117
116
126
142
144
131
120
117
122
122
120
118
125
130
130
122
113
110
118
129
132
127
124
128
135
111
111
107
105
109
114
119
113
113
118
124
124
119
108
103
105
115
121
121
116
111
109
116
124
128
116
104
99
108
119
126
126
123
120
118
114
110
113
119
125
123
114
107
115
133
150
146
133
126
129
112
118
113
110
113
121
125
119
114
110
115
122
122
114
104
96
100
110
117
115
108
102
108
123
133
128
116
111
116
121
125
124
120
118
120
116
112
112
114
123
126
125
121
124
134
146
141
123
110
112
120
119
116
117
124
129
126
123
120
123
126
127
126
127
120
114
110
111
115
113
103
95
100
115
124
124
123
125
133
132
122
115
116
122
123
117
118
125
128
124
115
113
118
126
130
129
129
124
121
122
133
125
118
119
126
133
131
128
127
125
120
115
121
132
140
132
115
108
111
117
122
120
118
117
119
117
117
118
118
114
111
111
116
121
118
116
123
133
133
124
111
109
117
120
116
111
119
133
139
136
125
120
117
120
121
122
125
125
124
121
116
114
117
127
132
124
110
96
98
114
131
141
138
130
123
121
120
115
107
107
111
115
115
114
114
118
124
127
123
120
122
129
131
120
104
98
113
132
136
126
98
102
115
120
115
108
108
113
122
132
137
133
122
111
108
112
113
106
99
101
112
123
128
122
119
118
121
118
113
113
113
114
114
115
115
116
118
116
119
123
124
129
130
123
116
108
108
114
116
114
95
102
114
121
117
112
110
117
128
137
137
125
107
98
105
118
129
126
116
109
110
115
115
110
111
117
123
121
111
101
101
109
113
117
114
109
111
119
128
131
123
107
106
118
129
127
113
97
92
101
119
117
118
119
118
113
112
116
122
124
119
107
97
102
118
134
135
128
119
116
121
121
117
111
117
130
135
128
110
100
101
111
116
117
119
124
126
123
125
129
126
116
110
116
127
129
119
103
92
98
123
114
114
116
116
114
113
115
120
124
124
118
111
107
116
127
131
127
117
108
112
116
119
123
129
134
133
131
121
119
123
126
125
122
124
131
132
121
113
118
131
137
131
120
115
116
120
121
120
116
118
112
114
120
125
128
126
125
128
133
133
126
114
104
100
111
121
127
121
112
111
118
133
142
136
124
117
119
126
130
130
132
131
129
120
113
109
117
123
126
124
120
116
113
114
115
119
127
133
129
118
119
119
122
126
129
125
122
119
121
124
123
114
102
101
109
119
124
124
121
124
132
141
142
132
117
112
117
126
129
127
127
131
134
125
109
103
116
131
135
124
107
99
106
119
133
135
128
119
107
106
106
106
108
111
114
113
109
111
118
123
123
117
114
114
121
121
118
118
122
127
132
131
126
117
111
105
107
117
124
127
126
126
127
125
118
112
114
122
126
127
121
112
118
131
144
144
129
114
105
109
106
107
112
113
116
116
117
122
127
129
125
118
114
117
125
129
127
124
126
130
131
122
113
110
109
108
102
103
114
128
128
121
112
114
117
117
113
110
115
119
121
119
123
122
121
121
126
132
134
122
124
126
126
125
120
119
123
126
127
126
123
118
114
116
121
131
138
136
130
128
127
121
115
112
117
120
115
108
112
124
132
132
120
114
113
117
117
115
111
108
108
112
114
109
103
110
127
141
140
123
126
128
129
129
121
113
117
126
132
130
124
121
120
117
117
122
126
124
114
106
108
116
119
116
113
116
116
114
113
119
129
136
134
126
119
118
123
121
116
112
113
115
116
115
121
131
136
133
123
130
123
119
123
126
124
121
125
130
139
134
125
120
121
118
117
115
114
115
113
110
110
117
122
117
108
104
109
115
114
109
109
118
126
128
124
118
119
121
126
131
128
116
104
106
120
131
129
120
113
126
122
114
105
104
114
124
128
128
123
118
119
125
130
132
130
128
131
131
129
124
121
125
132
138
138
129
118
112
121
129
127
120
112
115
124
124
112
102
106
121
126
116
107
114
133
144
129
104
93
118
123
118
106
99
100
110
119
125
122
120
120
123
125
119
117
119
122
128
128
124
118
117
124
137
140
129
114
106
116
125
125
115
109
114
129
134
124
107
104
109
115
117
123
135
144
137
120
101
96
126
127
125
115
106
106
115
123
125
124
123
128
135
133
122
109
102
104
113
121
121
119
115
118
124
127
126
120
117
117
115
114
112
110
114
118
120
123
121
117
111
109
113
116
118
113
107
108
118
127
133
137
132
124
110
111
118
129
134
131
124
123
125
129
129
123
113
109
113
123
132
130
116
99
94
100
114
124
124
117
116
124
132
131
120
106
102
111
118
120
113
107
105
105
104
105
108
120
135
141
122
127
128
121
108
103
110
121
128
126
124
122
118
119
124
132
135
128
119
119
124
124
114
105
106
113
123
127
127
124
126
127
131
129
125
122
115
113
113
114
115
113
112
112
119
125
132
137
136
126
117
116
118
119
116
119
123
122
120
115
117
126
126
121
120
122
133
135
124
114
108
110
117
132
146
146
129
119
122
132
134
124
105
103
117
128
127
117
110
115
120
126
126
123
122
123
121
121
123
122
123
122
123
127
132
136
139
138
130
120
110
107
112
120
122
117
117
118
123
126
125
127
129
134
135
123
105
96
103
121
132
126
116
107
112
119
126
125
121
119
121
124
130
135
136
126
118
111
114
123
119
125
126
130
130
131
130
129
127
119
106
93
93
109
124
127
118
110
113
125
139
145
131
110
99
99
105
106
102
102
113
125
131
129
125
127
134
138
130
119
115
121
132
143
141
132
128
128
133
135
119
122
122
119
118
121
120
114
103
100
106
111
116
123
128
133
128
117
110
114
126
137
129
111
103
108
116
117
110
108
111
119
122
127
132
138
138
132
121
117
117
122
129
127
120
117
123
138
147
140
122
114
106
107
118
125
122
113
104
104
112
125
134
135
128
122
121
120
118
116
114
118
125
128
124
116
107
105
112
125
133
132
126
120
117
112
109
108
112
119
124
123
119
112
108
111
116
125
129
124
121
110
102
107
117
123
121
120
123
124
119
115
116
119
117
112
111
121
127
122
112
104
110
121
123
113
107
108
120
130
135
134
129
118
106
96
98
107
119
118
117
112
112
117
122
126
126
125
118
112
129
122
113
108
112
118
121
123
126
124
118
110
108
114
118
118
118
123
126
123
116
106
105
106
107
110
114
118
123
125
123
120
117
115
114
119
126
128
122
111
106
108
117
127
130
125
126
127
125
121
125
127
120
109
107
119
133
139
130
119
115
116
119
122
122
122
124
121
118
120
123
124
120
117
115
116
113
113
115
121
126
121
114
110
113
118
121
118
112
109
111
115
125
130
126
119
115
122
127
128
113
120
119
116
115
122
134
137
127
116
115
122
128
129
126
123
121
116
111
107
110
116
121
124
123
117
111
112
118
128
126
117
110
108
111
111
107
103
106
113
117
116
120
129
131
125
117
111
118
121
119
120
117
109
111
117
123
126
124
118
118
122
127
124
122
118
120
122
120
111
101
102
111
120
120
111
109
116
127
120
105
95
98
117
132
133
123
116
115
117
117
114
116
128
141
141
128
114
110
111
130
132
118
103
101
111
122
127
126
122
119
118
114
109
108
113
122
129
131
125
116
115
121
124
124
121
119
120
120
108
99
100
116
129
137
134
127
124
120
121
122
124
127
133
142
143
132
119
110
111
135
138
125
111
102
106
116
125
124
125
121
116
109
105
111
122
128
124
115
111
115
120
122
122
122
128
131
124
113
111
117
128
131
128
119
116
115
117
119
123
126
124
123
122
120
116
109
107
110
115
132
130
123
109
93
87
92
106
121
128
133
132
125
121
123
130
128
120
104
102
113
120
121
112
108
111
114
113
111
116
124
129
126
119
118
118
118
118
119
121
113
107
107
112
115
106
103
111
123
128
128
126
118
107
95
88
93
106
120
130
133
131
129
123
120
117
119
123
125
120
115
121
123
121
109
101
100
107
112
109
107
106
110
118
124
129
129
125
120
113
106
103
107
113
115
118
124
132
134
128
125
121
117
113
113
119
124
128
128
129
123
117
112
106
104
106
117
129
131
121
111
114
128
132
122
111
111
123
126
115
97
91
103
122
133
138
131
124
118
114
116
120
116
110
109
117
128
132
129
124
120
118
120
125
124
127
129
133
133
131
128
123
116
107
105
117
127
129
119
104
100
112
122
124
116
113
120
136
144
138
118
110
115
133
147
147
130
111
107
118
130
130
115
102
105
118
128
129
129
135
118
125
137
142
129
118
115
125
133
135
131
129
125
122
121
122
125
125
121
114
114
115
114
113
114
122
130
141
146
147
142
137
132
132
133
128
115
106
109
122
132
127
111
101
107
119
126
127
129
136
116
126
134
135
123
113
111
116
119
117
113
114
119
126
126
116
107
116
131
143
139
127
119
122
128
128
125
121
124
130
134
132
127
122
118
114
112
114
122
127
123
117
111
111
111
113
109
109
117
124
113
117
117
115
114
114
114
113
110
108
108
110
113
114
112
106
101
109
125
136
131
126
128
140
147
137
116
98
94
100
108
112
116
122
123
121
116
116
119
121
122
121
125
128
126
117
110
109
116
123
118
120
119
116
116
116
114
109
108
116
123
125
118
110
113
123
130
128
119
111
112
118
128
139
144
137
123
105
92
91
102
120
132
137
129
117
108
106
110
120
127
136
137
135
133
132
132
132
128
123
131
130
129
125
117
111
109
106
107
110
119
123
120
121
129
143
153
144
129
116
117
125
127
126
125
124
126
125
117
112
119
133
142
139
132
118
111
112
119
123
126
128
126
123
121
125
131
133
130
122
119
117
119
114
106
102
108
112
114
111
110
110
110
111
113
121
132
134
131
127
127
128
128
125
123
120
120
124
126
124
121
121
125
135
135
137
132
128
123
119
115
114
115
114
112
110
110
118
131
134
110
112
115
113
103
100
108
117
127
127
123
116
110
104
104
111
118
119
116
114
115
118
122
125
123
117
105
100
102
105
105
107
111
121
135
138
133
126
122
117
112
112
120
124
123
115
114
120
130
134
127
121
114
112
111
111
110
115
120
124
121
116
116
119
122
124
121
119
117
114
114
117
121
123
121
114
109
104
104
105
106
110
114
120
122
122
122
125
123
117
116
120
126
131
128
126
125
125
122
113
138
122
105
101
113
123
122
115
109
108
108
109
116
125
129
123
114
119
128
133
132
129
131
132
133
129
128
132
134
130
124
121
123
123
124
125
129
129
125
116
112
118
124
126
121
114
115
122
121
115
126
118
104
99
108
121
124
117
108
105
108
110
115
120
125
125
116
115
126
135
134
128
125
131
137
139
129
128
128
129
129
127
124
126
131
137
132
128
124
121
122
123
122
118
114
112
115
123
131
133
108
111
106
101
104
118
125
115
96
88
96
109
115
119
126
129
129
125
129
135
134
117
107
110
124
132
126
113
112
120
128
130
128
131
141
139
129
116
114
122
130
131
121
116
117
123
126
127
127
121
104
105
107
110
115
118
122
113
97
91
97
110
115
118
122
128
134
135
134
134
129
116
109
115
126
131
126
123
126
127
126
119
120
133
143
140
128
115
114
121
124
123
118
116
118
120
122
119
116
114
114
111
117
121
119
115
112
113
114
118
117
112
110
108
107
115
124
128
127
118
110
111
118
127
129
126
121
124
130
126
112
102
105
119
130
135
127
125
124
122
112
101
97
102
109
109
105
106
118
135
120
125
127
124
118
110
108
107
114
115
113
108
107
106
105
111
119
124
121
114
105
105
106
112
115
116
113
112
111
110
107
104
108
117
118
116
110
112
119
121
112
99
92
100
111
116
108
107
116
136
112
118
123
124
124
126
120
111
104
103
112
116
115
112
110
115
121
125
120
116
110
107
108
113
115
119
119
118
117
117
119
120
124
128
122
108
93
95
112
126
132
129
124
126
130
131
121
109
106
112
116
117
118
123
134
140
131
119
114
121
129
133
125
120
117
118
118
116
113
112
112
118
127
134
133
125
121
125
130
130
120
118
120
124
124
114
110
116
124
128
128
130
134
136
130
122
115
111
109
111
133
126
117
116
120
126
126
124
119
119
116
116
120
124
123
119
115
116
122
123
123
122
127
132
132
126
124
122
120
116
115
117
120
120
119
120
131
138
130
114
101
103
114
120
114
107
112
122
126
129
125
119
115
108
106
110
121
127
119
103
94
101
115
124
122
116
114
120
130
133
130
125
122
121
122
127
127
117
105
101
112
127
132
127
119
120
126
127
118
107
103
109
121
121
113
109
114
127
138
135
102
106
115
118
115
113
120
127
126
122
119
123
124
122
116
113
112
110
108
106
111
120
126
122
118
116
117
112
109
111
113
117
119
119
121
121
120
117
116
117
120
125
130
133
128
119
112
114
122
129
119
120
123
123
120
118
121
123
125
132
137
134
123
115
116
118
116
111
104
104
107
112
112
107
104
105
108
112
114
114
111
112
110
114
119
120
119
118
118
119
117
112
115
124
128
122
110
107
115
126
138
135
122
113
109
115
122
123
122
122
124
119
111
110
117
122
121
117
118
124
125
117
103
98
108
119
119
112
102
101
109
120
126
126
123
118
110
104
107
114
117
114
116
121
125
123
119
120
123
128
131
131
121
109
107
116
125
126
120
120
124
123
117
112
115
122
123
123
120
121
122
119
117
120
129
133
130
117
107
106
112
123
129
131
125
117
105
98
100
112
119
118
119
125
135
137
130
125
129
134
124
127
122
120
121
130
134
127
119
119
130
139
135
122
114
115
124
127
123
115
110
115
125
132
132
130
129
132
132
127
116
115
120
124
122
117
115
120
124
123
110
98
101
121
139
144
133
126
129
137
118
122
121
121
127
135
137
128
120
119
128
135
130
118
110
112
117
121
122
121
122
125
128
128
126
125
125
129
125
119
114
116
126
130
123
110
110
120
132
130
120
110
110
121
131
137
136
130
126
124
102
108
111
118
123
126
121
113
111
118
128
131
122
113
112
115
115
111
111
119
128
133
129
125
123
121
117
112
108
110
118
129
139
136
120
101
90
97
111
124
132
137
134
129
126
128
133
131
126
116
110
109
111
115
122
123
116
108
108
119
136
140
131
121
118
124
130
126
114
108
110
115
114
112
110
115
118
118
116
117
121
127
127
124
116
109
103
103
112
125
132
131
125
121
121
120
122
126
127
124
128
124
125
126
126
125
124
122
123
122
124
126
130
128
126
127
132
131
118
107
102
106
109
103
99
108
119
122
121
117
115
113
112
116
123
128
130
130
130
132
130
122
115
112
111
113
119
128
131
130
119
122
127
130
128
122
122
128
133
123
104
98
111
127
130
122
110
106
109
112
117
126
131
123
114
109
115
118
116
115
112
108
110
116
122
127
129
124
121
120
125
124
120
112
104
108
121
135
142
138
106
117
125
128
121
110
106
115
124
124
111
102
109
120
122
113
98
95
107
124
136
143
143
139
131
123
121
124
125
123
116
107
105
108
115
120
116
111
109
114
123
126
117
102
92
98
118
134
145
144
120
114
107
104
109
118
124
126
128
125
121
120
124
130
133
131
125
117
111
110
111
113
117
126
137
141
132
120
112
118
125
124
116
113
118
124
122
118
118
127
132
129
119
113
115
126
132
125
115
116
114
118
124
125
121
117
119
122
124
124
124
125
123
117
116
117
122
119
114
113
120
123
127
129
129
123
111
100
103
117
128
126
115
109
115
118
119
116
118
125
131
128
120
116
124
132
129
119
110
115
109
120
133
136
127
119
117
120
122
122
124
125
122
111
104
105
108
114
114
116
122
128
126
124
118
116
116
117
118
120
120
117
110
105
105
108
110
113
116
122
127
129
128
124
119
115
109
107
111
119
109
119
128
125
118
112
116
121
126
125
124
122
120
118
118
119
118
113
113
118
129
130
122
106
99
109
123
130
126
118
116
122
126
121
107
98
96
104
113
115
115
119
123
121
115
108
104
104
113
123
119
119
123
122
115
112
116
123
126
128
127
124
123
120
120
125
128
121
110
111
119
123
119
111
110
113
117
111
110
117
127
134
134
129
123
117
115
116
117
117
114
109
109
115
121
123
117
113
115
120
118
115
116
122
127
128
126
124
120
121
122
128
125
116
107
111
119
119
113
108
107
113
122
136
143
132
108
91
100
123
137
128
110
105
120
134
140
135
131
129
123
111
104
111
120
122
118
119
128
135
104
105
114
126
138
140
131
124
116
112
109
108
114
119
121
118
114
116
118
121
121
121
129
141
147
131
107
92
105
129
139
125
108
103
113
123
127
126
128
128
123
116
111
115
120
120
118
124
133
143
102
114
121
125
127
127
126
123
121
117
110
107
114
124
135
133
120
113
118
123
124
120
115
117
126
125
122
116
119
127
131
123
117
117
122
122
119
117
117
121
124
122
125
125
121
116
115
124
128
129
119
123
122
116
113
117
122
117
112
109
113
121
131
132
130
123
117
115
117
119
117
112
105
102
107
117
122
120
117
113
112
109
109
115
125
132
130
123
121
121
124
123
118
110
106
106
113
122
126
126
122
118
120
125
129
131
125
117
108
105
112
126
136
131
120
111
114
122
131
129
123
120
116
111
104
106
113
118
115
111
108
112
116
118
121
127
130
129
124
119
117
112
108
103
110
121
128
130
127
129
122
118
120
129
141
138
127
121
122
124
119
117
119
124
126
125
127
136
144
143
132
126
123
118
111
109
118
131
135
128
121
123
129
128
124
126
132
131
121
112
107
111
120
128
135
139
136
127
119
119
131
128
121
119
119
121
119
121
125
126
120
113
114
126
134
134
128
126
129
132
128
124
119
117
114
116
123
132
137
130
117
109
108
114
122
130
134
131
125
120
114
118
127
132
133
124
110
100
102
112
122
124
125
121
114
111
116
122
122
119
114
118
124
128
127
119
112
108
114
120
123
123
122
120
122
121
116
109
102
106
109
108
106
107
113
118
118
118
123
128
128
120
117
116
115
107
99
100
109
122
110
120
127
132
123
114
115
126
129
125
123
126
129
128
116
108
111
120
127
123
116
112
115
121
124
121
115
106
103
110
123
131
129
123
115
113
111
111
112
118
122
120
118
116
118
119
119
121
126
124
120
121
118
113
107
107
117
127
135
136
130
125
125
121
114
113
123
136
139
126
110
107
116
122
118
108
106
114
127
136
135
133
131
125
122
123
127
127
119
115
116
119
125
130
135
140
137
130
122
113
124
124
114
100
96
104
114
123
127
130
129
120
112
108
113
119
124
123
119
111
110
116
125
129
120
107
104
113
125
128
126
122
121
117
113
118
128
134
132
123
119
119
126
132
137
138
131
120
114
115
116
121
119
115
111
114
114
118
122
124
127
119
110
106
111
122
125
117
105
100
102
110
119
121
121
124
124
121
117
111
115
120
120
117
112
113
116
119
122
122
121
121
123
124
117
109
96
97
111
130
119
116
114
112
111
118
124
127
122
118
113
111
109
111
114
119
125
129
127
122
119
118
118
115
114
117
123
123
117
111
110
110
114
119
122
124
119
115
109
109
108
114
121
124
113
95
89
100
119
131
123
115
108
104
109
117
122
123
120
111
108
112
119
121
116
113
117
132
145
148
140
134
132
128
118
111
112
116
115
107
99
99
110
120
130
132
129
125
116
110
103
109
118
125
124
118
121
128
123
115
119
114
112
117
124
129
125
118
108
106
110
117
120
115
107
104
112
124
131
128
123
125
130
133
125
118
116
122
122
109
97
101
114
129
133
133
130
127
127
127
123
119
115
117
128
141
144
135
122
111
114
112
115
122
131
135
132
120
108
105
114
123
119
103
94
101
121
128
121
107
104
113
121
122
114
109
117
127
134
131
123
119
120
125
131
135
130
122
121
132
139
131
114
106
122
142
146
133
124
128
115
113
116
119
120
122
125
122
118
116
126
134
133
115
102
104
120
133
132
125
116
116
117
118
115
116
115
120
130
144
150
140
125
112
118
128
129
117
111
119
129
128
117
107
113
123
130
126
126
128
115
116
118
116
112
112
116
119
116
113
117
127
138
139
125
107
102
113
132
140
130
114
114
129
141
134
111
98
110
132
142
129
113
107
118
128
129
121
115
116
118
121
122
119
115
114
115
116
116
116
113
118
118
114
111
110
114
115
112
109
111
114
123
130
126
114
99
101
116
125
121
113
115
131
144
134
112
97
104
117
121
113
110
119
129
136
131
126
122
114
113
118
126
131
127
121
116
114
115
117
116
119
117
112
105
102
106
110
112
119
125
125
117
112
117
125
126
116
109
111
122
132
134
131
131
131
126
118
111
109
113
120
123
123
125
123
127
127
124
117
117
123
127
125
123
123
129
130
125
119
119
119
116
110
99
94
99
106
112
121
127
125
116
108
114
127
134
126
114
114
123
134
136
129
128
130
130
123
110
106
112
119
119
111
111
117
125
127
127
126
128
129
124
116
114
117
127
134
132
125
117
113
110
104
101
103
111
116
115
112
109
108
108
108
110
113
117
120
123
123
122
118
114
118
125
125
120
114
113
112
114
108
106
110
117
123
128
129
129
126
124
118
117
118
118
113
111
115
122
127
113
112
110
105
102
103
109
113
114
109
108
112
113
115
112
111
113
115
117
119
121
124
123
125
126
119
116
116
122
126
122
112
111
115
121
122
123
127
127
119
105
98
105
115
119
112
103
104
108
112
129
129
124
111
102
97
99
100
100
103
109
116
123
123
122
122
123
119
113
107
113
127
141
141
129
119
117
123
130
131
128
125
123
122
121
117
119
123
122
116
104
98
101
105
106
108
113
116
110
103
143
140
128
116
109
108
106
104
97
96
101
110
120
123
122
120
121
119
113
98
95
107
128
138
130
120
119
125
131
128
125
123
123
126
129
128
127
122
116
112
110
114
117
116
115
118
118
117
115
114
124
126
128
123
116
115
111
110
106
105
106
112
118
121
121
116
110
111
113
108
101
100
110
123
130
132
130
129
127
121
114
113
119
127
133
137
131
122
117
117
115
117
119
123
126
123
117
111
112
118
107
120
127
122
114
112
116
115
114
109
108
113
120
122
118
113
112
117
130
135
130
115
107
113
128
137
134
124
113
111
113
116
126
128
130
126
121
119
121
124
117
108
102
104
110
114
117
118
119
116
101
111
116
116
112
112
120
126
122
112
109
112
121
123
118
115
117
123
130
134
132
124
118
119
126
127
118
106
99
102
110
114
120
122
124
123
119
118
122
122
115
106
103
104
109
113
120
127
129
124
105
114
124
124
115
108
111
121
124
116
111
113
123
127
125
122
119
116
112
108
112
118
125
129
127
122
116
113
114
112
106
97
94
106
118
123
126
127
126
122
115
110
107
112
112
110
106
107
115
126
120
127
133
130
116
105
99
104
111
114
114
116
124
129
130
128
123
118
111
109
113
119
121
120
121
125
130
134
134
125
114
100
97
105
113
117
120
127
134
135
124
108
100
101
102
97
93
97
109
119
116
115
109
109
113
115
110
105
104
110
115
119
122
124
130
134
130
122
117
123
130
133
123
115
115
123
131
128
120
116
115
117
123
124
119
112
104
110
124
136
136
128
117
110
107
108
110
121
124
122
114
104
96
97
109
119
118
110
109
118
128
130
123
119
120
124
120
114
109
115
126
135
133
127
122
124
127
123
113
107
108
114
119
125
126
121
113
113
116
124
133
135
132
125
120
121
124
125
124
121
128
127
123
114
108
109
109
111
114
119
130
135
131
121
109
109
120
129
130
120
110
108
111
114
118
123
130
131
125
118
115
118
121
124
125
132
133
128
121
119
120
123
121
116
112
111
113
115
114
115
129
139
139
126
111
107
113
123
121
114
111
117
122
121
109
109
123
147
153
137
117
108
109
113
114
116
119
118
116
117
128
138
139
130
124
123
124
125
123
121
122
122
120
116
112
110
112
116
124
125
117
119
124
121
117
116
122
125
121
108
102
107
119
125
123
117
114
120
124
127
135
144
149
144
127
113
103
105
113
122
127
125
120
118
117
120
119
119
120
123
125
124
125
127
126
120
118
121
128
128
121
117
113
115
119
123
122
109
101
104
115
125
133
138
133
125
114
109
114
127
137
140
133
123
116
111
115
126
136
138
128
118
110
115
121
126
124
117
113
114
120
123
127
128
125
122
126
136
139
132
124
128
121
111
116
126
132
123
107
108
121
132
132
127
120
118
113
112
118
128
128
118
103
99
106
115
121
124
125
124
126
127
129
127
121
115
106
99
98
105
120
132
136
129
121
121
126
141
148
142
122
136
136
122
116
123
131
126
118
116
125
130
126
117
112
110
109
106
104
109
115
116
116
114
117
118
117
114
112
111
112
119
125
125
120
108
97
93
100
115
125
131
131
129
130
125
122
122
131
143
121
133
134
126
116
110
109
107
109
117
129
137
134
126
123
123
123
118
109
104
109
111
116
112
108
107
115
126
133
125
110
102
105
117
124
127
121
117
120
123
118
108
106
119
135
136
122
112
122
141
123
126
120
113
110
111
114
115
116
120
126
127
122
122
127
135
139
136
130
124
118
112
105
99
98
102
111
119
124
116
111
109
114
123
125
124
123
123
123
120
114
111
113
120
125
126
124
130
141
148
129
135
128
121
117
123
130
134
129
123
118
110
102
104
112
118
122
123
126
130
130
125
117
112
112
113
114
111
112
115
115
123
127
126
118
111
107
112
117
120
119
125
132
130
120
111
112
125
138
137
129
133
130
125
121
123
125
125
122
122
126
123
116
109
105
109
111
112
111
111
116
120
121
118
115
116
118
124
132
134
124
116
111
113
119
121
120
123
129
135
134
131
128
132
132
128
119
112
114
117
124
122
123
125
127
125
126
125
122
120
121
123
127
126
124
122
121
121
115
111
112
113
113
106
102
107
119
129
133
131
118
104
99
112
127
140
137
131
131
138
142
135
128
127
136
143
138
125
117
119
120
121
126
133
134
130
129
131
127
113
94
94
113
135
141
130
121
121
127
131
129
122
116
111
112
115
119
118
117
116
114
110
109
115
129
139
132
118
111
118
130
133
124
113
108
115
127
133
131
130
111
119
126
128
121
111
107
110
114
109
99
101
117
131
136
127
120
120
126
132
130
123
118
123
130
135
132
122
117
121
127
125
117
113
115
121
122
116
110
106
108
112
111
105
94
93
107
128
141
140
120
114
114
118
117
111
106
108
116
123
125
127
128
132
134
129
121
107
97
99
113
122
124
122
121
121
123
120
115
117
120
118
113
112
115
115
117
120
127
128
126
123
121
122
121
115
113
120
129
141
117
115
119
123
124
121
121
122
122
125
125
130
132
131
129
129
123
113
101
102
118
128
132
125
114
105
99
99
104
117
123
123
118
117
119
117
114
116
122
127
126
122
119
123
127
131
128
125
126
134
112
113
119
123
124
120
118
117
115
116
117
116
111
104
105
113
121
120
115
112
120
129
130
125
118
113
112
115
118
123
123
123
122
121
125
126
125
124
124
125
127
126
128
134
140
145
141
126
111
105
109
111
117
122
119
111
108
107
109
109
107
105
101
96
97
107
121
122
117
112
116
125
130
131
133
133
135
134
131
126
123
117
109
107
110
118
124
127
127
128
130
135
136
133
131
130
124
112
101
99
118
117
122
123
119
115
116
120
121
118
119
122
120
113
108
112
124
127
119
110
107
112
120
124
127
126
122
117
115
119
120
114
105
100
103
109
115
122
127
129
128
131
131
133
129
120
106
99
100
107
119
115
117
121
122
120
122
125
131
131
134
132
127
118
112
114
122
127
122
113
108
105
104
103
108
109
109
105
107
116
123
121
115
115
118
120
119
123
130
131
124
113
111
122
130
123
112
108
113
119
111
112
115
121
122
119
115
114
119
122
122
118
117
121
124
122
120
118
120
120
118
111
105
110
115
119
118
116
120
127
132
127
123
128
132
126
120
116
121
127
121
108
99
106
117
121
122
125
127
124
115
120
123
123
122
119
114
111
112
112
111
109
117
127
132
126
115
114
119
118
109
101
105
121
136
136
124
117
123
131
132
121
112
115
124
124
110
103
110
123
128
126
120
118
119
119
119
123
122
116
121
126
129
128
126
124
123
119
113
110
114
122
132
128
118
107
102
112
119
121
109
102
106
116
126
126
120
114
113
115
114
109
101
101
108
115
115
118
125
135
140
135
126
123
123
121
115
105
96
101
123
126
136
144
144
136
125
119
114
116
120
127
134
125
109
98
101
112
125
127
128
128
127
121
114
115
119
122
116
110
106
110
114
114
114
123
135
141
136
123
116
110
105
104
114
122
120
109
100
103
125
127
134
144
146
136
123
117
120
124
124
122
121
121
118
114
115
121
126
130
130
131
132
126
117
115
120
127
132
125
121
124
131
131
131
135
140
133
116
98
93
102
110
113
116
122
125
122
115
113
125
124
120
122
127
128
120
118
123
127
122
115
109
115
122
124
119
115
118
120
119
115
113
116
117
119
120
122
126
127
124
121
122
126
129
128
123
115
115
123
130
132
130
130
129
123
110
101
100
110
122
119
119
121
121
115
114
117
121
121
116
111
112
117
119
115
105
104
112
118
121
117
115
117
120
126
126
119
109
106
114
120
120
121
119
117
115
114
126
145
150
135
121
119
125
124
111
99
101
114
124
120
126
128
118
108
105
116
122
117
106
104
112
117
114
103
105
117
127
127
120
119
120
124
126
134
133
124
104
98
107
123
131
123
115
112
114
114
113
116
121
124
123
121
121
124
124
124
125
125
119
120
121
120
115
108
109
114
121
118
113
110
111
113
110
109
120
131
136
127
118
118
123
124
119
118
123
127
126
119
119
122
122
113
105
108
117
121
112
105
111
124
134
130
123
121
127
133
133
129
107
111
111
110
115
118
115
111
110
120
129
131
126
120
122
125
126
125
122
120
123
128
129
126
117
110
112
124
136
141
135
122
107
94
92
107
126
138
133
123
113
113
112
112
113
120
130
137
137
133
112
115
114
115
124
130
125
113
105
109
120
123
124
122
126
131
126
121
115
114
117
121
125
126
122
120
116
117
122
130
132
127
116
106
107
121
132
135
127
119
110
107
108
111
115
122
128
134
135
132
128
119
117
122
134
144
140
129
113
95
86
88
98
107
112
116
120
123
129
124
117
114
119
125
125
121
115
108
105
108
116
125
130
129
128
128
127
118
110
107
110
120
130
132
125
118
118
124
123
118
121
115
114
121
126
132
130
125
116
107
100
99
106
109
109
104
104
111
126
131
127
124
128
133
137
136
127
115
105
99
110
125
132
129
118
110
110
114
115
114
117
121
128
129
123
118
119
126
120
108
115
115
117
120
119
114
107
103
107
118
129
135
135
130
121
112
107
106
114
119
123
123
126
133
141
143
135
120
108
107
116
128
129
113
95
94
106
121
127
126
119
111
110
113
124
134
139
132
118
110
122
119
120
119
119
119
115
103
96
99
117
133
136
124
114
114
122
126
117
109
107
111
117
118
113
114
115
112
109
112
122
130
124
108
95
103
118
125
128
129
121
114
110
115
133
146
141
122
107
111
117
114
107
104
110
122
129
119
104
97
110
124
122
105
96
103
119
130
126
117
115
116
118
116
111
106
108
107
110
119
129
132
126
112
108
114
119
119
117
116
116
116
119
127
136
138
127
108
101
104
102
102
101
101
108
119
126
122
115
112
121
128
121
112
104
103
104
111
119
123
120
113
111
118
128
124
110
103
110
125
131
124
112
109
114
118
120
118
112
109
109
114
120
128
131
130
127
119
111
104
111
114
114
111
110
114
119
120
118
117
116
116
117
121
126
122
114
109
112
120
120
111
105
109
119
118
109
108
119
129
129
115
107
109
118
122
123
122
120
117
113
113
116
119
122
124
129
130
119
114
117
120
120
112
105
100
107
116
118
117
110
109
111
115
123
124
122
112
110
115
124
130
123
111
108
112
117
120
123
124
121
116
108
109
116
123
126
127
126
126
124
124
120
114
110
110
114
117
117
117
106
110
116
113
104
100
107
116
118
116
110
108
106
105
105
106
107
105
107
115
124
128
122
117
120
128
130
123
111
108
109
106
100
100
108
115
119
117
120
128
132
132
125
118
113
111
110
113
118
124
109
109
111
115
120
124
125
118
112
105
102
102
104
106
105
104
103
108
116
120
114
101
92
101
116
126
122
113
108
111
113
110
110
113
116
114
108
109
118
124
127
123
123
125
125
122
116
115
118
121
116
115
113
115
122
125
123
113
106
103
109
117
122
119
112
110
112
120
126
126
118
105
99
103
112
116
117
124
130
137
137
133
130
130
124
117
111
115
123
120
111
107
114
122
126
123
123
124
118
110
121
127
128
115
107
104
106
108
107
112
123
135
137
125
111
107
115
122
122
113
113
120
127
128
118
112
115
125
135
143
142
138
133
129
128
124
123
124
124
119
112
108
109
107
110
118
127
137
131
118
118
126
131
126
108
98
101
110
118
115
119
119
121
117
109
104
108
115
109
94
91
104
123
129
115
103
102
111
119
125
125
125
126
126
126
124
123
122
121
119
119
115
107
104
106
114
122
127
130
129
105
111
130
137
125
108
103
113
123
124
120
116
117
116
107
100
103
112
114
107
96
99
110
116
114
106
109
118
125
123
122
124
124
123
115
113
117
121
120
114
109
103
104
107
113
116
115
111
114
120
115
124
136
140
130
114
109
115
127
134
135
131
125
114
99
92
101
117
128
128
121
116
116
117
118
120
121
123
124
121
121
125
127
119
107
104
115
127
133
120
107
100
104
111
113
114
114
116
118
119
119
128
133
127
117
113
112
114
119
123
127
130
126
112
97
96
105
115
117
120
125
128
127
124
121
120
118
113
107
111
120
124
125
117
109
106
118
133
139
131
118
113
119
126
127
124
127
130
129
124
106
112
116
116
113
110
111
112
113
114
119
129
130
125
119
119
117
115
109
108
119
126
128
125
121
120
120
119
121
126
127
124
116
111
113
116
121
129
134
133
128
127
132
138
140
134
128
123
118
115
116
113
112
113
111
111
113
117
122
124
128
134
140
141
135
128
120
119
119
122
125
124
118
118
121
124
124
128
134
141
141
128
114
109
114
116
119
117
120
123
125
127
125
121
116
111
115
119
119
114
130
116
102
99
105
113
119
123
124
123
122
121
125
128
130
126
116
113
118
129
139
133
118
109
110
118
119
111
110
118
133
133
124
117
114
114
112
109
107
108
115
122
123
118
110
107
116
131
140
131
121
114
102
96
102
112
117
115
111
111
112
111
113
116
122
122
114
103
105
118
136
141
126
108
104
115
123
118
109
106
113
118
121
122
125
130
126
116
110
110
116
123
122
122
118
119
122
126
126
122
116
125
126
120
113
109
110
108
109
110
121
129
128
120
116
118
123
126
119
110
107
109
110
107
105
114
126
128
121
114
107
109
117
125
137
143
133
122
120
128
136
133
121
113
114
116
116
112
105
105
122
135
138
128
117
114
116
121
122
126
127
132
130
123
115
114
124
136
130
110
90
91
106
116
114
106
101
102
107
112
114
119
125
129
131
126
119
115
122
138
146
136
122
113
110
110
111
113
117
121
116
115
117
116
117
118
120
126
133
131
124
116
117
123
124
121
120
120
119
115
118
127
136
136
123
105
95
99
112
122
126
124
121
118
115
112
112
117
124
130
132
128
123
122
121
117
114
117
123
127
118
114
110
111
117
121
121
119
118
121
120
118
120
124
129
129
125
122
128
136
143
144
134
123
117
119
126
135
135
131
126
125
123
120
119
118
122
125
124
120
117
116
115
115
117
119
124
126
124
116
122
130
125
120
118
126
130
122
113
111
118
125
126
123
121
120
121
123
127
134
135
127
116
110
116
129
137
136
129
120
124
133
134
125
115
111
117
120
117
116
119
125
123
113
105
109
124
132
125
121
110
128
136
131
127
129
132
128
122
121
127
133
132
121
113
108
105
102
103
110
121
123
119
116
114
115
118
116
116
118
123
127
125
114
106
107
111
113
113
119
129
136
131
118
110
108
112
115
121
127
98
113
125
126
123
118
112
112
119
129
138
137
128
119
116
118
113
105
104
106
114
118
117
110
104
103
111
121
132
134
127
116
107
110
119
124
120
114
116
122
126
124
117
116
121
123
118
113
118
128
118
116
114
110
105
104
104
110
120
126
123
114
105
108
119
132
134
129
127
122
116
108
104
105
109
114
117
125
133
137
131
123
117
119
125
127
122
116
114
114
114
111
112
117
125
131
132
133
139
139
142
137
121
110
106
110
120
134
137
130
118
102
96
103
113
120
121
125
131
134
130
119
114
117
122
122
119
121
130
134
129
122
120
124
127
126
123
120
121
121
118
119
125
128
122
111
110
119
133
134
125
120
116
113
115
120
128
137
137
132
126
121
115
113
111
109
107
112
123
132
139
135
131
127
121
116
116
122
133
138
129
117
112
115
124
127
124
124
127
126
120
117
122
128
128
115
101
96
104
116
109
107
113
115
116
117
117
120
123
124
124
121
120
120
119
119
118
121
126
132
136
136
131
124
118
116
117
121
131
136
130
122
119
122
131
135
127
117
113
116
118
115
111
118
130
140
133
114
107
113
123
120
116
116
116
112
110
115
121
120
116
111
115
120
125
126
125
128
131
132
132
126
121
117
115
118
118
118
120
124
128
131
135
141
146
146
132
120
113
115
119
118
113
111
122
135
137
130
117
112
124
119
115
114
114
111
107
107
112
116
118
123
122
120
122
124
129
130
127
119
114
108
108
110
111
115
116
112
114
123
135
141
137
131
129
129
131
131
132
126
118
111
110
115
118
123
126
130
128
118
116
121
129
133
122
107
100
106
115
120
120
114
112
114
117
120
125
127
125
126
131
135
134
127
119
118
122
126
126
121
117
112
105
103
104
106
112
118
117
112
108
110
119
128
125
114
110
119
131
142
113
113
115
116
119
120
121
124
128
126
121
117
115
119
124
123
121
118
119
122
125
127
125
117
114
112
120
123
128
125
120
111
104
105
108
109
111
114
113
110
108
114
127
131
129
119
114
117
119
127
122
112
102
104
111
121
123
128
130
129
128
124
119
115
117
119
120
119
120
119
123
124
119
115
112
110
108
106
110
113
120
121
123
124
125
123
122
125
128
127
124
123
126
130
135
141
142
130
113
99
122
116
114
115
114
113
113
115
114
112
109
108
109
106
105
109
120
128
123
113
105
111
119
129
133
127
121
114
115
119
121
116
113
115
124
129
132
134
134
132
125
120
116
117
124
140
143
132
113
100
120
123
125
122
115
108
112
118
119
114
109
112
118
116
107
106
120
131
128
112
102
104
116
128
131
127
124
124
125
122
115
106
100
101
110
115
117
120
120
122
121
117
114
117
122
124
120
114
112
115
122
126
128
121
111
104
112
122
133
133
130
128
128
122
114
115
121
126
129
127
124
122
114
103
97
102
114
121
115
113
116
120
126
126
116
105
100
105
117
122
120
116
120
132
136
131
118
112
112
118
123
123
120
117
110
107
112
118
127
126
123
118
119
123
124
123
121
120
119
123
126
124
113
100
94
105
120
126
123
121
123
129
139
139
130
114
104
106
118
123
121
117
117
126
134
134
128
126
124
119
123
120
112
111
111
113
114
114
113
109
104
106
114
123
128
124
119
117
119
115
108
105
111
117
120
121
123
124
126
126
124
117
115
118
124
124
117
117
120
122
120
115
116
126
135
137
135
131
125
120
122
119
119
121
122
118
115
111
111
109
107
107
117
123
120
114
112
118
123
122
114
109
114
122
124
121
116
111
112
114
114
111
110
114
118
121
121
123
126
126
127
123
123
128
139
140
131
117
105
110
124
125
126
128
125
116
108
108
114
119
120
122
125
123
118
112
109
110
115
122
127
129
130
125
120
117
116
114
115
114
117
121
123
120
119
121
122
121
120
122
122
122
118
116
121
123
119
107
102
107
126
127
121
116
117
115
112
111
117
123
127
127
125
121
118
115
112
109
106
107
115
122
126
127
126
121
119
116
119
122
121
122
120
119
123
127
125
114
102
99
104
114
118
113
106
108
115
123
123
119
126
121
109
108
118
127
127
122
123
129
130
124
110
105
109
116
122
123
124
119
114
109
112
117
122
123
118
113
113
116
120
121
119
121
124
122
117
108
105
113
123
130
132
131
129
124
123
124
126
120
126
115
108
110
120
130
129
128
129
129
124
113
109
113
120
126
125
127
130
131
126
120
114
108
106
115
120
118
111
112
122
129
128
123
116
115
115
115
119
127
131
129
130
138
146
144
132
121
116
119
125
116
114
117
118
115
120
128
130
116
97
89
104
121
132
129
123
117
110
105
108
117
121
118
110
117
126
126
113
99
102
114
120
112
104
107
115
115
111
107
110
117
123
126
128
127
123
117
116
120
115
118
126
126
121
112
112
115
118
109
97
96
108
122
123
124
119
112
101
92
93
108
122
127
126
128
131
128
117
95
85
92
105
111
109
109
111
108
102
105
115
128
130
120
108
101
105
109
117
120
110
115
117
120
126
129
122
110
105
112
125
131
129
126
124
120
117
112
113
115
120
124
125
125
127
126
127
129
132
128
121
118
117
121
122
120
115
113
115
119
124
126
122
114
110
110
115
120
121
118
125
115
100
98
118
135
138
121
109
109
119
126
127
129
131
129
121
117
122
131
132
128
123
121
118
114
114
118
128
142
151
146
133
121
117
123
128
127
120
115
110
110
114
122
129
138
144
140
127
113
132
125
113
107
115
122
124
118
108
100
98
102
109
118
126
124
121
123
130
130
123
120
122
124
118
110
104
104
108
120
134
141
137
128
121
126
130
132
123
117
113
119
123
126
128
134
139
139
125
111
119
121
125
124
119
110
104
106
110
114
114
111
109
112
115
116
117
120
127
130
124
120
123
128
135
131
123
114
107
108
121
131
133
128
119
118
122
122
119
121
124
131
131
119
110
108
116
122
120
115
110
114
119
121
115
107
105
110
123
132
134
129
121
122
124
123
119
120
123
129
125
115
113
120
137
143
135
118
110
111
121
126
118
102
92
98
113
120
116
112
115
118
122
115
110
111
116
120
118
116
123
124
120
112
108
112
118
122
122
120
117
118
120
125
127
128
125
125
122
119
115
110
106
105
110
116
118
119
113
109
113
121
113
99
88
95
112
127
127
120
112
110
110
117
127
129
124
117
112
114
129
132
121
111
109
119
128
122
111
105
110
114
113
108
113
118
118
112
106
108
118
125
119
104
96
103
115
120
113
106
108
120
131
126
107
93
97
115
129
131
119
107
108
120
132
129
120
105
101
111
108
111
108
108
112
123
126
117
111
117
133
133
117
101
101
108
109
101
96
108
124
130
120
108
109
120
124
119
109
104
106
113
122
121
107
92
88
102
115
115
108
101
109
124
133
127
121
116
113
111
107
102
99
105
112
120
125
125
122
127
132
131
121
115
115
120
119
112
107
110
118
118
114
112
115
119
112
104
101
107
111
110
102
99
99
98
101
105
111
109
107
107
112
118
123
125
130
133
129
121
118
120
118
115
113
119
131
138
132
117
105
109
124
135
129
125
122
120
116
113
113
114
114
113
113
110
109
106
112
124
128
120
108
102
106
107
103
104
110
120
126
124
118
114
114
118
126
131
129
127
113
123
134
132
123
119
125
130
122
108
98
109
124
135
125
110
105
107
114
118
118
115
112
111
115
125
129
126
124
124
124
118
112
114
118
114
103
93
99
115
129
130
124
119
116
118
120
125
130
132
112
118
126
131
128
121
117
114
112
109
112
115
116
115
109
104
98
103
114
121
120
110
100
101
113
125
133
130
123
114
111
113
118
125
124
119
109
106
107
114
120
123
122
119
117
115
115
119
119
118
121
116
113
119
129
131
127
119
116
121
124
118
110
107
105
107
111
117
124
124
117
106
100
102
110
114
117
118
119
117
116
117
122
130
129
126
123
125
124
121
115
116
117
117
117
122
127
127
116
106
117
115
111
115
120
126
127
127
128
124
122
119
119
116
113
112
117
122
126
123
118
113
110
108
108
108
111
114
117
120
118
117
119
125
127
127
124
123
122
123
125
120
116
113
115
124
137
141
132
116
101
99
108
113
108
105
110
123
130
125
117
116
120
125
120
113
112
116
125
125
122
118
116
110
105
106
112
117
122
121
120
118
116
111
112
113
116
121
123
129
131
123
116
109
106
110
119
128
133
131
100
93
106
113
109
100
105
119
134
132
121
115
116
117
114
104
106
117
128
127
121
115
116
113
107
108
114
123
128
127
122
120
118
108
101
107
116
124
122
113
111
112
119
121
118
118
119
124
128
130
119
112
110
115
113
107
107
115
125
129
127
122
117
109
97
97
110
122
124
115
107
111
121
124
119
111
115
121
122
119
116
119
120
115
108
112
120
125
115
97
93
110
126
136
134
136
137
136
126
116
118
119
116
116
119
119
110
100
100
113
129
132
120
104
93
101
114
119
112
105
110
121
127
125
121
123
126
125
119
112
111
117
125
129
125
117
117
122
119
112
109
113
125
131
129
126
132
134
127
113
110
111
109
112
117
121
114
102
99
113
132
136
124
107
99
108
116
118
114
116
123
125
121
117
121
130
136
133
129
126
126
128
128
130
127
120
116
117
122
126
125
126
124
120
118
118
120
121
118
114
123
114
109
107
113
118
119
120
123
127
133
133
126
118
114
113
117
122
130
131
124
110
103
110
123
130
122
114
117
127
133
132
124
121
126
130
125
114
107
109
122
134
135
125
121
123
125
123
117
113
130
126
121
117
117
117
118
121
123
122
115
110
109
113
115
114
114
116
124
127
124
111
105
110
119
120
107
97
100
117
132
133
124
119
123
130
130
121
107
101
111
127
138
133
121
113
117
123
127
120
120
124
126
124
121
119
117
115
110
108
101
97
96
102
110
113
113
111
114
121
129
134
128
120
114
113
114
111
113
119
127
129
124
123
126
129
131
125
119
113
109
114
122
126
120
110
105
112
123
123
113
119
121
123
122
123
122
116
109
109
112
116
117
119
122
123
123
123
119
117
120
123
124
121
119
118
122
125
124
118
113
110
115
124
132
130
119
114
118
123
120
113
111
116
122
120
115
112
115
117
113
112
110
112
119
123
122
119
118
123
131
136
136
135
133
128
124
125
124
113
101
97
104
117
123
122
123
125
127
121
111
106
115
128
136
128
111
106
114
124
125
119
115
115
119
119
117
116
120
122
114
109
101
106
115
119
119
121
130
136
136
129
123
122
121
117
112
111
112
110
107
110
116
118
116
113
117
124
131
129
124
122
127
129
124
116
109
111
120
124
122
120
116
118
119
116
113
114
121
130
124
120
117
116
117
115
117
120
132
135
125
112
106
108
115
118
116
110
108
108
114
124
125
120
112
112
115
116
110
107
116
127
133
122
108
101
109
124
132
129
118
112
110
113
119
118
113
106
106
116
132
137
135
129
119
113
114
116
116
116
113
111
119
121
127
132
129
125
121
113
114
115
116
119
124
129
125
112
96
94
113
131
137
121
101
100
116
131
134
128
122
116
111
106
105
111
114
110
107
109
121
125
130
127
121
118
116
114
113
116
123
129
130
127
124
121
121
122
125
129
130
124
118
115
121
124
123
114
106
110
124
135
133
122
112
117
123
127
124
124
126
127
119
106
99
104
115
121
122
125
107
109
114
116
121
124
125
124
122
126
131
132
123
118
114
107
106
104
115
129
136
134
125
117
116
115
111
107
109
117
126
126
119
116
121
126
125
121
118
124
127
126
118
114
115
122
127
130
130
125
115
116
113
109
114
119
123
124
123
124
118
112
109
116
121
117
107
98
103
112
117
119
122
132
142
139
124
117
117
128
133
124
115
113
119
127
124
119
119
126
128
125
119
121
130
136
136
129
120
117
119
111
106
108
111
114
115
119
125
127
120
114
114
120
125
121
112
105
112
118
119
116
120
133
145
147
140
134
133
136
129
120
116
121
126
125
119
116
121
126
131
128
126
123
122
120
114
114
116
118
107
96
100
109
118
116
115
117
123
129
127
119
115
115
114
114
116
120
126
134
133
126
121
120
123
126
127
132
134
128
117
114
119
128
129
124
116
114
120
122
120
114
111
110
109
106
104
107
114
122
107
100
102
107
113
116
114
114
119
120
123
120
117
114
114
117
120
122
124
128
129
129
125
121
121
120
123
125
127
124
119
119
123
126
124
122
119
120
119
116
108
103
101
106
113
117
113
109
109
116
123
116
105
103
107
109
112
115
123
129
131
127
117
115
115
119
118
113
109
111
122
132
134
130
120
117
120
124
126
124
124
125
125
125
123
121
121
122
124
120
119
116
117
121
128
127
119
113
107
116
122
114
104
102
109
114
113
115
124
131
136
130
118
107
103
109
114
110
99
99
111
126
132
122
106
100
103
109
118
122
127
129
128
127
123
120
120
123
128
130
123
117
117
124
131
138
135
127
120
119
109
118
128
128
119
110
109
113
114
110
103
103
108
112
117
122
131
140
141
135
129
126
124
120
112
110
117
126
129
122
113
111
111
118
125
127
126
119
113
110
111
119
125
127
121
117
116
121
126
129
102
116
127
130
127
122
118
116
115
111
105
103
105
111
114
113
115
123
136
136
125
112
105
106
110
116
124
135
142
138
125
113
105
106
110
119
124
125
115
108
107
117
127
123
115
109
110
120
126
127
110
111
113
120
128
129
124
119
119
123
125
124
125
125
123
119
117
120
128
134
127
116
105
104
108
113
114
114
116
122
127
131
132
125
113
106
104
113
115
113
110
114
122
123
117
121
124
132
131
123
119
116
115
118
124
125
124
118
118
118
119
123
128
127
123
119
119
119
120
114
116
116
117
117
116
113
110
106
105
112
119
129
137
139
128
110
99
101
112
113
111
108
106
111
118
127
133
132
126
118
122
123
120
117
112
113
118
120
118
114
114
121
128
126
114
105
108
114
114
104
101
108
120
126
121
114
111
112
114
114
111
111
119
125
130
126
117
113
115
116
113
104
99
103
115
125
124
118
112
113
125
129
129
121
110
106
114
120
120
115
115
123
127
124
111
103
105
111
113
112
116
123
132
129
121
114
111
112
112
113
115
117
121
120
117
118
121
123
120
118
116
116
116
119
125
125
121
118
115
118
123
124
125
124
118
117
118
121
120
115
114
118
120
118
113
108
108
112
114
115
123
131
133
127
117
118
124
128
121
118
121
126
124
115
108
108
115
122
123
119
118
119
123
127
127
124
124
125
123
122
117
110
108
111
115
122
128
128
127
120
113
114
118
122
124
122
121
120
118
116
114
118
122
118
113
115
126
136
132
122
117
116
116
114
114
122
132
137
129
118
108
109
113
117
119
121
122
127
126
122
120
114
109
110
112
112
115
124
131
128
116
104
107
121
131
135
133
130
127
120
118
116
120
118
115
115
119
124
122
116
113
115
122
130
136
140
138
133
124
119
115
115
116
118
122
124
127
128
127
127
131
128
121
111
109
111
113
120
126
124
115
106
104
117
130
135
132
120
115
118
123
124
122
119
120
119
118
116
116
117
118
121
122
127
131
127
117
105
111
125
138
138
132
127
125
126
123
120
124
131
129
133
120
104
106
119
128
122
117
115
119
122
122
123
128
131
125
111
102
106
117
123
125
125
125
123
118
113
117
121
120
109
100
103
112
119
113
110
115
124
133
136
134
130
124
114
108
113
121
122
124
122
110
102
110
126
130
120
108
111
123
129
123
117
118
127
131
131
124
117
115
120
124
128
127
123
117
112
111
113
110
106
104
109
117
121
125
123
118
113
111
118
131
139
130
113
106
116
124
121
116
112
106
108
119
129
128
121
118
122
125
121
117
115
120
129
134
138
137
130
123
120
119
113
106
107
112
111
107
107
113
123
125
122
117
117
122
122
116
108
106
114
128
138
136
124
118
122
125
121
109
111
114
117
120
122
128
135
141
129
116
109
113
123
134
134
129
116
108
105
108
116
119
111
101
102
111
115
112
111
118
127
124
113
105
107
117
119
114
112
115
119
118
115
114
118
122
121
120
119
115
124
131
129
120
113
116
131
135
126
112
106
116
128
130
123
113
97
88
86
97
114
126
128
124
120
121
121
120
116
112
115
122
124
123
120
114
110
113
122
131
132
123
111
105
105
112
118
117
117
128
127
124
124
124
127
124
121
115
113
116
120
125
127
120
108
99
94
96
104
111
114
119
123
127
127
126
126
126
124
118
119
128
142
143
127
110
102
112
124
136
143
142
139
130
119
110
106
104
107
127
114
98
97
118
138
142
130
120
118
122
123
122
122
122
117
108
106
116
125
122
113
105
107
115
123
125
125
127
131
135
134
132
124
121
117
116
117
120
124
123
125
133
141
142
134
122
112
107
108
119
115
102
97
102
113
122
124
125
129
131
128
123
121
122
121
120
124
132
132
124
116
114
113
113
113
118
126
131
137
138
136
128
116
111
116
126
129
126
122
120
118
115
116
117
122
125
124
124
123
115
123
127
125
118
110
107
112
120
129
134
131
125
120
119
120
121
127
134
132
124
118
118
118
116
110
111
122
129
128
124
121
121
120
122
124
125
119
117
120
126
133
132
118
109
108
114
121
123
125
105
114
122
128
127
125
123
126
125
127
122
115
110
109
115
119
121
125
129
129
122
112
113
116
120
118
115
118
120
115
110
106
105
110
115
121
124
119
112
111
121
137
147
140
127
118
116
119
122
124
112
120
118
114
110
114
124
131
135
127
115
101
96
103
113
118
120
124
130
130
126
120
118
117
118
121
125
129
126
114
103
105
109
113
115
117
120
121
120
119
119
123
127
130
128
122
119
125
129
128
132
140
129
116
110
114
120
122
121
120
117
114
109
111
117
120
117
109
110
119
131
135
122
105
97
109
127
138
130
113
100
108
125
131
119
102
96
109
129
142
135
118
111
114
116
112
108
116
125
128
125
125
117
110
114
121
121
112
108
119
136
143
130
119
120
124
120
102
93
106
127
135
121
101
99
116
129
130
114
98
95
107
119
121
109
93
92
107
126
132
124
113
118
126
124
111
103
106
116
125
110
100
94
101
113
124
128
120
119
124
135
141
132
120
116
121
123
116
107
108
118
126
125
123
124
129
123
110
100
102
111
115
109
105
108
111
119
121
118
112
107
105
119
131
131
121
113
115
121
123
122
118
115
113
117
126
138
140
129
114
104
109
122
128
119
115
119
123
120
116
114
120
127
132
128
122
113
105
110
124
135
132
120
115
121
128
124
117
109
109
111
113
114
116
118
121
124
128
128
123
125
135
138
131
119
116
121
127
120
108
100
110
130
140
128
113
109
116
120
119
117
115
114
112
113
120
126
124
124
125
130
129
124
122
122
120
112
101
97
106
117
124
121
117
116
118
127
134
130
121
121
123
125
118
106
98
99
109
118
123
125
129
136
137
127
114
105
103
110
117
121
122
115
104
108
121
133
138
127
120
114
116
118
117
113
116
117
118
114
114
119
124
125
120
115
116
119
122
121
116
129
117
104
102
106
107
110
120
132
137
127
115
106
112
121
120
114
106
106
107
113
120
124
123
119
117
118
120
116
111
107
109
118
126
129
129
128
129
127
128
127
125
118
114
115
120
123
119
111
108
128
116
105
104
109
115
118
122
131
126
113
98
94
105
122
129
124
118
112
111
112
114
117
119
120
120
117
116
114
108
103
102
112
127
135
128
116
110
116
126
133
128
119
113
119
125
128
123
116
111
105
103
104
108
110
110
112
118
122
122
117
115
118
124
125
123
117
118
126
134
134
126
113
106
111
123
134
136
126
115
106
100
101
106
111
112
108
106
113
121
130
128
128
127
125
124
118
117
118
115
105
99
101
107
110
110
113
119
126
126
121
120
123
124
118
107
108
117
126
134
133
128
124
120
120
123
130
125
121
115
110
110
106
102
103
115
125
127
118
113
118
127
136
136
133
125
120
118
121
119
124
109
100
96
100
104
109
114
117
114
108
107
113
115
113
109
113
119
119
112
109
114
126
134
131
123
115
110
108
106
107
110
112
118
122
130
131
126
111
108
115
127
135
131
125
127
135
136
127
117
114
111
103
106
116
120
114
105
99
105
113
118
118
114
113
119
124
120
114
105
105
109
115
119
119
121
120
120
115
104
93
95
109
128
136
129
116
107
106
111
118
122
119
109
100
104
119
134
130
119
112
115
115
118
126
133
125
109
104
116
132
135
124
114
113
120
124
118
114
114
114
111
107
108
117
129
134
130
118
105
95
96
110
127
131
127
115
112
116
121
121
119
109
99
97
104
114
120
119
119
125
127
124
121
120
118
113
108
108
116
124
123
117
114
115
117
118
113
113
113
111
105
106
119
134
141
132
123
116
111
111
111
113
118
124
128
133
132
130
125
123
127
122
119
127
139
138
120
106
106
111
119
125
130
129
118
105
98
103
108
110
110
108
111
114
114
113
114
115
111
102
98
109
127
138
134
120
116
114
115
115
113
115
119
122
129
134
138
134
129
128
130
131
126
126
130
128
118
114
112
103
107
116
124
125
119
110
104
109
116
121
118
111
106
109
112
115
119
121
114
106
108
120
130
127
115
105
105
111
118
115
113
120
127
126
119
118
124
130
124
110
107
112
119
116
108
105
114
127
130
117
117
111
110
116
120
118
116
119
128
135
135
126
121
122
123
122
125
130
131
124
118
119
123
125
118
114
116
123
124
120
113
115
121
119
114
110
116
123
119
101
92
102
121
126
120
113
113
116
117
126
119
109
108
116
124
123
117
114
119
131
133
132
132
131
124
120
123
135
145
138
121
111
115
125
134
142
150
154
146
127
112
111
115
118
114
108
112
118
118
109
106
110
118
121
120
116
115
110
101
122
111
103
108
119
125
122
115
110
105
105
110
113
117
113
107
102
107
118
128
132
129
124
120
119
124
136
148
151
140
127
121
126
129
126
115
106
108
115
117
114
115
116
114
112
111
115
116
121
120
112
108
115
122
122
117
116
117
113
104
93
93
109
120
119
114
104
96
93
91
100
114
125
121
110
102
102
107
106
106
114
123
129
122
107
101
106
116
125
128
125
123
122
126
131
127
117
109
116
129
112
115
128
131
122
110
106
109
113
108
102
105
121
137
139
133
123
113
105
93
90
97
109
119
121
116
108
99
96
101
115
126
124
111
100
101
114
126
136
142
139
133
130
132
135
132
119
107
105
116
126
125
127
122
116
108
104
107
111
115
117
120
120
124
125
126
128
126
128
126
120
112
110
117
127
131
125
118
110
112
120
128
130
126
123
122
121
119
121
125
130
131
126
118
113
115
121
123
122
120
133
129
117
107
106
114
121
122
115
112
115
117
116
114
116
117
116
113
117
132
141
135
124
118
118
119
111
103
98
107
118
121
118
119
124
127
122
114
107
112
121
125
119
113
113
119
125
130
127
120
115
117
110
107
110
118
129
127
118
108
107
113
123
135
136
126
111
94
99
115
129
132
128
129
133
124
109
95
98
117
129
121
104
96
104
117
121
117
119
127
131
125
118
118
126
130
125
111
100
100
105
103
108
115
120
115
113
113
119
120
118
115
120
130
131
126
114
103
107
115
119
119
119
126
135
138
130
121
119
125
128
121
115
112
115
118
117
117
120
127
129
124
114
112
122
130
127
115
104
105
109
104
111
121
122
112
98
97
109
119
119
116
110
109
112
116
119
121
123
117
114
108
106
110
118
126
134
136
125
111
101
108
123
133
138
131
127
124
123
122
124
123
119
115
114
123
132
137
130
123
119
116
112
116
119
119
116
108
105
108
115
119
119
114
114
116
119
122
121
111
106
105
108
114
118
122
126
128
122
107
96
99
109
118
120
121
129
138
138
131
128
132
137
133
126
122
122
123
125
125
123
118
109
108
118
131
134
128
121
123
127
132
132
128
122
118
116
112
104
100
105
117
124
130
128
126
126
126
123
119
114
111
106
98
93
96
109
123
129
127
125
132
139
142
136
121
107
101
111
132
122
116
106
104
114
119
123
124
127
130
132
126
121
119
118
118
116
108
93
92
104
119
130
126
122
122
125
126
122
120
122
124
120
115
111
108
108
107
106
109
112
119
121
121
122
121
115
113
118
132
105
107
110
112
113
118
120
121
118
111
109
112
119
124
125
124
123
123
119
115
113
116
121
119
111
106
112
123
128
124
117
116
124
133
139
139
132
119
110
111
127
136
134
122
115
121
131
137
133
125
108
119
128
128
128
126
120
112
108
109
112
119
121
122
119
115
115
120
128
127
116
110
112
117
119
113
110
110
115
114
111
112
119
124
127
132
131
130
123
117
122
132
130
118
108
111
125
137
137
129
109
116
122
128
132
132
124
112
106
108
114
120
124
126
123
120
116
116
119
121
120
116
114
117
120
122
120
117
116
118
121
127
133
128
123
116
113
115
112
106
108
119
129
124
111
107
113
127
134
133
116
117
119
125
132
134
126
116
113
112
115
121
125
128
127
123
115
108
104
108
120
130
128
120
119
123
129
131
127
119
117
124
133
137
126
111
99
97
99
102
106
116
125
128
123
119
117
120
120
123
123
120
116
114
122
128
125
119
114
114
117
121
125
121
114
110
107
105
102
101
109
118
124
122
120
120
126
128
124
116
106
103
109
122
129
126
117
113
113
116
122
122
122
123
124
126
126
120
111
106
123
118
111
111
116
122
123
119
113
110
113
117
116
111
107
106
109
112
108
101
97
103
116
126
129
127
125
119
117
116
114
109
103
106
117
129
133
126
114
114
118
119
119
119
116
118
121
122
117
112
122
123
124
125
127
127
124
121
112
110
113
117
118
113
107
107
110
115
114
111
110
115
123
128
131
132
126
120
115
115
119
122
116
109
112
122
131
125
111
101
107
116
118
115
111
113
119
124
119
115
118
119
123
128
130
128
125
125
126
124
126
126
129
125
118
109
109
114
114
114
118
129
132
128
116
111
114
119
117
114
114
117
117
114
116
128
141
139
125
112
110
117
120
115
108
109
117
122
115
107
118
114
112
112
113
114
123
131
140
139
130
123
120
123
128
129
126
120
115
113
115
122
129
127
119
115
117
121
120
115
112
113
116
121
129
136
141
135
123
114
113
117
121
118
114
118
123
125
126
119
128
127
116
109
110
119
129
134
138
134
124
112
105
110
123
133
131
122
113
113
119
121
122
124
129
134
132
125
119
117
116
111
113
118
124
121
115
112
118
124
125
119
116
120
126
126
125
127
130
130
133
139
125
114
118
134
143
133
115
109
114
117
114
112
116
124
122
114
110
113
125
130
124
121
122
122
119
114
117
118
117
108
99
101
107
107
109
122
138
145
136
122
117
123
126
117
107
107
115
120
124
134
126
116
116
126
127
111
94
91
105
118
123
123
122
122
119
114
111
112
113
120
126
127
121
111
106
108
112
114
112
106
105
111
115
116
120
127
133
122
112
113
123
131
121
101
90
98
112
120
113
118
118
112
114
113
109
102
101
104
113
118
119
118
116
112
111
111
112
111
108
112
120
124
121
115
109
106
101
98
101
109
117
121
121
120
121
120
117
109
108
113
121
122
114
102
100
109
122
124
107
115
122
122
117
111
110
115
121
125
124
119
115
116
115
113
110
109
111
117
122
125
123
122
121
118
117
110
106
110
120
128
127
121
118
120
121
121
120
127
131
126
115
103
101
111
122
128
127
123
116
126
133
131
121
112
113
120
127
124
115
114
121
132
133
125
118
113
114
122
130
135
133
125
122
116
115
116
123
132
136
132
125
121
123
127
124
120
118
125
134
131
120
108
107
117
132
138
133
122
127
126
128
129
126
124
123
120
117
111
105
109
122
135
135
123
114
113
118
126
127
122
117
113
113
112
115
119
123
123
115
109
111
119
126
128
122
118
117
122
124
125
128
127
121
117
121
123
122
118
119
116
115
121
131
135
131
123
120
118
118
115
114
116
119
114
110
112
118
126
121
109
100
102
114
126
131
130
127
124
119
117
114
115
117
118
121
126
130
130
125
120
115
118
118
113
108
105
110
118
118
119
118
117
119
122
124
125
130
137
135
125
109
99
102
106
109
114
122
127
117
108
103
109
120
129
135
135
132
136
135
132
123
114
109
113
120
124
125
127
125
121
111
106
107
112
111
111
117
125
117
122
125
124
121
123
126
128
129
134
133
124
114
111
111
110
111
114
116
114
110
110
113
114
112
110
114
124
127
121
114
111
115
112
111
111
112
115
116
122
124
126
125
121
120
122
122
121
121
126
109
115
123
126
130
132
131
129
125
123
121
120
117
115
115
114
114
114
112
108
107
114
122
125
114
107
111
121
122
108
97
103
114
123
119
113
113
118
121
121
120
123
129
134
133
128
123
120
122
127
107
118
123
120
117
117
121
123
123
122
121
117
109
102
102
109
115
124
126
124
120
124
132
135
131
125
126
131
131
120
111
115
126
133
130
126
120
118
117
119
117
119
121
128
130
124
119
124
130
129
117
125
121
114
112
115
119
119
116
118
117
116
114
111
109
110
115
121
125
125
123
123
120
117
116
120
130
138
134
122
110
103
107
117
123
124
118
116
116
123
125
122
121
123
120
113
113
119
127
126
119
115
108
107
114
123
124
116
110
114
121
127
125
121
122
124
123
116
114
116
120
117
108
102
106
120
133
137
129
121
110
103
100
103
109
113
116
120
125
128
126
124
127
132
126
113
102
106
116
122
122
113
105
105
114
122
121
114
114
117
122
124
121
117
117
122
123
118
116
119
125
127
122
118
125
130
133
129
123
128
134
129
119
114
118
126
130
126
121
117
113
115
122
132
128
116
101
101
113
122
132
127
119
113
113
112
112
113
115
113
108
107
110
113
114
113
115
116
120
122
127
133
133
131
128
125
119
113
112
126
138
135
123
122
134
145
143
130
117
113
113
112
113
115
117
117
113
114
116
118
130
129
124
116
109
105
106
111
116
112
106
111
122
129
124
117
119
121
122
119
116
119
118
114
112
118
123
120
112
112
120
125
120
114
119
130
137
131
117
112
114
119
117
115
116
120
128
132
126
117
115
113
108
103
104
103
108
118
124
125
122
125
133
142
136
127
120
120
120
117
117
114
113
104
101
114
130
135
126
119
118
124
120
112
107
112
121
121
114
110
116
123
128
130
130
132
135
131
124
119
116
110
103
99
100
103
108
121
129
128
120
114
118
127
131
127
117
113
110
107
107
110
115
117
115
115
119
122
125
126
126
126
129
131
127
123
113
108
111
122
129
127
124
122
127
131
128
119
114
115
127
129
122
113
108
103
104
107
117
122
115
107
103
106
114
118
118
116
110
104
100
106
116
124
126
123
119
121
125
123
120
114
122
133
136
125
105
100
113
130
137
128
116
114
123
131
129
122
115
113
118
129
131
126
123
115
107
105
114
123
128
122
110
100
103
111
118
120
119
112
109
112
116
119
121
125
134
136
129
118
105
100
104
108
114
111
105
103
113
122
124
118
117
124
133
137
131
122
115
115
111
116
118
121
126
123
117
114
116
124
127
122
115
110
106
109
110
115
114
112
111
115
119
120
121
123
124
120
109
104
106
111
114
116
118
118
118
115
117
119
122
119
118
120
123
121
116
111
113
117
125
119
118
118
118
116
109
106
105
106
103
107
114
121
116
110
104
106
111
114
115
116
120
122
122
119
111
105
104
112
121
128
128
128
129
128
127
125
128
136
142
137
124
109
99
101
107
112
116
118
120
121
121
120
123
121
116
110
105
101
102
107
120
126
126
119
114
116
118
121
117
109
106
105
106
105
109
115
119
121
116
108
107
119
128
127
122
123
129
138
140
135
121
107
100
105
119
129
131
122
111
121
122
118
122
126
127
123
116
114
115
118
122
125
129
133
128
121
115
110
108
107
105
104
103
106
112
119
119
110
96
90
97
116
126
126
123
126
128
126
119
112
108
109
119
126
129
127
121
116
115
124
123
118
117
115
112
109
107
110
116
116
115
122
128
131
123
111
101
99
103
112
120
127
129
126
124
123
119
113
111
114
117
118
113
109
119
130
138
132
120
113
107
110
125
136
133
116
103
106
107
113
121
129
134
129
112
101
104
112
121
123
125
125
125
117
111
107
106
106
102
105
117
129
131
124
117
117
122
123
121
121
122
121
110
100
107
121
137
136
128
116
105
104
111
122
125
117
111
115
108
105
109
120
129
129
119
111
115
125
135
137
132
128
122
115
110
112
118
113
102
98
109
123
122
108
96
99
109
113
110
110
119
126
126
116
110
118
129
124
112
101
103
107
113
115
115
116
122
125
126
123
112
106
106
112
114
114
116
126
134
133
124
119
117
113
110
115
124
128
123
114
114
119
120
110
99
99
107
116
116
113
117
124
124
121
123
132
133
122
105
96
104
120
125
120
114
113
111
107
129
132
122
110
110
116
122
119
116
116
114
109
104
103
107
110
110
115
125
135
133
121
110
114
118
119
118
122
131
133
128
118
112
109
109
112
118
130
134
125
113
111
115
119
116
111
113
114
109
97
117
116
116
120
122
127
132
130
119
105
91
88
93
102
110
111
115
118
120
121
115
111
110
113
112
111
116
125
131
127
117
112
115
118
116
113
112
114
117
117
115
117
117
110
105
105
114
123
126
116
104
107
122
130
125
120
119
121
118
104
90
95
114
131
128
118
113
116
116
115
112
113
118
116
108
102
106
115
123
122
117
118
122
124
121
117
113
114
120
122
121
122
120
120
124
125
122
116
119
121
101
109
122
127
119
107
107
116
121
118
113
115
130
139
130
111
100
103
111
116
115
113
117
120
118
112
110
119
128
132
129
124
119
116
116
115
115
121
130
138
135
127
124
132
141
139
123
109
105
111
116
115
115
115
113
112
118
123
132
137
134
121
116
112
116
117
112
109
110
115
115
113
114
121
126
127
124
124
131
132
124
116
112
116
120
121
119
115
117
123
127
129
125
123
123
123
124
125
120
112
121
118
111
108
109
116
122
123
121
123
125
120
110
107
117
131
133
121
113
114
123
124
120
118
119
122
123
124
127
130
123
113
107
113
122
125
119
110
104
109
117
119
115
109
110
116
121
126
123
111
114
115
112
113
111
114
117
115
112
108
111
116
120
121
123
124
122
116
114
122
131
130
119
112
110
111
110
108
118
133
140
129
114
107
110
117
118
113
114
121
125
114
104
106
116
123
118
106
97
101
115
116
120
121
115
110
110
117
126
123
117
115
119
123
122
117
115
116
120
125
126
118
111
109
112
114
113
109
109
119
129
133
127
117
114
114
115
117
119
123
119
112
106
112
126
134
129
114
102
103
122
127
130
124
114
103
102
112
122
125
119
116
119
122
124
124
125
126
123
114
106
107
111
117
122
123
120
116
112
105
105
118
127
129
125
121
125
126
121
116
116
124
129
127
126
130
138
136
125
110
122
125
126
121
117
112
106
104
103
106
114
123
129
127
118
118
122
126
122
112
102
105
119
131
134
126
120
116
114
113
113
115
120
122
123
128
134
136
130
125
128
141
148
142
132
128
129
129
123
116
119
116
114
116
120
122
116
108
106
110
121
128
130
126
118
115
115
118
119
111
105
107
118
131
138
135
123
115
115
118
124
127
124
121
121
122
125
126
126
126
127
132
137
140
139
133
121
114
118
131
115
113
111
114
116
111
107
111
120
123
121
119
122
128
130
126
118
113
109
109
108
109
112
117
125
135
138
131
120
118
121
126
123
119
118
120
120
112
109
109
115
121
121
117
114
111
109
109
115
128
106
101
100
103
112
118
123
125
129
130
128
123
120
121
123
123
121
118
117
113
112
114
123
125
124
123
123
125
130
129
126
124
123
117
116
121
123
119
113
113
121
128
125
118
113
119
131
137
128
114
126
117
107
100
107
117
125
125
127
132
138
134
122
112
109
115
120
124
124
122
116
118
126
131
129
122
112
108
103
101
101
109
118
124
128
127
124
119
117
122
133
140
133
116
110
120
131
133
117
104
133
132
122
111
112
122
125
123
120
118
117
117
114
112
112
115
118
115
108
107
112
120
127
130
125
121
115
113
111
105
103
108
115
121
125
127
126
119
113
109
119
130
132
122
108
106
112
116
113
107
128
132
131
128
131
132
127
120
114
110
110
112
115
117
116
116
113
106
101
105
116
124
128
125
121
124
128
133
130
122
114
107
109
115
121
126
129
128
122
111
109
115
122
121
112
110
116
124
128
119
120
117
117
126
138
141
128
118
113
116
122
122
117
115
112
116
113
113
113
115
119
121
118
120
123
132
139
136
129
116
104
97
100
111
120
124
121
123
126
127
127
125
122
121
116
117
127
136
136
127
118
111
106
109
124
134
125
114
111
118
126
120
113
110
119
127
129
124
117
115
115
110
106
108
118
132
137
130
119
111
103
100
103
112
120
119
110
104
107
117
128
130
129
121
115
109
115
125
131
124
125
120
117
113
116
118
113
109
109
113
117
118
114
115
122
128
128
122
117
115
115
114
113
114
117
119
115
112
107
110
114
118
121
124
128
130
126
115
106
106
114
120
121
120
117
121
126
127
121
111
120
121
123
123
117
110
110
109
110
112
116
121
127
125
120
110
106
107
109
111
112
117
125
127
119
107
97
97
105
113
117
119
115
112
118
132
142
135
122
113
115
121
123
122
129
136
139
128
113
103
116
113
111
109
107
108
110
111
112
116
125
135
138
133
121
110
106
107
109
107
108
114
123
128
123
114
110
109
113
115
115
114
107
106
111
119
123
119
113
110
112
118
124
129
130
130
125
120
114
108
113
114
111
108
109
[truncated: 207,074 more chars]
