# Supplementary material for: Evaluating flow modulating treatment response in intracranial aneurysms using black-blood MRI in vitro
Source: Commun Med (Lond). 2026 Mar 27;6:170. doi: 10.1038/s43856-026-01413-z (PMC13031954; doi:10.1038/s43856-026-01413-z)
Supplement: Supplementary file 8 — Supplementary Data 5 [file 43856_2026_1413_MOESM8_ESM.zip › Data_Figure_8ab_Sup_Figure_6ab/BB1/with backbone (FD2)/4_BB1_agar_right_array.txt]

147
148
130
114
112
128
144
144
134
126
135
150
155
144
126
121
127
130
129
127
130
133
135
133
129
123
117
112
114
122
132
140
139
128
112
105
111
125
133
131
133
129
121
116
121
131
142
142
137
138
140
139
126
114
113
127
141
147
140
132
133
137
140
129
123
122
131
138
135
127
126
132
135
139
135
125
115
112
115
125
131
136
139
135
122
108
110
123
135
141
144
149
148
135
124
116
123
131
131
128
140
146
148
142
133
130
126
126
127
136
146
149
142
131
132
138
148
150
142
133
132
134
135
135
132
126
124
127
135
140
137
131
130
136
142
141
142
145
148
141
133
127
131
138
137
125
120
127
140
154
140
143
146
148
145
137
127
123
128
141
157
157
146
138
141
143
140
129
122
127
136
138
133
131
135
141
143
142
144
149
145
129
120
121
131
139
142
143
143
138
125
112
116
136
149
145
132
126
139
157
116
114
117
129
139
137
127
121
129
143
153
151
147
146
145
143
138
129
125
128
130
133
136
141
146
144
138
132
133
140
137
126
115
117
127
128
125
123
125
133
136
134
131
134
142
146
142
137
134
131
111
116
123
132
135
134
127
123
128
138
148
152
149
146
143
144
151
154
145
130
123
131
147
157
148
132
122
125
133
132
123
116
115
117
125
133
132
131
125
128
134
138
129
117
113
126
138
141
132
126
127
139
146
144
138
137
143
146
148
146
144
140
135
133
140
151
156
149
129
116
119
133
146
146
137
128
132
140
142
135
132
131
125
116
110
123
138
145
136
126
122
126
125
115
109
115
124
128
128
128
136
138
138
137
138
141
147
149
149
141
127
116
114
125
141
156
157
142
125
122
131
139
135
130
131
141
155
156
142
131
131
137
135
124
111
116
132
143
140
127
119
121
124
124
122
120
118
111
111
119
139
136
132
132
137
133
127
123
121
120
115
115
121
129
136
141
145
145
144
146
147
144
133
129
136
147
152
145
133
129
130
131
131
127
123
121
127
134
134
126
117
115
120
126
127
124
117
113
119
127
143
143
145
142
140
131
124
121
120
122
124
126
130
132
131
132
136
137
139
140
142
139
136
136
136
131
120
113
120
137
150
146
133
121
117
116
124
133
133
125
115
115
125
134
133
124
118
122
134
147
133
132
137
144
145
139
131
132
135
141
138
127
116
118
130
142
144
136
128
126
130
136
138
139
138
128
113
103
112
133
149
150
141
130
121
117
122
135
141
135
119
116
129
148
148
133
117
119
133
144
125
126
134
147
152
143
129
124
132
144
145
130
111
105
114
134
145
137
125
120
129
136
139
139
141
144
142
132
122
119
124
127
131
132
128
120
119
130
139
138
123
110
119
136
146
138
128
129
137
145
128
145
157
160
151
136
127
122
130
141
142
133
119
106
111
129
146
147
135
124
125
131
132
128
131
143
149
142
127
120
120
127
131
129
126
119
117
120
123
125
125
123
123
134
145
148
150
142
135
129
130
152
159
150
133
125
132
143
146
139
128
123
121
119
125
140
159
165
152
133
123
121
122
124
124
123
125
129
129
128
126
133
138
142
137
132
132
136
135
136
140
145
143
142
145
156
156
137
116
105
118
128
130
128
122
127
145
159
156
140
127
122
123
124
125
135
145
150
141
127
119
123
133
138
131
118
119
133
146
140
124
121
136
151
151
143
139
146
156
155
151
145
138
136
140
146
144
134
120
114
108
109
113
121
128
135
142
148
150
144
138
131
125
121
124
126
126
124
117
114
120
132
141
140
130
121
124
137
147
144
135
130
139
144
138
125
117
119
125
127
125
125
123
123
126
131
136
138
133
130
118
117
118
124
127
129
128
131
136
140
137
133
129
128
125
126
127
128
130
133
135
136
136
129
125
126
127
123
120
128
141
149
150
143
130
123
119
116
110
102
97
100
113
127
129
125
123
129
131
126
132
133
132
128
126
125
128
129
130
128
126
125
127
128
127
127
132
140
147
149
145
133
128
130
139
140
131
117
107
112
128
140
146
141
133
128
129
134
128
111
96
101
127
147
143
119
112
119
130
125
134
136
137
138
140
139
141
137
132
131
128
126
124
125
130
134
134
132
130
130
129
124
124
129
140
143
139
130
120
118
123
127
134
136
130
122
123
133
137
127
115
117
135
151
149
134
125
129
136
138
128
127
129
137
147
148
139
130
130
137
142
141
137
142
147
149
139
127
117
120
127
126
119
111
114
127
140
146
138
127
121
121
127
131
130
128
131
138
140
136
126
120
123
133
139
143
142
141
138
135
121
114
120
136
149
147
135
121
120
124
127
127
131
140
145
144
133
128
128
135
139
135
125
115
112
122
137
151
149
135
120
113
115
124
131
137
137
137
137
135
130
125
122
125
133
134
131
132
133
128
123
125
128
130
130
125
124
129
130
121
112
108
117
129
134
127
118
114
125
134
134
130
126
127
127
128
127
134
140
136
123
119
120
129
133
133
132
134
134
134
131
133
140
149
150
136
128
125
127
126
124
131
130
118
109
111
124
138
140
132
129
128
132
137
135
123
106
100
111
123
127
120
112
116
125
130
127
129
128
125
125
134
146
149
138
128
129
136
139
130
117
117
131
147
148
137
132
134
136
130
115
116
114
117
126
139
144
139
129
128
144
160
160
144
127
113
110
117
125
133
136
127
120
116
123
132
138
139
129
122
124
134
148
150
140
130
131
136
133
124
115
112
113
112
110
114
122
133
137
133
118
116
116
123
135
146
146
136
126
126
142
158
155
138
119
114
127
146
152
149
139
138
140
145
142
133
125
123
124
129
129
128
129
128
129
129
128
124
121
127
139
144
128
108
100
109
118
117
120
133
133
136
133
124
121
122
126
130
127
125
125
129
131
129
126
127
131
142
146
143
135
133
142
152
150
131
111
108
117
130
134
130
124
118
114
115
119
124
130
134
141
144
141
132
128
126
121
116
124
136
140
138
138
130
125
120
123
125
124
118
114
112
116
125
135
139
132
119
116
120
129
133
136
137
135
128
118
115
118
120
122
128
133
135
127
117
119
133
144
135
124
120
131
143
138
122
112
113
125
135
134
137
141
140
134
127
122
122
123
121
121
119
118
121
133
141
141
123
110
113
129
142
143
134
127
126
130
133
131
122
117
116
125
136
138
127
118
118
126
130
126
121
124
122
116
105
104
115
125
128
126
137
143
139
126
119
118
119
123
127
128
128
122
119
123
138
145
139
124
119
126
138
138
129
121
123
134
141
137
129
121
119
121
127
131
128
116
108
114
130
141
142
130
115
110
114
124
128
127
126
122
134
141
135
126
121
123
127
130
129
124
117
114
118
125
138
146
139
123
110
107
116
120
119
115
117
123
125
121
115
122
135
143
144
137
131
131
133
132
132
137
138
137
133
128
124
125
127
127
124
121
120
124
126
124
122
121
127
130
124
112
102
106
120
135
145
148
137
121
104
99
107
117
120
113
107
103
104
108
115
130
144
150
143
129
125
133
146
146
131
112
109
124
137
134
125
121
128
137
134
120
116
121
125
125
122
117
116
114
113
111
110
118
128
136
141
137
131
124
125
126
129
125
119
113
109
108
112
123
134
139
137
132
127
123
121
124
132
137
128
111
105
115
129
135
127
122
126
140
147
119
125
134
144
145
139
128
120
114
115
120
124
130
132
135
129
122
117
122
138
146
143
126
111
106
111
120
128
132
128
121
116
121
132
137
134
129
130
134
135
134
134
137
140
139
133
128
123
122
133
125
131
140
145
142
132
126
130
132
129
120
117
121
128
130
125
120
117
112
119
126
132
129
118
104
102
111
124
125
113
105
108
127
145
149
141
133
131
132
129
131
142
147
143
136
136
137
134
119
113
121
122
127
125
114
101
104
122
134
130
118
114
120
122
110
101
106
115
115
113
118
133
143
132
114
107
120
134
135
125
122
129
139
142
134
126
127
130
124
110
104
111
120
124
122
126
134
136
128
118
122
123
128
127
117
103
104
116
128
130
127
131
134
124
103
89
96
116
128
131
136
145
144
129
117
120
132
139
134
123
122
129
131
124
116
116
124
129
123
112
108
111
120
130
136
135
127
118
116
120
131
132
134
136
133
124
123
128
131
132
130
132
133
131
123
118
122
129
134
136
138
139
131
121
117
121
127
125
117
109
109
115
117
113
108
114
125
130
129
128
132
138
139
138
139
138
130
118
114
119
122
119
119
122
123
122
124
128
130
121
113
111
116
124
130
135
134
130
125
121
122
124
127
125
120
121
124
123
120
117
120
128
133
127
118
121
128
132
129
124
129
136
137
123
109
112
125
129
128
125
121
119
120
120
116
112
114
120
122
118
114
109
112
119
123
127
124
121
122
121
123
121
122
121
121
122
124
128
128
125
123
130
143
144
138
132
131
129
123
117
120
132
135
122
104
101
113
127
133
131
122
124
123
123
121
117
120
123
123
121
126
124
125
129
132
129
123
120
124
133
135
128
120
117
122
129
131
130
128
122
118
120
124
127
126
126
126
124
121
122
128
135
134
127
119
121
131
138
134
130
117
121
124
124
125
128
131
126
122
118
119
124
125
129
136
138
133
124
121
123
127
125
117
114
121
131
135
128
123
124
127
126
117
110
115
128
131
123
112
112
123
130
122
112
107
120
136
141
132
117
128
129
128
125
122
123
123
122
120
116
117
115
117
121
124
127
126
121
120
119
119
121
120
115
115
121
128
128
123
124
131
129
117
116
132
149
148
125
105
105
123
134
126
109
96
101
119
134
129
118
137
135
126
116
110
107
111
118
126
128
126
124
121
120
119
120
124
127
130
132
133
138
139
130
117
118
126
130
126
121
116
111
110
120
136
149
144
126
115
122
137
146
139
127
110
105
112
127
135
132
127
127
124
117
109
107
114
123
128
132
133
130
126
119
118
124
134
142
144
140
135
135
136
135
126
120
121
128
133
129
121
114
116
124
130
132
127
124
125
126
126
124
123
125
124
121
118
119
121
124
117
130
132
124
113
116
126
134
135
131
125
119
112
107
107
114
122
130
133
127
117
112
115
124
127
123
117
112
118
127
135
138
138
136
133
128
122
122
123
121
115
110
113
121
128
127
121
111
103
108
122
132
131
123
118
120
131
135
134
125
117
113
111
108
105
103
103
108
116
118
115
110
110
116
123
122
114
103
102
111
124
134
138
135
130
125
118
118
122
128
128
125
122
125
128
128
124
116
111
108
121
123
121
122
123
125
127
128
121
113
106
107
113
118
120
120
123
129
133
134
130
126
123
120
119
119
116
113
111
112
115
121
125
126
124
118
114
115
121
128
131
133
129
124
121
122
125
131
129
120
121
123
125
127
126
124
125
126
123
111
102
101
110
117
124
133
143
149
149
143
136
130
127
127
126
124
116
115
121
125
124
122
124
127
127
122
118
117
116
118
120
128
128
122
115
116
123
132
129
119
123
124
125
125
123
119
117
117
120
124
124
124
120
117
114
116
120
123
122
122
123
128
133
140
139
127
114
105
106
115
121
124
125
123
118
116
117
123
127
123
118
117
119
118
115
118
124
127
125
120
123
122
119
119
120
115
107
103
111
125
137
138
134
127
124
120
118
112
108
111
120
129
136
132
124
116
107
102
100
105
114
124
126
120
110
108
113
127
134
130
121
114
114
118
120
120
122
124
124
128
133
123
117
114
122
137
147
149
141
128
125
128
130
126
121
122
127
126
121
124
132
139
134
121
113
116
130
143
140
126
113
117
132
144
145
143
150
161
160
147
135
129
125
125
124
130
129
126
125
132
133
134
130
127
127
136
148
152
141
125
115
120
128
129
123
121
121
123
123
129
138
147
149
142
129
119
121
134
139
133
121
118
130
143
144
135
132
140
147
144
139
136
136
134
126
118
116
120
127
135
122
134
149
151
139
132
131
134
132
131
131
136
138
134
130
129
128
132
135
140
141
143
144
146
147
144
142
141
141
140
132
131
137
142
142
133
130
135
144
142
134
126
133
143
148
140
127
118
115
120
119
132
146
152
145
133
129
127
128
136
146
149
148
142
140
139
130
121
121
129
135
133
126
127
136
149
154
142
132
130
132
134
139
142
143
141
141
141
143
138
126
113
118
138
152
147
131
114
112
121
130
131
138
147
148
144
140
134
132
137
145
149
151
151
147
139
132
127
129
132
134
133
132
130
132
137
142
143
142
138
130
125
130
141
149
149
142
135
133
131
127
121
124
136
145
143
137
132
135
144
125
126
128
136
143
147
146
143
139
139
140
148
151
147
136
128
137
154
163
156
143
141
146
146
136
131
136
155
162
146
120
111
124
141
148
144
135
130
128
131
134
139
142
139
136
139
146
154
154
148
96
100
113
127
138
146
147
147
144
140
138
133
131
129
129
133
144
154
151
141
134
134
133
129
122
120
130
143
139
124
118
129
143
142
134
129
131
132
128
126
129
140
145
140
132
134
142
150
151
145
101
103
114
128
138
139
136
135
141
145
141
130
123
129
145
156
152
136
126
128
138
142
133
124
122
132
137
132
119
117
130
147
150
141
125
121
123
125
128
130
136
142
145
142
144
144
139
136
137
142
132
133
132
133
127
119
115
120
138
151
151
142
138
140
147
153
150
142
142
151
163
161
150
144
148
153
148
134
125
131
140
138
131
123
123
122
121
124
132
140
141
136
133
139
146
147
135
125
125
137
133
133
134
131
118
111
117
131
139
140
136
138
141
142
135
132
137
143
149
150
151
150
146
145
146
143
131
116
113
124
135
133
125
121
123
125
132
139
135
126
115
111
117
124
125
123
118
119
124
135
127
126
132
137
135
131
138
144
139
125
117
124
139
141
137
137
140
141
130
121
121
130
137
138
137
134
127
116
110
114
125
137
142
138
131
127
131
137
135
123
113
112
123
131
127
118
118
127
137
142
132
131
138
148
153
146
141
138
138
142
143
144
138
135
138
152
164
155
131
115
115
127
133
133
132
140
147
143
129
124
128
137
142
138
129
120
118
127
138
144
140
130
128
134
140
139
139
140
139
133
138
134
137
144
146
138
128
127
135
146
151
144
126
113
118
143
168
168
147
127
123
126
127
122
126
136
143
140
131
129
134
135
130
123
122
122
128
132
137
143
143
133
129
133
141
146
145
137
122
115
131
125
124
127
128
127
128
128
128
125
125
125
123
114
111
121
140
153
151
138
125
117
116
122
129
130
128
127
129
131
132
131
131
134
138
142
144
139
133
127
126
130
136
137
140
144
143
134
123
119
119
113
117
122
124
129
135
138
134
131
132
138
141
135
123
113
118
133
143
141
127
117
117
131
139
135
132
140
150
147
133
125
132
147
152
145
137
135
133
132
131
137
141
142
142
143
141
133
128
123
122
116
118
124
131
134
137
140
146
150
148
143
134
129
126
127
127
130
130
128
128
129
139
143
139
128
124
135
148
147
136
122
125
133
139
138
133
130
132
137
137
137
137
140
143
143
136
127
116
112
129
128
125
122
128
135
139
140
136
135
134
132
125
122
127
135
140
137
127
120
120
129
140
145
138
125
114
113
120
130
134
131
128
132
136
140
140
136
133
131
128
129
133
136
140
135
128
124
120
121
134
140
134
125
122
130
138
132
120
114
122
132
135
128
122
124
130
140
143
139
131
123
126
136
146
141
126
114
116
132
147
149
145
140
136
133
130
130
127
124
124
128
133
131
124
116
114
124
133
138
134
138
141
140
137
134
128
124
121
122
124
128
129
130
129
129
128
133
144
152
147
134
124
130
141
142
130
119
124
146
161
158
147
142
138
133
129
129
126
125
125
130
134
135
127
120
121
127
131
136
127
131
139
145
147
141
133
129
134
137
126
115
116
133
153
159
146
132
127
133
140
139
133
130
130
130
126
122
125
134
142
141
140
145
150
149
142
138
136
134
126
119
123
135
147
146
138
132
132
134
128
129
127
127
133
137
134
136
139
138
127
115
114
130
147
155
148
136
129
127
122
121
121
127
130
133
136
138
134
130
124
121
124
132
133
129
126
130
136
134
125
117
118
126
132
133
129
134
136
132
136
136
126
117
116
122
126
128
132
133
130
124
118
121
126
130
130
129
130
129
122
112
110
119
131
135
136
138
138
132
123
116
117
121
118
115
121
134
144
145
140
136
132
126
118
116
124
138
140
131
133
138
132
125
123
131
136
132
123
115
119
125
130
133
138
136
127
118
119
122
124
123
122
129
134
130
127
127
129
129
126
126
126
129
125
125
135
150
156
148
137
132
133
132
128
130
137
144
140
131
128
130
129
126
133
151
165
157
129
106
106
126
144
154
155
151
143
131
120
115
119
126
136
142
138
131
128
132
135
132
131
135
141
138
128
119
123
133
137
130
119
114
113
114
122
133
144
146
139
131
124
124
121
117
121
140
162
164
142
120
114
127
142
150
150
148
145
142
133
123
118
124
130
134
126
118
118
127
134
132
131
135
143
140
129
116
109
109
113
122
130
132
122
107
106
122
137
138
131
131
123
119
113
108
111
123
143
152
144
128
117
116
124
133
135
133
127
126
133
135
132
127
127
128
124
115
107
109
118
125
129
133
137
136
130
125
118
118
120
127
139
147
145
132
126
121
116
117
125
135
128
121
114
117
125
135
140
140
134
129
121
116
116
122
130
134
128
118
116
118
123
123
129
142
150
141
123
111
111
116
117
117
117
123
126
128
127
134
142
140
132
128
136
146
141
123
113
117
129
139
137
125
119
123
131
137
135
125
122
128
137
136
124
117
123
140
148
136
115
103
108
121
136
149
155
148
137
130
129
130
120
109
108
121
132
132
127
128
136
141
133
122
116
121
118
119
128
142
146
130
125
115
111
112
115
119
122
119
117
124
136
141
132
122
123
137
147
142
126
119
126
139
143
138
129
123
127
141
152
152
141
131
130
138
144
142
130
119
121
130
142
143
130
114
103
111
129
143
136
120
107
110
114
115
116
116
119
126
128
126
124
127
132
135
133
128
124
122
124
126
130
132
132
127
123
119
124
134
144
146
145
143
141
136
131
129
130
131
130
132
143
152
150
133
117
113
121
128
128
123
110
117
128
129
122
114
116
126
134
127
116
113
123
136
136
128
118
115
119
119
113
112
114
122
125
124
122
126
134
138
140
141
138
130
119
114
124
140
151
146
132
122
121
123
122
122
128
143
149
141
127
128
134
129
118
110
113
122
128
122
115
113
119
128
132
129
124
128
130
131
125
121
118
121
124
124
126
131
139
142
141
138
134
133
128
124
126
138
148
139
122
103
101
112
125
131
134
143
145
140
128
132
136
133
124
113
115
124
132
131
122
116
119
129
135
135
132
133
140
145
142
134
127
123
124
126
130
135
142
140
131
122
120
127
133
134
131
129
125
123
120
121
127
131
133
134
133
126
121
119
126
123
131
134
124
109
106
124
140
139
120
109
119
131
140
137
132
129
126
123
123
127
135
133
124
117
122
135
140
126
105
93
100
115
128
126
121
119
121
123
129
138
137
128
121
127
134
138
129
119
130
123
128
126
115
101
102
120
136
131
116
107
117
127
129
125
126
125
116
109
117
137
149
137
116
109
122
138
138
116
101
93
101
112
118
117
115
118
123
127
129
131
128
123
119
124
132
140
141
134
134
133
129
125
117
113
120
136
145
139
128
122
124
122
115
114
123
130
128
126
133
139
137
124
114
119
130
134
125
113
109
116
124
124
122
119
117
118
115
115
114
118
129
138
143
139
129
126
129
133
126
130
130
126
121
122
134
149
155
148
137
132
129
127
122
124
133
142
145
140
135
128
124
122
125
131
133
129
118
113
117
130
141
140
130
124
126
127
126
120
120
124
130
136
136
134
133
132
129
121
111
117
125
127
120
117
123
133
134
124
115
118
128
135
132
127
126
133
138
136
132
131
133
134
130
124
125
129
133
128
123
127
134
136
128
122
127
139
144
139
132
132
130
115
100
103
120
135
134
124
106
120
137
143
130
118
113
119
121
110
101
107
122
135
132
119
110
119
133
138
133
125
124
124
118
112
115
128
140
138
125
117
119
123
123
122
126
131
132
128
126
132
133
121
98
92
103
118
127
127
102
120
136
142
133
121
121
127
129
121
109
104
114
127
128
118
107
111
126
139
134
120
108
108
115
123
127
130
132
132
125
122
123
122
123
125
128
128
126
120
120
131
135
129
117
114
115
121
125
126
111
117
120
123
126
129
134
137
137
128
114
107
109
117
123
119
116
116
121
125
125
121
117
119
126
135
136
130
121
116
122
127
126
119
119
129
140
140
127
114
110
116
119
117
114
119
129
137
134
128
140
133
123
116
120
128
137
137
136
131
127
123
120
116
116
118
123
126
126
120
116
119
129
138
136
134
128
119
109
108
118
124
124
121
128
140
145
136
117
102
103
113
119
120
114
111
121
134
141
132
148
140
128
115
111
117
127
133
133
134
141
143
135
121
114
118
126
133
133
129
123
125
133
137
132
125
122
121
123
121
123
128
132
137
142
139
128
115
109
112
121
127
132
136
130
120
115
123
135
136
130
133
131
127
122
125
126
123
121
129
137
139
127
116
115
122
127
129
130
132
139
143
138
126
117
116
120
127
132
134
133
131
132
133
126
114
106
111
120
126
123
114
114
125
130
125
117
114
121
130
122
123
128
129
136
138
132
126
120
123
123
119
112
110
116
123
123
116
115
122
133
139
136
126
123
121
120
119
120
124
128
128
125
117
108
101
102
112
120
123
115
106
103
112
121
124
118
113
112
124
120
121
122
127
130
131
131
129
128
126
124
119
115
117
119
122
122
118
116
118
121
123
123
126
129
131
126
119
114
115
124
126
123
120
119
119
114
110
112
120
123
125
123
125
122
119
110
107
110
121
117
127
137
142
135
124
115
116
119
123
126
126
121
118
121
129
136
138
135
132
128
124
120
117
120
126
127
127
131
135
135
132
126
129
131
132
123
116
116
124
135
142
140
128
118
113
108
110
112
118
113
126
141
149
140
120
106
106
114
120
120
116
113
115
122
131
138
140
138
137
135
132
128
125
124
124
120
125
132
137
137
133
129
130
128
127
124
126
125
126
130
137
137
124
114
111
120
128
124
115
118
115
116
121
123
115
103
101
115
129
137
132
125
124
123
122
119
120
122
124
127
131
136
139
135
125
118
117
120
118
115
117
123
131
131
127
127
131
134
128
121
122
123
119
115
119
130
136
125
116
131
119
105
97
102
106
104
102
113
134
149
148
137
128
124
123
123
123
122
122
121
126
133
131
126
119
119
124
122
114
104
107
119
130
130
124
119
119
117
112
109
112
118
123
123
121
120
122
120
121
126
119
124
134
136
134
135
143
149
147
136
122
116
117
126
137
142
136
129
128
136
140
141
143
145
143
139
138
136
129
118
115
127
145
162
166
163
159
151
146
146
147
142
136
134
135
133
126
122
125
125
128
135
138
136
135
142
153
153
139
124
119
124
133
132
130
123
117
119
123
131
141
144
142
132
121
120
131
138
141
127
116
119
131
145
150
149
145
137
129
126
127
132
135
136
135
129
124
123
137
124
126
134
133
129
131
144
152
145
123
107
109
124
139
141
130
118
112
117
125
129
132
133
138
141
140
137
135
136
131
128
130
138
136
128
118
114
118
122
121
120
126
134
144
148
141
133
125
123
124
114
121
130
134
130
129
134
136
127
115
110
114
125
134
141
139
134
131
132
137
138
133
124
125
135
149
150
136
118
109
111
127
140
142
134
123
116
118
124
129
128
128
131
137
141
135
131
125
122
121
127
135
146
151
145
138
133
132
127
122
122
125
125
127
129
130
131
132
134
135
137
135
133
130
131
135
137
137
135
129
120
114
118
128
137
142
140
135
135
132
130
127
127
131
130
130
132
136
143
146
142
145
147
146
140
132
129
131
134
132
129
129
133
129
118
106
109
123
132
134
132
136
143
144
137
131
139
153
156
146
131
122
125
130
134
136
133
133
136
140
144
147
148
145
140
141
147
157
158
150
126
123
124
125
125
122
121
127
134
137
135
137
137
131
116
108
118
137
144
138
130
126
129
126
123
127
135
135
122
110
117
134
149
145
133
123
123
124
128
134
144
152
153
146
138
138
142
146
143
136
113
113
118
125
133
131
124
120
127
141
152
154
148
140
136
139
140
139
128
120
117
124
129
130
130
129
126
113
103
105
121
139
145
141
134
129
121
115
113
121
130
135
135
136
137
137
135
131
134
137
129
126
128
135
142
141
132
127
136
151
162
160
151
144
146
151
147
131
116
111
116
125
135
144
149
148
137
126
123
132
141
140
135
137
139
135
123
115
121
133
136
127
120
124
136
141
137
128
126
132
138
130
133
137
138
139
144
150
151
145
139
143
146
140
128
125
132
142
146
141
133
124
118
120
133
146
148
138
124
121
126
133
137
138
138
134
131
136
143
147
144
133
122
118
121
129
130
125
122
122
126
128
137
142
138
137
147
155
144
123
115
132
151
145
120
108
123
147
155
145
131
125
123
120
122
134
145
142
129
119
121
130
133
133
131
134
140
143
142
141
143
148
143
128
112
112
122
134
138
138
121
116
126
135
135
132
135
139
136
127
127
140
151
148
136
131
135
137
130
118
117
125
136
137
134
135
139
140
139
138
142
144
140
137
136
140
142
137
133
136
145
153
149
133
117
114
126
138
141
132
127
107
107
121
132
130
126
127
136
143
140
134
126
128
135
143
143
132
118
113
118
124
130
134
138
140
138
137
139
141
142
138
133
131
138
148
150
144
138
137
137
134
129
125
121
124
126
127
124
117
125
110
116
130
142
139
133
131
134
138
137
133
126
125
121
123
124
127
130
130
125
117
115
128
142
148
144
139
138
136
130
121
115
117
125
133
139
136
129
117
111
110
113
117
120
122
126
124
128
139
124
123
133
144
148
145
135
127
125
130
138
148
152
145
127
114
111
125
141
143
131
117
116
129
144
151
147
146
148
145
137
128
121
117
115
114
114
115
115
115
120
127
128
125
121
121
126
131
135
142
139
135
135
140
139
134
123
115
113
120
128
134
135
133
129
127
127
131
139
145
148
147
141
137
134
134
141
147
147
142
133
127
126
129
127
123
122
129
142
155
161
160
153
146
140
132
124
117
114
116
147
143
133
120
117
123
125
118
113
111
114
113
111
116
130
137
136
126
117
125
137
149
149
137
123
120
126
135
135
123
109
109
124
141
146
141
133
134
145
157
160
154
145
145
147
143
128
118
118
132
139
145
135
121
118
131
140
139
128
120
121
121
119
123
131
134
125
115
116
125
130
129
126
124
127
128
126
127
128
129
124
120
123
133
140
140
130
121
121
129
136
134
126
121
124
130
129
128
129
136
130
138
137
133
132
136
142
145
143
135
125
118
117
124
131
132
125
127
140
155
156
138
120
120
131
139
134
126
133
150
159
147
129
123
130
140
139
131
127
128
135
137
129
119
115
120
128
128
123
117
128
127
123
123
124
128
134
143
147
139
122
106
104
116
127
133
137
141
146
152
149
140
131
128
131
137
135
134
134
143
149
143
135
137
142
142
141
138
137
136
134
133
134
136
136
134
132
133
132
123
133
127
114
105
108
119
131
138
146
145
133
119
111
115
123
131
136
138
137
133
127
124
127
133
138
141
140
136
130
127
125
129
137
144
142
134
125
124
127
128
126
123
122
125
123
122
127
135
140
135
144
137
125
117
120
125
122
122
130
142
147
139
129
122
124
130
134
135
136
138
135
128
127
134
144
148
142
137
133
131
128
126
128
133
138
135
132
127
126
129
133
134
124
110
98
105
124
144
149
138
147
139
133
132
134
135
127
118
111
114
125
130
129
128
134
142
145
143
139
139
138
136
136
141
144
136
125
125
134
143
140
128
119
124
133
141
144
139
136
132
136
139
136
124
114
116
125
134
139
137
145
139
135
132
130
135
138
131
113
100
101
113
125
133
140
146
149
142
129
118
113
119
131
141
137
123
111
113
123
130
130
126
125
123
119
118
125
134
136
132
129
131
136
138
136
135
132
129
122
120
133
138
138
132
124
125
131
133
126
119
114
116
124
133
143
146
138
122
109
101
105
114
123
127
124
119
118
120
116
106
103
116
134
138
128
117
118
130
135
132
129
130
132
130
129
137
145
144
129
114
124
120
115
115
121
128
132
133
134
134
132
124
118
125
136
139
127
111
109
116
123
126
126
124
123
121
121
121
118
112
110
120
138
150
152
146
137
131
127
123
121
125
128
128
125
127
129
129
129
125
126
112
99
106
124
138
141
133
131
137
142
134
116
109
115
130
136
133
130
127
122
118
121
132
140
135
120
113
123
135
135
125
119
128
141
147
139
131
128
125
119
116
124
136
140
127
117
118
124
126
130
121
113
117
130
133
130
120
118
131
144
139
121
104
109
128
145
146
133
122
110
108
119
134
144
136
120
114
123
137
139
127
118
123
131
134
130
126
132
134
130
121
119
124
127
126
128
132
133
123
128
119
113
116
119
126
128
124
118
119
124
128
128
126
126
126
126
122
123
126
132
133
132
133
128
121
118
118
126
136
137
140
146
149
147
138
130
125
124
127
132
136
129
115
107
111
127
136
132
121
122
118
116
117
121
125
130
132
128
124
120
127
138
146
136
121
106
112
128
145
152
149
140
134
129
124
120
126
138
141
139
138
140
139
133
128
124
124
125
126
132
140
140
131
122
123
125
129
128
126
120
126
134
135
130
123
122
126
131
136
140
145
147
143
133
121
116
126
134
137
133
129
131
135
138
134
131
134
140
138
129
123
126
131
130
115
106
112
124
137
137
130
128
131
139
142
138
131
128
127
128
134
135
129
114
106
109
123
135
142
145
145
136
128
125
125
130
133
131
128
124
123
127
130
131
132
133
136
140
136
127
126
132
140
140
128
116
114
121
125
124
120
120
127
134
135
132
126
118
112
130
126
121
111
99
98
106
122
137
140
134
126
123
126
128
129
130
132
136
137
135
133
132
133
131
132
132
135
139
138
136
132
129
127
130
133
133
128
119
110
109
113
121
124
123
123
121
115
107
103
117
109
111
112
108
101
105
122
136
135
122
114
122
134
139
133
130
132
131
128
125
127
136
141
142
135
132
134
140
138
133
120
114
113
117
118
119
122
126
128
129
125
115
111
110
119
123
124
121
120
120
110
114
121
124
119
120
127
132
126
118
114
122
132
137
137
137
132
124
115
121
130
139
136
129
124
128
133
137
136
130
118
114
119
125
123
115
114
126
141
147
138
125
116
117
121
122
124
127
134
130
123
118
121
128
134
138
137
131
125
121
120
121
122
125
132
136
131
124
123
126
128
121
113
114
121
127
128
127
134
137
137
134
131
134
133
124
118
116
120
126
126
126
127
129
121
116
120
130
136
119
119
118
120
126
135
138
135
131
125
123
127
128
129
125
123
124
126
128
124
116
108
104
110
124
131
132
128
125
127
134
142
144
141
132
124
121
122
123
119
113
113
118
122
118
111
112
121
134
134
109
115
123
129
125
122
125
132
132
124
119
125
136
142
133
120
115
122
128
123
112
108
121
135
138
132
127
128
131
126
121
126
136
138
125
110
111
126
141
141
130
122
121
118
107
108
119
134
141
130
106
121
145
154
140
123
122
129
132
123
111
115
126
132
124
115
115
126
133
127
116
117
133
146
140
123
114
124
134
137
128
124
123
125
118
109
112
125
136
136
130
132
132
127
118
119
130
141
138
127
108
128
148
156
144
130
126
131
134
124
112
108
116
120
118
111
110
119
128
129
123
121
124
130
132
126
122
123
130
135
134
132
128
122
115
113
116
123
122
119
119
127
133
133
126
122
124
125
124
124
120
129
134
135
132
128
128
133
136
133
122
116
120
125
125
118
110
111
117
121
122
123
128
130
130
128
126
124
122
119
121
126
126
121
116
117
126
131
128
116
109
116
127
134
129
118
114
120
128
128
130
132
130
123
119
120
127
131
134
135
136
136
135
130
127
122
124
126
126
120
118
124
139
147
139
127
119
119
120
120
120
122
122
121
119
120
128
134
129
117
108
112
126
138
135
123
118
127
140
141
127
134
133
124
120
124
129
130
130
133
140
146
139
127
119
121
126
129
129
127
124
126
137
144
139
127
117
117
125
132
134
132
131
127
124
120
122
125
127
119
113
112
126
140
142
129
119
121
133
137
125
135
138
134
133
134
132
127
123
127
136
135
124
113
114
120
120
114
114
123
137
141
135
127
121
121
120
121
125
128
131
129
125
119
117
114
117
126
128
128
119
112
117
131
134
126
109
102
109
124
127
127
129
132
133
127
118
112
115
123
125
120
113
113
126
134
129
117
113
123
136
145
136
124
116
118
123
125
124
121
118
113
107
103
102
104
110
118
125
126
119
111
107
114
120
120
114
106
107
115
119
116
119
123
121
113
108
110
117
126
128
128
126
131
138
144
142
135
127
124
127
130
129
127
127
124
125
129
133
130
122
110
103
102
110
117
118
116
116
117
116
113
112
114
119
119
118
123
126
126
114
121
131
131
122
112
111
118
126
132
140
145
143
136
130
130
131
127
123
119
124
126
126
127
131
131
130
131
136
137
128
116
106
111
125
137
139
130
122
116
117
124
128
127
120
116
115
121
128
136
116
125
134
136
125
111
103
111
126
138
142
138
131
124
123
121
116
109
108
116
127
130
127
125
127
131
131
132
130
126
124
119
119
125
133
137
138
134
126
120
123
133
137
130
120
115
118
122
122
125
126
120
119
126
126
115
100
99
119
138
142
128
117
119
123
123
120
117
122
128
127
121
116
116
119
123
129
133
132
124
116
121
135
144
139
130
125
124
123
123
124
131
134
129
124
127
131
132
123
117
126
117
110
116
125
128
121
114
119
128
132
126
115
112
118
125
128
128
125
122
120
117
119
119
119
121
127
135
135
125
116
115
126
134
132
125
118
117
120
120
121
122
124
126
126
127
129
126
121
120
132
135
141
147
139
130
127
137
149
153
146
137
134
137
142
149
151
147
145
147
151
146
145
150
157
152
135
124
131
147
151
139
127
131
141
144
136
126
124
132
144
144
136
128
131
146
154
149
133
126
128
136
141
140
131
121
125
139
155
160
154
146
141
139
135
131
131
134
134
131
131
131
132
130
121
109
106
118
135
147
147
138
128
125
135
147
149
139
125
122
130
137
135
131
132
141
143
136
126
124
153
142
130
117
116
124
139
149
146
136
129
132
139
142
142
133
126
123
124
124
124
126
126
121
108
103
109
122
133
133
133
138
141
132
124
123
130
130
123
115
119
128
135
135
129
128
134
146
151
147
148
138
126
118
120
130
141
145
134
121
116
121
128
135
141
142
140
137
138
138
138
136
130
127
129
132
135
132
125
119
124
137
142
133
121
112
115
120
123
124
126
128
130
131
129
129
136
147
153
147
116
121
129
134
135
136
138
136
129
123
119
121
121
125
132
138
140
135
129
129
134
136
140
141
140
135
127
117
118
129
144
147
139
131
129
133
137
137
135
130
123
119
119
122
126
131
137
142
139
131
123
125
134
141
140
131
126
127
131
127
123
123
129
137
137
134
128
116
106
105
115
132
140
141
135
126
117
111
116
134
155
161
148
135
133
141
147
145
137
133
131
128
123
119
119
126
135
138
133
125
150
146
144
144
138
128
121
123
129
127
127
134
141
139
130
123
129
138
137
126
119
124
126
123
119
118
121
120
117
122
135
145
144
136
132
139
144
137
132
136
142
142
133
122
117
115
115
116
119
124
143
144
144
143
141
135
127
123
121
123
128
132
135
128
120
122
134
143
140
127
119
126
136
138
129
118
118
122
128
134
133
128
124
127
137
146
143
133
122
121
126
127
124
123
122
117
109
107
117
127
129
127
130
139
151
154
144
132
127
130
132
131
127
126
129
136
134
124
111
106
114
129
144
146
139
128
124
128
137
146
146
141
136
138
142
141
132
126
124
125
120
111
108
118
127
130
123
122
124
128
136
127
126
137
147
150
146
143
142
144
145
148
146
140
131
133
138
143
140
136
133
128
121
116
118
129
142
142
135
132
138
147
148
140
127
119
119
129
141
146
139
126
121
125
132
139
136
130
126
129
134
130
136
135
125
118
123
132
137
134
137
152
159
148
124
118
134
158
166
157
145
135
127
119
115
119
130
133
128
125
129
132
131
124
124
133
143
145
140
134
138
143
145
139
133
136
134
135
138
139
113
113
125
131
119
107
107
115
122
123
124
132
141
142
135
122
117
120
127
129
131
135
141
143
135
125
119
121
127
135
136
137
134
137
152
165
164
144
120
109
121
139
147
139
132
126
130
135
138
133
113
109
120
133
140
131
123
123
131
139
136
125
123
132
143
139
119
106
113
127
137
136
134
139
144
145
143
142
143
143
140
139
140
145
153
158
154
140
126
120
124
130
135
134
132
128
128
125
124
120
126
127
134
148
155
149
141
140
148
153
147
133
125
128
134
136
135
134
140
143
139
129
125
130
142
147
145
142
143
141
135
129
122
116
115
123
131
136
136
133
128
127
127
129
134
137
133
128
127
127
133
133
142
152
155
147
140
137
137
137
135
132
131
126
120
119
125
131
129
122
117
116
120
129
136
136
132
125
123
131
140
138
124
110
101
108
120
131
135
136
134
133
128
125
123
126
133
135
134
133
142
139
137
142
144
139
130
119
112
112
115
123
129
128
122
118
116
114
114
121
130
140
139
127
122
131
144
147
140
135
138
145
146
137
125
121
126
138
148
149
143
134
127
128
124
119
116
118
126
130
147
143
132
118
114
116
117
110
108
112
117
120
123
128
135
132
119
108
113
133
152
160
150
127
116
122
142
153
144
124
115
126
145
152
144
129
123
124
133
140
133
124
124
135
145
139
123
114
121
135
143
145
133
117
112
116
123
124
129
134
131
119
111
122
137
139
119
103
108
128
143
140
128
123
125
126
129
128
123
113
104
107
124
136
140
135
127
123
125
129
130
126
128
135
147
152
144
128
125
123
141
143
137
130
127
131
139
141
142
139
131
119
113
119
130
130
119
111
116
131
137
128
117
116
128
138
141
137
134
129
123
114
112
116
125
135
141
143
142
140
140
142
138
132
127
134
143
144
133
120
137
133
123
115
116
126
133
134
129
123
120
126
132
130
121
114
119
127
132
133
134
134
131
127
123
126
137
146
149
145
135
125
120
120
123
126
132
138
139
137
136
133
131
124
121
122
130
143
147
138
132
126
116
113
117
123
128
127
124
122
120
126
133
130
122
114
119
127
131
132
133
138
140
136
128
119
118
121
126
129
126
126
128
130
134
135
134
136
135
131
129
123
117
113
115
118
125
131
135
132
131
127
127
134
135
128
119
116
123
131
129
124
123
126
129
131
132
129
133
141
145
143
140
143
145
141
134
127
127
130
131
124
120
125
139
149
145
134
127
129
134
130
120
111
113
118
126
130
131
128
128
119
125
136
134
121
107
107
119
128
132
129
126
123
126
131
135
139
144
149
147
142
140
145
150
147
137
131
136
143
138
122
111
119
138
147
136
118
112
118
132
137
135
126
119
117
120
127
135
143
113
112
122
133
133
123
115
115
120
128
132
131
124
120
116
116
124
129
135
137
136
131
134
140
137
125
109
105
113
120
118
114
117
128
136
135
129
125
124
127
132
139
143
139
127
116
113
121
130
137
125
133
139
145
140
128
118
116
125
137
139
127
115
115
126
132
127
116
115
120
126
127
127
126
124
123
119
117
114
105
99
105
120
134
135
133
137
146
149
145
138
137
138
133
122
118
125
135
134
122
143
140
129
121
121
124
120
117
124
136
140
127
113
112
126
137
131
114
109
114
121
124
120
116
117
125
131
135
132
124
116
115
122
134
140
142
139
139
137
134
130
126
124
123
120
122
131
142
140
128
137
124
108
102
108
121
121
116
114
124
134
132
121
113
115
121
126
126
127
125
123
117
117
118
120
119
115
115
126
139
140
131
122
128
139
143
135
123
121
124
125
122
123
128
129
126
122
122
129
129
127
126
125
127
129
126
120
112
114
122
127
127
121
118
118
120
123
130
139
144
135
125
119
122
128
121
108
101
108
127
134
138
136
136
138
135
129
123
123
130
133
134
129
125
122
114
108
106
111
118
138
139
139
137
133
131
129
132
130
125
119
115
121
128
127
118
111
114
127
139
137
129
120
122
127
127
124
116
110
111
119
133
144
145
138
129
124
124
124
127
130
131
126
118
110
111
112
111
111
115
146
142
135
131
129
133
138
138
137
132
124
122
125
128
125
116
109
113
125
132
131
125
119
119
123
125
126
128
128
124
121
121
126
129
127
120
120
121
122
120
118
115
119
127
139
147
143
128
114
117
129
133
132
130
132
133
130
126
128
132
138
138
128
115
110
114
122
127
129
126
121
123
127
131
124
114
106
109
118
124
122
121
124
132
131
117
102
100
111
120
119
116
119
132
152
158
143
126
113
117
123
121
120
120
122
128
129
126
128
136
144
143
128
112
109
121
134
136
131
124
123
130
137
135
125
113
105
105
111
116
122
127
136
143
140
126
112
104
110
118
126
128
129
131
133
132
123
116
113
119
130
122
113
111
117
129
136
138
136
138
141
139
129
121
118
124
131
131
128
126
129
133
134
129
124
126
130
132
127
124
124
126
128
125
124
127
132
130
126
124
126
131
134
131
127
122
121
120
122
122
126
121
120
123
130
141
146
140
134
125
125
127
130
123
116
115
117
123
128
129
129
128
126
127
129
137
142
139
131
126
127
128
124
121
119
117
118
123
131
138
138
133
128
126
126
126
121
119
120
122
120
120
122
127
132
140
144
141
133
124
121
122
122
117
115
118
125
130
131
129
128
126
119
118
125
130
130
125
123
126
130
133
133
139
142
133
117
112
124
140
145
135
118
111
113
116
116
115
116
120
126
120
114
115
124
134
135
129
122
122
125
127
123
120
127
136
140
135
129
127
129
124
117
114
121
127
124
119
124
135
142
139
130
131
139
143
135
127
128
134
133
123
109
106
109
113
115
116
118
123
131
118
111
115
128
138
134
120
111
112
116
122
129
134
139
137
130
125
123
124
122
119
120
124
130
133
130
128
126
132
132
130
125
120
119
118
120
126
130
127
118
111
112
120
124
121
116
121
129
135
121
117
118
125
133
137
136
133
127
121
114
117
128
135
133
123
114
112
117
118
114
116
123
132
135
134
132
129
123
112
109
121
136
140
126
109
103
112
122
125
123
123
132
137
134
124
122
128
134
135
116
118
125
131
132
130
134
137
136
126
121
123
126
122
118
118
121
124
125
118
115
125
141
149
145
134
125
120
114
111
113
125
139
143
133
119
116
122
128
130
130
132
136
136
132
135
141
142
135
126
122
126
132
136
135
131
130
130
125
122
118
120
121
116
113
118
129
134
129
121
124
136
152
161
158
142
124
115
112
116
122
128
129
128
122
118
119
126
128
126
122
124
129
132
130
127
126
121
117
119
123
130
135
136
134
128
126
123
122
120
115
114
118
123
127
127
127
122
119
117
123
135
149
150
143
130
122
121
121
121
120
119
123
127
124
119
118
122
128
127
123
120
126
129
123
107
95
96
107
119
125
130
134
133
127
122
118
119
121
123
122
119
121
130
137
137
128
117
115
117
123
134
136
129
114
104
106
123
134
132
121
118
121
129
133
128
126
131
134
134
127
123
125
127
121
109
104
111
121
123
121
130
133
131
128
125
124
120
118
120
122
122
120
121
128
134
130
123
122
127
131
134
132
126
112
102
101
115
129
135
133
125
120
122
125
128
131
132
131
123
115
114
119
127
125
126
123
125
131
131
117
123
126
127
125
127
126
123
118
118
120
116
110
112
120
132
130
126
126
134
138
139
133
130
129
124
119
117
123
129
132
131
125
121
122
127
130
128
123
116
113
115
123
132
136
130
124
119
126
139
127
127
127
122
114
110
112
121
129
129
123
114
108
115
126
131
129
124
127
133
134
131
127
124
129
133
130
125
123
124
126
127
126
126
126
127
125
122
123
124
125
129
132
134
136
133
127
121
119
125
140
138
136
127
118
112
119
131
139
137
130
124
122
124
125
125
123
123
127
128
126
120
116
119
121
123
122
123
124
124
120
116
116
119
125
129
131
134
134
130
126
126
130
133
135
136
140
140
133
125
131
135
134
129
125
128
137
141
136
130
131
135
135
125
116
112
115
120
123
123
123
121
121
124
127
124
119
116
116
116
112
107
105
112
126
138
145
146
138
125
116
117
125
132
135
134
137
138
139
138
131
131
126
120
116
115
117
122
127
131
133
133
128
123
120
117
119
121
123
124
126
124
122
123
129
132
130
123
116
112
109
111
116
124
131
134
135
129
124
115
113
118
130
136
138
134
125
118
119
127
133
130
130
129
122
110
99
103
119
133
133
121
114
116
123
128
127
126
131
132
126
117
108
106
114
123
132
136
132
125
119
128
140
145
133
118
106
105
109
112
114
118
127
133
138
134
126
116
114
118
113
118
126
132
133
128
119
114
115
119
121
118
113
113
122
131
134
130
125
123
121
119
116
115
116
122
127
132
132
127
130
139
145
141
128
115
113
118
124
126
122
116
112
113
119
125
128
127
127
130
138
142
140
136
134
138
142
140
132
129
132
140
146
144
138
134
135
136
141
146
151
142
128
123
128
135
135
131
137
156
165
157
136
125
120
118
112
106
111
127
140
141
131
119
121
134
147
149
135
125
141
143
140
137
131
124
122
124
133
141
147
148
144
136
131
131
139
144
144
141
138
136
129
119
109
108
116
126
132
140
149
156
155
148
146
146
145
132
119
123
135
142
130
118
117
131
150
150
135
120
162
150
134
124
123
124
123
121
125
135
145
148
142
135
131
136
140
143
142
140
142
152
153
138
114
106
118
139
144
138
136
148
156
150
147
150
157
152
138
127
131
132
128
118
117
127
143
149
144
134
163
151
134
124
124
128
132
128
124
129
138
146
142
138
134
137
139
140
140
141
147
153
153
142
132
127
136
146
149
147
149
152
150
139
129
128
138
145
147
142
133
128
129
133
138
139
139
135
134
131
127
125
123
122
123
130
135
136
130
127
128
133
140
141
143
144
139
131
128
131
136
141
138
133
131
131
125
121
125
141
160
166
157
144
139
140
145
144
141
134
129
126
126
132
139
140
138
134
127
121
118
111
119
131
137
139
137
137
134
131
129
132
139
141
147
150
145
132
117
116
128
138
136
126
122
124
121
108
107
123
147
158
150
137
140
151
154
141
126
118
119
120
116
113
118
128
135
131
125
122
137
125
129
142
146
142
134
133
133
134
137
139
141
135
128
130
139
144
139
132
132
135
132
123
121
123
130
132
132
134
136
131
122
119
125
139
141
129
123
129
139
139
129
124
127
134
134
124
119
126
135
134
138
143
138
129
127
129
131
125
116
114
118
120
117
120
132
148
155
151
145
142
143
137
127
115
117
130
145
153
145
129
119
123
138
146
142
136
137
145
149
142
133
134
138
141
136
126
127
137
114
125
133
141
138
132
127
125
128
125
113
103
103
113
127
133
132
131
131
138
147
157
158
146
129
113
108
117
133
150
153
150
145
142
143
145
142
143
146
144
132
119
115
123
137
142
139
141
151
152
115
118
124
135
139
133
124
122
130
141
146
142
132
126
126
133
133
127
117
120
132
147
152
144
132
128
131
135
134
136
145
153
151
139
126
119
124
135
139
136
121
108
111
129
142
148
140
137
147
152
138
133
126
124
119
116
117
125
132
139
143
144
141
137
132
134
135
135
126
119
122
134
144
147
141
133
133
136
135
131
128
129
131
128
126
130
135
136
131
120
110
109
121
140
154
154
138
121
122
134
135
136
135
132
123
117
116
122
129
129
124
121
123
135
145
141
127
120
125
133
136
136
136
138
140
135
131
133
140
140
133
130
133
137
146
151
148
137
123
108
106
112
124
139
152
154
146
131
125
132
122
126
131
136
139
135
128
124
129
136
136
128
125
135
147
141
123
115
130
151
157
143
127
123
130
137
142
147
153
153
152
152
149
143
139
138
138
135
132
125
125
129
134
140
148
152
147
141
139
139
133
123
117
121
127
132
132
136
138
142
137
130
127
130
136
140
141
142
145
147
142
134
128
126
127
128
126
128
134
144
154
157
148
134
123
125
133
139
141
142
145
149
150
149
147
148
145
138
131
127
143
126
119
122
127
128
129
128
130
127
120
118
122
125
127
135
147
151
139
122
116
118
126
127
125
119
112
106
107
121
141
149
146
137
133
137
143
142
138
134
134
135
139
141
143
144
142
136
126
117
144
137
136
145
150
145
137
126
115
111
113
126
139
140
129
121
126
132
133
125
124
128
132
125
123
126
136
136
128
128
137
147
148
143
140
142
146
144
135
120
109
105
114
128
135
131
128
131
133
130
143
141
136
137
141
144
139
129
123
122
132
144
152
151
140
128
122
126
136
143
143
144
141
131
127
131
139
145
140
135
136
144
148
142
134
132
133
133
128
121
112
109
119
136
141
132
117
117
130
138
146
140
129
124
126
131
130
130
137
148
154
145
135
135
142
141
129
120
123
130
132
130
131
131
134
133
130
128
125
117
112
120
135
142
137
130
125
131
137
137
133
132
140
146
147
135
124
120
126
123
148
144
134
126
125
127
126
123
129
140
147
143
133
131
134
134
125
118
112
114
114
115
118
124
130
136
139
141
135
116
102
106
124
136
137
130
129
140
145
141
132
129
135
135
129
125
129
138
138
127
143
141
134
126
119
121
121
116
111
109
117
133
144
141
132
122
121
122
120
117
118
125
133
135
126
123
127
136
139
133
125
122
125
127
127
127
128
132
132
124
116
114
115
118
115
116
126
139
149
149
124
127
131
130
128
126
127
124
119
110
107
116
131
138
132
122
122
125
125
122
123
132
144
144
130
115
105
109
123
132
137
133
125
121
121
127
133
133
131
127
125
118
110
110
116
128
130
127
130
136
118
122
130
142
143
134
129
132
136
132
115
106
112
125
132
128
124
123
124
126
129
129
133
136
137
130
120
117
123
130
133
126
115
110
118
126
133
136
140
142
137
125
114
115
129
138
136
125
115
117
113
112
126
138
137
127
122
128
138
136
129
123
125
132
133
128
123
123
127
132
135
130
126
128
135
137
132
128
131
133
131
123
113
113
120
124
123
124
128
136
134
130
126
126
131
134
133
131
130
128
99
105
120
135
136
126
121
126
135
142
144
143
141
139
135
129
125
125
132
138
140
134
129
130
134
129
121
117
122
130
130
124
123
131
138
135
123
114
115
123
132
136
138
135
127
123
127
135
142
142
121
127
127
128
126
125
122
125
134
144
144
131
120
122
132
136
135
131
134
137
136
130
125
124
126
126
122
124
131
136
131
124
124
134
142
139
127
116
115
124
133
138
138
133
123
120
123
132
139
134
143
143
133
117
109
116
123
128
132
130
123
112
104
104
113
118
119
119
120
124
125
120
114
111
113
121
124
130
134
137
131
123
119
125
133
134
125
119
122
132
140
138
131
126
122
122
125
130
132
128
126
125
122
112
110
119
129
131
126
117
112
115
121
125
120
111
106
109
116
121
120
115
111
111
113
118
117
119
125
129
132
126
121
121
124
128
124
119
122
130
135
133
126
125
124
123
121
122
125
126
118
119
123
126
131
134
135
134
128
121
118
122
134
144
140
125
114
117
127
137
133
125
121
125
130
127
118
112
114
122
131
136
136
132
130
126
124
122
123
127
128
128
124
121
118
115
111
109
113
119
138
137
132
132
133
137
139
140
137
130
121
119
123
130
125
114
110
116
128
137
131
123
122
126
133
130
127
119
113
115
121
133
140
136
129
124
126
129
129
128
126
126
122
121
124
129
128
122
114
115
141
138
127
119
119
125
129
130
131
130
125
120
118
116
114
110
110
115
121
122
117
112
111
110
117
124
130
131
124
116
115
116
116
117
117
120
127
130
131
128
122
115
118
126
142
153
151
141
129
126
128
124
119
116
120
127
129
126
124
126
126
122
117
113
115
120
121
119
117
114
115
115
116
119
119
117
114
114
116
117
122
122
120
118
118
122
125
127
129
127
118
110
114
125
136
141
139
128
131
132
126
125
123
124
132
144
146
138
129
127
130
126
117
111
117
134
141
136
126
119
119
124
132
135
133
124
113
107
107
116
123
130
131
128
125
124
124
125
128
127
127
126
123
122
120
120
122
125
133
135
133
135
128
126
134
149
152
140
128
126
130
131
122
111
118
137
154
153
137
124
124
132
137
135
130
130
133
129
121
117
121
125
126
124
121
124
126
128
129
131
135
136
136
132
129
124
124
130
135
136
134
137
131
128
134
147
148
134
117
112
118
124
120
109
107
122
138
145
139
132
131
134
130
122
120
127
133
134
123
117
118
123
128
131
127
123
120
123
129
131
129
130
131
135
132
127
124
128
133
135
119
127
128
126
124
132
137
135
125
119
120
122
116
107
107
118
129
137
137
133
132
126
117
115
120
125
123
116
109
107
110
119
130
137
136
125
117
119
126
136
136
130
123
121
120
121
124
128
129
126
123
123
123
118
117
122
126
132
135
139
135
129
120
115
122
132
140
139
133
128
126
124
124
130
132
131
122
115
114
116
114
116
116
120
124
124
124
126
132
137
135
128
120
120
125
133
136
128
118
111
140
130
122
125
131
132
125
119
125
133
132
122
115
116
125
130
132
128
128
127
129
133
138
140
136
130
126
126
126
126
123
119
117
117
120
124
127
129
130
128
122
118
120
130
140
143
136
125
119
116
132
125
122
127
135
136
129
120
120
122
120
114
112
115
122
121
119
115
120
124
131
132
129
122
117
120
127
130
121
112
113
124
135
138
136
132
128
122
118
120
122
125
126
127
126
122
122
126
125
131
121
116
109
110
116
126
131
131
126
125
129
129
127
126
132
139
138
126
115
114
124
131
130
122
118
121
126
125
118
111
116
128
138
143
139
135
130
125
120
119
125
133
132
124
115
117
119
120
114
114
124
120
113
111
117
124
129
129
125
124
130
135
131
125
130
143
150
140
120
114
121
134
144
144
140
133
124
118
119
126
131
133
133
131
130
131
131
133
130
124
120
123
127
126
128
126
126
118
109
110
121
122
123
125
125
127
125
123
123
123
120
115
109
110
121
133
138
131
119
116
122
129
136
137
135
128
119
116
119
126
130
131
133
139
140
134
124
125
128
132
125
119
117
121
125
126
123
119
117
120
125
125
123
126
127
127
126
126
127
127
117
102
95
107
124
135
131
118
113
116
124
129
122
111
103
103
109
116
119
119
118
123
133
146
150
138
124
118
125
134
137
129
117
109
110
113
119
121
117
111
133
131
130
129
132
134
132
128
124
123
119
110
103
108
124
136
133
122
120
126
135
140
132
117
103
100
106
115
121
123
124
126
131
135
136
132
127
122
123
127
130
128
118
109
108
116
129
131
124
118
117
117
118
118
120
123
122
119
119
120
122
121
116
116
123
133
133
134
135
137
138
135
132
131
127
121
113
115
123
135
140
139
134
131
129
128
124
118
112
113
119
122
119
114
119
130
142
146
147
150
120
119
117
111
107
112
121
135
143
141
132
124
121
122
124
120
116
120
128
133
127
112
110
124
136
140
129
118
116
123
131
134
134
130
127
126
118
110
106
110
119
129
133
132
130
131
134
135
136
140
147
143
137
127
124
130
145
158
160
152
136
124
117
114
112
106
104
107
118
125
123
109
106
118
131
138
134
121
115
114
117
127
133
130
125
121
120
121
121
121
124
133
138
135
130
125
122
121
119
117
130
129
128
130
138
147
149
143
133
127
122
121
114
104
101
106
118
128
132
129
123
119
117
120
124
125
122
120
117
118
120
127
132
130
128
126
128
133
134
129
123
124
128
132
131
125
120
119
120
124
113
116
120
122
129
133
132
122
113
111
115
120
120
117
113
119
128
136
135
128
122
118
120
122
123
121
118
118
118
120
120
119
121
123
125
124
126
129
131
127
118
113
118
128
133
128
117
112
116
127
116
126
126
121
112
112
117
123
124
125
126
124
125
126
124
123
123
124
123
122
122
122
124
124
126
124
127
128
127
123
117
115
117
123
122
118
117
122
128
126
115
106
111
124
129
119
104
101
109
122
110
120
125
121
111
111
120
127
128
128
131
131
128
122
122
129
135
133
128
125
124
127
125
123
122
126
128
125
123
124
129
135
136
133
128
125
125
131
130
126
117
111
111
113
111
107
103
107
118
129
148
140
125
118
127
140
144
136
123
121
129
140
143
133
121
120
127
128
126
126
126
124
116
114
119
135
141
131
121
131
147
156
143
126
113
116
119
119
120
127
133
135
129
123
121
126
132
136
136
128
152
141
129
126
128
132
130
128
124
125
123
122
128
134
139
141
139
132
129
128
135
141
138
130
126
134
143
139
126
121
133
152
157
144
134
133
133
128
121
126
134
134
126
115
118
131
147
146
138
131
148
143
140
142
143
139
127
120
122
129
135
134
128
134
141
146
145
137
134
138
148
161
161
148
136
137
149
155
143
125
122
135
147
146
145
146
145
140
135
134
136
132
119
115
127
143
149
140
128
127
141
137
138
141
142
133
124
117
121
133
146
150
144
136
137
137
138
140
139
138
143
146
145
133
122
122
139
154
157
148
135
130
130
132
134
135
135
136
138
141
139
133
127
132
142
149
146
134
124
128
133
129
126
123
119
118
124
128
132
132
135
139
142
138
131
130
135
142
141
135
130
127
124
117
113
119
135
148
150
148
138
129
124
127
129
135
135
131
129
133
139
142
142
136
138
139
142
138
135
134
142
135
129
125
120
118
125
134
139
139
137
135
130
122
119
127
138
144
139
134
136
140
136
127
130
139
147
141
126
118
116
116
117
118
125
133
133
126
121
122
131
139
136
132
133
139
144
142
139
134
139
129
129
134
134
129
126
130
135
146
151
146
135
119
113
117
129
132
131
133
137
142
143
141
146
152
148
137
121
113
114
118
120
122
125
124
117
114
123
134
141
137
130
131
145
161
160
142
125
122
129
124
128
134
135
129
128
134
142
143
136
130
129
131
128
127
131
137
144
146
138
129
121
123
130
133
125
119
122
131
138
138
139
141
140
129
115
113
133
153
157
141
122
126
142
159
159
142
127
124
121
130
142
147
139
124
119
124
136
137
126
114
116
127
134
134
138
143
148
147
139
130
121
122
125
127
123
117
120
132
140
141
145
147
150
142
131
125
134
143
143
125
117
125
141
155
156
151
152
148
117
129
142
150
144
129
114
110
120
131
136
131
122
115
114
120
124
123
114
109
116
131
146
154
154
151
148
142
133
128
126
127
131
136
138
134
130
127
125
122
115
109
117
137
154
158
153
143
149
151
135
131
124
126
136
147
147
140
132
127
125
124
124
125
128
129
124
113
100
96
103
123
144
156
158
153
152
154
150
138
126
122
126
128
125
118
116
121
125
123
114
106
110
126
141
143
131
117
117
128
150
142
131
127
135
149
156
149
137
127
124
123
131
146
159
155
135
120
121
131
135
131
125
123
128
134
142
151
156
151
139
133
132
129
124
118
119
127
136
138
126
110
104
114
130
141
133
124
121
126
139
139
135
131
131
131
130
124
121
126
136
141
140
142
144
134
123
116
128
146
154
141
125
112
114
125
135
140
142
143
146
148
145
134
126
130
136
142
144
144
137
131
126
127
133
140
145
145
147
149
131
123
115
110
114
120
125
126
126
127
133
138
137
129
122
116
119
125
132
136
139
137
131
126
123
125
125
123
123
130
140
149
147
140
135
137
139
138
135
134
137
146
146
141
134
132
133
138
141
142
140
124
116
122
129
131
129
129
133
131
129
130
136
137
133
133
142
154
155
145
136
133
131
131
127
123
120
118
120
126
132
135
137
138
137
136
131
123
116
114
118
125
133
136
136
133
135
132
124
118
148
137
139
151
156
148
135
129
127
125
127
136
149
148
136
128
139
152
156
147
136
134
136
136
130
129
126
125
123
126
131
130
126
125
130
135
133
126
115
111
112
118
126
132
137
140
139
134
133
126
144
140
144
147
153
155
149
139
128
123
126
140
151
147
135
125
128
139
141
134
127
133
143
141
133
128
128
129
127
130
136
132
124
118
124
136
143
135
125
123
132
140
145
143
136
124
119
124
134
142
137
136
131
134
141
150
149
141
136
136
140
141
141
141
139
140
141
139
137
130
124
127
136
138
131
125
128
135
139
131
124
121
125
131
132
129
129
132
136
134
134
137
143
144
131
111
101
113
131
140
128
127
127
128
135
139
133
128
130
137
139
136
129
129
135
139
139
137
135
129
123
121
124
127
128
125
128
136
138
127
111
109
125
138
134
122
120
133
145
138
118
108
115
124
126
113
109
119
133
137
119
123
125
125
122
124
128
128
126
120
112
110
117
127
131
131
134
136
135
130
123
121
123
129
128
126
125
126
127
126
120
119
123
126
127
124
124
129
129
124
119
115
113
116
117
118
118
123
131
142
118
124
127
125
120
119
127
136
137
127
110
107
117
127
130
129
133
138
138
131
125
126
131
139
140
134
126
124
126
132
136
134
129
124
124
124
120
111
109
118
131
137
132
128
130
135
130
124
130
145
129
128
130
133
134
131
134
138
143
136
126
119
123
127
129
125
125
129
131
129
128
128
133
140
138
132
127
123
125
130
137
141
140
131
120
113
117
121
125
126
121
119
120
127
134
143
140
131
128
128
130
129
132
137
139
138
136
137
136
130
124
126
132
137
136
128
126
122
123
127
129
129
125
124
124
124
120
121
123
128
132
134
129
118
109
110
126
143
149
136
118
110
114
125
131
140
140
137
127
111
126
126
126
128
126
126
125
124
122
125
128
136
143
147
149
146
141
136
131
129
128
125
122
120
124
128
129
127
132
138
138
129
115
110
114
122
127
131
130
128
126
126
128
133
137
139
140
136
130
121
128
132
126
117
112
115
118
120
124
129
132
134
134
134
133
133
134
138
139
135
127
123
123
132
140
143
137
133
136
145
145
134
123
125
135
137
125
109
105
115
125
128
128
130
134
136
133
130
130
130
126
136
137
132
125
125
131
139
139
131
121
119
123
121
113
104
109
125
136
138
131
123
125
133
140
142
135
129
127
131
133
127
125
131
142
143
128
114
112
125
134
132
127
125
129
129
126
120
118
119
112
122
132
134
132
133
141
151
148
132
118
113
122
129
128
119
116
123
131
134
129
121
117
121
125
130
130
126
125
124
121
118
117
120
125
129
124
120
123
129
134
132
128
127
127
124
119
113
115
119
120
118
116
118
125
135
142
145
141
130
119
117
125
137
143
142
134
126
123
119
115
113
115
121
126
128
125
122
124
128
128
126
124
119
117
114
117
121
124
124
122
120
121
125
128
128
125
126
128
132
137
135
128
124
132
142
143
134
127
122
119
119
124
128
126
122
120
122
124
123
118
119
128
135
134
129
122
117
117
123
130
135
135
129
124
122
125
128
130
131
132
131
128
124
127
136
144
145
141
132
133
133
126
124
129
134
134
129
125
122
122
122
128
129
126
120
119
125
133
138
136
135
132
131
130
129
131
126
120
121
123
125
125
124
125
133
140
138
134
136
139
140
136
128
128
132
136
140
138
132
133
126
119
116
121
129
130
128
129
129
129
130
133
140
141
141
137
131
128
131
133
129
123
120
125
136
144
139
129
122
123
123
121
119
124
135
146
145
136
130
127
124
126
127
128
123
122
124
129
131
138
140
137
130
132
134
134
131
127
124
126
125
127
130
138
141
141
135
124
117
114
114
116
125
134
142
142
133
125
121
124
126
125
122
123
128
133
132
132
130
129
125
123
122
126
125
125
127
131
130
130
144
149
140
133
131
129
122
115
112
118
120
120
117
123
135
145
146
135
122
118
121
126
133
134
132
127
120
117
122
125
128
128
131
133
130
125
121
122
125
128
128
127
124
124
123
126
130
132
130
132
139
134
122
116
117
118
113
108
111
119
123
121
116
121
136
148
151
140
131
128
132
133
132
127
120
116
116
119
124
132
134
136
140
142
140
137
134
129
120
112
111
117
124
122
120
123
130
136
135
119
126
124
119
113
114
115
118
118
121
125
128
124
123
128
137
145
144
136
128
127
129
136
136
131
125
123
124
124
122
120
123
130
132
128
126
131
141
143
135
126
124
129
132
127
128
133
142
146
138
115
120
130
134
129
117
111
116
128
138
137
128
121
122
127
130
132
130
129
126
124
130
140
145
140
132
128
130
128
120
111
115
125
129
121
114
116
121
125
128
131
137
144
145
140
137
132
131
124
118
132
132
136
144
139
120
102
104
122
140
140
127
116
114
117
119
122
127
129
130
129
130
136
135
126
117
117
122
125
122
122
124
130
130
132
131
128
118
110
113
121
130
131
128
124
127
127
124
116
113
134
133
135
133
130
119
108
105
115
127
131
123
114
112
116
125
130
131
127
125
123
122
120
111
102
102
111
117
121
123
129
132
133
131
135
144
143
133
123
124
130
133
120
103
100
112
125
130
126
123
119
118
113
107
110
117
124
122
118
119
126
125
118
114
129
145
150
135
114
105
111
118
118
111
108
109
117
122
127
130
135
135
131
128
129
136
140
134
127
125
130
137
130
116
106
112
121
123
118
114
117
116
112
112
116
121
126
128
126
129
136
138
130
124
133
146
147
128
108
103
116
123
125
121
120
119
116
119
131
142
143
136
128
127
126
129
128
127
121
116
118
125
131
128
125
129
133
131
120
113
119
121
122
128
129
126
123
124
130
135
137
133
122
121
127
132
131
120
111
113
119
118
114
112
117
119
114
111
118
128
132
129
127
128
133
130
123
117
114
115
114
117
119
125
132
146
155
151
138
126
124
122
120
117
120
126
127
130
133
133
124
111
102
108
122
131
131
123
116
117
122
118
115
115
123
130
128
117
108
108
118
126
131
135
135
129
117
109
112
122
129
129
124
123
128
135
140
137
126
118
131
129
121
118
120
126
133
134
132
129
124
114
104
107
120
131
133
128
123
126
132
136
137
137
137
140
136
128
120
119
126
133
134
132
125
121
115
113
120
131
140
141
130
118
111
115
123
125
119
112
123
123
121
121
123
122
121
119
121
128
133
133
125
118
120
123
124
124
127
132
134
133
132
133
133
130
124
126
129
133
132
128
123
120
122
122
122
118
120
128
135
131
116
103
104
119
135
139
133
124
119
119
119
120
123
126
127
124
126
131
134
134
127
121
119
114
109
111
119
127
121
111
109
116
127
130
124
116
116
121
119
118
115
116
120
124
124
116
111
114
122
123
116
108
112
123
128
125
123
120
119
115
114
117
127
137
139
137
137
137
131
122
115
116
122
123
119
114
116
120
120
118
118
127
141
148
140
128
117
116
118
125
127
126
120
117
115
113
111
111
116
121
122
118
113
108
103
106
114
121
105
95
97
115
133
139
132
121
118
123
126
122
118
120
127
134
134
130
124
121
123
127
130
133
134
138
139
137
132
129
130
136
136
129
121
113
113
119
123
121
116
114
115
114
112
107
105
115
127
141
100
102
108
118
131
137
132
120
111
109
118
124
131
133
128
123
121
120
119
116
118
120
121
120
117
115
117
120
126
128
130
127
123
120
119
120
125
133
138
131
119
109
107
112
112
111
113
123
136
140
111
124
125
116
111
118
134
142
133
123
122
130
140
136
126
115
108
107
107
111
119
125
132
132
128
126
119
119
119
120
118
114
111
114
121
126
133
140
145
138
122
110
109
113
111
101
97
108
123
130
117
123
122
111
103
113
131
145
142
136
133
133
129
119
114
119
129
129
124
120
123
128
132
134
135
136
131
124
121
118
117
114
113
117
124
132
135
136
134
129
122
120
123
127
120
112
97
98
107
117
152
142
130
123
126
126
123
123
130
140
147
147
138
128
124
130
139
142
135
129
120
119
121
130
145
157
150
124
106
116
142
155
145
123
115
130
142
142
134
128
120
114
118
124
134
138
139
139
139
134
149
139
127
123
126
130
133
138
142
140
128
119
119
127
137
140
136
130
131
133
134
134
132
136
147
159
157
141
125
125
138
145
134
113
107
117
130
135
135
134
131
125
120
125
135
140
137
128
127
132
140
136
137
141
145
142
140
142
145
144
134
120
116
125
135
136
126
114
114
123
130
129
125
125
131
141
147
143
131
126
126
129
129
126
127
131
131
129
130
135
133
126
120
123
136
142
138
125
123
132
126
126
136
151
154
145
134
132
140
148
149
138
128
124
122
124
122
118
115
117
116
119
121
117
112
117
132
144
146
137
124
117
120
129
139
143
136
126
122
125
130
125
120
121
126
136
138
139
136
138
125
129
134
136
133
128
128
133
141
142
139
136
130
123
118
120
136
148
144
126
111
111
121
124
118
119
138
156
162
152
129
112
108
116
126
130
124
117
115
123
134
139
135
126
123
127
137
144
143
136
142
148
142
126
109
108
118
133
143
140
131
121
116
112
116
131
154
162
150
129
114
118
130
139
139
138
140
145
142
134
126
121
119
120
121
119
118
120
128
135
140
146
145
138
134
132
136
138
136
132
144
150
145
135
121
115
115
119
128
135
135
126
114
109
116
128
131
127
118
118
125
131
137
143
149
147
135
115
103
107
123
134
145
146
138
126
119
127
138
141
137
133
130
133
137
138
136
132
126
119
137
136
138
144
147
143
133
125
124
129
131
129
129
130
130
124
118
115
120
130
130
119
109
116
134
146
137
119
106
112
124
135
143
148
146
130
117
113
128
139
138
125
113
116
125
131
134
124
115
113
138
136
141
151
153
142
131
126
127
127
127
130
135
139
133
131
135
144
148
143
124
105
96
107
129
149
151
139
127
123
121
117
119
128
140
135
119
111
115
126
129
122
119
129
139
142
133
119
112
116
130
138
151
156
146
128
117
115
122
128
134
135
135
126
120
127
140
147
140
129
119
121
128
136
144
149
149
142
132
125
116
110
111
124
137
140
133
124
118
117
117
120
128
142
155
155
144
131
123
124
122
129
133
136
140
147
151
144
132
124
126
135
139
137
136
135
134
130
124
120
121
130
136
138
135
128
126
129
134
133
130
127
127
131
132
128
126
128
133
135
134
131
127
126
130
134
139
136
132
128
134
130
125
126
136
150
159
151
132
122
127
142
154
162
164
155
136
122
119
125
131
129
123
115
113
114
119
128
134
135
132
134
134
130
126
124
127
135
145
152
145
134
126
122
121
119
120
123
125
125
145
147
147
142
133
127
126
122
115
119
132
144
146
138
134
130
125
119
118
121
131
132
127
118
118
124
131
128
120
115
116
125
130
130
132
135
136
138
138
144
140
134
130
130
130
126
120
119
124
128
132
146
155
149
136
127
126
126
124
126
131
135
131
115
99
98
111
125
131
133
134
134
133
130
129
131
133
128
120
113
110
116
123
132
135
136
133
127
127
129
130
131
130
130
129
126
126
131
133
136
125
127
139
147
148
141
139
142
150
149
142
136
132
129
119
112
120
133
144
146
137
131
129
131
129
127
125
129
136
136
128
120
119
121
124
123
121
123
125
124
123
122
125
127
128
126
131
134
128
121
135
123
127
138
145
140
133
139
150
152
145
135
132
129
127
124
127
128
125
124
125
130
137
137
128
123
119
122
130
139
145
135
123
114
112
115
119
123
120
120
127
132
134
130
127
128
132
131
125
122
137
134
134
138
140
140
138
137
133
125
117
115
118
119
121
126
133
130
119
111
121
138
150
141
125
120
124
128
131
135
141
135
124
115
118
127
132
126
119
121
135
148
149
140
133
125
124
127
134
143
126
137
144
143
140
143
141
136
125
112
104
105
112
118
125
133
141
143
140
133
136
145
150
141
127
122
126
134
138
138
135
127
124
124
126
129
132
133
133
130
129
133
138
140
134
121
115
121
137
154
113
124
130
132
136
135
134
132
128
122
114
110
112
120
127
131
134
139
142
145
143
141
140
139
135
129
127
131
134
136
130
124
123
124
124
119
125
136
144
137
122
111
114
123
126
119
114
118
129
140
106
105
111
118
123
128
136
142
138
129
116
111
116
125
128
128
127
128
134
135
133
126
120
121
126
129
129
130
131
129
126
120
119
121
124
126
127
129
136
140
140
133
123
117
118
120
120
120
123
132
124
115
114
117
121
128
136
139
137
131
121
121
128
128
128
124
126
135
138
141
137
125
116
113
117
128
137
141
136
130
125
124
128
133
138
136
126
115
113
128
147
156
148
130
125
124
125
124
127
139
141
132
125
121
123
124
127
128
131
135
134
132
130
126
118
120
126
137
148
148
143
140
136
136
136
134
137
139
135
126
125
132
143
143
133
123
122
121
118
116
117
127
133
130
126
125
128
134
142
141
134
133
128
123
125
126
127
129
131
133
132
128
120
114
114
122
133
139
140
139
140
141
141
139
138
135
136
136
132
124
125
130
131
123
111
110
122
133
132
116
105
111
122
129
129
130
137
139
137
122
128
131
129
127
128
129
127
123
120
122
124
122
117
113
116
127
140
142
137
129
127
129
129
126
125
133
137
136
134
130
128
123
113
105
109
122
136
139
135
129
126
128
130
131
132
134
134
131
124
114
129
135
134
132
131
132
127
121
116
119
123
132
135
130
121
117
127
138
140
132
126
128
131
136
141
145
145
138
132
132
133
130
120
115
125
142
151
147
138
136
133
126
115
112
116
124
129
129
130
131
125
130
136
142
141
134
133
138
138
137
134
139
148
146
130
114
112
129
143
145
134
128
133
144
154
156
147
136
129
127
128
126
122
125
133
141
143
139
136
136
133
124
113
112
117
127
131
131
133
135
122
120
125
133
133
132
133
147
155
150
136
127
125
130
131
130
128
132
139
138
134
129
127
130
135
139
137
131
126
122
119
116
121
126
132
130
125
125
129
137
136
132
130
132
136
132
127
126
131
134
135
128
120
118
122
126
132
135
142
142
133
115
107
112
129
144
146
133
120
114
115
118
118
120
123
127
127
124
122
124
122
120
123
127
128
124
120
127
136
140
136
133
130
131
130
125
123
128
135
134
137
142
138
137
138
139
136
132
131
134
131
123
123
129
140
145
140
127
117
112
113
115
124
128
131
129
126
122
121
126
131
131
128
129
129
127
127
127
132
134
135
135
129
120
112
113
126
140
140
130
129
134
138
141
144
146
142
137
137
135
132
130
134
140
143
142
140
139
138
137
134
132
132
134
132
130
130
126
124
128
133
134
132
134
138
139
135
124
115
120
134
139
135
125
116
115
122
125
127
123
140
133
123
119
122
128
134
136
136
134
131
130
131
133
136
139
145
148
144
140
137
133
129
122
121
129
140
141
135
130
132
133
133
133
133
135
132
123
119
128
135
135
130
129
133
131
125
114
112
117
137
135
133
124
120
121
124
123
122
121
120
122
131
132
129
124
122
123
125
127
128
123
118
113
118
126
135
136
132
128
129
129
129
127
123
119
118
121
133
143
143
131
119
119
125
131
130
125
119
121
117
135
148
144
135
127
124
122
119
114
117
124
134
137
129
113
101
103
119
126
127
122
115
117
120
118
112
110
116
125
127
125
124
127
130
126
119
119
125
130
129
122
115
111
115
121
127
131
130
125
131
138
138
130
124
125
129
131
131
132
135
139
142
140
136
127
122
121
123
126
126
123
124
125
123
115
109
108
117
129
133
128
124
127
135
141
140
135
126
115
107
108
115
120
122
123
129
133
130
123
139
136
127
120
116
116
118
123
130
136
137
134
131
131
135
137
136
131
125
123
126
134
141
137
127
121
125
136
140
137
130
126
126
127
128
135
143
150
143
131
119
120
124
126
125
126
131
133
130
124
118
116
124
133
130
116
102
106
119
128
123
117
119
128
133
131
123
121
124
128
135
146
152
146
133
124
133
147
149
135
123
125
134
137
135
133
137
137
134
129
130
137
144
136
121
107
106
115
126
130
113
110
122
136
138
118
103
110
126
136
133
125
127
136
139
132
127
128
134
133
134
135
138
136
127
119
122
130
136
133
131
131
135
137
137
133
129
117
109
112
128
144
144
127
106
102
111
123
127
130
124
128
131
130
126
120
123
129
135
141
139
135
129
127
128
133
139
143
139
129
119
119
123
124
118
112
113
116
122
130
134
133
128
122
124
131
129
119
115
124
138
146
132
109
105
120
139
147
138
130
120
126
124
115
111
118
128
129
123
118
120
119
111
100
101
115
132
136
125
114
111
119
128
131
127
120
116
116
119
121
123
123
122
121
122
129
135
134
130
131
133
137
131
119
116
126
134
138
135
130
116
115
115
117
118
119
122
118
115
115
121
127
121
111
111
115
119
115
110
110
118
127
133
134
133
128
122
120
123
122
116
112
116
120
120
124
125
127
126
119
118
126
131
129
123
121
127
130
129
124
120
118
121
129
132
128
121
119
123
130
135
136
133
135
134
130
119
110
107
112
120
121
119
120
125
129
125
125
126
126
118
110
105
109
117
121
121
120
117
114
116
125
129
130
129
132
139
137
126
116
123
123
121
121
123
125
125
125
126
126
120
113
114
122
129
130
127
119
115
113
112
110
114
119
128
132
133
127
125
127
128
123
113
109
115
123
128
126
119
119
123
130
134
136
133
133
133
135
131
125
122
124
120
111
109
112
120
125
124
119
111
105
105
112
122
127
129
127
122
117
117
120
129
137
141
142
136
128
124
129
135
135
127
117
116
120
125
126
125
125
129
132
134
131
125
117
118
126
128
122
130
129
123
119
118
121
122
121
121
122
121
119
117
118
122
126
125
123
123
127
131
133
133
136
139
138
136
129
127
124
121
115
112
113
118
121
124
126
126
132
137
131
120
115
120
124
130
123
112
101
131
131
125
125
130
135
132
121
114
115
118
118
114
115
121
125
122
121
123
130
132
129
124
125
129
132
130
127
124
120
115
109
110
116
128
137
138
129
127
132
136
129
117
114
124
137
134
120
109
104
119
113
112
118
131
136
130
118
113
114
114
110
108
116
130
137
133
126
119
119
120
122
125
128
131
133
131
126
119
119
120
125
127
127
129
133
136
132
129
124
121
117
116
116
123
126
121
119
126
137
118
105
105
119
133
134
122
115
116
121
120
118
123
137
148
146
136
124
114
112
115
120
125
126
127
130
133
133
127
120
119
125
125
120
114
114
123
133
135
125
114
106
111
115
111
110
113
125
142
150
129
124
122
128
132
135
130
122
116
111
112
122
139
151
148
134
120
113
114
115
118
117
111
111
116
127
132
129
122
119
123
126
122
115
110
113
124
135
139
130
118
112
114
115
111
107
114
130
142
135
130
138
133
122
115
121
131
131
120
110
112
125
141
144
135
124
118
115
114
117
119
118
113
114
126
134
130
119
109
114
125
131
129
123
119
116
117
124
129
128
120
115
116
117
115
110
117
130
136
129
121
124
120
114
110
115
124
128
126
123
121
125
125
124
122
123
126
124
121
117
122
122
124
126
133
135
129
119
110
111
115
114
117
120
121
119
117
121
126
128
123
116
116
124
131
129
123
119
119
122
131
134
135
136
135
130
123
123
136
147
145
136
129
129
132
132
132
136
145
147
139
132
125
131
143
150
143
126
119
128
146
153
142
128
128
139
142
139
138
138
132
122
115
126
137
141
135
128
127
132
139
138
137
136
138
139
138
137
138
133
127
120
118
121
124
129
135
143
149
147
136
125
126
133
145
147
141
131
133
143
149
141
126
116
123
133
140
141
141
140
132
123
124
132
140
136
124
117
125
135
134
132
128
128
132
133
137
139
140
141
130
115
103
104
111
117
118
119
125
126
121
115
119
132
142
139
130
125
130
143
149
144
134
130
131
134
139
143
143
138
128
123
126
138
142
132
119
113
119
128
126
127
132
140
143
134
129
131
140
146
137
119
104
105
111
112
108
104
108
114
119
126
133
140
138
136
130
128
128
131
138
138
138
138
141
145
149
147
143
134
125
121
126
127
126
123
120
125
131
129
127
131
141
151
153
143
132
131
134
136
133
129
129
130
129
128
130
133
130
122
118
125
140
144
134
127
131
140
150
148
140
133
129
130
134
135
135
131
133
133
132
129
125
124
122
122
124
135
140
138
125
129
135
134
134
131
129
133
135
134
128
120
121
129
137
148
155
155
142
120
108
111
123
128
120
116
123
138
157
164
158
145
137
132
126
121
120
126
134
134
133
131
134
132
128
123
124
132
135
136
131
140
139
130
121
114
115
122
129
133
125
110
98
106
125
142
141
128
117
115
119
120
118
118
119
123
126
129
135
141
145
144
141
136
132
129
132
137
137
133
127
130
136
138
127
113
113
127
136
136
136
141
141
138
134
128
118
110
108
111
115
116
116
118
121
120
115
111
116
127
133
133
125
123
132
143
145
134
123
121
123
123
122
125
130
132
135
138
138
132
126
128
137
142
130
112
111
123
132
134
126
125
127
134
139
139
132
121
110
104
111
129
140
139
127
118
123
135
141
139
135
133
129
129
134
143
145
139
130
128
123
115
110
113
120
125
129
133
138
133
125
122
130
144
142
127
111
107
112
117
119
125
136
138
129
124
127
132
134
131
133
137
139
132
126
130
142
149
145
139
138
141
138
131
122
123
124
125
130
134
138
131
123
123
128
132
136
145
145
138
126
121
126
133
134
128
125
122
116
117
121
139
149
143
125
116
126
139
142
143
146
147
140
131
127
131
138
139
135
134
140
142
138
132
123
114
106
107
118
129
137
140
141
143
146
147
148
149
147
143
139
140
140
133
127
128
138
147
144
133
131
133
136
131
124
125
135
141
138
134
138
142
140
138
138
139
136
129
121
118
120
121
125
128
128
122
114
108
111
117
123
132
133
135
137
139
140
138
136
134
137
142
150
152
145
131
125
126
128
126
137
134
136
135
131
133
138
140
134
127
129
131
132
130
131
141
146
141
123
110
109
117
126
129
128
129
126
124
118
116
119
123
121
123
122
122
119
117
119
123
123
122
132
148
149
136
115
106
109
116
130
142
156
156
144
135
134
133
127
120
124
129
130
123
121
129
143
145
138
129
126
128
134
136
132
128
128
127
127
122
118
120
126
132
132
125
120
120
125
129
124
119
121
128
133
134
130
127
125
124
112
120
136
143
139
129
122
125
128
127
127
128
129
127
124
123
127
131
134
133
128
127
129
138
138
130
124
122
128
130
128
127
132
135
135
134
137
144
146
139
132
130
131
129
127
125
130
133
129
123
113
108
111
119
122
119
118
122
132
137
135
125
115
115
122
132
138
133
121
113
117
125
131
130
125
122
121
127
136
143
148
146
141
132
126
127
133
140
135
126
125
132
139
136
126
117
116
117
120
122
126
128
129
133
133
130
128
130
135
137
127
112
99
97
108
131
151
146
127
116
120
133
133
124
114
119
128
135
135
141
148
150
140
129
123
123
127
126
122
120
124
132
137
138
135
133
130
126
126
135
125
137
145
146
140
132
129
132
131
125
114
106
102
103
109
121
134
140
139
135
135
135
134
132
133
139
133
125
118
125
138
141
136
127
126
129
134
135
133
127
126
130
133
138
137
136
132
130
132
142
123
127
130
127
122
116
118
126
129
128
125
124
125
123
122
120
122
125
133
138
139
134
134
143
150
149
134
122
118
127
137
139
136
131
129
131
134
137
139
131
126
127
130
133
131
124
119
119
123
132
125
119
119
121
122
127
133
135
134
134
138
145
146
137
125
121
123
124
126
126
128
127
126
125
126
131
134
135
133
130
132
135
137
138
140
136
131
127
126
133
139
139
133
125
123
124
125
121
121
120
126
116
117
125
135
143
146
141
130
123
124
133
137
131
123
118
120
124
125
125
124
120
111
103
105
116
133
141
135
120
113
118
128
136
142
143
137
128
125
132
143
148
137
122
117
120
125
126
125
123
123
116
114
116
120
124
129
131
131
127
124
121
119
119
118
118
123
126
134
137
137
130
121
115
120
131
140
143
134
118
107
111
120
127
128
129
129
128
125
129
136
142
137
126
116
117
124
134
140
139
121
125
123
118
112
113
118
131
144
151
146
130
116
109
114
123
134
143
143
144
143
142
136
133
134
140
144
143
138
127
120
122
125
127
122
116
111
107
109
119
131
140
137
132
130
133
137
141
143
137
124
135
140
140
140
136
133
133
138
142
140
128
116
109
112
125
141
147
141
134
134
139
139
131
123
127
138
140
134
126
127
134
138
135
131
130
123
114
113
122
135
140
138
130
127
129
132
134
131
123
132
134
136
142
147
143
135
127
122
121
120
119
125
128
128
126
128
133
133
129
132
137
139
129
118
119
126
128
122
117
124
135
140
134
130
139
148
150
142
137
136
138
128
113
103
105
116
129
134
133
132
123
118
120
123
121
120
125
131
130
123
124
134
144
141
126
113
113
124
129
132
133
131
127
125
124
125
123
120
118
124
132
137
128
123
126
136
140
137
133
131
128
125
116
114
118
127
138
146
146
132
120
112
113
117
118
123
133
142
142
136
128
125
127
125
119
112
110
117
127
132
131
130
131
135
133
128
122
120
123
127
131
135
135
133
127
123
124
132
137
135
130
128
132
135
135
135
139
144
144
131
122
119
124
131
134
135
134
136
140
136
123
112
110
120
130
130
120
112
114
126
132
128
128
131
134
132
125
122
125
130
131
133
136
138
133
129
135
149
155
146
133
129
130
128
121
121
125
129
124
122
121
125
132
138
135
132
132
136
141
137
128
122
127
140
149
142
126
112
111
116
119
117
115
120
126
130
127
125
127
130
128
125
131
134
131
127
131
135
135
130
125
122
119
111
107
112
121
120
111
120
120
119
118
122
122
127
133
140
141
136
129
127
130
138
142
142
137
127
118
114
113
112
115
120
123
124
123
125
130
134
130
125
126
130
129
120
110
105
108
115
119
123
125
126
125
123
121
120
120
128
123
115
107
110
118
131
139
142
136
129
124
121
120
120
126
137
142
139
130
124
122
124
121
120
122
127
130
132
134
137
136
131
126
123
117
110
104
110
127
139
136
129
127
133
140
134
125
122
125
126
125
121
116
117
123
132
137
134
125
121
122
130
134
128
120
118
122
128
134
138
134
127
120
118
120
127
134
134
134
136
133
130
123
115
109
109
119
140
157
157
134
114
105
112
125
130
128
124
125
117
122
126
126
127
128
133
135
131
122
120
130
147
154
142
119
101
103
120
134
140
134
125
121
120
118
114
113
119
125
127
123
120
119
119
118
120
129
140
142
131
120
108
104
107
118
128
133
131
126
128
129
126
123
125
128
132
135
137
135
136
138
142
144
138
126
114
112
120
130
136
131
123
119
118
116
112
110
116
122
124
120
115
118
123
128
126
120
115
111
111
117
121
123
123
128
136
135
127
114
136
132
124
119
120
124
130
136
139
138
130
119
114
115
120
122
117
118
122
131
140
143
132
116
103
104
115
124
129
126
122
118
115
117
123
125
125
120
114
113
118
122
120
122
122
124
125
120
110
104
119
113
115
122
127
126
128
137
141
133
114
100
101
112
118
115
107
108
121
132
141
144
139
129
118
116
123
135
139
131
122
115
116
117
121
126
132
135
134
132
133
133
129
122
111
104
101
110
123
130
106
95
105
120
129
133
137
149
153
143
126
115
118
129
134
128
118
117
124
131
130
133
137
141
139
133
130
133
138
137
133
127
120
119
122
126
130
129
128
131
140
147
144
129
115
109
115
130
140
146
116
111
112
115
121
128
143
153
152
144
136
134
134
132
132
130
133
135
134
130
129
130
135
133
129
125
125
125
128
130
133
132
128
123
122
121
118
114
112
118
131
139
134
123
119
127
142
147
142
139
128
133
131
122
115
120
131
134
126
117
119
127
128
121
112
113
126
138
137
130
128
131
135
135
129
126
126
126
119
111
109
114
123
125
124
124
125
125
122
119
119
120
119
119
120
124
128
129
132
136
128
128
125
121
118
116
117
113
105
106
115
126
130
125
116
114
119
127
126
120
120
127
135
141
141
139
134
131
124
114
107
110
119
125
123
121
125
134
137
129
120
124
129
129
125
120
119
120
121
125
123
117
116
119
122
123
119
115
114
118
122
126
131
135
133
125
117
114
115
115
114
118
124
131
133
133
133
134
137
133
126
119
116
113
112
115
123
133
136
129
127
133
137
134
128
128
130
125
114
111
118
117
120
123
128
127
123
121
121
120
114
111
115
124
124
121
115
115
114
114
115
117
119
118
113
111
115
122
131
137
137
129
117
112
115
124
133
133
129
121
118
119
124
125
123
124
128
130
127
123
115
116
122
126
126
122
120
120
122
119
112
105
108
116
121
121
121
122
121
117
117
120
123
120
112
102
102
108
117
127
134
134
129
127
129
130
131
131
125
120
112
107
112
118
122
121
120
130
135
129
128
124
120
119
121
123
125
129
132
128
119
112
113
121
130
132
127
124
124
127
131
135
136
134
131
123
117
114
116
120
120
120
120
125
126
122
118
118
123
128
125
116
113
119
129
134
128
120
113
109
138
130
116
107
114
125
138
138
132
125
116
113
116
124
131
132
129
126
128
134
139
140
135
136
137
137
133
127
123
121
120
118
116
114
116
120
121
121
124
129
130
124
119
120
130
136
132
118
110
115
135
130
121
115
116
124
128
125
118
115
114
114
119
124
128
129
130
129
127
123
119
118
119
118
117
119
121
122
117
117
122
129
129
124
120
123
132
137
135
130
123
123
125
127
128
129
122
119
122
130
141
140
137
135
129
122
117
117
119
118
115
115
121
126
126
125
128
129
124
112
105
101
105
108
110
115
121
122
117
111
116
123
127
123
115
113
125
141
147
139
126
124
129
132
124
113
109
114
119
117
142
143
138
133
127
124
124
127
126
119
113
115
121
126
125
120
119
122
122
120
117
110
107
113
127
140
144
134
122
119
122
123
116
107
102
106
117
132
138
133
130
133
137
131
121
108
107
115
118
111
127
130
127
124
126
132
134
128
117
109
109
116
123
128
127
123
119
116
116
120
120
115
108
112
127
141
136
117
102
107
125
134
129
116
111
112
117
117
116
116
120
125
127
125
122
123
126
131
131
125
118
118
119
123
127
130
127
121
115
112
115
119
124
127
129
126
123
120
116
117
121
120
115
114
118
121
115
102
90
93
111
127
134
130
123
119
117
117
117
119
117
111
109
118
128
137
137
132
133
135
114
120
124
132
139
147
148
142
134
128
121
120
125
132
133
124
112
112
123
140
148
144
129
118
111
109
111
119
131
139
138
132
127
131
141
140
129
118
123
140
149
141
128
128
134
134
130
126
128
136
126
133
139
146
150
151
145
134
120
114
118
130
134
130
123
125
130
137
139
134
129
132
141
143
133
118
115
125
140
141
128
115
115
129
142
141
131
128
136
143
143
139
134
133
134
133
129
129
134
139
132
139
141
138
134
131
128
124
121
122
127
129
126
123
124
132
143
148
146
136
128
130
144
159
159
144
126
120
126
132
133
133
134
138
130
121
124
138
151
146
134
129
139
152
151
140
126
128
132
126
135
141
137
130
122
118
119
124
132
138
134
126
119
125
135
141
137
133
134
138
142
143
146
154
156
148
127
112
106
117
132
142
138
129
121
120
131
144
146
136
124
125
142
157
152
136
123
125
132
134
126
128
133
143
150
145
131
122
125
134
138
136
136
141
142
135
124
118
128
137
143
146
146
143
136
129
121
118
122
128
132
127
120
119
124
131
135
136
135
130
123
121
130
140
139
130
122
128
144
159
110
107
121
145
165
161
139
123
124
135
143
140
136
134
131
127
123
123
125
131
137
139
134
124
112
111
123
138
153
155
143
125
117
121
129
134
134
135
135
132
123
116
119
128
131
129
127
137
143
147
120
123
130
135
136
131
125
126
136
145
145
135
123
123
131
137
136
127
122
126
132
127
115
105
107
123
142
153
157
154
145
134
125
119
120
125
134
138
137
130
123
124
131
132
128
120
124
138
144
138
133
142
141
132
119
112
115
124
133
137
132
127
126
128
130
129
126
122
119
124
129
130
128
125
127
134
142
139
134
133
135
133
128
121
119
123
134
142
140
130
124
129
141
146
134
121
122
138
146
140
123
124
125
125
128
130
132
133
127
116
111
122
137
138
127
118
118
124
124
125
132
147
156
148
136
127
126
124
123
129
133
132
131
127
121
121
130
143
152
141
126
123
137
147
141
125
124
140
147
140
118
121
125
127
125
128
135
138
131
119
115
125
134
133
126
124
128
129
123
124
136
148
150
139
129
125
129
132
135
138
140
137
133
128
122
119
126
143
153
146
128
120
126
132
128
119
123
139
146
141
129
143
153
140
121
108
114
128
135
136
137
134
121
109
107
116
127
127
121
121
127
133
135
135
133
132
131
132
137
139
138
132
129
127
123
122
127
135
139
132
121
119
126
129
122
111
114
127
139
140
132
138
141
132
120
115
125
139
145
144
139
128
111
101
105
119
130
136
134
130
124
120
127
132
135
131
125
123
127
130
128
121
117
117
121
124
126
126
124
121
119
120
127
136
131
121
115
117
120
128
133
121
117
120
126
135
144
149
146
136
130
123
123
127
136
145
149
149
143
134
128
126
127
129
129
126
125
129
137
141
139
130
120
119
120
125
126
122
118
118
117
119
126
137
143
135
125
117
117
124
121
117
128
137
138
135
133
130
126
124
126
133
141
144
147
148
146
137
133
126
129
138
144
148
143
134
129
129
134
139
141
142
140
135
131
126
128
129
126
120
116
120
124
131
132
130
128
127
129
134
102
112
130
141
134
125
119
117
113
118
125
133
137
131
130
131
135
135
130
127
128
137
147
156
155
141
124
114
112
113
120
135
143
143
133
126
130
137
137
130
123
125
128
125
113
106
112
126
133
134
116
126
129
123
116
114
114
114
112
117
127
133
124
115
114
129
151
159
150
135
126
127
129
129
125
120
117
116
114
114
115
121
129
133
133
129
133
136
135
130
127
132
136
131
116
104
106
116
122
125
138
142
135
126
117
112
112
116
123
134
139
133
119
103
102
119
147
163
158
140
127
119
115
114
115
121
123
121
116
114
116
119
123
128
132
133
131
133
131
130
130
134
138
137
135
130
125
120
116
117
124
123
126
125
122
113
113
121
134
142
142
132
120
109
106
110
121
133
142
138
128
113
105
114
131
142
133
114
99
100
113
122
125
128
127
128
130
133
132
127
125
130
136
137
135
133
129
121
118
120
117
115
119
121
119
117
119
127
134
139
142
141
137
131
125
123
121
125
133
136
129
115
107
113
129
140
131
117
108
109
118
124
128
129
128
127
126
128
126
120
120
127
137
136
131
121
119
119
121
123
135
139
137
134
130
130
135
135
132
134
141
150
148
136
128
127
134
138
134
130
127
126
126
123
124
127
131
133
129
120
117
120
127
131
131
128
123
118
116
120
127
133
139
139
134
131
127
126
125
123
129
134
136
136
137
142
145
142
131
123
121
127
134
133
129
130
133
133
124
115
109
111
115
119
126
133
139
137
123
107
103
109
117
120
123
127
125
119
115
121
131
139
139
134
133
135
135
132
128
126
108
111
116
118
118
123
129
135
132
121
111
110
121
134
139
133
122
115
112
115
117
113
106
104
115
131
137
129
118
107
107
115
117
118
123
128
127
120
116
125
137
142
134
124
126
133
137
134
129
131
125
127
124
117
109
106
115
124
132
134
131
132
136
141
137
130
123
117
122
132
139
138
124
111
110
117
124
125
121
124
130
135
135
135
137
135
125
113
115
129
139
137
124
119
127
136
137
131
128
131
145
145
140
135
129
130
129
131
132
135
140
142
145
143
137
128
127
129
128
132
136
139
135
123
112
113
120
121
117
118
128
139
145
142
136
132
123
117
117
128
135
133
125
123
125
128
127
125
125
125
132
131
131
132
137
137
132
128
127
125
120
119
126
136
139
135
127
119
115
118
126
134
135
123
108
104
112
117
112
107
116
135
148
140
124
119
123
123
118
120
128
137
140
133
122
116
117
121
122
122
128
126
123
119
116
111
111
114
119
117
111
107
116
130
137
129
115
107
113
123
128
135
135
126
114
106
104
105
106
109
123
143
157
148
132
122
120
119
116
113
122
133
139
133
122
119
122
125
122
119
134
133
123
116
109
106
108
111
113
115
120
125
130
129
125
116
109
108
116
127
133
137
139
139
136
126
117
108
109
119
130
139
141
139
135
129
126
124
124
125
126
129
129
130
130
130
130
133
132
126
125
119
118
118
123
127
126
119
110
112
120
132
133
126
118
115
115
118
119
126
135
140
137
132
132
133
131
124
122
125
129
127
119
121
124
126
120
124
133
139
135
131
129
134
134
131
128
128
130
125
117
104
105
116
124
130
132
127
118
114
119
124
125
121
118
118
121
122
121
126
137
137
127
116
118
125
131
128
123
126
128
124
120
121
120
113
107
113
127
133
128
122
125
136
139
132
122
115
113
116
119
111
106
107
110
115
123
128
128
125
124
124
124
123
122
123
126
125
121
123
125
123
120
119
121
124
123
120
122
128
131
129
122
118
116
113
110
115
121
122
118
117
123
133
138
133
125
119
121
127
124
124
123
118
118
122
125
132
134
130
127
126
131
133
132
128
127
125
122
118
113
113
118
121
124
124
123
122
124
131
134
132
127
118
117
117
118
116
117
124
130
132
130
126
124
126
128
133
141
140
133
133
128
127
127
129
132
133
132
126
124
130
141
146
141
133
129
132
129
121
114
112
117
123
126
125
126
126
128
129
131
132
129
125
122
123
124
124
125
130
133
132
126
120
118
124
130
136
141
137
136
127
118
113
113
115
119
121
125
126
128
132
138
142
136
126
126
131
130
123
117
117
124
133
138
136
130
127
124
125
124
123
121
124
127
133
138
141
140
132
125
122
123
121
119
121
127
131
133
131
118
116
114
113
113
111
111
117
124
134
132
128
120
116
116
118
120
118
118
122
130
135
132
129
127
127
126
123
123
124
125
122
121
125
132
138
135
129
121
122
127
133
131
122
118
118
125
128
127
122
115
116
121
123
123
123
128
130
131
127
118
111
106
106
111
115
115
115
120
130
139
137
123
109
104
109
115
120
124
127
129
128
124
124
126
123
109
96
96
108
124
127
124
122
123
127
127
124
120
120
120
127
134
135
135
141
150
153
142
123
107
102
109
115
116
115
111
114
123
130
133
125
119
117
121
120
118
116
117
119
116
111
107
107
108
104
99
99
109
120
126
125
123
125
127
127
122
121
126
141
112
116
126
133
138
143
151
152
142
125
117
114
116
117
118
115
110
109
113
116
119
122
122
130
138
133
121
115
116
119
118
111
106
106
108
112
117
123
127
129
129
129
130
129
126
122
119
124
135
144
116
110
111
115
119
124
125
127
125
122
119
121
122
120
123
122
122
118
114
113
116
121
123
121
119
119
121
122
124
128
133
134
130
128
126
126
126
123
119
119
122
126
126
123
124
123
126
127
124
128
129
131
129
123
115
108
111
117
121
120
117
119
126
131
134
138
141
138
127
113
114
120
125
121
117
119
123
124
122
118
124
132
137
137
129
122
118
119
121
122
123
127
130
130
129
127
127
125
122
126
133
142
140
132
119
113
115
119
122
120
115
116
125
134
138
139
142
138
128
114
111
118
127
134
131
126
123
122
123
123
127
130
133
129
122
115
119
129
136
134
132
135
141
140
134
129
128
129
127
126
126
126
121
119
119
120
120
118
119
120
116
117
126
130
129
122
118
121
127
127
126
125
130
135
133
125
119
119
124
133
138
137
131
123
117
117
123
130
128
120
119
125
131
130
129
130
135
133
123
115
118
115
117
121
127
127
120
115
118
123
125
125
128
126
122
110
108
117
129
137
138
137
134
130
122
116
116
118
120
121
123
129
130
127
123
118
117
115
114
110
110
112
115
119
123
125
125
121
116
118
114
114
126
141
144
134
121
116
120
126
126
124
121
120
120
118
116
120
124
128
130
135
134
128
115
108
109
115
115
112
108
116
129
140
140
124
110
108
115
122
120
110
107
114
120
121
116
116
120
126
121
119
128
136
137
131
122
121
126
127
124
117
114
118
123
122
120
118
120
122
124
126
132
131
128
118
111
110
116
119
117
116
120
128
129
121
110
107
115
124
119
109
103
108
116
120
119
120
123
125
124
120
115
110
111
119
126
129
128
125
125
126
131
135
130
121
115
116
121
128
132
133
133
135
136
132
124
117
119
124
129
128
119
109
104
105
111
117
116
113
111
115
118
117
113
111
113
117
121
126
118
119
115
106
106
115
126
128
125
123
127
139
145
141
127
119
121
127
127
126
130
132
131
126
124
124
125
123
118
115
122
134
135
120
103
99
110
121
127
123
122
131
141
134
119
111
110
116
121
123
118
128
127
116
104
103
113
121
125
126
130
131
127
117
108
115
130
142
135
121
112
114
118
118
116
118
124
128
121
115
117
126
136
133
118
103
105
122
136
138
136
140
143
138
125
119
118
121
121
114
120
129
125
113
100
100
113
127
137
137
131
122
108
94
90
99
118
130
129
123
119
118
120
122
125
126
125
125
126
130
131
125
118
117
119
119
119
122
126
129
130
138
141
133
123
117
117
121
121
117
115
117
116
116
122
130
135
133
131
130
130
122
112
102
98
101
106
113
117
126
137
141
135
126
121
116
110
104
104
116
127
127
118
113
122
136
141
131
118
114
123
134
138
132
126
124
122
123
124
127
116
118
122
129
138
143
138
131
124
122
123
122
123
123
121
121
118
114
111
115
124
133
132
121
112
107
105
99
91
92
110
124
128
127
125
131
134
128
119
118
120
123
126
126
127
132
131
129
129
131
125
121
122
126
135
146
150
141
122
111
115
131
141
142
134
127
118
110
108
114
128
143
146
137
118
104
103
117
135
140
132
115
110
120
140
150
141
122
109
112
127
136
137
131
128
127
131
130
131
133
114
118
126
137
141
143
142
133
125
126
138
155
158
142
120
108
109
115
119
120
131
145
156
155
136
123
127
141
147
132
108
97
108
129
140
138
128
125
130
137
140
136
133
128
129
134
138
137
130
120
128
140
146
141
133
128
127
129
130
136
148
162
159
144
125
118
124
134
140
141
136
137
142
145
144
139
139
140
132
115
104
111
132
143
137
118
114
127
146
152
144
135
135
134
139
137
140
141
136
128
142
152
147
133
124
126
132
139
138
138
138
142
143
147
146
142
136
135
139
142
138
128
122
125
133
136
125
118
112
117
126
133
136
132
128
123
126
127
127
120
120
128
145
155
146
131
119
124
135
144
124
127
128
135
140
142
136
131
137
145
147
140
139
138
142
136
125
120
128
139
140
135
131
132
136
135
125
114
113
120
126
120
110
108
119
130
133
127
114
108
110
127
146
157
145
120
100
105
122
138
115
112
120
136
152
147
130
122
128
145
155
153
139
130
123
117
116
119
130
141
153
151
144
136
132
134
134
127
122
119
114
110
109
114
125
133
134
133
130
130
131
133
138
141
138
131
126
126
126
125
129
126
129
137
140
137
130
128
129
137
145
151
149
143
135
132
131
133
135
140
141
136
126
120
123
133
141
133
124
120
129
141
143
137
129
126
131
135
137
138
135
134
134
132
134
137
143
144
137
126
127
131
135
135
133
131
135
147
154
149
140
135
138
141
135
129
126
123
118
113
114
119
127
128
128
130
129
125
122
129
143
156
158
147
133
126
131
136
137
128
121
119
122
125
127
127
133
140
137
127
120
121
128
131
136
136
139
148
156
147
129
124
129
135
131
120
114
114
114
113
118
132
145
144
136
127
123
122
122
122
127
133
142
147
142
134
131
136
140
137
127
119
124
131
130
128
133
143
144
135
129
122
121
129
136
140
138
132
123
113
109
120
137
146
145
140
137
134
127
124
129
134
138
138
135
134
135
133
126
120
116
119
128
136
134
126
125
133
140
141
129
125
134
145
141
130
130
141
151
151
129
128
130
133
134
135
134
128
118
114
116
126
130
128
128
133
139
139
128
119
115
121
130
137
137
133
133
136
142
137
127
116
113
112
112
113
120
132
137
130
115
109
119
133
136
118
107
113
132
147
125
129
131
127
125
129
133
138
141
141
139
133
120
108
107
114
121
133
141
139
132
128
130
134
130
124
124
136
147
143
127
110
104
111
119
127
130
131
132
130
121
112
112
115
116
114
109
113
121
132
133
131
130
125
122
124
124
125
129
135
135
131
129
127
125
120
116
123
138
153
151
139
129
124
127
128
134
143
147
141
128
116
118
132
146
156
154
142
129
124
128
131
131
125
123
128
135
136
130
126
124
125
133
136
131
121
112
110
114
122
128
128
132
133
133
127
117
110
113
122
128
134
133
135
137
140
141
143
142
138
137
141
140
137
135
141
148
141
124
110
112
124
134
134
130
130
135
135
132
133
110
127
142
141
132
123
124
127
128
130
131
133
127
117
113
116
125
123
115
109
115
126
136
138
133
125
122
123
122
124
133
142
141
125
108
103
111
121
124
118
117
121
124
119
113
113
121
131
135
134
134
154
152
134
119
123
136
139
129
122
130
138
139
119
105
110
128
145
142
131
123
123
127
126
116
108
106
111
118
117
115
114
116
120
118
115
113
119
127
135
137
133
124
117
111
111
121
131
135
132
149
156
142
120
107
110
118
124
122
121
130
141
142
130
114
109
119
135
143
136
126
122
123
127
128
121
116
116
118
118
114
106
111
125
136
136
129
127
129
132
134
134
133
132
129
125
121
120
118
118
128
124
123
121
117
113
114
122
133
139
140
137
135
135
130
122
114
115
125
135
131
124
119
123
129
128
122
117
116
118
116
119
125
129
130
125
122
126
128
125
123
127
133
134
129
123
121
123
123
121
116
116
122
132
136
134
130
129
133
137
133
132
132
138
141
136
124
117
125
135
141
135
118
106
106
112
115
118
121
119
117
118
122
125
122
116
111
118
124
124
122
124
127
125
118
117
124
136
140
134
124
131
133
133
135
139
138
135
128
123
120
122
129
136
140
138
133
130
129
134
138
137
131
124
123
122
125
129
130
125
117
109
109
115
120
120
118
117
119
121
122
128
132
133
129
123
129
134
136
131
131
137
133
130
129
135
142
142
136
126
118
119
129
139
146
144
138
133
129
126
124
124
128
135
142
143
138
127
118
115
118
120
120
115
116
122
129
127
122
124
129
138
143
143
142
138
136
134
131
131
129
129
128
127
123
125
130
136
134
126
119
121
131
138
144
136
126
113
106
113
121
123
118
115
124
132
131
118
108
114
129
140
137
125
123
129
134
129
125
130
136
136
128
122
127
134
135
127
124
129
133
128
125
121
118
117
117
120
116
111
116
124
134
137
126
114
106
100
102
116
131
134
121
108
107
117
123
116
111
124
142
150
143
133
135
143
147
139
134
133
133
119
103
103
111
120
121
114
113
120
142
132
122
119
125
130
128
120
110
107
115
129
139
137
126
114
108
113
121
131
133
133
124
116
113
117
122
119
114
118
129
134
131
122
124
134
144
145
141
135
127
117
112
117
123
122
116
112
114
121
129
129
125
127
133
138
135
129
121
120
120
125
132
137
136
130
123
122
125
125
122
120
121
118
116
116
120
121
117
111
111
117
121
119
111
114
119
127
128
126
125
126
129
132
132
127
121
119
115
121
122
134
139
133
125
121
121
122
125
125
125
123
124
127
129
131
128
130
128
124
118
118
125
129
130
124
119
121
120
121
124
131
135
133
122
117
118
125
127
126
126
126
123
118
117
120
123
122
114
109
130
142
141
129
112
106
109
114
119
124
128
132
131
127
124
125
127
130
129
127
122
123
131
138
136
128
120
117
119
123
127
129
129
124
124
128
133
133
131
129
131
131
128
120
116
119
126
131
127
120
129
132
127
116
110
113
119
117
112
110
122
138
143
133
120
113
119
127
129
130
134
137
138
130
121
120
122
124
122
117
115
111
108
112
118
118
111
103
103
113
124
133
140
138
137
133
131
131
132
138
128
125
120
113
112
120
132
128
113
103
115
132
141
127
108
100
112
124
133
140
150
149
138
125
119
126
131
132
129
127
124
118
114
120
121
112
100
94
102
113
118
119
123
134
143
145
134
123
120
128
127
129
130
123
118
122
129
133
126
117
121
130
137
132
120
112
111
114
121
131
142
142
132
123
125
130
132
129
127
130
132
127
122
120
123
125
129
138
141
137
126
117
117
123
128
132
131
128
125
127
126
131
132
135
134
127
123
121
124
125
127
130
138
141
137
128
120
112
113
116
123
126
127
127
126
125
123
120
118
120
125
130
131
127
127
129
136
136
127
123
124
129
131
127
118
113
123
135
145
142
130
125
127
133
133
125
116
110
114
122
127
130
133
132
127
123
129
137
134
120
109
108
118
131
130
126
124
124
121
118
122
129
135
135
130
129
124
114
102
99
108
122
131
130
125
124
127
133
143
146
128
122
122
125
122
116
111
113
122
130
131
127
120
113
108
113
129
146
142
122
107
103
115
128
133
131
130
128
129
127
124
120
119
122
131
136
136
129
120
115
117
124
130
128
124
124
125
126
127
134
108
114
128
139
133
119
113
116
128
134
132
121
110
106
108
114
119
120
117
112
113
119
124
126
128
128
128
127
132
136
129
119
114
120
136
146
140
130
123
128
137
141
134
124
114
110
118
125
131
133
107
115
129
138
130
122
119
123
123
120
117
116
118
120
124
126
122
118
116
117
120
120
119
122
128
130
128
129
135
141
140
133
133
137
142
137
119
109
114
130
140
138
130
127
127
128
127
127
132
139
119
133
140
132
123
126
136
132
119
106
106
116
124
127
132
134
133
131
130
129
127
121
119
124
131
134
129
123
125
129
129
131
134
138
133
119
104
103
116
130
133
126
127
136
145
143
130
122
124
134
120
134
140
138
137
139
135
122
107
104
111
120
122
122
124
130
130
125
121
122
123
123
121
125
129
128
121
114
114
117
120
120
122
122
123
118
115
117
123
126
125
124
124
127
127
124
119
120
119
120
123
117
116
125
132
128
114
101
100
110
121
124
121
118
121
126
127
119
110
105
111
118
122
121
125
127
122
115
113
121
130
131
125
122
124
124
124
124
122
122
123
124
123
122
120
118
122
124
121
119
130
123
121
123
119
109
103
110
123
133
127
118
112
116
124
134
139
128
110
95
100
115
126
129
128
127
123
115
109
113
125
132
134
131
125
117
112
115
123
132
135
138
138
138
134
130
126
127
125
123
128
135
136
131
119
111
113
126
140
137
123
107
107
117
126
132
133
126
113
106
112
124
131
133
130
120
111
105
108
120
129
134
131
129
125
118
114
116
123
128
134
141
144
140
131
125
125
128
127
125
127
128
124
122
121
121
121
125
128
126
119
115
118
125
126
118
113
119
128
133
133
133
132
134
133
123
112
108
115
129
136
134
128
126
126
130
128
125
117
111
113
120
120
120
119
124
128
128
123
118
128
124
116
116
123
129
126
119
120
125
128
130
130
129
124
114
111
118
132
143
143
136
133
133
134
134
134
131
122
117
111
115
124
127
128
127
124
121
119
120
121
121
121
123
129
130
121
110
110
120
128
125
127
129
134
134
128
120
118
124
129
132
128
125
123
123
121
120
121
123
125
128
132
130
129
132
139
142
131
111
93
95
113
128
131
123
111
111
121
136
143
140
137
134
132
122
108
102
111
128
119
124
133
142
140
134
124
116
115
119
124
128
127
125
124
123
123
119
117
112
110
111
120
127
127
122
120
123
127
124
113
104
109
122
131
127
115
109
112
116
122
123
124
121
117
113
114
121
126
129
114
120
128
136
135
128
119
113
113
119
126
131
130
127
124
120
118
119
122
123
123
123
124
124
124
117
108
108
115
121
126
125
124
124
127
127
125
119
109
96
96
110
123
122
111
107
115
125
129
126
110
116
117
119
121
125
126
124
121
122
127
130
128
123
119
121
121
118
117
121
133
144
142
131
119
117
119
120
118
114
116
125
134
131
121
109
111
120
122
116
114
126
136
130
118
110
118
127
130
127
105
109
109
106
107
119
128
129
126
125
127
125
122
115
115
122
130
126
115
110
118
132
139
131
122
119
122
128
128
123
119
123
130
131
120
107
103
112
126
133
132
131
132
127
123
124
134
140
138
134
108
114
115
109
104
104
109
117
123
127
130
132
124
112
105
109
119
127
128
124
121
122
125
123
118
109
104
112
125
138
136
128
126
130
134
135
129
123
123
125
127
131
130
126
126
129
134
135
134
133
120
126
125
121
115
112
112
115
118
126
133
133
123
112
105
105
113
121
127
132
141
148
146
130
113
100
98
108
124
137
139
128
121
122
132
145
144
132
121
120
127
132
131
127
125
127
125
121
121
120
119
125
124
119
115
116
115
114
115
121
124
122
120
120
123
125
127
119
112
115
128
147
150
136
119
113
119
126
124
118
115
115
113
113
118
125
130
128
122
120
124
128
127
124
123
127
128
126
123
118
128
129
135
137
136
135
138
135
123
117
125
140
145
137
131
133
139
139
129
117
119
133
151
160
156
142
130
123
128
134
135
125
117
118
134
152
159
143
113
96
108
135
150
144
127
122
125
127
119
111
113
108
117
127
133
133
129
130
128
134
144
152
147
130
108
99
106
121
133
139
137
134
136
135
137
138
140
139
131
123
118
119
126
131
134
138
140
135
128
123
128
133
134
128
125
127
129
121
106
101
124
119
119
118
116
118
124
131
135
137
144
152
148
132
106
87
88
108
133
145
141
129
115
105
108
125
142
151
143
126
115
120
134
147
146
136
128
131
137
142
142
134
123
111
112
122
129
135
135
140
132
135
131
127
127
135
144
145
136
124
123
131
143
140
129
115
109
117
130
135
133
124
114
113
119
129
135
138
137
135
134
135
136
142
147
148
144
133
124
120
122
130
136
133
124
119
124
138
147
144
125
127
129
129
130
136
141
145
145
139
131
128
130
136
141
139
133
130
129
128
124
120
121
131
148
155
147
134
123
125
134
137
132
128
129
134
136
131
120
113
119
134
150
152
139
125
118
118
119
114
135
135
128
115
106
105
113
125
136
141
140
135
132
133
132
132
129
128
127
129
126
123
123
129
141
152
149
134
118
113
122
131
132
128
124
121
123
125
124
129
141
155
158
149
134
125
124
124
120
118
143
139
130
124
119
119
121
118
112
111
119
131
134
130
122
120
126
133
135
133
128
125
125
123
129
134
132
123
112
111
123
139
146
140
130
126
128
128
127
131
142
155
157
146
137
137
139
141
134
126
121
116
124
136
147
144
137
131
127
121
120
123
125
126
120
120
124
128
125
123
123
123
128
136
140
141
137
130
125
124
132
141
145
143
140
139
140
137
131
126
124
127
131
138
139
136
133
126
118
120
112
104
115
130
139
134
126
131
147
150
138
122
124
128
133
131
126
123
124
125
126
129
132
134
136
138
140
136
128
120
117
121
130
141
146
143
139
134
133
132
127
122
120
124
128
132
128
122
117
121
130
117
113
126
138
138
130
127
129
131
122
118
126
138
149
150
149
148
145
142
135
131
128
122
117
116
118
115
109
103
106
114
126
136
142
140
136
131
132
137
136
131
128
132
136
135
136
137
141
143
130
119
114
121
135
144
143
134
126
119
117
120
126
133
140
147
153
154
145
129
118
121
130
134
122
111
108
115
121
122
122
120
123
126
132
139
143
142
139
134
128
125
133
147
151
144
137
137
147
150
123
123
119
117
121
127
133
136
135
137
139
138
131
125
121
121
122
129
131
127
120
125
132
136
127
121
122
136
144
137
123
115
121
133
145
149
147
142
136
130
128
128
135
143
147
144
141
140
141
136
134
140
135
125
119
118
120
123
127
135
140
139
134
127
120
110
103
107
121
135
138
135
130
126
128
129
134
138
134
120
106
106
121
143
157
160
149
134
123
120
127
134
135
129
128
136
145
143
128
120
144
145
140
133
128
122
121
124
126
130
127
124
124
126
127
122
118
114
119
123
130
133
131
126
125
126
130
135
130
123
122
128
133
136
137
142
144
135
121
112
119
131
135
132
130
137
144
135
121
113
147
149
144
133
124
123
131
139
140
135
131
127
123
118
116
124
131
131
121
117
120
132
133
125
113
110
120
134
140
143
145
145
139
124
115
118
126
127
125
122
124
130
133
137
143
152
153
142
131
124
146
157
150
131
120
129
145
150
142
133
133
137
138
123
110
108
116
123
121
116
123
134
142
133
117
111
118
129
136
137
133
127
123
121
121
122
121
121
125
131
133
129
123
128
138
148
151
145
135
130
131
142
139
128
122
131
144
147
136
126
125
132
138
140
130
120
112
107
107
113
122
134
145
147
137
126
119
125
132
135
132
127
125
127
127
125
121
123
125
124
123
120
120
125
124
121
120
120
124
134
130
132
134
136
136
134
132
134
135
136
131
128
133
143
151
143
122
104
101
113
129
144
146
144
131
120
116
125
139
145
144
140
138
133
126
118
119
129
138
136
129
126
125
123
118
114
117
125
137
139
143
138
138
141
142
136
127
126
132
137
133
125
122
131
139
136
120
106
106
121
139
147
143
129
116
110
115
126
140
143
135
127
124
130
131
124
118
125
137
143
141
133
126
120
114
118
131
151
154
138
132
126
118
120
126
128
125
124
125
126
121
112
111
119
129
129
118
113
117
130
137
138
134
130
128
124
122
125
134
139
135
121
121
127
134
135
128
124
123
126
128
128
128
122
115
116
127
138
138
126
132
125
117
118
126
133
135
130
127
125
121
114
114
126
136
137
130
123
125
134
140
141
141
143
143
133
120
111
117
132
146
151
148
139
133
137
142
145
141
133
130
131
131
128
124
119
122
123
123
122
137
133
132
135
136
136
136
136
136
135
134
130
127
125
128
130
130
123
117
122
135
144
141
135
131
127
121
110
109
121
143
156
154
140
130
128
138
147
151
144
136
125
117
116
114
116
120
123
124
127
122
120
125
129
128
123
124
129
131
130
126
123
115
109
108
115
128
124
115
113
124
133
128
123
125
137
142
133
120
122
134
143
138
128
126
131
139
143
141
133
125
115
107
105
108
112
117
122
126
128
119
114
115
120
125
127
125
119
112
109
110
110
111
110
114
121
129
134
134
131
129
126
125
125
130
140
146
139
128
125
130
132
127
119
121
131
141
139
132
127
123
119
119
123
123
121
120
122
127
129
130
131
126
122
127
137
136
124
113
110
114
123
127
127
126
124
123
131
137
135
124
120
123
127
129
127
126
128
128
125
122
119
116
116
115
115
117
124
129
132
130
126
122
123
123
122
121
123
128
132
127
133
129
122
117
123
132
136
133
130
129
132
130
126
120
120
125
132
131
124
112
105
114
123
129
127
126
128
131
131
126
118
114
113
111
112
117
128
139
139
133
125
115
110
112
121
123
124
126
128
117
130
129
121
113
117
130
137
144
141
133
127
121
119
125
130
135
133
127
114
103
103
114
121
125
124
126
128
128
126
124
123
119
114
114
121
131
140
138
135
132
131
128
122
117
123
134
133
128
121
126
137
138
124
116
123
132
135
133
129
127
128
130
129
129
131
133
130
126
122
123
129
133
130
118
112
118
125
126
119
115
117
123
131
131
127
121
112
105
110
120
131
131
124
119
123
128
127
127
123
128
143
141
125
114
118
131
133
123
111
118
133
142
133
120
112
119
128
136
141
147
148
140
129
121
121
126
135
140
138
129
121
121
132
140
136
122
106
103
109
118
119
115
112
116
122
123
118
116
123
127
142
144
133
119
119
127
132
126
115
118
130
138
132
120
111
110
115
123
133
144
143
130
121
119
125
132
136
137
136
131
121
116
119
131
139
145
143
138
134
131
127
121
117
121
131
138
132
124
122
121
127
131
131
124
122
121
121
123
125
128
128
131
129
126
124
120
116
118
126
137
141
139
131
124
124
127
126
119
112
112
120
127
126
124
126
130
129
124
124
128
133
132
127
125
130
137
140
136
126
111
105
109
118
123
122
117
116
122
130
130
126
117
109
105
111
124
139
140
137
131
135
142
140
131
125
125
126
121
114
111
119
129
130
123
113
107
105
107
114
120
123
117
116
119
125
125
123
123
128
107
106
120
135
137
127
121
125
132
132
123
114
109
104
100
103
117
137
142
135
122
115
117
121
119
117
121
127
133
134
127
118
115
119
124
126
120
118
121
127
132
127
120
117
121
126
126
121
119
119
108
118
142
158
148
129
119
124
131
129
119
117
129
138
136
127
121
122
122
121
118
113
113
115
117
115
115
121
132
139
131
117
112
119
135
136
126
117
119
130
140
143
137
128
120
120
125
133
138
130
114
118
130
135
125
117
115
122
124
119
117
123
134
145
150
144
133
123
118
119
121
123
127
130
130
125
122
127
136
139
130
120
123
132
138
132
118
118
128
141
143
138
130
127
126
123
125
130
134
136
124
123
116
107
103
107
116
117
113
114
116
118
114
119
132
146
147
137
128
129
131
132
128
123
119
116
121
130
140
142
136
131
135
141
139
130
121
127
138
143
135
124
122
128
136
139
131
120
111
108
130
131
121
117
120
124
119
106
102
112
124
125
118
117
127
143
148
136
125
126
132
131
121
115
112
113
111
113
122
129
133
133
134
136
136
129
122
122
126
129
128
124
125
127
128
130
132
130
117
99
129
121
117
125
138
140
129
113
110
122
135
139
132
126
123
125
128
126
121
118
122
126
127
130
133
132
122
109
107
113
121
122
119
120
120
119
114
116
123
125
123
121
117
117
114
114
123
135
137
124
129
122
121
125
131
130
127
124
129
134
135
131
124
115
112
116
124
125
119
114
122
133
137
136
135
133
130
120
112
113
118
120
119
118
115
109
105
113
124
124
119
114
115
119
120
115
120
125
128
126
131
133
132
127
120
114
113
120
128
131
125
117
113
114
117
123
127
126
122
123
130
137
136
132
130
127
124
120
120
122
125
122
121
125
124
115
108
108
117
122
121
124
125
129
127
122
119
119
117
114
130
126
122
122
122
123
121
121
126
128
123
117
117
125
129
129
125
123
128
132
131
127
127
131
135
131
125
120
121
125
123
120
119
126
132
132
126
124
128
133
132
125
120
120
124
127
125
122
119
117
131
127
117
114
124
137
141
136
131
128
123
119
118
122
127
127
123
120
123
126
125
119
120
124
129
134
133
134
129
120
109
107
114
124
131
137
143
146
147
145
135
122
115
119
130
136
129
121
121
125
144
142
126
113
116
132
142
137
127
120
121
120
118
121
124
128
126
120
119
117
119
120
123
123
122
124
131
139
133
124
110
106
111
119
124
131
136
136
133
130
130
132
134
134
132
133
125
119
120
126
128
127
124
117
120
130
135
132
124
120
124
131
131
128
126
130
132
132
127
121
119
118
125
129
128
119
111
113
123
128
127
118
115
120
130
133
129
119
112
110
119
133
138
131
119
117
122
127
126
125
115
118
125
131
134
133
126
119
121
127
129
126
118
116
121
130
136
135
130
124
120
116
117
119
117
109
101
100
112
119
123
118
122
134
145
143
130
123
114
108
112
122
130
126
121
121
128
130
128
119
127
128
129
131
133
131
122
114
115
120
117
106
95
97
113
128
131
122
112
112
119
124
121
113
104
100
103
113
120
118
109
106
115
130
139
137
129
128
127
118
111
112
117
122
124
128
131
127
119
115
119
116
116
121
130
135
131
123
117
112
111
108
111
113
122
125
120
113
108
112
121
128
130
126
117
107
106
115
127
130
120
110
108
114
119
123
128
132
134
128
118
114
117
122
125
132
132
125
118
119
106
110
122
133
135
131
124
118
111
110
114
126
138
140
133
121
116
121
127
129
123
123
128
129
127
116
105
108
122
134
135
125
119
115
119
126
130
132
131
129
127
125
125
125
130
134
135
126
120
123
120
127
135
135
125
111
102
101
105
109
114
123
134
139
135
127
123
123
127
128
125
126
127
125
123
118
120
128
137
141
137
128
121
121
120
123
120
120
124
128
128
124
115
113
119
125
128
124
121
122
124
126
123
112
102
99
98
101
105
110
113
112
117
122
133
136
130
121
114
120
128
137
134
124
116
122
137
148
147
138
127
118
118
118
119
118
118
119
121
124
121
115
110
111
117
121
125
122
119
116
119
121
135
141
137
131
136
143
145
139
133
132
134
131
131
135
144
151
150
147
139
134
136
148
161
163
150
133
122
126
137
143
140
131
129
138
147
141
126
113
121
142
154
147
135
130
133
133
125
115
117
114
121
131
136
131
125
121
120
119
118
120
124
128
131
133
136
141
146
145
137
125
120
125
138
145
139
123
113
117
133
143
142
131
125
132
140
138
128
123
131
142
143
136
130
128
129
122
117
123
125
116
115
117
121
122
122
123
121
119
117
121
129
132
129
123
120
124
130
137
135
126
118
114
118
129
141
143
142
141
142
141
135
127
124
126
126
126
128
135
142
140
131
117
114
115
121
124
132
143
129
119
119
125
127
129
133
133
128
121
118
124
132
134
130
123
125
129
132
134
135
132
129
127
129
138
143
142
138
135
137
139
138
132
128
128
126
127
132
139
142
137
126
118
119
128
142
150
149
139
126
127
129
126
123
125
132
139
134
123
115
118
128
136
140
139
139
135
131
128
126
122
121
124
137
154
154
140
118
109
121
140
151
148
136
129
131
140
144
143
137
128
123
121
126
141
156
158
146
128
136
142
131
113
98
103
121
133
133
123
117
119
127
137
139
133
125
115
112
111
113
115
115
115
124
138
149
148
134
122
122
131
137
133
127
128
133
142
139
133
133
135
132
124
119
125
134
141
138
131
144
143
133
122
116
119
123
121
112
111
117
123
123
115
111
112
116
118
121
123
127
129
127
124
122
124
130
137
138
132
120
109
107
110
121
132
138
135
126
123
131
143
149
142
134
127
130
130
128
125
137
128
126
133
137
134
123
111
105
112
125
127
120
110
109
120
133
142
145
146
143
134
127
125
132
136
136
134
130
125
120
112
111
119
131
136
138
133
128
124
130
139
148
154
152
140
131
122
118
121
128
117
117
127
132
125
113
110
122
136
143
134
125
122
127
136
137
139
139
145
143
134
119
112
119
135
144
143
131
124
120
125
128
130
131
134
133
129
127
130
131
129
127
130
136
137
133
123
119
128
128
117
114
124
134
129
122
120
133
145
141
125
113
114
121
128
128
127
133
134
137
134
127
113
105
113
126
131
124
119
120
124
127
123
127
131
133
125
122
128
136
133
120
111
115
132
144
143
138
133
129
119
112
114
122
125
125
125
134
138
130
114
104
107
117
125
131
135
133
129
125
131
133
129
115
113
120
127
126
125
128
135
136
134
135
136
135
126
119
124
133
140
136
131
130
139
153
160
153
137
122
121
114
111
111
115
124
131
134
136
132
126
119
114
115
123
132
135
131
122
117
123
132
134
127
123
126
134
136
132
132
138
144
144
139
136
135
126
120
117
121
132
144
150
149
149
153
155
147
132
126
126
117
113
119
131
144
150
146
141
140
140
135
127
117
117
121
127
127
124
123
132
139
139
133
123
121
121
123
120
120
123
129
133
131
126
124
124
123
124
127
131
133
131
131
134
135
130
124
116
147
132
118
115
130
147
160
161
152
140
134
135
139
139
133
128
129
132
137
136
139
145
150
145
135
124
117
116
118
119
122
126
130
131
130
127
125
124
126
132
140
140
133
127
128
133
133
126
120
121
156
138
122
124
133
142
146
145
137
132
131
135
139
141
139
140
145
147
140
136
140
147
150
143
130
126
131
138
137
135
135
138
139
136
138
139
139
132
126
128
135
137
137
139
148
158
158
145
130
127
145
143
135
128
124
128
134
136
135
135
139
138
133
120
116
124
134
136
128
123
133
145
150
143
135
133
142
144
135
125
124
127
131
130
131
134
136
133
127
126
125
125
127
137
148
159
157
142
126
119
120
130
130
125
119
124
132
137
138
139
141
137
124
115
115
123
126
121
114
117
129
143
148
144
135
131
131
131
123
121
123
132
137
130
121
118
124
131
132
129
125
124
123
126
125
125
123
119
123
130
119
123
125
125
123
123
123
126
131
139
140
131
122
119
128
136
131
120
109
111
124
140
144
136
125
121
125
130
135
135
133
138
139
133
124
120
123
133
139
137
133
130
128
125
121
118
118
125
134
142
143
135
128
128
126
124
120
123
131
140
141
130
115
108
112
122
126
122
113
112
119
126
131
129
120
119
123
129
136
135
131
120
119
126
134
136
135
134
138
139
140
136
131
126
122
125
132
142
142
135
147
136
125
121
125
126
124
126
137
146
145
129
112
100
100
108
120
130
133
129
121
119
124
131
131
126
116
113
119
129
131
126
122
128
135
138
133
128
128
131
134
134
131
126
121
122
128
136
133
124
134
127
121
121
129
130
122
117
121
133
139
129
115
108
113
119
124
130
133
131
130
132
139
148
146
128
111
105
115
131
142
145
146
141
134
125
125
131
138
133
127
122
123
123
121
121
122
123
123
120
126
124
129
134
137
131
121
118
120
127
135
134
128
123
124
132
137
133
123
121
128
140
142
142
134
128
121
121
128
130
132
138
144
144
133
123
123
135
149
141
127
116
114
119
119
119
119
122
127
130
118
119
129
135
129
118
119
128
136
137
133
131
128
123
124
134
149
151
137
127
130
137
136
127
123
129
138
139
134
127
120
121
126
128
130
129
131
135
138
132
123
115
117
122
123
123
126
136
141
136
117
121
126
124
118
110
112
122
134
136
131
121
114
114
120
133
144
148
141
133
128
134
141
142
137
136
140
139
136
132
129
128
123
119
120
127
127
125
119
118
118
117
120
125
126
127
133
140
140
133
132
134
127
119
116
119
121
120
121
123
123
123
122
121
119
116
114
117
118
116
114
121
134
143
138
134
129
128
133
135
135
136
132
126
120
116
114
112
115
121
125
126
129
128
124
121
120
126
133
136
131
133
127
118
116
122
131
133
129
123
123
128
134
134
126
115
108
106
111
112
114
115
118
123
125
124
123
120
120
124
126
129
129
127
123
119
116
116
118
121
128
136
143
144
135
122
119
122
126
132
121
126
124
120
119
125
130
133
132
126
124
122
126
134
137
134
126
117
116
116
118
117
118
118
116
117
120
121
119
117
116
119
122
122
122
124
128
129
126
120
121
129
139
143
139
138
135
130
121
115
125
132
126
122
124
129
130
127
124
124
122
119
118
126
135
136
133
126
124
121
122
125
133
134
124
116
116
125
132
130
125
124
127
130
126
124
125
129
129
125
122
121
119
116
115
120
124
122
112
104
127
133
133
125
123
127
130
128
121
117
118
123
127
127
123
120
122
127
132
133
133
136
140
140
129
118
117
127
141
144
137
131
128
132
134
131
126
124
126
128
131
130
125
115
106
103
103
102
108
114
123
131
135
129
122
123
124
123
113
106
110
122
131
129
123
119
121
126
125
127
129
129
128
123
120
118
122
127
133
133
127
119
114
115
124
132
134
126
118
119
130
141
143
137
130
126
122
115
112
116
119
125
125
122
120
122
123
120
118
115
121
127
130
128
126
128
129
130
127
126
125
127
125
117
115
118
124
126
119
111
110
112
113
113
114
122
123
115
105
110
123
132
132
129
134
141
142
131
116
109
111
110
111
113
120
125
131
135
139
137
132
125
118
115
117
121
126
130
129
133
134
138
137
129
122
121
126
126
120
114
113
116
119
116
114
114
114
117
119
130
134
127
115
114
124
133
138
130
117
112
109
109
118
125
123
122
123
131
139
133
123
115
116
119
116
113
113
118
125
129
128
128
127
127
126
123
126
127
132
133
130
126
124
126
125
121
120
128
138
144
138
129
126
131
134
132
131
131
130
123
122
123
130
131
121
107
105
117
121
118
116
125
141
149
143
129
121
124
128
126
119
113
114
117
120
121
120
124
130
133
130
129
131
134
133
123
116
118
123
128
129
132
136
136
129
122
124
133
141
135
122
121
126
127
124
119
116
116
115
116
119
125
134
140
142
138
132
128
129
130
132
129
128
125
119
113
114
122
129
126
118
114
117
119
117
112
109
112
119
127
128
126
121
115
112
116
124
130
132
124
128
121
118
123
127
125
116
110
116
130
133
124
113
116
128
138
134
126
124
130
136
136
128
116
105
102
108
123
135
134
121
110
109
112
116
115
118
121
126
127
124
117
109
111
119
129
131
126
110
99
139
129
119
119
119
112
100
94
110
135
145
135
121
118
127
133
132
124
123
126
124
119
115
111
107
103
104
111
123
131
127
121
121
127
131
129
124
124
124
124
120
117
120
126
130
131
134
131
121
109
130
126
119
119
125
125
121
115
117
126
133
132
128
124
122
120
122
124
123
122
124
126
126
128
126
118
110
107
112
118
123
123
122
129
130
123
121
123
128
125
120
117
119
122
114
112
121
134
138
129
128
129
125
125
131
139
141
133
122
115
117
120
125
124
121
124
128
127
124
125
133
141
136
126
119
120
125
132
135
135
131
124
120
118
114
112
115
123
130
123
108
100
103
110
110
111
115
124
126
120
136
138
130
125
126
127
123
116
109
110
115
120
123
126
130
136
140
136
131
128
133
136
129
120
117
122
129
135
137
136
131
124
120
120
118
112
107
113
123
125
118
111
112
120
126
127
124
123
121
114
126
123
121
125
129
130
121
111
110
116
122
121
122
127
133
137
137
133
130
128
125
121
122
128
130
129
127
124
121
118
114
113
121
129
129
121
112
118
134
147
143
129
120
121
130
131
127
123
123
123
123
122
120
124
133
140
138
130
125
125
122
119
118
124
131
133
128
122
120
118
118
118
123
129
132
129
126
125
121
116
109
111
121
127
126
125
129
139
145
145
131
117
108
116
129
135
135
128
124
122
136
138
125
113
113
127
139
138
128
122
119
117
117
119
123
127
127
123
121
119
119
124
129
133
129
121
117
117
117
118
120
122
123
120
121
127
133
138
126
114
104
105
109
116
130
137
142
134
120
109
124
122
112
104
110
128
140
140
128
121
119
119
117
115
117
123
128
131
133
133
132
129
132
136
132
120
106
102
112
124
131
127
120
120
125
129
128
123
117
115
117
122
120
113
112
119
126
125
116
110
111
108
109
114
123
129
127
123
127
130
128
120
115
116
124
130
130
131
131
130
123
114
114
124
132
124
115
112
120
129
127
116
111
119
128
129
125
122
129
137
140
135
125
115
109
112
117
119
115
114
123
122
121
122
123
115
105
102
111
122
125
117
114
119
128
131
129
127
125
120
114
104
105
114
121
119
114
118
127
128
116
100
96
109
124
130
127
129
134
134
128
123
120
123
127
131
128
121
115
113
123
120
120
122
124
122
117
114
114
118
118
117
119
121
121
118
116
124
133
134
125
120
121
126
122
109
100
106
120
126
116
101
94
101
115
129
136
135
130
121
114
115
124
133
141
141
134
123
114
110
106
110
121
133
136
133
129
133
133
127
121
122
128
129
123
111
111
122
134
138
130
124
129
136
136
126
116
115
123
129
127
120
112
110
113
120
129
131
126
121
121
123
128
132
134
136
132
124
118
122
112
119
127
133
127
117
117
123
130
124
114
113
124
136
137
126
116
114
116
118
116
115
116
124
134
141
142
139
136
133
131
128
124
119
119
118
121
120
120
122
123
121
117
113
115
117
119
119
121
127
127
124
122
117
115
113
114
118
117
114
111
110
117
130
137
132
119
110
111
119
124
118
111
106
115
127
139
140
138
133
129
126
126
126
125
123
122
120
121
120
119
117
114
112
113
113
114
114
115
117
128
119
122
129
130
131
135
144
150
146
136
132
137
143
142
132
123
125
136
148
147
136
125
125
134
145
150
145
140
139
141
143
143
138
132
131
129
132
133
130
126
125
127
133
142
151
157
155
147
137
123
130
132
133
133
133
132
133
129
122
114
112
126
144
159
159
146
131
122
121
123
123
128
136
147
153
150
141
132
131
136
136
129
117
113
119
129
134
133
134
136
137
135
136
138
144
144
144
143
141
125
131
138
146
148
140
128
124
127
128
121
118
124
138
154
161
155
139
123
116
117
127
135
145
153
153
148
139
136
142
146
144
128
112
106
109
116
123
129
137
146
146
144
140
136
130
123
118
117
121
131
127
136
148
145
130
116
117
128
139
141
137
132
129
130
135
144
142
132
126
127
130
131
126
128
135
135
127
120
123
136
145
145
138
125
114
110
116
132
146
148
140
127
125
130
132
129
121
113
111
132
130
132
133
132
130
131
131
128
122
121
127
134
132
127
131
136
136
130
130
133
133
122
110
109
123
133
127
110
99
106
129
148
151
140
130
129
138
147
146
135
118
107
106
119
133
143
142
134
125
129
130
130
131
137
148
158
150
128
112
113
125
137
140
138
132
125
116
115
122
132
137
136
127
122
124
132
137
133
122
113
114
123
129
133
140
149
157
150
136
120
110
110
116
127
133
137
138
133
128
128
128
128
131
136
145
145
136
126
127
137
143
139
136
136
134
125
117
119
130
143
151
148
141
131
121
119
129
141
141
126
108
101
110
127
140
147
148
143
136
128
120
119
127
137
138
131
120
112
114
144
140
129
124
124
129
129
125
124
133
145
148
135
121
122
133
137
136
140
150
159
153
132
113
106
106
109
115
122
127
126
122
122
127
131
129
125
129
135
142
139
132
128
130
135
136
130
121
118
123
146
147
138
131
130
134
135
126
124
131
144
143
131
113
110
122
129
128
127
135
145
140
119
100
100
117
131
134
125
122
126
133
135
129
123
119
121
124
130
133
135
135
131
129
130
131
131
132
134
130
125
128
134
138
141
137
128
118
126
141
151
147
131
118
114
114
107
101
101
110
122
132
132
125
126
139
156
158
146
132
124
126
123
115
116
123
129
125
121
123
131
137
130
122
122
130
137
138
128
117
120
116
116
121
128
124
117
116
128
141
146
139
131
128
128
123
114
110
115
122
128
138
140
138
132
137
145
147
136
129
129
136
136
131
124
124
126
119
115
120
134
139
129
112
106
119
135
139
127
113
122
117
115
120
126
127
127
128
130
132
131
125
121
116
116
121
129
134
134
130
130
134
137
133
125
121
120
120
119
125
135
145
145
133
124
121
125
126
118
117
119
127
126
117
106
108
120
132
126
115
123
120
123
127
136
138
139
137
131
130
130
132
126
115
106
109
125
135
133
127
124
128
135
138
135
128
121
116
118
124
130
128
122
115
113
119
124
129
128
126
125
129
132
128
122
115
116
118
123
120
125
115
112
123
135
141
140
137
132
129
130
134
139
138
126
120
123
132
133
130
128
130
135
138
137
132
125
120
120
122
125
126
123
122
121
120
119
121
127
134
137
131
127
125
126
125
119
117
123
137
114
101
102
119
135
142
141
135
127
120
119
127
137
142
141
137
138
138
135
126
124
125
126
127
126
127
127
126
123
125
131
139
141
139
135
131
128
125
126
126
124
117
111
114
124
133
134
129
129
133
125
122
119
119
125
132
135
131
124
122
128
131
129
122
122
133
146
148
136
123
116
118
125
126
126
132
141
142
133
126
128
137
141
136
129
130
134
136
132
128
124
121
117
117
125
138
145
139
127
116
136
139
129
113
105
110
120
125
129
140
150
146
126
105
100
115
134
146
146
140
137
136
131
125
123
131
139
141
128
119
123
135
142
136
125
121
124
131
131
133
137
138
134
128
128
136
141
138
130
124
116
119
115
110
105
106
112
119
127
140
150
143
123
101
99
116
130
140
134
132
134
138
131
122
117
122
131
130
119
113
118
131
139
136
128
123
123
121
120
121
126
132
134
132
131
132
130
128
130
132
108
110
114
119
121
123
123
121
121
126
133
134
126
113
109
118
134
138
123
111
112
121
125
122
118
120
125
122
117
115
119
122
121
123
125
130
136
135
128
121
119
122
129
131
132
131
128
127
127
131
129
129
125
124
128
136
138
136
130
129
136
144
140
124
110
108
123
139
144
130
116
116
125
131
125
117
109
109
114
119
122
123
118
113
113
123
133
139
141
136
132
127
126
126
130
131
130
131
130
133
129
127
124
122
124
127
123
123
127
136
146
146
138
124
112
109
119
133
135
126
111
109
125
141
136
119
107
114
129
130
120
109
113
117
116
110
109
118
131
134
130
123
120
122
128
132
131
125
126
133
126
122
124
128
127
117
110
109
114
121
129
135
135
128
122
120
122
128
120
110
107
112
124
134
132
121
120
133
147
141
120
106
113
127
132
121
112
121
134
135
128
120
119
124
129
130
125
122
124
131
133
127
131
135
131
123
120
123
122
118
120
132
141
138
124
115
120
129
134
138
144
147
140
129
115
109
115
129
144
140
128
115
115
127
133
135
133
136
143
138
126
117
120
129
133
131
126
124
125
128
130
128
128
126
124
122
125
131
137
137
135
133
133
127
117
112
116
128
136
138
142
148
148
135
117
108
111
124
135
138
131
121
115
113
118
127
133
132
130
123
116
110
112
123
133
135
131
125
125
124
130
132
128
122
122
123
124
129
139
143
138
129
121
118
117
114
117
117
113
105
101
108
124
130
129
130
133
135
135
135
134
133
126
115
113
117
125
126
122
118
115
117
122
126
125
121
119
123
126
132
133
141
142
138
132
125
124
126
131
133
132
130
132
134
130
124
116
110
107
108
115
118
121
122
127
134
134
128
119
117
124
134
138
134
127
122
124
124
121
120
125
135
147
146
130
118
117
122
127
129
133
136
135
132
128
125
121
116
119
124
130
137
141
139
132
123
115
112
121
132
142
140
134
130
127
125
123
120
119
121
124
124
126
130
130
126
123
122
123
124
128
135
143
143
133
127
126
126
122
115
135
124
113
112
119
125
123
119
120
128
135
136
132
126
120
114
113
117
127
132
127
125
130
138
135
124
118
126
141
146
136
122
115
114
116
115
116
121
129
129
128
124
123
121
123
125
127
127
121
113
134
118
109
113
125
131
129
127
132
135
134
129
124
125
122
117
115
119
123
120
113
117
131
141
135
122
115
122
134
136
129
123
119
118
113
109
114
123
131
130
124
125
127
130
127
118
112
112
119
127
120
112
112
119
124
126
123
120
118
118
122
126
126
127
125
125
127
127
122
109
103
110
125
132
125
117
116
119
121
120
120
122
122
119
116
117
121
123
118
116
119
127
138
137
130
118
106
105
113
126
117
119
119
119
121
123
120
116
112
113
120
126
127
126
123
127
130
130
124
114
104
104
109
111
111
117
120
122
121
125
130
131
124
116
119
129
133
119
103
101
116
125
127
124
121
120
118
115
112
115
122
132
131
125
123
126
128
126
129
131
130
127
125
127
128
129
125
121
123
128
131
127
118
112
114
121
126
125
121
126
133
135
128
118
120
129
134
126
114
111
116
123
129
134
136
132
132
131
128
124
117
121
120
116
114
112
114
120
127
130
128
125
124
127
131
131
130
124
123
125
131
133
130
127
129
133
133
128
122
121
127
134
135
128
120
115
124
134
135
121
110
113
134
153
150
131
120
127
140
144
119
114
107
101
98
98
103
107
111
114
120
126
124
117
113
121
134
141
131
119
109
111
118
125
130
133
135
132
126
122
127
134
137
132
118
107
117
130
131
115
101
103
120
131
126
112
110
122
134
137
122
123
125
127
129
127
120
111
109
114
120
122
118
111
106
110
119
128
129
125
119
116
116
118
118
122
127
130
126
121
119
122
122
118
114
113
117
116
117
116
119
119
115
111
109
117
127
131
128
120
124
130
142
153
155
141
118
108
119
136
142
134
129
132
129
118
107
106
120
131
132
126
119
119
121
123
129
131
130
124
116
110
112
116
122
125
126
123
120
124
131
132
125
117
117
122
126
125
121
115
126
127
129
135
129
112
96
97
120
143
149
141
138
140
135
120
110
113
124
130
124
117
117
128
134
132
130
133
136
132
122
116
121
129
131
128
126
129
129
125
120
123
131
136
131
125
120
122
126
130
125
126
122
119
115
109
107
112
121
126
122
118
117
120
121
119
120
122
125
124
125
129
132
133
128
121
118
125
133
132
126
123
127
131
130
125
123
128
131
124
119
124
135
140
133
127
124
131
133
130
122
127
128
124
121
121
124
125
120
114
109
107
113
121
126
130
125
115
108
111
125
139
136
124
115
113
119
128
134
133
130
124
121
118
121
123
126
129
130
131
133
135
133
124
115
114
121
127
124
117
119
120
119
118
120
121
120
115
111
112
117
119
121
125
130
132
126
116
108
110
119
124
121
115
111
113
120
126
129
129
127
123
120
118
121
125
126
125
125
129
131
128
119
111
110
114
122
124
124
122
118
113
111
117
122
124
116
106
105
113
121
124
122
120
120
122
124
122
121
117
116
114
117
117
114
113
114
121
126
125
123
123
125
128
127
125
119
120
121
121
121
120
118
119
119
117
115
121
127
134
119
117
120
126
132
130
123
114
113
117
122
126
127
128
126
125
123
122
120
116
114
120
128
130
129
122
121
123
124
119
119
124
128
128
124
118
119
123
121
119
119
126
131
134
131
124
119
120
123
121
119
118
117
116
119
122
126
126
124
121
122
124
129
134
133
128
123
121
120
115
114
118
129
135
139
135
129
122
114
108
111
118
121
119
117
117
122
126
121
117
115
119
127
131
131
136
136
132
119
108
113
114
113
116
122
129
132
129
125
120
113
109
112
116
119
119
119
121
127
128
122
113
111
121
130
134
128
121
116
115
114
108
105
111
118
122
122
120
120
120
118
114
109
109
114
123
128
121
114
111
110
112
121
129
133
130
125
121
121
122
119
114
116
121
122
118
114
121
131
133
125
112
108
121
135
142
139
134
134
136
129
116
105
107
115
118
114
113
120
130
134
127
117
108
106
109
109
111
116
127
120
120
122
123
119
115
112
113
118
125
128
131
139
139
130
117
112
121
131
131
122
113
120
136
148
146
137
130
129
129
126
115
109
110
114
115
114
115
121
130
136
137
133
126
119
116
115
121
131
138
122
120
116
113
115
117
122
127
128
127
126
127
131
127
116
107
110
123
133
130
119
113
125
135
135
123
113
112
113
112
112
112
115
125
130
129
124
118
117
118
124
129
132
135
136
135
133
135
137
136
117
118
120
123
122
125
131
140
146
141
128
120
120
120
116
110
112
123
130
127
117
112
114
122
123
122
120
118
118
117
120
126
131
136
137
138
134
120
112
112
121
130
133
133
133
131
130
127
128
127
122
122
125
124
119
114
120
135
144
138
126
118
121
129
130
123
116
116
118
119
119
113
112
118
130
141
143
135
124
123
127
130
127
121
122
130
136
130
117
112
121
132
136
130
118
115
116
116
118
122
128
122
116
110
108
108
116
123
127
124
119
119
124
131
132
126
115
108
110
118
120
121
117
118
129
134
133
124
118
118
119
119
115
112
117
128
135
132
122
118
120
127
127
121
116
118
122
118
114
113
149
133
127
126
130
136
135
135
136
134
129
129
132
136
131
119
104
102
109
118
119
118
117
119
121
124
127
135
143
147
144
138
132
128
126
124
123
127
133
137
130
119
116
128
141
147
143
137
134
134
140
147
141
132
132
140
154
154
144
131
122
126
136
143
145
139
128
117
108
104
102
109
120
134
143
147
145
144
141
141
136
128
122
118
120
125
128
131
130
126
120
118
121
127
134
136
139
141
143
138
113
125
143
154
150
139
128
126
129
132
129
122
118
119
126
138
145
143
133
123
118
119
130
143
152
149
136
127
126
131
134
129
121
120
126
134
139
135
129
123
121
129
140
148
145
135
124
117
115
116
114
115
135
154
152
128
107
106
122
137
140
133
122
114
114
125
137
139
134
131
132
134
130
126
121
122
119
114
117
126
137
138
136
137
141
141
139
136
134
130
128
128
134
142
143
134
119
104
101
111
133
131
129
131
138
143
146
141
132
126
126
136
138
130
122
124
129
129
128
129
137
139
130
114
109
116
123
126
124
121
124
129
132
136
139
138
134
130
128
122
121
120
126
130
128
123
120
118
123
128
134
133
130
131
142
158
166
154
131
116
119
132
138
133
126
124
125
128
130
132
137
139
140
139
137
133
131
129
130
131
131
127
124
124
127
129
130
130
126
121
115
118
129
142
149
139
125
119
122
126
120
122
129
132
138
137
134
129
130
134
143
149
147
146
147
145
134
123
121
126
134
140
143
145
141
131
123
122
133
145
150
142
133
129
130
131
130
131
138
140
133
121
121
137
157
159
138
116
105
114
128
130
128
123
120
123
133
137
138
142
146
146
138
137
145
152
142
123
114
126
146
156
143
126
116
113
116
118
124
132
139
141
138
136
133
131
128
131
140
148
142
125
113
114
126
135
131
119
115
122
136
148
145
133
126
135
150
149
135
124
126
127
118
109
113
129
136
127
117
123
140
149
140
127
121
123
126
125
121
118
122
124
124
122
118
121
127
131
133
130
128
130
130
128
122
118
121
124
129
127
122
139
148
148
141
137
136
130
126
129
139
143
137
125
122
125
125
121
117
113
116
123
134
141
149
148
141
133
128
124
125
123
121
116
119
123
133
135
134
128
127
133
142
144
139
131
128
123
119
116
121
124
128
134
140
137
131
130
135
143
149
153
155
156
148
132
118
117
120
125
124
124
130
141
148
147
137
127
119
120
124
129
133
132
133
134
137
143
143
140
135
133
128
124
121
125
125
120
110
114
126
121
124
134
143
140
133
128
128
129
126
128
134
140
137
127
118
118
124
128
129
127
127
132
135
132
121
109
103
109
121
128
131
133
135
140
145
144
138
131
129
129
124
111
100
101
113
122
121
118
127
129
142
152
146
125
104
98
104
113
117
119
122
125
125
127
126
126
125
125
122
116
113
121
131
136
129
117
110
116
124
126
121
118
125
136
139
130
117
109
113
124
132
129
120
114
118
126
131
124
126
128
142
150
139
112
93
96
110
123
127
127
126
130
131
131
129
128
128
128
129
121
112
113
122
132
131
122
116
118
124
126
123
121
123
125
124
120
115
108
104
104
114
126
134
132
123
116
118
123
110
107
114
125
130
129
129
129
128
122
116
119
126
132
133
129
129
130
131
130
128
125
120
116
116
114
115
116
119
125
131
137
138
133
128
124
126
129
130
122
106
94
96
112
125
129
120
110
111
122
111
112
112
114
124
140
147
138
120
107
108
120
132
137
134
133
137
143
139
126
112
109
114
120
120
120
123
130
135
138
140
142
142
134
128
127
132
133
130
126
123
120
118
117
121
129
132
132
130
128
129
132
128
121
123
135
141
133
119
113
122
133
133
126
118
121
135
145
147
135
123
119
119
122
122
126
131
133
131
129
131
135
139
134
128
123
122
120
118
124
133
137
131
122
120
130
142
146
139
127
127
130
130
131
129
133
136
132
128
127
132
134
125
113
108
118
130
132
127
126
129
137
139
131
121
121
121
116
107
107
117
130
138
137
130
126
123
117
116
121
127
129
129
127
126
130
130
131
129
128
115
122
128
129
128
132
133
127
117
112
119
128
131
129
127
129
133
126
115
110
118
133
141
136
127
121
120
115
111
114
125
134
134
126
124
127
136
136
131
125
122
125
130
136
137
132
126
121
123
128
117
120
116
113
116
127
136
129
110
98
104
127
143
143
128
116
115
125
129
127
121
126
136
138
126
118
118
124
130
133
134
131
123
115
113
123
135
142
141
135
130
126
122
124
129
132
128
119
115
124
118
118
112
108
109
118
126
131
131
126
124
128
134
130
115
107
111
125
130
122
111
116
132
138
125
107
105
120
134
132
118
108
113
124
131
133
126
121
123
128
130
126
117
115
123
131
127
117
115
128
125
119
117
120
118
111
112
124
134
138
135
129
124
117
112
110
115
122
117
110
109
117
131
139
132
114
104
109
124
129
117
109
117
135
143
136
122
116
122
127
129
127
124
123
127
132
129
126
125
130
134
121
117
121
124
123
123
124
120
118
119
128
135
131
120
111
108
111
117
126
135
139
136
131
121
113
106
109
121
131
136
131
127
129
128
126
128
132
137
137
129
124
121
124
130
134
131
124
117
116
133
123
117
122
131
140
140
133
122
115
116
126
136
136
125
113
110
117
126
136
141
141
133
120
107
102
108
116
125
133
135
131
123
117
118
124
130
130
129
128
125
119
115
120
126
125
116
105
104
117
132
130
131
137
140
139
128
125
127
131
125
118
114
113
115
122
133
140
137
127
121
122
122
117
110
111
122
128
127
124
123
121
119
116
116
125
131
129
123
117
116
116
118
118
115
115
115
117
123
133
129
133
141
143
136
125
111
112
124
133
137
125
110
102
106
121
134
138
134
130
130
131
127
120
121
128
132
129
123
120
124
130
130
129
125
126
130
138
139
132
125
120
119
115
109
112
122
132
131
125
120
122
125
125
123
123
122
121
123
130
139
138
128
114
106
109
120
128
134
137
141
140
134
134
136
136
132
129
136
143
146
141
136
135
135
129
124
127
135
141
139
130
120
111
107
113
126
133
129
116
131
118
109
112
121
129
133
130
127
127
131
133
131
120
110
107
114
127
134
135
127
120
127
138
141
135
127
131
143
151
144
129
119
125
133
131
123
115
119
127
131
130
122
117
119
125
131
133
131
128
131
113
113
122
130
129
125
127
133
135
127
119
120
123
123
116
116
124
125
124
119
120
128
134
128
121
117
120
123
119
113
111
113
115
114
116
121
128
130
126
120
120
122
125
130
129
130
132
133
132
111
103
112
124
131
125
120
125
135
137
126
114
113
119
125
128
128
125
120
114
115
125
139
141
128
117
116
118
120
117
120
127
130
124
113
105
114
129
135
132
124
120
120
120
118
116
114
118
123
131
120
123
123
121
120
121
120
123
128
132
127
119
113
116
120
127
128
127
123
118
118
127
136
135
131
127
128
131
135
142
149
153
145
131
122
119
119
118
116
119
124
123
120
116
110
106
109
113
123
129
145
155
147
132
121
115
111
110
115
125
127
121
115
116
122
128
127
125
128
135
134
132
123
117
119
126
132
131
128
132
141
143
136
127
127
133
135
124
108
100
105
118
132
139
132
118
110
116
126
131
131
138
136
127
123
118
112
107
104
109
117
118
116
118
128
138
143
138
131
132
135
138
129
119
119
126
129
125
115
112
117
125
128
121
117
122
134
138
124
103
92
104
129
143
135
117
108
113
123
128
110
106
103
103
111
119
121
113
104
101
113
119
117
112
114
134
153
154
135
119
119
129
135
134
132
130
131
129
124
122
128
133
130
121
111
110
120
133
131
117
104
104
111
113
111
110
111
116
119
118
115
120
117
112
111
113
113
113
116
121
126
126
122
116
110
116
125
131
126
119
116
118
122
123
125
128
130
129
126
129
132
135
132
128
125
124
122
118
117
120
124
123
119
114
117
125
130
127
122
120
118
133
140
138
128
114
109
115
132
137
131
122
124
133
125
109
97
104
120
126
121
114
114
120
129
136
137
131
124
118
117
123
131
137
138
136
130
125
127
131
138
142
141
134
127
121
115
117
124
134
111
114
123
131
129
124
119
126
137
136
123
115
121
133
128
116
108
115
126
131
127
121
125
134
140
141
141
138
133
124
118
120
129
133
129
124
128
138
141
134
127
132
142
141
129
118
114
120
128
134
111
110
114
123
125
121
120
125
130
128
123
118
119
120
120
119
122
126
127
130
132
135
134
130
122
119
121
130
134
128
123
122
126
124
118
114
118
128
129
124
123
134
143
141
135
133
136
135
131
122
110
119
129
135
128
116
110
116
123
128
125
119
117
120
122
119
112
109
110
118
131
136
128
118
112
112
116
119
120
118
115
117
117
117
118
124
123
118
118
128
148
157
149
129
121
127
133
128
121
119
107
110
118
120
117
111
107
114
122
128
126
119
118
121
123
118
110
102
106
115
122
124
120
119
120
121
120
120
119
121
123
120
117
116
121
132
134
125
116
123
139
144
131
116
108
112
118
121
121
123
115
106
101
101
107
111
110
113
117
124
129
126
121
115
115
117
116
118
121
120
121
123
123
120
114
110
116
124
133
137
137
130
124
120
124
132
134
123
104
94
100
117
128
128
122
115
113
118
123
126
125
118
114
113
116
116
116
114
114
120
125
127
126
123
118
118
123
127
126
123
121
130
134
127
115
110
115
126
133
132
130
129
125
124
125
130
131
123
103
93
101
123
144
149
135
122
117
120
127
126
123
117
116
117
120
124
124
125
123
119
116
119
130
139
137
129
123
123
124
120
119
126
132
132
130
129
133
130
125
118
118
118
119
121
123
125
126
124
120
120
122
130
135
136
132
129
128
129
130
129
114
113
116
123
130
130
128
126
124
119
111
106
115
127
127
119
111
114
122
123
117
109
107
112
122
134
137
134
127
122
117
115
111
116
121
122
119
116
118
120
119
116
114
120
128
133
132
130
129
132
113
121
130
135
134
130
124
120
119
118
111
106
109
113
112
106
107
115
124
128
119
106
102
109
123
136
140
136
132
128
126
121
117
118
122
126
122
116
111
110
111
113
115
120
123
128
126
122
124
132
118
123
126
123
120
123
128
127
122
116
112
116
121
122
114
106
108
116
124
126
124
126
133
138
140
141
139
134
128
126
126
131
133
132
131
129
127
122
118
116
120
124
125
121
116
114
112
117
123
130
118
113
109
109
116
127
135
135
125
116
113
119
131
131
120
110
108
113
118
119
122
130
140
138
130
124
123
123
118
114
120
130
142
145
139
129
120
118
119
124
128
124
117
116
114
111
111
116
123
127
115
117
119
121
124
127
131
128
125
119
117
120
125
130
127
119
112
112
116
116
118
113
109
108
110
116
121
115
108
107
116
128
135
135
133
128
122
116
115
122
130
130
124
119
118
115
117
121
125
125
125
126
126
124
120
118
119
126
125
122
120
119
118
120
121
121
121
119
120
120
120
115
110
111
117
124
124
115
103
104
117
124
118
110
109
124
133
130
117
115
128
144
145
135
126
122
127
127
125
122
128
122
116
110
109
112
118
125
127
123
119
117
118
119
118
119
118
117
118
119
121
127
129
130
131
131
124
115
105
104
108
110
108
105
111
124
134
134
125
120
127
131
129
120
120
130
139
132
119
110
147
145
138
130
127
124
126
125
124
121
117
116
119
122
124
122
126
132
133
125
115
115
124
133
133
126
115
114
122
136
141
139
133
125
123
127
127
130
134
139
139
134
130
131
135
137
134
129
130
132
147
149
141
133
130
140
153
151
134
124
127
140
146
139
126
123
129
137
137
129
118
118
129
145
150
144
129
122
126
137
144
141
133
131
135
139
139
132
122
115
114
123
130
130
123
117
122
131
138
141
113
122
138
146
145
135
129
126
128
132
137
137
128
114
105
111
130
143
141
133
125
122
129
140
141
137
126
125
136
143
139
123
112
121
140
155
155
144
126
111
109
120
129
130
123
116
120
132
140
142
108
117
131
142
142
130
120
122
130
135
135
128
120
114
115
125
135
137
131
132
135
135
131
126
124
121
120
124
135
142
137
122
109
114
130
146
152
147
134
122
114
118
125
131
128
128
131
135
143
146
132
134
127
118
120
134
149
151
142
130
126
129
135
136
133
132
130
127
127
132
139
139
131
125
126
131
131
127
129
132
134
129
119
117
125
131
134
131
124
115
114
121
131
136
129
124
122
131
141
148
130
134
128
115
111
120
136
141
134
122
119
121
123
119
113
109
113
121
130
135
134
127
124
128
136
139
135
127
129
133
137
133
123
121
123
128
127
119
113
114
117
126
139
144
143
132
122
120
126
131
111
120
130
130
117
105
104
117
132
142
142
132
123
118
117
118
121
121
121
120
120
121
124
127
128
128
124
126
133
145
155
152
139
127
124
128
125
118
116
122
126
126
132
141
152
154
140
124
119
126
118
122
131
130
117
111
115
128
138
144
145
141
135
135
144
155
153
136
117
111
119
133
136
133
130
132
135
134
133
135
140
141
133
126
127
134
138
130
120
116
115
117
121
129
136
141
135
126
122
127
128
134
135
125
115
115
127
134
129
121
120
124
125
128
139
155
162
152
136
126
128
133
135
141
145
141
130
122
121
126
131
130
125
123
127
136
140
135
121
108
106
118
129
134
129
121
121
124
125
127
122
132
137
136
126
119
124
132
130
126
122
122
120
124
125
134
141
146
141
134
123
114
118
132
140
131
110
103
116
133
144
140
132
127
126
125
127
130
130
123
120
123
134
139
139
130
126
128
131
131
128
131
137
140
140
137
138
144
147
143
134
129
131
133
131
124
122
131
138
134
120
103
106
123
139
140
127
118
122
126
125
121
122
130
134
130
130
140
148
145
134
127
127
137
140
140
138
138
137
143
137
134
140
143
142
138
132
134
135
128
116
116
131
150
154
142
131
128
132
131
122
108
107
123
141
148
139
129
124
127
125
124
127
136
143
145
143
143
145
142
138
136
136
138
139
138
136
136
135
139
129
132
142
149
138
116
99
103
114
118
110
107
121
143
159
159
143
127
123
127
126
119
109
115
129
136
133
126
124
134
147
151
146
142
142
142
138
130
122
120
127
137
146
145
138
136
135
136
133
129
131
132
141
145
131
109
97
104
122
133
130
124
122
127
138
143
136
124
119
127
138
135
121
114
120
132
134
131
127
132
139
142
139
133
129
131
131
129
124
119
118
123
131
135
136
134
132
131
126
121
147
140
135
128
123
117
118
124
128
128
128
132
132
131
124
120
118
121
129
135
142
143
137
134
131
132
134
135
136
130
121
119
120
122
125
126
130
138
141
135
126
121
126
134
136
134
126
119
120
123
134
134
132
127
126
129
130
127
118
110
111
123
135
137
129
119
120
129
138
135
128
127
134
140
138
130
124
125
127
125
121
121
127
131
128
125
123
125
127
129
130
134
138
135
131
126
123
120
123
132
118
125
133
138
141
142
142
135
120
108
104
112
123
129
130
128
130
131
127
119
116
120
129
134
131
124
115
110
111
117
124
132
135
134
129
123
119
117
118
122
129
132
128
121
114
111
115
117
119
119
133
138
143
144
144
146
147
141
128
115
111
115
121
125
132
137
137
127
115
111
120
132
140
136
126
118
113
110
113
121
127
128
127
128
131
134
132
128
126
127
129
128
127
125
124
123
119
120
123
124
147
147
142
132
125
129
131
127
120
116
119
124
128
132
138
140
136
126
118
120
123
133
140
138
130
123
121
125
128
132
128
124
119
122
131
139
141
136
130
128
130
132
134
139
141
140
137
135
134
132
137
138
128
114
107
111
118
119
116
114
112
115
122
128
130
127
127
128
130
126
123
123
130
138
135
133
133
134
134
128
125
121
119
121
130
135
134
124
119
124
132
135
130
127
127
133
131
120
114
112
128
128
126
117
112
112
118
128
134
129
120
116
122
126
125
126
125
128
126
123
123
130
141
141
132
125
124
129
129
127
125
128
135
141
144
140
126
109
105
120
137
142
129
119
115
118
116
109
107
117
125
123
126
129
122
112
112
125
138
145
138
128
119
117
122
129
138
135
126
122
128
138
144
143
135
125
115
108
109
114
124
136
146
150
146
136
120
106
105
117
130
135
128
122
121
128
129
127
126
131
122
118
119
123
119
114
116
126
134
138
134
124
117
116
124
137
141
134
125
124
127
126
123
127
134
136
124
106
95
101
121
136
140
133
122
115
115
117
121
125
128
127
119
113
117
130
138
138
128
120
123
119
119
124
129
131
132
135
131
121
114
114
121
131
137
137
132
126
122
124
127
128
121
116
117
122
123
117
109
111
122
132
133
126
119
115
116
115
120
130
138
137
124
113
112
117
123
124
126
125
132
121
125
139
146
138
124
115
114
116
116
116
120
121
121
123
129
131
134
137
145
150
143
124
106
103
111
121
121
118
121
124
129
132
132
128
120
112
108
115
126
136
136
129
123
118
117
123
129
137
121
117
120
128
134
124
107
99
110
128
140
137
123
110
106
116
128
133
134
137
144
145
134
116
109
111
117
126
127
125
123
122
127
132
135
131
131
131
127
121
115
116
122
126
125
128
128
131
128
124
117
112
109
108
115
125
129
125
123
127
135
135
125
113
114
125
132
133
124
120
121
118
111
113
124
132
131
127
128
133
135
130
128
131
136
135
133
133
133
129
121
115
112
116
121
127
130
130
124
116
127
121
118
120
124
131
139
139
126
110
104
109
118
122
126
129
134
135
130
121
119
117
118
124
133
136
133
125
122
127
133
130
127
129
137
142
137
127
120
123
130
129
126
118
118
121
128
130
125
127
116
122
136
145
135
120
113
120
125
118
105
105
119
132
135
130
131
134
136
136
138
138
135
129
122
124
128
126
119
116
120
125
126
123
125
130
137
136
131
128
129
130
126
117
116
125
134
133
123
115
104
114
131
141
133
122
116
125
137
137
119
108
114
129
135
133
127
123
126
131
140
146
145
135
123
121
127
130
128
127
130
136
138
126
114
106
112
125
133
134
127
119
115
115
120
130
138
135
123
110
127
128
124
121
123
124
127
131
134
130
118
108
111
124
133
136
128
121
117
119
130
140
146
143
133
128
129
133
136
140
143
144
140
131
120
105
100
108
119
129
127
120
118
122
129
130
126
125
125
129
153
152
136
122
115
112
110
110
112
114
113
109
107
111
120
126
123
116
117
122
130
132
129
124
122
126
130
134
134
131
126
124
123
123
126
126
122
115
109
111
115
121
125
128
129
126
120
116
122
131
142
144
140
133
129
123
115
107
101
102
108
109
106
106
107
111
113
112
115
121
131
131
124
118
117
120
126
129
127
122
116
110
108
112
122
133
135
126
113
111
116
124
125
117
116
124
132
130
118
113
116
119
119
122
131
136
135
121
105
99
108
122
125
124
118
119
123
123
117
118
126
136
139
134
126
122
120
121
126
131
129
120
113
113
120
122
121
117
121
131
140
140
126
110
110
124
136
134
122
115
115
119
117
110
108
110
116
122
124
122
120
123
127
131
128
127
128
129
124
119
120
124
127
127
126
121
116
116
122
129
132
128
125
124
124
118
110
110
123
138
143
136
128
126
129
127
119
112
113
125
116
123
124
118
110
104
113
129
142
135
111
91
93
106
115
120
122
126
124
119
116
113
114
117
118
122
124
120
117
116
117
122
126
128
128
123
119
121
127
129
128
131
135
137
133
125
113
107
114
129
118
114
118
122
127
131
136
139
137
123
103
90
92
100
113
119
123
125
121
117
117
122
126
123
122
124
130
131
124
117
115
120
126
124
120
121
130
137
131
124
124
133
136
127
114
113
118
122
120
117
119
114
115
121
126
125
124
121
121
121
125
125
125
120
116
119
124
124
123
121
126
130
126
118
111
112
121
127
128
126
126
128
125
116
110
117
128
131
127
122
124
131
127
116
111
118
126
124
117
113
118
120
127
130
125
112
104
107
116
125
127
124
123
120
118
118
117
122
128
134
131
125
115
110
109
111
112
114
119
124
130
129
123
114
114
118
121
116
113
118
126
128
123
117
124
135
135
126
119
123
116
113
119
126
127
118
113
115
123
127
120
111
110
117
123
120
118
120
127
135
136
133
129
129
130
126
120
116
118
123
130
131
125
118
119
124
126
122
113
115
122
125
123
122
126
132
132
128
125
126
127
119
113
111
115
116
115
118
123
128
129
124
120
118
120
121
119
118
124
132
139
145
145
140
133
129
126
122
119
122
127
131
128
122
122
124
127
122
112
107
113
124
134
132
128
119
116
117
118
118
135
133
124
114
111
113
115
116
120
124
129
129
124
115
110
113
119
125
126
129
135
143
141
130
121
119
122
122
120
120
122
123
122
122
126
130
128
120
106
104
111
120
129
133
130
123
116
114
118
122
130
130
127
123
120
121
122
126
124
121
118
120
125
124
120
116
121
127
126
128
131
139
139
130
124
121
123
122
122
125
129
126
121
120
126
132
129
121
117
116
114
114
113
119
125
125
124
125
131
135
115
114
116
120
121
124
126
125
123
121
118
118
125
127
124
115
114
117
122
124
127
131
131
131
129
129
126
122
118
125
136
140
135
125
121
120
118
120
121
123
121
120
118
120
123
123
123
128
134
133
115
114
113
113
115
118
119
118
120
122
121
118
115
113
111
110
112
116
119
116
113
109
115
121
127
131
130
126
122
121
127
133
133
128
125
126
125
126
123
120
117
117
120
121
127
128
128
125
125
123
116
122
123
120
117
120
122
120
116
114
113
112
112
111
113
117
122
124
122
117
116
117
121
119
117
120
126
131
129
126
126
126
127
127
130
134
137
133
124
115
109
107
111
120
128
131
126
116
109
112
110
120
126
129
129
130
129
120
110
104
105
112
122
129
129
126
124
121
122
126
134
138
133
119
109
109
120
126
126
123
122
125
123
121
119
119
121
122
124
124
119
108
104
111
118
118
112
104
103
108
112
121
125
129
129
129
127
117
108
104
110
118
124
128
127
124
118
117
119
125
130
129
120
112
112
118
125
122
113
110
114
114
111
108
108
110
113
118
124
130
130
124
114
111
112
109
109
114
119
119
123
122
122
126
127
125
118
113
110
115
121
123
117
112
108
111
114
116
118
120
124
126
125
122
123
124
121
115
108
109
116
120
115
109
113
119
121
117
115
117
125
130
127
121
114
116
120
128
127
123
121
119
119
126
131
130
125
120
117
119
121
122
120
117
112
111
113
118
118
118
121
126
129
129
125
121
116
110
104
108
115
121
126
127
127
122
117
114
113
119
123
125
120
118
121
128
133
128
123
116
128
138
141
135
126
121
126
134
134
123
116
115
124
134
139
142
146
151
155
152
146
142
142
142
140
133
122
116
116
123
134
138
137
131
129
136
140
141
137
138
142
140
134
127
125
134
141
143
134
128
136
140
139
134
132
134
137
134
129
128
140
151
149
135
124
126
140
151
153
149
147
146
148
152
152
147
132
124
125
135
148
148
138
128
128
134
139
134
126
126
136
146
148
138
125
118
123
133
131
128
136
144
148
149
143
137
129
126
130
139
155
160
148
125
113
119
133
139
131
124
124
130
132
136
135
133
135
140
149
152
145
129
118
122
133
143
141
133
127
125
132
139
139
126
110
103
115
130
136
131
138
148
148
140
131
128
128
133
139
140
138
135
129
126
133
142
145
137
128
121
125
129
130
128
126
126
128
133
140
140
133
123
120
125
131
131
129
131
130
128
130
132
130
125
122
127
141
151
149
140
136
145
139
127
118
123
137
146
143
133
125
123
128
137
145
144
140
133
130
133
134
133
127
126
129
131
128
122
119
119
124
130
133
131
129
125
128
131
133
130
131
133
135
138
137
145
150
148
136
127
116
125
129
126
119
119
127
137
141
135
125
121
126
130
129
122
117
122
131
135
137
130
124
123
124
128
129
125
122
121
122
121
122
125
132
141
143
138
132
130
134
134
132
129
128
130
130
126
118
111
112
115
124
127
118
110
110
123
138
143
132
121
117
117
115
112
112
119
122
124
126
130
131
124
114
112
121
127
133
136
139
137
128
120
122
131
134
124
116
120
133
133
129
119
115
121
129
136
137
133
128
123
122
121
114
108
109
117
128
136
140
139
133
128
126
130
139
139
128
115
111
117
125
126
122
119
124
126
129
135
142
144
135
123
119
125
131
121
108
105
115
128
133
128
126
124
130
136
140
139
128
122
120
121
116
113
116
118
119
124
134
143
146
141
138
141
145
145
136
129
120
113
114
123
132
134
129
125
131
143
150
147
135
129
130
139
144
137
123
113
113
125
136
137
130
125
124
122
120
117
114
106
115
125
128
126
125
127
127
126
125
124
124
124
123
123
122
124
130
134
135
124
116
120
127
128
122
121
133
151
158
150
136
132
135
137
136
134
132
128
128
132
136
135
130
126
129
135
133
128
116
113
120
132
138
135
134
134
135
130
120
112
110
113
114
119
120
124
129
132
125
118
115
121
131
135
133
133
134
136
130
120
119
127
129
123
118
120
127
130
130
130
134
135
132
129
132
139
147
148
131
136
138
134
130
126
130
137
136
124
111
108
119
133
137
134
134
137
138
133
126
120
122
133
139
144
141
140
142
142
131
121
118
124
126
121
117
123
135
138
133
129
131
137
143
139
132
124
125
135
122
127
132
132
127
120
124
134
141
132
119
111
119
133
141
137
125
120
121
129
136
136
133
132
132
130
130
131
141
150
153
148
141
134
129
125
126
134
141
140
139
136
137
136
137
135
130
126
124
126
120
118
120
124
124
124
124
130
139
140
138
131
123
124
128
131
124
113
108
113
123
129
125
121
120
125
130
133
135
133
135
135
136
135
133
132
134
136
136
136
139
145
145
135
124
122
130
140
144
139
145
141
133
126
120
113
111
113
120
127
133
140
143
142
138
138
137
135
129
120
117
118
123
125
129
131
137
141
138
129
117
112
118
126
133
131
130
133
133
134
138
143
143
134
127
125
129
137
141
135
143
144
146
139
124
108
98
102
111
116
117
123
130
136
131
129
131
135
136
131
127
126
130
133
132
128
126
126
125
121
116
120
128
137
133
123
114
118
127
131
131
133
133
132
129
125
125
123
124
122
123
128
139
140
126
113
109
120
129
128
119
107
104
110
116
122
126
123
121
123
128
132
128
126
123
120
118
114
111
113
124
132
138
137
130
121
114
116
121
124
125
127
128
127
124
117
113
114
114
118
126
126
129
126
123
122
129
133
131
124
120
116
118
125
134
139
135
125
117
119
126
128
125
120
120
125
127
130
134
138
134
125
117
117
125
130
128
123
123
125
128
127
126
126
128
125
124
119
121
123
134
136
131
123
123
129
130
125
118
117
123
130
135
142
148
146
137
130
130
130
127
122
120
123
128
131
133
140
147
146
131
113
106
119
133
141
133
121
119
126
130
126
123
125
134
141
139
132
124
122
137
147
145
135
126
122
119
122
128
135
136
131
124
126
132
134
131
130
132
132
127
119
116
123
134
140
138
131
122
119
116
116
123
132
140
139
129
115
117
128
136
133
124
124
128
136
135
129
119
114
141
147
146
136
124
112
111
120
131
135
132
127
122
125
129
130
125
120
120
123
127
126
123
122
130
139
142
134
124
121
128
135
133
128
125
121
116
112
116
137
151
150
137
127
126
128
127
124
123
130
130
130
136
137
127
117
113
117
121
124
128
129
127
128
127
130
130
130
127
129
134
135
126
121
128
138
142
135
125
121
128
134
135
130
122
117
111
109
115
126
139
140
130
125
126
130
126
118
121
134
117
125
137
140
134
124
124
129
138
140
136
128
119
116
123
132
143
148
147
142
133
122
115
116
128
137
138
126
111
104
111
126
135
136
131
126
120
116
115
121
125
124
117
112
118
131
138
138
132
129
117
128
139
140
130
122
127
141
151
144
131
119
117
120
125
131
134
136
135
132
129
121
117
119
126
131
131
125
116
114
120
130
132
128
122
123
121
120
117
120
129
134
126
119
118
130
147
156
153
137
117
114
124
135
132
124
119
123
127
125
119
121
126
130
125
117
116
117
120
125
132
141
140
130
120
117
122
128
133
133
129
125
126
126
124
121
116
114
113
116
125
135
139
138
135
129
129
134
136
136
117
108
109
126
134
130
119
109
111
123
131
135
136
134
130
126
120
118
119
124
132
133
126
117
116
120
128
134
136
130
121
119
125
133
136
133
128
124
121
114
109
113
129
141
141
129
116
111
113
117
130
118
109
115
126
134
133
128
124
125
130
131
131
134
142
146
139
126
117
118
121
115
102
97
111
125
129
123
114
110
113
119
126
131
137
140
140
135
123
109
99
106
124
139
142
130
118
112
112
119
129
124
124
123
122
120
127
134
129
118
110
113
121
133
142
147
142
130
119
119
122
122
111
105
112
125
128
116
104
104
118
128
127
123
125
135
142
136
120
110
111
124
133
136
127
122
118
117
120
125
116
128
141
138
119
99
100
117
129
126
116
115
126
134
137
133
136
137
136
134
133
131
124
118
120
129
138
134
125
123
131
135
130
123
122
130
140
140
132
127
129
132
129
121
115
121
127
127
119
108
117
128
134
131
118
106
104
115
126
127
118
116
121
128
125
118
122
130
134
134
131
126
118
118
121
129
137
136
133
135
138
134
129
123
123
129
134
135
131
129
125
118
118
121
131
143
149
141
123
105
120
116
115
119
127
132
128
123
115
108
104
108
118
128
127
121
116
113
113
113
115
117
117
119
121
121
122
123
125
129
129
124
121
119
120
121
120
117
118
116
113
112
116
129
141
144
138
130
126
131
119
114
114
121
126
127
125
120
113
105
103
109
119
126
126
119
108
100
101
108
115
120
121
122
121
122
123
125
128
128
122
120
119
121
122
121
118
111
108
111
118
121
119
117
122
128
123
115
118
131
127
127
127
124
119
113
114
116
118
116
119
122
122
117
107
97
90
93
106
119
128
129
124
121
121
123
127
133
136
134
126
118
117
122
133
135
124
111
106
112
129
135
122
109
113
132
144
135
122
120
128
131
129
127
128
126
125
119
113
113
118
126
128
119
105
95
95
103
113
120
127
128
125
123
123
123
123
126
133
136
129
116
109
118
132
134
123
110
108
121
138
141
132
121
124
136
143
138
127
123
120
123
128
133
135
131
124
121
116
112
108
109
116
118
114
113
117
124
125
122
123
122
124
128
130
129
125
123
126
128
125
116
109
115
121
119
112
112
119
131
137
134
133
135
134
126
112
103
109
121
119
120
124
129
129
123
122
123
128
125
112
100
97
102
113
126
135
135
126
120
120
123
124
125
125
128
132
131
126
121
118
117
117
118
121
119
117
115
115
119
120
124
126
128
129
126
124
120
116
117
130
126
120
117
118
122
125
124
124
125
125
119
108
103
112
125
135
129
116
109
116
124
126
120
114
122
130
131
124
117
116
119
119
117
123
132
136
126
111
111
124
134
129
117
111
122
138
140
127
113
142
139
127
115
114
115
116
113
111
117
127
133
129
118
115
120
126
124
117
111
116
123
123
119
117
121
122
121
120
125
130
129
121
113
118
133
143
135
124
124
134
139
129
116
111
115
120
116
114
115
132
125
118
114
113
115
115
115
116
118
120
120
120
118
119
121
128
132
130
124
117
114
120
125
125
118
110
109
122
138
149
143
129
117
117
125
130
128
123
119
115
111
110
119
132
135
127
115
117
128
120
111
108
115
126
130
126
121
122
122
117
108
110
115
123
126
129
130
128
124
120
121
126
128
125
115
107
106
113
124
135
141
141
133
127
124
124
126
123
114
105
100
110
121
131
135
132
130
132
132
127
120
116
124
132
132
125
117
116
120
120
114
111
114
118
120
119
115
117
123
129
132
129
128
129
129
125
114
104
101
113
130
142
140
128
120
118
125
134
136
135
132
132
128
123
117
115
118
123
124
133
134
128
122
121
119
116
113
114
122
127
127
121
114
109
109
113
116
120
122
126
126
123
124
131
137
135
122
107
105
115
122
124
126
126
122
120
123
136
149
150
136
126
122
123
121
114
105
108
120
123
133
131
125
121
118
117
115
116
122
131
137
132
122
116
118
125
126
122
118
122
123
123
123
125
126
122
115
110
117
122
119
114
117
125
131
129
124
126
130
127
117
109
115
122
125
119
113
113
122
108
117
122
123
122
119
116
113
114
121
133
137
133
125
124
126
134
131
123
120
124
133
135
129
126
119
116
110
110
118
125
128
124
120
122
122
122
121
123
124
123
121
121
120
117
113
115
123
129
125
108
107
108
112
116
117
114
112
119
130
134
134
124
121
119
121
127
129
127
124
122
121
123
126
126
127
126
126
125
128
130
130
126
122
119
118
117
120
123
124
124
121
120
119
116
115
120
128
132
127
117
120
122
122
120
118
113
112
122
131
133
126
121
118
118
118
119
124
126
122
116
107
106
110
115
118
123
126
127
128
126
122
116
117
119
120
118
117
117
118
115
109
112
121
134
139
133
126
121
122
122
139
148
145
133
121
112
110
112
114
114
114
115
119
125
127
126
126
128
126
124
117
109
108
108
112
116
115
114
111
111
112
113
114
118
119
118
117
120
123
123
120
121
131
139
140
130
122
118
119
127
136
139
136
127
119
111
107
108
110
114
114
111
108
115
125
134
136
131
130
129
126
123
119
118
123
129
132
126
117
112
109
109
114
119
121
121
122
127
132
131
127
122
118
112
113
117
122
122
120
128
123
124
126
124
119
109
104
110
123
132
130
119
106
105
110
120
122
119
119
124
129
133
132
126
125
129
136
139
137
129
120
118
125
133
131
121
111
108
110
113
114
113
112
109
109
112
120
123
118
123
122
125
131
131
120
108
104
111
123
131
132
129
124
119
113
109
109
115
118
122
124
125
125
123
120
114
111
113
119
124
128
134
137
135
121
107
99
104
111
115
119
121
122
122
117
114
117
124
127
114
120
132
140
138
133
136
143
142
129
119
122
133
144
145
134
127
124
128
132
140
140
135
129
126
126
125
126
125
123
127
130
133
133
134
138
139
134
129
130
135
140
138
134
127
130
135
138
131
120
120
120
128
132
134
131
129
130
133
138
143
142
135
126
128
136
141
136
127
127
137
138
128
117
116
128
135
132
125
124
131
139
140
135
128
127
129
132
134
138
141
143
142
139
138
136
136
135
126
116
139
140
135
128
127
124
121
118
119
130
143
149
138
125
124
136
146
141
129
122
126
134
130
119
116
126
138
142
134
125
124
131
139
142
139
133
129
129
130
134
138
141
142
138
130
121
119
125
122
113
143
143
133
122
116
116
117
117
117
120
126
130
131
130
135
139
142
137
129
123
128
134
136
132
127
123
128
132
130
122
119
129
145
154
147
132
123
121
126
126
131
139
140
138
133
130
137
136
125
110
135
132
131
129
130
129
126
124
129
134
134
131
129
131
136
138
137
131
129
124
123
121
125
127
125
121
120
125
130
127
127
136
147
152
141
127
122
126
131
134
134
140
137
139
144
155
160
149
125
107
133
125
131
148
154
145
135
133
141
147
146
140
140
148
149
143
138
137
134
130
123
119
125
127
128
129
133
140
142
134
124
122
126
132
138
140
137
132
133
138
147
142
132
124
126
138
144
134
118
110
141
123
120
130
141
140
132
128
129
127
121
121
136
151
151
138
128
131
134
131
128
131
139
138
131
129
133
136
134
127
122
122
123
123
128
132
130
122
122
136
151
151
132
112
100
105
123
135
138
138
138
120
108
110
118
125
125
122
117
113
113
120
131
137
131
120
117
122
126
123
122
124
131
131
124
117
114
116
120
127
133
135
130
123
119
120
121
119
122
134
146
150
139
124
109
109
125
137
143
138
119
110
110
121
129
132
129
124
123
126
133
138
138
129
119
110
108
111
115
119
123
124
123
123
125
127
126
125
130
136
137
135
126
120
120
127
133
136
137
135
137
138
137
132
128
130
135
136
129
118
116
107
110
130
144
145
137
128
124
128
132
131
129
122
116
113
106
100
104
118
137
144
138
133
134
141
144
138
129
127
130
132
129
129
131
136
144
144
139
135
134
137
137
131
126
127
132
135
131
123
117
109
111
123
135
142
137
127
118
118
121
121
117
111
111
116
120
113
108
117
130
144
145
137
129
128
124
116
108
111
123
131
134
131
131
133
131
127
120
122
131
140
141
131
119
112
113
123
131
133
120
122
122
121
122
129
135
136
129
119
114
117
120
118
114
115
121
124
122
120
125
134
142
140
132
121
112
109
112
123
126
122
117
116
117
120
119
120
123
124
123
120
117
114
116
113
110
111
120
127
121
125
128
124
123
124
134
140
138
131
122
125
128
127
118
107
104
108
114
119
124
130
137
138
134
126
123
127
133
133
123
112
108
112
120
126
132
136
135
126
113
103
102
110
117
122
123
123
124
127
119
120
122
124
125
125
126
128
135
135
135
133
131
132
132
129
123
118
115
114
113
118
121
124
121
118
121
123
122
119
114
114
122
133
140
142
141
137
128
117
113
119
124
122
120
121
126
135
139
140
118
122
124
125
124
120
119
121
127
127
122
123
131
143
153
161
163
156
138
120
110
110
117
118
112
109
109
114
120
123
123
125
134
142
146
139
130
124
120
118
119
125
127
123
120
120
126
131
133
129
120
124
129
133
125
111
104
108
116
118
116
116
125
135
140
142
143
141
134
126
123
122
118
114
110
112
119
130
138
139
135
134
136
137
133
124
121
123
126
120
112
109
112
119
125
128
130
132
127
121
127
125
133
133
123
109
100
109
124
133
132
123
116
113
115
118
117
116
118
125
133
130
118
111
114
124
135
138
134
131
133
131
131
128
125
121
119
121
120
115
113
116
121
124
125
130
133
136
139
140
117
119
122
120
118
119
125
130
132
132
132
130
126
127
131
128
122
117
117
126
132
128
118
113
125
137
140
137
131
130
129
124
119
118
118
118
116
114
117
124
130
132
126
119
118
123
129
132
133
138
103
112
119
119
127
137
143
137
124
117
120
132
144
150
148
136
124
120
124
129
130
122
117
124
132
139
143
143
138
133
130
125
128
132
134
128
119
115
125
136
135
120
103
103
113
124
126
117
108
110
117
128
133
131
130
131
131
126
124
124
129
134
134
131
128
124
122
122
129
130
130
122
113
115
126
137
140
136
128
127
128
132
138
143
144
138
128
127
132
137
127
111
102
110
123
132
132
126
119
116
140
143
135
122
114
113
118
121
121
121
123
122
119
113
112
112
111
111
118
128
130
123
110
104
117
131
135
127
122
128
132
129
117
110
112
119
127
136
142
148
141
130
125
128
137
138
137
135
135
137
134
128
122
116
115
120
128
126
113
104
108
121
129
127
119
112
109
113
121
128
129
120
111
111
119
129
134
133
133
129
124
113
105
104
111
117
122
127
138
146
148
137
129
129
136
136
127
115
114
127
126
125
129
130
133
136
137
130
120
118
125
137
139
130
118
113
118
133
144
141
128
117
113
119
126
128
132
138
138
130
119
119
130
139
143
139
129
122
121
123
128
124
121
122
130
132
126
117
113
122
123
133
141
139
127
120
123
131
138
138
137
135
130
123
118
117
127
140
146
139
124
112
113
122
128
128
129
131
135
133
132
131
133
132
130
131
132
129
122
114
115
123
128
131
130
131
137
142
141
131
111
118
127
127
117
109
116
128
134
128
118
114
121
125
128
127
129
132
131
123
114
109
114
123
129
129
127
128
133
134
128
122
114
110
108
110
120
128
132
128
122
123
132
137
132
125
122
128
132
123
111
111
118
127
127
126
124
126
122
113
102
98
109
124
131
130
130
131
130
124
118
114
117
124
129
130
129
130
128
128
122
120
124
127
122
115
114
126
132
131
120
113
118
126
126
115
110
112
120
123
119
120
123
129
133
132
128
127
126
125
119
114
116
124
134
139
134
131
130
134
137
131
120
114
119
125
126
121
116
116
122
133
140
140
136
132
132
129
122
114
105
108
121
130
130
127
122
122
130
136
116
119
125
128
123
114
116
129
141
142
137
130
126
130
135
137
133
123
119
122
131
131
119
111
112
122
128
123
115
111
120
129
130
123
122
129
137
133
118
105
105
118
133
142
137
128
122
123
129
135
120
130
132
125
110
100
106
126
142
142
132
121
117
117
116
117
124
126
122
117
113
111
110
111
116
125
130
132
127
126
128
126
119
114
116
124
132
132
127
124
122
126
132
136
133
122
113
114
122
128
134
132
127
118
110
106
110
121
127
127
120
116
113
107
101
105
121
140
142
133
118
108
107
113
122
129
129
128
130
136
140
130
117
115
127
140
146
142
138
135
129
126
125
129
132
127
123
123
125
129
117
115
122
127
131
133
129
122
117
113
117
122
123
117
106
103
115
129
134
131
123
114
109
116
125
130
127
122
125
131
136
127
116
114
126
142
147
140
127
115
113
116
120
123
127
125
124
122
127
135
97
107
124
137
136
129
126
126
125
119
118
129
136
136
125
111
105
107
116
126
125
121
120
124
131
132
128
123
124
128
133
134
131
124
122
124
127
125
116
110
113
119
118
114
116
119
115
108
109
127
113
118
125
120
106
96
102
117
128
127
127
131
138
140
134
123
114
114
120
128
130
130
128
129
131
130
124
122
121
125
131
141
143
139
132
126
126
125
121
115
116
119
117
113
118
128
125
110
104
116
126
122
120
119
112
103
101
104
110
115
119
121
122
120
119
121
125
129
132
132
131
131
132
130
129
126
123
120
119
122
126
128
126
130
134
139
139
131
116
105
104
110
120
127
132
131
128
120
120
125
124
122
129
139
143
133
117
102
99
103
107
109
111
111
110
114
119
126
127
127
130
132
133
134
134
134
131
128
128
128
126
120
114
118
125
132
129
120
107
103
106
120
131
134
130
123
118
118
121
125
127
124
124
128
129
123
117
113
116
124
131
136
134
129
121
118
118
117
122
125
129
130
132
131
131
132
134
137
137
136
130
126
123
121
124
124
117
108
102
112
125
134
127
120
117
126
137
137
129
120
129
125
115
104
103
108
116
121
127
141
155
160
150
132
122
120
122
122
121
124
126
127
123
119
118
124
128
126
121
119
119
122
124
122
126
131
124
108
101
117
136
142
129
116
119
134
150
147
134
123
127
126
121
114
117
126
130
125
123
127
135
141
134
122
115
118
127
129
128
123
124
122
120
120
124
127
122
110
105
110
117
119
115
114
123
132
133
121
116
127
141
147
140
133
128
129
126
125
126
129
125
123
117
116
126
136
140
134
127
124
123
125
128
125
122
124
131
131
126
117
112
118
125
131
132
126
114
111
117
125
130
125
118
117
124
130
134
133
133
132
133
133
131
130
127
123
115
114
122
131
122
110
102
105
115
122
126
125
124
124
126
126
127
127
127
130
134
128
115
101
97
103
114
120
117
113
111
115
119
124
124
126
130
129
126
125
126
129
130
120
112
113
119
123
122
117
119
121
125
128
118
107
103
110
119
121
118
116
121
124
124
119
114
116
118
122
127
124
118
108
102
102
101
106
110
116
120
119
117
115
119
126
130
127
119
116
118
128
133
131
125
122
124
122
121
119
122
128
128
128
122
119
118
121
126
128
126
121
123
125
125
118
113
114
117
118
119
120
123
125
118
107
102
110
125
132
129
119
116
122
128
127
122
117
116
117
120
130
146
153
147
133
122
118
121
122
121
121
125
128
124
134
131
126
124
123
117
111
111
121
129
132
125
122
124
128
127
121
116
114
116
111
109
112
126
129
124
117
114
119
120
116
110
116
124
129
128
128
133
141
139
128
119
116
120
125
121
112
111
119
117
130
134
130
125
121
113
105
105
118
129
130
122
121
128
141
145
130
114
108
115
120
116
110
108
114
122
124
124
119
111
106
109
118
127
130
126
120
120
122
123
124
122
121
123
125
125
120
119
117
109
113
122
127
128
123
116
115
121
128
130
126
118
118
122
130
134
132
130
127
124
120
114
111
110
113
124
134
139
136
129
119
113
117
121
121
117
119
121
121
119
114
112
116
120
124
128
132
134
126
119
116
119
124
126
120
114
117
130
137
132
122
119
120
116
107
103
113
128
131
122
111
108
115
126
129
125
123
122
124
125
123
124
126
125
120
115
113
117
120
120
116
114
118
124
128
131
134
135
130
126
131
129
124
115
106
101
106
117
124
123
118
117
115
115
111
109
111
117
122
117
108
107
118
129
131
125
113
102
98
107
118
133
139
136
126
118
117
120
126
131
134
133
128
125
124
129
133
131
128
117
120
126
124
115
106
101
104
110
117
122
118
113
109
113
126
138
138
128
120
119
119
120
119
117
118
121
124
122
119
115
121
132
138
136
129
125
129
134
135
135
132
125
116
111
115
125
129
126
120
116
117
124
130
126
118
111
113
120
125
127
119
112
110
117
126
133
132
123
119
123
126
124
120
115
114
122
131
137
133
123
117
118
128
136
131
118
112
116
121
120
117
114
114
114
117
120
124
121
116
137
134
131
128
124
117
111
116
130
134
128
115
111
115
122
121
116
111
114
120
123
121
119
120
123
123
121
117
119
121
119
115
118
125
129
124
114
110
117
121
120
119
123
127
123
118
114
120
126
128
112
109
121
136
138
132
123
122
122
123
122
123
126
128
131
123
114
104
100
104
107
108
111
117
124
126
126
128
127
126
122
119
117
118
121
122
121
116
116
123
129
135
139
138
136
130
127
129
131
130
108
104
111
122
127
123
122
122
123
124
122
120
120
126
138
143
138
120
107
106
115
120
114
106
104
115
126
130
124
116
119
127
135
139
135
129
125
127
133
136
129
121
122
135
142
141
135
133
136
138
118
113
107
106
109
117
123
123
117
113
113
120
129
132
133
140
147
146
138
130
132
138
137
125
115
119
134
136
127
117
119
133
143
143
136
129
131
135
135
131
123
122
129
136
138
132
129
134
140
139
120
109
98
96
106
120
125
122
116
114
120
128
133
132
125
122
125
129
131
131
131
134
136
132
124
119
125
134
132
126
121
127
132
134
128
126
132
133
127
119
114
122
131
131
121
114
119
134
140
134
122
101
93
106
126
133
126
121
124
137
145
141
132
121
116
114
114
115
118
119
116
117
124
127
123
114
117
131
147
147
137
129
129
133
131
126
124
126
124
120
116
117
118
118
118
125
131
136
137
132
138
119
121
140
151
142
127
121
132
144
147
142
136
133
129
126
126
131
128
121
112
114
126
138
139
132
134
145
156
150
135
125
125
133
138
130
120
111
117
127
134
131
125
123
127
138
141
136
134
137
155
139
136
148
154
145
133
127
125
123
119
122
138
153
154
140
129
134
139
134
122
116
126
142
152
151
147
143
138
127
117
115
120
126
131
130
125
117
122
135
148
145
134
123
123
128
132
135
137
141
142
129
122
129
137
141
135
125
119
113
109
113
129
145
149
137
120
118
129
133
129
125
125
132
135
132
126
118
118
120
118
117
117
119
123
129
126
124
127
135
143
141
133
124
122
125
130
136
138
136
128
120
119
124
131
131
128
125
125
127
125
120
124
126
127
123
117
111
113
119
126
132
133
132
131
129
125
122
118
116
116
118
119
119
118
117
116
118
124
126
125
123
122
127
131
137
138
138
135
134
141
133
125
126
130
130
128
127
125
127
127
125
122
118
117
122
122
120
114
115
125
137
142
139
139
144
144
131
109
97
105
122
133
127
118
115
119
123
123
122
121
121
121
125
130
134
137
135
133
139
139
134
125
124
129
137
137
127
118
119
123
129
124
118
116
123
129
125
117
116
128
138
138
129
124
123
116
101
89
100
125
146
146
129
122
128
136
134
122
118
125
133
131
122
116
116
124
130
132
135
123
126
125
126
132
144
148
141
128
120
121
127
130
127
124
125
123
121
117
118
121
123
120
116
114
110
103
98
101
120
138
142
130
117
121
134
139
131
119
116
121
123
119
111
108
113
124
134
135
128
131
128
128
130
133
132
135
130
125
122
121
128
137
140
137
128
123
123
123
123
117
111
111
119
130
135
133
129
126
128
126
120
116
121
132
141
141
136
127
117
113
109
109
113
119
128
133
136
134
127
133
128
124
127
126
121
115
115
120
123
122
121
127
133
135
132
131
133
138
137
130
126
127
134
141
144
138
131
125
124
123
126
130
137
142
142
142
138
133
124
116
117
122
126
130
130
128
124
123
132
119
118
122
125
126
127
131
138
141
128
115
106
112
119
120
122
127
132
136
136
138
139
138
134
130
128
124
122
124
128
133
132
132
132
131
128
128
131
130
126
123
126
126
127
127
128
125
119
121
127
122
120
125
133
137
135
134
133
132
126
118
118
125
127
119
112
112
117
123
129
132
131
126
123
122
125
132
138
143
144
135
125
116
113
117
124
130
133
128
123
118
118
118
123
125
128
129
129
124
121
136
134
134
137
136
126
112
102
104
117
132
139
138
133
128
123
120
116
118
124
127
126
122
126
133
136
133
133
133
135
131
125
120
118
124
132
136
131
124
116
120
129
130
123
122
124
131
132
136
139
121
127
131
129
126
123
121
117
118
124
131
134
134
135
137
135
124
116
115
121
126
129
130
136
141
135
125
111
104
108
121
131
135
134
131
129
130
128
125
126
136
140
130
117
109
118
128
131
132
141
104
111
117
119
120
132
145
152
146
132
122
122
129
132
130
125
121
117
118
121
125
128
129
127
129
134
137
128
112
106
116
131
142
142
133
127
124
127
131
136
132
119
105
102
108
119
127
128
125
124
117
113
112
110
116
126
137
140
134
126
124
125
119
112
108
116
124
132
131
129
126
121
119
119
125
136
145
142
132
126
125
127
129
132
133
129
126
125
127
124
115
102
100
108
116
121
122
124
122
121
131
128
121
110
108
116
125
124
114
111
118
121
114
105
108
122
134
136
138
135
129
122
118
120
131
134
129
122
126
136
134
120
107
107
119
126
128
127
128
126
120
114
118
126
132
131
125
122
121
124
128
131
122
109
107
118
131
128
113
104
108
119
124
124
126
130
134
133
131
128
126
121
121
130
134
127
118
119
128
135
127
112
103
109
123
133
131
127
129
134
133
129
128
133
142
142
131
120
115
122
129
124
114
108
110
121
127
123
114
112
120
131
131
127
123
121
122
124
126
122
114
113
122
132
134
127
124
130
135
132
123
120
128
135
140
136
132
124
124
125
125
124
124
125
130
130
122
113
110
114
125
122
116
110
112
118
120
117
119
127
133
132
123
119
118
120
121
125
128
123
115
111
118
127
133
129
124
122
123
124
124
129
133
133
129
125
125
128
126
124
122
124
126
125
121
116
112
114
115
115
115
118
119
116
113
113
119
127
133
131
126
119
119
123
131
132
131
130
131
126
116
111
114
125
130
125
117
117
122
126
125
122
120
119
116
114
119
125
136
137
131
131
135
137
132
121
117
121
129
125
118
123
126
123
116
112
118
128
130
122
111
108
117
124
125
119
121
130
132
125
116
113
120
125
126
119
114
118
125
128
124
122
124
125
118
108
104
113
125
132
130
124
124
128
131
129
128
136
146
142
120
128
133
129
120
111
108
114
121
124
120
118
120
121
119
116
119
127
130
129
127
131
136
137
131
122
116
117
118
119
125
131
133
127
118
112
111
114
121
127
126
119
114
114
122
136
148
152
149
142
110
123
132
132
123
111
111
120
133
139
133
125
118
117
119
123
122
121
118
120
126
132
137
137
132
126
123
121
118
120
123
124
121
117
118
121
125
121
118
120
125
125
123
125
134
142
144
139
135
136
120
126
131
129
125
122
127
138
146
140
128
114
109
111
115
116
119
119
119
115
112
113
119
123
123
123
122
125
129
131
129
122
117
118
126
129
121
110
108
115
122
127
133
141
138
125
108
105
119
135
131
131
129
128
128
127
131
137
138
131
122
120
123
124
123
123
128
136
137
131
123
117
117
121
124
121
120
122
127
137
139
130
123
123
131
131
122
114
116
124
129
128
130
132
128
112
98
99
118
135
130
135
139
136
130
127
129
133
133
130
129
131
131
125
122
123
133
139
142
140
138
136
132
132
134
134
128
123
123
133
137
130
123
122
128
134
137
134
129
124
125
126
127
126
124
123
121
122
127
132
126
138
143
135
120
114
122
135
137
130
126
126
126
123
117
113
117
120
121
127
129
130
129
131
135
136
130
126
126
127
129
130
126
120
115
123
135
141
133
121
118
122
126
126
130
134
130
122
116
121
124
130
131
120
107
99
107
124
128
121
116
119
127
133
131
124
117
115
117
117
120
122
125
127
131
129
124
118
112
115
128
138
136
124
111
113
130
146
142
127
117
120
123
125
124
124
121
110
106
115
121
118
121
120
114
104
101
105
112
116
116
118
123
130
133
134
132
128
118
118
124
134
137
134
130
125
117
106
97
103
119
133
134
123
113
119
132
144
135
117
107
112
121
122
118
115
114
117
120
124
123
122
127
130
129
122
113
107
110
117
122
122
121
119
120
121
120
119
119
123
129
136
137
131
122
113
107
106
110
119
127
130
126
121
117
121
122
115
103
98
108
123
128
124
116
116
121
130
135
138
128
127
121
117
118
121
122
123
122
124
130
137
139
135
124
113
105
109
122
133
131
127
124
126
121
113
109
115
128
139
141
136
129
122
120
116
109
99
99
114
132
137
126
114
113
122
132
132
127
126
119
113
106
100
106
119
128
127
125
128
136
146
147
138
127
117
114
120
133
141
132
123
119
122
126
126
122
118
120
123
127
132
131
126
121
115
108
104
110
127
138
133
119
114
119
128
133
127
121
118
107
108
108
115
124
132
134
129
124
126
131
134
129
122
117
119
123
128
133
136
132
122
113
111
118
126
125
117
106
103
106
113
118
119
118
116
114
115
118
126
129
130
126
123
123
124
128
128
127
125
120
122
119
119
126
132
134
130
125
123
124
126
128
124
122
122
125
126
121
120
123
120
114
109
113
119
125
121
117
109
104
104
106
109
114
117
125
129
134
136
137
141
135
122
112
111
119
127
131
129
128
123
113
107
108
114
119
118
118
120
124
131
135
136
132
131
131
126
116
108
107
113
117
119
118
123
129
133
129
120
112
108
109
110
113
116
123
126
128
127
129
134
132
121
113
113
119
122
121
123
119
113
110
112
116
118
121
126
130
133
133
131
130
129
129
132
136
133
120
111
108
112
119
123
124
124
127
131
135
133
128
119
109
103
104
112
117
118
114
110
111
114
117
117
117
124
131
130
123
118
122
120
123
130
133
132
133
137
144
143
133
123
117
118
121
121
121
122
128
129
128
122
120
123
127
122
116
118
129
140
139
124
109
102
105
111
116
117
116
115
114
113
112
113
117
125
135
143
140
130
136
132
128
126
128
126
121
118
120
123
121
114
110
111
113
114
108
106
116
129
134
130
122
122
128
128
123
118
121
127
125
122
122
123
123
122
117
117
120
125
127
126
120
116
119
124
130
132
131
128
136
133
125
119
119
121
118
114
110
114
117
115
109
111
120
128
126
113
103
105
115
122
121
119
119
126
132
133
132
123
117
118
123
128
130
130
126
124
124
127
125
123
119
117
122
128
128
116
107
108
122
125
125
128
128
126
124
124
123
122
118
115
117
122
128
132
133
127
117
108
110
116
120
119
113
116
123
130
132
127
121
117
116
118
122
124
128
132
136
130
122
113
111
117
125
130
129
127
120
115
119
118
122
130
130
124
120
121
123
121
117
116
121
127
125
117
113
116
123
125
122
117
118
122
127
128
125
120
116
112
112
116
121
125
124
120
118
124
128
127
120
115
115
118
121
124
129
137
140
133
114
113
115
118
116
112
109
112
117
121
123
122
122
121
118
113
108
110
117
121
121
117
118
121
131
134
132
124
115
107
108
118
129
132
125
119
120
122
122
117
113
115
116
113
110
117
126
132
131
124
96
100
110
116
115
111
110
113
117
121
126
128
125
121
119
122
123
119
115
116
117
120
120
117
114
114
116
116
117
119
122
128
127
122
116
119
127
136
135
126
115
112
109
104
105
115
123
125
118
116
101
104
118
127
127
126
125
125
126
123
118
116
117
122
128
130
130
122
117
118
124
127
122
113
105
104
108
112
113
116
117
118
119
123
126
124
119
122
127
130
129
123
119
113
112
116
120
122
119
117
128
125
123
124
124
126
128
134
137
131
118
106
103
113
126
131
126
118
118
122
126
128
122
120
122
126
130
129
124
119
114
115
119
129
135
126
115
111
118
121
120
121
123
123
119
116
117
126
131
128
117
117
126
135
139
132
120
109
111
124
132
125
114
113
121
125
119
111
110
115
115
109
110
123
140
144
137
129
128
130
125
112
102
103
112
118
116
114
117
122
120
116
118
127
134
135
125
117
118
123
114
116
123
130
133
134
131
126
121
118
113
112
118
125
130
130
125
117
117
119
122
125
132
138
140
134
128
130
138
139
127
114
106
114
124
127
123
123
129
134
125
113
113
122
130
124
115
113
125
141
122
126
130
127
123
126
135
141
136
121
109
115
130
136
130
125
126
132
134
125
120
134
148
146
132
120
126
137
144
142
137
129
124
120
121
126
132
136
135
132
126
129
132
134
125
114
113
130
147
149
124
121
118
121
127
133
137
138
137
136
132
132
133
130
122
115
115
123
128
125
120
126
132
128
120
117
125
137
144
143
139
134
124
114
109
120
135
142
136
125
121
130
140
138
121
103
108
132
152
150
125
106
99
113
136
145
141
132
131
141
143
134
121
114
110
110
111
114
122
130
134
134
130
127
124
118
119
125
136
141
136
128
124
121
122
125
127
127
122
117
112
120
129
131
122
110
109
120
135
140
125
117
118
125
133
135
131
131
131
131
127
123
118
116
114
111
106
109
116
125
132
135
139
140
138
127
121
125
134
139
133
126
128
135
138
129
117
110
114
119
124
122
124
128
134
133
133
127
131
138
127
136
145
146
140
133
129
130
128
123
120
122
129
135
133
123
113
116
126
131
127
121
124
134
140
137
136
135
140
139
135
132
130
130
133
130
124
120
124
131
134
124
119
121
135
146
145
136
133
138
128
133
140
146
144
134
125
120
120
125
130
132
131
133
135
130
123
124
130
137
130
119
114
121
129
132
129
127
130
136
137
133
127
124
126
130
132
128
125
124
122
116
115
122
134
141
137
133
132
136
130
128
126
130
131
123
118
118
125
130
130
124
123
122
125
126
126
128
131
131
127
119
117
120
124
125
123
118
116
119
124
133
136
134
128
119
113
112
116
116
117
116
121
127
133
133
126
118
120
132
141
130
125
121
117
118
119
127
131
128
121
119
125
130
132
130
134
139
137
127
121
116
120
124
129
135
137
133
121
115
122
138
146
137
124
111
109
115
121
125
126
124
123
124
129
132
125
117
116
128
128
131
126
123
120
121
124
123
120
121
125
131
134
136
136
135
134
131
130
129
129
129
126
123
125
129
132
133
131
134
140
144
138
122
119
125
135
135
128
123
123
124
122
119
128
134
139
131
120
122
121
131
134
133
135
134
129
124
123
129
131
130
130
131
135
131
121
111
115
126
132
126
114
109
116
126
128
124
124
135
142
140
126
114
120
134
138
130
117
113
122
128
126
120
119
130
140
144
134
116
136
133
130
132
136
138
131
127
129
132
128
119
115
118
126
128
123
123
131
136
129
112
103
111
132
145
143
128
118
125
132
136
128
124
128
130
126
120
119
128
142
149
144
131
125
127
136
139
134
124
139
127
121
120
127
129
126
120
121
125
124
119
115
114
114
118
128
135
145
143
135
122
116
129
148
162
156
138
127
129
134
134
130
127
127
126
126
132
139
147
150
147
141
135
135
133
132
125
123
132
132
126
123
125
130
132
133
130
128
126
123
121
121
115
105
102
108
116
125
133
137
135
127
125
134
148
153
144
137
133
135
131
120
113
115
118
127
136
143
144
139
133
129
130
133
136
132
122
120
128
140
137
136
138
141
139
138
134
130
125
121
120
121
117
110
106
109
116
122
129
130
125
124
124
131
133
133
129
127
128
129
124
118
115
117
123
130
134
135
136
139
143
139
131
129
133
133
128
122
122
144
141
133
130
131
128
118
107
105
113
118
120
121
125
126
129
130
133
132
126
117
117
128
144
146
131
112
108
114
126
132
131
132
131
131
133
134
133
130
135
147
154
145
131
127
131
131
124
118
119
130
132
128
121
115
111
105
105
109
116
120
119
121
130
137
136
130
124
116
114
112
120
134
144
140
125
111
105
108
116
129
140
144
141
134
136
138
135
129
126
131
137
132
127
126
133
136
128
117
119
120
122
125
124
117
118
126
140
146
141
130
119
117
119
124
124
122
115
106
102
109
119
125
122
121
123
128
122
111
108
119
131
135
130
126
128
132
131
124
117
118
124
128
126
124
129
136
137
130
121
118
111
116
123
129
135
143
146
145
143
137
126
112
101
103
118
129
130
121
113
111
118
123
125
127
134
138
133
127
125
123
119
112
113
119
122
119
114
111
116
124
128
129
124
116
114
120
126
128
122
113
117
124
126
130
133
134
124
116
119
132
134
120
105
108
126
138
143
139
132
125
122
128
138
144
136
125
119
127
137
134
116
103
106
120
124
116
110
111
115
120
117
117
122
127
125
120
119
117
122
116
134
139
129
119
121
123
120
114
119
130
133
125
118
125
138
144
142
136
128
126
123
127
134
136
127
116
116
127
139
137
125
117
121
130
136
134
127
118
112
109
111
121
132
139
140
136
133
128
124
130
136
129
118
116
120
125
127
128
132
133
126
113
111
125
139
140
129
122
121
121
121
124
126
128
125
120
118
119
124
127
131
130
130
132
135
138
131
120
111
112
121
126
126
126
128
135
136
130
120
130
123
114
109
117
126
127
124
128
135
133
115
98
99
117
129
123
112
117
128
135
129
122
123
128
132
125
117
114
117
122
127
130
129
128
128
127
126
122
124
125
124
119
114
115
119
123
123
120
115
123
120
115
118
120
124
121
120
126
131
132
119
108
109
119
121
114
110
118
131
137
131
123
121
125
129
128
132
135
133
126
122
126
133
138
135
126
121
122
126
127
125
126
131
132
128
121
123
129
134
130
127
126
127
122
120
118
119
126
133
136
140
140
134
122
110
107
113
118
120
117
117
119
121
120
120
127
136
141
135
125
118
123
131
137
132
121
113
111
116
119
125
131
138
137
130
123
124
132
139
140
139
131
126
120
117
117
116
119
123
132
140
144
136
122
111
111
117
117
111
111
119
132
135
127
119
116
117
119
119
117
118
119
116
113
110
104
103
109
119
130
129
119
111
115
130
136
131
121
114
137
139
133
126
118
117
118
118
119
117
117
117
116
117
120
126
131
132
128
124
127
133
145
146
136
122
112
110
116
122
126
125
121
117
116
117
111
105
109
127
140
131
112
98
110
131
144
134
117
111
123
125
126
126
125
119
120
123
126
122
116
111
111
115
121
127
131
135
137
136
133
130
129
129
128
125
123
125
130
134
137
132
131
134
141
142
128
109
104
115
126
127
120
115
121
127
126
116
114
121
119
117
124
124
124
121
122
126
127
122
116
119
128
135
134
127
118
117
121
125
125
119
118
120
123
128
129
125
121
119
121
122
126
133
136
131
119
111
109
114
119
121
122
126
126
122
115
111
117
124
128
132
126
118
111
113
120
126
125
118
113
112
117
124
130
130
126
116
111
115
125
134
135
132
128
124
119
113
107
104
104
107
114
121
122
120
118
122
128
127
123
120
123
127
131
133
132
130
133
136
132
134
125
114
109
116
127
131
122
112
104
102
101
102
109
118
127
124
116
114
123
136
141
134
124
116
113
115
119
120
116
109
106
109
114
121
130
135
134
127
124
123
125
127
133
140
142
140
136
135
128
127
124
122
124
131
136
133
121
108
104
110
118
119
111
106
110
114
114
112
113
119
124
122
119
117
121
123
125
128
130
128
117
107
104
117
131
139
135
130
128
132
128
122
115
120
126
129
124
115
125
130
133
133
130
127
127
128
126
122
122
128
134
133
123
114
111
112
113
112
113
118
121
120
120
124
126
121
112
115
126
136
133
117
104
104
118
129
133
131
131
134
127
115
103
103
113
120
120
117
125
132
134
129
124
121
123
128
136
139
138
133
124
118
117
117
118
120
122
122
120
119
122
123
121
115
112
109
111
118
126
133
130
121
108
104
103
104
109
119
129
132
123
113
106
109
116
121
123
127
116
121
123
121
119
121
125
127
126
126
123
119
114
117
118
119
118
122
133
138
127
120
121
127
123
115
105
109
122
132
133
130
126
123
121
117
112
105
105
116
128
129
119
113
111
116
121
122
122
123
114
118
123
124
125
123
120
113
108
106
106
109
114
120
126
123
121
121
131
136
128
121
121
126
129
126
122
122
125
127
127
129
133
131
127
123
123
123
123
126
125
124
120
118
120
121
124
123
119
116
129
126
123
124
124
118
113
111
110
113
115
115
113
115
119
124
125
121
119
120
122
120
116
111
118
126
133
132
125
115
111
119
130
128
119
112
115
126
130
125
119
117
120
119
120
120
127
130
126
120
133
128
121
115
110
111
114
118
118
122
122
123
121
119
119
118
118
117
116
116
120
120
113
107
109
118
130
131
123
112
107
112
118
116
110
109
113
124
128
127
126
127
122
111
103
108
121
129
130
126
124
124
120
120
126
131
129
122
118
115
119
126
131
131
125
120
117
116
117
121
127
129
124
118
118
125
131
129
119
113
116
125
125
120
118
118
122
121
117
119
129
137
132
118
108
110
116
118
120
126
117
123
132
142
145
140
131
123
121
121
125
129
129
129
129
132
133
125
117
115
123
131
136
134
132
131
131
128
126
125
129
127
124
119
120
125
122
113
105
111
125
133
131
123
121
125
127
121
117
118
119
123
131
139
132
118
111
117
128
134
134
130
126
123
124
123
123
120
114
115
123
131
135
137
133
125
120
123
131
137
131
122
116
117
121
123
120
115
110
114
122
129
128
122
121
128
137
141
136
124
122
116
116
121
121
117
113
116
124
130
130
128
123
117
110
103
98
101
113
126
134
133
131
130
129
125
121
119
123
125
122
121
125
127
125
123
123
121
120
116
118
122
122
119
119
125
132
135
132
128
126
118
113
113
120
127
132
129
122
121
124
126
122
114
109
106
110
113
117
119
121
122
125
125
127
127
124
117
111
108
112
120
127
127
122
122
125
128
124
119
114
110
110
113
120
122
120
113
106
113
126
126
123
120
118
122
125
126
121
116
116
121
125
124
123
127
133
133
121
111
109
115
122
124
120
117
116
111
107
104
111
119
120
117
114
116
122
129
128
122
116
114
116
121
122
122
121
121
121
128
118
119
124
128
126
120
116
116
116
111
113
117
126
130
130
128
127
125
123
122
123
126
129
128
125
118
116
115
113
108
111
115
121
123
117
114
116
122
126
122
119
122
129
127
123
118
122
132
139
138
106
111
121
132
135
132
127
126
122
121
123
125
125
124
121
117
115
115
116
120
125
129
131
131
133
130
127
125
124
118
112
112
116
118
116
116
119
122
119
109
102
107
115
116
118
120
123
123
121
122
104
113
125
133
134
130
127
126
125
123
125
125
124
124
122
118
114
109
109
109
114
116
120
121
124
125
122
120
119
121
120
114
104
99
104
120
134
137
124
110
99
102
107
109
112
119
122
117
109
107
114
116
122
125
120
116
114
116
116
115
116
115
119
124
126
123
120
111
110
114
122
124
122
117
113
114
116
117
114
116
120
118
113
113
116
124
128
127
125
124
125
128
122
112
103
104
112
120
118
117
119
115
113
112
114
117
115
109
107
112
119
120
120
123
127
132
129
120
115
117
124
133
132
126
121
125
130
131
124
119
118
122
128
132
132
123
113
109
112
115
120
123
124
118
106
105
118
130
134
129
126
126
125
129
142
146
137
127
125
135
139
130
119
122
133
141
133
126
134
151
155
140
123
121
136
145
138
126
124
131
134
130
123
126
132
132
126
119
118
121
121
114
112
124
138
145
138
121
109
108
132
134
135
138
142
148
147
141
134
131
126
122
120
125
128
127
126
129
136
142
138
132
133
141
146
136
125
122
136
146
139
121
110
116
126
130
125
122
126
135
136
130
124
122
126
122
112
109
111
119
134
147
154
147
132
118
122
137
149
144
129
124
131
135
128
117
115
119
119
114
112
126
139
140
125
116
121
134
142
143
132
120
113
116
123
128
130
128
130
131
133
135
137
131
123
108
107
111
116
117
132
137
147
151
141
123
111
116
131
141
140
132
128
128
127
127
126
123
117
114
118
128
134
130
121
122
133
140
142
140
135
134
130
121
118
123
127
127
123
119
119
131
148
155
146
130
123
124
128
121
123
120
123
136
150
152
141
127
120
128
129
125
116
117
127
138
135
128
126
131
137
137
131
130
137
143
141
131
125
129
135
136
132
128
127
126
124
122
119
116
116
129
146
159
151
134
121
123
128
130
120
123
119
113
118
134
149
150
137
125
119
120
123
131
138
138
130
119
121
129
139
139
130
128
133
135
129
122
116
119
126
131
133
138
141
136
128
124
124
126
127
129
127
127
128
123
117
117
123
125
117
129
129
113
105
117
132
135
127
121
125
135
138
139
136
134
127
121
122
131
140
142
136
128
121
121
127
131
133
132
133
137
138
138
136
132
129
130
131
133
130
120
112
112
125
139
139
128
121
124
117
126
127
127
129
130
125
114
109
120
139
147
137
124
120
123
129
136
136
137
137
137
131
127
124
124
127
129
132
138
141
139
135
132
128
128
128
127
124
123
117
109
105
116
137
153
151
135
125
126
125
122
124
133
139
135
127
123
127
132
136
133
125
120
116
120
129
141
144
140
130
118
112
115
121
124
123
118
118
126
135
139
139
133
129
126
125
124
125
126
126
122
118
119
124
130
130
126
121
124
123
119
126
133
134
127
128
136
140
133
124
121
129
137
136
127
125
133
139
136
125
115
111
114
117
120
123
126
130
135
137
139
137
132
126
123
126
133
138
140
139
137
130
123
119
118
117
116
113
115
111
115
123
130
127
120
113
117
122
130
132
131
134
139
139
134
123
117
116
119
124
128
133
132
127
123
126
139
153
150
137
126
121
123
128
133
137
140
138
129
122
122
126
127
133
132
127
118
110
113
123
126
123
121
121
115
106
105
115
133
140
129
113
111
121
125
116
106
110
121
134
138
137
134
130
129
131
135
140
137
129
123
119
123
131
137
136
131
122
119
121
125
133
135
129
130
129
126
118
115
138
134
123
118
124
130
128
125
130
138
133
113
96
96
108
117
116
118
126
136
137
130
121
123
131
138
134
122
113
113
122
124
125
124
127
128
122
117
117
126
141
151
150
138
125
121
130
136
134
131
138
133
121
120
134
146
146
134
128
128
131
127
117
113
112
121
128
130
130
130
127
120
117
120
129
138
131
120
113
118
125
124
115
111
115
121
123
125
127
134
139
137
133
132
133
135
133
134
132
134
138
132
124
122
133
140
135
122
112
118
132
143
138
128
121
125
128
123
113
112
119
122
118
116
123
128
128
122
121
127
129
126
118
113
117
124
129
134
133
126
119
114
115
123
132
135
130
118
114
124
137
132
122
118
121
124
126
123
123
125
125
124
119
119
123
127
127
122
117
115
117
118
120
124
127
126
118
110
110
115
126
136
142
140
133
129
128
128
126
125
127
130
129
124
126
129
126
116
113
118
126
121
109
105
108
116
124
129
131
126
117
107
107
117
126
127
128
130
134
128
117
113
122
136
139
125
114
110
113
117
121
130
140
142
134
131
129
129
134
139
145
142
128
119
125
140
143
132
121
117
129
123
114
108
106
106
108
115
121
123
117
113
115
122
127
125
125
126
131
126
116
115
122
129
129
123
118
120
123
126
127
129
130
129
127
128
133
134
137
134
129
124
118
121
133
146
146
129
114
110
128
127
129
130
122
111
106
113
121
127
125
116
113
115
122
125
124
119
116
114
116
117
119
120
121
123
122
120
119
124
132
136
130
121
120
126
129
126
121
116
121
132
138
138
133
132
127
118
109
104
109
114
127
134
138
133
128
126
126
131
129
121
113
112
120
126
124
117
114
117
118
119
121
121
127
125
122
119
124
129
132
126
113
109
119
124
124
122
121
127
138
142
139
129
124
121
123
123
119
117
101
115
129
135
139
139
136
126
117
119
129
131
127
119
116
116
114
115
119
123
123
119
123
128
131
126
118
115
123
130
128
117
108
110
120
123
126
126
132
135
126
111
104
111
126
134
132
124
122
123
119
135
146
145
141
139
134
124
116
119
130
134
128
115
112
115
116
117
120
123
123
123
126
129
131
127
119
111
111
120
130
131
128
126
126
128
132
129
123
110
102
101
110
121
126
127
130
129
125
123
132
140
144
143
141
140
135
130
126
128
130
125
114
111
120
128
129
123
123
128
133
129
124
123
130
132
124
113
108
119
130
136
132
128
132
140
142
130
110
98
106
126
139
131
122
122
132
135
127
115
130
132
130
127
129
133
131
127
125
127
123
113
106
109
123
129
122
117
127
145
151
135
120
115
123
132
131
127
128
130
125
119
115
123
138
150
143
125
114
116
127
131
126
118
120
131
138
136
126
115
128
127
128
128
129
122
112
108
115
127
127
116
105
106
116
122
117
113
124
136
140
130
119
113
119
131
137
140
139
132
121
112
116
131
145
147
136
121
116
122
125
119
112
115
119
122
120
119
124
132
125
123
127
139
144
135
118
110
115
129
133
128
121
117
119
122
124
121
119
118
118
118
118
114
115
123
134
137
133
125
119
117
127
135
141
138
132
121
113
110
114
119
125
128
119
105
94
96
106
115
132
126
123
127
135
141
136
126
117
118
121
127
130
130
125
124
124
121
116
113
114
119
122
119
116
117
120
123
123
122
124
128
131
131
130
126
120
112
110
113
123
132
133
127
117
108
103
99
95
94
134
129
120
113
116
123
130
124
117
113
115
119
121
120
123
128
134
135
130
129
131
132
132
130
126
121
121
123
128
132
136
137
135
129
128
124
116
109
109
124
137
136
121
106
106
116
122
117
108
104
118
111
111
116
118
119
116
117
121
124
126
123
117
114
121
130
142
147
146
142
137
131
128
127
129
134
137
135
131
132
136
138
134
129
129
134
132
127
121
126
134
130
115
100
104
119
130
127
118
117
112
108
112
115
119
116
113
116
123
127
124
116
112
111
113
114
117
118
122
124
122
118
116
120
131
139
140
129
117
107
111
119
125
123
121
122
128
131
131
127
125
123
122
118
117
122
128
129
124
120
124
121
115
113
107
111
114
114
116
115
111
104
101
102
109
112
109
103
100
104
113
120
120
120
123
122
117
112
103
99
100
105
113
118
118
115
116
120
126
124
121
120
123
128
128
126
125
128
133
137
116
112
110
111
118
124
127
121
112
111
111
107
105
105
111
123
129
125
115
110
118
130
132
124
111
103
103
109
113
117
114
107
103
111
123
128
124
118
116
122
124
123
119
118
123
126
129
129
130
133
113
109
110
121
135
146
143
129
117
111
114
120
125
122
111
113
125
133
129
118
115
120
129
125
115
114
121
127
130
130
128
118
110
112
123
135
133
127
121
126
132
129
118
112
113
124
132
129
118
108
127
129
126
124
125
128
130
128
123
120
123
131
134
124
112
104
111
121
125
118
109
108
117
122
128
133
143
143
133
128
125
127
126
124
123
124
128
130
132
133
132
128
118
114
113
119
123
121
116
110
124
130
130
122
112
107
109
116
124
128
131
131
124
120
119
119
121
123
124
120
112
108
115
123
131
135
136
134
127
120
116
118
125
128
125
121
118
119
125
129
129
121
115
113
112
115
118
121
123
122
111
120
129
125
115
105
101
106
117
124
125
118
110
115
127
132
128
121
122
123
118
116
119
123
125
122
119
121
126
123
118
116
120
128
132
134
131
120
113
117
120
123
119
115
112
114
121
131
130
119
123
135
144
140
127
110
102
106
111
115
114
107
104
111
124
130
126
117
113
116
119
120
121
123
123
119
120
123
129
130
128
128
129
132
133
134
134
128
117
111
116
124
133
131
123
119
124
131
128
117
141
143
141
136
127
115
109
110
112
115
116
114
111
113
120
128
130
123
115
113
120
124
126
126
126
126
127
132
136
133
129
132
138
136
125
117
114
121
124
122
120
123
131
129
123
123
126
126
123
121
131
124
117
116
118
117
114
117
118
121
123
123
125
121
121
123
124
123
119
121
124
129
129
127
125
125
126
129
130
129
126
134
139
134
122
111
111
116
124
125
127
125
122
114
111
115
120
124
121
122
118
114
116
125
133
137
132
125
120
120
122
124
122
119
118
115
112
113
119
126
132
129
120
112
111
115
119
114
108
110
124
138
141
133
127
125
123
119
115
117
125
132
130
126
121
117
112
112
119
128
119
123
132
141
143
136
124
114
109
113
121
123
118
115
117
123
125
121
115
117
125
126
119
113
115
122
122
112
101
105
121
133
137
130
127
126
123
114
110
116
128
136
137
136
134
132
125
119
122
131
117
120
126
128
120
107
96
96
101
110
121
128
127
124
128
134
135
122
108
98
108
121
129
128
129
128
128
128
127
125
122
121
121
124
124
124
121
117
118
122
129
130
128
126
127
129
131
128
124
121
109
108
114
119
118
112
110
115
116
119
123
129
132
129
124
121
118
113
108
102
107
118
126
127
125
121
122
130
136
132
121
118
118
120
120
123
127
129
124
120
115
118
120
120
121
121
120
117
115
116
113
116
119
123
126
131
133
130
124
118
119
122
123
116
108
106
113
126
130
126
120
118
116
115
116
117
118
117
113
110
113
118
119
115
109
115
122
125
119
111
110
111
114
118
121
122
121
115
117
122
123
127
127
122
118
116
120
120
119
116
114
116
117
114
110
115
125
134
139
136
129
120
115
113
114
116
116
113
108
108
115
123
123
116
109
111
116
117
113
109
110
118
122
121
116
114
117
127
133
132
119
119
117
114
112
112
115
120
122
121
122
124
125
122
121
119
119
121
124
129
133
135
131
125
121
115
110
110
115
119
122
123
127
126
122
118
119
121
121
118
120
126
131
124
109
100
103
116
131
135
114
111
116
122
127
129
130
132
131
127
125
127
127
125
120
116
114
112
115
120
129
135
141
140
135
121
109
108
115
119
115
114
118
126
126
122
120
121
125
128
126
126
124
121
119
116
108
107
113
123
117
126
135
139
135
129
128
128
126
121
116
115
117
120
119
117
115
116
117
116
117
118
124
130
132
127
121
120
122
123
119
111
108
112
117
121
122
121
124
125
126
125
122
120
123
126
123
118
119
121
133
138
134
125
119
114
113
112
113
113
111
108
109
114
117
119
118
119
121
123
122
120
118
119
121
123
126
126
123
122
121
113
104
101
109
121
127
128
124
123
127
131
127
117
110
109
120
130
131
123
132
126
115
109
109
113
111
105
103
112
120
121
118
114
115
122
123
121
118
116
120
122
124
125
123
123
121
115
111
112
117
117
115
111
110
113
115
121
124
125
128
132
131
119
113
113
123
130
131
127
136
129
121
117
124
135
136
133
132
137
139
133
129
132
141
146
138
130
137
153
160
149
126
114
120
128
126
118
111
115
130
141
146
147
148
142
131
121
118
122
128
129
126
126
133
138
136
135
134
134
129
128
126
127
131
137
137
135
133
133
130
127
129
133
139
141
134
129
133
140
140
132
121
118
123
128
123
117
116
127
135
141
143
144
145
140
128
120
120
129
133
130
121
119
123
129
135
137
135
133
124
125
134
134
120
107
106
121
137
141
130
121
125
131
135
131
123
116
114
118
124
130
127
119
116
123
134
134
132
130
132
134
133
130
130
128
127
124
125
128
124
119
118
123
128
130
131
125
115
108
119
121
134
144
137
116
101
101
114
127
128
126
125
130
135
139
133
120
115
119
127
137
136
126
121
129
140
141
136
131
129
126
125
124
123
125
125
124
123
120
112
107
117
136
148
145
135
126
115
110
118
118
123
133
142
145
134
115
106
113
128
133
129
128
135
147
147
136
123
119
119
119
118
123
134
143
142
133
128
129
130
127
122
123
130
136
132
126
121
118
115
113
120
134
139
134
129
128
129
129
129
126
117
102
107
128
141
139
128
126
132
137
134
131
135
146
147
139
132
128
123
117
110
113
126
140
140
131
119
118
124
127
129
135
143
148
145
135
125
123
124
125
125
122
115
111
113
113
117
123
138
136
118
96
93
112
132
133
124
122
133
146
144
137
131
130
133
131
132
136
145
148
139
126
120
125
132
130
119
109
110
120
131
137
136
133
132
130
128
128
127
126
124
122
127
127
122
112
104
107
132
129
122
113
118
131
137
129
116
117
132
146
141
131
123
125
132
132
128
129
138
145
147
139
129
129
132
130
121
112
111
119
129
133
130
126
123
122
125
128
125
119
113
119
135
149
145
129
112
109
122
124
127
132
134
135
137
136
133
130
130
129
127
126
126
129
134
135
129
128
127
126
124
125
129
133
132
125
120
122
128
126
123
120
121
126
129
128
127
127
128
124
115
111
115
125
138
139
130
115
118
123
135
142
135
123
119
129
137
133
127
120
124
129
129
126
124
126
130
131
129
125
119
119
120
119
116
114
119
126
127
121
111
106
108
116
127
136
135
128
125
130
132
125
110
103
116
134
138
130
123
122
128
131
131
122
115
116
122
130
134
129
120
116
120
124
124
120
116
114
115
123
134
138
130
115
108
117
132
129
117
106
108
119
121
123
129
139
140
128
116
119
133
138
128
113
110
121
136
137
134
120
107
108
121
133
129
119
114
125
133
125
107
98
108
120
123
121
117
114
116
128
142
148
137
123
123
135
146
136
120
114
125
137
142
139
136
138
136
126
116
118
132
140
132
119
113
116
126
135
129
121
104
101
120
138
141
129
121
122
124
117
109
110
118
125
122
118
119
126
133
136
134
128
123
123
129
133
131
124
122
122
126
131
136
138
133
126
118
112
113
120
130
133
129
123
119
124
130
134
129
127
119
116
130
142
144
133
122
119
125
129
129
129
135
137
129
116
107
110
122
130
126
116
112
111
111
111
116
120
120
116
109
109
117
127
129
124
117
112
111
113
117
123
128
129
125
124
126
130
143
134
122
116
123
137
142
128
117
117
128
136
131
127
128
136
132
119
103
100
115
127
129
128
122
113
106
108
117
127
129
123
117
115
118
123
127
131
128
121
112
112
115
122
124
124
117
111
110
118
137
123
105
100
109
122
132
130
126
126
131
132
128
124
125
126
124
118
114
116
120
125
130
136
139
134
123
120
120
123
127
135
142
142
133
126
121
119
118
113
113
115
119
122
124
121
114
111
115
127
117
112
104
100
104
118
130
137
140
137
132
130
131
135
132
124
114
115
125
130
126
120
121
129
135
134
135
133
128
120
116
119
129
133
132
128
126
127
127
127
125
119
113
113
122
129
133
133
137
139
123
126
124
119
116
118
124
130
129
127
125
125
129
130
126
121
117
123
132
135
127
117
112
116
125
127
128
130
127
124
119
115
114
116
121
127
131
136
139
139
133
122
112
113
122
131
133
127
126
127
129
132
129
122
118
115
110
110
110
112
116
112
110
112
116
122
125
129
135
139
132
118
110
115
126
131
128
121
119
126
130
126
117
114
120
126
127
125
122
124
128
132
129
128
128
129
124
114
105
111
117
122
119
112
110
112
110
109
111
115
116
112
113
121
132
134
126
121
131
137
133
120
112
117
128
133
129
125
126
130
129
120
111
112
122
127
128
126
125
126
128
127
124
127
131
136
135
125
117
120
120
127
128
122
117
121
127
127
122
116
115
118
127
138
141
132
121
119
120
121
117
114
113
119
125
126
127
126
129
130
130
129
126
123
126
125
129
137
142
139
126
110
105
115
130
137
133
127
128
136
133
134
137
138
138
136
133
125
117
113
116
126
133
135
129
125
124
120
121
120
119
119
123
129
132
132
125
112
107
115
130
141
144
135
125
121
122
128
130
126
123
119
121
122
120
115
114
116
118
121
126
124
126
136
138
135
125
115
107
107
115
125
128
125
121
118
116
117
123
129
134
131
126
128
133
132
122
110
108
118
126
127
124
123
129
132
129
120
111
112
128
141
141
127
113
110
118
120
110
99
118
123
125
125
124
123
122
117
109
108
114
121
125
125
121
113
106
110
123
133
133
120
113
112
116
117
117
120
130
134
123
106
102
118
141
151
140
122
110
120
138
142
133
120
119
129
136
131
120
114
128
132
135
133
129
123
117
116
120
127
128
126
123
120
123
126
127
128
126
121
114
108
108
109
111
112
114
119
126
124
119
114
117
128
137
137
127
116
114
121
127
131
124
120
119
121
121
122
123
128
124
128
135
145
147
137
120
113
118
130
131
119
109
110
125
140
146
138
126
119
119
119
120
112
108
108
112
115
114
117
125
131
132
128
120
115
117
121
121
118
114
120
130
128
118
103
103
114
121
115
112
118
126
134
137
136
130
120
112
112
112
110
107
111
121
127
131
123
120
123
129
129
121
113
108
113
118
123
126
130
131
132
131
128
121
118
121
128
126
120
116
124
138
143
131
112
106
115
123
118
111
112
115
117
120
126
131
129
122
118
120
126
127
125
125
127
126
123
118
119
122
122
122
118
120
123
129
132
132
130
127
129
131
132
132
130
128
128
126
126
126
131
138
140
133
124
120
120
128
135
109
103
112
124
132
133
130
131
136
144
146
142
132
129
133
140
143
135
120
115
115
119
127
129
131
132
129
125
119
120
124
131
131
127
124
125
129
130
129
127
127
128
127
124
120
122
130
132
131
129
113
111
120
134
140
135
122
117
128
141
142
131
118
114
121
129
132
128
122
118
118
121
127
130
133
132
126
119
118
122
129
133
126
117
110
111
119
128
129
127
123
122
123
121
118
117
126
131
130
124
126
132
134
132
128
120
114
111
118
128
131
123
116
113
115
114
111
111
116
120
124
123
121
121
124
124
124
123
127
134
136
132
121
115
113
114
114
117
118
120
121
122
125
125
120
111
108
115
120
123
125
131
132
128
124
122
119
121
131
141
141
133
127
123
124
123
120
116
114
115
122
125
122
116
110
114
122
127
129
132
133
128
119
120
127
130
123
111
107
118
127
127
124
122
123
122
119
112
107
108
117
115
114
120
125
129
130
134
141
146
142
133
126
121
119
122
132
135
127
114
110
118
125
123
113
113
125
130
126
119
117
118
120
125
133
137
127
115
113
122
128
122
113
116
128
138
136
123
105
101
123
118
113
113
116
121
122
123
121
122
124
124
121
113
111
114
125
132
127
115
110
117
127
133
129
128
132
134
127
116
108
111
121
131
135
134
130
126
127
127
120
112
112
123
131
134
127
122
119
122
120
122
124
118
114
112
111
110
107
106
112
117
118
121
125
125
120
112
111
112
114
118
127
130
130
131
133
134
128
119
109
111
122
133
136
137
135
133
132
131
123
119
121
125
127
120
121
128
133
132
118
125
129
124
114
107
107
111
118
121
118
112
109
117
128
131
120
106
100
108
115
116
118
118
117
118
121
123
125
122
120
116
118
124
130
137
137
132
125
125
125
128
127
123
116
116
122
133
132
117
121
128
131
127
114
106
109
122
131
132
128
119
110
109
116
120
118
112
110
113
118
116
113
113
115
115
113
114
122
129
132
129
121
120
121
124
128
122
116
112
116
122
125
123
120
119
121
122
118
114
113
118
126
129
128
121
118
122
123
125
127
128
129
124
121
120
121
122
128
132
132
126
121
122
124
123
120
120
131
138
134
132
131
128
123
119
115
116
119
119
118
114
112
116
122
128
127
121
117
122
109
108
115
126
130
124
118
115
115
117
120
122
125
127
129
129
130
132
134
137
136
131
127
125
125
121
123
129
137
137
132
128
132
135
131
121
113
116
125
132
129
119
110
111
121
133
132
126
121
122
126
117
113
109
110
108
110
114
118
122
121
115
112
114
119
126
126
126
123
125
126
124
119
116
115
116
116
114
112
117
124
130
130
126
124
124
123
122
124
130
131
128
126
130
138
137
127
120
119
120
136
126
115
106
103
108
111
114
115
119
123
124
119
112
112
117
120
120
120
123
127
124
119
115
118
123
121
109
101
107
122
131
125
113
108
110
113
115
119
123
125
123
126
135
145
139
125
118
119
122
124
122
117
116
116
117
119
116
107
104
111
122
125
123
124
131
134
127
118
112
118
125
127
125
126
128
130
129
127
125
124
122
119
112
108
107
110
115
119
120
114
110
109
116
122
123
119
118
118
116
121
120
119
120
119
121
124
126
118
106
100
103
114
125
136
145
144
129
109
98
103
115
126
124
120
118
124
135
141
134
123
117
118
119
118
118
121
124
124
120
115
112
113
118
120
118
115
111
110
111
124
128
127
124
120
117
119
123
120
112
101
99
107
117
126
129
127
121
114
109
111
116
118
119
118
117
122
128
129
127
124
122
122
120
117
113
117
123
125
128
127
125
126
129
132
130
127
125
122
118
124
131
131
127
121
117
116
118
118
116
111
107
108
113
115
109
107
112
122
132
130
118
110
109
117
126
128
127
127
129
133
132
127
123
117
117
120
123
123
120
120
124
125
120
114
114
121
129
133
128
121
121
117
113
112
114
118
121
123
119
118
116
116
117
119
118
117
117
125
133
131
120
110
108
114
117
114
116
123
128
126
121
116
117
120
130
137
136
126
114
109
115
119
116
107
101
102
110
117
123
119
111
103
100
102
109
117
123
123
119
117
121
126
126
125
126
127
127
128
129
128
124
122
121
118
111
103
105
114
118
114
109
110
118
123
125
126
129
134
136
131
126
122
120
121
117
104
97
107
125
118
116
116
118
115
113
116
121
122
118
114
117
125
127
123
118
117
120
127
128
126
125
127
124
122
119
118
122
123
124
121
121
124
128
125
117
109
117
133
147
146
136
125
122
124
121
117
113
123
135
128
134
131
124
120
124
127
128
127
122
117
111
112
117
120
116
115
119
126
131
127
120
117
119
123
125
127
126
124
123
123
121
117
114
115
119
126
128
130
131
130
127
125
123
123
123
123
129
130
129
130
128
119
112
117
128
135
132
127
124
120
112
109
110
116
120
121
120
124
124
116
106
102
114
126
129
122
110
104
109
114
115
108
104
108
118
128
133
132
127
125
120
118
118
122
126
126
119
114
114
131
134
126
118
115
119
125
133
135
132
131
131
131
135
137
133
127
124
126
135
141
142
136
129
124
125
125
121
118
115
118
123
127
125
125
127
129
130
129
132
133
132
130
127
120
115
116
124
139
148
114
121
125
125
122
122
124
126
126
127
128
131
133
135
136
134
126
119
121
131
140
141
129
120
123
132
138
131
119
118
126
133
132
131
130
132
128
117
114
119
125
123
118
115
119
128
135
138
140
139
109
112
123
131
128
121
118
122
129
129
123
120
122
128
135
134
127
116
114
124
139
138
125
118
123
142
151
140
128
131
144
152
146
134
128
126
124
119
121
124
123
117
115
123
131
139
138
136
130
127
119
120
130
136
136
133
131
128
127
125
123
125
129
135
136
134
125
116
115
126
136
135
125
117
118
126
130
127
125
129
133
133
129
124
125
125
127
130
134
135
122
109
106
121
136
136
129
123
124
128
123
125
122
121
127
137
140
128
115
115
129
140
140
131
124
123
125
127
128
125
123
117
115
115
113
109
108
111
117
122
120
112
108
115
128
142
142
135
127
123
118
109
106
116
130
134
129
123
121
127
125
125
118
112
117
125
126
119
116
124
135
140
128
113
107
111
127
138
139
131
122
117
117
122
123
120
119
119
119
124
127
125
122
125
137
149
147
134
118
113
117
125
127
130
132
132
126
118
116
122
134
134
130
123
118
116
116
118
122
129
133
131
125
117
109
107
112
122
133
135
132
128
127
125
125
128
130
126
118
112
117
127
137
137
134
130
128
127
122
121
124
127
134
134
133
128
118
112
113
120
131
139
140
133
123
123
128
131
130
128
126
130
134
132
127
117
111
107
109
114
119
125
127
126
126
129
131
127
117
112
114
122
132
133
131
126
124
126
130
135
131
126
126
128
130
129
123
117
114
117
115
125
136
136
126
124
129
134
132
125
124
127
132
134
132
130
127
116
108
110
118
125
126
125
128
134
134
127
122
127
130
126
116
113
118
125
132
131
127
123
123
126
129
130
125
122
123
124
119
117
110
118
128
129
121
113
114
119
125
122
123
126
127
126
125
128
131
129
127
127
131
130
125
123
127
135
133
127
124
127
125
118
107
100
104
114
125
129
120
108
104
118
134
138
124
111
114
130
140
140
128
126
124
117
118
119
121
118
115
117
122
127
125
121
119
125
130
134
131
123
116
115
121
131
134
133
130
128
126
118
109
109
116
122
120
116
121
133
132
120
108
117
133
140
125
110
113
135
152
147
134
125
112
111
128
148
150
133
111
105
119
130
131
123
116
116
118
124
126
120
112
115
130
137
134
128
131
141
143
129
117
115
124
130
130
125
130
136
138
131
121
121
131
135
127
115
112
124
134
134
116
106
101
109
130
149
148
131
115
113
122
130
132
128
123
116
110
111
119
123
131
132
128
122
119
124
133
144
145
134
127
123
125
125
124
125
127
124
122
119
121
122
129
133
129
122
113
111
118
129
112
108
108
112
119
124
128
126
126
125
125
127
128
130
135
134
123
109
107
113
123
126
116
108
108
117
126
132
137
134
128
124
122
120
118
118
119
119
119
121
121
125
127
127
127
125
119
115
120
128
138
131
122
113
114
123
132
133
128
118
117
120
126
128
134
136
130
120
112
112
116
116
114
114
118
119
119
129
138
142
132
122
118
120
121
121
122
124
128
129
129
128
126
125
125
125
125
125
127
126
146
135
123
114
118
132
140
134
121
113
117
126
131
129
127
125
126
129
132
132
126
121
120
125
133
132
131
131
136
132
126
122
126
130
131
127
123
121
120
120
117
121
126
129
129
127
127
129
134
136
133
132
126
122
124
132
137
132
124
123
130
137
138
132
128
124
123
123
127
130
130
128
125
125
132
135
135
130
127
122
122
123
126
129
130
129
124
122
119
120
121
124
128
131
128
121
119
124
132
134
126
133
136
132
129
133
136
128
121
119
127
134
136
131
128
127
124
121
118
119
122
119
117
117
124
129
129
128
126
128
129
124
118
116
122
130
132
128
122
120
125
127
126
122
120
117
118
122
124
128
129
129
121
115
119
130
132
124
113
112
120
126
125
123
124
126
124
124
131
134
130
116
105
112
125
133
131
127
126
129
127
118
112
114
125
131
132
124
115
114
119
121
121
119
123
129
131
127
122
123
128
123
108
97
101
115
121
122
122
125
129
126
121
119
123
126
124
125
130
135
129
118
113
118
128
135
134
133
130
127
122
119
121
123
127
125
122
119
119
123
123
124
124
128
131
138
137
130
128
127
131
129
119
112
109
112
117
122
125
125
121
122
125
131
136
135
132
129
126
118
111
110
116
121
125
126
129
132
133
133
135
139
140
134
121
118
120
127
132
134
130
128
129
132
130
125
122
126
133
141
127
121
119
120
121
112
108
110
115
119
120
125
133
144
147
147
145
140
131
120
117
119
120
120
120
121
125
125
122
126
134
141
138
126
117
117
122
131
136
136
133
132
131
124
116
108
108
115
121
123
116
104
104
115
115
103
97
103
115
125
130
133
133
133
132
128
124
120
124
130
133
130
122
117
117
118
116
115
120
122
122
118
115
115
119
120
122
125
131
136
140
138
125
112
105
111
120
120
115
106
116
111
111
117
117
117
117
118
121
123
125
126
125
120
114
104
101
104
109
118
119
119
118
116
110
104
104
116
130
138
129
117
116
122
128
125
119
115
119
132
141
140
126
116
117
130
134
128
119
117
135
128
120
122
131
142
143
137
129
126
123
121
122
119
119
121
126
128
123
113
108
110
118
118
111
102
104
117
130
136
136
135
133
134
130
125
119
115
115
119
128
134
138
134
132
131
130
130
124
122
133
127
122
127
135
140
136
128
126
130
129
122
117
116
123
133
139
139
131
124
123
126
126
121
112
109
112
120
130
133
135
133
127
121
115
115
121
130
129
118
112
120
135
141
133
119
122
134
138
122
114
124
128
129
125
123
121
119
120
122
122
118
113
111
115
120
124
125
127
127
130
127
122
113
111
114
120
127
130
129
121
113
112
114
109
108
118
135
144
129
111
106
120
133
134
123
125
136
142
134
115
127
135
132
122
119
122
127
124
119
118
120
123
124
125
124
122
116
115
117
118
116
115
116
122
122
121
119
118
112
104
107
118
130
133
128
125
133
139
132
116
114
126
143
146
138
131
135
144
144
120
125
135
141
135
127
120
118
125
132
136
136
135
139
145
143
132
116
107
106
108
114
123
130
133
126
114
107
106
110
112
117
127
139
145
141
134
129
126
120
117
121
134
146
150
145
144
146
149
141
114
117
128
140
141
131
114
105
114
131
139
138
135
134
135
134
129
123
122
124
122
123
127
131
133
124
114
113
120
128
130
125
122
123
126
124
119
117
116
117
113
113
120
130
135
139
142
147
146
132
123
126
128
130
132
128
116
110
114
123
128
130
131
131
127
120
112
113
123
138
140
138
131
129
129
126
126
127
133
139
138
129
118
112
110
110
111
113
115
119
121
122
123
127
131
124
121
119
120
117
137
139
135
127
123
121
123
129
136
139
134
129
127
130
128
119
108
103
111
121
134
137
133
123
116
118
127
133
133
134
136
134
126
120
117
121
123
115
115
119
128
134
135
133
132
127
119
110
103
107
131
134
131
125
121
118
119
131
145
152
145
130
119
115
115
119
122
122
118
115
117
121
122
113
99
100
113
121
121
118
120
127
131
131
131
128
121
113
109
117
122
124
125
129
134
138
133
123
117
120
119
121
123
124
125
127
128
129
129
130
128
117
111
104
110
118
129
133
129
122
120
121
122
117
106
100
104
109
110
107
107
115
124
133
131
122
114
111
113
118
119
119
121
128
131
132
127
125
128
132
115
118
122
125
129
138
141
137
124
112
110
108
109
108
114
118
118
112
112
118
124
132
133
129
126
120
118
120
119
118
116
118
121
125
125
122
119
123
127
129
129
129
130
128
126
119
118
120
127
129
115
118
121
123
127
135
143
142
133
120
114
109
106
107
111
114
111
108
108
114
123
125
125
125
126
128
128
126
126
127
126
121
117
114
116
121
125
126
128
130
131
129
124
123
120
118
120
121
120
118
112
109
112
114
114
117
126
132
131
122
121
121
121
118
114
111
114
120
127
131
127
115
109
111
121
127
122
114
115
121
124
119
109
106
113
121
127
128
126
123
119
112
106
108
118
121
123
118
113
115
96
100
112
120
116
111
113
118
120
117
120
127
136
137
130
118
111
115
130
142
140
123
106
105
117
124
120
114
116
122
122
116
112
113
120
124
128
133
135
130
117
100
94
104
121
132
129
120
114
118
105
109
120
123
119
111
110
115
119
118
118
118
122
127
129
127
124
121
124
129
129
123
115
112
114
116
119
124
128
127
120
114
115
122
124
123
121
126
132
132
121
104
97
110
131
147
142
130
124
121
131
125
116
106
99
101
108
115
118
120
115
113
110
111
118
128
134
130
122
113
115
122
128
129
124
118
119
124
127
127
122
118
117
121
124
120
114
112
122
129
127
118
114
127
143
148
136
119
114
112
137
128
115
97
95
103
115
119
117
110
109
114
118
113
109
110
114
120
123
122
122
128
132
133
133
129
123
120
123
128
134
131
126
122
119
116
109
111
121
129
131
124
121
128
136
134
122
115
113
112
122
122
116
112
114
123
133
133
119
107
102
112
120
120
115
112
115
119
123
128
130
129
123
122
124
126
126
125
126
127
128
129
128
126
120
115
113
115
123
127
126
118
114
116
118
117
117
118
120
117
118
118
116
114
114
119
127
133
129
118
108
107
115
126
140
149
145
132
119
115
116
117
117
118
118
120
123
125
125
119
114
116
122
128
128
124
121
119
122
119
115
113
114
118
119
118
118
122
122
116
126
127
122
115
106
105
110
117
124
122
118
114
118
131
144
144
131
116
106
105
109
114
118
121
124
125
126
125
123
120
117
119
124
128
126
121
114
119
123
125
122
114
118
127
132
131
127
125
125
120
126
134
131
127
122
120
115
116
119
119
117
114
116
121
120
111
99
98
108
116
117
111
109
118
129
135
132
127
126
126
128
128
127
125
121
117
117
121
123
121
116
114
116
119
118
119
124
126
127
125
121
122
122
122
122
123
120
118
113
107
103
104
108
115
119
120
118
123
128
126
115
99
92
102
118
126
126
119
121
123
120
114
111
110
117
129
136
130
116
101
98
109
117
120
121
123
123
120
117
120
118
113
106
103
105
108
113
114
110
103
102
108
117
124
132
140
144
141
131
121
114
104
100
101
108
115
117
117
115
116
113
107
104
106
117
129
135
130
119
113
111
117
123
128
135
134
123
113
111
122
114
114
112
112
109
113
116
120
120
118
118
122
127
129
125
121
118
117
114
117
120
124
123
116
114
117
123
125
122
117
119
124
127
127
124
119
121
126
131
134
133
128
124
126
125
119
112
111
123
138
116
121
121
120
118
118
119
122
124
126
130
129
129
129
125
114
105
105
113
122
122
118
113
114
118
124
130
128
125
124
126
130
132
129
124
121
123
125
124
123
121
122
123
126
125
123
119
115
121
130
117
125
120
114
115
120
122
121
121
121
123
120
120
124
129
126
120
118
126
131
118
99
92
105
121
128
124
120
121
125
124
117
115
115
123
129
129
120
114
112
114
112
108
112
123
131
126
115
106
109
117
122
125
125
123
125
134
142
139
129
123
126
133
136
133
122
117
121
128
133
131
134
136
138
131
126
123
133
145
147
135
122
113
109
116
121
130
132
137
137
136
133
132
130
127
117
106
106
112
123
116
122
124
124
120
120
123
130
132
130
131
137
136
129
118
115
120
131
139
140
139
139
134
130
130
132
133
129
127
128
125
116
106
107
118
131
130
118
111
117
127
130
125
123
125
127
120
110
110
115
116
123
134
140
138
132
126
125
126
131
137
137
131
122
118
124
128
127
125
127
139
140
132
125
128
138
135
121
111
114
127
129
125
124
128
133
125
107
100
110
121
127
125
125
130
132
122
113
113
120
119
127
131
129
129
131
133
135
131
127
129
131
130
131
132
126
119
112
114
125
135
133
125
121
122
125
122
116
112
115
123
128
129
126
127
131
128
122
117
120
122
123
129
136
139
134
123
116
121
130
123
130
121
110
110
124
138
136
121
111
118
132
141
139
129
116
111
118
129
137
135
132
127
123
117
107
103
107
115
121
121
122
119
118
123
133
135
133
125
121
120
121
125
134
148
152
142
128
123
128
121
126
126
128
132
135
131
126
118
115
118
125
129
129
120
114
121
134
142
138
129
126
130
132
125
115
111
117
127
132
133
132
129
124
127
133
131
124
119
121
127
126
128
131
142
151
142
129
123
124
111
122
138
151
146
126
108
110
124
130
117
108
111
123
127
123
123
131
138
131
117
109
114
121
124
125
128
133
137
135
133
134
139
141
138
131
123
119
122
128
128
125
126
131
136
133
127
125
132
140
107
123
141
148
135
114
104
112
126
128
117
110
119
133
134
123
115
116
122
124
117
110
113
118
119
119
118
119
123
129
128
130
132
132
132
130
126
127
132
134
127
123
126
135
138
132
127
128
135
140
103
119
138
142
134
129
130
131
125
117
117
126
133
132
125
117
116
117
119
123
126
127
126
125
124
121
116
113
118
132
137
131
118
114
122
133
140
138
130
121
115
120
130
140
140
132
124
120
123
129
103
113
126
130
129
132
139
137
128
117
119
126
130
123
119
122
130
130
128
126
127
126
123
123
128
138
141
136
132
133
133
130
127
126
132
136
139
135
125
112
107
117
133
143
140
129
117
116
121
129
119
127
124
113
109
115
126
128
123
116
118
125
131
128
127
128
130
130
126
122
118
119
119
123
128
139
145
141
129
115
113
123
136
142
141
134
130
132
129
123
119
124
132
138
136
129
128
132
132
125
131
137
130
119
115
121
126
119
108
104
117
135
147
144
130
116
107
112
118
121
121
123
127
125
120
122
125
127
123
116
115
121
123
120
119
121
126
128
128
128
130
132
132
130
124
120
124
129
130
123
124
122
127
134
140
138
129
120
116
120
128
136
138
134
124
114
107
113
124
135
132
128
120
115
115
119
124
126
125
126
127
129
126
120
114
114
117
122
127
134
138
137
133
130
127
120
112
110
118
127
115
114
126
133
131
123
120
129
139
141
134
121
115
117
127
131
126
124
128
135
132
118
106
105
117
131
135
134
132
131
134
139
144
141
128
117
111
116
126
135
138
137
133
131
132
132
123
118
118
126
122
128
127
122
111
108
120
131
136
126
117
113
120
130
136
137
132
128
128
128
121
111
103
105
111
118
124
133
139
134
126
121
128
135
135
130
123
121
121
121
121
123
124
124
129
135
139
136
130
125
135
133
128
121
118
125
132
128
113
102
104
118
130
133
132
129
129
131
130
126
121
113
109
107
109
110
114
123
126
119
111
106
115
129
142
144
137
130
122
118
114
116
122
129
132
132
130
131
130
124
130
128
126
129
135
139
135
125
111
110
116
121
120
115
117
126
134
133
124
120
121
125
124
121
122
123
122
116
113
116
121
126
131
138
142
138
129
121
119
123
129
133
139
145
138
128
121
121
120
118
116
118
125
132
134
138
135
124
115
112
119
123
120
117
124
132
133
122
112
113
123
128
127
125
126
129
127
120
120
127
137
139
132
128
129
131
126
115
108
108
119
129
134
133
129
123
123
124
120
113
114
114
112
116
122
134
135
123
113
113
124
136
137
135
133
129
121
112
112
117
126
124
120
116
116
117
119
120
122
128
130
126
122
121
126
133
132
124
114
107
110
117
121
119
120
123
125
126
123
122
125
115
106
107
117
128
129
123
123
131
142
144
133
119
114
113
112
112
115
117
119
121
122
119
114
110
110
114
117
119
124
130
137
135
129
124
124
125
127
127
130
132
133
129
127
124
127
129
129
126
123
116
112
117
123
125
121
117
123
130
135
127
116
107
108
113
121
123
119
113
112
121
124
123
115
111
116
121
121
119
122
129
130
125
117
120
126
130
130
126
127
131
134
132
129
125
126
128
128
126
120
112
112
119
119
108
99
106
118
128
125
118
116
122
130
133
131
124
117
114
117
122
124
118
113
117
125
130
125
118
116
110
104
101
106
124
142
147
136
121
113
113
115
120
119
122
121
121
121
122
120
112
110
119
110
94
90
106
129
143
142
132
127
135
141
140
129
118
111
119
129
128
123
119
120
124
127
130
131
127
123
117
113
112
114
124
134
141
142
133
124
118
115
113
116
123
121
118
119
124
129
114
110
120
125
119
116
121
131
137
134
125
121
125
129
130
128
123
121
125
131
132
130
128
127
126
127
131
139
142
142
142
141
134
124
117
115
121
129
133
133
132
128
128
130
131
127
122
121
124
136
116
103
113
132
145
144
130
117
108
103
101
106
110
116
123
131
136
135
131
128
130
134
134
128
125
127
132
135
135
136
138
138
133
125
121
122
124
125
123
125
132
136
138
134
129
127
124
122
121
124
110
100
108
128
141
140
127
114
108
108
107
111
111
113
118
129
141
140
130
122
123
129
131
126
125
127
131
132
129
124
124
124
126
126
130
136
137
134
126
120
122
128
128
122
114
120
126
128
120
112
111
115
118
121
123
126
127
128
126
124
121
118
113
110
114
121
131
130
124
115
113
114
120
124
125
129
131
131
126
118
118
123
131
130
124
121
130
138
135
122
109
107
113
119
119
124
126
124
115
120
130
139
133
120
112
112
117
118
116
111
112
114
114
117
117
112
111
114
121
122
115
112
114
124
129
129
127
123
117
108
110
122
135
137
127
116
121
132
135
124
111
109
118
126
131
130
126
120
112
130
142
148
143
130
113
100
94
97
104
109
111
116
123
127
119
108
103
113
129
130
124
119
124
131
133
127
119
119
120
113
106
111
126
141
139
128
119
124
129
127
125
129
135
140
139
138
140
140
130
119
121
122
127
129
124
112
103
107
117
122
121
122
123
121
117
115
122
135
143
137
122
119
124
133
133
128
126
128
127
120
110
109
119
128
126
119
117
124
130
128
123
123
133
143
153
154
153
147
132
113
104
98
106
120
128
129
124
123
122
121
121
122
123
121
116
117
127
136
143
136
129
127
130
134
132
129
125
118
113
111
115
120
120
115
110
113
121
130
132
128
122
122
131
138
142
140
133
126
120
124
120
112
111
118
120
119
115
112
112
114
115
121
124
121
115
108
105
116
127
132
135
136
132
126
119
116
111
109
107
112
123
128
121
114
117
127
132
128
124
124
128
132
131
129
121
116
113
114
121
129
135
133
127
121
115
104
99
100
109
114
117
117
117
115
112
109
112
119
125
128
126
127
122
112
101
99
106
112
119
123
124
123
121
122
126
129
123
116
116
121
127
131
129
123
120
119
121
122
125
117
123
128
128
123
118
112
108
108
108
114
115
112
112
116
121
127
130
133
134
130
124
119
115
111
103
99
102
111
119
123
122
120
122
125
125
119
114
113
119
124
125
122
119
121
121
127
129
123
116
106
109
113
118
120
126
130
129
121
113
116
119
118
115
117
122
128
130
130
132
132
129
123
121
120
115
111
109
112
121
125
125
118
116
115
117
117
118
123
125
125
126
123
120
120
120
118
116
112
115
111
110
115
122
127
133
135
133
126
119
125
132
131
121
116
115
119
125
127
128
126
123
122
122
126
129
129
125
123
122
122
117
110
109
112
117
119
119
120
122
123
121
118
119
122
119
116
113
114
124
114
116
123
128
127
125
124
124
122
118
119
127
134
134
128
121
121
125
129
131
125
116
110
115
126
136
135
127
121
118
115
110
108
110
118
125
124
120
119
119
118
117
115
117
121
122
121
124
127
127
112
116
121
119
110
104
109
120
122
116
110
113
123
135
139
130
120
115
120
131
132
123
114
113
122
126
122
112
107
111
118
119
117
114
119
124
132
133
131
124
118
116
120
126
122
123
122
122
123
120
112
117
118
110
109
111
119
127
128
125
122
121
118
118
121
122
119
110
106
111
121
125
125
117
115
114
114
113
113
117
121
122
121
117
116
120
127
132
130
122
115
115
121
131
134
129
121
112
112
120
114
115
116
117
121
128
131
128
123
120
121
122
119
111
109
117
127
128
117
106
109
121
131
129
117
111
116
126
132
131
124
119
116
121
126
125
118
110
107
110
115
118
121
127
135
132
122
114
115
122
115
120
124
124
121
121
121
120
114
107
100
104
112
114
110
114
123
133
131
123
117
116
122
123
117
111
112
119
128
130
127
124
124
133
137
131
115
103
106
118
126
126
121
121
124
125
121
117
118
123
119
124
127
123
117
113
115
118
120
112
104
104
111
116
114
109
110
116
126
129
124
114
107
109
116
118
113
109
111
117
122
128
133
137
135
128
117
113
118
124
128
126
120
117
115
116
117
120
122
121
114
115
115
114
115
115
115
118
123
126
128
128
127
126
127
124
119
115
115
120
120
114
107
111
123
134
129
121
115
112
114
118
123
130
130
125
118
111
108
109
113
114
117
118
117
116
118
122
124
122
116
118
117
116
114
112
111
112
119
127
135
135
131
129
128
127
123
117
116
118
123
121
115
115
122
131
133
132
127
121
115
112
116
125
126
122
112
109
106
105
101
98
109
121
129
127
120
119
123
127
119
124
125
124
120
116
116
117
123
126
126
124
125
122
119
112
111
116
121
126
124
120
116
122
128
130
130
126
122
118
114
110
111
116
115
113
109
110
112
111
108
106
112
118
119
117
117
117
123
127
117
119
118
119
120
122
122
121
120
117
116
117
119
121
119
115
115
117
119
118
112
109
113
121
132
135
130
121
114
116
117
117
115
110
113
118
118
113
104
107
119
129
125
118
116
119
125
124
122
121
113
116
116
116
118
122
123
119
112
107
109
113
116
117
122
127
125
116
106
102
105
111
114
117
119
125
125
119
114
116
126
130
126
118
120
130
132
117
104
106
121
135
133
127
123
128
130
128
125
122
110
115
122
126
125
125
125
121
118
116
118
119
118
115
114
120
121
115
107
108
118
125
124
115
109
116
123
119
111
109
118
126
126
119
117
120
126
126
120
117
120
123
125
124
120
117
117
125
132
136
115
119
123
122
118
115
112
113
118
125
133
132
122
115
111
112
115
117
118
123
121
118
112
107
108
114
123
126
124
120
116
115
114
112
113
115
115
115
113
113
115
120
123
123
120
118
118
121
125
131
127
127
123
114
107
105
103
102
107
118
127
127
120
116
118
122
122
122
128
130
122
111
104
108
110
112
114
121
134
136
124
110
104
112
121
128
123
110
103
110
123
129
129
127
129
133
127
120
117
121
116
113
114
117
116
115
121
126
125
123
121
124
128
129
127
120
117
125
136
133
122
109
114
129
135
129
123
131
146
155
148
137
130
132
134
137
133
131
128
129
129
130
128
128
126
120
114
112
112
126
120
120
120
121
119
116
119
122
125
126
129
132
131
126
116
111
118
131
140
137
126
119
123
132
134
127
115
112
124
137
141
132
119
119
131
138
134
124
119
120
121
114
106
110
122
126
125
115
110
117
121
126
133
137
136
130
122
118
122
132
143
143
131
119
115
120
127
125
119
120
129
139
140
133
128
122
115
109
107
108
111
110
107
113
128
138
135
121
110
111
117
114
110
115
127
133
126
116
109
113
120
127
127
121
120
117
113
109
114
129
138
136
125
121
125
132
127
116
111
116
128
136
135
129
124
126
131
132
122
110
104
109
115
120
125
133
135
130
117
111
114
124
133
136
135
134
125
121
124
129
126
128
118
106
107
118
128
125
114
108
113
124
134
141
140
131
120
118
126
133
134
129
126
127
130
133
135
137
131
125
127
135
135
124
117
122
132
136
128
121
118
123
128
131
135
137
136
132
131
130
131
126
120
122
131
142
148
147
134
116
104
111
134
152
150
132
122
125
134
135
132
124
123
125
128
131
133
137
134
130
129
132
131
123
120
121
125
126
126
128
130
124
116
114
123
135
134
129
126
125
121
114
121
142
152
143
130
130
138
133
114
101
115
135
148
143
139
139
137
125
117
114
120
121
118
117
130
144
147
133
114
107
116
130
139
133
121
116
121
129
131
125
120
126
133
136
129
121
123
126
110
106
122
138
141
129
114
114
126
130
119
110
116
128
135
137
138
142
141
131
122
123
128
129
120
113
114
126
136
134
123
114
117
129
137
134
126
121
124
122
117
114
121
133
141
138
132
128
128
128
109
112
124
132
131
130
133
133
127
115
110
117
127
129
118
113
119
133
141
139
134
131
131
133
129
119
108
105
114
127
134
132
128
128
134
138
138
135
128
121
116
116
120
131
136
136
131
129
130
130
114
124
133
133
132
133
143
145
133
117
108
109
113
111
109
113
122
130
128
123
123
123
125
126
127
129
126
120
114
116
123
129
135
141
147
146
140
135
131
132
135
134
133
132
137
135
129
120
122
128
116
128
133
130
125
124
129
137
138
134
126
116
111
109
117
129
134
132
122
116
121
132
133
126
119
122
128
130
119
110
113
123
132
136
135
133
129
125
126
131
136
137
134
134
141
146
139
127
119
119
122
131
133
128
121
116
118
123
129
131
129
126
123
125
128
127
126
127
131
133
136
139
136
124
111
106
109
112
116
119
127
131
127
120
116
121
123
117
112
114
120
123
121
123
126
132
133
129
123
123
134
136
142
142
134
123
117
119
124
122
117
115
122
132
132
123
114
117
130
138
130
118
109
109
112
113
108
103
108
122
137
141
134
124
122
126
129
128
126
125
123
118
114
117
123
122
115
110
115
121
132
136
142
143
134
122
116
121
128
126
115
105
105
119
133
135
127
124
127
130
124
112
104
109
122
128
123
113
108
114
126
137
144
143
135
127
126
131
139
139
132
124
119
122
127
127
119
108
109
118
114
127
130
120
109
104
111
124
130
127
120
114
116
120
127
132
130
127
122
124
125
127
124
120
120
121
124
124
120
115
112
119
129
134
131
126
123
125
127
125
123
123
123
124
126
125
120
116
112
120
119
124
124
115
107
107
116
122
121
118
122
131
137
132
124
120
120
120
117
115
119
125
126
119
113
114
121
130
129
120
111
108
115
126
132
132
130
128
125
123
120
121
124
128
129
123
115
107
110
120
122
122
127
132
131
125
118
117
111
112
115
124
128
126
122
121
122
121
118
116
119
120
118
117
119
125
128
126
125
124
126
128
131
135
137
133
123
119
118
123
129
130
132
138
139
133
125
118
114
118
111
117
129
138
135
126
117
115
116
115
115
114
114
114
119
121
121
120
120
125
131
129
122
117
119
123
120
115
115
124
132
134
131
132
129
125
118
114
114
122
127
130
131
133
134
134
131
128
121
118
114
118
124
123
119
118
117
115
116
116
118
120
118
118
118
117
111
108
110
119
127
131
128
119
111
107
103
101
106
115
121
124
121
118
119
124
126
126
125
123
122
118
118
120
122
120
119
119
120
120
126
120
116
114
116
120
117
113
112
117
121
124
123
120
122
123
121
118
112
113
119
127
131
126
118
109
106
104
104
111
119
127
130
128
125
125
131
132
130
124
119
117
118
122
125
124
125
123
121
118
123
117
114
118
124
122
117
112
116
120
123
123
117
115
118
124
130
129
124
120
119
124
129
125
121
124
128
130
122
117
118
123
125
124
127
134
139
133
119
110
111
117
124
127
132
141
144
137
121
111
126
119
117
121
122
118
115
116
122
124
122
117
114
117
122
124
123
114
106
106
115
124
127
123
119
126
134
137
132
119
110
107
104
103
113
128
140
136
124
113
111
113
115
121
134
143
139
125
118
122
135
130
128
127
123
114
114
122
128
126
121
115
118
132
141
141
131
117
107
107
115
125
128
132
131
130
128
130
132
129
125
119
114
110
112
121
131
135
131
123
117
115
119
126
134
134
122
115
121
138
125
119
120
128
130
123
117
119
123
123
118
117
122
136
144
145
141
135
134
132
129
128
128
136
145
146
139
134
134
133
135
136
134
130
125
123
125
125
123
120
119
125
132
138
138
132
123
118
122
134
116
108
107
116
128
128
116
107
104
106
110
112
119
123
124
123
123
127
132
131
126
121
121
129
137
143
138
129
118
112
116
125
129
127
120
119
122
123
121
122
125
129
127
125
125
126
125
123
124
129
112
110
107
114
124
129
123
111
105
107
112
117
122
121
117
116
119
124
125
117
110
110
120
129
132
126
119
109
103
107
118
125
125
119
115
114
114
116
121
127
136
134
121
107
104
110
121
128
131
133
110
112
116
118
119
120
124
128
131
131
128
125
123
119
117
118
125
129
127
116
109
111
120
130
131
128
123
118
118
123
128
132
131
129
127
125
121
118
123
131
138
133
120
109
106
113
120
125
123
122
112
118
123
119
115
109
111
120
128
132
130
123
116
112
111
110
108
108
111
120
127
125
119
118
127
135
139
136
129
124
121
119
122
129
131
127
119
115
116
122
126
121
117
113
111
115
117
111
105
103
121
126
129
126
121
113
105
98
101
111
117
116
113
113
116
110
100
96
107
126
137
135
121
115
118
126
129
129
127
127
121
112
107
111
117
114
104
99
103
113
123
124
120
115
108
104
106
109
109
108
124
124
120
118
124
124
121
114
112
115
119
118
121
123
127
127
123
120
124
126
128
125
121
122
123
124
126
127
130
132
127
119
114
116
116
114
114
118
126
134
133
126
122
119
118
118
120
121
118
113
117
107
102
107
116
123
124
125
129
132
129
126
124
127
130
130
131
131
130
124
113
108
114
124
133
136
135
127
119
110
110
120
133
136
128
124
130
143
149
142
131
124
122
120
119
120
124
128
127
122
115
105
100
106
113
114
110
106
111
120
125
124
121
121
119
115
113
116
125
126
115
107
114
127
137
137
126
116
106
101
104
117
129
129
122
122
130
140
137
128
121
123
124
117
109
105
110
117
121
122
119
120
118
117
116
113
108
100
98
105
111
116
116
115
115
113
110
113
123
131
126
118
125
136
142
135
123
117
124
128
125
115
105
104
110
121
127
125
121
120
123
124
122
116
109
107
114
118
117
111
117
122
126
125
120
115
110
104
103
105
112
120
123
124
126
126
125
126
130
134
132
129
128
135
138
133
124
122
131
142
138
118
100
101
114
127
127
122
117
120
123
122
116
114
114
120
129
130
119
111
116
119
125
124
119
110
104
104
105
109
124
136
141
137
132
131
131
131
131
133
135
129
121
114
114
115
112
108
116
128
136
128
114
110
117
127
128
126
121
117
114
115
118
121
121
120
118
117
115
115
121
122
127
130
122
114
109
108
110
115
127
140
145
136
128
123
121
121
118
118
122
120
112
108
108
114
118
117
117
120
125
125
121
117
119
124
126
128
125
121
120
121
126
130
127
119
107
101
106
117
124
125
128
131
127
122
123
126
129
128
125
123
124
124
124
123
119
117
113
109
113
119
122
121
122
127
132
130
125
118
119
120
120
121
121
123
121
118
115
118
125
132
136
133
125
117
110
113
117
121
123
122
120
116
113
118
124
130
136
132
123
113
108
111
121
127
124
117
114
117
122
128
132
129
125
124
122
120
119
121
127
131
130
123
120
122
124
119
108
105
114
131
142
136
119
107
108
119
125
125
118
116
108
102
109
122
129
129
124
124
126
127
119
111
111
117
119
114
107
104
112
123
129
128
123
121
121
119
122
128
134
137
132
122
120
127
140
136
121
107
111
129
141
136
119
105
104
110
120
126
101
103
109
117
129
137
134
125
114
114
123
133
130
118
111
115
122
124
112
101
101
112
120
123
119
120
124
129
129
129
124
121
116
116
124
135
143
135
120
111
116
126
132
125
121
117
116
116
122
135
99
108
124
136
136
124
116
116
119
118
115
115
117
120
124
128
133
139
133
124
114
109
108
108
107
109
111
112
115
118
121
118
114
116
123
130
128
118
114
114
121
123
121
120
119
120
119
120
121
126
118
124
130
129
118
104
99
108
118
120
114
110
112
118
125
126
123
125
127
129
122
106
98
103
115
120
112
102
100
110
119
120
118
118
120
118
114
109
110
115
122
124
120
116
114
114
116
117
116
117
125
125
122
120
117
115
112
110
108
112
120
124
123
117
113
110
107
104
110
118
120
113
109
117
132
140
133
120
113
117
120
122
121
122
120
118
111
104
102
109
121
125
120
116
111
111
113
112
114
122
114
116
122
125
124
121
118
115
111
113
120
125
124
117
114
115
120
118
117
119
126
131
127
120
120
123
125
127
129
130
128
124
124
125
126
119
112
107
109
115
120
119
120
119
122
117
114
111
115
126
111
114
120
123
117
112
113
121
127
126
123
124
126
130
129
126
125
125
121
121
127
133
129
120
114
113
118
123
124
121
117
110
108
108
113
117
117
120
125
131
132
127
122
120
121
119
117
117
119
125
116
117
115
111
110
113
118
126
131
130
129
125
125
124
119
112
103
100
101
105
113
119
127
127
130
129
129
125
121
119
117
113
105
102
105
113
113
114
118
133
147
146
129
111
104
109
118
123
124
126
117
119
117
115
119
126
130
125
119
119
123
124
118
109
106
105
101
95
92
97
109
119
127
129
130
130
128
124
122
126
136
137
129
120
114
116
114
109
108
122
141
143
129
111
105
110
119
125
125
123
108
117
124
127
129
131
131
124
116
115
119
123
120
116
117
123
126
120
112
111
117
124
124
119
118
121
125
121
116
117
123
127
124
118
115
118
123
124
120
119
118
117
114
109
108
115
118
122
122
121
117
121
125
125
122
122
123
124
123
124
125
126
118
112
113
121
129
131
129
125
121
120
115
111
110
114
119
123
121
116
108
103
100
105
112
118
124
124
120
116
111
107
104
103
105
113
117
119
120
123
131
128
122
113
108
109
113
113
118
125
129
123
113
102
104
112
119
122
123
122
120
119
119
118
112
106
108
119
126
125
117
107
104
108
117
125
125
119
111
113
121
127
124
120
118
121
122
119
119
125
123
123
121
118
116
112
107
107
112
120
129
128
120
117
119
118
118
122
128
127
117
104
110
126
139
138
128
120
117
118
117
118
121
124
123
121
118
118
119
122
126
128
125
116
109
109
117
124
129
133
121
123
127
131
130
123
116
113
116
120
121
117
119
126
131
126
116
115
119
124
120
114
118
126
130
124
111
107
118
131
140
141
134
125
120
118
124
135
142
135
119
101
92
95
108
120
129
134
133
130
127
125
123
126
129
127
119
117
119
128
129
123
120
124
133
136
129
118
114
117
126
137
138
127
117
112
113
122
129
129
127
126
123
123
120
124
134
146
150
143
128
113
108
115
126
136
135
132
129
128
131
127
119
116
121
122
115
108
114
132
144
138
121
110
119
133
136
128
118
117
126
136
135
124
113
118
133
146
137
117
105
112
122
123
120
124
132
137
132
125
124
129
136
135
129
124
124
129
131
132
129
120
113
112
120
126
127
124
121
124
127
126
122
120
123
124
119
117
121
128
129
127
121
121
122
132
141
145
134
121
119
133
140
130
116
115
127
134
129
118
117
125
131
128
121
122
125
131
132
128
126
115
110
112
120
129
134
141
135
119
103
102
123
143
145
127
108
102
114
128
137
135
127
123
126
131
133
132
125
119
120
128
129
122
115
117
124
129
127
127
123
122
118
119
124
129
129
129
128
123
133
116
110
119
130
133
131
132
133
126
114
110
121
134
137
128
119
110
107
109
120
132
135
126
115
111
118
131
133
122
109
102
107
116
121
124
122
120
125
130
133
128
123
128
133
133
121
114
114
121
130
114
112
122
133
134
129
127
127
130
130
129
127
125
122
125
131
134
127
118
120
130
136
132
121
115
121
135
141
135
122
117
120
122
122
116
113
118
126
131
131
127
125
127
127
126
117
108
106
111
115
112
113
116
116
117
123
131
131
123
116
118
127
130
123
121
124
137
143
140
134
131
134
136
136
132
126
121
122
125
129
132
133
130
126
119
117
118
125
133
140
141
133
124
121
125
128
126
121
118
117
121
125
122
114
109
113
122
125
119
106
102
107
116
121
124
124
128
124
120
119
124
130
131
129
124
118
112
104
104
107
115
122
128
130
131
125
116
118
133
151
154
140
124
121
129
135
135
133
129
118
120
123
131
136
130
121
117
123
130
128
115
102
98
110
127
137
133
119
108
111
125
134
126
112
105
109
113
113
109
113
120
122
119
116
114
113
111
115
124
133
129
121
117
123
132
134
125
122
125
115
113
119
126
131
129
124
126
133
138
132
122
110
107
111
118
127
137
136
133
127
125
126
121
111
106
107
111
115
121
132
140
134
123
115
114
114
115
112
113
113
110
109
113
124
130
128
121
121
128
126
123
119
115
109
106
113
126
132
124
113
110
122
135
134
120
110
116
133
139
129
115
108
115
120
118
109
99
100
112
126
130
125
122
123
131
136
135
129
123
117
114
114
121
126
126
124
120
123
128
130
126
118
112
107
106
111
116
116
113
110
112
123
137
141
132
118
114
118
125
124
119
114
116
122
123
116
103
95
98
106
113
115
118
120
127
134
141
141
134
125
119
122
127
128
126
123
123
125
129
113
118
115
111
112
118
122
124
124
126
129
128
121
117
118
123
128
127
122
123
126
131
129
123
121
124
127
125
116
108
110
120
127
124
118
111
115
124
131
132
129
127
128
129
127
124
120
120
125
131
114
120
122
119
115
118
127
139
138
134
131
130
128
120
112
111
118
122
122
118
118
125
126
123
121
124
134
139
136
131
129
131
130
123
112
104
106
113
123
129
131
129
127
127
125
122
114
106
108
121
127
129
135
135
125
113
111
121
123
114
109
116
132
139
132
118
114
118
125
125
120
114
112
115
120
125
126
126
126
128
130
128
125
123
119
114
110
111
116
121
123
120
117
117
120
120
116
112
111
117
126
128
135
137
125
108
98
105
114
115
108
107
117
129
129
120
115
118
128
133
128
118
111
110
116
117
115
113
116
121
122
120
120
122
129
125
120
115
120
124
126
121
118
119
119
118
115
117
124
131
128
133
131
125
116
107
107
117
124
121
109
100
99
107
116
120
118
116
115
118
124
125
126
121
118
116
114
114
116
120
120
117
117
119
122
124
123
123
130
134
129
120
118
123
127
121
114
114
124
133
130
131
125
118
113
112
116
119
116
109
100
96
102
112
123
128
125
118
114
114
117
123
132
135
134
132
125
119
117
118
122
121
118
116
119
123
126
122
117
115
115
116
117
124
127
129
122
117
112
112
117
114
112
111
113
114
117
116
111
110
113
119
124
125
124
123
122
118
116
114
116
120
124
128
133
135
135
130
128
128
128
127
126
125
128
132
128
114
103
108
121
130
125
121
124
131
130
119
105
102
121
121
118
119
117
118
121
122
120
120
127
135
135
133
124
120
116
110
107
110
116
123
125
121
117
116
122
132
137
131
126
123
124
122
122
120
116
113
117
129
138
133
122
116
126
135
131
121
118
127
132
138
138
133
130
130
136
135
127
119
115
116
124
131
132
132
125
118
111
111
116
125
131
130
119
108
108
120
132
131
125
118
116
113
111
108
107
110
116
122
125
120
116
119
128
134
128
122
129
142
114
122
133
134
130
127
128
131
129
121
112
109
115
124
126
124
124
127
131
126
116
114
121
131
131
125
117
119
125
127
122
115
111
114
120
126
126
115
105
101
105
114
117
122
125
128
126
123
125
130
107
112
118
124
122
117
110
109
114
122
126
127
127
124
117
109
103
105
114
117
113
111
113
122
130
128
124
118
115
115
117
116
114
115
121
129
130
121
112
110
115
117
111
107
110
120
125
124
124
128
117
124
127
125
122
121
113
108
110
119
127
131
131
128
122
116
107
107
108
111
112
117
122
125
122
117
111
102
104
116
130
135
123
112
106
111
111
105
105
118
133
132
113
99
101
115
126
130
131
132
124
129
127
122
117
113
117
123
128
130
127
123
121
123
124
124
127
129
127
125
126
131
136
138
129
118
107
101
105
124
141
140
122
104
104
114
123
119
114
119
133
137
131
120
116
121
127
129
130
132
124
121
113
108
104
106
114
124
135
141
136
123
115
112
115
121
125
126
127
129
133
136
133
126
121
120
120
116
115
120
126
127
119
112
117
127
136
130
116
108
111
119
125
125
120
120
120
122
123
125
127
120
114
112
115
117
118
121
125
134
137
130
119
114
118
123
123
114
107
110
122
130
123
109
100
105
113
118
118
118
121
121
122
122
120
122
119
111
101
97
99
107
113
114
107
102
103
108
111
112
129
133
129
124
121
121
120
119
122
125
127
125
123
125
132
135
129
113
97
96
111
127
131
121
108
104
109
115
122
124
122
119
116
116
119
121
122
123
120
118
118
122
123
118
108
101
101
108
113
115
127
132
134
133
125
117
114
116
121
125
128
125
125
129
135
133
124
112
104
104
112
117
122
123
123
123
123
124
122
117
113
112
115
120
122
122
129
135
134
128
121
123
127
120
108
104
113
127
137
134
122
119
121
124
123
117
114
116
125
132
131
125
119
121
125
125
116
114
120
124
119
105
102
111
127
138
137
135
126
117
112
115
123
127
124
120
117
120
119
117
117
120
120
114
107
108
123
136
137
126
119
115
111
110
110
114
119
127
133
136
132
122
114
112
118
121
122
125
132
135
127
111
109
119
134
139
137
137
142
141
132
118
110
109
113
116
114
112
115
120
123
123
119
112
110
110
123
129
124
112
118
118
122
122
117
116
118
124
128
130
131
131
128
123
120
120
122
125
130
133
132
125
124
127
132
134
131
134
143
151
142
121
99
96
105
113
113
113
116
119
123
123
122
120
116
109
113
122
126
126
127
129
132
133
125
117
112
110
112
115
128
140
144
135
123
119
116
114
115
120
126
128
123
117
117
121
121
120
124
136
143
139
124
112
108
111
112
115
114
109
108
116
127
131
123
109
106
115
126
127
132
129
124
117
111
111
112
111
104
105
116
129
135
128
121
116
115
111
106
104
111
119
122
117
114
118
121
118
115
119
133
144
143
130
118
116
119
124
123
118
114
117
126
133
131
121
109
104
109
112
124
120
112
108
110
118
120
116
113
114
118
117
114
110
109
114
117
113
108
101
107
121
129
126
119
118
123
125
122
117
119
128
131
129
126
126
127
125
123
123
123
123
126
127
128
122
112
105
104
108
119
112
108
111
121
127
123
118
122
129
129
123
113
110
113
117
120
118
117
116
116
123
128
126
117
112
119
127
129
127
123
119
118
118
122
129
132
121
109
103
109
122
127
123
115
111
115
121
121
120
119
112
104
103
112
121
119
116
116
124
130
130
126
126
128
128
124
116
112
107
107
113
118
122
123
126
129
131
132
128
123
119
112
108
112
128
141
135
117
103
106
121
128
122
114
111
118
126
131
130
114
110
111
114
118
122
118
114
111
114
124
132
134
131
130
129
125
119
112
105
105
108
112
121
132
143
142
132
120
117
120
123
119
111
112
122
137
138
128
119
118
125
129
124
118
116
120
122
125
130
107
113
126
134
133
127
116
111
113
117
122
126
129
130
132
130
127
124
123
125
124
120
114
118
131
143
139
124
111
116
128
134
128
118
115
117
119
120
122
122
126
126
125
122
120
119
120
120
119
119
115
122
126
123
118
111
110
111
114
118
116
117
118
125
132
132
126
123
124
131
134
123
115
118
132
140
133
118
111
120
130
130
122
117
117
116
112
108
110
116
122
123
120
117
117
118
119
118
113
114
124
122
119
112
110
113
120
119
111
108
109
113
116
117
118
123
125
120
119
120
124
125
124
127
132
133
124
113
111
115
118
119
119
118
118
116
111
107
108
117
125
127
121
115
113
115
115
112
111
116
110
111
119
124
122
122
126
127
118
106
104
112
121
120
119
124
126
123
115
112
120
133
136
130
120
113
106
105
111
118
124
129
130
125
119
116
113
116
122
130
136
132
123
118
115
117
115
111
111
116
104
105
115
124
120
112
114
123
125
117
110
113
123
131
131
127
123
116
109
108
117
131
131
120
111
109
110
114
117
120
123
121
119
118
121
125
128
131
135
141
142
134
123
120
126
130
129
121
115
113
122
117
113
111
111
112
114
119
124
128
125
118
116
117
117
115
111
108
108
112
116
119
120
120
121
126
128
128
124
119
111
103
102
106
113
122
123
123
125
133
137
128
119
120
127
133
131
124
118
114
133
128
114
107
112
124
125
119
117
125
133
129
117
109
110
115
118
119
119
118
116
115
119
126
131
130
128
127
126
123
119
115
115
115
113
111
111
111
114
119
121
120
116
118
123
121
118
116
116
116
118
119
114
107
108
115
120
118
114
115
122
130
133
135
136
135
130
123
116
115
115
115
117
120
121
122
122
123
124
123
122
121
123
125
127
126
124
124
121
116
110
107
108
115
117
118
117
116
116
116
115
119
116
110
104
108
119
125
125
121
117
121
125
128
126
124
121
118
116
115
118
121
122
120
120
119
119
120
120
116
112
113
118
126
134
136
133
127
122
115
107
100
99
103
110
118
119
117
117
120
115
119
117
113
110
112
118
125
130
133
131
124
114
105
102
103
109
116
121
118
120
123
129
129
125
120
121
120
118
116
117
124
127
127
125
125
124
120
113
111
111
112
106
103
104
111
118
118
118
123
125
124
124
125
131
132
128
121
115
119
126
125
119
117
123
126
123
117
117
124
130
135
132
131
131
135
133
126
118
112
117
126
130
123
117
114
120
127
131
130
131
134
133
123
112
109
117
128
130
124
127
128
129
129
129
128
122
120
124
126
123
112
110
122
138
140
127
117
119
127
129
124
121
119
119
118
117
119
121
123
127
136
141
133
117
109
117
137
149
145
132
126
126
122
116
110
118
130
132
126
129
127
120
116
115
117
117
121
125
128
125
118
120
131
146
146
133
124
125
130
129
128
123
118
113
115
121
131
133
128
127
131
139
135
121
112
118
135
149
147
136
127
124
121
119
111
112
118
129
131
134
131
121
114
119
126
129
126
125
131
140
138
127
118
116
121
126
126
121
121
125
131
129
120
114
119
133
143
135
121
114
123
135
134
122
115
121
130
134
132
128
129
134
131
122
112
109
118
129
133
123
121
120
124
126
124
122
125
129
134
135
127
116
106
103
107
109
107
111
117
124
128
125
121
117
121
127
131
125
113
110
122
133
131
121
117
123
132
133
127
123
131
143
145
137
129
126
128
129
123
104
108
120
124
119
102
99
113
124
123
116
110
117
129
133
125
109
100
108
124
137
139
134
127
125
120
116
112
111
109
112
121
128
126
120
117
125
131
132
127
124
127
134
140
140
134
128
127
126
122
110
117
121
119
112
106
110
118
121
121
119
125
133
139
133
125
116
108
109
114
128
137
136
129
124
118
116
113
112
114
120
124
122
114
110
115
122
130
131
129
124
122
118
117
118
117
113
114
121
128
125
126
123
121
122
126
129
130
126
125
134
142
143
134
118
114
116
117
116
115
120
126
127
126
124
125
127
124
120
122
131
139
134
118
106
105
118
130
140
141
138
130
119
113
111
114
117
120
124
125
121
122
124
125
122
117
116
123
133
135
135
135
139
140
132
123
121
125
126
128
129
126
126
129
133
136
131
120
110
107
117
130
135
128
119
117
123
129
134
143
152
149
134
115
113
124
137
137
130
122
118
119
125
126
122
109
101
110
124
135
134
131
132
137
139
138
132
126
119
116
118
124
131
131
126
123
121
117
106
100
104
112
120
124
125
129
126
117
114
121
135
141
127
107
106
121
132
135
129
123
120
115
113
121
128
123
109
98
103
119
131
131
126
120
118
124
128
126
115
102
102
114
125
123
114
110
114
120
120
117
119
123
129
127
118
113
111
111
113
117
118
113
107
103
108
119
123
122
121
123
118
113
111
114
117
117
113
114
114
121
128
131
132
125
114
108
109
117
123
118
108
105
111
121
125
123
121
118
117
119
125
136
143
139
126
114
111
117
128
133
127
117
113
119
123
123
121
121
125
135
122
115
109
103
97
100
112
127
131
126
121
128
140
148
137
118
104
112
127
136
130
122
120
127
135
134
124
114
103
101
109
116
121
122
121
122
127
133
137
135
132
130
131
132
128
125
129
138
144
146
125
115
107
102
104
113
120
124
123
123
122
129
138
143
138
127
118
117
126
135
139
137
131
125
122
122
124
120
113
107
107
107
107
106
111
118
129
133
129
118
113
121
132
139
132
127
131
146
154
143
116
115
108
113
124
132
132
126
120
122
127
129
127
120
119
123
127
127
126
124
124
123
118
115
112
116
123
129
129
127
126
128
129
127
120
114
114
120
120
115
111
117
127
137
136
130
127
128
136
136
114
118
119
120
122
128
136
141
135
121
110
107
111
117
120
123
127
129
125
120
115
110
113
116
120
121
122
123
127
130
133
138
139
134
122
114
110
113
120
125
126
124
122
123
128
129
127
119
119
120
122
116
118
119
118
113
122
134
133
116
98
96
113
130
134
127
125
127
129
123
117
112
115
123
127
125
117
113
112
115
120
123
127
126
122
117
115
113
114
116
119
119
116
113
117
124
131
131
124
114
130
117
116
121
118
111
109
118
126
121
109
104
116
132
137
133
127
128
131
130
123
115
115
121
126
125
119
116
116
116
116
115
119
126
132
129
122
113
110
112
113
116
122
125
120
118
120
130
139
135
133
130
124
121
117
111
112
121
131
129
116
104
104
117
133
137
133
127
126
126
124
121
117
116
118
120
124
127
129
130
125
121
122
126
132
130
119
110
111
120
126
128
133
138
133
121
112
117
132
139
118
122
122
120
119
119
122
126
127
123
116
108
105
112
121
123
118
113
114
120
122
123
122
120
118
118
119
120
126
129
131
125
121
119
122
122
118
108
110
121
132
134
130
128
127
124
119
114
113
115
102
105
111
113
113
116
119
118
114
112
119
129
130
123
112
102
99
103
111
118
121
122
123
125
125
118
112
112
120
128
130
126
121
116
119
123
120
115
115
127
139
137
122
109
108
115
118
114
107
109
105
111
117
118
115
115
119
117
110
110
121
134
141
135
124
115
109
109
113
119
123
126
125
119
115
110
112
118
125
127
125
124
124
124
119
116
114
115
123
134
137
129
115
107
109
118
120
119
124
132
111
124
132
133
127
124
123
126
121
119
118
120
125
129
128
125
118
114
113
118
123
127
126
117
106
104
111
120
127
122
117
120
125
126
119
110
104
105
112
122
125
125
119
116
118
121
124
125
129
129
108
122
130
130
127
125
126
129
133
129
122
112
108
111
114
115
115
116
118
120
121
125
127
127
119
110
109
117
123
123
116
111
110
113
120
122
119
112
107
110
117
123
120
112
110
118
123
123
120
117
115
118
120
118
119
124
126
127
127
124
121
113
108
109
116
119
122
122
124
125
125
128
129
129
121
116
114
122
132
134
125
112
102
106
120
134
136
125
114
112
117
118
111
104
105
115
123
123
121
121
122
128
123
118
118
122
124
122
120
120
119
115
110
113
122
125
127
125
126
128
129
130
129
122
121
120
124
128
132
137
140
133
123
120
126
133
129
117
109
114
124
124
115
110
114
121
124
122
120
121
129
132
124
116
114
118
120
116
113
111
108
107
111
114
117
120
125
128
130
131
130
132
133
130
127
122
121
119
120
130
139
138
126
117
116
123
126
120
113
115
126
132
130
127
122
120
122
122
121
123
134
122
110
105
109
117
120
117
111
109
105
104
110
116
122
127
134
141
139
133
129
130
129
127
122
119
120
121
122
124
127
128
122
114
114
121
132
133
126
114
112
118
126
127
124
121
123
127
134
133
125
116
111
112
116
122
124
125
126
127
121
116
112
115
120
132
143
143
134
121
118
118
116
111
108
115
125
130
125
120
122
126
130
129
129
131
134
132
120
108
104
109
118
125
123
121
125
134
138
133
125
132
135
127
116
110
115
124
132
132
128
122
113
108
108
117
125
126
116
110
115
125
128
123
118
116
116
115
114
115
116
114
115
120
127
131
130
125
121
117
118
123
128
128
124
120
121
127
135
134
127
140
141
131
120
113
115
117
118
118
119
118
114
111
112
114
114
112
112
120
132
136
132
125
119
115
109
108
113
117
113
105
104
111
118
119
115
115
115
118
118
123
129
129
124
123
123
132
137
137
126
129
129
127
124
122
121
120
120
121
122
120
118
121
130
129
122
114
118
132
139
135
119
111
111
116
121
126
129
127
122
120
124
126
124
119
112
108
107
109
114
117
119
118
120
126
143
150
139
126
121
123
124
120
111
107
112
123
132
135
135
131
125
121
124
124
122
124
129
132
135
126
116
110
111
116
123
128
133
135
135
130
128
127
125
122
117
114
113
117
121
122
120
117
118
125
134
137
133
120
117
117
121
121
111
105
108
117
123
127
130
132
128
117
104
102
111
122
128
127
124
121
116
111
110
113
114
119
125
132
133
129
121
116
114
114
115
115
121
122
123
123
126
127
122
111
108
117
129
132
116
112
109
108
109
113
119
119
112
109
115
124
125
116
104
104
112
115
110
107
111
117
119
119
121
124
124
120
117
121
131
138
135
126
113
106
108
114
118
118
116
120
127
132
126
113
111
124
138
133
125
117
103
91
95
113
121
117
104
99
111
123
126
117
106
111
117
118
107
97
102
113
121
126
127
132
135
128
118
116
127
141
144
134
122
114
112
113
115
114
112
113
117
125
131
133
135
136
132
127
129
123
109
100
107
118
119
104
92
94
113
128
131
122
113
114
117
119
119
112
110
114
119
118
115
117
123
126
122
115
116
119
123
127
127
128
127
122
119
123
122
117
114
120
130
134
132
121
114
113
120
114
111
117
126
130
118
104
100
107
115
121
127
134
137
128
118
113
118
124
121
117
117
114
112
108
116
122
124
117
110
103
105
113
123
130
133
128
124
125
125
121
116
119
124
129
125
118
111
110
118
111
108
111
115
118
115
115
123
128
127
119
124
134
145
137
120
112
115
122
123
119
118
122
123
121
120
122
121
117
114
113
112
112
111
119
125
129
125
124
121
121
122
122
124
128
131
127
122
118
123
123
121
118
117
118
117
118
121
125
130
129
128
129
130
126
121
115
117
124
125
119
113
118
130
139
136
123
112
107
113
126
133
127
115
109
112
120
122
124
123
128
130
127
126
129
126
123
119
119
120
125
129
131
130
129
125
115
107
110
121
127
128
124
120
119
115
112
114
127
133
126
116
117
131
145
140
124
110
111
121
135
141
139
129
116
106
106
117
125
130
127
124
122
124
122
122
121
119
118
111
120
121
117
115
119
121
117
111
110
113
118
117
117
121
124
117
108
109
121
133
134
127
128
133
139
132
122
118
124
130
131
130
131
129
120
108
102
110
119
119
113
112
117
126
126
125
124
123
120
109
113
111
105
100
106
118
124
122
116
113
117
118
118
123
127
128
122
119
119
122
126
127
128
127
124
119
119
124
125
121
117
117
118
116
112
108
107
112
114
111
110
113
120
129
131
127
122
120
119
108
107
111
113
112
111
118
126
122
110
105
113
122
124
124
125
127
126
119
115
117
120
125
125
120
116
115
117
120
119
118
118
118
117
112
109
112
118
123
122
119
117
119
120
120
121
122
119
119
118
109
105
110
116
118
113
114
119
122
115
108
109
116
119
118
115
116
119
119
117
120
120
121
120
122
124
122
120
120
118
119
121
121
123
126
125
120
119
120
120
118
115
117
121
124
125
126
122
116
105
122
117
111
113
119
118
115
115
121
128
127
119
112
109
113
114
118
126
132
132
125
118
119
124
132
132
128
124
121
115
110
110
116
125
130
128
121
116
116
117
114
112
118
131
141
140
130
120
111
102
133
124
113
114
122
128
119
110
114
127
136
130
121
119
123
129
130
130
134
133
121
115
119
128
133
129
123
123
122
115
107
107
117
125
123
117
119
121
122
117
111
111
120
131
135
127
118
117
121
123
128
119
111
104
106
110
108
107
113
120
124
121
122
127
131
131
121
114
113
114
114
114
117
120
119
114
112
116
122
122
119
119
126
129
129
125
123
124
120
114
109
114
122
126
122
117
116
125
134
138
117
117
110
101
94
94
104
116
124
124
119
113
117
119
118
114
110
108
110
114
118
123
127
123
116
109
111
116
120
120
121
124
130
138
140
133
122
113
110
112
113
118
120
120
123
128
130
125
119
123
113
117
118
116
108
106
110
121
131
135
130
120
115
109
107
107
113
121
126
127
127
130
133
131
123
118
119
121
119
117
121
130
139
137
128
120
115
111
113
117
124
126
120
115
113
118
121
119
116
118
126
121
115
119
130
140
140
130
117
112
119
123
125
123
125
128
127
121
118
125
135
144
135
122
116
123
135
141
141
142
149
153
150
141
135
137
141
138
131
124
123
128
134
137
133
126
124
128
130
125
130
121
113
113
118
128
129
127
124
122
122
119
117
121
128
133
131
130
129
127
123
121
121
122
120
120
124
129
129
123
121
128
140
143
132
124
123
127
128
127
130
140
149
146
134
123
123
129
129
124
122
125
121
116
112
111
114
113
118
124
126
125
126
128
133
133
130
132
136
133
127
120
120
122
126
127
129
129
122
112
110
120
137
141
128
114
106
110
120
128
130
128
125
121
113
108
111
119
127
128
132
138
131
117
109
109
114
115
114
118
124
131
133
127
121
118
116
117
118
121
124
126
125
123
126
131
137
136
127
122
119
123
126
127
124
119
120
121
127
126
120
113
109
112
115
112
112
117
126
130
132
135
133
125
115
107
107
113
121
127
127
124
122
117
115
116
114
109
104
106
114
120
123
123
124
121
124
124
122
119
116
120
124
124
124
126
134
140
140
133
123
121
127
135
136
128
122
123
128
128
109
122
135
139
125
107
102
113
127
130
129
125
121
124
125
128
127
125
125
124
123
120
121
123
124
120
116
114
114
111
113
119
128
129
125
124
127
134
136
131
123
125
131
134
128
120
117
119
126
126
99
118
132
130
123
121
128
137
136
131
131
135
134
130
127
128
129
131
136
138
133
128
122
124
131
135
131
122
115
116
122
126
124
117
113
116
123
124
120
117
117
118
116
112
108
104
107
116
125
125
122
127
124
120
120
126
138
142
134
130
134
141
139
130
118
115
115
115
121
127
132
129
124
124
132
137
134
121
112
113
123
130
124
114
113
123
133
132
128
127
129
123
115
105
107
116
127
135
137
131
134
134
135
137
134
126
117
117
125
134
142
144
140
133
125
119
117
114
117
121
126
128
126
124
123
124
118
107
98
100
114
124
127
125
124
130
136
136
135
135
133
121
104
97
105
124
138
138
132
125
125
128
136
147
142
127
111
108
120
137
144
143
138
134
130
130
130
128
122
119
121
128
130
127
120
118
119
119
112
107
110
117
123
121
119
119
126
128
126
122
117
109
99
94
104
121
127
120
116
117
117
114
120
126
128
122
114
111
116
123
131
132
130
124
119
122
128
129
125
119
119
126
133
135
130
127
130
134
130
120
114
119
129
129
124
117
116
120
127
125
120
117
117
117
122
124
124
121
120
122
118
120
122
120
113
113
119
123
123
120
122
129
135
135
125
119
113
117
121
120
121
123
126
132
133
130
127
126
122
119
120
127
140
146
136
118
112
117
132
137
134
127
128
130
127
124
124
126
129
129
120
125
129
126
119
118
125
132
131
124
121
125
132
136
135
126
118
115
119
123
129
132
132
129
130
130
131
129
123
117
116
122
127
126
121
115
116
122
129
133
130
128
127
125
115
113
120
131
135
131
125
124
124
125
128
129
129
126
126
125
120
115
116
119
124
126
126
125
123
125
130
138
135
127
121
124
136
144
139
128
123
121
118
114
109
113
121
129
125
115
109
117
125
126
116
110
115
130
137
131
129
125
122
123
125
124
123
120
120
120
116
113
112
115
120
125
125
125
125
124
123
122
123
123
119
116
121
130
139
139
133
129
129
129
127
125
126
128
122
111
102
110
123
131
129
118
112
116
125
131
122
121
118
110
108
108
113
116
116
110
104
105
110
120
129
128
125
121
121
119
117
116
120
124
124
119
114
119
129
132
128
126
132
137
139
134
128
126
124
123
120
122
126
130
130
129
123
120
123
127
111
101
101
105
109
112
119
124
124
117
115
114
117
121
126
127
126
122
120
121
120
122
126
128
128
127
130
131
129
123
118
121
130
136
133
127
126
123
122
121
123
129
133
132
131
134
144
147
138
123
119
104
105
117
120
122
125
132
136
135
128
122
120
121
126
129
128
127
125
124
121
119
117
120
125
128
131
130
124
119
117
121
128
129
127
120
119
116
111
111
116
131
144
145
135
131
138
148
148
133
125
123
122
123
122
118
116
123
134
137
129
118
111
117
127
131
128
123
124
128
126
117
106
104
109
118
120
120
120
118
121
123
125
127
126
121
114
108
108
113
122
135
145
147
135
125
121
123
134
135
109
115
122
125
123
118
114
115
124
134
137
130
120
118
124
123
120
118
124
132
133
125
110
100
103
112
118
120
121
123
121
122
123
124
124
121
114
110
116
125
129
128
125
123
124
122
121
118
118
120
106
114
122
122
118
117
119
119
119
121
128
134
133
129
124
122
122
126
129
132
131
125
121
120
121
120
118
120
121
121
122
123
123
121
121
122
127
129
128
128
125
114
106
104
108
117
124
130
129
127
115
124
129
123
114
110
116
117
113
104
103
111
120
128
129
131
129
129
131
131
129
125
120
122
127
130
128
121
114
117
122
130
131
124
120
123
129
132
125
114
110
115
122
125
122
118
122
130
131
126
106
115
123
126
116
108
103
105
110
111
109
104
107
114
123
123
114
108
113
123
128
126
117
113
119
132
138
129
116
109
115
129
139
137
128
123
125
123
118
112
118
134
144
139
125
115
118
119
115
108
102
109
116
118
117
113
106
105
112
122
123
114
105
108
119
123
116
109
111
119
126
128
127
122
121
123
126
127
122
116
111
115
120
123
120
117
118
120
123
127
134
140
137
123
109
110
118
121
117
106
116
119
116
113
116
124
126
124
119
118
115
108
103
110
130
146
150
142
135
130
127
129
130
130
122
117
115
124
133
133
124
114
109
109
113
114
116
118
122
126
131
132
129
120
115
120
126
129
127
123
125
127
122
115
116
124
129
131
127
123
119
113
109
115
129
143
148
142
134
128
124
120
118
118
123
128
132
135
134
133
133
131
131
133
135
129
121
117
119
124
126
131
131
130
130
127
125
125
124
126
132
131
122
118
123
127
125
117
111
115
119
122
120
118
117
117
117
117
117
118
119
118
118
121
126
133
139
140
134
122
116
120
132
144
145
132
119
112
114
123
127
130
131
128
123
116
111
112
120
128
126
117
112
120
132
140
128
110
96
93
96
106
118
122
122
118
119
121
124
121
119
120
126
128
125
127
133
140
139
128
114
111
121
130
128
118
111
111
118
125
129
132
131
124
117
112
114
123
130
131
99
97
107
121
130
131
126
121
116
110
104
107
118
123
123
125
131
138
140
131
120
116
116
120
124
129
135
137
135
129
130
132
134
130
124
117
118
120
125
131
135
137
135
128
122
122
130
137
140
133
105
111
118
121
113
107
113
121
128
129
127
127
123
116
110
112
124
136
137
131
118
114
114
123
135
141
133
118
112
119
130
133
132
128
127
124
120
121
125
130
131
128
125
125
125
126
126
133
135
132
120
121
114
106
101
104
110
113
111
114
125
131
125
112
104
111
123
131
133
130
131
127
126
129
132
130
117
108
110
121
129
126
123
124
125
120
115
115
120
121
115
108
109
119
127
129
128
123
118
116
118
119
112
104
104
113
120
118
113
114
124
131
127
120
119
123
123
118
118
125
136
142
137
128
120
116
116
116
122
129
132
136
133
127
123
121
122
126
125
118
112
112
115
120
125
130
133
127
117
110
119
129
137
132
122
114
116
122
125
125
133
141
141
132
121
112
108
105
105
111
125
137
135
126
119
115
116
116
116
122
132
139
138
129
123
125
132
134
129
123
121
122
122
121
123
129
130
125
116
112
117
126
135
137
126
115
112
113
111
109
116
130
135
123
105
94
101
110
115
113
115
120
123
121
117
115
112
108
105
106
116
127
131
130
127
128
129
130
130
128
125
120
119
123
126
128
123
115
113
115
113
111
107
109
112
117
118
112
101
93
94
103
109
107
103
109
125
132
125
110
105
110
116
116
115
117
120
117
111
108
113
121
129
132
134
130
129
129
132
132
128
123
120
124
129
134
136
133
129
124
119
117
106
100
105
117
125
123
113
109
111
114
111
108
110
120
129
131
121
109
106
111
115
115
111
114
122
125
123
120
119
120
123
127
129
128
123
118
118
122
127
125
124
126
130
137
142
145
142
134
128
129
122
115
116
125
126
122
117
118
126
132
134
131
125
122
118
117
120
121
118
115
113
108
102
106
114
123
123
122
117
112
111
116
122
122
117
110
114
123
129
126
123
128
133
136
131
128
129
124
124
124
122
122
127
129
125
120
116
114
111
112
124
137
143
132
116
112
119
127
127
120
115
115
112
109
112
115
116
118
115
114
115
121
123
121
120
121
128
138
136
127
121
125
131
132
125
117
115
113
120
120
120
122
124
123
120
119
123
120
111
100
103
113
123
119
111
109
120
129
134
133
132
131
126
118
111
113
114
116
121
131
140
138
126
118
118
124
130
135
133
129
124
123
127
129
122
114
112
114
120
123
122
122
120
119
117
116
121
128
130
125
116
111
109
109
111
115
120
129
134
130
122
115
111
110
109
113
116
115
119
127
138
140
129
119
115
120
126
132
131
132
129
127
125
127
120
111
110
114
117
123
121
119
119
125
124
116
115
122
132
135
126
118
117
120
119
114
117
121
125
120
108
98
98
103
107
110
110
113
111
112
117
126
127
120
112
115
125
133
128
119
113
117
123
124
122
122
121
117
112
117
118
115
114
121
123
119
116
118
123
125
118
114
118
121
118
108
103
106
114
118
115
113
114
112
109
108
112
116
119
115
114
118
119
112
105
108
119
126
117
102
98
111
124
129
125
125
125
123
112
115
115
114
110
108
110
113
114
116
118
122
123
122
123
121
116
109
108
106
110
111
115
121
123
122
124
129
135
130
120
115
123
126
117
108
100
106
116
120
115
106
112
123
134
131
123
122
126
127
124
114
109
111
111
109
111
116
115
112
110
116
126
134
132
125
116
114
116
118
115
111
113
115
118
123
131
141
144
131
117
113
118
123
118
111
110
116
121
119
114
116
123
126
123
117
118
124
131
129
128
117
108
108
112
113
118
122
123
121
114
113
118
122
122
117
115
118
123
124
120
117
116
118
121
122
123
128
133
129
119
112
114
119
119
115
112
113
113
112
111
115
121
125
120
112
111
122
129
124
120
119
114
116
119
117
116
119
124
125
125
120
117
116
115
112
113
120
130
130
123
117
121
131
133
128
120
119
125
125
120
113
114
120
120
117
113
114
116
119
117
117
123
127
121
111
105
107
114
119
116
116
120
131
138
132
118
110
112
121
124
120
118
120
122
118
111
111
119
124
121
116
123
132
135
127
120
122
123
120
113
111
118
122
119
115
121
129
133
130
125
126
130
127
116
107
105
112
124
133
119
116
122
133
141
132
117
109
113
123
123
113
107
107
113
114
108
104
107
113
117
120
125
122
118
114
115
121
123
122
121
125
129
126
117
114
119
125
126
123
122
127
129
122
110
104
112
127
138
138
119
115
115
118
122
118
114
117
122
124
122
111
108
107
110
113
116
118
116
117
121
127
130
122
109
105
109
118
122
122
124
126
130
128
124
115
112
108
111
119
126
132
129
123
118
117
120
122
118
114
118
115
111
109
106
106
109
116
120
120
111
108
110
120
124
124
124
129
129
128
123
123
124
120
111
103
106
113
118
118
118
119
123
124
120
114
110
109
116
125
131
132
129
124
124
125
121
114
104
103
130
129
126
125
124
124
124
123
118
119
123
133
136
129
117
114
118
125
128
126
124
119
114
109
112
121
131
133
135
140
140
127
117
117
126
135
132
120
113
114
115
120
124
132
136
134
128
126
124
124
128
121
119
122
130
135
136
127
117
112
118
127
136
135
125
118
119
125
128
122
115
115
119
125
127
128
129
133
130
122
118
115
117
119
120
121
121
119
116
116
121
127
132
134
134
134
135
132
130
123
123
124
128
131
132
127
119
109
105
109
119
125
127
128
125
126
128
129
131
129
125
119
122
130
134
132
129
123
117
111
111
123
135
135
125
114
109
113
119
126
129
127
123
121
125
132
139
144
141
129
136
138
134
128
118
110
103
101
105
111
116
119
121
120
120
126
130
130
126
124
123
122
122
123
128
130
126
119
117
123
131
131
123
118
123
125
122
117
119
125
129
123
116
115
124
132
137
137
134
128
140
132
123
116
115
114
117
122
125
124
121
119
118
118
120
124
130
130
122
119
120
121
123
120
121
120
119
114
118
124
129
123
111
109
120
132
133
127
121
122
120
119
118
123
126
128
122
120
122
131
126
122
120
126
132
139
141
140
136
130
124
121
118
114
112
117
126
131
130
125
122
118
116
118
115
117
117
122
122
123
126
129
130
126
123
126
129
129
124
120
119
119
124
126
126
120
119
122
130
140
122
119
119
124
132
142
150
147
136
127
124
117
111
107
110
114
117
120
123
126
130
123
117
118
121
131
135
136
134
129
127
130
131
126
122
124
122
118
113
114
124
131
135
130
120
114
115
122
129
133
134
125
118
112
116
124
131
131
128
126
127
124
115
108
111
114
114
112
113
123
131
132
126
119
124
132
135
135
132
125
118
112
108
113
121
128
124
114
109
117
128
135
132
123
116
111
112
112
119
121
132
126
123
124
123
121
115
112
112
122
129
131
123
115
113
115
118
119
120
125
131
135
129
120
113
114
118
121
122
122
117
113
110
112
113
111
108
110
118
126
126
116
108
109
116
119
115
108
107
116
115
118
127
137
138
129
119
113
107
110
116
119
119
115
115
117
124
128
129
128
130
133
130
122
117
117
121
123
122
122
123
124
123
117
105
99
104
118
128
128
116
106
106
117
132
132
126
113
113
119
106
110
124
131
128
123
121
123
119
113
111
111
116
115
116
119
129
134
133
131
130
133
134
134
133
131
130
128
122
113
111
114
121
126
123
121
125
132
134
128
120
122
128
136
135
130
125
126
128
127
114
122
133
132
125
122
129
136
133
121
116
116
116
115
116
121
127
130
130
133
141
143
137
130
119
114
117
122
124
120
117
117
123
131
129
121
117
118
121
119
119
123
128
130
124
120
121
124
122
114
115
125
130
128
124
125
130
133
130
123
118
114
109
107
115
125
128
126
119
123
131
139
131
118
105
108
119
131
132
127
123
122
126
125
120
111
105
106
110
115
119
120
121
122
116
116
118
118
111
102
117
118
120
123
120
118
120
124
129
129
121
107
98
101
116
127
132
126
119
113
116
121
123
121
119
125
135
138
131
124
119
120
121
118
115
118
121
125
126
125
124
124
121
114
110
111
116
118
115
112
127
124
122
124
123
117
115
120
130
133
126
111
104
108
118
126
126
125
127
128
124
120
123
128
131
126
122
124
130
128
125
123
122
120
120
120
127
136
137
127
119
116
118
114
111
111
114
117
120
125
122
122
118
114
111
109
106
102
108
118
127
124
116
112
117
121
121
122
131
138
134
128
123
125
127
122
121
126
132
130
122
122
127
128
123
117
118
123
126
122
117
121
124
125
119
113
116
119
121
124
109
110
108
105
105
107
108
103
103
113
129
136
126
113
110
116
120
120
122
124
128
130
125
120
116
121
134
149
148
131
116
119
128
129
120
113
116
123
124
121
124
134
136
130
117
113
119
124
124
121
110
115
121
121
119
119
122
124
120
122
127
134
126
115
113
117
118
114
109
109
116
121
120
115
117
123
132
139
139
132
127
128
127
122
116
114
121
127
126
126
132
142
145
132
117
112
122
131
129
117
116
122
129
129
126
121
119
122
121
122
124
122
117
116
117
119
116
108
104
107
114
112
110
111
120
127
128
123
121
124
130
132
126
119
116
115
121
127
128
125
128
131
134
131
126
125
125
124
118
111
112
120
125
123
119
116
114
113
117
123
125
124
117
115
119
121
119
118
117
120
118
114
107
107
117
130
137
136
127
119
116
119
123
124
118
115
119
127
130
126
116
111
111
117
124
127
125
119
114
113
117
127
129
121
110
112
120
129
132
125
120
114
115
114
121
131
137
138
132
124
120
116
114
116
121
130
136
135
124
114
113
121
129
126
119
117
121
129
130
125
116
112
113
116
117
118
125
131
131
125
131
138
136
123
112
108
119
132
137
126
111
103
103
110
120
129
133
131
129
125
123
119
116
122
129
134
130
118
110
110
125
138
137
126
117
120
129
129
122
111
113
125
139
138
124
117
123
133
132
116
127
123
119
116
113
107
105
112
121
126
121
108
103
105
112
116
112
113
120
128
127
119
112
114
127
137
136
126
116
115
124
132
128
121
115
121
131
132
121
110
112
125
138
136
123
115
120
123
116
102
111
112
114
113
114
112
104
101
107
117
122
116
106
108
116
118
114
111
119
130
125
114
108
112
120
129
134
137
137
129
122
118
120
119
116
115
116
122
123
121
121
123
122
115
108
114
123
127
121
113
115
119
120
117
118
121
117
110
105
110
115
117
113
116
127
133
128
121
119
117
113
110
110
115
121
121
120
125
131
132
129
130
133
129
114
104
102
112
122
124
123
124
124
123
121
125
131
138
136
127
125
125
122
121
123
125
122
119
117
120
126
130
128
128
129
131
127
117
112
113
116
113
114
118
121
121
118
115
114
117
123
129
133
132
120
112
111
119
124
123
121
124
133
139
137
130
128
130
134
133
129
121
118
122
129
129
125
119
121
131
140
143
137
130
125
120
116
114
112
114
120
123
123
122
121
118
117
116
116
107
99
99
113
133
139
127
112
113
118
123
119
117
121
126
126
119
116
121
128
134
124
118
117
123
133
137
129
120
120
124
129
129
124
121
116
115
114
113
114
116
121
128
133
131
121
110
107
116
121
116
102
101
119
141
144
128
110
104
113
126
133
130
124
119
117
116
121
123
125
123
105
103
112
124
131
128
122
119
119
121
121
119
121
120
116
112
108
108
112
114
120
126
129
128
121
114
108
110
114
117
125
133
140
142
133
120
114
117
126
139
146
146
137
127
119
119
124
127
125
119
100
97
107
117
122
116
112
106
108
115
125
134
137
133
124
117
113
112
111
112
112
114
116
121
129
133
130
118
112
118
126
134
132
126
120
117
117
121
127
132
131
127
123
119
116
115
117
126
130
126
111
106
104
106
111
115
110
100
97
109
125
140
137
122
112
115
122
125
120
112
112
113
120
129
138
140
134
124
119
119
125
123
118
114
113
112
115
119
121
116
107
104
106
114
118
117
114
114
114
111
115
116
112
109
111
118
121
118
111
113
123
130
124
112
107
114
117
115
106
104
111
122
129
130
129
127
124
121
118
120
128
132
127
119
113
116
126
135
130
117
109
108
117
123
123
119
114
107
103
106
116
122
130
132
129
130
135
139
133
125
126
131
137
132
125
115
107
96
89
93
109
121
127
123
119
116
118
115
106
108
122
135
136
125
117
122
134
141
133
125
121
122
124
122
121
118
113
105
104
115
113
121
132
143
142
136
133
134
130
123
121
132
139
136
124
114
111
112
111
108
111
119
123
122
121
122
120
116
108
106
114
125
130
125
121
120
120
121
124
128
130
123
114
112
120
126
123
114
104
107
118
124
131
137
136
131
124
124
119
114
109
110
113
115
115
117
129
137
136
126
119
116
117
119
120
122
126
126
123
120
119
118
120
123
124
124
121
118
123
128
131
124
115
115
123
134
132
117
106
104
120
126
128
125
118
119
121
126
131
127
114
103
104
113
124
132
130
129
128
126
123
124
121
116
109
107
113
121
129
129
122
113
110
116
124
127
126
122
123
127
127
125
123
125
126
122
116
116
113
118
103
110
117
117
110
111
120
132
141
138
125
115
119
131
140
136
123
115
117
125
128
129
124
116
106
99
102
112
125
128
123
114
111
117
123
123
120
120
126
127
124
118
120
127
127
122
114
119
127
124
99
108
117
120
118
119
122
126
126
121
114
112
117
123
126
124
120
123
126
127
127
124
122
119
116
114
115
120
121
122
122
122
122
124
123
121
120
121
127
127
122
112
110
118
125
126
127
129
130
124
119
126
131
134
130
127
120
114
108
107
109
110
108
103
100
105
117
124
126
125
123
123
126
127
126
121
120
120
120
118
120
124
132
130
124
120
121
121
116
115
116
118
119
118
116
117
119
117
118
120
121
127
129
128
125
121
114
106
106
115
123
124
121
115
114
115
119
123
124
122
123
124
125
121
114
106
107
116
125
127
122
123
127
128
125
121
121
118
118
116
120
125
127
124
118
115
111
108
109
116
113
112
112
116
118
121
117
114
117
127
132
132
125
125
130
131
128
123
121
119
120
117
113
106
98
95
99
112
121
128
124
116
112
113
117
120
123
131
135
133
122
109
104
112
119
125
123
124
124
121
113
114
115
119
123
125
123
118
119
123
129
128
125
121
123
126
126
122
120
118
114
109
109
110
112
112
110
110
112
114
116
112
110
111
113
117
123
135
144
140
125
104
94
102
116
125
125
126
127
127
117
116
116
121
126
128
123
115
111
115
119
126
127
131
127
123
115
114
118
120
114
108
111
121
128
128
125
121
116
112
106
109
121
128
127
120
119
124
131
134
128
122
114
114
115
116
117
118
124
129
125
113
108
113
125
130
126
120
116
114
114
116
125
134
135
125
111
104
109
120
119
116
114
113
114
112
114
123
128
122
108
107
121
134
133
123
114
114
119
121
123
125
125
124
118
113
117
129
137
136
129
118
108
109
115
122
125
124
123
120
116
114
119
126
129
123
112
105
108
111
114
116
117
113
106
98
98
111
126
128
119
108
112
117
118
115
111
115
122
122
118
117
121
124
119
112
114
125
136
136
116
118
113
109
108
109
112
115
115
111
111
113
118
123
124
118
113
113
115
113
111
116
122
128
126
113
105
112
125
129
118
105
99
104
111
115
118
122
125
123
119
118
122
124
119
110
103
106
116
129
104
105
113
118
120
115
112
111
111
109
106
108
113
118
121
115
111
113
118
124
120
119
125
132
132
124
119
122
127
125
115
107
106
109
110
115
121
127
124
120
117
121
125
124
117
109
105
107
115
122
109
109
119
132
140
133
120
111
113
117
116
110
107
106
110
110
110
113
116
120
121
125
128
124
117
114
118
123
124
120
119
124
128
122
111
108
114
121
122
120
119
124
128
123
114
109
108
114
117
118
115
114
120
129
136
132
120
111
107
110
115
115
114
110
108
111
116
120
123
123
123
125
125
117
108
106
114
121
123
120
120
123
126
122
112
110
113
115
119
122
127
129
126
121
114
112
113
115
114
112
115
113
111
112
115
119
119
113
105
99
96
103
114
123
124
120
116
120
127
126
121
115
112
113
115
114
113
116
120
121
117
110
107
108
110
111
113
118
121
122
119
114
115
120
125
126
125
116
107
106
115
128
134
134
121
108
104
112
120
125
130
139
148
142
124
111
111
122
133
134
125
111
107
112
119
122
113
112
122
138
138
123
110
112
124
129
121
116
124
135
137
125
117
123
135
136
132
125
120
120
127
125
122
121
118
117
118
122
120
120
125
139
151
150
137
124
117
118
128
131
130
127
122
119
118
121
124
123
121
121
119
121
119
114
116
118
121
125
123
123
121
120
120
123
128
131
130
122
119
121
127
122
122
127
131
132
129
124
121
120
122
125
128
132
134
134
130
129
129
129
127
128
129
130
133
131
126
120
112
107
109
121
127
124
118
115
119
123
121
119
120
125
131
131
126
128
131
134
138
133
120
118
120
127
133
134
129
124
124
122
117
112
109
111
119
126
133
135
129
125
122
119
121
126
130
130
122
111
110
120
125
123
113
110
119
126
123
113
112
125
137
139
133
127
126
132
138
137
133
126
120
108
102
111
125
136
139
137
133
130
124
120
117
111
111
119
129
133
124
120
123
125
122
117
114
117
118
113
112
122
128
125
109
105
119
133
131
112
102
114
132
137
129
125
129
135
133
121
115
113
130
109
99
107
124
141
146
137
129
123
121
122
124
119
120
121
125
122
119
121
133
138
133
118
108
109
115
116
113
117
126
133
131
124
124
133
132
123
110
110
120
128
132
128
129
130
130
129
130
135
135
118
106
109
118
125
123
117
112
109
109
110
110
115
120
125
122
113
111
118
129
135
130
119
111
115
121
123
121
119
126
140
145
138
129
128
129
127
121
119
125
134
141
138
130
120
123
133
145
150
130
120
112
111
110
106
103
103
108
116
117
111
106
107
118
125
123
117
114
119
126
127
122
114
112
118
126
132
130
122
115
114
119
121
120
118
120
122
123
125
127
132
137
139
132
119
114
113
125
135
117
120
121
121
119
116
117
116
115
116
118
119
117
114
118
121
123
125
124
123
128
130
121
114
111
114
121
130
133
124
114
106
109
115
115
109
104
108
120
125
125
125
133
144
149
137
118
109
114
124
111
118
125
127
124
126
129
128
118
109
108
115
123
123
120
117
119
122
124
123
123
120
116
115
117
116
119
120
124
125
127
127
130
133
131
122
113
114
122
126
126
125
132
146
150
141
130
126
131
132
117
119
126
129
124
121
124
127
122
113
113
117
125
124
120
118
121
123
125
121
112
108
106
112
118
122
120
116
113
114
119
122
126
131
134
135
135
134
130
122
118
121
129
131
128
120
122
129
135
133
126
128
133
128
122
120
124
129
124
116
117
121
124
121
118
121
131
135
130
126
126
125
119
112
107
113
122
128
124
116
116
115
117
115
115
119
124
127
118
111
108
114
124
124
118
113
115
122
124
121
122
126
122
111
106
113
121
125
122
118
118
119
115
112
117
125
133
137
132
128
128
128
123
115
107
110
118
124
125
124
124
128
132
133
130
123
114
104
100
108
119
124
128
128
128
130
129
122
115
111
118
115
109
106
103
108
114
121
129
132
128
120
112
111
117
125
127
126
124
125
118
112
112
119
122
119
112
106
109
118
127
130
134
137
142
140
127
115
112
124
137
138
127
116
124
135
139
130
116
111
119
115
118
125
129
127
121
122
132
141
138
126
113
112
118
122
118
117
124
131
127
117
112
118
127
127
116
105
107
115
123
124
122
118
114
115
118
125
131
132
133
126
114
102
105
120
134
130
117
109
117
113
116
123
130
130
121
111
113
124
135
130
116
110
113
120
123
129
136
140
133
120
115
117
126
131
130
124
114
105
106
120
129
125
107
94
96
107
114
113
111
114
110
107
103
110
122
124
117
108
117
123
120
114
115
120
121
111
103
108
120
126
118
109
109
119
129
134
131
123
118
119
122
124
128
129
131
128
118
104
100
116
129
131
120
110
107
107
105
106
115
125
126
114
103
104
113
120
117
110
120
130
133
125
120
125
130
125
112
109
117
126
124
113
111
119
121
118
108
104
110
120
129
133
130
126
122
120
121
121
124
124
123
121
120
124
125
127
122
124
131
138
130
115
104
103
113
121
117
109
122
128
128
125
122
128
130
125
113
110
117
128
128
122
120
121
120
111
103
103
112
120
125
128
129
128
122
120
123
131
138
135
127
119
116
120
130
139
137
132
128
123
115
112
109
116
125
122
111
104
124
126
119
111
108
115
123
121
115
109
113
119
124
122
121
122
122
123
117
109
108
110
112
113
116
119
121
123
123
122
124
127
124
117
112
116
130
141
140
128
120
115
117
119
122
126
127
123
113
112
117
124
120
109
101
105
119
129
131
120
111
107
109
109
109
113
121
124
119
113
110
112
112
109
106
112
119
124
121
114
114
119
119
113
109
113
122
130
128
126
128
134
140
138
130
124
125
127
125
121
119
122
120
116
110
108
117
129
139
134
124
112
107
106
105
110
118
121
117
114
117
125
127
124
118
117
118
116
111
113
119
122
117
109
105
110
118
123
122
122
126
129
128
122
117
116
123
125
119
112
131
122
115
112
113
113
114
121
130
135
131
122
115
114
117
119
124
129
131
128
121
115
116
122
125
119
117
113
117
123
123
116
107
101
102
111
120
124
124
120
115
110
104
99
103
114
124
125
117
112
123
122
116
109
109
113
119
121
124
126
122
119
116
117
120
118
118
128
139
137
118
98
95
106
116
119
118
127
137
138
126
116
110
111
115
118
119
121
123
119
117
114
106
102
107
117
130
132
126
125
117
119
120
119
120
120
119
114
111
116
123
127
124
118
114
108
103
107
116
119
116
109
109
117
122
121
124
128
130
130
124
130
135
133
126
118
116
118
119
115
114
115
120
119
119
123
130
136
133
127
114
105
111
121
130
129
119
107
100
109
124
136
138
130
119
109
101
96
97
105
115
119
122
124
123
120
115
108
109
110
118
127
129
124
117
113
117
122
120
112
105
111
124
130
131
128
125
124
125
121
109
97
98
107
117
122
121
120
119
121
127
135
138
135
126
121
117
115
110
111
114
117
121
124
123
116
105
101
107
113
116
109
109
113
119
122
119
121
122
121
116
113
115
122
127
129
125
122
120
120
124
119
113
108
107
113
121
132
138
139
134
130
122
117
114
117
119
119
115
112
112
117
122
128
125
115
104
105
114
119
118
118
120
132
136
128
117
116
122
129
127
118
111
112
119
125
126
122
115
110
137
134
128
124
120
117
118
119
123
127
130
124
113
106
107
113
112
103
96
97
109
121
129
127
123
116
114
117
116
112
115
124
137
139
131
119
116
119
122
121
119
121
122
122
119
116
116
115
114
111
119
111
114
125
139
135
121
105
99
110
123
126
123
119
120
121
118
106
97
98
109
121
124
119
116
120
132
134
124
110
104
108
115
118
115
113
117
120
117
114
114
124
133
130
117
107
106
116
124
124
108
106
113
127
142
144
130
114
108
118
126
131
125
118
114
119
122
122
116
111
110
115
120
121
123
128
132
132
122
111
102
103
106
109
111
115
116
119
114
114
118
127
131
124
114
109
112
119
123
119
122
123
125
127
129
131
129
125
122
121
123
124
120
114
113
118
121
119
115
113
112
112
111
116
119
124
124
119
107
100
102
108
114
117
116
120
125
122
114
108
109
118
126
125
124
123
119
115
111
113
118
116
115
117
117
119
123
126
122
113
107
109
119
129
139
139
129
118
112
114
114
111
108
103
106
113
118
117
107
99
101
112
121
120
117
119
124
123
115
111
111
116
119
123
123
122
118
113
115
130
107
102
110
120
125
124
123
127
128
121
114
114
121
131
138
138
134
129
124
118
118
117
114
113
110
111
115
118
118
117
120
124
127
120
112
106
104
108
114
119
123
118
114
111
113
117
116
116
121
130
110
115
125
131
132
125
121
126
132
134
129
128
131
131
126
117
118
128
134
131
120
110
111
117
123
124
127
126
127
129
130
126
120
114
111
108
109
110
113
117
116
114
113
114
118
117
114
108
104
106
112
120
125
124
113
108
110
118
127
128
121
121
131
139
135
121
116
123
132
131
123
112
112
119
127
132
132
130
130
126
120
113
109
113
120
126
130
132
127
118
109
107
113
123
119
113
103
101
103
107
96
104
110
111
100
98
103
116
119
112
101
102
116
133
138
135
127
127
129
128
126
126
126
127
125
124
126
130
133
130
122
116
116
123
128
127
128
130
128
121
108
102
105
113
114
109
108
116
126
125
89
100
111
117
115
111
112
113
110
106
104
112
118
121
118
122
128
131
128
123
121
125
126
124
120
122
126
129
130
125
122
120
121
122
121
119
118
118
117
112
105
99
99
106
110
114
124
132
134
125
109
119
125
128
125
120
118
109
105
108
123
136
138
127
113
117
126
134
127
120
114
114
116
117
120
123
126
127
120
110
105
110
115
115
115
118
120
116
107
101
105
113
117
116
113
117
123
128
125
124
121
124
123
123
120
117
112
108
105
109
116
128
135
136
129
124
124
124
123
119
115
116
118
121
122
121
122
123
120
116
115
121
127
128
124
120
120
115
106
103
110
121
126
124
119
118
117
119
122
125
122
116
117
121
123
119
115
113
114
113
108
107
112
120
122
119
115
117
121
120
120
119
121
124
123
119
120
121
125
127
130
131
133
130
123
119
121
122
121
118
114
111
111
115
120
124
124
126
132
137
121
115
118
125
131
132
126
119
120
119
116
113
112
113
111
110
112
119
129
131
125
120
122
126
128
127
125
123
120
117
116
117
116
113
112
118
129
136
137
131
122
110
100
101
108
118
124
127
132
136
107
110
114
123
129
134
132
124
119
116
117
121
124
126
122
113
110
118
129
133
129
121
123
130
132
127
118
113
112
111
111
109
110
112
116
122
126
126
124
124
124
121
113
105
103
110
118
126
128
125
107
106
106
114
127
133
130
121
117
116
116
114
114
119
121
113
105
104
117
126
128
121
119
120
116
107
100
103
114
120
116
110
112
120
127
124
115
111
111
117
121
122
122
119
116
115
123
130
133
123
121
116
109
112
124
129
120
110
109
115
120
117
113
110
110
110
104
101
104
109
115
118
117
111
108
100
97
103
111
115
112
110
114
123
124
116
108
113
122
125
121
116
118
121
121
123
125
127
125
121
123
118
113
113
120
123
119
111
106
107
116
123
123
120
116
118
119
117
112
110
113
118
121
121
115
110
108
113
118
119
113
110
110
117
119
116
115
120
124
123
114
109
111
120
125
127
125
121
116
118
116
111
111
111
113
115
120
120
117
111
112
116
120
120
121
121
123
125
126
122
122
124
126
126
121
111
110
119
130
133
124
114
107
109
112
116
118
117
113
107
106
108
115
123
128
130
125
119
116
118
117
113
112
110
111
110
112
116
120
121
120
117
117
114
112
112
117
121
123
124
123
123
127
125
116
108
110
118
123
122
118
115
115
110
106
106
110
111
112
115
118
123
126
126
125
122
115
116
118
119
116
119
119
118
119
117
113
109
108
112
120
123
118
111
105
102
109
121
126
125
123
118
117
115
112
111
115
119
121
118
117
119
122
119
116
113
112
113
114
116
120
124
127
124
120
113
112
116
119
122
113
116
121
125
128
131
130
122
113
108
110
116
118
114
108
104
107
114
128
132
124
114
105
111
118
125
123
121
125
127
125
119
115
117
118
120
120
120
119
115
112
112
121
122
123
125
128
130
129
125
113
122
128
127
117
111
111
120
126
125
123
131
144
148
135
117
105
112
125
132
126
116
118
129
135
126
111
107
119
136
146
147
145
144
136
124
117
127
146
151
137
116
108
113
124
126
128
126
125
121
132
129
121
108
102
103
110
120
127
129
131
133
135
136
132
125
119
119
123
127
129
127
121
115
115
119
124
125
120
120
126
136
141
133
122
115
116
119
121
119
115
115
118
121
122
122
121
118
118
120
129
123
114
109
112
120
129
134
132
128
122
118
120
125
128
130
128
124
123
124
126
126
126
126
126
128
128
127
121
110
101
102
106
109
109
112
116
116
107
98
100
114
127
130
123
114
112
118
124
131
106
106
109
113
123
132
136
135
130
121
116
116
125
129
127
123
122
120
119
114
112
114
120
128
133
130
127
126
123
121
114
104
101
108
121
126
123
120
120
124
123
118
113
116
123
129
130
129
127
125
111
106
108
115
124
131
132
131
127
124
126
134
139
134
125
120
120
117
109
107
116
123
123
116
114
123
129
126
118
120
125
126
124
125
133
141
133
120
116
126
133
124
112
114
129
143
141
126
113
107
127
116
113
120
125
123
116
113
116
123
129
136
139
134
131
130
128
121
114
121
140
150
142
120
108
113
121
116
103
101
114
127
128
124
127
136
132
115
102
108
121
128
129
126
127
127
127
123
117
117
125
116
117
123
121
110
100
100
108
116
120
123
127
131
133
132
130
129
130
134
141
143
136
123
117
118
119
116
110
109
116
130
133
125
117
119
125
125
119
114
118
126
133
131
124
118
120
130
138
139
112
112
119
124
119
109
105
109
114
116
114
112
113
121
126
130
130
129
128
126
126
125
125
125
127
129
130
127
121
113
116
127
133
125
110
107
121
142
143
126
110
108
123
138
144
139
135
134
142
147
111
117
124
124
121
121
126
132
130
119
112
107
112
120
125
127
125
122
120
121
123
129
132
134
133
132
129
126
118
113
111
114
122
127
127
127
133
142
141
126
112
111
125
145
154
144
134
130
135
140
122
129
128
122
120
124
134
142
137
124
115
113
119
125
125
121
120
121
122
122
122
119
121
128
131
128
119
116
119
123
121
118
124
139
155
153
135
122
120
123
127
128
133
134
131
124
122
127
131
125
131
132
130
123
117
117
125
134
134
125
120
122
126
126
120
115
116
124
126
122
109
99
96
105
117
126
129
129
126
125
121
118
120
128
136
136
125
115
111
116
120
123
122
123
118
118
121
127
126
119
132
128
123
116
110
111
119
125
126
122
119
124
129
130
126
120
123
126
125
118
110
103
104
111
118
131
141
137
123
111
108
111
114
111
109
113
125
130
129
119
115
115
121
126
123
118
120
123
127
129
130
124
116
107
106
113
120
124
123
119
119
124
128
131
129
127
126
129
128
122
114
114
119
129
130
127
118
114
112
113
117
123
128
130
130
131
126
119
116
118
123
125
124
124
125
125
125
125
127
131
126
122
117
114
115
120
123
123
120
121
123
125
126
127
125
121
118
122
128
126
120
113
115
127
131
121
102
95
109
126
134
133
131
135
145
146
127
105
99
116
136
137
125
116
122
135
139
133
123
120
119
115
116
123
129
129
123
119
119
125
127
127
124
124
125
121
112
109
120
129
128
119
113
116
125
126
117
107
108
117
126
128
123
120
121
124
120
116
118
128
139
136
121
109
111
124
136
132
121
119
117
110
112
120
131
132
126
118
117
123
126
125
122
122
125
127
124
122
123
124
123
119
115
117
125
131
131
121
106
98
108
129
141
135
119
108
106
110
116
120
125
124
115
107
104
114
126
127
122
118
126
126
124
126
130
130
129
125
119
119
117
116
114
113
116
125
135
137
132
118
108
110
121
132
136
133
126
110
98
94
107
126
139
139
129
119
111
102
97
101
112
123
124
123
123
131
131
129
120
117
132
135
132
126
120
121
125
125
117
115
117
118
115
110
111
121
131
134
127
116
113
116
124
132
135
130
118
104
98
104
112
117
120
121
126
129
125
117
107
107
113
120
125
128
134
137
132
123
120
120
136
129
116
107
108
117
121
115
109
111
123
128
125
115
114
120
126
128
124
121
122
123
123
122
121
118
112
106
109
117
122
123
121
119
117
121
128
133
132
126
121
116
115
117
121
125
129
127
125
125
139
132
117
104
105
115
124
122
114
111
116
124
129
126
119
118
122
125
124
121
120
122
122
118
113
107
105
109
118
121
126
128
121
115
113
119
131
136
132
124
123
126
129
122
119
125
129
131
128
126
125
121
116
108
105
110
120
126
122
115
112
117
127
127
120
116
119
123
121
123
124
128
125
114
106
107
114
121
123
122
121
118
108
103
111
124
135
130
114
109
118
132
143
139
133
128
127
127
123
123
113
105
105
107
106
103
106
113
119
121
121
123
125
126
121
121
123
123
120
123
128
136
135
126
117
116
124
128
125
121
119
115
108
105
110
117
122
122
118
113
113
112
114
120
128
128
126
123
119
122
121
111
107
109
109
111
112
114
122
124
122
121
125
133
135
132
131
134
133
127
117
115
123
130
129
120
112
111
114
120
123
123
122
118
113
111
113
120
126
133
126
112
99
100
112
125
130
125
121
126
122
125
122
116
112
115
122
131
135
129
121
120
125
133
134
128
125
134
146
141
119
106
110
128
128
121
110
107
113
119
121
121
122
120
118
119
121
123
126
131
134
130
118
107
108
117
126
127
125
126
120
121
120
118
114
116
117
121
125
127
130
130
125
117
111
107
110
121
133
137
133
128
127
128
126
125
125
126
122
118
116
118
120
121
118
120
125
125
121
115
116
121
123
118
112
113
116
122
122
118
109
100
105
115
123
121
115
108
106
112
126
133
128
117
108
106
107
106
106
106
115
122
125
125
126
129
130
124
119
116
117
124
124
121
119
118
120
117
114
112
115
121
126
125
120
117
117
118
116
115
107
99
103
111
115
119
122
122
111
101
102
114
127
128
122
115
114
112
105
98
96
97
103
115
128
136
130
117
113
117
124
124
121
118
121
123
120
116
119
128
136
135
128
122
121
124
123
116
111
113
124
124
120
111
104
107
123
132
124
108
102
110
119
120
113
115
118
121
115
105
103
99
103
116
129
137
135
126
118
117
119
119
118
118
118
117
116
120
125
129
129
124
119
117
119
121
118
110
105
109
145
141
130
121
117
120
124
124
120
119
121
120
114
107
105
113
122
123
116
111
107
111
116
119
124
130
136
137
127
114
109
117
126
126
114
106
109
117
117
110
105
110
122
128
123
114
107
105
106
109
133
125
118
124
135
142
135
122
115
120
126
122
115
107
112
122
129
128
123
119
119
121
124
121
119
123
134
141
133
115
107
113
127
133
125
118
117
118
113
106
111
123
133
133
122
114
111
112
115
117
118
114
113
122
134
143
143
137
132
131
126
120
114
113
116
126
133
140
141
136
124
120
121
118
115
115
122
128
125
116
107
111
121
132
136
135
129
120
113
117
127
135
128
117
112
121
131
134
124
118
123
119
119
118
119
122
127
132
134
130
122
117
114
116
120
126
132
140
143
139
127
114
109
110
113
116
116
116
111
105
99
104
114
123
128
130
125
117
111
113
120
126
120
112
119
139
148
136
118
112
121
111
107
105
104
102
104
109
111
106
98
93
97
109
121
129
132
134
138
139
127
117
109
112
115
119
120
120
120
113
106
107
115
119
118
116
113
109
110
112
112
116
119
125
135
144
143
129
118
115
109
96
97
103
103
100
100
106
108
103
89
84
91
105
118
123
124
126
131
128
125
119
117
113
113
109
112
120
128
130
127
127
126
122
118
112
110
110
113
113
111
111
117
126
129
124
119
120
121
125
104
99
99
103
107
106
104
104
108
111
114
124
133
132
117
99
99
114
130
128
115
107
107
112
114
111
111
111
114
116
118
119
119
118
119
121
124
123
118
111
102
106
117
128
125
113
103
107
119
122
108
111
108
102
99
99
101
102
104
109
120
137
146
135
106
86
92
116
134
127
112
97
99
113
126
135
133
125
117
109
106
107
109
114
120
128
139
140
131
116
107
111
122
129
124
116
110
114
121
123
113
110
107
101
95
97
105
110
107
100
97
103
111
108
97
97
111
127
134
123
115
109
114
124
133
139
143
141
137
128
121
118
118
121
120
122
124
129
126
117
108
111
116
118
114
115
121
128
132
127
109
103
106
113
114
114
118
120
115
104
101
106
112
112
111
114
120
124
121
119
115
120
123
123
123
126
130
130
127
123
122
125
127
124
118
108
103
106
109
109
107
105
106
109
110
114
122
130
130
124
103
102
110
119
122
119
119
117
117
118
123
133
141
137
127
119
119
120
121
120
120
118
113
112
117
124
128
120
109
100
103
114
126
126
120
112
109
110
114
118
121
121
117
117
118
122
124
126
124
121
111
111
115
116
114
110
111
111
112
109
114
124
135
136
126
117
112
116
121
123
122
118
114
112
119
127
132
126
114
99
98
108
124
129
124
118
115
114
117
119
126
130
129
125
123
126
126
122
123
129
129
123
122
121
117
113
112
114
113
109
102
103
110
115
111
106
107
114
122
124
125
126
125
124
121
122
127
127
123
110
101
106
118
126
122
119
118
118
117
119
121
124
126
123
120
121
120
116
122
130
123
123
129
129
124
116
115
119
122
120
114
110
109
109
105
104
109
117
125
126
126
127
130
127
121
112
116
122
124
118
112
110
114
115
113
117
121
123
124
120
121
121
118
117
115
114
111
114
120
129
103
115
126
125
117
116
117
122
123
118
115
114
116
117
115
112
112
119
125
125
124
122
126
129
123
110
106
113
126
135
134
125
115
112
112
117
118
118
118
119
121
120
118
116
115
114
116
124
128
131
106
112
115
115
114
116
117
118
117
116
115
113
114
117
117
115
113
117
124
125
123
120
124
131
132
122
113
112
124
134
134
122
112
111
115
117
113
110
112
116
120
119
118
119
121
122
123
127
129
122
123
115
109
112
123
127
119
110
110
118
124
121
112
106
105
108
112
118
120
122
123
120
118
120
126
128
125
120
118
118
119
117
117
120
118
107
96
102
115
125
123
117
117
122
127
128
127
123
119
112
124
117
114
122
135
141
131
115
108
115
125
127
118
107
104
108
115
117
113
113
118
120
113
105
104
112
119
121
122
121
123
125
129
130
122
108
98
104
116
123
119
112
113
121
128
128
126
122
116
115
117
116
118
125
131
135
132
123
117
115
119
121
121
118
117
118
121
118
113
114
116
118
114
107
101
103
108
118
127
133
132
125
118
117
119
118
118
118
119
120
119
118
117
121
125
124
125
125
126
122
118
117
115
112
111
112
117
121
125
125
122
120
119
115
118
120
125
127
124
118
111
112
116
122
118
111
109
117
124
128
121
112
105
106
113
120
120
120
122
125
127
125
124
122
122
122
124
126
127
123
120
118
114
108
108
109
113
121
125
130
131
130
121
113
111
118
127
131
127
119
108
103
107
114
116
113
110
114
120
124
119
114
113
119
127
127
119
111
107
111
117
122
125
123
121
120
122
124
126
121
121
120
121
122
124
127
127
124
124
127
133
135
127
117
116
120
126
125
124
121
117
111
105
107
113
115
112
113
120
125
126
122
125
131
136
134
121
110
104
106
113
123
129
124
117
114
118
127
129
127
129
126
121
115
114
115
121
124
126
124
119
120
128
133
130
120
114
117
122
123
119
117
126
139
143
135
126
125
126
125
126
135
144
139
121
104
104
121
136
130
114
106
107
112
112
109
114
124
128
124
129
132
127
116
115
122
126
125
125
121
117
113
109
106
110
116
119
119
117
112
113
116
121
122
124
129
135
136
126
118
122
134
142
135
119
107
108
116
119
118
113
112
117
119
119
116
122
126
121
113
128
129
123
117
117
121
124
122
118
116
114
114
117
118
118
118
119
119
118
115
114
112
114
115
113
111
115
125
132
130
122
118
120
123
122
117
117
119
120
114
108
110
118
128
130
129
129
126
118
111
125
122
118
111
108
109
112
116
116
115
119
132
150
154
145
129
118
112
113
111
110
110
114
118
117
113
116
125
135
135
124
116
120
133
137
130
123
124
131
130
114
99
98
114
133
143
138
128
119
116
125
121
117
113
110
109
110
113
114
116
121
134
147
150
141
129
119
113
110
113
121
127
124
119
118
127
135
133
123
119
122
129
133
133
133
130
127
125
128
129
117
101
94
110
131
143
137
124
117
120
123
121
127
132
127
116
106
105
109
115
120
126
132
126
119
116
118
122
128
134
143
148
137
122
115
119
125
120
111
111
121
127
121
111
110
120
122
115
109
109
115
114
115
117
121
122
118
118
118
119
123
122
136
145
137
122
112
113
117
119
121
127
130
122
109
105
115
127
133
136
135
135
134
126
118
113
115
119
122
123
120
114
108
103
102
109
113
115
113
114
119
124
126
122
118
117
119
125
123
119
115
117
128
135
132
127
131
137
132
120
113
117
123
123
116
113
117
124
125
124
122
125
130
134
135
132
130
129
128
124
124
127
127
119
107
105
116
133
137
126
114
111
119
127
136
138
136
134
129
129
108
107
109
117
121
126
135
144
139
123
106
101
111
123
129
129
125
123
123
124
127
131
140
145
147
143
132
123
118
122
128
133
130
122
117
121
133
145
142
124
111
109
119
129
136
131
125
123
127
133
113
108
108
112
118
122
126
133
136
127
114
105
112
124
132
130
124
123
125
125
124
124
129
136
137
132
128
126
130
131
124
111
106
117
133
139
132
122
120
122
127
125
122
123
118
117
118
120
120
117
120
121
120
117
117
118
119
124
130
126
118
111
115
122
124
120
117
120
124
125
118
109
107
112
119
128
135
141
142
131
115
102
105
120
133
130
113
104
110
123
129
125
117
116
123
132
136
129
113
99
116
118
118
116
113
113
117
124
130
127
119
113
116
123
124
116
109
110
117
119
112
109
110
117
123
128
131
131
124
114
108
108
116
121
122
121
122
127
133
136
130
120
117
123
129
133
127
120
113
114
109
106
108
114
116
116
117
121
127
127
120
117
120
125
126
116
109
110
117
116
110
109
119
131
132
122
112
111
116
122
120
118
114
112
110
114
122
128
135
139
134
124
119
121
125
122
115
116
123
129
117
112
112
115
120
121
123
120
118
117
117
119
122
124
123
118
118
121
125
125
117
111
113
123
128
123
117
118
128
133
130
121
114
114
116
120
115
111
116
125
133
128
121
118
124
128
131
132
133
130
126
121
113
111
114
121
125
123
118
115
116
118
119
120
120
120
120
121
124
128
125
119
114
112
119
127
132
129
125
120
120
121
124
127
133
135
129
123
118
124
132
131
126
121
120
123
127
130
132
134
124
120
113
115
120
124
128
127
126
121
117
115
115
113
114
113
114
116
121
122
122
121
121
117
117
121
131
129
121
117
122
132
136
135
132
131
128
126
129
135
137
137
129
122
121
118
112
111
120
136
124
124
128
134
130
123
119
123
127
126
121
119
119
118
113
112
118
125
125
121
118
119
121
121
117
120
124
121
119
123
131
135
133
124
119
118
118
117
118
123
124
126
124
132
144
145
130
115
111
123
130
132
131
127
118
109
103
108
115
121
122
122
121
120
120
123
130
134
133
127
121
115
110
110
114
120
121
115
109
111
119
121
120
118
118
122
125
125
117
110
103
102
113
136
156
157
141
124
119
125
133
125
111
104
107
111
110
106
108
117
121
119
115
113
112
117
119
123
126
124
120
113
110
111
116
120
118
112
108
109
112
118
121
120
121
122
126
131
130
125
114
110
116
125
137
137
132
128
130
134
130
118
110
108
117
126
126
123
120
121
120
118
117
116
113
107
107
113
121
124
118
115
120
125
130
127
121
116
117
119
123
125
124
121
120
119
118
119
118
123
125
128
129
124
122
125
128
131
129
125
129
124
122
120
119
121
122
125
128
125
126
128
131
135
132
124
122
121
124
129
131
131
124
122
123
126
128
123
121
119
118
117
113
115
126
138
140
123
104
99
107
119
128
125
122
121
123
122
124
122
128
123
118
113
108
106
107
112
119
123
125
127
130
134
135
132
124
118
119
127
140
145
137
124
118
125
131
128
123
118
119
121
120
121
126
137
140
135
123
113
107
111
121
133
137
131
123
121
125
131
120
118
116
116
116
113
113
116
120
122
119
118
120
127
125
117
107
105
114
124
130
135
138
141
137
133
126
117
110
116
127
141
144
134
118
110
114
123
132
136
133
126
124
130
136
139
134
128
128
133
120
122
126
127
123
116
118
126
133
129
120
116
121
128
124
111
107
115
132
136
130
121
126
137
138
131
119
107
100
105
118
133
137
123
108
105
113
123
130
132
133
129
123
119
120
126
129
126
124
123
121
129
128
120
111
104
108
117
127
130
128
124
120
117
114
114
118
124
132
133
128
124
122
122
119
121
123
121
116
112
116
118
117
108
106
115
129
136
131
123
117
118
122
121
117
114
113
116
119
117
119
124
124
118
112
109
114
120
123
127
130
130
124
112
110
117
120
115
107
104
109
115
115
114
120
131
140
134
121
115
118
121
121
118
119
122
123
123
122
123
127
131
131
125
120
114
114
118
119
119
121
126
131
128
121
117
122
127
120
107
105
113
124
122
119
118
120
115
105
101
106
111
110
109
121
139
144
131
114
111
118
123
122
123
127
124
114
106
108
124
138
142
131
120
120
123
125
119
116
118
129
131
132
128
118
114
119
123
113
101
97
107
117
117
113
114
122
123
121
120
124
124
116
109
111
123
131
126
116
109
109
112
113
113
115
116
116
114
115
118
125
127
126
121
122
122
121
114
110
113
130
127
120
116
116
118
122
126
126
126
126
125
117
106
101
103
114
125
129
127
124
121
116
112
112
117
121
123
117
108
107
113
120
120
110
107
112
120
120
115
113
122
129
132
127
123
116
112
109
111
129
123
111
104
109
119
125
128
129
131
128
122
116
112
110
109
114
124
133
132
121
112
114
120
122
122
122
121
118
113
114
126
138
139
129
119
115
115
116
117
122
126
126
121
123
128
129
120
112
115
126
121
110
100
97
107
120
127
126
117
108
107
114
122
125
125
128
136
140
136
124
115
112
114
113
110
113
120
126
130
129
128
131
131
128
129
128
121
118
120
125
123
109
101
113
134
148
139
120
118
112
113
111
110
105
108
115
123
119
109
100
103
108
114
117
122
130
140
143
138
124
116
115
117
116
111
107
113
124
130
128
125
120
115
114
121
126
124
121
121
123
121
111
103
113
135
148
138
119
115
103
104
110
112
114
110
109
111
110
105
97
92
89
90
92
98
112
127
138
134
123
116
121
132
135
128
118
118
124
127
124
122
123
122
120
115
111
109
114
120
124
126
124
123
128
137
140
130
114
106
105
98
97
100
102
101
101
105
107
104
96
88
85
87
88
89
94
107
120
127
123
123
125
130
127
122
122
130
132
127
119
118
126
134
133
123
111
109
116
120
121
121
125
132
133
132
128
124
122
116
108
100
97
97
102
102
98
93
93
96
102
110
116
112
98
83
85
100
115
122
121
125
125
122
112
107
109
112
113
109
109
114
121
127
131
128
125
126
126
121
117
118
127
133
129
116
109
117
126
127
111
108
105
103
103
102
99
95
94
98
110
120
119
103
82
73
87
110
122
118
115
117
122
125
120
113
105
99
100
107
119
129
129
124
119
123
132
137
131
121
119
130
138
132
122
116
117
122
124
124
114
108
102
94
89
92
101
114
119
117
112
107
95
81
72
77
98
116
120
116
113
115
120
124
125
122
116
115
119
126
132
139
135
124
114
112
121
128
124
115
113
123
128
123
118
122
131
134
131
125
112
97
93
95
98
98
105
116
123
120
113
105
101
99
101
102
104
108
113
116
117
115
116
117
122
125
126
122
122
122
124
129
129
125
116
107
104
111
117
117
114
109
111
115
116
119
122
124
127
130
100
96
105
116
120
112
106
108
115
120
116
114
114
116
117
110
106
106
113
118
120
114
110
114
122
130
129
121
111
108
112
118
122
124
118
110
102
106
119
132
134
123
115
116
121
123
120
114
115
119
101
108
115
123
122
112
108
112
117
121
119
118
117
114
109
107
108
112
118
121
123
118
112
111
118
126
131
128
118
107
99
100
108
113
114
111
109
114
124
134
136
130
122
119
123
129
129
123
117
113
119
119
119
119
114
109
112
116
120
122
123
123
122
117
113
112
116
119
121
123
128
129
123
112
106
111
122
128
125
108
92
89
101
112
113
115
118
125
128
125
122
123
122
119
118
118
117
113
108
108
121
122
126
125
116
107
107
112
118
121
123
125
125
123
121
122
126
127
124
121
121
123
123
115
104
98
108
123
127
118
105
104
115
125
124
118
118
121
123
124
122
123
128
131
124
114
105
101
106
114
106
120
132
128
116
108
109
115
118
116
115
119
125
126
126
126
130
132
124
113
106
110
117
119
112
105
109
120
130
129
124
122
125
129
127
118
113
113
118
125
124
124
129
135
134
124
114
114
121
129
109
116
121
117
116
118
122
127
123
116
115
117
127
133
129
126
126
127
123
118
114
117
124
132
133
126
123
121
122
126
128
126
120
119
118
116
113
117
124
128
123
117
116
122
126
126
120
119
124
128
122
114
109
110
115
123
129
130
129
123
117
115
117
124
128
124
121
121
122
121
122
122
125
131
138
138
131
122
123
128
134
129
119
116
114
109
106
111
122
127
122
115
115
121
127
126
121
116
115
117
116
113
108
109
116
123
122
120
121
123
117
109
107
109
114
116
114
111
111
115
119
119
112
107
112
120
122
121
123
128
132
128
120
117
115
110
105
107
115
121
120
119
123
130
129
121
112
111
114
118
104
110
115
119
123
125
120
113
110
112
115
111
109
110
116
120
117
110
108
111
115
111
102
95
99
111
119
120
119
118
116
114
110
114
119
123
121
120
119
122
121
119
121
119
114
107
106
112
121
123
106
113
116
121
124
123
120
114
111
112
114
113
111
113
119
130
135
131
122
114
106
101
103
110
116
120
121
118
117
117
113
109
106
114
126
133
130
125
123
123
122
118
113
109
111
115
121
125
127
125
118
114
111
109
109
112
115
114
113
115
119
122
120
116
120
130
136
135
122
110
101
101
107
118
122
117
109
108
113
117
115
112
112
121
134
134
121
110
107
110
114
116
116
118
119
125
128
128
125
122
122
116
110
109
110
109
110
112
115
120
129
137
135
130
126
130
132
122
114
109
112
116
118
119
120
118
109
106
110
114
116
114
117
125
132
128
114
101
96
101
114
124
125
121
113
111
113
115
117
116
129
127
114
104
105
113
113
113
117
122
120
116
110
116
125
132
134
134
132
129
122
122
128
131
131
128
132
139
134
118
105
110
123
127
120
110
107
112
116
115
115
120
124
121
116
114
116
124
128
126
118
133
132
124
121
124
127
126
123
119
117
110
109
110
111
116
119
120
120
119
119
125
131
129
124
125
131
135
130
118
114
122
132
133
123
117
116
118
119
120
120
122
123
123
124
125
129
128
122
110
125
132
136
137
133
129
125
118
114
115
118
125
132
132
129
124
120
120
119
119
116
114
114
117
114
108
104
110
123
133
138
140
142
143
140
134
129
129
134
134
126
121
121
127
135
138
136
127
116
107
136
129
130
128
121
112
108
109
115
122
127
131
135
142
140
132
124
123
124
125
119
110
107
115
118
113
106
109
120
131
130
126
128
137
137
130
122
122
134
139
130
119
118
128
138
138
129
118
113
117
124
122
118
115
111
108
109
115
121
121
116
110
113
120
121
118
116
116
123
128
126
122
118
120
127
134
132
124
116
116
120
122
122
118
115
116
117
123
132
132
124
116
116
125
131
129
118
114
117
121
109
109
113
115
114
113
115
116
113
107
105
111
120
121
111
106
109
117
124
130
127
126
124
122
123
127
126
122
121
128
137
138
125
112
108
115
126
129
128
126
117
113
114
118
120
121
120
123
122
119
124
123
122
121
117
117
123
126
117
109
113
125
132
126
112
105
111
118
118
113
112
118
127
126
121
112
112
120
132
137
129
118
111
113
119
123
123
119
123
126
126
124
117
112
113
121
128
129
120
112
137
137
132
124
119
123
136
145
137
122
116
122
127
124
114
109
114
120
118
113
112
116
121
125
124
121
118
120
124
123
117
115
118
125
128
121
115
112
118
126
133
130
120
112
116
129
130
122
114
117
117
115
116
121
126
127
134
139
138
126
117
115
123
127
126
120
119
122
124
124
120
115
115
119
125
127
124
119
115
121
128
133
130
124
120
116
117
117
117
120
122
126
125
122
125
125
121
115
116
126
105
96
102
115
126
122
117
117
123
126
121
120
128
138
141
130
118
113
117
118
112
111
116
120
122
120
119
122
130
131
130
125
117
114
114
117
121
120
119
120
122
124
125
127
122
122
119
120
121
126
113
108
107
113
118
118
113
109
115
121
120
120
125
138
143
132
116
103
104
107
107
110
115
119
118
116
116
125
132
128
118
112
114
125
130
128
121
119
123
130
131
125
120
120
124
132
136
131
122
114
114
115
113
116
120
117
114
114
119
122
120
113
115
123
128
121
108
103
110
115
115
113
116
120
124
117
112
116
123
125
119
111
115
128
135
133
122
118
125
136
136
126
118
121
130
136
130
120
116
116
101
99
108
119
123
116
109
113
123
127
122
116
114
120
121
114
109
112
120
126
118
115
117
121
120
110
108
115
131
138
132
121
113
111
110
113
114
122
137
147
140
126
119
128
139
137
126
116
120
127
105
100
104
114
117
116
112
117
118
121
119
118
120
120
120
118
122
128
130
128
121
116
112
108
104
107
115
127
133
133
129
126
124
114
106
105
111
123
135
134
126
116
119
128
136
133
128
129
135
129
127
118
111
107
110
119
125
128
121
115
113
113
114
110
112
116
123
132
134
130
124
116
109
104
104
116
129
130
123
112
111
118
127
127
128
126
125
123
120
115
111
113
122
128
128
121
117
123
131
130
131
123
117
112
115
122
130
134
128
118
112
110
109
107
104
105
114
125
132
129
123
116
115
114
114
121
132
132
124
116
109
107
112
119
123
127
126
125
128
129
127
121
124
130
129
121
108
103
112
128
116
119
125
125
120
113
115
121
127
125
122
121
126
124
117
113
117
126
130
127
125
123
121
115
114
121
131
134
128
125
122
117
110
106
107
112
117
126
134
139
133
119
116
126
142
142
127
112
113
127
124
131
132
131
127
118
115
118
125
126
126
128
133
137
132
128
127
126
126
124
124
125
122
115
114
119
125
125
122
121
122
124
121
118
117
118
122
127
130
127
118
109
109
121
133
139
131
124
125
128
128
125
117
121
128
137
130
124
123
124
120
117
120
127
131
125
117
116
120
121
118
115
120
126
129
125
118
115
116
118
120
123
126
131
131
126
121
121
127
128
122
114
111
118
123
124
119
115
120
125
104
100
100
111
126
129
123
119
120
124
123
118
118
124
124
115
108
113
122
124
116
105
108
123
131
127
117
112
115
119
120
122
125
131
129
118
107
108
118
128
128
120
114
117
123
124
120
116
117
121
107
115
119
123
125
125
120
119
125
133
135
130
125
124
127
124
118
119
124
125
119
105
100
107
116
121
117
109
107
109
113
116
119
125
128
128
121
117
116
117
117
114
114
116
120
120
118
119
122
123
129
139
139
132
126
124
122
122
124
130
134
130
121
117
120
119
113
105
107
120
133
133
124
117
118
121
120
110
106
109
116
121
121
122
123
130
136
136
130
122
115
115
121
126
125
117
115
119
125
125
118
119
120
122
123
120
116
115
120
123
123
119
113
108
106
100
93
88
98
117
134
143
140
135
133
134
130
119
111
110
118
129
130
121
110
109
115
125
131
129
124
122
122
127
130
130
123
124
128
130
107
103
110
120
119
113
108
116
125
128
119
113
113
114
113
105
101
103
111
114
117
118
119
121
123
126
129
124
117
113
120
129
128
117
107
105
111
119
123
123
120
118
116
122
131
134
134
132
132
133
118
127
132
127
116
107
107
118
127
126
118
114
116
122
125
123
121
116
112
105
103
104
105
106
109
115
121
127
129
127
124
121
115
112
114
123
134
141
136
122
110
108
117
129
134
130
124
121
126
128
118
130
133
123
114
114
121
128
129
126
123
124
122
122
124
125
123
114
107
105
111
112
108
106
115
129
137
131
122
118
120
120
114
109
115
125
135
138
134
122
110
108
117
125
124
120
114
117
121
120
117
119
120
118
117
114
120
127
127
127
127
126
121
116
115
121
126
121
113
120
133
136
124
109
114
132
139
128
114
114
122
128
121
114
116
117
115
112
113
117
121
117
116
115
121
125
128
124
119
118
119
118
119
123
120
109
104
110
121
129
129
123
112
104
104
114
129
128
124
126
139
149
139
115
103
107
117
119
117
122
127
127
120
114
114
118
120
119
115
116
119
121
121
121
125
131
136
130
121
117
110
111
113
119
116
106
101
109
123
133
130
120
107
100
97
102
110
117
121
120
123
125
126
119
112
109
112
116
114
109
108
112
115
117
119
122
128
129
124
118
120
123
125
127
125
129
130
125
114
113
114
112
106
99
93
93
99
109
118
116
110
105
108
111
109
103
99
104
115
116
109
101
106
115
123
126
124
116
108
102
106
114
122
123
121
117
114
111
113
121
130
132
122
116
118
129
132
124
114
117
121
119
110
95
82
82
96
106
106
96
91
96
110
121
121
116
111
112
115
115
112
109
109
111
113
114
116
117
121
126
133
135
129
114
103
107
114
119
120
121
125
125
118
111
117
131
136
129
119
121
105
114
117
114
102
96
98
103
100
94
94
100
112
116
115
114
113
117
116
116
116
119
124
124
117
110
106
112
122
134
141
139
124
107
98
108
127
139
133
119
113
119
122
120
113
113
114
116
117
119
95
105
114
119
118
112
106
103
101
102
104
106
106
104
100
98
101
107
114
116
116
118
127
134
133
125
117
116
117
116
117
117
120
120
117
119
120
120
118
116
117
124
124
119
110
103
107
112
117
120
106
106
109
109
110
109
105
103
109
114
114
111
103
99
92
92
96
101
109
115
118
125
128
129
127
126
130
131
124
111
101
104
117
130
130
122
112
108
114
124
129
126
122
118
115
116
122
129
133
130
108
105
106
111
119
119
108
102
102
107
111
109
106
100
100
95
96
100
102
108
118
132
138
132
125
120
123
121
114
112
113
121
127
129
128
123
123
125
131
135
132
127
122
118
116
118
122
128
133
129
105
105
113
123
126
119
109
101
101
102
101
100
100
101
102
102
103
102
99
99
114
129
141
143
133
118
102
94
100
116
134
142
139
127
116
115
122
131
129
125
125
131
130
121
115
117
121
123
118
114
112
106
104
104
101
94
91
101
109
114
111
104
99
101
102
102
102
100
100
106
116
126
133
133
126
114
102
97
105
116
127
134
136
126
115
113
119
128
128
119
118
124
126
121
117
120
125
123
121
119
112
99
88
84
81
79
81
91
105
114
115
111
106
103
104
101
95
93
101
115
121
118
115
115
118
121
119
120
120
121
118
116
117
117
116
117
124
132
135
131
122
114
113
115
119
119
116
115
122
133
100
96
96
103
102
96
88
90
100
110
115
108
102
100
103
103
100
100
104
104
103
101
108
116
128
128
121
121
127
135
131
116
106
105
113
119
120
120
125
131
128
120
115
117
122
122
115
111
113
119
94
101
111
121
125
118
113
115
123
129
127
115
101
91
97
109
119
118
111
104
104
109
113
119
121
120
117
116
122
131
132
125
116
113
115
113
112
110
114
119
119
118
115
118
124
131
133
125
116
110
107
110
115
120
123
121
123
126
130
134
134
126
114
104
107
119
126
123
117
116
123
127
116
110
107
112
116
117
116
113
115
122
130
128
118
108
107
115
117
113
105
104
109
114
117
119
124
123
116
108
120
120
122
123
122
119
116
114
113
113
118
124
127
125
124
126
128
125
121
117
121
120
115
110
112
118
123
125
118
106
99
107
121
130
125
115
109
113
116
114
106
111
118
125
122
116
110
110
109
112
118
119
123
127
123
121
120
118
114
112
114
124
131
132
127
126
130
131
122
114
108
111
116
118
116
118
123
127
120
107
99
104
117
128
127
119
113
112
116
117
118
118
126
135
137
126
116
111
112
119
110
111
114
117
119
124
129
128
123
118
117
126
132
128
118
113
114
117
118
114
114
120
125
124
117
112
115
117
116
115
119
126
126
126
121
118
116
120
125
126
121
115
112
115
122
124
118
112
112
119
114
113
110
111
114
118
121
127
128
123
117
116
124
129
126
115
112
113
118
118
117
119
123
129
128
124
115
110
114
124
134
131
122
117
119
121
124
123
125
125
119
112
106
109
117
120
118
113
112
116
117
115
112
106
104
104
109
118
126
125
115
105
112
123
130
124
115
111
112
117
118
116
117
123
131
130
121
113
113
119
124
116
107
108
116
124
124
121
118
115
111
110
114
121
122
117
112
110
114
117
112
113
111
105
105
106
108
108
109
112
114
107
108
112
120
122
115
110
108
115
121
119
113
108
113
121
123
120
112
108
110
110
107
109
116
118
117
116
116
113
109
107
111
117
116
111
105
107
114
119
115
116
116
118
121
123
120
109
97
97
109
113
110
107
109
120
125
123
118
116
120
120
112
106
110
120
123
119
113
111
112
113
114
119
120
119
114
111
113
114
112
109
108
107
109
110
109
113
118
123
121
118
117
118
119
119
116
109
99
95
105
112
113
109
106
109
115
117
114
114
119
122
124
123
125
124
116
109
107
110
112
112
114
117
122
119
111
109
110
114
117
119
119
119
118
120
120
121
120
125
118
111
109
109
107
105
106
110
111
112
116
118
120
116
108
102
104
108
112
116
119
123
125
127
129
127
118
109
107
109
113
112
111
112
115
116
115
112
111
114
117
122
123
123
121
120
118
117
116
115
126
128
119
110
113
116
114
112
116
126
125
118
109
115
125
132
129
125
126
130
129
125
123
120
116
114
117
122
122
119
116
122
133
142
142
138
127
117
114
120
131
136
132
125
127
132
130
123
122
125
122
133
130
119
113
116
123
129
133
129
124
118
120
125
123
119
110
110
116
123
130
136
135
126
114
106
111
120
123
119
115
121
129
135
139
137
131
120
112
112
118
123
124
126
130
131
129
123
121
124
123
128
130
127
125
127
128
130
129
123
116
115
120
130
130
123
116
113
119
124
127
125
121
123
123
118
111
109
113
120
122
119
116
117
126
133
134
125
121
117
118
118
121
124
125
124
121
116
122
133
127
128
134
139
135
128
121
122
127
124
113
99
96
109
121
124
123
124
131
137
132
115
108
117
131
131
118
106
109
118
121
111
103
103
114
119
123
124
127
131
131
130
128
123
121
116
114
112
121
132
117
126
134
139
131
121
117
125
134
130
117
99
93
100
107
109
110
115
125
130
123
108
104
115
132
138
130
118
114
118
122
121
118
116
121
123
124
125
131
133
133
131
127
121
117
114
115
119
122
120
107
110
113
114
113
117
123
129
132
126
122
125
129
131
123
114
110
113
113
108
98
94
102
114
127
133
133
127
124
127
132
138
138
137
138
140
140
138
136
131
126
121
118
116
116
120
126
132
127
115
120
113
101
91
96
113
130
134
129
123
124
135
141
141
136
132
128
122
114
107
101
106
115
126
131
134
131
130
129
129
129
130
130
134
140
139
133
127
124
126
124
122
114
109
113
124
131
130
122
114
138
134
117
102
101
114
131
135
130
124
121
124
126
126
128
130
129
123
121
121
119
115
116
123
133
135
128
117
112
114
115
119
125
135
143
138
124
109
105
115
124
125
114
102
109
123
127
121
114
114
136
137
136
134
129
123
120
117
118
121
120
123
126
125
116
108
107
111
118
120
115
109
106
112
123
126
122
113
105
105
110
121
131
138
142
134
121
107
103
110
121
124
118
108
112
120
121
118
114
118
122
125
132
137
134
119
104
96
105
120
128
131
127
126
120
109
105
106
111
113
108
111
118
122
121
114
110
111
112
114
118
126
130
124
116
114
118
121
119
114
113
122
128
126
119
113
114
118
122
126
114
114
110
109
115
117
110
105
109
120
125
125
123
125
133
132
125
115
108
104
105
113
127
134
130
116
102
103
113
121
125
128
125
116
107
109
119
128
126
117
116
124
130
131
123
113
115
121
127
134
125
115
107
109
118
128
127
122
119
120
120
117
117
122
127
130
125
116
112
112
112
114
119
129
132
124
109
108
117
127
124
115
111
116
125
127
121
116
114
121
126
127
126
128
132
132
127
122
125
131
127
115
114
123
130
129
126
123
122
122
121
121
122
122
122
119
120
120
123
126
123
119
115
116
119
118
113
116
124
128
121
111
106
117
131
133
124
117
120
130
132
124
118
125
137
140
129
120
120
126
113
113
117
126
128
125
119
116
115
116
118
119
120
123
123
123
124
127
129
129
126
122
115
109
106
106
107
111
116
119
122
124
124
120
114
113
118
124
128
127
121
118
122
129
132
124
118
116
120
123
112
119
122
125
125
121
120
115
110
107
107
109
112
120
125
125
125
129
133
131
124
117
115
115
114
113
116
115
113
110
113
122
126
122
110
104
108
114
118
112
108
112
126
131
128
116
108
114
120
122
123
122
122
118
115
117
119
124
120
116
114
116
120
125
128
127
127
131
135
133
126
117
117
119
125
130
131
130
121
111
103
100
105
115
119
115
111
115
120
120
112
105
111
124
129
123
116
115
121
123
118
116
110
109
106
110
115
122
129
128
128
128
131
130
129
128
128
131
133
132
127
122
119
118
124
132
138
135
123
114
105
102
105
115
117
116
114
118
127
130
124
111
108
117
127
129
127
127
130
135
122
121
117
117
121
126
128
129
133
130
127
125
124
123
121
121
125
129
128
123
121
124
125
126
126
127
126
124
120
117
117
119
120
119
118
115
112
111
118
129
134
130
122
115
115
118
123
128
133
134
134
131
124
125
133
136
130
125
126
126
123
118
121
126
125
123
124
127
128
125
122
125
132
137
133
121
110
109
115
116
117
119
126
129
130
119
109
107
116
128
131
126
118
114
114
113
110
112
119
130
118
118
114
116
120
117
107
100
105
116
122
123
126
134
138
132
125
127
135
136
126
113
114
121
121
114
105
109
117
118
114
113
123
132
133
122
109
109
119
129
121
108
103
113
124
124
115
108
118
131
108
111
111
114
119
119
110
101
103
116
126
126
122
120
123
124
123
125
128
123
112
96
91
100
107
109
108
112
120
124
120
114
116
120
121
114
108
111
121
128
119
109
107
117
130
132
126
121
122
129
114
120
120
123
131
134
127
115
110
119
130
129
116
105
107
115
119
116
116
117
111
104
100
105
115
118
113
109
114
122
125
123
120
116
112
109
110
112
118
117
114
110
110
117
125
126
123
120
121
119
111
111
114
121
123
121
113
109
111
119
127
126
115
111
115
120
119
112
107
112
119
120
113
111
118
125
123
115
111
110
116
120
123
122
119
116
112
111
111
112
111
109
108
112
115
116
117
119
122
127
107
97
106
117
118
110
104
108
115
118
115
111
111
116
127
131
127
115
105
98
101
108
109
108
112
122
128
135
131
120
112
113
119
130
136
130
119
110
108
113
119
119
116
116
118
122
123
126
133
139
107
111
121
127
120
114
115
120
123
117
107
104
110
120
129
133
131
121
110
101
97
100
107
110
114
114
122
134
145
138
124
114
115
127
137
134
125
118
118
115
111
110
116
124
129
125
123
122
123
128
107
114
121
122
120
123
127
130
129
125
122
120
119
117
116
118
119
121
121
121
119
112
107
110
118
125
125
120
119
123
125
121
114
110
114
119
125
132
133
118
99
91
101
118
125
122
114
111
113
117
107
102
103
109
119
127
128
128
131
135
136
129
115
104
97
106
116
122
125
128
134
127
118
113
121
132
130
115
104
114
130
133
120
104
101
109
119
127
131
125
116
109
109
114
119
120
119
121
123
125
105
99
104
118
126
122
114
113
122
131
128
115
101
96
96
107
121
125
123
120
123
129
129
122
122
122
123
116
117
125
136
134
121
111
111
118
122
124
124
122
125
124
122
122
123
126
133
131
127
122
91
97
111
121
116
98
86
90
101
107
104
98
98
107
111
114
115
114
112
110
112
118
122
124
123
123
122
123
122
121
118
114
113
116
122
130
133
129
122
114
115
119
120
122
124
127
130
125
116
110
96
99
107
108
96
84
84
91
97
94
90
94
104
114
116
113
110
108
108
109
112
113
117
121
126
133
136
130
118
110
110
115
119
120
122
125
124
120
118
119
124
125
119
116
117
121
122
116
111
110
111
112
110
106
96
93
97
104
101
94
93
97
103
101
99
102
108
112
108
108
116
122
125
122
122
130
133
126
116
112
123
136
136
122
110
106
112
118
122
122
125
126
123
119
117
116
116
116
118
120
112
114
112
108
100
98
101
107
108
103
103
107
106
103
99
98
99
100
101
106
117
126
128
122
119
121
124
121
117
115
123
133
131
120
107
109
124
138
133
118
106
113
126
131
120
107
101
110
119
121
119
114
110
107
104
104
105
108
112
115
116
114
114
115
117
112
99
90
93
103
113
117
119
120
119
122
125
125
121
116
111
111
112
112
110
118
127
132
124
109
103
113
126
131
116
103
98
108
119
122
127
124
119
120
122
122
114
108
108
113
116
113
106
108
115
122
117
107
102
103
111
116
118
119
120
123
125
126
121
116
114
114
114
113
113
115
116
117
116
112
113
114
116
114
112
108
114
124
129
127
110
109
115
123
134
132
118
107
104
107
109
107
105
106
113
117
119
112
103
101
109
117
124
126
127
126
124
117
112
116
125
130
126
118
116
118
124
126
125
121
117
114
109
109
112
114
119
124
128
127
98
95
104
117
128
126
115
105
100
103
104
107
109
114
115
110
101
93
89
94
105
115
124
136
143
137
125
116
113
115
115
114
114
114
115
117
118
120
121
121
121
124
123
119
117
119
122
121
118
117
112
108
107
115
122
119
112
106
104
105
107
108
113
117
117
107
92
83
88
98
108
113
119
126
133
134
126
118
115
108
95
91
104
115
119
115
112
114
120
124
126
127
125
122
121
122
122
117
116
120
124
119
108
103
106
109
111
108
105
103
106
109
112
116
116
105
91
84
91
104
113
110
108
109
114
116
116
117
117
115
108
104
107
115
122
129
134
138
140
135
126
118
115
117
121
120
116
112
114
122
111
109
100
93
96
103
106
104
97
93
95
98
101
104
106
104
99
92
93
93
99
101
107
113
115
111
106
112
129
145
146
127
106
100
112
130
139
139
133
126
121
118
116
118
121
120
114
113
114
118
96
95
96
104
115
119
121
119
115
114
110
103
96
96
107
118
127
116
100
94
100
110
123
126
124
114
105
107
122
144
151
140
123
114
113
115
117
116
113
111
110
112
117
121
122
120
121
124
124
121
106
105
108
119
128
130
129
128
128
128
124
115
105
104
114
128
137
126
115
113
120
125
122
118
119
117
111
105
105
113
125
135
138
131
114
101
98
106
111
105
99
102
111
117
117
116
118
120
119
117
120
119
122
122
121
120
119
116
113
111
112
114
116
117
120
123
123
121
119
120
126
122
115
114
123
129
122
108
99
97
107
116
123
122
116
110
110
114
115
110
101
104
110
116
118
117
116
115
108
105
119
119
120
118
117
119
119
116
113
109
112
116
120
119
116
115
117
117
119
118
121
123
122
124
126
127
123
115
109
107
110
116
116
120
118
121
122
120
116
114
113
114
113
116
119
123
121
114
108
108
118
114
114
114
116
116
116
114
117
119
125
125
119
108
102
103
111
114
115
114
117
123
125
120
110
109
112
116
117
120
126
129
126
119
117
119
120
116
113
114
116
116
112
109
115
120
118
112
108
111
115
115
117
120
120
116
109
106
110
120
125
125
121
116
111
110
115
121
122
117
113
110
108
108
108
109
110
112
112
114
120
122
121
119
119
119
117
113
110
111
117
117
113
110
111
117
117
114
111
112
111
113
115
121
123
117
110
107
110
114
116
114
120
125
125
119
118
122
127
122
115
106
105
113
122
122
116
110
109
109
112
115
117
121
123
121
115
113
113
117
116
116
113
115
117
118
117
115
113
114
112
112
113
114
117
118
115
109
108
111
116
116
117
117
118
116
112
110
111
118
123
124
122
120
120
121
119
114
113
117
123
127
126
124
120
114
111
113
119
119
115
109
112
119
122
120
113
111
112
114
119
119
118
117
119
122
121
112
104
107
117
123
116
109
108
114
113
107
103
112
126
137
131
121
118
121
121
119
117
118
120
121
118
116
115
112
110
111
114
115
114
116
119
120
119
114
110
110
112
111
121
119
119
120
121
122
123
121
114
111
113
113
111
111
110
110
109
107
108
113
121
128
126
123
125
127
125
121
117
116
113
113
113
113
113
112
111
112
114
117
121
127
127
121
114
110
111
116
118
114
114
109
110
112
115
113
114
121
127
124
112
106
109
116
116
108
107
113
120
120
115
107
106
112
121
124
122
118
117
120
123
119
113
111
113
118
123
124
125
122
120
120
120
118
117
114
113
115
116
116
120
119
121
128
134
134
125
116
118
128
131
128
124
124
124
117
103
95
103
115
118
115
114
117
121
119
110
106
112
122
132
138
140
141
138
137
126
117
114
120
124
124
122
126
134
138
130
116
111
116
120
115
107
105
113
122
128
130
130
127
124
120
121
123
121
114
105
104
109
112
115
119
125
124
115
104
101
109
119
121
120
119
120
127
133
138
136
126
118
120
122
126
124
123
122
117
111
109
114
125
119
113
103
97
103
116
131
138
137
125
111
103
102
108
112
111
109
110
117
121
125
126
124
121
115
111
111
116
118
118
111
103
100
104
115
128
129
121
110
110
118
126
124
119
115
109
108
108
119
129
126
127
126
124
120
118
122
128
131
124
109
97
97
105
113
112
108
111
122
134
138
127
117
117
122
125
119
115
116
118
121
115
108
107
114
122
123
116
110
107
114
120
120
117
114
115
116
118
121
126
127
139
145
139
125
115
116
125
133
130
122
112
111
116
119
115
114
121
126
131
126
115
111
116
124
128
126
121
121
126
128
127
127
134
136
133
123
115
111
115
116
115
112
112
113
119
124
132
132
126
118
124
128
125
122
121
125
131
133
131
128
125
125
125
122
122
124
125
125
116
107
104
107
112
119
130
135
135
128
120
116
120
130
142
146
139
125
115
110
116
122
120
115
112
114
122
129
138
141
133
116
111
104
111
121
131
131
129
127
128
128
128
126
127
131
130
128
124
125
128
122
117
113
115
124
134
135
129
120
116
119
125
128
128
131
131
126
117
109
108
119
124
122
114
114
122
126
127
128
130
121
111
102
107
120
125
119
114
113
116
118
118
121
127
134
133
126
118
121
131
136
131
127
130
139
139
126
114
111
118
129
135
131
127
130
133
129
119
108
105
116
124
117
105
103
114
122
120
117
119
128
122
114
116
118
115
105
96
100
111
117
118
119
117
117
116
111
109
115
119
125
128
128
132
134
132
127
120
118
117
118
123
129
136
140
134
124
115
110
113
121
124
116
105
104
111
120
120
116
116
126
128
125
123
123
118
108
96
101
116
127
126
117
106
103
107
113
119
119
116
114
116
124
127
124
119
122
123
121
113
110
115
120
119
110
108
114
119
119
115
116
123
128
127
117
110
111
115
117
116
116
119
118
118
123
128
124
117
113
115
122
119
112
107
115
130
139
138
126
114
108
112
121
131
131
119
107
103
107
115
123
129
122
106
89
93
114
129
128
113
105
118
134
141
128
111
104
109
116
119
120
115
110
113
121
128
130
125
116
112
112
113
114
116
124
130
136
129
118
111
110
114
118
125
128
119
105
102
112
128
135
130
125
119
120
120
119
118
112
111
113
119
128
135
135
130
122
114
115
120
132
117
112
115
121
127
127
124
116
111
115
121
123
123
120
119
119
115
111
113
117
114
108
110
119
123
122
120
122
126
121
110
105
118
137
142
127
106
100
114
128
131
125
122
123
128
125
118
115
119
122
117
118
122
126
127
123
114
108
111
115
119
117
119
123
125
123
120
119
119
118
114
114
121
135
137
130
119
113
112
109
104
98
103
115
123
120
112
108
118
131
139
135
127
121
119
119
118
117
118
104
117
130
135
131
124
113
105
105
110
110
108
106
117
126
130
125
122
122
127
125
125
131
140
144
134
120
113
114
116
117
120
120
116
110
106
106
112
117
121
124
128
134
137
132
125
120
119
118
118
107
117
127
129
123
114
111
114
123
125
122
113
110
119
127
127
117
114
122
132
134
130
127
127
126
122
120
123
128
129
124
122
126
132
127
113
106
112
121
122
113
106
110
122
127
125
119
118
119
120
113
104
104
105
108
112
113
121
130
132
128
121
115
120
124
121
116
113
120
128
130
121
112
108
114
123
129
132
132
132
129
125
125
130
128
123
118
115
117
118
114
110
107
110
111
112
113
114
118
124
112
100
94
100
108
113
111
111
118
122
121
116
112
109
109
112
118
122
122
124
119
114
112
113
117
121
121
121
121
126
131
131
126
120
117
115
114
114
116
120
125
126
121
117
115
113
113
113
118
125
123
119
121
123
120
113
108
107
112
117
118
116
114
112
110
112
117
122
125
124
122
122
121
120
117
112
108
109
110
115
119
125
127
123
118
111
109
114
118
124
124
118
115
117
123
123
118
115
117
125
132
133
129
125
119
112
108
106
108
113
115
116
121
124
127
124
119
114
117
121
124
124
122
120
117
116
117
122
122
117
113
114
122
127
126
119
115
116
126
128
122
111
109
117
126
128
120
116
120
130
123
117
109
103
105
109
108
104
99
103
111
115
119
118
122
124
122
121
119
117
113
113
118
122
125
123
124
132
138
135
120
112
110
118
122
121
120
123
129
135
132
126
124
127
131
129
124
118
122
131
113
109
109
111
115
115
108
104
102
111
119
121
117
112
108
112
119
123
127
121
114
106
108
120
127
124
117
116
126
135
134
125
119
118
116
111
106
109
121
130
132
126
123
124
129
132
128
120
117
123
121
123
131
135
131
119
110
106
109
113
122
123
118
114
115
117
118
115
114
117
115
110
105
109
119
124
120
111
111
120
128
131
133
134
130
119
106
100
105
115
121
122
116
114
116
119
118
116
116
122
119
121
127
129
123
113
108
106
104
103
106
109
111
115
126
133
131
122
112
109
112
111
110
110
118
122
125
125
122
118
115
116
127
143
151
142
121
104
103
112
125
130
125
116
108
106
109
115
117
121
105
104
109
115
115
113
115
114
111
109
108
109
108
112
117
128
137
138
130
120
111
110
114
118
118
115
116
122
128
125
116
112
119
138
149
138
118
107
110
119
122
124
121
119
115
114
119
122
117
112
104
105
109
115
117
119
120
124
127
130
131
126
117
107
103
108
121
130
131
124
114
105
105
114
118
115
109
108
114
122
126
124
122
125
125
120
119
123
128
122
111
106
110
120
125
125
125
122
120
117
104
101
105
117
128
131
128
125
126
128
127
119
108
100
95
98
110
120
123
120
115
108
110
121
128
130
121
108
103
114
126
126
118
112
110
116
120
126
127
125
120
117
117
117
118
118
118
123
126
128
98
91
97
112
122
123
116
110
105
100
93
90
95
98
96
96
105
114
121
121
115
112
120
129
136
134
123
115
111
117
126
122
114
110
113
119
122
118
117
119
123
125
123
118
112
113
121
127
128
124
90
92
103
108
102
91
88
92
95
90
84
87
101
111
110
102
98
105
117
122
120
116
116
120
124
120
116
115
121
127
129
123
118
119
123
128
130
126
117
110
106
108
114
120
120
121
123
123
120
114
99
103
110
109
99
94
99
108
110
103
99
104
112
115
111
105
107
110
116
120
128
131
126
120
113
119
123
124
123
124
124
123
121
121
123
128
130
127
120
114
110
108
113
119
121
122
117
112
111
112
114
113
113
115
119
122
125
121
111
102
99
101
100
92
86
95
110
119
115
115
120
132
132
125
121
128
137
134
120
109
113
123
127
125
121
113
112
114
120
123
124
117
113
117
121
121
116
114
117
118
122
113
102
103
109
117
122
120
113
106
103
102
99
93
91
94
99
100
98
99
107
113
117
115
118
126
133
127
116
107
110
121
129
130
121
114
113
119
125
124
114
109
114
121
127
127
123
124
124
121
120
105
91
89
96
105
113
119
124
124
119
111
106
113
123
122
107
91
86
95
99
96
98
105
116
122
120
117
118
119
122
123
126
123
119
117
121
127
127
116
106
108
118
131
132
128
124
126
124
120
116
109
106
110
116
119
114
110
108
111
110
105
104
111
125
133
122
108
99
97
96
94
97
108
120
123
117
112
118
129
137
137
126
115
110
112
119
124
121
113
109
114
122
127
126
120
118
121
123
119
117
113
109
111
115
116
111
101
94
96
103
108
108
111
112
117
114
109
101
100
103
104
108
117
123
122
116
112
118
129
136
136
127
116
116
121
127
125
116
110
109
115
121
126
125
117
113
114
118
123
115
105
94
95
103
111
109
105
102
106
117
125
126
118
108
95
89
90
98
99
101
101
106
116
127
128
125
125
127
127
116
109
110
118
125
121
115
106
104
108
113
120
125
127
128
123
118
116
119
126
111
107
107
113
123
128
126
122
118
117
121
124
124
117
107
97
91
93
98
97
90
87
93
110
127
135
133
132
127
116
99
95
107
125
129
120
103
94
99
112
121
123
123
123
127
126
123
116
119
125
116
122
121
119
120
127
133
131
121
109
106
109
112
116
116
110
103
98
100
102
98
95
93
99
109
120
123
121
116
111
108
113
121
127
128
126
123
121
121
121
122
117
115
117
120
121
119
116
117
119
114
115
106
93
92
105
119
119
105
88
84
94
105
115
117
114
102
95
102
108
118
116
106
97
95
103
110
114
118
122
126
124
118
113
115
125
131
133
130
123
119
117
117
119
120
118
117
117
116
114
107
103
98
96
101
111
117
113
99
84
81
89
100
108
116
120
118
110
108
112
120
125
125
120
116
113
111
114
121
126
123
112
105
103
108
113
118
123
123
119
115
116
120
124
122
115
108
111
113
114
112
112
114
119
122
121
117
115
110
107
103
102
104
105
114
123
127
122
113
110
118
126
130
129
126
119
113
112
117
123
121
114
108
106
107
111
117
123
123
115
109
110
117
121
118
112
106
106
106
109
117
120
123
119
116
110
109
111
113
114
114
113
111
110
112
115
118
118
119
123
127
125
119
116
119
117
109
100
101
113
125
125
119
111
111
115
122
128
126
121
115
113
111
112
114
117
121
117
105
97
116
120
122
116
113
110
110
110
110
110
111
106
104
104
108
114
118
121
125
132
132
126
120
120
124
124
115
103
99
110
123
125
119
113
114
119
120
120
121
124
126
118
110
108
116
126
129
120
109
102
119
122
123
120
117
115
112
110
114
118
116
106
96
96
107
116
122
121
117
119
122
125
124
122
121
123
125
125
121
120
123
123
118
113
111
116
118
113
109
113
118
120
115
115
120
124
121
115
110
112
119
118
120
121
123
118
112
108
110
120
123
117
110
106
112
119
121
122
118
115
114
113
114
109
105
107
116
125
124
116
113
115
117
114
111
110
112
111
107
108
117
126
128
124
121
121
120
115
112
110
107
110
113
120
125
126
117
109
104
111
120
125
125
122
119
115
118
125
129
124
117
108
105
106
107
107
109
109
109
107
109
116
126
129
120
111
107
108
114
121
127
130
133
130
125
122
119
118
114
113
107
110
114
118
120
122
118
114
111
114
121
127
126
121
116
112
115
116
122
123
122
120
118
120
119
117
110
106
107
112
118
125
128
131
127
121
113
115
121
127
127
128
130
135
135
127
116
112
114
116
107
110
115
115
116
112
111
112
115
119
122
121
115
113
117
120
116
107
106
111
122
130
126
120
119
119
114
111
111
115
117
116
114
116
121
122
121
118
117
115
114
118
126
131
129
122
116
117
115
113
107
103
106
111
116
118
120
123
129
127
120
108
105
114
127
130
123
114
110
113
118
117
115
117
120
122
123
119
119
118
116
113
113
113
115
114
113
111
109
109
113
118
123
118
112
110
115
123
122
114
107
100
101
110
119
121
123
131
138
133
116
103
109
126
136
130
123
122
124
119
110
102
106
117
122
120
115
116
121
125
124
118
114
114
116
116
112
110
112
118
121
120
116
113
109
111
112
115
118
118
106
101
110
128
139
133
121
112
111
118
124
125
122
123
117
105
95
94
106
119
122
116
112
116
122
123
117
115
121
130
134
127
122
121
122
120
118
115
113
113
110
110
117
124
121
114
109
106
109
112
115
99
94
104
123
132
129
118
110
114
123
130
130
126
119
115
116
121
123
116
107
107
117
127
129
120
115
116
122
124
121
120
120
121
119
116
112
115
121
126
129
127
123
120
112
100
96
102
111
116
118
110
102
104
114
124
131
128
123
121
126
131
129
120
115
115
124
131
128
119
114
118
126
128
120
113
116
124
126
117
111
116
126
129
123
116
111
108
111
123
133
140
131
119
112
110
111
113
115
119
128
127
120
115
113
116
122
124
126
126
127
129
127
123
115
111
110
112
117
121
128
130
127
121
116
114
116
122
119
115
111
117
126
132
133
131
126
118
112
113
121
129
127
120
117
119
121
116
112
112
135
134
123
111
105
108
116
121
124
123
121
122
123
125
123
124
125
125
123
122
128
130
127
119
114
115
119
120
121
117
112
113
117
127
136
134
125
119
113
114
118
114
114
118
120
124
122
119
119
118
125
118
111
109
112
117
120
120
122
120
117
113
110
111
115
123
132
138
135
132
130
132
129
117
111
116
125
134
131
119
113
109
116
128
133
126
111
103
104
112
118
116
113
115
119
123
124
126
135
139
118
110
111
124
134
128
116
107
108
115
116
114
115
118
116
113
109
113
121
130
132
128
119
112
112
118
125
128
122
119
118
121
122
124
123
126
125
117
107
107
118
128
126
115
108
109
112
120
131
140
121
108
110
126
136
126
105
95
99
110
113
114
117
127
126
115
104
97
106
118
125
125
122
125
126
122
115
110
113
122
134
137
129
118
117
128
139
135
120
110
117
127
126
113
103
103
109
114
119
126
118
106
97
106
115
115
108
104
110
119
119
115
113
116
118
117
114
109
111
115
122
127
131
129
124
115
112
114
123
132
137
138
129
123
120
120
122
118
117
116
120
124
122
117
114
113
114
115
115
118
118
107
98
101
112
122
123
118
118
123
126
124
118
113
115
119
123
124
122
122
122
119
118
115
114
116
121
124
124
121
119
122
125
121
111
104
104
110
118
122
123
124
127
131
127
122
118
116
117
118
119
118
115
116
123
127
128
122
112
110
115
121
126
126
130
131
134
133
127
122
119
116
116
118
124
124
123
120
117
114
116
122
126
120
108
101
110
128
135
127
116
117
126
135
135
128
123
121
119
118
106
110
118
120
116
108
110
114
112
109
109
116
123
124
124
128
132
128
119
114
116
119
119
122
124
116
109
112
120
130
139
142
140
132
121
113
114
121
124
120
116
118
127
135
135
133
126
118
116
117
104
101
104
109
106
105
106
111
111
112
118
121
120
116
115
117
119
114
108
109
113
113
110
109
115
119
119
120
127
137
141
138
127
124
126
123
113
101
98
112
129
139
136
125
120
122
121
119
118
118
122
114
108
108
115
119
113
106
103
114
121
120
112
112
119
127
124
114
108
114
118
115
112
117
130
136
133
123
122
122
121
113
105
106
117
123
117
106
104
116
137
146
137
124
117
116
122
124
123
119
120
125
128
128
125
117
107
98
102
117
122
111
97
101
118
129
125
114
115
123
130
130
132
136
138
130
118
111
113
115
114
112
112
115
117
119
119
122
123
127
127
126
125
129
135
138
135
126
120
115
105
117
130
133
126
115
107
107
115
121
114
101
92
100
114
118
113
107
114
124
131
128
124
121
116
112
108
111
117
121
118
118
119
118
114
104
104
114
122
124
116
111
115
126
137
140
132
120
109
111
107
103
107
116
120
118
117
118
122
120
111
102
103
114
123
121
111
105
111
122
127
122
113
108
108
112
117
121
130
137
138
132
123
116
112
107
105
108
112
114
115
114
118
120
121
121
115
109
107
113
109
102
103
111
116
111
105
104
110
115
114
111
117
125
126
123
117
111
114
121
127
127
123
119
117
117
117
119
126
138
147
144
133
118
111
112
115
120
122
120
116
113
116
118
120
118
114
109
108
112
109
110
120
126
121
111
105
103
108
111
114
117
121
121
116
111
108
108
110
117
123
124
123
118
116
117
117
117
115
120
130
138
136
119
106
101
112
127
136
133
123
112
112
120
128
132
127
119
114
108
114
120
125
125
121
121
126
128
123
116
113
115
115
114
113
113
109
98
93
98
111
119
115
111
112
117
123
124
116
113
115
122
127
120
108
104
109
121
129
132
130
121
118
120
123
126
125
123
122
113
122
125
124
113
104
102
111
118
116
111
108
108
114
119
122
125
122
114
108
109
114
125
130
127
122
120
116
117
117
117
117
115
119
121
125
128
129
127
128
132
133
132
122
111
105
106
110
115
121
125
119
128
133
124
107
95
97
108
114
110
104
104
112
118
120
118
120
123
128
131
130
130
133
138
133
121
109
105
115
125
128
124
122
124
127
127
124
126
135
144
146
136
122
108
102
105
109
110
113
122
123
135
142
138
125
113
113
118
119
111
106
107
111
111
106
101
103
111
123
130
130
125
120
122
128
124
117
110
116
125
130
128
125
121
119
113
110
114
123
136
141
136
124
114
110
115
116
113
112
116
121
126
127
125
121
117
118
115
106
105
114
122
119
110
101
101
105
113
122
128
127
120
111
114
121
122
117
111
110
115
117
117
118
119
123
124
123
120
120
117
119
125
125
119
114
115
119
122
119
114
105
101
103
105
113
122
122
112
102
105
121
131
126
110
99
101
113
127
132
128
120
113
111
119
126
123
114
107
106
112
114
116
120
126
131
133
132
132
127
117
110
114
119
122
119
122
129
135
130
115
100
99
103
110
114
116
117
119
119
123
126
123
118
109
106
106
111
116
116
108
104
105
112
125
130
129
124
121
122
124
125
127
128
132
127
124
120
122
123
117
110
110
118
122
125
129
134
135
128
117
99
105
111
115
113
107
103
107
113
115
111
107
108
116
116
112
109
106
101
98
100
108
122
129
130
126
125
125
124
122
121
118
120
122
122
122
119
115
114
116
118
119
118
114
113
116
121
124
123
117
98
99
106
110
106
99
91
91
94
92
89
94
103
112
111
101
98
103
112
114
115
117
126
133
130
121
113
114
118
121
119
114
113
117
121
125
123
118
117
120
122
123
116
109
103
105
115
123
125
119
102
108
112
111
104
97
99
104
105
102
97
97
102
103
101
93
90
99
112
121
119
117
121
126
127
119
110
109
121
131
135
131
127
127
128
128
127
124
118
110
106
107
113
118
116
113
114
122
125
126
112
115
118
112
107
109
120
130
129
120
112
108
107
103
99
97
101
106
112
115
117
116
113
108
108
111
114
121
127
132
133
131
129
129
129
129
126
122
115
104
100
100
109
120
122
117
112
110
116
125
119
114
112
114
121
130
133
130
117
104
101
107
110
104
96
96
108
116
113
105
105
111
110
103
100
113
127
137
134
129
123
118
115
119
122
119
113
111
115
121
122
111
105
114
122
125
118
109
108
116
114
104
97
103
119
130
130
117
103
96
101
110
114
113
108
105
109
112
107
100
98
101
106
111
116
123
125
126
127
126
125
120
118
123
126
119
110
108
120
133
130
113
102
107
122
134
131
121
115
118
94
89
88
96
108
115
115
114
112
112
114
115
115
118
125
125
118
111
106
102
94
87
92
111
127
127
112
100
106
121
130
135
139
142
139
125
116
116
124
130
124
113
106
111
120
131
132
128
124
121
93
96
102
107
111
112
110
108
108
110
112
111
109
111
119
123
115
109
105
100
93
81
84
106
125
127
114
103
107
119
129
135
138
135
128
122
119
126
131
129
125
123
121
119
121
122
123
124
123
120
120
118
112
105
99
101
105
105
103
104
108
113
114
113
110
105
98
95
95
97
95
96
99
107
115
117
114
117
122
128
127
124
119
114
115
121
128
133
130
127
124
125
127
127
124
120
117
119
121
122
128
121
109
97
96
102
111
115
117
116
120
125
127
122
110
103
97
97
98
97
95
97
100
106
104
99
100
109
120
128
128
127
124
124
126
129
127
119
111
111
114
120
126
128
126
119
113
116
122
129
113
117
117
115
110
110
113
119
123
120
121
120
117
113
110
110
115
119
115
101
92
89
94
102
108
107
107
111
119
125
125
126
129
130
129
127
115
102
98
106
117
122
125
124
123
117
113
115
124
131
101
115
121
116
103
96
100
109
113
112
111
110
110
108
110
113
116
116
112
104
104
100
96
98
104
118
125
124
117
112
112
117
123
122
120
116
112
110
111
117
123
125
121
118
118
117
118
119
124
128
96
102
101
92
84
88
100
107
106
101
100
107
113
115
113
108
104
103
114
119
121
112
96
85
88
106
117
115
102
93
98
111
123
125
122
118
118
118
119
120
119
116
114
116
116
118
120
122
120
115
104
105
101
97
95
103
114
115
105
90
86
93
102
109
110
108
110
114
121
127
123
114
107
104
112
115
117
113
105
100
99
104
115
124
127
124
120
117
115
110
108
111
117
123
124
119
115
112
110
107
112
116
121
119
114
113
115
117
113
103
100
100
103
104
102
107
111
114
112
111
112
118
125
130
133
128
120
120
124
130
124
116
109
109
117
125
128
127
124
117
112
115
121
124
122
115
111
110
109
109
113
118
122
117
115
112
110
112
114
120
124
123
117
106
104
105
108
107
106
109
118
123
122
119
117
113
110
109
115
124
128
121
110
104
106
113
119
126
130
130
128
123
116
112
111
116
123
121
116
110
115
119
120
116
114
115
112
106
104
109
113
112
108
105
109
113
117
119
126
132
131
125
113
107
108
112
112
105
99
101
105
108
110
109
112
112
109
112
119
128
130
121
110
111
120
130
130
121
112
109
114
114
116
117
119
118
114
111
110
109
106
96
95
104
112
118
117
116
120
126
127
124
119
117
118
122
123
123
115
111
110
112
114
115
115
118
120
120
119
119
116
112
113
121
129
131
122
112
110
114
115
109
110
113
115
116
113
112
116
119
119
109
105
108
114
114
107
102
104
111
116
122
125
122
114
109
113
122
126
127
125
125
122
115
108
110
121
130
127
119
115
114
119
123
121
119
118
116
118
117
125
119
111
104
106
114
117
114
113
118
121
126
123
116
111
106
105
108
113
115
116
118
120
120
116
106
104
108
116
119
118
119
120
116
110
109
113
117
119
119
119
122
124
124
120
118
118
118
117
117
121
120
113
105
104
110
120
123
122
120
122
125
124
119
111
108
107
114
121
122
120
117
115
117
118
116
110
107
108
110
111
110
110
114
118
119
115
112
116
119
121
122
122
122
120
116
113
109
112
118
104
107
108
106
103
105
107
114
122
125
120
115
112
115
119
117
110
106
108
119
121
117
107
106
109
110
108
106
107
112
115
115
113
113
117
118
117
119
121
120
119
116
117
116
111
109
107
111
116
121
107
107
106
108
113
113
108
109
118
123
117
104
102
114
123
122
112
108
112
119
118
110
106
108
111
110
106
106
111
117
118
119
120
121
117
112
110
110
115
119
119
118
116
114
110
111
115
120
120
119
110
108
105
110
117
120
116
112
117
120
115
104
105
115
121
117
116
121
125
121
113
109
117
126
125
113
107
106
115
121
120
117
117
121
122
114
102
97
105
120
127
123
116
115
121
124
122
116
117
121
106
100
108
121
125
117
109
111
115
117
109
103
100
107
110
111
111
117
128
137
141
133
124
120
121
124
123
125
125
122
115
110
112
121
125
121
117
116
118
118
114
117
126
129
118
98
95
109
118
118
123
116
118
127
136
135
122
109
102
108
120
132
135
131
125
121
124
131
133
131
123
119
123
129
131
128
124
118
116
114
115
118
126
123
117
103
96
103
115
120
120
119
124
124
117
108
108
118
127
122
116
120
126
136
142
141
131
117
107
115
134
153
155
142
126
123
132
141
136
120
109
109
121
129
128
126
127
133
128
119
116
127
140
136
120
103
95
102
114
123
130
132
126
121
118
118
123
131
134
137
108
110
114
120
124
124
124
122
122
128
136
139
134
123
113
114
121
126
121
114
112
116
124
126
123
123
127
132
127
116
108
113
122
126
124
124
126
127
126
127
131
136
131
124
121
120
117
113
113
119
126
114
103
102
108
115
118
118
118
122
122
119
114
110
110
114
119
118
111
110
117
126
128
123
118
116
117
117
112
108
104
100
102
112
124
133
139
140
138
135
130
126
124
125
128
124
112
103
100
106
129
117
104
100
106
108
109
107
110
115
117
115
113
109
108
111
120
122
118
119
125
134
129
119
109
112
121
125
122
117
112
111
115
124
128
125
120
120
123
131
129
124
122
122
123
121
116
116
121
124
120
115
112
115
113
106
100
103
109
113
113
115
122
123
113
109
107
112
116
119
122
123
120
115
114
123
134
138
131
119
116
119
126
129
124
125
124
123
120
114
119
127
127
119
111
108
111
119
130
140
119
117
125
129
121
108
107
114
121
118
114
115
123
129
124
113
107
109
114
114
109
107
110
117
124
125
123
119
117
117
120
123
119
113
110
124
140
142
125
110
108
119
124
118
112
112
114
114
120
130
117
117
121
124
120
117
122
127
133
128
122
117
120
120
118
115
113
117
120
116
110
107
116
121
121
110
96
91
100
119
132
137
128
117
111
121
129
129
121
112
107
110
113
119
125
124
116
111
112
118
116
107
103
106
113
120
125
125
125
121
120
118
119
121
118
116
114
115
122
129
131
127
118
116
115
111
104
101
107
121
133
140
140
134
126
120
113
110
114
119
117
113
111
117
122
123
118
114
116
121
118
110
105
108
111
114
116
117
116
112
115
121
130
135
133
125
116
114
122
135
144
134
119
113
118
124
127
126
123
122
119
123
127
131
126
118
110
116
126
130
125
117
111
112
118
125
128
129
131
127
109
113
120
119
108
97
102
116
125
127
125
128
130
126
121
118
120
122
120
120
120
119
117
120
124
122
117
115
119
123
124
125
125
122
113
108
110
119
126
125
119
117
120
125
128
131
131
129
127
123
102
106
114
117
112
104
108
115
124
129
128
126
119
114
112
118
123
123
117
113
112
112
112
118
120
114
107
106
115
128
138
141
137
124
114
109
108
111
112
116
122
128
135
136
128
122
119
121
124
124
119
110
106
110
120
121
116
112
113
123
127
120
111
112
122
128
120
109
109
120
131
128
118
110
111
114
115
116
121
130
137
140
136
126
122
119
115
111
109
116
123
128
129
125
119
115
114
119
125
130
128
122
115
111
112
111
106
103
111
124
127
119
107
109
120
125
115
103
104
116
131
132
123
116
115
114
112
107
108
112
114
115
116
115
119
122
126
124
122
117
113
109
108
114
125
131
126
123
124
130
118
120
120
116
112
110
108
104
104
107
113
114
111
111
118
122
122
115
111
112
112
113
114
116
116
114
108
99
91
89
90
93
94
94
97
109
120
124
124
119
112
107
107
116
130
139
136
125
122
123
116
116
116
117
122
125
125
120
113
106
104
107
113
120
125
128
128
125
118
115
115
118
119
118
115
109
106
105
101
101
102
100
96
94
95
99
102
104
110
117
121
121
119
119
121
124
124
121
119
120
119
121
125
127
126
123
121
121
122
118
114
113
120
127
131
127
125
124
120
118
125
132
136
133
125
116
108
108
111
118
120
120
116
113
105
99
97
100
111
123
126
123
120
118
120
120
117
115
117
119
118
121
127
128
121
112
109
115
116
115
118
125
130
130
127
123
124
124
120
116
119
122
126
129
128
124
116
111
110
112
118
124
125
118
103
94
95
106
121
129
128
123
123
124
128
127
122
119
119
118
117
115
115
114
113
114
119
121
117
115
119
127
126
120
116
119
124
123
118
115
115
112
110
110
114
117
115
111
107
112
119
127
124
114
102
96
98
103
109
114
117
121
126
128
128
127
125
124
122
119
120
125
128
124
117
114
118
122
118
112
112
113
115
118
119
123
123
121
114
114
119
122
118
112
109
106
100
98
100
113
125
130
126
120
117
116
114
106
98
95
98
102
104
106
108
111
112
115
117
118
118
134
139
132
117
107
116
126
127
111
97
94
105
119
126
128
129
127
119
118
120
122
125
126
123
115
108
105
110
121
127
127
125
125
128
129
127
121
118
117
114
105
93
84
87
99
108
110
111
116
114
123
122
112
104
105
120
134
133
120
108
106
111
116
117
118
124
129
127
122
121
120
123
126
126
125
125
127
129
126
120
114
109
110
112
116
123
127
132
133
129
121
108
98
99
109
118
120
117
118
108
112
109
107
109
116
123
121
119
122
133
140
130
111
97
92
100
112
121
122
119
118
113
116
121
122
122
120
122
122
116
109
101
95
98
111
127
137
135
120
109
110
115
122
124
125
129
131
131
124
99
99
101
113
130
140
133
114
104
108
124
136
127
106
89
82
88
100
112
118
115
109
108
116
124
128
121
111
112
118
123
123
117
108
107
118
136
146
137
113
97
99
115
126
129
124
127
134
135
127
97
94
95
106
117
126
125
119
111
105
102
104
104
106
102
100
98
98
100
106
112
116
124
130
135
136
132
127
125
123
125
126
127
122
118
116
119
122
120
112
105
107
114
119
121
118
122
125
126
122
101
103
107
104
94
87
88
99
108
108
99
97
105
117
121
117
106
99
99
103
111
123
132
130
124
121
127
127
124
115
111
115
123
124
119
117
115
112
113
113
117
121
117
111
110
114
119
120
119
116
102
111
121
120
108
93
84
86
96
105
109
113
117
121
121
114
105
100
99
101
104
113
124
131
127
119
114
116
117
116
114
114
116
119
120
119
122
123
123
125
125
126
121
113
108
112
118
124
120
116
105
114
122
128
129
125
115
108
106
111
116
112
104
102
106
109
107
101
98
98
98
106
122
139
144
134
122
119
130
135
132
127
123
122
121
121
121
122
123
121
121
124
124
122
115
112
115
123
126
128
112
116
116
116
120
120
119
117
115
114
110
103
95
95
101
108
110
105
102
98
96
98
106
112
115
117
122
129
134
135
132
128
131
132
129
123
120
117
113
110
112
119
121
122
118
112
109
113
124
131
110
109
105
105
104
104
110
114
115
113
111
111
113
111
107
108
111
114
110
101
96
94
90
86
86
97
117
129
135
136
133
128
122
121
123
123
117
109
107
115
121
120
116
118
121
122
114
106
110
118
101
96
95
102
107
113
114
113
111
112
115
123
125
119
110
108
112
118
117
112
106
102
101
102
106
110
116
122
133
145
144
129
115
114
122
123
109
104
112
127
132
121
110
109
123
132
128
117
108
113
100
99
101
109
115
118
117
112
108
109
115
117
115
111
109
112
114
116
119
117
111
103
103
116
128
127
117
111
117
128
130
126
126
131
134
123
112
109
115
126
127
119
109
105
111
122
128
124
120
120
109
113
116
116
116
115
117
116
113
112
114
115
109
107
108
111
110
108
110
109
102
93
92
103
120
127
122
114
112
107
102
107
122
129
124
118
113
117
123
123
121
118
113
107
107
112
118
121
120
119
109
114
117
116
111
111
116
120
123
119
116
114
111
111
110
109
104
98
96
97
99
101
102
102
103
107
112
119
115
103
95
93
98
99
98
104
114
123
123
120
118
119
117
113
108
109
115
120
120
117
109
112
116
116
110
107
113
120
122
117
109
108
112
115
120
118
115
107
100
97
98
104
106
102
93
87
91
97
99
102
107
112
107
101
101
118
129
130
117
111
115
121
127
123
114
106
109
119
133
131
116
117
122
118
109
103
106
112
113
106
100
99
106
113
118
120
122
120
114
104
102
107
109
106
98
93
92
95
99
107
115
122
116
105
109
121
130
124
113
111
122
133
139
133
121
110
108
117
130
133
107
112
117
114
103
93
96
103
105
102
103
103
106
109
108
106
109
107
104
104
107
114
117
111
106
107
113
117
114
110
110
114
109
105
104
107
109
109
114
123
132
132
125
118
117
115
116
117
116
116
86
89
96
99
98
97
98
102
106
108
109
109
108
108
106
105
102
102
102
103
101
100
100
100
102
109
110
107
98
92
97
113
125
130
124
115
110
106
111
118
121
115
106
104
110
118
121
120
115
110
96
100
102
101
103
110
117
123
122
111
103
98
100
105
109
115
122
128
126
117
104
91
92
103
114
114
108
99
94
98
110
123
136
141
137
126
113
105
103
107
112
116
118
122
124
124
122
121
119
115
109
117
117
112
109
114
126
135
132
121
111
106
104
108
112
119
127
130
125
115
108
104
109
122
130
127
117
109
114
123
126
127
125
124
124
120
114
110
112
116
118
122
125
126
124
121
118
121
122
122
111
114
114
111
113
117
118
117
117
123
127
125
120
113
112
114
113
109
103
105
112
120
122
120
116
115
116
117
118
120
121
118
114
110
111
112
115
117
120
120
117
112
112
110
109
110
113
120
122
120
124
116
108
108
114
118
114
104
100
108
115
119
118
114
111
109
111
112
117
120
124
122
116
107
101
104
113
118
113
105
105
107
112
112
116
116
118
120
118
113
107
104
109
115
116
113
111
111
112
116
116
107
105
108
115
119
115
109
104
107
109
114
119
121
118
114
110
116
125
126
121
112
110
108
110
110
113
115
114
112
113
117
121
119
117
117
123
130
125
115
106
105
113
125
126
117
111
108
110
116
108
104
106
110
113
112
111
110
112
119
120
120
119
118
113
105
99
101
106
112
110
107
111
118
118
112
109
110
118
125
129
128
122
115
111
113
124
133
131
123
110
107
110
113
116
115
115
117
121
120
125
120
114
109
109
111
110
112
113
116
119
115
108
99
93
90
90
93
98
105
110
113
117
120
118
111
105
107
117
126
126
120
114
110
113
118
123
121
118
116
114
110
107
107
111
117
120
119
117
117
126
119
111
106
106
114
123
127
121
114
108
109
110
105
100
97
97
99
102
106
110
114
113
113
112
112
113
114
116
122
123
117
110
106
111
118
119
117
116
117
117
112
106
104
110
118
118
111
109
115
111
111
109
106
113
119
126
129
129
124
119
114
116
120
120
116
103
100
103
108
109
108
103
104
109
111
115
116
116
118
122
122
116
109
104
106
114
123
132
135
129
116
106
102
106
109
109
108
110
118
127
130
122
115
115
118
113
108
110
117
118
112
112
116
120
114
104
102
108
116
115
109
106
109
110
107
103
106
114
119
119
119
120
121
118
113
114
120
132
136
131
119
113
112
116
116
111
107
109
118
136
137
124
113
111
106
97
88
91
104
116
117
112
109
108
107
111
117
123
121
117
111
109
110
107
105
102
104
110
116
116
117
119
123
124
119
112
109
113
122
124
118
112
115
125
130
122
111
110
116
121
121
121
121
115
112
117
128
134
125
106
93
94
106
116
122
124
126
126
132
136
137
134
131
129
125
121
114
108
107
107
115
125
133
132
123
117
118
127
124
119
117
127
135
128
114
108
112
120
122
128
131
133
134
129
122
117
117
113
109
106
107
113
119
123
123
123
122
123
123
127
127
125
126
124
120
113
106
104
109
116
122
127
128
127
124
123
124
126
123
116
114
120
126
124
117
118
129
136
133
111
119
131
134
130
124
120
117
112
113
119
126
130
124
116
109
113
121
124
120
111
107
109
110
114
118
122
126
128
128
130
131
131
126
118
113
113
121
124
121
117
116
117
122
123
120
125
131
137
137
92
96
104
113
117
119
121
124
128
130
131
126
121
114
112
111
115
121
124
120
114
108
111
118
125
130
133
136
138
134
130
125
120
113
109
110
117
122
122
120
118
120
122
128
133
134
127
121
120
122
122
108
103
109
117
120
114
111
115
121
123
122
118
115
112
113
112
112
112
116
120
126
127
127
130
131
125
117
114
114
115
113
107
108
114
121
128
130
134
135
130
124
124
126
130
130
123
114
111
113
138
129
124
122
121
113
101
95
99
109
115
122
126
120
109
103
106
111
113
116
125
132
128
121
115
116
118
116
111
111
113
115
117
122
126
124
122
126
135
143
140
131
126
124
117
114
112
115
118
116
119
125
130
127
113
104
106
115
120
116
113
120
128
123
109
106
115
126
127
126
126
128
126
119
115
122
132
136
130
121
115
117
121
126
124
120
120
123
123
120
122
128
130
126
117
115
121
126
127
122
105
122
134
126
110
108
124
143
143
125
115
121
132
134
124
121
131
142
142
131
123
118
120
123
126
129
129
125
122
118
117
120
117
113
110
118
128
131
120
110
107
116
126
125
126
128
131
126
122
120
110
124
135
127
117
117
126
134
131
117
116
126
135
136
127
120
123
133
139
131
117
110
120
132
135
124
108
97
100
113
126
129
120
110
108
122
132
133
125
117
114
115
113
118
123
125
121
115
113
115
109
111
117
124
122
118
115
116
114
114
117
121
124
122
117
112
109
115
125
132
130
124
123
130
133
125
111
103
110
124
133
129
119
116
123
128
125
117
117
121
123
117
107
103
108
110
112
111
112
117
106
104
113
125
124
115
110
114
121
125
123
117
110
109
111
111
111
114
123
139
145
132
115
108
113
122
121
119
122
124
120
112
108
117
131
133
121
110
109
116
123
119
109
102
103
109
115
118
121
125
122
123
127
127
118
110
108
122
134
138
132
123
114
109
109
112
116
119
122
126
128
118
110
108
112
111
108
105
108
111
110
107
107
110
117
121
120
118
115
115
118
119
120
121
122
125
126
126
125
123
128
129
125
118
114
112
115
122
127
130
129
123
119
120
118
120
118
120
118
120
117
114
116
119
119
114
106
104
107
113
119
126
125
117
111
108
112
119
124
121
121
124
133
140
136
126
119
119
122
121
110
107
106
110
118
120
121
123
125
127
121
114
112
120
130
128
116
106
113
123
131
127
118
116
120
123
122
118
120
123
131
139
137
126
115
106
108
112
120
120
121
125
128
132
129
118
110
109
118
125
106
101
101
107
111
117
123
130
136
135
125
116
112
118
123
121
107
94
98
112
127
124
116
112
116
125
122
112
107
111
120
129
124
114
112
119
125
123
120
118
117
115
109
109
112
115
113
112
120
136
121
120
113
108
110
119
127
127
120
117
122
129
129
121
115
114
113
111
106
108
110
113
114
111
111
113
110
100
91
91
100
106
103
97
105
124
140
140
129
124
120
115
108
104
108
115
118
124
129
132
120
121
117
113
119
128
133
125
111
108
118
129
128
114
105
111
123
131
122
111
109
115
118
113
107
102
101
99
92
86
85
88
89
91
100
108
118
120
120
124
127
126
120
116
115
117
119
122
126
127
118
122
125
125
123
122
126
128
124
119
120
122
117
111
107
113
124
133
124
115
111
113
118
116
109
101
98
98
93
86
81
81
90
100
101
94
87
88
102
119
128
127
122
119
121
120
119
119
123
127
132
124
120
116
109
105
110
122
127
125
123
125
127
123
119
119
127
135
131
119
111
108
110
118
123
114
106
100
97
95
93
96
106
115
112
99
86
85
96
113
123
127
129
126
123
121
118
117
124
132
138
119
102
98
99
104
109
112
113
119
126
134
131
123
115
116
125
133
134
129
118
111
111
116
124
120
113
107
110
118
119
118
118
118
115
107
96
88
88
93
106
123
137
143
139
126
114
111
119
130
127
117
110
112
120
126
123
114
107
110
117
125
123
115
110
112
115
114
111
111
113
110
110
113
118
118
111
107
112
124
132
126
117
107
105
105
99
88
77
74
81
96
116
133
142
139
127
115
113
116
117
121
119
118
124
131
136
132
121
108
104
108
113
119
122
122
122
113
100
91
91
96
103
111
117
121
121
117
116
122
126
124
116
107
105
107
106
99
91
86
84
85
91
103
121
135
132
122
115
117
112
116
111
102
103
113
127
136
135
123
117
116
122
123
123
124
125
121
108
97
94
103
115
120
120
125
134
138
133
121
115
113
115
114
112
112
115
115
113
110
107
105
101
102
109
119
125
124
125
126
106
111
111
111
111
113
112
116
122
128
132
130
125
117
111
106
106
106
105
103
107
113
118
119
118
122
129
134
131
119
111
110
113
115
112
112
115
118
118
114
112
114
119
123
122
118
115
121
128
128
104
99
103
117
128
127
115
108
108
112
114
110
104
102
99
97
95
94
100
104
106
103
101
103
108
113
117
117
117
117
119
119
117
113
110
106
112
117
118
116
114
117
122
128
126
116
111
113
124
128
102
92
91
97
105
114
118
118
116
106
97
89
86
90
98
102
102
101
101
108
112
113
110
107
109
110
107
106
107
110
113
116
117
114
108
106
109
111
112
116
120
121
124
121
119
116
112
115
122
130
105
104
104
100
93
93
102
114
113
104
95
94
103
109
112
111
108
109
112
117
120
122
120
116
112
111
111
108
105
98
100
112
118
116
113
111
110
109
107
109
117
126
126
121
116
117
121
122
123
127
104
111
117
117
115
113
112
111
106
102
105
110
117
121
124
119
110
108
108
107
102
102
108
117
123
123
116
111
107
106
107
113
118
116
110
107
108
108
107
106
111
122
126
123
118
122
130
128
122
116
103
102
103
111
126
136
132
118
108
109
115
114
108
105
111
113
109
101
97
94
91
94
107
123
131
124
114
113
119
120
114
110
108
105
99
97
101
109
114
116
119
123
125
121
117
123
132
133
123
115
105
104
103
106
115
117
111
103
102
109
114
111
104
100
103
107
106
102
99
100
101
104
111
113
111
108
111
114
115
111
106
106
108
106
101
101
108
111
115
118
123
130
130
122
117
116
118
123
125
127
107
108
108
104
98
91
90
98
109
115
117
112
107
107
104
106
109
111
110
109
106
104
99
90
83
88
100
108
110
110
110
114
114
113
112
112
109
105
101
109
119
127
129
124
121
119
115
118
122
127
106
106
107
106
98
96
99
108
117
121
117
112
103
97
97
103
110
115
115
113
110
105
96
87
84
91
98
106
114
123
125
116
111
109
112
112
108
102
101
111
119
123
121
121
125
130
128
119
118
117
121
112
107
107
112
112
112
111
107
105
106
104
97
93
93
100
105
105
108
111
113
109
101
99
103
108
111
113
114
118
111
103
102
106
110
112
109
110
110
111
117
120
121
121
124
131
130
123
118
117
113
105
99
101
107
114
118
117
111
105
104
104
103
104
107
110
108
102
101
107
113
112
105
102
103
110
115
119
112
98
87
89
101
106
105
103
107
104
99
95
104
118
124
122
115
112
115
116
117
119
88
89
97
103
106
110
115
119
119
115
111
108
106
107
109
113
116
114
109
108
112
118
116
103
93
94
107
114
110
93
85
89
101
100
92
89
90
90
87
90
103
118
124
118
106
98
102
110
116
116
83
92
106
113
109
100
98
102
106
106
104
103
106
108
109
111
115
115
111
107
108
113
114
106
96
92
97
98
94
90
95
105
107
98
89
92
101
103
97
97
106
120
128
122
111
105
110
120
128
127
102
100
105
106
103
100
101
103
103
100
95
100
106
111
109
106
104
103
102
101
98
103
110
110
105
102
101
97
94
95
106
114
112
102
96
104
115
115
108
107
114
122
129
128
121
118
122
128
132
128
101
97
96
100
108
114
119
121
115
108
101
100
106
111
110
103
100
99
100
99
98
107
119
122
116
110
110
108
105
105
107
112
111
108
104
105
107
104
106
109
114
114
111
112
116
120
121
118
114
111
99
98
103
114
121
121
118
117
116
113
106
100
102
109
115
117
115
109
103
99
96
107
120
123
117
110
108
107
104
102
103
110
113
114
109
105
101
97
98
107
113
111
104
104
110
119
119
115
111
112
119
118
118
119
119
117
116
121
124
118
105
94
92
108
122
132
134
128
117
114
106
106
107
110
108
105
102
106
109
113
111
111
112
113
109
106
102
97
101
112
122
127
126
121
121
123
123
125
127
127
124
119
115
109
109
112
119
126
129
125
114
102
101
111
127
138
138
131
124
120
115
107
101
103
108
108
108
111
115
123
123
116
113
114
112
109
106
106
111
118
122
122
120
118
119
120
121
124
127
124
110
108
105
107
112
113
111
109
113
119
119
114
110
111
118
125
125
121
119
120
122
119
114
109
111
115
120
120
117
117
120
124
126
124
122
122
122
119
118
109
100
93
97
105
111
112
113
117
118
113
122
114
106
108
115
119
116
107
106
109
114
111
109
109
108
112
121
124
122
120
120
120
123
119
112
114
122
129
125
119
121
126
128
124
119
120
127
131
119
103
92
95
110
121
118
111
107
112
118
115
126
117
111
110
119
126
128
121
113
108
111
117
124
126
119
115
120
131
128
120
105
102
109
114
115
115
119
124
123
120
119
119
119
111
104
108
119
129
123
111
106
113
126
130
124
113
108
114
120
121
111
110
115
120
124
123
121
120
120
120
122
123
124
121
114
111
114
117
118
113
104
97
102
114
122
124
117
110
109
112
115
114
111
109
111
117
120
121
117
112
111
114
116
119
121
118
119
119
120
119
107
108
117
126
125
119
110
110
113
117
118
112
104
97
95
99
100
97
97
102
106
110
112
114
117
117
113
107
107
113
119
121
116
113
120
130
131
123
114
114
116
115
113
116
124
130
125
117
115
117
115
111
115
121
124
122
118
115
111
107
105
101
102
101
102
105
103
98
91
89
97
108
111
110
106
108
113
114
114
115
124
128
121
113
112
120
126
124
121
121
121
118
112
116
126
133
128
114
111
116
123
119
115
116
120
125
126
126
122
116
109
109
113
117
120
117
112
108
99
93
95
100
103
108
110
114
119
120
116
116
118
118
117
113
110
114
121
123
124
121
116
111
109
114
125
130
127
117
112
117
126
129
122
113
110
113
114
114
116
118
118
115
113
115
118
116
112
106
106
110
113
113
114
115
115
116
119
120
121
118
111
105
106
114
119
120
121
122
123
120
113
107
105
112
123
129
123
114
111
116
124
128
120
113
107
106
103
99
103
115
124
125
118
114
115
116
113
107
110
118
127
125
115
109
110
117
120
118
118
117
117
117
117
117
116
117
115
116
116
116
111
104
101
108
123
128
121
114
109
109
125
129
122
113
110
118
129
135
131
121
111
114
125
130
130
127
125
124
120
116
116
121
126
129
126
122
115
112
113
119
128
134
135
133
129
123
122
124
129
126
113
106
115
125
133
127
118
114
118
124
124
126
118
105
95
98
113
122
121
112
104
102
110
118
125
126
125
121
117
116
119
122
122
120
119
118
118
114
118
126
134
134
128
127
129
132
134
132
130
126
122
119
118
122
121
117
121
124
128
128
115
124
125
117
102
97
109
122
125
114
105
102
108
113
114
109
109
111
119
125
125
119
111
110
112
117
119
122
126
131
134
132
128
126
129
130
131
128
128
126
123
120
123
125
124
120
118
118
117
112
110
116
120
117
114
111
116
125
131
128
120
116
119
123
124
117
111
111
120
129
128
121
114
117
123
129
129
129
130
130
128
127
126
123
121
116
111
110
114
116
114
115
120
130
140
138
129
121
120
116
123
116
113
113
118
119
115
112
111
112
117
122
129
135
135
127
119
117
121
129
132
130
126
125
130
134
131
125
120
120
124
124
120
117
113
110
108
109
115
122
120
116
116
122
131
136
129
124
122
125
126
120
122
126
127
120
112
105
101
103
109
122
134
135
124
117
117
122
124
128
133
137
132
124
120
118
118
117
118
121
123
122
119
120
123
120
119
119
127
132
129
120
116
115
116
116
113
111
107
106
106
112
123
127
122
115
117
121
120
116
115
125
132
123
109
108
121
135
131
128
130
137
135
124
111
105
111
121
131
131
124
115
116
126
136
131
122
118
119
121
121
123
126
124
119
119
122
124
115
98
102
115
124
117
108
113
124
129
121
114
115
127
130
120
112
114
130
139
134
129
129
131
128
121
111
108
114
122
127
127
124
119
121
125
130
127
123
117
115
117
125
136
140
132
126
124
132
136
131
117
123
133
131
119
111
114
123
119
108
107
119
136
140
133
127
126
128
130
130
125
122
120
120
121
121
121
124
124
124
124
124
123
118
111
108
111
113
115
121
131
140
143
137
127
122
122
122
121
120
121
120
122
128
131
127
120
113
108
110
121
134
141
137
131
128
126
124
125
125
122
115
111
113
122
131
132
129
126
126
126
119
108
102
99
104
109
110
110
117
129
137
133
122
115
116
118
118
113
112
119
97
103
122
140
137
119
105
104
114
123
126
116
105
103
110
118
121
121
125
130
130
120
110
111
121
126
123
119
120
120
113
102
99
110
129
137
130
112
106
114
123
128
121
114
113
120
123
121
120
123
109
113
122
127
122
114
108
111
118
121
115
102
97
104
114
120
118
114
118
132
142
138
122
110
109
111
111
112
116
120
121
117
115
121
135
144
139
125
116
115
120
123
122
121
122
124
127
127
124
122
130
128
119
108
104
111
114
116
118
118
116
111
113
123
130
126
116
105
109
123
133
135
129
120
115
113
115
119
121
121
125
127
129
124
117
111
110
116
122
125
123
121
123
128
130
124
117
116
118
114
119
117
111
107
107
112
118
119
120
119
115
112
113
123
131
128
118
114
117
123
121
118
117
122
128
130
124
119
115
113
121
129
131
122
110
97
94
103
119
128
130
126
123
123
124
121
116
113
114
115
108
109
114
121
123
123
130
134
132
122
111
103
105
115
123
123
121
119
121
126
126
118
113
113
122
128
123
111
106
113
126
134
130
119
116
118
120
120
121
128
136
133
119
107
109
117
119
117
114
118
121
120
119
120
124
130
136
135
126
115
109
111
115
115
113
112
115
119
121
125
125
123
116
107
106
113
119
117
112
115
124
126
121
112
114
127
135
133
125
127
133
130
122
111
110
114
117
117
117
120
120
122
116
113
116
126
130
121
108
108
120
132
131
116
106
110
118
124
120
116
116
119
114
106
103
108
114
117
110
103
101
103
104
106
109
114
121
122
118
121
122
126
127
129
128
126
120
121
127
125
113
113
117
116
116
120
122
121
115
115
122
132
128
117
109
110
121
125
121
118
117
118
111
105
102
102
103
102
97
90
87
89
97
104
106
107
106
110
114
118
121
119
118
121
126
128
131
130
129
127
116
110
112
114
110
109
117
129
132
126
120
117
117
116
111
107
105
111
118
122
122
115
106
103
102
98
95
95
98
99
98
99
105
113
115
112
106
106
109
115
120
121
118
113
110
112
117
119
121
124
122
110
100
101
103
107
110
118
123
124
122
119
118
115
113
106
103
106
107
109
106
101
99
104
108
108
103
105
110
111
108
106
110
117
118
113
104
99
103
110
120
131
134
131
121
108
102
105
115
119
129
121
109
109
117
124
120
110
104
111
124
132
131
125
124
122
119
109
99
93
92
96
101
108
114
114
109
105
107
111
111
106
101
100
98
97
94
94
99
106
117
129
137
142
139
130
121
114
115
119
122
122
118
117
123
132
128
116
103
103
114
128
134
128
120
113
111
105
97
92
95
99
104
108
113
114
115
111
110
111
114
116
103
90
82
86
94
97
98
102
107
115
123
132
142
145
135
121
115
118
100
105
109
119
122
123
121
115
113
109
110
118
125
121
109
96
91
93
96
98
103
108
109
107
106
111
117
120
115
111
113
119
120
111
102
100
101
100
96
98
104
114
123
129
136
137
130
120
119
123
94
95
108
121
125
116
107
111
119
120
113
104
107
115
117
109
98
92
97
101
107
112
113
106
102
106
115
117
111
99
98
109
124
129
122
107
98
92
95
104
115
123
127
130
128
121
115
116
122
126
104
98
102
112
112
104
100
107
121
123
112
93
88
101
115
120
112
100
98
100
105
105
102
98
99
102
106
107
104
98
98
103
111
114
111
100
90
90
99
114
125
128
130
127
122
116
110
112
120
123
108
103
98
95
89
88
95
109
120
117
108
94
87
90
99
109
111
105
98
96
95
95
96
98
101
103
105
105
104
106
106
106
103
103
103
100
99
97
97
110
124
132
132
128
121
117
118
117
120
122
108
108
108
103
95
96
107
116
112
101
95
97
104
109
111
111
111
109
104
100
99
98
101
102
104
103
105
109
113
114
113
111
109
106
104
105
105
95
93
96
115
132
139
130
120
118
121
124
124
122
108
111
114
113
114
122
129
125
109
90
87
98
116
125
127
122
116
113
111
108
103
98
98
102
104
101
100
104
113
114
110
109
110
107
104
99
93
91
91
94
106
123
130
125
114
113
122
129
125
116
107
107
102
99
107
121
131
125
113
105
104
108
112
114
117
114
111
112
114
113
103
95
94
100
103
97
91
92
97
99
93
95
101
104
94
86
82
89
95
101
108
113
113
110
110
119
129
127
117
107
104
105
101
102
106
112
113
110
109
112
115
116
116
114
111
104
102
104
113
118
112
105
104
106
103
96
93
93
93
86
82
86
94
95
92
87
89
93
99
104
111
115
112
112
117
126
127
122
115
114
107
106
109
111
109
104
99
101
106
113
114
111
111
113
111
106
102
102
107
110
111
113
113
106
97
90
92
93
90
86
88
93
97
97
94
96
99
100
101
105
114
120
122
120
120
119
118
119
123
127
119
117
116
114
111
104
97
96
103
108
107
101
95
96
103
109
111
109
103
102
107
111
109
103
96
90
90
90
88
87
90
93
98
99
97
97
101
104
109
113
118
122
121
119
114
115
116
119
120
118
124
119
116
116
114
110
98
94
94
101
102
99
96
97
106
113
112
107
103
106
110
111
106
100
96
99
98
92
86
81
83
91
98
99
97
99
102
106
109
111
116
120
122
121
123
126
126
120
117
115
107
98
95
100
106
105
102
101
100
99
100
105
108
115
118
114
109
101
100
106
115
114
106
97
93
96
101
103
95
84
83
92
104
107
105
103
102
99
92
96
107
121
131
132
126
121
118
121
127
129
91
90
93
96
101
104
109
107
102
99
100
104
107
106
105
108
111
115
112
113
117
122
117
102
88
86
97
107
110
101
100
105
115
118
113
102
93
88
90
98
113
125
128
122
112
105
105
111
122
128
94
99
101
101
100
101
101
99
99
98
102
104
104
97
91
94
108
117
117
114
112
115
118
113
102
95
98
106
109
109
113
122
127
120
104
90
86
89
98
106
112
114
113
111
113
117
116
115
113
113
96
97
94
94
95
97
99
100
102
106
109
108
106
102
95
89
91
101
105
101
92
90
101
113
116
111
108
106
104
107
114
127
132
121
105
92
91
95
97
101
103
105
106
109
118
127
134
132
126
119
97
91
90
95
103
108
112
117
121
121
117
110
107
107
102
95
93
98
103
100
88
84
99
113
118
117
112
108
103
98
102
109
115
115
110
105
102
96
92
96
101
106
107
108
116
124
131
133
133
130
114
111
114
118
119
119
119
121
129
129
120
109
106
110
115
115
113
111
111
108
108
111
118
116
112
108
110
112
105
92
87
90
96
101
103
105
105
97
92
93
98
104
109
117
122
126
128
125
126
127
133
129
127
127
123
115
113
118
127
128
117
102
97
109
118
124
120
114
112
115
125
131
126
114
102
98
107
118
120
111
98
94
97
102
106
107
107
102
99
97
96
101
109
119
124
126
126
126
126
124
126
116
112
113
114
111
108
110
118
125
118
104
99
106
117
120
114
110
114
123
129
121
109
100
100
105
111
117
124
124
120
112
110
111
114
111
110
109
109
110
108
104
103
107
112
120
125
127
126
117
109
103
104
111
117
116
109
108
115
123
121
114
108
106
111
113
113
114
120
128
125
114
105
104
112
122
123
118
115
116
120
122
123
117
115
114
113
117
121
123
119
109
108
112
118
124
125
125
122
113
112
116
117
120
123
124
122
122
122
120
116
111
108
106
104
107
115
125
125
120
118
118
122
121
118
120
126
127
119
113
114
124
127
117
107
104
112
122
126
125
121
118
124
128
131
127
123
125
125
120
126
128
122
119
120
126
131
132
125
115
108
110
114
115
108
109
117
125
123
114
111
116
124
121
115
115
122
127
123
114
112
115
115
111
104
105
112
120
120
118
116
120
127
126
121
115
118
125
129
126
122
121
119
118
117
117
121
125
126
121
115
114
113
112
112
111
114
115
113
111
114
117
120
119
121
125
124
121
112
111
112
113
109
108
112
121
125
119
108
105
107
115
119
121
122
120
120
121
123
124
109
109
116
121
120
113
109
112
121
125
124
119
110
107
110
112
112
106
100
102
109
115
118
116
116
121
122
117
110
111
120
125
118
110
108
119
125
120
113
111
114
116
117
121
125
125
119
115
118
127
117
111
116
122
122
114
109
110
114
117
117
115
111
111
110
112
112
107
97
92
94
104
108
107
103
106
114
115
113
112
122
130
127
114
106
106
114
117
116
117
118
118
117
121
125
121
111
111
117
129
125
120
116
116
113
111
107
108
109
112
109
107
107
104
104
104
106
107
103
99
97
100
102
103
105
111
115
115
113
109
109
117
118
121
121
120
117
112
106
104
105
109
114
120
123
122
115
115
117
123
106
111
118
118
111
103
102
107
114
118
117
109
104
102
105
107
107
105
104
106
111
111
106
105
110
118
123
123
121
117
109
104
106
114
122
127
124
118
113
107
105
108
113
119
124
126
126
121
119
118
86
95
111
121
121
119
118
121
127
128
122
116
110
111
118
121
112
100
96
110
122
131
124
117
120
124
126
125
124
122
119
118
116
115
112
113
115
117
117
114
109
108
111
117
123
127
127
125
121
116
122
124
114
106
110
121
127
123
116
114
122
137
147
144
136
128
126
125
122
116
114
118
123
120
115
114
119
127
132
135
135
133
128
124
120
119
120
120
122
124
123
120
120
122
123
123
120
121
120
120
126
125
112
96
93
103
117
122
118
113
111
118
127
132
131
128
127
128
125
125
123
119
118
116
118
126
135
138
137
138
136
132
125
117
112
109
107
106
111
120
126
129
124
122
124
126
131
126
121
119
123
127
128
121
109
105
115
123
124
113
104
105
118
130
133
128
122
119
123
127
129
126
122
121
125
129
131
129
126
121
119
119
120
122
120
118
114
116
124
130
132
128
126
125
129
129
126
120
111
104
123
127
133
132
125
122
125
126
124
119
113
115
122
129
132
126
117
110
113
122
128
128
124
120
116
117
117
116
116
114
115
119
129
134
134
128
120
118
125
128
124
117
116
122
128
127
122
119
118
116
121
124
124
122
123
125
127
125
114
108
109
114
120
122
123
123
118
113
113
117
123
124
120
112
112
117
122
123
120
117
121
126
130
127
124
117
112
109
110
111
110
106
103
109
118
125
125
120
119
126
110
113
117
119
122
125
128
127
119
108
106
114
124
124
120
119
120
123
117
115
118
123
123
120
117
118
121
123
125
125
122
120
117
117
117
113
108
107
110
110
108
104
103
112
121
128
124
112
101
101
100
95
98
109
117
123
128
127
121
117
119
127
129
122
112
111
121
128
120
113
115
121
125
125
118
107
108
116
127
133
122
107
107
125
138
130
116
107
112
120
120
118
119
124
126
125
122
118
111
99
108
98
94
95
106
116
118
110
103
110
120
128
119
104
101
113
121
119
112
112
116
121
117
108
102
103
110
119
125
125
117
108
112
127
141
136
120
108
112
122
132
136
136
129
122
120
122
129
134
127
133
126
110
99
106
114
116
107
102
116
129
128
113
104
116
128
129
118
112
119
125
121
106
92
93
109
125
130
124
114
113
117
122
123
117
111
107
107
112
122
131
135
131
128
124
123
122
121
123
131
134
131
122
119
115
116
111
108
114
130
138
133
121
119
130
138
135
128
126
127
124
111
102
102
110
121
127
129
123
114
111
113
120
117
107
98
94
100
112
120
124
122
120
123
130
133
126
117
115
123
106
113
120
123
120
111
101
98
102
108
110
109
109
114
121
123
121
120
123
124
119
112
111
119
126
129
125
122
120
116
113
111
112
117
121
120
117
113
113
117
124
122
118
115
119
130
133
130
123
121
91
99
109
112
110
108
109
111
112
108
100
93
96
108
120
123
117
105
104
117
129
138
133
123
120
122
123
123
122
121
122
121
120
121
128
135
133
126
121
123
125
120
108
103
109
119
128
129
124
119
109
108
104
99
104
114
124
128
130
129
122
109
104
110
122
125
118
104
100
112
129
140
137
123
114
113
119
123
124
121
123
126
128
125
121
115
109
107
112
121
119
109
103
104
110
113
113
114
119
122
129
128
115
106
109
122
129
123
118
120
125
123
115
111
114
120
121
121
118
118
121
123
121
121
117
113
111
110
112
117
122
126
130
126
119
107
99
101
110
120
123
118
112
108
112
118
119
121
124
125
123
127
124
121
122
123
125
119
111
109
110
115
116
115
114
120
125
131
133
132
128
122
118
116
116
113
107
106
111
121
132
134
131
125
120
117
116
116
118
124
129
124
113
106
112
129
140
136
124
116
110
114
117
120
120
119
120
118
112
107
105
106
114
119
123
123
127
130
131
131
127
123
123
119
120
119
120
119
119
119
122
126
129
125
121
116
110
107
107
110
111
109
106
110
120
130
131
121
114
112
115
115
115
110
111
113
113
111
109
111
116
120
126
131
136
138
134
128
124
122
120
116
115
117
123
130
133
128
117
108
108
116
123
127
120
113
108
108
108
109
107
108
116
126
129
127
120
118
121
123
118
120
119
118
117
119
118
113
108
108
116
124
127
130
134
135
130
121
118
121
127
122
112
109
112
119
121
117
113
114
117
120
121
118
113
115
121
127
125
121
118
116
118
117
114
115
120
127
129
127
103
107
116
124
123
118
116
115
113
106
103
104
110
115
114
111
107
107
111
120
126
121
106
93
88
89
95
101
110
115
117
114
107
102
104
111
121
125
123
122
121
119
109
102
98
107
118
123
122
120
94
103
112
119
116
108
107
110
115
112
107
105
108
114
116
114
112
108
105
104
101
96
90
86
84
86
90
93
96
96
95
93
95
99
100
100
104
108
118
126
133
131
121
111
104
106
109
115
115
117
116
122
121
116
113
114
117
115
117
122
125
126
126
126
129
130
124
115
101
93
94
100
103
104
102
100
98
95
93
92
94
98
104
101
96
93
94
105
124
140
149
146
135
119
109
106
107
111
115
119
112
121
121
117
117
121
124
116
112
117
125
136
135
127
113
101
100
102
105
109
113
114
114
111
105
101
99
99
102
105
110
113
109
100
92
94
104
113
121
127
134
140
135
130
124
122
118
112
112
116
81
87
104
120
125
119
110
106
106
108
112
121
125
118
99
81
78
91
108
119
118
111
103
97
94
94
98
102
104
105
111
115
112
104
99
99
103
104
102
104
113
123
132
133
140
140
131
116
111
116
81
78
99
123
132
123
114
116
123
123
114
107
107
113
115
108
100
101
107
114
115
113
105
97
93
95
99
104
104
102
101
106
109
106
102
97
95
95
100
106
113
116
122
129
134
132
125
117
116
118
105
102
109
118
120
114
115
126
137
136
122
104
97
101
113
118
113
108
107
111
116
116
112
110
108
109
109
107
105
102
101
101
100
98
96
95
98
103
107
110
112
116
121
123
119
115
114
116
118
115
109
114
115
112
95
87
92
104
113
113
107
97
91
91
98
107
111
110
105
105
104
107
109
113
120
121
122
120
118
118
115
111
103
99
98
102
105
104
100
102
111
118
123
123
120
118
118
119
114
105
102
108
115
114
102
91
91
96
94
86
86
92
102
105
108
110
114
112
104
94
93
99
106
105
106
107
116
125
131
128
118
110
102
101
99
99
99
96
98
103
114
126
132
126
118
115
117
119
115
107
110
113
119
116
112
110
112
109
99
89
89
103
117
123
121
119
116
114
107
99
101
109
108
104
90
83
91
105
117
115
100
93
98
101
97
88
83
89
100
110
123
132
135
126
110
101
108
118
118
108
118
125
121
112
103
102
105
108
106
104
107
113
116
117
117
117
114
116
119
119
117
112
110
107
100
89
84
87
97
94
86
90
98
107
101
86
74
78
93
108
122
126
124
116
110
108
115
118
114
107
106
113
114
109
104
103
105
110
114
115
112
107
108
114
119
116
111
113
123
130
121
110
108
113
116
106
96
92
95
97
94
93
99
104
100
88
79
80
92
108
114
112
108
111
119
129
126
118
110
111
106
105
105
108
113
117
115
114
115
113
106
102
108
120
127
119
109
104
106
109
107
108
114
120
116
103
96
95
98
101
95
95
94
91
89
89
91
96
105
111
115
114
114
116
121
123
123
118
118
117
120
115
108
108
111
109
104
99
100
105
105
103
104
109
118
118
114
107
101
98
101
111
124
128
117
104
97
95
93
91
93
97
97
92
82
77
85
98
110
119
125
126
123
115
108
104
110
117
118
115
123
120
117
114
111
102
90
87
97
108
113
106
103
104
109
113
112
109
108
108
111
113
117
118
116
113
108
98
88
82
90
100
109
102
85
76
78
91
106
118
123
121
116
113
111
111
112
112
114
113
112
111
113
117
116
107
100
100
107
115
116
114
114
115
112
105
99
100
107
114
117
111
102
98
100
107
107
101
94
89
92
98
103
102
100
96
94
98
106
116
118
112
109
111
118
120
115
113
116
123
106
102
99
103
110
119
122
119
110
105
106
111
113
107
102
100
102
107
111
113
114
110
104
101
99
99
98
103
106
106
101
95
93
102
112
115
108
107
115
124
124
115
106
107
114
114
110
110
117
125
109
102
95
92
103
121
132
125
113
103
102
104
102
95
91
95
105
116
115
113
111
114
117
114
106
97
95
104
113
117
112
105
104
108
111
106
102
106
117
126
123
113
103
105
113
119
116
110
105
112
114
110
101
99
105
114
117
117
117
115
112
108
104
99
94
90
92
102
110
110
101
99
108
115
115
109
105
108
113
112
111
113
119
119
110
98
93
92
98
108
113
113
111
109
116
123
127
122
114
112
110
112
110
114
115
113
108
108
117
125
124
119
114
109
99
89
85
94
105
104
91
82
90
105
115
116
114
110
104
99
98
102
109
111
109
107
102
94
89
98
111
126
127
121
117
122
129
134
133
127
110
114
118
123
120
115
112
115
123
131
133
128
121
112
105
97
96
101
106
104
103
101
104
105
104
106
108
105
98
90
87
91
95
97
101
109
115
112
104
99
100
111
119
122
124
125
128
129
129
125
116
114
117
123
123
114
109
111
120
128
126
119
112
112
110
110
109
108
110
113
121
126
126
118
111
110
110
109
103
98
97
104
110
112
110
111
114
113
103
87
77
82
100
120
130
129
124
117
114
112
119
111
111
123
127
121
112
110
117
123
120
112
111
113
118
118
111
109
116
124
129
125
119
120
126
129
123
114
110
116
120
126
126
122
116
112
108
106
105
101
96
99
109
120
124
123
121
117
115
112
112
110
112
122
131
131
125
123
127
129
127
124
123
123
122
115
108
108
117
125
124
113
108
113
126
133
126
115
114
119
129
129
123
114
108
106
108
116
124
137
140
134
124
119
119
119
119
118
118
119
112
117
119
119
120
119
120
128
129
129
127
126
125
121
113
108
107
109
114
115
116
116
117
117
115
119
120
119
116
112
113
116
118
115
109
106
108
118
132
145
143
130
116
113
114
116
114
116
119
122
120
125
120
115
110
110
118
126
129
123
117
114
113
110
103
103
106
109
112
113
120
128
128
120
111
112
118
123
119
114
111
111
113
114
117
120
118
116
119
122
123
117
113
111
111
114
112
113
118
123
123
122
117
111
106
106
112
118
120
117
109
107
107
105
103
102
105
106
105
108
114
122
122
116
114
119
125
124
119
115
118
119
116
112
115
121
125
117
109
107
114
118
120
121
121
118
118
120
120
122
116
117
116
111
108
104
105
110
114
118
118
115
112
112
109
109
110
107
103
99
99
104
109
109
108
113
121
122
120
119
123
130
126
115
105
106
112
114
111
110
112
114
115
119
121
121
118
124
130
134
115
109
104
108
113
114
113
110
113
117
121
121
118
114
111
109
110
111
111
108
103
102
106
105
102
102
108
115
118
120
122
128
128
120
107
103
102
110
113
116
115
110
110
116
114
107
105
112
128
136
110
101
99
105
114
117
113
110
110
115
116
115
114
111
107
103
104
108
112
116
111
104
102
104
107
110
111
112
113
114
115
116
119
122
121
117
113
114
118
120
123
120
118
118
113
106
100
106
116
122
90
96
115
124
117
105
96
102
113
120
120
114
111
110
109
108
107
107
104
103
100
95
92
98
107
115
118
118
118
117
112
107
108
114
119
120
119
120
120
120
121
123
123
119
115
112
115
121
122
121
82
95
120
133
125
112
107
115
125
124
118
111
110
114
121
124
120
112
106
105
105
107
106
105
108
106
104
108
116
119
115
109
108
109
111
113
116
117
117
112
109
114
120
120
119
119
122
127
128
126
116
118
116
112
111
115
118
118
119
121
124
127
131
130
131
129
129
127
126
124
121
124
124
119
116
117
120
125
124
121
119
124
129
129
126
119
113
110
114
124
132
133
126
114
107
109
119
123
121
116
118
124
125
123
123
125
122
119
116
110
106
109
119
127
125
118
112
114
121
125
123
120
118
119
120
125
129
128
124
121
124
129
132
127
119
114
111
107
108
115
122
126
117
111
111
121
126
123
118
116
116
115
119
124
125
125
124
120
117
112
109
114
121
126
125
118
112
111
115
115
115
118
120
121
119
118
117
117
114
112
112
115
118
113
107
103
109
121
131
128
120
110
109
118
125
133
130
125
120
117
121
118
117
117
118
123
128
130
126
123
123
126
122
115
114
114
117
116
114
112
117
123
123
119
109
103
103
107
112
113
113
118
122
121
116
114
121
133
139
133
122
112
110
118
123
124
121
119
120
118
113
126
128
118
116
121
129
130
125
120
119
117
111
103
106
113
117
109
105
108
115
121
117
108
104
109
114
118
114
114
120
127
128
123
122
127
131
127
117
110
113
114
111
109
111
119
121
117
110
111
109
122
124
115
114
120
130
133
127
119
115
112
112
112
114
117
116
110
104
104
107
109
108
108
113
120
123
120
113
107
109
112
115
116
116
114
115
114
109
105
106
109
113
116
123
128
125
117
109
108
118
115
110
111
119
131
138
134
124
118
116
120
122
118
113
112
115
118
116
113
108
107
114
124
129
124
117
112
111
113
111
108
110
116
117
107
99
106
120
127
121
113
116
127
133
128
118
111
113
116
115
102
92
101
121
140
139
123
112
111
117
115
110
108
112
114
114
111
114
118
119
116
114
119
126
125
118
110
108
112
113
110
110
114
120
121
119
119
122
126
124
115
111
112
119
120
114
109
112
115
107
96
86
94
113
127
123
118
118
127
123
107
91
95
116
127
120
108
112
124
129
121
105
98
106
117
122
114
106
101
106
111
113
114
120
130
134
129
122
116
112
107
104
108
117
124
125
123
120
119
119
111
105
103
108
111
111
114
125
133
131
113
101
106
121
128
123
118
126
135
131
116
103
100
107
113
116
116
112
108
106
111
120
122
120
118
119
122
122
118
114
111
115
125
131
134
133
131
128
126
123
130
122
114
109
109
109
111
110
112
116
123
129
130
126
121
118
119
124
120
115
108
111
120
124
121
117
118
120
120
118
117
116
115
110
108
112
119
123
125
125
122
118
118
120
125
127
126
120
116
110
117
120
114
110
111
114
117
117
116
116
119
121
118
118
120
124
122
111
101
99
108
121
127
126
126
124
122
119
119
121
122
118
114
113
117
119
118
119
123
125
116
105
100
103
113
117
117
114
114
110
110
111
111
115
122
126
129
132
132
128
119
106
99
103
119
129
129
117
104
103
115
124
126
123
122
123
123
118
112
110
110
115
122
128
129
122
113
111
118
119
111
105
104
110
111
111
114
119
126
127
127
116
107
114
132
139
130
120
121
130
134
120
102
98
109
120
125
123
120
121
122
120
115
112
113
119
122
123
117
109
103
108
115
124
124
119
114
113
116
116
119
118
117
116
116
116
119
124
126
125
129
116
105
110
122
129
117
107
111
129
142
133
114
100
105
113
118
119
120
124
123
122
118
114
111
111
120
126
126
120
116
116
114
110
108
110
113
115
113
111
109
111
113
120
126
131
127
122
114
109
114
114
111
110
110
109
108
110
119
125
127
124
118
115
114
114
116
115
114
113
119
127
136
131
119
111
112
118
120
120
124
131
130
119
106
95
98
103
103
98
95
100
112
128
136
134
124
116
115
110
113
118
123
121
112
104
107
118
126
120
109
108
118
130
132
125
117
115
115
112
114
119
130
136
131
122
118
116
114
113
120
131
138
130
115
103
101
106
109
106
106
113
123
130
128
118
112
116
120
122
122
124
127
126
121
113
108
112
114
111
104
104
115
127
134
129
120
116
115
111
108
105
112
122
124
126
123
123
121
120
118
117
117
116
114
115
115
112
110
108
113
121
122
117
114
113
117
122
122
114
114
120
123
120
114
106
102
100
100
104
109
113
115
118
124
131
131
124
117
110
104
97
95
98
99
101
105
108
112
113
108
100
95
99
105
114
113
109
105
107
112
115
116
116
119
122
123
121
119
102
107
116
118
113
105
97
98
102
107
112
114
116
117
119
126
136
138
131
122
113
107
100
92
88
86
87
87
90
94
98
99
96
95
98
105
109
108
111
119
123
125
118
116
118
122
122
115
113
115
104
116
117
112
112
114
118
120
120
119
115
110
107
109
112
117
120
117
109
110
114
118
115
107
102
99
101
102
104
103
108
113
114
113
111
107
109
112
121
129
135
131
120
114
114
117
112
110
112
117
104
113
110
108
110
117
123
126
123
119
117
117
118
115
109
101
96
97
101
102
107
111
114
111
104
96
94
99
106
110
109
113
115
115
113
116
119
121
120
118
119
121
118
111
111
115
117
112
111
116
90
90
101
110
111
105
101
105
111
118
121
126
127
123
114
103
100
107
113
115
108
102
102
101
101
94
88
93
105
108
106
103
101
104
106
108
109
110
110
114
117
117
115
112
114
119
117
108
99
104
91
89
102
118
123
114
106
107
118
125
127
126
117
110
111
113
114
113
115
113
110
105
101
100
99
100
101
109
116
117
113
104
99
94
94
95
96
101
109
116
118
116
114
116
118
119
111
103
98
103
107
107
112
116
121
122
122
124
124
123
123
117
106
98
99
104
108
109
107
109
108
107
104
101
98
99
101
107
114
116
116
110
100
92
91
101
109
115
114
109
105
108
115
121
122
120
119
118
116
107
111
116
114
112
102
97
98
104
104
103
100
96
93
92
94
101
109
113
115
116
115
113
108
105
104
104
104
104
106
108
110
110
105
99
96
99
109
114
112
108
106
110
113
119
119
123
130
131
124
110
99
104
111
110
101
90
90
95
95
90
88
92
95
94
96
102
112
118
117
113
112
112
108
103
105
116
124
124
115
106
101
102
103
100
93
87
91
101
113
120
120
113
111
111
113
115
119
118
111
102
102
101
104
109
107
104
104
105
101
100
104
112
111
104
99
104
112
111
106
101
108
113
111
101
96
103
117
123
118
107
97
98
102
102
92
82
83
95
111
120
121
120
121
119
111
106
108
113
113
104
112
106
104
106
104
95
89
91
98
108
112
112
106
102
102
108
112
110
111
115
121
124
121
112
102
94
92
99
109
110
103
100
102
102
93
81
78
90
108
119
123
124
125
120
112
108
114
121
123
116
109
105
102
103
100
95
86
90
99
109
103
88
84
94
111
118
111
110
114
125
122
117
118
122
120
105
92
94
107
113
110
102
98
99
94
84
79
88
109
124
127
122
114
113
116
118
120
117
114
114
110
106
98
93
97
102
107
109
113
110
98
85
88
106
120
120
112
106
106
108
103
100
105
114
115
105
95
96
104
111
109
102
96
96
95
92
92
97
109
122
124
121
119
122
124
123
120
116
111
110
119
107
93
81
87
101
111
115
115
110
102
97
100
106
110
110
109
104
102
97
96
100
109
111
105
99
97
99
102
104
108
111
109
103
94
91
96
101
108
114
122
127
131
128
123
116
117
117
118
113
111
105
94
90
93
99
103
107
114
115
110
102
96
94
92
94
99
102
102
102
105
110
112
111
106
106
109
110
105
100
105
113
114
103
89
82
89
104
115
124
125
121
117
115
114
111
111
112
116
117
107
102
102
110
115
117
109
106
112
120
118
113
106
103
100
99
96
99
104
108
109
108
104
103
110
116
116
111
107
103
103
101
94
93
95
95
98
109
121
127
122
109
102
112
118
117
111
106
108
116
105
101
98
106
118
125
123
115
111
114
120
120
115
112
112
112
110
106
104
106
105
99
97
105
118
121
108
100
102
109
107
89
75
83
100
113
112
112
116
121
120
111
110
113
121
120
114
110
109
116
102
98
95
100
112
126
132
127
118
113
113
118
116
113
112
113
112
108
102
96
97
100
107
109
111
104
100
101
109
110
102
87
78
86
102
115
115
113
114
120
124
119
113
112
114
116
113
109
109
114
106
104
106
111
118
127
130
129
123
115
111
112
118
119
113
104
98
99
102
101
99
103
111
112
107
99
102
109
112
106
97
93
100
107
112
112
105
99
100
110
121
129
127
117
115
115
114
110
108
112
113
116
117
121
127
128
125
118
113
112
112
116
123
123
115
101
92
97
104
107
103
100
103
111
111
107
102
101
102
104
106
111
115
118
118
113
104
93
89
99
117
135
136
126
116
114
116
115
113
110
114
116
118
121
125
127
121
114
110
113
122
128
127
122
110
101
97
99
102
99
98
100
103
106
107
103
93
89
96
108
117
116
108
99
103
113
120
118
111
109
112
120
121
119
113
111
115
115
114
110
109
106
111
121
122
116
109
107
109
112
120
123
122
118
113
115
118
116
108
101
103
112
118
120
119
114
107
99
98
102
113
117
107
100
101
112
121
125
119
105
98
102
114
126
129
123
116
110
107
109
116
109
112
122
128
126
118
114
111
110
108
110
117
121
125
130
127
122
120
119
125
127
129
131
138
138
128
113
106
108
120
128
126
121
116
115
115
115
112
103
100
110
126
139
142
131
117
109
105
112
121
119
118
122
127
128
127
125
120
117
115
117
122
126
132
130
123
116
115
122
127
124
119
121
130
135
128
117
114
121
132
138
134
127
122
120
118
117
120
120
119
120
123
123
123
117
110
107
110
118
116
119
118
114
109
108
110
114
118
121
123
123
122
122
124
126
122
117
113
114
116
116
112
110
113
118
118
116
117
124
125
119
115
114
121
125
124
122
122
123
120
113
106
105
105
102
101
103
111
120
119
119
117
115
112
110
112
114
114
113
112
110
111
108
112
114
118
118
115
114
116
116
113
112
113
116
120
119
118
117
115
108
102
105
118
127
125
116
110
115
121
119
114
112
116
116
110
107
109
113
123
121
117
117
119
120
119
114
106
99
100
104
110
112
111
110
111
111
110
109
107
110
111
111
112
117
121
122
116
112
111
116
117
117
118
119
115
109
107
114
123
127
127
124
122
124
126
123
119
116
117
122
120
119
116
112
107
104
100
101
106
113
117
115
110
106
104
106
107
102
98
101
109
110
106
105
113
121
119
113
111
117
126
133
125
116
110
109
112
113
114
113
113
119
122
124
128
129
127
118
110
112
107
109
117
120
117
109
106
110
115
115
115
113
108
107
108
111
116
115
111
106
108
112
110
105
106
113
120
119
115
113
120
126
125
119
116
118
121
122
115
109
109
117
124
122
118
115
118
117
105
94
88
98
116
130
130
122
117
116
116
116
117
118
121
120
117
117
119
121
115
107
107
113
117
115
110
109
114
119
118
114
111
114
113
111
113
122
133
137
132
123
117
116
114
111
110
110
115
116
96
95
103
109
113
108
107
113
123
126
124
121
121
125
126
124
120
119
118
112
107
106
109
115
120
119
117
117
118
119
114
107
106
108
109
108
110
115
120
122
120
116
115
114
108
105
112
122
127
124
109
113
121
123
113
98
95
105
118
122
119
119
122
126
123
121
119
121
120
112
106
106
111
116
114
107
105
109
117
119
113
104
101
106
112
115
116
115
108
104
103
109
116
115
112
111
116
123
128
125
114
115
117
120
119
119
122
128
132
128
118
106
106
113
126
131
132
133
132
128
120
114
118
122
124
121
117
114
111
109
112
120
127
125
118
113
112
115
116
116
121
128
127
120
112
114
117
120
117
118
116
121
130
136
137
131
121
118
120
117
108
101
105
117
127
121
113
111
116
115
109
109
117
126
127
121
114
109
111
112
123
131
138
135
132
134
136
129
117
110
115
123
121
110
104
107
113
116
116
120
118
114
114
115
119
121
118
117
120
123
123
120
117
112
105
100
100
105
108
104
101
107
118
125
120
111
108
110
114
116
119
125
127
120
112
112
121
130
131
119
108
103
104
109
112
111
113
116
125
131
122
117
111
103
104
111
117
120
121
123
126
124
117
104
98
101
110
117
116
114
111
119
125
127
121
113
111
115
117
116
116
116
113
105
96
97
110
126
133
128
119
112
113
119
122
121
119
116
117
121
112
120
121
114
109
111
118
120
119
116
116
113
113
114
122
125
121
113
109
116
125
128
123
118
119
123
124
122
116
115
115
115
113
109
114
129
141
142
128
118
121
127
128
123
121
122
123
119
111
107
110
119
119
111
106
111
120
125
126
122
118
118
120
129
137
133
118
104
104
118
125
122
109
105
110
118
122
120
112
107
108
111
114
116
122
133
143
142
130
117
115
124
129
128
124
124
124
125
127
123
134
139
130
120
120
126
131
128
124
120
118
119
123
128
125
116
110
106
116
121
121
112
112
120
128
127
118
108
105
109
115
119
119
114
105
103
110
125
132
128
118
114
120
128
133
127
121
117
123
128
133
131
126
130
138
145
139
125
115
107
103
104
115
125
125
115
106
105
116
122
120
115
121
135
147
141
120
99
95
110
127
132
121
107
102
109
120
124
124
125
120
110
103
108
116
123
119
109
103
106
105
98
102
119
132
133
125
121
120
115
104
92
95
110
123
117
105
100
110
120
125
120
121
130
137
133
120
106
102
112
124
122
112
107
118
136
145
134
122
117
123
122
111
99
98
111
123
124
120
115
107
101
[truncated: 206,613 more chars]
