# Supplementary material for: Evaluating flow modulating treatment response in intracranial aneurysms using black-blood MRI in vitro
Source: Commun Med (Lond). 2026 Mar 27;6:170. doi: 10.1038/s43856-026-01413-z (PMC13031954; doi:10.1038/s43856-026-01413-z)
Supplement: Supplementary file 8 — Supplementary Data 5 [file 43856_2026_1413_MOESM8_ESM.zip › Data_Figure_8ab_Sup_Figure_6ab/BB1/with derivo (FD1)/1_BB1_aneurysm_array.txt]

311
390
285
377
451
256
361
423
484
290
355
416
459
246
301
355
384
207
233
331
449
273
385
471
513
287
411
469
507
525
260
400
472
504
525
221
373
471
500
522
531
314
417
468
499
516
507
206
300
366
424
469
480
472
214
282
332
360
381
394
169
213
238
245
366
448
317
415
490
512
362
456
504
528
523
381
480
508
528
543
544
372
483
524
528
531
540
335
473
540
538
530
536
548
268
427
517
537
538
539
536
536
182
317
419
471
510
533
528
515
507
177
253
331
404
444
462
475
485
501
164
229
261
297
343
357
350
226
325
274
379
443
330
427
478
491
240
387
467
506
519
509
276
428
497
517
537
542
540
319
453
514
521
538
562
567
565
337
457
520
536
540
551
562
572
582
288
429
527
559
550
542
552
575
587
204
361
506
566
561
552
557
565
570
541
260
416
504
533
552
555
546
541
538
543
146
266
362
441
500
518
525
528
532
555
567
188
275
349
391
429
457
457
458
437
387
154
201
236
257
265
248
203
167
200
309
294
379
427
240
359
428
470
486
278
401
463
495
506
498
310
434
491
517
537
533
518
346
471
519
530
550
558
552
553
393
497
532
534
550
572
579
575
572
403
500
529
540
557
578
587
578
575
596
361
483
540
555
561
572
585
593
591
587
291
435
539
570
565
566
577
594
596
578
565
203
345
486
543
557
569
567
566
566
564
567
594
216
360
452
515
557
559
556
552
551
574
600
594
192
293
381
449
494
526
527
519
535
534
496
455
177
245
319
376
387
383
369
327
278
226
261
338
257
359
411
237
356
415
446
462
313
423
456
478
489
465
354
449
481
503
516
506
492
247
382
468
503
528
551
549
532
517
283
414
499
534
546
559
559
552
554
559
304
444
516
545
554
559
567
574
575
581
594
299
444
513
535
554
578
595
598
576
568
598
617
270
418
505
536
555
579
598
605
594
575
592
623
630
230
372
483
541
558
567
582
596
606
601
600
608
625
289
422
522
546
559
581
586
592
595
586
588
605
609
158
304
446
509
545
579
582
575
567
564
579
603
607
590
132
282
396
458
506
547
568
554
549
573
584
568
538
451
207
275
341
420
479
479
467
465
447
397
333
242
155
211
265
280
258
236
216
170
103
192
272
216
312
381
411
321
400
440
448
415
307
406
444
465
472
445
377
463
472
482
485
462
444
275
420
484
493
507
510
504
503
486
331
453
503
521
539
550
546
541
530
508
356
473
523
548
561
562
552
551
561
565
558
369
480
524
556
573
566
559
565
574
589
604
591
378
481
521
552
580
591
591
591
579
576
607
627
616
360
471
524
546
572
597
605
602
587
569
595
634
640
637
305
443
513
540
559
579
591
601
606
598
600
625
637
634
632
222
379
483
538
543
560
595
609
614
610
601
609
619
612
596
243
393
512
536
548
582
597
594
586
583
589
600
606
594
554
210
376
477
505
529
560
576
566
566
580
588
593
586
520
400
175
303
376
428
491
534
532
518
525
522
488
431
348
231
186
262
322
369
380
356
346
341
278
175
104
264
339
379
303
364
404
422
378
291
383
436
458
455
414
354
253
366
436
471
490
484
444
401
355
292
428
480
489
494
484
463
446
423
343
473
509
510
512
498
494
506
491
452
246
395
505
534
540
547
534
526
540
544
521
491
270
416
510
541
560
568
556
544
553
568
573
558
537
281
430
505
529
563
581
566
555
567
580
594
604
600
576
310
454
516
535
569
595
590
579
578
584
591
613
630
620
598
295
439
516
546
567
591
605
594
588
587
581
605
630
628
629
619
214
378
495
533
551
574
592
595
598
600
595
601
626
632
630
632
628
304
455
521
548
551
568
601
619
622
606
604
622
630
617
605
600
188
337
464
547
548
546
580
603
607
597
598
602
603
601
594
569
531
165
301
451
524
531
537
560
579
582
583
581
576
587
593
558
467
309
121
260
392
461
499
533
557
562
552
548
551
536
494
432
318
166
181
279
371
424
451
459
442
440
448
379
259
176
112
154
217
250
252
241
237
220
153
262
312
325
294
353
398
417
370
312
397
420
421
428
397
320
284
368
439
469
473
462
422
372
313
346
411
453
501
520
499
450
406
375
310
239
382
462
486
515
519
495
474
454
426
387
263
408
509
525
530
524
498
497
508
492
458
429
317
440
533
551
550
552
532
514
534
550
533
511
482
353
458
530
555
565
566
554
546
555
575
579
564
547
510
366
476
525
543
569
578
569
563
570
583
593
600
598
597
556
382
505
540
548
579
594
583
573
577
591
601
614
624
617
607
559
360
491
544
564
582
599
602
588
584
593
602
614
626
623
627
626
581
276
440
528
551
570
591
601
595
596
601
606
616
627
628
632
637
628
597
200
385
512
538
563
575
584
601
614
619
604
608
627
628
621
623
620
598
509
274
420
506
560
563
556
577
607
613
599
600
613
612
603
596
584
552
450
112
250
386
496
546
552
554
572
591
599
597
589
580
585
581
564
508
363
186
215
345
459
521
548
560
571
588
584
563
563
563
534
486
385
215
85
171
271
374
463
499
504
518
511
507
519
469
357
259
167
69
152
240
326
354
344
341
354
339
251
120
46
156
132
130
138
264
257
294
358
393
388
353
272
334
394
435
443
443
407
312
315
401
470
466
439
444
434
361
264
261
365
435
484
495
486
475
445
400
345
259
307
422
446
472
532
542
511
464
422
403
355
261
215
339
454
476
494
546
538
506
495
468
438
412
372
281
252
350
463
524
532
537
532
510
511
514
493
473
454
406
300
387
471
544
551
544
545
540
528
533
550
549
533
506
430
319
416
483
544
565
557
555
561
556
550
564
580
572
562
539
465
309
429
500
543
560
570
567
565
570
570
575
586
594
595
600
587
487
277
435
524
544
553
577
586
579
575
582
592
599
605
612
611
615
594
513
228
411
518
551
567
583
592
596
591
593
600
608
613
620
623
627
629
599
517
177
343
489
545
563
583
595
600
599
597
605
618
627
628
625
631
638
621
592
499
269
455
541
545
579
597
588
591
602
609
610
615
621
618
618
634
631
596
508
365
167
353
478
525
566
582
572
583
610
616
591
589
611
620
610
596
591
562
461
311
175
336
453
519
556
569
578
595
605
603
601
600
603
596
566
554
524
396
224
169
307
415
502
553
575
575
578
608
611
578
571
582
561
517
427
269
128
130
249
355
450
527
540
530
554
559
542
552
534
451
343
223
109
154
235
334
418
443
427
429
448
439
352
215
103
110
195
249
230
231
250
208
128
279
268
282
318
356
374
359
336
304
349
398
446
458
434
391
332
285
366
413
468
495
477
467
444
369
276
325
402
457
504
491
462
474
477
407
301
222
239
343
436
487
515
511
497
493
475
431
375
306
214
276
385
476
481
505
556
548
513
481
448
435
400
309
206
320
429
499
489
512
566
543
512
514
489
461
444
402
318
219
237
344
434
501
526
534
540
528
521
534
530
507
493
475
428
349
254
376
442
495
551
550
529
536
555
550
543
550
560
549
526
477
365
247
389
456
502
564
577
545
541
570
570
546
554
575
585
578
561
511
377
203
378
468
515
560
576
568
557
568
577
565
564
577
597
597
596
605
542
391
344
478
529
543
552
576
583
579
580
586
594
597
601
606
606
623
628
563
429
290
458
534
550
565
579
585
593
597
601
605
608
608
614
621
625
629
613
546
422
229
412
524
554
573
586
587
595
600
593
601
624
628
623
617
622
630
616
585
506
370
172
345
504
547
551
592
603
587
582
591
603
614
618
615
609
615
635
627
585
503
383
276
235
415
512
536
576
596
583
592
617
618
585
575
602
626
619
599
594
561
464
334
216
105
247
410
497
534
564
583
598
621
614
592
588
601
619
609
568
553
532
417
257
131
235
379
462
527
569
584
581
578
609
622
589
577
592
579
539
459
320
176
67
184
323
429
511
566
561
542
574
586
556
557
565
520
418
285
162
93
122
232
335
431
493
511
497
494
509
505
438
322
193
91
127
184
274
343
339
341
360
317
216
125
124
129
321
348
346
324
318
318
331
367
381
396
397
387
374
298
360
395
418
444
458
438
400
353
336
395
440
480
504
498
465
421
380
325
293
388
439
462
505
523
500
485
469
416
342
254
320
425
467
482
508
501
486
499
503
444
349
278
226
258
337
422
489
520
529
518
504
500
488
454
406
354
277
185
302
375
445
509
517
536
562
536
505
490
469
460
432
353
261
187
316
415
488
521
503
525
566
534
513
526
502
482
468
430
366
292
184
304
419
489
518
523
532
535
521
524
546
540
521
510
488
453
406
313
174
323
430
477
512
554
558
524
523
553
566
556
554
560
549
535
515
442
298
321
433
478
520
582
589
542
528
565
579
548
543
567
591
593
578
542
440
288
266
428
495
532
573
578
568
555
571
577
560
551
571
605
605
589
607
583
458
319
208
405
513
538
546
551
577
585
578
581
588
594
596
602
603
598
624
647
596
476
340
169
352
498
546
553
566
583
584
587
593
598
603
603
602
607
614
614
623
623
569
455
332
291
468
540
559
585
587
574
590
597
583
590
614
616
612
609
608
616
614
588
510
389
304
235
417
526
543
566
599
591
577
581
585
595
612
612
609
608
615
627
615
573
497
398
306
210
145
305
458
527
549
589
596
581
597
624
613
581
571
591
621
626
604
592
555
459
352
251
140
150
318
464
524
548
571
586
606
630
611
578
576
588
614
616
579
564
538
429
285
162
71
134
297
426
493
548
579
583
579
574
597
614
588
576
590
587
555
486
362
217
82
106
241
385
484
551
585
571
551
576
591
564
556
567
550
473
349
225
124
183
310
422
511
550
557
549
536
539
534
491
414
298
164
110
204
276
353
424
434
433
442
404
317
223
128
101
176
208
212
211
174
118
282
309
311
319
328
311
314
368
388
391
380
373
369
315
395
444
458
458
438
433
431
376
294
388
457
467
470
486
483
470
458
412
310
338
415
462
478
488
500
507
486
451
410
342
298
367
425
467
503
526
529
516
489
449
422
382
298
305
394
467
488
497
528
534
510
498
481
449
401
313
211
313
419
500
505
500
514
512
510
511
505
464
400
340
284
200
232
340
424
483
521
536
534
519
515
501
488
468
434
397
337
248
162
238
389
454
491
534
545
543
548
523
503
497
486
477
454
394
326
253
157
244
399
479
515
534
521
532
554
531
519
527
508
495
487
461
425
369
249
119
249
375
464
511
519
525
540
542
530
529
542
538
526
519
499
479
460
385
236
123
260
384
464
500
521
554
572
544
523
544
563
561
557
553
542
536
543
499
373
237
139
244
385
466
502
539
585
592
553
530
562
581
559
549
560
583
597
587
565
501
384
261
168
332
471
523
556
582
574
567
564
576
580
564
558
570
606
610
586
603
609
524
393
280
266
455
539
558
560
554
580
590
577
576
588
593
596
604
604
592
617
646
608
506
394
305
226
408
524
555
563
576
587
584
584
586
590
597
601
603
606
611
608
616
624
581
478
360
290
175
360
503
541
561
600
596
571
587
597
578
584
603
605
609
613
603
605
616
597
514
391
313
268
302
473
531
539
585
606
576
572
594
588
594
601
602
605
612
618
616
605
571
495
401
319
236
126
198
372
496
537
562
599
585
567
599
623
606
583
576
584
613
629
606
589
550
455
363
283
179
79
211
385
501
538
558
579
585
602
620
599
578
574
573
597
619
592
571
536
431
306
199
108
197
356
458
518
572
589
579
575
572
588
602
585
578
587
583
555
497
386
247
106
154
306
442
526
568
584
576
564
575
582
575
565
561
553
505
399
274
153
136
262
380
480
557
581
582
573
558
553
545
515
473
386
248
132
167
284
372
433
491
506
499
491
463
408
330
216
125
182
254
296
309
310
270
207
153
324
354
374
379
373
351
328
409
430
428
432
432
417
417
306
370
441
481
480
479
475
468
470
438
302
368
435
500
523
519
522
513
505
501
452
352
335
409
491
531
519
518
537
530
512
504
468
384
279
307
379
443
494
514
516
522
531
533
516
490
459
406
334
236
322
406
459
486
510
534
546
535
525
509
479
455
430
367
258
311
402
475
512
521
535
550
538
521
506
488
469
448
374
273
188
315
405
488
533
529
526
536
532
523
515
498
476
441
392
337
265
174
318
423
487
520
539
546
533
527
524
510
492
484
456
424
386
317
228
144
324
455
499
520
554
553
533
530
524
513
507
501
492
470
435
392
320
212
118
330
461
508
520
537
534
535
545
540
534
528
510
507
506
492
474
425
312
185
117
333
442
494
515
519
532
554
558
549
539
530
525
524
526
514
503
498
441
306
190
116
328
441
493
518
529
553
575
560
536
541
559
562
559
548
536
539
559
542
442
323
217
127
305
434
495
529
557
576
581
562
546
566
583
575
569
566
572
588
593
585
553
478
354
227
232
388
500
544
574
582
568
570
573
580
585
575
575
578
594
599
589
599
620
574
461
343
267
162
326
487
551
575
578
562
577
584
573
576
586
594
597
599
596
593
609
631
606
530
435
346
289
285
450
531
558
572
583
586
582
581
582
582
592
601
604
607
611
609
613
618
584
491
375
304
284
240
416
514
530
559
607
603
573
594
602
578
584
598
601
611
619
608
604
616
602
517
389
314
287
225
162
360
503
525
540
597
608
569
576
603
598
594
593
596
605
617
618
606
601
581
504
399
320
247
147
252
431
525
539
567
596
574
563
598
614
597
590
589
581
606
630
605
586
554
463
370
298
202
93
130
279
443
525
542
565
587
585
593
599
587
588
586
566
590
623
598
567
529
432
322
233
149
129
263
404
487
538
591
598
574
572
576
588
589
587
591
594
575
543
492
395
269
142
68
98
221
374
491
552
569
570
577
578
574
574
588
585
561
547
519
432
307
181
68
212
345
440
509
568
589
589
575
561
561
553
528
507
450
318
183
145
241
359
453
501
534
549
543
527
499
466
413
303
173
130
211
281
340
380
412
415
370
304
233
135
114
135
178
191
140
94
296
300
284
260
296
354
414
411
391
385
274
385
434
441
460
468
461
454
454
258
358
455
508
503
495
501
504
501
509
509
258
364
436
489
533
542
524
526
530
528
528
508
437
332
414
473
523
561
556
539
544
545
537
532
497
426
341
284
377
442
494
544
558
539
540
557
549
532
527
498
440
370
281
317
415
481
514
530
531
530
542
549
549
541
522
493
454
414
330
214
317
421
497
521
522
533
551
554
541
538
533
504
481
467
432
348
236
309
407
488
525
536
549
568
574
553
527
513
500
484
479
432
349
275
198
305
409
489
526
541
545
555
565
558
540
525
507
493
467
431
391
342
257
159
285
418
494
522
541
556
549
536
541
550
529
513
507
475
441
429
393
312
218
138
274
412
499
522
540
566
548
518
530
547
534
526
527
507
483
474
452
390
291
197
134
274
406
497
522
525
539
541
542
552
555
543
531
518
523
529
524
511
470
379
279
202
128
244
403
495
522
522
525
547
572
579
565
546
530
521
531
541
540
529
528
489
391
286
196
123
205
398
495
522
545
554
558
570
566
555
556
563
565
564
555
547
547
571
571
503
411
310
204
168
187
359
473
515
552
570
564
561
562
562
576
587
585
586
579
567
573
593
602
588
541
432
298
237
239
294
434
517
551
577
581
568
570
574
579
581
579
591
593
580
584
596
605
618
601
511
392
316
286
223
384
511
555
580
589
576
572
573
570
575
583
594
598
591
588
602
611
614
606
553
462
370
306
283
179
343
478
536
558
573
582
579
577
580
582
577
587
601
602
601
614
616
612
612
582
495
385
317
301
272
301
450
519
529
562
602
602
583
601
603
578
584
597
600
610
621
616
607
607
594
517
393
320
297
241
143
217
408
515
528
547
594
606
576
588
608
601
596
594
595
606
618
617
600
593
588
520
403
319
252
168
88
309
479
546
542
563
596
582
572
599
604
596
598
598
585
607
629
603
583
563
479
380
301
216
112
184
349
491
537
546
575
599
592
588
584
583
600
600
575
597
627
598
561
523
434
329
254
179
96
178
320
450
517
553
600
604
573
571
585
590
591
592
605
605
572
532
486
402
287
184
108
151
293
434
528
568
565
561
580
594
575
572
598
603
572
548
524
450
329
213
112
179
293
428
495
529
568
591
586
567
559
568
564
539
525
490
373
225
123
227
332
430
513
550
557
563
567
559
532
500
464
382
251
135
209
307
382
425
457
498
507
461
390
317
209
117
149
188
219
276
298
245
178
127
269
342
413
430
413
406
273
372
414
456
508
513
485
477
479
264
387
488
510
490
503
515
513
519
530
518
263
376
466
537
556
530
519
530
542
554
557
540
507
227
356
457
519
555
573
561
539
543
556
557
553
540
501
438
315
420
489
534
566
578
561
541
551
556
545
544
525
479
424
356
271
386
470
514
541
563
564
553
553
560
554
543
541
518
479
446
376
275
312
416
500
545
552
545
540
552
560
558
560
561
539
511
485
470
413
306
209
320
410
497
552
554
544
553
570
565
548
551
553
532
500
489
478
426
332
230
147
305
399
485
539
547
549
571
586
584
561
537
529
516
498
496
482
430
366
284
179
269
384
484
540
542
547
557
568
576
570
549
537
524
508
487
472
453
416
336
234
157
229
365
491
539
537
548
564
551
539
555
564
545
535
528
491
465
472
461
397
310
224
148
210
358
481
528
532
549
568
540
518
544
561
544
544
547
520
497
501
500
456
382
300
215
139
345
459
516
531
537
541
543
553
570
562
544
536
533
537
546
545
533
507
453
381
298
200
126
305
448
522
546
544
543
564
588
587
570
551
533
529
544
565
563
552
550
534
470
387
287
195
171
263
449
527
543
565
579
573
564
558
560
572
570
567
569
572
566
563
582
590
545
483
399
292
240
236
233
409
500
519
554
580
561
542
549
564
582
584
581
587
589
572
570
593
609
598
571
488
365
302
284
275
197
351
471
523
544
566
578
570
572
569
572
573
570
592
601
576
574
606
613
611
609
540
427
349
310
297
292
438
530
556
567
586
587
574
563
568
573
575
592
605
585
581
613
616
604
610
573
477
380
318
303
303
232
388
499
548
562
570
580
580
576
581
584
574
583
603
595
591
613
619
608
606
580
497
392
328
310
276
184
344
468
533
550
562
583
592
589
599
596
574
582
596
597
601
615
621
607
592
577
516
404
329
302
246
151
277
443
527
547
554
581
595
589
599
601
595
594
593
595
603
615
622
600
582
583
531
416
326
261
192
121
186
369
511
556
547
560
594
599
586
594
596
596
601
602
591
608
624
602
585
569
492
386
304
226
142
241
406
518
545
552
586
609
597
582
578
583
604
605
588
603
622
600
570
531
439
335
265
197
110
118
234
374
492
539
557
594
602
574
574
590
593
595
599
609
605
578
542
497
415
303
214
141
103
215
364
479
543
568
566
566
589
601
577
575
599
608
587
559
530
464
352
242
160
241
366
498
545
549
571
588
582
558
557
578
581
558
538
511
413
262
156
190
317
426
492
544
567
559
556
570
583
566
526
496
443
324
183
197
293
387
459
489
506
539
559
523
460
397
294
174
153
233
288
317
361
386
347
276
200
104
133
139
109
259
312
339
330
291
281
371
438
503
533
515
502
496
445
219
364
466
505
521
554
569
540
521
540
540
247
374
480
551
548
512
519
540
541
548
562
545
518
239
388
475
527
570
569
538
534
546
560
584
582
548
526
514
330
450
510
551
576
578
564
550
552
562
572
571
555
533
502
453
299
401
477
523
564
581
577
567
554
559
560
557
561
548
513
481
438
365
251
371
468
524
551
568
574
574
574
571
567
561
555
554
537
508
493
454
376
298
280
413
497
549
574
572
562
569
583
576
562
563
571
552
524
507
504
473
398
313
232
285
413
486
541
573
569
563
581
592
577
553
555
568
549
516
504
505
479
419
340
243
166
252
386
472
532
559
553
562
586
589
579
563
547
548
543
514
506
512
491
442
368
267
181
228
351
451
525
557
549
557
565
558
565
565
554
544
542
521
509
515
509
471
401
319
247
171
219
316
420
528
565
547
557
565
548
544
561
564
550
541
537
515
501
514
508
463
401
324
230
146
292
420
520
553
543
558
568
542
536
564
563
546
549
561
536
510
522
533
517
469
394
300
208
145
266
406
492
526
545
558
551
548
569
585
558
537
546
551
549
548
550
545
542
520
468
387
277
192
178
215
368
473
523
561
569
560
573
595
583
556
548
540
541
559
580
579
568
571
565
529
466
368
270
239
240
337
483
537
550
573
589
582
558
547
558
573
569
560
568
583
589
586
594
600
566
529
467
364
303
282
283
289
458
522
517
544
582
568
538
545
569
575
576
567
574
588
585
577
597
610
597
582
524
413
339
305
298
303
245
414
509
530
536
553
569
576
578
568
570
571
560
580
602
580
576
610
618
611
613
558
447
364
322
311
313
250
195
360
485
549
559
553
568
595
586
565
574
577
566
584
608
585
581
621
620
602
616
587
485
386
330
314
307
240
282
425
522
571
571
562
576
585
575
581
581
569
585
605
592
589
613
617
603
601
580
501
401
335
309
272
189
214
379
484
555
582
567
569
585
587
590
587
569
584
597
596
597
615
627
605
578
564
516
414
334
299
245
156
336
472
544
571
566
567
584
595
596
591
584
588
593
594
596
612
626
603
572
570
529
420
332
279
218
149
248
419
526
559
555
560
597
610
592
587
589
591
596
596
592
603
617
606
590
568
493
388
310
248
177
107
124
292
451
536
558
566
592
613
594
578
581
588
596
601
601
601
606
607
596
549
451
340
270
215
130
155
301
440
534
553
553
585
594
578
583
590
591
596
602
600
593
587
566
526
437
318
231
163
154
297
436
514
547
567
574
581
598
602
580
581
593
601
597
570
538
488
386
268
192
110
198
309
429
547
583
571
578
587
578
560
564
587
598
580
546
519
445
301
188
121
177
254
403
503
534
555
565
554
549
561
591
591
550
517
483
380
226
116
164
273
368
446
506
527
524
537
566
555
510
463
375
236
138
154
244
331
394
412
427
445
421
363
288
181
79
176
203
234
238
200
142
82
276
345
402
431
427
395
334
243
366
460
509
551
582
570
554
555
526
467
293
442
527
554
549
555
575
559
533
550
566
547
327
458
536
572
559
524
529
556
559
560
570
552
532
523
328
484
533
546
574
569
543
549
566
570
592
595
557
537
533
517
287
432
518
533
557
578
569
560
566
562
564
578
583
563
545
529
505
473
279
399
474
510
538
579
585
571
571
576
570
566
571
578
563
528
506
489
456
414
330
457
519
543
563
586
583
581
590
586
571
565
568
566
556
531
521
500
459
407
328
354
489
544
564
579
581
576
590
604
584
555
562
570
556
537
533
529
507
470
415
339
262
358
480
529
556
576
573
576
598
605
580
551
555
569
563
532
517
520
507
480
433
357
270
205
325
448
513
549
564
559
574
592
583
571
560
550
561
565
531
516
530
523
491
449
374
285
217
178
304
431
494
539
558
555
561
564
552
553
556
552
552
551
528
527
544
543
504
455
406
349
263
188
297
412
472
532
572
556
554
557
551
548
552
550
544
538
538
541
537
541
532
507
471
412
315
220
182
247
377
457
535
566
555
562
573
553
551
563
556
544
555
566
545
523
532
552
558
531
463
373
282
213
211
171
330
449
510
534
557
579
569
554
571
582
554
543
563
568
552
547
548
557
571
562
522
455
346
257
247
258
287
429
491
523
568
583
566
567
585
572
547
546
551
552
565
582
579
573
586
584
559
515
422
326
298
289
284
243
408
506
535
550
568
582
576
557
549
558
565
561
556
565
583
591
593
603
602
570
548
500
402
336
306
303
319
187
357
501
538
523
540
578
574
548
557
572
568
569
563
565
584
592
591
601
609
592
584
543
436
348
310
309
316
261
300
474
541
541
538
550
564
577
587
577
574
576
563
569
594
590
583
608
613
610
616
569
457
368
326
315
308
251
149
245
418
517
566
570
547
555
590
596
577
582
583
566
578
601
589
588
616
613
598
615
588
490
395
338
316
301
241
149
158
327
459
542
585
574
555
575
589
579
580
576
568
585
601
590
593
616
610
595
594
575
506
410
338
308
278
206
120
260
417
504
570
596
570
562
583
584
583
577
569
585
597
591
597
616
628
605
575
564
515
414
334
296
256
172
85
195
379
491
549
580
569
556
579
592
588
583
577
586
593
588
588
606
627
604
571
563
515
405
327
293
242
165
288
446
529
562
567
567
592
602
586
582
584
587
589
591
591
592
604
605
594
562
484
383
312
272
206
127
155
335
480
549
575
578
591
605
585
571
585
586
583
596
608
590
585
607
611
557
462
357
283
236
158
197
366
495
564
561
551
580
589
579
588
590
579
590
600
583
578
590
581
548
459
331
248
185
116
215
378
497
536
549
568
581
589
594
593
578
578
582
589
599
574
546
515
419
288
210
138
265
385
481
568
595
583
582
580
576
572
577
588
603
595
551
522
469
340
223
157
219
323
464
540
552
554
555
557
557
562
586
597
567
533
505
415
270
163
85
234
339
427
488
531
548
536
529
553
563
540
511
436
302
181
99
235
339
420
479
485
475
484
472
431
372
269
142
207
275
316
346
352
304
227
145
87
275
360
440
488
503
500
476
419
340
317
438
523
557
568
590
590
576
576
562
528
490
180
363
502
555
572
558
535
554
564
548
548
555
552
544
518
210
384
515
564
572
562
538
542
569
575
576
580
560
540
527
514
190
391
535
559
554
577
572
550
567
588
579
590
601
572
553
541
527
517
220
370
509
559
550
568
583
562
557
573
575
568
579
585
567
544
535
528
517
500
344
483
533
538
560
601
589
563
578
593
580
576
582
589
571
536
514
513
507
495
439
208
391
516
548
552
575
598
588
579
594
591
575
577
578
570
572
559
536
519
504
482
424
325
229
412
531
563
565
576
581
582
592
599
578
556
568
574
554
554
561
552
525
506
479
431
363
284
250
419
516
545
560
574
575
580
597
604
578
553
558
572
570
548
542
539
523
510
497
450
376
303
239
261
398
487
529
553
569
570
579
591
584
571
560
553
567
578
552
531
540
534
517
507
464
390
317
266
229
221
380
496
527
546
564
564
567
564
558
554
555
553
559
558
539
540
557
554
527
505
482
439
359
278
246
238
166
369
500
515
542
575
564
552
554
554
551
546
542
543
539
540
558
558
547
542
532
515
473
395
306
257
260
317
449
492
538
570
564
565
573
563
557
553
550
551
560
567
561
538
536
558
574
556
505
438
355
280
269
293
239
387
475
526
545
566
590
581
559
559
564
560
560
579
577
557
548
551
570
589
578
550
506
409
312
296
309
293
177
352
475
517
536
570
589
571
561
569
562
553
562
566
562
566
580
571
576
596
590
571
543
454
359
335
322
298
292
316
472
528
543
557
568
574
568
565
558
563
566
568
568
570
576
578
584
606
605
572
553
509
412
347
319
311
321
277
248
423
532
552
539
553
578
573
559
580
585
567
574
581
567
573
591
596
603
611
592
581
548
443
354
319
315
316
273
172
177
360
517
556
554
557
562
560
573
598
594
582
586
584
573
588
596
592
601
602
607
614
574
468
374
333
317
297
254
174
292
455
534
573
580
557
554
584
597
587
593
595
580
583
594
586
590
608
601
596
610
581
492
401
343
315
296
246
165
204
371
494
557
587
573
560
579
593
583
580
579
576
589
594
590
603
617
604
595
592
571
508
416
336
307
293
231
130
316
466
529
567
581
565
570
587
585
581
575
574
590
595
589
599
619
621
599
585
570
512
408
323
299
280
202
99
237
413
503
543
570
565
561
580
585
583
584
581
593
598
584
577
599
616
599
581
568
505
385
311
296
258
178
146
310
457
529
566
580
574
582
584
579
580
586
588
585
586
588
589
593
599
593
561
483
374
309
281
227
140
188
372
503
563
591
587
585
592
580
574
586
582
568
589
613
588
575
598
601
552
473
372
292
250
189
101
79
245
419
529
576
565
557
581
589
582
590
584
569
584
592
576
575
586
576
550
471
344
263
213
142
117
274
445
540
548
550
569
587
590
586
581
578
578
575
578
600
576
551
535
439
305
231
173
162
342
454
510
559
581
586
583
569
575
584
586
583
593
598
558
528
488
372
258
196
109
275
387
495
547
558
558
555
567
578
578
579
587
573
544
514
437
314
215
125
204
310
396
473
523
550
565
559
542
549
560
555
538
474
358
236
132
185
321
426
489
535
538
517
517
507
484
436
343
208
107
204
294
373
416
442
453
409
328
233
156
232
333
434
519
554
552
541
521
484
424
338
210
381
488
557
583
574
580
595
588
582
575
561
541
489
217
417
541
562
569
561
523
532
566
572
557
543
542
549
540
509
247
424
547
572
566
565
554
555
577
586
594
598
568
551
538
520
519
517
243
426
547
568
565
584
582
556
577
606
591
586
600
583
569
556
540
525
518
257
434
550
572
567
589
593
563
555
573
587
583
579
574
561
549
539
539
533
514
495
199
389
534
570
566
588
618
589
563
583
598
584
585
591
588
574
546
524
523
525
521
487
409
262
437
545
562
563
590
605
582
568
585
589
580
585
586
573
578
572
548
528
521
513
478
399
325
288
452
548
569
566
575
579
579
581
580
572
567
579
580
558
562
582
569
539
521
510
486
440
366
287
315
464
534
554
563
575
577
579
586
592
582
566
569
575
571
561
566
561
533
524
522
505
457
382
313
273
323
459
514
533
559
574
578
580
584
586
579
566
562
569
569
560
550
549
542
531
536
519
464
399
334
284
264
275
442
535
546
558
575
576
568
565
565
566
563
562
567
563
547
544
554
550
542
544
530
498
438
353
296
278
273
211
422
548
549
555
581
571
553
553
567
568
549
546
554
551
548
561
557
543
551
553
541
515
463
379
311
294
293
161
376
507
524
545
569
565
565
575
570
560
547
552
559
564
570
571
550
544
563
575
559
532
493
422
333
301
315
311
313
447
503
541
553
564
588
585
561
549
554
564
574
577
574
565
558
563
584
593
575
561
541
460
359
326
329
308
276
242
408
506
548
559
576
587
573
559
562
556
554
573
578
565
569
575
567
577
601
589
573
559
485
388
353
338
306
290
249
173
371
510
552
563
572
579
577
565
565
568
566
571
582
585
577
567
557
566
602
613
581
557
511
418
357
333
318
310
270
172
305
477
555
559
558
574
582
564
556
592
596
569
586
598
573
568
584
583
597
613
596
579
547
453
371
338
321
303
271
190
227
413
540
557
559
574
581
564
560
594
599
581
599
603
581
582
594
588
586
595
603
606
571
481
390
346
320
290
261
197
176
331
474
538
570
586
578
569
579
589
586
592
599
599
595
588
583
587
593
591
600
608
574
495
404
341
316
299
258
179
251
407
517
566
578
571
570
584
590
583
584
583
582
586
587
586
605
609
599
600
598
568
505
410
327
307
314
255
141
174
368
507
550
557
560
564
579
593
585
583
579
576
588
589
587
600
609
605
598
595
578
509
402
317
309
308
235
122
277
438
513
536
557
566
574
580
580
582
584
585
601
605
583
576
597
600
592
590
579
503
374
306
299
272
191
103
165
331
471
539
576
591
579
576
576
577
581
585
589
587
584
592
596
588
587
585
564
493
378
297
280
240
152
225
407
522
571
597
590
581
585
580
578
583
576
564
585
610
595
579
584
575
541
484
389
299
257
210
123
113
286
445
535
574
569
564
583
588
582
584
576
567
581
586
579
579
581
561
535
468
351
275
236
169
145
318
487
561
550
547
566
589
586
570
571
579
581
569
575
599
576
552
538
439
309
255
210
129
220
407
499
521
538
564
589
587
562
570
589
588
572
574
590
563
538
498
389
289
235
150
239
329
437
510
541
565
571
561
573
592
587
576
571
572
554
518
449
345
254
169
71
269
379
445
507
551
564
574
577
564
556
558
560
547
490
391
280
157
69
252
392
490
535
568
568
548
538
532
517
478
386
261
142
51
179
279
373
453
487
508
522
496
426
332
226
125
249
302
335
320
252
273
309
297
272
253
213
280
388
492
569
596
585
560
548
535
490
402
289
247
434
520
572
596
580
577
596
592
585
588
582
563
525
444
262
460
565
561
559
564
530
531
568
590
577
550
542
548
543
535
488
282
460
567
574
566
573
567
565
578
589
609
615
580
566
556
535
526
537
493
297
449
548
573
577
600
598
565
575
611
601
588
596
587
582
576
561
537
521
514
289
476
563
569
579
604
600
573
561
575
597
603
584
567
563
558
551
546
544
522
509
488
230
416
551
581
584
609
621
584
566
585
594
585
598
599
583
573
562
538
528
530
525
505
455
390
314
473
553
566
580
608
606
579
565
580
590
582
591
592
579
580
576
557
541
530
519
494
449
395
344
343
486
558
576
577
581
582
579
574
572
577
582
588
588
572
571
587
573
549
536
524
508
482
426
349
307
360
498
553
570
574
579
581
580
581
588
589
583
582
584
570
567
583
576
548
532
536
529
500
442
367
316
302
361
503
538
546
571
585
590
578
577
585
585
578
575
571
558
556
564
570
552
541
547
540
514
461
386
316
293
302
318
481
546
556
571
589
586
568
561
568
574
571
573
574
564
550
549
555
554
553
558
550
532
496
406
319
294
298
279
260
451
557
562
567
588
580
559
555
573
581
563
558
566
563
560
560
553
547
560
566
556
545
514
431
339
301
305
299
251
206
422
545
550
556
566
568
566
575
578
568
557
559
561
561
569
577
560
556
571
575
563
555
536
472
376
318
315
317
278
171
384
506
538
558
559
563
580
580
568
558
556
561
566
565
566
571
569
577
595
590
572
565
556
496
400
342
326
307
283
228
318
455
526
574
581
580
586
580
570
575
558
548
568
579
570
570
573
570
582
602
588
574
567
513
421
364
340
316
295
257
162
230
410
524
570
582
583
590
588
574
576
573
568
579
592
595
580
569
551
558
601
617
590
567
529
440
374
347
324
303
262
177
165
353
518
572
564
565
589
597
563
547
582
595
577
594
602
574
568
578
572
588
616
602
581
549
471
389
351
324
292
267
200
284
464
555
552
561
587
598
569
548
579
591
576
597
611
589
578
588
581
580
592
603
597
565
487
400
354
320
291
271
209
223
375
490
538
566
585
595
592
579
575
577
583
601
608
604
589
581
584
587
590
605
608
571
495
402
337
315
305
269
186
300
438
530
567
575
575
589
592
587
582
586
587
582
582
584
590
600
595
593
609
607
571
503
402
321
306
321
270
157
221
402
524
565
563
557
574
590
595
589
586
581
578
584
587
589
596
594
595
603
601
579
510
399
321
317
323
259
142
310
463
536
549
563
577
583
581
580
582
583
585
603
602
581
582
598
595
585
591
581
507
389
314
309
287
212
125
202
372
502
555
586
598
585
580
580
580
579
581
593
591
581
598
610
588
577
578
565
502
389
304
281
249
169
87
121
268
442
535
572
594
593
587
589
585
581
580
575
572
585
603
602
584
577
563
537
490
392
295
263
226
144
143
310
453
528
570
577
570
581
591
586
578
572
574
586
584
583
594
581
552
524
459
349
281
253
197
116
176
346
501
564
552
543
567
596
587
565
570
583
585
578
578
596
578
557
532
433
315
277
243
157
272
445
519
527
533
561
598
596
568
569
581
581
571
567
580
568
546
501
393
306
272
198
89
275
376
473
523
542
574
588
573
573
580
581
575
568
576
566
523
452
355
274
206
126
174
323
429
480
529
564
572
575
576
572
567
565
566
550
489
406
303
176
90
212
319
442
524
559
583
580
559
550
544
534
497
408
296
184
76
239
347
437
512
538
550
564
551
499
417
299
180
78
268
320
368
404
400
342
254
236
319
356
343
313
293
260
200
207
322
436
531
590
616
608
575
566
577
536
439
325
208
282
468
542
581
599
585
584
595
583
585
605
598
570
542
486
359
307
492
578
566
556
565
552
550
568
589
586
564
555
548
538
546
532
420
316
494
580
576
575
586
579
576
582
587
611
618
588
579
573
542
526
546
522
397
171
344
474
553
577
583
607
615
577
575
601
601
591
593
586
591
588
574
550
528
520
487
366
311
498
560
559
582
605
599
583
571
573
599
616
595
567
566
571
560
551
556
541
527
506
426
260
432
545
569
586
614
612
582
573
585
587
587
611
608
581
573
578
555
542
543
539
518
486
428
366
359
500
550
563
591
615
606
582
570
581
593
588
587
591
583
580
577
565
551
548
527
500
479
449
387
323
384
515
569
585
589
591
589
584
574
578
595
592
585
589
584
577
581
567
554
557
543
518
501
467
390
321
307
388
525
572
585
586
586
590
584
576
589
599
593
592
587
573
571
589
581
555
548
552
541
519
481
400
327
306
297
384
532
557
562
582
594
598
581
568
580
582
582
587
578
549
551
572
584
564
548
549
546
535
500
419
332
306
314
290
350
506
550
561
578
592
593
576
560
565
573
574
576
573
562
551
553
567
566
557
558
555
551
530
440
337
302
313
296
223
305
474
551
560
569
586
587
573
562
570
585
575
566
562
564
566
565
562
561
566
568
566
563
541
463
356
310
313
316
267
165
257
456
560
560
556
564
570
570
570
574
580
572
562
550
550
568
579
568
569
576
575
571
571
549
490
401
331
310
317
290
197
211
432
545
563
573
565
568
571
572
571
574
565
555
551
553
559
570
572
581
592
581
566
562
555
513
435
354
319
305
291
241
134
173
376
494
545
588
591
583
582
576
577
590
565
539
560
578
574
573
576
575
587
598
586
569
563
530
451
369
335
322
306
272
175
290
441
529
580
593
582
592
599
587
585
572
563
580
599
589
583
576
565
568
599
615
596
575
546
466
380
344
330
305
267
187
199
396
544
583
565
560
593
611
571
541
570
587
582
589
588
569
574
583
575
586
613
606
584
554
480
394
343
311
291
271
202
145
337
509
566
551
559
588
607
574
542
565
579
574
591
600
585
582
589
586
587
595
600
592
562
490
402
344
313
299
283
211
273
426
515
547
567
579
598
600
580
571
569
580
596
603
599
591
586
591
592
593
605
603
569
495
402
340
316
308
277
191
190
352
469
535
565
572
582
596
594
585
582
586
589
576
578
583
596
600
589
591
608
605
570
503
403
324
305
311
273
171
264
418
517
569
581
574
579
589
589
587
587
581
577
581
586
595
596
585
590
604
596
571
510
406
327
314
319
269
165
162
332
479
557
570
577
587
584
580
582
582
578
582
598
595
581
593
601
592
586
586
568
507
404
328
316
297
235
152
236
420
530
563
586
595
586
586
591
584
573
575
592
590
580
599
615
590
577
578
559
499
398
316
291
263
195
112
140
310
466
540
569
585
595
596
595
592
584
576
576
582
585
598
606
590
579
570
542
485
385
303
276
252
171
77
163
329
460
526
569
587
574
574
593
592
577
574
581
587
589
595
601
592
563
525
453
352
291
274
231
144
207
368
502
558
559
552
572
598
588
574
578
583
585
588
588
594
582
559
523
430
329
295
267
189
111
303
455
524
535
545
572
605
599
578
573
571
575
579
566
570
566
549
499
394
314
295
238
125
299
412
504
533
546
578
596
582
568
565
571
579
574
582
572
528
455
352
274
240
185
77
217
360
456
502
537
564
575
575
567
563
572
578
575
552
488
408
312
197
126
95
268
385
480
539
570
588
576
557
554
548
534
503
423
326
230
123
43
171
297
402
483
549
571
578
587
575
537
476
366
239
139
234
325
383
427
459
458
411
336
239
178
286
355
389
387
362
341
304
232
220
354
475
559
596
628
628
593
590
608
559
460
360
249
314
482
560
594
595
583
593
594
568
584
617
604
573
561
523
403
226
348
516
587
579
565
568
572
574
573
577
582
576
568
553
535
553
554
463
285
176
351
519
588
583
590
597
587
587
590
584
605
610
590
590
578
536
525
552
540
431
256
195
379
501
562
579
586
610
619
587
573
587
589
591
594
586
590
586
572
559
544
527
495
389
235
147
329
511
558
556
579
594
594
590
575
567
588
614
604
579
574
578
565
558
570
568
546
509
430
322
282
445
536
554
577
604
599
585
583
579
578
590
617
615
582
574
583
571
555
559
560
541
506
449
383
306
390
521
548
558
593
614
602
587
577
581
599
596
586
587
585
578
577
570
562
567
548
518
507
487
412
333
288
410
537
577
591
596
598
598
590
576
584
611
604
577
581
588
578
572
565
563
575
564
528
515
501
419
325
308
286
402
539
582
593
593
595
599
590
577
588
601
599
596
591
574
571
586
581
560
562
570
551
529
504
430
340
308
314
261
405
549
570
573
589
597
601
586
571
577
576
578
594
583
550
555
580
586
568
552
555
553
545
522
448
356
319
318
298
204
386
535
567
570
586
586
593
587
572
567
568
568
573
572
560
555
563
581
575
554
554
556
556
539
466
367
323
318
305
233
117
341
504
560
563
563
573
586
587
573
567
580
581
562
549
559
570
569
575
576
571
572
573
566
545
481
381
332
327
326
279
173
298
481
559
558
553
566
579
581
573
571
582
584
559
535
543
568
576
573
577
579
572
576
575
548
494
421
351
320
319
297
214
100
255
452
550
572
577
570
576
578
567
569
583
574
554
544
553
562
568
571
578
582
572
569
566
545
510
453
366
315
302
294
250
144
206
406
518
560
594
591
585
583
568
573
598
576
547
562
580
577
578
576
576
584
592
582
568
554
537
464
371
331
325
310
280
189
334
476
542
589
596
576
586
598
594
594
579
567
581
585
584
588
586
581
588
601
604
590
577
552
473
372
333
328
310
282
205
241
434
554
587
573
558
591
619
585
551
567
584
583
581
575
573
583
592
594
595
604
601
586
555
482
390
323
296
299
287
211
99
174
384
539
572
558
564
589
604
579
549
564
579
581
588
589
578
585
599
603
603
599
597
590
559
489
399
330
300
306
299
214
99
319
477
544
563
570
571
585
594
583
578
576
582
591
592
591
589
600
609
611
597
594
592
564
496
407
348
319
308
288
207
106
222
405
506
544
564
570
582
594
590
584
582
587
590
577
577
587
601
606
597
593
597
588
564
505
410
342
313
300
276
189
93
298
433
505
565
591
583
581
579
580
584
586
587
583
581
587
602
602
583
592
599
585
560
506
409
330
312
306
269
180
180
346
486
562
575
580
587
580
577
583
583
575
585
592
588
590
601
596
590
595
582
555
498
405
333
310
296
252
171
264
455
540
555
579
587
581
590
596
587
569
571
588
587
584
603
611
585
578
583
550
487
397
329
304
279
221
142
157
340
477
542
566
579
593
599
593
595
588
574
577
584
583
598
609
593
589
584
545
471
380
318
306
283
201
105
185
356
482
536
569
595
583
573
595
600
582
578
580
581
594
603
606
602
578
531
455
364
306
299
262
173
238
398
505
551
570
576
585
591
584
588
595
579
578
593
596
590
585
562
516
435
347
303
280
220
137
174
322
458
529
548
566
589
599
593
592
585
564
573
589
567
560
559
544
497
402
322
299
263
162
74
204
319
448
528
538
547
578
592
585
572
562
573
586
583
584
570
531
461
358
277
263
227
114
260
391
476
519
544
556
572
581
565
560
578
590
580
554
495
410
318
226
172
127
188
331
451
515
544
572
587
568
551
555
550
530
509
444
354
270
176
82
234
360
456
517
569
588
595
600
582
551
511
418
298
200
193
278
372
437
475
502
498
457
389
287
211
332
395
422
427
414
390
341
257
170
226
377
508
579
603
636
641
613
613
623
563
476
397
287
337
485
575
611
589
569
593
593
564
584
616
596
575
581
549
425
246
185
383
533
589
590
580
573
580
589
578
575
579
579
571
553
541
559
559
474
316
145
207
383
536
592
593
598
596
591
599
599
586
599
602
589
592
572
527
532
561
548
459
297
206
400
521
569
578
591
610
608
585
580
580
579
588
591
580
582
580
569
567
559
535
498
402
249
156
343
519
563
561
578
586
591
590
576
572
582
601
610
591
570
573
571
565
575
579
557
509
431
331
226
123
297
460
539
553
575
596
590
588
590
579
579
594
614
620
591
573
586
584
565
563
573
564
528
465
387
309
227
193
407
535
551
557
591
608
599
590
577
580
604
609
591
590
590
577
578
575
568
571
563
540
537
509
414
327
300
223
223
423
547
578
590
600
601
599
589
573
580
609
607
575
576
587
574
565
569
571
578
570
540
531
528
442
328
313
300
195
219
406
536
577
591
594
596
599
589
575
581
594
594
591
588
577
571
582
578
563
572
579
559
538
522
458
354
314
321
272
159
222
425
555
572
570
585
594
599
587
578
582
575
572
589
580
560
567
585
583
562
556
566
564
547
527
470
390
335
317
300
218
211
427
569
588
582
585
579
583
588
581
575
569
564
565
563
561
565
571
587
578
551
560
568
552
532
481
401
345
320
307
249
130
366
536
585
579
571
568
575
589
580
561
569
576
554
543
561
568
567
581
584
573
576
572
552
536
490
409
352
332
327
287
188
317
488
560
563
561
571
586
587
575
564
574
586
562
538
551
567
571
575
582
579
574
576
571
541
498
430
365
331
319
298
228
123
291
455
538
570
578
576
587
585
569
564
577
577
568
561
563
568
571
574
576
571
562
578
580
549
509
457
377
328
306
292
252
152
238
420
533
577
595
580
584
586
568
563
582
576
570
579
579
579
582
579
576
578
584
582
573
559
536
463
370
332
324
302
278
199
160
364
509
559
591
594
572
579
595
589
589
582
577
578
575
577
597
589
580
594
600
588
580
572
545
468
364
322
320
304
288
222
110
285
467
551
583
587
570
590
615
591
565
571
582
582
579
578
581
582
590
607
601
591
591
583
548
476
384
315
289
303
298
221
107
214
420
545
568
568
576
591
596
575
560
577
585
586
589
585
579
585
605
621
612
596
593
588
555
486
405
329
294
309
308
222
107
153
350
511
565
577
575
569
574
584
588
590
588
587
590
585
583
588
604
626
626
597
579
582
559
498
417
358
319
304
296
223
117
243
443
544
567
568
567
579
589
587
586
585
588
592
583
583
587
600
611
611
597
577
567
557
507
419
359
319
293
277
213
106
137
329
458
513
560
587
581
577
572
573
579
585
593
597
586
588
609
607
587
596
598
574
553
499
399
333
313
297
271
191
82
206
370
497
555
561
569
580
576
576
583
582
579
588
587
586
606
606
583
581
596
580
549
487
395
328
309
291
257
182
292
474
534
540
568
578
577
587
596
584
568
571
583
582
588
605
596
575
582
583
545
476
391
338
312
287
242
165
174
361
483
547
569
571
586
593
588
592
589
575
578
583
581
599
605
589
592
590
543
466
381
333
329
304
224
128
206
388
515
544
563
597
591
574
589
592
584
585
578
572
595
605
598
598
583
531
457
373
321
315
283
192
100
275
435
515
544
574
598
594
574
569
597
610
573
571
595
594
583
584
559
509
441
357
301
283
241
149
200
348
475
541
559
580
597
586
582
598
592
567
573
587
562
552
554
539
497
415
328
292
269
194
100
217
344
486
546
542
554
579
585
584
583
578
587
592
581
573
562
533
473
370
293
274
235
127
161
304
432
505
546
557
550
567
591
579
567
586
594
576
556
509
419
325
254
207
139
55
241
399
510
545
546
567
582
564
549
555
550
529
520
469
372
288
214
128
53
294
422
504
544
580
598
598
597
583
563
533
450
337
247
167
253
328
416
476
506
532
528
489
420
312
205
238
376
441
459
465
455
429
364
274
193
238
401
530
596
613
637
642
626
627
621
559
493
429
312
188
354
488
584
621
581
554
584
591
569
588
606
583
577
595
561
433
257
214
408
544
586
588
588
579
583
589
587
583
584
577
566
552
551
568
557
471
332
173
230
412
547
597
602
593
586
593
610
605
590
601
597
586
587
562
533
551
569
548
478
329
154
213
410
533
574
583
598
605
590
579
588
584
576
589
594
573
574
574
571
577
565
540
508
415
257
120
161
353
526
572
571
584
582
588
587
580
587
590
594
613
599
566
564
581
578
571
569
557
520
445
345
233
128
303
472
552
567
585
594
584
588
592
589
597
600
608
621
600
570
584
594
570
558
568
573
549
483
389
306
234
139
194
412
543
557
561
590
606
598
590
578
579
603
616
599
596
596
580
582
582
571
562
559
561
564
527
410
316
303
240
119
224
427
547
572
585
599
602
598
588
573
570
594
607
587
580
589
576
564
577
580
575
564
547
551
549
456
336
316
300
195
227
405
522
567
587
591
590
593
588
579
577
582
585
585
585
578
571
574
575
573
577
580
561
542
535
483
380
324
318
266
161
248
433
545
563
561
572
585
589
585
583
587
582
574
582
576
566
576
588
575
557
558
581
578
549
519
477
410
347
316
297
230
116
239
447
578
588
577
585
578
575
581
584
582
575
568
565
563
565
572
578
587
570
552
578
577
549
526
490
419
355
319
308
267
151
165
366
537
590
594
589
571
564
584
582
558
565
575
558
553
570
568
558
580
582
572
583
572
533
530
505
426
359
330
320
290
202
307
476
552
572
576
578
583
586
580
563
566
587
573
553
564
565
562
576
583
580
575
574
561
540
504
436
368
335
316
295
237
139
315
454
534
569
577
580
596
589
579
567
563
579
587
573
565
568
578
582
583
569
561
582
597
566
515
450
375
339
319
292
254
163
272
438
548
591
594
576
581
587
581
563
560
569
586
590
570
572
591
582
569
574
582
584
584
573
539
460
375
344
326
292
269
201
173
393
537
571
590
592
571
581
597
589
579
573
578
581
570
577
602
581
564
591
594
575
571
570
535
463
372
332
315
294
282
229
123
329
492
541
574
597
585
588
604
594
580
575
578
579
579
586
592
577
576
601
596
581
590
580
530
466
394
332
295
300
296
221
115
261
445
534
556
580
593
592
586
577
577
589
588
587
592
592
583
580
600
619
607
589
593
590
550
483
414
341
296
306
308
225
115
181
374
520
566
584
585
573
578
583
589
602
595
589
591
590
587
587
601
624
626
596
571
573
556
500
419
355
313
301
299
241
131
260
463
566
584
578
575
587
593
584
586
589
591
595
593
591
589
591
609
614
597
570
555
553
501
416
361
326
293
282
229
120
155
360
494
538
566
579
578
580
572
573
579
585
599
605
589
589
617
609
585
598
595
572
551
490
388
338
322
294
270
198
89
245
408
514
552
552
559
578
580
581
584
583
584
591
581
585
617
608
575
580
593
577
549
483
383
329
309
286
259
188
84
138
325
487
532
536
568
576
576
585
595
585
577
575
579
580
596
604
585
573
586
578
545
479
386
332
310
285
249
177
193
376
493
558
573
560
575
587
584
591
588
575
583
582
579
598
598
581
584
580
542
470
385
333
327
305
239
147
224
421
542
550
548
590
593
578
580
576
577
595
582
570
593
596
581
583
573
525
459
381
322
313
288
204
119
125
315
474
527
541
574
605
598
562
558
599
613
576
571
594
587
573
579
556
503
442
361
297
284
256
164
72
237
384
503
556
561
583
601
581
578
600
591
564
576
582
554
551
558
536
497
421
331
283
269
212
117
242
378
516
558
552
571
586
587
586
588
588
594
593
576
566
555
535
483
390
309
276
225
127
55
188
349
472
535
573
572
551
562
593
591
582
593
593
568
558
526
431
330
277
229
146
58
158
304
453
552
567
547
559
577
569
552
551
547
533
535
492
381
287
232
165
92
226
347
474
543
566
592
602
590
581
582
579
549
462
350
269
199
312
379
460
510
525
548
551
513
439
322
226
262
409
482
498
499
489
456
382
289
214
264
426
543
605
619
630
633
630
632
615
556
509
448
323
176
197
369
499
588
615
572
545
573
582
573
589
593
575
581
596
559
440
272
237
420
548
580
576
583
584
584
588
591
593
592
576
561
553
561
575
559
476
345
186
251
435
555
602
602
582
578
598
609
598
596
605
598
586
581
562
551
569
571
547
491
350
165
220
418
539
578
592
608
602
578
576
595
591
581
589
594
574
570
580
586
583
560
537
522
436
272
128
160
362
532
577
577
588
586
584
582
584
604
597
587
610
605
567
560
590
591
567
553
552
536
474
365
237
126
299
476
560
579
595
596
581
583
588
601
614
597
592
610
602
572
581
596
579
556
556
572
565
507
404
304
232
153
190
407
541
557
563
593
609
596
586
583
581
601
610
596
594
600
589
586
589
576
557
556
567
580
538
415
318
305
247
133
223
425
544
566
577
596
605
597
592
582
568
578
599
591
587
593
579
570
584
587
574
561
555
565
560
469
352
321
297
201
99
233
402
511
564
587
587
581
586
592
593
581
574
579
582
582
583
576
568
572
580
585
582
562
548
540
494
398
335
316
260
159
248
418
520
551
555
563
575
583
583
586
591
585
577
577
574
569
580
582
568
559
569
588
584
551
519
477
416
358
320
295
230
128
234
419
535
543
549
579
584
573
573
576
579
583
579
572
565
564
570
579
584
561
555
588
585
552
535
497
420
352
318
306
271
169
158
332
478
536
574
599
578
557
577
577
555
565
582
570
568
581
563
551
571
569
569
592
571
529
538
521
428
356
324
308
287
213
108
278
431
524
571
581
577
574
580
581
568
567
586
576
566
573
559
555
572
580
576
577
573
555
546
513
437
363
331
316
298
246
147
318
454
541
573
571
580
595
583
583
573
559
578
592
572
559
564
580
587
584
574
563
579
599
577
524
447
372
343
327
302
261
171
306
466
567
596
591
583
583
585
590
573
548
561
592
586
563
570
593
580
566
577
583
581
587
585
546
459
380
351
332
290
268
204
111
205
423
553
576
590
589
570
582
600
591
571
558
571
583
571
577
600
573
551
584
592
574
575
573
532
464
387
350
315
291
279
226
128
153
365
506
535
570
601
593
583
588
594
592
574
571
581
584
588
594
571
565
591
585
578
595
583
522
464
405
349
307
297
291
220
118
302
463
523
549
590
605
588
576
577
591
596
584
581
593
597
586
577
587
601
593
585
597
591
546
471
408
348
303
301
299
225
119
214
403
518
552
582
590
584
588
584
584
599
595
585
593
597
594
585
589
606
611
590
572
570
551
491
404
339
306
301
294
244
144
118
296
477
562
583
580
585
603
597
576
579
592
594
595
596
599
592
588
602
606
592
571
557
551
491
394
343
328
299
282
237
139
186
395
521
554
573
581
583
588
578
575
581
586
591
596
586
589
613
604
582
593
591
569
551
487
384
342
328
294
270
210
103
112
283
447
531
556
558
565
584
588
587
586
581
583
587
571
582
616
603
578
588
588
568
550
485
380
332
310
277
259
198
91
171
352
500
539
549
575
575
572
586
593
588
585
582
575
578
598
600
582
580
582
566
548
486
379
322
301
278
252
184
83
213
393
508
569
572
551
565
584
589
594
585
577
587
582
581
595
585
573
576
573
546
479
384
320
305
294
251
163
244
444
554
550
541
581
590
581
578
563
568
594
587
576
591
584
568
571
563
522
461
385
316
298
283
223
137
151
356
502
537
545
570
593
589
563
562
591
599
578
578
593
583
566
574
551
500
440
357
299
286
264
178
85
275
419
522
560
558
581
598
583
584
597
575
557
578
578
555
560
565
535
493
423
333
280
273
224
128
271
410
528
557
564
587
591
589
587
584
578
589
590
578
569
558
535
485
398
321
280
220
131
67
227
388
499
551
584
580
555
561
587
590
586
595
591
562
557
537
441
335
287
242
154
75
213
358
484
570
581
551
548
566
574
557
546
540
536
544
505
391
291
246
202
134
275
397
516
568
579
599
605
581
564
580
594
556
457
352
283
226
260
362
425
495
532
541
559
558
523
446
323
237
151
288
433
511
525
528
518
482
405
307
233
297
450
551
607
621
623
624
628
630
613
570
525
456
330
183
196
384
517
586
598
566
549
566
567
564
579
582
576
585
586
548
450
292
253
422
548
577
564
578
582
583
588
593
595
593
572
560
556
562
571
565
495
359
187
261
447
562
603
595
576
581
599
597
594
601
604
600
587
579
570
568
572
563
548
501
360
179
233
426
539
579
601
611
597
580
574
584
591
586
592
597
583
579
589
597
582
552
534
531
457
294
140
157
370
537
572
575
595
595
582
578
589
613
598
586
605
609
579
571
591
593
570
552
550
545
497
385
245
124
290
471
560
582
599
597
583
580
584
605
620
593
578
595
596
579
580
590
586
567
556
564
568
521
422
314
233
151
181
394
532
551
562
597
610
594
586
588
588
594
599
590
586
596
597
590
585
580
570
561
566
578
541
435
341
308
247
143
212
415
541
560
567
593
607
598
598
598
575
568
591
590
584
597
593
579
585
590
579
569
565
567
559
480
372
326
296
212
114
232
398
510
567
587
584
581
587
599
604
590
573
574
579
586
593
579
563
573
587
590
585
567
552
541
496
406
341
317
263
165
227
390
492
536
555
567
576
583
583
586
591
588
577
577
577
575
573
570
566
569
582
589
580
556
530
483
413
359
327
294
227
128
194
352
453
475
511
572
591
577
572
570
570
585
589
580
571
565
565
580
583
561
562
590
580
559
556
509
415
349
325
305
265
176
133
265
368
433
518
584
581
562
576
575
558
574
589
575
576
587
561
554
570
558
563
594
575
543
557
529
424
352
322
305
285
221
116
99
235
354
462
543
566
562
565
579
583
575
573
583
574
573
580
558
553
570
574
571
578
570
551
547
515
433
358
325
315
304
254
145
303
438
536
567
562
581
592
576
583
581
563
579
588
563
556
564
576
580
580
578
565
571
580
573
527
443
366
338
328
310
269
172
324
485
574
587
587
594
591
578
591
582
555
565
583
569
563
577
588
570
563
584
582
575
581
584
550
467
381
351
332
296
276
206
112
247
448
554
573
590
592
574
579
600
598
576
555
560
582
581
580
592
571
558
587
594
580
585
577
537
476
400
350
317
297
286
220
123
186
392
516
544
572
598
590
576
578
597
599
574
565
586
590
582
583
573
572
587
582
581
602
591
532
466
400
346
310
299
290
222
116
333
487
529
553
597
609
584
570
578
596
598
579
578
594
596
582
576
581
590
582
583
598
593
547
466
393
339
306
301
291
224
122
255
442
522
539
577
593
592
598
584
574
591
587
582
596
600
595
585
584
592
593
585
576
568
547
483
384
319
306
305
287
236
153
163
353
496
544
565
581
596
614
593
565
575
595
595
590
590
597
593
588
594
591
586
575
565
550
487
382
324
323
304
277
238
162
235
430
529
551
575
591
593
593
587
582
590
586
581
579
581
591
608
596
579
590
587
568
554
489
382
340
323
288
271
226
127
124
313
468
538
565
577
577
590
592
592
587
578
579
578
567
583
607
595
585
602
584
554
551
490
380
333
306
269
262
212
104
184
367
505
553
567
583
574
576
588
592
589
589
585
576
579
598
597
587
592
579
556
551
489
372
309
295
274
256
195
90
230
410
517
571
575
554
567
583
591
594
587
583
586
582
587
594
582
569
575
574
553
483
376
308
289
283
263
178
75
104
271
457
555
555
550
575
581
583
587
568
565
587
585
580
589
580
568
569
563
526
456
383
318
286
278
245
156
186
389
517
543
554
571
578
579
581
581
583
583
583
589
592
582
571
570
550
503
438
354
302
292
266
188
101
308
441
522
554
560
577
587
583
588
591
562
551
575
577
563
572
570
535
493
421
331
284
278
226
129
293
429
522
549
572
592
583
581
592
581
563
577
588
588
581
565
533
478
395
320
280
230
151
84
271
422
506
545
577
577
560
564
581
583
583
594
592
563
553
537
449
341
290
250
180
115
259
396
491
566
589
557
538
552
575
564
541
534
536
542
505
405
310
266
228
166
211
327
447
547
579
578
595
603
580
560
579
597
553
448
354
298
255
300
395
458
520
550
562
574
560
517
438
318
235
173
323
458
525
544
557
550
516
445
339
254
159
324
472
559
609
625
623
624
630
630
622
593
543
464
342
195
197
400
532
579
580
564
560
569
559
556
571
580
585
590
574
539
458
307
257
423
545
575
565
577
579
580
589
593
589
588
577
565
558
554
555
563
515
374
188
262
448
566
600
585
577
595
593
576
590
605
598
596
591
582
579
576
560
552
555
511
367
196
245
428
532
577
606
608
597
590
572
566
584
591
590
595
592
590
593
596
580
557
539
532
467
316
158
158
379
542
561
565
600
599
579
574
585
603
595
590
604
607
591
584
584
584
576
570
556
543
501
395
256
135
282
469
561
582
595
594
584
578
581
601
614
588
576
585
585
587
584
577
581
581
567
562
560
519
433
334
242
148
168
380
526
549
562
600
605
587
587
597
594
591
595
588
576
583
601
590
574
578
582
570
564
565
535
455
368
311
241
143
194
396
537
557
554
587
609
595
596
602
582
572
593
588
575
592
599
587
581
582
584
583
568
558
550
488
387
326
293
223
123
222
388
513
568
582
584
587
589
597
600
594
579
575
573
585
599
582
565
578
588
588
583
570
557
542
495
405
339
316
271
173
210
375
484
532
559
577
581
583
586
587
588
585
574
575
586
584
570
563
571
580
586
583
572
558
544
497
411
354
327
291
224
130
147
296
392
430
488
565
593
579
575
570
565
580
585
580
575
569
567
579
583
564
565
586
576
561
569
519
413
348
328
298
259
180
96
190
258
340
465
556
576
573
579
574
560
580
593
577
578
588
565
565
577
557
561
591
578
559
568
523
420
352
327
305
285
229
121
96
187
264
384
505
543
551
570
582
585
580
579
579
573
577
590
567
560
573
573
570
577
575
560
549
508
429
356
324
313
307
257
143
281
402
503
547
551
576
592
579
583
585
575
583
581
560
563
575
574
570
581
582
567
562
565
561
529
441
361
328
321
311
272
173
329
484
558
568
579
603
597
579
585
586
576
584
574
555
571
585
580
567
570
589
584
568
571
575
546
469
376
337
321
301
282
208
108
288
461
545
568
587
589
581
581
594
600
591
565
552
576
593
586
584
573
572
592
596
588
594
582
543
485
397
336
314
302
292
223
116
218
409
524
559
578
591
588
578
576
597
607
574
559
588
597
576
573
577
581
590
585
583
598
593
550
477
388
327
306
300
291
225
121
151
353
513
549
561
597
607
584
572
578
595
594
578
579
596
590
575
578
587
588
579
580
586
589
554
471
371
318
303
300
288
223
128
293
486
540
541
572
597
598
603
576
562
581
582
580
597
599
589
585
589
589
584
581
581
568
543
471
373
312
308
312
280
224
155
209
410
521
534
551
578
601
611
582
562
580
598
596
583
580
588
591
592
591
577
576
579
568
546
486
376
316
320
306
270
237
176
284
459
529
543
576
597
591
586
589
595
597
587
571
567
578
593
600
591
577
587
581
570
563
491
379
329
313
282
273
241
148
140
331
477
534
569
585
582
586
592
594
590
581
575
574
575
592
601
586
590
609
579
548
549
490
378
322
297
273
267
225
118
182
373
507
556
577
592
582
580
581
587
586
588
587
578
581
598
598
591
592
575
551
547
485
363
303
293
270
257
197
97
244
422
522
570
586
573
575
580
592
597
591
586
581
572
587
600
578
570
575
577
554
474
368
314
289
277
265
184
76
130
299
465
554
566
566
574
572
585
598
586
575
579
581
578
585
582
574
569
564
530
450
376
326
286
273
257
169
213
412
526
550
565
572
562
571
592
594
581
576
583
592
588
585
580
568
547
512
436
347
302
290
260
194
112
326
455
519
551
567
575
575
570
582
585
559
552
573
573
568
579
571
533
494
422
329
284
278
221
131
68
309
445
519
545
572
585
567
571
592
583
561
568
584
591
589
569
530
474
390
312
278
248
185
107
313
454
511
534
566
574
566
569
580
582
582
588
590
566
547
528
453
349
287
252
212
167
298
429
498
559
592
564
531
542
570
566
541
533
537
534
496
413
329
283
243
188
247
373
486
565
581
572
586
599
591
576
580
588
544
445
354
306
271
330
416
478
534
564
588
597
563
506
428
319
237
231
247
237
196
355
481
539
560
581
574
542
484
381
279
197
176
342
482
566
614
631
630
629
630
629
631
616
561
479
363
212
209
414
540
574
573
564
570
575
561
558
568
579
590
589
565
536
462
312
258
430
543
570
568
582
578
576
592
592
588
589
585
571
560
545
541
554
521
383
199
258
445
567
592
575
587
608
588
561
592
607
589
592
596
584
584
577
549
547
562
517
374
212
246
423
523
573
607
603
596
598
572
551
582
598
585
588
592
591
593
589
582
570
552
527
465
330
172
161
381
544
552
556
600
604
579
577
582
588
589
599
603
598
597
592
579
571
585
593
568
537
491
393
268
155
274
471
566
582
590
589
586
583
582
595
600
586
587
588
578
595
591
566
574
588
573
560
553
512
429
342
254
151
153
367
528
555
566
602
598
581
590
601
596
594
598
594
576
576
598
593
566
572
587
575
562
556
529
462
381
313
240
143
172
368
529
558
547
584
609
590
586
593
587
585
601
591
570
577
594
592
582
575
583
590
568
554
539
490
396
323
292
231
121
198
367
511
566
573
583
594
591
588
587
587
587
584
574
583
595
579
571
585
587
579
576
569
555
546
499
403
328
310
278
182
203
382
506
545
569
587
585
583
588
587
586
583
568
568
589
595
573
565
581
583
575
572
569
558
553
509
410
341
320
293
232
140
132
291
398
442
498
569
592
582
580
576
572
574
574
572
578
576
573
583
585
568
569
587
577
561
562
518
414
348
323
294
261
188
67
145
208
315
451
541
578
583
581
570
567
584
591
577
583
588
574
580
585
565
565
588
583
568
563
511
419
354
328
304
286
235
127
84
148
199
330
481
538
555
584
597
589
584
583
582
577
589
601
578
569
580
581
572
574
580
574
558
509
427
357
328
311
303
257
146
143
262
363
458
528
551
572
591
592
590
585
584
590
581
568
581
584
570
572
587
585
569
565
564
560
527
440
360
324
312
300
268
175
325
468
534
554
572
594
597
588
586
584
594
610
580
554
579
589
576
571
584
591
578
568
570
568
538
466
369
322
310
298
280
212
104
312
465
536
565
582
585
588
590
588
595
603
587
559
575
603
590
582
581
581
588
591
591
596
578
541
487
388
319
307
297
285
226
115
246
423
533
569
579
583
593
587
580
597
611
584
563
590
605
579
571
580
585
589
587
583
585
586
563
488
376
315
303
295
284
232
133
162
372
535
565
565
592
604
590
580
581
589
588
578
585
600
585
568
581
594
591
584
579
574
581
564
475
366
313
301
299
285
221
142
108
319
515
559
552
578
594
601
603
574
562
580
583
583
598
591
579
586
597
590
580
580
577
565
538
474
379
318
307
311
281
220
149
238
443
542
545
558
582
599
598
573
574
594
599
595
586
575
582
590
595
590
569
569
578
570
541
480
379
322
321
304
267
238
176
136
321
482
532
546
580
591
574
572
589
603
603
590
572
571
586
598
598
586
579
582
581
578
567
489
377
318
305
284
278
250
160
165
355
484
532
570
586
577
579
586
591
592
579
572
580
593
605
599
581
590
603
576
553
552
489
373
311
286
276
272
225
124
194
385
508
551
580
602
602
583
577
582
585
585
590
588
589
603
599
587
587
573
550
543
481
369
308
296
276
256
192
102
83
256
432
520
566
600
595
582
578
590
598
596
594
580
564
590
605
580
569
573
573
546
459
367
330
302
276
258
181
80
141
318
473
554
571
572
572
574
590
606
599
588
580
574
578
585
588
585
569
564
533
445
362
327
293
269
255
168
223
423
537
556
570
575
567
569
592
595
585
582
590
590
582
587
588
566
542
517
435
340
297
285
255
198
118
332
474
528
554
576
579
568
561
567
577
567
562
572
568
562
575
567
531
495
422
326
283
280
228
141
82
169
329
467
530
551
574
578
560
564
593
591
571
572
577
579
583
564
528
473
391
309
276
262
215
136
163
344
483
524
535
564
580
572
572
585
589
584
581
586
569
544
516
452
355
283
252
241
209
161
334
462
508
557
591
565
531
539
563
562
544
539
543
530
484
407
335
291
251
204
282
408
505
568
582
575
582
595
600
593
582
574
537
447
357
300
267
253
350
433
492
542
571
602
609
563
495
419
329
245
212
254
281
272
209
373
500
554
576
594
583
552
511
419
309
222
201
358
489
573
618
632
629
627
623
622
632
626
577
497
387
231
234
428
542
571
573
565
569
573
566
567
569
575
586
582
562
540
467
318
263
440
540
562
568
582
576
574
588
588
585
596
593
576
562
544
538
549
516
389
215
255
446
565
579
566
588
609
584
567
596
598
578
593
605
588
582
575
548
548
566
518
384
226
238
417
523
572
603
600
595
606
582
560
587
599
578
581
588
584
585
584
582
581
561
524
463
339
183
154
372
537
547
553
600
606
583
585
586
582
587
605
600
587
593
596
579
568
586
598
573
537
488
391
274
172
258
467
566
577
584
584
590
590
588
587
587
582
597
593
575
594
598
575
574
584
571
562
560
517
422
335
262
165
349
530
564
570
603
593
580
594
601
595
595
600
602
586
572
591
595
572
574
586
576
565
563
532
457
374
309
249
153
149
335
518
563
553
588
605
585
582
586
586
597
611
596
572
567
580
592
587
577
584
591
571
554
538
489
400
322
291
233
117
171
337
504
567
572
585
593
589
586
580
581
594
593
574
574
582
574
576
592
587
568
567
571
558
548
503
403
320
305
281
192
99
201
401
542
568
578
593
587
583
591
589
585
582
565
561
585
597
578
571
585
579
562
564
574
559
551
510
408
334
315
299
250
155
148
330
459
500
529
574
592
580
577
581
579
574
566
563
576
579
577
587
587
572
571
587
582
558
551
514
415
345
319
295
269
198
67
156
243
363
478
544
584
593
580
572
574
585
586
584
587
583
574
583
586
573
573
585
588
580
559
506
419
353
327
304
284
236
131
83
152
205
333
486
545
566
593
605
589
583
584
584
589
599
600
577
569
583
587
575
570
583
589
571
512
424
358
333
313
293
252
152
149
269
359
438
525
563
567
588
607
599
583
587
595
585
578
588
582
569
583
599
587
571
573
571
564
528
443
362
332
310
292
263
183
321
461
526
558
575
576
584
593
588
581
595
620
588
564
583
582
577
588
594
586
577
576
573
557
530
466
369
313
301
287
273
217
113
324
469
539
571
579
578
588
595
587
584
598
603
578
581
601
588
587
589
578
579
583
587
593
572
533
478
376
312
300
283
265
227
122
275
439
537
568
573
582
601
596
584
590
603
589
576
595
610
586
578
580
577
579
584
582
577
577
559
485
376
316
303
286
264
231
150
185
393
543
565
562
585
602
596
588
585
584
585
583
589
602
585
567
583
596
588
584
580
564
571
561
480
378
320
301
293
280
222
153
123
333
521
565
565
585
590
599
605
576
567
586
586
587
597
583
573
590
606
590
579
581
578
564
535
475
391
326
298
300
287
223
142
247
449
551
566
579
584
593
586
567
587
604
594
593
596
581
582
596
597
586
566
570
580
568
538
475
387
330
315
297
275
245
167
155
344
497
540
558
584
583
561
563
588
600
594
590
585
583
599
605
596
582
572
575
582
589
563
476
371
323
307
289
279
251
160
200
386
501
536
571
583
577
582
583
585
590
582
575
586
605
612
597
576
582
591
577
564
553
479
375
308
284
283
277
221
122
227
414
514
548
578
611
619
588
576
585
587
584
592
595
596
603
592
582
584
571
547
535
479
378
318
299
284
259
187
106
93
272
442
519
561
605
608
588
577
592
601
601
597
579
571
597
606
581
569
569
564
536
455
372
334
312
281
253
175
91
139
330
482
553
570
566
568
577
594
601
598
592
584
580
588
591
586
582
567
558
532
440
347
319
290
267
247
163
63
222
431
551
561
563
571
573
580
583
583
586
592
594
590
585
586
593
567
543
520
432
330
289
282
257
208
124
142
332
499
548
561
582
586
574
558
561
580
578
569
568
563
556
571
564
527
490
418
327
287
286
243
169
102
180
354
493
547
563
577
581
567
571
588
587
579
574
568
566
571
558
524
471
394
310
277
273
240
164
174
366
507
542
544
570
587
573
567
582
594
584
573
579
572
545
509
448
356
281
256
259
228
184
366
492
524
558
588
563
537
545
555
551
545
549
554
533
477
397
327
286
258
216
312
430
508
566
584
586
591
592
596
597
581
562
529
451
358
293
255
280
373
452
507
550
572
593
594
549
481
410
337
257
246
300
333
308
252
215
380
510
568
590
601
584
553
523
451
347
252
222
372
495
578
615
620
611
610
608
612
624
622
579
511
406
247
261
441
548
576
577
566
564
564
567
574
572
564
575
576
562
548
478
330
177
272
451
539
556
564
578
576
582
583
581
584
599
593
580
567
550
546
550
511
395
232
258
452
559
564
562
585
597
591
587
597
582
572
601
612
589
580
575
554
552
561
517
395
238
233
419
533
572
596
598
598
606
593
582
594
591
577
584
587
576
580
583
583
575
556
525
470
349
193
147
356
526
548
560
598
599
583
595
596
589
592
602
597
584
588
592
589
580
580
586
566
542
500
398
281
182
104
237
453
556
568
580
582
587
594
592
587
583
579
596
598
580
592
604
591
586
580
570
567
575
535
423
323
265
187
83
323
523
570
576
606
592
582
599
599
596
595
589
600
601
582
588
597
587
583
587
576
571
576
544
453
356
309
265
170
309
510
572
571
597
598
585
589
593
595
601
604
597
581
570
574
589
591
587
586
582
572
561
536
482
398
325
293
238
123
317
502
571
582
590
586
591
598
588
582
593
597
580
571
575
573
573
588
589
565
562
571
562
547
501
406
320
300
285
201
105
193
410
569
589
589
596
587
587
601
592
583
578
572
568
581
591
584
572
582
576
556
564
578
563
551
507
402
328
316
309
264
163
170
372
526
562
563
581
595
585
580
589
592
578
562
565
576
576
578
590
589
577
574
585
589
563
536
506
419
347
322
301
275
202
92
93
212
328
447
519
551
589
599
579
580
587
584
582
593
594
575
566
580
585
582
578
580
591
589
559
510
423
353
330
308
279
229
131
96
204
282
389
506
557
578
603
608
590
577
581
588
596
599
587
567
564
582
590
579
566
586
600
586
523
425
358
338
320
288
249
159
148
296
400
458
540
582
569
579
609
601
581
583
593
585
581
585
571
570
599
606
579
571
584
578
567
533
444
365
341
321
292
263
197
323
471
539
577
590
568
564
593
598
581
584
607
593
578
583
574
580
604
602
578
577
584
574
548
524
466
372
317
302
286
270
224
124
330
477
550
580
582
574
583
596
593
578
580
600
599
594
592
577
586
597
580
575
582
585
586
568
526
472
376
315
302
275
253
229
130
300
451
535
561
565
582
602
596
587
584
589
591
595
604
608
583
583
585
578
574
580
583
580
573
546
474
381
331
318
281
250
226
158
216
412
537
553
555
578
595
595
591
588
582
587
590
594
597
582
571
586
592
583
582
584
575
568
548
473
388
333
300
285
274
225
158
140
345
514
556
571
587
586
595
603
573
572
588
588
591
595
580
570
594
602
586
580
585
577
559
531
471
393
330
284
290
294
231
134
251
446
550
579
593
584
588
582
567
589
599
584
595
608
589
589
604
597
580
573
580
582
569
534
468
388
330
306
292
288
252
152
166
362
506
545
565
585
581
566
569
588
587
582
589
598
599
606
609
593
575
573
576
585
593
549
452
367
326
306
289
280
244
148
234
415
517
545
575
586
585
588
578
579
587
582
576
595
609
608
590
571
577
587
581
571
541
463
372
320
287
282
275
216
118
99
270
446
524
553
580
609
618
591
581
593
590
585
591
600
602
596
582
581
587
575
546
530
476
386
323
301
291
264
190
108
116
291
456
526
559
595
606
592
583
594
602
600
593
585
585
603
603
580
574
571
559
531
463
374
324
306
286
254
175
99
139
347
493
550
563
564
568
583
596
597
590
586
584
586
601
598
581
575
565
555
530
440
344
303
280
266
242
161
69
230
442
560
563
558
569
583
592
585
573
587
595
594
593
588
583
591
570
541
513
428
329
289
282
263
223
135
133
336
519
563
563
584
595
587
571
572
587
579
564
565
562
557
570
564
525
482
411
331
295
289
259
202
121
191
376
512
556
572
582
588
583
586
584
577
575
573
568
564
566
556
525
468
388
313
282
276
251
185
193
385
518
551
548
571
588
573
556
575
591
577
570
577
575
551
511
443
351
284
264
268
228
195
383
509
532
557
582
560
546
554
551
538
547
556
556
534
475
391
320
282
263
223
329
442
511
570
593
598
602
591
584
592
582
555
515
446
357
289
247
301
399
474
519
556
572
575
565
527
466
395
325
196
289
358
389
351
271
205
219
382
513
577
602
610
588
558
534
473
379
282
225
379
499
580
608
600
586
589
595
605
616
611
575
518
421
266
271
448
554
582
579
568
562
557
565
585
571
551
565
574
563
551
488
346
197
284
459
542
560
565
570
580
593
582
574
595
597
584
581
577
557
551
552
510
402
245
270
458
544
549
565
588
589
595
598
587
566
575
606
614
591
582
574
558
550
550
515
404
245
230
423
541
564
580
596
591
598
599
594
592
577
575
592
593
579
581
584
575
557
537
525
481
361
202
88
138
345
515
550
570
596
587
571
593
600
597
597
596
588
587
589
593
600
594
580
570
553
545
513
412
292
194
110
214
436
544
562
586
584
575
585
590
587
586
581
593
596
587
590
597
601
597
587
576
569
579
548
434
322
276
209
99
290
503
569
583
608
590
581
597
599
599
595
577
590
610
591
587
597
595
588
587
580
575
581
549
452
347
313
285
186
300
503
577
589
606
591
583
599
607
606
601
591
584
581
577
578
585
594
593
586
570
569
563
533
472
395
325
296
241
132
324
508
571
589
592
580
594
614
602
582
583
593
586
572
576
578
566
574
594
574
558
565
561
539
494
407
324
299
287
207
108
405
572
594
594
600
591
601
612
595
574
570
577
583
587
590
585
566
572
578
566
565
581
563
544
501
404
335
321
315
264
158
178
387
554
597
584
587
598
592
585
599
603
577
563
578
585
575
578
587
589
583
577
579
591
568
535
504
417
344
327
309
270
197
98
128
278
417
518
547
552
587
596
585
596
601
578
576
598
596
573
565
581
584
585
580
573
591
593
559
512
425
349
331
310
271
223
133
118
277
385
461
524
558
585
610
609
591
572
575
587
598
595
577
565
567
582
593
580
566
585
597
585
531
427
352
337
322
288
249
166
147
329
459
497
553
597
585
583
602
593
576
578
586
579
579
581
570
576
606
601
569
567
586
575
563
534
446
362
338
324
298
265
203
329
490
553
588
606
579
558
587
607
590
575
586
586
585
584
569
584
607
590
567
580
588
570
544
525
467
372
320
310
289
267
219
125
333
484
557
583
587
580
582
595
603
579
559
588
609
604
587
567
585
603
588
581
586
585
584
566
528
466
377
320
311
286
258
225
127
313
454
533
559
564
580
597
590
587
585
581
591
610
612
590
570
581
599
592
580
577
581
587
581
534
463
381
336
323
288
256
224
155
242
425
527
545
553
573
583
588
590
590
584
589
597
596
589
576
577
594
594
578
578
585
581
569
534
463
385
335
299
286
268
220
156
159
367
513
546
570
582
581
590
594
569
569
587
590
591
590
578
576
593
589
576
589
596
576
554
532
463
385
324
277
285
298
238
131
266
456
548
577
591
582
587
584
565
580
587
573
596
613
588
591
605
588
572
582
591
579
559
531
462
381
326
296
290
301
255
134
174
377
514
543
561
583
586
585
580
581
575
571
589
602
601
603
607
588
571
574
581
585
586
531
437
364
326
297
285
281
232
132
249
431
521
547
581
590
591
588
575
576
588
579
576
595
604
602
586
569
578
589
582
570
529
442
370
325
291
278
273
217
117
118
297
462
530
562
585
593
596
587
587
592
588
583
589
597
602
592
577
585
595
577
550
527
470
376
319
300
292
266
200
112
137
312
470
535
558
579
595
598
588
591
596
594
583
583
592
603
597
582
577
573
558
529
464
368
309
297
288
257
183
106
159
378
510
547
566
574
576
580
596
596
582
575
579
582
600
599
577
572
566
551
521
440
354
299
272
270
249
169
77
255
457
559
564
566
572
582
602
595
575
584
590
578
590
590
575
583
573
537
496
423
343
302
284
266
238
151
133
335
519
564
565
588
600
597
589
589
592
575
556
567
570
565
574
564
525
476
402
334
305
288
264
220
136
193
386
519
556
576
587
587
594
599
589
570
570
574
575
577
571
559
532
467
375
314
288
271
248
197
207
396
516
546
547
567
583
570
561
577
585
571
570
577
574
557
518
437
342
286
273
267
220
200
379
506
535
557
574
556
555
564
548
533
550
554
544
523
470
389
313
277
261
218
328
448
520
583
602
601
605
592
581
595
590
552
496
424
349
288
238
318
425
490
520
553
571
562
546
512
458
379
294
207
317
398
433
389
298
230
223
382
508
574
604
621
602
576
550
487
398
299
212
375
499
580
605
585
568
577
591
604
615
606
571
524
435
278
263
445
553
581
577
573
567
555
567
592
571
544
563
577
563
552
491
354
209
292
460
547
569
571
570
583
600
581
578
607
596
570
579
581
558
552
552
511
409
256
273
451
524
540
574
597
589
591
593
573
566
589
608
604
595
586
575
560
547
544
517
411
248
221
414
530
543
569
596
590
588
593
589
580
574
581
596
597
590
592
589
569
543
528
532
491
367
211
92
343
510
551
574
593
574
559
581
596
601
605
592
588
592
594
593
607
604
581
562
547
548
519
417
299
203
118
197
424
541
568
596
587
566
574
585
588
596
593
593
595
594
590
589
597
601
595
585
574
572
544
438
329
286
222
107
257
470
562
592
614
588
578
594
597
603
597
575
586
609
594
590
593
591
584
587
584
576
574
546
452
348
315
294
196
84
302
494
570
597
608
585
581
602
613
612
598
576
576
578
580
584
586
585
592
582
562
562
562
528
469
390
325
297
246
143
348
515
563
587
594
583
599
619
608
583
572
586
589
575
580
590
561
563
593
582
557
560
559
531
482
406
330
298
282
207
106
392
555
583
593
605
603
610
617
598
575
563
580
600
597
595
591
564
565
588
578
571
576
561
537
493
405
338
321
311
253
144
373
544
600
595
596
600
590
592
614
612
576
562
585
595
582
579
586
590
586
578
575
588
569
540
503
416
344
328
310
258
184
105
156
324
472
553
559
554
581
590
589
608
608
576
568
592
595
579
575
582
582
586
580
573
589
586
556
513
424
344
327
309
267
220
133
142
334
468
518
535
555
592
616
603
578
568
574
588
595
590
580
576
580
585
591
584
570
583
585
567
523
427
347
326
316
289
252
166
347
500
531
557
600
610
598
595
585
578
581
583
578
581
588
582
584
603
595
563
568
585
568
550
527
447
357
323
316
299
262
194
333
499
552
580
611
600
571
587
614
600
568
572
582
591
592
583
586
601
580
561
579
591
569
546
530
467
368
320
316
298
263
208
114
331
485
556
576
586
591
588
596
612
588
556
580
608
601
578
561
584
603
594
594
593
581
577
569
533
467
373
324
316
298
272
222
117
311
450
536
566
571
579
585
584
589
590
583
590
611
608
580
559
581
609
613
596
580
576
585
585
535
457
375
327
316
299
272
224
146
258
432
524
550
559
568
576
576
584
591
587
590
601
594
580
575
580
594
599
581
577
586
583
570
534
455
375
324
297
288
270
218
150
184
394
518
539
565
574
578
588
587
564
569
585
591
587
582
581
583
587
575
573
600
604
570
552
533
462
374
320
286
285
291
235
127
110
291
474
546
566
576
580
591
588
564
576
581
574
593
603
584
588
601
575
568
599
604
572
554
530
458
369
319
290
292
303
246
122
178
387
518
538
556
586
592
594
586
577
574
577
592
596
591
592
598
587
574
580
586
581
572
526
431
361
320
290
285
282
222
116
249
432
517
544
585
595
587
583
572
580
593
581
578
592
595
597
592
576
582
590
579
565
524
431
358
318
288
275
270
216
109
118
301
457
524
564
586
573
576
585
591
587
580
579
583
590
598
594
577
586
595
577
558
527
453
358
311
299
285
259
208
116
150
330
483
544
562
573
586
600
590
577
583
588
579
576
585
592
589
582
577
575
562
525
450
356
302
296
284
251
187
109
197
417
528
547
573
590
586
576
590
598
584
575
574
569
581
589
577
572
571
548
505
437
357
303
279
275
256
180
286
470
551
567
581
577
573
602
603
578
581
585
572
579
582
573
582
570
534
482
412
353
322
285
263
249
168
131
332
505
558
571
594
598
596
592
591
584
567
557
571
574
569
574
563
530
475
391
340
315
282
256
227
179
382
518
556
578
587
580
592
605
593
576
574
577
585
589
579
564
540
463
365
317
294
263
240
201
213
397
505
537
547
563
573
572
573
592
587
569
572
578
567
557
521
428
331
285
277
257
209
198
363
497
542
561
565
551
559
573
549
540
555
546
525
508
464
384
307
269
246
318
451
530
589
605
596
599
592
590
609
603
553
479
400
334
276
326
442
498
512
543
565
559
539
506
452
365
200
321
406
446
406
319
246
227
383
500
562
599
625
612
590
562
494
402
302
169
197
366
493
577
604
579
561
576
592
608
618
604
570
530
442
282
252
435
539
565
569
574
570
561
572
592
568
548
564
576
566
554
490
352
212
292
456
543
565
571
572
582
589
584
591
617
594
563
577
581
556
553
554
510
412
263
252
424
503
532
578
603
593
586
576
565
582
607
599
593
594
587
577
563
549
543
517
410
250
115
196
376
495
519
555
598
593
583
583
577
576
584
591
590
594
597
599
592
571
541
537
542
489
359
209
92
337
498
543
570
594
574
558
574
592
601
607
594
589
599
598
595
605
603
579
564
559
557
514
407
294
201
119
183
412
545
579
601
589
564
570
582
586
597
603
597
594
597
594
583
590
598
596
590
578
564
529
430
329
283
219
109
233
435
549
597
613
587
577
589
593
602
600
590
594
601
588
588
590
585
578
582
586
576
564
538
456
350
308
288
199
85
301
472
553
593
605
586
586
599
609
611
592
579
582
579
575
587
585
580
580
576
562
564
562
528
471
391
318
292
244
145
357
509
552
583
600
593
603
614
610
592
571
582
595
579
581
597
568
560
593
587
562
563
560
529
476
405
333
291
272
205
102
370
530
569
591
613
612
613
612
604
589
570
580
601
599
595
594
574
572
590
582
569
568
561
534
485
405
337
311
297
242
136
350
520
584
596
605
599
585
592
615
614
582
563
581
595
590
582
582
590
586
577
575
585
566
539
504
413
335
317
303
253
179
102
342
491
557
564
564
579
580
580
599
605
583
574
586
592
588
584
581
577
578
582
579
588
572
544
508
420
338
318
304
266
223
129
353
504
550
547
560
606
620
594
571
571
587
593
592
589
588
586
584
584
590
589
579
584
571
546
512
426
345
314
302
285
253
161
346
512
549
563
598
625
615
594
585
585
588
588
584
587
592
590
589
597
594
572
573
585
570
546
518
446
354
312
305
294
252
177
324
492
544
566
601
608
586
590
614
604
571
575
586
593
597
590
585
588
577
568
582
591
570
547
527
457
362
315
309
297
255
189
102
317
480
554
565
578
594
594
599
605
591
568
583
598
594
579
570
584
597
596
598
597
582
572
568
535
460
367
319
307
298
279
218
109
298
449
548
577
574
577
581
581
584
594
591
590
597
593
577
564
581
606
614
601
582
572
576
578
539
458
368
317
303
298
281
221
137
263
432
527
561
570
568
569
574
580
588
588
589
594
587
578
582
583
589
596
588
580
580
573
568
540
458
366
316
299
293
268
211
142
197
407
516
537
563
572
576
588
579
565
576
591
591
583
579
586
588
585
573
580
609
606
569
556
542
458
362
316
296
288
280
227
124
116
309
482
542
557
572
580
596
589
572
586
593
586
591
591
578
586
591
568
572
610
609
571
559
536
455
359
315
293
287
290
230
114
181
390
519
537
561
589
597
599
590
582
582
589
594
590
580
583
588
585
583
588
587
571
561
528
436
354
313
291
285
280
210
102
82
246
430
514
542
585
593
579
579
576
585
597
585
580
584
585
595
599
585
585
585
571
559
524
433
347
312
290
278
270
207
98
115
293
451
517
561
583
559
564
592
598
581
573
577
579
581
599
600
583
584
585
571
560
523
431
338
306
302
274
247
205
112
158
351
492
544
565
574
579
597
592
568
572
583
578
573
574
577
583
583
573
571
563
515
426
336
300
302
283
240
190
109
236
448
539
550
577
597
583
567
582
590
585
583
586
566
557
576
580
575
569
543
492
419
352
311
290
278
255
190
303
479
543
567
597
583
561
588
595
572
575
590
581
572
571
574
589
569
531
480
398
351
327
285
259
255
185
128
329
490
553
582
600
587
584
584
578
569
563
565
570
568
568
573
561
533
471
381
341
321
274
247
235
164
371
510
555
575
585
573
585
602
595
581
579
578
583
589
577
561
536
453
356
318
297
258
235
210
386
492
533
551
560
564
569
587
606
589
569
574
572
557
549
510
411
320
287
276
236
191
349
493
557
568
552
543
561
573
551
546
558
539
513
501
455
371
299
256
223
314
457
536
583
599
591
591
589
594
611
600
552
471
380
313
255
319
441
492
500
526
546
541
525
489
434
347
184
304
393
429
393
318
247
178
229
380
495
549
591
622
611
592
562
490
399
295
162
196
363
488
573
604
581
568
585
595
608
621
604
571
536
443
280
251
429
524
547
560
571
569
566
577
583
565
557
568
573
572
564
494
347
208
141
271
437
530
546
558
573
574
577
582
600
614
592
571
578
574
557
562
561
509
409
265
209
377
486
528
568
597
597
580
564
568
599
616
593
579
590
586
577
570
553
545
515
400
238
114
157
317
451
509
559
597
593
585
583
573
576
598
598
579
579
593
597
591
573
550
551
547
473
338
202
91
314
476
533
562
593
585
567
578
589
596
603
597
591
600
600
597
600
596
573
568
576
566
500
387
282
193
119
169
397
547
585
593
587
576
575
580
585
595
605
596
588
600
599
586
589
592
589
584
580
564
515
416
320
270
213
116
224
411
539
593
603
588
582
585
588
592
595
602
608
592
574
579
591
585
579
579
581
574
561
535
460
349
294
277
199
84
292
450
544
592
605
591
586
592
606
603
582
588
604
587
566
582
584
580
577
577
573
570
561
535
480
387
311
285
239
141
338
493
557
593
610
603
602
604
613
605
576
582
601
587
582
597
581
568
584
581
566
567
562
529
468
402
332
289
261
198
97
345
511
567
594
619
619
612
606
606
605
586
580
595
592
587
592
585
584
583
575
568
570
563
536
476
400
339
301
284
239
137
338
509
569
589
610
601
583
586
600
604
594
577
576
590
589
581
583
588
582
574
577
581
562
538
504
408
324
304
293
256
179
88
343
492
551
563
580
593
577
570
581
594
600
590
586
591
591
585
577
568
572
587
592
590
563
539
507
416
331
306
291
268
225
120
343
504
561
560
574
616
619
587
568
582
604
603
596
591
590
587
580
575
588
595
588
582
569
542
500
426
350
308
291
279
247
151
332
501
561
570
591
618
618
600
591
593
596
597
595
593
591
587
580
586
597
586
578
587
575
546
509
436
355
308
296
287
245
164
309
478
543
563
587
595
588
594
610
596
578
586
597
595
595
588
579
581
584
583
586
593
574
551
518
444
357
310
299
289
250
178
91
297
472
554
561
568
588
595
592
592
589
586
589
588
585
584
583
585
591
589
590
593
585
569
558
528
449
360
314
298
288
271
204
101
280
452
559
580
572
581
585
578
577
593
601
588
582
580
580
580
584
592
595
591
582
573
568
563
535
452
360
314
297
292
272
206
124
252
425
525
565
581
575
577
579
581
584
586
586
585
578
580
593
582
579
592
593
584
578
568
566
543
453
358
315
302
296
267
202
127
190
395
501
535
569
572
578
592
584
570
583
599
592
578
578
593
590
584
583
590
609
601
569
566
550
453
354
317
303
283
270
219
121
115
310
475
538
556
575
582
596
592
584
601
606
595
589
581
577
585
590
577
583
613
605
570
565
545
449
351
313
298
278
271
221
113
188
388
516
545
570
592
595
598
594
587
588
594
596
588
580
580
580
581
588
594
584
567
557
526
442
348
311
296
284
267
198
94
83
247
432
522
546
583
589
576
583
586
589
594
589
586
584
581
591
599
592
587
580
565
550
519
434
344
309
296
280
262
198
89
117
296
456
516
558
580
566
574
599
603
581
574
578
578
576
597
602
586
582
576
566
559
512
422
333
304
299
274
245
200
105
173
376
501
543
567
581
571
590
594
576
576
581
577
576
574
569
576
581
569
566
559
502
408
322
297
303
282
239
200
261
459
542
552
577
586
576
568
579
581
579
591
607
577
545
564
585
582
565
542
491
399
328
308
302
282
253
200
302
482
538
562
599
585
558
572
575
561
577
606
598
569
561
582
595
565
533
478
384
338
327
287
259
256
193
129
330
483
551
584
598
577
571
573
569
557
559
574
571
557
563
573
558
530
464
369
333
317
273
249
239
161
360
498
547
567
576
572
584
594
586
581
578
573
571
578
568
552
520
436
348
319
297
257
235
193
365
480
537
559
562
562
565
589
608
585
566
575
569
550
539
490
390
316
291
268
219
185
340
496
572
574
545
538
563
573
548
544
559
540
514
501
444
354
290
243
306
455
530
569
592
596
592
584
585
594
582
547
467
364
286
227
297
417
470
486
511
517
509
494
454
397
174
283
367
393
352
291
231
161
226
373
488
538
585
614
595
575
546
472
382
276
148
202
365
486
565
598
583
579
596
596
601
614
596
565
531
433
273
255
424
515
538
554
562
559
567
578
569
556
562
569
567
577
574
499
346
198
127
230
396
502
517
539
569
566
570
587
599
596
589
587
582
568
561
574
568
509
405
261
155
319
464
522
548
577
591
578
569
575
598
603
590
586
589
585
579
570
551
544
509
384
218
102
121
258
416
514
565
588
589
585
585
581
578
595
597
573
569
585
591
588
573
550
553
537
448
315
191
92
275
444
523
556
590
588
572
579
593
593
592
591
592
597
598
594
592
586
567
569
582
562
482
371
277
186
114
157
377
538
577
573
588
592
582
580
584
591
597
590
584
594
599
591
590
590
582
576
580
566
506
402
314
259
211
130
231
405
534
582
589
591
590
584
585
587
588
604
616
590
565
572
591
593
587
581
577
573
562
535
459
345
281
268
205
87
279
440
549
596
603
594
584
589
606
596
572
591
621
597
566
573
589
588
582
579
576
572
559
534
481
384
301
278
238
136
299
476
578
612
616
604
594
596
618
613
577
579
605
594
582
592
588
578
579
573
568
568
562
528
461
395
334
292
257
189
92
317
501
577
601
618
616
607
600
602
609
599
582
587
588
584
585
588
586
578
570
564
569
567
538
468
391
342
305
277
235
138
329
505
561
575
605
605
591
590
586
587
604
592
575
587
585
578
580
592
578
575
586
578
558
543
500
401
325
295
281
258
184
73
330
488
545
560
592
602
582
574
575
587
607
601
589
592
591
581
577
574
572
588
602
586
559
546
505
413
335
304
283
269
220
109
329
492
564
564
584
612
609
584
579
596
615
607
596
592
587
580
574
573
585
596
586
581
574
549
497
422
358
310
287
276
237
139
319
488
566
578
582
603
609
601
595
596
600
602
602
597
588
579
571
577
600
600
582
585
587
555
503
428
357
310
292
284
245
156
289
463
547
573
580
581
584
591
595
586
585
595
605
599
593
586
575
580
592
592
592
598
583
552
509
430
348
310
293
284
252
173
83
272
457
552
566
567
582
588
585
582
589
596
593
583
583
588
589
591
594
583
578
587
592
568
549
514
432
350
313
293
276
258
184
95
257
444
557
571
570
587
595
585
580
591
606
591
575
577
585
587
585
585
583
580
580
582
567
554
521
434
350
315
297
286
261
188
107
230
412
516
558
586
588
590
592
587
580
581
586
584
575
581
593
578
570
592
595
582
580
570
563
532
435
345
316
309
295
261
189
111
169
367
483
538
581
583
582
595
590
576
581
595
589
570
577
594
586
586
597
594
598
593
572
569
541
438
341
314
302
278
262
212
111
102
297
461
540
565
577
580
590
594
594
599
599
593
586
581
582
587
590
582
588
603
596
570
564
538
441
340
311
298
272
259
215
109
187
382
515
556
577
589
592
596
598
586
582
592
595
588
585
585
578
576
590
594
581
565
553
517
440
351
313
299
281
254
192
101
88
243
430
529
554
582
586
581
594
594
585
584
585
587
589
586
585
592
592
588
580
567
546
509
435
357
316
299
280
252
190
95
127
305
464
523
553
584
580
580
597
596
580
580
580
576
578
593
595
588
585
578
569
555
501
423
343
306
295
275
255
212
197
395
511
546
574
586
572
578
593
593
583
575
572
584
581
564
570
580
572
565
549
493
400
314
286
298
287
255
218
272
458
540
552
570
579
571
580
587
576
570
591
616
591
546
556
588
585
559
538
489
390
310
299
305
286
254
206
291
476
534
553
589
583
568
566
564
563
585
610
602
569
558
586
594
556
529
476
375
322
322
290
260
247
326
475
546
570
577
570
568
573
574
562
561
572
568
554
563
572
553
519
454
360
322
309
267
251
234
160
342
479
532
555
565
571
587
591
581
577
574
570
567
571
564
546
498
416
343
311
286
252
229
171
338
471
542
563
564
561
563
582
597
573
562
576
571
549
528
466
373
316
294
260
170
332
492
572
576
549
545
567
568
537
534
554
544
524
502
426
332
281
234
274
430
513
552
583
604
599
578
570
567
557
530
450
337
258
264
378
436
466
494
492
468
448
408
350
165
252
331
349
300
253
203
131
212
357
470
525
577
601
572
547
518
442
348
246
130
204
365
484
554
586
584
590
606
596
595
606
584
549
508
405
259
244
403
500
535
553
558
554
565
574
559
549
564
567
563
577
570
495
344
185
98
170
328
458
492
524
559
566
575
593
595
582
584
598
585
562
565
577
566
509
402
249
111
261
430
514
536
561
581
578
583
585
583
587
593
593
585
582
581
563
541
541
507
372
194
78
100
221
396
526
576
582
578
579
586
585
572
577
584
574
569
575
587
587
566
542
543
521
428
300
184
96
232
408
513
554
585
586
566
572
591
590
582
581
585
590
594
592
586
576
568
572
577
545
462
363
275
184
110
150
350
515
562
558
587
600
579
574
589
592
589
584
578
589
595
593
589
585
580
579
586
566
495
393
315
258
209
136
235
407
534
573
582
596
591
583
587
589
585
599
612
591
572
568
588
600
594
583
574
574
568
531
446
341
277
258
198
264
442
563
598
599
593
582
590
612
592
561
585
622
607
575
571
589
595
587
580
575
569
554
530
469
371
293
269
229
125
269
470
599
622
613
598
591
595
616
608
574
577
603
602
586
589
586
581
578
574
569
563
557
523
455
384
330
295
256
180
86
297
495
587
604
610
605
602
598
594
600
606
591
580
590
586
576
579
581
581
577
568
564
567
545
462
380
343
312
275
228
139
319
499
555
564
599
603
600
608
586
573
605
600
578
591
590
576
581
594
584
585
590
569
560
557
493
387
334
302
272
252
186
316
486
545
555
594
605
592
592
590
586
605
603
591
591
589
580
587
588
573
585
595
573
560
555
499
408
345
307
276
266
212
100
315
486
558
558
581
606
601
591
595
605
613
601
588
589
584
573
575
581
586
589
577
575
576
559
500
418
363
312
284
276
232
130
308
484
565
575
576
588
600
601
591
589
602
600
598
601
587
570
567
580
603
604
580
579
589
563
502
419
348
311
290
285
246
149
279
455
550
583
585
579
583
588
585
580
589
596
603
604
589
583
583
588
593
593
593
597
583
556
502
419
343
311
292
276
250
163
250
440
544
571
576
584
584
583
582
594
598
587
581
584
585
586
599
602
584
567
579
596
577
542
503
420
343
313
292
273
253
170
85
232
424
542
558
568
590
598
592
588
593
599
591
578
580
583
584
585
587
584
576
577
589
574
547
508
418
338
313
304
290
258
175
93
195
392
505
546
581
595
599
599
593
574
577
592
590
578
582
588
572
573
597
594
579
585
575
563
518
414
332
312
310
294
260
181
100
140
337
473
542
589
591
582
591
589
576
576
587
584
568
580
592
580
585
602
589
583
586
574
565
526
426
335
310
295
274
261
204
104
272
445
542
578
581
572
582
595
592
581
581
583
583
584
587
587
587
584
584
586
584
569
558
524
432
340
309
295
275
262
218
110
174
366
506
563
580
584
586
600
597
580
576
586
589
586
588
591
581
577
586
586
573
564
551
502
431
349
313
300
276
247
201
117
230
417
527
557
577
588
586
594
593
582
576
579
584
591
591
585
583
588
587
579
574
549
495
428
364
324
299
275
247
199
118
133
308
465
528
555
589
588
586
589
587
579
579
577
576
585
588
584
586
589
583
573
547
489
419
353
303
286
278
271
224
218
401
516
548
577
596
579
566
590
605
594
570
563
585
588
565
569
586
580
565
541
483
407
318
275
288
295
276
233
273
449
537
550
567
579
579
596
596
574
568
584
602
590
558
560
584
581
554
531
488
393
310
291
299
286
254
201
280
456
527
548
572
581
578
570
563
581
597
596
588
571
566
583
581
546
520
472
372
322
318
289
256
230
304
459
535
546
552
562
575
583
589
579
561
563
568
562
563
573
551
508
437
348
309
297
262
241
316
461
518
540
551
567
589
591
582
579
573
570
569
569
569
549
484
397
332
294
268
246
306
462
543
559
561
565
566
575
586
563
555
575
574
552
521
449
359
316
286
240
310
464
552
570
561
558
571
562
531
527
552
551
532
493
404
312
273
226
381
488
531
568
599
600
578
565
553
541
511
424
301
227
227
331
392
433
471
468
438
404
369
141
201
275
295
248
207
162
195
329
431
494
557
575
536
509
475
389
295
205
190
342
463
533
570
582
594
607
594
589
597
566
519
464
355
227
206
346
457
515
545
561
556
556
566
558
549
566
567
562
568
543
462
327
169
60
112
253
398
469
511
546
569
584
594
587
581
585
592
574
560
566
567
549
498
386
224
85
211
387
500
539
560
569
577
599
592
571
577
601
597
578
576
582
554
526
536
503
358
175
61
95
201
377
521
578
577
570
570
579
584
565
557
573
578
573
578
586
591
565
536
531
508
418
293
175
93
196
369
495
551
582
580
555
560
588
591
577
577
581
580
588
596
583
570
576
582
569
521
441
355
273
185
107
143
313
478
546
555
589
600
568
566
596
600
594
586
579
584
588
590
585
581
581
590
593
561
477
378
314
260
196
122
223
395
527
568
581
596
588
578
592
595
586
598
604
593
583
569
583
598
592
582
575
581
574
516
417
332
282
243
176
249
441
566
586
590
593
586
597
613
584
556
583
615
607
588
578
586
595
586
575
570
564
554
522
450
359
294
264
216
113
259
468
596
607
597
594
594
601
608
591
576
581
599
600
589
583
582
579
584
583
569
560
552
523
455
376
319
295
255
171
282
482
582
598
600
594
598
604
589
590
610
592
577
596
592
572
565
579
596
597
574
557
564
546
463
370
333
312
270
216
135
297
482
552
564
595
591
599
624
596
572
598
595
577
595
598
578
585
593
587
590
586
557
562
565
476
373
341
307
263
241
178
296
480
547
556
594
605
594
608
610
589
592
594
588
591
585
583
600
596
572
573
583
560
559
559
486
393
352
311
270
261
204
98
297
481
556
553
581
606
596
597
605
605
608
594
583
588
581
570
579
591
590
580
569
564
574
558
491
409
358
310
281
276
225
119
293
477
554
564
576
590
597
603
587
585
604
595
588
605
590
568
574
591
603
599
573
570
580
560
496
407
336
309
288
281
239
136
275
448
540
582
592
586
588
594
582
581
595
590
593
606
587
582
596
599
590
586
583
588
580
557
497
404
336
311
292
269
240
147
241
417
527
571
586
585
583
585
592
599
597
581
580
583
582
583
601
605
587
564
574
593
579
542
497
412
341
312
296
272
242
155
201
394
523
548
566
586
588
592
596
594
593
588
583
582
581
579
583
595
592
577
575
590
579
548
501
410
331
308
301
291
258
165
84
153
362
500
538
565
586
587
593
591
573
577
596
597
580
579
581
577
582
596
589
575
586
577
554
507
408
320
305
303
289
258
177
94
115
311
469
544
581
586
578
580
582
577
573
584
584
574
580
593
580
581
592
577
573
582
573
554
510
415
333
306
292
271
256
197
101
242
424
535
580
584
572
577
595
589
571
570
582
584
586
588
583
580
579
576
573
575
567
554
509
420
339
306
295
285
270
213
109
140
331
480
559
572
576
589
604
591
573
574
588
586
577
582
587
582
580
582
572
560
566
553
493
417
344
308
297
286
259
213
133
206
393
516
553
577
593
590
587
596
592
576
572
575
583
592
586
581
585
580
568
568
550
487
414
356
319
293
274
250
212
135
304
457
528
555
590
594
586
584
585
579
577
573
577
587
586
576
583
591
576
565
542
481
411
349
302
284
278
272
228
218
386
510
544
570
603
587
563
582
605
593
565
562
584
585
573
578
588
575
558
532
476
406
325
273
282
294
276
220
262
431
524
545
570
584
584
595
596
575
570
579
584
583
575
574
579
572
550
526
480
397
321
287
285
281
245
264
422
514
545
560
574
584
578
569
592
597
573
567
576
575
573
569
541
512
459
375
327
313
280
245
207
260
430
528
536
530
557
583
591
599
590
560
553
571
573
566
571
555
499
415
333
299
292
260
221
278
444
516
531
541
562
587
591
588
585
576
572
573
573
579
555
474
377
312
269
252
234
279
448
533
544
553
567
569
572
583
561
547
564
570
551
512
431
346
302
260
208
271
420
520
559
567
562
568
559
535
532
553
553
527
475
380
295
261
176
328
451
501
540
578
587
574
567
549
527
487
391
264
278
337
386
426
431
403
103
138
203
225
192
157
113
180
288
372
444
514
527
482
454
409
315
227
157
159
291
411
493
549
579
595
599
587
582
582
536
475
408
295
175
145
259
382
468
524
566
565
547
557
563
559
571
571
564
556
503
409
287
145
33
68
181
328
442
496
530
567
589
586
582
582
582
578
566
561
570
557
528
476
352
184
78
176
339
479
550
567
560
570
604
598
570
578
604
591
568
572
580
548
524
536
490
336
163
60
96
190
344
498
574
582
572
567
569
580
561
550
570
576
577
583
591
589
568
540
529
503
415
285
161
81
170
324
464
544
580
575
552
559
584
586
576
579
579
566
579
598
585
574
588
592
563
506
430
341
257
173
100
130
268
433
531
560
588
592
564
565
595
607
604
596
585
578
581
591
586
575
579
596
597
553
458
357
304
255
172
89
188
361
507
566
584
592
581
575
593
594
593
599
600
595
588
574
579
591
585
577
576
587
577
501
392
321
284
224
140
235
428
552
569
581
596
594
604
607
574
560
588
602
597
590
582
583
586
582
576
571
566
558
517
436
350
295
261
199
99
257
463
572
577
583
599
610
610
596
580
582
591
594
591
585
583
581
582
589
586
570
563
557
521
452
370
311
289
251
156
266
461
564
585
592
586
593
609
593
587
610
588
573
594
590
572
569
588
608
607
576
558
566
542
460
366
321
299
263
198
122
268
456
550
573
595
584
588
623
610
578
588
582
571
599
602
586
590
595
583
589
580
553
563
562
465
361
331
305
259
227
159
270
466
551
563
595
605
589
605
611
584
583
587
586
588
586
586
599
592
565
566
578
557
562
555
469
379
351
311
270
257
191
89
271
466
546
547
589
611
595
599
602
596
606
599
584
586
582
576
582
594
590
577
570
564
567
546
473
393
349
309
280
274
213
106
264
456
536
548
581
596
597
608
591
586
610
592
582
606
594
574
582
599
601
590
570
568
571
551
489
393
327
307
288
269
223
119
251
426
523
568
590
589
590
601
589
585
598
585
586
606
587
580
601
603
587
580
572
571
574
555
493
394
330
318
292
256
217
129
225
390
510
560
585
584
582
587
599
599
593
582
581
584
582
583
596
598
586
567
572
588
579
546
493
408
342
315
293
265
227
141
167
359
504
547
560
576
576
586
598
589
584
587
581
580
582
581
582
589
586
579
576
589
576
542
495
410
329
295
293
289
253
158
116
324
490
538
549
568
570
580
586
575
580
596
592
579
578
581
584
584
584
582
580
586
570
542
499
410
319
294
295
281
255
177
279
458
541
564
570
572
572
580
583
581
590
589
578
581
591
585
581
579
574
576
584
567
544
498
409
332
305
296
272
248
193
206
389
513
567
580
577
576
592
587
568
571
587
584
587
590
576
573
576
573
569
566
563
550
497
408
335
305
297
296
272
205
104
278
436
536
562
576
595
598
580
572
585
590
581
570
570
574
579
585
588
562
543
559
561
496
405
334
299
295
298
274
210
178
359
495
544
574
599
588
578
604
611
584
566
568
574
589
592
587
586
569
548
557
558
489
399
335
307
291
277
261
217
133
296
449
528
554
586
592
585
589
597
583
572
571
577
586
587
576
582
583
560
551
539
478
394
331
305
287
272
261
217
202
364
498
536
557
597
592
562
573
595
583
568
568
577
581
579
585
582
558
548
531
473
395
323
282
282
284
255
190
234
399
504
537
572
588
573
580
585
572
575
578
570
575
588
584
566
556
548
526
471
397
329
282
273
276
231
234
380
506
556
556
558
580
579
572
588
588
558
557
581
581
561
554
543
508
444
373
335
305
269
237
208
399
528
539
526
555
583
593
595
587
560
554
574
578
566
570
554
490
397
324
297
296
262
198
237
426
521
534
531
555
585
591
587
588
578
571
571
572
578
549
458
358
293
257
246
246
420
510
524
542
565
568
571
579
563
545
552
558
543
498
412
329
282
229
219
365
480
538
556
554
561
559
546
547
557
546
515
458
358
274
277
398
452
499
546
557
558
563
539
498
450
357
234
89
133
150
132
103
157
237
298
375
448
457
413
373
318
227
158
111
123
220
331
424
506
561
583
582
567
557
543
480
408
344
233
111
90
172
287
393
478
556
569
540
548
568
566
575
570
552
531
456
342
229
22
53
135
265
402
473
511
557
579
567
570
574
570
563
558
564
573
552
508
437
297
129
80
153
294
451
547
565
553
562
595
593
576
583
589
576
566
568
569
546
533
532
457
294
145
91
173
298
459
564
581
566
566
568
575
559
558
574
573
575
582
587
581
568
548
531
496
404
269
141
65
141
272
418
531
575
570
555
564
575
577
573
585
582
558
573
595
587
578
591
589
550
496
421
323
228
149
83
104
211
377
508
560
578
581
570
571
582
601
610
607
587
576
576
592
589
575
579
590
585
540
440
338
288
236
138
142
307
473
557
579
581
573
579
589
582
591
606
595
584
582
579
583
589
583
575
575
586
571
487
372
314
282
202
109
211
398
525
558
578
598
602
607
600
573
573
595
592
582
583
584
585
583
580
577
573
573
564
510
422
343
303
259
181
88
254
444
541
555
578
603
620
618
596
582
592
598
592
584
578
583
585
587
589
580
567
573
566
516
445
366
302
282
240
136
240
433
543
569
586
585
591
609
599
592
604
584
574
591
584
576
587
600
603
587
564
571
572
530
454
365
300
280
257
184
97
223
419
546
572
591
583
582
608
609
584
584
573
569
597
600
588
600
597
577
580
580
560
564
546
457
368
323
291
255
218
134
235
435
546
560
591
605
584
591
599
580
583
590
589
590
589
589
593
581
560
574
586
565
561
545
458
373
345
302
270
254
175
232
440
534
540
586
612
597
595
595
589
609
610
593
591
589
580
580
584
584
580
582
584
571
536
458
376
333
307
284
267
196
96
222
416
511
535
582
595
594
611
598
587
609
593
582
606
595
578
587
600
596
585
574
572
568
541
479
380
321
310
291
254
195
105
211
389
500
547
579
585
584
598
595
588
591
581
586
606
589
581
596
600
587
579
570
560
566
554
488
388
331
322
292
245
199
117
190
365
496
550
574
581
578
585
596
591
590
588
586
587
587
585
585
585
581
573
572
580
581
551
482
396
338
310
288
258
213
130
140
321
484
542
555
574
573
581
586
582
583
587
581
579
586
586
582
577
572
574
579
583
569
530
486
412
326
288
287
277
241
147
92
276
463
532
540
555
563
575
583
581
583
588
584
578
578
583
591
581
570
579
590
583
555
526
489
414
324
288
291
278
247
178
235
429
533
549
560
567
572
589
592
589
589
586
579
576
587
589
582
576
582
590
584
559
531
485
396
326
307
298
277
248
194
166
349
484
543
566
580
578
588
588
574
577
585
580
584
588
573
569
581
587
576
562
558
553
485
393
327
308
302
298
267
198
83
225
380
494
544
576
595
586
571
576
590
586
577
570
568
566
573
589
590
562
533
550
559
499
392
323
292
290
303
276
195
150
322
470
533
566
598
583
573
610
623
584
564
571
574
582
592
591
584
565
542
548
557
493
387
320
295
285
279
264
206
286
449
530
550
578
589
582
596
610
585
568
572
577
583
589
581
576
567
543
542
544
471
369
316
313
291
263
244
200
186
343
484
527
545
585
589
561
571
586
573
571
572
572
575
582
586
565
539
538
533
464
369
310
290
283
270
231
192
354
476
529
572
579
559
561
574
568
573
575
566
570
592
588
552
538
550
529
459
378
316
273
266
273
217
189
340
494
564
552
545
570
579
570
573
572
560
564
582
576
550
548
545
505
430
360
324
295
264
234
163
369
518
545
537
557
580
589
583
574
567
567
573
576
570
567
542
474
383
317
300
297
254
193
389
512
540
531
548
578
584
579
582
577
568
565
567
563
522
432
340
284
254
239
203
364
468
503
528
552
561
563
570
563
545
540
542
529
477
386
310
260
201
299
429
500
523
536
556
555
550
557
553
531
498
437
333
244
322
385
449
506
511
514
526
496
441
389
310
76
83
77
126
179
227
298
365
377
338
285
219
142
100
80
147
238
330
427
511
550
553
539
515
478
400
326
272
168
52
101
199
308
407
511
549
534
545
566
565
574
554
518
485
400
270
167
54
103
210
353
444
494
541
559
550
558
561
549
556
566
567
570
546
483
385
234
78
77
134
250
413
523
549
547
560
578
582
581
579
571
565
567
568
559
549
547
520
409
240
112
72
145
251
417
544
566
550
556
571
576
565
570
583
573
573
583
578
568
564
553
530
479
372
232
115
109
216
369
514
566
557
552
567
574
570
571
586
586
563
572
588
582
582
594
576
531
484
407
299
200
121
165
322
473
549
562
564
579
577
569
581
606
604
586
570
576
589
587
580
580
578
563
519
425
327
272
212
109
103
255
432
537
567
568
570
588
589
573
586
608
590
567
573
581
590
589
583
577
574
574
554
473
364
307
271
180
90
184
353
493
556
579
594
601
608
601
583
590
600
587
568
574
586
592
588
584
580
571
570
560
499
403
334
303
250
163
233
406
512
550
579
600
615
616
603
596
594
593
591
585
575
584
595
592
587
565
556
578
568
502
430
357
296
276
226
111
205
400
524
553
577
587
592
603
601
593
590
577
579
593
577
579
600
608
590
562
555
583
576
511
443
368
289
266
253
168
178
388
538
558
579
588
586
594
598
583
582
576
575
598
594
588
604
598
572
572
585
578
563
523
449
376
317
278
258
214
111
186
399
537
550
578
600
585
582
586
582
588
593
593
594
593
588
584
576
570
584
601
583
563
530
454
379
335
291
270
246
155
190
398
518
538
577
600
591
594
594
587
607
612
599
597
593
586
577
578
582
585
596
600
578
533
455
369
320
301
284
254
173
175
373
493
530
574
591
587
606
602
587
602
591
587
603
594
583
587
591
588
584
581
579
565
535
469
377
321
311
292
240
173
96
160
356
484
535
568
581
577
590
593
588
586
583
584
599
589
581
585
589
585
580
570
556
560
551
485
385
334
320
293
244
183
107
143
336
485
542
561
578
575
578
584
584
587
599
594
589
591
584
575
575
579
579
575
573
575
551
472
387
334
305
282
259
207
121
120
287
463
533
552
576
577
578
577
573
583
591
584
582
591
588
581
569
560
574
581
576
567
527
471
401
327
284
283
270
232
139
232
425
518
539
564
571
578
587
584
584
579
576
579
577
579
593
580
560
580
593
575
547
519
480
411
321
283
288
275
245
179
193
392
525
548
559
567
577
594
601
590
581
577
574
571
579
591
586
581
595
597
578
557
530
474
386
320
303
296
277
252
209
136
317
469
527
552
576
577
579
586
584
582
577
572
574
583
578
575
589
598
587
562
555
544
472
372
319
307
298
287
261
199
190
341
458
524
572
591
573
568
584
588
578
573
576
574
566
572
589
592
574
543
539
546
489
385
316
291
286
294
269
181
131
288
449
524
558
590
581
572
604
616
579
566
578
577
574
588
589
581
567
551
549
545
483
377
314
300
284
274
257
186
272
448
533
545
569
586
579
592
609
584
566
578
580
579
588
586
570
560
549
547
539
457
350
310
318
290
251
233
321
466
519
536
574
582
562
576
584
570
574
578
569
573
587
578
549
530
541
532
449
345
301
292
282
258
217
304
446
520
563
570
552
558
573
568
571
575
566
571
591
580
540
529
550
526
441
353
296
265
265
265
303
475
554
547
545
565
576
573
568
564
565
571
573
566
552
549
540
497
417
338
304
280
253
220
131
330
483
536
552
560
570
584
578
567
575
579
569
573
582
564
519
454
371
310
295
281
227
327
474
537
536
540
568
576
565
571
570
563
562
565
544
488
402
323
280
251
283
413
485
517
539
555
555
553
553
546
540
534
517
454
357
287
240
228
367
445
480
520
554
548
540
552
540
512
475
403
294
240
310
391
456
455
452
459
423
361
308
128
164
222
275
291
263
200
131
79
84
154
224
316
416
481
504
492
447
389
309
240
194
103
37
54
131
227
319
424
491
511
534
549
548
553
522
460
412
327
200
114
50
74
157
296
404
469
517
533
540
555
545
529
555
576
559
547
518
437
317
179
65
100
197
354
472
521
546
560
563
571
582
575
551
552
575
568
550
551
545
488
354
186
73
106
199
362
505
533
520
541
570
575
567
577
588
574
573
577
570
556
556
550
522
453
327
184
88
77
166
317
485
551
538
533
550
571
575
570
581
583
570
573
576
573
581
589
558
512
466
380
266
166
88
135
267
423
528
550
552
577
578
561
572
591
591
579
571
579
585
578
579
586
574
542
492
405
315
248
178
83
83
215
382
503
550
558
567
591
591
570
577
598
583
563
570
586
592
587
582
578
571
558
530
453
355
295
247
156
76
150
296
449
547
573
581
592
604
603
596
597
599
585
569
575
589
593
590
587
577
559
558
544
479
383
318
292
231
138
188
345
473
546
575
586
598
607
607
601
586
582
591
590
577
583
592
594
588
562
551
572
559
484
408
342
290
264
202
90
162
358
498
533
561
586
594
595
596
585
575
568
588
597
580
579
597
600
583
560
561
592
571
493
426
362
287
262
245
152
143
360
520
536
559
593
592
591
593
584
585
582
585
603
594
584
598
595
577
579
593
587
556
502
438
378
315
269
258
203
93
145
361
517
539
562
589
588
587
595
591
591
590
589
595
594
587
584
585
584
589
599
584
557
517
450
383
324
279
261
227
134
151
356
501
538
566
586
586
600
602
591
594
597
595
594
592
587
583
585
588
589
594
599
577
528
458
373
312
287
276
237
150
139
343
482
531
564
584
583
598
598
588
593
591
589
593
589
586
586
587
586
586
585
582
564
531
465
380
319
306
286
236
163
126
327
475
525
558
580
574
577
586
590
589
585
583
587
585
582
582
584
584
583
578
556
549
537
471
386
336
312
288
249
179
101
112
306
476
534
552
577
571
569
578
584
590
601
594
588
587
580
575
579
582
582
579
569
567
543
461
377
332
299
279
263
208
112
258
439
521
547
579
584
576
576
574
585
591
588
590
587
576
581
580
564
578
583
570
566
532
461
387
324
286
279
269
228
131
204
388
499
541
574
580
586
590
587
585
572
570
586
578
570
591
587
565
584
585
568
555
529
472
400
318
283
284
270
245
180
165
358
514
558
565
568
578
592
598
591
576
568
570
568
572
587
589
588
594
588
567
553
529
465
379
317
297
289
272
253
210
114
293
466
529
544
566
572
568
585
592
585
573
567
569
576
581
585
590
595
590
566
549
528
459
365
315
303
288
274
255
200
177
328
444
512
567
583
565
567
589
589
577
571
574
575
577
577
583
589
588
567
544
528
467
372
313
294
282
277
258
179
120
262
435
519
551
582
580
568
585
594
575
569
581
577
571
582
586
580
577
567
553
527
459
364
315
306
282
263
247
173
246
429
523
536
559
585
574
576
592
579
567
585
584
571
583
587
572
564
561
552
522
435
341
313
319
281
244
228
283
431
507
532
564
580
569
578
584
573
582
583
571
577
587
570
542
540
548
517
426
333
298
290
276
253
209
257
414
503
548
562
558
566
577
576
576
574
567
574
587
569
535
532
546
510
417
328
283
265
263
244
261
433
519
532
547
564
572
580
575
561
566
574
568
563
562
551
527
481
399
317
282
266
232
276
419
506
555
558
551
576
581
566
581
584
559
568
590
555
490
433
358
296
277
241
247
404
514
537
530
554
569
555
558
560
555
558
560
524
457
376
307
264
228
200
348
462
504
526
551
550
534
534
547
545
528
501
427
325
257
293
379
428
495
543
528
512
524
511
478
433
349
242
235
317
380
383
375
371
119
159
196
213
197
130
71
47
89
132
205
301
376
421
416
362
296
228
170
120
25
83
157
228
318
401
454
491
508
508
511
472
395
326
241
137
45
109
226
342
427
478
502
526
548
532
518
550
570
541
510
468
368
239
133
62
135
279
398
480
540
562
556
566
582
572
545
546
571
566
549
548
523
436
294
145
73
152
296
442
494
499
529
558
566
563
574
584
576
571
568
563
553
552
543
510
424
277
133
121
259
438
531
528
514
530
561
575
569
570
574
575
578
573
567
574
577
548
508
454
351
224
129
65
116
208
358
504
549
546
561
571
567
572
575
576
572
572
583
583
570
572
590
579
536
475
388
303
222
137
62
179
320
456
533
556
564
588
594
577
577
586
580
567
570
586
591
578
577
582
577
552
512
438
349
278
213
125
115
236
392
519
554
565
583
600
603
597
593
591
588
579
577
584
582
582
585
571
549
545
528
460
367
305
274
197
105
136
274
422
525
557
571
586
596
601
597
578
572
587
593
585
582
579
583
591
569
550
559
541
470
390
325
287
247
170
76
119
302
453
511
547
583
589
585
586
581
567
566
587
601
590
584
584
586
583
575
577
586
556
484
411
348
288
265
232
133
115
314
478
514
549
591
594
588
589
589
590
584
588
604
595
584
586
588
583
588
596
582
547
491
424
364
308
280
254
180
121
315
478
531
555
576
580
593
607
601
589
581
583
590
589
582
584
595
596
586
579
567
545
502
439
372
315
272
251
202
114
121
313
474
545
560
569
577
598
606
591
583
583
584
587
585
585
588
595
599
584
579
581
563
515
449
375
305
275
264
221
136
115
307
469
528
556
581
588
591
588
585
590
585
584
584
583
588
589
589
587
583
581
580
559
517
452
378
321
293
279
239
155
301
464
518
550
579
580
565
578
593
596
590
578
573
579
583
584
587
585
580
580
561
541
518
449
379
335
302
283
256
181
279
459
528
548
575
567
561
581
588
591
594
589
581
582
576
578
590
584
580
579
564
558
532
446
367
330
292
272
268
210
232
417
514
545
575
578
576
579
580
583
585
587
593
582
562
582
593
579
581
578
568
568
535
449
371
320
285
270
263
229
132
193
364
485
540
576
581
582
585
584
583
566
565
589
580
563
585
592
577
582
573
558
562
533
458
380
315
283
277
265
241
175
151
331
499
564
569
562
568
580
588
592
576
566
577
573
567
583
588
581
580
567
554
554
525
453
372
314
290
285
270
244
189
268
463
541
544
555
561
560
581
601
595
581
573
566
568
584
587
578
576
582
568
549
518
449
366
314
295
282
271
249
187
169
331
451
509
563
580
565
565
585
588
586
579
565
570
586
584
573
578
590
580
551
514
444
359
309
295
279
266
253
244
421
513
544
575
580
564
566
572
573
571
574
575
571
578
584
584
583
573
549
508
433
349
316
311
281
251
235
206
384
495
522
545
579
575
566
573
572
570
588
584
565
577
588
580
573
565
544
500
418
339
312
309
273
241
216
229
385
487
521
553
578
572
578
581
574
587
587
572
577
584
568
551
554
548
495
406
330
299
284
267
245
214
378
478
528
553
563
567
577
583
581
569
565
573
580
563
535
540
540
486
392
316
282
273
254
210
215
377
471
512
548
558
564
589
589
560
560
574
570
569
572
546
506
459
381
299
270
252
203
212
344
461
543
549
529
564
584
567
575
580
553
563
589
542
469
417
348
280
249
198
173
325
469
522
517
539
564
551
550
553
549
551
549
508
440
364
294
244
278
422
478
509
542
544
522
523
546
546
516
475
395
292
229
306
364
442
498
486
468
475
465
429
374
279
131
145
134
56
72
117
193
257
306
315
267
207
161
118
14
52
104
153
212
290
353
401
430
437
436
404
332
248
159
27
70
151
254
349
417
457
493
514
503
496
519
533
506
461
399
289
164
37
83
193
307
417
507
545
550
563
574
566
546
538
550
554
542
528
475
360
223
109
54
111
221
360
449
493
524
539
546
556
565
572
573
562
559
558
551
545
531
488
385
225
85
78
195
368
497
526
521
521
540
554
555
556
561
569
578
576
566
562
559
540
511
449
321
183
95
96
144
281
469
549
546
548
563
570
576
565
564
567
570
584
588
567
563
582
579
537
467
376
283
187
93
140
246
393
513
553
558
579
590
582
578
578
577
573
570
580
585
572
571
583
581
552
504
427
339
259
178
90
173
326
465
526
551
578
594
595
588
588
589
590
583
577
576
567
569
582
576
554
543
519
445
355
301
256
159
74
205
361
483
531
560
579
584
587
586
581
576
584
588
588
582
567
571
588
575
556
548
524
459
381
320
279
218
135
228
387
483
538
572
579
572
577
582
577
571
579
592
600
592
578
575
585
588
585
568
539
487
401
325
284
263
206
107
243
405
491
544
578
582
581
587
593
596
589
585
596
598
584
577
576
583
595
590
566
541
489
408
337
307
290
239
146
253
417
514
554
563
570
588
602
599
591
577
575
582
579
573
577
592
597
579
561
549
534
490
419
357
310
276
241
171
91
257
426
534
559
559
568
590
596
586
578
573
578
579
575
579
586
593
598
578
563
566
549
496
425
360
302
268
255
206
119
260
432
518
544
572
587
584
577
582
588
585
583
575
576
590
589
588
585
579
585
578
551
498
423
361
314
280
270
242
152
260
434
503
535
572
583
565
572
590
593
589
577
563
573
584
588
592
585
575
582
565
541
500
421
357
328
288
274
259
181
245
422
514
546
567
561
561
581
591
589
590
583
575
577
573
581
597
587
575
577
565
549
515
424
353
323
287
262
264
205
202
382
502
544
564
562
573
582
583
582
578
578
591
578
558
581
595
581
579
576
565
565
527
431
353
314
284
259
254
226
177
341
470
532
565
570
576
576
578
581
562
560
586
579
564
583
590
577
577
567
558
559
523
436
358
309
284
274
259
231
301
470
552
564
554
558
562
571
593
587
570
583
581
566
578
585
576
566
557
551
553
510
436
361
310
289
288
274
229
231
435
541
544
546
557
557
571
603
609
596
588
567
561
577
584
565
554
562
567
553
513
435
358
311
291
284
275
236
152
325
455
508
551
580
569
563
578
587
591
585
560
565
591
588
567
566
577
575
559
515
432
350
308
294
279
260
237
220
396
495
535
570
581
569
562
564
571
573
570
574
575
576
586
590
578
560
539
497
423
341
308
306
277
241
212
319
452
507
527
563
578
570
569
570
571
582
580
564
572
589
591
580
558
524
483
411
340
305
292
263
235
170
334
458
501
537
572
570
572
577
575
581
581
571
572
576
566
560
554
534
474
395
329
293
272
253
223
333
445
508
538
551
558
573
584
581
566
560
569
574
561
538
538
525
461
373
307
282
270
233
316
426
491
536
545
550
583
593
558
550
571
576
579
572
532
482
432
357
283
258
237
272
412
515
535
513
549
580
560
559
572
553
557
572
521
448
401
333
259
219
253
404
485
499
528
561
551
545
551
545
540
527
484
422
354
275
214
204
352
424
471
512
522
509
517
539
534
485
430
354
260
283
352
410
415
405
407
397
357
43
67
110
152
191
211
183
134
109
34
68
93
132
182
231
279
322
335
326
311
271
188
99
46
86
157
245
326
388
427
440
442
445
448
458
449
401
321
214
104
57
120
211
326
432
494
534
558
554
549
545
521
516
527
513
478
403
275
148
81
151
270
386
476
515
515
526
553
561
564
567
558
548
549
542
527
503
443
325
170
48
133
288
436
510
533
528
519
526
538
546
550
554
570
571
562
552
544
529
503
429
285
143
64
92
210
411
527
543
543
553
564
567
555
561
568
570
576
583
566
554
563
564
529
457
358
251
150
59
110
179
326
476
539
553
570
581
580
579
578
579
579
570
573
578
572
569
577
576
546
492
411
318
234
145
56
127
254
400
489
539
572
586
582
575
581
594
592
577
570
570
561
558
578
583
568
546
510
432
351
300
233
120
146
293
429
505
553
574
569
573
580
584
584
578
576
586
586
567
562
577
579
566
546
509
456
386
323
269
186
101
157
308
446
524
560
565
564
572
585
587
577
568
580
602
601
580
569
574
579
579
555
528
485
394
312
282
252
170
76
163
319
459
534
552
566
578
582
586
592
587
578
584
590
584
574
571
574
585
581
556
535
489
389
315
306
293
216
110
188
341
482
545
554
566
581
581
583
588
582
574
573
570
568
570
578
586
577
558
546
536
479
395
334
308
284
233
144
197
359
501
552
557
568
579
579
581
583
580
577
574
573
576
576
579
586
576
564
563
540
480
394
334
297
274
253
195
103
197
371
492
531
557
577
576
575
580
581
583
579
572
573
586
582
578
578
575
587
580
545
485
393
334
306
278
268
238
142
206
374
482
522
553
570
570
573
579
582
585
575
562
571
581
587
593
582
570
579
569
546
494
399
336
314
280
260
250
174
196
361
484
537
550
552
567
578
582
585
587
574
569
576
574
580
593
585
568
572
565
549
501
403
336
315
283
251
247
193
167
328
473
538
552
553
568
582
586
585
571
569
580
577
568
577
585
577
577
573
563
551
502
407
335
310
285
255
245
208
148
305
441
517
551
561
568
571
572
575
559
557
576
577
573
584
581
573
579
571
560
549
499
411
340
304
286
275
255
215
259
422
524
550
552
559
556
559
586
587
575
580
581
572
575
577
571
567
561
558
545
497
416
345
304
288
291
279
216
185
386
518
537
541
560
560
564
596
607
596
591
575
557
569
575
558
549
557
558
558
514
419
342
306
287
286
277
217
302
443
497
538
576
574
567
574
579
582
582
560
565
586
583
565
562
559
558
563
521
420
337
306
297
280
252
208
190
355
465
521
561
577
575
569
559
565
570
571
577
579
574
584
590
568
543
530
493
417
335
302
301
279
231
252
403
493
516
547
577
576
569
568
569
573
574
565
566
584
594
580
542
501
467
409
337
292
277
259
219
278
422
479
518
555
556
565
576
574
570
571
571
566
567
568
562
544
512
457
389
319
278
258
233
272
404
486
517
525
539
565
581
577
565
562
562
565
562
541
528
505
437
351
296
275
251
197
253
385
462
519
533
535
565
581
553
542
565
578
579
561
513
458
402
333
276
249
210
215
362
478
519
513
538
571
550
541
562
558
551
548
494
422
373
310
244
194
187
326
429
474
518
553
546
540
556
551
530
502
453
392
327
251
258
344
407
455
473
484
500
513
495
430
368
302
223
296
316
319
59
80
107
129
120
84
45
57
71
98
125
164
208
217
199
203
200
138
42
81
144
222
298
335
335
347
351
340
344
360
320
236
150
51
72
127
224
320
405
487
526
508
508
522
485
461
470
447
393
316
196
83
61
106
183
298
413
474
480
509
556
562
555
565
554
534
529
511
485
448
368
243
112
84
209
350
453
515
530
510
506
535
551
544
544
557
557
550
542
531
505
460
374
234
105
62
152
328
466
520
539
545
555
558
548
555
571
566
563
563
558
549
546
539
502
425
318
208
118
129
256
410
500
544
568
568
571
577
575
574
576
569
567
570
571
566
562
556
528
466
375
281
202
120
186
329
445
519
561
577
570
565
583
596
585
565
559
568
565
561
574
583
571
540
490
416
342
288
202
85
221
367
476
543
562
556
559
570
585
588
573
565
575
587
570
559
568
573
572
545
497
449
388
325
254
150
69
234
394
500
542
556
558
567
577
584
577
571
573
590
593
582
566
557
557
574
554
517
470
385
310
274
224
130
95
241
412
507
529
562
583
573
575
584
583
575
576
581
579
575
567
562
572
577
557
531
474
371
307
306
275
180
81
131
267
437
518
538
569
584
562
562
585
585
573
572
572
572
571
568
574
577
571
558
534
472
376
318
308
282
215
123
143
290
449
531
558
575
575
565
575
585
583
577
574
578
579
567
564
573
577
577
565
539
470
371
311
292
280
250
177
136
297
447
520
549
569
575
576
574
572
580
579
573
577
581
574
570
570
572
589
578
545
476
368
308
295
275
260
220
124
139
299
441
512
525
546
573
573
560
566
580
572
560
574
578
581
586
579
565
574
570
549
494
389
322
303
276
249
232
160
137
280
434
523
526
540
570
576
573
584
582
565
564
577
578
576
581
581
566
565
564
548
495
390
322
307
283
252
232
177
260
417
521
546
553
569
583
592
589
573
564
570
577
579
575
570
573
578
570
562
543
479
388
321
304
288
258
236
189
246
390
491
541
557
565
569
571
569
562
564
570
573
582
586
571
571
583
580
561
537
477
393
325
300
289
277
252
199
203
359
482
536
552
562
559
553
572
576
572
573
576
577
576
572
570
578
576
559
538
483
398
332
301
287
286
273
206
143
326
474
523
540
566
567
561
584
591
579
579
578
564
568
570
565
563
560
552
554
507
396
320
303
286
279
265
199
262
408
477
521
570
574
567
572
568
564
571
574
574
580
576
568
565
553
546
557
510
395
318
305
300
275
235
156
308
428
505
549
563
572
576
554
548
567
575
579
576
572
579
584
561
541
525
482
404
334
301
294
274
218
188
351
476
511
530
565
575
565
562
564
566
566
563
562
576
587
575
538
491
452
400
325
279
270
254
213
374
455
504
537
537
552
575
569
559
566
572
563
562
572
564
532
491
437
368
301
262
246
209
195
351
458
497
505
526
555
571
569
569
570
561
558
564
544
518
485
412
328
284
261
222
193
328
426
496
526
529
550
565
547
543
558
568
565
541
495
434
370
310
267
229
304
426
498
517
536
560
542
530
554
560
546
528
468
388
332
280
223
244
358
433
490
530
529
528
550
552
522
480
418
341
278
215
248
323
373
398
431
457
455
427
361
298
245
40
38
45
63
90
119
119
94
107
128
18
43
76
129
199
231
226
237
249
220
217
249
223
155
44
70
135
201
291
398
447
426
433
461
418
376
377
346
287
225
135
79
117
199
306
386
423
479
544
546
530
547
538
509
487
456
416
362
268
155
56
144
252
356
446
497
497
502
541
558
539
538
550
543
530
526
512
459
377
281
164
107
234
370
466
516
531
546
552
538
544
565
565
550
542
538
545
538
512
455
364
253
156
90
97
193
320
433
519
561
555
561
575
565
555
569
568
563
562
565
560
545
535
504
426
324
234
166
93
126
253
386
481
541
566
560
556
580
588
572
555
554
570
573
571
570
568
558
524
462
385
317
252
155
153
290
435
521
546
547
552
562
573
581
576
566
566
578
573
561
560
567
569
537
481
429
375
307
214
117
169
327
459
522
549
557
564
569
570
573
579
579
579
578
576
566
549
548
572
555
502
442
369
306
258
182
94
184
361
467
508
559
586
572
565
572
577
578
578
575
574
575
567
555
561
577
561
517
443
353
308
293
228
132
214
380
479
521
571
586
557
557
578
580
572
575
577
575
571
564
563
574
577
559
523
458
364
314
299
258
179
99
223
385
492
547
575
571
559
570
582
578
575
577
581
577
563
557
564
571
578
562
527
462
364
300
288
273
223
141
223
386
495
539
555
570
574
569
567
577
578
575
576
575
562
564
569
568
579
564
532
466
361
298
287
270
240
184
218
383
495
510
530
572
572
547
556
575
563
559
573
573
568
580
575
564
565
562
539
484
381
313
292
269
246
209
137
199
370
499
511
530
574
574
563
577
573
549
553
574
578
570
570
572
566
562
558
541
485
385
314
296
283
257
222
159
188
352
489
533
547
566
586
595
588
569
565
566
571
585
576
561
573
580
566
555
534
465
375
310
298
291
266
231
172
176
322
453
529
550
553
568
576
566
564
575
567
565
584
583
565
574
586
573
554
527
461
381
321
300
292
274
243
182
149
287
433
521
552
560
558
549
556
561
561
563
566
577
576
568
570
584
577
551
528
475
386
322
301
290
274
255
194
258
415
502
540
569
570
558
568
569
554
562
577
573
570
569
569
579
572
544
532
482
365
304
305
289
265
242
209
355
447
506
558
569
565
573
562
545
564
580
577
579
574
572
574
558
540
536
476
361
306
309
297
265
215
255
386
486
534
542
554
572
550
538
566
581
574
568
569
572
573
558
549
523
452
376
324
301
288
262
197
296
446
500
512
539
557
550
554
568
566
560
557
557
569
576
571
544
493
433
368
306
272
263
238
307
415
485
523
527
541
566
566
557
565
578
568
567
576
566
530
480
414
336
275
253
236
281
411
475
500
522
545
558
562
569
577
567
557
559
541
512
469
387
307
273
248
258
372
463
515
528
544
554
543
543
550
549
540
518
478
414
341
287
259
198
231
355
454
501
524
549
542
527
540
548
536
513
446
351
286
248
279
367
426
477
491
496
518
522
496
452
377
281
218
305
349
373
360
42
56
66
58
37
31
46
72
119
140
136
147
159
124
113
140
131
93
40
76
113
184
282
328
313
333
370
326
270
260
232
191
151
78
118
192
267
335
416
492
493
474
499
498
460
417
372
326
262
169
89
97
168
250
339
422
462
493
539
550
523
530
549
532
502
490
464
383
273
183
99
69
153
266
383
460
502
535
541
528
531
550
562
550
525
520
537
525
476
391
284
180
107
136
225
346
465
531
539
552
564
548
537
558
569
561
550
554
550
531
519
477
376
264
181
115
180
306
422
506
551
548
545
569
577
562
553
555
567
572
568
558
548
540
506
428
338
266
193
104
85
210
366
482
529
546
546
546
559
574
580
568
558
563
568
561
552
557
557
521
457
395
335
260
160
85
111
251
402
499
539
554
558
561
557
566
585
585
568
562
567
565
552
552
568
545
480
411
346
286
218
133
140
301
423
494
546
572
570
565
566
569
583
584
572
569
570
566
558
561
573
554
492
408
335
304
266
170
84
164
321
434
501
556
575
559
562
568
568
569
584
583
575
569
563
561
562
568
548
502
435
357
311
281
213
131
171
316
440
519
559
560
558
565
572
567
568
580
584
570
560
562
561
560
563
547
504
444
362
301
284
252
181
98
166
314
448
519
540
555
561
562
566
579
578
573
573
563
556
570
576
563
561
547
508
442
351
299
284
261
213
138
147
312
461
503
527
568
562
539
558
575
559
560
573
567
562
575
578
565
561
550
517
453
360
301
282
266
240
187
136
302
465
501
530
580
573
552
562
559
541
549
572
576
571
563
566
566
560
551
530
462
367
303
285
282
261
209
130
289
445
511
530
555
580
589
571
562
567
566
563
582
579
562
575
581
558
547
525
454
367
306
292
290
266
218
253
404
505
528
531
561
578
559
563
591
573
557
579
580
565
582
581
555
541
519
451
367
313
299
291
267
229
214
374
498
543
547
551
545
546
554
562
561
559
573
575
564
567
579
563
537
512
455
367
313
303
291
263
232
187
344
469
531
560
564
552
554
555
548
557
570
572
574
568
568
582
575
535
506
448
342
299
307
289
253
221
283
406
486
540
558
560
568
562
550
563
576
575
579
580
573
576
566
536
502
427
329
299
308
287
253
200
198
336
451
515
523
535
558
551
544
570
576
561
559
566
569
563
556
552
508
416
337
302
293
275
241
234
389
463
490
516
536
535
551
572
571
554
549
551
563
567
562
547
492
406
331
283
262
251
207
223
347
441
503
520
531
551
560
561
568
574
570
570
574
561
528
472
391
311
261
247
217
199
337
428
490
519
533
546
553
558
573
572
556
546
530
504
453
361
287
262
229
293
410
482
513
537
549
538
540
543
533
516
497
462
395
313
264
233
268
379
441
481
521
535
518
518
522
511
486
420
320
249
212
273
321
388
429
442
452
451
431
397
323
224
44
62
76
77
90
98
73
52
61
49
61
101
167
202
200
224
264
227
166
142
131
115
50
73
103
154
229
317
390
397
384
416
419
375
317
263
224
167
94
107
159
232
318
387
440
494
509
488
500
520
500
452
416
372
281
172
104
95
175
282
369
443
499
512
507
517
531
547
542
515
503
506
479
412
308
197
121
85
150
254
376
461
503
532
546
535
529
545
561
558
540
536
531
510
493
435
309
196
129
115
217
340
449
516
524
527
554
566
555
551
550
555
558
551
536
523
523
487
383
273
201
133
131
279
413
502
540
533
530
549
563
572
570
546
544
556
552
539
537
535
502
429
347
273
188
104
174
331
454
516
539
548
554
550
558
580
579
554
549
561
559
549
548
549
521
456
379
305
241
163
86
225
368
466
513
539
561
570
561
559
576
580
571
566
562
560
561
557
555
528
463
380
314
279
217
116
244
377
470
523
546
557
567
563
553
561
584
587
570
558
563
563
555
547
528
472
403
341
295
250
171
90
248
378
478
528
542
548
559
564
559
563
580
581
559
553
569
565
546
546
530
475
409
346
298
271
223
137
237
382
482
521
539
547
551
565
578
576
573
574
555
552
577
581
554
548
533
479
401
326
292
278
244
181
99
232
396
483
523
562
552
533
553
570
560
566
573
561
556
574
577
561
553
540
495
412
332
288
269
256
224
155
227
404
482
528
576
564
536
540
543
542
557
565
574
576
557
552
562
559
546
512
433
342
290
275
275
251
179
231
389
474
509
538
565
568
545
545
574
571
553
574
580
561
571
575
556
542
514
435
346
295
283
281
256
195
194
345
464
499
510
548
564
541
558
598
576
553
572
574
568
587
571
533
528
511
435
347
299
289
285
261
210
145
305
453
515
530
542
535
525
544
572
569
559
567
568
565
569
567
542
526
502
434
345
300
295
287
260
211
266
411
497
536
550
541
535
542
553
564
567
567
571
569
567
578
575
528
479
418
333
301
301
280
250
206
204
343
442
509
542
548
553
559
561
564
567
568
580
584
571
573
571
532
472
389
316
300
302
274
241
267
392
476
506
519
544
552
558
568
562
551
556
568
567
553
549
540
483
381
306
287
283
259
215
298
394
455
496
519
526
546
566
566
549
542
547
560
559
546
531
476
386
308
266
253
231
252
364
457
501
519
533
547
556
558
558
559
562
558
540
509
451
369
297
254
234
237
344
443
496
514
532
541
537
549
563
548
526
510
485
421
328
265
241
197
325
414
464
509
530
522
528
536
524
499
476
443
371
281
226
277
338
392
458
497
493
486
482
464
431
373
285
220
275
339
360
362
352
329
45
49
57
39
58
88
111
116
131
165
146
89
62
62
57
77
136
203
264
282
284
308
309
270
209
156
131
98
97
148
212
281
340
397
427
426
432
442
424
372
312
255
179
100
113
184
265
352
423
447
465
492
503
508
507
491
468
444
392
315
215
120
76
97
176
267
359
440
493
511
519
528
532
539
547
531
513
499
469
435
359
229
127
88
143
247
366
449
484
507
541
555
547
542
540
544
543
529
510
496
493
446
321
197
135
87
78
191
324
447
509
509
514
545
555
557
556
532
528
546
539
517
510
510
475
390
285
201
127
108
249
379
467
511
527
538
543
550
564
564
543
544
559
552
534
526
520
490
429
342
251
178
109
138
286
408
465
502
546
563
552
547
561
568
566
565
554
552
558
547
528
498
437
353
282
234
163
81
162
299
421
482
517
550
567
558
545
551
571
578
565
548
558
568
552
533
505
442
367
314
268
210
133
178
308
425
493
522
535
549
559
558
558
573
574
551
550
573
570
543
539
522
450
366
312
278
243
188
105
179
311
426
489
523
534
538
557
570
569
572
574
552
551
580
577
548
541
528
460
361
300
281
261
216
144
154
309
432
499
547
547
527
539
553
559
572
575
560
557
569
570
553
543
527
474
387
310
276
259
237
191
113
152
317
435
510
558
548
522
521
529
550
569
561
570
578
554
541
556
554
537
494
404
316
278
269
265
224
135
167
311
421
482
517
542
544
525
533
573
573
551
567
577
558
563
570
556
538
498
406
318
281
277
271
239
159
138
275
404
464
495
537
543
520
543
589
577
555
566
570
570
588
565
531
525
498
408
319
283
272
271
254
188
233
382
464
510
536
522
501
527
569
575
562
563
567
572
577
560
531
520
491
412
332
286
274
274
258
191
191
328
429
496
532
526
514
525
553
569
567
564
568
573
571
574
568
526
465
398
329
306
289
267
244
183
260
370
455
512
530
538
550
557
561
559
563
577
579
565
566
570
527
451
369
315
305
291
254
223
193
306
409
474
503
525
546
556
554
543
545
561
568
559
546
539
516
452
360
300
285
273
241
194
301
398
465
500
516
535
547
543
540
540
545
553
546
519
490
442
368
305
266
246
205
271
378
453
493
512
530
541
540
533
536
544
535
505
468
411
345
293
253
211
228
354
443
481
510
521
509
518
539
529
505
487
453
378
291
239
202
223
320
380
444
481
485
498
518
511
479
447
409
332
237
177
220
277
359
420
432
433
427
395
347
298
237
68
71
70
86
87
53
35
70
110
153
183
192
196
187
166
123
79
68
87
121
171
218
270
315
334
330
317
303
267
200
148
105
107
169
243
310
344
384
432
443
432
430
421
395
348
281
210
132
68
110
167
251
349
416
441
475
505
499
499
515
500
469
439
391
336
254
140
68
93
165
263
355
420
472
510
525
524
521
523
534
527
500
475
453
431
366
237
123
82
125
231
357
442
463
494
540
542
534
536
522
521
539
526
492
482
477
428
326
213
134
82
165
281
392
467
493
510
535
541
548
549
535
540
555
542
513
501
493
455
381
284
185
116
188
316
405
466
521
539
537
537
544
548
555
562
551
544
547
527
501
466
400
311
232
178
121
205
342
433
482
529
554
555
542
539
542
555
558
547
554
570
549
515
480
410
326
272
224
163
103
232
350
445
497
520
536
557
556
547
550
557
547
548
563
564
546
538
510
423
325
277
243
200
148
238
346
431
499
524
528
544
558
558
563
565
549
547
564
562
542
538
516
434
333
283
259
224
176
109
223
351
440
508
535
522
522
537
550
566
565
556
555
561
557
542
523
502
445
365
304
273
242
204
140
218
357
458
513
525
514
510
518
549
568
555
563
575
552
538
547
538
514
469
376
298
270
264
242
181
209
342
437
486
513
523
514
523
562
569
554
562
569
554
555
566
555
531
475
370
283
271
274
256
211
192
322
409
469
516
519
506
525
564
568
556
562
564
569
581
564
539
520
470
374
300
274
258
251
236
168
292
384
465
516
505
482
510
556
567
559
561
567
578
584
558
529
510
462
387
324
281
256
254
245
231
334
433
493
505
499
511
538
560
563
560
564
571
574
565
549
509
450
381
326
303
273
249
224
173
279
380
454
495
519
537
539
541
549
557
562
560
551
554
558
511
433
359
316
305
276
229
189
211
311
405
457
494
527
544
533
522
535
558
555
541
535
527
488
419
349
304
285
260
213
205
320
400
447
487
518
522
516
528
539
539
542
530
489
443
397
345
301
263
228
275
371
445
479
501
519
524
516
518
526
513
471
417
363
310
276
231
248
361
419
460
481
479
490
512
507
486
461
412
328
251
206
280
345
395
418
444
474
474
439
399
355
275
187
309
332
346
348
309
251
57
80
111
127
116
90
79
69
58
90
126
155
194
226
224
191
179
161
111
77
103
147
192
230
280
331
346
332
322
313
287
239
178
124
78
97
170
251
309
337
390
440
438
435
448
430
391
350
287
219
148
73
107
169
251
335
407
446
463
477
485
495
506
493
457
421
379
330
255
148
66
154
255
340
391
453
511
513
503
512
512
513
526
503
463
445
422
349
238
139
86
185
305
400
438
468
515
531
535
540
530
532
545
527
493
479
467
406
308
207
123
73
219
331
421
475
502
519
532
537
537
542
553
550
538
529
506
478
432
346
247
168
122
252
359
430
486
526
542
541
529
518
523
549
553
551
559
538
496
449
372
280
222
172
115
260
367
445
487
513
543
548
536
533
535
540
545
548
550
543
523
480
392
298
246
200
142
100
256
346
447
502
510
528
544
540
549
559
541
535
543
540
532
526
485
391
313
272
226
173
122
258
349
440
506
515
515
526
539
548
552
547
547
547
543
534
511
467
401
338
301
260
208
157
96
262
370
438
486
507
504
507
538
558
551
557
569
551
545
544
519
487
436
348
284
271
253
208
135
243
361
428
473
504
511
511
539
562
559
559
562
552
552
557
543
511
446
340
267
268
268
228
171
225
321
408
473
494
497
518
544
556
554
559
560
562
568
559
544
503
424
343
292
275
249
226
199
199
275
383
460
474
472
506
540
549
548
554
564
575
576
553
523
482
417
352
315
284
246
234
212
234
349
422
457
487
508
518
540
555
554
555
564
567
548
518
478
418
354
314
296
261
225
186
194
292
364
427
491
522
517
522
544
549
544
541
536
536
531
481
407
348
309
297
257
192
207
298
372
433
491
523
515
507
522
544
540
525
521
511
459
387
334
302
280
234
297
359
429
486
496
494
514
533
533
531
514
467
408
356
312
282
243
193
269
365
419
451
485
505
507
507
514
500
446
378
321
274
238
188
267
326
372
413
437
459
479
476
455
423
364
280
214
171
237
287
329
361
392
398
367
326
282
209
75
82
93
126
129
99
92
86
78
101
137
174
210
224
223
212
197
176
138
98
107
154
193
220
274
329
341
339
338
315
281
240
180
116
72
101
156
228
302
341
364
395
417
429
433
414
376
330
272
210
146
77
160
227
289
369
437
452
455
472
476
477
479
449
402
373
332
243
143
79
110
214
307
350
401
468
499
505
517
514
509
512
491
456
439
413
325
212
130
74
134
246
338
394
443
487
511
518
522
524
537
536
516
495
473
443
376
273
177
108
160
259
336
408
471
507
523
526
508
501
538
553
535
527
509
463
402
315
223
165
122
164
259
352
418
464
505
525
526
525
518
530
540
533
529
522
487
426
343
260
216
159
88
162
246
363
440
469
505
524
522
535
550
534
521
521
521
516
499
436
341
285
256
189
108
173
245
347
440
482
501
516
521
529
537
540
533
526
529
523
499
436
350
302
282
228
156
112
170
262
339
422
476
485
489
517
536
535
544
549
543
539
531
499
452
391
313
272
257
221
161
256
339
416
475
492
491
517
550
553
550
549
548
547
541
511
468
404
316
261
262
244
183
212
308
400
459
483
508
532
544
545
550
550
549
547
543
526
461
372
316
286
267
231
191
161
269
365
417
455
500
526
526
526
539
550
554
549
533
505
439
362
317
302
279
238
206
250
318
373
450
497
498
514
539
540
539
550
547
521
479
430
376
327
295
284
248
198
255
323
429
489
489
505
538
537
531
534
525
511
490
436
372
327
292
278
226
152
260
342
424
479
491
494
507
523
527
515
501
482
424
351
308
282
254
192
247
338
419
448
458
483
506
513
512
491
439
377
321
276
245
203
261
319
366
420
457
473
480
485
468
408
337
285
237
190
256
314
362
398
415
411
392
354
295
226
175
78
95
109
123
129
125
112
92
78
99
123
164
206
225
227
216
189
165
138
98
126
182
221
250
288
315
324
316
292
261
218
159
117
135
182
254
322
356
376
393
398
398
389
352
300
261
218
144
72
136
198
243
304
382
423
438
455
460
456
445
416
380
357
317
220
123
76
157
222
287
356
419
450
469
483
487
498
491
459
433
411
375
291
190
119
67
152
217
303
383
433
469
504
500
480
513
530
494
470
456
411
335
243
162
112
155
240
320
383
434
475
510
519
502
510
527
516
501
483
431
359
281
213
170
117
159
264
343
392
453
490
499
523
538
523
510
511
505
488
453
382
294
244
212
137
59
159
248
339
400
457
493
497
508
528
531
520
510
505
497
474
401
302
252
235
173
102
160
233
329
403
436
459
494
509
513
530
536
528
523
508
468
414
342
272
244
220
171
111
238
340
418
442
456
496
533
537
534
536
538
536
515
469
415
356
298
258
236
195
131
202
315
399
440
476
513
528
531
538
538
532
524
518
490
410
329
299
273
236
193
147
254
333
403
469
501
501
501
521
533
529
518
507
475
396
318
291
279
257
216
170
208
266
372
449
466
488
515
516
523
534
521
487
437
383
333
295
273
265
224
208
328
417
443
478
519
519
520
531
512
477
443
388
332
294
269
249
187
234
328
400
440
462
480
496
510
499
468
437
381
314
275
251
215
228
314
365
393
421
448
467
474
448
392
338
289
245
203
257
318
365
394
410
416
401
342
280
242
201
257
298
316
310
293
256
206
89
109
123
128
115
88
76
87
119
150
178
200
209
196
169
146
117
75
98
142
196
238
267
280
287
288
273
234
184
141
115
140
196
261
305
328
345
358
362
343
306
269
239
200
124
169
248
307
341
373
399
409
418
402
361
334
316
276
191
113
194
272
321
372
437
453
433
455
464
417
386
376
334
248
158
100
140
217
280
335
391
455
478
460
466
487
476
453
419
355
281
208
146
109
170
233
287
365
420
447
480
500
493
489
494
477
435
380
316
242
188
148
83
159
219
278
367
433
453
469
502
520
505
486
467
445
417
353
260
198
171
113
220
292
350
405
453
472
484
509
516
501
488
463
422
363
283
223
198
163
110
264
340
364
397
458
496
504
511
518
519
511
480
423
357
300
265
226
180
127
241
325
361
407
463
490
504
520
523
512
499
483
443
359
295
281
244
185
140
238
311
388
442
459
471
497
513
504
486
470
432
353
293
274
249
212
170
262
356
406
444
469
476
495
508
487
448
397
341
300
270
247
227
173
211
309
364
415
460
472
487
503
476
429
388
338
294
260
234
202
217
292
345
390
420
440
460
452
409
369
323
272
240
206
253
294
328
357
385
400
371
314
272
240
204
243
279
300
306
298
247
197
181
133
159
169
177
179
160
137
98
145
183
211
225
235
243
224
189
157
127
145
184
220
258
283
295
306
284
245
222
206
172
109
166
202
256
325
351
344
359
356
315
287
276
240
161
88
183
229
285
350
383
376
387
409
401
373
329
264
198
137
84
186
256
317
355
390
415
427
439
446
419
355
289
238
184
124
157
248
335
375
398
435
469
468
444
415
373
330
280
208
148
107
176
242
323
385
409
432
472
483
461
439
403
354
295
225
175
141
261
271
316
385
426
449
475
486
481
467
427
368
297
244
218
183
118
266
306
370
412
448
484
494
477
455
426
384
310
260
249
206
131
203
275
344
385
417
454
475
464
440
417
374
310
269
252
209
161
242
313
365
393
409
439
453
431
395
344
294
264
237
202
172
258
309
354
382
409
425
400
357
322
284
249
217
185
276
319
342
361
360
318
283
253
223
194
246
272
291
271
223
191
177
161
168
175
188
172
145
131
150
199
218
221
239
233
210
191
170
140
178
221
251
260
280
299
294
263
216
165
120
202
237
265
288
321
349
351
319
252
190
157
122
217
268
288
317
365
382
365
340
290
234
191
147
96
218
283
311
342
390
405
388
368
324
264
212
168
126
218
274
318
362
404
418
413
392
344
291
231
179
159
130
203
250
298
354
407
421
409
377
338
302
252
207
190
150
232
282
325
370
395
387
361
333
296
247
221
202
151
257
286
311
347
359
342
319
273
229
211
181
141
226
265
293
304
293
267
240
218
194
157
241
212
187
182
165
152
171
189
188
156
164
206
239
232
199
152
111
173
187
238
264
252
240
204
151
119
199
228
273
288
281
274
235
176
136
199
253
297
314
314
290
239
199
161
125
183
241
290
313
309
272
230
211
182
148
216
251
282
279
252
231
206
173
156
236
243
234
224
188
153
143
