# Supplementary material for: Evaluating flow modulating treatment response in intracranial aneurysms using black-blood MRI in vitro
Source: Commun Med (Lond). 2026 Mar 27;6:170. doi: 10.1038/s43856-026-01413-z (PMC13031954; doi:10.1038/s43856-026-01413-z)
Supplement: Supplementary file 8 — Supplementary Data 5 [file 43856_2026_1413_MOESM8_ESM.zip › Data_Figure_8ab_Sup_Figure_6ab/BB1/with derivo (FD1)/2_BB1_vessel_array.txt]

72
84
77
58
23
188
276
360
392
387
337
226
100
25
162
313
409
452
476
469
453
449
410
288
129
329
423
413
387
382
386
364
339
375
387
246
280
404
400
361
359
356
361
351
305
309
359
317
326
396
376
372
379
355
332
342
344
330
336
352
321
381
375
352
331
313
305
308
334
343
344
358
295
348
341
316
313
336
343
342
342
348
349
349
268
295
307
315
334
361
363
358
361
365
360
238
256
290
330
332
342
356
368
377
378
374
206
234
262
322
347
354
393
427
434
411
380
165
228
234
276
329
357
402
437
437
406
382
207
258
276
303
345
391
412
403
400
400
125
246
328
366
408
464
483
472
452
227
338
407
481
500
443
339
172
211
223
159
76
74
90
83
63
35
181
268
351
387
388
341
225
90
16
148
298
408
457
477
468
451
442
404
282
129
21
322
421
414
391
391
392
368
348
380
385
254
84
2
267
403
412
359
350
360
362
360
333
326
355
319
189
49
320
402
381
363
374
363
333
341
355
335
336
357
285
133
326
381
371
349
334
324
311
307
327
338
346
366
324
183
75
285
333
346
331
312
332
348
342
341
347
354
362
343
233
105
241
280
319
326
327
353
359
357
360
365
365
372
368
274
128
216
258
299
323
331
344
354
366
379
383
379
387
385
280
124
192
246
273
314
344
358
390
420
437
418
384
379
356
219
75
157
225
238
276
325
356
399
428
430
406
383
366
286
129
193
251
273
296
340
390
408
397
394
397
336
186
45
120
233
315
355
398
457
483
476
455
381
235
90
208
326
403
473
496
452
355
211
81
172
213
222
163
92
81
98
85
69
33
178
267
344
378
387
345
223
84
12
133
284
408
456
463
460
453
441
395
274
129
26
309
418
422
401
393
385
363
353
381
377
256
92
1
255
396
420
362
350
361
357
352
346
339
353
317
196
40
316
392
372
352
369
369
343
341
355
337
334
359
285
122
12
328
359
350
344
335
332
327
311
316
329
343
365
318
177
72
276
310
346
341
304
314
345
347
342
347
354
361
341
238
115
228
267
326
329
307
329
351
362
368
368
371
377
370
282
136
203
252
295
311
322
347
356
365
375
385
389
395
389
284
124
180
246
267
306
352
373
389
407
425
427
401
383
355
227
68
145
217
241
280
331
362
396
414
421
418
399
368
281
129
176
244
274
292
336
388
405
395
392
397
344
189
47
112
223
309
352
395
452
480
476
449
375
243
94
197
321
402
466
492
458
360
208
82
167
214
227
174
101
80
88
81
62
23
175
271
343
373
385
345
222
84
11
129
274
404
450
448
455
461
447
390
268
127
32
299
411
429
405
384
369
350
349
376
369
256
99
7
249
389
423
371
354
357
348
337
339
338
347
317
200
41
314
376
363
351
368
372
354
347
348
331
329
357
285
122
14
325
332
329
350
341
333
334
317
313
321
338
361
320
182
74
275
296
340
350
305
300
338
350
349
348
350
354
344
249
120
230
266
325
327
295
317
351
375
377
374
373
374
370
286
138
200
241
281
301
321
355
369
371
368
385
402
401
387
285
116
171
234
254
301
361
383
391
399
408
429
426
396
352
230
61
136
210
240
281
333
361
390
408
420
428
419
379
279
132
167
245
276
289
334
388
405
397
392
396
349
194
49
221
306
349
397
452
475
471
440
368
248
98
189
317
403
465
494
464
358
205
87
160
219
241
191
99
68
69
67
58
17
176
274
348
377
389
344
225
86
22
132
272
397
444
444
462
471
453
395
271
131
31
294
405
429
401
375
361
342
346
377
370
258
100
8
249
386
422
377
354
355
345
332
325
327
342
319
197
46
309
369
367
364
368
369
363
353
345
322
319
351
289
134
31
322
322
325
362
350
324
329
324
317
318
331
356
328
196
79
283
298
330
350
315
300
329
353
352
347
341
345
352
261
114
240
269
316
322
305
327
359
385
386
380
370
368
371
288
129
205
237
269
298
330
361
379
380
368
389
412
400
380
283
114
169
221
241
296
358
376
390
402
402
431
442
401
342
229
67
126
207
235
273
326
355
384
412
423
430
425
383
277
137
166
247
270
282
333
389
408
403
390
389
348
196
51
222
300
340
394
451
469
469
439
366
251
97
188
308
400
463
492
465
360
212
94
158
220
251
204
99
58
59
64
57
15
176
275
351
386
390
345
223
95
26
129
272
392
441
453
473
474
457
407
282
137
40
292
401
425
399
373
365
348
352
388
377
263
88
7
250
390
421
379
354
356
352
340
325
321
341
320
193
43
302
377
380
376
369
365
371
364
345
318
314
345
291
140
45
320
334
336
365
352
319
323
328
327
326
330
351
337
210
82
288
306
317
344
331
312
324
351
354
346
333
341
357
264
103
242
275
305
322
330
345
361
384
386
379
365
363
377
291
126
208
242
270
304
334
362
387
391
377
392
414
398
378
286
116
169
214
234
284
339
362
393
417
412
426
439
399
336
232
84
115
200
225
258
307
344
382
421
430
419
412
377
275
142
169
244
256
272
329
384
410
414
392
378
343
202
60
221
293
325
382
439
462
476
450
371
252
92
195
301
390
452
479
467
373
231
98
159
214
248
211
110
49
61
73
57
16
171
265
346
387
387
340
223
95
27
113
266
385
439
459
473
464
453
418
290
142
45
286
397
421
398
377
369
355
362
398
382
263
80
20
249
394
417
380
359
359
361
353
330
318
339
320
188
35
297
394
389
376
371
364
374
369
349
319
315
344
292
140
38
317
359
347
355
347
320
324
331
335
336
334
347
336
213
84
284
315
313
332
342
324
324
347
355
351
336
342
357
264
103
234
279
295
322
346
355
356
374
381
376
363
365
385
299
129
204
248
273
303
332
360
388
401
385
392
405
398
388
299
125
167
217
234
275
324
357
402
434
422
418
421
395
342
239
95
106
192
215
240
296
338
379
422
432
406
391
370
278
147
166
233
243
267
320
370
406
423
393
370
339
209
66
216
291
318
370
424
456
485
461
376
256
99
205
299
381
435
463
466
392
249
99
163
205
234
208
129
51
70
72
55
17
162
253
338
384
379
333
224
96
25
100
254
378
438
462
469
452
448
421
292
144
47
277
393
420
400
381
370
356
366
396
375
260
87
11
242
391
411
383
368
361
359
354
333
318
336
319
191
39
296
402
387
373
376
371
370
366
349
324
319
344
290
138
28
311
377
355
340
338
331
331
332
339
343
338
340
325
210
86
275
319
312
316
328
332
324
343
360
356
344
345
352
268
117
224
274
288
317
347
355
350
367
378
377
365
368
393
311
139
198
249
268
297
331
363
391
400
385
386
392
396
404
313
136
157
219
237
270
321
367
409
434
423
410
405
392
358
248
94
108
190
209
232
292
338
375
417
432
402
381
366
288
149
164
221
236
267
314
360
405
425
392
366
339
217
67
207
293
325
368
418
459
486
458
375
261
108
207
299
379
431
457
466
397
254
99
167
203
219
200
139
58
74
68
48
13
150
247
332
377
373
327
225
100
31
98
241
368
432
460
465
450
445
415
290
147
43
266
386
416
399
381
367
353
360
383
365
255
100
11
232
378
400
384
375
355
348
343
332
318
334
321
200
58
294
394
377
373
387
374
364
359
352
329
323
342
287
138
25
300
378
360
335
334
337
339
335
337
342
333
334
320
211
89
267
321
314
301
317
328
335
347
360
357
346
346
355
285
139
219
267
282
300
335
353
353
365
378
378
366
373
401
324
153
189
247
260
285
330
370
388
385
375
381
384
395
415
317
135
147
218
236
269
328
380
408
417
418
412
398
393
370
250
84
114
190
204
233
296
341
375
413
434
409
385
370
297
149
161
203
226
262
306
357
405
420
388
368
342
220
62
191
285
329
368
419
462
478
443
374
269
116
194
295
381
436
468
469
392
250
104
171
208
217
194
139
63
80
63
44
11
144
248
329
371
373
327
222
106
39
104
234
366
432
454
461
459
449
407
292
153
40
254
382
418
397
379
364
352
355
376
363
255
103
25
223
360
395
388
379
353
336
336
330
324
341
323
206
74
287
376
368
382
400
372
354
357
355
333
325
340
286
139
39
286
369
363
341
337
335
338
339
336
331
322
329
324
218
93
262
322
319
296
301
329
347
358
358
349
339
347
366
303
155
217
265
275
285
323
357
365
370
377
378
365
374
409
336
167
181
241
254
278
330
373
380
370
366
382
385
392
416
315
128
146
217
235
270
334
383
397
403
414
424
407
395
372
248
75
186
193
232
298
345
382
418
438
424
397
375
298
151
153
182
210
249
295
360
410
413
383
370
343
222
60
170
264
317
356
416
465
470
433
377
279
122
174
282
371
437
485
480
387
250
113
168
210
228
200
135
51
59
76
72
48
10
141
251
326
366
378
330
213
102
47
223
366
438
447
448
463
453
403
295
155
31
237
380
427
399
375
358
353
359
383
374
252
90
22
211
347
398
394
379
356
337
337
333
331
350
324
201
73
274
359
365
388
404
368
349
361
360
331
320
340
285
137
49
272
357
362
351
338
326
335
341
337
325
315
336
335
220
88
257
322
325
299
299
332
357
361
355
341
330
348
376
309
154
214
263
276
282
318
363
377
375
376
376
363
369
408
344
178
174
236
251
277
325
366
378
367
367
392
391
387
410
320
133
145
211
227
266
327
374
392
397
412
433
420
396
367
251
78
178
179
221
289
342
390
423
435
429
405
372
297
155
146
168
197
238
286
361
412
407
379
370
342
228
68
164
248
299
338
404
461
466
435
385
286
132
168
270
352
424
491
490
394
261
121
153
203
242
215
135
50
51
74
80
57
11
131
253
327
359
380
333
203
93
43
202
361
445
442
429
454
456
407
298
146
26
219
379
441
409
375
354
354
371
400
386
247
76
18
197
344
411
402
381
366
352
345
338
333
351
321
193
61
261
356
369
384
397
372
358
366
361
324
315
343
288
133
42
260
350
359
354
340
322
332
342
337
326
320
349
346
216
78
248
319
330
313
307
332
358
357
351
343
334
354
381
303
142
206
262
283
296
323
363
384
379
377
379
361
363
405
348
184
173
231
251
281
317
352
383
382
376
400
397
384
407
337
151
145
202
220
257
314
360
394
404
407
434
429
397
369
264
93
171
173
212
280
339
390
417
423
420
403
371
300
162
142
171
197
237
284
357
408
405
379
369
344
241
86
173
247
295
330
392
451
466
446
396
291
144
172
266
341
409
480
491
411
279
128
137
191
250
231
141
54
47
66
87
63
6
112
251
330
352
373
332
199
87
29
180
344
444
445
420
444
458
415
298
135
32
202
372
446
420
381
353
357
381
412
388
241
79
21
346
423
407
383
379
365
353
342
328
337
315
197
59
251
362
379
374
387
380
372
367
359
318
309
348
294
131
36
252
348
357
351
339
328
336
339
335
331
333
361
352
217
78
237
313
334
328
318
332
357
348
347
347
346
362
386
303
140
200
260
295
319
330
354
383
382
379
381
363
362
405
353
186
168
219
256
293
313
344
391
399
387
404
401
385
409
349
163
136
192
211
254
306
356
403
409
402
427
427
397
376
276
102
166
177
213
278
338
386
408
407
404
393
371
310
169
142
182
202
246
289
350
399
404
379
369
349
255
94
177
245
294
334
385
435
459
454
407
295
155
168
264
347
406
459
479
428
300
127
135
188
249
236
152
61
48
64
80
57
1
96
244
331
346
363
331
208
89
29
170
320
432
454
427
443
460
423
300
134
41
195
362
438
423
392
364
363
381
408
381
241
95
29
343
425
405
385
387
368
355
344
320
322
316
212
70
242
371
394
372
382
386
376
366
357
316
306
345
299
139
38
248
347
361
354
343
336
345
337
332
335
343
362
354
229
95
226
305
334
338
328
339
363
351
336
352
354
368
395
318
152
196
260
304
334
337
348
382
387
377
382
367
369
413
361
187
163
214
262
308
316
337
394
411
394
406
404
389
411
349
159
124
181
216
264
310
356
407
414
404
422
419
396
384
281
98
165
189
220
283
343
382
399
406
399
383
370
320
177
143
191
206
252
295
344
392
403
378
369
353
257
88
165
234
290
340
384
421
446
457
418
300
149
151
259
362
417
444
464
437
315
129
146
199
246
235
160
74
49
66
71
54
3
91
230
320
337
357
334
222
99
37
178
300
408
453
440
447
456
424
307
140
44
195
352
421
415
399
377
365
367
393
376
248
112
35
330
417
398
383
389
365
350
338
314
318
321
232
85
233
371
403
379
387
388
368
361
358
325
305
341
302
153
53
247
343
369
369
352
344
348
340
334
343
341
347
348
246
116
219
300
331
344
335
347
370
356
339
353
352
366
404
338
168
192
263
303
335
338
341
382
390
380
379
373
379
424
370
186
162
218
269
314
318
328
386
410
395
404
403
394
412
344
152
116
184
224
273
311
352
401
415
413
425
409
390
389
285
94
157
196
220
281
339
375
402
419
404
372
364
327
186
126
185
204
244
291
335
386
404
379
369
351
246
78
144
216
280
338
380
411
436
454
425
304
139
134
252
369
426
442
456
441
320
141
153
208
244
233
166
79
47
65
73
60
13
102
214
297
329
357
341
232
105
48
190
294
386
440
442
448
447
419
312
143
30
194
346
408
405
399
384
360
349
383
381
259
115
34
317
403
390
384
389
363
340
330
317
327
332
243
89
357
400
390
393
384
363
357
368
336
310
335
298
159
63
245
336
376
388
364
343
349
345
342
348
334
331
338
254
126
220
299
330
347
345
348
372
362
348
355
348
360
405
345
172
188
266
298
326
334
339
372
393
386
381
376
386
431
374
189
162
226
264
309
320
323
371
403
397
402
400
398
417
349
161
183
224
265
307
349
392
413
421
427
401
386
394
297
107
144
192
214
267
329
366
405
434
414
366
354
326
198
50
98
177
200
230
278
324
380
407
382
367
345
232
75
128
212
272
327
373
410
437
452
427
310
135
133
249
358
421
450
465
439
321
153
143
202
244
237
169
79
36
56
79
66
25
113
199
274
323
361
346
231
105
50
183
291
376
426
436
445
440
416
319
147
19
187
339
403
404
398
382
351
341
387
393
266
110
30
307
393
390
393
395
365
339
330
322
337
335
245
90
16
339
387
394
399
384
369
365
376
341
313
332
298
161
68
240
328
376
398
371
341
349
348
347
353
335
326
336
254
121
225
305
332
350
351
345
362
359
354
359
351
357
397
336
166
186
267
287
317
340
341
361
393
396
386
377
388
429
374
196
157
221
251
293
319
328
367
404
399
394
396
403
425
363
184
183
214
249
301
355
392
409
417
420
398
389
399
309
127
131
185
202
252
320
361
399
436
416
363
346
321
200
61
72
171
201
216
261
311
374
409
386
360
337
228
83
127
216
270
317
367
413
442
449
423
319
145
141
249
336
405
456
477
437
322
170
123
188
245
244
175
82
20
47
80
70
22
108
189
265
323
366
344
224
104
43
157
281
377
424
431
439
439
419
327
153
17
177
328
402
414
404
375
346
350
400
397
267
106
31
306
392
401
407
406
371
344
338
329
330
323
240
92
18
331
379
395
404
393
383
378
374
341
310
333
303
166
68
327
372
395
368
341
357
351
340
350
342
334
340
252
115
313
335
351
353
346
354
353
350
363
360
359
385
326
167
262
278
313
347
344
357
397
404
388
374
390
426
374
203
209
237
278
322
344
373
410
405
387
391
413
435
374
199
178
205
234
301
369
399
406
406
409
399
396
399
311
137
126
186
198
246
321
361
387
426
415
365
343
314
199
65
62
172
202
207
250
308
367
409
391
356
334
236
91
130
220
267
304
364
414
442
446
419
332
162
145
244
317
391
455
479
438
327
190
115
181
244
250
183
88
8
45
80
68
13
87
181
261
323
364
337
223
111
37
126
260
379
431
430
435
444
427
334
164
26
168
312
400
427
414
373
349
367
406
387
263
113
36
306
398
416
421
413
376
348
350
331
312
308
241
98
23
340
385
396
407
403
397
383
369
335
310
334
311
176
64
335
372
382
361
347
368
354
327
344
352
343
344
256
121
317
337
347
351
349
358
358
344
362
368
361
377
329
184
254
274
313
349
352
362
404
411
388
375
395
432
381
212
197
232
274
323
353
380
415
411
384
389
425
445
373
194
174
211
233
302
376
402
401
401
408
406
402
390
297
134
124
185
200
247
328
365
379
418
424
374
341
304
195
67
59
167
197
199
250
312
358
404
398
359
336
248
97
128
214
249
295
360
404
431
445
425
347
173
140
233
305
384
447
471
443
340
205
186
238
249
190
94
3
43
82
60
7
73
174
256
317
355
329
233
126
43
109
243
382
438
432
434
449
434
338
174
37
158
299
398
431
417
374
355
379
402
372
266
126
37
299
406
429
421
409
376
355
356
328
298
301
248
105
26
355
396
398
407
408
399
378
361
332
309
335
323
189
62
350
375
371
361
359
377
351
321
344
357
345
341
263
129
316
337
341
346
354
371
368
348
366
375
362
376
345
207
248
276
310
345
355
370
410
415
391
380
404
446
398
223
197
237
275
321
350
374
412
415
389
392
433
453
370
184
166
216
238
300
364
393
397
407
418
412
402
378
283
129
114
180
199
248
328
366
376
417
435
388
343
297
193
70
56
155
185
195
254
317
348
395
403
367
342
254
99
126
205
232
284
356
390
417
448
431
353
173
138
222
296
384
439
463
451
353
211
69
196
231
248
200
96
2
40
75
51
5
8
73
174
250
309
347
326
245
139
43
104
242
383
437
433
437
453
436
339
181
48
135
288
400
425
408
374
361
380
391
366
277
138
33
277
404
430
405
393
376
360
352
322
299
310
256
115
30
359
398
394
404
408
397
371
357
340
312
330
327
200
61
358
376
366
372
370
371
346
330
357
360
340
340
273
137
313
341
337
341
356
373
375
362
377
379
363
383
364
222
246
281
308
336
353
369
404
414
400
391
411
458
419
237
195
244
278
316
341
362
399
412
396
398
431
457
377
189
154
210
244
293
344
379
395
412
423
416
398
370
280
132
100
160
194
244
317
359
372
413
436
396
348
294
196
69
143
174
190
255
314
336
383
403
372
341
252
102
127
201
226
277
349
379
410
450
432
347
172
24
215
288
383
438
462
459
363
214
70
198
226
250
215
104
11
37
63
38
7
1
85
175
246
308
347
329
249
140
44
102
251
381
426
432
444
458
434
335
182
45
106
282
404
417
395
373
366
375
383
375
295
141
30
252
395
424
384
376
378
365
348
317
312
326
256
117
32
347
389
387
399
404
397
373
363
347
313
320
322
205
64
354
370
365
387
379
360
343
344
367
356
333
341
284
142
312
346
335
342
356
367
374
375
380
380
366
392
378
226
247
283
302
328
348
369
397
410
408
399
408
456
429
249
188
237
281
316
335
357
390
407
405
403
418
450
390
209
134
194
244
292
331
370
393
406
418
413
390
371
292
145
86
139
189
237
301
346
370
401
420
394
351
295
201
69
136
166
186
247
306
331
377
397
368
335
247
110
129
199
228
276
341
378
416
449
422
337
182
37
215
283
377
439
466
461
370
222
81
190
223
253
228
121
24
44
53
32
4
8
83
164
241
310
352
336
245
132
44
98
256
372
412
430
454
462
429
326
180
46
6
270
404
417
393
373
368
370
379
388
311
139
36
238
386
418
375
370
386
376
344
316
324
332
254
114
34
329
382
386
392
399
399
386
371
353
315
308
307
209
74
339
365
368
395
383
356
348
355
367
351
327
345
298
155
309
345
329
343
362
369
376
375
372
369
369
401
389
231
246
281
296
323
351
375
399
405
404
397
396
442
424
253
175
226
278
316
334
361
393
406
413
406
399
430
394
225
117
173
238
291
327
371
397
397
406
407
379
367
302
154
79
126
179
231
285
344
372
387
398
381
346
295
207
70
132
161
181
232
294
337
380
390
359
327
252
123
121
185
228
275
329
379
426
446
415
339
203
54
216
282
367
434
466
459
380
243
97
183
223
256
236
143
34
54
51
40
10
1
66
149
235
310
355
340
239
122
52
89
250
360
402
427
457
460
421
325
184
53
20
254
395
425
404
375
367
366
375
392
318
140
42
235
382
416
378
377
391
381
346
317
328
331
247
115
36
319
392
396
386
390
407
400
377
358
318
298
294
208
85
324
368
376
392
382
368
365
357
358
347
326
340
309
176
304
342
324
342
368
383
393
373
353
355
375
407
394
241
245
277
290
320
356
391
415
406
395
390
390
432
418
254
170
220
273
308
330
369
407
412
419
408
385
410
388
230
113
167
229
283
324
374
403
399
403
403
369
358
306
157
80
121
171
224
279
345
380
384
387
373
337
296
213
74
122
154
176
221
285
346
388
387
354
326
263
139
108
172
225
264
315
377
428
440
415
354
225
67
213
286
359
423
459
459
395
268
107
186
227
257
241
161
39
50
57
55
19
12
55
139
232
303
351
340
240
121
62
82
232
351
402
424
446
450
416
335
200
63
19
236
383
436
420
376
361
362
369
384
317
149
53
231
379
414
386
388
391
379
348
318
323
325
250
123
37
320
410
409
382
385
414
409
376
358
326
297
289
212
95
320
382
386
384
376
383
383
357
352
353
330
332
310
191
299
341
327
343
374
398
411
377
343
359
386
410
394
250
244
275
286
316
357
402
429
411
393
392
402
439
421
260
177
222
264
294
324
373
415
418
423
412
387
406
386
237
124
173
218
271
318
373
408
405
411
406
364
351
309
159
82
119
164
218
276
345
388
394
393
374
328
297
222
78
109
155
181
210
276
348
391
387
355
327
276
151
99
168
224
258
303
367
418
434
423
372
242
73
206
291
357
414
453
464
412
285
110
194
234
261
251
176
35
40
53
72
23
16
49
137
233
297
336
332
248
136
68
23
77
218
350
409
422
433
438
416
348
214
78
17
223
374
437
425
373
354
361
366
376
314
161
56
219
375
411
392
396
389
373
350
318
317
321
257
135
41
321
419
410
377
391
425
413
373
356
333
303
297
224
104
324
393
392
379
374
393
394
357
355
363
337
330
308
191
297
341
335
348
367
394
414
382
355
373
395
406
388
250
243
273
283
314
355
398
423
413
398
401
418
450
431
275
185
224
247
287
325
372
411
414
421
417
397
413
394
247
133
177
201
262
320
372
405
408
415
410
365
349
310
162
74
115
155
214
272
341
391
401
405
376
323
297
228
78
99
156
185
203
266
342
386
387
357
323
281
158
176
226
252
298
357
403
428
429
380
251
78
196
292
363
411
449
471
424
291
115
202
238
264
260
187
30
29
40
60
24
12
45
137
237
295
323
320
257
158
71
19
72
208
347
413
426
430
434
420
360
222
82
19
216
367
431
419
370
354
365
367
372
314
172
55
201
367
410
394
400
390
373
352
320
316
320
264
144
49
317
413
401
379
408
437
417
373
356
335
311
314
243
115
328
390
388
380
380
397
395
360
359
364
341
343
313
182
62
295
339
339
352
360
378
398
384
370
381
393
403
384
247
95
238
267
281
324
360
385
403
409
407
408
425
454
435
289
106
182
219
244
293
339
374
397
405
416
418
408
423
399
254
89
126
172
197
263
327
372
400
404
411
410
370
351
307
162
68
112
147
210
268
334
386
402
407
376
319
291
225
78
97
160
181
193
260
336
379
386
357
317
277
157
185
221
244
297
352
391
426
433
380
263
90
184
285
367
410
446
474
431
296
134
202
238
263
265
194
30
26
35
34
18
2
42
129
233
297
322
311
260
173
68
12
67
197
335
410
433
438
438
424
365
224
81
22
210
361
422
410
374
365
371
367
371
321
181
55
4
188
360
413
398
401
390
375
355
323
321
323
263
146
54
310
403
398
393
426
438
416
379
358
332
313
325
258
122
327
379
381
388
394
394
389
366
359
354
342
363
324
174
56
292
331
335
356
364
368
382
381
371
371
385
406
388
249
91
231
261
283
333
369
378
389
401
404
406
422
447
431
295
121
169
213
256
308
351
373
387
398
411
416
413
424
393
251
92
110
163
203
263
324
366
393
398
406
407
373
348
299
158
67
107
143
199
263
329
382
400
402
372
315
281
216
82
106
157
168
184
259
336
376
385
355
310
270
156
28
186
210
232
297
347
382
424
433
378
272
103
175
273
362
402
437
469
433
303
159
195
233
258
258
195
32
42
35
28
9
8
33
109
215
296
332
312
258
175
69
8
66
181
317
399
437
449
444
422
362
228
83
21
201
354
417
408
385
380
374
364
374
334
192
59
3
186
358
419
407
401
387
377
358
325
324
327
265
150
56
304
402
411
416
434
422
408
389
366
333
313
326
260
120
320
373
383
404
409
391
385
374
360
344
342
378
335
177
64
288
324
331
360
380
380
385
380
361
358
382
416
401
259
96
225
263
291
340
374
386
393
403
402
401
420
443
428
297
125
156
219
270
313
342
368
389
401
411
414
414
420
384
244
94
94
166
210
257
311
361
392
398
406
404
366
341
291
159
68
108
136
187
256
327
381
403
403
372
313
273
210
91
110
150
158
183
261
336
376
384
354
312
269
158
35
179
200
226
292
339
375
421
431
378
278
111
174
263
346
387
424
462
432
312
170
185
232
253
248
188
29
56
53
32
10
3
91
194
289
341
321
256
167
73
15
64
170
303
389
436
457
449
419
362
240
91
16
190
342
414
412
396
388
375
361
375
344
204
66
10
188
356
422
414
399
384
381
364
325
320
323
270
161
57
297
404
427
433
429
402
400
402
374
337
312
318
254
115
37
308
372
395
419
413
384
387
385
366
350
351
383
338
190
76
285
324
337
365
386
396
402
388
364
362
391
429
417
279
109
222
272
304
340
370
398
411
409
403
406
428
448
432
300
118
148
234
290
304
324
366
400
410
414
418
416
418
380
242
99
87
174
214
242
297
355
392
404
412
404
364
336
288
167
50
111
129
176
252
323
376
403
408
377
318
273
208
97
107
138
155
188
260
330
375
382
355
323
276
165
42
166
198
230
284
328
369
416
431
383
278
116
178
258
330
374
417
458
437
321
168
180
235
254
241
184
21
48
53
45
17
6
88
184
274
339
331
254
157
77
27
59
161
297
382
428
456
454
424
370
254
98
14
179
329
410
415
400
389
376
367
376
344
211
76
14
184
350
418
414
399
388
390
371
326
312
316
277
177
65
285
400
432
435
421
395
410
414
378
341
314
313
252
120
31
295
370
405
428
409
378
392
398
379
366
365
380
340
211
94
282
330
356
374
383
401
410
397
381
383
406
436
430
299
118
222
285
324
347
362
403
423
414
412
421
437
454
443
307
120
149
243
293
301
320
371
406
412
417
421
421
421
383
249
104
87
179
209
235
301
362
388
404
416
407
369
341
290
177
64
112
128
175
258
321
364
397
411
383
327
280
212
98
99
130
154
192
252
321
373
379
356
333
287
175
47
152
197
232
278
322
368
413
431
394
282
126
178
255
323
374
419
459
447
334
166
180
241
258
240
188
108
20
28
47
48
23
10
96
183
259
327
336
255
155
84
37
151
290
373
418
448
455
434
381
261
102
17
168
318
400
410
398
383
375
378
381
340
216
89
22
173
341
410
410
400
397
396
370
326
304
307
285
189
75
273
391
428
428
417
404
424
418
373
335
315
315
258
134
36
285
365
407
428
404
379
397
402
389
378
367
372
342
231
105
276
331
372
384
377
395
408
397
399
404
408
433
437
314
130
221
289
337
351
358
400
422
415
422
436
437
453
452
315
124
155
239
283
300
331
378
403
410
420
425
424
423
387
257
110
93
170
194
240
320
370
381
398
415
408
377
349
291
183
69
109
130
179
264
316
355
389
408
381
334
286
221
97
101
129
151
186
240
316
372
374
350
334
291
188
52
142
193
232
271
323
370
405
429
402
287
140
174
252
324
382
420
455
452
345
169
246
257
239
192
115
20
18
34
53
31
6
97
182
249
314
332
258
161
89
31
143
276
363
412
439
451
440
390
263
102
21
159
307
388
403
399
379
369
383
386
338
220
98
22
328
405
410
403
407
396
363
324
304
309
291
194
75
265
390
429
425
420
418
430
414
366
330
312
315
268
153
50
282
367
406
422
406
391
400
395
383
372
358
365
350
246
111
268
324
373
386
380
399
408
394
400
403
397
425
441
320
138
219
287
336
350
360
400
417
415
432
438
430
450
459
321
130
162
232
268
300
341
375
397
411
425
426
423
424
390
262
112
98
157
177
243
330
365
376
397
413
407
386
356
292
185
71
108
131
181
258
311
356
389
402
377
333
287
227
106
113
139
149
172
232
322
375
370
345
326
287
198
62
137
193
224
269
326
370
398
426
408
295
151
168
248
326
386
412
442
449
352
179
242
245
232
193
116
11
23
39
52
32
1
87
177
247
304
321
257
169
98
24
134
263
363
417
434
442
438
394
268
105
25
146
296
382
402
408
383
361
375
387
343
227
98
18
309
402
414
405
411
395
355
323
308
314
293
191
70
257
390
437
429
423
426
427
406
372
333
308
315
276
166
64
280
376
409
418
415
415
406
386
377
368
347
363
358
251
110
262
322
362
376
389
417
416
389
389
389
386
423
440
318
146
222
286
325
342
363
403
419
419
429
429
421
450
461
326
144
169
232
261
298
335
362
388
420
432
424
420
425
393
267
108
149
170
239
318
348
371
406
414
405
386
356
292
186
68
110
131
175
240
302
365
399
401
374
327
280
227
118
125
153
153
164
230
328
375
368
346
318
277
200
67
142
194
222
265
327
365
391
424
407
301
149
163
240
321
377
398
426
439
351
189
225
228
224
191
111
4
28
49
51
25
3
76
173
252
300
310
254
177
106
27
128
261
373
428
437
436
431
394
280
115
25
131
287
389
410
418
392
357
363
383
351
234
95
14
283
398
420
403
411
396
354
328
313
315
295
190
70
383
444
436
425
429
420
405
391
347
308
315
283
171
68
271
386
418
417
423
428
411
385
380
373
349
366
363
251
110
258
332
353
361
394
434
430
397
383
381
388
427
437
316
156
224
290
310
326
363
408
429
433
431
420
420
454
461
333
160
165
233
263
298
327
354
394
433
437
417
417
427
398
274
112
147
176
238
296
331
383
419
416
401
383
350
291
191
57
113
134
173
224
293
370
404
401
380
326
270
221
122
121
161
164
168
232
326
366
369
356
317
269
196
64
143
202
225
267
325
357
386
424
404
308
142
154
231
310
363
387
419
430
346
197
202
214
223
190
8
28
47
45
14
8
68
168
254
296
302
255
181
114
33
117
261
380
429
435
435
428
392
294
125
26
113
280
401
415
411
394
360
355
376
358
243
99
14
256
391
425
398
404
394
357
333
314
312
296
199
82
32
364
444
437
424
431
418
406
404
357
304
312
289
176
68
254
386
427
417
422
431
414
394
393
379
354
366
363
254
113
252
346
355
352
393
434
438
413
390
384
398
429
431
322
164
215
289
298
311
366
412
436
445
435
416
422
453
455
344
180
221
264
297
331
360
404
443
433
405
410
420
397
284
127
145
192
248
290
333
396
429
412
397
378
341
288
197
57
117
145
179
221
289
369
400
401
387
331
261
217
122
104
159
176
179
229
309
349
370
367
321
268
195
61
139
212
234
269
317
349
385
423
400
315
149
224
299
347
380
419
425
343
208
181
207
226
190
7
21
36
36
17
4
61
162
252
293
301
264
189
114
43
106
255
372
415
429
443
436
393
301
138
28
94
271
405
413
391
384
366
357
371
360
256
108
20
239
386
428
395
397
390
357
335
312
308
301
211
90
35
344
437
430
419
435
423
406
398
349
298
309
292
181
73
378
430
418
415
423
418
403
394
379
353
358
361
268
123
352
366
358
392
421
431
426
406
396
404
421
429
340
173
284
294
311
377
414
431
451
441
418
424
444
448
359
193
202
255
299
342
374
417
446
425
396
401
405
386
291
146
137
206
260
301
345
410
430
405
391
374
329
282
206
68
120
156
188
228
289
361
391
399
394
337
260
219
128
27
153
176
181
223
290
336
372
372
325
272
205
70
130
213
239
263
304
341
385
416
394
321
173
224
293
335
372
417
421
343
221
206
229
189
14
31
37
26
4
8
56
152
242
289
307
280
199
109
43
94
240
353
398
423
450
445
400
302
148
38
85
256
396
408
379
373
370
365
372
361
268
121
26
231
379
422
394
394
385
353
329
306
305
306
221
90
25
336
428
418
412
436
428
402
381
331
294
304
294
190
80
367
428
419
409
410
410
407
388
366
347
347
360
287
138
348
377
375
398
404
412
427
416
406
402
411
431
363
180
283
300
318
384
409
418
446
445
428
424
433
444
372
196
194
253
293
343
379
421
443
418
393
394
388
372
297
163
129
208
263
304
350
415
425
394
383
365
316
274
216
90
117
164
188
228
289
356
384
395
387
333
260
224
145
37
148
162
172
213
276
332
374
366
320
275
220
92
119
204
236
253
290
333
381
404
384
323
202
227
288
327
362
405
409
340
228
206
226
187
6
29
46
34
6
11
54
140
229
288
315
289
205
105
40
92
223
337
394
426
450
450
408
306
155
46
88
237
376
408
387
374
368
370
377
363
276
129
24
228
368
411
396
397
384
352
325
299
300
306
229
91
18
339
423
412
410
434
431
404
367
317
291
301
294
200
86
360
424
421
414
409
408
407
378
355
346
341
360
307
152
342
383
390
405
397
397
417
414
403
398
405
436
380
182
291
315
327
380
400
405
435
445
432
422
427
448
381
193
207
254
282
326
366
414
437
415
397
394
378
366
304
170
130
206
251
289
340
409
420
386
377
360
307
268
226
109
114
162
176
216
284
352
385
391
376
326
255
222
162
55
144
142
161
207
273
336
378
359
313
275
232
114
187
231
246
281
328
376
394
373
325
224
79
224
283
321
353
391
397
335
230
3
3
32
55
28
3
23
53
126
215
291
318
280
200
106
50
92
209
329
403
433
443
443
412
313
162
49
21
92
220
353
408
403
380
363
370
382
363
276
132
78
223
355
404
401
398
383
357
329
295
289
300
231
101
171
337
420
415
415
428
429
415
368
314
292
299
295
214
219
356
418
422
424
414
411
409
375
353
351
343
359
316
213
333
378
390
408
402
399
411
408
397
392
404
439
382
168
295
323
327
369
393
401
426
441
430
415
423
454
383
112
224
259
275
310
348
399
429
414
405
396
375
368
310
55
142
196
230
266
321
394
412
383
381
365
303
262
231
30
116
157
160
197
273
344
386
391
369
325
250
212
169
108
138
133
157
208
271
338
383
357
310
272
233
101
174
229
249
277
324
375
390
370
331
241
123
212
275
317
349
384
390
332
5
8
34
59
20
11
26
58
120
204
291
316
265
191
114
48
52
86
197
324
406
438
436
433
413
322
173
48
26
92
208
339
406
410
383
361
373
387
360
273
134
78
214
346
406
408
395
380
364
340
298
281
290
237
123
153
323
418
428
426
422
424
423
377
317
295
296
297
228
206
349
411
421
428
417
419
416
378
351
358
346
353
312
214
322
365
379
399
410
415
416
404
390
385
403
435
373
173
285
318
324
362
389
407
425
437
426
402
419
457
383
110
224
258
275
311
341
388
418
412
411
401
376
372
315
60
149
189
216
257
311
378
402
384
390
382
308
258
231
37
116
153
152
186
265
335
380
392
379
335
252
199
169
98
142
145
161
209
265
333
383
358
309
271
232
126
97
169
229
253
277
321
375
392
374
340
257
106
196
269
316
351
385
393
338
5
11
35
56
12
15
29
63
117
194
288
313
260
190
123
54
41
73
187
314
395
431
433
431
415
328
185
54
82
196
332
401
401
375
362
379
391
359
276
147
71
195
339
416
414
392
377
368
347
305
282
287
246
142
133
301
416
441
432
417
418
421
380
324
301
294
294
232
189
336
407
417
418
407
415
416
376
349
361
347
343
301
210
311
354
366
381
404
427
423
397
381
379
399
426
361
167
263
303
321
356
394
416
427
432
416
390
413
455
379
99
205
248
282
321
346
380
411
408
410
398
374
373
316
60
146
178
214
262
314
370
396
386
399
397
316
258
229
42
112
150
151
184
260
329
376
393
388
348
258
195
168
82
149
161
162
202
252
321
375
354
305
269
229
135
99
168
223
251
274
315
367
387
372
342
265
87
181
264
316
353
385
396
347
249
6
8
34
46
13
11
35
61
108
190
284
310
268
203
127
54
32
64
181
303
377
416
429
438
420
332
192
62
62
181
329
398
389
366
364
382
390
358
285
160
64
171
329
423
419
392
378
367
347
313
290
291
251
147
118
279
413
446
427
414
417
412
375
330
308
296
288
224
174
322
408
415
401
391
407
410
367
345
359
346
336
292
200
303
352
361
366
392
424
422
390
371
373
396
418
356
202
151
245
295
319
354
394
422
428
425
408
384
409
446
373
199
84
182
239
285
328
351
380
402
401
402
392
370
367
313
164
61
134
171
213
272
319
369
398
387
396
394
318
260
228
105
146
154
186
256
328
377
396
387
348
266
199
170
71
156
174
158
192
242
310
361
346
298
266
230
150
103
170
214
246
271
307
352
376
364
335
263
75
175
260
316
354
381
391
351
253
7
3
28
36
24
3
40
50
98
193
280
303
282
223
124
47
31
62
173
290
365
402
421
442
429
332
190
64
52
162
321
400
386
362
362
374
379
357
293
171
54
149
310
416
418
395
384
364
340
313
294
291
248
135
108
258
406
441
413
414
425
405
369
336
316
298
282
210
166
309
409
417
389
383
402
400
361
341
353
343
335
288
164
190
300
356
366
363
381
415
415
384
362
368
394
412
354
209
131
236
297
320
351
391
421
420
418
408
385
404
427
360
208
65
164
237
283
324
350
379
398
393
388
379
362
353
302
169
54
120
166
213
272
317
369
400
386
377
369
309
260
223
98
144
159
185
251
327
379
393
376
334
261
207
168
61
153
176
156
184
241
300
344
340
297
264
231
162
99
166
209
245
273
302
335
363
358
328
258
70
174
258
314
353
375
379
343
250
5
3
24
34
29
5
34
38
94
199
275
291
290
237
119
42
34
63
161
277
363
400
412
439
433
332
189
65
52
143
306
400
390
364
359
361
364
354
296
173
54
133
287
402
414
396
389
363
330
308
293
289
243
123
100
241
395
434
400
414
434
404
368
344
316
291
272
200
160
295
405
420
390
388
409
399
363
342
343
337
336
289
161
180
295
357
373
369
382
409
411
387
365
362
389
407
352
212
119
237
305
321
345
386
414
412
415
410
392
398
404
344
211
57
161
241
277
311
344
375
394
389
381
372
354
334
285
170
53
114
166
210
263
306
362
401
387
359
341
294
254
211
117
95
143
161
184
241
318
375
389
367
318
250
203
158
59
145
173
157
181
240
289
327
339
308
261
233
163
78
159
213
249
276
300
323
355
363
326
260
175
250
304
351
371
366
329
242
3
9
15
27
27
6
32
32
90
198
267
282
290
242
121
43
43
60
144
261
363
403
410
435
433
333
189
65
51
120
286
390
389
368
360
354
356
353
298
177
49
55
122
266
389
407
389
387
363
326
305
292
285
241
125
90
226
385
430
393
408
433
402
369
349
314
278
263
199
146
273
391
418
395
395
408
398
369
346
330
322
330
288
156
166
277
346
372
375
384
400
406
393
367
354
376
398
349
211
117
234
304
319
340
380
402
401
414
414
393
386
382
328
208
63
165
242
268
299
333
366
386
387
382
371
343
310
265
164
53
116
171
206
250
293
353
397
389
357
330
284
240
193
104
99
151
164
180
228
304
360
379
368
311
236
189
145
61
138
175
163
179
233
273
307
339
316
255
225
163
63
156
222
254
279
296
313
350
368
327
268
173
243
291
344
366
353
315
236
9
5
6
20
21
4
27
31
86
180
251
277
284
237
127
51
51
51
125
246
354
403
415
438
430
336
196
69
45
102
267
377
383
370
366
360
361
353
295
180
61
48
114
257
383
401
382
382
364
328
307
293
282
245
142
77
213
375
430
392
400
424
396
367
350
308
264
257
203
125
245
372
413
399
397
398
387
369
349
326
305
320
285
152
144
250
327
365
376
384
392
394
388
370
348
362
387
343
205
116
222
295
315
336
373
391
391
406
409
386
372
366
315
200
72
167
237
262
294
328
356
376
386
387
372
332
287
244
152
50
121
174
200
241
289
349
391
389
369
339
280
225
175
95
104
162
166
176
220
298
349
370
371
318
227
175
131
54
69
138
181
167
171
219
260
293
336
315
243
213
163
58
156
226
251
275
293
306
343
367
325
270
168
241
286
335
356
340
307
234
15
5
4
21
20
8
32
31
77
150
228
277
278
229
136
58
59
43
114
234
339
395
420
442
428
340
200
70
37
97
257
367
380
369
371
372
369
352
290
182
69
29
105
253
379
396
378
382
366
331
310
292
278
248
156
59
196
362
424
392
395
414
388
364
349
306
256
256
209
101
216
352
403
399
396
384
364
359
351
322
296
312
283
145
119
223
310
355
372
382
382
374
374
361
344
352
377
334
192
103
202
283
310
332
365
381
381
391
390
372
359
351
298
180
68
157
226
258
298
324
347
367
379
383
370
320
266
223
135
42
113
169
195
239
294
352
385
383
376
349
279
206
156
88
100
164
167
171
219
304
349
362
367
319
225
165
118
50
76
143
184
166
159
210
257
291
328
307
229
202
153
63
156
222
244
269
291
303
334
358
317
261
162
245
293
326
338
327
301
235
20
15
13
32
21
11
40
28
71
130
212
278
275
224
147
61
41
103
224
328
385
419
441
427
347
204
67
32
102
247
360
384
368
369
377
372
349
288
180
67
97
247
367
389
378
382
362
331
311
286
270
244
157
39
174
343
411
388
391
405
377
356
347
301
252
259
215
84
88
198
338
392
392
393
377
350
344
350
324
292
312
285
138
103
210
303
345
362
381
381
365
355
348
338
345
368
324
178
75
182
273
305
324
358
381
381
378
371
363
350
336
279
152
48
133
210
250
290
321
345
364
370
372
365
312
250
201
117
34
97
155
185
236
296
356
379
369
366
347
274
191
139
82
87
155
165
167
218
310
352
351
354
312
224
158
107
45
141
181
167
157
209
263
297
320
297
224
199
141
65
152
218
242
267
292
305
327
347
308
246
157
248
299
316
318
313
294
231
15
18
7
43
28
1
8
21
64
131
214
282
277
230
161
65
46
91
210
322
380
413
434
426
359
214
68
30
100
230
347
385
366
362
373
367
343
289
184
65
83
226
344
379
375
371
350
331
308
275
260
238
151
31
149
318
394
381
381
391
368
352
337
290
247
260
217
84
83
190
330
382
381
385
375
347
339
340
315
286
313
287
132
91
205
302
335
350
379
384
369
353
342
332
333
351
311
165
47
163
264
295
312
349
387
397
381
367
361
341
315
255
132
25
108
195
237
277
311
349
371
367
360
357
305
236
182
102
82
140
174
221
285
352
371
353
346
333
264
175
122
75
75
140
160
165
211
300
343
339
334
300
221
150
99
41
129
175
174
168
209
263
298
314
290
226
194
134
146
219
251
268
290
307
323
334
301
234
147
235
290
303
301
302
281
218
4
16
6
48
35
14
3
12
59
143
228
287
287
245
174
69
58
79
191
315
380
411
428
424
366
224
75
28
92
211
327
376
361
356
364
356
332
290
186
63
65
191
313
369
369
354
337
328
302
262
250
233
142
30
123
287
378
373
366
372
361
351
332
275
239
256
210
80
71
180
323
377
372
371
370
353
344
328
298
276
306
279
122
86
202
301
328
340
372
385
377
361
344
326
318
325
288
154
36
151
258
285
299
339
386
409
396
374
363
327
287
230
123
17
98
191
229
259
298
348
380
373
355
347
296
223
166
93
78
132
165
203
267
335
363
348
333
318
256
164
107
66
65
124
150
160
199
272
320
328
327
295
217
137
85
39
114
167
185
181
203
248
291
309
286
224
185
127
141
225
261
269
283
306
321
323
292
224
136
213
269
284
290
292
261
5
7
21
42
40
20
2
3
50
149
238
292
301
259
178
70
69
77
172
300
376
412
427
421
362
223
75
17
80
196
309
358
352
353
357
340
315
281
186
60
45
154
284
359
361
342
334
330
296
249
242
223
130
95
253
362
366
352
355
360
354
327
266
235
244
192
66
49
157
308
374
368
357
356
353
346
322
287
267
286
251
103
73
190
294
323
334
359
367
372
365
344
321
303
292
251
136
40
146
253
280
290
328
373
402
400
379
358
309
256
203
115
25
103
199
232
246
286
339
379
376
353
332
281
206
153
83
82
140
161
191
253
318
355
350
329
305
249
157
91
51
57
114
140
155
189
244
295
324
323
290
211
120
67
31
100
160
190
187
191
227
279
305
282
213
165
112
135
222
262
266
274
302
319
310
275
214
120
193
251
270
278
280
241
2
11
23
40
38
15
4
5
41
145
233
290
311
266
176
70
60
80
159
278
363
405
426
415
349
215
71
8
71
185
295
340
341
349
351
327
298
263
171
52
37
133
265
348
354
340
342
328
287
243
235
208
115
79
226
347
361
345
354
363
352
319
268
234
226
169
54
127
278
363
364
350
345
347
342
312
282
263
260
214
83
169
275
311
329
351
350
351
355
334
311
293
264
210
110
139
240
275
287
321
350
376
386
370
343
293
232
178
98
105
204
237
243
278
324
362
370
347
313
262
192
138
67
82
151
162
186
249
310
348
356
330
291
235
148
72
29
57
112
134
151
185
228
280
317
319
281
201
107
47
19
86
150
188
184
180
210
266
296
273
195
141
100
119
207
254
262
269
298
313
294
252
197
102
181
245
263
265
262
220
3
12
26
44
44
14
3
5
37
138
226
285
311
264
173
74
36
69
152
268
349
390
417
408
337
210
69
6
63
170
281
327
332
340
342
319
287
246
154
43
48
136
253
333
345
341
341
318
280
242
229
187
100
75
210
330
352
343
357
364
341
310
273
232
199
148
53
101
241
335
352
346
341
340
332
304
277
258
233
183
72
140
245
285
315
346
343
336
341
319
294
282
243
178
79
120
215
258
282
316
333
345
362
350
322
280
218
151
69
85
182
230
244
278
312
337
355
340
298
243
175
114
44
69
149
160
179
247
306
339
354
328
278
216
134
50
10
50
119
133
146
182
223
271
308
310
267
185
96
36
10
75
142
183
178
173
201
252
277
254
174
129
95
99
185
242
261
268
290
297
273
227
179
172
240
256
250
238
197
0
8
31
55
58
25
3
8
37
139
228
283
305
264
177
80
16
52
151
278
348
374
401
400
330
211
72
13
51
144
264
325
329
326
328
314
281
237
147
40
59
142
240
316
334
335
329
303
275
244
214
166
86
16
78
196
309
336
336
356
359
327
302
274
223
170
126
52
89
209
300
327
336
338
340
332
301
271
243
204
158
69
114
215
253
290
334
332
330
341
314
278
266
226
157
64
97
181
232
268
311
323
327
346
336
305
267
205
125
38
52
140
204
234
277
306
320
343
336
293
229
156
83
25
51
131
148
163
238
299
327
348
333
274
198
113
32
1
47
113
130
137
174
215
260
294
299
255
168
84
31
7
64
133
178
175
172
198
239
252
230
156
124
96
80
169
236
261
267
281
273
248
205
164
160
223
239
234
215
1
1
34
72
78
44
11
7
37
142
235
287
307
271
182
78
9
13
38
144
291
358
363
382
384
318
209
83
19
38
119
245
325
329
312
312
303
267
228
152
43
49
123
218
299
319
318
310
290
270
240
199
150
73
11
66
169
282
315
318
341
345
317
295
268
207
141
99
46
79
188
273
300
319
329
342
341
304
262
225
177
135
66
90
191
232
266
314
317
327
352
323
271
247
207
139
52
71
151
207
245
298
315
320
342
333
297
251
183
94
20
34
101
175
215
269
303
313
335
334
291
216
132
51
9
37
101
133
148
221
284
311
338
339
277
184
88
18
3
93
123
128
156
198
243
278
291
246
152
70
27
4
50
123
171
170
170
196
226
228
207
143
118
94
68
163
236
257
262
268
250
221
186
148
146
193
210
220
196
2
0
34
80
91
59
16
8
33
136
238
295
316
280
180
65
4
26
32
131
284
357
355
361
356
290
194
89
14
22
28
107
230
313
321
299
295
279
237
210
156
49
29
80
195
288
300
296
293
285
267
226
176
133
60
1
43
133
258
298
297
320
333
311
288
254
185
120
72
26
64
171
258
285
304
316
336
339
299
253
214
158
106
44
64
173
225
253
297
305
327
358
328
268
232
185
113
39
49
131
193
221
274
306
320
343
331
290
231
155
66
9
33
82
157
196
257
298
307
325
324
282
205
114
30
3
27
75
122
143
207
265
290
323
333
272
172
71
9
1
62
115
126
139
176
222
262
280
240
142
58
17
6
40
110
162
162
164
190
213
210
194
139
110
79
61
160
235
249
252
256
233
205
170
130
164
185
208
182
16
38
39
3
3
37
82
102
72
17
11
22
121
235
302
324
279
169
54
1
34
37
110
252
338
343
339
319
247
167
84
19
13
108
218
284
301
287
278
251
200
181
144
49
16
38
182
283
281
277
285
286
264
209
154
113
50
10
27
100
238
288
281
301
318
304
276
237
171
109
54
0
46
152
244
278
296
308
325
319
276
239
209
153
79
17
45
151
220
249
289
305
328
349
314
262
220
164
79
15
36
117
185
204
251
297
323
338
319
275
211
126
41
4
32
79
147
180
239
287
298
309
301
257
190
99
18
1
19
61
121
143
194
243
269
301
306
244
154
62
4
1
43
114
128
125
155
201
240
259
219
128
48
9
6
29
101
152
152
156
177
192
193
185
139
96
53
147
224
240
240
243
223
197
159
16
36
39
7
19
49
91
106
78
27
2
10
22
116
235
308
321
264
155
55
4
27
38
94
219
314
331
320
284
205
139
74
18
7
105
204
254
281
280
265
233
176
149
114
38
26
16
173
276
263
266
283
283
257
199
136
87
36
15
28
78
218
277
268
287
303
288
261
223
163
98
42
12
35
129
221
263
288
303
310
293
248
222
203
151
61
6
34
124
202
238
280
309
331
329
286
247
210
147
57
3
32
102
170
191
235
290
323
326
301
259
194
101
24
1
30
73
128
159
219
270
286
293
280
231
172
85
11
1
56
110
133
173
219
252
283
275
207
133
57
5
10
36
112
126
112
135
182
220
229
188
110
40
6
16
90
142
145
148
159
164
175
173
134
82
35
120
201
228
230
227
216
193
147
71
107
111
80
32
129
245
311
307
237
141
65
26
93
210
303
323
305
259
173
111
57
5
85
188
239
272
273
253
226
168
120
74
20
13
153
256
248
261
280
270
245
199
120
63
18
32
68
194
256
252
273
290
274
249
212
148
81
32
9
35
108
190
237
269
292
299
277
237
209
190
133
56
12
36
102
177
219
264
306
328
309
265
232
198
129
51
10
34
83
145
176
223
279
312
309
285
243
179
84
15
3
33
57
97
132
197
252
271
281
267
214
155
71
4
5
14
53
92
107
142
193
237
270
248
181
113
54
16
43
37
103
114
96
120
166
198
198
161
89
32
9
31
9
75
126
136
143
140
134
156
157
115
70
31
10
14
90
168
210
214
203
206
186
139
73
21
8
58
125
169
162
128
91
48
42
91
127
118
84
55
40
147
256
308
286
206
123
59
18
107
228
305
311
287
237
147
79
31
2
55
175
243
271
261
236
219
164
95
41
5
13
122
225
234
252
271
252
228
190
110
43
10
31
61
171
231
234
257
277
269
241
202
129
59
23
15
32
92
168
214
244
271
285
273
243
203
163
100
39
15
37
87
156
197
241
287
310
291
255
221
178
103
42
15
37
63
115
162
211
262
289
287
271
231
162
65
8
7
33
46
66
107
177
232
254
266
257
207
138
57
7
37
50
67
75
111
167
222
252
227
168
101
48
34
67
28
80
92
81
109
156
179
172
138
70
17
9
28
5
55
101
125
140
131
116
142
137
91
60
33
7
11
69
134
186
195
181
190
171
129
71
21
6
26
102
151
133
97
76
39
42
103
141
124
84
53
46
157
254
292
261
175
95
40
10
126
246
300
286
261
212
121
45
8
2
32
168
249
264
240
214
206
150
67
15
4
7
94
196
216
235
255
234
210
170
95
30
5
27
47
152
210
216
236
261
264
235
182
107
47
7
29
16
77
158
202
224
245
266
269
245
194
132
64
13
27
27
76
139
180
220
260
284
273
245
208
151
72
20
32
34
51
95
143
197
240
262
264
254
215
140
47
3
23
35
40
53
96
160
214
237
249
243
199
120
42
13
56
45
54
64
95
151
207
226
202
157
95
37
46
70
13
49
70
74
107
148
164
147
117
53
6
10
23
7
38
80
107
134
126
109
127
116
73
55
37
20
60
105
157
176
164
173
153
118
60
5
13
72
123
106
69
50
29
42
106
144
121
76
35
52
159
240
265
230
146
65
17
4
14
132
244
279
252
226
185
101
26
3
4
1
28
164
235
239
214
195
190
137
47
4
7
2
82
174
194
207
231
224
200
151
79
25
0
32
32
139
192
194
211
238
248
214
153
94
44
3
37
53
145
193
207
223
242
250
222
171
106
47
6
43
56
123
164
197
231
257
254
224
187
127
51
8
48
46
80
127
174
216
240
248
233
191
111
32
8
51
37
54
98
142
194
222
231
221
186
101
24
25
64
45
42
65
89
136
190
197
175
144
88
30
57
61
16
18
50
70
102
139
143
119
89
41
6
16
24
25
65
93
120
118
102
105
91
68
49
26
20
51
85
129
157
152
152
137
102
40
8
43
90
86
48
30
50
107
138
112
64
16
0
69
170
225
231
192
117
39
4
5
24
134
224
247
218
189
156
89
23
0
18
0
38
158
207
201
188
182
179
126
41
7
20
8
83
162
174
178
201
215
190
135
68
20
7
42
19
125
168
176
197
215
221
182
126
84
47
9
47
21
120
172
188
207
222
223
185
140
95
41
12
49
38
98
144
172
203
237
241
201
165
106
42
15
66
36
72
115
151
194
228
238
212
166
91
27
16
68
34
47
96
125
175
212
215
201
165
85
12
53
65
38
27
63
78
114
168
173
156
129
81
30
67
54
26
3
36
60
86
116
119
97
61
30
7
23
26
14
55
87
105
104
93
82
74
69
44
15
11
42
69
109
140
147
132
126
79
23
13
27
64
71
40
18
76
119
132
100
51
11
8
100
192
221
201
149
83
19
4
11
50
142
207
220
192
155
125
74
24
13
31
3
56
151
179
170
168
167
165
115
41
6
33
8
84
147
161
163
176
195
176
120
55
14
19
54
20
16
108
140
160
193
199
197
151
107
76
41
18
58
29
11
90
140
163
198
208
199
153
118
84
33
14
62
23
24
79
128
147
178
221
233
184
146
92
35
14
68
24
65
107
136
174
216
226
191
141
81
31
43
72
30
32
80
106
158
202
197
179
136
76
12
77
66
38
13
43
53
86
137
148
143
112
73
42
76
54
17
3
20
45
64
80
93
83
45
16
10
32
31
3
39
81
89
89
87
67
65
67
41
16
25
61
97
130
138
115
113
63
3
17
23
44
53
35
21
57
109
139
128
85
41
12
15
31
136
215
224
180
110
40
3
6
33
5
75
160
204
205
175
131
94
59
36
37
36
16
67
142
159
152
152
148
143
101
35
5
24
49
8
78
129
148
151
161
172
157
101
50
8
45
50
33
21
91
107
144
190
190
178
136
99
69
14
47
66
34
17
75
106
138
187
199
185
139
113
74
19
25
70
29
16
67
118
130
156
201
216
173
134
79
24
26
70
21
11
52
103
127
160
199
204
169
120
76
27
50
69
35
17
54
85
142
183
173
154
111
68
22
83
69
35
10
19
25
56
96
117
125
97
60
56
85
65
7
7
7
32
41
40
64
71
36
8
24
39
43
2
16
68
74
75
83
68
69
67
40
25
8
51
87
118
124
102
98
52
1
19
28
31
29
69
133
157
119
61
17
19
27
54
159
226
218
162
72
6
5
34
50
6
92
176
200
188
157
113
71
53
55
48
29
36
78
129
139
135
134
126
116
79
25
4
11
22
56
16
67
99
123
136
144
152
135
85
38
3
43
41
38
19
75
84
124
172
172
163
130
95
59
5
65
69
29
20
69
82
114
170
182
167
129
107
61
6
51
79
27
15
60
106
117
143
181
187
155
112
63
7
55
69
28
4
32
88
116
148
177
172
143
98
60
11
59
63
38
7
25
67
122
152
144
126
87
53
33
85
71
29
13
8
14
39
57
79
96
76
47
62
89
75
11
21
1
17
33
14
28
49
19
12
26
38
50
16
5
53
64
65
77
75
80
70
37
28
4
37
75
101
105
90
86
44
5
50
43
37
75
144
157
99
29
0
24
39
71
172
222
200
136
41
8
29
58
46
9
105
182
185
159
136
96
59
57
66
51
19
32
53
82
105
107
112
116
108
96
62
23
11
13
18
68
47
56
70
89
111
126
134
115
69
25
7
40
33
47
6
60
70
102
139
146
148
121
78
46
9
63
61
19
20
58
67
97
146
158
140
110
86
49
9
56
78
20
12
53
83
102
137
165
154
126
85
39
11
59
71
39
2
18
60
95
133
156
144
122
79
39
14
64
59
33
3
10
48
98
117
118
105
72
31
56
91
70
26
15
10
11
33
37
44
66
54
44
59
86
78
27
13
7
22
5
9
20
17
32
19
35
53
35
15
45
52
57
70
79
87
74
29
18
5
20
57
80
85
82
76
41
28
45
43
38
34
31
84
145
137
69
6
8
46
51
17
87
187
208
173
92
21
15
75
61
30
2
31
124
181
157
126
107
77
52
63
64
47
21
48
78
85
74
68
83
101
96
77
51
36
41
32
25
81
56
54
50
57
88
113
120
102
53
15
19
50
39
51
2
39
60
86
108
120
129
104
52
20
13
55
50
21
14
37
53
85
123
133
114
81
54
28
10
57
67
22
11
46
62
81
128
150
130
98
57
16
28
62
71
43
12
8
35
72
117
135
123
102
60
20
41
73
63
32
11
6
33
74
87
94
89
58
22
65
100
71
29
26
11
7
30
21
24
43
43
41
60
87
77
37
21
2
4
5
7
10
38
47
21
33
22
24
41
46
51
59
79
88
73
24
10
9
35
60
72
78
66
36
27
28
39
43
40
40
33
50
100
139
102
34
0
20
62
48
33
113
200
195
129
49
6
34
84
55
21
3
10
73
152
175
130
96
81
57
46
54
53
46
23
68
104
85
48
39
63
90
84
60
46
53
64
53
30
82
54
47
36
36
75
98
104
88
50
17
50
59
44
45
5
19
47
79
93
99
110
85
31
2
26
51
46
21
5
13
46
80
106
114
95
61
29
7
23
54
59
19
9
33
44
66
111
133
114
80
41
4
31
59
64
33
11
8
21
55
101
114
107
85
45
9
47
70
59
29
15
5
20
54
65
68
68
44
40
76
102
64
35
30
19
8
19
18
18
28
37
48
66
90
68
38
25
4
5
8
11
19
50
54
34
40
16
18
37
45
48
54
76
82
62
25
9
20
41
68
76
53
25
32
31
41
43
37
43
32
67
111
122
65
4
6
40
63
43
9
51
140
200
174
79
17
13
95
90
58
21
3
42
116
177
163
110
74
59
43
51
54
51
48
22
1
89
126
87
36
25
52
76
69
51
45
53
60
45
21
73
50
27
15
21
61
79
81
73
50
32
53
52
35
34
12
4
30
69
85
81
88
71
26
5
37
51
45
12
3
0
40
78
96
102
86
51
22
2
31
56
51
11
11
11
34
59
93
112
97
68
30
2
30
58
53
19
12
3
10
43
86
89
81
63
29
6
40
62
53
29
27
12
2
12
42
47
40
34
26
36
81
95
56
32
28
28
24
17
22
27
34
38
45
74
90
57
34
23
14
16
17
18
38
58
53
49
51
15
36
42
45
50
73
75
52
27
11
18
27
54
67
34
9
33
34
47
35
25
44
36
41
76
101
90
34
1
15
60
58
30
4
70
149
180
136
47
3
17
100
101
67
28
5
61
141
180
147
95
58
38
36
56
62
59
50
16
4
101
130
86
32
23
44
55
51
46
51
54
44
25
7
56
73
43
3
4
10
47
57
53
58
47
44
46
33
21
39
29
0
3
11
52
72
64
69
60
27
9
42
55
50
14
3
1
2
36
72
84
92
77
48
23
5
26
67
57
3
6
0
26
59
79
90
77
51
20
2
24
55
45
11
15
2
2
42
71
63
50
39
10
13
35
58
44
32
31
10
6
2
25
33
22
8
10
36
78
85
48
29
24
25
35
25
26
42
47
39
44
75
78
41
29
23
21
26
29
32
60
73
59
54
47
18
35
42
46
50
74
75
43
32
23
23
38
41
14
51
38
40
45
26
17
40
40
16
56
76
75
57
18
5
44
76
51
12
1
33
88
143
146
100
31
1
41
104
102
64
35
18
74
142
162
125
80
43
16
34
60
70
66
49
16
2
60
103
114
71
27
18
26
33
36
46
57
56
31
10
3
77
72
33
3
2
5
33
34
28
43
45
52
43
21
14
51
37
7
3
1
28
49
47
47
44
18
9
37
59
51
16
11
2
2
19
48
61
74
63
40
22
3
22
68
65
0
0
0
1
19
53
69
71
57
34
12
4
28
59
42
16
20
2
4
37
61
44
33
25
4
9
39
62
40
38
35
15
21
12
6
14
15
5
8
38
75
79
44
31
28
33
41
34
34
43
49
47
56
74
56
28
33
31
29
35
40
45
72
87
69
55
31
21
29
44
45
48
72
78
47
27
20
13
17
15
2
48
48
46
62
44
38
44
26
18
37
41
23
66
72
49
31
20
24
61
78
40
1
1
51
94
135
123
77
21
7
61
99
84
44
23
21
38
85
130
138
107
70
30
1
35
57
68
59
37
15
8
83
103
87
49
17
8
12
19
26
43
61
58
32
13
13
86
66
23
8
7
8
21
22
20
28
41
55
45
25
18
49
40
22
17
5
13
28
33
29
20
7
8
37
58
44
25
19
10
5
5
21
37
55
44
23
15
2
30
63
59
6
2
2
2
11
41
57
56
45
24
2
11
38
64
42
11
14
5
6
34
52
39
31
24
0
17
49
70
42
44
37
21
27
19
1
3
5
2
21
51
73
70
44
42
45
43
41
40
38
37
37
50
77
71
34
21
50
48
36
44
49
50
64
82
76
54
11
17
23
45
52
46
60
76
47
16
59
59
60
55
35
67
72
46
35
41
36
26
29
31
21
56
63
66
37
16
21
43
68
70
35
4
3
55
66
92
127
116
64
10
20
81
93
60
23
10
13
68
100
123
127
104
67
20
1
43
63
59
43
23
14
15
98
104
71
35
11
4
14
13
18
41
57
53
35
22
30
82
53
18
15
13
10
22
16
13
19
33
48
47
33
29
39
27
23
27
18
15
21
30
21
6
5
8
37
54
37
31
20
13
10
5
7
23
40
31
7
11
7
37
58
45
29
5
2
2
6
29
45
45
35
15
2
21
47
62
42
3
7
10
10
14
34
41
37
30
17
6
38
60
72
42
34
38
27
25
18
14
13
2
5
45
74
67
58
45
53
63
51
33
37
51
34
19
52
90
65
19
57
58
41
45
58
51
47
56
67
52
10
12
17
39
58
46
47
53
34
70
65
66
70
59
25
6
79
70
40
30
38
42
27
14
19
17
62
46
50
33
14
29
59
71
56
31
8
3
2
76
66
78
120
113
52
2
26
94
85
43
13
5
5
39
84
107
125
127
101
60
15
1
55
69
51
32
19
16
15
49
93
103
70
32
8
9
27
12
11
36
48
46
33
28
30
63
72
43
16
20
17
15
20
14
12
16
26
34
41
34
24
60
38
12
15
29
21
17
18
26
18
6
12
8
31
44
27
53
35
8
6
13
14
13
22
35
24
6
12
10
36
50
33
33
3
1
1
5
25
38
40
31
11
2
22
54
57
34
8
10
11
14
22
30
28
25
19
2
19
48
61
66
37
31
39
40
28
13
21
28
10
23
71
81
51
47
48
22
47
68
51
18
31
59
36
19
57
86
52
17
53
56
36
37
59
57
38
35
46
42
14
19
34
51
47
30
27
11
91
78
69
66
64
55
19
5
74
89
63
30
25
28
31
18
3
15
12
3
72
62
28
30
29
21
37
62
67
45
29
16
6
2
44
76
53
62
108
98
37
4
35
91
78
40
18
10
8
39
75
103
128
124
87
44
12
5
56
71
47
23
22
22
12
40
72
95
69
26
7
20
31
12
11
29
44
45
37
27
12
64
58
34
15
30
29
22
21
14
11
10
19
34
37
21
11
77
46
7
10
34
21
7
9
21
23
9
13
10
23
26
17
72
41
0
2
16
18
14
20
34
21
7
11
4
30
43
22
43
30
1
2
4
18
26
33
36
28
7
3
21
53
48
22
9
5
11
25
29
27
19
17
3
3
26
47
55
53
31
35
37
42
33
11
23
39
25
36
76
65
33
42
50
33
36
51
45
10
25
57
43
39
67
70
36
28
39
50
31
29
55
58
40
34
34
32
28
29
33
33
16
8
73
99
85
64
55
51
51
26
12
60
81
89
50
14
15
17
20
17
5
5
9
4
36
74
47
10
11
31
34
40
58
60
39
29
27
11
2
41
50
33
54
89
65
16
9
38
76
73
46
23
12
13
17
27
51
92
123
108
60
22
9
17
53
70
46
18
20
27
16
36
33
52
84
56
14
7
27
26
14
11
23
43
51
41
26
0
47
61
49
28
14
37
39
24
17
17
12
8
20
50
43
4
2
62
83
47
8
18
49
33
4
3
10
25
14
13
15
22
9
13
74
38
1
5
20
14
5
12
28
21
7
11
3
30
38
22
38
27
2
1
21
27
22
28
24
14
6
5
23
53
40
10
4
0
18
35
31
19
15
15
11
8
27
38
43
42
24
37
32
30
35
34
22
29
31
31
43
64
43
23
44
38
29
33
36
21
28
51
51
55
71
56
30
37
32
47
28
24
49
54
42
40
36
31
26
14
14
15
5
55
44
81
98
82
60
38
38
55
37
16
56
69
74
33
4
13
15
31
28
7
2
2
5
43
47
18
6
20
35
43
42
51
55
36
22
23
14
2
13
20
15
22
60
75
28
6
20
43
64
70
50
24
9
8
17
12
35
86
110
83
33
5
13
33
51
68
52
16
11
23
22
28
30
50
70
28
3
21
32
17
18
18
26
42
52
40
24
4
38
52
42
22
12
37
44
25
6
9
8
6
26
66
48
3
2
67
75
38
9
31
63
42
11
4
2
11
10
12
28
34
5
14
63
73
33
3
14
36
17
8
5
17
22
10
14
11
35
36
18
42
24
2
7
38
26
15
24
4
7
15
23
33
53
36
2
30
5
0
23
39
25
11
8
9
15
23
31
34
39
35
30
21
22
39
48
42
31
26
29
48
53
28
25
48
34
22
23
38
41
45
47
44
57
64
42
34
36
44
28
22
42
40
37
41
36
33
47
49
46
40
52
52
26
63
91
87
69
52
29
31
51
37
11
3
40
46
50
50
17
6
13
18
34
29
6
3
4
4
22
33
6
9
28
20
25
44
46
52
50
32
16
15
16
5
6
0
4
32
76
57
2
4
40
52
59
65
47
20
7
4
7
3
35
83
92
54
14
3
26
50
57
69
52
13
0
16
23
14
33
58
50
4
2
39
31
11
21
31
36
42
41
26
17
14
23
46
36
19
18
40
43
23
3
3
7
11
31
60
47
0
3
67
59
19
9
44
68
41
17
3
3
3
8
16
35
36
7
14
83
72
30
6
26
38
19
20
3
4
10
21
20
19
36
31
18
40
58
26
2
22
40
24
21
21
3
3
30
37
41
50
33
4
51
18
0
23
42
26
9
4
2
13
31
43
43
41
34
25
18
22
42
61
56
25
13
29
45
44
30
31
40
29
23
23
41
50
55
43
30
44
50
39
35
34
42
24
20
34
20
16
37
44
45
47
48
44
51
50
25
29
76
90
62
51
43
25
28
41
30
6
3
32
39
35
22
8
7
10
20
32
24
7
0
4
10
13
16
1
36
42
12
14
38
49
51
46
33
17
13
15
10
10
2
3
12
65
78
34
2
8
56
64
60
59
38
16
9
9
14
5
10
48
82
69
32
8
7
40
64
69
70
44
9
4
14
19
2
7
47
61
29
2
7
43
33
10
23
45
54
42
18
7
12
19
2
15
41
26
20
32
35
41
27
6
2
9
25
29
35
32
10
6
32
64
40
1
10
55
59
30
17
5
2
4
12
20
25
33
17
8
100
74
21
3
23
31
20
20
5
2
4
28
30
25
35
23
13
78
78
29
0
20
34
24
24
14
2
4
36
46
49
46
28
76
26
2
20
48
35
8
3
3
15
31
45
51
45
34
34
27
18
36
56
49
21
17
32
38
38
37
39
36
31
30
37
42
44
37
31
34
42
40
38
42
24
21
24
9
6
29
41
49
42
48
52
43
41
39
24
16
35
79
75
43
41
37
21
23
31
22
3
6
18
30
43
29
6
7
11
5
21
31
21
10
9
12
8
7
4
0
34
38
12
9
33
52
48
37
27
17
14
12
12
7
4
5
40
80
61
12
3
27
69
71
60
48
23
10
15
16
10
14
30
65
77
46
16
5
16
48
71
78
63
26
6
11
19
16
2
13
60
52
16
3
17
39
32
15
28
55
67
44
11
5
15
19
1
9
36
24
32
43
29
35
34
14
5
18
40
38
19
18
21
6
28
53
19
2
22
62
40
16
18
12
3
9
27
21
17
25
22
9
60
102
66
8
1
19
31
13
12
5
2
8
39
37
31
27
19
111
91
23
0
17
30
27
22
2
4
7
40
51
48
37
21
101
91
24
2
21
52
40
9
4
12
22
22
33
46
39
32
41
40
22
26
39
32
23
33
38
26
26
36
36
50
41
39
36
34
34
34
35
36
38
42
40
43
28
22
18
13
12
39
41
40
54
56
38
33
28
19
29
41
63
54
34
35
32
18
19
26
21
4
4
8
18
42
28
1
6
9
6
25
27
17
8
9
8
3
4
8
3
12
27
27
18
21
39
52
42
22
15
18
10
5
18
7
12
20
65
79
35
2
6
46
71
67
58
38
9
4
19
19
2
6
19
41
73
68
26
5
8
26
51
76
84
58
16
3
17
19
14
19
3
16
59
41
15
19
26
37
34
30
37
56
61
46
19
16
16
35
7
9
35
26
41
46
22
33
38
25
13
23
39
46
22
18
24
10
32
39
3
5
40
55
24
6
15
12
3
16
34
25
12
21
29
56
87
41
1
3
22
35
13
6
7
3
20
49
41
29
26
19
79
124
82
12
2
26
38
26
14
5
6
27
47
48
42
29
24
124
90
17
1
31
47
42
18
13
34
28
12
17
31
27
37
40
40
24
22
34
25
20
42
44
13
10
26
53
44
44
42
36
36
39
43
40
37
37
42
35
26
21
19
37
39
41
57
54
31
26
21
14
36
44
45
38
32
28
20
15
12
25
22
3
5
1
10
20
19
3
17
14
17
21
21
12
4
3
5
2
3
9
17
25
23
14
23
35
46
48
29
8
4
16
9
3
5
8
12
25
70
67
12
0
22
51
63
59
56
36
6
2
11
18
3
6
25
47
68
51
12
3
11
32
53
74
84
49
4
2
11
9
28
4
24
52
29
16
30
33
38
39
43
43
41
39
38
34
27
10
32
8
9
31
31
44
44
22
31
38
35
23
21
25
45
39
30
25
17
34
21
2
16
40
46
26
7
8
12
13
19
33
29
15
17
27
18
61
66
15
4
16
31
42
17
2
3
7
28
49
38
25
24
22
96
114
55
10
21
36
33
21
17
12
19
39
51
45
36
25
101
132
80
11
6
37
38
42
25
23
40
30
12
11
21
17
57
36
30
21
25
39
24
17
38
42
12
4
15
47
47
43
46
47
45
45
45
44
38
4
25
25
15
15
27
42
45
48
53
39
24
25
26
11
20
41
46
31
32
33
13
7
16
11
21
21
4
10
4
5
10
2
2
14
19
23
24
18
11
6
4
2
8
3
12
9
5
24
36
22
12
29
43
46
38
18
2
1
10
17
1
7
5
6
29
64
43
0
1
28
49
52
52
56
36
8
2
4
13
1
2
12
36
52
54
25
0
4
16
39
54
68
74
38
3
3
3
1
16
18
2
38
47
20
13
30
38
39
46
55
44
22
12
20
38
33
4
17
20
6
14
32
34
44
40
23
27
35
42
37
18
13
38
46
35
23
11
11
28
9
6
30
37
44
35
11
3
15
25
32
35
29
16
13
27
22
62
47
7
23
24
26
45
22
4
3
9
31
43
29
16
18
68
105
89
30
21
39
34
27
21
16
9
13
31
46
42
32
18
126
128
65
7
19
40
34
42
26
14
29
30
23
22
24
108
85
43
20
20
31
44
31
10
25
38
21
9
57
50
48
51
50
46
46
44
34
28
20
15
16
17
16
25
33
41
48
49
42
18
18
32
30
9
23
40
42
28
31
31
3
1
20
13
13
16
5
12
14
13
8
2
4
12
23
32
27
6
2
1
4
3
9
27
27
5
31
39
21
15
35
42
41
31
13
3
1
3
16
7
21
9
3
3
42
52
18
1
11
34
49
51
50
48
32
7
2
3
9
1
3
16
49
66
43
3
2
12
23
48
59
62
59
31
3
3
3
13
1
10
48
45
18
11
26
39
40
50
61
44
13
1
8
32
29
9
3
5
22
26
33
43
39
24
20
27
42
40
21
12
33
41
33
9
0
17
0
9
28
34
43
35
11
3
17
33
40
41
33
18
11
6
16
56
35
4
25
13
19
38
18
4
3
11
33
42
26
13
14
80
96
58
16
24
33
26
24
19
8
4
2
20
37
38
31
123
137
111
46
2
26
48
36
32
15
4
12
21
31
34
32
133
104
55
22
25
41
42
34
9
9
25
26
25
80
64
60
60
52
42
48
42
21
23
19
10
11
20
22
22
29
35
50
51
26
7
19
30
25
9
33
38
40
31
29
24
1
0
22
14
9
9
6
9
13
22
26
7
3
3
9
20
20
18
4
1
2
5
5
7
23
38
36
12
32
37
21
25
37
39
33
25
15
6
1
1
5
10
35
15
4
13
60
38
2
5
26
43
54
58
49
38
25
4
2
3
2
2
0
16
56
77
40
3
3
19
32
59
68
55
44
31
4
5
2
11
5
0
29
50
40
29
16
26
36
34
50
62
42
16
10
12
21
14
26
5
18
22
25
24
36
49
44
24
11
20
35
34
26
21
32
30
21
31
15
2
3
6
26
36
45
46
20
9
5
12
28
43
48
39
21
14
2
13
45
32
3
6
9
21
20
13
6
5
9
34
43
30
21
50
79
75
34
11
18
20
20
16
8
6
6
4
14
33
33
29
148
136
87
28
2
37
57
35
18
8
3
6
8
23
32
160
148
108
67
34
33
51
44
37
15
1
10
20
80
99
82
75
74
54
44
49
39
12
9
25
20
6
15
24
17
32
33
34
48
47
21
10
25
24
13
8
14
41
45
43
40
21
13
4
2
19
15
9
10
6
5
21
44
26
2
1
12
21
12
7
6
4
9
12
7
3
14
33
25
15
29
30
22
33
43
33
27
22
17
12
8
5
2
5
11
38
6
1
46
74
30
1
16
38
48
60
63
42
29
17
5
1
4
2
3
2
16
53
74
37
2
1
24
41
67
73
44
33
25
12
3
2
20
2
2
42
43
33
39
29
32
33
28
45
56
37
27
25
20
10
5
33
2
28
33
26
27
42
56
47
23
6
15
24
27
28
33
29
18
8
38
13
3
2
19
37
46
52
41
9
10
8
4
9
32
50
37
25
17
4
14
40
19
2
9
21
13
4
10
8
3
2
33
50
35
30
65
72
52
22
11
7
17
17
5
5
6
8
5
18
32
28
136
161
130
66
15
6
43
61
32
7
8
8
3
6
13
19
170
203
161
110
82
42
38
57
45
38
33
13
9
10
98
114
98
85
84
56
47
58
38
12
18
8
3
22
26
8
33
40
41
41
42
35
27
26
35
25
7
3
17
52
48
46
45
17
5
8
8
13
17
12
11
11
8
4
19
48
30
3
0
16
28
6
3
6
8
15
24
15
3
2
2
10
17
23
26
24
24
36
43
33
18
15
14
16
26
10
1
4
21
2
16
62
63
19
2
24
45
49
60
54
29
21
16
6
1
8
4
6
10
7
23
38
50
29
3
8
31
39
63
64
29
17
21
15
3
23
25
1
8
49
33
25
46
39
38
36
22
35
47
33
29
34
23
7
30
30
2
25
31
31
36
45
55
45
21
9
15
19
20
28
39
31
9
15
39
6
3
3
32
43
44
54
33
3
13
14
1
1
26
46
37
20
21
5
18
34
6
1
13
15
3
3
4
4
1
0
29
50
40
34
60
72
63
40
20
15
5
10
5
3
1
27
21
6
22
33
27
156
161
117
48
10
17
35
58
30
2
16
16
15
18
11
211
232
173
113
95
49
31
58
41
36
45
38
23
141
132
129
105
97
92
56
46
58
37
7
6
3
6
26
20
1
33
38
47
52
39
21
27
41
39
20
5
5
10
32
55
40
42
45
10
2
20
18
16
17
14
11
12
9
11
19
35
21
6
3
18
21
3
2
1
2
18
32
15
2
3
7
6
20
27
18
19
27
31
33
28
12
4
4
20
38
13
2
13
18
10
40
53
37
7
5
28
43
51
57
41
23
18
15
3
2
12
24
42
38
34
23
26
19
3
19
37
40
55
53
25
13
12
10
5
21
29
11
15
38
18
24
48
39
41
38
19
26
36
30
25
32
28
8
26
19
2
18
23
33
42
42
42
39
24
16
14
17
19
31
44
35
9
19
29
7
4
9
46
47
32
41
31
3
11
15
5
6
31
49
36
16
14
23
4
17
27
3
2
2
2
1
9
3
1
0
1
32
51
41
45
62
65
58
41
22
16
9
5
2
1
9
25
6
5
20
33
28
131
165
148
93
27
4
24
25
53
33
4
12
12
27
25
8
201
245
239
175
118
102
58
28
53
38
27
42
44
29
185
169
151
116
107
101
60
39
48
2
2
1
3
6
22
8
2
30
27
43
61
37
8
26
43
27
15
13
14
32
46
51
33
33
43
14
2
23
23
20
22
18
11
13
12
19
19
18
20
8
10
8
9
9
4
3
4
6
23
34
14
2
24
31
3
16
28
16
15
24
18
20
19
13
4
1
26
45
15
1
28
25
19
29
40
19
5
12
21
37
54
53
32
28
28
17
4
2
14
28
46
40
23
16
17
13
9
24
40
43
47
49
37
21
6
2
5
23
29
33
37
27
9
31
41
37
40
39
20
24
30
30
30
31
27
12
18
6
4
11
13
25
40
33
31
32
26
17
15
15
21
35
45
35
10
13
4
1
26
57
40
21
29
24
3
4
9
7
14
38
50
35
18
19
3
16
31
8
5
5
4
3
31
3
2
3
3
34
48
38
50
43
46
47
37
20
15
14
6
4
5
13
7
5
14
18
25
146
157
127
62
9
6
29
24
45
35
4
3
14
32
19
3
198
260
266
228
161
108
95
63
36
59
35
10
20
30
22
232
218
186
164
126
114
104
63
34
30
0
3
4
1
1
13
7
3
37
36
20
37
64
41
8
22
34
16
13
20
21
34
40
48
47
29
29
41
23
3
16
21
22
23
24
9
6
22
36
22
10
7
4
7
6
1
11
11
2
15
20
30
33
9
39
34
6
3
28
15
14
21
9
11
16
16
13
10
39
47
14
1
36
24
2
2
43
26
5
9
11
33
52
49
34
41
45
17
0
16
29
28
29
28
25
11
10
22
40
44
45
46
51
36
4
1
17
24
40
25
10
32
35
32
39
37
24
25
29
32
36
31
21
4
5
14
10
16
34
28
25
26
21
13
8
7
14
29
37
31
3
0
2
34
63
42
22
22
16
2
4
5
1
7
38
48
31
10
3
13
38
24
7
4
3
1
18
15
2
1
9
40
50
24
23
32
25
13
21
14
5
2
18
21
8
15
27
18
22
152
139
100
39
5
22
30
25
36
27
3
3
12
27
13
245
294
275
217
143
87
75
60
45
59
41
2
0
12
251
263
232
187
165
129
105
97
71
34
2
19
20
5
1
7
9
41
41
31
34
57
47
12
18
20
8
13
22
26
37
44
43
38
34
35
30
9
9
15
17
22
25
6
33
23
6
3
3
4
4
0
17
13
0
16
30
37
32
3
25
6
14
28
15
12
15
11
10
12
16
19
32
50
38
4
10
2
5
51
34
4
4
8
31
49
34
32
52
49
10
2
9
20
28
43
35
10
9
20
33
39
39
41
54
43
7
9
24
45
25
9
34
36
31
32
29
27
26
27
31
38
26
15
6
23
12
12
34
29
22
19
14
8
3
0
4
21
26
22
1
2
31
62
48
29
24
6
2
17
16
0
2
40
47
1
5
27
35
13
6
3
3
9
23
4
2
19
46
52
16
16
14
9
20
12
5
2
7
14
9
20
29
19
121
74
29
4
39
32
25
31
20
3
1
8
24
19
301
276
216
132
72
63
56
46
62
54
16
2
8
239
285
291
242
183
157
126
87
79
76
45
15
18
12
1
2
12
38
41
43
44
46
44
25
19
17
10
14
15
36
42
44
45
31
28
25
16
6
10
14
23
18
1
18
5
2
4
5
4
1
15
7
1
16
40
38
19
0
15
27
26
10
8
11
13
9
6
9
18
46
54
18
1
2
22
48
21
4
2
15
36
39
21
25
49
39
3
3
29
26
34
26
5
12
24
28
32
23
25
39
37
9
9
42
13
5
40
44
32
22
15
25
20
14
15
32
28
4
15
10
16
41
36
19
10
8
8
5
2
5
27
27
1
2
30
58
49
33
20
5
4
29
7
1
17
43
46
1
12
13
30
30
13
9
7
21
17
2
2
23
45
23
15
12
11
11
12
6
3
7
12
14
18
23
13
111
57
22
1
31
28
26
35
24
3
7
6
24
291
268
211
128
66
60
50
37
53
61
37
8
268
313
313
249
181
149
123
80
59
74
6
9
7
3
3
31
33
57
56
37
33
30
24
20
15
17
14
45
43
45
30
17
18
15
8
7
14
22
13
0
11
6
5
7
8
7
7
8
5
2
14
39
28
2
26
29
25
8
4
7
12
13
12
9
16
46
44
1
4
9
27
35
7
5
3
21
43
38
17
21
39
21
3
37
30
25
12
1
20
31
28
30
15
10
14
23
11
30
0
3
44
54
37
14
4
20
14
3
3
30
40
11
16
28
47
38
15
2
3
14
13
3
10
36
37
7
37
48
38
27
18
5
2
4
2
4
25
40
21
32
21
22
25
26
26
25
11
6
9
18
24
23
14
7
2
19
18
13
13
16
16
12
10
7
43
9
4
32
29
27
41
33
12
11
5
22
248
192
121
75
66
50
30
43
58
49
23
336
320
252
185
145
124
91
52
58
2
5
4
7
29
25
58
64
30
18
33
26
22
22
20
46
41
40
26
10
9
15
13
12
14
25
16
2
5
9
8
6
11
8
7
4
11
31
22
1
32
28
10
3
3
9
18
21
10
16
38
30
2
25
30
14
5
3
21
44
42
24
23
25
7
2
43
32
14
2
20
30
30
33
22
9
7
10
11
4
10
40
51
43
17
0
15
17
6
5
32
42
25
38
41
31
14
3
2
17
22
14
16
38
41
41
24
18
13
5
1
2
4
19
22
24
22
18
15
23
30
31
24
16
17
20
17
4
17
9
16
34
32
23
18
20
14
3
2
1
25
43
36
28
38
37
21
13
4
161
106
75
70
54
38
44
55
45
312
247
189
139
118
104
59
21
49
59
24
15
33
26
22
23
18
43
36
26
10
9
15
17
17
16
24
19
0
6
4
6
13
11
11
6
5
21
21
12
31
22
5
6
13
17
16
14
18
23
21
23
15
7
8
26
34
38
34
28
20
10
38
24
15
20
21
23
32
30
20
14
8
23
36
38
35
17
2
10
26
20
15
28
39
35
23
14
6
2
10
26
23
17
27
37
20
17
13
7
3
3
11
26
23
8
15
15
21
26
22
17
16
22
24
18
12
8
32
43
37
25
16
12
4
0
1
2
30
54
43
24
24
25
22
14
3
134
87
64
57
54
50
56
51
42
292
227
180
126
100
100
66
34
47
23
21
37
22
19
18
37
25
18
17
19
22
20
18
21
23
3
4
9
13
10
12
9
3
15
18
25
17
16
16
12
9
12
15
14
15
11
11
15
31
32
26
27
31
31
18
15
31
19
18
18
13
12
19
23
24
20
9
36
33
24
19
10
3
5
20
23
21
12
44
37
20
14
10
3
2
21
36
21
43
32
21
15
10
8
1
14
32
23
21
22
20
17
11
6
12
15
13
13
13
39
39
33
23
12
3
2
1
20
53
44
18
12
10
19
16
76
46
38
47
56
60
49
198
156
108
77
80
38
36
32
31
42
19
13
10
32
26
26
26
25
25
22
15
17
6
10
12
13
9
16
12
6
15
15
20
23
26
19
12
3
12
16
12
4
13
34
40
15
14
24
24
17
5
7
17
12
7
10
9
11
20
29
17
10
10
5
5
13
18
23
47
26
16
10
4
1
19
40
27
47
25
10
9
8
0
14
29
27
27
20
8
6
3
14
15
3
35
30
26
22
5
4
6
2
40
36
14
9
9
12
17
33
32
37
46
57
38
127
93
64
58
43
41
39
38
17
8
5
22
34
33
30
26
19
11
11
16
14
10
10
19
14
13
21
24
21
18
21
9
11
22
17
4
16
36
22
12
21
20
16
1
15
17
16
17
9
1
16
19
16
16
16
20
20
16
21
37
21
14
10
12
19
27
28
4
6
6
10
19
17
15
2
4
2
24
28
4
21
22
23
6
8
17
18
14
8
15
9
35
40
32
29
42
107
87
60
53
33
25
14
5
41
38
30
20
14
11
11
6
18
20
16
19
7
6
24
14
14
30
6
22
20
11
24
19
6
15
23
32
26
3
19
20
23
27
39
32
15
39
24
18
20
22
18
13
27
1
1
2
22
28
11
18
0
2
7
37
47
23
35
26
14
17
24
11
29
8
20
14
59
39
24
34
89
63
22
11
8
4
52
38
22
9
8
9
4
12
21
20
16
19
5
9
14
13
16
26
7
13
7
8
26
11
5
8
16
35
38
12
12
25
40
54
43
14
20
19
28
29
15
5
2
5
26
27
11
7
13
40
50
48
32
25
25
40
8
13
49
26
10
1
3
34
13
1
4
25
21
16
14
18
19
14
13
14
2
4
19
9
10
25
30
32
52
53
39
26
36
33
12
2
8
21
12
17
16
31
36
30
28
7
23
4
10
0
24
10
12
34
19
9
10
6
8
17
14
12
67
47
51
33
13
15
17
17
19
31
28
46
26
23
10
26
13
74
39
59
31
