# Supplementary material for: Evaluating flow modulating treatment response in intracranial aneurysms using black-blood MRI in vitro
Source: Commun Med (Lond). 2026 Mar 27;6:170. doi: 10.1038/s43856-026-01413-z (PMC13031954; doi:10.1038/s43856-026-01413-z)
Supplement: Supplementary file 8 — Supplementary Data 5 [file 43856_2026_1413_MOESM8_ESM.zip › Data_Figure_8ab_Sup_Figure_6ab/BB1/with derivo (FD1)/3_BB1_agar_left_array.txt]

142
144
142
137
137
140
137
127
125
135
147
152
144
131
128
138
152
158
155
144
137
135
137
142
147
151
154
151
143
132
132
144
155
159
156
150
148
157
167
171
169
157
144
139
148
158
159
153
157
161
139
135
132
129
129
130
128
123
122
129
137
142
142
142
143
144
143
139
139
141
141
141
149
152
145
138
136
142
143
138
134
140
148
151
144
140
142
152
159
158
152
141
131
132
141
149
154
149
145
146
130
133
136
135
127
122
124
132
140
138
134
135
142
156
161
149
140
136
140
144
144
140
136
134
132
131
130
134
136
138
139
140
145
149
154
148
141
136
137
142
144
145
145
143
140
139
138
141
142
146
133
143
152
150
142
135
133
136
139
137
134
136
142
151
151
143
136
138
145
149
148
140
135
135
147
153
150
139
132
134
141
144
147
145
147
146
144
137
136
139
144
148
148
150
153
155
154
149
144
145
133
144
152
153
148
145
138
132
125
126
136
140
143
142
140
139
137
139
142
143
143
139
138
145
157
161
156
146
140
143
151
158
151
136
125
124
138
154
157
152
143
142
144
154
168
174
172
160
150
146
127
134
139
140
141
140
139
133
130
134
141
150
149
140
136
140
147
149
144
139
131
131
135
142
147
148
148
148
150
152
157
156
151
139
130
130
141
151
154
149
143
144
151
159
165
162
157
154
152
149
123
133
135
131
125
130
137
142
142
140
145
153
150
139
131
138
150
159
155
142
134
134
137
142
148
149
148
147
146
144
144
140
139
141
143
145
142
135
132
136
146
150
153
148
144
143
149
153
155
150
129
135
136
133
125
122
126
135
142
144
142
139
136
137
139
143
145
145
143
144
146
149
154
155
153
150
144
136
133
136
139
141
142
142
141
134
132
130
135
144
150
146
133
122
123
138
152
158
156
149
135
132
139
145
143
135
126
130
139
147
144
136
133
138
147
146
139
130
133
143
148
149
144
147
152
151
141
128
121
124
133
141
147
148
145
140
140
145
152
155
150
143
131
127
133
140
144
144
142
137
137
141
146
152
153
146
138
136
140
146
143
135
132
136
140
138
137
138
143
146
143
132
123
125
138
151
153
141
126
119
129
139
149
156
161
161
156
149
147
148
149
145
144
143
145
142
135
126
124
128
140
145
148
148
144
142
139
139
138
134
132
132
132
135
136
137
142
147
147
142
136
133
127
125
133
146
155
151
145
139
145
153
160
162
162
160
154
147
145
147
150
147
142
136
137
138
136
130
128
135
138
135
133
138
140
140
136
133
130
130
132
135
138
138
141
143
146
148
141
133
131
137
143
145
144
143
142
147
152
159
163
165
164
164
162
159
155
150
152
157
156
149
141
136
140
142
139
136
135
141
134
125
127
138
144
140
135
132
132
134
137
141
147
152
150
146
140
138
134
129
130
138
147
153
153
146
141
145
151
157
156
153
151
147
147
145
142
145
153
160
162
159
156
156
153
149
144
140
142
146
115
118
131
141
143
137
135
137
142
144
141
146
153
158
154
148
138
136
136
136
138
141
143
138
135
137
142
148
150
147
150
153
151
144
142
142
144
148
153
155
156
153
153
158
165
169
166
157
147
147
112
124
139
139
132
130
135
145
148
148
147
149
154
157
153
146
142
142
141
141
143
145
141
135
132
138
148
152
152
150
152
156
154
145
140
141
152
155
154
149
141
133
131
137
151
164
169
160
145
137
139
143
142
134
128
129
133
138
139
139
139
138
139
140
138
139
139
142
144
146
147
148
153
156
156
156
155
153
151
148
148
144
139
133
130
134
140
145
150
148
146
143
137
132
131
136
143
146
143
140
153
148
140
136
133
132
129
127
129
131
127
122
121
129
135
134
133
136
144
148
149
148
153
156
152
146
142
141
141
141
143
146
149
146
146
147
153
157
153
154
158
164
161
153
143
139
143
156
159
152
143
146
139
132
130
134
140
142
145
146
143
139
137
143
146
141
137
137
143
147
147
144
141
137
130
128
135
145
152
153
155
163
167
162
152
147
153
161
164
158
158
159
161
161
161
159
157
156
155
150
145
153
141
120
110
122
146
159
156
148
144
147
156
160
154
147
143
143
147
147
145
144
145
143
135
132
138
153
161
157
151
150
155
155
143
132
133
145
155
154
145
140
142
149
151
143
133
131
140
152
153
156
146
126
113
119
131
139
136
132
128
135
147
152
150
144
144
148
151
149
146
147
154
156
149
139
139
142
146
140
130
128
135
145
145
138
137
142
148
139
127
123
134
148
149
136
123
128
146
165
138
141
146
146
136
128
118
121
132
138
139
137
138
141
144
143
143
142
146
147
147
144
142
140
142
144
144
140
134
127
127
130
138
141
142
141
142
145
143
134
124
122
131
145
152
148
143
141
146
151
134
139
146
147
137
129
128
136
145
150
145
138
137
140
143
142
138
133
137
143
150
148
139
135
137
149
155
149
136
129
132
142
144
140
136
135
138
143
147
147
141
133
129
132
143
149
148
141
137
140
138
138
138
132
129
130
135
139
137
130
126
127
134
140
144
145
144
142
148
151
155
154
151
144
146
148
153
148
137
130
133
140
145
145
144
142
142
144
147
146
142
137
132
136
143
148
147
140
138
141
137
128
127
130
140
148
150
141
131
124
123
126
131
136
141
149
152
154
149
145
147
151
153
151
148
140
138
135
135
136
138
140
137
138
142
147
146
142
137
135
139
145
150
152
152
148
145
138
136
138
136
129
128
134
146
155
161
155
146
141
139
137
133
133
138
148
146
134
124
120
128
141
151
153
142
132
125
129
135
147
151
144
128
115
117
133
145
146
138
133
142
152
153
150
147
146
140
136
134
142
136
146
145
142
137
138
142
142
142
141
139
133
134
139
147
152
148
136
124
119
124
135
142
142
136
128
122
121
131
143
151
151
138
122
121
136
151
151
138
129
134
138
140
141
144
148
146
145
149
156
131
140
146
145
138
128
120
120
128
133
129
119
117
130
146
159
160
154
150
144
139
136
139
140
136
133
135
135
131
135
147
152
154
153
152
152
153
146
131
123
123
127
131
135
142
150
154
153
152
146
115
118
130
140
141
134
121
116
114
117
107
95
91
106
126
143
148
153
156
157
155
150
148
146
149
153
161
164
159
149
147
146
151
157
162
161
153
137
127
130
142
149
142
133
129
134
142
142
139
133
125
124
126
132
137
139
136
125
110
96
83
83
94
113
130
142
144
146
147
149
148
148
147
149
150
153
161
167
167
163
152
141
134
135
145
156
157
151
144
146
154
158
150
137
126
126
134
138
140
140
145
143
131
126
129
139
148
147
133
120
109
115
133
150
160
162
160
155
145
133
129
133
143
148
148
146
145
147
148
149
150
145
136
131
132
145
158
164
161
149
141
139
141
145
147
145
149
146
146
148
142
140
132
124
126
135
142
150
156
155
149
146
149
155
160
161
157
152
143
135
134
140
148
153
157
159
159
150
143
136
141
147
149
144
144
148
158
160
156
147
141
140
144
156
164
165
158
150
149
154
140
138
138
137
135
134
135
141
151
157
152
140
134
137
148
151
146
140
140
140
145
146
148
150
155
160
164
163
154
147
144
147
147
148
149
151
152
149
148
146
149
152
154
157
163
163
154
146
149
159
160
154
151
147
144
140
137
138
141
140
133
128
131
144
155
155
145
134
127
127
129
129
134
137
135
131
132
140
152
161
161
150
142
138
146
151
147
135
128
131
137
140
143
151
159
162
152
140
137
143
165
156
149
144
144
143
141
140
139
140
136
135
141
150
157
152
137
120
113
112
117
125
133
136
132
119
113
122
141
158
164
150
135
133
146
160
154
132
108
107
120
136
141
147
155
158
148
134
126
131
142
138
137
137
139
139
136
134
139
141
140
138
136
139
144
137
125
115
118
129
138
137
134
131
129
128
131
136
140
143
147
143
136
135
146
157
152
132
111
115
138
152
149
140
141
145
145
141
142
148
138
134
131
134
137
139
132
125
125
127
125
122
126
138
151
147
134
127
136
145
145
132
117
113
127
139
148
146
139
137
142
146
147
144
136
131
130
132
136
146
155
152
138
129
140
155
160
160
160
162
143
132
129
135
144
147
138
127
127
130
129
126
129
143
157
159
149
140
138
139
133
125
120
130
141
151
150
145
137
135
140
150
157
155
140
129
132
144
156
160
152
141
135
147
164
170
163
152
155
160
139
130
132
144
157
155
145
138
140
148
151
142
131
127
132
141
146
144
139
133
130
137
151
163
160
151
147
146
147
139
138
139
150
152
151
146
148
153
156
152
147
147
157
169
168
155
142
138
150
157
135
135
143
149
153
152
147
145
144
143
145
138
126
115
114
130
142
143
137
129
127
136
151
160
154
148
144
147
152
151
138
134
137
146
150
148
149
150
148
147
147
149
152
151
145
139
137
140
149
150
144
145
143
136
130
135
145
149
145
135
132
136
138
134
130
132
138
139
132
127
121
120
126
136
148
151
148
140
136
137
141
145
147
145
148
149
147
142
143
148
150
144
132
130
138
145
140
135
134
138
140
141
138
132
131
139
150
155
147
137
134
140
146
146
136
128
126
128
128
129
131
130
131
134
144
154
151
140
130
130
142
148
150
144
147
152
153
150
152
156
154
143
132
137
148
151
139
124
126
137
136
140
140
141
142
143
145
144
141
137
138
140
147
146
137
128
124
127
129
130
141
147
151
145
138
140
149
154
152
147
144
145
143
142
145
150
154
156
158
156
149
144
147
153
149
139
136
142
151
153
155
149
142
137
134
129
127
130
136
142
144
139
137
142
145
148
148
143
133
128
132
144
150
146
139
139
147
157
159
152
147
148
147
146
143
142
147
151
146
137
127
137
158
164
151
133
138
154
161
150
157
143
132
135
144
148
148
145
145
143
140
130
120
124
137
153
159
150
134
126
130
141
149
146
142
145
146
146
146
149
152
160
158
149
141
139
139
140
137
133
131
142
158
166
154
141
137
142
144
134
141
131
125
137
152
161
158
145
130
123
123
128
128
127
129
131
135
129
122
119
127
138
139
139
134
137
143
145
148
152
154
156
150
147
144
146
142
136
136
143
152
154
155
154
151
145
143
144
147
146
141
137
135
137
135
132
129
122
117
115
122
138
152
154
142
128
118
118
122
124
128
133
134
136
135
139
144
145
148
151
150
146
145
151
161
165
150
133
132
147
159
155
142
136
139
147
150
157
170
177
144
141
140
136
129
116
113
117
129
135
139
144
151
155
151
144
137
137
142
141
137
134
138
147
155
153
146
139
139
141
148
148
148
151
155
155
143
133
133
144
149
144
136
135
143
153
153
154
165
178
131
127
129
138
145
137
128
128
133
141
143
145
148
149
153
153
151
150
148
142
135
127
132
145
155
152
144
140
144
153
159
157
150
139
134
133
137
136
133
132
139
144
148
152
154
156
151
142
145
154
118
121
129
139
144
148
149
146
142
139
138
147
151
151
150
150
150
152
152
149
140
134
134
142
148
147
143
144
149
157
155
146
140
138
136
136
138
138
135
137
145
155
162
159
151
138
135
138
144
150
134
144
146
137
126
125
140
150
147
140
131
132
137
140
139
141
145
153
155
147
142
143
148
151
150
143
142
145
149
147
142
136
139
146
150
146
141
143
153
159
157
153
152
150
138
124
121
132
151
161
161
165
150
135
132
137
141
134
124
123
132
140
141
136
130
132
139
148
151
145
139
140
151
160
161
152
150
152
153
146
135
137
143
151
150
145
141
142
147
154
157
155
149
146
151
157
158
147
141
139
146
148
141
137
137
142
140
129
120
124
132
135
136
135
133
131
132
135
138
141
139
139
145
154
150
145
147
152
153
143
134
140
153
158
153
142
137
144
153
153
149
147
149
153
156
152
148
140
134
127
127
130
135
137
138
137
136
135
135
136
136
135
135
137
138
137
136
135
137
139
141
139
138
133
131
133
144
150
141
127
120
136
154
165
159
143
134
138
143
145
146
148
160
171
162
145
130
132
142
145
123
129
137
141
140
138
138
137
139
140
139
138
136
137
137
136
133
132
136
144
146
143
137
132
135
146
152
149
138
129
130
142
154
158
150
137
131
132
139
145
152
158
162
160
156
148
142
146
153
160
126
126
131
137
141
139
138
136
138
140
142
139
134
134
137
139
134
126
128
138
144
143
139
142
148
150
151
149
145
146
150
155
154
151
140
136
140
145
142
140
144
149
149
147
150
154
159
158
152
153
127
125
128
131
135
137
137
134
134
140
145
140
132
133
139
150
151
143
137
135
137
139
141
143
146
147
147
148
151
150
145
139
140
150
157
161
163
155
139
125
123
140
159
169
168
157
150
150
149
146
130
134
136
134
135
135
134
131
132
137
143
144
144
138
142
152
163
165
158
147
136
133
136
142
148
148
148
147
147
144
136
129
135
148
162
164
157
145
136
132
133
143
156
168
170
161
150
148
146
139
132
135
137
134
129
127
126
131
137
140
140
142
147
153
156
155
156
152
152
145
139
132
133
142
150
152
147
140
137
140
146
148
149
145
138
130
129
136
149
155
150
132
121
126
142
158
159
154
142
138
129
127
133
134
129
120
120
130
143
148
142
136
135
144
151
148
137
127
129
140
145
143
140
142
149
152
146
135
131
137
148
156
155
147
141
134
139
146
153
153
141
127
123
136
153
161
152
140
134
139
131
137
145
148
142
133
130
141
154
154
144
134
130
133
139
139
134
127
132
143
156
157
147
140
142
149
150
144
141
143
149
155
156
154
158
161
158
150
145
141
138
143
153
167
172
167
148
135
133
141
130
137
143
142
142
140
142
151
155
154
147
138
135
137
139
139
138
138
138
146
155
157
146
138
137
149
154
151
147
152
162
165
157
152
149
150
148
145
144
149
153
152
146
139
137
145
154
158
155
146
119
111
112
122
136
140
137
134
137
147
156
159
152
143
137
133
132
136
137
138
140
142
145
145
147
145
143
140
137
144
154
159
152
141
133
133
140
146
146
150
150
148
136
123
120
132
146
160
160
152
132
115
115
132
145
141
130
123
127
140
156
166
166
158
141
132
131
134
134
131
133
142
146
147
134
127
124
129
136
138
141
145
146
139
134
135
140
145
142
140
146
149
151
148
144
143
144
149
155
158
144
137
139
145
146
138
132
129
128
128
134
146
159
162
157
149
146
146
142
137
141
144
144
130
114
111
122
135
141
140
142
149
150
146
143
146
151
150
145
143
149
151
151
150
151
159
162
161
152
148
134
137
138
135
131
134
143
148
142
130
126
137
151
160
160
159
157
154
147
139
138
141
138
129
123
128
141
148
147
145
146
152
151
144
140
144
152
156
156
155
156
153
143
136
140
153
164
162
149
138
129
136
138
132
127
131
140
149
151
149
146
146
147
152
149
148
147
145
141
135
132
134
139
141
144
144
145
148
146
145
143
137
132
125
124
127
133
140
146
153
156
157
151
143
135
132
140
148
152
150
140
145
150
150
139
125
115
121
137
150
152
145
142
138
139
137
133
135
139
145
147
142
141
139
136
133
135
138
142
141
138
134
131
129
127
131
136
143
146
143
144
150
159
157
143
132
137
153
164
159
142
145
143
139
128
121
114
119
128
136
141
142
144
146
144
137
130
131
137
145
147
143
142
138
133
131
138
147
153
152
151
152
156
152
145
142
150
159
162
157
151
153
157
158
153
151
155
161
161
148
149
147
136
122
118
125
144
156
147
132
126
135
145
150
144
134
133
136
136
129
126
134
146
155
153
146
151
159
162
156
146
141
145
150
146
142
140
148
155
160
162
158
150
145
146
147
147
146
146
149
156
150
138
127
126
136
153
161
152
133
122
119
124
128
129
131
141
151
149
134
124
133
150
161
153
140
136
143
146
139
125
115
121
133
142
145
141
138
136
139
140
139
134
133
132
130
128
134
146
160
141
137
138
133
134
135
133
137
138
136
131
124
124
127
134
143
149
157
152
147
142
141
146
144
133
121
117
125
136
140
139
137
136
135
140
143
149
150
147
134
122
120
131
145
153
149
139
134
136
144
123
131
140
145
144
141
140
143
145
144
143
143
148
155
158
156
148
140
141
145
150
149
146
138
128
125
129
140
148
153
159
161
160
152
144
139
140
149
156
152
140
134
144
160
171
166
150
135
124
128
125
130
141
152
156
154
154
152
148
145
144
146
153
160
162
155
147
139
142
146
153
153
151
149
146
145
145
145
146
147
147
153
158
159
154
145
140
142
147
152
151
149
147
150
153
154
150
144
140
141
128
125
128
136
145
148
142
138
134
135
140
141
142
143
147
152
157
156
152
146
146
148
150
154
154
149
143
133
132
133
136
137
137
138
145
154
154
146
141
143
151
153
147
139
135
140
148
152
149
151
125
123
125
130
135
136
136
130
126
125
130
134
138
138
138
144
150
151
146
141
139
143
145
142
136
136
138
139
136
139
138
138
128
119
122
139
153
154
147
142
151
158
156
145
135
132
135
141
151
156
135
144
146
142
137
133
131
128
123
117
117
123
130
134
129
121
121
129
135
146
154
153
144
131
120
125
138
147
147
143
142
146
145
136
126
135
150
157
151
139
138
147
154
152
142
132
132
145
158
163
142
157
160
151
139
130
124
124
124
126
121
121
123
129
128
122
120
128
144
158
160
152
142
133
128
131
138
143
142
139
142
149
153
153
151
148
150
146
142
136
137
144
152
153
147
144
147
154
159
153
138
150
152
147
138
129
120
118
117
120
121
122
125
129
135
138
139
146
156
161
158
147
140
139
142
137
138
143
144
145
143
139
137
144
156
155
151
144
144
153
160
156
148
143
144
146
146
144
145
141
135
137
135
136
136
137
135
127
114
106
107
120
134
145
145
145
144
147
152
157
157
154
152
150
144
136
136
145
159
161
150
136
130
134
144
151
153
157
160
164
157
147
136
133
137
142
140
138
147
157
134
131
128
129
135
143
151
149
137
126
125
138
152
163
159
152
148
144
142
136
140
151
159
156
150
138
137
143
152
155
156
150
146
142
143
145
151
155
155
146
141
139
141
151
159
159
154
150
152
157
134
135
135
135
134
137
140
146
150
150
149
149
150
153
154
152
150
150
141
130
122
127
142
152
157
159
152
142
129
128
137
149
152
148
145
144
148
142
136
136
142
153
159
161
161
156
152
150
150
152
130
135
139
141
137
135
136
140
144
144
142
135
130
132
134
138
145
150
152
147
133
127
135
149
158
163
156
142
131
128
135
146
148
148
147
147
145
140
136
138
148
154
151
146
138
130
123
125
139
151
126
122
131
143
148
145
139
137
138
137
131
125
127
132
136
137
134
140
149
154
151
143
143
147
152
146
139
139
147
158
164
157
146
140
142
146
144
137
133
136
140
139
135
135
139
136
126
119
123
136
126
123
133
144
149
142
134
130
135
139
135
131
131
137
143
141
133
129
134
142
146
140
138
141
138
135
128
131
143
160
166
154
136
131
142
147
141
125
121
132
144
147
144
147
159
166
157
133
120
120
131
135
135
137
132
125
122
127
139
146
145
137
133
134
142
143
137
133
137
141
137
130
125
126
131
132
129
127
132
142
146
141
136
139
152
154
139
124
124
149
171
172
155
148
155
169
170
156
143
140
145
138
131
128
129
131
128
128
133
140
144
142
138
143
150
154
150
143
139
140
138
130
126
126
126
124
126
131
139
141
142
141
146
150
151
145
136
138
149
164
175
170
154
145
145
152
152
149
149
157
143
133
128
136
150
157
144
128
125
134
146
147
154
159
164
158
149
138
135
135
134
131
132
133
130
125
128
139
151
148
143
146
152
151
145
134
135
147
153
154
152
151
157
165
161
148
133
131
145
163
138
131
135
149
162
160
145
133
136
144
147
145
143
146
150
148
142
132
129
132
134
136
138
137
136
136
139
144
147
142
138
136
146
151
147
142
143
148
147
142
140
145
159
172
164
145
132
137
153
164
143
139
141
145
142
139
140
142
145
144
134
126
122
126
138
146
143
139
137
142
145
141
139
137
138
139
138
140
146
146
142
138
141
148
153
156
155
151
147
144
144
144
144
145
141
141
142
145
150
148
147
148
144
137
128
128
137
144
141
135
131
136
143
146
151
154
152
146
138
136
132
131
130
137
145
145
140
136
141
155
164
159
151
147
156
166
164
153
147
148
150
146
142
140
147
154
150
146
144
142
139
145
141
138
138
143
151
151
146
139
139
145
149
147
140
138
141
140
135
129
125
130
138
146
150
151
140
133
133
144
161
158
148
140
145
153
154
152
149
153
155
148
148
151
153
149
137
133
144
157
139
143
141
143
147
151
156
157
154
151
143
138
132
128
125
126
128
134
134
139
146
154
155
149
141
138
136
133
130
133
141
142
138
130
134
142
150
154
157
154
145
139
141
146
141
132
127
137
158
169
148
146
148
149
149
146
144
146
151
151
142
134
128
135
144
146
142
135
133
136
145
152
148
141
135
135
140
140
141
142
147
154
151
143
139
145
159
163
155
138
125
129
144
151
149
149
154
162
166
164
143
143
146
152
155
151
147
145
145
141
137
133
132
138
146
153
147
133
119
115
124
133
135
140
144
152
154
145
143
152
166
173
165
150
144
143
148
144
133
126
125
136
154
164
169
167
165
159
156
160
140
136
131
138
148
159
159
147
131
117
121
138
150
151
148
148
142
132
120
116
121
131
132
133
141
152
151
142
140
150
163
165
152
143
139
141
137
130
128
137
146
152
158
161
156
147
141
142
153
163
143
136
125
121
133
148
156
146
128
116
125
146
164
168
159
148
140
135
134
137
140
141
137
132
134
141
141
139
139
149
155
153
147
143
146
150
146
141
139
143
151
151
147
146
145
143
142
152
165
168
144
138
132
133
135
140
141
140
142
148
148
145
147
148
151
148
140
136
135
139
138
140
143
150
151
149
142
141
144
153
157
158
155
156
153
153
146
143
140
144
143
140
135
139
152
163
168
165
164
165
130
134
147
155
150
135
120
118
130
145
146
138
129
131
142
150
147
141
138
134
128
126
134
151
159
155
146
145
153
157
159
154
152
150
141
132
128
132
141
148
148
144
141
145
153
158
159
156
151
155
124
133
147
152
141
118
113
118
126
129
132
136
144
148
149
148
149
152
156
154
145
136
134
145
156
161
162
162
162
159
146
137
138
146
141
133
123
127
137
147
152
156
159
156
149
139
138
143
148
152
137
139
137
122
106
102
122
143
150
142
133
134
140
144
143
141
145
150
155
156
155
153
150
148
150
155
162
166
163
156
141
133
137
147
153
144
136
130
136
144
148
155
159
156
147
138
137
145
151
152
153
157
145
136
132
139
144
140
130
120
117
124
130
133
132
133
139
148
152
147
141
140
148
157
152
139
134
139
148
148
146
143
143
141
132
126
132
142
149
152
151
150
148
144
147
153
160
163
155
140
136
137
140
141
144
145
145
141
138
139
136
130
130
132
135
135
134
135
142
146
143
142
149
155
155
149
145
148
149
147
145
145
152
152
143
136
135
144
155
157
153
151
154
161
164
164
163
163
155
141
123
125
133
140
147
150
148
141
138
139
140
136
131
131
134
136
136
136
138
143
151
156
155
152
145
143
146
149
146
139
132
138
148
149
140
130
131
143
159
160
148
142
152
165
166
155
142
146
156
159
134
128
127
128
137
145
147
143
136
135
137
138
132
128
129
133
136
133
132
138
149
157
157
147
134
126
128
136
141
141
140
143
147
139
129
122
125
142
153
157
150
143
141
142
143
143
142
147
156
160
141
129
123
120
123
133
140
145
150
153
149
140
132
132
140
147
140
128
123
132
144
152
152
144
132
126
127
136
144
148
148
150
152
153
145
140
143
147
147
144
147
154
148
136
128
133
146
152
149
144
138
128
122
127
129
132
134
140
151
157
149
136
128
135
156
163
149
127
122
135
147
151
146
140
134
131
135
141
149
149
144
143
152
162
165
164
161
155
148
141
143
151
164
161
149
137
130
135
140
141
138
138
138
145
151
150
142
135
136
138
132
122
122
133
145
152
139
127
127
143
149
147
140
138
140
139
141
141
144
144
141
145
153
160
161
154
150
151
159
158
149
144
151
164
168
157
144
135
138
135
137
139
142
150
155
158
153
145
139
137
135
128
128
134
142
141
131
126
127
133
134
130
126
133
146
150
148
141
135
138
148
158
162
155
142
129
132
145
159
166
154
143
133
140
159
169
167
156
141
135
125
117
121
129
129
132
137
143
146
149
148
148
147
146
147
147
141
132
128
126
131
134
134
136
144
151
152
148
141
140
147
154
157
154
148
144
145
148
153
153
151
147
152
158
166
168
157
145
138
145
125
119
120
120
115
115
122
140
153
157
154
151
149
149
152
154
150
139
134
139
150
157
155
147
145
149
149
149
147
148
150
149
145
149
154
159
158
151
148
145
146
150
164
177
179
166
146
132
134
146
133
140
146
148
144
137
134
138
149
155
154
148
143
143
146
144
139
136
137
148
161
164
158
151
150
150
149
141
143
149
155
151
141
132
131
136
143
147
147
148
149
148
148
149
151
153
155
157
152
147
132
136
146
161
169
163
141
127
130
140
152
150
145
140
137
133
128
126
133
142
151
151
143
137
136
142
142
136
131
129
134
135
129
122
120
129
140
146
142
141
143
147
148
142
138
141
150
161
162
156
133
125
127
139
148
145
133
121
121
131
145
152
152
147
142
142
141
140
137
135
140
144
144
132
119
125
139
148
142
127
116
120
128
134
141
149
154
149
136
125
131
145
152
152
148
144
145
146
148
149
160
149
140
138
136
135
131
128
125
124
127
134
142
145
142
147
155
159
154
144
141
146
146
142
134
137
148
155
146
131
123
124
132
138
143
151
156
150
138
129
134
141
142
142
144
152
155
150
145
138
156
155
149
141
136
136
140
137
128
117
117
127
137
140
140
141
147
153
151
145
139
138
140
145
151
152
148
141
135
134
136
138
137
137
140
146
148
145
142
146
150
151
145
140
143
150
158
162
158
150
123
131
138
137
134
136
142
147
145
137
136
141
147
150
146
142
137
138
136
136
137
138
140
143
141
138
133
131
135
139
143
146
149
152
149
145
138
137
143
149
152
155
163
165
159
147
142
150
158
156
119
131
145
151
143
138
136
149
158
164
159
151
145
144
144
144
136
133
135
141
149
151
147
142
136
133
135
138
140
140
141
144
151
155
149
135
130
131
137
137
136
141
155
160
149
128
118
128
139
142
139
140
148
155
153
141
132
134
140
148
144
140
140
140
141
140
135
132
135
142
149
147
145
148
154
159
159
151
142
137
134
137
140
139
137
136
143
148
151
145
140
137
142
143
139
130
129
131
135
137
138
131
137
147
147
142
138
137
134
129
127
134
142
143
140
134
133
137
134
128
123
128
141
151
163
168
165
158
152
144
138
132
127
129
140
151
156
152
150
153
164
168
160
152
150
151
153
153
147
147
136
133
137
140
140
137
140
149
151
145
136
137
143
144
136
129
134
144
143
131
120
126
140
148
145
139
139
145
158
157
151
138
131
133
144
152
149
139
134
147
166
177
169
153
147
148
152
151
150
152
152
146
138
133
131
132
136
142
147
146
144
142
144
145
141
137
138
145
147
144
139
138
142
143
132
124
125
141
153
158
157
154
152
150
149
147
147
149
150
152
152
153
153
148
143
136
134
134
139
145
140
136
133
131
133
135
133
130
132
140
146
147
148
149
150
149
144
142
145
145
142
137
139
141
137
135
136
143
153
155
155
158
166
166
156
147
144
152
156
152
146
151
159
163
155
139
132
130
137
141
124
128
131
138
142
142
140
141
144
148
149
146
145
144
144
141
136
138
140
144
143
140
140
146
147
144
140
143
147
152
153
155
159
161
159
151
145
142
143
143
148
157
167
165
154
141
138
140
144
146
124
126
131
137
138
137
138
143
148
148
146
140
139
139
137
134
135
138
142
143
144
144
144
145
144
142
140
136
140
144
147
145
141
141
145
149
149
146
144
148
152
153
149
143
142
143
149
153
157
154
127
125
127
133
133
131
132
132
130
127
123
128
134
136
136
136
143
149
148
144
142
142
141
134
133
136
143
147
144
136
133
139
144
143
140
141
147
153
156
152
149
143
143
145
147
149
150
152
159
157
133
131
134
139
140
141
137
133
124
108
102
111
126
132
129
123
128
135
148
155
158
154
144
135
136
149
167
172
160
140
132
140
148
149
140
139
149
159
158
147
137
143
154
157
147
135
135
151
162
159
152
154
149
143
140
142
143
139
127
117
109
111
119
126
121
115
112
122
141
156
162
155
147
145
150
160
168
170
160
148
143
144
147
143
136
140
150
158
156
144
137
144
153
153
147
135
139
153
164
160
158
166
159
144
139
143
148
148
143
137
135
135
130
126
119
117
121
132
143
148
143
130
126
128
136
138
138
141
143
146
142
136
133
135
139
142
146
153
158
159
151
143
140
148
153
155
149
148
153
160
140
147
148
144
141
148
157
161
154
153
154
156
151
135
123
123
131
147
149
142
133
125
125
127
123
117
119
129
137
137
131
129
129
138
146
148
148
152
159
161
154
144
141
150
158
155
143
136
146
161
130
126
131
135
141
145
149
150
149
147
149
150
148
139
128
126
133
142
140
136
135
142
148
142
135
128
130
136
144
144
147
145
144
142
146
147
151
149
146
144
146
152
156
158
157
151
146
148
153
156
133
130
130
133
136
137
134
130
128
131
135
136
132
125
119
122
130
139
138
132
131
136
138
139
133
132
135
141
147
152
158
159
152
144
138
137
141
139
138
139
144
151
152
147
142
143
151
157
159
153
131
131
129
129
130
134
135
133
132
136
141
148
147
135
125
121
131
142
143
134
126
124
134
138
136
132
136
141
144
147
149
148
146
140
136
137
142
144
148
150
146
142
134
130
127
132
135
144
148
145
116
118
125
131
136
139
138
141
146
150
157
161
161
153
148
142
144
146
148
148
145
144
149
153
152
148
143
141
142
140
137
134
129
127
131
138
148
157
159
161
153
144
136
136
140
140
135
132
134
140
121
124
135
143
144
139
135
138
146
152
152
146
141
144
154
159
161
160
160
164
165
159
150
148
150
151
152
144
142
142
147
145
135
127
125
130
136
140
153
166
168
157
150
153
168
173
162
146
138
142
140
141
139
139
135
132
133
136
142
145
145
142
140
144
154
163
166
163
162
163
164
163
154
152
152
151
150
146
143
146
149
152
153
155
157
149
137
135
149
168
175
161
150
154
169
178
170
154
145
146
141
140
136
132
131
134
132
130
129
132
146
159
166
163
157
154
155
160
158
158
160
166
179
176
157
137
134
147
155
154
144
138
148
166
176
168
154
145
148
153
159
156
150
147
145
141
136
131
137
141
139
138
134
137
140
139
130
118
120
132
154
166
166
157
145
138
141
145
151
152
154
160
164
157
139
125
132
151
168
162
144
133
136
147
153
153
151
146
143
137
139
149
153
150
137
120
113
123
140
146
148
144
139
137
136
133
127
128
136
149
160
156
144
133
132
136
141
143
147
153
152
143
133
126
127
134
145
151
151
146
143
140
145
149
144
140
140
143
143
140
138
146
150
149
137
128
130
146
162
164
153
146
139
134
127
126
131
138
146
149
149
143
141
139
148
151
148
143
146
158
165
155
139
133
138
143
142
133
126
130
142
154
157
153
147
144
144
147
148
147
147
145
139
135
132
137
146
157
162
161
143
144
143
140
137
136
135
137
134
131
131
139
149
163
169
166
153
143
142
153
160
158
150
142
140
139
138
133
140
152
162
159
151
144
145
150
155
153
149
151
153
151
144
138
139
143
148
153
159
160
137
142
144
143
142
142
139
136
133
136
137
141
146
151
154
152
150
144
138
131
130
138
144
148
147
141
140
146
157
166
167
154
138
134
139
146
147
144
144
151
159
158
155
151
149
149
151
155
161
166
135
136
136
140
145
147
147
149
150
150
143
136
131
129
133
138
142
144
136
129
124
130
143
150
150
141
135
133
134
139
146
147
142
139
142
143
139
138
146
153
154
146
139
136
143
152
158
160
162
162
117
125
140
153
158
154
151
149
151
148
138
130
129
135
141
142
136
131
130
127
127
130
132
132
133
131
128
119
113
121
138
154
153
144
140
143
150
152
153
149
143
134
122
123
140
164
171
163
152
157
119
137
151
160
156
147
143
145
142
140
138
138
144
147
145
143
133
120
110
108
114
120
119
124
133
149
152
142
130
131
139
147
141
131
134
142
149
149
142
139
138
136
133
136
149
164
164
152
144
157
140
142
145
142
144
146
147
144
135
136
144
158
161
150
143
144
142
135
124
118
121
126
124
126
138
157
161
147
134
133
140
141
135
127
131
138
145
143
140
141
143
151
157
161
155
147
141
136
138
154
142
135
125
124
137
155
158
145
132
135
149
158
154
143
139
148
158
159
152
142
140
136
127
127
131
141
145
139
133
134
141
149
152
145
142
142
144
146
145
143
144
151
161
163
156
145
141
138
135
130
136
134
128
129
138
147
146
142
143
153
157
147
133
127
137
149
155
150
144
137
133
131
134
139
141
141
139
139
137
139
144
151
159
158
149
140
141
147
149
144
141
142
149
154
156
158
155
146
135
125
140
146
152
154
147
137
129
135
149
164
160
143
129
129
140
149
147
144
146
148
143
139
145
156
160
149
136
131
137
142
143
144
150
151
141
131
131
145
154
158
151
145
148
153
156
154
151
147
141
143
141
149
160
158
146
130
125
130
140
143
143
143
144
146
147
146
145
146
156
168
171
165
156
154
154
148
139
134
138
144
139
133
140
146
145
138
136
142
149
151
146
142
148
154
155
152
154
158
159
150
137
137
135
133
131
132
138
138
135
132
140
147
156
157
153
150
150
150
155
161
168
166
155
145
139
140
143
149
152
149
143
135
136
146
150
148
142
132
129
130
136
144
151
155
158
165
173
175
164
150
142
140
138
137
139
140
139
137
130
125
125
130
133
135
134
136
142
150
150
147
140
131
132
130
128
125
130
139
148
155
161
160
152
136
126
127
135
145
149
147
146
150
156
154
150
149
156
165
168
155
132
131
141
144
144
138
134
135
136
141
140
137
138
143
151
152
145
144
147
150
149
143
140
141
141
139
136
140
147
153
154
148
142
137
139
142
142
145
150
150
150
149
150
150
149
149
157
161
165
154
125
130
138
144
148
148
144
136
131
137
142
144
147
149
153
150
144
139
141
146
151
155
155
154
152
146
142
142
145
150
150
144
136
136
136
138
139
144
153
155
150
137
134
140
144
144
142
155
169
174
140
139
138
140
149
159
159
142
128
119
130
143
148
147
147
150
150
145
140
135
136
145
153
153
143
132
126
130
141
146
150
149
147
143
135
131
132
145
154
153
143
131
129
133
139
149
158
166
169
163
147
141
137
135
139
145
144
142
135
134
136
141
138
136
143
156
165
159
142
133
133
142
150
146
134
124
123
129
139
143
145
151
159
159
146
134
135
146
152
148
146
143
137
130
131
145
161
163
151
143
138
135
134
131
126
123
124
130
143
152
149
137
129
133
143
154
151
140
137
141
150
154
149
142
133
129
135
142
150
147
142
143
151
154
146
138
139
148
158
163
160
154
146
136
125
125
132
140
147
151
139
139
138
135
134
132
132
133
138
141
136
129
124
131
139
135
123
112
123
144
160
159
151
146
144
143
139
141
144
148
148
149
152
151
142
133
136
150
165
170
162
153
150
150
149
142
141
147
157
155
142
143
146
151
156
158
156
146
137
138
135
131
128
131
134
132
126
125
129
141
151
151
147
146
148
148
142
136
131
134
144
156
162
158
147
139
140
147
150
154
155
155
155
155
161
168
169
165
156
147
132
130
132
135
141
148
152
148
143
143
146
147
143
135
135
143
149
147
139
134
134
140
140
140
138
139
140
136
128
123
127
138
149
153
153
155
152
148
143
143
148
155
157
153
154
159
158
154
149
150
125
120
118
117
115
120
130
141
147
149
149
150
145
139
139
145
153
151
145
137
133
136
139
142
141
136
136
137
139
138
132
125
126
134
149
157
156
153
151
146
140
136
141
152
159
157
144
135
137
150
140
144
147
149
144
136
129
124
130
138
143
138
133
135
137
140
140
142
146
149
149
144
142
147
151
148
140
133
139
146
144
137
130
129
137
144
150
153
151
144
136
129
138
155
165
164
153
140
136
141
151
155
161
172
177
166
143
122
115
122
127
122
117
121
132
137
136
134
136
144
152
151
144
137
136
140
145
146
143
141
137
135
136
139
143
150
153
151
144
138
139
148
159
160
155
150
149
146
145
144
142
133
130
134
148
157
156
148
139
132
127
121
121
128
141
152
154
145
137
138
144
150
146
138
132
140
160
172
163
140
128
130
142
153
161
165
162
152
140
135
141
149
153
147
142
141
146
145
141
136
147
141
132
125
127
133
144
155
156
151
140
132
129
132
139
149
158
160
155
145
140
137
142
148
155
161
167
162
150
135
129
133
142
148
154
155
152
147
139
133
130
127
125
128
139
147
150
147
140
134
152
153
150
145
137
131
129
133
135
139
141
139
137
133
130
133
138
145
150
147
141
134
132
145
161
165
149
130
122
125
134
141
142
142
145
145
145
145
141
136
132
127
131
138
143
147
153
160
164
163
127
131
137
142
138
136
136
134
131
127
130
136
141
142
143
137
132
131
135
143
144
141
137
140
145
147
137
127
127
137
149
157
157
156
149
146
143
146
150
149
146
145
154
160
156
148
149
162
171
162
120
127
138
144
144
146
153
155
152
141
132
129
130
139
143
148
144
140
141
148
152
149
142
139
143
148
148
143
141
144
150
159
166
163
151
134
130
137
148
150
144
142
151
159
155
146
140
142
141
138
137
140
147
157
159
157
156
157
157
151
141
129
123
125
137
150
155
152
152
153
158
152
143
139
150
162
160
148
136
134
136
140
142
143
141
138
138
140
145
142
133
126
131
140
145
148
145
139
135
137
128
127
140
154
154
144
135
138
146
150
148
147
142
140
140
143
147
147
143
146
146
145
139
137
142
148
144
134
138
144
151
141
128
128
144
160
160
149
137
139
143
146
147
144
148
153
154
149
142
145
118
124
137
147
142
131
130
139
150
152
150
157
166
163
149
131
127
131
137
136
137
140
141
136
131
126
128
139
154
171
175
163
146
141
149
158
152
138
132
145
164
175
170
156
148
146
140
138
138
141
143
144
145
144
144
144
144
150
152
151
149
149
154
154
141
126
117
126
143
146
144
143
144
145
139
137
142
153
163
163
159
155
156
153
150
145
146
146
149
152
159
157
146
136
130
129
135
139
142
145
153
143
131
129
137
143
141
136
137
144
148
147
142
141
142
138
133
137
148
157
150
140
139
145
149
151
151
151
154
148
138
138
144
151
151
147
148
152
154
148
143
142
142
134
125
126
139
156
162
156
139
134
128
124
130
129
127
125
130
137
140
141
138
140
143
145
139
136
139
145
144
140
140
147
150
145
140
139
147
151
149
141
139
145
148
149
148
145
142
141
143
153
161
154
140
135
145
156
158
150
135
137
139
137
134
133
134
138
140
136
132
131
134
139
143
143
139
136
134
137
141
144
149
148
145
139
138
139
146
154
153
146
141
140
144
142
142
142
144
145
143
143
147
152
154
153
150
154
155
152
137
134
136
140
140
143
147
155
153
144
131
129
134
139
143
146
151
151
147
140
138
141
143
138
136
137
141
146
148
145
141
142
148
151
145
137
138
147
154
149
132
117
124
146
159
160
154
154
159
157
136
130
133
141
144
146
150
155
151
138
126
124
129
138
144
146
150
152
147
140
136
137
139
139
138
141
146
147
143
134
130
139
148
150
145
141
148
155
153
139
127
126
139
148
143
134
134
150
161
159
147
144
142
141
142
147
147
143
130
116
106
113
128
140
148
146
144
137
138
141
141
141
140
140
143
145
148
147
141
138
140
144
145
137
131
136
148
154
148
139
134
141
150
147
135
127
134
152
165
165
144
145
141
139
143
150
157
148
133
122
121
128
134
135
137
139
143
142
143
142
138
130
125
128
137
144
150
152
153
152
152
150
145
138
132
130
138
142
145
143
142
143
143
146
148
147
147
153
166
171
130
136
140
143
147
152
159
161
157
156
157
153
142
126
119
133
146
157
150
139
124
117
121
129
139
144
149
152
151
147
140
139
142
143
145
144
141
140
145
147
154
158
159
161
158
149
136
135
146
156
141
141
143
147
147
143
137
140
146
154
154
147
133
121
119
133
148
157
152
141
137
140
147
146
144
141
137
136
132
130
130
131
133
138
141
147
151
150
148
148
154
160
163
160
150
140
134
135
143
152
152
143
136
136
139
138
133
130
130
134
137
133
126
119
121
132
147
156
153
150
154
159
154
142
127
122
132
141
149
153
153
150
146
141
138
135
138
142
149
149
145
138
136
137
142
149
157
165
162
155
145
140
131
123
124
132
136
135
132
134
142
154
152
139
130
133
145
151
149
144
143
150
152
139
120
115
134
155
169
164
153
146
147
146
139
136
135
144
154
161
151
138
129
131
143
158
169
174
166
155
129
135
131
126
121
125
132
136
135
140
155
171
175
164
152
148
149
148
141
137
140
150
155
151
141
136
142
148
145
135
128
128
131
132
133
136
144
153
161
167
165
155
151
153
160
161
158
153
151
152
134
135
133
130
136
136
138
139
140
140
149
153
154
154
156
161
161
152
142
144
155
162
159
151
148
152
151
146
132
128
138
146
144
132
123
123
134
145
154
156
154
151
155
169
176
170
147
134
139
151
150
147
142
142
141
148
150
146
141
133
134
141
143
145
148
154
159
157
156
154
158
163
160
154
150
152
154
151
147
145
149
155
155
151
140
134
135
142
147
149
135
130
140
156
168
157
139
133
144
152
143
143
142
144
143
142
139
133
128
127
133
144
152
147
140
135
143
155
160
158
156
163
170
165
150
139
141
154
164
158
146
137
142
149
154
149
147
146
142
134
125
124
131
144
146
142
140
146
158
156
138
135
134
135
139
137
135
127
126
131
138
148
148
143
135
135
142
154
155
154
151
151
153
151
143
133
141
154
165
161
148
137
137
142
144
144
144
142
138
131
128
128
135
137
136
138
147
160
166
162
148
141
131
123
123
131
136
140
142
147
152
152
145
138
144
151
160
156
150
143
136
133
135
137
145
150
153
152
149
147
150
154
158
152
145
140
139
140
143
147
148
144
139
136
133
138
149
162
167
162
150
146
138
127
123
128
133
135
142
145
151
155
150
148
152
157
160
152
146
148
150
150
144
145
151
158
155
141
125
124
136
155
162
158
146
141
142
144
148
149
148
144
138
132
131
138
150
162
165
158
134
137
139
136
134
133
133
135
131
131
134
140
148
155
157
155
147
140
140
152
161
161
150
137
132
137
146
147
144
138
137
143
146
143
142
141
143
147
144
139
139
140
136
132
130
137
144
147
148
151
133
133
133
132
131
132
132
135
138
138
136
137
142
151
156
154
148
141
135
133
135
138
139
132
130
138
152
170
177
168
155
141
136
139
146
147
140
137
138
144
147
148
143
142
143
146
146
145
143
148
134
135
133
133
131
129
129
134
143
146
144
139
138
142
149
150
150
151
141
126
113
117
134
149
154
154
153
157
160
157
154
149
145
149
155
150
139
130
135
148
158
157
145
143
152
164
168
161
152
149
132
138
145
153
155
148
140
136
136
134
132
128
130
137
144
145
146
146
139
127
121
125
136
148
151
146
137
130
122
128
146
157
157
147
142
143
141
136
137
145
152
152
141
132
142
160
165
151
138
143
133
143
156
159
151
145
139
137
135
132
130
134
141
146
145
144
139
129
118
114
119
127
128
129
133
143
143
136
125
127
141
154
154
142
136
139
145
147
142
144
146
146
136
130
134
142
141
129
122
139
141
142
144
142
139
137
138
136
136
140
150
157
155
143
138
139
136
130
123
119
127
133
125
123
130
146
157
150
136
134
140
148
153
147
145
147
150
150
147
145
145
148
150
148
148
146
143
138
132
136
144
139
130
129
139
147
144
132
130
138
152
155
139
123
119
132
140
144
138
137
138
138
131
125
126
140
152
152
143
136
137
147
158
160
156
153
155
159
152
144
140
146
156
160
154
154
158
155
143
130
148
141
130
130
139
146
143
131
129
141
154
148
133
127
132
143
147
147
144
144
142
136
133
132
131
134
139
146
144
136
136
143
154
156
149
143
151
158
153
142
135
143
157
163
156
152
155
152
143
127
141
140
139
138
142
143
135
141
151
161
161
154
148
150
156
153
145
142
149
155
152
138
133
134
136
132
123
120
123
133
137
141
147
145
137
132
136
147
151
147
143
149
162
170
160
151
145
146
146
143
132
132
138
146
148
146
142
143
147
154
158
156
152
149
149
148
143
141
147
158
158
151
139
135
131
128
120
117
122
134
143
144
148
150
148
143
141
148
151
151
149
151
157
162
158
151
147
150
152
152
136
128
127
134
150
159
151
135
125
130
147
157
153
143
139
146
149
147
143
143
149
153
152
144
136
132
134
139
143
147
147
146
150
156
162
161
156
149
147
150
155
156
153
147
148
153
156
158
153
153
137
128
124
133
143
152
146
140
134
133
136
141
139
135
131
134
138
139
141
144
146
145
137
130
131
136
141
142
143
146
152
155
149
139
137
144
154
152
142
129
124
133
146
157
158
150
144
150
157
152
133
135
141
142
142
139
135
134
134
137
140
141
140
139
139
141
140
140
142
147
147
142
135
129
133
136
141
141
143
148
151
144
136
138
147
159
156
146
135
130
130
133
141
147
147
144
139
135
140
145
127
137
143
145
142
137
131
127
127
134
143
146
148
146
145
144
143
141
145
146
146
140
138
148
155
159
150
143
143
146
146
140
134
139
154
161
151
141
136
145
153
156
154
148
145
140
140
149
160
164
129
135
137
142
146
151
152
141
130
128
133
147
154
150
145
144
150
156
155
145
135
130
136
148
161
165
159
151
144
141
137
138
147
155
154
145
139
140
145
151
156
157
158
158
153
153
159
168
169
162
130
134
141
148
152
151
144
140
129
126
133
146
144
134
128
140
162
173
165
145
134
134
136
142
139
142
152
153
149
136
130
133
148
153
141
129
128
133
140
142
141
143
145
146
143
148
157
157
150
145
134
138
142
144
143
135
126
125
129
134
143
146
138
122
116
128
143
148
144
141
144
153
154
146
135
131
140
150
153
147
136
130
129
130
128
127
129
135
140
145
147
151
145
134
126
125
134
142
149
157
137
138
136
134
132
130
130
131
132
139
145
147
143
137
134
131
129
129
131
141
149
156
158
154
147
140
138
144
152
153
147
138
132
131
135
139
144
147
146
150
158
168
167
157
141
134
139
151
162
163
139
140
139
138
143
145
144
136
132
133
140
147
150
152
150
146
149
151
156
156
154
153
151
150
145
140
136
135
136
138
143
152
159
159
154
150
149
148
144
144
152
164
170
165
156
151
152
153
152
146
140
145
145
141
146
154
156
148
136
129
127
130
131
131
132
142
153
161
162
156
150
147
146
145
142
134
135
138
139
138
139
144
149
154
154
155
152
147
140
140
144
147
146
141
142
152
157
158
155
156
139
144
142
136
138
145
153
151
142
134
130
128
127
126
127
129
139
149
151
143
133
128
133
143
146
145
142
145
151
153
144
132
126
133
146
156
157
153
149
143
138
131
127
134
149
164
166
161
159
165
130
133
133
135
134
133
131
129
132
136
139
137
137
136
139
141
143
146
146
140
131
121
126
138
147
147
144
146
151
151
147
140
141
145
152
156
158
157
153
143
131
125
132
152
171
178
167
149
138
137
131
129
128
131
135
136
131
123
123
131
135
131
123
128
138
148
150
143
136
135
137
143
143
139
137
138
144
151
153
144
139
137
146
156
159
155
152
146
145
144
143
147
150
152
155
155
154
149
142
138
144
140
132
129
135
146
152
153
150
144
135
124
118
119
125
137
142
140
135
135
141
150
150
144
137
138
148
159
159
146
135
133
142
152
156
153
147
143
141
149
158
161
154
142
136
139
147
153
152
148
147
150
148
140
134
134
144
158
166
163
152
136
124
123
127
133
137
140
141
143
140
135
133
135
141
146
150
152
151
145
146
149
153
154
153
148
145
145
146
149
150
148
145
143
141
143
145
147
150
151
138
142
147
143
134
125
123
134
149
159
157
146
140
137
139
142
139
137
141
145
143
135
126
131
142
149
146
135
131
138
149
154
153
148
145
143
143
146
150
149
142
142
142
142
142
137
137
146
159
161
133
132
135
136
134
132
131
133
132
135
138
142
143
144
145
147
141
134
136
145
148
144
138
136
144
150
141
131
129
139
149
150
140
129
126
132
141
147
152
150
145
143
144
142
135
134
144
160
167
158
137
137
138
140
137
138
140
139
132
125
125
130
133
139
141
146
147
147
149
151
151
145
138
137
144
153
151
144
145
151
154
155
152
143
134
133
134
143
148
149
146
143
144
145
147
151
160
162
152
139
138
145
148
146
143
141
142
143
144
144
140
133
128
124
131
141
148
152
156
161
162
153
141
136
143
153
152
146
143
149
152
154
154
158
161
152
140
135
135
139
138
128
131
141
157
169
171
160
147
141
132
139
145
147
143
137
135
139
147
150
153
149
139
131
134
136
135
134
138
148
160
160
147
137
136
140
134
128
131
143
151
145
141
148
165
168
152
134
126
129
132
128
128
135
146
153
158
155
151
147
126
134
144
152
147
139
136
140
147
146
144
146
146
143
135
131
127
128
131
135
140
146
145
141
136
131
126
126
138
150
156
150
141
143
154
159
151
138
130
133
138
137
136
134
138
138
138
140
141
144
130
138
149
161
166
164
161
154
148
143
138
137
139
139
134
128
129
136
146
146
142
140
142
146
147
145
143
147
153
153
150
142
139
139
140
143
147
146
146
145
142
137
132
129
133
137
140
142
143
147
141
134
133
141
153
162
161
151
147
145
146
140
137
139
141
141
137
140
155
162
157
144
141
146
146
142
138
146
152
150
138
126
125
133
138
144
148
153
155
149
145
138
131
124
128
137
152
160
157
149
154
143
135
133
137
140
139
136
134
138
140
137
138
144
152
150
143
137
139
147
149
143
143
148
148
140
132
136
145
146
141
129
128
134
139
144
147
148
145
145
146
149
149
140
133
138
150
159
152
140
156
156
155
152
149
143
136
129
126
126
127
133
139
147
153
155
149
139
133
132
138
142
149
153
152
148
142
140
144
146
142
137
135
137
137
135
132
137
141
143
141
143
149
151
148
141
141
142
147
144
149
145
147
152
153
148
140
136
133
137
143
145
143
141
145
152
157
153
145
138
136
138
140
140
140
141
144
146
149
150
143
138
137
137
133
130
133
143
150
144
131
125
133
147
146
138
133
137
147
151
143
142
141
145
140
135
137
142
150
148
147
144
141
139
140
143
147
149
143
135
130
134
138
137
130
126
125
134
144
146
142
140
140
141
143
145
149
152
148
139
130
131
140
148
142
134
131
137
147
153
140
141
143
144
140
135
136
139
138
134
126
130
138
152
154
149
145
137
133
134
137
145
145
138
130
120
120
121
127
133
137
140
142
142
145
148
149
146
140
139
145
154
157
151
144
138
143
152
160
160
126
121
128
138
144
145
141
135
127
120
123
136
147
157
164
164
157
148
147
150
155
154
149
142
136
139
140
142
141
141
147
147
147
144
144
142
137
133
134
143
161
170
161
147
135
134
143
155
164
163
119
119
129
139
145
140
131
127
127
133
143
148
147
142
144
152
157
155
153
153
151
149
150
153
157
161
163
161
157
153
152
150
148
146
144
141
136
133
135
144
158
165
160
147
134
128
132
139
150
156
143
147
152
157
150
138
124
120
127
138
146
144
137
131
133
140
148
155
152
149
147
148
152
157
159
157
150
144
140
136
134
137
138
138
139
136
137
137
139
143
144
145
145
149
148
144
138
138
144
151
150
148
146
148
147
141
137
134
137
138
140
137
131
128
136
149
159
160
155
150
150
153
155
147
142
139
142
143
138
135
135
138
143
144
141
133
127
131
142
149
146
137
133
141
154
159
156
152
150
156
135
139
137
135
135
136
139
137
136
136
137
139
137
130
131
145
157
161
154
150
151
157
154
143
129
126
136
147
152
146
138
144
156
165
160
142
129
128
144
161
164
154
142
138
146
157
159
159
154
157
130
139
143
138
136
137
139
137
128
124
133
144
146
137
130
132
139
142
141
142
149
157
157
148
137
132
138
145
144
136
136
143
150
153
152
146
145
144
149
155
158
153
147
143
148
153
155
153
149
153
135
133
130
130
139
151
155
148
134
126
133
143
146
142
136
138
142
143
140
139
144
151
152
147
145
148
151
147
138
133
139
147
148
136
131
135
147
156
150
137
124
122
134
148
155
151
139
135
140
152
143
136
127
127
136
147
152
150
142
138
135
137
138
136
134
138
146
147
146
140
135
132
130
129
132
143
151
150
147
143
144
149
147
137
127
130
146
156
155
139
122
120
134
150
154
145
136
139
151
156
146
141
141
143
142
133
129
133
142
142
136
133
132
131
129
129
135
144
149
149
141
134
130
127
127
128
135
138
146
147
147
150
147
142
135
135
144
149
145
135
121
122
134
147
151
153
155
162
170
166
141
133
136
145
147
145
141
144
145
141
133
130
135
145
144
143
137
139
144
148
146
144
139
138
136
134
134
135
140
145
151
157
154
147
139
134
131
131
127
122
116
117
127
137
148
153
160
163
162
161
137
130
130
135
144
152
159
155
146
134
131
137
150
159
167
167
160
149
138
126
124
129
136
139
143
145
148
148
146
147
153
159
161
154
144
136
127
126
130
132
135
136
137
140
146
147
146
145
147
148
138
143
142
137
136
139
138
136
128
129
139
152
156
156
157
160
161
150
137
125
125
133
141
139
139
141
148
154
153
149
147
151
154
151
144
141
143
143
142
141
148
155
159
156
149
144
145
147
148
147
143
146
141
136
133
136
136
132
128
132
139
144
146
142
144
145
145
142
140
144
149
152
145
133
125
130
147
156
153
140
132
137
144
149
147
146
148
146
141
135
136
144
152
153
148
144
145
145
144
144
136
138
135
134
135
139
141
145
141
138
137
138
142
146
151
148
146
144
145
150
155
150
139
131
130
138
150
158
153
138
130
129
141
155
161
153
147
139
138
140
141
141
138
141
146
146
146
142
139
144
135
137
140
143
141
140
134
134
134
136
138
140
145
154
155
151
149
150
148
141
133
134
138
146
152
156
161
165
163
151
142
138
141
150
161
159
147
136
134
144
154
154
148
145
149
157
157
150
142
147
145
140
140
146
148
142
137
134
136
136
137
140
142
145
148
148
150
150
143
129
123
128
139
147
152
156
160
163
160
155
156
157
151
143
143
149
151
142
128
128
143
159
164
156
150
154
153
147
136
138
145
137
133
136
141
146
151
149
142
138
134
133
137
141
144
146
147
144
138
130
131
133
136
133
134
142
144
142
135
140
155
169
167
151
138
138
145
146
140
138
145
155
160
153
146
143
141
137
135
136
137
131
127
129
138
146
151
149
140
132
128
131
137
139
140
140
137
133
129
134
141
141
131
127
130
139
141
133
131
135
151
165
168
156
143
134
133
138
144
145
147
150
153
152
147
146
146
146
142
141
146
144
138
134
139
144
145
138
132
127
126
129
133
134
135
135
134
134
138
144
152
155
148
139
136
144
154
156
155
151
150
152
156
153
145
138
141
145
147
144
142
144
149
151
149
152
157
155
148
140
162
154
141
135
138
142
141
135
131
129
133
135
138
145
149
148
146
141
144
150
154
158
155
148
138
142
154
165
167
156
149
147
150
149
144
145
154
162
159
147
143
147
153
152
148
146
154
158
151
139
139
130
129
135
138
139
133
130
132
137
141
142
153
165
168
158
144
136
142
149
152
142
136
134
138
139
144
149
152
152
149
148
148
146
141
136
137
144
149
148
151
160
168
165
154
147
148
156
154
142
126
117
123
134
143
140
131
127
132
141
146
146
144
149
156
156
146
138
138
142
145
137
130
131
139
148
151
150
150
150
148
149
151
153
150
144
139
140
145
152
160
165
169
168
162
154
150
146
146
149
141
131
126
134
147
151
142
131
131
140
150
149
134
125
132
145
151
147
138
136
139
142
144
147
151
157
164
165
160
151
146
146
151
157
161
159
156
155
155
158
163
165
165
162
160
157
154
148
148
157
138
122
115
122
138
148
149
143
140
141
145
147
141
135
133
134
134
135
133
139
148
153
148
143
143
149
151
142
127
121
127
136
137
134
138
151
159
157
148
136
131
133
143
154
160
154
143
135
141
150
137
138
139
136
134
135
135
135
137
138
142
143
137
128
125
131
134
136
137
143
146
147
142
138
139
148
150
145
136
134
138
138
137
138
147
155
157
153
144
135
129
131
142
160
167
159
141
128
134
151
136
141
145
145
141
134
126
122
123
133
135
131
123
121
122
130
136
140
140
144
143
142
140
145
152
153
148
140
140
142
144
147
146
152
157
157
151
145
144
148
152
154
158
162
162
154
143
139
143
152
134
133
133
132
132
132
132
137
139
136
132
129
125
123
121
125
134
144
149
144
138
132
132
142
151
157
159
153
145
141
136
136
143
150
150
146
141
143
148
152
157
160
163
164
158
148
142
141
146
151
134
137
139
140
138
135
138
144
144
141
142
148
147
133
118
119
129
141
145
141
138
139
138
138
143
151
160
159
149
137
129
132
137
141
138
133
133
133
133
133
137
149
163
164
155
147
137
139
143
148
140
145
149
152
152
145
140
135
130
129
139
148
147
134
119
119
128
130
128
126
134
151
155
148
138
137
142
145
147
142
140
136
135
131
132
132
132
128
118
121
136
155
165
159
144
136
138
143
148
153
139
136
134
137
143
144
140
135
130
128
130
138
142
137
133
136
139
140
133
125
128
139
148
145
134
126
126
136
144
149
143
138
136
135
136
142
146
141
138
138
150
166
171
157
135
126
135
148
152
151
135
127
125
131
140
143
141
137
132
131
137
144
151
151
147
144
150
159
161
151
138
133
137
141
134
126
124
133
139
137
138
143
152
157
149
143
143
146
148
143
145
148
152
152
145
137
135
133
132
134
146
146
140
140
145
154
155
144
133
130
133
137
143
146
142
138
141
152
161
156
143
136
142
150
148
141
134
136
141
143
145
149
151
154
148
144
141
139
141
144
145
143
140
144
149
152
150
141
137
143
157
160
151
144
145
152
153
146
137
133
133
136
140
144
141
135
132
136
146
145
138
131
134
145
152
149
146
147
156
160
164
154
146
138
144
147
147
145
146
150
156
156
150
148
158
167
168
162
157
154
131
134
133
133
131
131
134
139
145
150
154
156
157
159
158
149
143
139
139
139
135
130
129
137
141
144
148
154
156
153
151
152
153
154
152
147
149
151
153
151
150
145
143
149
163
172
170
158
144
136
110
115
120
121
118
121
130
139
148
151
153
153
154
156
158
154
151
140
134
134
140
150
156
151
142
141
146
153
153
141
132
135
147
156
152
143
137
139
142
141
139
135
132
133
141
154
161
155
144
138
130
139
147
142
135
130
128
132
138
146
148
147
140
135
132
130
129
131
135
140
146
155
156
151
141
138
145
153
155
144
130
122
125
134
140
142
139
136
137
142
151
159
154
146
140
144
155
161
160
158
145
154
160
155
144
132
125
130
138
147
151
146
137
129
123
121
123
131
137
148
150
147
138
132
133
141
146
152
156
152
146
139
136
139
141
142
143
145
151
154
161
169
170
165
155
144
142
149
153
152
135
139
145
144
138
131
129
134
143
150
148
143
134
133
140
144
141
134
132
139
144
144
140
136
138
143
145
142
142
142
148
148
149
146
140
135
138
143
150
153
156
155
154
152
145
141
139
144
150
147
136
136
135
134
135
135
137
137
136
138
138
137
137
137
143
147
142
133
128
132
140
144
148
149
148
143
138
134
133
137
140
138
135
131
132
134
142
142
141
141
151
155
154
147
144
147
154
157
153
146
144
142
139
134
135
135
136
135
134
138
144
147
145
140
136
134
135
137
138
139
139
140
142
142
140
138
136
140
148
151
147
140
134
136
140
149
149
145
138
140
149
159
161
158
152
153
158
155
149
143
141
142
139
140
137
136
132
131
133
141
153
155
150
139
133
135
137
140
144
147
149
145
140
136
138
142
146
147
151
155
150
144
148
154
158
152
141
134
136
142
146
148
156
157
156
152
145
141
143
144
138
140
141
143
143
140
135
131
132
138
148
148
140
134
133
137
137
133
133
144
153
156
149
143
147
150
147
139
137
141
142
141
143
150
158
151
138
131
135
141
143
142
143
148
148
147
148
154
154
146
141
143
146
151
150
146
138
133
130
132
136
136
135
131
134
139
138
135
133
137
141
147
147
150
157
156
144
130
128
138
142
140
141
145
154
155
146
138
140
144
143
140
139
142
147
153
163
168
161
147
135
141
149
156
157
150
142
135
132
134
137
137
135
130
134
144
154
157
152
147
138
133
138
148
156
155
148
143
143
148
146
141
138
143
151
153
150
147
144
145
142
138
138
141
151
158
160
154
151
149
130
134
139
147
146
143
138
137
140
143
141
137
133
134
136
146
151
157
162
162
149
136
131
134
136
133
135
142
152
153
145
135
133
138
143
148
151
153
151
147
144
140
142
145
152
154
144
134
133
145
142
142
142
141
139
139
140
140
145
147
144
139
135
138
143
145
146
149
157
161
153
140
132
133
133
129
129
137
145
148
144
136
136
141
144
146
150
152
150
148
147
148
149
148
148
146
143
139
136
138
153
146
144
148
154
154
146
136
132
139
144
146
142
139
142
147
147
146
147
148
145
138
134
138
147
151
147
142
143
145
146
148
149
147
140
138
138
141
143
143
145
153
153
148
136
133
139
144
147
142
146
137
137
145
156
153
138
120
115
126
142
148
142
133
135
144
148
147
142
141
140
139
134
137
145
150
148
145
147
151
154
152
145
135
126
128
136
142
144
140
140
150
155
149
134
127
132
140
142
142
139
138
139
140
136
127
121
121
128
135
139
137
131
128
129
135
144
148
144
138
139
146
149
147
145
141
146
152
162
164
158
148
142
141
142
144
149
147
144
140
139
150
153
155
154
149
145
139
138
139
131
137
143
139
128
119
123
136
147
146
140
137
133
133
132
135
142
148
145
141
145
154
162
159
148
142
146
155
161
154
144
139
141
147
158
159
152
145
142
144
153
156
154
155
158
160
157
152
149
143
120
114
120
128
130
127
126
134
143
144
142
143
146
150
152
149
146
144
144
148
152
157
157
154
148
145
146
143
139
138
135
135
140
146
148
146
139
131
131
143
160
167
155
141
131
132
141
151
156
150
122
111
116
128
135
133
128
131
135
139
143
144
150
158
157
149
143
139
143
149
151
150
149
147
145
143
139
136
135
136
139
144
145
145
142
136
131
126
126
138
147
154
148
136
129
128
136
145
154
155
136
134
139
148
151
146
138
135
136
138
139
140
145
147
144
136
132
138
146
149
147
144
144
144
142
141
142
145
147
147
145
144
144
144
140
133
129
130
137
143
144
142
143
152
160
162
156
151
154
158
134
135
138
143
145
141
138
138
140
139
137
137
137
136
138
140
146
149
148
147
145
144
146
147
145
145
144
145
146
142
141
142
144
145
143
137
132
133
141
152
151
149
148
155
166
164
153
145
147
156
123
127
135
140
135
133
136
141
141
139
137
136
132
131
136
145
154
151
146
143
144
145
149
149
148
145
139
131
130
133
139
143
148
149
148
143
135
133
140
153
163
161
153
144
144
145
139
135
133
143
134
143
156
156
151
149
147
146
143
138
137
137
135
131
130
132
138
140
138
139
141
143
146
146
146
143
139
134
132
136
140
144
146
146
146
144
144
139
140
140
146
147
139
130
133
140
146
143
135
140
141
147
148
148
146
153
157
156
148
143
141
140
136
131
126
126
130
138
141
141
137
135
138
142
146
148
151
152
149
144
141
141
141
135
135
141
152
159
154
139
129
122
122
127
136
147
152
153
150
149
135
130
122
119
123
133
144
151
152
151
146
137
130
128
128
129
132
140
144
142
137
133
137
140
145
146
150
151
148
144
140
140
139
137
138
143
152
160
161
154
145
141
143
147
150
149
154
161
164
160
134
122
121
127
128
125
123
133
144
150
141
131
126
131
136
135
130
129
133
140
139
137
138
138
140
142
140
138
140
143
144
145
144
144
144
148
153
155
153
149
147
151
151
150
149
149
152
154
153
148
141
136
142
152
148
134
128
134
147
149
138
128
130
139
145
140
132
131
141
150
153
148
138
134
136
137
135
134
135
141
148
152
150
147
146
149
152
149
140
130
123
123
129
135
143
145
143
138
132
134
136
139
150
157
153
148
147
153
155
147
139
136
142
149
148
141
136
142
151
156
155
150
140
134
130
131
133
136
138
141
147
152
150
146
143
143
147
145
137
128
123
124
131
139
144
143
139
132
133
141
133
140
144
145
148
149
148
143
135
135
143
149
154
152
143
138
136
137
140
144
146
150
144
136
125
122
132
146
155
154
149
148
145
143
141
144
148
147
141
138
142
156
165
165
155
142
135
133
138
145
154
150
141
139
144
150
144
130
121
129
142
153
149
140
136
135
138
140
141
145
148
150
144
136
129
130
139
149
155
152
149
146
146
149
147
148
149
149
146
143
150
162
169
167
153
141
134
137
141
147
157
151
142
142
154
163
156
141
126
127
138
144
145
138
136
138
141
146
154
160
160
153
141
133
133
140
146
146
143
139
140
145
158
164
162
153
148
147
149
153
154
149
145
145
144
144
145
147
150
151
136
136
136
142
151
162
156
145
135
130
134
141
149
154
151
146
142
144
148
148
148
140
135
129
131
141
153
157
154
144
140
141
152
163
168
165
155
147
144
149
152
148
142
138
143
152
158
153
146
142
128
119
116
122
132
138
139
141
142
144
147
151
152
156
153
149
148
144
136
128
126
128
127
125
131
146
164
171
161
150
141
141
140
141
149
161
164
150
131
123
134
151
153
147
144
149
155
153
141
134
140
126
117
122
131
141
147
148
147
149
150
147
145
143
143
144
145
145
141
135
132
130
127
128
134
146
153
146
137
135
142
149
144
131
125
135
148
152
144
135
140
153
157
151
145
145
154
158
157
148
142
143
139
138
141
148
152
151
143
136
129
128
136
142
145
140
138
140
143
148
147
138
131
135
143
149
142
129
125
134
147
152
146
135
124
121
128
139
146
147
147
147
148
148
144
144
146
151
157
159
140
149
150
145
141
142
146
146
140
130
121
122
134
146
151
149
142
139
142
147
149
146
141
143
146
151
150
145
144
147
150
151
148
142
136
130
130
134
142
146
146
143
142
140
143
140
136
132
138
151
137
141
142
141
139
139
139
140
139
134
129
131
141
152
157
154
148
142
141
144
151
157
162
154
146
145
152
161
166
162
154
151
151
148
139
133
136
144
151
157
157
154
147
141
139
140
144
146
147
149
132
131
135
138
139
134
130
131
135
133
127
130
144
159
162
154
138
128
128
134
146
162
169
164
152
146
151
163
171
165
156
153
151
152
147
138
133
135
145
155
159
160
152
146
141
148
159
170
165
151
138
136
145
152
148
140
131
131
137
139
132
128
134
149
161
157
142
133
130
135
142
149
158
164
166
165
164
163
160
153
144
142
148
155
156
147
136
132
137
145
151
151
149
152
159
166
170
169
163
156
144
141
143
149
151
148
142
142
149
154
150
140
131
135
151
159
158
152
146
143
141
140
142
148
157
163
165
162
158
150
144
143
148
154
152
150
151
152
150
144
137
137
144
154
163
169
167
165
160
164
139
137
132
128
126
130
133
140
143
145
150
148
145
142
143
147
145
139
133
132
133
136
139
141
145
152
157
153
145
140
142
148
145
141
141
142
147
148
150
156
161
163
161
161
164
157
144
130
132
148
137
142
145
140
131
127
126
133
138
145
151
152
147
143
141
145
145
142
141
147
154
156
152
143
143
150
154
150
145
144
148
154
158
154
148
144
146
154
157
156
150
148
155
166
172
161
143
131
140
165
140
142
147
149
145
136
127
124
129
136
137
133
128
132
140
147
148
145
142
145
152
157
154
145
136
129
128
132
142
150
156
159
162
158
149
141
142
156
163
157
144
132
135
146
153
149
138
132
142
163
140
135
133
133
133
133
132
138
142
139
131
125
123
131
140
143
144
142
140
140
141
147
150
147
139
129
124
128
141
154
159
157
148
143
141
144
150
156
159
150
138
132
136
144
148
145
141
138
144
158
144
141
137
133
127
128
138
149
150
142
134
134
145
149
142
138
130
132
133
138
142
147
148
146
147
151
145
137
134
141
151
155
148
141
141
146
151
146
140
135
138
148
158
160
157
151
147
146
150
157
146
150
151
148
141
139
140
146
142
130
122
129
138
144
143
141
139
134
132
134
139
144
141
140
141
150
149
137
129
130
146
158
154
146
138
138
136
132
129
135
146
162
162
156
149
149
150
152
151
151
142
135
134
140
143
141
140
142
141
131
119
115
119
129
138
144
150
153
146
135
130
132
136
138
135
134
136
136
134
133
140
146
151
144
133
128
132
137
140
142
146
151
149
139
132
133
146
151
150
147
138
121
116
126
139
142
139
140
142
145
142
136
135
136
136
136
140
151
155
146
137
134
142
148
141
128
124
132
135
132
126
134
146
148
136
126
131
142
153
148
139
132
139
146
150
148
147
147
147
147
144
131
120
127
142
149
142
135
135
143
151
152
149
147
142
134
130
136
145
144
140
139
147
156
150
133
123
122
130
136
144
151
158
155
147
138
134
140
150
152
145
136
141
152
162
163
151
144
142
146
153
147
138
135
143
143
135
129
133
143
152
153
149
149
148
141
135
134
139
145
145
142
142
143
143
136
129
127
138
150
165
168
160
152
145
139
138
139
144
153
158
156
149
147
152
155
152
148
145
144
143
146
145
141
136
130
133
140
149
154
154
152
149
153
155
150
142
137
139
148
152
150
143
138
138
140
142
143
143
147
150
151
149
141
133
134
140
148
149
151
152
151
143
138
139
144
151
153
147
140
126
139
148
145
136
131
139
153
156
150
140
140
148
155
156
149
142
137
137
141
149
155
158
153
145
142
144
149
146
141
137
142
147
145
137
135
142
152
155
150
143
137
132
125
130
140
151
153
144
139
124
136
148
150
140
130
125
129
135
137
139
143
148
151
149
142
135
137
140
144
149
153
153
148
141
140
144
152
156
152
148
142
141
142
141
146
150
153
151
148
148
147
148
146
143
147
154
154
147
143
129
134
143
148
143
133
125
125
129
138
144
148
148
143
141
139
139
139
142
149
152
151
143
136
136
141
147
152
155
152
145
138
135
135
137
134
137
141
149
153
156
153
156
159
154
151
153
152
152
149
134
140
145
147
147
147
145
141
139
138
139
139
137
136
138
142
142
138
136
138
143
147
149
150
151
151
148
144
141
140
141
141
146
147
139
130
124
132
147
159
159
150
138
139
147
152
152
151
148
146
139
141
144
144
145
146
145
141
138
135
133
130
130
133
136
139
140
136
133
133
137
144
153
158
153
146
139
141
145
148
146
144
149
153
155
151
146
142
143
152
156
152
144
144
153
164
163
152
147
146
143
135
126
130
137
142
142
140
141
145
147
144
141
139
138
137
138
140
142
144
146
149
156
151
139
125
129
143
155
157
146
134
134
140
152
154
153
146
140
142
152
166
171
168
163
157
155
152
150
157
134
122
123
134
141
145
143
141
143
151
161
163
156
143
138
139
146
152
151
148
147
147
143
135
126
123
131
144
148
144
137
133
135
138
138
142
146
150
148
142
143
155
170
173
157
136
126
131
145
157
136
132
133
141
146
146
140
136
138
144
153
157
152
143
138
140
143
145
143
146
144
140
136
132
137
143
143
141
138
141
142
144
147
145
137
136
140
153
156
151
144
150
159
161
151
137
131
138
142
141
146
140
136
139
141
140
136
134
133
136
138
144
144
141
141
142
140
135
137
148
153
152
146
148
156
162
155
143
138
141
144
145
148
149
147
142
137
140
153
162
165
162
159
156
152
156
165
165
149
128
141
140
141
140
138
135
132
132
133
136
137
137
135
134
137
144
144
145
146
151
153
149
147
150
159
164
161
148
143
142
143
142
147
156
158
151
141
134
141
149
159
159
154
155
158
165
164
157
145
137
130
139
151
152
140
130
126
132
136
140
137
133
129
126
128
135
143
150
154
151
143
135
134
140
147
150
149
151
154
152
146
140
140
144
148
150
150
152
148
144
141
141
148
160
168
161
144
132
136
150
130
139
147
147
138
129
129
137
141
140
136
129
129
128
128
131
139
148
159
157
144
133
127
131
134
135
140
147
155
153
149
144
139
140
142
147
153
155
153
146
142
143
146
152
155
152
143
138
142
152
141
128
122
128
140
148
148
141
135
137
139
140
135
131
130
132
135
144
154
159
155
139
126
126
133
140
142
141
143
150
155
158
153
147
144
148
153
153
147
143
144
151
149
136
129
138
154
161
154
145
144
125
116
127
150
163
155
136
126
130
137
141
134
128
131
135
135
132
138
147
154
145
136
136
143
146
143
139
140
151
165
166
158
147
140
141
147
145
138
134
141
152
151
140
129
134
154
163
154
143
135
133
132
136
141
143
137
130
128
130
135
132
129
128
135
150
154
151
141
136
139
147
153
158
156
149
144
146
154
162
163
160
155
149
144
138
138
138
138
139
145
150
149
143
143
146
153
152
151
149
130
130
134
133
125
118
121
132
142
144
140
137
133
131
133
142
155
156
147
135
134
145
158
165
161
155
159
166
167
160
152
148
151
152
151
142
137
136
141
149
155
153
148
143
145
147
148
150
152
155
130
124
123
123
120
115
122
138
153
151
144
141
142
136
133
132
133
134
134
134
135
141
148
149
149
151
152
151
146
139
140
143
148
147
144
141
137
138
140
146
149
153
150
144
137
133
136
147
155
156
132
122
120
124
128
132
139
152
156
150
140
139
146
153
152
141
130
126
130
134
136
137
138
140
139
135
130
127
127
133
138
143
146
145
140
136
134
136
139
141
144
146
147
148
143
137
137
143
151
157
136
130
128
131
134
139
146
154
152
142
135
138
150
158
154
139
134
134
142
144
142
140
142
142
136
129
127
134
143
147
146
144
143
144
141
139
136
138
143
146
149
150
150
153
158
158
154
151
153
154
139
139
138
133
125
126
134
141
144
140
136
139
143
143
138
134
132
137
142
145
146
150
152
150
140
131
131
135
144
148
145
143
138
136
140
146
153
153
149
151
154
155
153
151
147
146
148
149
150
147
143
141
141
135
129
129
136
142
144
142
140
142
141
139
138
141
140
137
136
136
142
150
154
155
156
150
140
133
131
137
141
141
132
125
129
143
153
152
145
141
145
151
151
144
133
131
134
138
139
143
147
147
150
148
143
143
143
145
145
145
143
146
147
149
150
150
146
138
132
130
129
132
139
148
153
152
146
138
138
140
140
140
136
130
131
136
140
139
136
134
138
146
148
144
139
142
143
142
141
145
148
161
161
152
141
132
129
136
145
148
146
144
142
145
144
134
128
126
133
139
139
137
139
141
135
130
130
138
145
144
140
137
136
141
143
144
141
139
139
140
145
146
148
145
146
150
150
149
146
149
134
141
141
134
127
129
129
139
147
153
147
138
133
134
132
124
117
121
133
150
161
165
164
159
146
130
126
134
144
145
138
130
132
139
144
145
140
139
142
150
155
156
150
145
144
146
151
151
149
148
129
119
117
121
127
134
137
140
144
142
136
130
129
135
143
138
129
125
131
142
149
153
156
155
152
149
147
152
155
151
141
131
127
135
141
146
144
143
145
149
154
156
150
141
138
142
148
149
144
142
139
136
137
136
134
132
131
136
144
144
137
131
129
135
143
142
141
143
144
146
141
133
127
131
139
150
156
156
155
152
145
139
134
135
141
152
163
165
157
149
144
140
137
134
135
140
146
147
144
143
138
152
156
150
138
129
133
148
162
162
149
138
131
133
130
129
136
149
165
171
166
154
141
134
137
138
137
135
132
132
140
144
141
139
143
153
165
167
158
144
132
126
127
128
133
141
146
148
149
149
133
137
139
140
144
149
149
149
150
147
142
140
138
136
129
122
120
133
149
165
168
167
159
149
142
136
132
129
127
129
133
138
140
137
137
142
147
147
142
133
128
129
131
136
137
139
140
143
147
148
144
135
130
136
148
154
146
128
120
125
137
146
142
135
127
123
126
133
143
149
150
149
145
145
146
145
143
143
143
145
146
144
142
139
137
138
144
147
144
137
136
142
146
149
146
138
135
138
145
147
159
146
135
137
150
153
146
127
121
128
142
150
143
131
123
125
134
141
143
146
145
139
132
130
133
141
145
150
154
159
164
164
162
156
148
147
150
158
162
157
150
146
145
149
148
146
148
151
151
147
153
141
130
127
134
146
148
143
138
138
143
147
147
143
137
139
141
141
139
134
137
135
130
118
118
128
143
146
151
152
158
163
168
168
166
161
155
151
151
154
155
149
142
136
142
152
162
161
150
140
140
136
127
122
121
129
134
141
143
143
145
145
147
146
152
152
152
145
136
128
128
130
127
123
128
139
145
141
134
131
137
143
149
154
157
160
154
144
137
139
150
152
143
131
131
143
153
152
142
136
142
148
145
140
136
134
131
134
139
144
147
146
144
143
140
141
144
144
139
134
129
129
131
136
147
154
149
138
127
132
138
141
136
128
125
134
149
154
150
148
150
152
148
140
133
134
142
151
153
148
146
151
150
145
139
134
131
134
140
144
146
143
142
141
139
137
137
139
140
139
133
133
137
145
158
160
148
139
140
147
151
147
138
129
127
135
146
155
156
149
144
143
142
141
140
140
144
152
160
162
134
136
135
136
137
133
132
138
142
143
140
137
138
141
142
140
141
141
140
137
133
134
135
141
149
148
141
137
140
145
149
146
145
146
148
150
145
139
139
142
143
137
131
135
143
148
147
143
146
161
118
123
132
140
142
141
140
143
143
141
134
131
131
133
133
134
137
139
136
133
136
143
145
142
134
132
136
137
139
137
138
145
151
151
148
140
135
133
140
146
148
148
142
140
145
151
153
149
151
160
126
136
146
148
142
134
134
139
143
137
130
131
138
144
138
129
124
125
128
132
139
150
162
160
142
134
137
146
153
147
142
144
152
155
152
143
138
136
142
147
147
149
148
149
151
155
160
167
167
160
145
150
156
153
143
133
135
144
148
146
139
136
148
159
156
145
133
133
136
137
140
145
160
167
161
146
137
143
152
153
145
142
148
158
166
160
150
139
141
143
141
137
138
143
154
156
161
166
170
163
139
138
140
144
144
143
144
149
156
157
149
140
141
146
152
150
150
152
152
150
143
140
142
150
152
142
135
136
146
157
159
155
153
156
157
157
153
151
148
144
140
135
136
137
142
148
154
157
159
160
136
150
153
146
133
130
136
144
145
142
139
138
142
149
152
151
147
143
139
134
130
129
134
140
143
144
146
151
155
162
165
166
165
161
158
153
145
139
136
141
149
151
147
144
150
158
152
141
132
134
128
141
151
150
141
135
134
138
141
142
141
144
148
150
150
148
144
142
144
149
151
147
142
140
139
140
143
149
153
151
152
157
165
168
164
150
144
141
141
143
145
147
147
147
149
148
146
142
146
152
135
141
149
150
143
138
132
134
141
147
151
153
152
150
148
148
147
145
146
149
151
152
152
146
140
135
136
143
149
150
146
143
146
150
145
138
137
142
146
142
135
135
139
144
144
139
134
138
148
162
137
137
134
137
139
139
140
144
145
146
148
151
155
162
162
152
147
143
144
145
147
152
159
160
152
140
134
135
145
154
158
151
142
134
137
141
149
151
146
137
131
131
133
141
144
144
144
149
154
161
135
135
134
131
131
136
142
147
142
128
122
131
152
167
166
152
141
140
144
148
149
150
144
142
146
146
140
133
130
144
159
161
152
141
141
147
152
150
146
146
147
144
136
134
143
153
162
162
162
160
141
147
149
146
140
137
142
147
144
131
119
120
131
143
147
146
143
145
150
150
146
138
124
121
135
149
146
136
127
133
148
160
157
149
145
143
138
137
147
160
164
153
135
129
138
155
157
153
147
150
142
145
149
152
148
141
140
145
156
154
141
124
119
126
135
143
148
150
150
146
138
132
134
140
149
150
147
140
140
139
145
153
156
155
148
139
137
141
148
148
146
142
137
137
143
151
153
151
147
149
138
127
122
131
141
141
136
137
146
154
149
138
133
139
142
140
136
137
141
143
141
149
156
158
154
142
139
141
143
142
141
144
151
152
146
137
137
145
151
147
139
137
141
152
157
156
154
161
165
166
139
124
116
127
143
145
137
128
131
143
148
142
137
140
139
136
131
129
132
137
143
148
154
154
145
134
128
129
134
137
142
151
154
154
147
142
139
144
153
153
143
131
133
146
154
155
150
147
158
162
141
136
133
139
145
143
134
129
136
148
151
138
124
126
136
144
141
137
136
138
144
146
148
149
143
136
130
128
133
140
146
149
148
146
148
147
145
143
141
138
132
126
122
128
139
145
147
147
146
146
143
146
149
145
141
133
131
133
142
146
138
125
123
128
143
152
149
146
148
151
152
149
146
146
147
142
140
138
138
144
146
139
130
128
133
147
159
156
146
134
131
136
138
136
133
139
149
156
151
144
142
146
151
150
142
135
134
135
135
128
121
122
129
141
145
146
144
145
149
153
151
145
140
139
138
139
140
138
139
145
150
150
145
136
133
143
164
176
174
162
154
151
147
136
133
142
152
156
146
138
137
139
143
146
142
134
128
133
138
139
137
137
141
145
148
145
145
145
146
144
143
138
134
132
130
130
129
132
137
149
161
165
159
148
138
136
145
153
159
160
153
145
139
139
143
150
153
151
143
142
132
134
137
141
137
132
129
136
142
144
141
141
142
144
148
150
149
147
147
146
147
148
145
142
140
139
132
131
135
144
149
150
151
149
141
131
119
119
130
141
143
140
136
142
151
154
149
146
146
153
133
144
147
145
141
140
143
142
139
137
137
140
142
141
140
143
145
147
151
153
151
149
150
150
151
150
144
139
139
143
146
147
150
153
153
139
128
129
142
157
156
141
132
137
149
154
147
136
139
147
137
145
146
145
144
145
144
143
143
144
145
144
142
143
141
140
142
144
153
157
153
149
148
149
151
145
144
146
157
164
164
158
152
154
157
154
149
148
153
158
153
139
128
131
146
156
154
145
141
144
133
122
120
131
142
146
145
144
149
154
149
142
141
143
148
148
146
148
156
160
161
161
160
156
151
140
140
147
157
158
150
141
138
140
142
145
146
146
143
139
139
138
141
142
148
151
154
156
162
163
130
119
123
136
143
145
145
146
151
155
155
149
143
140
139
143
151
160
166
159
154
144
140
140
139
136
140
145
142
139
137
137
141
141
137
141
154
162
154
136
128
139
155
160
153
146
145
155
165
168
138
139
142
143
141
139
139
144
149
153
153
151
145
138
129
129
138
150
156
151
141
129
123
123
128
137
145
147
142
141
142
149
153
148
137
139
156
174
170
151
139
142
154
158
151
141
139
141
140
141
147
142
135
131
130
130
136
145
147
140
136
137
142
140
138
134
129
130
139
147
153
149
140
133
135
144
151
153
149
145
144
147
152
149
141
134
133
141
153
157
161
158
153
147
142
142
142
137
125
123
139
132
131
133
134
141
148
152
149
138
131
130
135
136
139
139
137
132
136
147
158
160
152
146
146
150
150
148
141
139
140
143
151
156
157
148
138
135
142
151
159
157
150
147
147
149
148
141
135
133
127
135
147
150
146
144
147
153
150
142
134
131
128
127
127
131
133
130
132
135
141
146
152
155
156
153
147
140
137
137
140
146
150
147
145
147
152
156
155
149
143
142
143
148
152
151
149
154
163
170
130
140
151
150
144
140
141
143
139
133
123
123
125
128
126
123
124
127
132
133
137
142
148
153
152
146
142
139
138
138
140
145
141
131
128
132
143
151
149
145
142
141
140
140
143
147
149
157
165
169
144
141
136
134
139
142
146
142
131
119
119
123
130
131
129
124
124
130
142
151
152
146
141
135
136
135
138
137
138
139
140
140
143
147
150
151
148
141
135
134
142
147
144
137
139
149
157
154
144
139
146
137
130
133
143
152
151
138
132
132
135
136
135
134
135
136
134
134
141
151
153
147
139
135
135
135
133
135
139
144
145
144
147
154
162
164
161
153
143
138
143
148
145
138
138
150
158
156
149
144
138
136
133
137
146
146
138
131
129
133
136
136
135
141
151
156
152
140
134
133
136
142
146
150
146
136
128
131
136
144
145
146
147
146
144
142
145
150
150
151
149
144
134
126
124
129
140
153
163
171
142
142
142
141
140
134
132
132
132
135
137
138
142
146
152
153
149
138
127
119
127
139
145
146
142
138
137
135
133
134
140
147
151
147
139
131
131
137
146
147
149
148
145
134
125
124
134
148
161
170
147
148
147
144
139
134
140
146
148
141
138
141
143
144
136
133
129
127
125
127
137
142
142
136
134
137
143
140
135
133
139
150
154
148
141
141
148
151
149
146
146
154
161
158
143
133
134
145
152
155
132
137
141
141
135
129
133
144
148
140
133
135
142
142
138
133
130
130
136
140
141
144
146
144
141
137
134
136
138
143
145
146
143
139
138
143
152
161
160
151
150
152
157
154
145
137
136
141
146
150
131
134
136
130
120
115
117
127
133
137
134
139
149
156
152
142
133
135
140
140
139
141
150
156
150
136
128
131
139
147
147
143
140
137
139
142
143
143
145
148
154
157
155
148
142
141
143
144
144
143
143
152
146
134
121
122
127
132
134
136
140
144
150
149
144
134
128
127
127
130
139
148
154
154
141
132
125
129
135
140
144
143
141
139
141
145
146
146
145
149
154
155
152
138
129
132
146
153
153
143
152
153
146
137
138
143
147
144
135
135
141
143
140
135
132
134
134
129
128
132
145
154
157
153
142
138
141
147
146
142
141
142
141
139
140
147
157
163
157
149
146
150
152
141
127
122
134
152
160
161
148
141
132
133
139
146
145
137
132
133
143
146
145
145
145
147
145
144
140
140
143
148
151
150
147
146
153
155
152
143
139
138
140
141
144
148
153
152
143
136
138
150
163
166
152
140
132
139
157
169
139
142
146
145
140
132
128
129
133
141
146
149
153
160
158
149
140
131
137
144
146
147
145
142
131
122
124
132
140
142
139
136
138
141
147
145
141
138
138
137
144
152
162
168
160
149
137
136
144
154
133
142
149
149
143
137
132
137
142
146
143
140
146
154
152
139
125
125
137
154
167
165
158
145
129
116
115
128
143
148
140
134
133
139
144
142
137
137
142
148
149
150
147
145
141
141
140
142
142
142
141
135
128
125
134
143
152
148
141
136
132
133
140
147
149
142
133
131
140
153
160
155
150
147
145
144
145
153
156
153
141
130
131
137
139
137
136
139
143
146
146
148
150
146
141
144
148
149
147
149
144
138
123
118
128
141
150
149
141
136
135
136
139
142
147
146
146
144
142
138
133
130
128
135
145
153
157
154
151
146
143
141
137
136
139
141
146
147
143
141
142
149
156
157
153
149
150
152
150
151
137
140
136
132
133
137
143
147
145
143
137
135
135
136
138
142
147
147
147
140
134
131
131
135
141
145
143
139
135
135
142
146
142
134
134
141
149
153
152
146
142
141
136
132
132
139
148
154
152
147
136
135
134
135
137
136
137
139
141
138
132
127
130
135
138
138
138
143
148
149
147
145
144
146
147
148
146
141
135
133
135
138
136
133
133
133
136
141
146
146
142
130
119
117
128
140
152
158
161
153
146
139
137
137
137
132
128
128
129
131
130
129
130
135
136
135
129
131
137
141
140
141
145
151
155
154
149
143
137
136
133
138
142
143
140
138
140
144
143
134
125
127
131
141
148
154
155
156
151
147
153
147
142
138
134
129
125
124
129
138
143
145
141
133
129
126
125
123
128
129
134
137
140
144
147
146
143
139
136
141
148
153
154
147
141
144
153
159
146
130
122
129
144
153
153
151
150
145
137
131
156
149
138
131
127
128
132
137
142
146
149
149
142
130
128
133
139
137
133
128
135
139
139
135
136
137
136
132
132
143
152
154
149
142
142
146
149
147
145
141
144
146
144
141
139
143
149
146
141
140
153
156
149
137
131
134
139
144
145
146
144
136
127
125
132
150
158
154
143
136
136
137
138
136
139
141
135
124
121
132
146
153
150
153
154
154
147
142
145
151
158
154
143
135
135
137
143
144
144
146
140
151
150
147
143
141
142
142
142
141
135
128
123
123
130
139
143
143
140
135
135
137
141
143
149
148
138
131
132
141
151
154
152
152
152
154
154
153
151
150
153
152
149
146
139
136
137
139
142
145
135
130
128
130
130
133
134
138
141
142
141
139
134
128
130
134
137
139
137
132
132
141
150
156
155
146
138
142
152
164
163
155
146
146
148
152
151
149
141
135
135
139
144
147
146
149
150
155
156
151
135
119
109
114
125
133
138
142
144
144
144
142
136
130
130
134
139
141
137
128
131
143
157
159
151
140
135
141
151
156
153
146
146
149
152
152
146
132
124
125
132
134
133
134
145
158
168
167
162
154
137
134
131
137
144
152
155
150
146
141
132
127
123
119
117
121
132
140
137
133
135
140
145
142
137
136
139
139
134
132
137
146
152
154
154
153
148
138
130
130
132
136
136
137
143
152
159
162
156
154
138
151
152
150
141
135
137
143
144
138
131
130
133
131
119
115
125
141
152
153
142
136
130
128
130
136
143
150
148
145
144
149
154
155
153
153
152
152
146
136
133
138
149
157
155
148
143
148
155
158
137
140
140
132
120
115
122
136
144
147
147
152
158
157
139
126
133
153
165
160
145
134
135
141
141
138
140
151
168
172
164
153
148
154
157
160
154
152
147
143
140
145
156
160
155
142
135
143
156
162
134
124
120
120
122
127
133
138
143
146
148
150
149
145
136
129
139
154
159
156
147
143
150
156
153
142
138
149
167
180
172
158
151
155
162
163
156
150
149
154
163
167
164
157
144
141
137
143
151
150
128
141
152
150
140
137
146
152
146
136
123
125
138
150
150
141
132
137
145
151
148
143
142
145
143
134
129
132
143
149
151
152
155
160
164
163
155
143
134
130
126
121
117
124
141
159
166
161
149
142
127
137
137
137
136
141
152
155
146
132
123
126
135
137
134
126
128
135
142
143
134
127
128
136
140
139
140
145
148
148
140
136
144
157
165
160
148
139
131
129
130
134
139
140
142
150
158
160
153
144
141
152
148
140
136
137
140
144
145
142
140
143
139
132
121
121
127
142
149
145
134
125
129
141
152
157
159
161
158
148
134
120
126
136
142
139
135
133
129
128
133
148
161
162
150
142
147
155
153
147
147
152
147
140
137
135
132
133
138
143
147
153
157
152
140
127
127
141
149
150
145
138
141
147
153
157
158
156
153
148
142
136
136
136
136
136
134
133
130
128
132
139
147
145
142
140
144
155
156
151
137
137
132
130
133
137
141
137
131
128
133
146
159
166
153
132
123
129
140
147
148
147
142
135
133
137
141
146
147
147
150
153
151
143
140
138
135
134
141
147
147
137
126
125
138
152
151
153
153
155
140
142
142
140
140
145
146
143
137
133
133
141
144
143
134
125
123
130
139
145
144
140
135
131
132
134
139
141
147
151
153
151
154
155
155
148
139
137
149
161
160
142
129
135
155
165
154
141
143
154
144
150
152
153
153
149
144
141
141
149
149
141
134
129
129
128
130
135
140
142
137
132
137
152
157
150
140
138
147
155
157
156
163
172
177
169
156
145
145
144
143
139
143
151
158
155
147
142
143
155
139
138
135
139
146
144
137
129
130
137
139
136
135
143
148
146
136
128
128
134
137
135
140
152
157
151
149
147
151
156
158
156
156
159
164
160
154
144
141
139
141
145
148
149
144
139
140
144
154
157
137
139
138
145
151
147
139
132
132
136
135
131
134
143
147
146
137
125
122
130
139
139
139
138
139
146
152
157
153
143
138
134
133
136
141
142
141
142
142
145
146
143
139
142
143
142
140
143
148
153
139
146
153
158
156
147
143
145
149
149
139
128
123
130
142
149
149
142
134
132
135
137
139
143
146
146
147
145
142
135
127
124
129
136
150
156
156
150
144
137
132
130
135
144
148
147
145
146
148
148
139
144
147
149
148
140
133
128
134
139
135
126
124
134
147
159
160
153
149
145
142
138
138
147
151
147
142
140
141
146
149
145
147
149
160
171
174
164
145
129
128
137
149
148
145
147
157
168
162
144
144
145
144
148
149
140
125
112
111
123
134
139
138
141
147
148
146
148
151
155
153
142
130
129
132
137
139
140
143
150
156
155
150
142
142
149
157
159
151
145
145
151
152
144
143
154
169
174
158
138
150
144
142
146
148
137
127
129
139
149
151
145
138
137
142
145
144
146
149
150
148
141
134
134
134
137
131
122
124
134
141
143
139
136
136
133
132
134
142
147
146
138
131
137
148
159
162
152
146
145
139
139
139
136
128
122
124
135
146
151
145
136
133
133
139
148
153
152
151
147
147
149
155
158
156
150
133
119
120
130
136
138
139
148
154
149
133
121
123
134
138
134
134
142
151
148
137
132
141
159
133
143
145
135
123
118
123
130
135
137
140
140
138
137
138
145
151
155
156
161
161
158
154
153
151
148
141
137
139
143
146
145
145
154
161
159
147
135
133
140
143
145
152
154
149
142
129
125
135
148
130
144
146
143
141
140
143
145
151
158
159
153
144
144
143
145
143
145
152
158
157
148
140
136
141
144
143
142
142
147
150
147
142
140
144
146
147
144
144
143
143
141
140
141
145
145
145
142
141
141
125
125
131
141
146
150
150
158
166
167
157
146
140
147
155
154
145
137
137
141
140
135
137
149
163
166
155
146
142
144
148
143
138
138
138
140
142
138
135
134
130
131
129
133
139
143
148
155
161
158
130
131
135
139
140
140
140
142
147
144
138
132
135
138
142
143
143
149
152
144
134
123
127
148
167
172
165
152
145
141
141
142
146
147
148
147
151
149
142
133
130
136
143
144
142
142
148
157
163
163
149
157
154
143
133
123
124
133
137
135
133
131
134
134
128
128
140
156
163
153
139
128
127
133
139
146
154
158
152
142
141
147
154
150
141
139
151
162
160
150
146
150
155
153
146
144
147
146
141
143
151
154
150
142
134
129
134
146
147
139
128
130
134
137
139
140
143
147
150
145
142
141
140
133
128
131
144
156
155
148
143
147
153
151
140
134
137
148
156
153
149
151
150
150
147
146
143
134
129
139
142
135
134
136
137
141
148
152
147
136
126
129
134
137
141
149
149
143
135
131
132
136
137
133
133
136
141
144
144
143
143
147
152
153
155
154
154
157
155
149
145
143
143
145
150
152
151
148
142
147
131
133
136
138
139
143
148
151
146
139
134
134
135
135
138
140
139
134
130
130
133
139
143
147
150
149
139
126
119
127
139
151
154
148
143
147
157
166
163
154
146
143
140
137
139
145
154
160
164
166
132
142
149
147
140
141
146
149
145
136
129
127
130
131
131
132
131
131
132
135
143
154
163
162
155
149
139
125
116
119
132
147
151
143
132
132
135
140
146
146
145
142
138
136
137
140
143
149
154
163
142
153
157
151
141
139
144
146
142
132
125
126
131
134
132
134
139
144
145
144
147
153
156
151
143
140
142
145
137
126
122
129
142
154
156
149
136
123
123
133
141
145
146
152
160
157
145
132
132
142
143
148
148
141
134
128
131
136
137
138
138
138
139
141
141
142
147
150
153
151
145
139
137
135
133
133
138
150
152
142
125
120
135
154
168
166
159
153
151
152
152
151
154
158
162
157
146
137
138
147
140
136
133
134
131
125
122
121
129
132
133
132
136
144
150
151
147
145
148
150
146
140
138
138
138
133
133
139
148
145
131
125
128
137
144
148
161
172
176
168
157
151
149
144
141
137
140
143
148
153
153
151
146
144
147
144
139
133
127
126
126
129
138
145
150
148
143
138
135
138
144
144
141
140
140
140
141
134
130
129
132
137
136
133
136
141
151
154
150
140
137
142
146
145
141
138
141
147
146
138
151
161
163
160
157
154
149
141
130
125
128
136
141
141
138
136
139
138
134
137
143
144
139
130
129
138
145
138
131
127
134
148
148
142
139
146
154
151
138
129
132
144
155
154
148
142
146
149
145
136
132
141
149
153
145
134
129
123
123
127
133
141
142
134
127
129
134
141
146
145
144
143
143
138
132
134
136
136
142
146
149
148
142
138
140
150
160
161
153
148
153
161
161
153
143
140
141
144
143
139
129
134
139
142
140
129
118
116
125
134
144
148
146
139
131
128
133
140
147
146
142
144
150
155
153
145
138
140
147
153
153
146
139
138
140
145
144
142
142
149
157
162
157
147
140
140
142
140
140
141
132
139
143
141
142
144
141
133
129
138
144
151
151
149
147
144
139
139
133
132
137
144
150
154
150
147
146
148
149
149
146
146
145
143
141
133
128
131
144
153
157
152
144
134
135
142
148
153
149
146
140
143
140
138
142
149
147
135
127
130
139
141
138
136
138
143
144
141
135
136
143
149
152
148
135
133
141
154
155
149
145
147
156
155
148
143
145
156
165
165
157
151
151
148
142
138
141
152
160
162
147
140
130
129
136
144
142
135
130
135
146
146
138
129
124
131
138
146
147
145
147
152
154
150
145
141
145
154
153
147
143
146
153
154
151
154
161
164
161
149
146
154
170
175
159
141
132
139
155
167
139
138
136
137
141
147
148
151
153
156
158
155
151
146
141
139
142
146
149
148
143
141
143
148
154
157
158
155
148
143
140
138
139
137
138
144
150
153
148
141
138
147
156
161
155
147
140
144
154
159
133
140
148
152
155
151
150
152
151
146
142
141
147
154
157
151
144
145
148
150
145
136
132
137
145
152
157
158
157
151
143
137
140
142
144
146
150
155
157
152
142
138
136
140
141
146
153
156
153
147
146
146
145
144
146
149
150
144
139
135
133
134
142
148
151
146
137
134
142
149
150
146
143
143
146
149
150
150
151
145
140
139
151
162
163
153
150
152
149
143
137
141
153
161
157
149
150
150
141
133
148
141
130
126
138
147
153
147
141
137
139
141
142
142
138
132
129
128
133
138
145
147
145
147
149
149
143
136
131
133
138
142
148
153
153
148
144
138
127
120
124
141
163
171
160
148
143
137
127
123
130
126
123
129
140
148
152
146
141
140
139
140
140
136
135
137
141
143
142
136
133
132
133
134
134
136
141
141
143
147
149
143
137
131
134
139
144
144
142
143
141
144
144
137
135
137
142
142
140
135
134
133
136
138
138
131
131
135
140
139
135
136
140
145
149
150
153
152
146
138
131
131
132
132
130
132
143
156
161
158
148
142
139
137
139
139
142
147
161
170
172
163
148
134
129
135
145
158
163
159
155
157
157
144
126
111
115
132
146
143
136
134
143
152
153
148
137
130
128
126
130
135
143
146
143
143
146
154
153
143
137
144
159
166
163
152
144
142
141
143
149
159
158
151
145
144
149
156
158
152
147
149
150
141
129
119
127
140
149
149
145
143
144
149
146
136
125
114
117
124
137
148
152
153
152
147
143
135
123
123
128
141
152
155
154
151
145
136
118
109
121
144
156
151
141
133
135
141
140
137
130
132
135
136
142
143
143
146
149
152
150
147
140
133
131
134
135
131
135
139
152
153
155
151
150
146
137
127
117
120
128
127
125
123
129
140
146
140
131
128
134
143
150
144
134
130
132
137
141
143
136
133
134
139
146
150
149
147
147
146
144
136
125
119
126
136
145
145
144
147
152
152
145
139
141
143
140
133
132
136
136
130
128
135
144
150
149
150
151
150
142
137
140
146
149
148
147
149
148
148
132
131
132
136
145
150
152
149
143
136
127
120
117
118
128
137
141
141
141
147
152
152
144
137
139
143
143
144
149
150
149
147
149
158
166
165
154
147
139
135
133
135
143
151
156
154
152
153
152
147
133
129
131
137
145
152
156
153
145
138
130
129
130
131
131
135
139
141
140
144
149
154
158
151
142
132
132
144
153
158
155
147
146
150
152
153
143
132
125
125
134
145
148
148
146
148
153
159
155
148
150
143
136
137
144
152
158
156
148
142
143
147
144
137
133
136
144
146
140
133
134
150
163
160
144
127
127
140
154
157
154
147
145
146
148
144
140
133
128
132
140
148
147
137
133
140
153
161
157
147
160
158
147
139
140
148
152
152
148
143
142
143
141
138
135
139
146
150
144
139
137
146
148
146
142
145
150
151
152
151
157
160
163
156
151
146
146
148
142
139
140
143
141
136
131
133
140
148
151
146
154
158
155
144
136
132
137
145
147
149
145
142
138
137
133
136
144
154
164
164
160
147
138
135
143
157
166
164
159
155
162
166
162
152
143
146
152
157
155
144
139
139
141
142
139
135
131
137
149
157
138
137
136
133
131
127
127
136
144
150
152
152
152
143
133
126
139
157
175
175
161
147
141
141
145
147
153
163
172
174
167
156
144
139
139
147
154
157
153
144
139
144
149
157
155
142
132
139
156
165
133
126
122
126
130
131
134
136
139
143
147
153
155
149
134
131
141
155
162
157
147
144
149
154
152
150
155
167
176
173
157
142
140
145
156
160
154
148
142
145
153
161
163
160
158
150
144
146
153
150
130
135
136
135
129
125
130
138
144
138
131
132
141
147
144
130
123
130
142
150
150
146
147
149
148
143
140
143
148
148
145
139
139
142
146
148
149
150
152
150
141
130
127
137
150
158
160
155
157
161
137
137
129
119
121
136
152
160
154
137
129
130
137
139
135
130
129
132
138
138
134
131
134
141
145
147
145
148
151
146
136
129
130
137
142
144
146
153
155
153
145
144
145
148
150
151
154
155
153
147
147
145
136
128
131
140
150
154
148
134
126
129
136
139
136
132
135
145
153
150
139
131
129
135
139
146
150
155
158
157
146
138
139
140
139
136
140
152
156
153
147
148
157
158
147
143
147
154
154
146
149
146
138
136
136
134
129
124
127
129
131
132
135
136
135
131
135
145
154
151
142
135
131
132
133
135
139
145
147
147
146
152
159
160
149
138
135
139
149
149
144
142
142
143
138
135
138
149
153
152
139
139
135
133
134
136
131
125
122
127
134
135
137
139
135
132
134
136
136
134
136
141
147
143
134
131
139
147
149
146
146
151
159
159
152
141
134
137
143
145
141
137
137
144
154
152
144
137
143
152
139
138
133
130
135
145
146
135
122
121
131
138
143
144
141
137
138
140
139
135
138
144
154
156
149
142
141
152
163
161
152
147
145
148
148
144
140
140
143
141
135
133
143
165
181
172
154
142
147
158
143
138
129
125
132
142
141
130
119
121
131
139
141
144
146
144
142
145
153
153
142
134
141
154
162
151
142
140
150
157
155
149
147
151
152
148
144
142
142
140
132
133
138
154
159
153
145
143
153
159
140
138
130
127
132
138
135
128
123
128
132
135
139
146
152
150
144
138
139
143
139
133
130
139
149
150
146
142
147
151
152
146
143
148
154
153
148
140
136
140
145
149
142
137
135
136
139
140
136
135
134
143
149
147
138
137
137
137
136
133
131
135
143
152
158
155
149
140
135
136
139
136
131
130
133
144
151
159
155
147
139
133
131
135
145
151
147
141
137
145
158
164
161
152
150
152
147
139
130
131
134
146
153
152
145
141
140
146
147
140
136
139
147
155
157
157
157
153
149
145
140
135
131
129
133
139
146
147
143
137
138
141
148
151
149
150
148
145
146
146
151
160
165
166
159
149
144
145
152
154
142
145
147
151
148
144
139
139
139
143
145
144
147
150
151
151
150
148
147
146
138
132
127
127
130
131
134
136
138
143
152
168
178
177
163
149
145
145
143
137
137
146
153
150
137
129
139
157
165
157
146
144
143
148
149
144
131
123
127
142
148
144
141
141
143
144
137
129
131
142
143
137
124
121
126
133
138
140
143
148
154
157
160
159
152
146
137
131
126
127
134
144
149
145
141
141
148
153
146
138
138
133
136
140
142
133
124
128
142
150
146
132
125
128
139
144
142
141
144
146
147
141
135
137
147
153
149
142
141
140
136
127
126
134
149
152
144
137
134
138
140
137
135
143
152
158
152
142
137
142
131
125
124
125
125
123
126
134
147
148
141
132
125
129
138
150
157
160
157
148
146
147
155
162
169
167
154
143
139
137
133
122
119
134
153
163
159
149
145
143
142
136
136
142
148
145
139
141
152
159
135
137
131
125
123
128
131
134
135
136
140
141
136
134
140
153
163
158
144
142
146
153
157
157
155
156
156
149
141
137
137
137
139
138
142
148
151
149
145
140
141
148
155
151
145
135
139
148
153
151
135
143
143
136
134
136
137
138
140
148
152
146
135
134
144
154
155
146
136
137
144
145
139
135
143
154
158
149
139
135
140
145
144
140
137
137
142
144
143
141
145
151
158
155
147
145
149
151
148
141
123
130
138
141
144
144
144
145
150
150
141
133
134
142
152
151
144
134
131
133
132
125
125
140
160
169
159
144
138
139
143
143
140
142
143
141
138
140
142
149
151
150
145
145
146
144
142
143
146
146
128
133
137
141
141
140
139
139
133
129
119
121
130
139
146
146
140
135
133
131
123
120
129
150
168
169
156
145
140
142
142
140
141
145
145
139
137
135
142
151
154
151
145
140
140
136
135
135
140
144
144
145
145
144
139
134
131
133
132
128
124
122
127
135
139
143
149
154
152
144
138
139
146
151
147
144
142
145
143
139
137
143
149
149
141
137
138
145
148
150
152
154
155
145
140
138
136
134
134
138
141
141
144
144
139
134
133
143
150
150
141
135
133
136
141
151
156
159
151
145
143
146
147
141
133
130
139
147
148
145
143
147
153
150
142
139
149
159
158
150
148
151
157
158
156
152
147
147
144
144
144
138
137
138
135
132
133
141
145
141
138
135
136
136
139
141
145
141
134
128
125
126
130
134
141
147
150
151
151
148
148
148
146
140
138
142
151
161
158
152
147
147
150
155
162
170
174
167
157
148
152
147
141
136
133
132
132
130
126
125
127
130
130
128
125
126
128
131
131
131
128
127
128
132
146
158
160
151
143
141
146
150
150
142
131
133
139
148
153
155
150
146
141
140
145
157
160
155
141
134
136
143
147
143
135
132
135
141
141
135
129
127
127
129
132
136
139
143
142
141
142
145
144
144
148
152
156
150
137
132
139
151
154
150
141
134
136
141
146
148
144
137
135
136
140
140
135
127
128
137
124
139
150
149
135
131
136
146
154
152
143
137
136
139
145
154
160
159
147
138
137
142
146
145
142
144
151
152
144
134
130
134
143
149
148
144
139
139
139
137
133
127
134
148
156
150
136
130
146
162
134
139
145
141
130
123
126
138
143
146
143
142
144
147
149
152
157
158
153
144
137
133
133
134
133
135
142
153
153
142
129
127
133
141
147
142
139
139
142
143
144
148
157
167
162
150
141
143
154
158
136
136
132
131
127
126
127
133
132
129
126
129
137
147
151
148
146
154
157
154
142
136
136
139
136
135
136
144
152
151
145
138
140
144
144
141
141
148
153
154
155
163
173
173
164
152
145
146
138
129
137
138
135
136
142
143
142
134
128
122
122
126
135
140
143
142
144
153
157
154
146
139
139
144
150
149
143
135
133
143
149
154
152
144
140
141
144
145
146
141
141
144
150
156
158
158
157
149
134
123
137
140
144
146
149
145
139
129
122
124
132
142
140
135
131
135
142
149
149
144
143
139
138
140
148
153
150
136
126
131
148
155
151
143
140
145
146
141
131
130
134
141
143
143
148
155
159
153
147
140
134
134
137
144
148
146
134
125
122
130
142
147
142
132
127
131
136
141
141
138
141
140
137
134
137
145
147
145
145
148
154
153
148
142
144
150
150
142
137
142
152
160
159
152
146
147
147
148
146
144
133
128
131
142
151
152
144
136
132
135
143
145
141
133
128
126
132
137
141
145
143
144
148
150
151
150
149
154
166
170
164
150
141
141
146
151
150
145
144
147
152
153
150
144
142
143
140
134
136
144
131
131
132
140
150
153
149
137
133
135
139
141
139
137
134
132
134
139
146
150
148
148
151
156
157
153
153
157
164
162
149
136
128
134
139
139
138
141
149
150
140
128
120
127
140
145
145
139
141
147
130
136
138
142
145
144
139
134
131
136
140
140
138
139
140
140
137
139
144
148
146
145
148
151
147
141
139
143
150
152
148
144
141
142
140
135
136
148
158
160
153
142
136
141
145
145
146
148
150
149
141
143
141
139
135
132
135
137
147
153
151
145
140
135
132
131
134
137
143
145
144
139
142
151
152
149
146
142
147
153
164
166
161
149
140
137
146
154
160
160
157
155
157
154
146
142
142
148
149
147
146
147
141
134
129
130
137
147
154
158
157
149
142
135
131
133
140
148
149
149
141
134
134
150
168
178
173
161
149
147
149
152
150
144
139
138
147
153
154
147
142
139
136
136
138
145
154
159
153
145
136
141
146
149
146
142
137
140
143
143
142
139
138
140
145
150
156
157
154
147
137
130
131
142
152
162
162
156
148
141
133
135
144
151
155
154
152
154
152
143
133
127
131
138
145
151
161
166
155
143
136
141
149
158
154
142
135
134
139
140
139
137
137
143
148
150
148
146
145
142
139
139
141
145
147
142
139
140
145
143
138
138
148
163
165
158
153
154
151
144
135
139
152
159
154
147
149
149
139
128
136
138
138
143
144
141
138
140
145
150
147
141
139
138
137
134
132
132
139
145
148
148
145
146
148
145
143
142
149
154
151
143
140
147
150
146
144
141
141
136
133
137
145
150
145
144
143
143
136
130
126
124
128
139
145
145
144
144
144
145
143
140
138
134
132
135
138
142
145
148
148
147
144
143
142
144
142
145
150
156
151
143
136
135
141
147
149
147
145
143
138
133
134
137
138
141
144
151
154
150
129
132
143
152
149
142
137
139
144
142
138
139
142
145
144
141
142
145
144
138
136
142
146
144
136
129
132
139
145
144
141
141
144
149
153
158
159
162
163
163
163
162
157
148
134
125
128
142
157
161
144
155
160
152
137
126
129
142
149
150
144
145
151
157
154
145
138
131
126
122
124
132
142
140
133
131
141
151
152
144
139
145
159
167
164
156
150
145
145
150
164
175
169
151
129
118
123
139
157
158
138
142
140
136
130
130
142
152
161
156
149
145
145
151
154
151
142
133
129
135
140
143
141
135
134
140
148
152
148
139
134
140
150
160
161
153
139
122
115
124
146
160
155
139
128
126
137
148
157
157
122
114
118
133
144
151
150
149
149
149
144
140
136
142
147
150
144
140
141
150
159
157
148
138
136
137
139
138
136
132
130
126
131
141
148
148
139
132
132
137
146
152
150
148
144
144
145
148
154
154
129
115
121
141
151
148
137
134
136
137
138
139
139
140
139
135
133
131
136
146
155
157
148
138
138
141
146
149
151
148
139
132
135
140
144
142
137
147
153
152
143
139
145
158
159
156
151
150
150
145
132
128
133
140
144
142
138
138
141
137
134
133
133
136
138
138
134
132
136
148
161
162
152
141
144
159
169
169
166
157
149
145
149
154
149
141
133
130
133
134
132
133
139
146
148
149
150
152
148
141
137
146
156
156
150
145
147
150
147
141
138
135
131
130
134
140
138
137
140
149
160
163
158
150
145
150
154
156
152
148
143
140
141
145
144
140
135
133
134
139
147
149
143
132
127
132
145
151
149
144
151
161
164
158
149
144
141
139
135
138
142
149
148
139
130
127
133
140
143
144
145
148
150
144
138
130
132
137
144
144
143
141
142
142
142
141
146
153
158
160
162
165
156
143
131
133
140
148
149
146
149
156
148
139
130
130
133
137
134
137
145
153
157
152
143
140
141
143
142
145
148
149
148
143
140
138
140
144
144
148
154
159
161
157
147
144
146
154
157
158
158
156
157
155
148
139
136
140
146
147
143
144
146
143
141
140
144
149
152
154
150
149
144
149
156
162
158
146
142
145
154
160
160
156
153
154
153
146
142
146
152
157
154
148
144
145
152
157
160
161
158
151
142
138
134
137
135
137
146
152
139
139
146
156
160
153
148
147
150
154
150
144
138
141
147
151
149
147
147
149
151
156
159
159
154
149
146
148
149
151
150
144
138
133
138
148
158
165
166
163
156
148
139
134
136
139
142
147
159
169
135
132
135
144
150
146
141
142
144
142
144
148
153
155
150
145
145
148
152
150
146
144
147
150
150
149
149
151
149
146
144
142
144
148
151
152
154
155
155
149
145
145
145
148
148
143
142
148
157
160
132
134
135
134
128
125
128
138
148
149
146
145
144
144
140
135
135
136
139
138
137
141
143
141
136
133
135
140
147
146
141
136
135
139
143
145
145
149
157
161
153
141
137
141
149
153
147
141
146
153
148
151
141
129
121
124
141
157
161
152
142
139
140
141
136
135
134
132
135
136
143
149
148
141
138
141
143
140
135
128
130
134
138
137
134
132
143
156
169
169
156
144
139
141
144
140
136
137
143
148
142
134
128
126
131
143
155
161
155
140
130
134
147
159
158
147
135
133
138
147
157
158
151
141
134
134
139
141
140
142
142
148
154
152
142
135
143
165
182
174
154
138
137
142
142
134
129
135
142
147
134
120
119
130
145
151
147
138
134
134
132
132
135
141
147
146
141
141
139
141
142
145
147
143
134
126
125
131
140
142
145
153
162
166
156
143
138
150
166
169
154
143
142
148
147
138
132
136
147
155
135
132
132
136
145
146
136
129
128
135
136
128
117
121
136
150
157
151
135
117
115
128
143
146
137
128
128
135
142
142
144
147
156
159
156
149
146
147
153
150
149
148
149
156
157
151
144
142
146
153
133
132
131
127
128
134
136
132
128
130
130
127
126
136
149
157
161
155
140
129
124
131
142
147
145
141
143
153
158
155
149
145
141
134
131
137
147
158
155
144
133
135
145
158
160
155
150
149
151
148
133
128
119
113
117
132
139
137
130
128
131
136
144
148
149
147
145
149
155
157
148
138
139
145
149
146
143
149
154
153
150
140
128
121
115
118
132
145
148
139
128
126
135
144
152
150
150
151
154
149
135
131
126
126
128
135
140
143
146
148
148
147
145
147
148
145
142
143
152
157
150
139
136
138
143
140
138
140
147
148
144
138
132
134
137
139
139
141
141
139
139
138
137
135
143
152
152
145
134
132
128
133
135
132
128
132
138
145
148
147
144
142
146
151
154
155
154
151
148
146
144
141
136
131
127
127
135
141
143
142
142
143
147
150
154
156
152
143
142
144
152
158
153
150
151
154
153
143
130
128
131
136
136
131
125
128
137
143
142
133
129
138
149
152
153
151
152
155
157
151
145
142
135
125
121
125
135
140
137
134
141
159
170
162
148
138
136
143
146
148
152
158
157
154
152
147
143
144
153
157
144
143
136
131
126
131
141
145
141
137
136
143
149
146
138
134
135
143
148
143
137
130
122
118
121
127
135
137
131
127
134
154
168
161
143
127
131
142
145
143
141
147
152
152
140
129
126
140
153
162
144
144
141
135
131
132
137
145
149
145
140
139
136
139
138
137
133
128
126
124
121
116
113
115
124
133
138
139
137
134
135
138
144
143
142
145
146
144
139
132
138
149
156
154
145
131
123
124
131
141
131
134
137
136
133
128
130
146
153
150
138
126
123
132
140
143
139
140
140
138
133
125
122
129
142
149
148
148
152
154
152
142
133
134
142
150
150
146
140
138
145
150
153
153
151
143
133
128
134
142
132
128
128
130
136
142
150
152
150
144
134
129
129
133
140
147
151
147
141
138
137
143
144
146
149
154
156
155
158
161
158
149
140
136
137
139
144
148
152
153
148
145
143
149
150
148
146
147
152
154
146
133
123
123
133
149
157
154
141
134
136
141
140
139
144
156
160
147
124
116
127
146
152
147
143
151
160
162
154
146
146
152
151
141
131
134
142
153
152
144
142
148
154
153
147
148
153
158
154
147
146
138
130
126
126
131
133
133
133
135
142
143
141
140
146
155
157
146
135
134
138
144
138
134
138
151
163
160
145
139
142
158
165
157
142
134
144
151
151
141
139
149
154
150
142
142
151
154
150
144
135
142
142
137
131
128
125
127
127
130
134
139
143
146
149
147
140
137
142
152
150
139
130
130
139
148
147
143
142
147
151
160
164
159
144
131
131
141
156
163
157
147
142
142
145
144
140
136
137
141
129
136
140
142
145
146
144
137
128
121
123
135
145
152
152
147
138
133
130
130
133
136
140
150
152
145
140
139
141
144
144
141
139
140
132
121
119
137
160
173
165
147
141
144
150
149
138
133
135
138
130
130
137
144
152
154
149
145
141
136
134
132
135
142
148
152
154
148
135
128
131
140
149
153
149
144
142
141
139
134
132
132
136
138
136
135
139
148
153
150
149
146
144
144
143
142
138
141
142
141
128
127
133
143
144
138
136
145
155
155
144
130
125
134
144
150
150
146
148
149
152
150
146
140
136
140
141
141
139
136
142
144
144
143
145
153
160
158
153
145
143
145
142
136
133
134
141
149
149
146
133
134
135
137
134
132
133
141
148
145
138
130
126
133
139
138
129
125
134
146
153
150
143
138
141
147
146
143
142
146
149
146
139
131
127
130
139
149
155
162
160
149
138
128
131
144
159
163
153
145
153
152
143
136
132
132
133
136
131
129
128
127
123
123
123
125
126
125
133
142
149
146
136
133
142
151
156
154
150
145
146
146
141
136
125
116
117
128
148
160
161
150
140
139
149
159
161
153
138
132
137
142
145
141
133
131
133
137
138
137
133
128
124
120
123
127
135
138
137
137
135
134
129
129
134
145
154
154
149
146
146
148
150
149
140
134
132
138
145
147
139
132
136
147
158
158
144
132
133
138
119
126
135
139
134
130
132
139
147
149
143
138
139
139
139
140
139
139
139
133
131
132
131
131
134
139
142
142
141
142
146
147
142
136
136
141
149
152
149
141
129
124
131
143
146
142
135
140
156
159
132
134
135
137
138
137
136
138
137
137
137
139
144
149
149
145
140
141
142
142
141
143
147
145
144
140
140
139
140
145
147
147
139
135
131
137
139
138
132
128
132
144
154
153
141
133
140
158
167
155
133
134
134
137
142
146
147
141
133
125
122
129
141
151
151
144
142
145
145
141
138
139
150
152
149
140
136
136
140
143
149
154
161
161
151
138
129
127
127
128
139
155
167
164
149
139
148
157
156
142
126
124
129
134
141
144
142
136
128
124
126
134
140
140
138
137
141
149
150
144
134
135
139
147
150
140
131
126
130
142
153
166
172
164
153
141
134
134
140
147
147
148
146
148
147
145
146
147
151
153
134
130
130
131
133
132
130
129
131
140
147
147
139
131
129
132
138
145
149
150
146
140
139
143
151
153
144
131
126
136
151
158
153
141
138
139
139
138
142
150
153
151
145
144
147
145
142
145
153
165
140
135
130
128
131
134
140
143
144
148
147
142
135
134
139
141
136
129
127
137
145
145
143
146
152
159
159
151
146
147
149
147
139
133
136
141
141
138
139
145
152
156
154
151
149
145
140
139
148
155
137
131
127
130
137
146
150
148
143
135
132
131
134
140
146
144
135
125
124
132
139
141
141
143
148
148
150
154
160
162
155
144
135
135
142
148
151
151
150
145
138
133
133
140
145
142
135
129
133
145
135
130
131
137
144
145
142
138
133
130
127
131
134
136
131
124
122
129
139
146
144
140
139
142
144
142
140
144
154
157
145
132
127
136
148
159
162
160
155
147
134
125
127
138
142
143
136
135
142
149
130
133
142
147
146
141
135
137
146
147
142
137
136
137
132
122
116
124
141
151
148
139
136
143
149
148
141
137
140
146
144
139
137
140
145
149
148
149
151
152
149
144
141
138
138
138
142
150
156
152
128
137
142
143
138
133
133
141
152
155
146
139
140
152
155
143
128
123
138
152
152
138
131
138
150
157
151
141
143
151
160
162
157
148
138
128
130
137
150
157
156
148
132
119
119
132
149
157
149
139
143
143
140
133
124
121
122
126
137
140
140
139
142
151
155
149
139
136
142
151
151
138
129
132
147
157
157
156
153
153
154
150
148
145
138
130
132
139
149
152
146
135
125
119
126
143
156
156
140
127
142
146
148
145
135
124
117
118
130
140
143
142
139
139
143
149
153
155
148
142
136
138
142
148
147
141
139
143
146
145
138
133
134
139
141
137
137
142
147
147
140
141
147
152
151
152
155
153
141
129
131
138
149
153
144
129
124
133
146
153
148
141
139
140
144
150
154
154
147
138
134
140
152
156
148
135
124
128
141
148
143
138
135
138
140
138
138
142
149
150
149
151
155
158
152
146
147
151
154
152
128
127
135
140
138
131
130
140
147
152
145
141
141
147
151
150
147
144
143
142
140
142
144
149
150
148
144
144
155
159
152
141
137
139
142
140
137
138
146
152
148
141
138
138
141
143
147
155
162
165
129
128
133
139
138
135
134
139
143
142
141
138
140
145
148
148
144
141
141
143
143
144
145
153
161
160
155
151
153
155
151
143
140
146
149
147
142
142
145
148
142
138
135
140
145
145
149
151
155
157
131
136
143
143
142
142
143
145
145
140
136
135
140
142
142
141
140
142
143
143
143
148
160
167
162
147
135
127
129
138
149
157
157
152
147
149
155
162
160
153
146
146
151
151
147
139
129
132
141
147
137
144
147
144
141
142
144
148
147
148
147
147
145
143
139
137
139
143
147
146
141
141
144
146
145
140
136
132
135
140
150
157
156
147
140
143
152
161
163
158
152
148
145
140
133
124
123
128
144
155
138
141
140
136
138
139
140
141
143
149
152
147
140
136
140
149
152
147
144
142
139
136
134
130
131
137
149
154
156
151
146
141
141
144
146
145
138
134
142
153
152
141
126
127
137
144
145
146
150
155
135
132
137
143
148
144
134
132
135
139
137
134
134
139
151
155
153
143
133
133
138
141
142
135
131
129
139
149
155
153
150
144
148
157
156
147
134
128
138
153
155
150
141
144
156
162
158
151
147
142
133
130
140
153
154
141
130
130
133
134
133
138
150
158
152
146
138
133
133
136
139
145
147
141
135
134
136
140
148
154
157
164
168
163
149
136
131
140
151
155
156
155
158
157
152
148
148
145
140
136
132
133
142
146
141
129
126
133
144
149
149
148
148
149
145
144
138
133
135
142
153
159
155
149
151
158
160
153
146
144
153
163
166
155
136
124
130
144
155
154
145
138
138
135
130
132
140
143
136
131
131
136
141
139
131
122
121
131
149
161
160
144
129
126
134
143
142
134
135
145
156
160
155
150
156
165
168
157
146
141
139
141
141
135
127
125
135
151
161
159
150
137
129
120
121
131
141
143
136
131
132
136
139
135
131
123
121
125
132
139
143
139
132
128
128
127
128
132
139
149
156
151
143
139
141
148
149
144
141
141
138
137
134
130
127
129
139
152
161
160
156
152
147
146
144
141
141
143
143
142
132
132
133
134
131
135
136
135
128
124
127
137
143
141
134
125
123
130
140
150
155
151
143
138
139
140
138
131
128
130
134
138
142
144
143
137
135
134
139
141
143
146
154
161
161
152
140
141
147
151
123
127
133
138
143
146
146
146
140
135
133
134
137
142
150
158
153
142
130
131
141
150
156
154
151
147
143
139
135
132
131
132
136
141
146
149
148
144
142
145
150
154
149
142
140
142
141
143
146
148
131
137
148
156
156
146
135
133
137
139
137
132
134
142
160
171
165
148
135
130
139
150
158
162
159
151
148
151
157
154
149
139
134
136
144
153
161
164
163
166
172
173
159
143
137
143
148
150
149
150
139
142
147
153
150
142
132
133
137
141
143
144
149
154
154
147
138
137
141
146
149
152
156
157
155
150
146
144
142
144
148
154
154
148
144
146
153
162
164
161
156
156
160
161
159
155
150
150
156
156
129
132
136
138
138
141
145
149
147
141
136
137
139
138
136
139
145
146
139
133
133
140
144
140
130
125
126
132
137
141
137
131
129
137
147
152
147
145
146
152
153
144
137
139
144
152
154
154
150
148
145
153
155
144
127
121
125
138
145
139
131
131
132
132
129
132
136
134
135
136
145
153
153
143
138
140
143
138
131
127
133
140
145
145
145
147
149
153
159
157
154
144
134
135
144
151
153
150
146
147
141
138
134
128
125
129
140
147
146
134
125
128
135
139
134
129
125
128
134
144
154
159
156
148
146
147
147
142
135
131
134
143
152
152
149
145
147
158
163
154
135
126
134
143
150
144
133
129
136
145
130
119
117
126
139
150
154
153
145
137
131
134
139
145
141
132
128
130
132
137
138
141
145
147
146
144
143
142
141
140
136
137
142
146
146
140
138
143
150
149
136
130
141
154
157
147
137
140
151
160
138
135
136
138
144
145
142
141
145
154
150
141
133
136
143
146
145
138
130
124
124
134
140
141
138
134
135
140
143
142
140
140
140
139
141
138
138
141
148
154
156
151
147
142
143
147
154
158
159
156
140
145
140
137
131
132
138
145
156
160
152
139
129
132
142
148
146
141
136
132
135
140
142
136
128
122
129
138
144
145
145
147
143
137
135
139
149
157
160
158
161
156
145
131
127
136
150
154
145
130
126
131
137
135
132
137
147
156
157
156
147
139
138
136
133
129
130
137
145
148
147
145
145
144
133
125
129
141
149
151
150
148
144
135
129
134
144
153
154
148
146
148
149
147
147
150
154
154
145
135
124
131
138
143
145
146
148
152
155
154
152
150
145
138
129
127
132
142
149
149
145
145
145
146
143
138
138
143
147
143
141
140
142
142
138
140
148
153
147
135
130
134
143
151
158
159
157
155
153
150
133
134
137
140
142
142
144
147
150
151
149
144
142
140
139
142
143
143
143
140
141
142
144
141
136
136
140
143
136
127
126
138
148
151
149
152
155
157
149
137
132
137
142
146
151
156
156
156
154
151
140
134
132
125
123
131
142
148
147
137
130
132
137
140
137
137
137
139
139
137
138
142
143
137
130
131
139
143
134
124
129
143
155
153
145
147
156
159
153
147
144
143
146
149
153
158
157
154
155
153
139
135
131
123
121
129
141
145
136
124
124
132
141
141
132
126
130
141
144
137
132
135
140
137
135
135
140
142
137
129
132
140
144
141
141
147
157
160
152
146
141
145
150
152
158
161
153
147
149
158
136
138
137
132
125
129
136
141
134
127
132
143
153
151
141
133
136
146
149
137
127
122
127
136
140
140
141
139
135
128
129
130
128
130
137
150
162
160
144
133
137
147
155
156
151
149
147
144
148
155
140
148
150
146
139
136
138
148
150
147
142
145
150
149
140
135
136
144
147
143
132
126
126
135
143
146
144
142
142
147
150
149
143
139
138
146
150
146
139
135
140
149
155
158
152
149
147
145
150
154
143
148
147
145
142
147
155
155
151
143
134
131
133
136
136
135
133
133
131
130
133
140
142
139
141
144
148
153
160
168
175
176
170
159
147
139
136
140
143
146
148
150
154
161
166
162
152
140
137
146
140
132
129
129
136
146
155
153
144
132
123
127
137
140
141
147
150
140
128
123
132
143
148
141
135
136
146
153
157
155
157
161
161
155
144
140
144
149
145
144
145
152
158
162
160
155
149
138
131
139
140
133
128
126
128
133
141
146
142
135
133
138
146
149
147
144
140
141
142
145
145
143
141
135
132
134
140
144
142
136
137
143
148
144
138
136
147
153
146
134
134
148
155
148
138
139
147
153
149
145
150
148
142
133
129
132
137
139
135
131
134
143
156
156
146
128
117
125
141
152
151
139
134
134
136
136
136
138
143
145
145
151
159
154
141
128
131
144
150
146
136
134
139
146
149
151
151
151
147
145
140
142
140
140
142
144
143
138
131
127
135
152
166
162
152
142
136
135
140
136
135
138
145
154
154
152
147
145
146
146
144
145
149
146
132
117
120
140
162
166
153
136
139
153
169
170
158
151
148
147
133
133
138
142
146
145
145
142
140
137
139
147
151
150
152
155
155
155
146
139
137
144
149
153
151
155
157
150
144
139
134
132
132
130
131
131
137
148
158
161
154
146
142
144
149
153
155
154
154
152
131
133
140
143
142
139
139
143
146
140
127
119
122
136
147
144
136
139
146
158
163
156
143
132
133
139
143
144
143
147
148
145
141
142
147
155
158
150
145
145
145
142
130
118
117
124
137
147
149
148
128
131
136
136
135
135
137
144
148
140
123
110
115
134
148
149
132
127
138
159
171
163
146
139
137
136
132
132
140
149
156
152
145
146
148
147
144
144
145
149
147
138
125
115
118
128
139
142
144
145
129
135
136
133
132
134
140
147
152
150
141
129
124
131
145
154
155
144
140
148
156
155
148
139
137
133
130
132
138
144
143
142
143
146
140
128
121
130
142
150
146
137
137
143
154
157
156
151
151
154
135
140
141
138
134
133
137
144
149
150
148
143
136
128
127
131
138
141
139
138
138
138
134
129
125
128
131
135
140
140
137
135
139
144
143
136
128
130
140
144
140
136
142
159
169
164
153
147
150
153
134
130
134
138
137
134
133
134
136
138
139
141
143
140
128
117
114
123
137
143
142
139
135
134
136
138
137
138
143
150
153
147
138
137
142
146
145
143
141
141
141
142
146
149
148
141
140
143
147
144
132
127
122
130
139
142
138
135
131
129
131
135
141
146
138
129
121
129
140
150
156
155
153
151
151
150
144
141
144
153
158
150
143
137
136
140
142
140
134
133
138
144
148
143
133
129
144
158
160
150
133
133
132
134
140
144
142
137
132
125
124
130
135
138
138
134
134
134
138
140
145
156
156
152
148
146
147
148
145
141
143
150
156
155
148
139
135
130
126
121
124
135
143
143
137
139
152
163
163
152
139
138
141
142
141
139
137
137
132
127
129
133
134
135
134
133
136
138
140
141
143
146
143
136
133
136
145
150
147
143
143
147
154
155
149
142
140
141
139
132
128
132
139
144
143
141
145
154
164
167
146
140
135
132
130
132
136
142
146
147
144
135
129
132
137
137
136
135
142
149
156
151
144
140
138
141
145
147
147
148
146
142
136
134
143
150
149
146
143
144
147
147
146
148
148
143
139
147
165
174
143
139
132
125
124
129
139
151
162
161
146
127
120
133
148
149
136
125
129
144
153
151
147
146
150
151
146
140
139
140
142
137
130
133
140
146
144
139
139
146
151
151
148
148
150
147
138
142
152
160
133
136
134
132
131
134
142
149
151
146
137
130
133
143
156
161
149
136
134
138
139
134
128
132
143
148
146
138
137
142
146
147
144
138
137
133
138
145
148
147
139
134
134
142
148
145
139
137
147
154
133
132
136
141
141
142
140
143
145
144
141
142
144
143
146
146
143
142
140
138
132
123
120
125
135
145
148
144
140
139
144
153
157
155
147
145
148
152
154
146
136
137
144
151
150
145
143
148
158
160
130
128
134
142
143
140
137
141
146
150
147
142
137
139
136
131
127
128
136
143
142
135
131
136
146
150
150
144
137
134
134
139
151
158
160
154
148
143
145
146
146
148
148
147
145
144
149
157
160
153
127
125
132
138
138
136
135
141
148
149
140
130
131
144
152
145
126
122
136
156
162
145
130
130
141
147
144
138
138
137
136
136
144
154
151
141
133
138
146
150
148
139
131
125
129
142
153
155
144
132
141
140
137
138
135
134
134
139
144
144
137
132
136
150
158
150
135
129
137
152
154
141
125
116
123
133
140
148
156
158
152
143
140
141
138
128
130
139
149
151
144
138
135
138
142
146
152
149
135
126
145
151
150
144
135
128
126
132
145
151
152
145
140
138
138
140
142
141
136
129
126
129
136
139
141
138
137
145
158
163
156
146
137
131
125
123
129
140
148
152
150
149
154
155
152
149
150
149
141
138
134
139
144
139
133
128
130
137
148
153
149
143
139
133
131
135
142
146
140
132
130
140
154
162
158
144
132
129
135
142
145
144
140
141
143
141
141
142
149
155
155
151
147
145
145
146
146
151
152
155
131
127
129
131
130
128
133
140
142
140
139
140
142
145
144
140
139
139
139
140
141
142
146
150
154
149
141
137
136
136
133
134
141
155
164
160
145
141
148
156
156
144
138
137
141
143
138
139
146
157
134
134
134
128
124
126
132
137
140
141
141
142
144
146
146
143
139
137
135
134
129
129
136
148
154
154
152
151
150
148
140
136
141
151
155
147
136
135
142
153
153
146
140
142
147
145
139
134
137
143
136
140
136
122
118
125
137
146
148
149
147
143
141
140
139
138
139
145
149
146
141
134
140
150
154
149
136
135
144
153
165
164
156
144
134
133
138
145
148
150
144
140
138
141
151
157
155
149
144
144
138
135
125
119
123
138
143
142
141
146
150
148
142
135
133
132
137
148
161
164
157
146
142
147
150
146
136
130
135
151
167
169
154
133
122
127
142
157
161
155
139
121
119
135
151
157
150
147
148
154
140
143
141
141
141
142
133
120
121
135
147
148
141
133
132
133
137
140
139
141
138
133
136
141
147
151
152
155
157
154
152
143
136
131
131
132
138
148
161
157
142
118
113
132
155
159
149
137
139
145
136
149
162
163
154
141
129
125
128
133
137
136
136
135
135
139
143
141
134
124
123
131
139
143
142
141
145
152
161
159
153
147
143
146
149
147
142
142
146
152
147
136
129
133
148
157
155
147
137
127
133
144
160
164
153
138
135
140
141
136
135
143
152
155
147
143
146
153
151
142
138
142
148
145
138
127
121
120
127
141
154
165
165
156
150
150
151
150
147
148
149
152
147
137
133
144
158
158
142
129
137
141
147
147
140
126
124
129
139
143
148
155
160
155
148
144
146
149
149
144
142
144
145
142
138
135
129
117
111
118
137
154
160
149
136
138
153
167
164
150
142
143
145
143
144
150
161
161
147
137
130
129
129
128
124
119
114
125
140
157
163
151
135
128
138
147
147
142
137
143
146
144
138
135
140
147
149
143
136
136
139
147
145
138
131
133
151
168
168
153
140
133
135
142
148
153
157
155
150
143
127
124
125
130
132
135
135
139
146
157
152
136
125
124
135
145
144
137
138
148
150
143
133
130
138
147
147
143
141
147
150
147
143
137
132
132
139
146
149
144
136
134
137
145
148
144
141
148
154
154
140
135
133
136
140
148
152
149
144
135
130
131
130
132
135
137
135
135
141
148
146
138
128
132
143
148
141
129
127
132
138
141
139
140
138
133
127
124
126
128
132
134
143
149
150
144
141
147
156
163
133
134
133
131
128
132
139
141
136
131
129
130
131
134
135
140
143
142
144
146
143
141
142
148
151
152
151
149
149
145
140
136
135
141
145
148
144
136
132
133
143
151
153
148
142
142
145
150
152
149
129
136
141
137
131
124
121
125
131
135
137
138
137
139
147
152
154
149
146
145
145
146
149
153
155
156
162
169
171
164
151
139
137
144
149
155
157
151
145
147
161
175
175
160
147
147
150
152
146
141
143
147
148
149
147
139
128
128
132
140
145
148
148
149
145
139
133
134
137
140
146
147
149
151
152
152
153
152
151
146
147
150
152
151
148
148
151
155
153
149
147
152
161
168
172
166
155
149
148
145
124
131
138
139
136
137
139
141
135
124
123
130
134
133
132
137
142
143
139
133
135
141
143
141
141
143
146
150
155
157
147
135
126
135
147
152
150
143
143
150
158
157
151
145
142
151
162
169
165
155
132
139
145
143
135
123
120
122
125
125
126
131
133
131
129
136
145
144
140
137
141
147
147
146
147
151
153
153
154
158
159
152
144
140
146
153
155
153
150
152
156
152
147
146
155
171
177
171
157
150
139
143
140
133
126
126
134
140
134
124
117
117
118
118
121
129
140
147
147
143
138
140
143
143
146
146
143
139
137
144
148
150
146
142
143
146
149
149
143
135
131
132
144
154
162
160
155
150
149
148
134
141
137
128
123
130
149
158
152
136
123
124
134
140
135
129
131
142
146
146
138
133
133
138
144
151
151
145
143
143
142
141
140
133
131
134
140
146
149
140
131
128
143
155
160
153
149
151
157
160
139
144
141
133
127
129
138
147
153
152
144
143
146
149
144
135
129
132
142
150
154
148
141
139
143
152
160
160
152
144
140
139
140
135
135
137
138
144
150
155
155
149
145
141
145
152
158
157
153
149
149
149
146
140
135
136
142
150
157
157
150
141
132
132
137
140
139
138
142
150
158
162
155
143
133
130
133
137
137
135
138
143
145
151
153
150
142
133
134
149
167
169
152
135
132
148
153
148
130
124
138
144
147
145
145
149
156
162
158
150
137
133
130
128
127
134
145
150
148
146
144
148
151
143
131
118
117
125
132
140
145
151
155
152
151
151
146
140
136
141
156
167
162
151
145
149
152
149
138
133
132
141
146
148
148
145
142
135
132
130
132
135
135
131
124
129
139
149
149
144
139
142
147
148
146
144
143
142
140
136
140
151
153
146
136
137
147
154
147
135
131
139
150
154
155
152
152
156
163
161
144
140
140
142
143
142
137
132
129
132
135
138
139
136
132
131
134
140
142
140
139
141
146
149
152
157
160
154
141
127
126
136
142
136
129
135
148
156
146
131
118
125
141
150
155
155
154
162
171
168
141
136
136
139
141
144
151
155
153
148
141
139
142
142
138
133
131
132
130
127
129
136
146
149
145
142
144
149
147
142
140
142
139
136
140
150
160
157
147
140
137
141
145
149
155
162
164
161
155
154
125
131
138
142
142
142
146
149
148
139
138
143
149
147
139
131
131
137
136
131
127
138
150
153
148
141
142
145
151
154
156
156
147
142
147
159
163
156
146
147
154
152
145
135
145
158
162
156
146
146
126
132
137
143
143
139
134
126
119
121
133
148
159
155
140
132
135
146
152
148
144
147
152
154
151
146
146
145
140
134
137
143
145
143
144
145
147
143
134
134
142
147
141
132
133
145
158
156
150
153
129
134
139
142
142
141
138
133
131
133
140
148
152
147
137
134
138
146
150
151
149
148
149
151
151
152
153
148
141
132
131
134
144
150
150
149
149
143
137
132
136
143
146
146
149
155
159
158
152
152
127
134
141
142
137
135
137
144
149
146
142
135
131
128
131
137
144
148
146
138
137
139
145
151
151
147
148
149
152
153
153
152
156
161
164
161
151
145
140
142
146
148
153
160
164
161
149
135
129
139
123
133
144
146
138
130
132
142
145
139
128
125
128
131
136
139
149
152
150
143
137
141
148
153
149
138
133
137
146
154
153
149
146
148
146
143
141
138
141
146
155
162
157
152
142
136
128
121
122
135
123
134
145
147
139
136
142
147
141
129
117
121
137
149
146
134
134
140
150
152
145
142
147
152
147
134
127
133
139
138
133
126
125
126
130
135
143
150
145
144
153
163
159
145
131
134
144
149
147
145
135
135
137
132
132
137
149
153
140
124
113
120
140
153
146
127
113
123
140
148
142
137
143
151
149
136
131
139
148
147
138
129
129
135
139
143
151
155
147
139
137
146
153
154
153
159
166
162
150
140
135
135
135
131
130
133
140
143
139
131
132
141
152
152
140
131
135
149
154
147
136
138
149
160
163
155
147
145
147
146
143
145
148
148
142
135
135
138
141
140
139
141
149
156
163
164
162
154
148
143
136
136
137
135
132
132
135
140
141
138
141
150
153
143
136
136
151
165
165
154
147
149
153
155
152
150
144
140
138
138
144
148
147
143
137
127
122
124
135
149
157
154
147
142
146
154
157
155
153
154
136
137
137
136
136
137
141
146
144
137
127
127
134
137
134
129
129
135
146
156
157
152
146
139
134
134
135
138
144
153
154
150
142
142
142
141
137
134
136
147
155
153
145
139
143
154
156
153
151
148
123
128
131
132
136
141
148
151
149
139
126
119
123
138
144
141
131
130
143
153
157
151
142
141
142
141
137
141
152
160
156
143
141
147
154
154
148
140
136
136
135
137
143
151
155
154
149
145
144
146
117
125
132
135
137
140
147
152
153
149
142
132
128
135
149
163
160
152
145
143
140
140
138
139
140
137
134
136
141
144
139
134
137
145
151
147
139
135
135
133
130
130
140
152
158
152
144
145
150
156
137
145
149
145
137
134
137
141
145
146
145
144
141
140
146
150
152
147
141
136
138
139
138
136
136
135
134
137
143
142
136
129
130
139
146
144
138
136
139
141
140
138
142
149
156
152
147
145
148
151
142
141
139
140
136
132
132
133
133
134
137
144
152
151
143
133
128
132
139
146
148
147
145
143
144
146
147
153
159
159
149
135
132
137
145
146
143
140
144
149
148
146
147
150
152
149
145
146
145
146
125
115
113
123
130
132
133
136
138
137
135
136
142
146
145
138
134
134
139
146
150
152
146
141
142
146
150
155
159
159
153
142
138
139
140
139
135
138
143
148
146
140
139
140
142
147
152
156
154
154
133
132
129
128
129
129
130
135
141
143
140
133
129
127
132
135
137
136
138
144
152
155
145
129
121
132
148
157
155
147
143
142
140
137
128
124
129
136
143
141
137
136
137
139
145
152
158
157
149
143
152
154
151
143
135
132
131
135
136
139
138
132
127
122
123
127
133
134
137
147
157
160
150
132
124
135
155
168
163
151
141
137
133
128
123
128
141
149
144
137
135
139
145
153
159
160
161
155
146
139
147
142
138
137
139
142
141
141
140
138
132
128
126
136
143
140
134
129
134
146
156
158
154
147
139
134
142
153
161
157
146
135
129
134
147
160
160
152
142
140
141
146
148
151
154
156
155
152
155
155
131
132
131
134
138
140
141
141
144
146
140
128
130
140
152
155
141
130
134
146
151
148
145
146
145
136
126
127
136
144
148
144
145
155
169
170
157
140
138
144
155
155
147
145
145
146
145
146
155
161
130
134
139
140
139
138
131
136
144
150
150
142
138
139
149
155
156
155
157
158
152
138
130
136
146
156
149
136
126
128
141
155
160
157
144
131
130
138
145
147
149
150
150
154
156
152
146
146
156
163
134
132
135
138
141
141
139
139
143
152
159
158
147
141
148
161
165
159
151
149
148
141
135
135
144
159
167
155
137
126
134
154
167
158
132
113
119
140
151
146
135
132
141
156
167
167
160
155
157
162
133
126
126
134
140
142
139
139
142
149
154
149
140
138
144
153
151
140
130
128
136
141
143
139
142
144
149
145
137
127
127
138
156
162
154
140
134
141
146
143
133
128
133
146
160
166
164
156
146
139
132
129
131
135
138
138
135
138
141
144
140
129
124
125
133
136
131
128
133
141
143
142
140
140
142
139
133
132
137
138
135
134
146
159
162
153
143
143
144
143
140
141
146
150
156
155
154
150
138
128
137
139
138
135
134
133
135
142
149
147
137
124
121
126
132
133
131
131
138
148
147
141
136
137
138
134
130
132
144
151
149
146
148
153
147
139
139
144
146
144
140
145
158
165
158
148
143
145
145
146
140
145
140
133
129
126
128
136
146
151
148
140
130
125
126
131
138
139
136
129
127
129
132
135
138
137
135
133
136
143
147
148
149
149
142
139
140
145
147
145
141
140
144
146
147
147
148
149
151
155
137
135
130
128
129
132
134
135
136
140
144
142
133
123
120
126
137
143
140
138
136
135
136
138
141
143
141
133
131
135
145
149
149
151
159
162
160
149
148
151
153
142
132
128
139
149
156
154
149
145
137
132
127
127
130
140
144
141
135
131
135
137
136
130
125
126
133
140
148
152
150
144
140
137
139
142
143
140
139
140
144
147
147
153
163
165
159
149
148
155
158
147
136
138
141
146
143
139
140
140
137
147
147
134
126
127
136
142
142
141
140
139
137
133
129
129
135
141
145
139
132
125
127
136
137
137
135
140
147
147
142
138
142
147
152
145
138
137
142
150
150
141
132
134
138
142
139
134
137
142
137
152
151
135
124
123
134
142
147
151
149
141
135
132
129
128
133
140
142
135
126
121
128
136
138
137
133
136
144
149
148
142
140
141
143
143
140
138
138
137
137
132
125
123
134
152
160
161
157
152
137
131
123
125
134
142
138
134
132
139
143
142
139
135
133
129
128
134
140
143
140
135
137
141
141
141
138
142
148
154
154
147
138
133
138
145
149
146
142
139
133
127
127
133
147
154
160
164
166
164
138
129
122
127
141
146
139
126
121
126
134
140
142
145
139
133
134
138
146
146
139
133
133
138
143
150
155
160
162
157
150
142
135
133
137
144
145
148
151
148
138
129
132
146
153
152
149
150
157
157
134
144
147
145
140
136
135
138
134
134
133
137
140
137
133
133
143
158
164
154
142
135
135
140
142
146
150
154
155
149
145
141
137
135
143
151
157
152
148
144
140
136
132
130
138
149
156
158
155
146
133
146
155
152
139
131
132
140
141
139
138
143
145
137
129
130
143
160
165
158
150
149
147
143
136
132
131
129
129
134
140
146
141
137
146
164
172
157
137
130
138
147
139
123
126
145
168
173
156
143
145
146
149
147
140
132
130
129
128
129
135
149
156
151
138
137
143
151
150
143
137
134
136
133
132
131
130
126
121
125
135
145
147
144
146
158
163
157
140
133
143
158
161
153
148
156
171
173
161
147
135
136
134
132
132
134
134
134
132
133
135
137
141
143
143
144
146
145
143
144
139
133
127
128
132
134
132
130
131
136
142
151
158
158
155
157
162
161
154
146
142
152
162
164
158
153
155
163
167
165
125
127
127
128
132
135
140
146
148
151
146
134
127
130
140
149
148
141
140
145
143
136
128
131
137
136
130
127
130
142
155
162
161
158
157
159
164
166
161
149
140
137
143
148
146
142
141
152
167
168
144
146
143
137
133
133
135
141
149
153
150
138
129
128
138
147
145
138
136
136
132
125
125
133
144
143
133
126
130
144
158
159
152
145
142
148
154
159
156
150
143
139
141
146
146
144
145
148
155
153
148
148
141
129
123
128
135
141
147
149
148
141
134
132
133
135
138
140
141
142
139
132
130
137
147
146
144
147
153
159
159
153
145
142
144
148
152
152
149
146
145
151
153
149
143
141
145
152
155
150
131
130
125
122
125
131
140
144
143
141
143
144
142
137
133
127
127
133
141
146
146
140
135
139
140
143
144
146
148
144
140
139
145
151
153
152
152
150
144
142
147
156
159
152
145
141
145
153
158
160
129
130
128
131
139
144
143
139
136
138
140
146
143
141
138
135
133
134
134
132
130
129
133
137
140
144
146
144
138
133
134
139
151
157
157
152
149
152
149
145
140
138
145
156
160
154
144
137
142
149
129
134
141
140
136
132
135
137
136
135
136
137
136
134
134
139
144
145
143
144
144
144
142
142
144
147
150
150
151
152
149
146
140
143
147
147
145
140
141
145
151
155
155
148
141
136
142
156
158
150
130
129
133
140
143
144
141
139
139
140
141
140
137
136
140
150
149
144
139
139
141
144
142
143
146
149
147
147
148
152
151
147
142
141
144
144
143
140
142
148
155
156
153
148
148
156
161
161
159
154
139
143
145
143
142
145
148
148
145
142
137
134
132
129
133
141
147
146
140
135
133
132
132
135
136
133
127
125
130
140
151
151
145
138
139
137
139
139
141
146
152
154
154
154
151
153
154
156
157
158
134
148
151
141
129
130
143
158
156
144
131
130
136
140
136
133
138
146
152
147
139
134
132
133
136
139
142
143
144
149
153
154
145
136
130
134
148
161
163
156
146
145
153
157
152
140
138
140
143
145
127
133
136
131
124
125
134
144
147
140
129
129
134
142
139
135
135
146
155
159
153
142
136
136
145
157
168
165
155
149
147
146
142
140
141
145
152
158
157
153
146
144
152
157
159
154
144
141
139
140
135
134
130
128
131
134
137
140
137
134
130
130
130
132
137
139
142
147
149
150
147
143
136
134
139
151
154
145
134
127
126
131
140
152
161
160
143
121
110
122
141
151
153
154
159
162
158
144
141
146
146
147
144
142
143
146
148
144
138
130
130
132
132
132
138
146
153
151
146
140
141
143
139
135
132
130
130
127
123
125
130
136
142
145
153
154
146
130
115
124
142
156
155
150
146
150
148
140
134
141
143
144
145
146
147
146
142
133
127
125
127
134
135
134
135
140
148
151
148
142
142
143
145
143
137
134
133
133
134
140
149
154
148
135
125
128
141
148
148
147
147
152
152
148
140
136
137
139
141
140
142
138
138
141
143
143
138
131
128
128
134
140
142
141
135
133
136
148
150
144
139
138
144
149
151
148
147
148
149
152
155
154
145
133
123
120
126
132
136
137
135
139
144
145
143
141
144
152
155
151
137
134
137
142
142
141
141
148
151
149
147
145
148
147
138
133
134
143
144
134
123
121
135
148
151
147
144
149
158
164
160
150
140
137
140
139
130
118
113
120
132
138
140
139
145
156
157
155
149
146
131
133
139
144
143
139
136
146
153
155
147
143
143
145
141
137
136
137
135
129
122
122
133
144
148
146
144
147
152
156
159
156
149
147
148
146
133
124
125
141
159
159
145
135
142
153
156
147
141
142
131
132
136
141
142
138
134
134
139
140
142
138
137
140
143
141
140
136
133
133
139
142
145
144
147
150
154
150
142
136
140
148
155
153
148
137
131
128
138
155
170
165
148
135
132
140
143
145
147
149
130
132
135
139
141
141
138
135
135
137
141
141
135
136
141
145
145
139
134
136
143
148
146
144
145
149
153
151
144
134
126
128
140
150
150
141
133
131
136
143
151
152
149
144
143
143
146
150
151
151
129
135
141
143
140
132
130
135
145
152
148
143
133
130
138
145
149
150
143
139
138
140
143
146
145
142
137
140
144
143
133
123
126
136
144
143
138
135
138
140
141
147
150
152
151
147
145
139
136
139
128
140
154
154
140
125
118
132
142
147
145
138
134
135
140
142
146
153
151
145
137
136
142
149
151
142
135
133
139
146
147
142
139
137
135
132
130
134
140
147
153
154
150
145
138
135
131
126
124
130
125
138
152
153
141
135
135
137
138
129
122
125
138
148
147
138
134
139
151
152
144
138
145
154
154
145
137
143
151
153
149
146
146
146
143
135
131
137
146
154
161
161
149
137
132
140
150
143
133
131
121
130
135
136
135
137
146
150
143
127
115
122
138
151
147
135
130
136
149
154
150
149
153
156
150
135
133
146
161
159
146
135
133
141
146
146
145
147
150
154
161
159
149
139
141
158
167
158
137
126
128
130
134
136
134
134
140
146
146
141
135
135
137
140
131
128
133
145
151
152
146
145
153
154
146
133
127
135
143
147
144
142
144
144
147
146
142
138
134
138
148
156
152
143
142
148
152
147
137
131
138
135
136
138
136
137
138
143
143
139
139
138
135
128
120
123
132
143
141
129
124
128
143
149
144
137
130
128
129
135
144
154
158
153
148
139
128
121
117
128
144
152
149
142
141
146
149
148
147
148
139
134
132
129
134
142
150
152
147
138
138
139
141
137
127
125
128
133
133
126
120
127
138
147
148
144
139
137
139
140
139
138
140
139
138
134
128
125
129
140
149
152
148
150
159
165
167
159
152
150
127
128
128
131
137
147
158
159
153
146
146
148
151
144
133
128
131
141
149
150
141
135
139
146
150
149
144
147
149
144
133
118
118
129
137
139
139
141
145
150
154
154
157
159
158
158
153
152
149
147
126
135
144
150
150
150
151
153
150
144
140
137
134
135
138
140
141
146
147
145
140
137
138
141
144
144
142
143
146
146
138
129
131
139
148
149
146
142
143
146
148
148
143
140
136
134
135
140
147
149
137
148
155
152
143
138
139
140
138
136
133
132
129
136
144
148
144
134
127
130
135
139
140
139
141
141
142
145
150
150
146
137
133
138
146
151
150
146
143
144
141
138
136
136
140
141
142
145
148
152
130
139
145
143
135
129
130
135
137
136
135
136
145
152
153
151
142
131
127
133
144
148
145
143
142
144
148
153
155
153
146
136
131
135
140
146
149
150
154
150
141
136
140
150
155
154
152
147
148
153
120
126
138
144
139
131
131
141
146
143
134
134
140
149
155
153
145
136
132
136
144
148
143
133
129
135
146
153
153
148
141
135
134
136
139
137
137
148
157
156
145
135
133
139
143
149
153
152
147
151
131
135
137
142
138
130
128
137
148
150
143
135
133
135
140
144
144
140
134
134
140
144
141
130
123
129
142
149
147
142
138
134
132
131
127
129
135
147
158
161
160
146
135
132
140
149
156
149
135
133
136
136
133
130
127
128
126
130
136
142
142
136
131
123
121
122
126
130
134
137
141
145
146
146
143
141
143
143
141
138
135
132
128
119
117
127
142
153
159
162
164
160
154
151
157
164
162
146
129
127
127
122
121
129
138
144
140
130
123
124
129
133
135
137
130
124
119
122
132
139
145
150
153
155
150
137
130
129
137
144
145
144
140
135
139
146
154
153
152
158
164
160
150
147
152
160
157
144
130
129
129
122
121
134
152
157
147
131
123
127
134
140
143
149
147
141
133
131
135
141
143
146
148
147
142
128
121
127
138
147
148
149
151
157
165
165
154
140
140
150
159
160
149
141
138
144
143
140
136
143
133
126
126
136
147
146
135
126
124
134
146
149
145
139
138
140
140
142
147
149
149
143
141
141
144
146
145
141
138
130
126
132
145
154
152
145
141
141
143
147
150
154
155
158
159
155
145
141
139
146
131
124
124
134
143
143
136
125
125
135
145
148
142
137
140
145
144
137
134
143
152
154
145
138
138
144
151
150
139
123
115
122
141
146
134
123
132
150
161
151
138
132
141
157
170
171
157
142
137
142
131
125
127
136
143
143
136
126
127
136
143
146
140
136
140
145
140
130
119
122
132
138
139
137
133
133
136
141
143
137
133
136
146
152
146
138
138
148
156
151
138
127
126
133
146
155
154
146
138
134
133
133
138
140
142
139
133
128
133
141
144
145
137
131
128
131
132
131
129
125
122
122
131
143
152
150
141
140
147
151
150
144
147
153
154
149
143
141
141
140
141
147
149
143
139
135
140
147
152
148
130
136
137
137
136
132
132
139
144
147
142
137
135
132
131
131
133
136
141
144
142
140
149
159
163
154
144
139
143
147
144
142
146
150
150
149
148
147
142
137
138
148
160
160
148
134
135
145
154
161
133
133
132
131
131
131
133
137
141
144
143
138
134
132
134
141
142
142
142
144
149
155
156
153
150
147
142
134
129
130
136
145
148
153
154
159
159
157
150
144
139
142
146
148
150
151
147
148
149
152
140
132
124
126
133
143
141
132
127
133
142
142
135
130
135
143
149
146
145
146
152
150
138
130
133
142
145
137
131
136
150
153
146
142
149
163
164
156
148
149
155
154
145
143
147
157
161
158
151
146
142
138
129
125
132
144
148
140
132
131
135
139
136
134
137
141
147
149
155
159
154
142
131
123
129
137
142
144
151
161
169
160
144
128
132
144
149
146
143
147
153
152
145
141
146
154
157
157
154
153
139
150
150
138
128
132
143
149
147
140
133
132
133
136
137
138
141
145
150
151
141
135
134
136
137
132
132
140
147
152
157
156
146
141
135
138
141
143
140
136
135
136
136
136
141
146
144
145
143
145
137
155
165
159
145
135
136
141
145
143
136
131
129
132
135
136
136
137
133
125
125
134
144
150
147
140
136
136
138
138
139
139
142
142
149
152
153
146
140
137
138
139
138
134
133
136
142
142
143
145
138
139
147
157
160
147
135
126
128
134
135
131
131
134
139
137
135
131
123
120
127
140
150
150
143
140
138
144
147
145
139
136
135
138
150
162
159
148
139
136
145
151
150
140
131
133
141
153
161
160
139
126
122
131
142
147
142
136
130
127
123
127
133
143
145
139
140
146
149
148
143
140
138
136
130
128
133
140
144
142
138
139
138
142
149
151
148
140
134
131
137
145
151
148
141
137
145
162
173
166
133
126
121
121
122
134
143
149
143
131
123
124
129
135
134
135
143
159
168
164
150
141
135
129
128
129
132
134
133
135
137
140
139
140
145
150
147
141
132
129
137
145
150
148
145
147
158
166
169
162
129
133
135
134
132
130
134
140
139
133
126
123
125
123
125
132
140
147
147
145
145
145
144
137
132
136
146
151
152
149
147
143
138
138
146
160
161
147
134
134
147
155
148
131
127
140
153
158
153
157
142
142
143
141
139
138
140
143
139
129
119
120
129
135
136
136
139
141
140
131
131
135
140
140
137
142
148
153
153
151
149
148
148
152
158
162
158
147
137
140
154
164
156
135
123
127
137
145
147
145
138
138
131
124
125
137
155
162
146
124
110
117
135
148
149
143
139
137
140
137
134
134
138
144
146
141
136
135
136
141
148
154
159
160
158
155
154
145
138
141
151
161
161
148
132
128
135
147
152
150
120
124
120
114
116
127
141
146
140
132
129
130
134
140
144
143
137
130
129
133
138
144
150
156
152
143
134
131
133
143
151
156
155
151
146
151
157
162
155
146
143
148
150
147
142
143
145
150
154
152
125
129
130
130
128
129
124
122
132
143
148
138
129
125
134
142
138
128
119
121
129
138
144
150
149
143
136
136
144
151
156
155
150
145
145
150
161
166
160
150
141
139
140
144
146
150
150
147
140
134
139
139
137
139
142
144
139
138
142
145
145
139
131
129
134
140
139
134
132
132
131
128
127
131
133
133
133
139
150
158
159
153
148
146
146
149
152
152
150
147
143
140
143
143
144
143
143
145
144
144
130
124
122
126
138
149
156
152
146
139
140
143
143
140
134
130
127
131
133
138
133
132
134
135
137
132
128
129
135
142
145
147
151
156
152
147
144
147
149
149
144
144
145
146
145
143
146
150
159
165
127
123
121
125
136
147
150
147
138
136
135
138
139
134
132
133
135
136
135
131
130
132
140
150
148
138
131
129
132
133
135
140
149
154
151
147
146
149
156
157
153
152
156
158
159
155
148
148
150
155
132
131
135
139
140
140
140
139
145
152
153
145
136
134
143
155
155
148
147
153
159
159
153
145
141
137
133
127
122
122
130
144
154
155
149
139
133
134
138
135
132
136
145
146
140
131
130
136
139
134
132
126
124
129
140
150
148
143
142
145
144
136
131
132
143
152
149
138
136
146
151
143
135
135
140
143
139
129
122
118
118
124
138
151
151
140
133
132
137
142
144
144
145
145
143
137
135
137
141
151
135
137
140
143
146
147
144
139
139
141
143
142
136
133
135
138
136
132
133
133
134
129
125
129
137
144
144
142
140
136
133
135
142
152
156
151
143
138
141
147
153
152
147
144
139
135
134
136
142
152
134
139
149
150
146
141
138
141
143
142
142
141
140
138
136
136
139
142
139
135
133
135
137
133
132
135
143
152
157
154
155
152
148
147
145
145
145
147
147
145
140
142
146
148
141
132
131
133
137
136
126
123
129
135
137
135
134
140
143
138
132
130
132
137
137
137
139
144
144
140
137
138
137
132
131
137
146
152
152
150
149
146
145
143
143
143
145
144
142
139
136
139
144
152
153
145
134
135
144
150
126
124
126
130
134
133
129
126
126
129
133
135
135
137
138
136
136
137
139
139
136
131
126
131
144
156
158
146
131
126
128
133
140
149
162
162
147
130
122
132
139
144
145
152
156
155
147
148
162
177
137
141
142
142
141
135
128
125
127
135
148
152
150
146
144
142
138
132
132
138
143
143
138
137
149
157
154
140
126
124
129
130
134
141
155
163
159
143
132
134
143
151
151
149
150
147
138
133
142
154
138
140
140
141
141
140
138
139
142
147
151
151
147
144
144
146
143
135
131
139
147
153
147
141
137
133
131
131
137
145
148
141
134
132
138
149
154
152
152
156
162
162
156
146
139
133
133
131
130
131
132
132
133
136
138
137
137
140
146
148
150
147
144
141
139
141
144
147
145
138
136
139
145
148
143
133
127
133
147
160
157
144
137
137
138
134
129
127
137
155
165
162
150
139
131
135
143
148
144
134
137
134
136
138
137
131
128
131
139
145
144
141
138
138
137
137
141
147
148
135
123
120
135
150
155
146
137
136
145
151
146
142
139
146
149
136
113
100
109
134
148
148
139
138
145
156
159
153
145
138
145
140
138
135
133
129
129
135
144
145
138
126
124
133
141
142
141
140
141
133
124
118
122
134
144
146
142
139
139
140
145
148
148
150
153
148
132
120
122
135
146
148
150
161
172
174
159
142
137
144
147
141
134
129
131
136
139
145
150
149
140
130
127
139
151
152
144
136
133
133
137
130
127
133
143
149
147
143
141
141
145
147
151
152
157
151
143
140
144
152
157
158
159
164
167
158
145
138
146
159
147
146
143
142
143
141
139
142
144
149
146
141
140
144
152
154
147
136
129
134
139
142
141
139
143
145
142
144
144
142
136
131
139
150
150
138
122
122
133
146
153
154
153
149
145
141
143
150
159
165
148
151
154
154
144
137
129
131
140
147
149
146
142
141
145
147
146
138
132
136
142
145
144
136
131
131
136
141
144
140
133
125
131
136
134
127
122
128
137
142
139
138
143
146
148
150
153
155
151
144
147
147
150
144
139
133
128
132
139
142
144
141
140
142
143
144
141
137
138
140
139
134
128
128
132
140
144
144
140
138
139
144
144
142
139
137
144
151
151
144
134
133
141
152
162
163
155
141
129
126
141
140
138
136
135
138
143
144
140
135
136
138
142
147
146
142
136
137
140
142
139
134
131
138
146
150
152
147
140
134
137
146
159
163
156
141
129
128
134
141
144
141
143
149
161
164
155
131
121
127
132
129
132
135
135
138
143
148
147
145
141
141
140
144
143
140
137
139
149
158
164
164
159
155
145
140
139
139
137
130
125
133
145
155
147
130
114
115
132
154
166
162
148
142
146
157
155
145
134
133
131
128
133
139
138
137
139
144
147
148
143
137
135
134
138
138
134
134
142
152
161
163
157
145
132
123
127
132
131
131
133
140
142
139
137
136
143
149
152
157
163
164
152
143
137
142
148
150
145
141
138
135
137
141
142
141
139
140
139
136
129
129
132
138
143
142
134
126
118
117
118
123
131
135
135
137
142
143
142
141
145
152
151
147
144
150
158
155
145
139
143
150
150
144
140
141
145
147
148
149
141
141
137
135
137
141
143
142
137
133
132
138
144
149
150
149
144
136
125
111
106
111
129
146
153
156
156
153
150
142
138
138
144
147
145
140
137
140
140
142
146
147
145
142
143
145
150
149
149
149
141
143
139
131
128
132
140
147
144
141
144
153
156
147
134
132
142
151
151
144
136
135
142
148
152
150
144
141
140
138
130
126
129
134
140
138
141
146
156
163
162
155
143
135
136
143
151
153
148
146
134
138
141
136
135
137
146
150
148
145
144
143
140
134
128
126
135
144
148
148
150
148
144
142
142
142
142
140
140
142
141
136
134
136
144
150
151
150
152
160
164
154
139
129
129
139
150
151
146
144
124
130
134
137
140
142
144
144
147
146
141
132
129
135
144
146
139
129
126
131
139
142
140
136
136
140
143
143
145
145
145
143
138
139
148
156
157
152
145
145
147
145
137
133
138
151
153
150
148
150
123
133
141
142
139
134
134
139
146
147
142
134
133
141
151
152
140
128
126
135
143
143
136
133
134
139
142
140
137
141
144
145
142
140
144
150
155
155
152
145
141
139
141
148
153
151
150
146
148
154
132
145
156
158
143
131
129
139
147
143
132
132
138
144
145
142
139
137
137
140
144
145
140
135
135
137
140
138
137
138
142
147
145
141
142
147
152
151
150
145
141
139
143
141
141
138
140
140
135
137
132
137
147
153
145
131
127
136
140
133
125
126
137
145
147
144
144
143
140
130
124
129
138
143
143
141
142
141
140
139
137
131
131
136
143
151
153
148
146
144
142
137
130
123
128
137
143
140
133
132
124
124
127
135
137
132
127
129
131
128
125
128
134
142
143
141
142
144
142
131
116
114
130
148
155
150
142
135
134
133
131
128
127
132
142
153
154
148
145
145
145
138
131
130
140
153
153
141
135
142
126
124
124
131
140
142
138
130
123
124
127
133
138
137
131
124
127
138
144
144
139
135
138
145
149
144
136
127
127
133
141
145
143
137
135
138
140
141
144
147
150
144
138
140
151
159
155
139
134
140
144
126
122
132
147
158
152
136
125
126
134
143
143
136
126
119
119
127
137
144
148
152
152
144
134
129
133
139
140
141
144
149
147
142
135
131
131
133
139
145
152
153
145
140
140
146
147
141
134
136
147
127
121
133
147
155
150
137
128
130
139
144
142
135
128
120
116
116
121
128
136
143
145
139
129
125
133
146
149
137
124
124
136
150
151
144
141
140
140
144
148
152
150
140
136
139
143
140
134
132
130
127
131
140
146
145
136
130
129
130
132
134
138
136
134
131
124
119
121
128
134
136
138
137
132
126
131
142
147
137
118
110
125
144
150
147
148
154
155
146
141
142
143
142
137
135
136
136
130
131
127
130
140
146
145
139
131
126
131
135
139
141
138
135
137
138
133
132
135
143
145
139
137
136
136
134
135
140
146
146
138
132
134
140
142
142
142
145
143
142
142
146
145
137
130
126
131
137
141
145
130
131
139
146
148
141
133
132
138
151
158
152
145
140
140
137
136
136
143
148
144
134
129
137
148
152
153
153
150
151
146
140
136
136
140
143
142
134
126
130
144
156
156
139
122
119
131
147
161
163
125
131
139
149
153
148
143
140
141
145
143
145
148
146
144
142
138
137
142
144
143
136
134
141
152
162
164
161
152
146
139
130
128
131
137
145
148
146
139
132
139
148
151
145
135
131
136
145
155
159
131
133
139
147
151
150
146
142
138
132
128
133
136
140
144
145
143
141
140
142
147
153
153
151
156
158
156
145
136
133
137
137
136
134
138
147
154
158
152
144
139
141
146
151
153
150
143
145
145
145
150
142
136
134
138
147
147
139
133
135
142
140
134
133
141
147
148
144
140
142
151
155
149
143
145
148
148
138
129
133
145
149
140
133
135
147
152
147
142
143
153
156
156
147
143
142
142
145
151
150
156
149
136
127
132
142
146
144
139
142
145
142
136
137
142
145
144
143
144
151
152
146
135
129
132
138
143
143
143
146
152
150
140
130
133
147
155
149
138
138
148
155
153
143
133
132
140
147
154
157
142
145
141
132
129
133
142
149
147
142
133
133
137
144
146
144
138
140
146
150
146
140
137
134
132
134
139
143
147
149
153
154
145
135
134
144
161
164
149
135
130
136
143
147
148
151
150
147
143
143
136
142
148
146
140
133
135
140
143
139
133
131
135
146
150
150
149
142
136
127
127
136
143
142
139
138
139
139
137
139
148
155
149
135
125
131
144
150
144
136
137
143
152
153
152
151
147
141
133
131
150
153
157
161
155
141
130
124
130
136
135
132
132
136
145
150
153
145
134
122
127
140
147
145
140
137
138
137
133
135
143
150
147
137
128
130
136
137
137
137
147
153
152
145
135
132
136
142
144
144
155
150
145
147
143
141
135
136
138
141
137
132
130
131
133
136
139
143
145
144
143
145
146
139
132
128
125
126
128
132
138
143
145
145
142
140
136
134
131
131
136
143
151
145
137
133
140
151
157
151
134
128
125
128
133
140
145
147
146
143
137
131
130
131
131
129
132
137
141
143
145
144
140
132
128
125
127
129
131
132
137
139
141
140
139
137
134
130
127
126
134
146
160
162
152
144
143
151
155
152
126
124
126
133
141
144
147
144
143
137
131
127
128
133
136
136
135
133
127
128
137
146
146
139
134
138
146
153
151
145
139
138
137
136
138
139
137
137
138
141
147
154
156
152
144
138
136
139
148
152
142
140
138
134
137
141
151
154
148
135
120
116
128
139
146
143
137
134
131
132
140
148
154
156
152
150
151
153
152
146
142
142
141
141
143
146
149
151
151
152
151
143
133
125
124
130
133
133
134
136
148
145
134
121
120
139
156
167
154
130
116
118
134
148
148
141
133
130
130
131
135
144
154
158
153
145
145
148
148
149
149
149
146
138
132
132
134
137
135
133
133
135
128
123
125
136
143
144
138
130
132
128
118
115
125
144
156
153
136
126
126
135
139
141
142
138
132
123
116
118
129
143
154
156
149
142
144
151
157
155
154
151
147
138
130
128
129
126
120
119
127
137
143
142
141
146
150
152
148
143
116
111
110
123
140
148
146
134
127
131
141
139
136
135
137
142
137
129
121
125
134
145
153
153
147
142
145
153
154
147
142
143
150
154
156
153
147
141
134
130
135
139
143
144
146
149
150
148
148
150
119
116
123
136
146
148
138
129
128
135
141
139
137
139
145
146
146
143
138
139
139
141
140
136
135
135
135
141
147
146
146
147
153
159
161
156
147
143
141
142
139
136
136
139
145
150
150
148
147
151
130
134
139
146
150
149
142
135
132
134
140
144
146
142
136
136
142
146
146
142
136
137
141
145
140
136
132
137
150
162
166
164
159
158
152
147
144
143
143
144
144
140
140
143
151
155
156
153
149
147
140
141
141
142
145
148
148
148
145
142
142
145
141
132
128
129
136
143
143
136
136
141
155
161
154
139
131
135
147
157
160
158
155
153
148
147
145
145
145
146
149
157
160
158
156
154
156
157
154
147
135
131
131
137
141
144
141
136
137
143
145
142
136
138
149
156
153
141
134
138
147
154
152
146
139
136
133
131
129
130
135
147
156
155
148
140
137
143
144
146
149
152
150
146
141
140
143
145
143
138
134
130
127
127
135
143
140
130
121
126
134
135
135
137
148
151
142
133
133
145
147
135
128
130
136
137
136
132
134
133
129
124
130
143
151
152
150
148
145
143
142
142
142
142
142
139
133
124
123
133
132
128
127
131
140
143
138
125
119
125
134
139
138
136
135
136
137
136
137
141
137
128
123
129
138
149
155
155
156
153
142
131
135
150
162
166
163
153
147
141
133
129
133
137
139
140
135
135
136
143
137
126
128
137
146
146
139
136
139
141
145
145
142
138
137
140
146
143
135
127
129
134
138
135
134
137
144
151
152
149
146
145
150
154
156
148
141
143
144
141
136
129
132
140
143
145
148
152
156
153
139
126
129
139
147
143
136
137
141
143
145
145
142
142
142
143
142
140
132
125
131
140
142
138
129
127
131
133
130
129
132
142
150
150
145
135
125
132
145
153
150
140
136
141
143
144
141
144
150
157
135
128
133
142
146
140
131
124
125
130
137
142
146
143
141
138
131
130
132
136
140
143
143
146
152
158
153
142
127
124
130
136
143
147
148
146
139
140
149
163
163
151
140
139
140
135
129
132
147
162
135
139
138
140
141
136
131
126
129
137
146
150
146
142
138
135
134
132
133
139
143
141
141
152
167
171
161
148
140
139
137
136
137
145
155
158
155
148
150
155
156
151
145
144
143
140
134
138
151
159
137
138
135
130
127
131
133
140
147
155
157
152
144
139
140
142
139
133
129
133
136
137
138
139
141
141
140
141
150
153
149
137
136
145
159
165
160
153
149
148
150
152
151
149
144
144
144
153
155
152
131
131
131
128
126
127
130
137
145
155
155
146
140
136
141
146
144
135
125
124
128
136
142
142
141
135
131
133
143
147
144
136
134
139
148
151
149
148
152
161
165
162
152
144
139
143
153
161
157
152
134
133
135
138
138
131
126
130
136
144
143
136
132
132
138
146
145
142
137
131
131
138
145
152
152
144
135
129
131
134
139
138
134
135
135
134
132
136
146
162
165
157
147
144
147
154
155
152
151
151
144
142
138
138
142
142
140
138
139
140
136
131
130
137
143
146
143
142
146
148
144
138
134
135
140
140
130
125
131
142
150
152
145
142
147
148
146
142
140
138
134
130
133
149
164
164
148
134
136
149
146
143
137
136
141
144
145
145
141
137
133
135
145
157
156
147
138
136
146
152
144
133
130
136
144
144
132
127
138
152
153
144
138
143
155
162
159
149
140
131
122
119
132
149
162
158
145
135
141
153
142
139
138
141
143
142
141
142
140
138
136
138
147
152
152
145
139
136
142
143
141
138
140
145
149
147
139
136
142
142
136
129
135
148
151
143
132
130
138
144
144
138
137
143
147
152
153
152
152
151
137
137
137
142
142
142
140
141
140
138
135
135
137
138
141
143
143
142
142
144
147
150
147
142
140
146
151
152
144
140
137
144
154
154
148
136
132
140
151
154
149
140
135
138
143
153
159
158
151
144
143
140
132
129
135
142
148
147
141
136
132
132
136
140
141
141
140
141
142
145
151
150
141
135
137
148
155
153
143
139
145
154
157
149
145
147
160
167
164
149
136
127
132
142
151
157
155
146
139
139
147
139
129
124
130
140
149
148
141
138
137
138
139
142
141
141
139
139
138
140
137
133
129
133
141
149
149
138
124
117
123
135
143
145
144
143
139
136
135
138
141
146
151
158
162
156
140
127
127
134
138
128
128
128
132
137
143
146
146
151
150
145
137
133
136
142
141
136
135
139
141
136
131
134
142
152
153
139
122
114
119
132
142
145
138
133
121
118
127
137
152
160
162
161
156
142
134
129
135
143
132
127
128
131
133
136
139
143
148
152
148
139
133
135
141
144
138
128
128
142
152
150
138
132
135
141
147
144
137
135
142
148
143
132
129
140
156
162
156
145
141
148
150
147
142
138
140
149
157
154
136
136
136
137
137
137
138
139
140
138
133
133
141
157
168
159
137
122
125
137
148
149
141
137
134
135
141
148
149
150
152
152
145
133
132
144
163
170
160
146
143
147
148
145
142
143
147
150
152
147
139
145
145
143
139
135
131
130
129
130
131
138
149
165
172
164
147
135
131
135
137
140
144
147
144
141
143
148
149
144
139
141
146
152
149
142
137
140
145
148
150
151
149
148
146
148
149
147
140
136
144
148
145
137
127
123
125
129
130
133
140
147
149
144
137
139
143
146
143
136
135
139
147
148
151
148
143
135
133
132
132
136
143
147
148
148
148
148
149
148
146
140
138
137
146
156
158
151
141
140
139
138
132
127
127
132
140
141
141
142
145
146
142
133
128
131
138
141
143
145
148
153
151
146
146
146
145
137
134
138
145
144
139
136
144
155
160
156
150
146
144
138
128
127
139
157
161
153
142
139
126
124
124
133
143
151
147
142
142
147
146
138
134
138
146
148
139
130
131
145
155
155
146
139
139
143
144
144
139
138
139
139
139
140
149
158
156
144
138
144
149
142
128
121
131
149
155
150
146
145
139
134
135
138
143
141
136
137
144
150
149
141
135
139
145
146
136
130
137
146
144
137
129
133
140
143
140
132
126
128
130
134
139
143
154
158
154
143
138
143
148
145
135
127
134
143
147
148
150
153
146
144
142
138
128
123
127
137
148
149
146
141
140
138
130
124
133
141
146
145
137
132
132
140
146
144
137
126
126
135
147
150
146
142
146
155
152
142
135
137
143
150
147
142
139
139
141
140
137
143
131
132
139
143
136
128
127
137
143
133
124
129
141
151
146
139
137
143
146
141
133
133
141
145
148
146
141
143
147
152
155
151
144
140
145
154
150
139
123
117
122
131
134
130
133
135
134
134
135
142
127
130
143
153
149
138
131
135
136
128
115
118
135
154
162
156
148
148
147
143
132
129
132
142
145
145
145
148
151
150
145
141
141
145
152
156
148
136
123
115
112
112
118
129
139
138
133
135
149
161
140
140
145
150
148
141
137
137
136
132
129
130
132
137
137
140
145
150
153
151
145
140
136
141
141
143
143
140
138
136
142
145
142
139
137
135
132
130
127
128
129
130
136
149
160
156
144
140
154
165
145
136
130
134
142
147
147
143
137
135
135
139
135
129
120
121
128
136
140
145
152
159
156
145
136
139
143
144
138
137
143
153
150
138
124
119
121
126
132
140
149
149
147
144
150
155
152
154
154
152
147
137
131
134
139
143
146
145
141
138
134
135
134
131
125
123
124
125
128
132
138
146
150
143
136
137
142
148
148
142
144
153
160
161
150
139
136
137
137
139
147
149
134
120
113
127
145
159
152
145
143
148
153
148
139
133
134
144
151
145
136
131
132
134
133
134
136
139
140
140
134
130
137
139
141
137
139
147
153
150
145
145
154
162
158
151
145
142
137
134
137
141
140
127
114
116
131
145
148
144
135
147
154
149
139
131
133
144
158
163
157
146
137
135
140
143
143
144
150
156
156
149
142
138
137
134
137
143
150
150
146
139
138
139
140
138
137
134
127
128
138
153
167
161
145
132
132
139
145
145
132
131
135
141
143
140
136
141
154
164
161
152
142
141
147
149
141
139
144
159
168
161
142
132
131
138
145
148
147
146
143
138
133
129
131
137
139
136
131
133
150
169
175
166
151
140
137
140
145
151
130
128
135
144
148
144
140
139
140
142
140
135
137
143
149
148
141
137
140
144
146
136
124
121
132
148
156
152
146
141
140
137
130
126
129
139
148
148
145
143
149
151
149
145
139
137
137
141
149
156
134
140
146
148
146
144
143
142
139
131
125
128
135
139
141
142
142
142
140
139
135
130
125
127
141
152
150
141
133
134
138
138
134
129
128
133
138
145
148
139
134
130
135
137
135
135
136
145
158
160
147
154
151
146
142
143
146
144
142
143
142
139
133
132
135
139
143
142
139
139
141
143
141
139
142
146
146
137
127
128
134
139
140
139
132
131
129
128
130
135
138
143
145
140
129
123
133
148
162
158
155
156
149
139
138
142
142
143
144
147
148
142
134
128
131
135
137
138
139
143
147
149
143
138
135
139
144
144
139
130
131
136
140
144
147
154
155
149
139
140
148
155
153
140
125
121
131
145
153
148
145
143
139
134
134
135
137
138
142
140
140
139
137
135
133
133
134
138
142
143
144
143
137
132
130
136
143
146
142
133
134
138
138
136
143
160
176
174
158
145
142
144
147
144
140
142
145
144
141
141
135
133
133
131
131
131
132
136
139
136
134
136
139
143
145
146
148
148
142
134
130
132
131
130
133
139
146
141
132
129
137
146
141
126
121
130
144
151
145
135
135
138
143
147
154
157
157
146
137
134
147
147
142
136
134
135
133
136
138
137
133
133
134
137
143
149
153
151
142
135
130
129
129
131
139
148
147
139
129
130
140
151
149
139
126
124
127
131
134
137
136
137
140
144
149
154
155
151
142
136
156
154
146
140
138
138
134
137
139
146
145
139
132
131
133
134
138
139
140
140
140
136
132
129
135
145
147
142
137
136
141
146
146
143
141
142
146
150
149
142
136
134
138
144
147
147
147
147
145
141
139
140
141
141
140
139
133
131
136
149
159
157
147
133
129
127
128
134
137
139
143
143
138
130
129
134
144
147
144
138
136
135
136
136
136
140
145
149
149
141
134
136
151
158
150
139
135
142
149
146
133
132
137
138
140
139
136
133
135
142
150
156
153
146
135
129
127
134
139
141
143
148
147
140
136
138
144
147
141
133
130
132
135
133
129
123
125
133
139
140
139
143
154
157
147
134
134
145
154
154
147
146
140
137
135
139
140
139
137
137
138
144
152
155
148
136
130
136
143
152
154
156
157
156
152
148
147
143
139
134
135
138
138
133
125
124
130
138
144
143
138
134
135
140
142
145
145
149
150
148
159
153
141
135
137
143
144
138
131
130
135
145
147
145
141
136
133
136
137
138
142
145
147
145
142
142
143
147
151
152
150
145
139
130
125
129
137
143
143
134
126
119
121
130
143
152
154
150
146
136
149
140
130
132
143
155
151
137
127
130
141
147
145
137
131
136
138
135
124
121
124
131
136
133
126
126
138
150
157
155
150
146
144
141
140
141
140
134
126
122
126
134
141
145
149
151
150
149
150
152
130
118
114
125
139
151
151
145
141
144
148
148
145
140
142
145
145
142
138
135
138
141
142
138
133
134
140
146
144
139
138
143
151
159
160
155
145
138
130
132
139
147
156
157
157
152
149
147
155
169
120
119
124
134
135
137
136
135
140
144
143
146
148
150
151
149
147
147
151
156
156
152
147
141
139
139
140
142
141
138
140
148
157
160
158
151
146
143
143
145
143
140
140
142
149
156
156
153
152
159
131
138
145
151
149
143
135
131
131
136
142
148
149
144
137
137
144
151
154
151
148
146
146
145
141
140
139
141
145
154
161
163
159
157
156
154
150
145
142
143
144
141
140
140
148
158
162
157
148
144
141
140
140
143
148
146
147
147
149
152
155
151
145
137
134
137
143
145
145
138
136
139
143
145
143
141
141
142
145
150
155
157
157
158
163
166
164
149
139
133
145
157
159
154
147
148
147
146
141
139
137
142
140
138
137
140
139
135
130
132
139
141
142
146
149
149
141
134
128
124
125
131
135
142
142
144
146
149
151
152
154
152
153
150
149
149
151
151
153
162
169
164
143
128
128
143
160
163
154
144
136
141
139
136
138
144
141
131
125
132
147
156
157
151
151
148
142
134
131
132
132
131
132
135
137
132
126
133
149
158
152
137
126
128
146
162
170
169
160
152
150
146
135
129
130
141
146
146
139
139
135
130
126
131
141
148
147
138
133
136
147
154
152
146
141
146
147
145
143
144
144
140
140
136
134
130
126
129
140
150
147
135
125
128
142
157
172
172
162
148
135
133
134
139
141
144
146
148
152
153
139
130
127
135
145
151
153
152
149
150
152
153
149
142
140
148
158
157
144
136
136
140
143
140
143
145
142
132
125
127
133
143
151
151
143
136
137
146
159
159
148
140
138
145
148
152
158
168
171
166
139
129
129
140
148
148
142
140
141
145
149
152
151
146
146
149
152
145
138
132
133
140
144
143
145
151
149
137
123
120
127
142
157
159
143
125
119
131
156
164
159
146
138
140
143
147
148
151
151
149
139
131
130
137
144
146
138
129
125
127
132
138
142
144
142
141
141
141
139
138
136
139
142
146
151
154
150
145
139
137
138
142
145
146
141
133
132
141
157
164
159
145
137
139
140
136
130
132
136
143
152
143
134
132
140
146
149
140
130
125
126
130
130
131
133
139
148
155
151
141
132
129
137
149
157
158
154
151
153
153
151
147
146
147
150
146
145
151
158
158
149
140
141
146
146
140
135
142
155
160
148
142
138
132
138
144
148
142
138
137
141
143
142
137
137
144
149
152
147
138
131
126
132
138
145
145
144
145
149
151
153
152
158
160
157
150
149
154
158
150
139
139
145
150
149
146
149
158
166
161
131
135
137
139
140
140
136
135
138
143
147
147
142
140
139
144
143
136
131
134
137
140
136
135
139
142
142
136
135
141
148
154
147
140
132
136
149
158
159
150
141
140
146
148
146
142
142
147
152
156
132
133
135
139
141
141
137
135
138
146
149
143
133
129
134
143
144
139
136
140
146
145
139
134
136
142
141
130
126
135
151
155
142
120
115
129
148
157
156
150
141
139
140
142
139
136
131
133
141
153
140
138
136
137
141
143
142
139
139
141
145
141
140
138
140
143
144
142
144
149
149
145
136
133
134
137
131
126
132
145
159
157
142
129
132
145
152
155
151
140
131
122
120
123
132
136
138
136
139
147
140
139
138
138
140
142
141
137
134
130
130
137
150
158
153
141
131
134
144
149
144
137
134
140
147
144
134
131
142
153
153
136
124
129
142
151
154
153
150
143
133
123
121
124
134
147
154
152
142
138
131
128
132
137
138
136
139
142
139
132
128
132
143
151
147
136
132
134
143
145
142
137
140
146
150
148
145
140
143
141
133
125
126
137
147
148
148
150
153
156
153
146
140
139
143
151
160
153
139
135
126
123
125
130
140
148
155
155
147
137
131
131
133
136
138
137
141
147
147
146
145
148
148
147
149
150
153
150
141
135
137
145
154
154
149
144
145
150
154
157
156
150
143
139
142
150
154
148
141
145
133
134
127
129
137
148
155
152
142
135
133
136
139
139
136
136
141
149
153
150
150
152
153
151
147
147
146
141
139
144
155
163
161
150
143
146
151
152
153
153
152
150
143
137
139
144
147
150
150
151
137
138
137
132
133
132
134
135
138
138
141
144
145
140
135
132
137
143
147
144
138
134
136
139
142
137
130
128
133
145
156
155
143
132
137
146
151
148
146
149
156
158
153
148
141
138
139
145
149
146
130
132
134
134
133
134
132
132
141
149
152
149
141
137
136
143
143
139
132
126
118
111
109
119
138
149
150
143
140
148
157
154
140
130
133
149
157
150
135
130
134
147
156
155
145
137
135
141
147
147
131
130
132
132
132
136
141
144
146
149
148
140
135
137
143
146
144
134
131
136
136
130
124
133
147
158
158
150
149
158
168
162
142
127
131
148
164
157
138
121
118
129
143
147
144
142
141
146
150
145
137
141
142
138
134
135
139
142
145
144
138
134
138
148
152
145
134
132
144
163
169
163
154
149
145
137
133
135
144
152
157
153
144
136
136
141
142
142
140
142
142
145
147
147
148
152
154
150
143
132
138
146
151
151
143
136
131
133
137
139
141
140
147
151
150
142
137
137
147
158
163
159
150
143
132
123
126
136
140
133
126
129
144
154
151
139
132
133
142
150
156
156
155
156
159
163
159
149
139
131
141
144
146
146
144
140
136
134
132
133
139
145
146
138
134
138
140
140
134
131
135
142
145
142
142
146
148
140
132
127
127
131
137
143
147
150
156
158
154
148
143
141
145
151
159
162
159
147
139
139
144
144
141
142
145
151
149
138
130
130
136
142
142
136
132
136
138
134
129
133
144
149
147
143
147
155
150
136
125
133
150
160
147
135
132
148
159
160
154
148
144
141
135
132
135
140
142
142
140
142
147
143
141
146
157
159
150
136
129
132
138
139
138
139
139
134
123
119
133
149
160
161
150
141
142
144
144
136
129
135
147
153
148
141
138
143
139
135
138
147
153
145
128
114
117
126
136
142
148
148
149
140
138
144
148
147
135
130
135
146
150
144
139
138
137
129
122
128
142
150
148
140
138
142
145
145
142
138
137
135
128
125
130
143
154
156
140
128
130
143
150
142
125
117
128
143
151
152
154
157
143
135
130
132
131
134
135
141
147
151
151
146
144
140
136
135
137
145
149
148
139
135
138
144
149
145
137
134
137
140
138
132
131
141
152
157
147
136
132
139
148
146
139
140
146
156
156
150
150
156
129
128
132
140
142
138
139
146
148
144
138
139
146
152
148
141
136
136
143
149
158
160
154
144
137
133
133
133
137
146
153
155
148
142
140
140
142
139
135
135
138
141
143
143
144
139
137
139
149
158
126
129
140
149
147
138
133
140
143
140
129
127
134
142
143
133
125
124
135
151
163
163
153
141
132
130
134
137
143
146
148
153
150
145
139
134
131
135
138
140
138
138
142
145
143
132
122
131
153
165
130
134
140
145
140
134
132
137
140
142
139
135
132
129
127
128
131
135
137
138
139
143
145
142
136
134
137
141
143
144
143
141
138
137
139
136
132
131
138
145
150
147
148
156
159
151
132
132
152
165
128
132
133
136
135
135
138
138
136
138
140
141
136
132
130
138
147
149
139
131
134
144
151
148
147
145
144
144
139
140
144
145
138
130
131
137
138
136
139
144
148
144
143
147
156
157
146
140
144
151
131
133
135
136
133
130
132
136
135
133
129
130
131
132
138
144
150
153
153
150
151
150
151
148
153
159
159
149
138
139
148
158
155
147
138
139
143
143
141
140
137
133
129
121
126
139
147
148
144
144
144
150
150
143
132
123
130
141
152
146
136
128
124
127
130
140
148
154
157
156
152
146
142
140
145
153
156
154
152
149
152
158
162
159
151
140
142
143
140
135
133
136
134
128
126
132
144
148
147
144
142
152
152
144
135
135
138
147
156
156
157
147
138
130
129
135
142
141
141
140
144
145
139
132
124
130
141
153
161
157
151
150
148
146
143
138
139
140
140
135
139
148
156
159
154
148
145
146
147
143
137
135
133
133
135
137
135
136
141
149
156
151
144
141
142
143
139
129
125
133
147
152
143
129
119
126
141
148
149
147
145
143
137
131
130
136
140
142
145
149
152
156
159
160
158
152
144
138
136
142
137
129
124
121
121
121
123
132
140
143
141
138
138
141
146
148
142
135
134
142
147
148
138
130
135
143
144
138
132
136
141
141
137
129
130
135
143
147
155
159
157
150
140
137
137
137
134
128
135
147
138
140
139
132
123
121
127
137
142
144
141
139
138
140
140
139
142
146
151
148
144
133
127
131
137
145
143
135
132
134
138
136
133
132
130
130
132
142
151
155
150
143
137
134
131
129
133
143
155
162
133
151
156
150
142
135
133
137
139
140
142
142
143
141
138
139
143
145
149
145
139
133
131
133
138
143
143
144
144
139
136
134
136
137
134
126
121
126
136
143
145
145
147
145
139
140
151
167
173
161
131
143
149
149
144
140
134
130
130
135
141
142
141
139
139
144
146
142
138
138
139
142
141
139
137
139
143
145
142
137
136
138
143
143
142
138
137
135
139
144
145
148
145
143
140
142
153
158
155
145
141
136
136
136
139
139
134
131
131
135
140
143
140
135
133
138
144
143
138
134
138
146
148
145
141
140
143
145
140
134
133
139
143
145
148
155
158
155
155
148
144
140
136
134
137
139
140
139
139
142
144
140
135
131
131
135
139
140
139
135
135
139
139
135
131
133
140
144
139
135
135
142
149
148
147
151
151
150
141
131
128
131
140
148
156
160
158
151
149
146
147
142
138
138
143
148
146
144
143
147
137
139
132
126
128
137
149
151
144
135
130
130
134
137
137
136
136
136
136
136
136
136
136
144
146
149
146
139
136
136
140
141
146
153
159
158
151
142
137
142
143
142
139
142
148
157
160
156
150
147
135
138
131
129
134
142
147
143
137
132
131
130
132
135
139
141
139
135
134
136
140
140
135
131
134
138
141
137
136
142
146
144
143
142
146
149
149
151
149
144
138
131
134
142
149
152
153
152
147
142
139
144
145
140
137
137
128
121
124
135
147
148
141
134
134
137
140
139
139
140
145
149
143
133
131
138
145
147
144
142
139
137
136
135
133
134
143
152
159
154
139
130
136
144
146
141
141
149
152
149
138
145
143
135
124
119
121
125
133
143
152
154
149
141
131
124
129
139
146
149
148
148
146
141
139
143
146
145
144
144
142
146
146
139
133
128
129
136
143
143
138
141
149
149
139
130
135
151
168
165
136
135
132
129
128
130
133
136
137
142
146
152
149
145
136
129
131
140
150
152
148
143
142
145
148
145
143
140
144
147
156
157
150
140
134
132
135
136
133
132
134
142
151
152
142
134
138
151
165
163
148
139
132
136
145
144
133
121
120
132
145
153
149
142
136
136
139
144
143
145
144
142
140
138
140
141
140
138
138
142
142
140
136
137
141
148
153
157
155
151
144
142
145
150
150
148
146
147
150
151
157
145
136
137
143
140
130
121
122
139
150
155
148
137
135
141
143
142
138
137
141
144
141
137
132
134
137
136
133
129
127
129
134
139
148
154
160
163
165
163
155
145
146
155
159
154
147
144
149
155
144
135
131
129
132
135
138
144
152
149
146
138
134
137
142
145
145
143
141
141
143
145
143
141
139
139
140
139
134
134
139
144
142
140
139
144
148
149
147
142
139
143
151
160
160
152
143
142
151
159
126
129
137
139
137
138
145
153
155
148
139
133
132
138
140
140
143
146
151
153
151
146
141
138
138
143
147
145
140
138
144
150
145
137
129
132
139
140
139
135
136
139
142
141
145
145
146
146
149
153
133
136
142
143
143
141
143
143
138
135
137
139
144
145
141
139
141
144
147
150
148
147
139
135
138
146
151
146
140
134
134
137
139
139
143
150
150
146
143
145
150
152
143
137
140
150
154
152
148
152
139
132
126
128
131
135
138
138
138
141
141
143
144
147
151
152
145
139
135
138
141
142
135
134
141
151
155
146
129
121
121
129
140
153
166
174
170
157
148
148
154
156
153
150
151
153
145
136
136
146
135
143
145
140
134
136
139
140
142
141
141
141
141
139
137
139
142
146
143
135
130
130
136
144
144
143
145
148
148
145
144
143
143
146
151
157
154
149
145
151
156
148
132
114
119
142
158
162
153
152
137
143
143
140
139
142
142
139
140
148
155
157
150
143
142
145
147
144
138
134
134
140
147
148
142
135
133
137
145
148
148
144
140
139
143
153
156
153
153
153
156
148
134
123
131
147
161
164
158
156
137
140
141
140
141
143
142
140
140
146
152
153
149
141
141
148
151
146
140
146
155
156
147
134
125
124
125
124
124
132
142
145
141
133
135
141
156
163
158
153
148
146
147
147
149
149
151
148
148
151
134
140
144
148
149
147
145
144
142
144
149
153
150
140
136
144
152
151
148
149
152
149
141
133
137
145
146
134
124
124
136
146
151
146
136
130
136
146
154
150
148
148
154
154
149
141
141
146
149
149
129
134
139
142
147
146
144
139
136
137
145
153
151
140
133
136
146
150
148
142
138
136
134
138
146
155
155
147
141
139
143
148
153
150
139
122
118
130
141
146
143
145
144
144
138
136
146
160
161
150
141
131
121
121
131
141
141
134
128
128
134
139
139
136
135
137
143
149
146
138
134
132
135
136
137
139
142
146
151
154
152
149
150
148
141
135
135
141
145
144
135
131
136
143
140
138
144
155
157
153
158
143
129
126
133
142
144
136
127
125
129
134
137
138
143
148
153
153
148
138
135
137
142
146
143
141
143
146
150
149
148
148
152
152
150
153
158
164
164
150
138
136
145
153
152
140
133
140
150
156
145
143
143
147
152
152
145
136
127
124
132
147
153
151
147
147
152
152
149
144
142
145
149
151
150
145
144
140
137
135
142
150
156
150
140
135
144
161
167
159
149
141
145
151
151
146
140
141
148
153
129
138
146
154
153
147
141
136
132
131
137
147
150
144
137
134
135
139
148
153
154
146
137
133
138
143
143
135
127
131
145
154
152
140
127
126
136
149
152
146
139
138
142
148
152
151
145
138
138
144
137
141
142
140
139
141
140
138
136
135
135
135
131
125
123
126
133
138
143
151
154
144
131
120
128
141
143
135
128
135
148
155
147
138
140
149
156
150
137
125
124
133
140
147
151
151
144
138
138
145
141
137
135
136
135
139
141
137
132
129
129
130
128
127
132
140
145
142
140
141
142
142
136
136
137
142
143
138
138
141
145
146
139
135
143
156
158
151
141
136
136
137
141
141
142
148
156
162
158
147
137
133
134
137
134
128
129
132
133
130
129
131
137
143
149
145
143
139
140
140
139
138
140
142
145
146
146
147
150
148
139
129
122
126
136
149
155
153
153
155
158
159
154
143
138
146
165
174
158
139
144
145
144
139
133
128
131
142
147
143
135
133
141
148
148
142
135
134
137
140
141
140
138
139
141
144
149
152
152
146
138
128
125
127
138
151
158
155
152
151
152
157
156
146
141
144
149
148
139
138
151
149
143
140
140
147
154
154
149
140
134
135
144
147
145
139
135
132
132
134
139
142
144
142
140
143
147
146
142
139
140
142
138
133
137
146
152
150
139
134
136
141
146
148
147
146
141
136
140
148
141
143
140
140
144
152
156
150
142
136
136
142
149
146
139
136
135
142
145
142
139
143
149
148
143
139
134
135
141
143
144
146
140
133
134
136
140
138
139
142
144
146
144
145
150
149
151
151
153
151
135
139
143
144
142
136
134
134
140
146
151
157
155
146
134
125
130
143
152
149
142
140
144
145
141
133
129
133
144
156
158
149
138
131
137
148
151
147
144
148
153
152
146
141
137
145
152
162
160
151
130
135
144
144
141
134
129
131
139
147
153
154
151
145
139
134
131
136
134
133
130
129
133
137
144
147
146
144
146
154
159
152
138
128
136
155
165
156
138
130
134
141
141
140
140
145
154
159
154
149
130
132
137
141
139
137
138
134
135
136
136
137
139
145
150
150
144
138
137
138
138
136
140
150
162
164
155
141
140
147
155
150
139
131
136
146
146
136
127
124
134
139
142
145
148
154
155
149
142
134
141
144
146
142
138
137
137
137
136
135
133
132
130
131
135
136
139
151
164
168
163
152
149
153
155
152
140
138
137
138
141
141
143
149
150
141
128
123
128
142
152
153
149
149
153
157
154
148
141
137
146
149
153
152
143
138
136
136
138
138
138
137
131
123
116
119
132
143
153
156
150
145
142
139
134
134
142
149
145
134
126
132
148
158
155
146
142
143
148
151
154
153
150
154
154
152
152
149
152
152
141
140
143
145
145
144
142
138
134
134
137
140
138
132
129
136
140
136
129
126
131
135
134
129
132
145
155
154
144
132
131
140
148
150
148
149
159
168
166
159
153
151
152
149
148
147
144
145
144
143
142
141
137
136
143
148
149
140
131
128
131
138
140
138
141
144
142
133
130
132
139
137
128
121
131
148
152
136
124
129
152
165
158
140
129
138
150
158
162
162
163
159
150
139
134
133
137
141
144
143
146
146
140
139
143
150
151
141
134
135
142
144
143
137
132
123
121
128
139
149
151
141
128
120
129
142
142
133
127
136
158
168
158
142
131
135
137
141
146
155
157
154
146
138
130
128
133
143
154
159
143
143
139
142
147
151
148
143
141
146
152
149
145
140
134
126
124
133
146
151
148
142
140
138
137
142
150
157
157
150
143
140
142
145
148
140
132
128
132
141
144
139
135
139
145
145
143
144
151
154
139
133
135
144
152
153
148
145
142
144
146
144
145
148
152
152
149
148
147
152
152
149
145
138
136
140
147
155
157
145
134
129
134
147
151
142
127
121
130
140
145
138
133
140
147
155
152
147
147
148
131
128
133
144
153
156
147
143
140
138
137
141
146
148
148
146
140
133
137
152
167
167
150
134
125
129
134
133
128
129
134
142
148
147
145
138
136
140
146
150
150
147
144
144
144
142
143
148
151
157
128
127
132
138
140
139
137
137
138
139
140
141
138
137
129
127
123
124
132
144
158
158
149
136
132
134
139
135
128
127
135
145
150
146
141
136
139
148
158
165
164
161
153
148
145
141
139
144
155
159
131
133
133
130
129
128
129
132
136
141
143
143
138
130
126
127
135
139
135
128
124
126
132
137
138
139
142
149
151
146
139
134
134
141
145
146
143
145
153
164
165
155
146
147
151
150
139
136
142
147
133
137
133
133
131
132
132
133
134
138
142
145
142
138
137
142
148
149
140
126
118
121
129
134
136
137
139
145
150
152
144
133
123
128
143
152
150
147
148
145
139
129
130
146
162
157
142
128
128
140
133
129
133
137
140
137
134
136
137
137
137
136
139
141
145
147
150
149
147
148
149
147
140
135
141
147
147
139
136
138
144
139
129
122
128
139
147
149
148
141
134
126
129
142
158
159
146
132
124
130
138
133
133
138
137
136
133
135
137
137
134
132
134
132
138
142
147
147
148
152
154
152
143
135
141
152
156
153
146
144
143
141
138
134
132
136
142
145
147
150
146
141
136
141
149
155
153
146
134
129
142
145
140
137
137
139
136
130
123
125
136
144
138
131
125
130
142
146
141
135
131
132
133
131
130
142
155
164
164
154
145
140
142
146
151
150
144
143
147
152
153
148
139
135
141
146
151
149
145
137
139
143
140
135
137
140
137
129
121
123
137
148
147
136
126
129
136
140
135
124
123
128
133
131
131
135
144
151
149
143
139
137
140
143
148
149
145
144
149
152
149
139
130
126
133
139
146
146
142
136
138
132
127
125
124
126
131
135
138
138
139
140
140
137
132
131
134
132
130
133
140
145
147
142
140
140
142
138
136
135
136
135
135
132
135
138
141
143
151
159
154
143
132
128
133
142
146
142
136
134
137
133
126
125
124
126
129
137
142
143
140
137
136
136
133
132
130
132
136
142
145
147
146
144
142
144
143
146
150
149
140
130
128
134
142
143
140
142
154
164
164
157
150
148
145
144
143
142
139
135
130
138
142
144
139
130
126
126
128
133
136
139
141
141
140
139
138
139
139
137
133
130
130
134
142
144
143
146
150
148
142
133
132
140
150
150
144
143
150
157
157
154
157
157
153
151
151
151
150
141
118
133
143
146
141
135
128
123
123
129
137
142
147
153
152
150
148
142
134
129
129
130
135
137
141
142
140
133
133
138
142
143
142
141
141
141
140
142
146
145
140
134
135
144
155
159
159
154
150
145
126
131
131
133
135
139
141
139
133
133
139
144
146
140
139
144
146
140
133
127
134
145
150
148
142
140
142
143
143
142
143
145
148
147
144
142
139
147
153
150
140
120
117
132
150
156
150
142
142
148
144
142
135
128
129
138
150
152
145
137
137
139
138
136
134
134
135
135
134
135
139
148
153
149
141
138
143
154
161
154
142
142
149
163
168
160
150
147
154
160
153
141
134
136
146
147
145
144
150
154
140
141
134
127
128
138
150
154
149
139
133
131
134
138
138
134
127
128
131
139
143
146
149
147
135
120
115
127
144
154
154
147
147
158
164
162
150
140
138
144
153
158
155
146
145
144
147
152
156
156
125
132
132
129
133
142
150
148
140
132
128
127
131
136
140
139
133
127
127
135
147
158
161
152
136
121
112
114
131
146
154
147
139
135
135
135
131
132
133
139
147
149
148
144
146
146
151
151
149
145
135
147
145
137
135
140
146
146
137
132
132
134
136
136
140
142
142
134
125
129
147
168
174
160
148
143
144
143
142
142
140
138
136
134
131
125
125
135
149
153
148
137
135
141
144
145
146
148
148
144
138
149
148
136
128
129
139
147
150
146
143
139
138
141
142
143
139
134
127
128
137
150
157
155
150
147
147
147
145
148
153
152
149
147
143
142
143
146
148
146
141
137
138
142
142
140
141
147
151
153
127
131
134
133
131
130
135
145
154
156
147
133
126
130
136
139
137
134
133
133
132
131
136
143
148
144
137
134
139
152
159
158
150
145
146
152
154
149
138
134
137
142
149
150
149
145
145
148
148
149
136
134
138
145
145
135
130
133
144
150
148
138
129
129
135
138
141
139
139
140
138
137
136
139
144
145
138
130
128
133
134
134
136
142
147
151
151
152
155
157
153
151
153
155
157
152
147
146
145
140
148
143
142
142
137
131
129
136
143
145
142
142
144
146
148
148
145
140
139
143
148
155
152
146
143
145
140
133
126
122
124
130
137
142
146
142
143
153
166
174
165
154
152
157
159
153
144
143
148
152
135
134
133
132
130
132
141
149
153
147
135
129
132
142
147
149
145
142
140
142
147
153
154
147
146
147
143
140
135
136
143
149
148
140
133
132
137
140
144
142
139
138
148
152
148
140
137
144
153
156
131
135
141
143
141
142
146
152
153
146
136
130
128
132
137
139
141
144
145
144
141
142
141
142
144
150
153
152
147
141
141
142
138
133
132
134
138
136
127
124
129
137
141
138
127
125
134
142
147
145
144
150
145
140
135
136
140
144
144
142
139
141
142
145
143
138
136
138
143
145
144
138
135
133
141
153
159
157
144
131
123
120
121
129
134
140
141
141
145
152
156
155
142
136
135
141
145
144
143
147
145
150
144
133
130
130
131
134
136
136
130
128
131
140
148
149
140
132
130
139
146
147
138
137
144
156
162
154
139
130
127
129
137
142
150
153
148
149
155
163
161
147
137
141
154
158
146
136
139
153
136
136
135
135
135
139
142
143
140
137
133
131
128
127
129
136
144
152
154
148
146
151
153
146
135
128
130
135
136
134
135
138
143
146
149
154
154
148
142
141
144
143
140
136
134
139
143
146
149
157
140
139
137
137
138
140
138
138
138
139
136
130
125
125
132
141
146
148
142
137
141
148
151
146
141
145
156
160
149
138
141
149
156
147
135
127
128
136
141
145
148
150
147
147
152
157
154
146
139
140
131
135
137
139
136
132
127
132
140
146
144
134
127
129
136
144
141
133
136
143
154
150
135
118
122
143
162
161
148
140
146
157
159
149
136
131
133
137
138
141
142
144
146
153
161
162
149
127
116
123
129
137
142
142
135
131
127
126
126
132
142
147
146
135
132
133
134
135
140
152
158
147
129
113
120
140
152
150
149
150
150
146
146
146
150
150
148
140
135
131
136
145
152
155
149
145
135
127
120
124
141
147
146
139
131
131
131
130
123
125
135
145
144
134
121
123
133
141
146
146
145
139
134
135
139
140
141
144
153
160
154
143
137
140
142
139
137
136
134
136
139
148
155
151
138
134
145
157
155
144
142
143
134
126
127
131
132
134
134
138
140
139
135
132
131
135
142
143
143
139
137
139
141
141
139
137
137
141
148
151
147
140
137
137
137
136
138
141
145
140
139
143
150
146
137
133
145
160
166
155
133
130
129
128
132
131
128
128
133
141
150
148
142
142
146
150
149
139
130
133
137
147
148
143
138
139
141
140
135
131
129
135
139
142
144
153
159
157
150
142
141
147
149
147
138
131
131
140
150
152
127
130
136
141
135
129
125
127
132
135
140
146
148
148
145
143
137
134
130
133
142
148
152
147
143
142
141
136
125
119
124
132
141
140
137
140
144
152
150
150
153
153
147
142
139
142
143
141
140
143
127
135
143
140
125
118
123
136
136
128
120
126
135
143
139
132
131
135
144
147
145
144
137
135
138
142
143
137
129
127
127
134
143
148
150
145
139
139
141
149
154
152
144
144
157
173
172
158
141
139
140
144
143
139
127
125
133
138
134
122
113
117
129
140
141
137
136
138
141
142
141
142
138
137
140
145
148
144
138
135
133
136
146
159
172
174
160
142
135
136
149
154
157
162
173
179
174
160
150
147
143
138
136
138
144
146
144
137
127
118
117
124
130
138
146
150
149
143
135
131
140
148
154
154
149
145
145
146
144
141
138
136
137
144
155
162
159
144
137
137
148
159
165
162
158
156
157
158
153
149
134
132
134
138
142
143
142
140
139
137
134
131
132
137
147
152
155
149
145
144
145
150
148
142
138
137
145
149
148
143
137
132
128
130
136
146
149
145
137
138
147
158
160
149
141
141
149
154
146
139
145
146
144
138
131
128
134
145
149
148
138
131
132
140
145
145
142
141
142
143
144
140
135
130
130
139
148
156
155
152
148
141
130
128
137
154
161
153
137
127
130
141
148
145
140
139
140
139
140
140
147
149
144
137
134
138
141
146
145
139
134
130
132
141
146
145
138
129
126
130
137
139
137
134
134
138
145
151
153
155
152
143
132
123
131
149
159
153
141
127
124
128
137
144
146
145
140
139
144
150
141
137
134
136
141
148
151
145
141
137
134
136
139
147
149
146
140
137
138
145
152
150
148
144
142
139
140
145
148
144
137
128
124
121
125
131
138
144
149
146
139
132
134
142
148
150
147
149
152
152
139
137
135
138
142
146
147
145
142
143
142
145
152
152
148
138
134
140
151
155
157
154
153
152
150
149
147
148
146
141
132
127
126
132
140
143
142
142
143
145
148
146
143
140
139
143
147
148
152
153
139
136
136
141
143
143
140
140
140
139
140
143
148
146
139
130
125
125
134
135
139
143
148
150
151
152
148
145
140
133
129
130
136
139
146
153
152
145
138
135
138
139
139
142
146
150
151
148
148
150
130
128
134
142
145
140
137
136
136
133
133
135
141
143
142
141
139
135
135
137
137
138
141
144
151
153
150
141
125
115
117
127
137
143
147
143
134
129
134
144
148
145
143
148
158
163
157
148
144
148
134
134
136
138
137
136
136
137
136
135
134
134
135
133
130
133
140
148
154
150
143
138
138
143
152
156
153
143
132
125
124
130
140
148
150
141
129
128
138
146
151
148
147
150
154
151
146
146
152
161
145
143
140
139
137
138
140
141
140
139
138
137
129
119
109
114
129
138
138
135
131
136
140
146
146
145
145
149
148
148
148
153
156
155
150
144
145
147
143
139
135
137
143
142
139
135
137
147
158
165
133
134
138
143
140
140
143
144
145
146
143
139
131
127
127
133
137
133
125
122
127
133
135
132
130
135
143
146
143
139
143
153
160
158
148
140
139
141
141
140
141
144
146
145
143
144
146
147
146
145
128
126
127
128
124
128
132
137
140
146
146
145
138
133
142
149
151
144
136
137
140
133
120
113
121
137
149
144
132
124
128
140
147
147
142
135
132
133
137
141
147
151
151
153
156
162
161
157
147
141
133
134
126
116
118
128
139
140
135
139
149
152
143
135
131
139
151
156
153
147
145
136
121
113
123
141
154
151
138
132
139
146
148
146
142
147
150
149
144
139
135
142
153
161
161
158
155
152
150
144
144
146
140
134
135
145
151
146
136
133
139
144
143
137
134
142
151
155
150
145
142
139
134
128
129
143
155
157
151
141
142
149
154
152
146
136
135
141
143
139
134
135
148
158
152
142
138
140
143
140
144
144
144
145
147
145
144
138
134
133
132
138
142
143
146
146
145
142
141
145
147
144
135
128
130
143
153
155
148
138
133
139
149
153
141
119
105
111
128
139
140
140
141
141
140
138
141
144
145
141
133
132
135
139
140
138
131
127
130
138
147
154
150
143
140
139
134
130
132
142
148
143
132
124
130
143
154
152
144
136
137
143
149
153
148
136
128
127
133
139
143
146
144
141
140
141
146
148
147
143
131
133
134
132
129
133
132
129
130
138
148
154
150
141
139
141
143
140
136
138
138
134
133
137
145
153
156
152
143
138
139
147
155
158
156
152
151
148
140
141
143
145
143
138
139
144
153
153
146
141
147
146
136
130
127
128
128
127
129
133
139
141
140
139
140
146
152
152
146
138
129
129
134
142
148
151
154
153
148
139
134
135
144
149
153
149
143
142
142
143
143
139
134
133
141
147
155
155
150
145
151
143
134
131
130
131
129
128
129
136
142
144
143
141
138
137
138
144
145
143
137
133
132
130
132
135
138
143
150
148
141
132
132
141
148
148
145
145
150
149
140
131
134
148
155
149
143
143
152
161
135
130
131
137
142
144
142
141
141
141
146
154
159
155
144
136
129
129
135
146
148
144
134
129
129
134
135
136
142
150
147
140
134
136
141
143
143
147
154
154
148
139
141
151
162
155
144
140
147
150
136
129
131
136
139
138
134
132
133
137
142
150
157
158
153
146
137
131
133
140
146
144
138
137
144
148
143
140
140
147
148
143
135
132
134
138
138
134
139
151
157
152
144
145
157
165
161
150
141
131
140
136
133
132
135
135
131
124
118
125
136
146
149
144
143
148
155
159
151
137
128
126
134
144
155
155
148
141
140
141
138
136
136
139
152
155
146
133
133
148
157
156
146
141
143
153
156
150
143
133
138
139
137
136
140
146
148
142
133
127
134
143
144
136
127
133
154
169
162
138
121
121
135
147
151
147
141
138
134
130
131
132
139
146
158
160
151
142
144
150
153
147
135
127
130
137
144
153
152
141
135
134
138
142
145
148
150
147
140
131
131
137
139
135
128
129
135
141
141
135
132
139
145
145
136
134
138
138
141
138
136
135
138
144
147
144
140
139
145
151
149
142
131
126
131
144
157
164
157
142
135
129
124
133
142
144
137
135
133
130
130
131
134
134
134
132
130
128
131
135
136
140
139
135
134
137
140
148
155
156
150
140
140
147
159
158
144
137
134
139
143
142
143
147
147
148
149
146
139
130
138
130
125
128
136
134
132
134
138
141
137
136
134
138
142
143
139
137
137
138
135
130
127
131
138
140
135
129
138
148
148
142
140
153
171
176
162
147
136
136
139
141
146
151
149
140
131
127
128
132
131
135
139
139
136
133
136
143
147
147
142
139
138
140
143
144
142
139
137
137
135
132
134
136
141
141
132
122
122
135
143
143
138
138
147
152
152
150
153
149
141
134
135
143
149
151
148
147
148
151
124
134
138
136
134
138
146
147
142
134
133
134
135
134
132
133
135
134
131
131
138
144
146
142
139
139
141
142
144
144
143
142
139
134
128
127
132
145
157
158
141
122
122
138
157
165
163
158
159
157
138
138
134
127
129
139
148
148
140
132
129
132
133
135
135
135
133
133
136
142
146
144
141
134
126
122
130
142
148
145
140
139
144
148
143
133
129
138
153
155
141
123
122
136
148
149
146
148
155
152
147
143
136
130
129
136
145
147
145
145
139
135
135
139
143
141
138
141
151
157
150
143
132
129
125
119
119
128
141
145
143
139
142
145
147
145
142
137
137
139
145
152
153
148
145
144
145
148
152
150
145
148
141
133
130
136
143
148
146
146
142
137
134
139
144
144
144
143
149
149
148
147
146
142
140
137
134
136
141
143
141
133
129
129
134
140
144
139
134
138
151
167
169
158
147
146
148
148
146
148
140
149
142
131
130
140
150
149
143
133
131
134
139
144
148
149
146
138
129
128
140
157
162
156
149
148
150
148
141
137
130
127
127
134
140
143
144
145
145
147
147
145
145
144
146
145
142
134
129
135
137
146
144
136
134
137
143
145
145
142
142
142
149
160
168
163
148
132
120
121
135
148
155
150
145
142
141
138
136
135
135
139
145
150
152
154
150
145
143
142
140
134
134
142
151
157
152
140
128
128
136
143
148
150
142
130
122
131
148
160
154
141
135
145
154
157
145
133
130
134
137
136
134
135
140
138
135
127
129
137
148
152
151
150
150
150
145
140
137
137
140
142
144
152
163
175
174
158
136
127
137
144
158
160
145
127
120
135
151
155
142
124
117
124
133
141
142
140
141
141
141
135
130
129
136
139
135
130
129
139
147
151
150
149
146
139
131
133
138
146
149
149
152
155
158
159
159
150
141
135
130
136
144
146
140
133
140
149
151
140
123
121
128
134
143
146
147
146
144
144
143
138
135
130
132
136
136
135
136
146
152
157
160
156
147
136
126
131
141
152
150
149
155
156
151
138
134
140
149
151
127
129
132
132
135
139
146
147
144
137
135
135
141
146
151
152
151
148
145
145
148
152
151
144
137
138
139
142
143
150
155
161
165
162
153
142
137
137
144
146
143
148
154
157
145
135
136
149
158
155
140
143
141
139
137
138
135
133
138
146
151
146
140
136
136
140
142
145
146
147
151
157
161
158
153
147
143
145
142
134
130
137
149
159
157
149
143
143
146
148
151
151
150
143
135
134
142
155
158
146
145
150
145
141
136
131
129
133
141
146
147
142
134
133
133
133
135
140
146
146
144
139
139
146
149
150
146
145
140
133
125
122
131
139
142
135
130
137
152
165
165
154
145
141
140
142
143
141
141
140
144
153
151
146
139
136
136
139
141
141
135
129
126
129
131
135
137
139
142
144
144
137
134
137
145
150
148
147
151
157
156
150
141
137
132
125
121
134
154
169
165
152
142
147
155
155
141
133
135
150
140
127
120
124
135
144
148
144
136
130
128
131
135
137
138
139
141
143
139
133
139
150
157
148
132
121
125
132
135
135
138
144
146
144
143
149
155
157
149
139
134
143
152
153
145
134
133
140
150
152
135
125
121
127
136
140
139
139
139
136
129
123
125
135
141
140
138
136
133
131
137
146
151
148
141
143
150
154
144
136
138
145
149
142
130
129
138
147
146
139
137
146
162
169
163
145
133
124
121
124
125
120
121
126
131
129
129
136
145
152
145
132
125
131
136
138
130
123
127
136
141
142
138
133
139
151
161
159
151
143
143
145
146
143
137
132
134
136
135
136
136
140
145
155
159
157
142
123
113
121
133
130
125
124
123
123
125
131
136
142
144
138
136
132
133
131
125
120
128
141
148
143
132
129
137
142
143
146
154
158
150
137
132
142
155
158
151
141
135
135
139
141
141
143
149
153
150
138
125
123
144
149
142
129
121
125
131
134
134
134
133
136
135
134
133
134
133
134
134
142
145
145
146
147
147
141
136
142
153
160
148
128
123
135
149
153
150
142
141
143
148
155
159
158
154
151
151
149
136
127
133
148
148
140
134
130
133
139
144
148
145
140
135
135
141
147
145
139
137
137
141
143
147
148
149
147
145
141
140
138
131
124
120
124
132
137
138
137
137
140
143
153
157
160
155
148
148
153
149
144
122
128
133
139
138
131
130
132
143
152
154
147
140
139
144
147
142
136
131
132
136
135
131
128
133
141
142
137
128
122
124
127
126
126
132
139
140
134
126
132
143
152
148
140
136
138
147
153
153
145
125
125
129
130
128
126
128
136
145
141
135
132
134
141
143
142
135
131
129
130
133
133
131
127
127
131
135
132
126
127
134
141
143
143
143
145
143
136
131
138
152
154
142
125
124
137
149
149
141
133
129
131
137
129
116
112
125
144
150
136
117
114
130
145
148
142
135
132
131
131
130
131
138
143
145
143
141
138
136
135
134
138
147
158
161
152
143
137
136
144
153
152
141
136
142
153
154
146
137
134
131
132
140
137
127
119
125
139
144
133
120
124
140
156
158
152
143
137
130
119
117
128
144
157
161
158
153
150
145
141
134
133
138
148
156
155
145
138
137
144
152
155
154
149
148
149
148
144
138
143
132
129
133
138
142
140
136
134
137
135
136
138
143
149
151
150
146
140
129
119
119
134
151
157
153
149
149
150
149
150
148
142
135
129
132
138
141
138
137
142
153
159
156
147
137
133
133
132
134
140
133
131
132
136
140
143
144
143
141
141
139
136
131
133
136
139
143
144
144
142
143
147
150
142
136
134
138
144
145
146
148
145
141
132
133
138
140
138
135
137
139
139
135
135
140
143
139
131
129
137
131
133
132
132
133
140
145
145
142
138
131
126
125
131
136
139
140
143
145
144
142
141
137
133
132
136
140
144
145
142
144
141
134
133
142
152
155
145
137
133
133
131
133
137
148
155
150
143
142
146
127
124
120
117
121
125
131
136
137
137
133
127
123
128
137
140
139
139
140
142
140
137
133
129
130
133
138
142
146
148
147
141
129
132
143
157
161
155
151
149
149
147
143
140
143
144
148
148
148
150
127
124
120
119
119
123
128
133
137
140
138
131
128
134
142
143
135
131
137
149
158
154
143
134
135
137
137
141
145
148
148
145
143
143
144
143
142
145
152
157
156
152
147
142
138
139
143
146
148
149
140
136
132
131
133
137
139
137
136
132
129
131
140
149
151
143
130
125
134
149
159
155
149
145
145
149
147
145
143
142
143
147
149
148
145
137
135
135
139
144
145
145
145
146
145
143
140
140
147
153
141
134
131
133
135
136
137
138
136
128
124
129
136
141
142
139
138
140
140
140
140
142
139
135
132
134
143
144
141
134
134
139
143
146
146
147
147
146
143
140
135
131
134
146
156
150
138
132
143
155
135
132
132
136
136
135
133
137
139
140
135
135
136
134
134
138
145
152
149
141
138
136
133
124
124
132
142
144
139
129
126
132
139
144
144
144
145
149
154
154
141
132
136
149
159
154
139
135
143
153
135
137
135
134
135
136
136
138
139
142
142
147
144
137
131
132
139
143
143
140
139
139
140
140
145
152
156
151
147
145
143
141
140
141
141
140
142
146
148
146
137
133
141
151
152
147
141
144
149
151
134
138
134
131
134
139
142
145
141
139
141
140
137
130
125
126
132
137
136
133
134
139
145
150
149
145
141
141
148
156
160
153
144
138
136
137
139
139
132
123
118
122
134
140
139
138
142
147
147
146
129
131
135
140
138
138
141
146
149
149
145
135
125
124
127
132
138
138
137
137
139
141
144
146
140
132
128
132
139
140
139
139
144
147
138
125
112
108
112
123
131
138
140
139
138
142
147
147
144
143
127
130
137
141
134
127
125
129
140
148
148
140
129
127
134
146
152
147
141
141
144
148
146
141
136
139
146
149
140
124
113
120
141
156
153
133
110
103
111
126
140
147
150
154
160
163
160
152
144
143
132
135
135
129
128
126
127
123
123
130
143
145
135
130
134
151
163
158
145
140
147
156
152
140
133
139
150
152
139
125
115
125
144
160
164
157
144
134
128
125
121
131
149
165
170
163
156
149
144
138
143
145
137
130
128
135
141
135
126
117
123
131
135
132
133
146
155
151
138
136
145
157
157
143
135
138
138
132
124
123
129
144
153
159
153
148
148
149
144
133
124
129
145
152
150
142
141
147
144
133
144
148
144
134
127
130
137
136
130
125
125
132
137
136
130
130
132
130
130
135
140
141
144
145
151
152
145
135
130
133
138
143
147
144
135
124
128
138
146
148
143
143
146
144
136
137
146
155
152
140
136
143
139
132
123
120
123
127
132
142
152
158
151
139
129
126
132
133
135
137
138
134
134
142
150
157
158
154
152
150
146
141
144
142
140
137
133
136
138
139
141
143
146
144
143
143
150
152
143
138
136
142
137
129
126
128
128
127
131
137
145
149
145
137
137
144
149
147
141
137
137
137
139
142
149
153
152
150
144
140
145
153
159
157
149
142
136
133
128
125
125
131
133
131
133
140
151
150
138
128
147
144
137
133
131
132
128
123
121
123
123
124
126
136
141
150
152
146
141
138
140
147
152
152
149
148
143
139
130
131
138
150
161
155
143
129
125
127
128
130
131
134
132
125
121
131
145
157
155
147
140
135
132
134
137
137
131
126
126
130
134
136
136
139
141
139
139
141
145
149
149
148
148
148
145
139
137
139
144
146
140
137
139
144
140
131
129
138
146
150
150
145
149
150
142
131
133
147
167
169
129
130
131
135
139
143
146
148
145
142
145
150
157
156
145
136
131
135
147
151
149
141
136
138
143
140
136
139
147
151
146
138
134
140
143
143
141
148
156
162
156
151
152
155
154
144
140
143
154
157
127
130
132
134
135
133
132
136
139
139
143
148
158
160
154
142
130
129
136
141
140
135
134
141
149
148
138
130
133
143
150
147
139
138
142
143
141
138
140
148
152
150
145
143
150
158
160
154
146
139
128
126
129
134
135
132
128
126
130
137
139
142
144
145
146
145
143
144
143
140
130
129
137
151
159
152
135
125
127
139
150
150
141
136
138
142
142
133
130
137
148
150
145
144
149
155
158
156
150
142
128
121
126
135
141
145
145
144
140
137
136
137
137
133
130
135
149
163
160
141
126
128
142
154
155
145
134
127
132
139
146
147
142
136
137
139
140
141
144
148
148
149
145
144
138
138
144
155
160
159
136
132
131
138
143
143
143
141
136
134
133
137
140
139
133
132
140
150
150
137
130
131
142
146
140
134
133
138
143
144
147
146
142
139
139
140
138
140
143
146
144
139
136
132
130
133
143
158
168
164
138
131
132
138
142
141
132
129
133
137
142
145
147
148
146
143
140
138
136
134
132
131
132
131
134
133
132
136
147
155
155
148
141
141
146
149
143
135
125
125
128
134
138
138
137
137
140
148
153
155
139
124
118
127
138
141
142
145
151
153
148
140
135
136
140
143
139
137
140
147
147
137
127
126
132
135
127
123
138
156
160
148
137
139
150
155
147
132
124
123
128
133
138
145
146
142
134
134
142
153
133
128
125
127
132
138
148
162
165
156
142
132
123
122
126
130
133
136
144
153
152
144
136
135
139
138
130
128
137
150
155
146
135
132
134
135
132
128
130
138
142
144
146
149
150
149
147
148
152
156
127
134
141
140
135
139
145
148
146
141
137
133
129
127
126
128
131
134
138
139
140
139
141
145
146
142
136
136
138
141
144
142
136
130
121
117
121
128
135
141
144
146
150
154
152
150
150
152
155
153
134
138
140
142
143
145
146
143
139
136
135
134
135
136
139
139
137
138
141
143
143
135
135
142
148
145
138
131
128
128
130
135
138
137
134
128
128
134
139
140
135
130
132
139
143
142
140
143
149
147
148
143
138
136
142
146
143
138
134
134
136
136
136
140
145
146
145
148
157
157
147
131
123
132
147
157
158
149
140
134
131
133
138
142
146
148
146
142
136
133
134
137
139
142
144
145
145
146
150
149
153
148
137
130
128
132
136
135
132
132
132
132
132
138
145
148
151
154
155
151
141
131
123
128
141
156
165
165
154
143
133
131
135
141
149
158
160
150
136
130
136
150
157
154
149
148
150
146
143
147
139
139
132
124
121
125
132
132
132
130
131
132
136
140
146
148
148
146
140
133
135
135
133
129
134
141
148
148
139
132
126
128
135
143
149
154
155
148
138
133
137
144
147
148
148
144
139
132
126
132
133
133
133
135
136
134
127
126
130
136
142
144
149
153
154
153
146
140
138
137
140
142
134
129
131
136
139
136
130
123
124
132
143
150
151
147
139
135
135
136
139
140
142
146
152
157
152
143
133
130
141
145
150
152
146
133
121
123
137
151
156
152
148
152
159
157
148
141
145
153
152
141
127
123
129
136
139
138
133
133
139
147
156
157
151
142
134
131
132
136
141
143
143
144
152
161
169
163
152
142
130
139
151
155
143
131
125
136
145
150
142
136
133
137
145
148
150
148
149
153
149
139
130
128
132
137
137
137
141
146
152
153
153
152
145
140
136
136
135
136
138
140
142
139
135
136
147
153
154
151
111
122
135
142
141
139
143
146
141
134
126
131
134
133
129
131
141
148
148
143
138
137
137
138
136
135
135
139
147
158
160
156
151
144
140
136
138
144
145
142
137
140
149
150
138
124
123
135
148
153
127
130
132
133
141
147
148
140
135
134
140
147
144
135
130
129
134
140
141
142
142
146
147
143
137
134
137
144
153
162
163
159
156
151
147
139
141
151
160
157
147
146
156
162
154
138
136
145
154
154
140
140
134
137
142
145
138
134
138
148
154
145
134
131
133
138
137
137
140
144
150
156
160
159
154
146
140
141
147
152
150
154
161
165
159
148
146
153
161
161
155
151
153
157
155
148
148
154
159
152
127
126
134
142
144
138
131
133
141
145
138
127
123
127
135
140
140
144
148
148
145
142
145
151
154
147
138
135
140
146
147
148
150
153
149
140
133
141
154
161
156
150
148
151
151
146
142
141
141
140
126
128
137
143
144
139
137
140
144
144
137
136
136
138
135
137
141
147
149
146
137
131
131
137
142
141
137
139
147
159
159
149
140
136
131
130
130
139
149
158
157
153
154
157
154
143
137
132
133
135
141
132
125
128
135
143
146
144
138
134
131
135
144
148
144
139
137
137
136
132
136
141
147
148
146
148
151
150
142
136
137
144
147
141
131
132
141
150
147
138
135
145
161
160
148
138
143
153
156
149
129
127
125
129
136
142
147
149
149
139
130
127
133
142
147
142
138
138
137
131
131
138
152
160
156
150
143
138
133
128
130
135
139
139
141
150
159
162
153
140
136
148
168
170
157
136
130
136
148
151
134
132
130
132
134
131
129
137
147
154
146
136
131
134
137
138
138
139
141
137
130
132
141
153
154
145
134
131
135
138
137
134
133
138
143
149
154
157
153
147
141
141
147
150
147
140
136
140
150
155
139
135
132
133
132
129
127
133
145
150
146
136
130
131
133
135
136
137
142
145
140
136
135
143
142
131
120
124
140
151
148
133
127
134
139
139
136
140
147
152
151
144
133
129
134
145
153
153
151
146
130
132
132
131
132
137
143
147
149
150
143
135
132
137
146
148
143
137
139
143
146
147
147
149
144
133
125
129
143
151
146
131
129
137
145
144
139
139
139
142
146
144
144
148
154
156
152
144
138
137
128
133
134
133
132
134
138
145
151
152
149
144
143
145
149
149
143
138
139
142
146
150
152
151
149
146
143
140
140
136
133
131
131
136
146
150
145
138
132
127
127
135
146
162
170
165
152
138
137
139
130
131
131
133
134
131
132
133
138
141
140
141
139
141
140
137
136
140
143
145
142
138
133
131
136
142
142
134
128
128
133
136
133
131
135
142
143
137
130
130
140
141
142
145
156
163
158
150
140
136
130
126
126
131
139
144
145
144
141
135
128
129
136
144
145
142
139
143
148
146
139
133
129
129
132
133
132
131
129
136
149
157
154
147
144
141
140
137
133
140
150
151
141
133
138
152
156
150
138
133
131
132
138
144
145
146
149
155
155
145
134
136
147
155
152
144
140
143
146
142
136
133
140
146
146
143
140
138
140
144
152
162
166
158
145
135
138
138
137
134
132
134
139
138
134
131
128
130
135
135
133
134
144
149
144
132
129
137
148
148
146
146
147
148
139
133
134
139
139
130
120
124
139
154
159
156
151
144
144
144
148
148
142
133
128
130
137
139
136
128
123
129
137
134
121
111
114
127
135
136
135
132
133
134
129
122
121
129
140
146
143
136
131
130
128
130
133
138
135
125
116
120
131
141
146
150
147
147
146
148
150
147
134
121
119
129
139
138
138
141
146
148
138
129
122
127
137
144
138
132
138
137
135
132
129
127
131
136
139
142
140
137
130
131
133
134
134
137
134
130
130
134
136
137
136
137
139
141
144
146
150
152
143
132
129
133
136
138
145
155
156
145
133
135
151
164
161
149
143
146
141
142
137
134
139
142
141
136
133
135
140
142
142
142
138
136
136
139
141
139
138
139
141
136
133
131
132
135
137
136
137
138
135
134
139
143
142
142
146
153
151
141
133
137
152
160
154
144
146
156
137
138
134
130
127
127
127
126
129
136
143
144
141
139
135
132
135
141
147
147
143
136
130
126
126
127
126
128
133
134
130
122
122
135
155
165
160
142
132
136
147
151
146
137
127
127
133
139
137
137
132
136
136
131
125
123
123
128
133
140
143
143
141
138
135
131
127
125
134
147
147
137
124
117
123
131
135
138
141
147
147
144
142
147
157
161
153
134
119
124
142
157
159
147
134
133
139
141
136
131
134
137
141
146
141
134
131
132
135
135
136
138
140
146
149
145
133
122
124
134
143
142
133
129
130
136
143
142
142
147
154
157
153
146
140
135
134
130
129
130
134
142
149
158
162
161
155
149
148
152
139
137
136
132
131
127
127
132
135
133
132
134
137
140
143
149
153
155
149
143
143
147
146
139
133
133
137
142
144
145
142
139
135
130
128
134
139
149
157
152
137
125
128
146
160
159
145
137
144
154
145
143
134
126
119
120
126
134
138
139
139
142
141
135
130
136
149
159
157
148
142
147
151
146
138
133
138
145
150
150
146
141
137
134
135
139
144
154
165
161
144
130
129
136
143
139
132
131
135
132
146
150
146
140
139
138
136
133
129
131
137
146
148
138
129
127
133
141
141
138
137
139
141
143
144
145
145
145
148
151
150
144
141
140
142
141
141
140
146
146
141
138
142
143
142
140
143
146
140
130
138
141
141
140
142
141
138
130
124
125
130
135
136
136
138
143
148
148
145
142
137
136
136
139
141
139
135
133
136
138
136
132
130
138
141
142
138
134
131
131
135
137
140
141
142
146
150
151
143
136
130
130
129
127
129
132
137
142
145
143
135
128
121
128
138
149
155
155
156
151
143
140
145
153
148
137
131
134
143
144
138
133
138
141
139
131
121
121
130
140
146
148
140
136
134
137
140
142
141
143
129
131
136
143
144
143
139
140
144
148
143
132
124
127
138
146
147
144
141
139
140
142
147
155
152
144
143
148
153
146
140
142
155
163
156
135
120
121
133
152
156
155
151
149
145
139
136
137
142
148
133
132
139
147
150
145
135
128
128
134
141
138
134
135
140
148
146
133
124
127
140
148
151
146
138
137
141
141
138
129
127
136
153
166
163
143
125
126
133
136
134
135
148
159
162
151
137
135
139
144
129
130
132
132
131
132
133
132
127
122
124
132
139
143
144
144
138
129
125
132
148
163
162
152
140
134
130
125
125
130
136
143
147
148
145
137
133
133
134
131
125
129
144
149
147
141
136
135
134
131
129
134
134
129
127
133
145
147
132
118
116
129
141
140
132
129
129
129
131
135
142
152
159
161
158
147
135
133
144
156
161
149
142
134
132
138
150
157
156
148
141
142
146
143
136
134
141
149
143
136
144
145
138
129
128
135
142
143
135
130
131
139
140
135
128
128
139
146
144
139
139
141
147
150
149
143
139
141
148
152
146
136
133
135
139
141
149
154
152
144
140
141
148
153
151
151
155
157
150
139
148
142
131
126
129
135
137
136
135
135
136
136
135
134
136
146
154
152
144
137
138
142
146
145
139
137
140
141
133
129
126
133
144
146
139
132
130
134
138
138
133
136
140
142
146
151
154
156
151
142
135
128
126
128
133
136
132
128
130
131
133
132
131
135
143
150
151
144
133
128
133
140
145
147
145
144
140
134
129
131
138
151
158
149
138
130
128
131
140
144
145
142
135
130
128
133
143
151
150
146
128
126
129
135
140
139
132
130
130
135
134
133
131
136
141
143
147
146
142
134
127
126
136
146
146
140
133
134
141
148
149
142
136
134
135
133
133
135
139
142
143
145
145
145
141
139
139
145
146
145
130
130
131
134
136
143
149
153
149
140
131
129
132
137
140
140
144
150
150
145
129
124
130
141
145
138
132
135
146
151
140
124
117
123
132
135
138
141
141
140
138
140
145
150
152
147
141
141
136
138
128
132
131
132
134
139
146
149
146
139
132
128
131
137
141
138
133
138
141
142
136
130
134
143
148
145
137
135
134
137
136
138
138
135
131
136
143
151
153
147
141
137
134
133
137
145
149
149
143
140
118
119
128
135
139
137
130
127
132
136
134
131
130
133
134
131
128
129
139
143
143
142
144
150
152
150
144
139
135
137
149
156
150
136
125
125
139
153
156
151
144
138
134
132
137
144
151
154
154
151
124
119
126
135
139
134
128
125
130
135
135
133
133
134
133
131
134
141
147
144
142
141
144
150
148
143
140
143
146
151
154
153
145
133
118
115
126
139
148
147
141
139
145
152
155
153
150
153
160
162
143
139
131
135
133
128
126
128
135
140
141
143
145
146
144
139
140
146
146
136
128
130
138
144
140
133
131
134
139
140
144
147
144
134
130
130
137
141
144
145
142
142
149
156
157
152
150
154
162
165
147
146
143
141
141
134
128
131
139
149
154
154
150
149
145
142
137
136
138
134
133
135
136
139
137
133
127
123
129
141
146
145
134
130
131
139
145
144
142
144
143
143
141
143
146
149
148
153
163
167
140
130
128
133
140
142
141
139
141
143
141
138
134
134
132
130
128
130
140
149
152
144
137
136
140
139
133
132
146
160
163
146
126
119
128
136
137
137
138
143
143
144
140
144
151
153
151
150
158
169
131
118
116
121
129
136
142
143
143
137
130
125
121
122
125
126
128
134
144
155
155
146
137
139
145
145
141
146
158
168
165
149
136
131
132
133
131
123
120
129
140
149
155
159
161
161
155
148
145
152
127
130
131
130
129
132
138
142
145
147
144
136
130
130
136
137
139
140
144
143
141
135
140
148
158
153
144
138
140
146
148
148
147
142
137
136
132
123
115
116
134
151
162
158
149
148
144
142
140
138
135
142
146
148
146
143
139
137
140
147
150
147
140
138
142
144
143
143
142
137
128
125
135
153
165
161
147
137
134
139
145
146
143
141
141
142
138
131
128
129
137
146
147
141
136
133
135
141
146
150
136
140
144
148
151
149
139
128
121
126
133
138
138
138
142
142
140
136
136
135
133
129
134
146
161
163
158
152
149
149
147
146
142
143
146
149
145
138
135
138
139
140
139
139
141
143
144
145
149
152
132
133
132
135
137
137
133
126
120
122
123
125
127
134
140
142
136
129
127
130
135
136
137
139
142
146
154
154
150
148
147
150
152
148
149
148
145
141
136
135
138
139
142
142
147
153
151
148
143
144
131
132
131
131
129
129
129
131
137
139
136
129
125
129
137
140
136
129
126
129
136
139
139
136
138
141
145
142
137
133
140
150
152
147
140
136
136
138
137
136
139
142
144
143
142
144
148
146
146
148
135
136
135
138
140
135
133
135
138
144
142
135
130
130
132
135
138
141
142
143
141
141
139
135
141
147
149
145
136
131
134
141
147
144
138
133
134
135
138
139
142
145
146
144
138
134
138
147
153
154
140
141
138
138
142
146
147
143
139
142
140
137
133
136
145
150
150
146
146
145
144
137
130
132
138
144
148
148
145
141
139
141
143
143
142
143
148
148
140
132
132
139
145
143
137
132
136
146
155
154
129
134
133
132
134
141
147
150
147
144
142
142
147
147
147
151
150
147
143
143
145
143
144
142
141
143
143
146
148
147
143
138
135
135
137
146
154
153
144
132
126
134
142
142
137
131
134
142
150
152
123
128
130
132
137
140
144
144
141
136
141
148
153
146
132
127
126
134
138
142
147
156
162
161
155
147
142
142
146
147
142
135
128
129
129
135
141
149
150
145
137
136
142
147
142
138
140
146
151
153
138
132
131
134
142
148
146
140
137
138
141
144
140
136
126
116
112
120
131
139
143
146
151
153
152
146
139
139
142
148
145
140
138
138
135
135
138
148
153
150
144
144
148
157
158
153
151
148
155
156
137
128
127
136
146
152
150
148
154
159
153
139
129
137
147
148
137
127
131
137
140
139
138
143
149
145
138
132
138
150
158
156
151
149
150
150
151
152
150
146
142
142
148
155
154
150
145
148
153
154
127
122
131
143
149
147
142
144
151
151
139
129
131
144
158
164
156
146
144
147
147
145
142
141
145
145
142
139
143
152
158
154
149
148
149
154
156
152
147
136
129
129
135
141
141
140
141
142
140
138
129
126
137
142
141
137
135
140
140
136
134
136
146
150
153
148
146
148
148
149
149
148
144
137
135
136
139
143
147
149
142
137
135
141
150
154
155
150
145
140
135
137
141
143
139
138
139
142
137
129
134
140
144
140
134
128
131
138
142
138
134
135
139
144
143
138
137
141
146
147
142
139
135
135
141
152
160
158
147
134
134
142
149
144
131
121
125
133
138
141
146
154
164
163
158
151
152
153
147
139
140
142
145
143
138
136
136
139
141
136
129
125
129
140
145
144
142
143
146
138
133
132
136
147
152
150
146
143
144
140
139
140
142
144
145
150
154
155
154
151
147
149
154
154
147
140
143
153
159
159
148
155
154
147
138
126
120
120
128
137
143
140
137
139
138
139
146
157
158
141
127
119
129
140
142
134
132
138
147
151
146
141
138
142
145
149
155
160
159
152
142
139
145
148
145
139
144
157
163
160
141
149
149
145
136
125
115
116
126
140
145
141
135
134
135
138
147
160
163
152
135
124
126
132
130
124
122
134
147
154
151
144
136
128
122
122
132
143
152
153
154
150
143
138
134
136
141
151
158
157
126
126
128
133
139
141
140
138
141
143
144
138
133
135
140
144
146
148
152
152
147
144
142
140
135
127
125
135
147
153
154
150
141
137
134
135
139
144
150
149
149
146
138
133
133
133
135
139
152
158
128
126
126
129
134
139
140
141
142
144
142
142
141
140
140
138
139
142
146
150
152
156
157
152
145
141
137
139
145
152
156
156
157
156
159
163
164
159
151
144
132
128
134
143
151
149
135
130
140
153
132
128
128
128
124
125
127
132
135
134
132
134
137
139
135
130
133
142
147
150
151
153
155
152
149
144
138
134
134
138
149
154
153
149
151
157
161
156
151
145
142
139
136
145
161
165
151
135
135
146
131
126
126
128
133
140
143
144
142
137
133
135
139
142
138
137
142
148
152
148
140
138
142
146
145
143
141
136
133
132
139
147
150
145
143
144
146
151
148
145
144
142
140
146
158
167
163
151
146
148
137
137
137
143
150
157
154
148
144
140
145
148
151
148
142
140
143
150
153
149
141
137
141
142
141
139
141
142
143
143
149
152
153
142
129
131
142
152
151
141
128
130
140
147
148
143
143
148
154
152
143
150
152
149
149
143
136
131
130
134
140
143
144
137
127
124
132
145
154
154
151
147
143
143
139
137
136
138
142
147
153
152
144
129
123
128
141
149
144
132
124
129
140
140
129
121
126
143
155
149
142
146
147
145
136
128
123
124
127
129
126
126
128
128
124
123
129
139
148
150
148
143
140
140
143
141
141
138
140
143
148
145
136
131
133
141
142
136
127
128
139
146
142
135
126
130
144
157
158
146
146
146
144
143
138
129
122
123
128
135
140
137
138
140
141
137
134
136
137
134
133
133
135
135
135
138
141
144
143
143
146
144
138
131
131
137
140
137
141
148
152
149
142
137
139
143
149
156
160
161
148
151
147
145
142
138
128
123
128
143
158
157
149
145
142
139
137
139
140
138
136
136
134
131
129
131
134
136
138
138
141
142
140
132
131
136
142
143
149
150
148
142
141
138
137
133
132
140
153
160
150
153
149
146
143
139
133
129
130
137
146
151
149
144
139
137
139
146
152
151
146
138
133
129
129
132
131
129
130
134
138
134
128
133
145
159
157
142
128
124
134
146
149
142
132
126
132
140
139
138
138
143
148
150
147
146
144
142
136
131
133
140
147
146
145
143
143
144
148
148
144
134
125
124
129
136
142
139
140
145
144
132
122
123
140
159
157
139
114
107
125
149
158
155
143
142
146
144
139
134
129
136
144
153
157
152
143
138
138
138
140
143
144
145
148
150
151
142
133
133
136
134
131
127
129
139
147
154
154
149
142
131
122
120
126
136
141
140
133
128
132
140
149
154
158
157
152
146
142
147
141
142
141
139
137
132
129
132
138
147
150
147
143
139
141
146
149
143
136
132
134
144
151
153
148
146
148
153
152
149
137
130
128
131
135
137
138
142
155
161
150
135
128
138
147
153
147
141
143
147
151
149
138
124
120
124
132
137
139
140
143
146
147
138
128
123
129
136
137
134
135
145
157
165
161
150
143
144
150
153
150
142
141
144
149
142
135
135
147
161
159
144
129
121
125
136
145
149
143
132
143
146
141
140
142
143
141
136
126
122
131
142
145
140
130
123
126
131
134
131
131
133
137
139
141
140
136
133
135
138
138
135
139
149
154
144
131
124
131
147
158
156
145
136
132
139
152
158
146
130
136
139
140
141
145
143
134
125
121
122
125
130
136
142
147
150
150
144
138
133
132
129
128
125
129
133
133
129
124
116
111
114
132
149
156
146
133
127
133
145
154
156
152
147
145
148
153
154
145
139
132
129
123
122
124
131
136
141
144
142
137
132
135
142
154
161
160
155
152
146
136
132
135
142
143
138
136
135
141
144
140
137
139
146
149
145
144
147
148
148
145
142
139
138
136
139
144
146
144
145
124
118
119
128
139
148
154
157
158
156
149
143
139
142
145
146
146
148
148
141
131
121
125
139
145
144
140
145
157
165
166
161
155
151
146
147
155
162
163
153
140
133
137
141
141
138
139
141
145
148
121
118
128
146
152
147
136
134
143
147
146
142
141
145
146
143
137
132
135
136
128
117
116
127
142
149
148
147
147
147
148
150
151
151
142
136
136
145
151
149
140
137
144
152
157
151
139
137
143
149
125
124
132
140
138
131
130
133
135
132
130
136
145
152
151
142
131
128
134
139
139
130
123
133
143
152
152
145
145
146
149
150
145
136
126
119
121
129
136
139
139
140
146
152
151
143
135
134
141
150
126
128
132
132
132
138
149
150
135
120
116
133
149
154
145
132
131
136
141
139
137
136
139
140
142
141
137
138
148
159
163
156
148
139
132
131
133
138
137
134
135
140
147
149
139
132
134
141
150
152
140
132
129
129
133
143
148
146
134
120
120
135
146
146
142
142
146
147
142
132
132
138
145
144
137
128
127
136
146
150
145
141
142
146
144
141
137
138
135
128
126
136
148
157
155
153
155
157
155
148
147
133
122
124
132
141
143
142
136
134
136
139
144
149
152
154
154
151
141
131
132
138
145
142
138
136
141
149
147
135
125
125
135
145
145
141
136
135
138
140
142
143
149
156
158
157
154
151
149
144
134
128
122
124
130
137
140
142
143
147
151
155
156
152
148
148
151
151
145
137
131
133
134
139
142
147
152
151
146
136
131
127
133
139
145
146
142
139
143
154
159
151
141
137
139
144
143
142
141
144
127
128
129
130
130
128
129
130
136
141
146
148
147
139
138
140
147
151
149
139
126
121
127
137
141
137
128
128
135
146
145
137
129
134
144
151
144
131
128
136
141
138
131
130
141
151
153
144
139
140
139
135
133
132
132
129
130
130
131
129
126
123
126
132
138
141
146
149
146
133
124
121
130
141
135
118
110
120
141
152
152
139
132
135
139
137
134
128
123
122
124
127
131
139
151
156
153
142
135
138
142
138
134
134
138
142
145
142
136
132
130
125
126
131
138
143
145
145
140
130
127
134
144
146
137
129
132
139
144
139
137
141
145
142
134
129
134
146
150
147
143
139
138
144
149
151
148
145
140
143
139
137
135
136
139
140
141
138
138
137
138
135
132
135
138
143
143
143
139
140
142
145
150
149
146
146
156
155
145
129
126
138
148
143
130
122
131
150
162
159
148
141
138
139
143
147
146
146
149
149
140
140
138
137
137
132
127
128
131
137
139
139
140
144
147
145
140
142
143
145
145
141
141
142
139
141
145
150
144
136
132
139
144
140
129
122
126
136
144
147
147
142
143
151
156
152
147
142
143
145
151
152
145
141
141
137
132
132
135
139
140
141
144
147
149
144
139
138
138
137
134
134
135
135
133
129
130
133
134
134
135
144
149
149
146
143
139
139
144
150
153
152
155
161
160
157
149
145
141
141
153
154
148
146
143
139
137
138
142
143
139
138
138
138
135
131
131
133
140
141
141
139
137
136
136
131
125
119
118
125
137
145
148
149
148
149
148
148
152
155
159
154
147
144
146
150
150
149
153
153
142
137
140
143
140
136
134
133
135
136
134
136
135
135
134
130
129
134
144
152
150
141
135
137
142
143
139
133
136
144
146
142
137
138
145
149
147
146
150
156
159
153
144
141
145
151
149
145
149
155
133
127
128
132
134
133
129
127
127
131
133
134
132
133
136
138
137
137
144
150
149
142
135
138
146
148
148
150
153
153
147
139
138
143
148
152
151
148
146
148
154
153
150
150
155
157
153
142
138
140
129
131
131
127
127
127
127
128
130
133
134
130
126
129
136
142
143
141
142
146
148
145
144
143
145
146
147
146
145
141
142
143
147
148
150
155
155
147
132
128
138
148
148
144
145
153
154
150
142
143
130
141
144
136
128
124
125
124
127
129
130
129
130
134
139
143
144
145
143
140
138
137
141
142
143
142
142
144
145
143
147
149
150
146
144
142
140
134
128
130
138
143
142
138
139
142
147
151
155
162
124
137
146
149
144
137
129
124
124
128
137
140
137
135
136
136
137
137
138
135
132
131
138
142
142
139
137
141
146
153
153
150
145
143
142
139
135
136
144
152
154
148
143
144
144
144
140
140
147
153
127
133
142
148
150
147
140
136
137
142
143
139
134
132
135
136
131
122
117
122
132
140
144
146
143
139
137
140
145
147
148
149
148
146
147
146
144
145
151
158
160
153
147
147
149
147
142
138
136
138
142
142
141
141
142
139
138
139
142
147
141
133
128
132
139
142
136
124
117
123
136
148
154
151
146
145
149
147
143
141
143
148
150
149
146
144
140
140
140
145
151
150
144
139
135
137
139
142
148
151
147
144
139
134
130
132
134
137
137
138
139
132
129
133
139
144
146
143
136
135
138
143
148
151
150
149
151
149
144
141
141
145
147
144
138
136
136
136
137
139
139
142
142
138
132
126
130
143
156
163
141
139
127
118
121
132
142
141
134
127
127
129
130
133
138
146
149
144
135
124
125
130
142
148
149
144
140
137
139
140
141
145
142
133
131
135
148
154
147
136
131
137
146
156
153
142
131
133
145
152
141
138
128
116
120
133
147
150
142
133
129
129
131
136
142
147
145
135
125
121
125
134
144
148
145
141
137
137
139
141
142
142
138
130
131
136
149
155
147
134
128
135
149
161
168
160
145
133
130
135
153
147
135
128
126
132
139
144
144
137
129
127
132
139
137
131
128
128
132
140
146
149
148
146
145
142
140
141
140
138
133
136
140
145
142
136
132
130
135
138
139
138
142
149
158
161
159
148
143
140
151
141
132
132
136
135
136
140
143
140
130
125
131
140
142
136
127
131
146
156
152
145
135
136
141
140
135
126
120
122
129
134
142
154
156
149
136
127
132
141
151
150
144
144
151
157
161
159
156
153
140
127
127
135
142
139
136
138
146
152
148
143
146
156
164
163
150
142
146
151
149
136
125
129
136
136
126
114
114
123
132
134
132
140
152
161
158
146
135
136
143
149
147
141
143
150
152
146
142
143
132
127
133
141
144
140
136
138
145
152
151
149
148
154
159
159
150
141
138
146
151
148
139
130
131
135
141
139
137
137
136
133
130
132
145
159
164
154
140
133
131
130
129
129
135
144
150
145
133
131
134
138
139
141
138
136
136
140
141
136
132
136
142
146
148
146
146
145
144
150
157
163
150
133
125
133
146
153
149
140
134
133
140
149
157
158
153
145
140
137
136
133
132
131
136
141
147
147
142
138
122
134
145
142
134
125
125
135
142
140
135
134
138
146
151
148
144
142
143
144
143
137
134
129
125
127
134
145
149
150
150
148
147
146
140
133
136
143
148
150
150
150
148
147
146
146
142
136
133
141
136
141
145
142
134
124
119
121
128
135
134
132
137
143
146
146
140
135
134
136
138
137
134
133
130
129
133
146
160
164
158
149
145
145
144
139
139
148
157
163
155
144
136
135
143
149
153
156
152
151
147
149
146
139
131
122
116
118
125
134
141
144
146
142
140
136
136
138
137
134
130
130
132
133
132
132
137
148
157
160
157
151
148
146
146
146
145
147
149
142
138
138
142
149
154
154
157
159
155
149
147
150
144
136
128
123
120
121
127
135
143
145
145
142
139
140
148
156
153
141
130
125
131
135
136
138
143
149
150
148
149
151
148
139
132
135
143
146
141
137
144
155
163
161
155
149
146
146
147
148
144
144
142
139
140
140
136
131
130
133
135
134
131
131
134
138
145
154
157
150
142
139
140
142
144
144
148
150
150
150
150
152
148
136
132
137
144
148
149
154
159
161
156
145
141
141
140
142
152
161
141
143
145
149
147
143
140
137
134
130
129
129
128
127
127
132
138
147
150
151
150
150
148
148
143
139
139
146
153
163
165
162
152
147
146
150
153
152
158
158
155
146
137
132
132
133
131
136
153
164
136
140
145
143
135
129
133
141
144
139
134
136
137
134
133
136
142
143
141
139
141
148
153
147
140
132
132
137
147
156
161
159
151
146
149
151
153
150
145
145
143
142
138
134
133
131
128
129
145
159
133
131
130
127
124
124
131
144
152
151
147
144
142
138
136
140
142
141
135
129
131
138
145
143
141
140
145
145
142
136
131
131
135
139
142
147
150
147
140
134
135
136
137
137
139
143
141
138
145
153
137
135
127
124
129
138
139
135
134
137
141
139
134
135
139
147
148
145
139
133
136
142
141
139
137
137
145
148
146
140
132
131
132
132
130
139
148
159
157
147
135
130
133
137
142
145
148
152
155
152
134
137
133
129
134
141
139
128
121
118
122
129
136
142
152
153
151
147
145
148
154
158
154
146
137
132
133
138
143
148
151
149
143
137
135
139
143
147
149
149
144
141
141
141
143
145
150
157
161
156
131
135
137
136
135
135
132
127
120
116
122
133
145
152
150
140
135
139
145
152
158
161
160
154
149
145
140
139
141
143
145
144
143
148
155
152
141
123
115
123
134
145
145
143
141
143
150
159
165
162
136
135
136
138
139
134
123
116
118
127
138
143
145
144
138
131
128
133
142
148
147
144
139
138
143
147
150
149
144
142
140
140
139
137
143
149
146
138
127
124
130
138
142
138
128
120
128
147
165
165
143
135
133
134
138
133
124
118
126
143
153
146
138
134
139
141
142
145
147
147
145
138
133
132
135
143
147
146
141
139
142
144
141
134
129
134
144
154
152
146
136
137
143
143
131
119
125
144
162
160
145
143
134
130
125
128
130
135
139
139
138
135
136
140
144
147
152
158
157
153
148
145
144
147
150
151
144
131
126
130
142
150
145
135
128
131
142
145
145
141
141
147
154
156
152
148
156
164
162
155
137
140
134
129
127
131
138
142
138
128
120
128
137
142
145
147
152
156
153
149
146
146
147
148
149
149
142
133
131
136
143
142
132
127
129
141
148
144
136
133
140
151
157
157
154
154
158
161
157
152
130
124
123
133
141
142
137
134
137
137
138
135
134
136
140
148
151
148
139
135
136
136
136
131
130
134
142
151
153
149
144
136
129
131
141
152
154
145
138
138
145
151
152
150
146
141
137
136
140
147
140
139
137
137
143
139
133
131
138
149
151
141
135
133
135
140
142
140
135
132
131
132
135
138
139
145
149
157
159
154
147
143
146
156
163
157
145
133
135
146
152
149
144
141
141
141
141
142
144
150
151
154
142
133
130
136
139
141
139
138
138
140
137
135
132
127
129
134
137
135
134
134
139
143
146
146
143
144
151
155
153
144
145
153
160
154
142
130
130
142
148
143
136
134
135
145
156
164
161
155
137
140
133
130
131
139
143
145
143
137
134
138
140
138
135
135
136
135
134
135
136
137
137
136
133
134
135
140
146
150
144
133
133
143
150
149
141
134
135
142
149
150
142
136
134
142
155
161
154
143
125
126
130
137
143
141
138
139
141
142
139
139
140
141
145
147
143
138
131
132
135
135
132
128
128
132
137
141
138
132
126
127
137
147
152
148
141
138
143
145
155
158
153
146
146
147
152
151
143
138
136
137
134
137
138
137
135
136
135
136
136
139
142
145
147
144
141
143
145
142
137
134
131
130
133
134
135
133
133
131
131
134
138
143
145
149
153
155
147
141
138
139
143
144
147
148
152
151
148
146
129
130
131
133
134
132
133
134
139
143
143
144
147
146
146
144
144
150
157
157
147
135
131
135
140
141
140
140
143
147
147
141
131
126
129
144
157
158
149
133
125
129
137
140
139
141
144
148
149
147
121
121
130
141
139
128
122
127
142
150
148
141
138
142
142
140
137
144
152
153
144
133
130
137
146
154
154
152
154
155
155
153
144
131
127
133
145
150
147
143
142
141
140
144
148
152
152
150
149
149
133
135
141
146
143
136
131
133
138
138
136
137
139
139
135
126
127
134
148
146
132
116
113
127
144
157
157
150
147
146
153
156
154
143
129
127
133
142
146
146
145
142
143
147
152
157
155
154
162
171
138
140
142
139
138
143
149
148
136
126
132
146
155
150
137
129
134
144
149
144
130
118
118
126
138
144
142
137
130
130
135
145
151
148
139
130
131
135
135
132
132
137
144
150
146
141
142
151
165
172
129
129
129
130
131
131
134
136
133
132
131
142
150
151
151
148
148
146
137
129
127
133
140
143
142
140
138
135
133
134
140
150
152
149
144
135
134
133
130
126
126
137
149
153
148
142
143
150
151
146
135
131
129
130
134
133
131
132
132
129
128
130
139
149
148
142
134
130
127
127
127
135
140
140
141
140
140
145
149
151
149
143
145
144
144
140
136
134
138
144
147
151
152
155
151
144
142
145
144
142
145
147
145
143
142
144
146
143
137
131
134
144
152
147
135
125
124
133
142
148
146
140
137
136
141
147
153
151
146
138
130
123
127
135
144
145
139
135
138
150
158
154
146
143
144
143
137
137
143
154
139
144
147
141
134
132
134
134
132
134
141
151
153
147
138
133
138
147
155
161
160
152
148
145
146
147
143
135
133
129
127
125
129
140
153
151
138
127
128
142
148
142
132
133
141
146
144
141
141
150
140
139
138
138
132
123
115
113
117
125
130
136
139
142
141
143
145
145
144
145
146
146
149
146
136
122
114
121
138
150
149
144
146
155
158
152
138
129
129
140
142
135
132
137
150
151
145
140
137
146
147
145
141
141
142
139
130
124
125
134
137
136
132
134
138
144
147
144
136
128
129
142
150
145
128
112
118
136
147
149
140
140
147
156
155
147
137
140
145
145
142
141
142
152
162
157
146
139
140
151
152
150
144
140
139
139
140
143
148
152
153
148
139
138
143
149
149
143
134
125
129
139
146
142
130
129
139
149
145
127
116
122
137
148
149
141
135
137
142
144
146
145
147
151
153
150
143
141
145
150
148
148
141
136
134
136
136
138
145
150
151
146
142
143
148
150
143
135
130
131
136
137
135
133
131
135
143
146
140
129
123
130
138
145
145
139
135
136
141
146
153
150
145
138
134
130
127
131
140
145
140
143
141
140
140
140
138
133
132
135
136
140
141
140
138
133
129
131
135
142
142
136
132
131
131
135
139
141
138
134
139
145
148
153
151
148
141
139
145
155
161
156
147
139
133
129
126
129
138
144
136
140
144
145
142
142
142
145
145
138
134
136
139
137
134
129
130
137
147
152
147
140
135
134
138
141
139
134
131
133
139
148
159
160
159
155
147
142
144
151
158
156
150
141
136
134
138
144
146
146
132
135
144
146
142
135
139
144
149
149
142
137
134
137
137
142
144
147
149
150
144
136
131
135
143
145
141
134
131
132
137
141
149
156
158
154
147
141
140
146
155
155
147
138
133
135
139
141
143
147
135
134
139
144
145
141
139
138
139
145
144
137
130
129
135
143
144
140
137
139
142
141
137
136
137
137
137
139
138
134
133
135
144
152
155
153
152
152
152
154
155
152
140
129
131
135
137
136
138
149
139
139
136
136
141
146
142
138
134
132
130
126
123
127
134
141
140
131
128
138
152
159
152
138
124
125
136
143
141
132
128
137
149
153
153
153
155
155
153
149
149
145
138
132
136
145
148
143
144
153
133
141
141
133
126
127
134
138
136
129
124
123
127
133
139
142
141
140
140
144
151
157
151
138
125
127
136
141
139
135
139
151
158
154
145
140
141
142
143
142
139
140
142
146
153
153
151
148
147
150
128
139
144
138
126
122
127
136
142
144
140
137
132
131
131
134
139
148
150
147
144
140
141
140
136
133
136
138
139
139
141
149
149
146
139
137
136
140
148
149
143
138
143
150
153
149
141
138
142
147
135
138
142
140
139
136
136
137
142
147
146
140
133
131
129
132
136
142
142
139
137
139
144
147
146
142
140
139
142
141
138
135
134
142
149
157
156
153
154
153
153
151
150
151
150
140
129
125
132
138
148
142
138
134
135
140
138
138
135
136
137
135
132
134
140
142
141
140
137
134
135
142
147
149
147
145
145
149
146
142
137
134
133
146
160
169
160
143
138
141
153
156
155
153
147
139
128
125
131
139
149
145
136
130
128
134
135
135
133
133
136
138
135
136
139
142
145
143
139
134
135
140
145
144
141
138
140
142
141
138
136
139
146
152
155
151
139
130
132
140
148
146
142
143
148
147
142
143
149
158
137
136
132
126
125
130
136
136
133
133
137
143
142
136
136
139
141
138
129
124
128
134
141
144
142
137
129
124
119
124
136
151
158
150
138
130
129
135
146
153
151
146
142
146
156
161
154
148
152
160
136
133
130
126
126
131
137
140
138
135
133
130
131
134
136
141
138
131
124
120
123
128
136
142
143
137
130
122
118
127
138
151
155
147
134
130
133
142
147
147
146
146
149
156
164
163
155
140
133
139
146
142
134
131
130
129
133
140
145
140
128
115
113
126
137
142
142
139
139
134
128
124
120
124
129
134
133
132
132
133
138
144
150
153
152
144
137
132
133
136
136
136
139
143
155
160
153
141
134
136
149
143
140
139
139
130
125
131
140
140
129
123
126
135
141
143
149
155
159
153
139
126
115
116
124
129
131
132
130
133
135
138
147
158
165
159
144
131
130
138
145
139
129
125
141
155
157
145
138
139
143
135
139
144
142
130
116
112
118
127
133
144
148
150
146
145
147
149
151
150
144
134
127
125
126
130
131
131
130
131
132
132
132
137
149
158
154
143
135
141
153
153
139
127
137
155
160
144
126
125
130
129
134
139
141
137
131
124
123
131
140
149
148
141
132
130
128
126
125
128
135
137
132
126
125
132
140
143
138
132
127
128
128
130
137
144
149
146
144
147
154
154
146
140
148
158
159
146
128
128
132
135
137
137
139
140
142
141
139
137
137
138
137
132
132
133
134
130
125
127
135
138
134
128
129
140
151
152
144
137
134
136
141
143
143
144
145
144
148
153
153
149
144
146
151
156
154
144
142
146
126
132
138
140
139
139
142
143
143
142
139
139
141
148
151
151
146
142
139
137
138
139
144
144
134
124
127
139
155
158
152
143
141
144
147
149
150
152
150
147
144
138
133
129
131
135
137
136
137
153
123
129
136
138
131
125
124
130
138
143
140
138
139
141
146
147
143
135
131
136
142
148
149
146
136
128
131
140
157
161
154
144
140
144
148
147
146
148
153
155
147
138
135
141
148
154
157
152
147
149
136
138
137
135
131
128
129
135
141
143
141
138
136
137
140
142
138
130
124
127
137
150
152
149
140
136
134
135
138
143
148
147
149
152
153
153
150
146
143
138
137
139
141
147
155
160
161
155
148
145
148
147
142
137
139
144
150
154
152
142
138
135
136
139
142
144
146
142
129
124
130
139
148
147
143
141
138
133
124
122
132
145
149
150
152
157
154
141
126
124
136
151
159
160
161
165
162
152
144
144
149
154
153
150
145
145
145
142
137
131
127
127
130
135
137
138
141
145
145
141
135
137
142
143
145
147
146
138
129
126
132
144
145
139
138
139
139
127
123
128
146
156
160
159
163
166
163
158
156
154
147
154
157
152
144
138
135
137
130
126
125
127
130
131
131
133
135
140
142
142
141
143
145
144
143
141
138
141
148
151
152
149
141
134
132
133
128
125
123
133
145
151
147
140
141
144
147
155
161
164
142
147
149
143
134
131
136
142
143
139
138
144
148
147
145
145
143
137
128
128
138
148
149
141
130
123
129
143
155
163
156
142
130
130
137
144
140
129
123
126
138
148
147
137
124
119
123
137
147
154
135
135
138
134
125
123
127
137
141
143
144
148
150
151
149
149
145
135
130
133
142
149
145
134
127
133
146
152
152
146
139
133
130
132
139
144
142
136
128
129
137
146
147
138
126
120
121
126
131
134
130
129
130
130
130
127
122
120
127
138
140
133
128
134
146
154
149
139
131
131
138
141
142
137
139
145
150
151
146
143
146
148
145
139
137
138
139
139
139
145
142
139
135
135
139
140
140
139
138
133
125
124
123
126
131
134
134
132
136
142
138
132
129
141
158
168
161
145
134
127
129
137
144
149
151
148
143
138
141
146
155
159
158
152
149
140
134
128
132
139
139
131
130
136
146
160
164
160
155
148
125
125
123
123
127
134
140
146
146
143
142
143
148
154
155
149
142
140
142
142
141
142
146
151
154
152
147
142
140
138
139
142
153
165
165
152
136
124
124
127
128
128
131
141
151
163
167
164
160
154
129
126
123
123
128
133
133
128
126
129
135
141
143
142
135
126
123
133
145
153
153
146
142
142
149
153
152
149
143
139
136
138
146
154
155
150
142
143
141
136
129
128
135
143
150
149
152
155
160
155
137
129
121
121
126
132
128
123
123
126
132
134
135
138
141
141
140
144
151
152
149
142
135
137
147
152
152
147
141
137
136
139
145
142
134
131
138
148
151
147
139
140
147
152
149
144
148
157
161
152
143
139
130
121
120
123
127
133
135
131
130
131
138
145
150
150
151
153
153
150
145
138
137
141
147
153
148
133
122
120
129
140
144
142
131
125
128
137
141
141
137
141
151
154
151
148
158
166
164
151
144
138
132
123
115
116
125
138
142
135
129
127
134
139
138
137
138
142
146
146
144
142
141
142
144
141
134
124
118
122
130
141
144
145
149
150
147
143
138
135
137
142
147
148
145
147
153
160
160
153
132
122
118
125
128
128
126
132
143
149
140
129
126
127
134
137
138
139
139
139
141
140
139
137
136
135
132
129
132
135
142
144
147
155
167
172
160
143
135
137
148
154
152
150
147
145
145
143
144
151
132
123
121
131
142
140
131
128
136
146
145
134
127
127
136
142
141
143
144
147
144
139
136
137
141
144
142
136
136
140
145
148
150
152
158
157
148
133
125
130
144
153
155
154
153
151
151
145
147
153
141
144
137
132
132
135
135
133
131
130
130
128
128
132
139
143
146
146
148
149
148
144
141
140
140
139
137
136
136
143
146
141
133
127
133
147
153
150
137
127
123
131
142
152
152
148
153
161
163
163
133
139
135
129
125
129
135
144
147
144
137
135
135
136
139
144
145
143
144
147
151
153
148
139
129
128
133
139
151
158
150
136
120
117
130
149
165
167
158
141
129
131
137
140
139
143
148
152
155
152
127
126
131
134
136
133
132
139
147
150
147
143
139
136
131
131
136
141
147
149
150
148
138
133
130
135
145
156
157
155
145
139
135
137
144
150
159
160
156
153
150
150
147
143
143
144
147
146
142
140
141
141
143
141
141
136
128
121
115
117
121
129
136
135
128
125
134
143
152
151
145
136
134
134
141
146
149
143
134
129
128
134
139
142
147
151
154
151
146
146
152
159
158
150
146
146
147
147
147
148
147
150
147
138
129
124
123
122
118
117
115
124
130
137
141
144
143
142
138
142
147
157
158
153
149
149
150
143
134
129
130
132
131
128
130
136
140
137
131
135
150
164
164
148
133
128
135
145
150
152
128
132
137
139
133
122
121
129
144
149
143
133
129
131
137
140
137
130
124
130
143
157
161
153
142
139
143
147
148
148
151
152
145
131
126
130
133
132
130
137
150
157
148
137
132
135
140
145
146
147
129
131
139
145
146
142
134
132
135
141
145
143
135
125
115
113
120
131
135
134
133
137
139
137
130
126
133
140
146
146
151
155
153
147
142
144
147
147
144
143
143
138
130
131
144
157
157
149
145
148
139
144
143
140
142
147
146
136
126
126
138
149
149
138
125
125
137
148
154
151
142
136
135
131
133
135
138
139
135
128
131
140
147
146
145
146
148
151
148
142
138
135
136
138
141
143
141
142
143
145
133
140
139
133
129
130
134
139
141
140
141
142
143
140
143
147
147
147
150
148
141
134
132
133
141
146
143
136
129
130
138
147
150
145
137
135
142
149
151
146
144
148
151
145
138
132
138
143
143
140
130
133
135
135
134
131
130
134
137
138
131
127
130
135
135
129
124
125
130
133
130
122
119
125
135
139
137
130
129
136
149
153
149
140
132
133
137
145
150
150
149
149
151
149
143
139
139
148
153
152
138
144
148
148
146
145
141
134
125
119
119
128
136
139
134
125
116
119
126
137
143
141
135
131
137
143
146
147
141
136
136
142
146
145
144
141
137
138
143
144
144
144
147
153
152
143
135
137
151
157
139
146
150
148
142
143
142
138
131
125
132
139
147
149
149
146
141
138
139
149
157
161
154
148
149
153
160
156
144
133
128
132
146
156
157
147
136
132
139
143
142
138
144
154
157
145
129
125
136
143
135
135
138
140
139
136
133
133
136
139
139
138
140
142
145
145
144
140
142
147
149
147
148
146
148
147
142
137
137
134
128
126
133
148
157
154
141
138
143
147
143
136
138
148
152
142
129
125
134
141
134
134
138
142
142
136
129
132
139
148
148
140
136
134
133
132
130
133
134
136
138
143
145
141
135
128
127
134
141
139
127
118
120
139
156
161
157
148
144
142
137
131
132
142
146
143
135
132
139
146
135
137
141
141
138
135
132
137
151
159
161
153
143
140
139
137
131
127
124
130
139
146
145
136
130
130
137
143
143
134
127
120
126
139
155
165
159
149
141
139
141
145
145
144
141
140
138
138
144
150
133
133
130
133
133
132
131
134
143
156
161
156
145
139
136
137
133
129
130
137
143
140
132
128
131
138
143
142
138
135
132
136
135
138
143
151
151
145
141
142
151
156
151
143
135
130
133
140
150
156
122
123
126
129
131
132
132
130
131
139
148
149
142
134
127
127
131
138
147
149
145
135
127
130
139
146
146
144
139
141
146
145
141
139
140
143
144
142
142
146
148
148
146
140
136
130
129
135
148
158
120
129
138
136
132
130
136
145
147
147
145
142
140
139
134
133
139
144
149
149
143
137
134
139
148
151
147
146
145
145
146
147
145
142
142
143
142
140
139
136
141
147
150
148
139
136
140
144
147
149
125
134
140
142
138
136
141
149
158
153
144
134
129
127
131
137
143
142
143
142
141
141
146
148
151
148
143
142
143
142
142
142
143
144
142
140
135
131
129
133
141
150
153
145
136
135
145
155
156
153
136
132
135
141
146
151
148
144
138
138
133
122
112
111
119
132
140
138
134
136
140
146
149
146
141
136
138
140
140
138
139
140
142
145
143
141
139
138
136
139
143
146
138
127
125
131
133
139
146
157
136
134
134
139
149
161
161
149
135
129
126
124
123
126
133
139
141
135
128
131
138
146
146
141
131
131
137
139
136
135
140
150
159
158
155
155
157
154
151
147
144
144
139
139
140
134
126
119
121
139
133
138
138
137
140
147
155
156
152
143
136
134
133
139
142
141
142
141
134
132
138
144
146
143
139
137
138
137
133
134
142
152
160
156
149
148
150
149
146
142
142
144
154
156
153
145
137
127
124
128
135
139
140
135
124
124
130
140
145
143
138
131
132
130
129
133
139
148
149
144
140
142
147
149
147
144
139
137
134
136
139
144
143
139
136
135
139
140
139
134
129
130
139
147
149
146
147
151
153
147
136
135
132
127
121
119
124
128
130
129
126
129
132
133
132
132
138
147
150
145
139
141
148
151
149
143
137
137
137
138
138
135
129
126
129
138
145
144
137
130
128
130
136
143
146
145
143
149
156
154
131
129
124
124
126
132
138
139
134
132
130
132
133
136
137
137
139
143
143
137
134
137
144
148
144
137
136
136
139
139
138
136
130
130
137
148
148
143
136
136
143
149
153
156
155
148
140
133
135
141
132
132
134
132
132
137
142
146
148
148
146
139
134
128
127
131
137
140
139
136
135
139
140
137
134
132
136
139
138
133
133
136
143
147
153
149
141
134
140
154
160
157
145
144
154
160
153
141
136
147
132
132
137
143
141
140
137
140
143
147
149
148
141
135
131
129
133
135
137
139
143
143
140
138
137
135
139
136
124
117
121
135
149
157
155
141
128
127
140
161
172
161
138
128
133
151
158
155
151
153
127
126
132
139
142
137
132
134
137
141
142
139
138
139
137
138
136
136
138
140
141
139
140
141
141
136
126
119
112
113
123
135
144
146
143
142
138
138
141
149
158
158
146
133
129
136
144
150
148
151
124
122
129
139
144
141
131
131
138
144
142
136
130
131
137
144
148
150
143
133
125
124
128
135
134
126
117
115
123
130
138
140
139
140
139
144
148
148
144
139
134
134
136
138
142
141
139
140
144
152
127
131
138
149
153
146
133
129
132
138
143
144
142
134
134
142
152
158
147
133
123
125
128
130
126
124
127
132
139
142
144
143
143
140
142
146
146
146
145
140
129
116
114
127
146
156
150
138
138
149
130
132
142
148
147
143
133
126
120
120
127
144
150
143
131
130
141
148
142
131
127
129
137
133
129
130
137
145
145
139
135
136
139
140
142
145
145
145
143
143
142
136
126
127
141
154
150
138
125
126
127
130
133
137
140
142
140
135
127
123
125
131
135
136
129
127
128
129
128
127
127
128
130
130
131
135
142
145
142
134
132
133
136
135
137
140
141
145
146
149
156
160
156
148
149
151
147
138
131
133
132
133
135
137
140
145
142
139
135
139
141
137
131
129
130
133
132
127
123
126
129
125
124
126
136
140
142
139
137
142
148
147
140
131
131
139
143
149
151
153
153
148
147
148
151
152
144
138
139
143
143
137
135
136
139
144
146
146
142
141
142
144
140
134
131
133
139
143
143
139
135
134
137
137
135
128
131
139
146
139
132
129
137
145
151
150
144
142
137
135
134
138
140
139
141
147
152
150
140
137
126
132
140
144
143
142
143
146
149
147
141
134
126
126
131
138
143
146
146
144
141
139
138
138
136
133
133
135
136
131
131
133
141
149
149
146
144
145
145
138
132
129
134
142
152
158
156
145
130
127
130
132
140
145
145
144
146
151
155
150
139
126
119
122
134
141
142
134
127
130
141
149
153
150
147
142
136
130
128
130
133
133
134
138
142
143
145
144
147
146
143
137
134
137
145
155
156
148
140
139
145
144
145
149
148
149
153
158
157
145
134
128
128
133
139
140
136
129
120
126
139
151
154
147
140
138
136
132
130
130
132
131
130
137
150
155
148
136
131
132
141
142
136
135
141
150
153
150
147
147
138
148
154
152
144
136
138
141
142
131
126
130
140
148
145
137
131
127
129
130
137
141
141
137
134
138
138
135
132
132
140
147
148
146
149
150
142
130
123
126
135
141
141
139
142
147
147
149
150
150
132
138
141
137
126
122
125
131
132
128
130
137
147
151
148
140
131
122
119
126
134
140
142
143
143
145
142
140
138
145
151
152
148
138
133
134
136
131
124
124
132
140
144
143
144
146
149
150
149
149
133
133
129
123
123
130
139
143
141
136
138
148
157
156
151
146
138
125
116
122
138
152
156
148
144
141
145
148
151
151
148
139
130
132
136
141
140
136
129
126
134
142
149
148
146
147
153
156
147
133
131
132
138
140
137
136
137
138
137
136
139
146
153
154
153
151
144
140
143
150
157
153
140
128
125
136
149
152
149
146
143
141
137
137
139
141
140
136
135
144
156
163
161
155
148
146
148
147
142
130
125
130
142
154
151
134
120
120
134
147
145
138
130
133
139
142
142
142
147
150
142
133
122
120
127
139
145
141
141
146
159
164
157
144
137
133
128
126
133
147
162
166
159
155
151
152
151
146
144
140
132
131
137
141
137
126
120
130
147
162
155
139
127
128
134
140
138
135
132
129
124
120
124
135
143
145
142
139
139
147
154
160
155
147
139
134
129
125
124
131
138
138
139
141
148
154
158
156
153
148
138
136
133
127
125
127
136
147
154
154
145
139
142
148
148
144
139
137
139
141
141
138
139
142
146
146
144
142
140
136
133
136
144
149
144
134
135
141
144
140
132
124
124
132
143
151
157
153
150
141
135
136
131
127
126
132
140
144
142
134
130
134
141
151
152
146
139
136
143
151
151
148
145
145
145
143
140
139
140
136
133
136
146
153
146
133
134
149
164
162
145
129
127
139
154
164
160
151
141
136
138
135
130
128
131
138
139
133
126
125
128
133
140
145
142
137
135
139
142
138
134
129
134
139
140
137
138
140
142
140
136
139
145
150
146
133
131
138
148
151
148
142
143
151
157
162
161
151
140
132
140
135
132
133
137
140
140
137
131
128
128
132
136
139
136
131
133
139
141
139
129
123
121
125
127
132
137
142
141
135
131
130
141
148
150
145
144
141
137
130
131
138
147
147
144
136
142
150
147
133
130
131
134
140
139
136
136
144
148
144
131
126
128
137
141
140
136
137
141
142
144
140
135
131
130
132
131
127
127
128
129
130
138
148
161
167
162
154
140
127
120
123
130
133
131
129
139
149
153
146
127
126
130
137
138
131
128
140
155
155
140
126
125
139
148
146
137
133
136
142
145
144
142
142
145
144
133
118
114
122
133
139
139
146
160
168
162
148
137
137
139
136
130
128
134
146
151
149
147
150
126
122
124
133
140
138
129
127
134
141
141
135
135
142
146
143
136
133
137
142
143
140
135
136
142
146
140
126
119
124
136
142
138
130
132
141
146
143
137
140
147
151
146
144
146
149
152
144
139
144
124
123
125
131
137
138
132
123
117
119
127
136
142
145
146
143
139
139
140
142
144
144
140
138
137
138
137
132
129
133
140
142
136
127
126
137
153
161
155
142
135
137
145
148
145
144
145
146
150
150
126
127
130
131
129
127
129
128
130
127
129
134
139
141
140
137
137
140
144
146
147
147
147
143
139
133
130
135
138
143
144
140
132
130
136
147
158
163
156
142
129
129
133
137
139
140
141
147
155
157
132
128
131
133
130
125
122
127
135
140
140
139
139
138
131
127
130
141
151
153
147
144
139
144
146
146
144
140
141
144
144
140
133
133
139
145
146
141
139
141
141
143
141
140
142
144
143
142
142
145
140
137
131
130
130
129
126
124
122
123
127
134
139
139
136
134
134
143
148
145
142
141
143
149
153
155
151
143
136
136
142
145
148
148
150
150
145
135
130
136
148
158
158
151
147
145
145
143
142
141
142
138
131
126
125
133
142
143
134
122
117
120
128
136
141
149
148
136
125
125
136
151
158
152
147
146
149
143
135
132
139
148
153
151
152
152
148
137
130
133
146
156
154
143
132
129
135
144
154
156
132
131
133
134
132
137
142
150
154
147
139
130
126
128
137
147
146
134
116
112
132
152
158
146
129
127
134
140
132
127
133
144
148
147
147
148
142
133
127
131
140
139
130
123
126
131
133
133
141
149
126
127
135
142
146
145
140
133
137
142
145
143
138
134
133
137
144
142
132
129
136
152
155
139
121
115
125
138
142
137
135
140
144
144
146
148
143
133
129
135
140
134
122
122
137
150
142
128
119
124
136
140
138
138
143
149
145
132
115
114
129
143
144
137
135
138
144
148
149
150
152
156
152
134
122
119
132
144
153
151
150
145
146
144
143
143
145
147
145
144
143
138
133
130
137
144
140
132
125
128
145
144
139
134
138
147
149
142
137
138
142
142
138
135
135
138
139
141
147
153
154
145
134
126
127
135
140
142
141
142
144
148
149
143
134
131
137
147
150
147
142
139
135
134
132
132
138
141
139
140
134
131
127
129
134
141
143
145
150
159
161
154
145
141
140
140
134
130
137
146
147
139
130
132
143
150
148
136
127
124
130
137
141
135
127
125
133
142
147
141
133
130
133
135
134
137
140
145
141
139
122
119
121
124
128
133
136
135
138
143
151
151
149
150
151
146
137
129
126
132
139
141
141
137
139
142
149
151
146
138
133
137
143
148
144
137
136
144
145
139
128
123
130
142
148
144
137
137
140
139
125
129
132
130
130
134
137
136
138
141
138
136
135
138
146
147
141
130
123
125
134
138
140
134
131
136
147
155
154
143
137
146
159
167
161
147
140
143
144
138
126
124
138
156
159
143
131
129
136
140
137
136
138
142
141
138
141
146
150
147
141
134
130
131
133
135
134
131
132
134
134
131
134
141
148
151
144
137
135
136
136
133
136
142
144
145
145
144
142
135
127
128
141
155
155
142
134
134
139
139
137
131
135
139
138
134
135
144
154
153
144
137
136
138
139
134
127
127
133
144
143
134
133
139
148
151
143
133
136
142
142
132
116
114
126
144
153
151
143
135
131
133
142
144
141
139
141
143
142
134
129
126
131
136
133
124
121
131
144
150
150
146
145
147
144
137
126
121
129
144
151
145
133
130
132
141
141
140
141
148
146
137
128
127
139
156
160
154
143
139
146
154
156
147
137
134
141
146
144
134
129
126
128
134
133
129
124
125
135
147
151
150
145
141
141
139
133
131
134
145
149
141
130
129
135
144
142
136
133
136
143
141
135
133
140
152
156
150
142
139
149
160
162
153
145
140
138
141
142
138
132
133
131
130
128
130
129
130
135
143
147
145
138
133
134
140
146
148
150
148
140
129
125
131
143
147
144
138
137
140
147
144
136
126
127
135
143
146
142
138
132
140
147
150
148
140
132
132
134
136
136
140
136
129
121
119
128
135
142
145
145
142
134
129
131
136
143
146
147
147
142
135
133
138
147
147
145
146
152
156
152
147
142
134
130
131
138
144
144
141
139
141
149
153
148
142
139
138
136
132
140
141
138
132
127
127
131
133
139
141
142
136
128
125
124
126
131
135
138
141
143
146
150
150
150
146
144
149
154
152
148
144
142
139
131
127
125
131
138
141
145
152
157
153
148
147
151
157
150
141
139
135
131
131
135
141
139
133
124
121
122
122
123
127
130
132
136
137
137
138
139
143
146
148
149
145
141
141
140
141
144
143
137
130
128
132
135
138
138
141
144
145
148
149
149
152
152
146
142
140
127
129
130
132
140
145
144
137
130
123
120
122
127
133
141
145
145
146
142
135
131
129
134
141
146
144
138
134
132
135
142
145
137
133
139
152
160
156
149
146
147
147
147
148
146
142
131
121
119
125
122
129
136
140
143
144
142
140
139
140
139
138
135
133
132
135
142
148
146
134
126
127
138
146
152
148
138
132
131
135
140
140
136
137
149
159
160
151
144
146
153
161
158
145
130
121
121
124
126
129
132
133
135
136
136
133
130
131
133
139
141
142
138
134
126
127
137
147
146
135
126
128
139
147
152
148
141
136
134
136
136
134
131
133
141
149
149
140
137
140
146
151
149
140
130
128
138
149
153
146
135
135
135
132
128
126
129
131
130
126
127
130
136
138
137
134
137
143
142
135
130
132
140
143
142
138
137
136
135
135
136
137
131
123
124
134
147
148
141
135
132
134
137
138
142
147
155
157
158
152
126
134
137
134
129
129
134
143
145
139
130
128
130
139
142
140
138
139
137
134
134
139
143
141
133
127
131
134
133
135
140
146
138
122
116
128
148
157
151
140
131
134
136
136
138
142
144
148
147
142
123
133
136
134
129
128
134
145
152
152
144
135
131
131
133
136
136
138
138
137
137
139
140
139
136
131
135
138
138
136
140
142
140
133
135
142
148
151
150
148
147
143
135
129
131
137
141
139
132
129
136
134
135
135
132
130
132
139
142
141
139
136
138
138
137
135
135
138
142
142
141
139
137
138
140
141
141
141
139
133
127
127
133
145
157
160
150
135
135
145
157
156
141
127
124
137
146
143
132
129
142
136
136
141
139
134
132
132
135
135
133
133
138
141
143
141
139
139
140
140
136
136
138
140
138
128
123
123
127
128
126
127
132
145
157
161
151
139
134
140
151
157
146
129
115
119
130
142
144
137
133
133
138
145
149
143
134
129
130
135
137
138
139
140
142
145
148
145
138
130
128
135
143
144
134
119
111
114
126
138
141
141
139
137
139
143
147
149
146
141
137
138
140
135
124
115
117
131
144
150
124
129
134
144
153
154
144
132
126
127
138
150
153
147
143
145
151
152
142
130
129
140
149
147
135
128
130
134
138
139
141
143
143
138
130
128
133
145
148
143
132
128
135
146
149
145
135
131
139
150
125
129
133
135
139
146
150
149
136
124
127
143
156
155
146
143
145
149
144
134
135
143
151
145
133
131
138
141
134
125
125
135
144
143
141
138
138
141
142
141
139
137
139
145
150
147
139
134
137
145
130
133
135
133
133
138
145
152
147
136
128
126
132
141
144
143
142
145
148
149
145
142
141
142
137
135
132
130
131
128
130
136
141
142
142
145
143
142
139
136
139
145
147
141
133
126
126
134
145
149
133
135
135
137
137
137
136
136
144
150
147
134
125
130
142
146
142
140
146
153
152
143
138
143
146
145
136
133
136
147
157
153
142
133
130
136
142
144
143
140
138
137
137
135
135
133
131
129
131
126
138
133
130
130
131
134
135
129
125
128
136
140
136
129
124
123
127
131
134
134
134
134
132
130
125
127
136
144
143
134
130
134
147
157
156
147
138
140
139
139
137
141
146
151
155
159
161
156
141
132
136
135
142
148
148
145
139
140
141
140
136
131
130
128
128
129
131
138
144
145
140
136
133
134
134
134
132
122
115
111
121
137
152
152
141
128
135
146
151
143
131
125
128
135
145
151
149
141
125
120
131
132
139
145
146
142
140
145
150
149
141
131
127
131
133
133
133
136
141
146
146
142
140
142
142
142
138
132
129
128
130
129
126
122
117
114
120
139
151
155
151
140
131
130
138
143
145
143
138
138
130
131
137
138
130
123
124
132
137
136
135
136
140
140
135
132
130
132
138
147
152
154
149
140
137
139
143
149
154
155
143
131
126
133
140
137
132
131
143
152
150
140
128
123
127
130
137
142
149
150
118
131
142
144
129
119
120
127
130
128
126
132
144
145
139
133
130
130
136
144
146
146
139
131
132
139
145
149
151
153
153
151
152
150
150
149
146
146
147
149
143
136
126
120
120
118
119
124
132
144
117
131
139
141
134
127
129
138
144
141
134
134
137
141
140
137
133
126
120
123
130
136
136
135
137
145
148
146
140
143
150
156
154
143
132
134
146
158
158
147
138
135
133
135
133
132
132
128
126
129
132
133
133
132
134
135
139
143
144
144
140
136
135
135
136
138
136
125
117
120
132
141
144
146
149
152
152
147
140
138
143
147
148
142
133
134
141
150
150
145
135
134
138
142
150
158
163
160
146
132
131
135
140
142
139
136
137
139
139
137
137
139
139
137
135
135
138
141
143
144
142
139
138
132
139
146
149
145
137
136
140
145
148
145
143
139
135
134
140
149
155
150
146
144
148
155
161
161
155
144
127
135
143
148
140
128
121
130
139
147
144
141
138
137
135
132
137
146
156
154
142
127
118
119
123
131
135
138
137
138
142
145
143
141
140
141
136
130
135
150
163
165
155
144
141
142
145
148
149
150
138
138
139
137
126
116
115
127
141
149
147
140
135
132
131
127
127
133
139
144
142
134
128
124
125
127
133
143
150
151
147
138
132
129
133
138
140
141
138
139
145
152
153
144
136
135
139
143
148
151
140
142
141
134
127
123
125
134
140
136
131
133
137
144
144
139
131
125
127
137
145
152
149
142
134
133
141
155
160
154
144
135
134
130
126
127
138
150
153
145
139
141
144
142
136
131
131
136
138
141
135
140
143
142
138
136
139
141
141
135
129
131
136
148
154
151
142
131
127
129
135
145
148
146
138
132
133
138
141
140
136
135
136
136
130
128
137
148
156
152
143
132
130
137
148
152
148
135
124
126
134
139
139
141
140
140
141
141
140
137
134
131
129
126
127
133
138
138
132
125
119
126
135
139
131
119
117
122
130
134
134
135
139
143
143
141
143
146
148
147
139
134
131
139
149
158
154
139
126
129
125
126
136
143
145
146
143
142
142
142
136
128
118
110
112
121
133
140
137
132
125
127
133
132
126
119
121
135
143
145
140
141
143
143
143
145
153
156
153
145
138
137
142
144
135
134
137
141
138
136
114
120
136
148
148
142
140
142
149
146
132
121
119
128
139
144
143
138
136
139
146
149
149
148
145
139
133
132
138
144
145
142
139
137
138
144
154
159
156
145
137
132
132
132
128
129
139
147
147
142
130
134
137
139
138
128
126
134
141
140
126
123
131
146
159
157
143
133
131
139
147
148
146
143
146
144
131
116
113
126
139
140
131
125
130
140
149
147
143
142
140
132
123
123
128
143
153
153
148
145
139
140
138
137
139
134
126
123
122
123
127
134
143
150
151
143
134
131
131
135
135
130
120
115
119
130
134
127
121
126
135
140
134
126
126
136
144
144
141
148
153
150
138
128
128
136
142
139
131
131
126
126
131
138
144
141
130
122
116
118
127
139
150
149
143
135
133
137
141
139
135
128
123
121
126
137
145
148
140
131
132
140
149
152
148
144
142
145
152
155
155
148
140
132
131
133
133
131
129
129
122
116
123
132
135
133
130
128
126
124
125
130
137
141
134
129
130
139
147
145
134
127
132
142
150
150
144
137
132
131
132
139
148
161
162
149
137
130
135
142
140
134
130
133
137
140
141
142
146
149
129
125
127
130
130
128
129
135
141
140
133
131
134
139
135
130
127
130
135
136
131
127
131
140
149
146
134
125
128
140
146
144
145
144
144
138
121
110
112
125
137
142
143
145
147
148
146
143
145
149
137
134
130
130
129
132
134
139
142
145
144
144
144
144
143
139
131
128
127
127
130
132
134
137
136
135
133
134
140
152
161
159
150
144
140
138
132
122
119
126
139
150
153
151
149
151
148
143
139
135
137
134
126
119
126
134
142
144
140
139
138
138
139
138
141
142
142
139
134
129
131
136
136
133
131
132
138
138
138
136
138
143
143
146
151
156
159
152
141
132
128
129
134
141
148
150
147
144
144
145
135
130
128
128
129
136
141
147
144
141
136
132
130
131
139
149
156
155
143
132
131
137
137
134
133
138
141
135
117
105
109
121
134
144
151
159
156
147
138
132
127
122
120
127
142
148
143
139
142
152
129
128
133
140
139
138
139
140
143
142
138
138
140
145
152
160
162
153
142
135
138
144
143
137
134
136
139
136
124
115
125
139
147
147
145
141
135
130
128
136
144
142
133
132
140
145
142
136
137
142
131
132
133
133
138
144
144
137
131
128
133
139
143
145
149
149
144
140
136
139
147
149
143
131
119
122
132
141
144
149
154
162
161
150
139
132
133
137
145
148
148
144
136
137
142
145
145
142
141
146
139
138
134
132
139
149
148
136
123
126
135
140
136
133
135
139
138
133
135
143
152
150
141
130
126
127
135
144
148
147
149
151
155
149
140
131
132
142
146
142
132
128
130
138
145
149
148
143
140
146
146
141
133
129
135
144
141
135
132
142
153
152
141
136
139
142
139
134
134
144
156
159
158
158
153
151
149
148
147
143
137
138
145
146
141
133
130
136
139
133
124
119
123
132
140
149
152
147
136
132
132
125
120
115
120
126
132
135
143
151
157
152
143
139
142
143
137
131
130
138
146
152
154
153
145
142
146
152
153
145
134
133
139
143
140
134
132
137
140
139
133
126
124
129
133
141
150
151
149
137
119
118
120
122
124
127
131
135
141
148
148
143
134
129
128
127
126
128
131
135
135
134
134
130
127
129
137
148
150
143
134
133
142
146
143
139
139
142
143
138
133
132
139
136
131
131
138
151
155
155
134
132
137
140
140
134
132
135
139
138
136
136
133
131
131
131
130
134
141
147
147
141
138
143
147
146
140
135
135
142
147
149
146
140
136
139
145
149
141
130
125
134
145
150
142
139
141
150
146
139
148
139
138
137
131
128
129
136
140
138
134
133
138
145
146
145
142
141
144
150
152
143
138
142
148
147
137
129
134
152
166
160
140
123
117
130
146
150
143
133
133
150
158
155
146
142
148
153
147
133
144
138
137
136
131
125
125
132
136
135
129
130
137
146
147
141
136
133
139
144
139
130
123
126
133
134
131
127
137
150
155
149
134
127
127
135
145
148
145
144
149
162
161
150
132
131
140
150
149
142
139
139
140
145
142
136
130
129
131
129
125
126
133
145
150
145
136
133
135
136
133
126
123
129
135
137
135
132
133
139
143
140
136
135
141
146
150
151
147
145
149
152
148
138
127
126
131
139
139
137
148
143
136
134
135
136
136
131
129
128
124
125
134
144
153
156
149
143
138
138
136
129
127
129
137
140
137
137
138
142
145
145
141
136
133
139
150
154
154
148
140
139
143
143
140
135
129
129
128
131
149
144
133
127
127
132
131
127
124
129
139
141
137
135
135
137
136
137
140
147
148
139
130
127
128
131
137
141
147
146
146
146
147
144
137
132
136
148
156
154
148
147
150
152
145
138
132
131
130
128
144
142
132
127
128
130
126
117
120
129
142
149
150
142
135
127
122
128
137
148
150
144
134
131
132
133
137
142
146
143
143
144
152
152
143
131
127
137
152
155
150
146
146
147
145
144
148
146
136
127
141
139
129
126
125
125
126
126
127
127
130
135
149
161
162
151
135
132
137
139
136
132
133
135
140
141
138
137
138
140
142
141
135
129
128
131
136
141
148
150
146
136
133
138
151
163
164
152
139
127
138
136
132
128
123
122
127
133
138
135
125
126
137
150
158
155
147
144
143
139
135
131
133
133
136
136
134
130
132
135
137
132
121
116
124
138
147
147
148
151
149
143
137
135
143
148
149
145
139
134
133
132
134
138
138
134
130
130
135
138
141
143
141
137
131
130
139
148
158
154
146
140
136
137
139
137
136
134
133
134
134
128
127
135
149
155
148
138
141
151
161
160
145
131
119
117
124
135
143
144
130
129
131
134
137
137
133
130
130
137
147
157
153
139
127
121
134
146
153
142
129
122
125
136
145
149
146
142
138
136
133
130
134
144
157
158
149
135
137
147
160
158
146
132
122
122
126
129
134
141
136
135
136
135
135
132
134
137
139
139
136
139
138
138
136
136
139
144
141
131
118
118
121
126
133
139
147
147
143
138
140
144
143
139
141
147
153
151
146
142
148
152
146
137
136
141
142
139
138
140
141
153
158
151
138
131
130
137
144
142
133
122
123
132
139
142
141
142
138
133
136
141
142
131
120
122
135
145
144
140
147
155
150
132
123
133
153
162
151
134
131
140
144
139
132
133
143
154
155
145
139
150
153
146
134
127
129
132
138
140
137
133
133
136
139
140
137
138
139
139
140
141
141
139
135
131
134
139
141
140
143
145
137
125
122
132
149
151
141
128
124
134
141
140
133
133
142
151
146
135
139
138
136
132
129
129
131
135
138
137
134
134
139
144
146
141
137
139
141
138
127
120
125
137
146
142
137
134
137
140
138
133
131
137
145
153
150
140
131
129
136
141
145
148
147
148
148
145
133
126
148
142
140
139
136
136
138
144
144
137
133
135
142
148
148
145
140
138
137
129
123
120
125
136
137
131
126
131
138
142
141
139
142
150
159
161
153
145
141
143
149
152
147
144
140
140
144
145
145
142
144
145
143
141
138
138
140
139
139
135
132
135
138
142
144
145
142
136
131
128
128
135
139
139
132
121
122
131
140
145
143
142
143
147
145
144
147
147
148
144
140
141
142
138
128
123
126
136
146
148
141
139
133
130
132
136
137
132
126
122
124
132
139
141
143
144
144
142
137
133
133
139
141
137
132
130
135
140
141
139
136
138
142
142
133
127
130
135
140
142
141
143
147
149
145
134
128
131
135
137
142
141
134
129
129
132
137
139
133
128
127
134
148
153
151
145
143
143
143
143
142
143
141
137
134
135
142
143
135
125
127
139
148
150
140
129
122
126
134
142
152
156
159
154
149
140
139
141
149
146
138
142
141
136
129
126
131
141
147
145
137
131
136
146
149
145
138
141
147
150
148
145
143
144
140
138
132
128
124
124
129
138
144
147
146
146
141
137
135
136
141
146
146
142
136
137
137
140
148
149
129
133
136
134
129
126
129
139
148
158
153
142
136
143
148
148
141
142
148
152
149
144
143
150
154
149
141
138
141
145
144
141
141
146
150
147
145
142
139
134
128
123
121
125
132
139
139
131
117
103
124
128
133
133
132
129
128
123
121
122
127
130
133
136
139
137
132
123
118
120
130
142
147
144
136
134
143
154
156
144
134
135
144
151
147
141
139
143
152
156
151
145
146
152
155
150
144
141
144
150
133
132
135
136
131
123
117
121
128
134
132
132
137
142
140
133
125
123
129
132
134
139
143
148
148
144
141
137
133
127
130
140
148
146
139
133
139
151
160
159
154
149
147
146
146
144
143
142
143
146
128
129
132
133
127
121
120
127
139
146
143
143
143
144
139
132
130
135
143
149
142
135
129
133
138
141
139
139
140
144
144
143
145
140
133
128
132
143
153
157
156
152
146
141
133
133
137
141
144
145
121
127
129
124
122
118
121
127
127
129
137
144
147
143
132
129
134
144
152
157
151
144
135
131
134
138
141
145
152
156
153
148
149
153
149
137
130
135
150
157
156
149
144
142
143
141
139
141
143
149
120
131
141
138
128
121
125
128
128
125
126
130
133
129
126
131
138
146
150
151
150
147
139
133
134
140
146
147
144
141
142
147
154
155
149
140
138
146
153
155
150
144
140
141
144
143
139
135
136
142
130
143
153
156
148
135
131
139
147
146
134
119
111
114
125
136
144
147
146
145
144
140
134
131
134
143
149
147
139
131
131
140
146
141
131
129
139
152
155
151
143
138
136
136
135
134
136
133
130
131
141
145
151
156
151
136
125
128
143
150
142
131
117
116
125
134
142
144
143
143
143
141
140
136
140
145
147
144
138
136
139
144
148
144
134
129
134
141
146
145
138
136
136
137
136
136
139
142
146
145
139
140
140
140
134
124
120
125
133
137
140
139
139
136
129
131
133
136
138
136
137
139
143
147
149
149
147
143
139
139
144
149
150
147
146
141
135
131
136
141
145
144
139
138
136
137
141
146
152
155
138
140
138
132
122
118
122
130
134
133
136
142
150
149
141
134
136
140
139
134
131
136
143
145
145
144
145
147
144
139
134
131
136
144
152
155
148
138
133
141
145
146
137
130
132
137
142
147
149
152
138
139
134
126
118
120
129
137
138
133
133
138
142
145
141
139
139
141
141
143
144
147
147
143
134
132
143
154
157
149
136
131
134
143
150
151
149
147
147
144
146
146
140
133
131
134
139
143
145
147
133
135
135
131
128
128
136
140
140
134
130
131
134
135
135
138
136
128
128
137
147
152
150
145
139
139
146
157
160
156
147
144
145
143
139
136
141
147
150
146
146
150
151
146
139
132
132
136
138
141
131
137
141
144
143
139
139
140
140
138
135
131
129
129
134
141
139
127
121
121
130
140
144
144
144
144
146
142
138
136
135
134
131
129
134
143
148
147
136
131
136
143
148
150
149
150
146
134
131
134
130
139
144
146
141
138
138
137
139
141
139
134
127
126
133
144
146
140
134
127
129
137
142
143
142
137
131
127
121
122
129
131
132
130
137
146
153
150
141
132
135
136
136
141
146
152
149
135
129
135
129
139
148
153
145
136
133
136
142
148
146
136
125
122
129
142
146
146
139
132
135
142
146
146
141
136
132
130
127
126
133
143
148
144
132
130
138
149
155
150
143
137
132
128
127
130
133
133
131
138
133
139
148
152
143
132
127
132
140
145
143
135
128
126
135
142
143
137
129
130
134
144
147
151
151
148
137
132
126
128
137
143
143
138
128
123
131
142
152
152
146
138
131
124
124
129
139
143
141
138
142
141
137
130
123
120
121
123
123
122
124
128
138
143
144
145
142
132
125
129
135
142
142
140
143
143
134
121
118
128
139
137
130
127
129
136
140
139
137
139
145
147
142
139
137
142
151
154
150
143
142
145
141
132
124
121
122
122
119
117
123
129
136
144
144
144
144
141
137
135
137
136
129
119
117
125
131
132
134
137
141
138
133
131
134
141
142
139
136
139
149
151
149
142
135
132
137
142
144
143
140
144
146
145
137
128
125
129
137
138
134
129
128
129
130
132
139
148
152
147
137
132
128
126
130
136
143
149
147
139
132
134
138
149
152
145
140
136
139
148
149
145
138
135
135
134
133
129
126
126
131
126
129
135
135
133
131
141
150
148
136
127
124
123
124
125
133
143
151
145
134
126
127
136
147
149
146
143
142
136
129
128
135
149
158
150
137
131
135
143
142
138
137
143
149
152
148
143
140
135
128
125
125
129
135
138
142
146
149
144
133
128
127
132
136
133
130
132
135
135
130
124
122
125
132
135
132
132
139
145
147
143
137
139
141
139
131
126
129
138
141
143
147
152
154
152
152
156
162
161
139
143
142
138
138
139
140
141
143
143
140
134
130
134
139
136
128
125
124
124
126
126
123
124
126
125
130
134
140
146
148
144
141
137
134
132
128
130
135
144
147
146
146
146
145
148
149
150
151
150
143
146
140
133
131
131
130
131
134
139
140
136
128
125
124
126
129
129
130
130
125
124
124
129
131
135
137
137
136
128
121
121
126
132
135
134
136
145
151
152
148
139
134
139
148
152
150
142
133
134
137
134
132
128
124
127
130
133
134
134
133
134
133
132
132
133
138
144
145
138
132
129
127
135
146
152
150
136
120
111
111
118
127
135
140
138
138
142
148
151
151
144
139
147
149
151
148
146
147
147
125
124
126
125
121
123
133
144
146
140
132
136
143
148
149
146
143
141
140
141
143
145
144
141
149
155
150
136
119
119
137
153
158
151
142
136
133
133
141
150
156
160
157
151
144
140
146
157
165
160
117
119
121
120
117
122
134
143
148
146
143
141
143
146
145
143
140
132
132
136
144
147
142
136
137
141
143
140
133
137
151
165
166
151
138
133
136
142
146
149
151
156
157
154
144
140
145
151
156
152
129
133
131
129
129
133
134
131
129
130
136
134
130
129
135
142
141
135
133
137
141
141
136
134
133
137
139
142
141
140
143
147
153
150
143
143
148
154
154
147
140
137
146
153
157
153
147
145
144
148
149
152
144
133
131
134
132
122
111
109
113
114
112
116
128
138
140
135
133
140
143
143
144
144
141
138
136
138
144
148
151
152
153
153
151
148
145
148
150
145
137
132
135
145
153
158
160
156
149
147
143
142
138
129
128
130
133
133
126
120
118
118
119
124
124
124
124
129
136
141
144
142
144
150
149
141
136
138
145
152
152
150
148
145
139
131
127
129
135
140
146
146
139
133
132
139
158
167
162
150
117
119
123
128
130
132
134
135
136
138
140
142
142
141
133
127
126
134
147
152
146
138
139
144
149
147
145
144
141
136
130
128
130
129
124
120
122
125
127
136
147
160
154
133
114
116
138
155
158
149
118
119
123
127
130
130
131
131
133
135
140
145
149
147
146
145
145
148
153
159
158
150
143
143
146
147
145
142
135
132
131
132
135
134
128
131
141
145
141
136
143
152
154
137
121
123
138
146
140
134
135
133
128
128
129
130
132
134
134
133
135
140
145
144
144
146
150
151
154
155
155
152
147
145
143
142
135
130
129
131
135
143
143
139
134
135
143
148
145
143
144
153
155
148
140
142
147
148
145
139
141
140
140
142
144
141
137
137
136
133
130
131
133
130
128
130
138
146
147
141
136
135
141
144
137
130
126
127
133
136
134
130
134
137
136
136
135
139
145
144
145
148
146
142
136
134
141
146
148
152
137
139
144
150
149
142
136
134
133
130
125
124
130
136
137
135
137
139
142
137
132
130
136
140
136
133
132
136
144
140
137
131
134
137
140
141
143
147
150
143
135
129
129
130
130
129
135
139
146
149
132
133
133
134
137
140
137
132
129
127
126
128
135
145
152
149
143
139
138
139
137
134
132
132
134
134
136
137
138
138
139
143
145
145
144
147
153
159
155
144
133
130
137
142
142
140
140
146
148
150
133
130
127
129
138
144
140
126
120
125
137
142
140
142
141
137
130
126
134
144
149
141
132
126
127
131
136
138
134
128
130
139
148
151
151
150
154
155
154
146
140
144
151
152
143
139
138
145
147
146
137
133
128
129
139
143
135
124
117
124
135
142
145
150
145
132
118
117
134
146
152
144
133
127
129
132
136
138
138
135
132
136
145
152
151
149
147
149
154
151
144
140
137
137
141
142
144
145
142
140
143
137
131
128
128
127
129
131
137
135
132
134
144
158
162
151
132
127
133
139
140
140
135
129
130
133
136
138
139
139
140
142
143
144
145
140
138
142
150
152
142
127
117
124
140
150
151
147
141
138
143
139
136
133
128
124
129
139
152
152
142
135
141
149
156
155
144
136
135
135
138
142
136
127
121
127
133
135
134
133
135
140
145
147
144
137
131
130
138
142
139
130
129
137
144
148
146
145
140
141
140
138
138
138
135
136
137
139
140
141
144
144
147
149
149
146
142
140
141
146
150
146
139
129
123
131
139
139
134
132
133
140
149
154
152
142
132
132
140
147
144
137
137
142
146
146
143
141
138
136
134
131
128
130
135
138
140
138
136
133
139
145
150
148
141
136
137
140
142
145
144
140
137
135
142
146
146
145
140
139
140
144
148
151
148
139
133
130
137
146
146
137
130
133
142
145
140
130
124
131
134
131
130
130
133
133
134
135
140
142
144
142
138
136
133
136
140
143
139
131
131
133
137
138
137
139
145
149
148
149
152
156
153
147
143
140
136
132
132
136
143
145
140
135
140
144
140
135
135
142
139
143
145
144
138
133
128
131
139
147
151
144
135
132
132
135
140
143
138
131
134
143
146
140
132
128
137
149
154
153
155
160
156
143
135
138
147
147
137
130
136
153
161
155
145
145
147
154
159
155
142
145
145
145
141
138
133
132
134
141
144
142
138
137
137
134
132
134
138
141
143
144
143
139
135
132
134
139
142
141
142
143
138
127
122
128
143
150
143
129
127
139
159
165
159
150
151
157
157
146
137
140
141
141
140
139
139
138
138
138
138
137
138
143
143
139
133
133
141
148
145
134
125
130
136
138
134
133
132
134
135
138
139
137
138
136
141
145
146
140
131
134
144
158
158
153
149
145
143
139
132
139
142
141
139
139
143
149
150
149
147
148
151
151
148
143
136
135
140
147
145
138
131
134
140
138
136
134
135
135
135
139
145
152
151
148
146
148
149
150
147
145
144
150
154
154
151
153
155
157
133
137
140
137
133
135
141
146
149
149
148
149
149
145
139
135
134
134
137
141
143
141
142
144
140
134
133
133
138
137
133
132
136
142
147
149
148
146
141
137
134
135
139
139
142
145
149
151
152
152
137
133
124
122
125
127
132
134
138
138
135
131
126
125
126
130
133
135
135
134
130
128
127
126
127
127
128
133
136
134
129
131
138
145
146
142
136
133
130
125
124
125
126
127
128
131
132
133
132
126
142
140
135
133
131
127
123
127
134
138
135
129
128
133
139
141
139
136
134
131
129
126
121
118
123
134
143
146
138
128
129
141
155
158
147
132
120
117
125
136
147
151
147
141
139
139
142
145
145
140
139
147
150
142
132
125
124
129
135
143
144
141
144
146
143
142
135
131
129
127
128
132
136
138
137
141
145
144
138
130
132
140
145
149
149
142
135
129
131
142
152
153
148
145
149
154
152
145
145
139
129
136
137
131
124
125
131
137
139
145
148
147
149
148
141
132
130
130
132
131
129
128
134
140
140
139
141
144
145
142
133
129
137
150
158
158
149
139
134
134
130
127
124
129
140
149
146
133
115
98
135
139
141
139
138
136
138
139
138
137
133
132
135
136
135
134
130
125
123
121
123
133
140
145
145
145
151
153
151
139
129
126
133
140
143
138
134
136
145
154
151
145
144
149
150
143
129
124
135
149
131
138
140
135
120
109
108
120
133
137
134
133
138
142
141
134
127
126
125
121
117
121
132
145
153
155
155
159
158
149
140
138
137
142
147
151
152
149
148
150
153
157
156
154
148
144
141
141
150
159
128
134
136
132
123
116
116
124
135
144
144
141
142
143
142
136
131
132
132
130
121
116
118
129
140
145
152
158
163
160
153
147
147
146
148
151
154
154
151
149
152
155
152
143
134
136
144
153
159
157
141
144
140
136
136
139
141
137
134
137
144
147
142
136
130
129
133
134
135
137
136
128
122
126
133
136
141
143
149
151
152
149
150
152
148
140
140
147
153
156
157
158
155
148
146
148
154
155
151
149
152
153
146
138
136
138
138
134
127
126
129
131
129
124
125
133
140
140
137
140
143
145
141
137
135
140
145
143
139
136
135
137
148
152
150
142
138
140
142
148
152
156
160
162
162
161
157
152
146
146
146
147
144
143
139
131
125
127
134
137
129
122
119
128
140
148
151
153
153
154
155
156
151
146
142
142
147
150
144
134
124
125
135
146
148
141
135
135
138
140
141
143
144
144
144
144
145
147
149
148
138
132
138
147
148
135
121
123
139
148
144
137
138
145
148
149
149
154
159
165
162
158
152
147
144
142
143
147
148
144
135
131
136
142
145
140
134
136
144
146
148
146
142
141
138
134
136
142
149
153
139
137
139
146
146
139
128
129
136
142
144
147
150
149
145
139
139
140
142
140
140
144
150
149
146
143
141
144
147
148
149
145
141
143
147
149
148
141
138
141
148
151
149
146
141
137
137
141
148
155
145
151
151
146
141
138
137
136
133
131
136
144
148
146
140
138
138
134
124
121
127
139
148
149
146
146
148
149
147
145
141
144
148
150
155
155
149
140
130
128
137
145
147
145
145
148
150
150
149
152
138
139
139
138
134
134
140
141
137
132
132
137
140
139
137
139
140
136
134
137
140
147
149
147
145
144
145
146
141
132
135
144
155
159
151
140
134
141
145
147
143
142
139
138
143
149
154
149
144
141
128
122
125
128
129
130
137
141
141
138
134
132
132
129
132
139
141
142
145
147
150
149
143
142
147
145
143
132
123
126
136
148
156
150
137
131
135
147
155
159
155
146
139
138
140
145
145
140
138
139
131
134
135
134
132
135
136
136
137
136
137
135
132
130
134
139
142
139
139
143
145
139
137
140
153
164
158
138
124
126
136
144
139
134
138
148
150
146
134
134
145
149
147
140
142
148
149
150
151
152
136
143
143
141
138
138
137
132
129
130
136
142
148
151
153
148
142
135
134
138
142
139
136
139
152
163
162
150
137
132
134
140
137
139
145
153
152
143
130
128
139
146
146
140
138
140
145
146
146
144
134
143
149
151
144
139
135
131
130
132
140
145
150
155
154
147
140
136
137
139
141
140
136
136
141
147
148
141
131
124
129
140
149
147
145
139
137
138
137
138
141
140
131
123
120
126
131
135
132
133
136
139
144
145
138
130
126
128
130
135
141
143
144
141
137
138
139
139
137
135
131
129
126
128
136
142
144
133
119
111
116
130
142
144
145
142
136
135
135
139
144
140
129
120
120
130
141
143
139
139
135
132
127
123
118
118
120
122
120
119
126
135
140
138
137
138
139
135
127
126
130
130
128
130
138
145
144
136
129
127
127
128
131
138
145
146
143
137
133
138
146
151
149
143
139
143
148
149
147
142
125
129
128
124
116
118
124
130
133
133
130
131
130
132
137
139
140
133
127
128
135
141
144
142
142
142
142
141
145
146
144
139
133
135
139
141
141
139
137
138
144
148
152
150
141
135
137
144
149
149
131
141
145
141
131
120
127
144
162
164
148
130
120
121
128
136
139
137
134
136
138
141
144
143
138
136
138
142
148
148
143
135
130
132
134
140
142
144
145
144
141
143
145
150
148
144
143
146
146
145
141
143
143
140
135
130
132
142
153
153
143
132
125
127
131
137
141
143
141
141
139
138
134
132
131
134
140
145
147
146
136
122
115
120
133
146
152
152
149
143
139
139
148
156
164
163
156
153
148
140
142
137
130
131
135
139
138
136
131
129
129
133
138
142
143
143
144
145
143
141
140
139
137
133
135
139
144
141
140
137
129
122
119
124
133
140
143
148
149
146
139
137
144
152
159
153
152
154
157
155
141
140
135
133
136
138
138
138
137
136
135
133
131
138
141
141
141
142
139
139
138
140
140
145
144
143
140
137
126
116
114
123
138
147
140
132
128
134
149
156
148
139
134
136
143
148
150
150
151
153
140
143
140
135
135
136
138
140
143
145
141
133
125
123
127
129
128
130
132
129
128
129
136
142
144
140
138
139
133
121
116
128
145
155
146
128
121
131
148
160
155
144
135
134
142
148
149
145
138
136
131
138
137
132
133
138
143
144
138
132
132
135
138
136
132
130
128
130
135
138
138
136
136
139
143
145
146
144
140
139
136
137
144
148
142
133
126
136
148
159
158
154
150
149
141
140
144
147
144
138
123
126
127
121
121
133
144
146
137
126
128
137
146
146
140
133
132
134
140
147
153
153
150
150
154
159
155
144
137
136
143
148
147
145
140
138
138
141
146
152
158
162
167
159
143
135
143
156
156
142
124
123
122
118
116
119
130
140
143
142
140
139
140
139
136
136
133
132
132
136
145
149
152
153
157
159
154
144
138
138
142
146
144
137
135
138
142
142
141
141
147
159
166
161
145
137
142
151
153
140
132
134
134
131
122
121
127
134
144
148
146
139
133
131
133
136
134
130
129
134
137
133
132
136
144
148
148
143
137
137
138
137
135
133
134
139
144
147
147
145
147
153
159
156
145
136
138
146
153
151
138
140
142
135
127
127
129
131
127
124
121
123
130
133
132
129
127
132
138
143
140
127
118
126
141
146
142
134
131
133
137
140
140
137
135
137
142
149
154
154
149
147
146
148
143
138
138
143
151
151
127
136
137
133
131
133
137
135
128
117
112
118
130
137
134
130
133
146
155
154
140
131
131
145
155
154
142
132
130
139
149
153
150
141
135
131
131
134
138
142
144
148
148
146
141
138
139
141
136
129
120
126
130
132
132
135
138
139
135
134
133
132
138
144
146
146
147
151
155
149
137
131
136
148
155
152
143
135
135
140
145
143
141
137
132
129
130
130
124
125
141
155
160
147
129
127
134
140
134
125
125
126
125
127
130
132
134
136
135
136
137
140
146
149
149
147
142
138
138
136
132
125
122
127
134
141
139
137
132
127
124
124
131
134
134
133
134
136
137
139
150
158
150
134
124
126
137
140
137
134
129
127
126
131
143
147
146
138
135
136
138
144
146
145
144
143
143
141
138
134
133
129
128
131
136
141
143
137
126
112
106
119
142
155
152
137
130
133
140
145
148
146
140
135
136
143
147
144
141
142
130
131
135
143
150
150
144
139
137
140
143
143
139
132
130
134
142
144
140
134
136
145
153
154
146
142
140
139
131
122
112
118
138
152
153
138
131
130
137
138
132
127
132
143
153
152
145
142
140
140
131
137
140
140
136
128
126
132
138
142
143
141
135
130
125
127
135
144
144
137
138
148
158
154
141
133
131
134
139
135
129
124
130
135
137
137
138
142
142
133
119
117
133
151
157
150
138
136
139
142
125
134
135
134
131
128
132
137
139
141
139
136
133
130
129
130
140
147
148
143
139
141
143
144
140
136
135
136
133
132
134
139
143
143
144
147
151
150
139
126
119
130
146
154
151
143
141
144
148
150
123
130
131
133
139
147
148
144
139
138
133
130
129
130
136
142
143
141
140
139
138
137
136
137
140
144
144
141
135
130
132
137
143
151
161
168
167
153
132
119
123
141
152
151
143
139
141
148
152
151
134
132
130
131
137
144
146
143
136
130
128
127
134
144
148
143
133
126
132
142
145
142
136
131
133
138
142
145
143
136
132
127
127
135
148
157
161
155
148
142
140
142
146
148
144
141
141
144
144
148
144
137
133
132
137
139
138
139
137
136
133
133
138
147
147
139
131
129
137
148
153
149
140
132
125
128
135
138
139
136
134
135
138
139
140
137
137
143
150
152
145
138
142
151
153
146
138
133
138
145
139
138
139
143
142
140
136
140
146
153
149
143
137
133
135
140
141
134
132
131
138
147
145
135
127
128
134
134
131
130
135
150
163
164
155
140
134
133
137
136
129
131
142
155
158
147
137
133
137
141
131
137
139
139
140
143
144
145
147
145
143
139
135
138
147
151
143
130
114
114
128
144
150
145
143
143
142
138
132
132
140
152
162
159
150
145
145
151
149
138
129
131
141
152
156
152
149
146
138
132
136
139
139
135
137
144
153
152
143
135
125
126
135
143
151
150
140
127
116
125
139
153
156
152
146
142
139
137
136
140
147
151
149
141
135
134
140
150
153
148
141
134
138
146
155
158
152
142
136
133
136
140
139
138
138
141
142
144
141
139
140
140
140
142
141
140
140
135
130
130
136
148
155
152
141
135
132
137
142
145
148
148
146
144
140
137
134
135
138
141
142
136
133
138
150
156
151
139
138
145
131
127
128
133
137
139
133
130
134
144
157
159
151
140
136
135
137
137
134
128
126
133
144
147
143
137
136
143
145
145
143
143
144
143
145
145
146
146
143
139
136
136
138
142
147
150
150
149
148
150
132
125
121
128
135
138
135
130
130
138
144
145
142
140
140
137
133
132
136
143
146
146
142
141
139
138
138
141
141
139
139
141
140
139
136
139
146
158
163
153
141
135
144
152
148
142
139
142
144
143
133
132
131
132
134
136
136
133
132
135
133
132
132
138
145
143
134
130
140
161
173
164
143
126
123
128
135
135
133
133
135
141
148
145
136
135
143
154
162
155
139
133
139
147
146
138
134
137
141
143
133
138
141
139
136
137
139
137
136
136
138
139
141
141
141
142
134
130
138
155
165
160
145
134
132
131
133
133
130
128
131
136
144
145
143
143
144
145
143
135
132
133
138
141
140
137
134
136
146
152
134
137
138
137
138
139
141
141
140
141
143
145
145
138
133
129
132
133
136
140
141
142
146
152
154
145
134
131
132
131
129
128
130
136
146
149
146
138
129
124
128
134
136
135
133
133
132
133
134
142
129
126
128
134
137
135
135
136
142
147
146
136
128
124
124
128
135
138
140
139
134
129
134
142
142
134
127
128
132
131
128
130
137
150
158
151
144
137
129
125
127
129
130
130
129
131
130
130
128
125
123
126
133
137
135
129
124
128
138
147
145
133
123
122
129
139
141
140
135
130
130
130
129
124
123
124
132
134
131
126
125
136
153
163
160
148
133
125
122
122
125
129
132
136
139
142
145
144
141
134
133
144
145
138
130
127
126
129
131
137
139
139
138
135
139
144
143
135
122
117
127
137
143
137
131
136
145
147
141
134
134
140
145
143
141
137
131
123
120
126
136
142
144
142
143
147
145
141
140
137
139
146
138
129
125
130
138
138
131
128
132
140
145
146
137
132
131
132
128
126
130
137
144
141
137
137
141
147
150
148
147
143
141
140
141
138
133
126
128
137
149
153
148
141
134
132
132
131
126
118
143
142
143
139
135
135
140
144
145
142
142
143
142
134
115
102
106
120
129
125
118
111
120
132
143
145
145
142
133
131
132
139
146
150
151
148
142
141
143
146
144
134
134
140
147
146
141
134
134
132
133
143
145
143
133
122
122
127
134
139
136
135
138
137
127
120
122
127
129
120
114
114
126
140
144
146
147
148
151
149
149
148
145
145
147
149
146
142
137
135
135
135
135
137
144
146
147
148
148
146
136
141
144
142
135
127
125
130
136
141
140
138
137
141
143
137
131
126
125
125
123
124
132
141
145
148
151
154
155
151
142
133
127
124
128
135
143
146
144
141
140
141
138
132
134
146
160
170
169
162
156
151
144
139
137
139
136
133
136
145
148
143
135
135
136
136
133
127
124
130
136
133
128
130
137
145
150
153
153
148
137
128
123
122
126
132
142
146
146
147
153
155
144
132
128
138
153
158
153
151
159
151
141
136
136
137
133
123
120
127
135
136
128
126
131
140
140
135
130
137
145
145
139
133
134
138
144
149
151
151
145
135
132
136
143
145
144
142
139
143
149
153
150
144
137
137
140
138
140
143
141
134
131
135
136
135
128
122
120
124
128
132
137
143
148
148
144
139
138
146
150
154
153
147
141
139
143
151
160
155
143
129
130
141
148
146
140
138
140
144
144
140
139
142
147
148
145
149
152
154
130
122
129
138
141
137
130
133
140
144
141
141
150
160
160
150
143
139
141
143
144
145
149
149
146
140
141
145
149
145
131
123
126
138
146
144
136
138
146
156
152
140
129
135
144
155
158
155
155
156
134
130
134
141
146
144
141
138
139
144
141
141
143
147
150
147
143
139
137
135
134
134
136
136
138
136
135
133
133
133
130
127
127
135
145
150
148
141
138
142
146
146
144
140
143
149
153
149
147
145
136
143
151
153
150
146
143
138
134
132
133
135
135
134
137
142
142
137
134
135
139
142
138
132
126
129
133
136
135
134
134
136
141
144
147
146
145
137
127
124
131
146
156
151
142
137
140
146
145
142
128
136
149
154
149
141
137
135
136
135
133
135
135
137
138
141
138
133
130
138
149
151
144
135
130
130
131
131
129
129
136
146
150
146
135
125
128
135
139
140
138
143
149
149
144
143
145
147
142
137
128
127
134
138
133
127
123
129
139
138
135
133
134
140
142
142
138
133
136
144
149
147
141
136
139
137
128
112
108
121
140
151
149
131
115
115
129
145
158
161
154
144
136
137
143
148
150
147
143
140
141
139
136
130
126
125
124
126
125
129
132
133
134
134
136
138
137
135
141
145
145
136
125
132
143
150
142
126
121
134
148
150
140
128
127
138
146
146
146
151
154
149
135
123
122
135
146
155
164
164
140
145
141
134
132
135
135
127
118
117
129
134
136
137
138
134
131
131
134
141
141
133
129
134
144
150
147
144
145
148
148
143
139
141
150
157
150
141
132
133
145
148
142
125
112
116
130
149
161
151
124
132
138
141
140
142
137
131
123
120
127
134
140
143
140
133
128
129
137
143
141
136
132
135
136
135
134
135
137
137
136
137
139
143
149
152
148
140
132
131
139
146
144
135
125
126
131
141
143
137
122
126
130
135
133
130
130
131
130
126
128
133
140
141
137
133
134
143
149
148
142
134
128
123
126
130
133
133
130
134
136
140
141
141
144
149
147
140
134
136
143
148
146
140
139
147
151
147
145
143
127
127
126
123
121
120
123
128
131
128
128
132
134
134
132
132
136
139
140
138
137
132
126
123
130
139
144
142
142
142
141
140
137
139
143
145
143
140
137
141
148
149
146
140
142
146
147
142
140
141
119
125
127
127
126
123
127
132
134
134
135
132
128
126
129
133
132
127
124
133
140
141
138
135
136
140
143
144
147
147
141
133
130
133
135
136
138
142
147
147
144
142
141
140
138
136
138
140
141
141
120
129
133
135
131
131
134
141
148
150
142
134
129
129
134
138
135
132
133
139
147
146
140
131
126
130
137
144
148
146
137
127
121
125
129
135
140
148
151
147
141
141
148
152
148
142
143
150
155
156
142
145
144
141
137
137
136
137
134
132
133
136
139
141
143
145
147
143
141
142
147
147
139
130
127
134
145
148
146
141
132
127
124
127
135
142
145
146
145
140
137
138
146
152
152
147
148
150
152
151
146
142
136
134
135
136
135
130
120
118
127
136
146
149
144
142
144
144
144
144
147
148
150
146
146
150
150
143
129
123
123
130
139
143
144
143
140
136
139
137
133
129
131
139
149
146
140
134
131
132
129
118
115
119
126
133
136
139
139
137
134
137
142
144
142
139
141
146
148
146
145
146
152
152
147
145
143
139
128
118
118
134
150
159
152
139
132
134
144
146
140
134
134
145
155
155
146
135
131
133
121
119
120
125
130
134
140
142
143
144
141
139
140
142
142
142
144
147
148
145
143
143
141
136
127
127
138
150
152
143
135
139
154
163
153
139
132
136
147
148
142
137
140
147
155
154
148
144
143
142
129
139
136
131
135
144
148
145
136
134
139
143
146
144
142
141
141
141
143
145
146
143
136
132
125
129
139
150
155
151
143
139
145
151
150
143
139
143
148
147
140
136
138
142
139
135
137
142
140
139
143
145
137
126
129
142
150
145
136
130
134
140
144
141
136
137
139
140
143
145
148
145
139
137
141
146
144
139
133
134
134
131
129
135
140
143
144
146
148
146
141
140
144
147
141
135
137
139
136
125
143
140
136
129
127
132
136
137
135
135
137
135
129
126
131
136
142
140
136
136
139
142
143
144
146
146
145
140
135
137
137
132
125
125
131
137
139
135
132
136
142
143
145
145
141
143
146
148
140
129
134
137
141
140
134
129
128
134
139
144
146
141
136
132
131
132
128
125
129
135
139
136
134
135
140
146
144
141
140
141
141
137
131
127
128
130
126
121
126
136
143
145
143
138
135
136
143
150
157
149
129
136
141
140
134
131
131
136
142
142
142
149
156
156
144
131
124
130
144
152
143
130
120
127
144
155
153
144
135
130
131
137
137
134
130
125
126
133
144
152
154
148
142
136
130
128
127
130
135
133
125
132
132
133
134
136
142
144
143
139
135
136
144
150
150
148
150
157
165
159
144
131
132
146
160
164
156
143
133
128
132
140
144
141
138
135
141
149
149
145
141
139
143
146
144
137
130
124
115
110
135
136
132
132
135
140
142
143
143
140
133
124
122
127
137
147
152
153
150
143
134
135
144
152
154
145
134
132
139
146
149
145
141
142
147
153
155
150
139
127
125
133
142
146
147
146
142
136
128
125
151
149
142
140
140
141
140
140
139
138
133
127
123
127
132
130
128
125
126
127
125
122
124
127
129
123
120
130
141
150
144
134
130
138
150
154
152
145
136
136
140
143
139
136
137
143
143
139
138
141
141
138
139
145
153
153
144
138
135
134
133
133
140
146
148
141
128
122
121
127
131
125
120
121
130
137
143
139
133
127
125
133
146
159
156
143
132
130
136
142
147
143
133
131
137
145
146
141
139
140
132
130
131
136
142
145
141
136
136
138
138
140
139
144
151
153
143
131
123
128
138
147
147
142
142
146
145
138
126
118
123
136
156
165
160
144
133
135
138
139
134
130
132
139
147
149
146
141
140
137
142
143
136
129
124
124
127
134
139
141
141
139
135
133
134
138
142
140
135
133
141
153
159
150
139
132
129
131
128
130
132
136
139
141
143
145
149
152
152
144
137
137
147
153
149
133
123
131
140
144
143
147
144
134
128
127
133
140
142
139
133
133
131
128
126
131
145
156
156
147
141
145
146
145
138
133
132
134
135
136
137
137
136
138
143
148
150
145
138
135
143
157
165
155
138
121
118
128
143
150
132
141
140
134
131
134
147
153
148
139
129
127
127
128
132
142
153
160
157
147
139
138
138
141
141
144
145
142
139
136
134
136
135
140
148
153
149
132
116
117
133
153
159
152
140
135
138
143
144
141
130
135
133
130
128
136
146
152
146
138
133
132
138
143
145
142
140
140
142
141
140
137
136
136
137
140
141
139
136
131
127
126
125
131
138
148
146
143
133
130
134
141
148
151
149
145
140
139
140
142
138
136
134
132
132
136
140
141
140
138
140
147
152
150
146
138
135
138
142
147
146
146
141
132
129
129
131
133
131
130
130
132
135
134
133
134
139
146
152
149
143
141
151
162
156
143
135
134
140
148
138
138
137
137
137
136
133
132
135
143
148
147
142
135
134
138
141
140
137
136
137
142
143
139
131
132
133
131
129
132
140
148
151
146
142
140
141
146
142
136
132
138
149
156
144
131
136
148
154
148
136
140
138
135
134
133
133
134
136
138
139
138
131
126
130
139
140
128
115
112
121
135
147
148
148
145
136
130
129
136
148
153
149
141
140
149
161
160
144
132
130
139
145
134
121
118
135
151
155
143
139
142
139
135
136
146
153
151
142
132
127
129
134
141
145
146
139
126
116
120
134
144
151
149
141
135
131
129
132
137
145
148
145
137
136
143
155
162
156
148
147
154
154
146
137
133
138
142
144
143
137
139
137
137
140
151
156
150
142
130
127
131
140
147
150
149
142
135
130
129
135
143
148
143
135
131
130
133
137
133
132
134
143
146
145
143
144
150
155
151
145
139
139
145
152
152
144
141
140
144
131
128
130
132
136
139
137
133
129
127
128
134
141
143
145
141
138
135
132
130
128
126
133
141
147
146
143
141
140
135
128
127
133
142
148
147
144
149
152
149
134
117
112
123
133
138
139
138
137
138
133
128
126
127
129
134
135
130
126
124
127
132
138
142
145
138
134
132
136
143
144
141
140
144
149
151
147
142
139
138
135
130
132
134
136
139
143
151
158
156
145
133
130
132
134
133
133
137
137
137
136
132
127
125
129
133
136
133
127
126
127
130
134
141
148
149
139
129
128
142
157
160
149
141
136
135
139
137
134
133
135
138
135
131
129
133
142
149
152
150
146
145
149
152
151
144
141
143
149
148
135
131
126
127
131
136
138
133
127
124
124
125
125
129
140
147
142
129
116
120
131
142
142
139
133
132
134
133
130
127
130
134
134
132
132
139
144
140
130
122
125
134
143
141
139
137
136
138
144
148
141
137
135
133
136
138
137
132
127
122
120
122
123
127
136
143
143
136
131
125
124
126
134
144
150
145
136
134
135
137
135
130
130
134
139
142
141
135
130
130
141
149
147
140
130
121
117
120
129
139
141
144
146
143
137
134
131
131
132
134
133
132
132
136
140
143
144
143
147
148
143
136
138
145
151
146
140
140
145
146
139
132
131
140
148
146
143
139
144
152
160
162
160
155
149
140
131
128
130
139
125
136
141
139
133
128
126
130
132
137
139
137
132
131
134
138
142
142
142
141
140
140
140
141
137
135
136
139
138
132
129
132
137
143
150
148
147
142
133
126
127
133
143
150
153
152
148
145
140
135
128
131
133
133
131
132
131
128
126
124
129
132
128
124
132
140
145
138
125
121
131
144
146
139
134
137
143
146
139
136
140
142
143
137
135
140
144
139
125
117
123
133
142
144
139
136
135
137
137
132
138
138
134
133
137
145
143
137
124
116
118
123
127
134
142
152
149
139
129
127
135
148
150
143
140
143
150
150
149
151
158
158
152
142
136
137
139
140
146
155
163
165
160
144
129
117
118
127
133
134
136
137
139
138
134
132
131
132
132
131
131
136
138
132
116
103
102
113
118
112
104
103
113
131
142
143
143
139
138
140
149
155
156
149
145
149
161
166
163
153
143
137
134
137
143
149
152
152
152
148
138
140
146
149
146
138
131
130
130
128
128
129
127
120
114
109
110
115
116
112
112
118
131
143
145
141
135
136
138
150
160
167
162
147
133
134
141
147
148
145
140
135
133
136
143
150
153
151
147
141
138
140
145
145
142
140
138
136
134
132
129
131
133
139
141
137
128
121
121
125
133
139
144
145
146
143
140
137
137
138
141
140
139
134
130
130
131
134
136
139
140
140
136
133
139
149
157
156
148
142
135
135
133
131
129
130
133
136
140
144
141
136
134
140
148
145
136
130
134
144
147
140
130
131
137
142
141
138
135
129
124
123
122
126
131
136
138
135
132
137
142
146
137
125
125
137
146
145
137
138
130
130
129
131
133
134
132
128
130
139
145
141
135
130
132
137
136
136
140
147
149
145
132
127
131
132
136
136
139
144
142
133
124
123
132
143
145
143
140
141
146
146
138
132
132
133
134
136
136
141
131
132
132
134
137
139
134
129
125
132
140
143
140
132
131
136
139
137
135
137
142
143
136
130
129
128
131
135
142
149
146
138
131
132
138
143
145
146
149
149
144
135
134
142
153
151
142
140
149
157
136
135
135
133
130
127
130
136
137
137
137
139
139
138
138
139
139
135
130
126
125
126
127
131
135
136
135
133
130
130
130
128
132
142
145
145
138
138
142
143
134
120
115
131
149
158
155
148
149
155
133
131
131
130
125
125
128
134
134
132
131
132
135
137
139
138
134
132
131
131
130
127
127
132
138
140
139
137
131
124
119
121
128
137
144
144
138
134
133
129
127
127
131
135
145
152
155
151
141
137
120
122
129
129
128
126
129
131
129
129
131
133
135
137
139
142
142
137
138
144
149
148
140
134
132
134
138
144
145
137
128
123
127
132
136
136
134
133
127
125
133
148
156
149
135
131
138
146
141
131
119
121
133
141
134
127
126
130
137
139
135
134
136
142
152
156
150
139
134
138
147
152
148
138
131
130
135
142
145
143
138
135
136
134
133
130
130
132
132
131
133
141
145
138
128
125
136
148
146
138
131
132
138
143
138
125
122
129
139
140
133
129
132
143
150
147
137
128
123
128
138
146
147
143
139
134
132
132
135
144
147
147
141
132
129
133
138
138
139
138
136
131
128
129
138
145
149
150
146
141
142
141
136
131
128
126
126
127
127
130
132
130
129
129
131
132
133
132
136
139
140
141
143
141
140
132
125
125
131
144
149
147
133
126
128
136
142
144
146
150
150
147
139
132
134
138
141
143
145
141
137
139
133
126
126
131
131
127
123
130
134
132
124
120
125
136
143
146
145
140
138
137
140
143
139
128
121
127
136
145
143
132
126
126
133
141
145
143
146
147
149
152
149
141
126
117
124
138
144
136
122
129
130
130
130
131
132
131
129
131
133
131
125
129
135
138
143
147
147
142
137
136
140
143
139
130
125
132
141
146
142
134
126
127
133
141
145
143
139
136
137
141
147
145
139
131
130
137
143
140
126
128
129
129
127
127
129
133
136
136
133
136
139
137
134
131
136
145
150
145
139
135
136
136
134
133
132
136
141
147
155
153
140
129
129
137
144
142
136
134
138
144
146
146
150
149
141
133
135
145
133
131
131
130
127
125
124
131
139
142
142
140
139
134
130
128
134
141
145
144
139
137
131
129
128
132
135
137
139
145
152
151
141
133
132
138
143
142
139
141
146
149
147
143
145
146
142
133
133
140
128
126
129
131
130
131
130
131
133
137
140
139
135
131
131
133
134
132
135
142
145
143
133
124
124
129
136
140
142
142
136
128
129
130
133
136
140
146
150
149
145
141
142
144
145
143
143
143
142
143
126
127
128
129
132
139
142
140
133
131
135
137
137
136
134
134
134
132
134
143
147
142
134
125
125
133
143
150
153
145
134
125
128
132
135
134
136
144
150
148
140
136
140
145
146
141
142
147
154
157
138
141
136
134
133
137
141
140
134
129
132
139
143
139
131
129
132
138
141
145
146
143
136
133
139
148
153
150
143
135
132
138
147
154
153
144
135
131
132
137
136
133
132
136
133
131
135
141
148
150
137
135
136
133
129
128
131
136
137
132
130
136
141
138
128
123
127
137
144
147
147
145
142
141
145
149
148
138
125
122
131
144
155
162
163
155
142
131
128
134
135
131
127
125
128
132
136
136
135
135
124
116
119
126
126
127
132
137
141
137
131
132
135
135
128
123
128
140
149
149
147
146
144
137
133
134
141
143
144
143
145
147
152
149
148
148
146
143
143
142
140
138
138
141
145
143
141
136
135
137
124
119
121
126
130
130
132
132
131
134
137
139
141
141
142
141
144
150
149
147
146
146
146
136
127
129
145
165
171
161
148
142
141
142
143
143
146
150
149
146
141
142
150
159
158
153
143
139
141
146
141
139
132
126
124
127
128
128
131
139
148
153
150
146
145
145
146
145
144
142
141
142
138
134
131
134
142
149
153
147
138
135
136
138
142
144
146
147
147
143
136
134
140
149
155
150
144
140
141
143
152
150
137
125
121
124
132
136
140
150
153
150
141
135
136
141
143
142
138
137
135
128
122
123
128
132
130
125
127
134
137
135
128
131
137
144
144
143
145
143
138
131
129
138
144
146
141
136
134
137
145
145
141
137
135
137
140
139
140
146
145
139
128
123
130
138
143
143
141
139
136
129
121
119
123
127
128
128
132
138
142
139
130
129
134
140
139
136
140
145
143
134
130
132
142
147
141
133
130
133
131
139
143
145
141
140
138
134
135
135
139
137
133
129
131
136
140
141
143
141
138
132
126
126
127
127
131
136
140
142
144
142
141
138
138
138
134
130
133
140
142
136
126
128
139
149
149
139
132
130
135
138
143
143
137
131
130
131
134
138
140
138
137
141
139
139
141
144
146
140
132
130
131
139
147
147
145
143
140
136
135
138
143
143
142
137
133
134
139
145
146
139
133
131
137
145
147
141
132
124
140
132
130
133
137
136
133
132
135
139
137
132
131
139
146
147
147
145
145
138
133
131
139
151
159
160
153
146
139
129
126
132
139
142
143
137
138
142
146
145
144
142
142
142
140
142
143
139
133
123
142
132
125
130
138
143
142
141
140
138
132
123
119
125
135
140
138
136
139
141
140
142
146
152
150
143
134
136
142
142
136
131
130
140
145
148
146
145
140
138
130
130
131
139
144
146
144
138
136
139
144
141
137
136
139
141
141
142
141
137
131
126
122
125
128
129
129
132
139
144
146
143
141
139
131
121
118
132
150
161
152
134
126
134
147
155
153
145
137
133
128
127
128
134
145
148
145
137
136
144
142
140
138
138
138
138
137
137
136
134
131
130
133
137
140
134
126
122
131
143
153
148
140
133
132
131
131
135
142
147
143
137
137
141
144
144
143
141
138
136
135
134
134
137
142
144
142
137
136
135
140
138
133
131
134
136
137
137
136
136
133
129
132
139
148
147
135
119
120
134
151
154
144
135
137
143
144
137
127
127
133
141
148
146
143
142
141
146
151
150
147
141
145
146
142
136
131
133
136
132
144
143
136
130
130
137
141
142
139
138
131
129
131
138
148
151
145
135
129
134
144
147
142
134
136
139
140
137
133
133
135
137
139
142
145
148
152
157
160
163
160
156
154
149
136
124
119
130
141
145
144
143
138
132
132
137
141
139
134
126
127
134
140
143
144
143
146
147
149
147
144
144
139
133
132
134
136
140
139
137
135
134
135
140
146
148
147
143
144
151
160
163
157
146
134
128
132
143
153
158
134
138
137
132
129
130
132
136
131
126
131
139
145
143
131
125
130
142
150
150
148
145
141
136
134
133
131
126
123
122
128
135
140
145
149
147
139
131
128
135
145
150
148
145
143
150
153
150
149
144
128
134
136
133
127
127
131
137
137
138
139
144
146
140
132
125
126
133
138
140
143
147
146
144
140
135
127
116
111
114
122
132
144
150
153
150
143
138
135
136
136
136
142
146
150
150
150
150
145
141
127
132
133
131
126
128
133
138
142
143
142
144
144
147
145
142
139
136
136
137
139
142
141
138
134
133
131
129
129
130
131
132
137
144
144
144
142
144
147
142
136
138
143
148
147
141
144
155
161
155
136
133
131
125
121
124
128
134
134
135
137
141
143
144
145
146
143
142
141
139
135
129
125
125
129
133
134
134
139
142
145
143
137
132
132
137
142
144
140
137
137
142
144
136
125
123
141
161
166
156
149
142
131
123
122
124
128
128
126
125
129
143
147
142
134
132
137
143
145
140
134
128
126
129
133
134
133
129
129
137
144
146
143
136
138
145
150
146
136
132
142
148
144
128
110
112
130
146
147
139
138
135
128
124
127
137
143
138
128
124
130
146
153
149
140
134
136
137
140
137
133
131
130
132
134
133
131
129
130
132
136
142
145
145
145
144
150
151
147
143
146
153
152
143
132
128
132
140
143
139
124
121
117
122
128
137
143
142
133
127
126
131
141
148
151
150
143
134
130
131
133
134
134
134
133
136
139
140
136
133
130
137
143
144
140
136
143
152
158
150
142
139
143
144
140
135
136
143
146
146
129
129
128
126
126
127
132
133
132
127
121
118
127
138
146
145
139
132
129
130
132
135
137
143
148
149
144
139
137
136
135
131
131
132
131
132
138
147
153
150
136
123
124
127
130
129
134
137
138
136
142
148
145
137
128
130
136
140
135
127
121
124
133
140
142
134
130
131
133
135
134
134
143
151
153
147
138
131
134
137
138
128
118
117
122
126
130
131
141
148
147
138
135
140
143
143
138
136
135
136
140
140
139
134
132
141
148
144
138
132
132
136
140
145
146
145
141
136
128
123
123
128
140
147
148
143
136
132
129
129
131
129
121
116
120
130
135
135
135
144
152
156
156
157
158
158
156
154
151
153
124
117
119
127
133
139
141
137
136
137
139
138
135
133
143
151
153
140
122
112
115
122
129
132
132
135
136
134
130
124
126
130
128
124
126
136
145
141
133
132
141
150
153
152
152
152
153
153
153
150
123
117
122
130
135
136
132
130
132
135
134
127
122
128
139
148
147
138
132
132
131
126
122
120
122
124
128
133
137
136
133
130
128
129
132
136
139
136
138
141
143
149
151
152
151
148
138
135
136
141
137
141
142
137
134
131
128
129
131
130
129
128
134
141
146
143
139
137
144
150
147
136
127
126
131
130
129
136
143
148
141
128
124
125
130
134
133
135
144
156
158
153
149
151
154
149
137
131
136
148
140
146
146
138
132
130
131
131
130
127
131
141
148
146
140
137
135
136
140
141
139
136
135
140
148
148
146
145
146
148
142
133
125
121
127
141
149
151
144
141
139
141
144
146
143
147
146
144
140
143
130
128
132
138
141
141
134
125
117
118
124
130
130
128
132
141
149
143
132
126
131
136
138
136
139
147
152
150
146
142
145
146
140
130
128
138
153
155
144
130
129
137
144
145
142
143
147
145
137
128
129
124
128
139
151
150
139
124
117
115
112
108
106
118
136
152
154
146
135
131
134
137
135
130
131
143
149
150
146
146
149
152
148
145
144
146
151
156
155
155
150
147
146
144
142
138
138
135
134
126
134
135
136
135
131
130
131
133
133
133
129
125
126
130
132
131
127
121
114
106
101
106
116
129
136
138
141
146
151
154
155
149
141
131
130
141
157
160
151
144
143
145
143
140
141
145
149
151
156
159
139
137
134
131
127
127
131
135
134
131
127
119
113
116
121
130
129
121
112
109
112
122
132
141
144
141
140
142
148
154
163
158
150
136
130
135
143
147
148
146
144
144
142
140
142
148
152
151
149
146
136
135
133
128
125
129
136
140
132
125
122
125
130
136
140
140
133
127
122
121
124
128
133
139
141
140
138
135
136
139
142
146
151
151
149
144
136
132
131
138
144
145
144
142
143
148
150
143
131
130
123
129
131
129
126
130
137
143
138
130
126
130
137
143
146
140
134
134
137
138
132
127
124
130
138
138
134
129
123
121
123
128
135
144
149
146
140
134
133
138
144
144
140
134
136
142
145
140
131
132
124
127
130
128
128
132
137
142
143
144
145
144
141
136
131
129
131
134
138
139
138
132
128
129
136
140
138
130
125
126
130
132
129
128
132
141
145
145
146
150
149
145
142
140
144
147
144
142
147
152
135
136
131
125
122
129
136
137
139
143
152
155
144
133
126
132
137
135
129
127
132
135
132
130
135
141
141
134
128
133
144
148
142
134
135
143
148
149
147
146
144
144
149
158
160
151
137
133
146
160
138
137
132
121
116
122
132
136
136
134
139
143
139
133
132
140
144
138
128
128
130
133
131
130
136
142
141
134
129
134
144
151
150
148
147
147
148
143
137
126
121
127
138
152
151
138
123
118
130
149
130
129
126
120
117
121
129
133
131
131
135
140
140
138
134
130
128
131
134
141
142
138
135
137
141
148
151
149
144
140
138
139
145
147
145
141
140
136
132
125
124
128
138
148
148
149
144
140
133
132
118
117
121
120
117
119
124
127
129
132
140
145
144
141
137
132
130
134
136
138
139
138
141
144
147
149
153
159
157
148
136
128
130
135
133
130
128
130
134
141
149
153
157
153
150
150
157
157
145
128
119
118
122
120
118
117
121
129
136
139
138
138
137
140
143
149
152
148
138
127
123
132
142
148
148
147
151
158
160
151
141
129
131
136
139
134
129
128
133
144
152
153
145
135
128
133
144
153
149
138
130
126
125
130
131
128
131
139
143
143
135
128
129
131
136
142
147
147
140
131
128
138
148
152
149
145
149
156
157
150
143
140
144
154
159
156
142
132
132
136
136
131
121
116
124
136
146
149
147
140
135
129
127
129
135
139
137
138
140
141
137
133
130
128
126
130
134
141
141
139
141
149
156
154
143
137
134
137
137
133
135
142
150
157
155
145
139
137
139
139
137
140
143
146
148
149
145
143
134
128
132
130
126
124
126
130
131
131
135
143
151
148
140
135
136
139
144
144
139
133
135
143
152
149
139
133
131
134
133
128
129
135
146
144
136
129
131
141
147
148
147
151
163
169
163
151
145
144
142
132
135
133
126
122
123
126
129
131
132
139
145
143
139
140
148
153
154
148
142
134
131
134
138
138
136
135
140
147
144
136
131
135
142
141
135
132
135
141
146
144
136
131
140
152
159
154
148
147
147
147
137
131
126
125
128
130
132
134
136
139
141
143
142
141
136
134
137
145
147
141
135
133
134
132
131
134
139
141
140
133
134
138
142
139
137
139
141
140
137
132
127
125
128
140
147
149
138
130
133
146
128
125
125
127
130
132
131
135
140
148
154
158
153
142
133
129
133
139
142
141
140
142
144
139
134
132
132
128
124
125
135
140
140
134
135
141
144
142
137
133
140
144
146
144
143
141
134
128
133
146
124
124
125
127
129
132
135
137
140
141
146
146
145
142
142
142
138
135
134
137
144
147
148
144
140
137
137
135
137
141
143
140
136
133
135
138
143
146
147
146
146
149
150
150
149
147
145
147
154
157
124
126
127
128
129
136
142
143
139
134
134
137
139
138
137
136
133
131
131
132
133
134
137
144
147
149
149
152
157
156
149
144
144
143
140
136
134
138
145
145
139
133
135
144
149
147
143
147
154
156
124
125
127
128
128
133
141
142
140
136
135
140
142
137
125
119
124
133
137
134
131
131
133
142
150
152
151
148
146
148
148
147
146
146
143
137
134
135
140
141
136
130
130
133
137
137
139
141
144
143
125
127
130
129
123
121
128
138
142
140
135
137
139
139
133
129
131
137
142
142
139
135
134
137
141
144
142
136
134
138
146
146
140
133
133
139
144
145
142
142
141
139
137
133
131
135
145
153
153
146
129
132
137
137
131
126
130
138
142
138
130
127
128
133
131
130
131
136
137
136
136
137
137
135
134
136
139
138
139
142
146
147
138
129
131
138
143
142
138
140
144
144
144
137
131
133
142
154
157
152
134
134
134
137
135
135
136
135
136
136
132
130
129
128
127
125
127
130
130
130
133
140
146
147
146
146
145
142
138
139
142
146
144
139
138
141
143
141
140
143
146
148
147
145
142
140
139
141
142
142
138
135
131
125
123
123
123
128
136
143
146
143
136
132
131
134
134
133
129
127
131
138
146
151
152
152
144
135
131
135
140
141
141
137
140
144
143
142
142
143
144
139
139
144
154
158
154
145
140
140
138
139
135
128
122
116
116
125
141
155
155
149
140
137
139
141
140
137
134
130
131
132
129
133
135
135
131
126
130
136
141
138
135
135
140
144
142
138
138
141
140
137
134
141
152
161
158
151
151
156
134
139
140
140
136
135
134
135
138
144
147
143
142
139
138
139
141
140
143
145
143
135
128
121
123
127
131
132
135
136
138
138
137
140
145
147
143
138
139
144
149
148
144
145
151
149
138
130
138
151
134
138
135
132
135
141
142
139
131
132
136
138
136
134
135
139
145
150
149
150
145
136
133
134
137
139
139
140
140
138
137
137
138
141
147
151
152
148
141
140
140
138
141
146
153
152
136
123
118
131
140
135
128
126
125
128
129
129
133
140
142
134
122
122
132
143
150
149
145
133
127
131
139
150
152
147
142
143
142
141
139
137
138
139
142
145
151
147
140
132
131
135
140
144
151
153
150
142
134
131
139
127
124
129
136
131
120
117
127
138
140
130
120
123
132
137
133
131
131
131
129
131
138
149
151
146
141
143
141
136
134
135
139
140
139
134
133
136
140
143
145
147
144
143
140
141
145
147
150
146
129
120
118
129
139
138
131
125
125
129
130
130
133
141
140
133
123
122
133
142
143
135
133
136
144
148
146
143
142
137
133
134
140
143
139
129
122
125
136
142
146
143
138
136
140
139
138
134
139
146
130
128
125
125
127
135
140
140
137
133
131
134
139
141
140
137
136
137
139
142
144
140
137
140
143
143
141
143
145
145
140
134
132
137
137
131
127
128
133
132
129
130
132
135
142
144
139
132
129
134
137
138
133
125
123
127
134
138
135
132
132
135
136
131
129
132
136
137
137
143
150
154
151
143
139
135
137
141
144
145
139
131
127
128
131
133
140
144
141
133
129
135
145
151
147
141
135
132
131
131
137
138
133
129
127
128
131
133
135
135
135
133
131
133
134
134
133
132
134
144
152
149
142
138
138
141
143
144
144
142
136
133
130
131
131
134
138
146
149
148
145
147
154
158
152
140
129
130
132
130
135
132
129
130
133
134
134
135
138
142
140
135
134
138
146
146
139
129
130
135
139
135
129
134
140
151
154
149
146
141
137
134
136
143
145
139
135
138
146
153
152
147
143
144
147
147
144
139
135
130
137
130
126
129
135
137
135
131
132
137
140
141
143
143
145
140
131
123
126
132
140
140
136
135
141
146
149
144
139
133
132
136
142
150
150
144
138
137
144
149
148
141
132
132
141
153
157
152
140
133
135
131
130
131
134
132
129
126
125
128
137
142
144
140
133
123
118
120
127
136
145
147
143
141
139
140
134
124
118
119
128
142
153
156
152
145
142
148
153
153
147
137
131
133
141
148
152
151
143
136
130
132
135
138
135
128
123
124
131
140
141
140
140
139
134
126
121
122
127
135
143
149
148
146
142
139
131
120
116
119
128
135
148
156
157
153
145
144
148
149
142
138
139
144
145
146
148
151
149
141
128
129
134
139
137
131
126
131
139
143
140
131
127
133
139
141
133
127
126
132
136
139
142
142
139
138
136
137
138
137
134
130
131
141
151
152
146
140
136
136
138
141
144
145
143
145
151
158
160
147
129
129
132
133
134
136
138
138
136
131
126
124
126
133
139
140
139
139
139
135
134
127
124
126
132
135
138
141
143
142
140
135
135
134
138
139
141
140
139
138
141
145
144
140
137
141
149
155
152
143
131
131
131
127
130
136
143
143
130
123
127
142
151
149
138
132
138
152
156
146
133
124
123
129
133
135
135
132
128
124
126
134
143
148
145
142
139
141
143
146
146
148
141
139
140
144
145
141
134
135
129
130
129
127
129
132
133
133
128
128
140
156
166
158
141
131
134
142
147
140
130
125
126
132
136
137
137
134
131
125
125
133
142
148
147
144
142
146
147
140
136
133
134
136
141
145
145
144
144
143
125
127
130
130
130
130
126
127
132
138
143
146
144
143
140
138
135
130
128
128
130
129
132
135
139
141
142
140
136
134
137
140
141
137
128
131
141
149
150
139
129
128
132
138
134
134
143
151
153
145
129
132
133
129
125
121
126
133
139
142
138
130
127
132
140
143
139
130
126
127
131
140
146
146
144
140
133
126
125
132
136
139
133
126
118
120
132
145
151
145
139
137
142
143
143
138
140
141
136
131
137
139
133
122
111
116
132
144
146
140
130
127
131
137
140
139
137
135
131
127
125
134
147
154
147
131
117
113
122
130
133
127
122
119
123
128
133
138
144
148
145
137
135
143
152
154
143
134
130
134
140
140
135
130
123
126
137
143
144
137
130
131
137
142
141
138
140
144
143
134
121
121
132
142
139
131
129
128
127
126
127
127
126
129
138
147
149
142
140
145
149
144
135
131
137
143
142
138
145
152
136
133
137
143
144
140
138
136
143
151
152
148
140
137
139
139
140
141
143
143
138
132
129
124
124
130
131
134
131
123
125
131
138
143
147
155
156
149
143
143
148
149
142
140
140
144
146
148
149
147
120
116
125
142
147
140
132
132
144
157
159
148
134
131
136
136
133
130
136
148
152
147
131
120
113
112
115
123
126
122
122
125
135
143
146
142
140
137
141
143
139
134
139
147
159
161
152
139
131
126
113
115
123
132
134
133
131
133
139
142
139
135
132
135
138
135
129
127
133
143
144
138
130
123
122
121
123
125
130
133
128
125
125
126
129
126
124
129
140
146
140
132
127
133
143
146
137
129
124
131
130
133
134
133
132
133
136
137
134
128
133
139
144
144
139
139
136
135
134
136
136
136
134
136
139
142
145
146
147
149
148
144
131
118
116
124
135
142
144
151
155
153
142
130
123
125
132
135
141
149
141
136
131
134
138
138
134
125
121
124
131
137
135
130
132
145
155
154
143
132
133
135
137
135
134
137
143
148
148
150
153
151
144
133
128
132
141
146
142
142
145
148
146
141
138
141
148
149
145
143
133
124
123
134
143
140
129
121
123
130
129
122
114
115
121
132
142
145
141
134
131
131
130
127
126
127
132
139
142
144
142
140
142
143
145
143
139
138
137
134
130
130
133
142
148
152
150
145
137
130
132
129
124
125
128
133
137
141
144
144
142
137
133
132
134
137
136
131
128
127
128
127
125
126
126
127
134
141
148
149
146
142
136
132
134
138
136
129
124
131
143
149
145
139
138
142
146
146
142
140
139
132
119
108
106
116
132
143
149
147
141
135
131
134
141
150
147
136
129
129
132
133
128
127
130
134
137
142
147
149
145
138
130
128
135
141
141
134
131
138
144
146
139
135
137
143
148
150
151
151
138
135
124
112
107
118
134
141
134
128
128
133
138
139
142
142
139
134
123
118
119
124
128
134
139
141
144
144
144
142
140
136
139
143
148
147
140
133
134
142
148
147
145
141
142
145
148
144
143
141
136
137
137
131
127
129
135
136
127
118
119
129
139
141
135
133
132
133
128
121
115
119
128
137
142
147
149
149
144
138
135
134
138
144
149
147
141
136
140
145
148
145
141
137
141
144
144
141
134
133
136
140
139
135
128
127
130
133
133
132
130
136
141
138
131
129
131
135
135
126
125
125
130
133
141
153
159
155
145
136
132
133
134
136
138
143
143
144
146
148
146
142
138
140
147
151
147
143
142
144
136
139
133
121
118
125
135
139
139
139
145
148
147
140
136
138
138
132
123
125
133
138
136
133
141
156
164
157
143
138
145
151
146
136
133
140
146
149
147
145
145
148
156
161
159
153
143
139
140
145
133
133
124
119
120
135
148
146
139
138
143
148
145
143
144
148
144
132
121
126
141
150
150
144
142
150
150
144
140
144
155
159
151
139
135
141
148
148
139
132
135
148
160
162
150
136
124
124
132
141
126
124
123
123
132
138
144
140
135
138
146
146
142
140
141
146
144
137
134
138
142
147
146
141
139
136
137
140
142
145
149
153
151
145
139
139
141
139
132
127
128
136
143
145
143
139
143
146
145
142
126
130
133
134
134
132
128
128
128
133
139
140
139
138
135
134
138
142
137
131
123
123
130
135
135
135
137
140
142
143
143
143
144
138
133
131
127
129
132
141
148
147
145
141
146
154
161
158
149
136
135
134
133
130
124
124
126
129
132
134
135
136
136
135
132
133
140
146
141
127
115
117
129
140
145
145
144
146
148
147
143
135
129
128
129
131
126
125
136
156
167
161
148
140
141
145
148
144
139
134
131
129
127
126
127
129
134
139
143
142
137
133
134
133
131
134
142
151
153
144
135
132
136
143
146
148
151
153
151
144
136
133
138
146
152
143
130
126
132
144
150
146
139
135
141
147
149
149
147
143
122
121
124
129
135
135
134
137
143
142
139
136
138
136
132
133
137
145
146
142
139
138
140
141
141
142
147
148
138
127
129
144
169
177
166
143
129
128
133
134
132
133
142
153
162
164
164
162
153
144
132
127
124
124
127
127
128
131
134
139
141
148
150
145
138
134
128
124
122
124
132
139
142
138
134
136
146
147
134
125
129
152
173
174
152
133
130
139
148
145
132
130
140
155
161
160
157
155
149
144
150
138
124
118
120
126
127
127
128
133
140
146
146
144
141
135
132
126
123
126
132
137
138
132
129
135
148
154
146
129
127
139
152
156
149
137
134
142
150
149
138
128
128
140
153
156
151
144
144
146
140
133
122
123
131
138
137
132
126
131
137
139
139
137
136
135
134
139
140
139
139
138
135
131
130
135
145
149
140
129
124
131
146
153
152
142
138
138
139
139
135
130
130
141
154
159
152
142
138
147
124
122
124
128
135
140
141
139
139
135
133
134
137
138
138
134
135
138
141
141
143
145
146
140
140
140
142
137
133
129
136
142
143
140
139
140
140
140
139
139
139
134
134
138
146
151
147
142
144
150
120
124
129
131
129
130
138
143
145
140
130
129
135
141
145
146
141
137
136
139
144
147
150
151
153
153
147
138
135
141
147
150
145
136
134
136
139
141
144
146
148
147
140
137
137
136
138
145
155
159
111
122
131
132
129
130
136
142
142
136
131
131
136
141
144
143
140
137
136
138
139
142
146
154
158
155
147
139
138
141
145
145
143
142
140
136
135
137
143
146
147
146
142
145
147
144
140
144
155
157
109
117
126
131
132
133
135
139
140
137
134
135
139
141
141
138
136
137
139
135
132
134
138
145
147
144
139
139
142
146
146
145
138
128
124
129
137
146
149
147
142
137
142
146
149
148
143
141
140
140
126
125
127
130
129
130
133
138
139
138
134
134
138
144
150
150
145
138
134
129
126
128
132
134
136
137
138
141
147
152
157
147
128
107
101
117
139
156
159
150
144
141
143
146
143
141
142
144
139
133
130
134
135
134
131
131
134
138
138
135
129
129
131
139
146
146
139
131
122
117
119
124
129
132
136
139
138
136
133
133
135
139
133
124
122
128
138
140
140
141
144
148
150
148
138
133
140
148
153
143
129
132
132
131
131
133
136
137
135
132
128
126
126
124
123
121
120
122
123
124
127
130
134
139
144
145
136
118
110
112
128
144
152
152
151
145
140
131
131
139
144
146
145
138
135
132
135
145
149
145
130
132
129
127
125
124
129
133
135
135
131
129
124
122
123
124
126
130
130
131
133
136
142
147
150
150
141
123
114
125
142
154
154
148
146
147
144
139
137
141
144
139
130
128
137
146
147
145
145
145
130
132
134
132
125
120
119
126
134
137
136
136
136
137
136
137
137
138
137
132
136
142
149
149
143
139
139
137
135
131
133
135
137
139
145
147
145
140
138
140
142
139
132
133
144
157
161
158
156
154
130
130
133
137
135
130
124
121
120
124
130
139
145
143
139
136
137
141
145
145
148
152
154
148
138
134
137
142
136
122
112
120
136
147
153
151
147
143
139
139
142
147
150
148
146
144
143
150
154
154
136
131
127
127
135
138
136
128
120
121
129
135
139
141
141
140
142
147
152
156
153
150
149
148
148
152
152
147
141
133
131
135
138
144
148
149
151
150
141
135
137
146
153
154
148
140
130
131
138
146
136
131
127
128
137
145
146
140
137
142
145
137
127
126
137
144
142
138
140
145
149
145
143
145
148
147
143
144
145
148
150
143
136
125
128
141
150
150
143
133
137
148
153
154
151
144
137
132
135
142
126
126
130
138
142
143
137
135
140
148
151
139
129
124
127
127
122
121
130
142
147
142
136
134
135
134
136
141
145
146
146
145
140
136
134
137
142
143
141
143
146
149
148
147
151
150
142
133
134
142
128
125
131
137
139
136
129
125
129
134
137
138
139
138
134
127
120
123
136
145
144
134
127
130
142
149
151
149
145
142
143
146
152
150
143
133
128
130
136
142
145
141
139
141
147
151
140
126
123
132
139
137
133
132
131
134
135
134
130
130
134
141
146
144
140
138
138
138
137
135
134
135
136
144
153
162
160
149
143
141
141
141
145
141
137
131
127
130
134
133
134
136
140
141
141
138
129
123
121
128
138
138
134
128
127
132
138
134
129
126
132
139
143
134
130
133
140
141
137
134
135
145
149
149
146
145
143
143
142
142
138
133
130
132
133
135
142
148
144
135
131
139
152
152
142
129
123
127
133
137
132
133
132
128
126
125
125
126
129
130
132
135
135
131
130
133
137
140
139
136
135
137
139
141
140
135
136
141
145
144
138
133
138
146
146
141
140
144
145
142
139
141
153
157
152
144
137
137
145
153
131
127
124
127
128
121
117
120
131
142
144
139
135
134
139
141
137
133
130
130
127
127
132
139
143
144
138
140
146
145
140
136
145
153
153
140
128
126
134
143
146
141
137
142
149
158
156
145
138
139
135
125
120
126
132
133
124
123
134
144
147
140
134
132
138
139
132
126
125
128
133
137
142
147
147
145
141
140
143
143
141
143
148
151
147
137
134
138
148
156
151
141
130
129
134
142
142
131
120
114
136
127
124
128
135
137
135
136
139
145
144
139
134
136
140
141
135
128
127
133
142
143
142
140
142
146
145
142
139
140
143
150
152
145
135
132
140
153
164
160
147
138
133
131
131
125
127
128
128
129
130
125
128
136
141
140
133
135
142
146
144
137
133
137
145
145
138
130
129
134
139
136
133
133
141
147
148
143
140
138
139
139
137
136
137
139
145
150
152
149
143
141
144
145
138
131
133
142
147
144
127
125
134
146
154
144
130
123
127
136
137
130
125
127
133
137
130
127
127
131
137
139
138
143
142
142
141
140
142
143
137
130
124
131
144
154
153
145
138
137
141
146
146
145
141
144
148
148
144
135
127
131
140
151
155
147
138
132
128
127
128
124
123
126
125
127
127
127
127
129
134
141
149
147
140
135
135
139
141
143
139
133
136
143
150
152
148
143
140
140
142
145
144
142
146
151
151
148
139
132
126
133
140
140
138
138
144
148
145
139
133
137
143
144
136
131
134
135
132
125
127
135
144
144
137
131
134
138
137
128
123
130
142
153
152
143
138
139
146
148
145
141
140
146
155
155
150
145
144
149
127
134
139
137
129
125
127
137
144
144
148
155
160
154
142
135
137
140
136
126
121
124
133
141
139
138
138
140
138
132
125
128
137
146
148
143
140
143
146
145
141
135
130
134
142
150
150
147
148
154
128
139
148
149
144
134
127
127
131
143
148
150
145
140
136
136
139
141
140
132
129
128
132
140
141
140
138
135
136
137
139
139
137
134
132
133
137
142
144
139
138
137
135
131
131
139
151
153
149
141
128
135
142
145
144
141
139
138
142
144
144
137
129
129
136
142
144
141
133
130
131
138
142
142
140
136
134
128
124
125
134
138
137
133
126
124
130
137
139
139
137
139
140
143
146
151
151
148
136
127
132
132
127
121
117
120
132
141
147
145
138
132
133
139
143
145
145
140
132
124
126
136
145
145
140
132
132
128
123
118
117
123
130
136
138
139
140
145
144
141
134
126
127
137
148
151
144
134
129
134
139
136
130
122
114
114
125
134
138
135
129
128
134
141
140
134
133
136
138
138
133
134
139
143
141
134
132
132
127
120
119
123
131
142
150
157
154
147
144
144
143
133
124
122
128
131
131
132
138
148
150
144
141
145
144
140
136
134
139
136
131
130
133
139
136
125
117
123
136
147
149
146
141
142
136
132
130
132
131
127
126
131
140
149
155
158
152
143
140
143
147
143
134
129
133
136
138
140
143
143
141
132
137
147
149
143
134
135
142
149
145
135
131
134
138
136
130
128
134
144
150
153
151
144
136
129
127
135
138
134
127
129
136
149
154
150
141
136
137
141
137
134
134
141
150
153
147
140
129
123
122
118
125
133
135
130
126
131
140
146
141
133
128
132
141
146
146
141
137
138
139
143
147
144
136
133
141
149
148
140
129
128
132
135
136
131
129
132
137
142
139
137
138
139
142
145
141
135
127
125
127
129
124
125
128
132
135
136
136
135
137
135
131
131
135
139
138
134
128
130
136
142
143
133
125
132
143
150
150
146
145
145
138
130
120
117
125
131
138
147
155
156
149
139
128
127
133
138
143
146
143
134
121
113
119
130
135
134
136
135
141
144
138
129
124
130
137
137
131
129
133
142
142
135
118
114
120
131
140
147
152
151
147
139
133
129
128
131
138
147
151
151
144
137
132
130
131
136
143
147
135
124
114
113
119
125
128
135
140
142
147
148
141
134
123
121
127
137
140
134
129
130
139
140
132
120
117
124
136
142
139
136
140
144
147
145
134
129
127
130
135
134
136
138
139
139
136
134
133
134
129
126
122
125
132
139
142
141
140
140
144
146
141
133
131
135
137
135
136
140
148
150
144
136
129
128
131
134
136
138
139
139
142
147
146
141
128
117
120
133
146
151
149
140
138
138
137
134
132
135
138
132
124
125
132
141
145
142
136
136
143
150
147
139
138
136
137
136
137
141
141
133
126
125
130
136
136
137
135
136
137
133
131
135
143
143
136
128
128
136
145
147
141
136
136
136
136
138
144
150
145
138
130
126
130
137
145
141
134
130
138
148
154
152
144
137
134
132
129
131
132
134
133
136
141
145
147
146
145
143
140
137
137
140
145
147
143
146
151
155
151
143
135
137
140
140
141
142
147
151
134
137
136
136
134
133
133
134
131
130
132
139
143
142
137
133
132
131
127
121
127
137
145
143
142
146
151
153
149
143
140
140
143
148
150
148
141
137
143
151
150
139
132
137
143
146
145
142
140
141
132
138
144
148
138
130
126
128
132
132
126
128
128
129
131
133
139
141
137
133
133
136
135
131
128
142
154
157
148
136
131
133
140
146
150
146
138
132
131
138
140
136
134
139
148
154
154
147
136
132
133
141
148
145
136
129
131
136
138
134
127
128
133
141
143
143
141
137
135
137
141
142
136
131
129
142
152
155
145
134
129
132
133
136
136
138
142
145
147
148
148
147
143
143
149
155
159
153
138
130
130
135
133
133
135
135
136
140
141
143
143
144
144
147
152
152
142
128
118
127
141
152
154
147
143
143
143
142
141
138
138
137
131
126
127
133
144
149
151
151
151
148
149
147
145
148
154
155
146
137
128
128
129
134
140
140
133
128
133
143
148
145
139
138
149
157
154
140
128
127
134
147
153
147
140
132
130
129
130
136
141
144
141
135
133
135
139
137
136
135
139
144
145
142
143
145
154
158
152
143
134
138
141
143
144
141
135
129
126
123
122
122
127
135
149
155
155
148
136
129
127
129
133
131
128
126
125
126
127
135
145
150
143
134
132
135
137
133
130
134
138
141
140
138
142
149
157
155
148
141
144
149
145
140
135
137
139
137
132
121
116
121
134
147
150
147
137
133
134
131
131
130
130
130
133
136
137
133
132
139
145
143
131
120
125
134
135
129
128
135
147
150
148
148
148
149
147
139
136
136
136
140
139
136
130
129
133
138
142
141
136
135
139
147
148
141
131
130
139
144
143
136
132
134
138
144
144
142
140
139
137
130
124
127
136
139
133
125
123
131
139
149
160
168
168
162
151
146
147
143
121
127
134
136
132
129
129
137
145
144
136
133
137
144
145
142
141
144
147
144
139
136
133
132
135
142
144
146
142
138
135
133
139
144
142
140
134
135
137
135
132
134
147
161
168
165
163
160
155
146
128
129
132
134
131
126
126
133
138
137
134
135
140
143
141
137
140
140
139
134
134
138
139
133
128
134
142
148
148
142
137
139
142
143
140
137
144
153
153
144
128
115
118
130
139
142
144
142
142
143
144
138
133
132
131
126
123
122
124
131
136
140
141
136
132
131
128
127
124
126
135
141
140
134
128
133
141
149
148
143
137
136
140
141
142
140
141
143
146
141
134
126
124
130
134
136
131
129
133
140
139
137
137
139
142
139
129
121
124
132
136
134
128
130
135
136
131
123
125
132
138
140
138
134
135
140
146
150
149
146
141
142
145
150
149
144
139
137
138
143
140
142
144
150
154
157
152
147
143
143
131
135
141
145
147
144
142
142
143
140
131
121
122
132
141
145
140
137
138
140
141
136
132
135
144
152
154
151
151
153
152
146
145
146
144
140
138
141
149
148
141
129
123
133
146
157
160
155
150
148
125
134
142
140
133
131
139
153
158
146
131
123
128
138
145
147
145
146
149
149
143
136
130
137
149
159
158
147
139
137
141
142
140
137
137
137
136
138
143
146
143
130
115
114
122
129
131
132
143
152
118
126
134
133
127
125
130
142
147
144
136
134
137
141
145
143
140
142
146
148
144
142
141
140
147
149
145
132
119
112
116
127
137
137
136
135
135
135
138
144
150
150
143
137
135
130
126
129
140
151
117
122
127
131
131
130
132
136
138
139
137
133
134
138
139
138
134
135
137
140
142
144
143
139
134
132
132
129
122
119
126
138
141
135
130
131
138
143
149
149
151
152
150
149
149
148
143
135
136
143
127
129
131
133
134
134
135
134
135
135
130
127
122
127
134
136
134
130
129
132
135
137
133
130
127
131
136
143
144
141
142
141
135
126
120
127
140
150
154
149
145
141
142
142
144
142
136
127
125
131
130
132
133
131
131
132
132
130
126
123
123
126
127
131
136
138
136
133
130
130
130
129
129
132
135
139
142
144
143
136
127
125
126
131
137
140
142
146
148
143
141
143
148
150
144
134
128
131
139
141
130
131
124
121
126
127
127
125
122
122
127
130
135
140
140
138
135
135
138
138
136
131
129
133
140
142
140
141
138
131
129
132
136
146
149
147
142
139
137
137
139
141
145
148
141
132
131
142
155
162
133
135
132
128
124
122
123
126
127
126
127
131
137
141
141
136
136
139
144
147
145
139
134
134
137
142
143
142
141
144
150
149
147
144
143
143
143
139
139
142
144
141
135
132
135
135
135
142
151
159
136
139
138
133
123
116
117
123
124
122
123
129
136
136
129
128
132
140
143
143
144
147
153
149
141
139
143
146
144
140
136
137
142
143
143
143
145
151
152
149
146
141
132
128
130
135
140
143
144
141
134
126
128
130
124
116
112
113
117
119
123
133
138
134
123
123
132
141
143
138
140
149
158
154
141
137
140
144
138
125
116
125
142
152
149
146
148
155
155
146
136
129
127
125
125
131
141
153
150
141
130
123
128
137
141
135
125
118
119
126
133
137
138
138
140
141
140
142
143
142
142
138
135
134
135
138
140
139
135
129
132
140
146
150
148
146
148
152
151
147
139
135
131
129
128
133
141
148
149
143
125
131
141
148
155
157
150
140
135
136
141
141
141
147
153
148
135
121
125
137
146
142
130
124
129
133
137
135
136
140
150
150
144
139
139
143
148
149
148
151
157
154
147
140
138
143
140
135
134
138
124
132
138
142
142
149
151
148
141
141
143
141
140
142
138
132
121
116
119
135
146
146
145
139
134
132
131
136
139
141
141
142
139
135
138
145
148
145
143
144
149
150
143
140
146
150
141
123
115
121
130
130
138
139
137
135
134
136
136
139
142
141
137
133
130
132
136
136
137
138
141
142
145
147
146
142
139
140
142
142
142
142
139
137
141
147
149
143
134
130
131
137
136
140
151
155
142
122
114
122
138
137
143
148
146
138
132
130
131
135
140
143
143
140
140
140
142
141
138
138
138
138
139
144
148
147
143
138
140
144
145
142
135
136
141
148
151
147
137
132
134
139
145
145
143
139
135
132
136
142
131
132
136
141
143
140
139
134
131
131
136
147
150
147
138
136
135
135
136
139
142
145
143
144
144
145
141
136
138
142
140
132
127
132
141
147
150
150
143
138
140
147
155
150
136
125
128
137
149
155
131
131
132
130
131
136
137
136
133
131
132
134
137
134
132
132
134
134
135
135
138
142
144
144
139
130
124
129
136
139
137
132
135
143
147
147
146
145
142
141
143
150
155
153
148
143
139
139
143
151
133
130
128
131
134
135
133
131
133
133
132
127
122
126
131
138
142
138
134
127
123
128
140
143
135
122
114
124
140
144
139
135
138
146
150
145
143
141
143
147
150
151
149
145
147
146
141
134
134
144
132
124
120
127
133
135
130
128
132
139
140
139
136
133
134
137
141
143
145
140
133
134
141
144
138
128
126
138
149
149
141
133
129
132
136
139
140
145
148
150
150
147
141
133
129
123
120
120
127
140
133
125
121
125
128
133
133
139
143
147
146
143
145
142
143
141
141
141
142
145
144
143
144
141
138
135
139
143
147
147
142
137
135
133
133
135
141
148
152
149
144
141
143
144
136
126
124
132
144
154
135
132
129
135
141
144
143
144
146
149
145
137
132
135
142
145
141
137
136
136
139
138
135
133
136
137
141
140
142
144
147
148
142
134
134
139
146
152
150
144
141
142
146
150
150
145
144
147
148
152
135
134
136
143
147
146
137
129
128
135
138
134
127
126
127
132
136
137
138
138
137
138
138
139
136
134
131
134
140
146
146
142
135
134
140
153
159
154
147
141
141
144
144
140
136
140
144
143
141
140
133
136
140
141
136
127
119
119
122
127
131
132
133
130
126
125
126
130
135
141
146
153
155
146
134
124
126
133
143
148
142
133
133
140
150
154
154
146
141
139
143
145
144
140
135
137
141
144
147
147
135
140
145
141
132
121
121
131
141
141
134
131
136
142
141
134
128
123
122
126
139
149
153
145
131
125
132
145
154
150
141
133
136
146
152
148
138
133
135
138
144
147
153
151
147
142
144
146
152
150
137
144
146
142
135
130
132
140
144
142
136
136
144
148
146
145
140
138
132
124
124
132
142
143
137
131
134
143
153
149
141
131
134
142
148
144
138
136
141
149
158
159
151
146
145
146
146
143
138
135
128
137
141
141
139
139
141
138
132
128
131
136
139
139
135
140
146
152
148
136
130
132
141
145
141
134
129
133
140
144
140
136
132
133
136
137
136
138
145
160
167
160
144
133
135
148
152
148
138
137
126
134
138
143
148
150
145
136
130
130
134
134
132
131
134
141
147
147
142
138
137
142
143
141
137
137
138
138
139
137
136
136
137
135
132
130
132
136
140
147
150
145
138
133
136
149
155
155
150
147
134
136
139
142
144
143
137
134
133
138
142
142
140
144
147
147
145
140
138
137
138
140
142
140
138
141
150
150
141
131
126
128
136
140
139
136
134
136
136
134
133
135
136
137
140
143
145
144
142
139
136
134
131
130
131
131
131
130
130
132
135
139
146
153
152
144
136
135
139
142
141
139
140
143
145
143
137
132
125
116
113
118
127
131
133
131
128
128
130
137
142
146
148
144
144
140
137
134
135
137
136
132
133
138
141
138
133
130
128
126
123
126
137
145
144
135
128
130
141
146
141
138
139
143
141
134
129
128
130
129
128
126
128
128
127
126
122
121
128
138
143
144
144
144
147
144
138
134
136
142
145
140
145
150
148
138
129
127
129
129
124
122
128
137
143
145
143
147
147
143
139
138
143
144
137
131
133
144
156
154
146
136
134
135
139
139
135
131
132
136
137
137
140
143
146
144
141
139
142
143
144
140
141
139
135
123
118
124
130
130
124
120
125
133
143
150
155
155
148
137
135
142
149
146
136
133
142
153
154
144
135
134
136
140
141
143
142
136
135
133
135
138
143
143
144
145
150
155
149
139
139
134
126
123
126
133
135
136
135
130
127
127
128
131
132
136
136
131
126
128
135
145
149
141
132
132
142
144
137
127
127
133
138
134
128
129
133
136
135
136
136
137
138
139
141
146
152
154
147
134
140
132
117
110
119
135
146
146
142
140
142
145
141
133
123
121
122
123
119
124
134
145
146
140
131
129
129
130
131
129
130
134
136
137
135
135
134
138
142
147
145
138
134
135
135
135
132
127
129
132
132
126
118
113
116
125
136
144
147
146
146
149
147
141
129
127
133
142
143
137
133
133
139
140
135
129
127
128
131
130
129
129
135
142
147
147
144
141
141
146
150
146
141
139
139
140
134
128
123
126
130
128
129
133
134
132
128
129
133
139
143
142
137
130
130
134
138
134
128
125
132
140
146
144
141
140
139
139
137
137
137
139
147
151
152
146
134
126
126
134
144
151
153
149
143
138
130
130
136
146
132
129
129
136
147
150
142
131
124
132
143
151
143
130
123
129
137
137
134
129
126
125
129
137
142
147
144
141
140
139
138
136
139
145
151
147
137
130
131
136
143
147
152
152
143
133
126
131
142
151
131
130
132
134
142
144
142
138
135
135
142
152
156
152
142
133
131
134
138
144
144
140
137
136
139
142
142
141
145
145
142
141
140
144
148
148
145
149
155
158
149
136
133
138
142
138
132
137
150
155
118
122
133
138
142
138
132
134
140
143
141
147
151
149
142
133
128
130
134
140
143
145
143
135
131
131
131
128
128
133
142
146
151
153
152
148
140
138
149
157
155
138
130
137
147
151
147
141
142
147
122
125
140
150
147
137
128
129
135
136
133
131
129
130
130
131
131
133
136
137
139
142
141
135
129
129
131
127
124
124
125
135
147
158
160
151
137
127
131
144
152
150
146
145
150
154
154
146
136
135
127
137
146
150
142
132
129
135
139
135
127
124
129
138
141
138
134
136
138
138
139
139
139
137
132
133
135
139
140
131
121
118
130
148
156
151
143
141
142
146
149
148
145
141
142
150
157
157
147
135
127
135
143
145
139
126
118
128
142
146
142
138
140
145
145
141
137
134
136
135
133
133
138
142
143
141
140
144
146
138
128
121
126
135
145
146
145
148
153
155
149
144
138
140
143
149
157
158
150
135
131
134
137
141
141
130
117
115
130
144
149
143
137
135
137
142
141
139
135
133
134
139
147
147
145
144
141
140
139
138
138
137
135
134
138
145
150
152
151
149
147
146
147
155
159
159
157
153
143
132
139
137
131
133
139
144
141
135
131
129
127
128
133
142
151
155
146
136
128
133
144
154
153
144
139
140
141
135
131
135
144
148
140
131
133
145
154
153
146
141
141
147
152
155
157
157
155
149
146
143
140
141
133
125
129
139
151
152
137
126
121
126
138
155
164
156
137
119
116
130
147
152
142
132
132
136
138
131
128
134
143
147
138
132
135
146
151
142
131
130
139
145
149
152
155
154
151
150
150
150
137
142
140
133
127
127
132
136
139
137
132
129
136
149
156
149
131
117
120
132
144
144
138
132
135
140
138
133
132
137
140
136
131
134
144
150
149
137
129
128
133
141
151
161
161
154
148
144
144
141
134
140
142
140
132
125
125
134
144
142
132
127
131
141
147
146
142
139
140
141
141
141
141
142
141
143
140
142
148
151
141
122
112
118
133
142
148
148
143
140
134
135
143
150
148
142
136
136
138
135
126
130
136
140
137
131
132
137
140
137
131
129
131
134
135
140
146
152
147
141
138
139
142
140
137
137
138
141
149
150
140
119
107
108
121
134
145
151
151
145
133
128
127
134
138
138
135
135
137
138
122
126
136
143
144
139
129
126
128
132
134
134
132
128
127
127
130
135
135
132
135
135
135
133
132
133
135
135
137
143
141
136
130
130
134
139
143
139
134
132
133
134
140
142
141
138
140
140
137
138
132
135
142
149
150
141
128
121
126
133
138
135
129
129
133
135
131
124
123
129
134
131
128
132
135
138
137
134
137
145
148
148
147
150
152
150
147
142
136
132
134
141
146
147
141
138
146
151
150
144
135
138
147
153
149
140
134
136
142
146
143
135
130
134
142
149
143
137
135
136
137
131
128
133
141
145
141
137
141
148
148
143
141
148
154
155
152
148
147
141
133
128
128
133
136
140
148
155
154
150
131
134
141
141
138
132
135
145
153
152
145
138
134
135
138
141
145
148
150
148
141
133
129
133
140
145
143
138
139
139
139
137
137
142
147
145
139
136
133
130
125
117
116
123
132
133
131
130
136
145
134
129
126
127
125
128
132
142
151
150
144
138
135
134
133
133
134
141
143
142
139
137
135
135
136
144
147
144
138
134
136
141
141
141
141
140
137
132
131
130
133
133
131
131
134
132
127
122
125
142
136
129
127
128
128
128
128
136
143
150
147
140
133
130
132
132
130
130
132
134
139
141
138
133
132
138
146
146
138
131
133
140
143
140
139
141
141
137
134
140
149
152
145
139
141
148
147
139
135
144
126
132
137
138
135
128
124
127
134
142
145
139
132
129
131
130
131
133
136
144
145
144
140
136
133
135
140
141
136
127
123
126
133
139
143
143
141
136
135
139
148
148
143
140
142
146
147
141
140
145
131
133
136
134
132
126
120
118
119
122
130
133
133
131
132
132
134
138
145
151
149
147
147
150
145
136
136
142
146
141
127
120
126
137
145
144
139
137
137
136
135
138
144
147
144
138
134
139
144
149
142
135
129
128
127
124
120
121
125
132
134
136
140
145
145
139
134
137
143
145
145
143
145
149
143
135
134
145
160
156
145
129
130
139
143
140
138
137
138
133
126
130
142
151
147
140
136
141
149
157
139
141
138
133
125
119
118
125
132
136
136
138
145
152
150
142
137
137
142
146
145
142
139
135
134
134
138
145
153
155
149
139
138
142
142
139
137
138
142
144
144
143
145
148
147
142
138
140
145
151
139
147
145
135
121
113
117
127
132
124
119
128
143
151
147
137
134
139
144
147
145
141
139
137
137
138
142
145
148
149
148
146
145
144
141
136
138
145
151
152
149
147
148
145
138
131
129
135
141
142
138
136
136
133
124
118
120
127
130
127
125
132
142
143
135
131
134
138
138
133
127
127
134
140
142
143
142
141
140
142
143
148
150
147
138
133
139
151
156
149
135
129
131
129
128
127
136
144
145
137
125
127
137
145
141
131
119
120
129
140
145
143
141
139
137
138
137
135
130
122
120
117
122
128
137
142
141
136
129
128
133
140
145
147
143
138
141
149
157
153
141
124
115
120
129
145
154
152
144
135
127
138
144
144
141
134
128
123
124
129
134
139
141
147
152
149
140
126
119
122
127
129
129
128
134
137
137
133
129
128
131
135
139
144
151
150
145
143
149
158
157
143
125
121
132
149
152
144
132
130
131
138
135
126
124
133
142
139
129
122
127
137
141
146
146
146
142
130
123
126
135
145
151
151
145
134
130
129
129
132
136
137
135
134
141
147
146
138
131
137
145
145
134
126
129
135
134
128
123
127
119
125
132
130
130
133
138
142
141
140
139
136
135
132
133
141
144
143
136
132
136
144
156
158
148
137
126
123
127
135
141
141
135
131
134
144
148
141
127
122
128
136
138
134
134
138
136
133
135
140
117
124
136
149
146
136
127
129
136
141
138
133
130
135
140
143
139
137
135
138
140
141
140
142
144
140
135
134
138
145
147
144
132
131
141
152
153
146
137
131
136
143
148
148
150
153
153
152
153
158
120
127
134
141
141
137
130
130
133
135
136
139
145
148
148
143
134
130
136
143
147
142
137
138
141
145
144
145
148
150
143
130
121
124
139
148
147
140
136
140
152
162
159
151
151
152
155
156
153
150
132
134
135
135
138
143
150
147
138
134
134
135
139
140
140
135
133
131
134
142
148
148
144
139
136
132
130
133
138
141
138
127
118
120
128
138
145
141
138
141
151
161
158
150
147
149
151
138
125
119
134
138
137
137
140
150
155
151
139
133
129
127
127
125
127
125
128
133
135
140
142
144
143
140
133
123
121
128
135
139
138
136
128
125
131
142
149
149
140
136
139
147
148
145
143
142
136
123
117
122
126
125
127
132
134
136
134
134
134
131
132
140
145
138
127
120
125
138
147
142
136
132
139
142
138
134
135
140
144
138
127
120
120
128
137
146
147
143
134
129
129
135
140
140
135
131
131
133
145
157
128
128
128
127
126
124
126
130
132
132
135
142
149
147
137
129
128
136
139
138
137
140
149
151
142
135
136
141
144
136
122
116
122
134
147
150
144
136
131
131
135
140
144
146
141
137
140
146
157
163
149
152
146
137
135
132
133
132
134
136
137
135
131
131
131
135
136
133
127
129
139
150
159
155
140
129
127
135
144
147
144
142
142
145
147
147
142
138
135
137
138
142
146
151
153
149
146
142
143
143
154
154
144
136
130
128
131
132
138
142
143
137
130
123
122
129
134
139
142
141
140
144
145
141
133
122
120
128
139
149
151
148
146
141
139
140
139
138
138
139
140
142
145
145
146
143
137
133
134
140
135
134
128
119
110
108
116
126
138
143
144
142
137
136
133
130
132
140
151
154
147
140
132
129
128
122
120
125
133
137
138
135
133
135
138
139
136
135
138
142
145
148
146
143
137
131
133
139
146
151
133
133
131
126
122
120
121
129
137
132
123
124
133
142
146
140
130
126
132
139
142
140
137
138
136
135
129
134
144
149
143
136
133
138
144
145
138
133
134
142
148
155
156
152
141
136
138
144
150
149
142
144
146
142
138
141
145
145
137
121
109
114
127
138
142
138
131
125
125
127
131
141
149
151
148
140
136
142
149
151
144
136
132
137
145
146
139
136
136
140
149
152
154
152
150
149
146
142
135
129
137
138
134
132
135
142
147
144
134
124
119
123
130
130
131
135
139
140
135
132
135
146
153
152
139
129
127
135
141
141
131
124
125
132
139
143
142
143
146
153
152
148
141
142
148
153
150
140
134
136
131
131
130
133
136
140
137
132
127
132
136
136
135
131
133
139
141
140
137
139
143
148
147
139
130
124
125
133
141
144
138
129
126
130
136
141
146
153
157
157
153
149
142
138
138
144
149
149
148
149
136
136
138
144
148
146
136
129
126
132
140
144
144
143
141
140
138
138
139
141
141
140
137
133
133
134
131
135
142
147
148
142
136
135
136
137
140
142
139
139
146
151
152
145
136
135
144
151
148
138
132
134
135
136
136
134
133
130
128
131
135
140
146
149
146
141
138
140
144
144
138
131
128
130
136
136
132
132
129
133
135
139
141
138
133
126
121
123
125
133
141
149
152
148
140
137
138
141
139
137
124
131
137
141
136
129
127
127
130
132
134
138
143
145
144
137
139
145
152
151
143
133
126
123
125
130
131
131
130
131
132
136
134
128
122
116
117
124
131
136
139
140
140
143
144
137
125
121
129
141
126
137
151
156
146
134
126
126
129
130
133
136
139
139
134
130
135
145
153
148
139
131
127
124
125
131
139
143
144
141
140
136
134
127
128
132
138
137
136
136
137
136
138
141
143
137
126
123
130
143
137
136
141
144
140
136
133
131
131
125
120
121
131
137
133
128
131
142
146
137
126
128
135
140
136
133
133
137
136
136
136
137
138
140
145
151
150
141
135
134
134
137
140
142
145
144
145
145
146
139
137
133
123
125
135
138
139
137
134
128
121
123
132
139
141
140
137
137
134
133
131
137
141
142
141
138
136
131
129
131
136
142
144
145
147
151
146
141
137
137
135
133
132
138
141
145
150
152
147
137
136
135
132
131
134
138
138
137
136
134
137
139
141
144
144
141
137
133
133
137
139
140
140
140
146
154
152
144
134
131
136
137
136
136
137
142
144
143
144
144
140
133
133
135
137
139
139
140
142
138
132
136
136
133
130
131
135
139
139
134
130
131
133
134
133
136
139
143
146
142
138
136
135
135
143
153
154
147
135
128
124
127
133
141
146
144
141
141
144
149
150
147
143
138
139
142
144
142
137
139
133
131
135
139
138
129
126
132
142
144
143
144
143
143
141
138
139
135
125
123
127
138
145
147
146
144
142
142
140
138
139
142
148
155
156
153
148
141
135
133
138
146
151
148
144
140
145
152
152
149
121
119
123
128
133
131
129
131
136
141
143
143
138
131
130
135
140
139
133
130
129
134
141
142
141
138
140
143
150
153
148
140
141
144
150
149
145
141
136
135
139
147
154
153
145
141
145
157
165
155
117
123
131
134
132
132
130
136
140
141
139
136
134
136
137
133
132
134
141
146
145
140
136
132
129
127
128
136
145
151
150
144
140
141
143
142
140
139
142
145
142
139
137
144
145
141
140
145
155
157
117
123
138
146
145
135
128
131
137
140
139
139
145
149
143
133
127
133
143
148
142
135
132
132
134
134
128
120
123
133
146
151
151
145
142
139
136
138
147
156
155
143
138
145
150
148
138
130
132
143
121
122
132
146
147
139
129
125
129
133
138
144
152
152
143
132
126
132
139
138
136
135
138
142
143
136
128
120
124
132
143
148
153
157
156
150
140
139
142
150
156
159
160
157
152
144
136
132
134
136
122
122
125
132
136
137
135
138
138
134
132
141
150
151
140
127
122
129
134
137
134
136
144
148
144
135
130
134
148
151
144
137
144
158
166
160
146
141
139
137
139
148
154
153
142
132
136
147
151
149
121
126
134
137
136
133
134
141
143
139
134
136
144
147
138
127
125
134
144
141
133
124
129
141
145
141
138
144
152
155
147
139
141
151
156
153
146
143
141
139
134
131
134
141
142
143
145
153
153
148
133
136
139
141
138
132
126
128
133
139
137
137
139
140
137
132
136
144
154
152
141
133
131
141
145
145
144
143
145
148
149
149
149
148
149
150
150
150
147
142
136
135
138
148
152
146
143
142
139
134
141
138
127
125
131
136
139
137
136
138
143
143
141
142
142
141
140
136
139
149
159
160
151
142
141
145
149
146
141
140
145
150
145
142
139
146
151
151
148
142
139
141
148
153
151
145
139
140
143
144
135
131
121
115
124
136
148
149
142
140
143
145
144
143
143
140
133
121
121
134
151
160
150
138
134
141
146
142
134
136
142
146
143
139
137
143
148
149
147
146
142
140
140
144
148
150
150
149
151
156
132
135
134
130
128
131
134
135
134
135
137
139
137
136
135
135
133
127
123
131
138
141
142
139
139
140
137
132
131
137
143
145
145
144
145
146
147
146
148
147
142
135
131
133
142
151
150
146
146
145
139
141
141
139
136
131
127
127
129
131
133
134
133
131
130
132
135
137
136
137
138
140
144
148
149
146
141
137
143
150
146
139
131
133
138
139
136
135
139
144
141
133
130
132
136
137
138
141
142
141
133
136
138
142
145
144
140
136
135
134
133
136
135
130
125
125
131
137
142
143
140
137
139
142
147
148
142
135
135
140
141
134
127
129
130
128
124
130
142
148
147
143
142
143
140
138
138
139
140
139
127
125
132
140
150
152
150
144
136
133
133
136
135
130
124
123
128
138
146
146
140
133
128
133
143
148
139
123
116
124
138
143
145
144
143
140
139
140
145
149
150
145
144
142
142
138
143
143
137
134
129
128
130
133
137
141
143
139
133
133
133
133
133
130
128
130
134
139
144
148
146
138
132
134
140
145
138
124
120
128
141
147
146
146
145
147
151
145
137
133
135
142
144
136
132
135
145
154
153
145
129
127
130
131
129
127
125
125
129
135
143
143
136
132
130
134
139
137
137
143
146
145
140
136
136
131
126
124
130
137
143
140
136
137
143
147
147
139
132
127
132
142
148
146
136
136
147
158
163
153
124
123
128
134
139
134
128
123
128
134
141
145
140
131
126
126
130
134
135
137
140
142
143
140
134
126
124
128
138
146
147
145
146
153
158
152
145
138
132
129
130
138
147
153
154
150
145
142
140
141
134
126
127
135
144
146
141
137
134
133
135
135
132
127
123
124
128
135
136
133
133
137
142
145
144
145
150
158
162
162
159
155
150
152
156
155
149
140
133
128
129
130
132
140
148
149
144
132
127
135
136
130
132
140
143
145
142
139
145
147
147
138
131
130
131
135
141
138
134
128
126
129
136
142
151
160
166
165
159
154
146
141
136
136
144
154
150
139
129
129
135
138
134
132
138
148
151
146
140
144
127
132
137
141
138
131
127
131
138
147
150
150
144
144
146
148
146
143
137
131
127
129
134
142
146
146
142
139
139
140
140
137
136
142
149
154
145
130
125
134
145
150
144
140
142
148
153
150
147
146
133
134
135
135
132
126
122
124
131
136
139
139
140
144
145
142
139
140
144
145
140
140
147
153
146
130
121
133
151
161
155
147
145
148
148
142
134
127
131
134
138
143
146
149
145
145
142
145
143
143
136
132
130
131
129
124
122
129
141
148
142
137
136
136
135
131
130
134
140
143
140
140
148
152
143
128
120
133
155
159
149
140
141
146
146
137
135
138
140
138
136
139
146
151
149
147
144
144
143
140
123
132
139
138
129
119
121
136
148
153
143
137
139
140
138
132
129
129
133
137
137
137
137
138
137
133
127
129
131
129
122
120
130
143
152
146
138
139
145
149
147
147
150
155
158
153
149
145
143
141
124
134
142
137
125
120
132
144
148
136
124
130
143
157
154
144
135
135
139
140
137
129
126
130
136
138
134
128
127
132
135
133
133
138
141
136
127
125
129
136
146
150
157
158
152
144
140
141
144
144
130
133
136
134
130
131
141
150
146
137
127
132
145
156
154
143
137
136
137
136
131
123
121
130
142
148
143
137
137
145
153
150
140
132
123
117
121
126
130
131
133
141
151
153
144
132
132
139
145
146
129
132
136
136
133
130
128
132
139
142
145
143
140
137
136
138
137
134
132
132
130
127
127
136
150
159
156
145
139
140
140
141
139
139
134
131
135
142
151
151
144
137
133
136
142
145
144
143
142
141
139
140
138
131
120
117
117
120
125
130
134
137
134
131
132
139
144
145
141
137
137
138
140
143
147
151
152
149
144
141
134
128
133
141
150
149
141
139
143
152
152
142
133
134
147
157
156
147
138
137
139
138
133
122
117
121
133
137
130
127
127
133
135
132
132
139
151
159
157
149
142
140
143
144
141
134
130
134
140
143
141
138
132
128
130
138
141
134
127
130
140
144
138
134
137
145
152
149
147
143
119
125
128
125
127
130
136
144
144
140
137
135
135
134
132
134
137
145
148
146
141
140
141
143
143
136
128
123
124
133
146
154
145
127
116
126
143
145
138
129
131
136
137
132
134
141
149
151
149
146
119
128
132
133
130
126
125
130
138
140
135
128
127
135
140
138
133
127
132
139
141
139
138
140
143
145
143
139
138
141
146
150
149
142
139
141
144
148
143
141
139
140
140
144
153
160
154
144
136
135
135
135
134
131
130
128
126
127
131
131
131
130
134
142
149
149
141
134
133
135
137
136
134
136
139
144
147
148
151
147
141
131
127
136
142
143
140
134
134
141
149
148
144
144
153
162
158
144
129
127
136
141
136
131
130
138
142
142
136
134
136
144
151
154
151
146
139
134
134
140
140
137
137
136
136
136
134
134
137
139
136
125
115
117
127
139
140
138
136
138
144
144
136
131
135
150
155
147
133
125
133
141
139
133
128
131
138
141
139
133
136
145
154
153
142
125
117
121
134
144
151
149
139
136
136
137
136
132
130
134
138
143
140
131
132
143
151
151
141
133
132
136
136
136
140
149
154
151
145
141
129
135
138
132
125
125
131
137
137
133
132
139
148
145
134
118
114
125
138
142
140
135
136
137
138
139
140
139
136
133
135
144
149
147
146
146
145
137
128
128
134
141
147
147
145
148
152
154
158
157
125
130
136
134
129
127
131
135
135
133
131
132
135
138
136
136
139
142
138
126
120
123
135
144
143
135
134
138
140
133
120
117
127
144
152
148
135
121
120
129
140
145
143
135
131
134
138
143
145
143
131
138
140
135
131
127
127
130
130
132
131
131
132
133
137
140
142
138
130
122
123
137
152
155
143
129
123
133
145
145
133
121
127
143
151
146
130
122
124
134
140
141
141
138
136
133
132
129
127
130
137
142
142
135
124
119
119
127
133
138
141
139
136
136
134
131
131
132
133
137
137
141
147
147
138
125
121
130
141
147
145
143
146
147
144
135
124
125
134
139
140
138
142
155
159
150
134
123
124
136
134
132
130
125
122
120
128
137
144
145
141
136
136
138
139
135
133
137
141
141
134
125
126
132
138
130
120
114
118
128
137
141
144
142
137
128
122
129
140
148
145
139
139
147
154
149
135
129
131
140
130
128
124
123
125
136
143
144
140
129
120
119
124
135
141
138
134
134
135
134
128
122
130
143
152
142
122
109
114
128
140
138
133
131
133
137
137
138
143
147
145
138
133
133
136
138
139
141
146
151
138
140
134
129
132
139
146
146
138
123
114
116
122
127
126
120
119
120
125
128
131
135
143
150
152
145
135
128
132
138
142
136
129
130
137
142
143
141
139
132
128
128
133
139
147
150
147
144
149
156
143
139
136
134
134
138
144
147
144
137
129
125
127
128
128
127
124
122
121
128
138
148
149
139
132
131
139
144
142
137
130
125
127
133
141
146
147
147
140
128
123
128
139
149
150
149
142
135
135
142
137
133
132
134
137
140
140
136
136
137
137
135
132
132
137
141
138
129
127
134
143
149
144
133
127
126
126
131
138
138
135
127
123
131
141
149
153
151
143
135
134
142
151
152
144
136
135
133
131
128
136
135
134
134
134
135
134
131
128
129
134
135
133
130
125
124
126
131
136
139
138
130
127
130
133
131
123
123
137
154
154
141
131
134
140
144
142
138
135
136
145
151
154
150
140
135
140
147
145
134
137
139
139
135
129
127
133
142
143
136
130
128
131
129
125
122
126
132
137
138
132
126
120
122
128
133
133
137
146
155
159
155
148
146
140
138
136
137
139
142
144
146
143
141
136
135
138
144
144
142
134
141
147
141
132
128
135
145
150
144
134
132
134
139
137
136
133
131
136
141
145
142
130
119
120
131
143
147
141
132
134
143
149
145
138
134
139
149
155
152
145
138
134
133
132
132
126
124
128
138
121
131
140
144
141
139
139
142
141
138
135
138
140
139
131
123
120
128
138
145
145
142
131
131
138
150
155
146
130
119
122
132
139
140
140
143
146
149
152
151
146
138
133
136
143
146
134
124
124
132
122
120
121
128
138
140
142
140
140
133
133
135
137
139
129
117
116
129
142
140
130
125
131
139
152
156
153
141
131
130
135
137
141
145
152
156
148
138
136
145
147
141
136
142
151
156
147
138
134
136
126
122
122
128
135
133
131
136
142
143
137
134
136
144
148
146
143
144
145
142
135
130
131
138
142
140
134
131
134
144
151
150
145
147
153
156
145
137
137
144
150
147
142
140
140
140
134
138
141
142
124
126
134
138
134
127
119
120
130
136
136
135
140
150
160
160
153
144
143
144
142
133
128
127
137
142
143
141
139
146
149
146
142
139
141
146
143
141
139
139
141
145
143
136
127
125
131
142
146
151
128
134
136
136
132
129
126
124
123
120
123
127
134
140
140
140
138
139
137
137
133
126
124
130
141
153
154
147
138
134
134
139
144
147
146
143
136
136
137
143
148
148
144
137
134
136
142
150
153
156
123
123
132
142
142
138
134
136
141
137
135
143
158
163
156
144
139
138
141
141
141
140
144
148
150
148
143
141
140
136
138
139
140
140
140
142
146
150
150
145
141
145
147
142
137
140
152
160
156
144
119
123
130
135
133
129
130
134
141
140
134
137
143
151
154
147
141
137
135
135
135
136
139
138
130
124
126
136
146
151
149
141
137
135
135
137
142
147
151
149
149
153
154
148
138
140
157
174
171
151
123
131
137
140
139
133
132
138
143
142
134
121
121
132
141
142
135
130
128
130
132
133
132
133
130
126
126
133
144
152
151
144
137
133
133
134
137
136
135
135
139
147
151
147
144
141
143
150
155
153
127
135
144
146
144
135
130
132
138
142
139
135
136
141
144
140
134
135
141
140
133
128
130
142
152
153
145
135
135
141
150
149
143
137
135
136
137
137
136
135
134
139
146
154
152
143
132
128
132
139
128
130
131
134
137
134
126
125
127
134
144
152
158
157
147
140
138
141
143
140
134
130
134
143
151
151
143
138
138
145
152
151
146
142
140
139
140
143
145
139
135
138
149
156
154
141
134
132
136
138
128
121
112
118
131
141
142
138
130
127
133
147
159
155
142
131
127
133
141
142
138
137
139
141
140
138
136
139
151
158
154
148
143
143
144
143
143
144
141
136
131
131
142
151
150
139
136
146
153
154
131
122
115
121
134
148
154
151
137
125
124
136
150
151
141
126
124
133
146
149
145
140
140
141
143
140
133
135
146
156
155
150
143
145
144
142
140
137
134
132
130
131
135
142
141
139
140
148
155
159
135
132
131
133
136
139
141
140
135
131
129
133
141
146
145
142
138
142
150
151
145
136
131
135
139
139
135
132
136
142
148
151
151
146
143
136
129
126
126
130
132
134
136
134
129
126
128
135
143
146
136
137
135
132
131
136
139
139
139
140
140
137
134
134
140
143
143
144
147
147
146
138
131
127
131
142
149
150
147
141
139
137
138
140
138
135
132
129
130
134
136
136
137
137
132
127
129
134
142
143
132
134
132
128
131
140
144
144
142
141
143
142
135
127
124
131
138
142
142
141
143
143
144
141
141
148
154
154
147
141
138
132
131
134
134
136
137
144
149
148
141
134
131
134
144
148
147
145
143
144
130
133
133
134
139
146
147
143
136
134
139
142
138
129
124
129
138
142
139
133
133
139
146
154
154
150
145
139
137
138
140
142
142
140
138
135
137
141
148
152
143
131
123
128
145
154
154
147
143
147
138
139
139
141
145
149
147
138
131
132
138
143
140
132
127
131
139
141
139
137
137
137
139
142
146
149
146
139
136
139
143
143
145
145
142
132
123
124
133
143
145
140
136
140
147
154
155
154
150
149
143
142
139
140
146
150
146
135
132
135
145
151
146
135
126
127
131
137
142
147
146
138
127
127
139
150
146
136
131
136
143
144
146
147
145
135
127
132
146
157
159
150
147
146
147
148
150
150
146
142
145
141
135
134
138
145
147
143
136
135
140
148
150
138
126
125
129
138
147
152
148
140
133
138
150
156
148
131
124
128
140
147
149
150
149
149
150
155
165
168
158
144
136
141
143
145
146
140
130
126
142
136
130
123
122
129
142
144
139
134
132
136
136
131
125
129
138
142
146
146
146
146
146
148
154
160
154
140
129
130
141
146
145
140
138
143
147
148
146
144
142
139
135
134
136
142
148
142
133
130
131
129
125
118
116
121
129
132
134
134
136
138
132
124
124
130
139
137
128
131
140
146
145
139
138
144
150
146
141
143
146
148
142
130
122
125
132
134
130
130
142
151
154
145
138
140
148
152
147
139
127
124
129
136
142
141
134
128
124
130
136
142
142
135
125
126
127
126
123
127
134
141
142
140
137
139
145
149
152
152
149
146
145
145
143
141
140
141
142
143
144
153
160
163
156
151
147
144
142
136
126
126
133
146
159
158
146
135
128
130
132
135
137
133
126
122
125
129
132
131
135
142
150
154
156
155
155
154
156
151
144
139
138
146
148
146
141
139
139
140
140
140
144
149
152
152
149
144
140
137
127
129
134
142
148
151
147
144
141
134
129
126
124
123
126
132
139
141
135
132
136
142
149
154
156
155
149
142
139
139
138
137
134
137
142
148
142
133
132
135
138
138
133
130
133
142
149
150
146
144
138
133
133
136
139
141
143
143
140
136
128
124
125
130
141
149
152
141
129
119
119
123
131
134
133
131
128
131
137
144
147
147
143
146
152
152
147
137
133
135
140
139
138
137
138
141
144
146
146
145
146
135
130
131
134
135
138
141
140
134
130
128
132
141
145
144
139
138
132
125
119
118
125
132
131
125
125
143
160
166
159
149
144
145
149
148
144
140
136
135
137
140
145
149
146
141
140
141
143
143
129
125
123
125
128
130
134
139
143
143
136
135
135
139
137
134
133
140
149
147
140
137
140
146
142
136
137
145
153
151
140
133
133
138
139
137
140
147
153
154
152
150
147
143
138
137
140
144
143
140
109
121
128
128
121
121
126
138
144
141
140
137
138
136
131
129
134
141
149
148
145
139
139
143
144
142
136
130
123
119
114
115
126
136
144
142
141
144
151
156
157
149
143
137
136
139
147
147
143
139
114
125
134
133
126
125
131
142
145
139
129
132
135
133
130
131
136
139
139
139
136
134
132
134
141
143
134
123
120
124
123
120
125
132
142
141
132
125
125
132
135
137
142
145
144
142
145
146
145
143
129
127
127
129
129
134
143
149
147
142
134
131
131
130
131
134
137
137
137
141
140
137
131
132
140
144
139
130
132
139
145
137
129
125
125
129
132
129
127
126
130
137
146
148
141
132
132
139
145
149
132
127
121
121
128
135
140
143
142
143
145
141
133
128
129
134
138
138
138
143
146
142
135
133
139
144
143
139
138
142
146
141
134
131
131
133
138
144
146
143
142
141
144
142
139
132
131
138
145
155
134
133
130
127
129
133
136
135
135
134
137
137
132
126
124
130
139
144
147
148
146
142
139
136
135
137
139
140
143
146
144
138
135
138
143
142
136
131
135
144
146
145
144
144
147
149
149
148
146
146
133
131
131
130
129
131
134
135
133
130
129
131
132
129
125
125
134
147
154
152
144
137
136
138
136
132
130
135
143
149
149
144
136
127
126
131
136
137
137
140
144
147
144
142
146
156
161
155
145
134
136
132
128
124
123
128
131
134
135
132
129
131
136
138
133
125
129
138
150
150
141
132
130
134
139
136
133
132
132
138
149
157
147
125
112
122
145
164
162
148
137
135
133
134
144
156
159
153
141
133
152
148
132
121
121
127
131
136
135
133
133
133
137
140
137
137
135
138
142
143
138
135
134
135
137
139
140
138
138
138
142
151
151
141
132
134
142
152
151
141
130
123
125
135
150
158
152
137
129
131
150
147
133
125
123
129
138
141
140
137
139
141
142
139
139
138
138
135
134
129
131
133
138
138
136
134
134
137
139
141
139
136
137
143
144
140
135
132
134
136
133
127
126
135
148
155
147
130
125
131
138
142
134
127
122
126
131
136
135
134
140
148
155
155
147
141
134
132
131
127
126
131
136
141
141
138
133
129
130
135
135
130
130
133
140
144
143
139
138
138
136
130
126
131
139
148
149
147
148
148
137
140
138
130
120
114
117
122
126
128
133
144
156
160
156
145
133
130
135
138
137
134
134
139
142
143
138
131
128
130
136
142
144
144
144
146
149
149
144
142
140
139
135
134
138
147
155
161
163
160
134
140
138
133
127
124
129
133
134
132
132
133
137
144
146
144
139
138
140
142
142
136
132
133
137
140
143
140
135
131
140
153
162
160
151
145
140
139
140
146
156
161
152
140
138
145
152
158
153
144
124
126
131
132
132
138
141
147
151
149
145
137
133
133
140
144
149
151
147
139
127
123
125
132
133
134
133
135
136
135
137
140
145
148
149
143
133
127
134
146
157
158
144
130
125
132
147
153
144
130
109
115
125
129
125
124
127
134
139
142
142
141
143
143
142
142
146
151
149
137
122
114
123
139
144
133
122
122
134
143
137
128
128
137
145
143
134
132
137
144
142
139
136
133
132
133
138
145
146
141
115
117
126
131
124
120
121
125
127
125
126
133
138
146
144
138
130
133
137
137
133
129
135
144
145
136
126
127
138
144
143
141
142
148
146
140
134
135
143
145
140
134
135
148
154
147
133
130
138
145
133
133
133
134
137
136
134
131
128
124
120
120
125
133
139
137
131
126
127
133
135
139
143
144
143
137
131
132
136
141
143
144
150
152
146
139
132
134
142
147
142
131
130
141
152
153
139
129
127
134
138
139
134
131
132
138
142
138
134
128
125
124
124
126
129
136
137
137
133
132
130
132
139
142
139
132
122
121
130
140
146
142
135
133
135
139
140
138
141
145
142
132
124
129
145
155
153
143
142
144
134
139
133
127
126
130
136
141
141
141
138
139
137
132
127
124
126
130
133
131
131
131
131
133
132
130
123
122
128
137
145
140
132
128
130
138
142
143
142
146
143
142
136
136
143
152
152
145
145
154
133
135
134
132
131
133
141
146
148
143
139
137
141
147
148
140
127
115
115
127
138
142
136
126
125
132
142
143
139
136
135
139
140
138
138
142
146
146
140
133
138
145
152
145
140
134
136
136
137
143
134
132
132
134
137
141
143
142
136
131
127
129
136
145
151
144
131
120
119
131
143
148
143
134
136
143
146
143
139
139
138
134
133
137
143
146
144
135
123
115
122
139
151
150
137
124
121
129
137
140
137
135
132
132
132
133
135
134
130
128
129
133
134
129
122
121
127
133
140
144
142
137
140
147
152
146
133
127
137
147
147
136
128
133
142
144
134
125
120
124
130
136
146
152
149
138
133
135
143
144
142
142
140
134
129
128
134
144
146
143
140
138
136
133
125
124
128
132
135
134
133
135
138
137
137
135
135
140
146
147
144
138
139
143
145
144
142
144
149
150
149
148
146
147
149
146
144
143
144
142
141
144
146
141
139
142
150
155
153
141
129
127
135
143
150
150
140
129
118
122
133
143
141
135
129
133
144
149
141
131
130
138
146
148
146
144
147
156
163
163
163
156
144
135
133
136
141
139
136
138
139
138
134
133
138
143
150
152
143
128
118
120
132
141
145
142
133
127
130
140
146
147
143
139
144
153
157
148
136
126
128
137
143
145
149
148
145
143
149
156
158
150
138
135
142
151
151
141
135
136
138
132
123
123
126
128
132
139
146
145
141
138
137
138
132
125
122
129
139
149
152
148
144
144
154
162
160
147
137
135
135
136
138
144
152
154
144
134
136
147
150
143
136
143
156
166
159
147
142
142
132
126
126
130
128
123
121
134
150
162
155
140
135
138
143
143
139
135
139
145
148
147
144
140
138
139
139
136
137
134
132
127
125
130
138
144
143
136
137
140
143
146
145
142
139
137
137
141
144
144
116
118
123
127
128
127
126
131
136
139
134
130
130
139
148
155
150
142
141
139
138
130
123
120
117
121
126
133
139
141
137
132
128
129
133
140
143
141
137
135
139
146
144
136
126
124
134
144
145
139
126
124
123
125
127
132
133
131
124
122
126
137
146
146
141
138
137
139
139
133
127
118
114
117
122
127
131
134
140
143
142
142
143
144
146
146
148
142
140
141
145
146
142
137
137
140
152
155
150
146
121
123
127
132
138
139
138
135
129
127
129
139
152
156
152
142
137
138
144
147
145
144
145
148
149
147
144
140
137
131
123
124
130
135
134
133
136
145
154
154
150
145
143
137
132
130
135
141
144
144
125
133
143
146
142
136
131
132
132
131
130
137
148
155
153
147
141
139
140
137
133
131
134
138
144
143
142
137
133
129
131
133
134
134
131
130
132
143
154
156
155
152
146
136
128
129
139
152
152
142
130
137
141
143
142
139
139
139
140
140
138
134
135
141
148
149
140
130
124
125
126
126
128
133
144
147
146
145
145
146
146
142
136
132
131
133
135
135
131
130
140
152
159
154
146
139
140
146
150
149
135
137
133
132
131
132
132
135
145
154
153
142
134
135
141
142
136
126
124
129
135
137
139
144
149
151
146
143
142
145
145
142
135
132
132
136
140
136
130
123
128
141
153
159
155
148
142
142
146
152
140
137
131
125
125
125
126
130
140
147
150
147
140
138
139
140
138
134
130
132
134
137
139
140
144
149
148
142
138
138
139
137
133
132
132
134
140
146
151
146
133
127
132
145
153
153
151
149
146
141
145
135
123
121
127
134
137
134
130
129
134
141
143
140
138
138
141
144
142
138
136
133
127
127
135
148
152
146
139
137
136
134
132
131
131
133
139
147
154
151
140
130
134
144
152
153
152
147
142
138
146
128
115
121
135
149
147
137
126
121
128
137
143
142
140
138
140
142
146
148
148
144
137
132
136
139
139
136
135
135
137
136
132
131
132
134
136
137
138
140
144
147
146
149
149
146
139
133
135
142
135
128
120
129
139
150
149
142
132
132
134
136
140
143
144
144
140
133
133
137
143
142
138
132
130
131
130
132
132
135
135
133
130
130
130
130
128
125
125
134
143
147
143
137
135
135
135
133
136
145
132
134
134
135
141
149
152
150
145
142
140
133
126
126
137
143
141
139
135
135
134
131
128
126
130
137
144
146
144
139
133
125
123
127
135
137
135
131
130
133
139
140
136
130
131
138
146
148
143
143
130
134
134
134
139
148
154
157
152
141
130
122
118
122
125
133
141
145
145
140
135
131
131
138
146
149
150
150
148
144
135
125
122
130
139
145
146
143
139
137
137
136
135
136
142
147
147
146
141
138
131
132
134
137
143
150
156
158
147
135
126
124
132
136
140
141
143
144
140
134
132
135
143
150
151
148
146
144
144
141
135
126
126
134
142
143
142
139
138
140
140
139
140
142
147
150
144
134
129
135
137
138
139
140
147
152
156
150
141
134
134
139
141
143
146
152
146
141
138
137
139
136
130
127
131
143
146
144
141
138
130
124
126
136
147
153
147
141
141
145
146
144
141
144
147
150
147
140
135
139
142
143
138
135
135
141
143
134
130
134
145
148
146
142
142
140
136
136
138
149
152
142
127
119
125
138
143
140
140
142
142
136
133
141
152
157
153
148
146
147
146
140
138
142
148
152
151
150
147
143
143
142
134
128
125
128
130
128
130
133
142
149
149
145
141
140
134
132
132
139
145
143
140
139
139
141
140
138
141
146
149
145
140
140
144
147
148
146
145
143
135
130
134
141
151
155
151
144
135
135
142
140
134
130
127
126
131
136
138
137
137
139
140
141
140
143
145
138
125
116
123
138
146
147
145
148
153
147
143
142
142
146
142
136
135
139
143
143
142
140
137
134
136
139
147
153
147
134
121
125
140
140
140
136
135
135
140
145
145
141
136
135
132
129
135
142
145
137
123
117
122
135
140
138
142
151
160
157
146
142
144
149
145
137
131
136
142
144
144
144
147
146
142
140
141
142
143
136
129
132
133
139
144
147
146
145
144
145
146
142
136
136
137
137
136
138
136
130
126
126
129
134
137
136
142
152
161
161
155
148
143
138
133
126
122
125
133
141
145
145
142
141
143
146
146
140
136
137
142
144
129
134
139
143
140
137
134
139
143
138
132
131
136
135
131
130
129
130
130
132
133
137
142
145
146
145
140
141
142
143
138
132
128
126
122
118
118
129
140
144
142
140
141
144
140
135
135
139
141
141
133
134
133
125
121
121
129
137
139
132
126
124
124
125
123
125
131
133
132
135
140
146
148
144
135
127
119
116
120
129
136
142
144
142
135
121
117
123
137
146
147
141
136
131
127
130
139
147
145
141
145
138
133
128
124
126
135
139
137
130
123
123
127
129
129
130
131
131
129
130
134
136
134
130
124
122
124
127
131
131
131
135
141
143
139
136
131
132
134
138
139
137
137
136
137
137
144
152
158
155
142
135
131
135
138
139
141
140
138
132
127
128
133
139
140
137
132
130
129
125
121
122
123
125
127
132
140
148
148
139
125
121
124
130
136
142
145
142
137
130
127
133
142
151
150
146
144
151
163
164
135
129
125
123
128
134
141
140
137
131
131
133
136
139
139
139
138
141
145
145
142
139
139
136
136
139
144
149
150
145
137
132
126
123
124
134
146
154
154
151
147
143
140
138
132
133
138
143
146
145
138
136
127
118
117
127
134
132
122
118
127
136
139
138
136
137
145
152
151
150
151
154
152
148
145
143
142
139
139
141
142
142
136
130
126
129
136
143
151
154
153
144
132
117
115
125
137
143
139
133
140
140
138
133
129
132
130
126
120
119
127
134
133
123
122
132
141
143
141
135
136
143
149
149
146
143
139
133
130
130
131
131
133
134
140
140
138
138
137
137
137
135
131
130
132
137
143
147
143
138
139
133
132
134
135
136
134
132
134
139
138
132
122
115
117
128
136
136
131
129
135
143
148
146
140
137
133
129
130
132
131
129
129
132
141
153
158
156
148
140
136
139
141
142
138
137
140
143
146
147
135
127
120
122
133
141
142
137
134
138
141
139
127
120
122
131
135
131
125
128
137
143
142
133
127
122
120
122
126
133
136
135
129
129
135
145
148
148
141
139
142
145
146
144
139
136
135
138
142
146
131
129
126
130
139
144
144
135
130
131
136
138
133
128
127
129
129
126
126
131
136
140
139
135
133
127
122
117
122
130
135
136
133
133
132
130
128
125
128
138
143
145
144
139
138
142
144
143
141
134
128
131
137
146
145
139
132
129
128
128
129
130
132
135
132
126
120
120
127
131
132
135
139
147
148
142
133
128
128
132
137
143
145
141
138
133
135
141
148
152
151
145
139
134
135
143
148
145
138
129
147
140
135
134
134
134
130
128
128
125
124
127
134
140
140
136
132
131
131
131
127
126
133
140
141
138
138
138
140
137
139
145
145
141
135
137
148
161
162
156
150
145
137
133
135
141
144
139
138
137
165
152
131
118
122
134
143
140
133
127
128
134
136
133
131
134
140
148
145
134
126
124
126
130
129
128
132
139
142
139
136
134
131
129
132
135
139
140
137
132
134
135
135
135
138
142
141
138
144
152
149
146
132
121
122
134
149
153
145
136
135
139
138
131
119
117
124
135
138
134
127
129
134
137
136
133
133
134
136
140
142
138
135
133
136
139
135
132
131
131
134
134
136
139
142
142
140
144
150
155
137
139
134
128
122
125
133
138
135
131
130
134
136
131
128
122
126
129
131
127
125
130
140
148
149
144
135
131
131
139
149
152
148
142
141
143
140
137
139
140
139
136
136
140
140
140
138
142
150
153
138
136
134
131
127
124
122
119
119
119
120
120
120
127
136
147
152
148
136
129
123
128
140
147
149
146
140
135
132
132
135
137
141
143
142
139
136
135
136
141
142
140
137
135
135
140
138
140
141
145
133
129
127
128
132
136
133
127
125
127
129
124
118
121
134
147
153
149
140
137
137
141
143
148
149
148
147
143
136
128
121
129
137
144
144
139
137
138
140
145
150
148
139
130
130
142
150
149
141
137
124
123
121
121
126
133
136
138
138
142
146
141
138
133
132
130
130
134
140
145
145
143
143
145
149
148
142
135
134
134
141
145
145
141
141
141
144
147
149
150
152
146
137
129
131
144
160
166
157
142
123
122
119
118
116
120
126
133
137
140
142
143
142
140
131
125
126
139
154
155
142
126
125
140
150
146
131
123
131
145
159
154
142
135
137
142
148
151
151
149
142
136
134
133
135
136
145
159
165
156
119
114
114
116
114
119
125
128
130
131
130
132
135
133
130
127
127
136
147
150
140
128
126
138
146
143
135
132
137
147
149
145
139
134
138
142
145
148
147
146
141
136
134
136
135
130
128
133
146
151
122
114
113
116
124
130
129
125
123
125
127
129
129
130
131
133
129
126
127
135
143
149
144
136
135
137
145
154
157
149
145
141
140
143
144
142
139
136
138
142
143
141
135
132
135
135
138
134
139
138
137
136
132
128
127
130
128
125
124
128
139
142
135
129
130
137
141
138
134
134
140
146
141
134
129
131
140
153
160
160
153
144
138
136
140
141
139
135
134
141
144
143
133
129
137
153
157
149
142
139
136
141
139
129
124
123
126
130
135
142
150
150
148
140
138
139
141
141
139
137
136
134
133
129
128
130
130
135
140
147
149
145
138
133
132
136
140
139
141
149
158
157
145
133
138
152
155
144
133
132
131
134
134
129
126
128
134
139
139
135
135
141
149
155
152
140
131
122
121
131
139
139
132
126
125
132
137
137
134
134
137
139
137
134
135
141
145
144
140
143
153
160
152
141
129
131
138
139
133
133
130
130
130
129
131
136
141
140
132
116
114
125
139
148
150
140
132
123
122
134
142
146
141
134
134
138
136
135
133
137
139
136
132
132
135
143
144
139
129
126
133
141
147
144
134
125
130
138
148
155
132
131
129
130
132
135
137
134
130
128
130
135
138
137
135
135
136
139
141
142
144
148
154
157
153
141
130
125
129
139
143
139
133
134
138
141
137
131
131
131
128
130
138
148
152
144
135
135
144
159
142
136
130
130
132
131
128
127
129
138
145
152
151
142
137
136
140
140
136
131
135
145
155
156
149
138
132
129
128
127
128
134
140
146
151
150
145
141
137
137
138
136
140
145
151
149
144
141
142
143
141
138
136
136
136
138
135
132
131
128
127
131
138
141
145
149
149
143
132
125
133
142
145
143
138
135
134
134
133
130
130
135
140
145
148
148
144
139
135
138
147
152
146
135
131
136
143
144
143
142
141
142
143
142
138
138
140
143
139
130
120
120
130
138
142
144
146
144
140
142
146
146
145
142
138
134
133
137
141
148
150
145
143
144
145
140
133
128
130
137
151
154
147
141
139
139
143
146
149
155
150
150
149
145
137
129
128
138
147
149
145
141
140
139
137
130
127
126
135
147
158
164
157
147
141
140
143
143
141
142
140
140
140
143
149
145
142
135
134
134
139
143
146
148
151
150
148
151
155
159
146
146
142
138
131
126
127
135
147
150
150
142
138
135
133
131
126
120
122
134
148
156
153
144
137
140
144
143
137
125
119
120
125
128
132
139
146
149
140
130
124
131
141
142
136
134
145
156
155
145
132
130
125
122
126
136
146
147
139
129
124
122
123
130
135
138
140
138
135
133
131
130
126
123
121
123
131
140
143
141
135
131
128
125
121
127
140
146
142
136
134
137
138
134
129
138
154
159
148
132
132
128
123
119
125
135
147
146
135
128
128
135
140
139
135
134
139
144
144
137
129
124
123
124
121
122
127
136
144
149
145
141
136
135
139
144
147
146
145
145
147
144
140
136
143
159
169
162
148
140
132
132
127
131
141
148
147
136
130
129
130
136
137
135
133
133
134
135
138
143
145
147
146
143
137
135
137
140
137
129
122
123
136
148
145
134
128
138
153
160
153
141
134
133
134
134
133
135
144
154
136
139
139
136
138
141
141
136
131
132
133
135
133
130
126
130
138
146
147
146
143
140
141
145
152
154
152
142
133
126
125
133
143
148
141
131
128
140
155
160
152
142
135
134
132
134
137
140
147
149
141
140
135
128
128
135
135
137
134
138
145
144
137
134
135
140
141
142
142
143
141
131
126
130
146
155
158
153
148
145
143
143
142
141
137
133
131
131
132
136
145
152
155
154
151
150
145
143
143
150
141
136
129
123
123
129
130
130
137
149
155
147
135
132
137
142
138
128
125
134
139
141
134
128
130
133
139
147
149
150
146
139
137
136
136
136
134
129
127
131
141
145
151
151
154
156
152
144
142
148
142
138
130
126
125
127
128
130
137
145
148
141
134
131
136
141
138
128
121
126
137
146
147
142
138
135
134
134
135
138
138
134
133
135
137
138
138
142
148
149
145
137
130
133
145
155
158
152
140
134
146
142
137
134
133
133
132
132
135
137
137
137
133
130
133
137
140
140
133
130
134
135
136
138
142
149
149
140
130
125
129
133
135
138
140
140
139
143
150
156
153
147
138
137
146
153
156
151
135
125
147
139
136
137
141
139
132
127
129
134
137
135
129
125
127
136
143
142
138
132
134
131
125
123
126
133
142
139
132
125
127
133
137
140
140
140
138
138
141
147
154
154
153
151
150
153
145
132
120
125
137
130
126
133
141
142
132
125
128
135
138
136
129
129
140
146
144
137
130
131
136
141
140
130
124
124
131
138
137
136
135
135
134
134
137
141
143
143
144
145
150
145
139
140
150
157
149
131
121
133
136
133
129
132
140
146
147
143
140
143
142
137
133
134
140
142
138
135
135
137
141
142
140
135
136
138
138
138
139
142
143
137
130
130
139
155
163
156
145
138
141
141
133
131
137
152
153
147
140
143
134
133
133
135
142
148
153
157
152
142
134
128
130
134
135
129
126
131
138
144
142
135
129
129
134
137
135
136
141
146
147
138
131
133
143
154
159
150
139
133
137
145
148
143
138
134
137
143
147
148
128
129
132
137
142
145
148
153
149
135
124
120
129
143
146
141
132
128
132
135
135
132
127
124
124
125
127
135
145
149
145
134
128
135
141
148
145
142
138
138
139
147
151
151
145
134
125
125
130
135
132
133
133
134
134
137
139
140
139
133
130
132
138
146
152
149
139
130
130
134
137
135
128
123
124
131
136
138
142
143
133
123
124
137
154
164
159
145
141
142
141
137
136
141
142
137
131
126
127
130
139
140
134
129
127
128
130
125
124
129
134
143
142
145
149
142
132
128
131
142
148
143
136
128
131
134
137
137
140
142
145
142
140
146
160
167
158
142
130
130
131
132
131
131
134
136
137
141
143
144
134
133
132
131
132
131
128
123
122
129
137
141
142
145
149
148
138
131
128
132
139
143
143
140
133
133
135
138
142
147
151
150
143
136
132
132
130
128
124
123
126
132
135
138
139
139
139
140
144
148
131
128
131
137
140
140
136
136
136
139
138
137
137
142
150
155
153
142
127
118
123
137
144
142
135
133
138
142
141
139
137
138
138
132
127
126
129
134
137
138
136
133
134
139
146
147
142
137
134
137
140
140
143
143
141
140
140
142
145
142
139
136
135
135
136
142
146
142
138
133
137
142
139
133
131
133
139
138
133
125
127
134
140
146
150
149
144
141
141
140
138
131
129
135
142
148
144
138
137
138
136
143
149
148
140
133
133
139
145
142
135
132
132
134
134
134
133
134
139
145
146
144
137
131
130
132
138
139
139
138
135
134
136
136
140
143
140
138
139
133
127
124
127
134
138
136
134
138
144
153
131
139
144
141
129
119
121
134
143
141
131
123
126
132
131
132
130
133
136
134
130
129
133
134
132
128
124
129
139
148
149
144
137
132
128
126
133
140
141
131
122
123
134
139
134
124
119
127
137
143
140
140
140
130
118
112
122
133
139
136
133
135
138
133
124
120
125
131
133
127
119
120
127
130
132
126
123
128
135
143
146
148
148
144
133
125
126
136
141
139
135
137
139
138
134
131
132
136
139
139
130
137
138
132
126
124
131
134
135
131
139
152
158
145
127
119
122
131
133
132
130
127
127
131
133
138
143
144
139
131
127
131
137
139
133
127
122
126
132
137
139
140
141
141
140
146
154
162
163
156
110
123
136
140
139
137
137
138
134
135
138
143
142
141
136
136
134
136
135
134
134
134
134
132
133
137
140
137
131
124
123
126
128
131
133
137
139
134
128
127
130
135
141
149
152
150
151
160
166
161
129
134
136
137
135
137
138
138
136
134
131
129
125
129
135
141
144
140
132
127
130
135
136
129
124
123
126
131
137
142
145
145
137
132
134
144
150
147
138
131
130
132
136
141
146
145
139
139
140
142
156
144
129
121
126
137
138
132
122
122
130
138
136
134
137
141
142
136
128
122
126
135
139
134
127
123
127
136
145
153
157
152
143
135
133
135
138
139
137
137
139
139
135
135
135
140
141
139
135
135
143
133
126
127
135
140
137
126
118
119
129
139
140
138
139
140
139
136
128
122
125
137
146
149
143
135
130
132
134
134
134
137
137
137
139
139
140
140
139
140
142
145
141
135
134
139
146
154
153
148
132
131
135
141
144
144
138
130
124
123
125
127
127
132
134
138
139
134
126
121
128
141
151
151
141
132
127
127
127
127
127
127
130
134
146
158
164
156
148
143
146
150
147
141
137
140
148
157
157
150
133
135
135
139
140
141
139
134
125
124
126
126
124
120
126
134
137
131
123
122
133
143
147
140
130
124
124
128
132
136
135
129
125
129
139
148
148
138
131
137
151
161
156
145
139
140
144
142
134
128
130
127
123
124
130
136
132
127
120
124
131
133
128
125
124
131
132
131
130
133
139
144
145
142
136
131
128
124
126
133
135
131
128
128
128
128
125
122
127
135
144
146
145
145
144
143
144
139
130
123
128
128
132
137
137
134
127
122
123
128
133
134
132
134
135
134
134
133
135
138
139
140
142
146
149
144
138
134
127
122
124
131
140
142
137
132
133
138
144
142
137
130
132
137
141
142
140
142
143
141
137
140
141
144
143
135
130
126
129
133
135
134
134
136
140
142
140
138
136
133
131
132
135
138
139
141
147
153
147
134
122
124
136
148
153
147
141
140
140
145
150
148
141
135
129
126
127
134
144
151
140
136
127
123
127
133
138
135
131
131
132
135
136
129
126
130
139
142
140
133
126
125
130
132
134
136
141
147
149
141
132
122
121
131
141
144
137
130
131
142
156
165
157
138
126
123
127
135
146
152
131
126
118
116
121
134
145
147
137
126
127
134
136
129
118
112
122
136
140
135
130
126
130
137
140
141
137
134
135
141
142
135
129
129
139
145
145
142
140
145
151
153
146
137
125
124
131
148
162
159
130
128
127
127
130
138
147
143
135
125
124
128
131
129
124
121
124
128
131
131
134
139
143
143
142
141
136
133
133
142
152
156
152
147
144
145
141
138
139
142
146
143
139
133
126
124
129
144
157
158
133
130
126
127
132
137
137
133
131
129
129
125
116
113
125
140
150
144
130
127
134
146
152
148
142
137
137
138
137
137
139
148
153
151
144
133
123
119
125
137
144
145
141
137
132
131
130
129
133
139
133
127
122
121
125
132
132
127
126
130
133
129
118
113
124
141
151
147
135
130
138
149
156
153
147
143
140
140
136
126
121
125
131
132
132
129
131
133
136
137
139
142
140
136
140
147
148
142
133
135
134
129
121
117
119
126
130
130
126
125
129
135
137
135
133
129
128
126
131
137
143
148
153
154
153
150
140
131
124
128
132
132
129
128
129
138
146
149
144
138
135
131
130
130
135
143
147
145
143
146
143
140
128
118
117
122
127
131
131
133
134
137
137
136
131
124
121
126
135
143
145
143
140
145
150
149
139
128
131
141
153
150
138
130
136
144
150
150
146
142
139
133
130
130
131
129
127
129
136
146
129
125
119
114
115
121
125
127
132
136
140
137
132
127
125
126
129
131
138
142
140
134
131
132
137
144
143
142
141
144
150
146
139
134
138
144
149
147
144
142
145
145
141
135
131
129
126
128
130
133
114
106
104
110
115
122
122
120
119
128
139
142
135
129
128
133
136
130
127
128
134
132
130
130
132
139
143
145
142
141
141
142
138
131
130
138
143
141
135
136
141
144
141
133
126
130
140
146
144
141
126
120
115
115
116
120
119
116
115
125
138
143
138
133
135
141
145
140
134
131
135
133
133
133
135
137
139
141
142
143
145
143
137
131
128
132
137
137
135
136
139
137
130
120
120
129
141
150
156
159
139
139
133
122
117
116
117
120
124
130
139
142
140
137
138
142
147
146
145
142
138
137
134
134
135
136
136
140
143
148
148
143
136
134
136
137
139
137
136
136
139
138
132
124
123
130
135
138
137
142
141
141
135
125
118
116
122
129
132
132
134
140
141
139
135
136
138
141
140
138
138
136
133
130
130
133
137
139
138
136
135
133
131
132
137
145
147
141
131
129
136
145
147
137
133
134
139
137
131
127
131
135
134
129
124
129
133
137
134
129
131
137
140
140
136
135
135
136
137
135
137
136
133
126
125
128
130
130
129
133
136
132
127
125
132
142
147
142
134
131
137
143
146
145
143
140
140
140
141
137
129
130
132
134
138
137
136
133
132
131
133
136
138
139
141
140
138
136
133
134
138
140
141
139
133
129
125
122
125
135
143
146
137
131
130
135
140
142
145
147
141
136
137
144
149
146
141
138
141
143
138
130
126
129
135
133
124
119
121
128
133
135
135
134
137
138
139
137
132
132
136
142
147
145
140
134
130
126
125
130
139
145
142
138
133
135
139
139
136
133
130
131
129
132
138
145
147
145
143
142
134
128
122
122
123
125
121
120
122
129
130
131
129
127
127
136
145
145
143
137
137
144
149
148
145
141
135
133
131
133
137
140
137
132
134
137
139
131
121
119
125
134
136
132
132
139
146
149
148
145
117
127
136
140
136
132
133
140
140
136
132
132
133
133
134
141
150
151
148
146
147
151
153
150
143
135
133
136
143
149
149
143
139
141
141
137
132
127
122
125
135
148
152
149
144
139
142
148
154
158
124
136
152
160
152
139
135
138
142
140
139
141
143
144
140
140
141
138
136
140
148
154
153
145
136
131
131
137
141
141
141
143
149
154
151
146
143
143
136
130
133
145
155
156
147
140
140
148
155
160
143
146
146
143
138
136
135
135
132
133
136
142
144
142
137
135
134
132
130
130
134
137
136
132
131
135
142
142
137
130
132
141
146
144
141
143
152
160
146
129
123
133
145
144
134
132
139
150
151
147
145
144
135
125
128
137
145
144
135
128
127
134
138
138
136
138
139
138
134
130
128
127
126
127
130
134
142
145
144
143
144
145
142
131
121
123
135
143
146
144
146
148
144
136
130
134
144
149
145
140
134
134
130
126
129
137
144
145
140
135
131
130
131
132
134
137
140
141
138
133
131
133
137
137
133
132
135
141
143
143
144
144
141
138
134
134
133
136
143
154
162
157
144
135
133
141
147
148
145
144
139
139
133
138
154
165
160
143
133
130
131
133
130
129
135
138
139
138
137
139
140
138
134
131
131
131
135
136
138
145
148
151
155
155
145
129
121
128
145
153
149
139
134
139
147
148
148
150
155
155
142
141
130
124
132
147
154
149
138
135
137
136
127
119
119
127
137
142
142
143
143
140
138
136
138
140
140
140
143
147
151
152
153
152
143
134
131
141
154
156
148
137
136
146
153
150
147
145
147
151
141
138
128
119
121
132
141
141
136
136
144
145
138
127
121
125
133
140
144
146
142
134
126
127
134
141
143
147
147
148
148
149
151
150
147
143
137
140
146
152
150
140
134
138
149
154
149
140
137
139
135
132
129
131
137
141
135
126
124
132
142
143
140
137
138
141
139
140
140
138
137
130
124
124
128
131
138
147
152
152
149
143
141
147
144
139
129
124
128
138
145
144
132
128
140
152
152
142
133
133
132
131
129
135
140
141
135
127
126
131
136
137
138
141
144
145
144
139
134
130
134
142
143
143
137
132
127
132
141
150
150
144
137
137
140
139
134
128
128
135
141
142
134
128
133
145
154
152
139
132
133
133
135
137
140
139
136
135
135
135
136
136
139
138
133
133
132
132
131
131
136
148
155
155
142
133
129
125
128
133
139
142
143
144
146
144
140
138
136
138
142
143
139
134
134
141
152
157
150
138
132
135
143
148
143
134
128
132
137
138
135
130
127
128
128
130
130
131
131
129
134
143
146
140
129
126
132
139
135
129
128
138
151
158
153
147
142
140
141
144
146
142
135
133
136
141
149
147
141
138
135
137
139
136
131
120
114
122
135
141
136
124
124
131
143
149
148
139
132
128
133
142
145
139
127
123
132
141
145
144
142
147
150
153
152
152
150
148
146
147
146
140
129
129
144
153
150
132
120
121
143
139
133
131
126
123
121
127
136
143
140
139
139
144
147
145
143
139
138
139
138
140
142
142
141
141
138
137
137
146
156
155
147
139
144
155
162
154
142
137
140
142
142
143
147
151
143
130
124
130
140
136
134
135
140
138
133
129
130
136
137
143
146
144
139
125
117
122
135
145
144
135
128
129
136
141
138
134
136
146
155
153
144
137
138
146
151
148
137
130
135
145
154
151
141
131
129
136
148
161
128
128
132
135
138
135
128
128
130
131
127
129
134
142
137
126
113
116
127
138
139
135
129
125
122
122
124
132
143
150
152
148
142
138
136
134
136
140
138
135
134
137
144
147
141
130
128
137
150
158
132
131
130
130
127
124
124
127
133
135
133
132
135
140
137
131
127
126
132
135
137
139
142
140
134
128
124
130
140
146
149
145
143
140
141
139
135
132
132
133
131
132
138
145
144
139
132
133
140
141
142
138
134
132
130
128
126
124
126
132
138
141
142
141
139
135
132
134
138
138
138
139
140
142
141
140
137
137
141
144
148
151
149
145
147
146
141
134
128
131
137
143
142
138
133
128
127
131
140
144
140
137
135
138
143
141
134
124
122
130
137
137
134
135
140
142
141
142
138
131
125
125
130
138
143
147
151
150
144
143
148
155
153
141
131
131
137
145
143
144
147
149
144
133
120
120
126
133
140
144
134
132
132
137
142
142
137
132
131
135
137
133
125
126
134
143
148
147
142
131
124
126
132
137
143
147
150
148
141
131
129
134
140
139
129
125
130
138
145
144
138
133
132
132
135
138
139
139
139
138
135
135
134
136
137
133
131
130
134
138
138
136
133
130
128
125
131
140
147
153
151
143
135
130
126
128
134
137
134
121
114
120
137
151
153
146
132
125
127
130
126
119
120
130
142
145
144
142
142
139
134
137
140
141
134
125
122
128
134
138
136
136
137
136
130
124
123
132
146
156
157
146
137
129
122
123
126
132
135
134
130
132
141
154
162
157
143
131
127
128
125
125
124
129
135
137
138
140
141
137
131
135
144
145
138
128
124
131
140
141
137
133
135
136
131
126
128
134
142
141
133
133
138
145
147
139
132
132
138
144
146
148
149
150
149
151
154
153
143
126
119
127
138
143
141
136
134
135
134
135
131
139
144
145
138
132
131
133
138
139
142
149
148
139
126
119
125
135
138
128
113
112
126
143
152
151
147
147
143
140
138
138
143
143
143
145
153
157
144
125
117
127
143
152
150
148
148
146
139
138
127
137
140
138
135
135
135
133
128
127
140
153
155
143
126
120
127
137
138
131
124
121
127
136
141
146
149
149
142
131
124
127
135
139
143
145
144
138
134
130
133
138
142
140
141
147
153
155
146
137
113
127
135
137
136
139
141
138
129
123
124
127
129
129
132
137
143
145
144
137
139
144
147
145
141
139
134
131
128
126
126
130
133
137
147
151
145
131
126
129
136
137
138
136
136
137
134
132
135
134
125
136
142
142
138
137
138
138
137
134
129
123
118
123
133
140
145
144
139
132
129
132
136
137
136
130
126
128
132
136
136
131
131
138
149
155
148
133
124
127
129
134
137
141
146
141
133
130
131
138
130
131
129
134
137
139
137
132
136
145
149
143
138
136
137
137
133
133
132
127
120
115
119
124
123
119
124
135
147
148
138
129
129
137
148
151
146
137
133
136
142
145
143
144
146
145
146
144
146
150
117
108
109
124
140
146
140
133
133
139
145
144
143
148
146
138
131
131
133
131
126
127
132
134
130
122
123
132
140
139
134
130
131
135
143
148
148
144
142
143
146
148
142
138
137
140
146
151
152
150
116
121
133
139
141
141
139
138
134
127
123
126
134
145
145
140
137
134
135
133
131
133
138
140
138
133
130
132
134
132
132
132
130
132
139
147
149
142
136
136
140
143
136
130
129
139
146
152
151
147
131
142
149
140
130
125
130
134
132
128
125
127
131
133
138
141
143
141
136
133
134
139
140
136
132
133
135
136
137
138
137
136
133
132
137
139
133
125
124
134
145
150
141
129
127
137
143
150
145
141
130
127
123
121
122
124
125
126
123
128
135
138
134
131
132
139
145
148
148
146
146
145
142
135
132
131
135
134
138
140
141
140
136
135
132
130
127
126
129
135
136
137
142
147
146
141
140
141
143
139
130
122
116
122
132
136
129
123
121
128
137
140
138
134
135
138
142
150
155
155
152
145
138
131
129
133
139
143
141
131
126
127
133
135
133
130
130
136
139
131
117
116
132
152
156
145
136
136
144
146
131
132
134
139
140
137
131
125
127
135
142
143
139
137
136
138
139
139
141
148
149
142
133
125
127
139
153
159
150
134
121
122
132
139
139
133
128
127
132
136
136
134
134
137
140
139
136
140
145
147
122
122
127
132
131
130
129
126
129
136
145
144
139
134
133
137
139
137
136
139
143
142
137
135
138
146
152
150
146
140
138
134
134
138
141
140
133
129
134
147
156
156
145
136
130
131
136
143
146
142
122
116
118
124
133
136
136
133
128
128
133
140
138
133
127
127
135
138
140
139
141
141
140
140
142
143
138
134
133
139
142
136
132
133
142
147
148
143
143
147
148
146
142
138
128
125
126
138
148
146
131
124
121
125
137
146
148
141
132
129
134
141
140
134
128
124
124
127
129
134
142
146
146
140
132
134
135
133
132
132
131
133
137
143
148
148
141
136
137
143
147
147
143
139
127
123
126
137
148
147
133
130
125
125
127
132
137
136
138
144
148
144
139
132
130
130
125
116
113
127
146
161
153
138
127
129
136
139
136
134
138
145
150
153
145
136
130
130
134
144
155
158
153
145
138
136
137
137
141
139
134
134
131
125
119
116
121
128
134
141
143
140
137
133
132
134
135
131
126
130
142
152
149
138
129
131
138
139
137
139
144
148
143
131
127
131
141
147
144
139
139
143
145
143
141
138
135
132
131
137
137
134
132
124
120
120
123
127
127
125
127
131
137
137
135
134
135
134
132
132
136
139
144
141
140
135
133
126
124
130
139
138
131
122
124
137
148
148
141
135
130
131
131
132
134
131
124
116
120
140
137
133
127
124
125
128
130
129
127
126
126
131
134
136
138
137
134
130
126
129
135
141
145
139
135
134
133
127
125
130
135
135
133
132
138
146
147
138
136
140
143
141
133
133
138
141
129
113
113
132
132
128
124
126
129
131
129
126
125
131
136
135
133
132
137
142
139
130
123
124
134
142
141
134
130
133
135
138
136
134
139
143
140
137
139
144
145
142
140
144
149
151
146
146
149
152
146
134
124
129
125
124
123
124
125
127
125
120
118
127
135
138
134
132
134
140
141
132
124
120
121
129
133
137
139
137
131
125
123
130
140
145
141
130
128
135
144
145
141
136
136
142
144
145
143
144
143
146
145
145
129
124
119
119
119
120
120
117
114
121
126
134
132
132
135
139
139
135
129
127
123
123
129
137
144
137
124
110
112
124
137
140
136
130
128
133
143
148
144
136
128
129
133
140
136
129
128
134
151
163
140
138
132
123
120
117
116
117
118
123
125
129
127
132
137
142
143
141
141
138
136
133
132
135
136
134
128
130
136
140
138
134
133
134
141
144
145
147
144
138
134
134
136
140
137
130
126
132
141
155
140
143
137
128
122
120
120
123
130
135
137
133
128
124
129
136
140
142
141
138
137
137
138
137
137
138
140
142
139
135
132
130
131
134
139
144
146
141
137
135
138
145
146
143
140
136
137
139
141
139
133
140
138
132
126
126
127
134
138
142
142
138
136
133
132
134
135
137
136
135
136
137
136
136
136
140
139
132
125
120
122
127
129
130
131
138
141
139
133
133
138
143
146
145
142
138
138
139
138
133
130
137
142
142
140
135
130
131
133
134
134
136
138
144
147
142
135
132
132
136
139
137
130
123
123
128
130
131
133
139
142
141
134
127
127
132
138
142
145
146
143
139
139
142
144
142
138
136
133
130
134
134
135
138
138
134
128
127
130
131
129
124
125
131
137
139
137
133
132
134
138
138
130
124
125
130
131
132
138
147
154
151
139
123
115
122
137
146
151
152
148
144
140
135
138
141
143
141
136
131
127
124
122
122
127
131
133
136
136
136
134
130
126
127
132
139
142
138
132
133
136
141
142
141
142
145
145
139
133
133
141
146
141
129
122
125
139
146
146
140
142
143
145
142
138
143
149
148
140
132
107
107
116
122
128
136
140
143
142
136
135
134
136
140
144
150
149
143
133
132
141
145
148
145
148
149
153
148
142
135
136
141
145
148
144
139
139
143
141
139
140
144
149
152
150
149
150
147
141
131
106
110
121
132
135
138
141
143
139
133
129
131
137
140
142
146
149
144
139
138
137
139
137
137
135
135
136
141
142
139
136
141
150
156
153
145
142
145
144
143
143
146
151
151
148
146
144
144
140
136
132
133
134
134
133
135
138
139
135
133
133
138
141
140
136
139
142
142
140
136
133
130
129
131
132
132
130
131
134
134
137
143
147
149
144
143
147
151
146
144
144
148
150
145
136
135
137
141
140
144
142
145
144
138
134
135
137
140
139
139
140
143
147
145
141
140
140
139
135
133
132
137
139
142
147
149
147
144
140
137
140
144
143
139
136
139
140
143
143
148
152
154
150
142
133
128
126
127
137
143
132
135
137
139
140
139
140
144
149
146
141
132
131
134
138
140
139
136
134
132
133
139
140
142
145
149
152
148
143
137
141
145
145
142
137
137
134
133
140
149
160
159
149
140
133
127
125
126
137
144
142
146
142
139
142
143
141
131
129
130
133
135
137
139
143
147
148
143
140
133
127
120
121
129
141
145
137
130
134
151
168
173
163
146
133
121
117
122
128
135
140
142
148
152
151
148
147
150
152
152
139
144
139
134
134
141
143
138
135
135
142
143
138
135
137
141
139
134
125
125
125
120
121
125
134
138
134
131
140
158
169
165
150
140
133
135
137
141
141
135
130
133
146
157
159
151
143
140
142
142
127
132
133
133
135
144
149
143
135
133
139
144
141
135
131
127
127
127
125
129
130
130
129
129
129
129
127
131
139
142
142
139
137
139
147
155
153
150
147
146
140
133
132
136
146
150
145
139
136
136
128
128
130
136
144
147
143
138
131
130
133
138
141
139
135
128
127
132
137
135
130
127
127
132
134
130
128
134
142
139
134
131
135
139
144
143
141
139
142
148
153
148
137
127
131
141
145
141
138
136
131
129
129
135
142
144
138
135
132
128
128
131
134
138
139
138
135
136
137
132
127
123
125
133
135
132
131
136
145
151
150
144
139
139
140
139
139
139
138
140
145
146
139
130
127
132
142
147
145
139
127
123
126
135
142
144
142
138
134
126
122
125
132
139
139
136
132
131
131
130
132
138
144
142
137
131
131
138
147
149
148
147
146
147
144
142
143
146
142
136
131
131
134
130
128
131
144
154
156
149
114
117
132
139
141
135
134
137
139
133
126
127
138
145
141
129
124
126
129
132
139
153
161
154
136
130
134
146
149
143
133
135
142
148
148
144
145
144
143
140
136
131
128
127
130
139
150
157
155
147
129
135
142
138
124
112
117
138
155
151
133
126
132
142
143
135
128
129
132
133
137
148
157
151
135
127
131
141
145
141
138
137
142
146
148
146
143
138
138
140
140
135
130
127
132
142
146
144
138
126
140
145
141
133
122
114
120
137
151
148
135
127
129
141
145
140
135
135
135
134
132
135
141
146
145
140
134
131
133
140
148
149
144
142
144
143
141
133
129
131
136
140
144
147
149
145
136
127
124
125
140
136
134
132
129
128
123
124
126
130
129
131
140
145
145
135
124
123
131
136
134
132
131
139
149
157
154
145
138
139
143
146
145
142
142
140
137
132
127
126
131
138
147
152
153
148
140
136
138
148
141
136
133
132
130
126
124
121
124
128
126
128
134
141
141
130
121
122
128
136
138
135
132
132
137
142
146
149
146
143
142
143
145
145
143
136
133
131
130
129
128
130
136
141
141
141
144
147
153
151
145
145
138
134
128
126
128
136
144
141
134
129
130
129
130
129
133
135
136
135
136
138
145
142
133
125
126
133
140
142
141
144
144
140
132
124
124
128
131
129
130
135
143
147
142
134
130
136
145
148
140
139
137
136
135
137
136
141
145
146
142
139
132
129
128
131
139
142
144
135
130
136
143
143
138
132
132
136
139
137
135
135
132
123
122
127
136
138
135
132
136
141
146
144
137
131
128
131
139
145
142
139
136
136
137
137
133
126
127
135
140
137
128
124
129
137
143
148
143
132
121
117
126
137
143
147
151
150
142
131
128
134
137
138
137
142
148
151
147
143
144
147
145
134
133
138
147
145
138
133
143
143
140
138
137
135
128
121
120
131
138
133
125
122
128
138
142
140
135
126
117
113
120
132
142
149
154
151
141
129
128
138
152
156
150
143
137
138
143
143
144
146
145
148
147
151
153
148
141
131
130
137
140
141
137
131
125
122
124
133
138
137
136
135
133
129
127
125
129
131
130
127
126
129
136
144
148
149
144
134
127
129
139
148
148
139
129
125
130
137
140
140
143
150
150
145
140
143
146
142
131
133
135
137
133
128
125
126
132
137
138
137
140
141
138
132
129
132
141
146
143
136
133
134
140
141
140
137
137
133
128
127
131
139
144
141
135
132
133
139
140
139
135
136
139
140
139
140
140
132
138
134
130
132
133
131
131
133
137
139
139
138
140
141
138
134
135
144
151
152
143
138
142
152
157
151
141
133
133
130
129
131
135
136
137
139
143
150
146
137
136
139
141
141
144
149
154
151
139
129
141
140
135
130
131
133
135
134
134
137
140
144
142
139
133
130
133
138
142
140
136
139
144
150
150
148
146
147
140
130
125
130
137
136
133
136
148
155
145
132
127
135
145
151
149
152
156
155
148
139
147
147
138
128
128
129
133
131
126
124
128
137
135
133
129
129
134
134
130
127
133
142
145
136
127
126
134
146
143
130
122
126
134
139
144
147
148
144
139
132
133
140
145
144
143
141
140
139
137
135
151
147
136
128
129
137
143
140
129
121
121
124
126
127
131
133
137
138
133
133
138
148
149
146
136
128
128
130
131
128
124
125
132
141
149
150
144
135
132
135
140
143
141
140
140
137
130
123
124
132
141
140
135
133
133
136
139
138
134
131
128
128
133
138
135
132
130
137
144
144
136
134
141
149
151
143
133
131
132
131
124
120
125
138
147
147
137
130
127
138
143
144
141
138
136
133
129
126
133
148
126
130
133
139
140
137
131
127
131
138
144
143
141
144
141
131
125
131
146
146
135
125
126
135
136
132
130
139
149
144
132
121
123
135
142
143
138
134
137
143
149
148
142
133
128
129
131
138
142
146
123
123
128
139
145
142
132
127
130
137
142
139
138
142
141
132
125
130
142
144
134
126
125
129
128
123
130
144
156
155
143
134
131
134
137
139
140
145
146
150
150
146
140
135
134
136
132
126
122
124
127
133
138
139
135
130
131
135
137
136
130
131
136
142
141
133
130
134
139
138
132
128
127
129
132
135
137
140
140
140
137
137
136
133
132
132
133
135
137
137
135
131
133
135
144
145
136
125
120
126
131
144
148
134
115
107
119
134
140
138
132
132
138
141
142
143
142
140
138
135
132
130
128
126
129
135
136
130
120
118
126
136
141
138
132
127
125
127
131
136
133
130
127
131
136
141
144
150
153
153
132
129
128
128
124
125
128
131
132
134
135
138
139
141
142
147
148
142
136
133
134
134
131
126
126
131
133
133
128
126
131
138
142
144
141
139
136
140
142
139
133
128
132
137
135
133
137
148
160
159
133
124
116
125
140
148
141
128
123
124
132
138
141
138
136
137
138
138
138
137
138
137
133
127
127
131
137
143
146
144
139
139
140
140
142
142
142
143
143
140
133
130
138
151
149
134
124
129
140
144
133
127
123
127
135
136
134
127
125
125
132
139
140
138
138
138
137
136
137
140
145
143
135
130
131
138
140
142
139
136
140
144
144
140
136
131
129
131
136
138
136
132
136
139
144
146
141
137
139
139
131
128
129
134
136
134
130
126
128
134
138
139
136
137
143
150
145
136
131
137
147
149
143
137
138
142
141
132
126
131
143
155
154
141
133
127
126
128
132
134
133
129
127
131
137
147
148
147
145
142
133
130
132
140
143
138
132
126
128
132
139
138
134
131
134
141
143
140
135
138
144
147
144
139
138
139
137
134
133
135
140
140
139
137
135
131
129
131
133
132
128
129
138
146
146
135
126
126
134
140
136
133
130
130
132
133
130
130
132
136
142
142
138
132
128
128
130
133
133
138
141
143
142
135
134
133
133
133
134
133
127
120
123
133
137
134
129
131
136
139
139
143
153
163
155
141
130
128
133
134
132
133
133
129
122
117
121
131
141
146
146
144
143
139
133
126
117
111
116
131
141
145
138
129
126
130
133
134
132
129
126
125
125
128
130
132
136
143
146
144
143
145
148
148
146
144
145
149
147
143
130
133
141
141
128
115
115
127
142
146
142
139
141
139
134
128
119
116
120
130
137
139
128
119
122
132
142
142
138
140
145
143
130
121
121
134
153
159
151
142
136
134
135
131
128
128
133
137
145
146
130
133
137
137
128
120
118
126
133
135
134
134
135
135
131
131
135
141
139
132
131
133
131
126
127
134
139
139
137
142
149
146
132
122
126
141
151
152
142
138
136
135
134
133
132
132
130
132
132
139
133
130
123
123
127
129
129
129
127
124
122
126
131
134
138
142
143
142
136
129
129
136
140
134
128
126
127
127
128
131
135
137
134
132
138
145
143
138
137
140
142
142
137
138
147
153
147
135
130
135
133
130
126
126
131
138
139
135
130
126
124
125
129
134
142
146
143
135
126
125
131
143
147
140
130
125
128
128
127
130
135
140
140
136
136
139
138
138
140
142
146
144
141
143
147
150
147
138
136
143
131
129
129
128
129
133
137
138
134
133
132
128
126
128
131
135
136
133
129
129
135
141
146
145
142
135
128
124
124
128
135
143
143
137
133
133
138
144
143
142
142
140
140
143
142
133
129
133
137
147
130
134
131
125
123
123
129
132
130
126
123
122
124
128
132
133
132
129
130
133
134
133
132
138
140
133
119
110
111
121
131
133
137
139
145
148
148
150
148
142
132
129
135
143
142
131
124
125
133
142
136
139
139
137
134
126
126
125
125
123
115
115
118
130
141
145
138
131
130
133
135
135
133
135
135
130
123
124
128
131
130
128
132
139
145
147
149
151
148
143
134
131
138
144
143
138
136
138
143
144
134
137
138
143
143
137
128
125
128
132
125
117
113
121
135
141
139
136
132
134
137
140
145
148
145
139
137
137
135
132
131
137
140
137
130
127
133
140
145
146
145
146
148
146
141
136
138
145
155
155
129
126
128
133
133
133
126
127
131
135
131
125
125
128
134
137
132
130
131
136
140
141
145
147
146
145
138
134
126
124
128
138
141
135
128
126
128
136
141
143
144
145
147
145
142
136
134
139
151
152
128
129
130
130
128
124
124
126
128
129
130
132
137
145
148
139
129
127
131
138
141
138
132
128
130
133
134
134
137
141
140
134
132
132
136
141
141
141
142
141
137
132
134
142
145
140
134
135
138
139
130
132
134
135
134
130
128
129
132
134
136
135
135
134
137
137
133
131
133
136
138
136
132
130
131
134
135
135
140
144
142
138
133
132
135
140
142
148
154
154
151
147
145
145
143
139
134
132
134
133
129
127
127
133
137
139
136
135
138
142
143
139
133
132
137
142
139
133
125
122
128
133
132
131
134
142
145
141
132
126
128
139
146
145
138
136
138
145
151
153
153
153
152
147
142
137
134
133
129
128
123
113
110
117
129
138
143
143
141
141
142
139
136
137
143
149
144
136
126
125
130
132
129
128
134
144
154
149
139
128
126
135
144
150
145
138
135
133
138
142
143
139
136
136
140
145
144
135
125
117
125
116
114
116
125
134
143
146
143
140
136
130
125
123
128
135
139
140
140
142
142
135
131
133
138
142
141
142
143
140
136
136
139
140
139
132
126
128
138
146
148
142
134
131
137
146
146
137
128
122
138
139
138
132
128
128
135
142
144
142
138
133
127
125
125
130
136
138
140
142
145
142
139
138
137
132
127
127
135
139
141
139
139
139
138
134
131
133
140
148
152
145
139
135
137
141
137
134
133
141
140
142
143
138
131
127
130
138
144
143
141
139
141
142
140
140
139
136
136
139
145
149
151
148
145
144
142
141
137
138
139
141
143
147
150
153
150
142
140
139
141
141
142
141
140
138
131
129
135
143
130
128
129
135
134
132
133
141
149
152
144
136
135
140
142
141
137
135
134
139
142
142
140
143
145
153
158
155
146
140
141
144
145
146
146
148
148
144
139
136
137
143
146
145
144
141
139
139
141
143
137
[truncated: 209,995 more chars]
