# Supplementary material for: Evaluating flow modulating treatment response in intracranial aneurysms using black-blood MRI in vitro
Source: Commun Med (Lond). 2026 Mar 27;6:170. doi: 10.1038/s43856-026-01413-z (PMC13031954; doi:10.1038/s43856-026-01413-z)
Supplement: Supplementary file 8 — Supplementary Data 5 [file 43856_2026_1413_MOESM8_ESM.zip › Data_Figure_8ab_Sup_Figure_6ab/BB1/with derivo (FD1)/4_BB1_agar_right_array.txt]

135
130
134
142
152
151
142
135
129
129
134
138
145
152
153
148
140
141
145
149
154
154
149
141
132
131
135
139
138
141
145
147
144
131
125
137
157
171
171
163
156
156
157
150
142
137
137
140
140
134
138
140
147
156
160
153
143
143
149
150
140
132
132
143
152
151
146
142
141
139
137
134
128
124
128
135
147
153
150
145
143
145
145
140
134
136
149
156
154
146
145
151
154
147
136
133
135
142
141
142
149
146
141
140
143
152
156
156
160
154
142
129
122
131
142
150
147
143
141
142
143
139
134
131
132
137
141
142
137
132
134
142
147
144
133
122
124
129
135
136
136
139
142
144
142
140
137
133
137
146
146
131
119
118
130
145
152
149
144
138
132
129
131
144
156
157
146
140
145
153
155
142
129
124
127
127
125
129
134
138
137
142
148
154
148
137
131
142
156
160
150
137
131
140
156
164
154
134
125
135
132
123
121
131
141
140
132
124
123
125
130
131
140
151
154
142
131
133
148
159
153
129
112
116
127
129
128
135
151
159
153
145
147
155
160
153
146
151
162
167
153
132
124
132
154
165
160
145
135
132
139
136
132
134
141
139
125
114
112
121
130
134
143
150
146
136
131
136
150
159
156
143
136
139
144
142
138
138
150
159
157
150
147
141
132
124
128
146
159
153
137
125
126
136
142
139
135
135
138
141
151
150
134
123
123
132
135
133
130
133
134
134
135
145
154
157
151
135
127
131
144
157
161
159
149
141
134
133
134
143
151
160
164
156
137
123
127
144
153
144
127
124
133
145
144
133
125
124
132
144
139
139
135
130
129
133
135
143
147
151
140
132
130
138
153
160
150
131
115
114
129
145
150
145
138
132
132
133
134
141
149
158
161
155
146
140
140
142
143
140
138
138
144
148
150
149
145
144
147
149
124
121
133
144
144
134
129
133
143
150
145
143
144
145
145
136
129
131
134
139
142
143
143
139
136
134
133
132
138
142
147
146
136
123
120
126
133
130
125
126
134
142
146
148
142
138
141
145
150
150
127
126
134
141
137
127
125
135
146
147
143
145
153
155
148
133
131
137
150
153
149
147
149
152
147
139
132
130
132
137
143
142
135
124
119
123
132
132
127
124
123
127
135
140
135
124
117
120
129
137
133
130
134
137
135
130
134
145
144
139
133
140
150
155
151
143
143
149
156
153
148
144
147
152
151
143
134
133
135
138
140
139
138
135
134
136
142
147
147
140
126
122
126
141
145
139
133
132
142
144
141
130
125
133
141
143
147
145
140
133
136
145
154
159
153
146
143
144
145
149
149
147
147
148
150
151
153
151
151
147
142
140
139
143
148
154
154
154
148
139
129
124
131
144
157
160
158
158
156
150
148
135
128
131
140
144
144
140
140
143
148
149
145
145
147
147
144
136
136
144
151
151
147
142
145
154
162
154
143
135
139
147
153
155
157
158
158
150
143
136
131
127
132
145
162
172
164
149
136
134
149
148
145
144
143
137
132
132
140
149
148
132
117
116
129
145
150
152
153
155
153
149
137
130
139
151
156
145
128
123
134
147
153
151
148
146
145
145
144
144
140
132
132
147
164
172
160
138
128
134
147
147
146
146
147
145
137
134
140
147
147
133
120
116
125
140
152
156
155
153
150
146
142
141
141
146
144
141
135
133
132
137
141
147
150
148
146
144
138
135
130
129
130
137
145
148
142
138
139
139
135
132
133
140
144
146
140
137
139
144
149
150
142
133
128
132
134
132
128
127
134
146
151
148
138
132
131
137
136
133
130
137
152
165
171
168
160
150
136
124
117
111
109
111
120
128
133
129
126
126
125
125
132
141
143
143
142
142
138
136
142
152
155
148
141
138
137
137
137
140
144
144
132
121
119
134
147
149
137
126
127
143
152
152
146
145
153
152
140
128
123
123
123
120
124
130
136
131
123
122
131
134
142
149
150
151
154
154
143
133
131
142
153
156
147
142
145
149
155
157
156
147
133
121
126
142
158
159
144
133
136
145
141
129
120
131
149
152
135
120
127
145
160
151
132
128
136
149
154
150
146
144
144
148
150
151
149
145
140
137
132
134
136
136
132
131
130
131
128
131
138
149
157
155
147
141
143
141
140
139
143
143
138
133
137
149
157
152
136
126
128
146
161
156
138
127
134
153
159
149
141
142
145
149
149
141
127
122
132
143
148
142
134
131
132
132
132
128
124
123
131
139
143
143
142
139
138
131
127
130
134
134
132
131
135
140
142
146
148
152
149
143
145
153
154
146
139
136
132
124
115
126
144
153
144
128
112
113
127
139
145
142
139
140
144
145
141
135
132
134
136
131
125
123
130
140
136
125
112
113
123
132
133
133
131
129
129
132
138
140
142
143
147
149
142
132
126
126
129
131
109
117
134
145
142
132
124
124
129
130
129
124
123
126
131
131
126
120
123
133
141
144
137
137
142
142
135
119
106
103
113
127
135
135
131
128
127
127
120
110
111
122
129
125
115
111
115
123
125
125
132
123
120
123
135
143
145
139
128
126
127
122
114
113
117
118
112
107
116
132
142
145
141
140
142
139
133
131
127
119
112
112
119
124
125
123
126
127
125
117
112
111
112
114
121
130
131
122
110
102
144
133
119
111
116
128
133
130
123
123
129
132
130
127
127
125
122
119
124
132
135
133
128
125
122
122
130
142
147
141
125
113
115
124
132
134
132
130
129
128
127
125
125
126
132
135
130
118
110
109
141
149
146
135
127
123
121
118
116
121
131
138
140
138
139
139
137
139
142
142
139
131
122
121
124
125
128
128
131
133
131
134
137
141
143
140
136
126
116
113
116
123
125
125
121
115
110
110
117
126
146
158
161
158
153
145
132
118
113
120
133
141
144
147
150
150
145
140
138
142
141
136
132
135
143
142
130
121
117
123
135
147
151
141
129
120
118
115
111
108
110
114
121
125
126
127
127
130
136
139
145
142
138
139
147
152
148
136
124
126
135
143
145
146
150
149
141
130
126
129
136
142
148
146
140
131
129
134
141
142
138
137
135
128
118
115
119
123
130
131
128
125
131
140
150
149
142
141
150
157
131
123
116
119
133
152
156
149
138
136
136
134
130
129
134
136
133
132
133
131
135
146
157
152
135
119
125
138
148
146
135
126
126
136
142
143
139
135
136
140
140
138
142
150
155
151
141
139
149
158
134
130
128
135
147
152
145
137
136
140
138
127
122
128
136
141
142
142
138
135
135
140
144
142
132
123
127
135
140
137
133
130
137
149
157
153
143
134
133
137
142
145
150
153
153
150
149
152
151
142
147
144
146
153
156
148
141
136
138
141
136
131
129
133
142
149
150
148
143
137
133
132
134
132
125
121
128
135
147
150
145
141
141
145
150
151
148
145
141
141
147
154
158
155
148
145
148
154
150
136
143
138
140
144
143
144
143
144
141
137
132
133
140
143
146
146
151
153
154
150
148
148
149
148
142
135
138
144
150
152
147
139
131
130
136
148
149
149
142
134
135
143
150
151
145
142
145
145
140
136
141
133
128
131
140
145
148
142
138
137
141
146
149
153
151
146
140
138
144
149
153
158
160
159
154
150
149
148
148
144
137
129
124
127
135
147
146
134
122
121
131
140
142
141
140
145
152
149
142
133
149
141
132
132
142
151
150
139
137
145
155
161
160
154
147
141
133
129
129
133
138
143
145
140
133
132
137
144
150
149
140
131
127
131
143
150
146
135
129
138
149
149
137
129
132
144
153
153
144
137
151
150
142
138
140
146
149
144
141
143
148
154
153
146
142
141
144
145
144
139
135
134
135
132
126
118
121
135
146
152
152
148
143
140
136
138
143
148
153
154
147
135
128
131
136
144
145
145
144
141
146
149
143
135
131
130
133
132
132
133
133
133
135
140
149
155
155
149
144
139
136
136
142
145
140
129
124
130
139
146
148
149
151
146
136
127
129
134
135
132
127
130
139
146
151
152
154
155
156
156
139
139
141
137
131
123
120
125
132
137
136
130
128
134
146
154
151
142
138
136
137
140
149
155
153
144
139
139
141
137
133
135
143
149
144
134
128
127
125
128
130
141
147
148
148
149
160
169
170
167
138
139
143
143
133
124
123
133
141
141
138
132
128
130
137
140
138
134
134
138
146
149
150
151
150
144
139
136
138
133
129
130
139
146
145
142
137
139
141
146
144
139
135
134
137
143
149
157
161
156
138
137
139
141
137
131
129
132
129
126
129
130
130
129
133
137
135
129
125
131
143
146
140
134
133
129
124
122
125
130
135
136
135
135
139
141
142
141
139
140
141
138
134
133
135
139
143
142
140
135
134
129
129
133
138
142
139
132
125
123
124
122
120
117
121
131
138
132
127
127
130
132
131
127
125
124
122
118
122
130
137
140
132
126
128
134
134
131
127
129
137
144
142
133
129
132
138
139
139
132
127
127
129
133
136
141
140
133
129
127
128
126
122
117
117
125
129
131
131
132
137
137
134
127
123
124
124
124
127
131
136
136
133
128
124
118
117
119
124
127
129
128
127
121
120
125
132
138
138
135
135
132
132
135
138
138
134
129
128
130
131
130
127
124
123
127
129
128
127
133
144
147
136
125
122
127
136
141
141
141
134
132
128
124
122
116
113
115
121
125
128
124
122
121
124
125
126
127
132
133
142
130
130
137
140
133
124
124
128
132
133
127
118
114
119
126
131
132
127
129
135
139
133
124
127
136
145
147
144
138
132
124
118
118
124
130
133
128
124
122
127
133
136
132
127
123
122
123
128
130
130
125
126
132
131
126
121
126
132
135
133
125
114
111
115
124
126
126
125
125
129
136
142
143
140
135
135
135
134
129
130
132
134
131
128
132
140
142
136
126
124
128
132
131
126
124
125
127
128
127
119
122
122
120
119
123
128
136
135
131
132
130
125
121
124
130
132
131
127
124
130
137
143
140
132
127
127
134
139
140
141
144
146
139
127
126
133
145
147
139
126
118
117
122
131
138
138
132
126
123
118
118
117
115
116
123
128
133
131
129
131
133
134
134
135
142
146
144
138
133
129
127
123
120
127
136
142
145
143
143
143
141
135
131
125
123
127
136
149
150
135
119
108
114
128
140
142
139
132
125
115
110
117
126
133
130
127
127
130
132
133
136
138
141
144
144
145
141
135
127
123
120
118
122
133
141
141
134
129
133
135
131
124
122
126
128
128
130
135
136
131
122
115
117
127
138
143
142
136
127
117
115
126
140
148
144
136
129
131
136
144
148
142
137
132
136
137
132
124
116
117
121
130
134
134
131
126
121
123
126
127
128
129
132
135
133
128
127
123
122
122
125
127
127
128
134
140
141
136
130
140
135
129
127
130
134
134
126
119
125
140
149
139
119
107
115
132
139
138
127
121
122
128
133
134
130
125
129
134
132
131
134
139
141
138
133
130
131
132
129
124
124
126
128
129
131
128
130
134
144
145
135
124
114
112
118
122
121
115
114
122
128
126
116
109
113
121
134
144
143
133
121
121
131
137
132
121
124
134
144
144
141
137
138
139
136
136
141
143
136
123
118
123
133
140
136
126
123
128
138
121
120
121
125
131
132
132
128
126
124
120
121
122
125
122
115
115
127
143
143
131
118
118
131
142
132
116
108
121
140
145
140
132
131
127
127
127
138
143
140
126
120
125
136
143
139
127
117
112
112
129
118
123
137
144
145
145
150
150
140
132
132
141
147
142
134
138
141
140
130
130
141
151
145
131
118
123
132
135
136
143
154
158
148
140
146
164
173
164
147
139
142
143
130
117
109
109
112
116
121
148
144
147
149
146
138
134
138
141
133
128
133
151
163
160
148
142
141
142
138
132
132
134
133
130
129
134
139
142
144
149
158
157
147
138
143
156
159
148
133
136
144
145
134
130
135
137
132
121
116
169
165
153
147
152
160
157
143
127
122
128
142
152
154
148
137
133
136
141
144
142
139
140
147
153
149
143
140
144
147
148
148
146
139
132
130
129
128
123
125
138
157
169
164
152
142
134
132
134
144
153
142
127
123
139
155
159
147
130
124
127
135
138
138
139
135
131
134
142
147
144
139
138
147
156
150
138
134
137
143
146
147
148
149
141
127
117
123
135
145
147
149
154
159
161
149
132
121
124
135
136
128
123
122
126
130
136
144
144
136
127
123
129
141
144
139
132
134
146
150
144
130
121
127
137
139
136
135
142
150
150
147
148
150
143
127
120
132
154
163
148
125
114
128
151
165
157
141
127
125
142
146
142
136
130
129
132
136
140
137
131
132
143
153
152
140
133
133
146
153
147
134
124
128
133
139
136
137
142
150
151
146
145
141
131
122
120
133
152
164
158
142
132
134
146
152
152
144
132
127
147
151
142
134
132
136
135
132
130
135
136
140
146
149
150
142
136
130
127
128
132
141
147
149
146
138
130
130
135
144
149
146
145
142
134
125
126
134
143
142
139
140
143
146
142
133
127
125
127
129
138
138
140
142
146
149
145
137
135
137
140
141
136
134
135
141
145
138
127
121
129
146
157
156
143
135
131
133
140
145
147
147
141
133
130
132
136
140
136
126
117
115
122
130
135
133
131
131
130
131
130
129
142
155
157
153
147
145
140
137
141
144
143
136
130
131
141
151
154
147
140
138
140
140
139
138
135
135
135
139
144
147
138
126
122
129
139
143
140
135
132
129
127
125
125
130
137
142
144
142
127
129
134
135
126
121
127
136
141
135
136
142
145
142
134
129
135
148
155
147
128
112
113
128
142
142
131
120
115
123
139
150
151
142
135
135
140
143
143
142
144
144
140
129
124
127
133
140
144
142
132
132
132
127
117
112
117
131
139
142
143
143
141
140
138
137
140
146
147
141
127
115
114
127
137
137
130
124
125
136
145
150
150
147
144
144
141
139
136
134
133
130
129
131
134
143
148
148
140
134
135
135
143
147
146
141
136
132
135
138
144
147
147
144
144
142
144
147
149
149
147
142
135
132
133
138
141
149
154
155
154
147
142
142
142
140
139
138
138
136
135
131
130
134
141
147
150
146
137
126
130
132
139
146
148
143
140
132
130
128
131
133
134
136
139
146
152
156
158
157
151
144
134
128
132
145
155
158
155
149
149
147
142
138
138
139
141
142
142
145
148
143
140
136
137
138
137
132
125
123
133
130
129
135
141
141
134
129
131
135
132
117
105
109
129
148
157
159
158
156
147
135
126
130
142
154
154
144
137
135
138
139
137
135
137
138
140
140
142
148
152
152
143
136
133
136
133
129
127
129
154
137
128
141
155
155
140
128
133
147
149
134
116
116
132
148
150
142
139
142
143
140
143
152
160
155
142
134
130
132
129
129
134
142
145
138
125
121
130
138
149
150
143
131
127
125
127
130
133
134
155
131
119
126
143
150
143
135
136
145
156
151
139
130
132
140
137
130
125
129
140
148
149
148
143
137
129
129
129
129
127
133
144
155
157
143
128
116
114
118
125
127
122
114
107
111
120
129
134
132
139
132
126
122
122
127
140
142
139
136
143
150
148
137
129
132
140
142
139
136
137
138
132
126
130
138
143
141
134
132
137
143
142
135
133
142
150
146
135
122
120
125
127
125
124
126
132
140
145
144
134
142
151
149
139
134
140
144
136
125
128
146
156
150
135
132
139
144
139
133
134
136
136
133
136
142
146
143
137
139
149
147
131
109
107
130
156
164
148
131
130
140
147
144
136
131
137
146
148
146
145
145
146
148
151
151
150
143
134
127
129
137
146
148
143
136
132
119
111
116
132
148
152
143
130
128
127
128
133
142
151
149
138
125
123
138
153
153
137
122
123
131
138
133
119
111
119
132
136
128
143
141
134
135
142
150
152
150
145
142
136
129
128
134
145
146
138
124
119
128
140
143
137
127
128
131
136
133
130
132
139
142
140
142
147
153
155
154
142
131
127
128
134
132
121
111
119
136
144
134
128
136
143
137
131
131
136
141
139
134
125
123
123
132
143
150
151
144
137
134
133
128
123
124
134
147
147
134
121
114
115
122
132
139
146
149
150
151
152
152
148
144
140
133
124
122
130
147
159
153
126
133
144
141
136
132
134
134
128
123
125
129
130
130
132
139
146
144
138
131
125
126
132
145
158
160
148
135
120
114
112
118
127
135
134
131
128
131
137
143
146
145
138
127
119
119
127
132
134
130
143
135
132
134
141
146
146
138
130
133
143
147
139
128
124
128
132
137
137
135
134
132
135
143
149
148
145
142
143
140
133
133
135
134
130
126
127
131
134
138
144
144
138
126
118
120
127
130
120
110
138
131
125
121
126
131
133
130
126
131
139
143
137
129
124
124
121
123
129
136
136
135
129
122
116
112
122
140
153
151
140
135
139
142
137
134
135
140
144
146
146
148
145
135
124
122
127
132
131
125
115
123
130
132
131
131
129
126
122
119
126
131
130
126
121
113
113
118
128
138
139
137
131
128
123
121
122
131
139
134
124
124
136
148
147
136
129
127
130
130
129
129
128
124
121
117
114
116
124
131
114
123
133
142
146
143
135
128
124
128
133
133
130
126
124
125
123
126
134
139
136
128
127
138
147
145
135
126
124
125
122
118
121
126
133
133
129
124
118
112
109
109
113
118
122
122
118
116
123
137
122
123
124
129
133
134
132
130
132
136
137
132
126
128
137
143
141
136
135
130
123
115
116
127
137
132
124
123
130
132
125
115
108
110
126
140
144
134
123
115
111
110
112
119
126
127
129
130
134
140
113
112
116
122
130
133
132
129
133
134
132
122
117
122
135
142
141
137
134
129
122
121
126
124
113
107
114
128
140
139
129
116
114
123
135
142
139
130
125
124
125
123
122
124
129
128
123
124
129
128
115
112
121
133
144
140
131
127
131
139
139
132
127
129
136
141
140
137
134
134
137
143
144
134
116
111
119
131
140
141
134
132
136
141
146
144
138
134
134
137
138
137
133
134
132
131
129
128
127
126
137
135
141
147
145
131
118
117
129
141
149
148
141
138
139
141
140
138
136
140
149
158
156
144
130
121
123
130
140
143
147
149
152
155
157
155
151
150
151
152
150
141
134
128
133
141
149
150
141
130
148
147
146
144
135
127
121
125
132
140
144
147
145
140
138
139
141
145
149
151
150
145
142
142
144
139
138
140
141
145
145
140
135
132
136
143
147
147
144
142
145
141
133
127
129
142
153
152
143
136
140
136
129
126
129
139
145
144
141
142
146
148
147
150
153
154
155
152
155
153
142
131
129
139
148
153
150
143
139
137
129
119
110
110
122
141
146
133
124
126
142
149
144
129
125
130
139
144
144
149
141
131
120
116
128
144
151
143
138
142
147
151
149
150
156
164
161
153
146
141
140
141
145
145
142
136
136
140
143
138
130
122
123
133
145
155
149
138
130
135
144
145
139
131
130
129
129
134
142
148
158
154
139
134
139
145
144
133
123
124
132
137
133
130
133
144
149
147
142
139
142
148
153
148
136
128
129
142
151
149
142
138
143
151
151
147
145
145
151
151
141
129
126
137
147
147
138
134
139
139
163
167
160
150
144
142
139
130
124
123
128
135
142
147
149
146
140
135
136
139
146
149
149
141
133
128
132
140
144
137
129
127
136
145
147
143
142
142
146
146
144
140
142
147
150
151
153
157
159
154
140
148
153
150
145
141
140
144
144
141
142
149
159
169
170
158
141
130
131
139
147
150
148
141
135
131
135
139
137
126
119
123
136
150
157
151
143
136
131
135
144
152
153
146
139
142
149
160
164
160
125
128
141
147
147
148
154
161
159
151
147
151
155
156
158
154
143
132
132
139
146
148
146
141
140
141
144
143
141
134
129
138
149
158
156
148
137
131
130
136
142
144
145
146
145
145
145
143
144
143
133
129
134
141
144
148
153
159
156
148
142
143
144
150
156
160
153
142
135
138
145
142
133
132
142
149
147
138
131
132
140
144
142
139
135
134
133
130
131
136
145
148
145
140
142
144
144
143
140
133
139
134
133
138
139
140
140
141
143
142
136
132
131
134
141
145
143
139
136
139
140
136
131
133
145
149
143
127
123
130
139
139
129
125
129
133
135
129
126
132
145
152
142
125
114
121
139
151
147
136
133
135
137
136
135
132
131
135
140
138
132
125
123
122
121
122
126
131
137
139
141
138
138
141
143
142
140
138
140
139
132
129
132
135
138
134
130
127
128
130
130
130
127
123
118
124
134
143
139
131
129
133
136
135
130
127
127
135
138
136
131
128
124
122
122
127
131
133
132
132
136
143
144
139
135
136
142
149
147
135
124
122
130
134
132
120
119
124
132
131
127
123
126
133
138
140
137
137
131
127
129
129
133
134
130
125
123
130
135
136
134
130
125
121
124
135
141
136
126
120
125
131
133
125
124
127
131
129
121
115
112
116
116
112
111
113
116
115
115
120
128
135
132
130
129
135
137
137
136
136
125
128
131
134
132
128
125
124
128
133
137
137
130
122
125
127
127
125
123
122
124
124
123
120
119
119
117
114
110
110
111
114
114
105
105
111
119
114
108
112
126
134
133
127
125
125
128
131
135
138
116
124
130
131
130
127
125
123
122
128
135
141
137
131
127
127
122
120
124
125
124
123
126
129
132
132
132
130
129
128
125
128
128
121
115
117
124
135
139
137
132
131
132
135
137
136
130
125
123
123
117
123
129
133
130
126
125
124
131
134
134
133
127
124
126
128
132
134
133
126
117
111
115
125
132
136
134
131
129
130
133
138
141
138
126
115
120
138
159
160
142
126
119
125
136
142
139
129
122
115
132
125
126
133
137
136
134
135
140
138
129
118
111
114
123
129
133
136
132
125
116
110
113
120
126
124
118
115
118
121
123
125
128
130
126
118
120
130
143
151
142
129
123
121
126
133
140
142
137
129
137
120
116
123
134
140
138
137
134
131
126
122
124
126
126
129
130
133
129
126
124
124
124
124
122
122
118
118
122
124
125
120
117
117
122
126
129
129
124
124
130
138
141
133
125
122
127
136
137
132
133
126
122
123
127
132
135
135
133
134
138
143
138
126
116
118
125
131
137
136
132
123
115
111
116
121
128
131
135
139
140
135
127
120
119
124
130
130
123
114
116
125
131
131
126
122
124
126
126
120
137
137
139
139
135
135
136
137
135
137
137
134
127
116
107
109
116
125
134
137
132
120
109
108
111
115
116
123
131
137
140
137
133
126
122
124
125
127
128
124
120
118
121
128
131
134
132
129
127
125
134
133
132
132
135
137
137
135
132
127
125
122
122
119
114
111
115
124
130
128
124
118
119
121
118
110
100
103
116
121
120
121
129
140
140
128
116
119
130
139
141
136
135
132
132
126
119
118
127
137
125
117
122
133
138
140
144
152
159
153
147
149
153
150
138
134
143
149
139
127
125
142
162
161
144
122
115
120
125
132
139
143
145
143
140
140
137
129
121
120
128
136
131
118
116
123
130
128
120
123
125
125
129
132
133
138
144
149
146
138
135
146
164
167
154
138
135
136
136
129
128
137
147
156
151
142
135
131
130
133
139
144
143
138
135
135
136
133
131
133
142
145
133
116
116
128
138
133
120
117
144
150
149
143
144
154
154
143
128
123
135
155
165
157
138
121
116
122
132
136
137
137
143
155
161
155
144
136
138
142
144
144
140
136
134
134
139
143
144
142
147
153
153
141
130
123
126
137
148
148
149
161
157
147
145
149
150
143
135
134
141
153
149
136
118
110
115
125
130
134
136
141
151
161
161
150
138
135
139
147
147
144
139
136
133
132
135
139
143
136
135
139
150
155
144
129
122
129
146
152
153
160
158
151
143
142
147
151
152
145
137
139
144
145
142
138
137
131
128
125
134
145
154
158
151
145
139
140
143
148
148
144
139
138
137
131
130
132
138
136
124
115
116
127
141
147
141
131
125
127
153
158
155
149
143
139
141
146
146
140
135
137
151
163
162
151
139
130
130
134
141
144
144
146
147
144
141
140
139
137
132
128
135
146
154
148
132
126
129
137
140
128
115
115
129
144
148
138
128
124
144
145
143
140
142
141
139
132
131
132
135
141
150
153
147
137
131
132
139
144
144
143
144
146
145
141
135
129
127
127
122
117
119
131
140
136
123
115
121
135
146
143
137
128
126
129
129
133
132
134
136
134
138
142
150
153
149
140
136
139
142
145
140
135
133
136
141
141
140
141
148
157
157
151
143
138
132
129
125
127
129
130
129
128
124
120
119
120
129
135
138
140
139
140
137
130
124
119
118
119
140
136
142
147
150
151
152
149
143
140
141
143
140
138
143
148
148
143
140
142
147
151
148
143
141
143
145
143
134
127
126
132
141
140
133
130
134
142
146
145
138
131
130
138
144
145
135
123
116
116
141
143
146
145
140
140
143
141
134
125
126
129
135
140
145
147
145
144
147
144
137
125
122
132
144
152
153
149
138
127
121
127
136
143
142
140
141
146
150
148
143
135
130
131
139
146
146
137
130
130
141
143
144
144
144
143
143
140
133
126
125
124
126
129
132
134
137
143
150
150
143
134
133
140
146
147
144
140
140
141
141
143
148
150
151
146
140
136
137
140
146
147
139
130
125
131
137
138
132
128
144
147
157
160
158
152
144
140
140
139
138
136
132
131
129
135
141
144
144
143
142
143
142
136
132
130
133
141
147
151
152
151
147
143
139
134
130
129
133
138
146
148
141
128
114
109
118
129
130
124
137
148
158
160
154
145
141
138
137
135
138
141
144
145
144
146
149
146
140
132
126
122
121
119
124
129
138
144
147
145
141
132
126
121
121
122
127
129
130
132
135
136
130
115
99
94
106
125
132
126
132
128
127
134
142
145
143
135
131
133
140
144
141
144
148
150
146
141
137
134
129
125
123
131
140
142
141
139
136
134
129
127
125
130
137
136
130
129
127
129
135
135
127
113
102
106
119
133
135
129
144
128
119
131
150
157
146
131
132
146
157
149
133
129
138
148
144
134
132
138
146
148
147
148
146
139
129
128
131
132
128
129
138
154
157
142
124
118
124
130
137
144
143
136
131
132
136
138
137
130
160
147
137
140
150
150
141
130
133
144
151
143
127
125
140
158
158
143
133
133
143
147
143
134
130
124
123
131
138
140
134
131
135
143
144
129
116
107
112
123
135
144
149
147
138
132
132
135
138
133
151
155
153
145
131
125
130
136
136
133
134
140
142
141
140
150
159
152
140
130
126
128
129
131
133
134
130
130
136
142
145
142
134
133
141
146
148
143
135
130
133
136
140
138
135
129
126
134
141
143
131
140
149
147
130
119
129
140
141
135
134
148
157
152
139
133
140
146
139
130
125
128
136
141
140
135
125
123
124
135
143
140
131
127
135
150
162
166
160
150
141
133
132
135
139
143
139
137
140
141
132
128
129
132
131
134
139
145
146
142
139
142
146
148
143
138
136
133
130
131
136
138
136
131
125
119
116
117
124
131
133
128
121
116
119
125
132
137
138
134
132
130
131
134
140
146
148
142
131
126
142
130
120
115
127
141
150
150
147
144
138
131
127
134
144
148
141
133
131
134
137
131
125
124
127
131
132
133
132
129
129
129
134
135
134
135
135
132
123
114
113
120
131
136
139
139
143
147
144
139
142
141
129
117
122
136
149
150
145
138
138
140
137
134
133
135
139
140
141
137
129
122
122
127
133
140
141
138
137
132
125
127
136
146
148
144
139
142
142
136
127
123
131
138
142
143
145
154
157
152
135
136
130
122
123
132
143
144
135
130
137
151
156
147
133
131
142
155
156
143
133
127
130
134
134
129
128
135
142
142
137
130
130
135
136
134
133
138
146
152
148
144
142
142
145
145
143
140
141
144
137
133
130
126
129
132
138
139
134
132
136
146
151
147
138
139
146
149
148
141
135
134
135
134
131
124
124
132
144
154
153
145
134
130
131
135
137
136
133
135
144
153
155
143
131
125
130
134
135
131
140
135
136
136
135
135
136
139
137
135
134
134
134
135
132
128
122
121
122
126
133
136
137
132
125
122
127
140
150
148
139
136
140
145
140
137
136
139
138
135
139
147
150
140
126
122
133
146
146
133
126
118
122
126
133
139
143
142
138
133
131
132
134
132
127
120
116
117
125
133
139
143
145
143
135
127
130
142
146
133
114
113
135
153
150
135
126
134
148
152
146
140
135
134
135
137
136
135
131
130
122
115
112
118
127
133
139
141
137
133
129
127
123
125
125
128
127
130
136
142
143
138
139
142
143
130
118
121
128
125
114
106
113
128
138
139
135
140
149
150
143
132
125
127
135
136
126
113
113
124
133
136
134
130
126
120
119
123
126
128
121
114
110
114
126
129
129
131
134
133
126
116
117
127
136
131
119
115
118
124
127
119
114
120
134
149
152
144
134
129
126
122
115
111
116
120
123
114
108
105
131
134
136
134
128
120
115
114
118
123
122
121
123
125
129
128
128
130
132
129
117
108
109
116
123
129
128
128
128
130
131
133
132
130
133
137
136
129
126
123
122
115
107
100
105
117
125
123
113
100
121
120
121
124
128
129
127
127
130
137
140
144
145
142
135
126
118
120
126
130
133
133
128
124
119
118
121
124
125
128
131
132
128
121
116
116
120
126
129
133
127
122
114
110
110
115
117
120
118
124
125
123
118
121
125
126
126
125
129
139
152
157
152
140
132
124
116
109
115
128
145
156
153
141
128
122
121
123
120
119
117
118
119
119
118
118
119
123
131
135
134
128
123
120
120
118
116
117
119
129
140
139
129
123
123
123
122
117
120
130
142
146
142
133
131
127
121
119
119
127
132
135
133
132
132
138
140
141
134
122
118
123
133
136
129
124
120
122
128
133
136
135
131
132
133
134
128
119
117
122
146
145
137
127
123
132
138
139
136
137
140
141
141
142
144
144
141
136
137
136
130
121
118
122
130
135
138
138
135
133
135
142
144
135
128
128
138
143
144
143
145
145
141
137
135
137
137
132
132
136
129
133
130
125
126
137
152
155
151
145
141
141
141
141
145
148
144
137
133
134
139
144
146
140
132
123
119
123
132
134
136
141
141
133
131
139
151
157
151
144
136
137
140
144
143
139
135
135
147
155
128
128
122
124
132
142
148
144
139
140
139
137
126
120
125
136
140
135
129
131
142
153
155
145
135
130
135
142
140
134
126
127
138
146
145
141
141
142
144
138
131
130
141
153
157
147
136
134
136
141
146
144
140
140
141
142
144
141
139
139
138
135
130
130
134
137
136
134
136
141
146
145
137
128
131
142
154
156
147
130
122
124
132
139
144
144
143
143
148
153
155
153
147
144
140
138
136
135
134
128
149
152
152
146
140
141
145
151
149
142
138
139
146
151
149
139
133
130
134
139
143
137
133
129
129
132
139
144
146
143
140
137
135
137
140
146
150
152
153
157
158
152
137
123
114
117
125
133
136
135
136
138
138
136
137
143
153
155
148
141
140
145
150
150
144
138
133
131
130
128
130
133
134
132
125
122
127
140
149
152
153
153
150
144
138
138
141
144
140
137
134
132
134
133
133
129
126
132
141
150
136
134
132
135
141
146
150
149
145
144
151
155
157
156
152
151
149
143
137
138
141
139
133
128
128
136
140
141
138
138
145
151
146
138
131
134
138
138
132
131
134
140
146
149
147
144
140
143
147
150
138
137
136
137
140
138
132
130
135
141
148
147
146
144
145
147
145
139
138
139
141
138
134
136
144
150
145
136
132
134
136
134
126
125
133
144
147
141
133
132
141
146
144
139
131
132
138
144
146
140
137
135
134
135
134
133
130
130
133
136
134
131
133
132
131
130
130
134
137
137
134
134
137
142
142
136
130
132
138
133
121
111
118
134
146
145
144
143
144
141
136
133
139
138
135
133
135
140
137
131
129
127
129
131
130
131
138
143
141
135
129
128
130
132
132
134
136
142
143
137
133
132
136
138
132
125
124
129
132
122
113
116
135
151
151
137
133
139
147
143
135
132
137
144
148
146
142
137
131
127
124
126
132
134
131
127
128
133
139
136
132
127
124
124
130
134
140
140
138
132
127
127
127
128
127
128
126
123
121
122
127
138
145
141
134
128
126
127
130
138
142
137
128
122
130
140
142
134
129
128
133
133
134
136
133
126
120
120
126
132
130
123
118
120
127
131
127
124
125
127
121
111
108
112
121
125
124
120
120
129
136
138
129
118
116
121
122
114
111
124
138
136
123
112
117
127
132
128
127
133
133
133
132
130
128
127
123
120
123
126
127
124
122
127
132
129
121
118
124
126
118
108
109
119
128
127
124
121
122
126
125
124
117
115
114
117
122
121
124
125
128
132
133
131
129
124
121
121
127
135
125
126
127
125
126
127
126
124
130
136
137
132
123
116
113
114
119
128
133
128
120
116
120
124
125
124
123
125
123
117
113
116
124
127
121
116
121
132
141
134
125
123
125
127
118
109
108
116
124
129
139
130
122
124
129
133
129
126
129
136
138
132
122
106
100
104
116
126
129
125
124
123
122
120
119
118
121
130
132
126
119
118
123
126
120
117
121
130
140
138
131
128
125
118
106
102
106
117
127
132
149
126
113
119
129
132
129
124
125
124
124
123
126
126
124
121
116
112
115
124
130
128
122
117
117
123
129
132
135
135
133
128
120
113
115
120
125
126
123
121
126
129
129
123
117
116
121
129
129
124
127
118
116
121
125
122
122
125
127
128
125
124
130
135
136
131
117
109
113
125
134
132
118
110
113
123
130
125
121
124
132
133
123
112
112
120
127
120
111
102
106
114
120
123
126
133
137
133
122
104
117
124
134
137
135
130
126
129
130
132
132
130
128
129
131
134
132
124
117
123
133
134
127
115
111
120
127
125
118
113
116
124
128
122
115
111
109
110
110
112
118
123
124
123
124
132
136
131
122
119
134
133
133
131
131
131
130
128
126
125
129
130
132
131
130
135
135
130
120
121
126
131
128
119
113
117
121
122
121
113
114
124
135
140
133
116
101
101
112
126
138
142
135
124
119
121
125
129
132
139
129
134
138
140
139
137
137
144
147
151
157
164
163
151
135
131
138
150
153
148
144
145
152
157
152
138
121
115
119
125
125
118
116
128
140
145
138
127
121
126
139
146
141
131
128
133
139
137
134
138
123
129
133
132
131
136
148
156
157
155
154
155
154
147
133
128
134
141
144
145
145
146
149
151
147
142
139
136
134
136
134
131
131
134
138
136
131
125
126
135
145
146
137
129
129
134
137
133
132
137
121
129
131
128
131
137
144
150
148
148
147
143
137
129
123
127
133
141
143
144
145
146
146
141
139
139
141
144
147
145
141
141
142
139
136
132
135
143
147
145
133
121
118
125
132
134
137
138
147
149
127
148
154
148
140
134
133
135
136
139
144
152
151
136
124
122
133
140
139
138
140
147
148
145
139
136
139
147
148
145
139
135
133
131
129
131
139
153
158
145
131
122
129
138
137
132
128
133
147
152
156
166
168
161
148
138
137
134
133
135
140
149
152
147
140
136
142
139
134
134
140
150
153
147
141
141
146
151
155
151
146
140
135
132
131
133
138
145
143
140
132
130
134
138
137
131
124
122
127
135
154
154
150
148
143
140
140
142
145
141
138
133
134
139
145
150
150
146
141
142
146
149
147
145
142
144
146
145
146
149
147
145
142
142
145
142
133
123
121
121
122
115
111
119
134
142
136
130
129
133
141
139
140
140
141
141
144
149
154
149
141
134
135
138
141
143
148
150
154
155
149
141
132
130
138
142
139
131
129
138
147
148
142
138
136
132
120
114
116
125
126
119
116
124
135
140
134
130
134
141
146
140
137
139
142
145
145
144
142
144
147
147
148
149
146
143
140
139
141
149
152
148
137
128
126
128
128
126
123
135
147
156
154
146
133
125
120
122
134
145
151
152
153
153
147
132
120
116
123
137
146
144
140
140
143
144
137
130
127
136
141
142
142
150
158
156
141
127
128
142
157
160
153
141
134
131
133
138
139
138
133
134
140
144
142
136
134
139
144
142
140
143
151
158
155
143
123
115
119
129
138
143
152
160
165
161
148
135
129
127
129
131
135
145
153
150
140
135
143
153
159
154
150
149
147
146
147
157
162
148
128
112
114
126
136
141
144
146
146
137
125
121
128
140
150
145
133
120
119
126
137
134
142
155
164
169
165
156
144
135
134
136
141
139
132
127
132
142
153
157
152
148
148
150
146
143
144
146
149
144
137
130
135
141
141
144
146
148
148
144
138
136
136
133
123
116
117
122
122
125
138
135
139
141
141
143
149
156
161
160
153
145
140
131
124
125
137
147
149
141
135
139
145
146
139
131
131
133
130
129
130
138
143
142
138
136
138
136
133
129
127
134
136
127
108
97
106
126
135
131
142
151
156
150
140
132
136
143
153
154
150
145
142
141
141
143
146
146
139
133
126
129
138
139
138
134
134
138
138
135
133
130
126
125
123
124
126
127
124
115
113
119
124
125
118
114
126
141
147
136
150
150
147
143
141
145
147
140
132
129
137
147
155
156
150
147
141
137
135
134
136
138
137
136
137
138
140
143
147
147
148
148
147
145
138
133
130
130
129
126
124
122
126
128
128
129
128
135
134
131
142
137
131
131
139
146
146
139
130
133
146
153
147
138
138
144
147
140
135
137
142
145
137
134
136
138
143
148
151
149
145
147
155
162
158
144
133
130
131
126
125
124
127
131
132
131
126
119
119
123
141
148
152
149
146
140
135
130
131
138
146
143
135
130
141
160
164
154
138
132
131
133
133
135
137
139
144
151
156
151
142
133
134
141
143
137
129
127
129
127
128
125
126
132
135
134
133
126
122
123
144
156
169
169
156
138
129
130
131
131
131
135
141
147
155
161
162
153
142
132
128
129
131
138
138
133
128
129
141
150
150
144
143
145
149
144
138
137
137
139
134
125
124
130
133
133
124
120
121
124
134
140
156
160
147
131
130
136
141
137
133
140
149
153
142
137
139
148
149
145
136
129
128
131
131
126
117
117
126
137
140
142
145
152
153
145
137
139
147
150
140
126
117
124
130
122
103
95
108
124
138
136
138
144
139
133
134
140
147
147
145
145
144
142
138
136
139
146
149
145
135
123
119
122
126
127
128
131
137
137
130
124
126
129
129
124
121
127
135
143
142
139
131
131
132
131
121
113
113
128
144
140
133
129
137
140
138
137
139
148
155
153
142
136
144
148
148
145
141
133
123
116
120
128
133
129
127
130
136
139
138
138
140
137
129
122
120
123
124
128
134
146
152
149
145
146
148
144
135
134
150
144
133
127
137
148
148
139
140
146
155
155
144
134
133
137
138
141
141
135
131
132
137
137
130
119
117
127
137
142
141
144
148
145
133
123
123
131
136
133
131
133
144
154
157
155
149
142
136
136
145
142
135
132
138
144
148
148
142
137
135
137
141
138
133
130
135
141
144
146
148
150
147
135
116
104
108
125
139
143
136
127
121
125
129
132
138
142
145
142
133
130
134
143
155
154
146
140
139
141
131
137
143
146
141
137
144
146
143
128
116
117
130
141
142
138
136
137
138
141
144
144
139
130
118
110
111
123
140
148
142
127
113
115
129
142
145
139
129
122
125
130
138
140
140
142
142
143
143
143
129
134
143
149
150
145
145
148
146
139
126
120
124
132
137
137
132
127
126
128
130
129
128
129
129
128
133
137
142
138
132
129
134
138
139
134
131
129
121
115
116
129
138
140
136
131
137
140
134
128
136
129
127
128
132
134
139
145
147
146
141
134
129
131
135
138
137
132
131
133
133
130
132
135
138
136
137
141
139
127
116
122
144
157
148
130
123
132
144
143
139
135
137
139
138
137
137
133
128
127
146
140
128
121
116
118
125
135
141
142
139
135
128
129
132
135
132
131
133
139
143
141
140
141
142
134
124
125
132
134
132
136
148
157
152
138
133
134
142
146
143
139
134
131
131
129
125
120
125
135
147
144
138
130
123
123
128
133
135
136
135
132
124
122
117
116
116
120
130
136
141
138
136
138
140
135
126
123
128
137
147
150
150
148
145
143
136
130
125
125
129
132
127
123
123
125
127
126
124
121
136
133
129
130
133
135
136
134
130
128
131
135
137
133
120
114
114
120
131
134
129
123
121
129
137
140
133
121
115
118
128
139
144
138
131
128
131
127
124
124
125
127
123
120
125
140
148
144
126
115
137
134
129
129
130
137
141
142
136
130
130
137
148
149
137
123
115
119
130
132
125
118
120
128
137
138
131
117
110
112
120
125
123
115
108
110
115
121
123
124
125
126
123
121
124
128
130
132
128
126
137
135
122
117
123
134
140
139
133
130
132
139
144
143
136
128
119
118
120
122
123
122
124
129
133
136
136
138
137
131
120
114
107
105
105
109
114
117
119
121
123
123
123
123
114
105
100
103
113
125
133
126
112
108
119
133
133
125
116
121
130
135
133
131
131
134
132
126
122
119
120
122
121
117
116
123
138
146
143
128
118
120
132
136
127
118
117
127
132
131
124
122
123
126
124
119
113
106
110
114
136
138
134
127
128
131
133
127
120
120
124
126
127
132
137
140
136
129
124
127
129
129
123
115
110
117
125
133
129
118
119
141
158
152
127
112
117
132
138
135
126
123
128
131
136
139
136
126
114
112
131
142
150
148
138
132
137
138
136
130
125
128
127
129
131
131
125
120
121
127
139
146
143
132
126
123
126
131
131
131
137
147
146
131
108
103
118
132
134
122
117
124
137
140
139
137
135
132
128
120
121
124
132
140
139
135
134
137
138
140
137
130
124
120
122
125
125
120
117
127
140
150
147
138
130
135
138
138
133
133
140
147
142
129
120
119
125
133
130
119
115
124
137
142
141
134
131
133
135
134
132
125
128
133
137
134
134
137
142
145
139
128
118
115
121
131
140
139
136
139
141
142
137
130
132
141
148
142
134
134
143
150
150
141
135
131
130
133
134
137
138
137
136
134
133
128
127
125
127
132
151
144
139
132
128
131
135
140
145
140
132
127
125
126
129
133
144
153
150
141
134
134
141
144
137
135
135
139
143
147
146
145
138
131
127
133
137
140
140
142
144
141
137
134
132
130
129
129
131
133
150
145
134
125
126
134
137
135
130
127
132
141
150
145
133
129
136
143
143
134
127
134
144
145
133
121
122
136
145
148
142
137
133
129
128
135
144
148
144
134
128
130
137
142
139
135
132
140
152
159
145
139
131
131
139
140
132
125
121
130
143
155
157
148
132
125
128
132
134
134
137
139
138
130
123
126
136
143
145
140
140
141
142
136
135
140
149
150
141
131
125
128
135
143
141
132
127
130
150
161
140
136
131
133
138
133
127
124
132
143
150
150
140
130
125
127
133
134
133
134
137
138
137
135
133
135
139
142
146
147
144
133
123
123
135
148
152
148
140
134
132
131
136
142
142
136
128
127
132
137
138
132
126
123
129
135
141
139
135
135
136
139
139
139
137
139
135
132
129
126
126
130
137
140
135
124
119
125
138
139
130
115
113
122
136
141
145
143
138
133
131
133
138
140
139
134
130
127
128
131
131
126
125
128
141
154
160
150
133
119
118
128
145
154
153
144
133
126
128
131
128
128
131
130
126
118
113
118
123
122
117
124
136
144
143
134
134
135
132
130
130
134
140
138
130
122
121
123
124
131
128
127
132
141
146
144
140
138
138
135
130
128
135
143
148
139
127
123
130
133
134
127
127
128
130
131
128
126
125
126
130
139
144
142
139
139
137
134
128
130
134
136
133
130
130
131
126
118
117
126
142
136
133
135
132
124
119
127
144
156
152
140
131
138
142
136
125
122
128
131
124
116
117
125
132
131
128
125
128
138
139
134
125
120
126
136
134
131
132
136
135
125
114
118
136
147
143
130
123
128
146
138
132
126
125
127
127
135
144
146
136
126
127
135
143
136
129
127
130
131
120
111
113
123
127
124
121
123
129
132
131
125
121
118
119
120
124
128
130
129
121
112
109
115
126
131
129
129
132
136
131
131
124
120
123
128
131
129
123
122
122
126
127
130
131
132
133
138
137
134
128
126
127
123
119
115
120
132
135
126
116
118
124
129
126
120
124
127
125
114
110
115
123
123
113
107
107
116
127
132
121
116
111
116
124
127
121
108
105
117
134
146
141
125
116
122
133
140
138
132
131
135
133
123
117
119
129
140
138
126
118
118
125
128
124
123
124
123
116
106
111
119
130
125
119
115
116
116
119
122
118
108
110
125
137
134
120
107
107
119
131
130
124
119
118
124
124
125
125
128
131
125
115
109
115
127
132
128
124
124
132
133
127
121
121
123
123
118
112
109
113
117
118
122
128
135
136
129
118
111
115
115
120
130
136
130
120
116
118
120
117
109
107
115
123
125
119
112
113
123
132
126
112
105
111
121
121
113
109
120
135
140
131
123
125
129
129
123
116
114
115
115
115
121
127
134
135
128
120
111
115
115
112
112
115
119
121
120
119
119
120
125
127
128
126
126
127
123
116
122
136
146
142
126
115
117
121
122
121
120
127
135
134
130
124
126
126
121
119
119
126
132
129
122
119
123
127
125
122
124
125
119
112
110
116
125
131
128
121
121
129
138
143
134
127
126
127
127
126
134
147
153
146
135
128
129
131
128
129
130
136
141
135
127
117
113
112
115
118
121
127
131
128
120
122
126
129
130
128
132
142
151
149
144
141
143
142
138
138
139
142
143
142
141
138
132
126
127
136
147
147
137
132
146
160
160
147
136
139
145
142
131
124
133
145
152
152
153
153
150
146
144
141
141
139
132
124
118
124
136
149
152
142
131
127
131
139
147
150
152
148
145
141
137
132
130
128
129
136
143
145
139
131
131
138
143
148
146
148
147
144
137
133
139
142
145
144
141
142
137
131
125
129
134
140
135
128
126
132
141
125
121
122
127
131
135
137
144
147
149
143
137
128
124
124
133
141
145
143
141
140
136
129
122
122
139
151
157
152
145
138
140
147
148
139
130
127
138
142
135
118
104
110
129
144
147
139
134
137
141
117
122
134
144
144
142
136
135
135
137
138
138
141
141
140
145
152
152
145
140
135
131
127
127
132
140
151
154
150
137
132
138
148
150
138
127
126
140
155
153
140
130
131
141
149
147
138
132
134
138
147
147
145
143
137
133
132
133
135
138
138
135
137
139
144
152
158
155
146
141
136
131
129
132
137
143
146
147
147
142
137
138
141
140
134
131
132
140
145
150
153
158
162
160
152
141
133
131
134
140
144
143
139
137
133
129
132
141
154
159
150
133
123
124
135
149
155
151
144
140
142
139
134
134
139
142
142
137
140
147
155
155
144
135
133
137
141
140
132
126
125
128
138
149
152
144
137
131
135
139
135
138
141
143
140
137
138
150
162
167
160
148
138
136
134
134
138
138
142
145
145
143
137
135
140
143
142
134
129
146
165
172
157
136
131
139
148
151
139
124
111
106
116
136
151
149
132
120
127
138
152
152
145
141
141
142
139
135
138
142
147
150
153
151
142
130
123
129
142
149
150
149
147
147
144
139
134
131
135
147
159
161
149
135
130
137
149
153
147
138
129
127
131
136
136
129
119
121
132
151
149
145
138
139
150
151
138
125
124
131
133
130
132
141
145
140
130
130
141
150
152
150
153
155
145
131
121
132
152
160
152
136
126
126
131
136
137
134
129
125
126
129
132
131
121
115
118
129
146
156
130
132
141
152
162
157
144
136
140
145
140
130
124
128
136
140
139
140
144
143
139
133
138
143
140
128
125
136
153
160
149
132
125
127
131
132
125
121
116
114
113
117
125
131
133
128
128
131
135
138
129
130
137
144
145
142
140
144
147
149
151
151
150
140
131
129
140
149
148
135
125
128
137
142
137
134
134
140
139
139
137
138
142
138
130
121
122
125
131
129
124
123
132
142
143
136
133
134
133
127
128
130
130
127
121
120
126
136
146
150
152
156
156
145
132
129
141
155
155
144
133
139
152
153
145
137
139
141
135
126
123
130
140
142
135
127
125
129
128
119
113
119
132
142
143
135
135
144
147
139
124
136
143
139
131
127
132
138
147
153
148
143
139
137
138
139
142
151
155
155
150
147
148
146
144
140
141
140
140
139
140
143
144
145
143
140
137
135
129
117
108
106
120
137
145
146
144
148
151
151
139
150
152
142
139
143
147
145
138
134
137
140
141
141
140
145
149
152
152
151
146
138
127
123
130
135
140
139
141
152
162
163
155
143
134
133
136
140
145
137
125
117
119
131
143
146
142
136
139
147
141
148
140
129
125
135
145
141
127
123
137
153
157
146
141
148
160
158
148
134
123
116
109
111
126
137
143
142
140
139
142
142
136
131
126
123
128
132
133
127
122
117
118
119
119
122
121
118
121
130
130
135
137
133
136
139
143
140
131
133
145
156
158
148
141
143
148
146
137
126
115
110
112
126
144
152
152
145
140
137
135
134
135
137
137
133
129
129
127
124
119
116
108
107
113
123
131
128
122
123
132
132
140
152
157
152
145
140
138
138
141
143
146
147
142
136
132
135
138
136
131
127
129
143
150
150
139
132
138
148
154
158
160
158
148
132
120
123
132
134
128
118
110
117
130
141
141
133
123
127
141
141
147
157
154
140
135
137
139
136
131
133
140
144
140
132
129
134
143
149
144
138
135
137
138
135
135
136
145
150
152
155
160
159
143
122
107
109
125
131
127
122
121
126
127
118
107
106
118
129
155
156
158
157
146
134
133
138
143
139
136
140
144
147
144
134
130
133
139
140
134
126
122
127
130
132
140
150
155
150
140
136
139
140
135
128
122
121
122
122
126
134
134
127
112
98
90
97
115
128
152
152
154
154
155
151
143
137
132
135
144
149
148
150
149
146
138
134
134
129
122
118
120
127
131
127
122
129
140
147
144
143
140
133
129
132
136
137
135
132
142
153
153
138
119
115
118
121
119
124
150
147
142
146
153
149
139
128
130
140
145
139
127
125
134
141
140
135
130
129
130
134
140
140
130
123
121
128
137
142
143
145
143
130
121
121
132
141
143
143
144
148
144
133
121
117
120
120
117
113
145
147
150
151
145
134
125
129
142
143
136
119
111
116
127
132
134
131
128
130
136
145
148
139
128
123
130
141
144
139
128
120
118
119
125
130
138
142
147
146
139
130
121
115
112
115
119
121
121
117
128
139
159
166
155
139
133
140
145
143
127
122
128
139
144
142
138
138
137
136
134
133
132
129
124
126
128
133
139
141
132
120
114
124
137
145
144
140
140
141
138
132
127
127
130
133
136
138
138
134
119
132
147
158
155
147
144
145
145
146
142
138
138
143
150
153
150
147
143
139
133
128
123
128
133
133
129
127
126
131
135
139
142
143
143
136
134
135
135
130
126
132
139
148
152
145
140
135
133
134
129
140
142
140
130
125
125
131
143
150
150
138
126
125
137
149
148
140
135
133
133
127
126
131
140
142
138
131
124
122
126
138
149
152
138
129
129
135
138
129
121
124
132
135
136
134
129
129
130
133
143
152
150
138
121
115
119
131
141
146
144
136
126
125
135
140
136
129
126
132
133
130
128
132
141
144
140
137
135
134
138
146
152
150
142
132
131
131
126
125
127
133
132
126
116
110
113
125
139
147
139
141
138
135
135
141
146
144
140
137
139
139
138
136
137
138
136
133
135
139
143
140
133
132
137
138
138
141
148
152
152
148
143
135
129
133
132
128
123
122
130
140
143
137
126
121
121
127
137
143
135
129
125
132
142
151
152
146
141
135
137
138
138
135
135
135
137
135
137
140
143
140
138
138
137
138
135
134
134
134
130
128
129
128
128
132
135
138
135
132
131
134
138
135
135
137
137
135
134
135
147
151
149
144
137
133
135
142
145
142
133
127
133
137
135
127
125
132
136
135
130
126
133
143
148
141
133
124
121
118
120
124
133
141
141
141
137
136
134
131
130
131
133
132
128
129
132
137
136
133
149
151
146
137
126
124
129
139
145
139
129
125
131
140
139
132
129
135
142
136
121
112
119
136
145
141
135
135
139
141
139
135
135
137
138
139
137
135
128
123
124
128
133
134
130
125
124
129
133
128
131
124
118
118
127
136
139
137
133
129
126
125
129
134
139
141
141
140
142
136
124
118
120
125
125
126
129
134
137
131
125
126
130
133
127
128
133
138
134
128
121
124
129
134
133
134
132
128
125
123
124
121
122
129
136
141
136
127
123
122
123
122
120
121
129
135
139
134
129
127
128
128
125
124
123
127
133
132
117
98
97
118
140
142
125
108
107
118
124
123
121
125
128
127
124
125
127
125
116
114
125
125
134
139
137
124
118
116
119
119
115
112
110
110
117
127
132
131
127
126
129
131
129
128
133
140
142
133
117
109
116
134
141
133
113
96
95
104
111
110
117
127
136
135
122
116
123
125
120
111
122
121
129
139
133
122
113
115
121
122
116
113
113
117
124
130
133
130
127
128
136
137
134
130
127
133
131
124
119
129
144
151
140
123
110
108
115
122
119
113
114
123
132
136
131
128
129
133
131
130
122
121
128
136
136
129
126
130
136
134
126
119
119
123
128
132
133
126
118
121
129
140
145
137
127
127
127
124
123
131
146
155
152
139
129
123
121
123
122
121
120
121
123
130
133
133
128
125
128
136
134
133
134
134
131
130
129
134
140
138
131
129
131
133
132
133
136
136
129
123
127
139
154
153
140
131
131
133
128
122
120
126
137
143
140
133
126
122
119
122
126
133
141
146
144
138
129
125
126
126
137
132
135
137
139
133
128
122
124
127
131
137
146
143
136
132
138
146
147
138
133
135
146
149
141
134
137
137
130
114
104
106
118
129
132
135
134
136
134
127
128
131
142
147
145
136
130
127
128
124
139
133
136
144
151
142
130
122
126
129
132
134
138
135
126
120
126
135
137
134
133
134
136
134
131
134
140
140
132
124
122
128
133
136
135
133
132
135
137
135
131
127
128
134
136
131
122
113
115
122
141
138
139
142
138
132
133
136
143
144
140
131
126
124
122
125
133
137
134
129
129
135
137
136
132
130
132
139
144
147
147
143
139
139
142
139
132
122
123
131
134
134
134
142
148
144
126
111
108
117
137
138
134
125
118
119
131
136
138
135
135
135
135
135
139
144
145
144
143
142
143
140
140
141
137
133
131
134
142
148
148
144
139
138
143
148
150
139
127
124
127
132
136
141
146
145
139
128
124
131
128
132
129
123
122
132
140
136
127
119
118
126
135
145
152
146
134
128
134
145
148
143
139
137
137
137
134
132
128
129
134
142
140
134
132
140
148
146
134
119
120
131
136
134
128
128
130
128
128
136
129
128
129
129
133
138
139
140
140
137
129
125
132
145
148
135
121
115
125
136
140
140
138
138
138
135
133
131
131
130
128
128
126
123
126
134
139
136
128
119
124
134
141
143
141
137
131
126
126
132
138
129
129
129
129
125
123
130
143
150
148
142
142
146
144
132
122
122
132
138
137
135
138
141
140
134
131
131
139
140
137
125
116
119
126
134
135
136
134
132
129
126
130
143
156
157
145
134
131
133
144
139
138
139
137
131
127
127
132
134
133
133
137
145
145
131
124
127
136
139
135
130
129
132
132
130
128
134
141
145
140
134
130
129
125
123
126
134
150
151
135
120
117
130
142
146
141
133
134
134
150
152
150
145
140
139
136
132
124
116
110
116
128
140
144
140
134
129
127
122
122
128
133
129
124
118
124
136
141
135
128
128
135
138
130
122
123
128
135
137
137
138
135
135
134
135
135
132
130
130
130
131
130
126
122
124
126
124
119
113
116
122
126
127
129
137
141
137
125
116
118
129
140
135
126
122
127
132
131
124
118
122
129
134
134
132
124
111
103
111
132
143
141
131
127
133
134
129
121
119
100
105
112
122
124
124
119
118
120
125
127
120
111
106
113
127
137
139
135
130
129
126
121
122
128
137
134
122
112
116
129
134
131
126
125
127
122
111
109
116
131
135
128
122
125
129
131
126
118
112
116
121
127
135
140
137
126
121
122
126
127
118
109
110
115
124
133
137
135
137
132
122
112
109
117
125
123
114
113
124
139
140
129
120
123
129
132
130
132
136
139
135
132
128
128
126
125
125
123
119
136
131
121
121
128
134
134
127
121
120
127
134
137
129
115
109
118
126
131
132
132
134
132
126
116
110
111
118
127
135
137
133
126
122
126
134
138
140
135
132
128
128
126
122
118
121
121
123
128
129
128
120
109
107
116
129
135
131
121
117
127
139
147
133
114
103
107
118
129
135
140
143
143
139
134
131
125
124
128
136
138
131
121
119
122
130
137
137
133
121
109
105
103
107
115
117
118
118
125
130
147
152
147
141
140
140
138
133
135
140
141
131
127
138
153
151
129
115
119
134
141
132
127
140
160
159
148
139
149
162
167
160
148
141
136
129
131
141
153
154
145
137
136
143
152
149
139
132
132
136
162
150
137
129
127
128
130
134
137
136
133
130
132
140
143
136
125
119
124
134
135
129
127
137
154
158
151
143
139
146
150
146
139
131
127
125
128
136
143
141
133
128
131
134
132
130
136
145
152
149
150
131
126
133
139
135
131
130
131
129
130
131
136
140
132
125
124
129
134
135
133
128
127
134
146
154
152
144
135
133
137
145
150
145
135
123
122
128
134
131
129
127
133
135
131
128
133
142
156
156
143
133
139
150
154
143
131
131
131
133
130
128
134
139
142
141
141
141
142
138
133
125
124
133
146
152
149
140
133
131
137
149
165
167
151
129
119
124
133
137
135
135
138
141
143
142
137
134
139
145
139
135
135
142
141
133
129
134
143
143
134
126
122
137
151
161
159
147
137
130
125
123
128
145
156
153
139
130
129
130
134
140
148
154
149
139
129
127
130
129
135
145
155
155
149
144
142
138
140
139
129
131
138
145
144
136
129
133
141
145
148
143
139
140
147
150
145
133
125
127
135
140
144
146
147
144
136
129
124
129
134
138
135
132
133
142
149
144
129
122
130
147
160
160
151
140
134
137
138
136
138
149
156
157
148
132
123
122
130
142
152
160
159
150
135
123
120
121
128
135
144
149
153
147
142
142
146
139
132
129
134
140
135
126
127
140
151
149
138
129
134
147
157
155
145
135
131
128
129
134
154
153
151
145
140
132
123
124
130
139
142
146
148
143
134
123
122
134
146
147
143
144
155
164
158
151
147
150
153
150
143
138
130
126
127
137
147
148
143
133
134
138
139
133
131
133
138
141
140
137
144
130
120
128
142
149
143
138
141
142
132
121
119
126
135
135
136
144
152
152
141
135
144
156
153
138
133
143
158
161
151
141
136
136
137
138
139
142
138
135
131
129
126
121
122
133
146
153
151
149
132
124
120
126
137
140
140
140
145
146
136
120
111
115
126
134
142
148
150
143
132
125
127
133
132
130
127
128
132
136
144
146
146
144
140
136
131
128
136
139
137
131
122
123
131
139
150
151
148
145
143
149
150
143
130
121
120
127
132
135
136
138
138
133
131
139
154
157
147
130
122
134
148
151
144
139
140
139
132
129
128
132
134
129
123
117
116
124
136
147
144
131
124
131
143
152
153
152
148
143
143
150
153
146
133
125
119
116
118
122
135
148
158
155
148
146
152
151
143
129
127
142
156
152
138
131
137
144
143
129
121
120
128
130
125
118
117
124
135
141
135
128
132
148
155
154
150
150
151
148
126
133
137
137
137
139
134
133
135
141
145
146
148
148
143
140
137
137
141
143
140
133
123
115
118
125
133
134
130
125
123
131
139
145
145
140
136
136
138
138
131
124
129
146
153
146
137
135
139
148
126
136
138
137
136
142
145
149
152
153
151
143
133
130
132
139
143
147
147
147
134
111
94
96
116
134
139
131
123
126
134
137
136
133
133
136
140
140
143
138
131
123
124
131
139
145
141
140
143
151
138
140
139
135
133
138
142
141
135
134
138
145
144
138
136
141
150
147
141
127
112
94
85
94
114
127
129
126
124
129
135
132
123
115
115
121
128
131
131
130
131
134
135
134
138
145
152
157
158
155
140
132
124
123
131
139
144
142
132
130
137
148
156
151
140
132
128
125
123
114
102
89
84
94
112
122
122
121
124
130
137
141
140
136
131
127
127
129
131
129
130
132
132
133
137
145
150
148
142
139
137
124
117
124
136
151
155
151
147
143
143
146
150
149
142
132
126
125
129
126
114
100
96
107
124
132
129
123
124
131
139
142
143
137
130
125
126
130
134
132
128
123
120
125
136
147
152
147
139
136
143
137
134
134
135
141
145
148
148
142
136
134
140
146
149
146
141
137
136
130
122
116
118
126
130
132
131
134
140
140
137
137
136
134
127
124
123
126
127
121
119
125
133
140
144
146
152
159
157
155
158
158
155
144
133
129
133
140
143
136
130
133
142
152
154
143
130
124
122
124
124
127
133
137
131
123
123
130
140
139
132
133
136
141
140
137
134
127
120
114
118
134
147
151
142
133
133
141
151
150
149
157
159
157
152
147
141
138
133
128
129
139
151
156
151
139
122
116
120
127
133
133
136
136
134
129
125
125
127
129
131
134
134
129
128
137
141
140
132
125
128
135
139
130
122
119
121
122
121
123
142
142
145
150
152
144
132
128
132
139
142
139
139
141
144
141
133
124
124
127
131
136
139
138
134
137
139
137
136
136
140
141
133
120
118
129
140
142
135
129
131
132
122
106
97
106
120
125
122
118
130
130
137
138
129
115
110
122
142
151
146
134
124
125
130
136
134
130
126
123
126
132
136
131
126
130
140
149
153
149
143
143
139
135
134
132
134
132
133
134
135
132
119
102
91
95
111
124
127
122
123
131
142
147
138
127
125
135
142
147
142
137
134
133
131
132
135
137
138
135
132
131
133
132
130
128
129
136
139
139
136
135
141
150
150
140
130
129
134
140
141
134
131
125
117
108
110
120
131
132
136
145
148
147
143
142
143
142
142
147
151
152
145
142
141
144
143
141
140
139
136
138
140
141
142
138
129
124
122
128
134
139
145
148
144
138
134
135
137
134
130
126
134
144
146
137
129
127
133
137
142
156
151
139
126
125
127
133
141
150
153
145
132
126
132
141
140
133
128
131
136
140
139
138
140
139
133
130
130
135
144
150
148
140
132
133
137
141
139
129
122
118
122
131
137
141
137
132
135
138
127
142
145
141
134
129
130
133
136
140
143
142
139
139
142
145
139
131
128
131
134
131
127
126
130
134
135
132
130
135
142
146
140
130
123
125
133
138
140
138
139
137
134
132
130
127
126
129
137
140
128
132
138
146
155
159
152
141
131
125
128
138
147
153
162
164
156
146
139
137
137
132
128
128
134
139
140
138
136
134
131
128
121
115
116
127
133
139
142
142
147
150
151
146
135
128
123
125
127
128
146
147
143
146
146
145
141
138
134
132
127
123
119
126
139
151
153
146
138
138
140
142
141
138
135
139
144
151
153
143
127
118
118
123
129
134
140
147
149
142
134
135
137
137
132
125
123
126
128
130
144
149
152
143
126
110
112
129
149
153
142
126
117
116
120
122
129
133
135
135
138
140
142
141
134
129
131
138
142
136
129
130
140
150
149
142
137
140
142
140
133
130
132
130
125
121
125
138
151
154
131
132
136
130
117
109
116
136
153
152
138
127
128
135
130
123
122
134
147
147
134
126
134
147
148
136
120
116
119
127
133
140
146
151
151
144
135
126
122
121
125
133
140
144
140
135
134
141
145
142
129
126
124
129
131
132
138
143
146
137
123
116
124
133
138
133
129
136
146
148
133
121
125
144
152
148
133
123
125
130
134
132
129
130
136
140
135
124
113
111
120
132
138
143
142
140
135
127
119
115
130
128
130
138
140
138
136
134
134
135
131
125
121
122
127
130
131
130
130
128
126
122
124
131
141
147
142
133
124
120
122
130
135
139
139
137
130
125
126
128
133
135
135
128
125
123
126
129
126
126
128
122
123
127
130
121
116
118
126
135
139
136
124
120
121
130
137
140
133
129
128
127
123
122
125
133
131
119
107
105
117
136
149
153
148
134
126
126
132
138
137
136
138
133
128
123
127
134
135
130
123
116
114
117
118
115
114
117
122
125
123
121
122
125
131
135
146
151
147
140
136
133
127
123
122
125
124
118
114
120
130
135
130
128
126
126
125
129
132
129
126
126
133
143
144
139
130
125
119
114
119
117
121
122
121
121
124
130
133
128
119
115
123
132
133
131
128
126
120
118
125
133
137
130
122
124
130
135
132
129
128
128
125
118
114
111
111
115
120
126
125
121
120
126
133
134
130
125
121
120
115
119
126
129
126
121
121
129
137
136
129
128
133
135
133
122
112
106
104
108
121
133
137
129
122
126
137
141
133
118
110
114
125
132
126
115
108
107
114
124
125
123
119
117
115
116
121
124
125
124
108
117
131
141
137
123
117
121
128
132
127
126
132
137
133
126
123
123
123
124
130
133
131
127
125
129
137
137
128
117
110
112
125
134
135
128
120
118
123
126
126
123
121
121
120
122
124
123
115
106
119
124
139
153
150
136
130
133
139
134
123
116
122
132
133
130
129
129
124
118
120
128
133
133
129
129
132
134
131
129
128
127
129
135
136
128
118
118
125
136
137
131
126
128
137
141
137
126
112
105
133
138
149
153
145
136
139
148
153
144
128
121
125
131
133
133
133
132
126
121
123
134
143
142
133
128
127
134
137
143
142
140
138
140
139
129
117
107
113
125
137
139
136
139
143
147
141
131
123
124
134
140
146
138
121
114
120
132
137
139
139
141
140
139
137
136
135
140
148
155
152
145
140
138
137
135
136
136
136
141
145
149
149
144
142
145
143
131
121
116
121
130
135
140
148
154
150
138
128
132
138
142
138
125
113
109
114
123
132
138
138
138
136
138
139
138
135
140
152
161
157
145
136
134
141
145
147
139
135
134
143
149
142
131
126
137
152
154
138
125
123
128
132
138
149
158
158
143
132
132
145
142
136
128
124
129
135
142
144
139
128
121
122
131
138
137
135
136
139
142
142
142
144
146
145
142
140
138
140
142
143
138
127
118
116
126
137
142
135
128
126
131
135
140
142
143
145
143
139
138
133
131
133
134
138
139
137
136
130
123
117
120
127
136
139
132
129
133
138
142
143
143
146
146
142
137
133
136
144
152
150
138
126
123
127
133
137
138
135
126
121
125
136
144
142
130
127
137
144
144
133
129
133
139
141
136
127
120
120
122
126
133
139
141
139
126
120
124
135
141
141
134
131
132
134
132
131
134
137
139
138
134
131
130
130
128
131
141
147
146
138
135
138
146
146
141
138
139
140
136
152
149
149
146
140
133
131
136
138
131
123
126
133
141
142
133
126
125
125
125
124
130
133
134
130
126
126
132
136
133
127
125
129
131
124
124
126
129
140
152
156
155
147
144
145
150
151
143
137
130
145
150
150
140
128
127
138
151
147
129
113
111
126
137
142
138
135
129
123
115
119
130
143
147
137
128
128
130
135
132
127
127
131
138
139
138
129
122
119
133
150
153
141
127
124
132
139
140
134
131
122
129
129
125
117
120
127
141
143
135
125
121
125
130
132
134
133
129
125
124
126
129
131
133
135
139
138
131
127
128
129
130
130
132
137
140
130
120
116
125
138
141
132
120
114
118
125
132
132
128
123
125
125
126
129
126
124
127
135
134
132
126
127
129
133
133
135
136
134
136
134
127
122
123
125
132
132
128
126
128
130
126
117
113
116
121
123
120
122
130
135
136
131
130
130
131
135
136
132
124
135
133
131
135
137
137
132
127
123
119
117
121
128
131
131
128
132
137
136
134
129
123
124
128
128
127
126
127
130
130
125
115
113
117
124
127
124
125
123
121
119
117
120
126
131
137
139
138
134
129
128
123
117
118
120
125
123
115
104
98
105
115
124
123
119
115
122
126
127
120
116
117
120
125
131
129
127
128
131
129
122
112
113
124
134
137
135
131
127
118
106
98
101
112
122
124
122
121
125
129
141
145
139
138
137
136
128
125
134
148
154
143
130
136
153
157
141
130
134
146
150
143
140
144
153
145
131
126
137
148
150
145
138
135
131
125
122
125
134
138
138
135
132
133
133
141
147
155
162
164
146
137
137
140
141
135
128
129
135
138
134
127
127
137
145
146
141
142
148
151
148
142
144
155
162
150
131
123
123
136
144
142
134
121
113
112
118
126
137
145
150
153
150
137
127
127
142
162
170
160
160
145
139
142
139
130
126
131
138
136
130
127
136
142
141
131
133
144
153
153
149
143
147
153
155
147
130
118
118
123
135
141
140
131
119
113
117
127
134
139
148
155
154
141
123
118
130
147
159
152
163
153
151
149
139
123
120
131
139
140
133
127
132
140
140
137
128
134
143
150
148
141
135
142
146
145
132
127
128
133
135
138
137
137
135
131
128
128
131
130
132
137
140
138
133
131
128
131
138
147
132
128
138
150
150
139
132
133
137
136
131
126
127
135
143
142
134
127
125
131
134
133
134
144
154
147
133
130
135
143
142
136
135
133
134
134
130
129
127
120
121
129
139
141
140
135
129
125
126
138
117
120
132
148
153
151
141
130
119
119
130
141
148
147
141
137
131
127
128
133
141
145
146
145
139
131
131
130
132
133
136
137
136
129
123
122
126
128
127
129
134
145
153
147
137
132
131
135
137
136
140
149
154
146
134
127
118
115
114
118
129
143
154
149
138
131
134
142
145
143
140
142
145
136
125
123
133
144
144
130
120
122
130
129
126
123
124
123
127
139
159
174
172
153
136
134
146
154
151
139
141
150
150
144
129
115
111
121
136
139
136
130
128
130
133
138
148
157
155
138
122
119
127
132
128
132
146
162
160
141
121
121
131
138
138
133
127
124
130
145
161
171
168
152
141
144
153
153
141
129
125
115
117
128
138
140
137
140
150
150
140
124
116
118
131
142
150
154
151
140
127
121
124
128
127
132
141
146
143
131
128
138
152
153
142
134
133
145
152
150
147
142
145
150
160
166
160
145
129
124
137
123
115
117
125
137
142
145
143
137
132
124
123
125
130
136
139
143
147
148
147
141
133
126
124
129
130
125
111
107
119
135
147
146
140
139
147
157
167
165
151
136
128
140
162
173
167
148
135
136
145
152
151
138
129
128
134
140
138
133
132
136
140
135
136
139
148
148
141
132
130
137
140
137
134
135
138
134
125
118
118
117
120
127
138
148
150
153
161
168
163
144
125
126
141
152
153
148
146
148
140
145
151
152
147
141
137
136
135
135
139
145
146
144
145
149
154
147
127
113
111
121
127
122
114
113
123
132
133
126
117
113
118
128
136
137
134
134
147
162
161
151
143
145
146
144
135
138
146
152
143
132
127
132
138
142
137
134
135
141
145
144
142
143
145
145
138
127
123
122
121
113
101
91
93
107
120
125
117
111
111
120
134
143
139
128
123
126
135
143
146
148
154
163
161
146
131
123
127
130
145
138
130
131
134
136
134
134
144
152
150
141
135
135
139
137
128
124
125
133
124
100
83
85
109
131
140
132
120
114
115
122
131
136
139
136
130
128
132
138
140
145
152
157
156
148
140
136
134
130
134
135
138
144
143
136
129
130
139
148
146
132
123
125
133
136
131
123
120
117
107
93
85
90
106
116
123
129
135
140
137
132
128
130
133
135
133
134
137
139
145
151
157
162
164
161
159
164
169
167
141
135
133
135
133
128
125
126
129
132
132
127
124
128
135
137
132
120
116
111
106
100
90
84
86
92
104
123
136
145
143
140
138
135
131
130
133
138
144
144
142
144
153
162
166
163
157
152
153
153
142
137
131
125
122
126
127
130
131
131
132
136
143
150
153
149
139
126
116
110
102
91
82
82
92
110
121
128
134
132
128
125
120
117
120
127
138
143
140
131
124
123
130
132
137
140
140
133
124
123
135
136
131
126
124
129
136
140
137
133
131
136
149
161
166
161
148
132
115
96
81
77
86
100
111
116
122
126
129
129
122
117
114
115
122
136
144
143
132
122
122
127
133
132
135
140
151
156
153
152
145
141
135
130
126
128
133
138
138
132
124
125
135
148
152
146
136
124
113
100
93
100
117
129
126
117
111
116
126
130
130
133
136
139
140
138
135
130
132
134
137
139
143
148
153
156
161
165
167
166
140
141
139
142
139
134
132
135
136
137
136
137
141
144
137
129
122
121
122
127
128
134
141
143
137
132
131
129
130
133
136
135
132
128
125
125
125
127
132
136
136
128
121
127
138
144
146
141
135
132
121
124
135
144
144
140
135
138
142
145
146
151
153
152
146
137
130
124
124
131
138
141
140
133
129
130
131
132
131
135
139
138
129
119
119
128
133
127
119
114
119
125
125
126
130
137
143
142
135
129
119
116
125
131
133
133
135
138
139
137
134
135
140
146
143
137
131
126
126
129
133
136
137
130
121
116
119
127
136
142
150
156
156
150
145
141
137
128
120
111
116
125
133
133
127
129
138
143
145
145
135
131
129
129
132
138
140
136
132
128
127
130
130
130
128
126
127
133
139
138
137
133
136
137
134
133
135
138
137
135
136
147
159
163
154
137
127
126
125
124
120
120
122
124
120
115
118
126
137
140
160
157
141
127
125
137
143
140
135
136
139
139
133
128
128
132
136
140
142
142
140
138
138
137
140
143
148
144
137
128
124
128
134
138
136
129
128
125
126
126
122
120
123
125
124
124
122
127
133
133
158
161
145
126
118
125
135
138
137
138
140
141
135
130
129
133
137
140
142
145
146
148
142
135
126
127
133
137
141
143
146
145
137
127
125
131
131
132
131
133
136
132
125
126
133
140
138
133
133
132
126
128
130
134
138
139
137
134
128
128
140
150
155
150
142
137
137
139
143
145
147
146
139
133
129
127
124
126
128
138
150
156
146
129
117
120
128
132
141
154
156
141
125
124
130
134
134
130
131
134
117
114
126
143
157
159
149
137
130
128
135
145
150
154
153
148
140
138
139
140
138
134
133
138
145
146
141
130
120
116
121
129
133
131
123
123
129
137
148
155
151
138
130
128
129
127
125
124
122
117
140
135
135
141
145
144
141
139
139
136
131
123
116
118
127
137
141
138
136
135
137
136
134
134
137
144
151
148
139
127
120
124
131
134
131
129
135
144
147
140
131
132
138
142
134
126
125
126
124
115
130
130
130
132
131
129
129
132
135
139
142
138
128
116
114
122
132
139
138
136
137
139
138
134
130
130
135
141
142
139
138
141
142
137
126
117
118
126
130
125
122
128
139
145
138
128
127
135
144
147
112
111
116
126
132
131
130
131
132
136
139
145
146
141
131
125
127
137
147
146
140
137
141
150
149
143
130
121
120
126
137
142
143
141
138
129
119
113
108
111
119
125
129
134
137
136
132
133
141
146
130
127
128
134
134
129
127
134
139
134
121
114
120
131
132
127
123
133
145
147
140
128
131
148
161
157
141
127
130
142
148
142
131
132
143
149
137
119
108
114
126
132
128
128
134
136
132
122
115
116
148
146
145
143
135
127
123
133
140
142
132
122
118
122
127
127
128
128
131
134
132
124
122
124
132
139
140
141
150
162
162
145
130
130
144
150
140
129
127
135
142
136
127
127
134
138
137
134
127
123
142
141
136
131
131
133
131
131
134
146
157
160
153
145
137
134
134
132
132
135
138
138
130
121
115
122
130
137
140
143
142
136
135
141
151
148
138
136
144
149
142
129
124
129
138
139
136
136
137
139
135
131
123
117
120
128
132
129
131
133
140
144
146
142
136
134
137
144
148
147
148
145
141
132
126
128
133
135
130
127
125
125
124
132
139
140
137
136
141
144
137
126
123
132
139
135
125
120
119
126
133
129
121
113
109
114
119
128
133
131
123
120
122
124
123
123
133
145
146
141
132
129
126
121
122
125
134
137
133
124
122
119
119
118
117
118
120
122
128
135
137
131
127
126
130
133
133
135
134
130
116
116
117
114
111
111
116
127
136
136
131
126
123
124
122
119
119
124
128
130
128
122
115
110
111
121
131
137
134
126
121
118
121
122
119
110
101
104
117
130
136
129
116
107
109
119
133
141
141
135
99
107
118
120
116
112
118
128
136
135
129
126
127
129
125
119
115
116
119
127
133
134
128
121
119
122
126
133
136
135
129
120
122
131
138
128
113
106
115
125
131
127
119
115
117
122
131
131
130
125
117
125
134
133
122
114
121
133
139
134
122
117
121
128
130
130
130
127
119
112
118
132
141
139
127
121
121
131
139
141
133
118
111
117
129
132
124
118
116
123
129
135
134
131
129
132
138
142
135
124
122
133
139
138
128
123
126
135
139
135
125
121
123
128
130
130
130
128
121
113
115
128
140
138
126
119
122
130
135
133
122
110
102
103
109
118
121
120
119
123
131
133
130
122
117
120
133
142
142
136
122
124
136
137
132
127
129
132
136
136
141
145
144
137
128
117
111
115
124
127
123
123
124
125
125
125
131
134
133
128
124
120
119
116
116
123
124
124
122
123
129
132
129
126
122
123
124
125
128
132
143
137
138
137
133
128
127
129
135
138
145
150
148
139
130
120
118
125
130
131
126
120
122
127
132
135
136
137
138
139
141
142
137
131
127
129
132
132
126
128
132
135
134
133
137
138
132
125
123
129
156
150
142
137
134
132
132
135
137
136
133
133
134
138
139
140
143
145
143
136
131
133
139
143
145
141
139
138
141
149
152
146
136
129
129
134
139
139
136
128
126
130
132
133
130
128
128
129
135
137
130
133
135
137
140
146
147
144
137
132
125
124
132
137
143
140
138
138
142
142
142
141
140
141
143
142
138
135
138
142
147
141
131
129
135
145
151
149
138
123
114
121
134
139
131
119
119
133
140
141
124
122
123
128
133
134
134
135
138
140
139
137
136
134
132
124
120
124
133
140
137
130
126
127
135
138
135
132
130
130
130
129
129
130
131
137
145
145
138
128
125
131
141
146
143
139
139
140
136
125
134
126
124
127
125
123
124
132
139
140
138
135
137
138
136
129
128
134
144
143
137
129
129
134
134
131
129
130
130
132
131
130
129
124
121
124
131
138
136
133
136
140
140
141
142
142
143
140
131
118
130
130
136
136
134
132
135
141
140
129
123
128
145
156
153
141
136
140
148
148
140
135
137
139
136
128
126
131
135
134
132
131
133
137
138
141
145
143
135
130
127
130
132
134
137
139
140
138
133
133
129
138
139
137
132
132
137
142
143
133
123
128
143
153
148
133
125
127
135
138
138
133
130
128
125
125
128
132
132
130
127
127
131
142
151
154
148
141
131
125
120
118
117
122
131
139
141
141
134
130
126
124
126
125
122
120
125
132
140
132
119
114
120
130
134
129
123
124
128
135
137
133
129
127
126
126
128
131
130
129
125
121
121
123
128
128
124
120
121
123
122
120
117
118
129
141
148
143
132
121
120
117
122
126
125
121
122
125
128
120
105
99
106
123
137
142
139
134
133
134
134
131
129
132
135
135
135
131
130
127
121
117
119
123
129
127
122
118
118
124
131
134
134
133
136
139
144
140
134
126
126
124
123
124
126
125
122
118
110
103
101
97
100
113
129
138
140
132
126
123
121
121
118
118
122
123
125
128
128
125
120
119
125
135
139
134
126
123
126
129
133
134
135
135
134
134
131
130
129
126
131
133
136
134
135
136
132
130
134
140
143
133
122
123
133
136
130
131
142
151
152
147
144
143
145
145
143
144
140
134
124
119
120
127
140
149
150
143
135
128
129
131
130
124
117
117
124
135
153
169
124
130
140
149
149
141
133
132
135
138
135
132
135
141
149
146
142
143
147
150
149
145
145
142
139
130
127
130
136
136
133
131
129
126
129
136
145
146
144
141
145
150
151
143
132
127
131
138
141
145
137
140
144
145
137
128
129
141
151
148
137
134
143
152
152
146
145
148
151
150
147
145
148
148
140
130
124
127
133
132
130
129
128
123
120
124
137
146
149
149
149
151
151
142
134
132
138
141
133
126
145
143
139
134
121
116
123
142
155
156
147
139
143
148
146
138
133
135
143
148
146
139
135
139
145
142
133
134
138
139
129
115
109
113
124
136
143
144
141
134
135
140
139
140
141
142
138
129
129
140
131
127
134
141
141
140
142
144
142
136
131
132
133
136
134
129
124
124
131
139
141
132
125
127
135
134
129
129
140
147
143
131
119
116
124
134
140
141
139
132
131
132
135
140
148
143
130
116
123
140
130
125
127
132
139
148
151
145
133
124
129
135
136
132
130
131
134
141
143
141
139
140
140
133
123
114
116
127
140
147
150
149
143
129
116
110
122
141
153
150
136
124
121
128
136
137
133
134
138
140
139
145
136
121
111
116
129
138
137
133
132
137
140
137
134
139
149
160
157
145
134
134
140
134
119
110
116
131
140
138
132
132
137
135
128
124
127
139
150
151
145
136
131
131
134
137
144
150
148
139
123
138
148
142
127
115
118
131
142
146
139
131
127
125
129
140
150
155
146
132
119
116
119
121
119
121
129
135
136
124
111
112
125
135
140
140
137
136
139
146
150
153
152
149
142
140
131
128
123
128
115
119
136
149
151
142
136
137
142
146
141
131
118
113
124
139
148
142
130
121
118
121
121
121
122
129
132
131
122
112
112
123
138
140
130
124
128
138
144
144
140
139
145
152
155
145
129
114
116
125
138
133
127
124
129
139
149
150
144
138
137
134
132
133
141
149
147
139
130
127
129
130
128
122
122
127
127
126
120
116
128
140
150
145
132
130
134
141
144
138
129
128
136
150
157
158
147
134
131
136
136
141
132
119
115
126
142
156
156
149
145
145
143
144
145
145
145
140
133
125
116
108
103
103
111
121
127
129
127
128
129
135
139
145
153
157
147
135
130
136
147
152
152
151
153
154
146
137
133
137
121
122
127
132
134
135
138
148
157
160
157
144
133
124
128
139
145
143
131
122
111
106
102
102
108
117
126
129
128
127
128
129
134
142
149
149
139
129
132
142
153
156
154
153
150
140
131
129
132
137
140
123
118
129
137
139
136
134
138
148
148
139
128
124
131
141
142
133
125
122
124
124
115
105
104
112
123
129
129
128
129
138
147
147
139
129
125
127
133
137
134
136
146
154
151
142
132
131
130
127
149
138
129
126
129
128
122
122
129
137
143
139
138
146
152
150
135
120
120
123
120
108
94
88
98
110
122
130
132
128
126
135
144
146
142
136
132
129
129
126
131
138
148
155
153
144
135
131
129
126
132
137
138
140
136
127
118
118
131
145
148
138
129
135
147
152
144
129
119
113
105
96
93
97
105
110
116
123
129
128
123
121
124
131
137
139
139
138
132
134
135
142
148
154
154
146
135
131
140
149
133
136
141
144
140
125
115
117
130
145
144
129
115
116
132
148
149
135
116
108
111
116
115
109
103
107
116
131
142
142
131
125
125
130
133
132
132
135
140
141
140
140
143
149
153
149
140
134
138
146
133
138
143
139
125
110
111
117
127
132
136
138
137
136
137
135
127
113
102
100
106
111
108
101
101
112
132
147
152
145
132
127
130
137
136
131
126
123
128
135
140
139
136
133
133
132
131
125
118
118
130
134
139
134
123
116
116
122
124
122
124
134
149
156
148
130
111
99
92
83
79
83
93
108
119
129
135
139
138
133
126
124
126
132
140
139
130
121
121
130
139
140
133
129
125
127
129
127
127
128
139
129
125
132
139
141
134
128
124
120
114
116
129
139
139
130
121
116
109
95
84
87
104
126
135
132
131
135
138
143
138
132
125
127
132
136
129
124
130
143
142
129
117
120
134
145
148
147
148
148
131
112
111
130
147
150
138
132
132
136
135
132
129
129
127
129
134
134
129
120
113
113
120
126
126
129
132
138
149
154
149
138
128
121
123
123
123
126
136
149
144
129
118
123
135
146
148
145
145
141
108
107
119
139
146
144
138
138
140
139
140
138
136
132
129
132
135
135
128
126
131
136
134
125
116
115
121
129
132
133
135
133
130
125
123
126
128
128
125
128
134
142
151
154
151
145
141
141
142
142
118
125
137
145
144
142
140
139
135
127
122
125
133
137
138
134
132
129
129
130
133
138
142
137
131
126
124
120
117
117
129
143
150
146
139
135
133
131
124
115
117
126
140
148
148
144
144
143
143
145
143
140
138
138
140
141
136
128
125
127
128
132
136
141
141
136
131
134
141
142
137
130
130
134
143
153
156
147
134
125
131
145
153
148
135
126
128
132
134
128
121
114
112
118
128
140
147
145
140
137
156
151
135
125
124
129
130
126
125
127
135
138
141
143
143
141
141
146
154
156
146
131
118
118
128
148
162
158
143
127
124
126
124
123
121
121
126
126
131
137
139
137
129
123
125
135
143
143
135
130
151
149
142
131
124
123
130
130
126
124
127
136
142
142
138
138
142
149
158
160
155
146
136
127
123
126
133
132
130
129
128
127
122
121
127
131
129
121
120
135
151
153
140
126
123
128
133
134
133
132
128
133
140
143
138
132
129
128
124
122
129
137
140
137
132
130
134
148
155
155
150
146
146
144
141
135
130
128
130
135
142
144
139
131
131
131
128
120
124
139
147
139
123
112
111
115
117
123
132
139
116
116
128
141
143
138
130
129
135
140
143
139
137
134
133
132
133
135
142
142
138
135
135
139
142
142
141
136
134
135
140
143
142
137
130
127
129
132
139
144
137
131
123
120
118
114
115
120
129
136
125
117
122
133
144
147
143
139
140
144
145
141
134
132
132
132
133
134
138
138
137
135
132
130
131
139
138
133
130
133
138
144
142
133
122
119
129
138
141
134
129
132
142
145
137
125
122
127
127
117
122
117
118
132
153
163
155
134
117
120
138
152
147
134
128
133
140
143
139
134
134
134
134
134
138
142
142
134
129
138
151
153
140
125
113
115
122
129
127
121
119
129
139
144
137
130
128
131
126
118
119
117
126
143
159
160
145
124
107
113
135
155
156
144
134
133
139
143
141
136
132
131
132
136
144
147
145
137
132
140
149
147
137
129
133
138
138
133
126
123
125
124
124
125
133
136
134
130
125
132
134
134
141
146
143
132
128
130
131
134
134
132
134
133
132
130
129
135
141
144
142
134
130
130
138
140
140
137
136
143
148
141
133
130
139
149
145
137
131
134
139
133
124
123
134
143
142
132
122
125
144
144
140
133
125
121
123
134
143
142
132
121
120
124
129
131
131
133
138
139
138
132
127
125
129
136
139
143
152
160
154
134
115
113
127
134
126
116
115
131
142
137
130
130
137
143
143
133
126
121
131
133
127
120
122
132
139
135
132
132
134
138
141
144
139
135
132
129
129
130
131
131
132
133
133
137
147
157
163
159
141
116
104
112
128
132
121
110
113
128
135
128
120
120
126
129
126
126
131
138
127
129
122
116
124
140
144
136
131
132
134
139
144
143
136
126
121
125
131
138
138
139
140
138
135
134
139
140
140
135
127
120
119
127
136
140
135
132
130
134
134
125
116
112
115
117
119
124
133
150
138
137
129
120
121
128
132
132
134
134
132
125
122
124
126
131
135
141
141
136
133
128
126
123
122
122
122
120
119
120
126
131
135
137
139
138
135
133
135
142
143
137
132
129
130
135
137
138
135
137
133
132
126
121
120
122
125
126
131
134
131
126
121
120
124
135
144
145
140
132
123
119
118
119
120
120
121
122
125
126
126
125
132
139
144
138
125
118
125
136
144
140
134
134
139
145
142
138
133
132
120
120
117
112
112
119
124
127
131
132
133
131
128
124
122
124
129
137
140
138
135
134
135
138
137
132
129
134
140
138
125
111
114
130
144
137
121
111
114
125
133
138
138
136
136
132
128
128
130
131
127
131
124
112
105
106
114
123
132
134
131
128
124
122
122
125
137
143
144
139
133
134
141
141
135
127
126
131
136
133
123
111
111
114
123
127
121
116
111
114
124
136
142
135
120
114
119
129
133
126
126
132
127
118
109
108
112
118
122
125
125
123
121
120
123
130
140
145
141
126
113
115
124
125
118
116
119
123
121
114
111
112
113
113
112
116
123
123
123
121
124
128
124
114
102
99
113
128
131
125
115
119
123
124
128
128
130
126
120
119
122
123
122
118
116
115
120
124
123
114
107
108
119
123
120
119
124
128
126
117
113
114
117
116
115
117
121
124
126
131
133
128
120
113
105
102
103
112
126
133
124
119
122
126
129
129
130
127
128
124
124
126
124
120
114
114
119
122
122
114
111
118
128
132
130
126
129
134
141
139
134
129
126
128
129
131
125
121
121
127
136
138
133
125
116
106
104
108
124
133
131
124
124
126
125
121
120
125
129
133
135
134
132
130
127
131
135
134
130
123
121
126
129
128
127
127
129
131
133
137
136
133
132
134
140
143
142
134
126
125
128
133
135
136
127
117
110
112
122
130
120
124
125
125
125
123
123
126
130
134
136
136
136
136
131
126
125
128
130
131
130
129
126
126
127
130
132
130
123
118
120
126
131
137
139
141
143
140
136
126
123
124
134
140
141
135
129
126
125
125
126
132
132
130
123
121
123
128
132
134
134
133
133
128
124
120
119
123
132
135
133
128
127
134
140
144
147
141
135
128
125
128
132
132
129
129
132
137
133
129
125
127
133
137
139
141
142
140
128
118
138
134
132
129
129
121
121
122
126
130
131
128
126
126
125
126
127
131
136
137
132
128
128
136
141
141
137
133
134
138
140
138
133
123
118
122
134
138
132
126
124
128
132
132
130
132
135
132
123
116
132
125
121
127
135
134
128
122
124
127
127
128
133
137
135
130
127
130
140
141
136
129
128
131
132
126
121
119
122
125
130
134
136
134
133
138
139
140
134
126
119
119
127
136
141
142
137
131
126
129
128
126
124
129
131
132
131
131
133
129
124
126
135
140
135
123
121
129
146
151
145
133
130
130
129
123
121
123
124
125
123
129
139
150
152
145
138
137
133
129
122
117
118
129
143
155
152
140
128
124
129
129
133
134
130
128
131
136
136
128
120
116
122
128
124
117
119
128
141
147
143
134
131
130
129
124
122
127
129
129
128
129
133
138
138
138
136
133
131
133
132
128
120
119
129
144
148
135
122
115
131
130
134
136
134
133
132
135
136
129
121
117
117
123
127
127
123
123
125
131
133
131
130
129
129
125
121
120
122
127
130
129
128
128
133
140
141
134
129
132
142
147
141
132
126
127
130
131
128
127
131
131
133
135
136
138
141
144
142
136
127
117
115
121
129
133
128
121
120
126
135
139
134
129
126
122
115
113
118
126
133
137
135
135
137
143
142
133
127
131
141
148
144
133
123
121
124
130
134
132
128
126
129
130
133
134
133
134
134
136
133
129
123
125
129
125
119
122
132
139
139
136
135
134
133
132
142
148
145
134
125
127
131
130
135
146
154
149
141
131
128
129
134
136
137
133
125
119
126
136
130
134
134
133
134
138
139
136
131
124
123
132
141
151
150
135
122
112
114
121
128
132
129
122
120
128
142
149
143
131
124
128
133
137
144
156
168
164
148
131
123
126
131
134
134
132
127
123
126
131
136
143
141
135
131
130
131
132
129
125
127
137
148
154
148
136
126
124
124
125
129
133
134
135
135
138
144
151
151
143
133
131
132
133
135
142
150
157
150
139
131
129
129
129
131
137
143
141
132
128
134
135
132
127
117
115
118
125
133
138
139
141
144
144
136
129
129
133
138
140
139
132
133
142
147
145
139
134
138
144
141
132
130
130
138
143
142
137
132
132
132
130
126
129
139
151
151
140
129
134
138
135
131
129
126
124
129
136
140
139
135
132
133
135
134
129
129
130
138
141
140
130
126
131
137
134
121
114
118
126
130
130
131
138
153
158
152
141
135
136
134
127
124
132
150
159
150
135
130
139
148
145
136
130
129
137
144
148
146
142
137
132
128
130
136
139
145
144
142
134
129
128
133
139
134
127
116
116
120
127
131
132
135
137
138
142
152
162
166
159
139
120
115
126
138
142
139
138
143
145
147
149
144
137
131
134
142
149
152
152
147
142
138
136
139
143
149
152
146
133
123
127
137
141
135
123
113
114
121
129
135
135
134
129
131
139
148
159
162
147
127
115
116
128
135
133
125
124
130
136
135
142
150
152
143
134
134
141
143
143
144
148
149
143
136
131
128
126
125
127
128
132
134
131
130
124
114
106
108
119
129
129
129
131
135
140
142
140
141
135
127
122
130
142
146
137
121
114
120
130
134
141
150
151
145
136
135
132
132
135
141
143
138
131
132
135
131
120
106
111
122
132
133
136
137
134
129
126
126
128
130
132
136
135
133
128
131
140
146
142
134
131
134
139
134
123
116
121
135
146
148
151
145
135
131
136
140
141
138
139
142
140
132
134
149
163
157
139
119
112
117
123
130
133
134
131
132
142
150
149
146
148
151
147
135
129
132
136
131
125
130
139
145
137
119
108
110
124
139
147
146
143
134
124
120
126
135
143
147
147
144
139
134
138
148
155
152
141
135
131
125
118
110
111
118
125
127
132
138
142
146
151
154
150
145
135
126
110
99
104
128
152
161
153
139
130
128
128
128
124
133
127
132
134
133
129
129
138
146
149
147
139
129
125
130
136
141
139
134
130
125
122
122
126
131
138
138
134
131
132
139
141
140
136
132
131
129
126
120
120
126
134
139
140
139
138
140
135
129
122
131
130
136
143
142
139
136
136
143
146
146
138
126
123
129
139
143
139
129
119
113
118
123
126
126
124
130
139
145
144
142
141
138
134
128
128
137
147
148
137
123
117
116
119
122
126
135
142
140
133
136
140
139
134
133
137
137
134
133
135
138
135
129
130
137
144
141
135
126
119
110
104
105
103
99
98
107
124
135
139
138
140
145
145
144
144
145
140
130
122
121
127
130
128
124
125
129
130
132
131
149
147
141
132
133
135
136
131
130
136
143
140
132
131
138
148
146
136
124
116
110
109
113
119
124
124
120
120
119
119
123
127
130
134
144
151
149
135
121
112
118
130
132
130
129
130
125
118
120
127
141
139
140
143
145
143
136
134
139
150
159
153
136
126
133
145
149
136
114
104
106
113
115
121
125
128
130
132
133
131
127
125
123
127
133
136
135
128
127
130
137
136
132
128
132
137
141
134
127
128
123
128
138
145
142
134
135
137
143
148
154
154
145
131
122
121
121
115
109
103
106
111
111
107
106
110
123
135
141
137
131
131
137
147
146
134
120
116
130
156
171
165
150
139
136
144
146
144
137
130
127
134
143
144
132
122
126
135
136
130
127
131
136
134
120
101
94
102
112
116
113
111
112
116
122
127
132
136
133
131
123
122
133
145
152
140
122
111
125
151
166
160
147
141
144
148
145
137
129
123
147
135
135
143
146
143
137
133
133
127
117
115
126
136
132
120
111
112
116
114
106
101
109
124
138
142
140
136
140
143
132
118
108
114
129
135
129
122
125
132
134
125
119
126
143
153
151
140
131
125
136
110
109
134
158
159
142
132
130
136
136
133
133
136
143
146
143
133
119
108
99
96
103
115
125
131
131
134
141
146
139
128
119
119
125
132
131
132
134
139
135
131
128
132
139
146
146
145
146
145
126
118
124
140
149
147
139
132
131
134
135
135
132
132
136
147
153
147
133
125
121
121
123
122
121
127
132
134
129
121
120
128
137
141
137
130
130
131
136
140
141
145
150
147
136
125
126
139
149
152
132
138
147
146
139
134
134
139
143
139
131
125
126
130
133
133
133
136
136
136
136
138
140
135
132
134
138
130
118
104
110
126
138
135
124
118
122
128
131
130
130
131
131
127
127
128
135
140
140
137
135
135
134
132
130
130
126
130
142
146
140
134
136
141
139
128
115
117
129
138
139
136
132
131
129
133
134
128
118
115
123
130
127
115
108
113
125
131
133
135
136
133
123
119
128
145
155
147
136
130
136
137
136
136
138
135
126
120
127
133
136
135
139
143
140
128
117
119
134
144
144
135
125
122
125
130
132
127
122
126
133
134
121
109
109
121
130
133
133
138
148
152
143
137
137
144
147
141
135
133
132
138
143
145
139
130
128
133
130
128
128
134
141
142
136
128
124
132
138
143
136
131
127
130
134
135
132
126
121
127
130
128
121
120
126
133
133
121
114
123
141
151
145
134
125
124
131
133
135
136
120
132
146
143
127
118
122
136
141
138
132
132
133
133
133
130
131
134
137
131
124
126
135
143
145
142
135
130
131
131
131
127
124
128
141
147
137
123
115
121
135
141
137
128
121
119
123
131
138
148
126
137
145
140
127
115
113
123
137
144
142
134
128
131
137
139
135
134
136
134
132
131
135
136
133
127
127
133
142
146
141
131
125
125
128
132
132
130
126
129
131
138
143
143
138
131
127
132
143
152
138
134
133
134
136
132
125
120
126
138
142
139
136
136
140
141
138
134
136
139
140
137
132
127
123
116
116
119
130
145
152
145
126
112
107
108
118
128
134
132
132
134
139
142
138
132
133
143
147
144
135
130
128
129
137
144
139
125
117
117
130
138
137
134
136
140
140
136
133
131
132
132
131
130
134
135
129
120
125
141
152
145
125
112
112
123
133
136
139
142
138
131
124
122
121
125
134
143
142
127
123
127
130
131
137
140
139
130
119
119
130
138
136
132
133
138
138
133
125
123
125
125
121
121
128
139
143
139
136
140
141
136
123
116
126
140
149
150
144
142
139
133
124
120
122
128
129
126
121
121
121
124
130
133
132
133
132
136
135
136
137
137
137
135
136
137
136
132
133
140
143
139
130
122
124
135
140
139
134
133
138
139
132
124
125
133
142
143
137
130
130
133
133
132
132
131
129
122
119
122
126
129
128
124
124
128
134
136
134
127
123
123
130
135
136
136
137
137
139
139
139
140
141
139
138
136
135
131
127
132
136
135
129
124
125
129
127
122
121
126
133
136
135
134
130
126
126
126
127
126
125
131
126
119
120
129
134
129
121
113
110
114
125
133
135
131
130
133
133
126
114
113
125
139
140
136
132
135
140
141
132
117
113
123
136
137
128
117
115
124
134
136
130
124
119
118
120
125
130
130
116
120
119
119
125
137
139
136
132
129
125
124
127
133
133
126
120
122
128
125
117
112
119
130
133
129
129
133
138
135
130
121
122
127
135
135
131
123
117
119
123
125
122
116
116
119
125
128
128
128
124
125
127
132
142
148
149
142
139
137
129
125
123
127
140
142
135
123
116
120
124
128
132
134
135
133
132
128
125
125
130
135
136
132
129
126
131
130
129
130
131
131
129
128
132
137
135
127
120
118
141
142
141
141
143
146
138
127
124
124
128
124
120
127
140
155
150
132
113
105
112
125
135
139
139
136
135
137
137
134
129
130
134
139
141
137
132
131
136
143
143
136
133
139
147
148
139
126
120
123
139
137
132
126
129
130
125
118
120
128
133
134
133
132
136
139
138
135
131
124
119
120
126
135
138
135
136
144
149
139
125
117
125
137
140
135
129
128
132
135
133
132
136
138
137
133
129
128
132
135
132
131
126
123
126
130
128
127
131
142
145
141
137
135
132
125
128
137
146
145
131
121
124
132
135
133
133
132
130
125
123
131
140
139
133
125
124
126
124
119
122
129
135
132
119
112
116
127
132
129
130
133
128
124
125
129
130
129
134
138
140
137
135
133
130
128
132
139
143
136
123
122
129
134
132
126
122
117
110
109
122
144
160
159
143
131
126
126
125
124
122
123
122
119
117
119
125
128
129
121
124
129
128
125
125
127
129
128
124
124
125
126
124
122
124
131
140
141
140
135
131
134
139
134
125
121
120
121
115
110
115
128
141
144
138
130
126
127
129
130
122
111
107
116
127
130
128
126
128
132
114
121
126
126
124
125
128
128
127
125
121
117
112
110
117
131
140
140
139
136
139
142
139
128
120
118
125
132
131
126
118
117
117
119
121
126
126
126
124
124
123
121
119
124
128
128
122
121
125
133
115
123
128
128
126
120
122
125
128
125
124
119
113
109
113
123
131
129
120
113
116
120
120
113
108
111
118
125
123
118
117
118
122
124
123
124
122
121
122
126
132
131
130
130
130
129
123
120
122
127
125
128
129
124
118
113
112
113
117
122
125
128
128
124
116
115
117
119
117
112
111
112
113
112
106
106
111
116
111
104
104
118
131
137
126
112
106
116
128
138
135
126
119
123
130
134
134
130
126
128
129
133
129
118
110
105
109
113
120
122
124
127
131
129
124
120
121
125
130
129
127
127
129
131
127
124
127
129
126
120
116
120
129
131
123
111
108
119
127
132
128
124
117
116
117
125
131
134
132
131
139
141
131
126
122
118
121
123
125
127
124
118
114
116
124
128
128
126
123
123
127
128
133
135
135
133
131
130
128
128
125
122
118
117
116
121
126
124
125
122
124
127
127
119
116
119
124
131
130
132
150
138
129
127
132
135
131
128
130
136
133
124
113
114
123
129
126
117
114
116
120
124
127
133
137
131
125
118
119
121
123
122
121
123
126
128
127
126
126
125
129
131
131
129
126
125
128
132
130
131
140
129
119
119
127
133
132
132
136
140
139
135
133
136
132
127
124
127
135
138
133
127
130
138
142
136
130
127
129
130
126
128
136
142
140
132
124
124
128
130
133
135
135
133
134
138
139
134
128
125
136
134
132
130
131
135
138
136
136
131
133
134
138
139
131
124
125
136
148
147
135
128
132
141
143
139
135
136
139
134
132
135
140
140
138
136
137
135
129
130
130
135
135
132
131
138
138
127
117
117
135
136
141
143
145
145
140
135
126
126
131
133
131
128
121
122
124
132
136
134
127
124
131
139
138
129
122
120
124
132
136
138
136
128
128
137
141
136
125
120
126
127
124
123
126
129
128
123
121
126
131
133
134
132
133
136
137
136
135
136
133
134
132
131
130
126
123
121
125
128
129
130
135
139
137
128
117
112
119
133
145
148
140
132
131
140
142
134
122
119
124
127
123
122
123
126
129
132
135
144
122
121
123
130
134
134
132
133
137
143
145
144
140
140
141
135
132
134
143
141
140
143
152
154
141
128
119
124
128
131
132
141
141
135
128
130
138
141
139
136
134
133
135
140
145
143
134
126
127
130
132
123
115
113
121
133
140
141
142
140
139
140
143
144
142
136
132
130
134
138
140
143
142
137
136
138
140
136
125
116
119
131
138
138
139
150
159
152
136
120
116
123
133
133
134
133
130
134
140
144
143
132
118
114
123
133
140
136
129
126
132
137
141
138
132
131
133
140
145
145
142
135
129
127
132
137
142
141
141
142
143
141
136
133
138
146
148
145
132
129
130
135
133
130
127
131
139
142
138
135
133
133
132
134
132
129
122
116
120
127
133
135
133
130
124
126
130
139
146
145
139
132
128
134
136
133
126
126
137
146
151
145
136
134
137
133
125
122
125
133
141
136
130
129
131
136
137
131
126
123
137
136
136
136
132
121
116
120
134
144
143
136
134
138
137
135
132
132
137
136
133
128
127
135
141
143
131
121
114
118
124
129
135
145
153
150
137
124
123
133
139
134
129
131
141
145
141
134
135
135
142
139
136
137
138
135
129
132
142
152
148
138
132
136
142
143
139
138
136
131
122
115
119
132
142
146
139
124
118
116
116
121
129
139
151
157
154
143
138
142
148
149
145
141
138
141
143
145
151
147
144
140
144
154
161
154
144
139
146
150
146
137
132
136
144
146
145
141
134
128
119
115
118
127
135
139
131
124
124
132
140
142
136
134
136
141
141
139
134
134
142
148
151
151
142
132
135
143
148
144
148
143
147
152
150
146
147
151
150
145
141
140
143
147
147
144
135
126
122
127
132
132
126
123
125
125
120
114
119
135
151
156
153
147
138
131
126
126
131
132
128
128
137
150
154
148
141
142
146
142
150
149
145
132
124
129
140
147
144
139
141
145
147
145
145
141
129
120
116
124
131
131
123
121
123
124
123
126
131
133
136
139
149
148
140
130
129
142
150
146
136
127
134
143
149
145
139
142
147
146
146
153
148
138
134
132
134
132
132
139
143
141
133
132
141
144
136
122
116
117
118
119
120
124
127
126
130
140
145
136
126
127
136
138
132
128
134
146
149
144
140
145
143
135
122
115
116
123
134
140
144
142
143
147
148
143
136
131
133
136
135
129
124
127
133
140
134
123
120
124
128
132
132
129
126
124
127
132
137
138
137
143
146
139
131
130
134
134
128
123
131
140
141
129
117
115
120
127
129
131
145
137
134
137
137
134
135
139
138
136
133
130
129
131
132
136
135
134
132
129
129
132
135
136
134
131
130
133
138
142
149
150
144
134
128
133
144
148
138
124
118
120
125
127
128
133
141
148
145
136
135
141
143
139
134
132
136
142
144
141
137
134
131
130
132
136
142
145
136
120
107
111
126
139
137
128
126
136
149
153
148
137
129
122
124
134
150
157
151
138
131
133
136
135
129
133
140
145
146
138
131
143
144
139
136
140
149
149
144
139
138
132
123
118
121
126
131
134
131
122
115
118
131
141
135
123
115
124
136
140
140
137
136
136
139
140
139
135
129
130
142
152
149
135
124
122
127
130
127
128
141
141
138
134
136
144
149
143
133
133
137
138
127
118
118
123
127
127
128
129
134
137
139
142
144
142
133
125
124
129
141
147
149
147
145
144
138
124
114
116
131
139
133
124
120
126
134
132
125
127
139
134
134
136
138
140
140
135
130
136
149
154
143
129
129
136
140
135
126
126
123
122
119
123
134
143
143
138
138
141
143
145
135
130
132
139
139
132
126
130
137
138
131
124
130
143
155
151
140
133
122
122
132
139
142
141
141
139
138
140
146
150
144
136
130
132
135
136
134
126
119
111
108
110
117
121
124
128
134
140
141
136
131
129
134
139
137
132
137
153
162
155
144
136
141
150
157
154
144
136
123
126
134
139
138
139
144
150
152
146
136
132
133
132
124
114
111
122
136
138
130
118
116
117
123
123
124
125
130
136
139
135
130
130
136
137
135
129
137
152
159
149
138
136
143
149
146
136
132
129
134
134
137
138
136
131
134
149
161
156
141
129
132
137
141
129
115
114
122
125
118
110
111
123
131
136
136
134
141
148
148
137
129
123
130
134
134
133
134
137
136
134
130
136
144
149
144
134
127
125
136
125
126
135
139
135
131
132
141
147
146
136
136
148
159
160
145
128
115
110
107
107
114
126
136
138
135
133
133
138
139
137
139
143
141
137
134
133
133
132
132
135
139
141
141
139
139
137
135
134
140
135
133
137
142
144
140
134
130
130
130
133
137
148
158
159
151
138
132
128
129
128
127
129
135
143
144
138
130
118
116
126
140
149
144
136
130
130
133
132
130
131
132
132
126
121
125
138
142
138
138
140
138
135
133
136
141
145
143
132
122
123
133
147
147
139
129
126
133
139
147
148
141
131
121
124
134
137
130
120
117
124
128
126
122
124
129
133
136
137
135
132
128
125
125
129
135
140
138
131
131
131
129
127
128
134
137
140
144
140
127
119
124
137
143
132
119
113
118
128
140
150
150
134
111
96
97
107
119
128
134
132
124
113
118
133
144
143
137
140
144
149
143
137
137
143
146
140
135
135
134
137
139
145
150
149
140
135
132
130
124
119
120
127
131
128
120
117
119
122
124
131
140
137
125
109
99
103
118
134
142
136
122
114
121
139
146
140
130
127
137
145
145
141
139
137
132
130
135
142
123
132
142
147
144
139
141
142
138
130
125
124
129
130
127
120
119
122
123
120
111
109
117
130
135
134
129
125
128
137
140
134
121
115
120
128
131
125
118
116
122
129
133
133
132
133
132
132
135
137
107
118
128
128
120
117
129
144
147
141
134
133
137
137
135
130
127
127
129
125
119
116
123
132
140
138
131
125
126
127
126
124
121
123
130
135
133
129
125
126
125
127
131
130
134
141
146
145
140
137
126
133
132
125
115
114
120
128
137
140
137
131
128
134
143
145
140
136
137
139
140
139
137
134
127
122
119
122
124
125
124
119
117
121
126
127
128
125
127
129
132
132
134
137
139
141
145
146
142
142
150
148
135
124
117
117
117
119
126
135
133
127
126
134
144
147
140
134
134
136
138
135
132
125
118
116
117
119
125
126
124
117
114
115
120
120
118
119
124
132
134
127
124
127
131
137
139
147
153
153
151
149
137
124
116
118
123
129
134
135
132
126
125
133
143
147
139
129
125
127
128
126
126
124
124
127
125
120
119
125
123
116
114
122
134
138
133
130
136
144
135
123
112
118
127
134
140
148
153
149
131
136
134
123
119
122
133
141
145
140
132
125
121
130
141
148
140
127
122
127
136
138
132
126
127
132
134
133
129
125
122
117
117
120
124
128
130
131
131
131
129
124
122
123
126
129
128
125
125
125
118
119
119
119
123
136
143
145
142
136
131
123
121
127
137
144
138
130
131
140
155
157
146
134
132
134
140
139
132
126
131
133
132
122
114
117
127
131
124
115
116
126
135
132
120
109
107
111
119
124
122
124
120
121
132
144
148
139
126
120
120
125
132
135
134
132
131
132
134
137
139
144
145
141
135
135
132
123
121
126
134
144
146
141
133
134
141
144
141
133
127
126
132
129
117
104
105
119
130
133
133
138
140
137
136
136
132
128
122
118
120
126
138
140
135
128
125
129
130
122
109
109
122
135
134
122
114
116
122
127
132
135
143
149
147
143
142
143
141
136
127
124
128
130
128
122
122
128
131
126
125
129
138
142
140
132
122
121
125
130
128
124
126
133
135
129
124
128
133
130
115
109
118
131
134
129
129
133
136
133
130
132
138
139
135
131
130
127
119
113
110
124
134
141
138
132
130
128
126
118
125
126
133
144
150
149
141
135
133
135
130
124
122
127
136
140
135
127
130
132
137
140
143
149
149
151
150
145
138
131
128
129
129
123
116
120
129
131
126
123
124
129
134
139
140
138
133
126
122
124
133
133
133
137
145
149
145
136
131
131
131
128
123
126
139
148
143
127
116
118
129
142
149
148
145
141
142
143
141
135
129
128
127
126
126
129
137
145
149
149
143
135
132
136
142
143
137
131
130
132
129
129
130
129
134
136
130
122
121
127
132
131
130
136
142
143
134
124
118
116
117
121
124
122
121
121
126
134
136
134
128
130
139
141
137
133
135
142
145
140
132
129
128
133
136
134
132
135
135
135
127
129
131
140
150
152
141
127
126
127
128
130
138
146
144
129
114
115
125
133
128
121
121
125
128
128
126
129
125
121
125
135
143
141
133
128
130
135
132
123
121
123
129
131
126
121
124
132
136
136
133
132
134
140
150
153
149
141
136
137
136
137
139
142
134
125
115
119
130
139
138
139
144
146
140
134
124
122
120
120
124
136
140
138
132
128
128
132
132
129
123
122
124
132
134
135
135
136
135
134
129
131
132
135
135
137
135
131
134
139
143
143
138
131
127
129
131
134
138
143
148
150
147
137
131
124
121
122
123
120
122
127
135
135
133
128
128
132
135
132
121
110
111
124
140
148
145
138
132
131
118
127
134
134
134
134
133
127
122
124
129
133
129
123
124
131
135
135
137
141
148
145
134
122
122
125
132
132
124
117
118
126
132
131
124
120
124
125
124
122
117
110
112
122
133
139
133
124
121
125
118
134
140
136
133
134
134
128
121
115
118
121
119
118
119
124
126
125
121
121
126
131
130
125
121
124
130
127
121
115
116
124
131
128
119
108
106
110
120
124
125
123
116
119
126
133
131
123
122
123
132
137
131
122
120
123
125
126
122
119
121
122
121
118
117
116
120
123
120
116
114
118
120
119
110
104
106
111
114
114
115
120
128
129
118
105
100
108
123
135
135
126
117
115
119
125
130
132
131
127
128
125
115
106
105
109
118
125
128
130
130
124
120
118
120
123
124
126
128
124
121
119
118
113
105
100
103
112
118
118
116
117
122
122
117
110
108
114
123
129
128
125
120
117
115
114
117
120
122
126
125
122
112
106
107
115
124
130
134
134
130
120
113
118
123
128
127
124
123
127
126
126
123
122
121
120
122
124
126
123
117
113
112
119
125
129
128
121
121
119
122
124
124
121
117
114
114
117
123
127
133
132
125
121
123
130
132
131
132
135
132
127
122
121
126
129
128
123
123
123
124
125
126
128
130
127
125
125
128
128
120
113
113
123
130
134
128
124
122
121
123
126
125
124
120
115
114
117
125
129
137
133
127
125
129
134
133
131
131
135
140
140
137
138
138
134
132
132
134
132
125
122
125
131
136
132
126
128
133
132
125
120
121
127
129
129
128
128
124
121
121
129
137
132
123
116
115
117
121
125
136
132
125
122
128
135
135
131
130
131
130
130
132
134
136
136
137
141
144
139
130
126
133
141
142
137
138
141
141
135
129
131
136
134
130
129
129
129
123
114
119
130
138
135
126
122
120
118
116
117
132
130
125
125
131
136
134
126
120
119
120
121
122
127
135
139
143
148
148
141
135
135
146
153
144
136
135
137
138
135
139
145
146
136
126
119
124
127
124
123
124
122
120
122
126
130
126
119
116
123
128
129
129
128
128
126
123
122
119
121
123
127
133
138
139
140
141
144
144
137
128
127
135
141
139
133
129
128
129
134
142
148
144
133
123
122
127
130
130
134
132
127
123
126
135
136
130
123
124
131
121
119
123
131
139
142
136
134
138
143
146
144
139
140
141
138
132
133
136
136
134
143
161
170
154
132
114
115
122
128
128
130
133
137
140
139
138
132
131
131
135
140
142
143
143
138
132
132
140
146
129
120
121
131
140
139
136
138
143
152
156
146
136
129
128
130
136
146
152
151
147
144
149
152
152
142
134
123
122
125
132
134
130
128
129
135
135
120
110
114
131
152
160
156
144
137
132
134
141
144
135
123
122
130
142
145
143
141
143
147
147
141
133
126
123
126
138
149
155
153
144
133
129
130
133
134
130
130
137
144
144
135
128
129
137
142
138
130
125
133
144
152
153
145
142
138
137
133
130
128
127
123
125
137
144
144
138
135
140
143
136
129
123
126
128
132
135
138
137
136
133
131
127
124
123
120
127
135
142
146
140
130
129
134
138
137
132
130
138
147
145
138
137
142
141
134
126
129
133
135
128
125
129
136
142
136
127
129
140
149
144
132
130
135
141
140
136
133
132
131
131
129
128
129
131
137
143
139
135
130
129
133
134
136
134
126
119
114
114
122
127
131
136
142
140
132
126
132
149
155
129
122
124
136
143
139
127
123
136
146
146
140
139
147
147
143
135
133
134
132
124
116
115
122
137
145
145
139
132
133
138
142
139
137
135
134
130
117
110
114
128
141
144
138
135
136
141
149
152
151
128
120
126
144
152
141
126
120
127
136
136
134
137
146
151
147
137
129
126
124
120
116
117
124
137
144
145
142
143
149
153
155
149
142
137
135
132
130
128
134
141
147
142
135
128
131
143
153
154
150
136
124
125
134
138
136
136
140
141
139
136
133
134
140
146
147
144
137
133
131
131
129
125
123
128
136
143
145
148
150
154
159
163
159
146
132
127
133
142
142
137
133
138
140
138
132
139
151
156
152
138
130
121
115
121
136
150
156
151
141
138
137
136
134
134
135
137
140
144
145
136
124
116
114
121
125
132
139
139
134
130
140
154
156
144
132
131
139
143
131
122
123
136
152
161
156
144
140
139
137
134
135
138
138
140
144
146
145
142
139
139
137
132
131
130
125
119
118
124
127
123
119
118
123
129
128
131
135
132
121
112
121
134
137
130
126
133
142
146
140
129
130
138
150
159
159
144
126
116
121
130
132
142
154
157
149
143
141
139
141
142
140
135
131
130
126
117
111
113
119
129
134
134
134
132
129
129
134
134
129
127
133
142
136
129
128
135
146
148
146
142
138
136
134
135
136
133
128
126
132
133
126
125
129
132
134
139
144
146
144
141
141
139
135
131
126
129
132
134
134
134
133
132
129
127
126
128
134
139
141
142
141
142
138
141
146
153
155
143
130
128
134
142
144
139
134
133
138
146
148
137
140
134
123
116
122
134
143
145
140
138
138
137
135
131
126
131
140
141
134
121
119
131
143
142
132
128
134
141
144
140
131
127
127
134
145
154
151
135
125
126
141
157
164
158
148
139
142
144
143
132
143
147
141
136
136
140
142
139
137
136
138
138
136
133
128
123
122
123
122
120
126
142
157
156
142
133
130
137
141
139
133
131
127
128
126
126
130
133
139
146
150
149
146
141
137
136
134
135
138
117
121
133
138
138
138
139
136
131
130
134
141
138
134
131
128
123
119
120
127
134
134
130
132
138
141
135
129
130
136
143
149
151
150
142
125
113
117
131
147
150
140
129
125
126
134
142
146
144
142
118
121
131
134
128
121
119
119
119
122
131
131
125
122
129
136
140
137
135
137
138
131
124
125
137
146
149
144
141
142
146
150
152
153
150
141
134
128
130
138
141
136
131
132
141
151
159
158
148
141
127
128
132
133
132
126
122
120
121
128
132
130
126
125
133
135
137
135
134
134
130
125
126
137
152
157
152
144
142
145
147
145
136
132
137
143
140
130
120
122
128
135
135
136
142
148
147
141
134
134
120
121
122
131
139
145
143
141
142
144
143
137
140
143
142
131
115
111
121
130
128
121
121
129
140
143
140
140
142
149
156
150
136
121
119
132
141
140
132
125
126
125
125
125
129
128
121
113
118
131
121
127
134
135
137
136
140
146
154
153
144
134
138
146
150
138
118
112
118
128
129
125
120
123
129
132
136
139
145
153
162
164
160
146
135
134
141
153
152
142
135
132
136
137
135
131
127
122
123
130
132
138
140
135
130
127
131
139
141
143
140
134
132
136
146
145
132
121
117
122
129
130
129
131
135
138
138
140
142
141
143
154
166
171
161
144
136
137
139
140
142
147
151
151
145
141
138
136
130
129
135
139
137
132
131
137
140
139
134
129
129
133
140
147
147
140
128
122
120
128
135
134
130
131
135
139
141
142
140
131
122
125
131
141
145
139
132
130
133
135
136
138
140
141
138
131
124
125
129
131
132
134
135
133
135
138
141
139
129
121
119
127
141
150
147
134
126
124
132
137
142
142
138
130
124
123
129
136
138
138
135
127
123
119
124
135
142
145
145
143
141
137
137
138
137
130
126
124
129
133
133
132
132
135
140
142
139
130
125
123
122
125
131
138
145
144
144
140
133
124
126
136
146
138
124
112
113
128
137
144
147
147
142
138
139
148
153
152
146
142
141
144
145
145
143
141
136
134
134
139
138
138
138
141
148
151
141
132
125
128
131
133
133
137
144
153
157
149
133
112
104
112
128
135
130
119
119
128
136
137
136
132
134
140
148
153
151
144
135
132
131
133
136
138
138
134
128
129
136
147
130
132
136
140
142
142
141
140
136
129
128
132
137
140
142
144
146
144
137
125
113
108
113
122
130
132
129
128
132
128
123
116
114
122
130
141
145
145
141
135
129
123
123
130
136
136
137
138
139
139
123
121
127
130
130
132
137
139
133
126
125
132
136
138
138
134
134
139
140
140
136
130
125
126
129
132
128
125
118
120
124
128
126
124
126
130
138
146
149
143
131
121
121
129
139
153
159
156
142
129
135
129
124
120
122
130
135
133
128
126
128
131
133
133
136
137
136
136
135
138
142
144
139
130
124
125
127
125
119
118
121
130
135
134
128
124
125
132
137
140
133
126
121
124
130
141
146
140
127
123
142
141
127
117
117
126
132
134
134
135
134
131
131
134
139
141
136
132
130
133
136
138
135
126
121
122
127
129
126
117
115
117
127
138
145
141
130
123
124
130
133
124
118
120
126
130
126
121
123
129
139
141
137
132
129
129
131
132
140
146
145
141
139
142
147
145
134
127
128
135
137
134
128
123
123
125
127
125
122
115
110
114
129
152
162
154
134
122
121
123
119
112
114
129
142
145
135
129
132
141
131
138
141
142
140
137
137
139
146
150
145
132
125
132
146
148
134
122
127
138
145
142
134
131
130
130
126
127
123
116
111
116
131
141
138
127
119
116
120
118
115
117
125
135
141
140
132
127
129
138
132
135
135
134
142
149
149
146
145
147
143
125
113
116
128
135
131
125
129
138
146
145
140
135
133
132
134
136
137
132
127
126
129
123
120
117
124
128
124
119
121
133
140
135
122
111
108
116
127
137
132
130
126
132
144
153
154
146
140
142
143
142
135
125
120
119
126
131
132
133
136
136
137
135
132
132
134
139
138
133
128
127
130
133
132
133
139
142
141
131
120
120
125
127
118
105
102
114
129
134
126
123
130
143
146
141
134
130
136
139
143
145
146
141
133
128
129
134
134
132
125
129
134
136
133
131
132
135
131
123
120
128
141
147
140
130
129
136
139
129
113
108
120
132
135
125
118
124
130
128
127
129
140
153
147
131
114
117
128
136
135
129
129
131
134
133
135
136
137
134
133
137
143
146
139
133
134
137
134
125
121
129
141
143
134
128
130
133
128
116
111
123
139
149
143
131
124
125
133
137
139
135
138
145
145
133
122
118
124
135
139
138
130
127
127
132
137
138
139
137
138
142
146
147
143
137
138
139
137
129
122
119
124
126
133
142
151
151
141
129
124
130
138
139
134
124
117
121
130
142
129
124
121
122
128
133
131
129
130
139
151
152
140
127
124
131
140
140
138
134
131
132
134
137
138
134
131
134
134
128
121
117
120
126
134
142
147
146
141
137
134
135
135
136
133
126
119
116
117
119
114
115
117
120
127
132
132
125
124
128
133
134
128
126
125
130
133
131
134
130
128
124
123
125
127
129
130
133
128
126
126
131
137
138
134
129
126
123
121
121
129
137
145
146
139
131
126
124
120
115
125
129
133
142
148
147
137
125
115
110
112
117
125
131
135
130
125
127
134
139
138
132
127
127
132
140
140
135
129
125
128
135
136
129
122
121
125
125
120
119
123
133
141
144
138
131
129
135
137
136
139
135
136
140
144
144
138
132
128
123
122
126
127
132
133
130
126
130
137
145
147
142
139
141
143
140
136
134
138
137
130
122
114
110
111
117
126
131
134
132
129
129
133
134
134
130
131
136
140
137
135
132
132
135
136
137
132
130
131
134
137
137
128
118
115
118
123
131
136
139
135
130
130
135
140
137
133
133
138
139
133
128
126
126
125
124
124
129
132
133
130
127
125
127
124
126
128
134
136
132
127
129
130
129
133
134
131
124
119
125
133
136
128
114
108
112
118
125
134
137
133
128
126
131
136
136
134
131
126
123
125
133
140
138
129
122
120
120
121
122
122
123
122
123
120
120
122
124
127
130
127
126
120
114
120
131
137
131
121
120
127
131
129
123
120
118
121
126
133
140
143
140
139
136
135
132
131
127
123
121
124
131
135
132
123
119
117
117
119
120
122
124
126
126
127
125
121
119
120
123
128
126
116
108
115
127
135
132
125
125
127
127
125
122
122
123
123
123
127
131
133
130
127
126
122
123
121
123
125
129
131
130
130
129
127
122
118
118
121
123
125
128
130
131
129
126
121
117
115
112
131
129
124
119
123
127
127
128
129
131
128
121
115
117
124
127
124
118
116
116
118
116
112
111
116
119
120
120
122
125
127
125
123
123
123
123
121
120
122
123
125
126
129
130
128
123
117
112
112
111
123
125
119
114
115
119
124
127
131
132
127
121
119
121
126
128
125
119
118
119
119
116
114
115
118
120
121
122
123
124
124
120
120
122
125
125
123
122
122
121
122
121
126
129
129
123
116
113
117
121
114
119
113
109
109
117
121
122
120
120
123
129
132
130
125
124
127
130
132
127
121
117
116
118
121
119
118
122
126
128
123
118
119
125
128
130
126
124
121
116
110
110
118
125
126
119
114
113
115
117
117
121
120
119
122
123
120
111
107
110
118
124
125
122
121
123
128
138
140
129
118
111
112
119
122
118
114
113
115
117
115
114
115
121
125
128
127
126
121
111
105
108
117
122
119
116
114
112
111
109
127
123
118
119
123
127
124
120
117
117
116
112
112
114
120
122
123
128
130
126
119
118
124
125
124
119
119
121
119
115
113
119
125
127
124
122
125
126
122
117
114
121
125
124
120
120
119
121
117
116
126
123
116
112
121
128
132
133
131
128
119
114
117
128
133
127
119
115
119
124
130
136
144
139
126
120
123
132
134
129
125
133
138
131
120
113
118
126
130
134
132
128
127
127
127
124
124
124
126
125
124
124
126
129
132
131
128
125
125
126
123
124
129
139
144
141
132
128
131
135
137
138
140
136
127
125
127
133
132
127
126
130
133
129
120
119
126
136
145
146
142
135
131
132
133
131
127
127
129
130
130
132
129
128
134
144
148
143
139
136
137
133
132
133
140
136
126
117
118
120
123
128
135
141
139
132
128
130
134
133
127
122
130
140
151
147
137
128
129
130
132
135
143
152
153
143
132
131
135
142
128
136
151
163
161
145
134
129
132
138
140
137
133
132
129
126
125
127
132
133
131
128
129
138
144
139
133
130
132
133
135
134
133
135
135
130
119
111
114
128
145
156
159
156
151
140
131
126
128
134
126
131
146
159
157
142
129
123
127
132
136
134
134
133
128
123
122
127
131
133
131
130
131
137
139
135
131
131
136
137
134
128
129
135
140
139
130
124
131
145
152
149
142
140
142
141
137
135
133
131
128
122
121
127
131
131
129
131
137
138
134
129
131
135
139
138
133
128
125
125
131
135
137
132
124
124
130
140
145
140
128
123
131
142
149
148
143
143
148
146
138
131
133
141
146
141
137
144
151
151
134
128
123
125
130
133
134
137
143
143
132
120
120
128
140
145
146
141
134
132
140
145
142
131
124
125
135
142
139
135
134
139
143
139
133
128
130
132
131
127
124
130
143
155
151
139
133
141
152
153
133
130
134
138
142
141
139
140
141
136
129
122
128
141
148
146
144
139
135
131
135
140
143
138
134
129
132
131
133
137
147
150
147
137
128
125
129
129
126
123
125
132
139
141
138
137
134
130
127
128
128
128
135
142
139
131
126
124
126
130
134
143
153
157
149
135
126
124
122
121
123
136
144
149
140
133
132
135
145
149
150
146
141
136
129
127
133
141
146
143
138
129
125
125
128
130
131
127
122
123
125
121
123
130
131
126
118
116
120
131
147
161
162
150
136
123
120
124
133
135
132
133
139
144
144
145
148
154
159
153
145
142
141
139
136
134
138
142
145
140
134
133
137
135
131
128
128
132
136
138
127
117
112
119
130
136
139
138
136
137
141
144
144
136
126
119
120
135
147
150
139
131
131
140
144
146
148
151
146
139
139
144
149
146
143
142
141
138
128
119
122
131
140
146
145
142
140
140
140
142
132
128
130
135
140
144
147
148
142
137
133
131
131
130
127
121
119
125
132
137
134
133
135
139
142
138
135
135
133
132
132
139
143
138
132
131
136
138
135
129
127
129
132
137
150
155
151
139
133
137
131
137
148
153
147
140
135
135
137
137
141
145
145
140
132
124
121
121
124
130
137
135
135
136
136
136
138
139
141
134
129
127
128
127
127
127
131
136
142
144
141
133
132
138
148
151
139
133
132
137
128
129
138
143
137
131
130
133
135
138
141
147
146
139
131
124
122
129
136
140
139
135
126
125
129
131
138
141
142
136
128
122
126
134
140
143
139
136
130
130
130
135
145
150
148
139
130
129
134
142
134
138
138
133
127
127
133
137
139
138
137
136
134
130
128
125
124
130
137
138
135
129
128
134
139
139
140
139
137
133
130
131
137
142
145
147
147
136
130
120
118
127
138
148
146
140
134
134
139
142
135
144
147
142
135
134
136
139
138
136
136
137
137
139
140
134
127
120
120
121
124
123
127
137
147
152
147
142
140
139
138
135
136
136
133
129
128
138
144
144
134
124
124
133
141
141
141
143
145
147
112
118
130
140
140
137
136
137
133
130
134
139
141
144
145
141
132
118
111
112
115
115
116
122
133
138
138
140
142
144
138
131
132
139
141
128
121
131
146
156
142
125
119
129
139
140
139
143
149
150
110
113
129
141
142
134
131
134
133
128
127
124
122
125
133
139
139
128
118
117
123
127
127
130
135
138
137
136
135
132
129
130
142
160
166
152
132
124
131
137
134
125
123
131
139
141
138
138
137
133
132
138
142
143
142
138
134
134
137
140
133
120
111
117
130
136
129
119
119
124
128
131
136
144
154
159
157
149
138
131
130
136
146
156
156
149
138
122
116
120
129
134
134
133
138
141
136
129
122
128
136
136
131
132
140
143
137
131
135
143
140
132
131
138
147
136
117
108
121
137
141
136
134
133
143
155
159
154
149
144
146
151
148
138
132
133
141
140
131
122
125
133
137
138
136
133
126
118
120
136
130
131
131
131
134
138
137
130
126
128
131
134
140
146
149
138
122
116
127
147
155
151
137
131
128
136
142
149
147
142
144
153
158
152
138
135
144
155
148
134
123
128
138
143
140
135
128
126
127
135
132
138
140
137
136
137
139
135
126
125
132
138
136
129
125
127
130
128
128
132
141
145
140
134
134
137
141
145
141
130
126
138
153
158
151
139
137
137
139
138
135
136
140
144
144
141
138
135
131
130
131
137
137
132
131
136
139
137
131
132
139
144
139
129
120
120
128
135
132
131
130
129
129
133
136
139
139
139
138
134
130
127
129
136
140
139
133
129
134
142
147
143
139
141
140
133
123
119
127
133
125
130
133
134
135
136
131
127
126
128
134
140
139
130
120
118
128
139
145
142
136
134
133
135
137
137
134
132
136
142
145
138
128
131
136
139
138
137
135
139
141
140
138
140
138
131
120
117
128
135
129
129
131
136
143
141
131
118
116
124
136
141
137
129
121
121
131
139
137
131
123
122
130
135
137
139
141
141
139
137
138
143
147
150
145
139
135
132
132
130
129
132
136
142
144
139
131
127
132
133
138
132
129
131
139
140
133
125
124
134
148
154
152
144
142
143
142
138
129
118
111
111
119
129
134
139
147
150
142
128
121
127
146
155
150
139
133
131
134
135
132
130
131
136
138
137
133
131
134
136
139
134
134
136
138
137
134
133
136
141
146
149
151
151
152
152
150
148
143
141
139
139
137
135
134
134
135
134
130
124
121
124
134
146
150
152
150
149
150
150
143
132
126
128
133
136
136
140
143
142
138
137
138
139
137
136
132
130
130
128
130
134
137
137
137
138
139
137
135
138
145
145
142
132
129
130
133
130
126
126
131
132
131
135
142
151
152
152
151
145
140
135
137
140
144
145
146
146
141
130
140
139
139
135
132
132
134
129
124
120
125
134
138
134
130
129
130
124
115
113
121
130
133
128
124
128
137
139
135
136
139
141
136
130
130
137
142
144
142
138
136
137
140
145
145
143
137
130
123
119
132
139
139
134
132
134
136
135
132
130
135
142
144
139
134
131
131
132
130
131
134
141
139
128
121
123
131
138
138
137
139
142
140
134
134
135
135
132
129
129
134
137
137
136
139
141
135
126
119
121
120
124
128
133
142
142
135
131
133
143
147
145
142
138
135
131
127
129
141
151
153
143
132
123
118
120
126
132
134
132
132
137
145
147
145
136
128
120
122
125
131
135
134
132
138
146
141
131
125
130
123
124
127
135
142
143
136
130
137
148
148
135
126
129
136
134
122
118
126
137
135
123
114
118
127
127
125
124
126
126
123
128
139
145
141
130
126
128
134
136
140
145
145
140
139
135
129
125
129
139
136
144
143
139
142
144
144
144
148
152
147
134
125
125
129
131
125
120
117
116
113
111
116
126
131
129
125
124
127
126
117
115
122
126
128
129
130
133
135
133
136
144
149
148
140
131
124
125
133
145
134
136
139
143
143
142
139
141
145
152
154
150
141
129
124
126
132
136
132
126
125
126
128
127
128
130
135
141
138
125
108
102
107
121
130
130
128
126
121
118
117
122
130
134
134
132
128
130
136
143
117
113
124
137
135
126
120
128
140
148
151
149
142
132
129
131
139
147
146
143
145
146
139
128
124
132
146
151
137
119
106
105
114
127
132
129
125
119
116
115
115
117
123
130
131
129
127
129
131
129
127
118
126
137
135
128
121
131
138
141
136
131
129
128
129
133
140
139
135
133
139
147
148
133
124
122
130
137
134
124
118
119
123
127
129
128
128
129
127
127
126
130
133
133
131
127
124
125
128
129
145
138
136
137
136
128
123
122
127
136
146
147
141
131
129
133
139
138
126
117
115
120
129
129
125
119
120
131
135
131
124
119
120
124
129
135
139
142
141
139
135
128
122
118
117
117
119
120
122
127
139
137
134
133
128
124
115
107
111
130
151
160
150
134
128
131
139
141
136
123
112
107
112
123
129
129
129
132
136
135
125
116
115
123
131
134
132
126
124
126
128
127
123
120
116
110
106
106
105
107
118
127
134
136
134
128
121
112
111
122
133
139
131
122
119
127
136
143
146
142
135
127
123
126
134
143
142
135
130
129
127
125
125
126
130
130
125
116
113
115
126
137
148
148
140
127
119
115
112
108
121
126
133
140
140
136
133
127
123
123
128
129
124
119
119
128
135
142
146
148
146
139
124
123
132
143
146
138
131
125
129
134
136
133
131
129
127
127
126
129
136
143
148
148
143
139
138
139
137
132
138
132
128
127
125
128
134
136
134
132
130
129
124
123
129
134
135
138
137
139
136
126
119
123
133
139
135
132
134
137
135
134
136
139
138
132
127
127
131
137
138
137
131
128
125
127
130
136
138
134
142
139
135
130
124
123
128
132
134
131
129
125
121
120
126
130
130
131
134
128
118
109
115
133
145
140
127
121
130
139
138
136
136
139
138
134
127
126
128
132
134
135
133
128
123
123
127
134
136
131
140
139
133
127
124
125
127
127
130
130
130
125
119
116
117
119
125
132
137
134
121
115
123
135
143
135
123
115
120
125
127
128
126
122
119
123
128
131
129
128
129
134
136
137
133
130
132
139
139
136
140
127
112
108
115
124
128
128
129
131
134
129
122
116
117
119
125
132
139
141
135
127
125
127
124
122
120
121
126
127
127
128
126
121
119
123
129
130
128
126
127
132
137
138
131
125
122
124
124
123
132
125
116
114
120
125
128
127
125
129
131
130
125
126
129
131
127
124
127
129
131
125
122
121
125
128
127
127
132
138
139
137
137
140
140
138
130
127
124
122
125
129
131
129
125
118
110
103
100
105
132
141
144
139
133
126
121
116
116
117
120
120
124
131
141
140
128
115
109
114
120
121
122
130
140
145
137
125
119
122
126
129
129
132
136
136
130
127
127
129
126
125
121
121
125
125
119
112
112
118
134
144
144
138
130
124
122
123
120
119
118
118
123
131
137
134
125
116
110
112
114
117
122
129
136
138
133
127
123
124
126
126
121
118
115
118
125
126
128
129
125
121
122
126
129
126
122
123
128
132
126
125
122
120
120
123
124
124
120
119
117
120
123
124
120
119
123
126
123
115
108
106
113
118
120
120
120
127
131
132
128
123
121
122
125
123
124
123
122
117
115
116
120
123
122
123
124
128
124
120
115
112
110
114
116
120
117
111
106
108
115
118
119
113
107
110
119
129
129
117
107
105
113
119
121
119
116
116
114
116
116
117
120
125
130
129
126
121
120
117
116
116
111
109
116
127
134
132
119
106
118
115
111
112
115
119
121
119
116
115
116
117
119
116
107
100
101
107
112
111
108
109
115
118
119
116
111
110
109
111
112
112
114
114
119
120
122
122
122
126
125
120
117
117
124
132
133
128
119
113
120
117
114
114
116
119
125
129
130
125
119
119
125
128
119
101
85
83
92
103
112
116
117
112
105
102
107
116
123
122
114
111
111
112
115
120
126
127
125
122
118
119
122
127
127
123
121
126
128
128
112
113
113
117
118
118
116
114
114
117
119
119
124
130
134
123
108
96
103
116
127
131
125
117
108
107
115
122
127
123
112
108
109
113
121
128
131
131
125
119
112
112
115
117
112
110
118
132
139
132
140
151
147
137
132
139
146
145
139
136
140
146
145
143
142
138
130
125
125
127
129
128
125
124
127
130
132
138
144
144
139
133
134
143
145
138
132
135
143
141
129
119
125
144
154
148
134
133
138
144
128
139
149
148
136
132
132
139
140
132
130
129
134
142
144
140
133
126
130
132
132
130
131
127
130
129
130
131
132
130
128
132
140
148
146
134
127
132
143
150
144
131
125
129
138
139
134
129
135
141
124
126
135
141
135
127
125
125
125
121
120
123
129
137
138
138
140
140
137
133
131
130
132
136
138
133
129
131
132
133
131
134
140
141
138
130
125
128
142
150
148
138
127
124
123
129
135
140
146
145
138
131
126
123
124
124
125
126
127
129
134
141
144
142
140
141
143
143
140
133
131
130
131
133
134
131
132
136
140
141
139
137
138
137
136
138
143
146
149
143
137
134
137
138
134
133
136
146
151
144
152
147
139
130
127
124
126
130
134
136
133
131
130
129
129
136
142
143
142
139
145
145
142
131
127
128
133
137
139
139
136
137
140
139
137
138
145
153
156
150
143
146
152
154
148
139
132
131
129
125
148
150
150
141
132
130
138
150
150
140
129
118
112
112
117
130
143
144
136
131
138
151
160
153
138
127
127
132
137
136
133
133
137
139
138
137
140
146
152
152
151
150
153
154
150
141
130
121
118
118
134
141
141
135
129
134
146
153
150
143
143
141
134
126
119
121
129
133
128
119
123
136
150
150
134
115
109
122
138
148
139
130
124
127
133
137
138
140
141
142
139
137
142
146
147
142
133
126
120
122
125
137
139
133
129
131
133
132
134
140
153
163
164
148
129
115
112
123
134
137
130
124
127
135
134
128
123
129
143
148
143
133
125
125
132
139
142
137
127
125
131
137
139
138
141
144
147
144
137
135
132
136
141
143
137
131
127
130
133
137
142
148
153
147
133
118
112
123
144
154
145
135
129
142
148
150
144
134
134
138
142
144
139
131
134
142
144
137
127
127
141
146
140
128
127
142
154
157
154
151
140
136
136
137
136
132
130
131
136
136
135
135
134
132
129
122
117
123
134
142
144
140
139
141
142
138
129
125
126
133
140
140
132
125
126
136
143
140
139
142
144
142
131
123
125
134
144
151
155
156
136
137
142
143
142
137
129
120
115
118
128
133
132
130
128
125
124
123
126
130
134
134
132
132
131
125
127
130
142
147
135
119
110
116
127
137
139
138
140
139
135
130
129
134
137
135
136
141
149
150
130
138
147
154
150
141
131
119
111
111
116
121
128
130
135
136
130
126
126
128
133
134
132
133
132
132
132
137
144
145
130
119
117
129
140
142
136
132
134
135
135
133
137
140
139
133
133
137
140
139
133
139
144
144
139
138
135
133
130
124
120
117
117
125
134
137
134
130
133
139
142
138
130
127
132
138
139
136
130
129
131
139
147
150
145
134
127
129
134
139
138
135
133
132
133
131
133
136
136
133
134
140
137
132
126
128
131
133
132
134
134
133
121
119
127
136
135
132
133
140
146
138
127
122
133
146
153
148
140
137
140
146
149
147
142
132
127
134
142
145
138
132
131
135
137
135
136
139
139
134
120
121
127
133
136
134
134
134
133
133
135
137
133
128
131
135
133
123
117
122
132
137
134
136
137
145
148
151
157
157
146
128
120
130
145
149
144
139
142
142
138
130
132
139
140
137
133
136
138
134
120
117
128
144
150
147
145
144
142
136
130
128
132
136
136
135
131
123
115
117
128
138
140
139
134
130
128
133
139
140
131
116
115
133
151
154
145
135
133
137
136
129
124
124
126
123
119
120
125
125
144
144
142
144
147
148
149
151
151
142
128
116
117
125
133
134
128
126
130
135
140
140
137
133
132
135
138
137
130
121
117
125
136
145
143
139
138
138
140
147
146
141
133
129
129
129
127
120
118
122
153
156
142
129
127
131
134
136
145
144
135
118
113
123
136
136
128
128
138
149
148
142
135
131
132
141
149
151
142
131
130
141
151
145
133
126
129
140
149
150
152
153
152
146
144
143
140
136
137
143
133
136
128
116
110
112
114
119
129
141
147
143
136
130
134
136
136
136
141
145
143
139
137
133
129
132
140
145
140
134
132
138
144
142
132
126
130
136
137
134
134
138
142
144
141
139
138
143
153
156
129
126
126
124
122
124
127
126
125
132
146
152
142
126
117
127
142
151
144
135
132
138
140
138
135
137
142
142
136
125
120
123
129
130
130
131
132
132
131
129
125
120
118
124
131
137
137
138
139
135
130
133
134
133
134
138
138
134
123
122
131
139
134
122
112
123
143
150
143
134
134
138
142
142
142
145
144
140
134
131
131
133
132
134
137
137
133
128
129
138
135
123
115
119
130
136
134
126
125
127
127
130
134
137
141
140
136
126
118
115
120
129
132
125
117
120
128
135
136
138
143
146
143
139
138
140
138
136
136
139
141
138
137
143
150
150
136
123
122
130
137
134
131
131
135
134
132
130
131
133
128
128
131
138
144
142
134
122
114
114
122
128
130
126
120
113
111
116
126
138
141
137
134
133
136
138
140
139
136
130
125
123
130
141
147
141
133
122
118
121
126
132
138
140
139
135
133
135
136
132
138
131
127
128
135
138
133
126
124
126
127
127
125
124
122
118
113
115
126
135
136
132
130
133
138
139
141
138
133
125
122
131
143
145
134
123
119
123
131
134
131
128
129
133
136
133
132
134
134
131
137
131
126
129
134
135
130
130
136
140
136
128
122
122
123
123
123
125
132
143
150
156
155
148
138
133
134
136
134
140
146
153
158
156
146
135
126
126
134
142
141
132
124
122
127
129
129
130
131
131
121
123
127
132
133
130
127
127
131
138
139
133
127
121
122
123
126
123
120
128
143
154
151
136
126
127
134
138
142
147
148
141
134
136
148
151
144
134
133
138
143
143
138
136
132
127
124
127
128
128
119
126
135
134
131
129
128
129
126
128
131
137
138
130
124
125
129
125
116
112
119
126
130
125
123
130
140
141
139
137
136
127
117
114
126
141
151
146
137
132
135
145
151
154
147
139
133
131
133
132
124
137
142
137
133
135
137
136
130
124
124
132
137
134
129
126
131
138
138
131
126
128
132
132
133
134
137
137
135
135
139
142
135
119
112
117
131
135
133
129
134
145
147
141
143
148
153
147
137
132
131
132
129
130
136
140
138
135
133
133
134
131
129
128
129
127
128
131
142
148
144
135
130
128
132
135
133
132
134
138
144
147
142
129
115
112
116
121
127
138
153
157
145
124
119
134
146
143
131
125
137
131
119
115
119
130
136
138
138
139
138
131
128
130
135
129
125
121
128
137
137
127
119
123
131
132
127
122
124
127
129
131
134
131
131
128
129
133
140
150
158
158
147
130
119
120
127
129
131
136
137
140
134
121
116
119
130
140
141
136
129
129
134
139
139
136
130
122
120
118
117
119
123
129
132
129
124
118
114
111
107
112
124
128
130
130
132
134
133
130
131
140
148
150
144
138
135
135
142
148
129
136
139
138
127
116
118
127
134
135
130
131
137
137
135
133
134
135
128
122
120
123
125
123
122
126
132
135
125
114
105
105
110
120
128
129
126
121
116
118
124
135
139
141
143
149
152
150
147
145
129
127
136
139
130
115
109
119
132
137
141
140
139
133
129
131
136
139
135
134
136
134
125
110
109
121
136
144
135
127
118
108
104
114
128
138
132
121
119
129
144
146
138
131
131
135
139
136
131
129
141
134
135
137
129
124
123
130
132
130
131
136
137
133
129
130
137
138
131
128
129
133
125
120
117
122
128
130
131
129
129
124
116
116
124
131
129
122
121
132
142
145
139
133
132
133
134
125
118
115
148
146
142
137
131
127
128
132
131
130
130
133
132
130
131
134
138
135
129
120
117
119
122
122
124
125
127
128
132
133
134
131
129
125
119
109
104
109
120
131
133
128
119
117
121
129
135
134
126
119
144
150
151
146
137
129
122
121
128
133
138
131
127
127
136
142
139
133
129
129
129
125
123
123
126
126
127
128
134
138
136
130
125
122
118
112
107
111
118
123
122
120
117
115
115
118
125
132
131
129
129
141
151
153
144
135
127
122
127
132
132
130
125
130
139
143
137
132
130
140
145
141
131
123
125
126
126
126
126
129
129
122
116
118
122
131
134
133
128
125
124
126
130
131
128
123
125
128
130
128
117
122
133
140
138
134
133
134
133
132
131
132
130
128
128
130
131
129
130
135
139
138
129
123
122
127
127
127
126
121
117
119
122
129
135
137
137
137
138
140
137
131
128
129
130
131
131
130
129
129
121
121
123
124
122
125
134
143
145
141
137
133
131
127
127
126
125
124
126
131
130
124
121
125
130
128
122
122
126
126
121
121
131
149
156
148
133
126
127
135
135
129
124
119
124
128
129
123
124
126
131
139
136
128
117
118
127
139
143
136
129
127
132
142
148
140
126
117
123
129
126
119
119
129
137
131
116
108
116
126
126
124
128
136
145
147
138
129
122
123
125
126
124
131
135
136
129
122
121
123
133
140
142
134
124
120
126
133
134
129
120
122
131
149
159
151
135
124
124
125
123
118
121
129
134
131
120
112
117
124
127
125
118
111
114
129
140
142
138
134
128
129
134
142
148
148
144
136
132
122
135
128
128
131
132
131
129
131
132
131
127
124
128
130
137
139
136
132
127
124
121
120
124
127
129
126
125
130
132
133
130
127
123
116
114
120
131
137
136
134
131
133
136
133
128
130
133
135
131
124
135
131
128
128
125
124
125
127
130
131
131
129
127
121
124
129
132
132
130
124
122
123
125
130
132
128
125
129
134
136
132
127
127
134
137
138
133
127
125
126
130
131
127
115
110
113
120
122
119
120
134
142
142
131
117
110
115
120
122
120
118
124
127
132
136
134
131
130
128
130
130
125
125
131
138
141
132
126
121
125
126
126
125
129
137
141
134
131
131
135
133
125
113
108
114
124
127
123
119
122
132
138
140
137
132
128
127
128
124
119
114
115
122
129
133
133
129
127
125
124
124
124
125
130
137
140
137
129
126
128
132
131
126
120
122
126
132
132
132
133
128
121
117
121
125
127
126
123
124
129
130
125
129
138
146
145
139
134
132
129
125
118
117
117
117
117
123
123
121
118
119
122
127
128
125
123
125
130
134
135
133
129
127
123
127
132
131
129
125
123
125
129
129
123
121
121
127
136
138
133
125
121
121
124
130
128
129
131
130
129
128
127
123
118
112
109
113
118
120
119
120
125
129
128
124
119
119
123
129
132
130
123
116
118
126
131
131
123
121
125
133
132
126
120
119
128
141
146
139
130
121
121
120
118
116
119
127
129
127
120
119
125
130
128
118
109
107
111
117
119
121
125
127
127
125
119
117
116
123
131
130
118
106
102
108
117
118
117
120
129
133
128
121
120
127
136
137
130
121
116
118
118
117
113
109
109
116
124
122
117
115
119
125
125
120
113
109
111
117
119
118
113
111
112
114
113
110
113
121
127
120
107
101
103
115
120
119
115
114
116
116
117
120
123
127
125
120
118
116
116
119
114
107
100
96
95
98
105
110
114
115
115
113
116
119
117
112
108
110
113
111
107
106
108
110
108
108
113
122
123
113
102
100
108
119
122
118
113
109
107
108
115
116
116
111
109
113
119
122
120
143
152
154
148
140
135
131
125
119
122
140
160
163
147
133
124
123
124
123
123
126
128
133
137
142
135
131
131
138
144
143
133
128
131
136
136
140
146
152
148
132
122
123
139
150
146
137
135
144
151
129
128
127
120
113
116
125
134
136
130
129
133
137
141
140
136
129
120
115
119
129
137
136
131
123
119
122
132
139
137
130
129
132
140
142
137
136
142
153
154
143
129
124
130
137
137
135
140
147
149
129
128
125
123
120
125
133
138
139
138
132
126
119
122
136
151
156
146
130
121
119
121
124
126
129
131
132
135
137
139
140
146
147
143
137
131
133
134
136
135
136
138
140
134
126
127
134
143
150
146
136
140
143
146
147
146
142
138
134
136
144
146
140
131
132
140
149
149
142
133
122
113
111
123
137
143
137
135
137
143
150
148
140
131
129
136
145
147
137
125
122
132
139
135
126
123
129
136
141
140
139
145
154
152
143
133
130
130
132
134
142
148
144
131
120
117
121
127
132
136
135
127
121
127
134
138
137
138
142
144
139
131
131
134
137
140
145
152
153
143
132
128
128
132
132
131
127
123
126
133
144
145
143
130
119
113
120
129
135
138
140
134
120
104
100
110
124
128
127
127
134
140
145
145
139
135
135
140
146
146
134
127
129
141
149
144
139
136
141
143
135
132
131
139
145
142
136
136
141
146
134
135
124
111
109
119
132
138
139
140
141
131
113
99
103
124
142
141
127
116
114
121
129
132
125
115
114
124
143
149
140
128
125
134
147
151
142
131
124
126
134
138
141
140
138
140
145
154
159
158
123
132
136
129
124
126
135
139
140
138
135
130
122
118
127
136
140
138
134
128
120
108
107
112
117
115
114
124
135
144
142
133
127
134
143
152
146
133
124
127
135
137
130
122
124
138
151
157
156
152
127
146
160
158
141
129
129
137
141
137
129
121
122
129
137
138
133
136
146
154
145
126
116
123
135
143
139
126
124
128
138
143
141
136
138
140
141
134
132
140
145
140
125
117
123
142
152
150
143
139
140
145
148
147
143
137
133
132
134
138
137
131
122
126
134
142
138
139
146
150
146
135
127
131
136
138
132
123
123
132
140
140
134
127
127
134
138
137
139
142
145
143
140
140
139
140
138
140
143
141
143
139
128
123
130
140
138
129
122
128
135
131
122
123
132
145
147
141
132
130
130
135
137
140
135
124
114
123
140
149
142
126
117
124
137
142
141
140
141
141
143
145
151
151
144
133
132
139
144
140
132
131
129
129
134
140
139
131
121
116
115
116
122
129
139
146
143
132
122
118
125
140
154
157
147
132
124
128
142
147
138
124
121
131
143
143
139
137
143
151
156
155
151
143
135
130
134
141
143
138
125
126
132
135
138
140
135
129
119
114
114
116
126
135
142
143
138
132
132
137
144
147
144
138
135
138
136
131
127
129
133
137
136
135
133
129
127
133
141
151
156
155
148
137
130
129
135
140
139
133
136
136
132
123
121
123
122
116
117
123
132
133
129
124
128
138
140
139
144
155
161
152
131
119
121
133
140
134
129
134
141
145
140
134
130
129
129
132
135
136
142
146
147
138
135
132
135
137
134
123
146
141
132
123
118
117
117
117
122
131
137
135
128
123
128
136
140
135
133
143
154
156
147
138
136
140
140
138
143
153
156
147
135
133
138
147
144
135
129
133
142
149
147
141
135
134
134
136
132
125
146
134
127
124
125
121
121
128
130
128
124
126
133
138
137
134
131
133
133
137
150
153
148
139
133
133
134
134
141
148
150
141
126
123
135
146
150
142
139
143
148
150
145
138
131
128
131
132
132
129
147
134
126
121
121
124
132
138
135
125
112
114
127
138
136
131
130
137
144
149
151
148
141
135
130
135
137
136
130
129
129
126
121
119
120
130
143
152
152
147
144
140
140
139
137
134
131
128
124
124
145
145
134
120
116
121
130
136
139
139
131
121
119
125
131
133
138
141
142
136
129
129
139
144
143
135
133
131
126
122
123
128
131
130
123
118
123
134
145
150
147
144
140
143
144
142
136
133
138
144
132
141
137
126
118
117
117
126
140
154
158
148
133
124
124
132
142
146
136
117
103
107
129
140
138
127
117
117
124
130
133
136
138
138
134
128
119
116
126
141
150
148
142
143
144
142
138
142
156
165
130
133
133
130
124
120
122
129
137
141
147
147
137
124
119
129
141
145
136
124
120
129
135
136
132
130
128
130
128
131
133
130
129
129
136
145
141
130
124
126
130
129
128
135
141
142
139
138
142
142
141
136
135
135
131
131
131
131
125
119
119
125
128
125
126
130
132
126
116
120
136
151
147
136
129
132
138
138
134
130
133
133
131
129
133
135
135
131
127
133
129
119
114
121
132
138
137
132
126
121
137
139
144
145
140
134
130
124
114
108
113
122
135
140
143
141
129
113
103
113
135
151
146
134
129
134
143
144
142
138
135
134
130
131
138
137
131
123
123
132
136
135
126
123
129
133
135
134
133
131
129
135
138
139
136
133
128
123
114
110
113
121
131
138
143
142
138
132
132
138
146
147
139
136
136
139
146
147
147
140
130
121
120
129
139
147
139
128
122
124
132
137
139
134
129
131
136
147
151
144
136
132
126
122
122
124
126
126
125
120
112
103
102
111
123
132
137
143
151
154
145
136
134
136
138
138
136
136
135
133
129
128
128
127
126
126
131
133
134
134
132
130
129
130
128
130
136
147
150
141
138
132
124
120
121
124
125
125
126
125
114
102
98
107
114
117
119
122
131
135
134
132
132
132
129
128
130
131
132
135
140
142
141
138
127
119
119
123
134
142
139
130
121
120
124
128
128
130
129
129
123
125
125
128
132
133
128
127
130
131
129
122
112
109
111
116
116
117
119
125
135
140
136
126
116
123
134
139
141
144
143
139
134
134
140
133
124
122
125
135
140
135
126
121
122
125
125
124
123
125
119
123
127
128
130
134
137
138
134
131
131
126
121
114
112
117
127
133
134
136
137
137
132
127
127
133
138
140
136
130
128
129
132
133
133
134
133
132
132
130
131
134
132
130
125
127
130
136
137
138
128
133
130
125
125
130
135
136
131
122
119
122
126
126
121
119
127
135
138
133
120
114
121
136
148
153
146
137
123
117
121
133
141
136
126
120
126
136
138
135
132
135
134
128
125
130
136
140
137
134
138
136
129
123
124
130
135
135
130
124
120
124
129
131
129
129
127
128
130
126
120
115
122
139
157
160
146
132
122
124
130
137
137
130
126
123
123
126
130
138
146
148
135
118
112
121
131
132
126
120
143
137
127
120
121
129
136
136
133
127
129
132
139
140
136
131
127
125
130
137
144
145
141
140
139
137
126
118
121
125
131
130
126
125
128
131
130
129
128
134
141
145
136
124
115
118
127
132
132
130
143
140
135
125
117
115
123
127
125
114
111
122
136
141
133
122
121
124
128
135
146
153
149
137
129
129
129
129
124
124
123
129
132
131
130
131
132
132
130
125
126
130
137
139
139
138
136
138
136
135
135
136
137
136
124
113
112
120
124
117
110
111
121
129
125
119
119
125
125
125
129
131
126
119
118
128
141
145
136
127
123
127
130
130
129
129
129
127
132
137
142
143
141
141
144
145
146
139
131
130
126
129
135
138
133
124
121
125
133
134
130
126
126
127
128
126
127
127
125
124
123
120
111
107
113
123
128
128
127
129
133
127
118
118
127
131
129
125
131
151
165
163
152
143
141
139
135
129
128
131
132
136
137
135
130
123
125
128
126
125
130
137
143
139
131
126
126
127
125
124
123
121
123
128
135
138
129
118
115
126
133
131
123
121
128
135
129
122
124
135
146
154
153
150
142
134
128
126
130
133
136
139
137
132
120
120
126
137
135
127
123
123
126
127
123
118
120
124
131
137
135
131
127
132
144
149
140
125
119
123
129
134
137
133
128
122
117
117
117
114
119
128
137
140
136
131
134
139
141
134
131
133
135
130
125
125
136
151
160
154
135
113
105
115
131
135
128
119
127
139
147
143
130
125
126
128
128
125
124
128
131
135
135
131
125
119
116
116
115
111
110
119
129
131
129
129
135
144
146
138
129
132
136
138
137
135
137
149
157
154
136
118
116
130
148
152
134
116
110
121
138
144
138
126
120
114
115
121
126
129
129
127
123
119
119
122
127
127
124
121
119
122
123
119
117
119
125
129
133
136
124
130
138
141
137
134
134
138
137
131
127
130
135
143
145
138
130
121
117
119
127
138
143
142
133
125
121
125
129
129
119
116
116
119
120
123
126
125
125
124
123
121
120
114
114
117
116
113
115
121
118
123
130
131
128
128
134
138
136
130
128
134
141
143
135
128
127
132
140
142
140
139
141
143
139
130
124
127
132
129
117
108
113
121
131
132
127
120
112
110
112
117
118
122
126
125
117
109
113
124
120
128
131
124
114
115
124
134
136
131
128
130
138
143
143
137
129
130
141
151
150
138
130
127
132
131
127
127
130
128
122
113
112
118
127
133
130
119
110
108
109
112
115
122
130
128
120
110
115
126
120
131
133
130
121
118
126
134
136
129
124
126
136
145
151
143
131
125
128
136
138
129
122
120
127
132
136
133
130
128
127
127
123
117
119
127
132
130
126
125
123
116
114
117
123
126
123
118
115
116
118
118
127
132
135
136
140
143
136
127
122
125
135
142
141
138
133
131
129
126
126
129
132
135
133
132
134
136
136
132
128
127
123
122
122
130
133
134
128
127
127
129
130
125
124
127
135
137
128
120
121
118
123
128
127
125
127
133
132
123
119
123
126
122
117
119
130
142
142
136
128
129
135
139
135
128
129
132
139
136
127
115
114
119
125
132
134
130
125
123
128
134
134
127
125
134
145
150
142
138
128
128
128
124
115
112
121
130
130
122
118
122
123
118
111
114
126
141
150
147
137
127
117
116
122
126
128
129
131
135
131
125
119
118
125
133
131
126
124
127
129
126
116
112
122
134
144
142
134
131
124
123
125
127
129
128
130
132
132
128
125
125
127
124
123
124
128
134
138
137
133
125
117
117
124
128
127
120
118
127
136
137
131
123
126
130
129
126
126
128
129
121
116
115
125
131
133
129
120
118
127
121
122
129
137
137
132
133
134
136
134
127
124
123
124
124
126
123
122
124
130
133
135
133
129
125
118
113
116
124
132
135
129
125
125
128
130
129
126
125
128
131
131
130
127
125
128
128
129
131
137
136
134
134
132
130
131
135
136
135
129
122
120
120
121
120
117
117
120
128
141
147
143
132
125
117
114
115
120
127
132
129
120
112
114
122
128
128
124
123
125
129
132
130
126
122
127
130
136
139
126
135
139
137
132
130
135
138
134
122
115
116
120
124
124
122
117
119
124
131
141
146
140
136
128
122
115
113
120
131
135
126
115
108
112
119
120
119
122
125
124
123
120
123
127
127
127
126
126
124
118
122
126
126
120
118
123
129
131
124
118
116
115
119
124
129
129
129
128
129
129
130
134
140
139
131
117
113
121
130
131
121
114
116
123
120
115
113
119
130
136
132
127
125
128
128
125
121
117
116
128
124
121
114
108
108
118
129
137
139
130
117
108
106
111
121
127
129
127
122
114
109
114
125
131
126
118
118
123
129
121
118
116
117
123
116
111
111
117
129
138
142
139
135
129
127
122
116
111
113
126
128
137
145
143
137
128
119
111
113
128
148
157
142
120
105
106
115
122
123
128
132
136
143
143
135
123
118
122
128
130
124
119
124
131
137
140
141
142
142
139
140
140
145
147
141
131
125
127
130
132
129
127
128
127
126
119
114
110
115
127
139
143
140
134
123
113
104
101
109
125
135
137
131
124
121
123
129
136
136
129
129
130
136
141
142
139
139
139
140
143
147
150
148
141
133
134
140
148
147
142
142
137
132
128
125
119
115
122
136
148
144
133
130
138
149
144
127
114
118
130
135
127
122
126
136
142
140
136
128
127
133
143
145
144
142
140
135
125
119
125
139
150
148
136
127
134
146
151
147
133
139
145
153
154
148
138
132
132
139
146
141
124
119
127
138
138
131
133
142
149
140
126
124
135
144
143
136
131
127
127
127
129
133
137
140
142
136
123
111
110
122
132
135
132
129
132
137
140
144
123
133
143
152
153
150
146
141
135
134
137
139
135
128
125
122
117
116
122
134
139
135
126
127
136
135
130
132
135
139
132
126
125
133
140
141
141
138
135
128
114
108
111
122
134
141
136
131
137
150
138
141
136
128
122
128
130
127
124
128
136
141
137
128
122
122
120
115
115
122
130
132
129
131
138
137
134
135
140
144
142
137
135
140
145
140
131
128
129
129
119
112
114
133
146
149
142
139
148
156
146
142
131
120
121
124
118
108
107
119
133
135
123
114
123
136
140
129
119
121
129
131
128
129
135
137
136
139
144
149
147
139
134
135
140
139
132
124
124
129
136
139
137
134
132
134
138
144
152
153
125
127
131
136
136
129
122
115
114
121
127
123
113
112
127
141
144
134
123
121
126
126
124
125
128
129
133
141
148
150
143
136
130
134
138
138
134
131
133
141
146
143
136
125
119
122
129
135
135
135
111
126
142
152
143
132
127
127
128
129
127
121
115
117
131
144
145
139
134
133
129
123
118
121
127
133
137
140
144
141
137
140
144
148
145
138
133
132
137
142
140
131
125
126
132
134
131
126
129
130
132
143
148
146
143
139
135
129
128
133
135
129
117
120
134
147
150
149
149
147
138
123
111
116
128
135
136
135
135
135
137
140
146
149
146
141
135
133
137
141
137
131
134
145
148
143
134
129
131
132
155
152
134
118
117
128
138
142
143
144
142
132
119
120
133
148
154
151
143
140
133
126
124
129
133
132
128
131
140
146
142
133
132
137
144
141
138
137
140
142
145
147
149
149
145
140
136
134
130
125
137
134
123
110
107
117
129
142
143
140
134
130
129
131
135
137
138
134
128
123
124
132
145
154
153
143
140
139
142
145
140
132
133
136
139
138
138
140
147
152
154
153
148
137
132
132
137
139
129
122
115
116
121
129
133
132
128
125
121
121
124
130
139
141
135
126
125
129
133
136
133
133
138
141
142
144
146
142
138
136
137
137
133
131
131
137
145
151
153
150
149
146
140
131
123
125
133
141
139
134
135
131
128
131
136
140
130
120
116
122
131
133
132
128
128
127
128
135
143
147
143
136
125
122
127
133
134
133
133
137
140
138
128
122
125
136
147
150
142
135
131
134
138
136
130
129
133
137
137
134
161
151
132
120
119
123
122
121
125
125
126
124
121
122
130
139
142
137
134
135
140
139
139
139
139
138
132
128
128
138
151
154
143
134
127
132
133
131
128
131
133
137
139
141
139
141
141
137
134
133
153
140
127
116
109
106
114
123
125
119
111
114
125
137
141
142
142
139
132
129
137
139
137
134
134
137
138
131
128
140
156
162
150
135
128
133
140
142
139
140
144
147
148
143
141
142
146
150
148
141
126
119
117
114
113
115
119
124
123
117
113
123
140
148
143
138
139
142
141
137
136
133
128
124
125
133
137
135
136
143
147
141
125
119
128
143
155
154
143
128
125
130
139
143
143
144
149
151
146
137
120
120
121
124
127
131
129
125
124
125
130
137
140
137
134
134
139
145
141
128
118
117
131
141
143
135
127
123
126
132
129
120
114
119
133
143
138
131
126
125
124
124
127
137
146
145
138
127
124
129
129
133
137
142
143
141
132
127
127
133
137
140
135
135
132
133
140
144
139
124
111
115
136
151
150
134
118
111
113
121
124
121
124
135
146
147
130
113
115
131
141
138
137
144
153
145
123
109
117
138
130
129
132
137
135
130
129
131
138
137
134
134
134
138
137
134
131
129
131
134
142
149
147
142
134
129
123
119
117
121
125
125
125
133
146
152
143
125
117
127
135
139
146
155
156
144
127
120
130
145
131
128
127
127
118
110
114
128
138
141
137
135
136
138
140
135
126
113
112
127
147
154
142
126
118
123
127
125
120
122
127
129
126
122
122
128
128
125
123
128
132
134
136
140
140
137
133
135
137
137
130
132
137
131
119
108
111
123
135
140
144
141
137
138
142
146
138
123
108
112
125
134
130
123
125
132
138
134
127
126
133
136
133
122
117
117
121
122
123
129
132
134
134
134
132
134
135
138
133
129
124
131
134
131
121
117
120
126
134
140
143
141
135
133
140
153
158
152
141
131
130
133
134
134
137
143
150
145
141
136
135
133
129
123
125
131
133
127
123
123
129
133
134
133
131
133
137
145
145
138
129
130
128
122
118
117
121
126
134
140
141
137
130
129
136
144
154
158
159
153
141
135
132
136
138
138
140
140
139
134
126
120
121
123
126
129
130
130
130
130
131
132
133
134
130
131
136
148
153
143
145
145
136
124
116
115
118
124
127
128
126
124
127
134
141
140
135
134
135
134
125
122
125
129
133
132
131
131
130
125
119
118
124
128
128
127
127
130
135
137
137
139
138
136
130
129
132
135
135
135
143
144
136
127
127
127
128
127
129
127
122
119
117
129
139
139
133
124
120
122
125
131
136
138
135
136
135
134
130
127
129
136
140
140
137
130
126
126
124
125
128
132
131
127
125
127
131
130
126
126
134
128
121
123
128
136
137
132
130
133
132
123
114
112
119
127
131
133
132
135
139
143
146
143
138
136
136
138
134
130
131
143
157
156
141
125
122
129
131
129
123
118
118
117
120
124
129
133
134
137
131
127
117
112
117
123
121
117
116
123
128
128
127
122
122
124
128
131
134
134
129
123
124
130
140
143
143
144
139
128
123
133
152
157
142
121
120
132
145
145
135
128
127
126
123
123
125
128
132
136
128
125
118
115
114
115
116
112
112
113
119
129
138
141
139
134
128
126
123
123
119
113
112
125
141
149
147
144
139
133
129
127
127
131
132
128
124
125
129
136
140
143
140
135
129
127
126
127
127
122
128
123
127
133
133
129
126
121
113
107
112
128
140
144
137
129
126
124
121
123
129
133
129
126
129
131
132
133
139
149
150
138
124
118
125
132
130
125
122
126
134
139
138
133
131
131
132
131
128
120
143
134
138
148
146
136
126
120
114
105
111
125
136
133
117
109
114
123
129
133
144
150
145
130
123
128
137
146
150
153
153
146
135
132
134
139
141
142
143
143
138
130
126
126
132
135
136
134
126
119
140
134
134
138
135
126
117
118
120
120
118
115
115
113
108
107
113
124
132
138
142
139
135
129
130
135
144
146
144
140
138
141
142
141
135
132
132
139
148
156
150
136
127
128
135
141
138
130
121
116
120
120
122
124
130
128
124
127
135
137
124
110
102
109
119
123
120
123
128
133
131
123
120
124
131
133
126
120
118
125
133
138
137
137
131
119
114
119
132
145
147
141
139
141
143
139
132
128
129
134
121
125
126
127
128
133
135
136
134
128
124
121
122
126
128
123
116
111
115
122
124
121
123
132
142
138
126
115
117
126
130
126
124
125
130
132
132
132
132
132
132
136
142
145
139
127
124
130
141
146
128
127
125
124
125
129
137
139
136
125
124
126
130
126
121
112
106
108
112
118
121
121
123
132
140
144
137
129
126
127
125
120
117
121
130
139
148
149
141
124
117
125
141
145
134
122
124
135
140
131
128
119
114
114
116
122
127
135
139
141
134
127
122
124
125
124
121
116
113
116
119
120
121
123
129
134
136
131
127
123
126
126
127
130
129
134
137
137
128
117
113
123
138
146
143
135
131
129
126
122
134
129
123
120
121
120
121
132
138
142
137
129
127
131
136
139
131
121
114
113
117
121
124
125
125
126
126
128
127
126
126
131
134
131
126
123
123
121
116
115
119
126
133
130
128
128
127
124
124
126
135
134
134
134
131
132
133
134
134
130
130
135
140
141
138
132
128
129
124
117
117
121
130
136
133
125
122
124
127
127
127
128
128
121
116
117
121
121
117
115
120
129
129
117
109
110
118
124
128
131
121
124
129
130
131
134
136
136
129
124
127
136
149
148
141
135
139
145
144
132
122
122
129
137
134
127
124
126
130
127
124
124
124
117
110
110
115
119
112
112
117
125
129
125
121
118
121
125
133
136
123
127
127
122
115
116
121
125
125
124
127
130
132
126
125
131
141
150
148
138
128
123
123
123
127
132
138
139
134
127
122
121
121
114
109
108
108
105
105
109
116
120
119
121
122
124
123
124
133
137
134
135
131
123
112
110
115
122
125
127
131
132
125
113
107
112
124
134
141
141
133
125
121
121
126
130
137
137
133
127
124
125
125
125
123
121
118
112
108
112
119
120
115
111
111
113
116
117
118
119
129
127
128
131
128
124
124
124
124
124
129
135
144
138
126
118
119
129
139
141
137
132
129
127
127
126
127
130
127
126
125
127
129
130
131
133
136
131
123
116
119
125
127
125
123
123
126
124
115
108
119
115
122
130
130
127
126
126
123
117
120
134
146
146
136
128
127
134
139
138
137
135
133
129
125
125
129
132
130
125
124
126
125
122
122
129
137
135
124
114
113
121
131
135
134
136
139
139
132
127
120
116
122
128
129
128
130
134
134
128
129
134
141
135
127
124
126
132
134
134
133
131
124
118
119
124
129
129
128
126
127
126
123
121
121
127
128
125
120
114
113
116
120
124
129
133
137
139
134
132
123
120
122
125
127
128
130
132
134
137
139
140
139
134
129
125
124
122
119
118
122
122
120
119
125
126
119
111
111
120
129
127
121
121
127
131
127
122
120
121
124
122
120
124
129
133
138
137
127
118
131
126
121
122
124
127
125
127
131
134
131
129
126
128
134
136
130
121
116
114
120
124
127
131
132
129
118
108
110
121
131
134
128
123
125
126
126
125
125
126
130
131
130
128
129
130
134
130
126
118
135
136
132
129
128
130
133
137
137
132
121
115
115
123
132
134
129
125
125
129
136
136
129
128
127
126
120
116
118
123
130
137
138
133
126
124
129
131
129
123
119
117
122
126
126
121
119
115
121
123
125
134
138
139
134
131
135
137
134
127
120
117
123
128
131
130
126
122
127
133
137
135
128
125
124
123
118
114
118
122
128
130
131
132
131
131
131
132
131
124
115
113
119
124
125
121
117
114
116
117
124
129
135
136
131
126
125
130
133
132
130
124
123
123
126
128
123
121
121
124
126
127
129
135
135
127
116
113
123
132
133
128
124
123
125
126
128
130
130
134
132
128
126
125
124
122
121
118
116
111
125
127
131
133
130
128
128
134
140
141
132
120
112
111
119
125
133
137
136
132
128
127
132
137
135
127
119
117
122
128
131
135
131
124
121
122
127
129
126
129
126
127
127
124
122
123
121
118
114
107
118
115
121
128
134
138
138
137
131
125
123
127
131
127
121
118
118
123
130
136
144
141
135
131
130
135
133
127
122
121
127
132
139
140
137
134
128
127
129
133
134
137
136
137
138
136
129
123
122
128
134
130
128
130
135
140
137
129
119
118
123
128
133
136
131
125
120
121
126
134
137
133
129
129
135
137
132
123
116
117
127
137
144
142
141
139
139
140
140
138
138
142
149
151
146
131
128
135
148
149
142
141
134
127
126
125
122
118
119
129
137
137
133
134
137
137
128
122
128
142
149
142
129
125
129
138
141
137
129
122
125
129
134
137
139
139
140
146
145
140
137
140
145
147
141
131
134
143
151
148
133
127
126
130
133
129
123
121
130
139
139
127
114
113
126
134
130
124
130
147
160
157
140
126
125
131
135
139
137
129
124
124
128
135
138
139
136
133
135
139
141
142
144
142
140
142
140
140
138
137
125
122
125
131
138
141
140
136
134
135
133
127
120
121
129
140
139
132
130
133
138
141
138
133
134
133
133
135
135
130
126
126
129
139
144
143
139
135
137
142
145
144
144
149
155
154
147
139
136
137
134
135
128
120
121
132
137
135
128
129
134
138
139
140
142
142
138
132
130
135
136
131
124
129
140
153
149
141
132
132
136
138
140
141
143
143
143
144
147
146
144
141
142
149
157
152
138
130
134
139
147
141
133
131
134
134
131
124
122
127
135
137
137
137
137
135
129
124
129
145
154
148
133
129
142
157
157
145
139
140
145
145
141
137
137
137
139
143
147
146
143
139
140
146
145
140
134
129
129
127
138
126
131
144
152
145
132
123
120
125
133
134
129
125
127
133
131
127
124
133
147
152
148
142
138
135
139
144
149
148
144
137
134
131
130
130
132
136
141
144
145
145
145
145
145
144
140
135
128
124
118
116
125
132
137
130
121
113
114
125
137
143
138
128
128
131
134
137
133
129
132
137
140
139
132
126
129
144
150
145
135
131
135
139
137
131
127
130
136
141
141
139
142
144
146
144
141
138
139
137
121
128
136
135
128
120
109
103
107
123
139
145
139
128
126
126
129
136
143
145
140
128
120
121
127
133
140
146
149
144
134
133
140
149
147
138
131
130
136
141
138
131
129
135
139
142
138
140
142
142
142
150
146
135
122
120
125
130
129
129
130
130
128
128
126
124
126
131
139
143
139
122
110
113
128
141
145
145
144
143
141
135
132
132
134
138
138
140
141
140
137
130
127
131
141
148
150
142
135
136
144
147
138
121
106
108
124
145
149
140
127
125
128
132
129
124
127
131
132
131
124
117
114
121
133
145
148
141
135
134
139
140
135
133
130
134
137
140
141
138
133
130
127
125
133
142
150
142
129
120
124
122
121
121
115
114
120
132
142
140
133
129
132
131
127
121
127
137
143
137
123
115
117
125
133
139
141
138
135
132
135
142
145
141
133
133
137
144
143
138
132
130
129
121
120
125
136
142
136
130
123
114
115
125
139
145
140
134
134
135
132
127
126
127
123
120
126
140
148
144
127
120
123
131
134
130
129
131
137
138
136
132
131
130
131
135
142
147
145
137
131
130
134
134
132
128
130
136
139
145
138
129
122
126
138
146
144
136
132
125
120
116
118
123
130
135
134
136
134
130
126
125
136
142
140
133
120
122
127
134
136
131
127
127
130
134
142
145
142
132
125
127
136
144
148
141
129
125
134
146
130
131
130
128
131
132
133
134
130
124
117
118
125
133
140
143
144
137
127
121
125
127
133
132
132
131
126
121
119
126
137
141
138
132
132
135
143
149
145
138
132
131
138
144
144
140
135
137
141
142
107
116
130
138
141
136
132
129
129
128
133
138
143
141
138
139
141
139
132
125
123
121
119
116
119
127
129
129
131
140
143
137
127
128
137
146
143
135
128
128
130
131
133
134
139
142
150
153
148
134
109
115
125
135
142
142
132
123
121
129
139
144
143
137
130
130
135
139
140
133
124
117
119
121
126
130
127
129
140
148
144
123
110
120
142
150
140
117
115
119
128
127
124
131
140
146
142
131
121
122
125
122
122
130
137
134
127
121
119
121
121
121
126
133
134
133
133
133
139
141
138
132
130
134
137
134
129
126
130
134
133
122
115
122
138
146
138
130
131
139
139
131
128
138
144
137
119
105
108
125
117
112
119
127
126
123
122
127
131
131
126
125
131
141
146
142
132
128
135
144
151
150
144
137
137
135
132
127
123
123
125
125
124
125
128
133
135
133
136
143
140
135
138
145
142
132
120
123
136
147
117
111
116
118
115
109
111
125
139
147
148
145
140
138
136
133
132
130
134
141
145
142
136
134
135
135
130
124
122
125
132
134
132
128
128
131
130
130
131
133
135
134
138
142
140
133
131
142
152
150
122
123
120
117
113
108
111
122
135
143
145
137
128
122
126
133
135
134
133
132
129
127
124
122
126
132
131
126
123
126
136
141
138
129
128
133
140
135
131
128
131
134
136
140
140
136
133
130
128
125
122
125
129
128
128
128
128
128
133
139
141
137
130
128
130
135
136
133
128
128
128
130
126
120
122
129
131
129
127
126
130
134
130
126
125
131
139
137
131
128
128
130
133
136
138
136
133
129
123
118
122
127
133
135
135
133
130
127
130
137
148
155
153
145
136
134
133
132
132
136
139
140
138
136
132
129
129
134
137
135
128
123
123
127
129
128
124
122
123
123
126
130
134
137
137
133
133
136
138
137
125
128
130
124
119
118
120
124
128
131
136
143
151
153
151
143
134
133
135
139
139
142
145
148
143
133
128
128
139
142
138
133
131
134
133
127
124
119
117
118
129
147
158
155
139
132
133
138
137
136
124
125
124
119
114
114
119
123
127
126
122
125
134
151
161
158
146
135
132
132
135
143
152
157
151
138
129
124
126
132
137
139
138
131
126
123
123
124
121
120
130
145
153
144
130
131
138
139
129
122
125
122
118
116
122
126
121
118
122
131
135
135
130
132
142
150
147
137
131
128
132
143
151
151
143
135
131
129
128
128
130
139
144
142
129
119
121
132
141
138
131
129
126
123
123
128
128
129
127
129
131
124
114
112
121
128
122
114
117
132
145
143
128
122
126
136
137
135
132
136
141
142
136
130
126
126
133
142
144
133
123
129
144
152
142
123
120
133
144
146
136
128
126
128
129
127
123
124
129
134
126
124
120
118
118
120
119
114
114
117
124
130
134
137
138
135
131
126
127
134
139
133
120
112
116
127
137
144
145
138
129
126
128
134
134
129
122
121
124
126
129
132
135
137
137
139
140
137
131
126
121
119
129
136
133
123
119
116
111
100
101
117
137
145
139
129
126
122
119
118
121
118
113
110
120
129
138
143
146
150
150
140
130
125
130
132
128
122
118
118
123
125
125
129
135
141
144
139
128
113
121
117
130
148
148
137
124
118
114
113
117
129
135
132
124
120
127
136
133
128
126
129
131
130
129
133
136
142
147
153
153
145
138
136
139
140
138
137
139
142
138
131
121
120
129
137
138
134
126
115
126
120
124
133
133
126
116
119
129
136
137
132
126
122
121
124
129
137
145
146
144
145
147
151
150
138
129
124
128
131
133
136
141
144
141
135
131
137
148
155
148
134
125
127
131
132
132
131
130
127
141
135
125
116
113
112
113
122
132
134
124
111
107
119
130
127
117
116
129
140
143
141
143
149
150
138
126
120
123
128
130
134
143
146
139
128
125
133
139
140
133
124
126
131
136
135
133
130
133
133
141
137
126
121
123
130
134
132
128
121
113
105
105
117
127
127
115
109
112
124
130
130
134
137
136
133
129
136
146
147
138
131
132
137
138
138
136
139
141
137
127
124
124
127
127
128
131
134
135
129
125
120
119
124
137
146
144
132
123
121
124
126
124
122
125
126
125
117
110
109
114
123
133
137
135
130
129
137
145
145
130
120
116
125
134
142
147
155
156
148
137
132
131
129
124
122
125
131
132
125
130
122
119
122
126
127
122
111
110
118
130
137
138
133
129
128
129
126
116
108
109
119
129
135
137
136
135
132
131
126
123
122
125
128
131
133
140
150
152
144
132
127
133
140
141
136
129
125
125
124
146
139
127
120
115
112
108
107
109
118
128
136
137
131
125
124
125
127
127
124
120
117
119
124
131
134
135
128
121
113
115
121
129
132
131
133
136
133
127
121
120
124
132
136
140
139
135
132
131
138
133
130
126
122
127
132
131
127
125
126
133
136
134
128
121
119
123
129
130
126
119
115
115
118
121
124
123
118
111
107
110
118
126
127
126
131
132
130
122
117
122
134
136
131
120
121
131
143
149
145
122
122
126
131
135
140
140
134
128
126
130
136
134
134
130
132
137
133
121
108
101
106
115
119
120
120
120
117
110
107
113
127
133
128
121
118
125
128
128
129
136
143
141
132
121
122
131
143
148
141
131
130
129
126
128
128
132
131
125
121
121
126
125
123
124
131
141
137
120
101
96
104
119
123
122
119
120
120
116
112
115
124
130
128
119
117
121
124
125
131
138
139
133
131
131
135
141
145
144
137
143
139
130
126
124
123
120
117
116
120
128
134
129
117
111
113
123
128
128
120
113
115
123
127
123
119
118
120
119
116
115
116
122
127
124
125
123
120
120
121
127
130
129
127
127
130
129
132
132
131
143
138
138
140
136
125
114
107
113
127
144
154
154
140
125
113
110
116
128
131
129
124
122
125
121
120
118
120
119
117
120
126
132
126
117
110
115
120
122
119
118
120
123
124
122
118
115
114
113
111
129
128
136
145
141
127
119
123
129
137
144
152
158
157
146
130
119
116
118
128
132
132
126
120
117
119
125
125
119
116
122
135
137
124
105
97
110
123
124
117
113
114
121
127
127
119
112
110
109
107
124
119
122
129
130
128
131
138
141
139
140
141
144
145
142
137
128
117
112
115
128
137
136
129
120
121
124
125
119
116
121
127
129
123
119
119
125
126
122
113
111
117
132
141
136
122
111
114
117
117
128
120
120
124
128
130
131
132
132
130
130
129
126
126
127
127
125
114
106
109
121
131
134
132
129
126
120
115
115
118
119
116
117
122
129
136
131
126
120
116
122
128
139
142
136
126
124
128
128
123
130
128
127
130
133
133
129
124
126
128
129
128
123
125
128
127
120
111
108
112
118
119
121
125
133
133
124
118
120
126
130
128
122
125
132
134
132
131
129
131
135
134
132
130
127
128
132
131
129
128
127
128
127
129
129
130
127
126
129
132
131
128
131
138
140
135
127
121
121
123
120
115
110
117
130
133
135
133
134
135
134
135
136
138
139
137
137
137
138
136
132
127
122
123
123
122
123
121
119
122
125
129
130
126
122
117
116
117
120
123
125
128
132
137
138
134
127
124
127
127
121
113
107
110
120
126
130
132
132
132
126
126
132
135
137
134
136
137
132
127
117
113
120
125
126
119
111
105
105
109
129
134
136
130
123
116
113
114
118
120
122
124
126
127
125
125
127
127
127
127
121
114
114
119
124
121
115
111
114
122
127
128
127
120
118
124
132
134
125
114
105
107
116
120
119
115
107
105
103
101
129
130
133
135
133
129
125
122
120
120
119
120
120
123
125
128
131
132
130
127
125
126
129
130
125
120
111
104
102
111
125
134
132
117
114
120
131
131
116
95
87
96
107
113
109
104
102
103
101
98
138
125
113
110
120
135
146
148
146
139
132
123
119
125
135
146
148
141
134
134
139
138
132
125
126
135
141
138
129
124
131
146
155
152
141
130
128
131
134
135
130
125
123
126
133
133
129
126
135
149
140
130
122
120
130
146
158
159
148
139
130
122
121
124
126
130
135
143
149
149
141
132
129
135
142
146
138
123
114
118
133
147
149
141
128
124
137
152
156
145
130
126
137
153
155
143
131
132
144
154
149
141
129
123
126
136
148
155
146
132
118
113
118
124
124
121
122
135
147
147
137
128
129
135
141
136
126
121
127
140
148
147
135
122
118
124
138
157
165
159
145
135
138
148
152
142
137
139
144
143
135
127
124
126
129
127
129
135
141
138
128
121
118
125
131
137
141
139
134
124
118
122
130
134
128
123
125
133
139
145
147
146
142
139
138
134
133
131
137
146
150
148
141
139
140
142
143
140
135
124
124
121
122
127
129
127
125
125
131
138
140
137
131
129
136
150
160
154
135
118
111
121
130
134
133
138
146
148
137
129
127
133
140
144
144
141
136
131
132
142
153
161
158
154
148
144
139
134
131
126
123
124
123
118
117
120
125
129
130
132
134
136
134
132
136
146
151
152
147
139
135
131
127
130
140
154
160
149
133
126
128
131
136
137
142
147
154
155
153
151
151
151
153
152
147
137
128
127
133
139
122
122
125
127
125
123
128
137
143
137
133
128
130
134
135
133
131
132
139
149
152
139
123
121
135
149
148
139
131
132
140
141
139
140
145
156
163
165
161
150
139
134
133
137
139
140
138
136
138
140
129
123
128
139
139
136
140
147
147
140
132
127
128
132
134
132
129
127
131
139
144
140
132
129
132
132
128
125
124
128
134
139
138
139
142
146
151
151
144
137
135
134
135
139
146
155
159
156
144
138
132
127
126
126
124
121
126
131
136
138
136
136
134
132
128
128
131
136
144
143
144
145
149
144
136
129
127
127
126
124
124
129
136
135
131
129
131
132
133
132
133
134
137
140
147
156
160
158
147
137
113
114
122
126
120
108
103
105
114
127
142
151
147
134
120
114
121
136
149
153
154
152
151
150
147
143
143
141
137
134
134
137
139
140
133
129
130
130
133
134
135
132
134
135
139
145
149
147
140
136
109
115
131
139
136
128
123
123
117
115
121
132
142
137
128
118
118
126
135
141
143
138
129
131
143
147
146
137
135
139
143
144
137
131
130
137
142
141
137
136
139
138
136
135
138
142
142
137
131
134
131
134
138
134
126
130
143
153
144
126
115
119
132
136
136
132
129
129
130
130
125
116
109
114
130
140
139
131
124
130
141
142
136
129
130
136
141
139
130
124
126
133
136
134
137
142
145
142
135
135
137
132
124
117
112
116
128
144
152
145
135
129
129
131
133
133
138
144
144
133
122
115
118
124
130
134
133
131
127
127
130
138
142
140
131
125
125
130
133
132
130
129
129
130
132
139
146
146
141
134
126
115
109
118
127
127
125
127
135
141
138
132
129
131
135
137
139
144
149
142
132
128
135
139
135
124
118
127
133
135
131
131
138
138
132
125
125
135
143
149
147
144
139
136
134
136
136
138
138
135
127
115
115
128
140
141
131
125
127
133
137
133
129
134
138
139
135
135
135
138
134
132
136
139
135
119
108
119
132
137
132
125
128
134
138
140
139
138
141
137
139
145
152
153
146
136
126
125
135
141
119
123
127
133
141
139
133
128
129
135
139
136
126
122
125
130
131
128
128
130
135
133
134
133
134
131
126
127
130
128
123
121
125
135
141
142
138
135
133
131
131
135
141
146
144
135
126
126
135
139
114
127
142
149
150
144
134
127
129
136
147
149
141
130
124
126
130
127
124
123
125
130
134
137
140
141
140
134
131
127
123
120
121
132
138
130
117
113
120
136
145
140
132
131
132
133
130
129
127
129
127
135
143
149
148
139
131
127
130
135
141
143
142
138
132
129
128
126
123
121
120
119
122
127
134
135
131
130
135
143
140
126
117
121
128
130
123
120
128
142
149
144
133
129
134
137
135
127
121
122
128
131
129
129
128
125
125
127
132
131
124
113
113
122
131
133
127
124
124
129
129
122
116
113
120
124
125
126
134
144
145
138
124
119
122
133
144
153
155
150
141
133
133
136
139
137
138
136
133
129
115
119
126
129
127
122
124
129
132
131
125
118
119
126
132
133
128
126
128
131
133
131
127
126
125
128
128
128
131
136
139
139
135
130
128
132
141
152
157
152
139
130
130
134
133
130
132
144
150
145
120
121
128
136
139
135
129
127
127
130
137
145
143
136
130
128
128
130
132
130
127
128
135
137
139
133
130
135
144
146
142
137
135
137
141
143
141
140
141
146
141
132
128
130
128
125
121
132
144
145
135
131
130
136
141
141
135
127
120
121
126
132
132
133
130
126
121
123
129
134
134
129
126
124
124
123
125
136
144
147
142
133
128
130
139
146
146
142
139
140
139
135
131
131
133
127
119
118
123
128
134
136
139
139
143
145
139
128
118
113
113
119
129
136
135
128
119
115
125
136
141
136
124
116
114
119
120
124
130
134
135
133
129
126
129
138
144
142
138
133
130
128
127
128
131
131
129
124
124
131
124
132
137
139
143
145
139
131
121
118
127
137
143
141
134
126
119
119
126
132
135
135
133
133
131
122
118
122
131
139
139
134
129
130
136
139
140
137
129
124
121
119
122
127
131
132
134
134
135
135
106
109
117
125
130
133
137
134
134
130
128
133
138
138
133
125
122
124
133
138
139
139
139
139
133
122
115
122
139
152
149
139
132
132
137
137
132
125
119
119
125
133
138
136
132
134
137
140
132
121
100
105
116
124
126
124
125
133
133
128
122
125
136
146
147
139
129
128
133
140
142
142
140
139
131
123
118
123
133
141
147
139
130
121
119
121
125
124
122
128
140
147
141
128
125
137
151
147
128
115
115
121
127
129
127
126
124
120
122
127
134
140
147
150
147
142
138
132
131
130
132
135
136
138
139
135
131
126
125
128
134
135
129
120
116
119
127
132
137
140
142
137
125
115
121
137
144
138
126
123
132
128
125
121
128
136
136
131
129
136
145
144
135
130
132
139
144
137
134
137
142
144
141
137
136
135
131
125
120
117
119
125
130
136
135
134
131
135
139
136
133
127
123
124
128
134
132
128
129
130
130
130
125
124
129
136
143
142
136
133
128
129
128
128
129
134
136
134
135
142
152
154
143
131
125
123
123
124
117
112
113
126
139
149
146
136
128
127
125
124
122
122
122
125
130
140
145
141
133
127
122
130
134
135
126
123
128
133
132
124
120
123
133
135
128
125
126
131
132
131
130
131
127
122
121
123
129
127
121
117
123
134
146
147
142
134
127
126
122
122
120
117
114
118
125
137
146
143
129
117
108
118
128
134
126
119
117
122
131
136
136
136
135
132
127
128
138
146
143
131
121
115
121
125
128
126
125
125
124
126
129
135
142
144
140
134
128
124
121
122
123
124
125
124
125
125
127
130
129
125
119
119
125
128
122
115
116
123
134
143
141
137
135
136
142
144
144
145
145
139
134
129
131
137
138
129
122
121
124
128
128
128
131
136
137
130
127
125
126
126
125
131
139
140
131
121
119
128
135
137
150
144
132
118
107
106
114
124
129
128
121
122
132
146
149
136
122
120
128
137
137
133
136
142
144
139
138
140
144
143
137
133
133
135
134
129
128
130
133
130
126
129
135
138
135
134
135
138
134
131
148
143
129
115
112
116
121
122
119
116
114
118
125
130
131
127
120
120
127
135
139
139
142
144
142
141
141
150
157
155
145
138
141
145
145
137
131
131
135
135
132
131
127
124
127
136
143
139
130
123
116
118
120
124
133
139
134
122
115
116
124
127
122
117
124
130
140
141
135
132
135
142
147
144
138
128
127
134
138
136
129
127
136
147
148
140
131
133
139
143
141
133
128
125
123
124
125
128
128
129
119
124
130
133
134
133
130
124
121
120
126
127
126
125
126
128
130
128
125
125
130
136
140
139
136
131
127
125
122
119
117
123
132
139
137
133
132
138
146
146
136
128
128
129
131
126
122
122
127
137
139
139
135
126
122
122
125
125
122
123
124
126
127
128
127
124
116
112
115
123
128
130
129
133
138
137
133
123
116
114
114
120
127
128
133
134
135
136
134
131
125
124
126
132
136
136
134
137
142
144
129
127
123
121
128
133
129
123
122
125
133
134
126
120
122
125
125
122
118
123
126
126
126
127
130
133
129
119
112
109
110
111
116
125
133
136
135
131
121
119
124
131
135
137
135
132
132
140
147
144
127
131
133
134
138
134
128
124
125
132
140
134
122
113
117
125
128
122
116
112
115
122
122
121
123
126
128
121
115
108
110
115
124
129
134
138
135
132
130
133
137
144
144
138
133
130
129
131
134
133
140
141
139
137
133
129
126
129
129
129
127
125
123
124
125
127
122
118
107
104
110
118
123
122
120
118
118
120
119
118
117
122
126
132
136
141
144
145
144
146
148
145
139
133
132
133
136
135
132
129
128
122
121
128
135
137
135
133
128
123
124
129
136
137
135
129
125
122
119
112
112
117
127
129
123
115
114
119
121
118
116
117
123
126
127
130
133
136
137
136
135
132
127
128
130
134
136
136
134
138
117
114
119
133
141
139
133
127
128
133
138
140
140
137
129
123
118
119
121
124
120
121
125
127
121
117
117
120
122
118
115
115
120
118
108
99
103
114
123
124
116
111
113
122
127
128
123
122
127
129
127
130
135
137
132
125
123
127
137
142
140
137
136
134
129
121
114
110
119
124
129
128
126
121
115
112
115
120
123
121
120
124
124
117
105
95
99
113
122
121
116
113
118
123
127
120
115
114
113
110
136
135
132
127
123
122
127
132
134
131
127
124
123
125
127
127
126
122
119
123
128
129
126
119
114
115
114
121
125
125
125
127
128
126
123
118
116
121
123
120
123
127
136
140
132
117
107
111
113
112
130
122
117
121
127
133
134
131
124
120
119
119
112
110
115
122
127
125
121
125
130
135
131
129
127
126
123
122
123
124
123
128
132
135
133
127
122
123
121
116
119
125
134
137
127
115
108
116
124
125
122
116
114
126
132
134
127
122
124
128
131
129
125
122
119
117
114
113
119
126
131
130
131
132
137
136
130
124
122
125
129
130
130
130
127
126
126
126
125
121
124
125
129
126
122
118
120
126
128
132
125
124
122
125
125
120
114
113
121
132
139
140
140
141
137
129
118
115
119
123
119
114
115
123
135
137
133
131
130
134
133
129
122
120
124
129
132
128
125
126
131
127
126
123
126
130
129
120
117
123
128
130
128
125
120
117
114
115
118
122
126
128
131
134
134
130
129
128
126
122
117
113
116
122
129
130
128
128
128
129
126
127
124
121
124
129
131
124
117
114
114
110
106
107
114
117
111
100
97
104
127
132
135
131
125
122
124
124
120
118
118
123
127
126
125
127
129
132
132
128
125
126
129
131
129
124
116
108
104
112
123
134
135
125
116
115
118
113
100
88
83
87
90
92
92
88
85
80
80
84
128
129
131
130
127
128
129
128
125
121
122
128
134
136
133
129
128
127
124
122
122
123
127
129
127
123
117
106
100
104
117
130
130
116
106
104
111
109
94
76
73
84
94
98
89
80
77
78
83
87
145
129
115
115
125
140
149
146
142
138
136
129
123
125
133
147
153
146
134
123
122
128
130
129
131
134
137
132
126
125
133
144
147
144
137
134
138
144
147
144
137
132
128
127
130
132
132
132
137
145
141
134
130
135
144
151
149
145
141
137
135
132
129
125
125
132
139
144
140
135
132
135
139
140
140
138
138
137
135
135
138
143
144
140
134
134
142
152
152
142
132
128
133
142
145
143
137
135
139
138
150
147
143
139
137
135
134
135
131
120
114
122
134
138
130
122
125
141
143
136
126
127
140
150
144
130
118
115
127
139
145
144
137
133
132
135
138
140
141
139
131
128
134
142
147
147
142
141
139
138
132
135
140
138
130
122
123
131
133
127
122
128
144
154
148
143
145
149
138
116
104
114
139
147
139
129
122
122
127
132
141
144
147
145
144
137
135
128
126
125
124
122
122
129
135
141
141
140
137
136
123
129
137
138
132
126
126
132
138
140
139
140
145
144
141
147
154
151
133
112
109
126
141
141
132
132
142
145
136
129
128
134
138
137
134
135
134
131
123
122
123
126
131
132
133
130
128
129
131
133
125
132
139
141
137
133
132
134
135
132
129
130
128
125
126
136
145
143
129
122
129
140
142
135
125
125
129
131
131
129
132
133
129
125
128
134
138
136
132
131
134
135
133
132
133
131
127
129
136
142
113
123
140
149
139
125
121
124
127
126
123
124
127
130
134
136
135
130
124
127
137
139
133
129
130
129
126
122
121
128
135
137
136
136
139
142
142
141
142
138
135
133
130
129
132
135
141
142
142
146
109
119
136
144
137
123
118
125
132
133
129
126
133
141
144
137
128
119
121
130
136
131
122
122
132
141
138
127
120
121
132
139
142
139
138
141
142
141
138
131
130
130
128
128
130
133
139
139
139
139
122
125
128
127
125
126
133
143
146
140
128
123
125
132
137
134
130
132
135
139
138
133
131
132
137
140
140
131
122
122
133
144
147
140
134
134
139
135
130
120
119
121
128
129
132
136
139
138
134
132
112
110
117
125
124
125
131
141
145
138
128
126
128
129
131
132
139
147
149
144
141
147
152
155
149
142
134
126
121
124
137
147
151
143
136
136
138
134
129
124
125
127
129
130
134
139
142
139
130
125
101
99
115
129
132
128
132
136
132
126
122
130
138
137
133
130
132
135
135
137
139
144
148
149
147
141
130
121
118
126
140
144
138
131
134
138
140
136
130
133
142
150
151
141
133
128
128
127
128
128
113
114
126
134
141
145
148
145
135
126
125
131
137
139
135
133
130
130
130
130
131
129
127
128
135
139
138
134
134
142
146
141
133
129
133
142
144
136
126
123
131
148
154
151
141
135
131
133
140
144
133
133
135
135
140
141
142
139
135
133
135
133
133
134
136
142
145
142
135
128
125
128
133
137
140
140
141
142
146
146
144
139
134
130
134
140
144
141
135
128
127
131
136
137
139
143
146
145
145
143
147
140
133
132
132
126
120
119
125
133
137
134
131
135
145
150
149
140
130
126
127
131
140
147
145
137
130
128
130
135
139
140
139
132
127
124
129
139
143
146
148
145
139
130
129
135
143
144
138
131
140
127
124
128
134
130
121
119
127
137
141
137
131
136
146
147
133
121
123
128
130
128
127
133
137
133
125
125
130
135
139
142
146
142
132
123
116
115
122
131
144
155
152
143
136
135
141
144
141
136
125
119
118
125
134
135
131
123
128
137
143
139
127
124
126
128
123
117
121
130
134
131
126
128
132
136
138
142
145
137
131
133
143
151
148
136
119
113
111
116
123
132
140
141
139
136
138
142
144
141
131
134
134
135
135
132
128
125
129
137
143
143
137
127
124
126
127
125
121
122
128
135
137
141
142
143
146
146
143
132
123
122
132
144
146
137
123
120
128
131
131
129
128
127
132
132
128
127
130
137
135
144
150
151
143
135
133
133
136
137
140
142
143
143
141
137
131
123
119
116
119
124
132
141
147
148
141
135
133
131
130
129
131
129
131
129
130
136
143
145
141
137
135
136
139
140
137
130
128
128
125
131
137
142
141
138
136
134
134
131
128
126
129
137
142
136
126
118
120
127
128
123
121
129
137
139
132
126
127
133
139
140
137
130
129
136
145
150
144
132
124
128
137
148
149
150
151
148
137
125
122
127
135
133
133
135
135
133
130
129
128
130
131
130
128
123
118
120
125
130
132
131
132
132
129
122
121
125
130
134
139
140
140
140
144
147
147
145
137
129
125
128
134
138
138
137
138
138
135
127
123
129
139
147
149
148
146
139
132
130
137
147
148
139
128
121
121
124
127
127
125
132
139
138
126
117
121
136
147
147
138
133
134
141
146
145
139
133
137
146
144
136
130
130
132
127
121
120
123
130
127
131
143
156
162
161
151
142
133
131
135
142
144
143
139
132
123
121
125
127
134
134
133
129
122
118
124
139
151
149
139
129
128
133
133
129
123
125
137
144
145
137
129
129
130
128
124
122
129
141
136
138
140
143
145
146
142
139
131
130
130
133
138
141
142
133
122
116
125
135
137
133
128
127
124
123
123
128
138
143
140
134
129
131
130
130
126
123
122
124
129
132
129
127
127
128
129
134
141
150
136
138
137
134
136
143
143
141
137
134
133
136
137
137
132
126
121
123
130
133
126
119
124
131
135
129
120
121
130
140
140
132
126
126
136
144
145
140
128
122
121
125
127
125
127
131
134
136
135
134
126
127
137
142
144
145
151
157
157
146
135
128
125
126
128
125
124
126
133
132
127
119
119
126
131
129
123
123
130
133
128
121
120
124
137
145
148
144
141
136
128
122
118
119
126
136
140
138
129
118
115
124
137
143
143
142
149
156
158
145
133
125
126
131
129
120
113
112
123
131
134
132
127
126
128
131
133
133
134
136
137
134
132
133
141
145
143
133
130
137
139
132
117
113
123
143
153
144
128
120
118
128
136
137
132
132
136
139
136
130
133
140
149
147
134
118
108
110
119
129
132
131
128
132
137
141
137
132
130
138
145
143
134
128
134
143
141
131
124
129
139
137
123
113
125
147
155
145
128
125
131
134
133
130
128
133
138
136
131
125
129
139
148
147
139
132
133
133
134
135
135
133
130
132
136
137
133
121
115
123
132
134
127
121
126
135
138
135
132
132
134
135
127
126
133
146
150
142
130
126
131
132
128
124
127
134
145
146
141
132
126
127
131
133
134
139
145
148
142
135
137
142
145
136
127
122
124
124
118
113
116
126
137
138
134
129
130
135
138
138
137
135
132
130
131
135
136
138
131
129
126
130
126
120
121
130
140
143
143
141
138
135
133
129
126
128
135
139
135
126
125
135
141
135
122
120
125
130
123
113
113
127
141
143
133
126
128
134
140
141
138
135
132
126
121
121
124
126
128
131
125
132
130
124
120
119
122
127
138
146
147
143
137
132
131
131
135
135
131
121
116
117
122
121
119
118
123
129
125
118
119
129
138
137
130
127
130
133
132
123
119
124
130
128
121
115
113
119
127
132
123
129
134
133
125
119
118
124
130
130
129
129
133
137
142
142
140
134
131
123
116
109
107
108
112
118
125
134
137
134
129
129
129
129
126
125
124
123
117
104
101
115
131
139
133
122
118
123
128
132
121
123
129
128
123
121
127
131
129
120
117
126
141
146
139
130
126
131
133
126
118
111
110
112
119
131
138
148
149
144
137
132
129
128
124
117
113
113
112
111
116
125
134
139
136
134
134
135
129
123
123
127
126
122
119
124
132
133
127
122
126
139
150
146
132
121
123
131
136
135
132
130
130
131
135
135
138
134
134
136
139
140
138
132
127
118
112
113
118
126
133
135
134
132
132
135
140
137
129
122
120
127
130
129
130
132
134
126
122
119
123
130
131
129
128
131
131
134
137
139
139
139
132
129
126
126
125
124
126
125
127
129
136
141
137
125
117
117
124
128
130
130
131
131
129
128
126
126
126
130
117
127
135
138
134
131
130
127
125
123
119
114
111
116
126
128
123
119
120
128
133
128
122
121
125
128
128
127
127
123
120
124
134
141
142
134
128
128
130
130
127
127
129
131
131
126
122
119
122
125
122
129
134
128
124
122
124
127
134
134
132
123
116
119
128
128
121
109
108
116
121
124
128
137
141
138
127
121
123
131
135
136
135
138
139
139
135
133
133
134
134
132
129
128
127
127
126
127
125
127
128
128
120
114
118
123
125
122
122
132
138
135
125
121
127
136
135
127
120
117
120
125
135
144
143
135
125
120
127
139
144
138
132
131
135
135
131
130
131
134
133
131
131
132
132
130
130
133
136
137
140
137
130
125
128
127
122
117
122
134
142
140
125
113
111
117
124
128
129
131
130
126
124
124
128
134
137
137
140
138
135
128
122
127
132
131
131
130
133
137
134
133
134
136
135
132
128
128
132
135
142
142
143
141
129
116
106
112
126
138
140
135
125
118
112
112
111
117
127
132
132
126
120
120
125
131
138
137
139
138
134
129
128
129
133
136
136
134
137
142
145
142
130
124
121
123
124
124
128
131
123
121
127
133
128
118
116
126
134
133
128
123
123
123
123
122
123
124
127
125
121
123
125
128
124
122
121
125
129
129
130
127
128
128
129
130
130
130
132
135
136
132
124
121
123
130
130
126
127
132
114
112
115
121
126
134
142
144
138
127
113
109
114
120
123
122
126
130
130
125
118
120
129
129
120
111
113
121
128
126
116
112
117
123
126
125
126
124
126
123
115
111
112
125
138
145
140
134
130
133
129
130
127
122
122
130
138
136
126
115
109
110
118
124
125
122
120
125
131
130
125
121
124
124
116
106
105
117
127
128
118
111
115
125
133
135
127
124
123
124
119
114
110
120
132
138
137
134
130
126
135
137
130
124
121
124
127
122
119
116
120
126
127
126
126
125
123
128
133
134
127
114
108
110
112
109
109
114
125
128
125
122
124
130
132
128
121
118
122
125
129
123
116
114
113
116
117
120
122
120
127
122
117
117
121
126
127
122
120
125
131
134
127
124
125
129
131
131
133
135
131
125
117
114
117
121
123
126
126
124
123
127
137
138
127
114
109
115
119
117
115
110
109
108
107
106
109
118
123
122
123
113
109
115
124
127
125
121
121
126
129
129
126
128
133
133
134
132
131
133
135
136
133
130
133
134
131
128
126
124
127
132
136
126
111
102
105
109
110
104
105
108
116
120
119
117
119
123
124
121
125
120
117
122
126
130
128
127
131
132
130
126
124
128
132
129
128
129
130
129
126
127
133
137
140
136
127
116
111
117
127
130
122
109
104
108
113
108
103
105
117
125
127
123
128
131
127
118
114
118
127
129
125
124
125
132
139
144
143
137
135
129
126
121
119
120
123
125
124
122
121
125
135
141
140
133
122
112
108
115
124
126
123
117
119
126
129
120
108
108
115
110
99
92
102
115
112
97
90
99
120
129
134
128
122
124
134
141
135
127
125
130
134
132
127
124
126
126
126
126
129
137
143
140
133
125
119
116
119
128
136
141
139
132
123
120
114
106
97
96
94
83
69
61
64
72
74
69
69
79
117
125
129
127
120
119
124
129
130
126
125
130
141
146
142
133
127
128
128
128
129
129
130
129
126
122
122
123
122
122
123
128
128
119
105
95
90
87
85
83
84
83
79
72
66
64
67
70
74
79
137
138
143
142
140
136
132
130
128
127
124
119
114
114
118
126
135
140
135
124
118
122
129
137
140
141
138
129
124
129
135
143
141
136
134
137
145
146
143
142
145
146
140
130
123
128
139
145
138
128
128
124
131
142
145
138
124
113
111
119
127
133
133
133
132
137
140
137
127
123
126
137
142
137
133
130
134
138
139
136
133
129
132
140
149
152
147
139
130
128
136
143
135
115
107
119
139
147
139
123
118
117
126
134
133
122
110
102
102
112
124
142
157
158
146
136
134
136
136
133
132
139
142
138
132
129
129
132
131
129
123
124
130
142
151
149
140
127
122
125
133
139
136
131
126
132
139
144
139
136
113
120
130
131
124
113
108
109
114
118
123
138
156
159
141
126
125
135
137
133
131
137
142
140
135
134
139
142
136
129
123
124
132
142
147
145
139
140
141
138
133
130
132
134
140
139
138
138
137
139
121
129
132
129
121
118
123
130
135
134
132
136
143
142
130
126
128
133
134
132
136
148
153
141
128
125
137
143
138
131
130
134
135
135
134
134
134
135
137
137
134
133
132
133
134
134
130
131
132
134
129
132
135
132
130
134
140
143
140
134
128
129
131
128
129
134
140
132
121
118
134
153
156
140
121
113
119
126
130
130
134
136
135
133
131
126
118
114
118
127
133
135
134
132
136
142
142
140
136
137
119
127
138
145
139
134
126
124
122
121
125
130
133
131
131
135
136
129
119
122
143
156
153
142
133
129
127
122
121
127
133
135
132
131
127
122
118
117
124
131
132
128
126
130
137
144
143
139
136
135
109
113
127
138
137
126
113
106
109
120
126
136
138
139
136
132
126
121
129
141
153
154
145
140
142
148
146
141
135
134
136
136
131
126
122
121
125
134
136
135
131
129
129
132
134
125
117
115
121
130
110
113
119
128
136
138
133
127
125
124
122
124
131
139
143
140
133
129
132
135
136
134
133
133
137
139
142
146
150
152
150
145
140
134
132
133
134
133
129
127
128
132
137
137
132
120
111
111
121
132
122
127
132
136
139
141
147
148
143
129
117
114
125
137
142
144
142
139
132
122
118
122
131
133
131
127
128
130
137
140
140
142
140
140
141
143
139
132
125
124
128
131
131
129
131
129
130
131
131
135
128
130
133
134
128
125
132
142
144
137
128
128
135
137
133
130
128
131
131
126
127
130
131
131
130
125
125
125
122
121
121
122
126
129
132
134
137
135
132
132
133
133
132
130
131
132
133
134
135
137
125
120
125
132
130
126
124
127
132
138
140
138
135
131
129
127
130
135
140
140
138
133
130
130
133
137
138
142
145
143
136
130
128
129
131
132
135
134
129
128
128
132
136
141
141
138
135
135
139
143
128
130
132
135
138
135
128
121
122
128
133
129
125
124
132
145
152
149
141
136
134
133
136
138
141
139
140
144
152
160
157
149
139
134
136
144
146
138
125
118
123
131
136
136
133
136
136
137
141
143
143
142
140
136
134
131
130
127
127
125
126
126
121
125
136
145
145
136
125
124
130
135
140
141
142
142
133
130
129
134
142
145
137
128
128
137
143
137
122
120
130
143
139
128
121
129
137
140
139
137
129
130
134
138
144
145
145
142
136
132
129
128
130
133
141
140
129
120
121
126
132
128
125
127
136
141
139
132
122
120
126
135
138
128
118
119
123
126
124
123
130
138
138
129
124
132
140
143
141
138
125
123
125
136
147
153
149
144
137
135
132
128
126
129
138
139
134
129
131
134
136
133
125
119
114
120
134
143
144
134
130
134
141
140
129
124
127
137
134
128
121
121
123
122
124
132
141
145
145
142
133
125
120
122
127
135
142
147
148
143
137
131
127
127
126
130
135
134
131
134
138
140
137
123
111
115
129
143
154
148
142
141
143
142
139
137
142
147
142
130
120
118
120
122
124
134
143
148
147
143
120
115
117
120
125
131
137
148
149
144
139
140
140
140
133
126
122
124
131
136
139
136
133
133
135
141
143
143
143
140
141
141
142
139
136
136
140
146
142
130
121
122
128
132
135
140
146
149
145
136
110
109
118
127
135
134
134
128
127
128
135
142
152
156
148
131
118
119
134
144
140
128
125
135
149
153
145
136
131
133
134
132
134
133
136
138
140
139
129
121
120
124
132
135
136
139
142
140
134
126
130
128
126
128
133
135
132
131
127
128
136
145
151
149
138
125
118
125
137
142
137
132
135
138
141
135
133
133
138
136
134
132
133
134
139
143
142
134
123
123
129
137
137
137
138
137
133
126
122
122
131
133
134
134
135
139
146
147
138
131
132
137
136
128
116
114
122
135
142
140
136
137
143
142
135
131
133
137
136
134
132
136
143
143
143
140
138
137
138
139
139
135
133
138
144
147
142
133
127
128
116
128
136
140
140
142
145
141
135
130
129
131
129
127
128
131
132
132
128
128
133
135
138
138
135
133
137
137
133
124
122
128
142
151
148
140
135
138
142
142
136
129
130
137
143
146
146
146
142
136
129
133
134
133
132
132
131
128
128
132
134
134
136
141
146
144
132
117
111
114
123
131
135
137
134
128
128
131
134
133
126
122
129
138
145
143
134
126
121
124
134
146
150
143
135
132
132
136
137
135
140
138
133
131
132
135
136
138
141
142
137
134
134
139
143
141
132
120
120
122
124
127
132
137
136
129
125
128
135
138
131
124
122
122
129
134
135
126
120
122
137
151
153
144
135
133
131
128
125
125
139
143
145
143
138
136
142
153
159
152
138
126
123
129
136
139
133
130
131
133
131
127
127
136
142
145
140
132
128
124
126
125
124
124
128
133
139
142
138
135
129
125
128
133
137
140
138
138
138
135
136
141
144
139
134
134
142
153
158
152
138
127
122
124
126
128
127
126
129
131
131
132
135
139
146
149
147
136
130
127
127
132
133
138
145
153
151
144
137
132
129
126
126
133
137
138
135
136
140
143
128
132
135
134
133
135
142
144
139
134
130
136
138
134
123
113
113
119
127
132
133
135
136
137
137
138
136
133
131
135
138
138
134
134
144
152
146
131
124
128
137
140
138
134
136
142
142
137
129
125
129
134
138
140
137
138
142
142
136
123
124
133
146
147
135
122
121
127
134
135
131
124
121
118
120
125
130
131
133
137
141
137
129
124
123
127
129
130
127
131
137
139
137
134
136
147
152
143
129
117
131
134
134
130
129
136
140
141
136
131
125
126
132
137
138
139
141
139
132
124
118
120
121
117
115
121
133
144
146
138
135
131
126
120
115
118
126
133
133
131
133
135
138
138
137
141
137
136
130
130
131
128
118
116
127
136
141
136
133
132
132
131
131
132
135
140
143
136
121
110
114
128
136
134
122
123
136
146
145
134
125
127
127
122
116
119
128
137
137
136
134
135
138
136
134
128
123
123
128
135
135
130
127
125
130
136
137
129
124
130
136
138
139
137
138
136
129
117
109
105
115
129
140
139
132
128
133
136
133
125
122
128
131
125
117
117
130
145
150
141
131
126
126
127
129
126
121
119
124
132
123
129
133
135
135
134
128
123
120
123
126
132
138
138
138
133
126
117
111
108
115
124
131
130
127
128
133
134
131
123
123
131
137
133
121
118
124
134
136
127
116
114
118
125
129
129
126
120
117
120
102
106
119
134
139
137
133
126
121
117
118
127
136
136
129
126
128
130
126
119
119
121
121
118
121
129
135
131
120
119
126
133
136
132
126
121
119
116
113
113
116
121
124
126
129
130
128
120
113
111
111
113
121
132
137
140
143
138
128
121
120
128
144
145
134
127
126
130
129
126
125
124
118
116
120
128
129
122
116
121
133
136
133
125
119
118
115
117
120
126
130
131
131
133
131
130
126
124
121
119
128
129
130
129
131
135
138
137
128
119
118
127
140
143
140
133
130
126
125
129
130
128
120
116
120
125
126
128
133
137
137
135
132
125
118
110
113
121
130
133
131
132
135
137
135
132
129
130
129
131
123
127
128
130
130
127
123
118
120
123
126
123
120
123
129
135
134
134
138
141
137
127
120
122
128
130
132
138
146
143
136
133
133
135
132
126
123
126
128
130
131
134
135
135
133
134
135
132
123
120
121
126
123
123
123
119
111
108
118
131
135
124
111
110
124
134
137
138
141
142
134
123
123
133
139
134
125
123
133
143
144
141
141
139
142
142
139
132
128
128
131
133
131
125
122
122
126
125
118
113
133
130
118
107
109
117
121
119
119
122
127
126
120
118
122
132
136
140
140
133
123
122
128
136
134
123
113
117
133
149
156
151
141
134
131
130
132
132
133
133
134
133
131
128
124
121
124
128
132
130
144
136
124
115
118
126
129
125
120
122
126
130
128
121
119
124
131
140
142
136
128
124
122
126
127
125
126
134
142
148
147
139
132
128
121
119
125
131
137
143
138
134
133
135
133
130
133
139
144
143
134
135
139
140
132
118
108
110
118
125
131
130
125
118
115
117
125
135
144
146
138
127
122
123
128
135
137
134
133
133
133
134
131
129
129
130
131
131
134
137
135
133
128
126
126
129
129
128
129
135
122
133
143
143
124
103
99
112
127
129
126
118
115
114
112
111
113
119
126
131
132
132
131
129
127
128
127
126
122
124
130
130
130
130
131
133
131
128
127
127
130
133
128
125
126
128
125
115
109
118
129
137
139
132
123
123
132
140
136
125
112
113
117
120
116
111
110
114
115
115
120
126
135
132
121
113
115
124
129
131
130
127
126
125
130
133
130
129
131
131
132
129
127
131
138
142
139
128
122
123
139
139
134
130
134
145
151
143
124
112
108
113
125
130
128
122
118
122
129
126
118
117
122
128
123
113
106
114
126
132
130
124
121
125
130
132
130
130
134
139
133
122
113
119
131
140
139
134
134
135
132
132
126
124
128
132
131
123
118
118
123
126
126
127
127
123
118
121
132
137
127
112
107
119
122
119
112
111
116
121
117
113
119
126
129
128
122
122
126
132
131
120
108
106
114
122
125
122
120
124
126
125
119
115
116
115
114
112
118
127
135
136
127
125
130
131
126
121
124
133
132
124
114
109
110
116
123
126
127
121
110
107
115
120
122
122
119
118
119
120
119
119
115
111
114
116
122
123
121
119
126
127
125
123
124
126
125
118
117
121
124
125
125
127
134
142
140
130
123
121
126
128
125
113
107
112
121
128
128
124
119
117
115
112
107
108
113
113
112
111
115
120
126
121
119
118
121
127
126
121
126
124
124
129
135
142
142
138
131
124
118
114
118
119
121
122
125
129
127
124
125
127
129
128
122
118
119
119
114
115
119
120
118
109
103
105
110
106
104
107
119
127
130
123
121
125
125
117
114
117
127
127
122
120
123
133
144
149
142
132
123
122
123
119
111
107
110
121
127
129
125
125
131
134
133
129
125
121
121
119
123
120
118
115
119
125
126
117
108
114
125
122
113
105
111
119
116
105
98
105
130
135
132
125
117
117
127
134
130
120
115
119
126
128
125
119
117
121
123
123
121
121
124
126
126
123
121
125
137
143
137
127
119
119
122
126
122
114
113
117
119
104
88
80
87
98
99
92
87
90
124
130
136
133
122
116
115
117
119
118
113
116
121
129
128
122
122
127
132
127
119
114
116
118
115
111
110
117
122
123
120
116
115
113
102
93
87
87
92
100
102
95
85
79
80
87
88
84
81
81
137
145
149
142
125
109
103
112
125
128
125
121
124
129
132
131
130
130
128
124
122
125
131
133
132
132
128
122
120
126
133
135
131
130
135
146
151
146
134
131
135
145
148
142
134
136
144
148
140
126
122
118
116
117
116
113
111
114
118
117
118
120
128
137
142
142
138
130
125
125
131
138
140
137
135
131
124
120
120
127
131
125
117
119
129
136
136
128
119
124
139
152
145
125
108
113
136
148
142
128
109
97
98
113
127
129
123
117
115
120
126
132
138
140
139
136
132
129
131
135
139
138
136
132
137
146
150
147
142
137
131
123
118
122
130
133
133
131
129
131
137
144
144
129
116
112
119
130
134
132
114
109
116
128
135
131
121
114
115
122
128
130
129
127
121
117
118
122
133
139
140
133
127
126
134
146
155
156
150
140
130
126
130
140
144
145
145
152
156
153
147
143
142
143
136
130
124
124
128
131
127
123
119
120
123
122
117
113
116
120
125
125
126
125
121
119
124
132
138
144
144
141
138
133
132
135
140
140
135
131
130
136
144
151
150
141
135
137
142
149
148
144
139
135
134
134
135
136
135
133
128
124
114
107
111
122
130
134
132
128
127
133
137
135
133
136
139
139
135
136
147
154
147
135
126
132
140
139
131
128
131
136
144
149
147
136
122
116
119
130
135
136
134
132
136
140
142
142
139
136
129
125
117
112
114
126
137
141
137
128
127
131
134
134
133
134
136
132
128
133
147
149
140
127
123
130
136
136
134
132
133
132
131
133
135
135
134
137
138
135
129
119
120
131
141
145
139
131
128
131
129
125
119
118
120
128
131
128
124
125
128
131
132
129
125
126
128
129
134
141
147
147
141
137
135
131
127
131
139
142
136
126
119
120
126
135
142
151
155
148
133
124
124
135
144
140
128
123
125
131
131
128
125
125
131
133
130
124
122
125
130
135
136
136
135
130
127
130
138
141
145
147
149
150
142
133
129
136
147
151
138
124
121
128
136
136
132
129
131
136
139
143
146
151
146
134
123
121
128
136
140
150
150
146
140
138
133
131
127
123
121
126
136
142
141
131
124
125
130
132
131
132
136
136
134
130
132
137
146
144
136
125
126
135
141
139
129
118
120
127
137
143
145
148
143
135
125
125
128
135
143
152
152
146
137
127
126
131
132
132
128
129
137
142
140
130
124
124
128
127
125
126
131
132
131
134
137
140
139
130
122
122
125
129
131
135
137
140
141
138
133
126
125
132
137
136
133
129
129
133
138
134
133
130
125
117
114
122
133
141
141
134
132
132
135
134
135
136
138
134
129
132
136
140
143
140
141
145
143
131
120
121
127
130
128
128
135
147
148
139
128
118
119
125
130
132
131
130
132
134
139
133
129
125
121
117
117
126
131
137
134
126
122
124
131
139
142
140
137
134
132
132
134
137
139
136
138
142
146
140
135
134
135
133
132
131
132
131
125
124
128
133
134
125
120
123
130
133
136
138
136
137
134
126
119
120
129
136
131
125
124
128
130
129
128
128
129
133
134
135
136
135
133
125
122
124
131
137
136
136
134
134
133
131
134
141
144
133
119
115
129
143
142
133
122
125
130
135
137
137
110
122
132
135
134
138
142
142
129
122
126
138
140
132
123
117
121
132
140
145
146
145
135
122
114
119
132
140
134
122
118
121
125
126
129
138
148
155
145
131
130
134
137
133
129
129
128
124
123
130
113
119
132
140
143
143
145
146
139
133
132
132
131
129
129
132
137
140
142
143
147
149
140
124
110
114
130
144
141
129
121
123
125
120
114
121
143
161
161
146
134
132
132
130
127
128
127
126
124
127
134
122
118
122
128
133
145
153
153
142
128
120
124
130
138
142
143
138
133
134
140
143
139
127
119
119
131
142
144
144
142
140
133
119
110
117
136
149
150
143
139
141
139
130
124
128
138
145
138
127
128
110
101
106
118
129
137
141
138
129
124
121
129
136
136
127
121
122
133
140
141
133
125
125
128
133
131
131
132
135
140
141
135
128
121
126
135
141
143
142
143
143
137
125
117
123
139
148
144
133
121
112
113
120
126
129
127
126
125
125
126
131
139
144
139
126
116
122
138
149
142
126
118
122
131
130
128
124
126
129
130
130
132
131
133
134
134
134
138
144
148
145
136
123
118
122
130
135
138
137
140
137
137
138
135
131
133
139
142
140
136
138
142
146
141
137
133
138
143
141
133
129
135
138
136
132
130
136
140
140
135
131
130
130
131
134
133
130
130
138
146
145
139
137
138
141
139
132
129
132
145
142
137
128
126
132
144
151
142
131
128
132
138
135
129
127
133
143
146
141
134
136
141
147
149
150
146
139
133
129
132
137
140
137
131
134
138
144
141
131
127
127
132
138
142
147
143
140
133
132
131
132
128
115
114
124
137
136
124
116
117
128
135
134
130
129
132
133
132
131
133
133
137
143
152
156
149
136
120
110
111
124
137
144
146
151
154
157
148
137
126
127
132
136
138
137
142
145
140
131
129
131
129
123
122
123
125
124
123
122
125
127
131
138
148
151
146
133
120
116
123
133
140
143
140
137
134
136
133
121
108
105
119
137
153
157
153
143
135
137
142
148
145
137
134
138
142
138
126
115
129
127
126
129
133
132
130
128
131
132
127
123
125
135
144
150
145
132
124
125
131
142
149
144
131
124
127
138
145
138
128
122
126
137
144
146
141
131
127
131
138
145
141
135
135
142
143
135
122
116
128
129
124
125
129
132
133
133
137
138
135
127
126
132
139
139
133
127
128
133
133
134
133
132
130
131
132
136
134
137
140
145
143
139
139
141
146
144
134
122
116
120
129
137
139
137
137
141
149
148
137
132
125
116
117
123
131
132
133
136
137
136
132
127
128
129
131
132
132
131
127
123
123
128
134
135
133
130
125
126
130
135
135
135
134
138
147
145
137
125
117
123
136
148
141
126
121
136
156
157
136
131
127
129
132
136
134
127
121
120
126
134
133
124
118
117
129
139
139
133
129
128
131
133
130
128
130
132
131
126
122
120
126
130
133
130
129
129
133
135
136
135
138
138
133
126
125
138
140
135
127
130
136
143
147
143
137
134
129
125
123
126
133
134
125
118
117
125
131
133
131
128
127
122
121
124
131
136
138
134
130
129
130
132
128
124
123
124
126
129
133
132
129
126
122
128
139
142
135
123
132
134
137
139
139
138
135
138
144
144
136
129
130
135
135
128
119
118
120
127
128
125
117
114
119
126
132
132
132
134
142
142
134
124
123
130
137
134
125
114
113
120
127
128
131
137
141
140
134
129
135
134
134
136
138
138
134
131
134
136
136
133
130
132
135
134
127
120
118
120
126
128
124
118
119
121
125
125
126
129
139
141
133
124
123
130
138
139
134
127
124
122
125
131
140
144
140
135
132
136
132
130
134
137
144
146
141
130
119
117
125
134
138
140
135
131
125
118
113
111
118
127
131
128
124
122
124
128
127
126
126
129
132
128
121
118
126
137
148
152
143
130
124
128
135
135
129
122
127
136
127
128
131
133
139
142
139
132
124
123
125
133
139
139
136
129
124
116
113
112
120
130
139
138
129
128
131
130
125
118
122
129
135
132
124
118
122
131
136
141
139
132
126
124
125
124
122
118
119
125
123
115
117
128
136
137
132
127
128
127
127
126
129
135
134
132
129
125
121
124
135
140
136
129
125
130
134
126
114
115
126
134
135
131
128
135
135
129
120
120
126
126
122
120
123
126
126
121
116
115
121
114
117
129
135
135
134
133
130
126
120
120
130
135
134
130
127
124
121
124
129
130
122
115
121
127
131
126
120
124
131
133
127
124
127
134
135
132
130
130
131
127
124
125
127
127
126
126
122
122
130
129
132
132
132
129
133
135
131
127
126
132
138
138
136
133
133
133
130
126
128
131
131
130
126
126
127
129
135
137
134
131
129
127
126
120
119
127
136
141
138
135
135
135
132
127
126
131
136
136
134
132
129
129
128
124
123
123
128
134
142
142
138
135
137
142
148
152
152
149
140
135
134
137
135
130
129
134
142
143
136
131
131
131
127
122
120
124
128
130
132
134
134
131
126
125
127
132
136
136
132
128
121
119
123
125
124
123
126
131
134
130
125
127
134
139
140
143
150
151
136
122
115
118
128
131
131
137
142
143
136
132
131
128
126
126
128
127
122
117
119
125
125
124
120
121
124
127
127
127
130
129
123
116
114
124
132
134
130
126
123
121
124
126
128
125
124
123
126
125
120
119
120
123
126
126
129
136
138
134
132
131
131
126
124
126
129
129
125
120
121
129
138
134
123
119
121
124
130
129
126
128
124
118
117
125
134
135
131
124
120
122
125
126
127
126
130
131
127
122
121
129
141
140
129
124
127
133
133
130
128
132
134
132
127
127
131
134
134
132
133
140
142
138
129
124
125
133
137
134
122
122
122
124
123
125
126
130
127
122
116
117
123
125
129
132
139
142
142
137
136
136
137
135
128
125
128
133
129
126
127
130
132
130
129
131
134
134
132
130
130
131
132
131
130
130
131
128
124
122
118
124
126
128
120
113
117
126
129
122
113
114
123
132
130
127
123
123
127
132
140
142
138
131
124
124
130
131
128
125
127
129
130
128
128
132
133
133
130
127
129
133
135
131
129
129
124
114
107
112
118
130
136
130
119
111
114
124
129
127
124
126
134
133
126
116
108
106
109
117
130
140
143
136
126
121
125
126
126
131
135
137
131
123
118
121
127
132
134
139
139
139
134
130
128
128
126
124
124
131
128
132
133
130
129
126
123
121
121
123
123
121
119
119
121
119
116
117
123
126
122
121
124
130
130
126
120
116
120
128
135
137
129
119
111
111
120
128
137
143
137
125
116
120
129
136
136
132
136
143
129
127
122
122
127
128
126
120
117
118
112
104
99
107
120
124
120
119
129
134
128
117
118
127
133
129
121
115
118
120
122
123
124
122
122
122
121
124
125
130
132
125
120
122
132
140
135
123
119
125
122
123
118
114
117
126
128
126
123
120
117
108
103
111
121
127
121
116
118
125
130
127
121
118
124
127
126
127
127
122
116
109
111
120
131
135
131
124
121
120
129
135
137
135
133
133
129
124
120
121
124
126
125
123
124
130
132
127
122
122
124
125
122
118
121
123
121
115
109
109
116
119
116
108
105
107
117
125
127
124
118
110
108
113
120
127
126
123
120
120
124
129
129
125
121
120
123
128
127
124
127
130
129
127
132
133
132
124
117
113
119
125
133
133
126
120
121
123
121
117
114
115
114
109
103
104
109
119
124
124
121
113
115
116
118
118
116
113
111
113
116
122
119
114
114
115
119
120
121
119
126
123
120
121
123
130
132
128
118
111
108
119
134
140
133
123
120
127
134
133
125
116
113
115
115
112
114
123
133
131
123
110
111
116
121
124
114
105
103
109
117
120
121
118
119
119
114
112
114
119
124
120
116
115
120
130
134
135
126
114
107
110
120
129
129
121
116
114
120
120
114
105
110
118
124
120
113
118
126
130
121
105
100
105
112
113
106
100
100
105
113
112
111
112
119
118
114
108
110
111
127
123
120
123
128
133
134
130
127
123
117
111
110
114
116
117
114
116
119
117
105
101
106
116
121
118
110
105
105
105
101
99
97
101
99
94
90
88
93
99
104
103
101
104
111
115
110
99
91
92
131
129
129
125
115
106
106
116
130
137
137
136
138
143
142
135
130
124
122
121
128
137
140
134
121
115
117
124
130
132
131
127
127
131
140
148
150
144
133
124
121
124
136
145
148
145
142
139
135
130
133
128
121
112
108
109
118
128
132
127
122
123
129
137
134
130
127
123
127
132
136
137
136
136
137
136
130
123
124
134
142
138
128
123
126
129
128
127
129
130
136
142
149
148
142
131
130
134
139
139
129
122
118
120
128
136
139
137
134
132
126
123
121
126
130
131
128
126
131
138
139
136
131
136
147
154
146
133
131
137
144
141
131
127
126
124
128
131
136
136
136
141
145
139
126
110
108
120
133
137
134
126
124
136
151
155
145
136
135
138
134
125
118
124
136
141
139
134
135
136
131
122
122
133
144
146
136
129
127
131
135
136
134
135
136
136
139
148
148
138
129
127
132
135
130
122
122
125
132
137
141
132
127
136
146
151
136
127
125
130
129
123
119
126
135
139
136
132
135
136
133
127
127
135
142
145
136
127
123
125
130
137
142
144
140
133
134
138
141
134
126
123
127
133
136
136
141
145
147
149
143
137
128
123
127
132
133
127
124
123
123
125
128
131
132
134
135
136
137
141
149
146
140
135
136
145
151
143
132
124
128
133
141
142
140
133
128
129
131
131
130
131
135
138
140
137
133
134
139
144
145
143
133
124
118
124
134
139
135
126
121
123
130
132
134
135
138
138
135
137
137
133
124
118
122
133
141
143
140
136
134
131
129
133
138
137
138
137
138
137
136
135
138
144
146
142
133
126
126
129
146
150
143
130
122
124
133
140
143
139
132
130
133
135
136
136
132
132
131
127
125
121
123
128
131
130
128
135
143
145
138
128
123
128
134
138
138
138
139
138
135
132
136
146
150
149
143
136
132
131
146
149
143
133
126
126
130
134
140
142
143
141
138
136
131
124
119
122
131
139
143
142
145
149
145
134
131
134
140
139
128
118
122
131
138
131
119
116
122
127
131
134
139
151
152
145
138
138
140
139
143
147
143
135
129
129
131
132
132
132
132
135
138
139
133
121
116
124
139
149
150
145
144
141
138
135
135
136
136
135
131
127
131
134
135
129
119
114
120
128
134
142
151
157
153
141
134
134
135
135
131
142
142
140
138
134
131
128
130
131
130
133
138
144
145
141
139
139
141
139
134
133
138
140
140
138
140
138
137
138
140
142
139
133
129
131
136
141
142
140
137
139
142
148
142
135
132
133
131
128
130
131
134
140
146
143
135
129
131
134
135
134
137
140
141
141
140
137
131
124
124
134
143
148
143
138
139
141
139
131
125
129
135
134
130
133
142
149
148
139
134
135
139
131
123
120
119
126
128
126
140
135
133
135
137
138
137
143
146
142
138
138
141
142
137
127
119
118
119
122
126
136
145
144
137
130
135
144
142
128
113
115
125
132
131
130
132
134
130
129
136
144
142
130
117
115
121
130
133
133
141
142
138
131
123
125
136
144
146
142
143
149
157
153
137
120
118
122
125
126
130
138
145
139
128
124
138
149
151
140
128
126
129
131
131
128
130
129
129
130
135
143
141
134
127
128
138
143
141
137
123
130
136
131
122
120
126
130
126
123
136
151
153
137
121
117
126
135
132
129
134
144
146
136
120
120
136
148
150
142
135
136
141
141
137
133
134
136
135
133
133
133
136
139
140
138
135
131
128
131
116
121
131
132
121
114
122
132
134
132
134
136
135
126
121
124
128
126
119
122
135
149
147
135
121
124
137
143
140
133
132
135
138
137
134
134
139
141
140
136
135
138
144
144
142
135
125
117
114
121
133
129
133
133
126
119
123
133
139
131
121
119
127
142
150
147
136
123
116
121
131
140
142
143
145
146
141
132
129
130
136
137
130
121
117
125
136
141
141
140
145
151
149
140
132
126
124
119
115
114
148
139
132
133
137
137
132
125
119
111
108
111
126
143
151
143
131
125
128
134
130
123
126
141
150
146
130
118
116
126
137
141
134
123
118
123
133
137
140
144
150
154
146
134
125
122
126
131
133
132
142
137
133
134
137
139
136
133
128
123
120
118
121
128
132
128
125
128
137
138
129
122
121
127
128
123
115
113
116
125
129
132
135
137
135
131
129
129
134
145
154
154
145
135
130
130
131
132
140
148
133
135
139
139
135
131
140
150
153
144
130
128
127
133
140
140
142
141
137
129
126
129
138
138
126
115
114
125
131
132
130
129
133
137
138
132
125
122
127
135
144
144
140
138
141
144
136
131
130
136
137
140
141
137
132
129
135
142
139
131
129
135
144
146
142
137
136
139
134
127
124
128
138
142
139
132
128
128
132
132
132
134
136
133
129
124
125
125
125
126
127
132
137
139
139
136
133
131
131
133
139
141
134
123
120
128
135
134
125
121
128
140
148
141
129
122
122
130
131
128
122
121
126
140
151
151
140
129
127
127
128
130
129
128
128
128
128
126
124
124
127
135
139
136
129
125
130
136
135
129
129
130
126
122
121
128
135
137
138
137
137
137
133
124
123
128
140
146
141
128
123
124
134
141
145
145
138
134
132
128
124
120
122
132
142
142
133
127
128
133
139
137
128
123
129
141
151
148
135
121
125
120
122
125
131
131
128
130
135
139
138
134
127
123
126
135
150
156
150
137
129
131
137
137
129
123
127
141
145
138
125
123
130
147
155
156
150
141
133
133
131
122
115
119
135
153
160
151
136
126
125
117
113
117
129
136
134
126
122
125
130
134
139
141
140
137
134
131
133
135
131
126
122
117
117
121
132
143
145
139
133
135
142
149
153
153
151
142
133
120
113
116
124
134
136
134
132
136
140
141
131
128
117
117
127
139
142
130
117
117
125
134
139
136
131
127
122
122
127
130
123
117
112
114
121
127
133
135
132
128
126
133
139
145
141
133
133
138
136
128
120
124
133
137
130
116
116
133
145
142
131
129
131
135
140
141
134
122
115
114
124
132
132
126
120
120
128
135
135
129
120
118
123
127
127
126
126
132
131
126
118
119
129
140
138
129
126
135
146
147
138
130
126
125
120
114
123
139
147
140
124
123
127
138
143
136
124
119
119
125
131
132
135
136
135
131
129
131
132
133
130
130
129
128
130
128
130
132
132
133
130
128
128
132
133
135
135
136
137
138
136
135
131
125
116
112
123
136
139
134
129
125
124
126
126
123
120
123
134
142
139
131
129
135
141
136
126
121
127
136
142
134
127
126
132
139
133
117
113
126
146
152
141
127
125
134
139
135
127
123
128
133
132
125
118
119
129
135
133
129
136
136
136
132
126
121
121
129
138
145
143
135
132
131
131
129
125
124
129
135
139
133
124
123
128
134
124
108
102
119
142
152
144
131
126
131
134
134
132
131
127
120
113
113
120
130
137
138
136
137
135
137
139
139
135
131
133
133
132
127
126
129
131
129
122
120
127
135
137
133
125
123
122
121
122
121
123
123
125
126
127
126
126
128
128
131
127
127
131
133
129
122
116
118
120
119
117
123
133
142
134
135
131
127
126
130
135
137
132
126
120
121
125
128
126
127
129
135
136
133
130
125
123
119
118
124
132
137
139
133
126
122
121
123
128
132
131
124
116
117
127
134
141
138
127
116
111
116
126
130
140
135
127
123
123
128
131
136
141
144
137
127
125
128
133
132
128
124
127
136
143
135
122
114
118
127
134
134
132
134
137
134
126
120
126
133
132
123
115
117
128
135
136
129
124
126
132
134
130
125
137
134
127
126
125
125
128
135
142
145
142
134
129
126
129
127
124
121
123
129
134
132
124
118
121
127
132
130
132
135
136
130
121
120
125
129
127
124
127
131
131
124
116
112
116
123
134
138
135
130
134
139
138
135
128
123
124
132
138
142
143
139
132
123
116
121
131
135
132
128
128
133
139
139
131
127
126
129
130
129
122
117
118
123
128
130
128
128
132
132
129
124
121
120
119
119
120
124
132
135
135
141
139
133
126
121
123
127
135
137
139
140
135
126
126
133
139
140
135
130
129
133
136
138
133
127
126
130
133
132
126
120
120
122
129
131
129
126
127
127
127
125
126
127
122
115
112
115
125
134
129
130
127
124
126
130
138
142
139
135
132
132
138
144
148
144
133
124
123
126
124
120
114
115
121
127
136
141
140
136
127
121
119
120
119
122
125
123
121
119
121
123
126
126
127
124
121
123
127
131
122
127
128
125
123
129
139
149
149
143
135
134
139
145
147
139
127
121
118
119
119
119
122
123
124
128
139
141
135
121
111
110
116
119
119
122
128
127
122
116
118
123
128
129
126
123
122
122
126
128
113
121
124
119
112
113
120
134
144
145
143
135
130
128
127
127
126
122
118
117
123
133
145
143
131
126
130
137
130
118
113
118
125
123
124
129
136
137
129
120
122
126
127
120
112
112
116
120
122
121
114
111
107
105
110
114
126
133
136
134
130
127
127
128
128
128
128
129
127
128
133
138
142
135
125
123
130
139
142
135
131
131
130
128
124
128
133
135
129
128
127
130
126
118
116
120
126
124
120
116
118
114
109
108
113
123
132
139
136
129
119
126
137
147
146
139
136
134
135
134
132
132
130
122
120
122
132
141
143
136
131
131
130
128
127
129
132
134
131
129
131
136
134
129
123
125
128
128
124
124
117
118
123
121
116
110
111
120
127
129
129
126
134
138
138
137
134
132
132
132
131
128
126
124
127
130
132
129
125
122
127
131
131
130
130
131
135
136
132
125
121
127
132
131
128
126
128
131
136
138
120
122
124
126
118
107
98
101
115
127
128
122
114
115
121
127
129
126
129
132
130
125
123
128
131
133
128
120
117
121
131
135
133
129
128
130
133
131
126
120
115
116
120
125
131
140
140
138
138
140
124
122
121
121
123
122
117
116
117
116
112
107
108
117
131
135
129
123
122
125
124
121
124
131
134
132
128
120
122
128
132
134
132
130
127
130
129
125
122
125
127
127
124
128
134
142
140
130
122
125
120
116
108
108
117
130
138
137
127
118
109
106
109
118
124
129
126
121
119
117
118
117
120
129
136
136
133
129
130
131
132
131
132
133
135
133
129
124
123
126
132
134
134
128
126
128
127
122
119
124
126
118
109
105
113
127
138
139
131
121
117
117
115
114
110
110
112
118
120
117
114
108
109
117
128
133
131
126
126
126
128
127
128
129
133
133
128
125
121
118
114
112
114
120
124
125
124
122
122
122
129
128
124
122
121
127
128
125
120
114
115
122
133
134
128
121
118
120
122
120
112
106
107
113
118
116
114
117
122
124
122
115
117
123
127
125
121
122
118
113
106
103
105
114
125
130
126
125
120
116
120
119
121
124
129
131
129
125
118
114
115
121
134
144
145
136
127
123
124
122
120
116
117
120
117
109
103
110
121
130
124
112
110
117
123
121
113
109
110
112
116
114
117
118
125
123
120
120
125
127
117
108
103
109
122
135
140
138
134
130
127
123
125
134
138
131
118
109
112
119
121
117
116
118
117
111
104
108
115
122
120
109
108
112
116
115
105
101
101
105
109
109
116
120
122
123
118
117
118
126
126
113
104
107
123
136
140
136
133
131
130
125
121
124
129
127
117
110
110
115
119
118
114
114
116
117
115
110
110
109
109
105
106
108
109
108
102
95
90
93
101
103
99
105
113
119
115
104
98
100
121
121
126
130
133
135
133
127
123
125
129
136
141
141
139
136
132
127
125
122
127
135
140
137
128
125
133
146
152
149
142
136
137
144
143
133
123
123
132
134
124
117
120
133
144
141
134
128
127
127
128
137
141
133
128
127
130
132
133
133
133
138
141
138
131
127
124
125
130
136
136
132
127
127
130
137
144
148
150
149
146
144
150
158
154
138
121
120
132
138
137
131
134
143
149
143
132
131
139
142
125
135
138
133
129
131
134
136
138
138
134
129
128
128
129
129
128
132
138
144
144
136
131
129
132
131
127
127
129
137
144
145
148
150
146
133
123
123
133
136
137
137
139
141
137
132
129
139
147
150
134
133
125
126
137
147
146
143
146
145
137
128
130
141
152
153
144
137
137
141
141
137
136
138
135
127
116
115
122
132
136
136
133
130
127
128
129
137
140
133
125
125
130
134
133
133
136
143
150
153
152
142
132
135
144
147
144
142
147
151
147
138
134
139
147
144
133
124
124
131
136
138
139
139
139
139
134
130
126
127
129
130
129
128
127
129
135
145
145
135
125
122
128
136
139
139
139
141
146
150
149
143
138
140
143
135
129
127
132
136
134
127
123
120
123
128
131
130
127
128
133
137
139
136
137
142
147
142
130
123
120
125
131
137
140
137
134
135
138
139
137
136
141
146
145
140
132
133
137
138
144
146
150
151
144
133
125
125
130
133
130
126
127
128
132
138
144
143
136
130
129
131
133
133
135
140
144
142
136
133
131
131
134
138
139
134
125
121
128
136
142
146
148
150
149
146
142
137
133
130
141
149
155
155
149
138
133
134
138
140
138
134
135
143
149
150
144
140
132
129
126
126
129
132
135
139
140
140
143
144
142
140
138
136
131
121
115
115
123
133
137
137
138
142
145
144
141
135
128
127
126
130
137
141
141
139
137
136
137
137
136
133
133
135
137
136
131
128
129
131
131
131
131
133
134
135
135
137
139
136
132
133
136
133
129
119
114
116
127
135
137
138
141
145
143
135
127
123
128
130
124
125
126
126
128
129
132
135
134
134
132
134
137
137
135
129
128
134
144
148
145
140
134
132
133
136
137
138
136
133
132
133
134
131
126
122
122
129
137
142
144
147
153
158
151
138
133
138
144
137
125
130
131
131
130
131
130
129
132
135
138
138
140
137
135
139
143
148
153
153
151
144
136
130
131
137
140
138
135
140
147
150
144
133
127
127
130
134
137
138
139
145
151
153
147
140
143
151
149
137
127
128
132
139
149
152
144
133
131
135
140
140
136
131
132
135
138
139
135
134
136
141
140
134
125
119
123
129
132
134
139
143
142
135
131
132
135
131
128
126
133
147
155
151
138
128
128
132
134
130
128
126
129
137
147
153
152
149
146
143
141
144
147
144
134
125
119
119
119
119
125
139
152
148
132
121
124
135
138
132
124
126
130
134
132
135
135
134
129
127
135
150
157
150
131
119
119
126
130
129
138
140
138
137
136
138
143
148
148
147
148
153
157
153
142
132
129
128
123
117
121
137
154
158
148
142
142
148
149
141
134
132
133
134
131
124
123
128
132
134
136
135
136
132
128
127
134
140
144
141
143
145
147
141
134
132
134
131
126
123
133
140
140
133
131
137
145
141
124
115
119
134
143
145
142
141
140
139
137
139
141
144
145
142
134
125
117
117
127
134
133
128
125
129
134
139
140
141
143
149
129
134
143
140
130
121
125
129
127
122
124
131
134
133
134
138
135
121
112
116
131
143
142
133
129
130
129
126
126
132
136
139
139
143
149
151
140
127
123
128
133
136
138
139
142
139
133
126
127
136
122
132
145
143
131
119
120
129
136
133
124
122
130
140
145
140
127
117
117
127
136
142
142
142
137
131
124
120
121
130
135
138
139
143
150
154
149
134
126
125
129
132
135
138
141
138
130
122
118
125
135
141
146
146
144
139
133
127
125
125
121
116
121
131
137
136
133
133
139
139
133
130
139
152
157
147
131
120
121
128
137
144
144
140
134
134
136
133
127
124
125
128
132
137
141
139
130
125
125
131
137
137
133
136
141
144
143
134
128
125
124
127
129
131
133
132
132
137
141
138
131
131
138
145
149
144
139
131
128
127
131
136
136
135
129
128
130
128
127
128
129
132
133
135
136
133
129
127
129
135
119
118
123
126
124
127
131
136
134
129
128
130
136
139
138
136
133
131
129
126
128
134
140
137
126
117
125
132
133
132
127
128
133
137
137
132
126
123
127
136
142
138
133
129
131
134
132
130
131
135
118
128
143
146
136
122
115
122
127
130
131
132
134
133
130
127
127
132
131
124
119
124
132
135
128
115
112
121
132
138
136
135
136
139
137
131
122
118
124
132
140
140
140
139
140
141
140
137
135
134
127
139
149
151
144
132
129
126
126
128
134
135
129
121
115
117
124
133
134
128
119
116
121
133
140
133
123
119
127
140
147
143
133
127
126
123
119
114
110
116
126
136
140
137
130
129
132
137
135
129
128
131
130
128
129
132
138
142
141
139
139
137
130
119
114
118
131
142
139
129
119
116
121
131
138
132
124
121
126
136
142
139
131
128
127
127
123
117
114
120
127
133
132
126
125
126
134
137
137
138
129
126
125
125
129
132
130
131
134
138
140
138
134
127
119
123
138
149
148
136
121
117
124
129
128
125
123
129
134
132
128
126
129
133
134
129
127
126
131
133
132
132
132
136
139
142
139
137
138
145
131
129
128
133
139
139
130
120
116
120
126
135
141
142
139
134
132
137
142
140
133
129
127
128
128
130
139
147
146
136
125
122
129
136
135
127
118
120
126
129
127
127
133
140
140
132
122
121
121
128
125
131
133
135
139
142
142
132
118
112
113
121
128
134
133
128
124
122
127
130
133
131
130
130
132
135
142
145
140
131
126
129
139
148
144
129
118
116
124
129
130
129
132
132
127
119
120
122
121
121
121
129
136
139
139
140
140
136
131
128
128
128
127
125
123
123
126
125
125
127
127
130
131
133
133
126
120
120
125
130
130
128
132
142
147
140
131
127
131
139
140
139
135
132
126
123
127
137
138
134
124
123
127
131
134
132
126
124
130
138
141
139
136
134
135
135
135
135
134
135
132
131
131
132
133
127
121
121
129
141
142
130
118
117
125
134
133
132
134
139
145
151
151
146
137
126
125
129
132
133
127
121
114
113
115
118
119
121
123
126
125
124
128
134
142
145
139
135
134
135
135
132
129
130
135
141
141
136
132
140
148
143
127
113
113
121
128
132
133
136
142
145
145
142
134
126
124
127
126
127
134
126
118
112
112
115
121
128
131
127
123
123
126
131
131
132
135
135
132
130
127
130
134
141
147
145
137
122
118
124
133
137
130
127
125
127
130
131
130
130
126
119
115
115
117
123
131
139
141
139
134
129
124
121
119
118
124
132
135
130
125
123
123
122
120
124
133
143
144
138
131
134
143
148
146
138
125
118
119
124
127
124
120
124
130
134
130
124
116
113
111
113
117
118
114
110
115
127
139
146
132
130
127
124
119
119
125
132
134
129
121
117
117
119
122
128
134
140
142
139
136
136
134
135
132
134
132
133
136
136
132
124
120
120
128
134
133
123
112
107
115
131
141
140
128
116
111
117
127
131
136
144
140
128
119
120
126
132
136
137
135
129
125
128
133
133
127
122
124
128
131
125
120
120
124
130
133
133
135
135
134
129
121
121
126
130
127
121
119
123
131
135
136
130
127
125
129
133
131
129
140
146
142
126
117
119
126
133
139
143
143
136
131
129
129
128
123
118
121
129
132
130
124
122
123
125
126
129
131
131
128
121
119
121
125
124
121
120
128
135
135
127
115
108
111
119
129
135
135
132
137
142
139
127
116
114
122
130
136
136
136
131
124
115
113
118
126
131
129
129
131
134
135
131
126
125
127
130
130
130
126
120
116
118
124
131
135
135
132
133
130
124
117
116
117
120
120
119
121
121
131
135
138
135
125
120
123
127
128
128
129
128
120
110
110
119
127
127
120
119
124
132
133
130
123
124
126
130
133
131
128
122
119
120
130
141
143
137
128
126
128
127
127
128
129
128
123
118
118
119
120
128
136
135
133
133
137
136
132
129
129
131
131
128
128
132
132
125
120
119
123
126
128
126
123
124
123
127
131
132
127
121
120
127
137
139
134
126
124
128
130
130
128
126
128
128
126
126
128
130
119
127
133
135
131
130
135
140
142
140
137
136
136
140
143
141
139
134
131
127
122
121
124
126
126
125
124
126
130
127
124
120
119
122
127
131
133
131
130
131
127
121
114
114
117
121
123
122
124
127
123
125
127
125
121
117
116
122
132
140
142
139
135
133
134
132
130
130
127
127
124
124
126
127
127
126
128
128
128
125
124
123
121
116
116
125
132
135
127
123
119
111
103
101
109
120
125
122
120
122
124
121
117
119
121
119
117
118
127
137
142
142
138
130
123
118
115
121
127
133
136
135
133
129
125
126
133
139
139
136
132
132
130
125
122
124
127
125
124
122
125
124
115
111
115
129
138
137
132
133
125
123
118
119
125
132
134
133
130
134
138
142
142
137
131
126
128
133
137
136
129
127
126
125
124
128
134
142
144
136
128
126
127
129
131
128
127
128
127
129
130
133
132
129
127
131
138
138
136
137
132
127
126
127
131
133
134
130
129
132
133
133
133
134
135
140
146
150
149
138
124
113
114
122
129
134
135
137
132
125
122
120
125
130
135
140
139
132
126
118
116
124
133
135
132
128
128
127
131
133
126
125
127
131
133
131
125
123
126
132
135
132
128
128
134
137
139
137
136
137
133
127
122
125
131
135
134
129
123
123
125
128
128
129
132
137
134
126
114
102
103
115
126
131
129
128
128
127
124
126
122
125
125
128
131
128
124
123
127
132
137
141
138
137
135
133
129
119
114
116
121
127
131
131
131
130
126
126
128
131
133
133
131
128
129
127
127
122
119
120
123
126
123
118
119
124
129
127
122
123
131
127
122
116
116
119
123
126
125
121
123
129
135
136
131
128
128
129
125
117
112
114
123
131
132
131
127
128
131
133
133
134
135
135
132
129
126
126
129
135
135
132
125
119
117
120
120
119
117
120
131
126
117
107
105
112
121
127
123
115
106
109
117
122
120
118
124
135
144
137
124
114
112
120
132
134
132
124
124
122
124
127
132
136
135
131
127
127
126
126
123
124
124
126
128
127
122
118
112
113
118
116
116
115
114
113
120
126
126
117
110
107
112
116
117
117
116
117
124
125
123
116
118
125
131
131
124
117
120
122
121
118
118
121
122
122
124
125
126
123
119
117
117
126
134
139
138
127
120
115
117
117
119
117
118
115
117
120
123
127
124
117
111
113
119
123
119
109
106
109
113
117
120
127
130
124
116
114
120
130
129
121
114
114
118
120
122
125
133
133
127
117
115
118
128
138
140
138
132
130
133
130
122
115
113
114
112
113
120
131
133
124
114
113
123
128
123
114
113
120
127
125
119
111
112
111
110
111
118
124
129
127
121
119
121
122
121
121
123
126
124
120
116
118
125
134
140
137
131
128
132
132
125
119
116
115
111
111
115
122
127
122
117
118
124
130
126
118
115
123
132
130
117
105
99
105
110
112
114
119
125
124
120
119
123
126
120
106
97
103
117
118
114
113
121
129
133
124
116
109
120
128
128
124
127
135
142
134
120
112
118
131
142
148
149
148
143
140
139
135
132
128
127
128
131
135
143
151
158
154
146
140
140
142
133
118
110
116
133
145
147
142
136
137
136
134
133
133
136
135
124
137
140
131
128
130
139
141
139
138
137
139
141
141
138
135
132
131
132
135
136
135
129
125
117
118
129
142
148
145
138
131
137
142
139
127
114
117
133
147
144
135
129
134
144
150
146
143
139
137
123
136
137
129
128
131
136
143
144
143
138
129
127
127
127
128
130
132
137
141
142
143
140
129
115
108
113
125
138
143
139
133
133
139
137
128
119
118
129
136
136
134
129
133
142
151
155
156
151
145
127
126
121
117
125
131
134
135
135
134
128
127
130
134
131
128
128
134
138
141
141
142
141
132
118
114
120
134
145
150
147
144
141
139
135
128
122
121
125
130
133
136
136
137
136
136
139
143
148
148
134
128
129
127
127
122
118
124
135
146
147
141
138
137
133
129
126
127
128
129
131
134
131
125
120
125
136
145
143
135
132
132
140
146
148
141
134
130
132
138
146
147
144
140
130
123
122
127
133
137
126
125
131
134
129
119
113
121
136
150
152
140
128
120
123
132
140
135
125
117
118
126
130
128
129
139
146
146
135
121
113
117
130
145
156
153
140
136
138
144
147
145
139
136
132
128
130
135
138
134
126
127
133
142
144
135
128
125
133
143
146
138
128
124
128
138
146
141
129
122
123
133
138
138
138
143
146
143
134
130
130
131
135
142
143
136
130
132
135
137
133
127
126
133
136
140
145
143
139
134
132
127
131
142
153
150
140
128
130
139
144
137
129
126
132
144
150
146
134
128
128
133
137
135
134
128
126
126
129
134
141
149
149
142
132
123
125
130
138
139
134
126
123
128
135
138
131
126
127
131
113
107
112
126
139
146
141
134
132
134
134
129
121
119
130
144
155
154
143
130
122
123
133
133
132
124
119
121
124
128
134
140
145
139
133
129
128
132
140
148
151
146
138
136
135
131
122
115
117
128
106
108
120
128
133
133
134
135
133
131
132
133
137
134
130
132
140
147
146
141
136
135
135
134
134
136
139
138
135
133
133
130
130
131
133
136
134
133
136
145
150
150
149
146
142
136
132
133
136
135
124
133
139
138
130
124
127
130
134
140
144
146
144
137
129
124
125
129
138
149
157
151
135
127
128
137
143
139
134
135
138
137
131
129
129
131
130
129
130
132
135
133
136
143
144
145
147
150
147
140
128
133
131
126
122
123
126
131
136
143
145
142
133
128
128
129
129
129
127
134
140
139
134
125
125
125
125
121
121
129
138
141
136
131
128
127
124
126
126
127
131
131
136
143
145
146
145
144
141
137
127
124
122
121
123
127
129
132
137
139
137
132
129
128
131
134
137
137
133
129
126
131
137
139
136
129
125
126
131
135
139
136
134
131
131
133
135
134
131
131
135
140
145
144
139
131
129
128
132
134
138
136
132
131
132
131
129
127
127
133
136
133
129
126
129
137
146
147
145
139
136
135
139
141
139
137
135
136
137
141
141
136
133
132
135
140
139
138
137
138
137
137
133
131
131
127
125
126
131
139
144
144
141
136
133
132
129
123
118
121
129
133
129
124
130
142
155
154
147
142
140
136
130
132
137
139
133
126
123
129
135
129
122
125
137
142
137
128
131
138
141
136
127
127
131
136
135
135
137
149
131
139
142
141
137
135
133
131
122
120
127
138
144
141
140
139
141
141
142
142
142
138
133
132
135
136
129
122
121
127
130
121
115
123
139
149
141
130
128
136
143
141
134
130
134
138
139
136
137
143
123
129
139
142
141
139
136
135
134
132
129
132
135
134
129
126
130
137
141
141
138
137
136
134
128
122
121
127
133
134
133
132
138
147
151
152
144
135
131
134
133
130
129
132
140
146
143
139
137
137
124
126
129
133
138
139
135
133
134
135
130
122
116
113
117
125
136
147
150
143
136
134
137
136
131
123
124
130
133
131
133
142
152
152
147
140
140
139
137
132
122
116
119
129
139
143
143
139
136
133
125
125
127
132
136
136
134
131
130
131
129
128
130
132
135
136
136
139
145
147
144
142
138
136
135
137
141
140
136
131
132
138
136
129
125
129
134
139
137
133
129
127
125
125
122
124
128
132
135
132
123
126
133
136
134
130
126
126
128
127
129
133
143
149
146
134
124
122
129
135
139
139
136
132
127
130
140
144
141
135
132
133
131
127
126
130
134
137
140
144
144
139
128
121
118
123
129
136
139
138
118
130
144
152
143
128
118
123
130
135
133
133
134
133
129
123
125
130
132
132
127
126
129
131
130
128
130
132
132
135
136
135
133
133
134
136
138
138
139
144
143
136
130
128
132
137
140
139
138
135
118
133
150
156
146
133
125
126
134
137
135
130
124
120
124
133
139
144
144
142
140
135
130
129
132
128
120
119
124
134
141
139
131
125
128
137
143
141
133
127
124
127
130
131
128
126
129
132
131
126
129
135
139
139
136
133
134
133
132
129
124
121
122
129
140
147
143
138
136
139
142
142
133
128
126
125
119
115
122
132
141
140
132
125
126
135
142
140
129
120
122
131
138
135
125
114
114
122
129
131
134
132
133
134
134
134
132
128
127
126
124
123
127
133
137
134
129
127
129
130
131
132
135
138
136
128
124
124
125
131
137
139
136
128
125
120
122
126
132
133
132
134
142
145
138
126
118
121
131
143
132
135
140
143
141
134
127
123
123
128
130
133
133
131
126
120
121
126
132
133
132
133
138
139
134
129
127
132
136
136
133
129
128
127
118
109
109
121
134
137
129
124
128
136
140
132
124
121
121
126
123
131
140
141
134
126
124
125
130
130
129
130
130
132
131
129
129
129
130
130
133
137
141
138
132
125
126
133
140
140
135
127
125
127
132
128
121
116
122
127
129
129
128
131
131
130
128
125
117
113
123
126
127
128
125
122
123
127
133
137
134
129
125
124
129
132
131
127
126
126
131
135
137
138
136
130
122
122
129
137
138
128
120
123
137
139
124
110
107
123
138
146
143
138
135
135
138
136
130
126
127
124
123
127
129
130
127
127
132
137
137
127
120
113
115
121
127
129
133
134
135
134
133
134
135
135
131
127
132
139
140
129
116
109
113
120
120
114
118
130
139
142
142
146
150
148
142
137
133
132
124
126
127
132
136
140
140
138
132
125
121
120
120
120
119
122
128
133
135
134
133
132
130
128
127
130
139
147
150
147
139
131
121
114
114
117
124
133
138
137
129
123
127
142
152
149
138
128
124
128
125
124
123
127
132
138
141
140
132
123
118
122
130
133
130
128
130
134
134
127
124
130
139
139
133
128
126
132
136
137
131
126
126
129
133
135
134
134
133
127
117
116
123
133
139
136
133
130
128
126
133
125
120
122
128
127
126
127
129
129
127
127
128
128
126
126
130
136
137
137
138
143
148
149
143
132
121
114
117
125
130
133
131
129
131
133
129
125
120
116
118
125
129
128
124
121
127
131
136
136
128
129
131
132
129
124
123
123
127
131
131
126
124
124
130
133
135
131
128
131
137
140
144
143
141
137
130
123
122
127
136
139
133
128
121
120
122
125
126
127
128
130
132
128
123
118
121
128
132
133
120
132
139
135
127
124
124
125
126
129
132
130
129
133
142
148
140
123
113
111
116
125
132
139
141
140
133
129
126
125
124
124
129
135
136
129
124
124
132
140
139
132
128
127
124
123
121
122
126
131
127
136
135
123
111
114
122
124
124
126
129
130
129
133
136
136
125
116
119
127
130
128
128
134
137
135
131
128
127
122
113
111
119
135
143
138
126
121
129
138
139
132
125
122
123
123
121
120
124
131
136
138
133
118
111
115
121
125
124
125
127
127
126
123
124
123
120
120
128
138
141
135
125
119
121
124
128
130
130
129
129
128
127
126
127
130
129
126
128
131
133
132
128
125
126
126
125
122
124
126
134
137
136
132
130
131
132
128
125
127
131
134
126
118
116
125
133
132
128
128
132
132
130
121
119
122
126
128
129
130
134
134
130
129
127
130
130
125
122
125
131
135
135
130
128
130
134
136
133
127
125
130
137
138
136
132
132
128
127
129
135
135
125
114
112
123
134
133
124
117
121
128
134
136
134
126
124
123
128
132
133
130
128
131
139
137
130
124
123
128
133
133
130
124
118
121
126
133
134
134
121
126
133
136
131
127
128
130
131
129
127
125
124
123
125
127
128
125
121
114
113
116
125
132
134
126
121
120
129
141
141
134
126
126
130
132
128
125
127
133
133
127
118
113
114
121
124
126
127
132
132
131
134
139
143
140
133
129
127
126
125
126
129
135
136
134
130
130
131
128
123
117
116
123
125
125
122
122
126
132
137
134
127
122
120
121
122
119
121
123
125
123
118
119
130
140
138
129
124
129
137
137
136
142
146
143
134
125
123
128
135
137
132
129
126
127
125
127
134
140
140
133
127
125
126
128
130
127
123
120
120
123
125
126
126
125
121
115
115
119
125
125
124
130
137
143
140
132
127
134
133
132
128
128
132
138
134
128
128
135
142
139
133
123
117
118
121
125
134
138
138
136
135
135
130
130
131
132
132
127
122
118
120
125
128
128
123
119
119
124
125
126
127
132
134
135
130
125
127
132
131
125
118
118
129
141
145
136
130
133
135
137
135
131
129
130
135
138
141
138
132
127
130
132
130
132
131
135
134
129
122
115
111
114
117
120
121
122
123
121
118
123
130
134
132
126
119
118
120
123
124
122
122
126
136
144
145
135
132
133
137
138
133
129
130
133
138
138
138
136
133
129
128
127
129
134
137
136
132
128
123
118
117
116
116
118
117
119
117
114
113
122
129
132
125
115
114
117
120
122
124
126
129
133
133
133
131
132
136
145
149
143
132
124
122
127
130
124
119
119
125
130
133
130
129
131
132
132
133
132
133
133
130
128
124
118
116
118
119
121
122
125
126
122
116
116
118
123
123
121
134
139
140
135
127
118
115
120
127
132
136
138
139
137
133
129
131
135
134
128
126
129
131
130
123
117
119
126
131
132
132
132
132
130
123
118
119
127
133
138
137
138
134
130
129
127
128
126
121
118
121
128
134
129
115
103
103
114
122
118
115
120
133
138
132
127
129
142
150
145
136
129
130
129
123
115
115
120
121
117
114
117
124
126
123
121
124
128
132
138
145
151
149
141
132
128
126
122
117
118
102
107
115
113
102
94
99
112
126
127
120
112
112
112
117
122
125
123
126
125
126
128
129
127
127
124
121
121
124
125
122
120
120
122
123
128
127
126
128
131
137
140
135
127
125
129
129
127
126
128
113
118
118
113
103
97
99
107
119
126
124
111
98
95
110
125
127
116
108
109
116
119
118
120
127
129
127
123
130
137
141
134
123
117
117
122
126
128
131
131
126
116
110
114
123
135
143
142
133
130
126
133
131
122
110
103
101
103
107
112
115
109
97
94
107
123
128
124
119
119
122
119
114
114
117
124
123
118
115
122
128
128
120
115
115
122
126
127
131
133
132
126
121
120
129
138
144
141
130
126
116
124
131
130
121
107
100
103
110
114
114
107
100
98
107
116
123
125
121
119
122
124
118
113
113
114
115
115
113
118
124
123
116
113
120
127
128
121
118
126
140
145
138
132
136
142
143
137
131
129
129
132
123
111
111
125
140
142
135
125
120
123
123
127
135
139
139
144
154
160
152
135
123
117
119
125
128
134
138
140
140
136
133
126
122
125
133
136
134
132
137
150
156
151
140
132
134
142
147
147
130
133
124
113
114
128
140
143
139
129
122
120
123
129
134
135
133
134
138
143
144
142
136
127
120
113
110
113
119
128
130
124
117
110
110
119
130
135
135
133
134
135
138
137
135
136
140
139
134
130
137
140
136
131
133
137
138
138
138
136
130
127
129
130
130
130
130
132
129
127
128
134
140
136
124
117
111
111
118
128
135
132
128
126
128
129
130
132
131
131
128
128
125
127
131
138
142
139
133
130
129
129
131
135
140
139
132
127
128
127
127
128
132
132
126
123
129
136
136
126
117
121
127
127
121
120
129
134
139
142
149
149
150
149
147
140
126
113
109
119
132
142
142
140
137
134
128
127
132
139
114
117
128
136
136
129
121
122
128
131
130
131
130
128
123
126
135
140
133
119
112
114
117
114
109
117
134
144
144
140
139
140
144
149
152
145
129
113
110
128
145
153
152
144
133
124
124
128
135
137
117
123
132
136
131
125
125
131
139
144
143
136
130
124
125
130
140
138
128
119
120
125
127
126
126
136
148
152
147
138
133
129
131
138
145
143
136
131
133
139
145
142
136
128
124
120
127
139
141
136
131
130
130
128
130
132
133
132
132
134
136
134
129
123
127
130
132
128
127
129
139
140
139
136
137
144
147
145
142
138
137
133
130
130
131
132
134
134
136
136
131
126
128
129
126
125
127
132
138
136
134
126
113
112
120
129
128
123
124
132
138
135
128
122
125
133
136
138
134
133
134
134
138
137
133
128
122
125
128
136
141
142
143
137
133
133
134
135
134
134
130
126
125
129
133
137
133
133
136
138
123
115
110
112
118
124
124
128
134
148
153
147
133
122
123
136
154
162
152
131
115
117
130
137
133
124
117
121
126
135
139
141
142
144
149
153
147
134
129
132
133
128
121
119
129
140
148
145
140
140
110
116
129
136
137
136
137
139
145
146
147
147
142
134
126
129
140
148
143
128
119
121
128
132
131
128
128
125
127
131
132
128
126
134
150
157
147
129
118
124
132
130
123
120
127
140
147
145
141
138
114
126
139
140
134
133
139
146
146
141
137
139
143
137
130
123
118
115
115
122
130
132
127
125
127
127
125
119
119
127
132
128
124
127
134
138
130
124
123
129
131
128
123
123
133
144
147
147
143
138
118
128
128
118
104
101
114
129
139
139
135
135
135
137
136
132
127
119
118
122
128
124
124
128
142
144
132
120
119
128
137
138
133
129
128
125
124
123
129
133
129
116
114
122
134
145
148
147
143
138
121
128
127
118
108
104
108
117
127
135
134
134
130
131
135
137
140
143
144
140
131
123
122
130
145
150
143
132
130
137
142
140
132
128
131
135
138
136
136
138
134
125
118
122
133
137
135
130
133
137
129
131
132
133
135
133
128
125
127
137
140
135
122
117
123
138
147
152
153
154
147
137
125
128
132
134
132
130
135
142
143
133
121
123
135
148
153
145
143
146
147
140
132
132
137
140
134
124
125
134
129
130
126
124
127
128
129
130
133
141
142
136
124
119
124
138
144
148
149
146
144
136
127
129
132
135
133
130
134
141
141
128
119
123
136
146
142
133
134
143
148
143
133
129
134
142
139
133
129
133
129
128
128
126
128
129
130
131
128
128
133
140
141
132
122
122
131
144
147
137
128
120
124
130
140
146
148
146
145
141
137
129
123
125
130
133
130
126
126
132
139
139
132
128
128
130
133
133
135
136
140
132
129
136
144
148
145
134
123
123
134
147
148
134
117
114
130
147
148
134
121
119
123
127
133
140
150
157
150
137
130
129
135
136
134
135
137
138
143
144
139
131
130
131
137
140
143
145
144
141
134
122
119
127
135
142
141
136
135
136
137
140
135
127
122
127
139
149
147
135
124
123
125
122
118
121
134
144
142
130
125
128
137
142
140
139
140
147
152
149
140
129
126
130
136
140
146
151
151
146
119
120
125
131
133
132
131
135
141
142
134
125
124
131
138
139
136
135
138
138
136
129
125
118
112
112
122
132
133
131
129
132
136
137
135
132
133
136
133
134
135
137
134
130
127
126
133
143
148
144
123
134
143
147
142
135
132
135
141
138
130
122
127
138
145
139
131
130
133
137
137
133
128
121
118
122
131
135
134
132
132
134
134
132
130
130
131
129
125
129
135
139
137
133
127
125
127
133
138
139
120
127
136
142
140
137
140
146
147
140
133
132
134
137
137
133
130
132
135
135
134
131
129
130
133
140
142
136
129
128
132
132
129
125
127
133
136
134
133
134
135
133
128
126
124
122
119
121
128
133
113
123
133
137
138
134
138
147
149
144
137
132
130
130
133
136
135
135
137
142
149
148
139
134
136
140
138
129
123
125
131
132
126
121
124
135
145
149
143
139
135
131
131
128
126
122
122
124
124
123
130
140
144
144
138
135
134
134
136
135
128
123
120
130
146
151
143
130
128
141
156
160
152
143
140
140
135
128
125
128
133
136
135
132
132
137
145
148
138
129
125
130
136
135
128
123
125
127
123
115
145
143
139
133
134
134
134
132
133
134
129
122
121
130
143
144
134
123
121
126
132
136
140
143
144
143
138
131
130
131
135
137
137
136
134
133
140
143
135
123
115
114
121
126
125
125
127
129
126
120
133
128
124
123
123
129
133
139
142
143
139
132
128
121
117
117
122
129
131
126
121
123
131
135
134
129
126
130
135
138
139
132
126
121
124
131
140
145
143
132
119
112
115
124
132
131
131
134
132
127
120
125
125
126
123
123
127
133
138
140
140
143
144
138
132
129
134
138
133
126
124
128
135
136
129
124
125
133
140
144
139
128
119
121
132
142
143
142
137
133
131
127
126
127
131
133
136
135
130
124
128
123
122
125
125
120
113
114
121
130
137
139
143
149
152
150
145
137
129
126
126
129
134
136
137
138
142
141
140
140
137
129
125
130
139
143
138
124
120
126
135
135
127
124
130
137
141
136
129
123
129
120
118
126
133
131
123
116
119
125
128
126
125
127
128
129
129
130
131
130
129
126
122
125
132
141
145
141
136
134
133
131
130
127
123
124
125
126
125
129
127
121
114
121
133
143
145
141
134
133
120
126
141
151
154
148
141
136
130
125
121
123
124
124
119
116
122
132
136
136
132
130
130
128
127
126
130
135
136
133
133
133
133
127
118
119
128
134
140
130
118
111
112
124
135
139
135
129
126
130
123
130
141
146
145
142
141
141
136
131
128
131
138
139
133
128
130
139
146
143
138
139
141
139
126
119
119
132
141
143
140
137
135
135
135
132
133
131
128
126
121
121
122
127
132
133
125
116
110
115
135
132
128
124
125
124
125
128
131
133
133
131
132
133
131
129
128
131
137
147
152
148
138
128
122
124
132
136
140
139
138
137
136
135
136
133
130
128
126
127
128
127
124
125
127
133
134
132
127
121
131
132
130
130
131
128
126
126
127
129
129
125
122
124
130
136
132
126
125
134
142
141
130
119
119
132
137
136
130
127
128
132
135
136
130
125
126
130
133
133
128
126
124
124
122
124
129
136
136
132
117
122
130
133
134
134
131
129
127
129
131
132
131
133
141
149
144
132
122
121
124
127
131
136
139
139
135
130
125
124
123
125
132
139
140
131
124
124
129
133
132
128
127
126
122
118
118
121
125
129
123
127
128
124
120
121
121
121
124
130
138
141
138
137
137
134
125
120
124
132
135
131
130
136
141
143
136
131
130
130
126
124
129
137
141
134
121
112
114
125
134
131
127
126
128
127
124
121
123
128
134
136
131
122
120
125
129
125
125
129
135
137
138
136
134
123
114
112
126
141
144
133
122
118
123
131
134
133
132
132
132
133
131
133
128
122
115
110
115
122
129
130
128
125
127
128
129
132
136
138
135
138
135
128
127
132
134
131
126
128
133
136
135
135
134
132
131
130
132
134
133
129
124
122
122
126
128
127
125
124
129
133
135
133
125
116
114
117
122
124
128
129
130
126
116
114
122
131
137
138
137
138
134
127
117
114
116
121
126
129
132
131
127
125
130
136
136
132
125
120
123
128
135
138
137
132
127
123
125
127
131
134
133
130
123
116
116
121
125
126
127
129
129
124
115
112
117
127
133
133
126
127
130
129
121
116
120
126
130
129
124
120
123
127
132
130
127
121
114
114
123
132
137
136
133
127
124
122
127
135
141
137
130
124
120
118
117
119
123
124
124
126
126
124
126
129
134
134
132
131
123
125
129
134
138
141
144
145
139
129
121
122
126
132
133
130
128
127
125
123
124
127
128
126
124
122
119
119
123
128
132
130
124
124
124
123
118
116
118
125
130
136
136
135
136
140
139
133
130
128
135
139
139
138
139
141
141
139
135
133
128
124
122
123
125
129
128
127
125
124
123
118
116
121
126
127
121
117
113
114
115
118
120
125
130
129
122
116
117
125
134
138
138
135
133
125
114
109
113
122
138
141
138
129
124
125
124
127
132
136
137
127
117
118
126
131
127
121
119
124
125
126
123
123
123
123
119
116
115
117
121
122
122
124
128
128
123
119
120
123
123
121
117
120
123
116
107
100
107
117
129
129
122
116
121
127
133
132
131
135
135
135
132
130
129
131
128
125
123
124
128
131
131
125
119
115
116
118
119
121
121
120
120
121
120
123
121
120
121
120
113
110
114
122
126
122
115
114
119
123
126
126
121
118
121
127
133
132
131
132
134
131
131
128
126
129
132
132
127
122
121
123
124
124
123
126
131
133
128
122
120
117
119
123
123
121
117
117
121
120
116
121
129
134
130
119
116
125
132
127
125
124
124
122
122
122
122
126
132
138
134
127
116
113
120
131
138
136
130
124
125
127
127
125
127
132
137
136
135
132
132
133
135
135
130
119
112
113
118
120
119
123
128
132
128
122
125
132
134
126
121
123
128
131
126
120
119
124
131
134
131
128
129
132
132
131
134
133
134
137
138
139
138
131
127
126
128
130
132
131
133
136
136
126
117
107
111
116
120
123
121
123
127
130
132
133
136
136
131
127
115
122
131
134
127
114
111
120
128
129
126
130
140
146
137
127
122
130
137
136
136
135
137
134
126
119
118
125
130
127
124
126
127
122
113
112
118
123
126
127
131
134
133
131
130
132
131
130
129
130
117
124
133
131
117
103
105
119
136
143
137
129
125
125
126
127
131
131
130
126
125
128
132
131
124
119
119
123
130
134
132
130
127
127
129
131
130
129
129
129
134
135
131
120
118
120
125
127
128
130
119
130
134
130
121
116
118
126
133
137
135
123
113
109
119
129
134
132
125
125
129
130
128
126
125
127
126
124
127
132
135
133
127
125
127
130
131
130
129
127
126
125
121
120
122
123
125
127
126
126
107
114
123
128
130
133
134
125
116
107
106
110
113
117
117
118
118
115
118
121
125
125
124
124
126
129
129
124
117
119
121
122
121
119
119
120
128
128
131
131
131
130
129
132
132
129
123
120
121
122
94
99
116
125
125
119
117
119
118
108
100
103
113
119
117
112
108
113
118
115
116
119
122
122
122
120
122
124
126
125
127
120
114
116
121
129
132
131
131
139
144
140
134
132
132
133
129
124
126
131
131
130
126
123
124
131
137
139
141
142
135
120
106
104
116
128
135
141
151
153
143
129
120
119
125
132
133
129
123
122
128
136
137
128
124
129
141
139
126
108
109
121
136
137
129
124
130
138
139
134
133
128
123
120
125
132
135
133
126
123
118
116
116
120
127
133
133
137
144
145
134
123
120
128
143
149
143
129
118
120
130
135
135
126
120
124
138
139
132
116
112
121
126
123
114
111
117
126
131
130
142
136
133
134
138
139
133
127
124
124
124
129
133
139
135
130
128
129
130
126
117
114
118
131
146
153
146
130
115
120
133
144
149
147
142
139
139
136
131
129
130
133
134
127
118
113
116
122
129
133
130
129
131
135
139
138
131
126
126
126
128
130
137
137
133
128
131
135
132
123
113
116
121
129
133
143
146
138
128
125
134
141
142
145
148
147
139
129
126
132
142
147
150
149
145
137
126
125
130
137
109
113
123
130
129
129
129
133
133
129
126
128
132
132
133
137
145
143
132
118
116
128
137
134
127
129
139
146
143
139
134
127
121
121
129
140
137
132
131
137
140
138
138
146
151
150
145
141
138
137
125
130
132
133
130
131
136
141
140
138
132
135
134
135
133
135
139
138
130
128
129
138
139
135
129
133
140
145
145
143
142
137
130
123
127
131
134
134
132
134
131
128
128
131
132
134
140
144
144
139
138
135
130
125
127
132
135
134
129
120
119
124
131
136
135
127
121
121
128
141
146
139
127
123
128
133
134
129
130
135
138
136
132
130
130
132
133
128
125
127
132
139
138
132
125
118
122
131
140
137
132
130
122
115
115
119
120
120
119
118
117
121
129
137
137
128
118
120
132
141
140
131
123
125
133
137
133
129
131
135
136
131
127
128
135
142
140
133
127
129
135
139
134
129
125
130
138
144
142
137
134
141
142
136
127
120
117
123
129
137
141
141
142
138
134
130
132
137
141
137
125
120
121
127
133
138
140
142
143
142
138
132
127
130
141
151
147
135
126
129
132
129
117
110
117
136
156
163
154
139
128
134
140
143
142
139
137
137
135
133
133
137
140
134
129
130
139
144
140
128
121
118
120
121
122
126
127
130
131
134
135
131
127
130
141
147
141
128
122
126
133
130
118
109
114
134
147
150
146
138
123
116
115
119
127
135
144
148
142
131
122
122
127
129
128
130
135
131
124
120
123
125
128
130
130
124
112
109
118
134
144
139
129
128
132
133
127
122
122
132
139
137
125
119
124
135
144
145
139
134
131
129
126
118
112
113
124
137
140
135
132
132
137
138
137
132
130
128
129
130
129
125
127
138
144
140
128
122
130
143
149
146
138
132
131
130
125
123
123
128
130
126
123
121
125
133
141
142
139
134
128
139
146
142
130
120
118
123
130
138
144
149
149
145
139
137
136
139
142
141
132
124
117
122
132
138
137
134
135
143
148
145
136
131
133
139
138
130
120
120
124
125
126
126
129
129
127
125
130
134
112
126
136
143
146
141
136
135
137
141
144
139
132
133
137
142
142
137
132
130
130
124
121
122
127
128
124
122
128
137
145
140
131
127
134
143
144
137
133
135
140
138
131
131
136
140
133
122
121
131
115
121
129
136
140
141
139
143
146
141
129
118
115
123
134
139
137
129
121
117
118
124
132
137
136
130
129
129
133
138
141
142
142
141
136
134
132
134
138
145
144
139
128
125
132
139
137
130
124
130
135
133
132
134
132
130
130
131
131
127
120
118
123
122
120
121
129
133
131
119
115
117
122
125
126
133
142
148
145
137
135
143
150
146
136
127
125
127
128
130
130
130
129
128
125
121
120
122
127
130
146
137
131
131
132
134
135
130
122
122
130
145
148
133
118
117
132
143
142
129
123
121
123
122
123
135
148
151
141
126
121
125
130
129
127
128
130
131
129
128
128
129
131
135
135
129
124
126
131
135
137
131
127
129
131
136
141
138
136
133
137
145
147
140
132
130
135
138
134
129
125
125
127
129
133
139
143
144
138
126
117
114
117
124
127
133
133
135
136
135
133
128
128
132
135
133
133
133
137
139
124
122
127
131
133
133
132
135
139
139
132
123
123
128
135
134
131
133
132
128
119
116
122
126
126
125
129
136
137
132
126
124
132
136
135
130
129
125
129
131
131
128
131
134
135
131
131
134
139
140
115
125
131
134
137
133
130
130
134
135
129
122
119
125
133
136
140
142
140
132
124
121
125
124
122
118
124
133
133
131
129
132
136
137
134
130
127
118
114
119
126
129
134
138
139
137
133
131
132
136
108
116
120
123
125
130
137
140
135
129
126
128
132
135
136
140
145
145
140
133
130
131
129
127
128
132
136
133
129
129
131
131
127
127
132
134
132
122
116
122
131
134
134
136
136
131
123
120
124
131
109
111
117
120
122
128
136
140
134
128
127
133
137
137
134
134
132
130
127
128
133
135
134
133
136
140
137
133
129
128
131
133
133
136
137
135
131
131
135
140
145
143
141
137
131
125
123
121
123
124
130
128
131
131
133
134
133
130
131
134
138
136
129
126
130
132
129
123
119
124
130
134
136
137
138
139
137
134
131
127
123
126
134
136
133
128
131
137
142
140
135
130
129
129
124
124
126
126
122
116
142
138
129
125
129
133
135
134
138
140
137
126
116
117
131
140
139
132
128
124
119
118
122
130
136
140
140
139
138
132
123
117
114
116
121
130
136
137
133
121
115
113
111
111
115
122
127
127
121
113
138
128
116
109
116
130
144
149
147
139
132
127
124
121
126
131
139
141
138
127
117
113
119
129
136
140
141
142
144
145
140
129
116
113
121
133
138
136
125
121
120
124
124
123
125
126
132
135
132
126
131
129
124
123
125
133
141
140
135
128
129
135
142
141
134
129
131
134
132
127
122
126
132
137
138
139
140
139
138
139
139
137
132
131
132
136
137
133
130
130
133
135
135
135
134
134
136
138
138
137
130
127
126
132
136
134
129
125
124
126
129
136
146
155
154
144
136
132
129
127
126
128
134
135
134
135
136
135
132
130
132
137
144
148
146
142
137
132
128
128
127
125
126
128
133
136
134
128
127
131
131
122
121
131
138
136
127
123
123
126
125
130
139
147
149
143
138
133
131
129
127
125
122
122
127
128
132
129
127
126
130
136
144
142
140
140
138
131
123
115
116
120
123
124
127
130
130
128
127
131
131
131
138
145
147
139
131
128
126
124
123
128
134
136
135
133
133
131
130
127
125
126
129
130
131
133
131
127
118
116
126
134
136
129
123
127
134
131
120
113
118
125
125
121
119
122
128
132
135
135
128
134
143
142
135
128
129
136
138
133
130
128
129
132
135
138
140
138
133
129
129
135
140
140
135
132
133
131
128
129
132
135
133
127
121
127
130
127
124
127
132
129
121
116
119
126
131
129
127
128
134
134
131
121
114
116
125
137
143
141
133
127
124
130
137
140
137
132
128
132
137
138
133
124
118
120
134
144
145
141
135
132
129
131
133
134
131
130
130
130
129
121
120
122
133
141
141
133
125
122
134
134
130
123
123
127
130
130
129
127
128
126
125
125
128
129
126
122
122
131
136
135
125
116
117
125
136
142
139
129
125
123
128
134
137
136
131
130
127
120
116
119
125
131
132
131
132
132
130
127
127
124
126
132
138
141
137
128
124
126
131
135
132
124
123
126
130
134
135
135
137
132
129
132
137
139
134
126
120
120
124
126
130
133
134
132
127
122
118
118
125
128
129
128
123
116
117
124
128
128
130
127
127
132
135
136
132
126
126
133
145
148
142
134
126
125
127
132
138
141
140
135
133
134
136
136
130
122
121
129
137
138
130
127
124
124
122
117
119
129
134
132
128
126
127
129
128
126
125
123
135
136
131
127
129
134
134
129
126
128
132
137
141
142
135
123
113
112
122
129
131
126
123
125
130
133
133
131
131
132
132
130
127
125
124
122
122
122
129
134
131
128
124
124
128
130
128
126
124
127
132
135
128
119
117
123
131
131
128
127
123
123
128
136
138
128
116
113
119
125
122
117
119
125
132
133
131
129
128
122
118
118
126
133
133
125
127
138
145
138
125
114
114
115
114
113
114
117
122
129
129
133
127
117
108
107
111
118
128
131
126
120
118
126
136
137
134
128
127
133
138
137
132
130
127
123
120
119
118
118
122
132
140
137
128
122
127
139
144
130
115
111
117
123
120
115
116
117
120
123
129
129
129
126
118
113
116
122
129
129
126
122
123
128
133
134
134
130
126
132
147
157
149
128
115
113
118
120
118
122
132
142
140
133
126
122
127
134
131
124
117
120
128
133
131
130
133
130
125
121
127
125
124
119
115
118
130
138
137
130
125
127
133
130
120
115
120
125
125
122
128
135
135
127
122
122
127
131
129
129
130
127
122
125
132
138
137
134
131
129
129
127
125
123
124
127
134
136
133
124
128
129
126
118
112
113
121
129
134
131
126
124
124
123
120
116
120
123
122
120
113
110
115
123
129
133
132
130
128
128
127
123
122
127
135
139
136
132
129
129
130
128
122
119
113
111
113
121
129
126
135
144
145
137
124
117
111
116
126
131
127
121
114
119
127
132
128
121
120
121
121
117
114
118
124
126
122
118
115
120
127
135
138
137
136
136
133
130
127
127
125
123
119
118
114
107
102
106
114
122
137
147
149
139
126
119
121
125
129
130
127
124
126
128
129
129
125
121
121
121
122
121
119
114
111
114
117
117
115
118
124
131
136
138
137
134
129
124
124
124
122
120
118
122
124
118
110
109
118
124
137
142
137
127
120
118
122
130
130
128
125
124
127
128
124
123
123
125
125
121
119
119
121
119
114
112
118
120
122
121
122
120
123
131
133
128
116
109
113
117
117
119
126
133
134
129
124
131
134
130
127
125
122
117
115
115
119
124
129
129
123
114
110
112
118
126
133
135
133
130
128
129
132
131
127
122
119
119
119
119
119
117
118
125
128
121
111
104
105
108
112
118
126
132
131
130
130
136
136
128
122
114
113
114
118
118
119
124
129
129
125
118
120
126
130
127
124
125
130
133
137
137
138
135
131
129
127
122
117
112
111
114
119
119
118
116
113
109
108
106
107
110
113
118
121
123
124
124
126
127
129
122
117
120
124
127
128
129
129
127
124
129
143
152
146
127
116
118
127
133
127
121
122
125
126
125
127
127
130
129
126
123
122
119
116
115
114
115
115
112
110
109
111
116
122
129
127
124
124
128
131
133
135
137
136
132
131
134
139
137
134
129
137
143
138
128
126
130
137
137
127
120
121
125
125
122
120
123
129
134
137
135
129
125
123
122
123
124
125
125
123
120
114
116
121
127
127
125
124
127
120
129
136
141
139
138
137
136
138
139
137
132
131
128
124
122
124
130
136
137
138
138
137
136
133
128
125
121
118
118
120
122
124
128
130
133
134
133
131
129
126
126
127
126
124
119
116
117
121
125
111
114
123
133
141
143
142
135
122
111
109
120
138
146
138
123
113
114
124
132
136
139
138
135
130
129
128
130
127
121
114
112
119
129
133
133
133
133
132
129
127
128
133
142
139
128
121
119
123
125
119
115
121
128
128
130
132
133
125
108
99
112
137
155
149
125
112
111
119
126
128
129
128
126
121
119
122
130
139
137
130
124
124
129
134
133
131
129
131
131
130
128
127
131
136
132
130
129
127
125
126
129
137
144
144
135
128
126
134
144
143
132
121
121
132
137
133
130
127
125
119
115
119
129
144
152
148
135
116
106
112
131
144
144
135
129
129
132
131
130
128
121
117
116
113
116
124
128
127
121
123
120
124
132
136
133
127
124
127
133
136
132
129
132
134
137
136
136
136
134
125
118
119
131
148
156
153
139
124
116
121
137
148
147
135
126
127
134
137
132
129
124
123
120
113
115
125
139
140
134
132
120
119
121
129
130
126
124
123
124
127
130
135
136
133
128
126
128
131
130
128
122
120
129
142
154
157
146
126
119
124
137
146
147
141
135
129
132
133
133
134
141
144
139
127
119
121
129
140
147
133
127
119
117
123
126
128
123
120
121
123
130
138
138
132
126
124
126
128
127
131
133
131
129
136
151
162
157
139
123
120
121
123
130
137
139
134
131
133
137
140
138
136
135
133
129
123
124
128
134
119
122
119
113
114
117
125
130
129
127
126
130
136
137
135
139
143
140
133
129
137
149
153
143
135
139
149
150
143
131
125
121
120
121
127
131
133
134
138
140
134
120
114
123
136
145
145
138
127
120
113
121
127
129
128
130
134
140
140
138
138
137
136
137
137
138
142
140
138
135
140
143
143
134
125
121
123
127
128
128
130
137
136
132
127
126
128
128
127
131
130
126
125
130
137
143
145
141
132
127
118
119
126
135
142
143
141
138
134
127
124
125
132
140
141
135
124
120
126
136
140
134
123
121
126
129
126
118
117
125
130
133
131
130
134
137
132
125
123
128
138
146
143
138
134
134
138
139
137
137
123
121
126
134
140
139
136
134
130
123
113
114
128
145
151
136
117
109
120
136
140
130
120
123
137
148
145
132
126
126
128
127
124
127
135
141
139
132
131
139
146
145
137
124
121
130
141
145
140
132
131
138
144
145
141
137
132
129
129
125
126
131
140
148
148
135
123
120
132
141
143
134
126
124
134
143
147
141
132
127
128
130
128
127
125
126
128
132
135
139
143
141
131
120
116
123
136
143
139
128
134
133
135
138
140
140
135
126
121
124
128
137
142
144
137
133
135
136
138
141
144
144
137
130
129
135
138
138
131
130
131
136
133
128
123
115
118
123
130
135
140
139
132
119
113
117
123
129
132
131
138
120
111
116
127
136
137
134
128
126
129
132
130
129
129
132
137
140
138
139
142
142
139
140
138
134
129
125
128
135
142
141
134
129
126
124
124
126
129
133
136
135
126
117
114
120
127
129
130
131
147
134
131
133
138
138
141
142
142
142
140
135
131
127
129
131
133
136
138
138
137
137
138
139
136
134
129
128
129
135
138
138
134
129
128
133
138
136
132
131
131
132
130
127
125
126
129
131
135
133
138
144
150
147
143
139
138
139
141
142
142
138
133
132
133
134
134
132
131
130
132
130
128
125
125
126
129
131
134
134
137
139
135
128
126
130
137
131
118
115
125
137
145
143
136
130
126
125
129
131
121
128
131
131
128
128
128
134
136
133
130
127
129
137
142
142
135
124
120
119
121
125
126
125
124
124
126
126
127
133
139
142
140
130
125
126
127
122
115
114
123
134
137
136
135
136
130
122
121
129
122
126
133
139
141
138
133
133
134
130
120
118
129
142
146
139
128
121
120
122
123
126
130
130
127
122
122
123
124
122
127
138
148
143
132
124
123
127
130
128
124
124
125
126
129
130
127
120
119
127
135
135
142
147
147
141
135
135
135
129
122
118
124
130
133
132
133
133
130
130
134
138
135
127
118
119
128
133
127
119
119
132
145
147
138
129
126
128
130
128
127
128
132
133
130
124
114
109
116
127
135
136
137
134
129
128
132
138
137
131
126
123
122
123
126
133
138
135
129
128
133
140
134
125
122
127
132
132
126
123
125
130
134
135
137
133
130
126
121
126
130
133
135
136
134
127
118
113
116
124
134
137
136
132
126
124
133
140
141
131
125
122
125
130
135
135
133
128
128
128
131
132
134
139
143
143
137
131
127
129
128
126
123
125
129
132
132
134
136
137
134
129
127
129
131
129
123
118
119
123
135
133
132
132
132
132
131
131
132
131
127
125
125
126
129
128
125
130
132
132
128
130
136
144
145
139
136
134
136
132
125
121
122
124
122
124
130
142
151
145
132
124
122
129
134
130
125
122
125
126
126
127
129
130
134
134
130
123
120
128
134
135
128
120
116
121
128
134
135
131
125
128
136
137
129
124
127
134
136
132
126
122
124
125
124
126
130
135
137
136
129
125
130
139
148
149
142
136
132
131
112
123
130
132
132
131
128
122
115
112
119
127
128
125
127
133
139
139
135
129
125
128
128
127
125
123
126
133
138
141
137
131
129
136
145
144
134
129
131
136
140
138
141
148
153
153
146
136
130
132
119
123
128
129
126
127
127
123
113
109
117
131
138
137
133
134
136
136
134
126
122
119
117
120
121
122
124
132
140
143
141
136
142
152
154
144
130
127
135
140
142
140
139
141
140
136
130
126
128
131
129
125
123
120
124
129
131
126
121
124
133
137
134
127
122
123
125
127
126
124
119
115
117
120
120
120
123
134
142
140
133
129
136
139
133
124
123
133
141
140
133
127
124
125
128
126
127
127
129
132
129
129
129
131
132
134
134
131
131
129
126
120
115
115
123
127
129
130
129
126
122
119
124
129
131
132
134
138
142
140
130
120
114
114
118
126
134
138
138
137
132
128
123
118
118
124
127
127
126
128
139
138
137
135
135
136
137
134
130
126
124
123
125
131
136
140
139
138
137
134
130
125
126
130
133
136
137
137
137
139
140
132
121
118
124
134
136
131
126
129
136
140
133
122
117
119
124
125
127
128
144
141
136
132
131
132
134
131
127
126
127
134
139
136
131
124
121
124
128
131
131
129
128
129
132
136
135
128
126
129
139
143
141
132
125
122
119
117
118
124
131
136
135
134
128
125
124
126
132
137
132
133
131
129
126
128
132
136
134
129
125
122
121
120
119
117
118
123
128
130
132
134
136
133
129
126
123
122
123
126
133
140
142
136
129
123
121
124
124
123
123
126
132
137
135
130
125
122
127
134
134
128
121
119
123
127
132
139
137
130
124
122
123
127
132
136
139
135
132
131
135
137
136
132
128
127
123
125
126
128
130
132
133
136
138
139
138
131
119
112
118
127
136
137
133
129
125
118
121
131
143
130
120
119
122
125
128
129
129
128
130
134
137
138
142
145
143
131
122
120
127
134
131
130
131
139
145
140
129
124
126
131
130
124
125
138
143
133
115
109
120
130
134
126
123
127
129
130
135
141
125
126
127
126
124
123
124
128
131
130
129
124
120
122
131
141
142
131
117
111
116
123
127
125
129
138
147
142
129
124
128
134
128
117
114
126
136
137
132
130
132
130
123
121
123
132
137
140
142
143
121
129
133
128
123
122
125
132
134
131
128
124
121
122
131
139
141
133
121
113
114
123
130
129
123
117
119
123
127
129
132
132
129
123
117
118
121
129
133
135
132
130
127
132
139
141
139
135
132
133
132
135
131
124
122
125
130
130
126
125
129
135
138
135
132
132
133
131
125
119
122
129
135
135
131
122
118
122
129
132
129
127
128
132
131
124
116
115
119
122
126
129
132
136
138
138
134
130
129
131
127
124
123
124
130
136
137
129
119
115
124
133
134
127
121
123
132
137
137
133
132
133
136
137
136
136
134
131
129
128
127
126
125
125
128
128
129
124
120
121
126
127
126
124
126
132
134
133
133
134
125
123
124
129
135
139
136
127
116
112
120
130
132
126
119
124
135
145
140
133
132
134
137
135
132
131
130
128
121
123
128
128
121
113
111
123
133
135
131
129
127
125
124
124
128
130
132
133
133
132
137
136
131
129
130
134
135
130
122
114
118
129
138
136
128
123
124
126
125
121
121
125
133
132
131
130
130
130
130
129
128
125
120
118
119
123
123
125
127
127
125
124
125
128
130
131
130
125
122
125
133
132
126
122
121
127
132
133
133
129
124
122
127
133
133
124
115
113
118
122
122
119
120
126
132
134
132
133
132
130
122
118
122
130
134
132
129
132
136
129
117
112
113
117
125
130
129
124
119
125
119
118
116
120
124
126
126
129
135
141
133
122
116
122
131
134
127
122
126
133
137
134
127
121
121
123
124
124
123
119
121
128
134
133
131
130
134
142
141
130
118
113
117
123
126
127
126
121
120
125
129
126
124
125
126
124
119
118
122
126
129
129
127
125
125
130
131
131
126
129
137
144
137
125
118
121
127
125
118
117
127
133
134
129
128
130
135
137
135
128
126
127
132
133
131
126
119
117
118
122
139
137
129
118
110
107
112
117
120
122
124
131
138
131
118
113
123
136
136
129
127
127
127
126
127
135
141
140
134
129
128
125
121
125
134
140
139
135
132
129
127
122
121
123
127
129
129
128
123
123
131
130
127
120
114
112
116
119
121
121
121
127
128
126
119
113
120
134
142
139
130
121
118
122
129
134
139
142
141
137
130
125
124
127
132
137
136
134
131
123
117
116
119
122
127
130
133
137
135
130
128
130
134
136
136
128
120
118
119
119
118
118
119
122
124
120
119
122
129
133
131
127
123
125
128
129
130
127
124
122
125
130
133
130
127
126
130
133
133
131
131
135
136
132
129
129
129
131
130
130
134
139
140
135
125
115
113
114
117
117
115
117
123
126
122
116
115
120
124
127
126
123
124
124
125
125
126
121
120
118
122
125
127
126
125
123
122
124
129
137
141
136
130
125
127
128
124
120
122
126
131
135
134
125
115
113
117
127
126
120
114
116
124
127
121
113
113
122
128
128
126
126
128
126
120
110
110
115
121
127
125
119
113
115
123
122
114
110
113
122
126
121
117
121
130
132
126
121
123
129
126
125
125
124
124
126
129
132
130
126
118
115
113
113
114
113
114
122
126
125
125
129
135
134
124
110
102
102
107
111
112
109
109
115
125
128
123
113
111
116
121
123
126
130
130
127
124
120
119
124
136
126
119
117
123
128
130
129
129
129
125
119
115
115
115
115
114
115
116
116
113
114
119
124
126
127
121
109
102
99
101
105
111
120
129
130
124
117
112
114
120
125
125
122
119
115
112
111
113
116
139
126
115
114
123
132
133
130
126
122
121
121
129
137
131
120
114
118
123
121
111
101
101
110
123
128
128
125
126
123
117
112
113
117
119
118
114
108
110
113
115
110
107
111
118
117
116
113
116
117
124
121
120
127
133
136
134
128
121
114
112
119
131
141
135
121
116
123
133
135
125
114
114
120
124
125
121
123
128
128
125
120
118
119
121
119
114
112
115
116
113
108
107
116
123
126
123
120
119
122
121
122
128
134
132
125
119
115
118
118
121
124
132
134
128
120
118
127
135
138
134
129
128
128
127
126
123
120
116
113
111
115
121
130
132
132
131
129
125
120
116
119
123
127
124
121
117
118
122
126
133
131
128
129
128
123
122
123
122
120
120
125
135
144
141
133
130
129
135
136
135
132
128
127
125
125
127
131
130
122
114
113
120
131
136
136
134
130
126
120
117
119
128
130
126
115
113
120
126
126
143
139
130
126
123
129
135
138
134
124
118
123
135
148
149
138
128
124
127
128
128
128
127
127
124
123
127
130
135
135
130
127
128
132
133
129
124
123
124
123
120
118
123
129
128
125
120
127
127
123
123
130
140
147
146
134
122
114
120
131
139
139
140
144
148
141
128
118
118
122
123
123
123
128
136
139
136
130
122
118
118
128
137
146
148
141
133
131
141
155
159
146
131
125
125
127
129
131
129
124
120
120
125
129
127
123
119
122
130
139
141
139
136
141
147
145
138
132
128
127
131
134
135
133
126
118
116
122
123
120
117
125
133
137
132
127
128
134
142
151
149
144
142
141
142
143
149
149
139
127
126
120
118
118
124
127
126
128
128
128
127
130
135
137
136
135
132
130
129
135
143
151
148
137
127
119
125
131
129
123
116
118
124
127
127
125
128
135
136
132
129
131
139
142
142
139
135
132
134
131
135
128
119
118
127
137
134
128
118
118
125
133
140
139
134
126
125
124
127
129
137
142
141
136
130
135
144
147
139
127
120
122
128
134
136
131
125
123
128
129
129
129
126
124
123
121
123
126
129
131
129
131
123
118
122
130
134
133
128
128
132
136
140
138
137
141
142
137
129
127
132
139
138
133
129
132
140
141
133
129
134
143
151
150
140
127
115
116
124
134
140
135
127
121
121
128
135
136
130
124
114
123
127
129
128
129
135
139
141
141
139
135
133
134
138
143
144
139
134
132
135
138
136
132
126
126
128
128
127
127
133
143
148
144
133
122
116
118
124
132
140
143
141
135
132
136
138
133
126
120
123
124
134
145
149
144
142
141
146
144
142
136
134
135
138
138
128
121
123
130
138
139
136
135
139
145
145
139
133
132
131
132
128
126
128
130
129
122
121
126
137
142
141
137
138
140
140
136
132
134
133
124
126
136
145
143
138
139
140
142
142
136
135
138
142
140
130
119
120
131
140
139
131
131
140
151
149
138
129
126
128
130
128
128
130
131
128
123
123
129
136
137
134
135
137
140
138
139
137
139
124
116
113
117
125
133
133
133
133
139
142
138
136
136
139
140
139
133
134
138
146
143
137
132
134
138
134
124
115
115
124
134
141
139
129
118
117
126
134
138
138
138
140
138
136
133
128
126
125
127
129
126
125
123
128
134
134
129
133
141
147
147
140
134
133
133
130
130
133
141
150
154
149
142
138
137
135
133
132
128
130
139
142
138
126
115
119
130
136
135
135
137
141
139
133
125
121
120
122
126
134
134
133
137
143
144
136
131
135
143
150
149
142
137
134
132
126
122
127
136
146
143
137
132
135
137
144
143
138
133
131
136
139
137
132
129
133
136
136
130
127
126
127
125
121
119
120
123
128
135
125
124
131
142
148
148
141
137
139
141
141
135
129
126
131
132
130
127
126
130
135
139
132
127
128
137
143
139
125
112
113
126
136
135
130
131
139
144
142
136
131
129
128
127
124
122
121
126
132
135
132
132
131
130
133
137
139
137
139
138
132
124
114
114
123
132
133
128
126
125
133
138
143
138
135
139
145
142
126
113
115
131
139
133
121
118
127
136
137
135
136
139
140
139
137
135
134
130
130
130
147
141
128
114
110
115
124
132
136
136
132
129
129
134
134
132
128
125
129
136
136
136
133
130
132
137
146
147
141
135
135
143
146
135
122
116
117
122
120
119
124
132
135
134
136
142
145
140
128
125
137
132
126
122
122
121
122
127
132
134
133
138
147
152
143
127
117
123
138
150
145
133
123
120
122
125
130
136
139
136
133
135
136
132
125
119
123
127
124
116
112
118
127
132
134
136
134
129
122
124
126
122
125
135
144
143
139
137
136
137
134
131
129
132
135
132
128
123
127
136
144
145
139
132
128
128
130
130
127
125
125
127
127
129
129
131
130
133
132
129
125
127
131
136
137
133
124
115
114
121
128
127
130
135
139
138
140
145
147
141
129
116
112
120
134
139
138
123
112
118
133
143
139
136
137
138
134
127
126
131
138
138
136
136
137
135
132
132
136
142
144
139
134
134
138
139
134
123
117
121
127
131
134
134
127
120
124
136
142
137
123
114
115
129
140
139
134
124
123
129
133
133
130
131
134
134
129
124
126
135
144
146
140
139
136
134
133
137
146
147
146
138
129
127
129
135
136
134
127
126
133
132
131
130
129
129
131
135
135
130
127
126
126
127
128
127
126
125
132
141
143
144
142
139
132
127
124
128
130
132
133
133
131
126
120
122
131
146
150
144
131
126
126
127
126
124
123
128
133
132
137
133
128
127
132
142
144
138
131
131
135
135
129
121
116
117
122
122
125
131
138
144
145
140
132
128
130
133
133
133
132
130
127
123
120
122
129
140
144
140
128
125
131
138
139
131
128
128
132
132
126
136
146
149
147
145
139
133
123
121
124
127
127
120
118
120
123
122
123
125
129
130
132
135
136
137
136
135
135
138
135
131
131
138
143
142
133
134
139
141
141
138
138
143
147
145
144
138
133
132
126
137
145
143
139
136
135
130
123
122
125
129
129
126
124
124
126
132
136
137
132
124
120
125
127
125
121
124
134
138
136
132
136
146
151
143
132
131
137
139
133
128
127
130
135
140
142
141
138
135
131
134
129
120
120
127
134
135
134
135
136
136
134
129
126
123
123
128
135
138
135
131
129
129
126
123
119
126
134
138
136
137
140
139
131
125
126
134
142
137
124
117
120
123
130
136
140
142
138
134
119
130
138
136
132
130
131
130
131
130
131
130
129
130
128
124
119
117
124
132
137
141
143
144
140
132
131
131
135
136
136
138
138
134
129
127
133
139
143
141
136
130
126
125
127
136
139
137
132
130
121
129
141
147
142
131
122
119
123
127
134
136
138
139
136
131
123
121
126
135
141
142
140
133
129
125
123
122
122
125
126
126
126
130
136
142
139
133
129
135
139
138
130
122
117
120
123
124
128
133
137
135
132
130
128
127
124
126
131
138
144
142
136
131
128
126
124
125
128
137
142
139
129
120
117
120
121
123
123
126
129
127
122
120
124
127
128
123
121
125
129
130
128
123
118
115
113
119
129
133
137
136
129
120
116
123
132
137
136
133
130
123
116
109
109
118
126
130
128
129
130
130
128
127
127
128
131
129
132
133
132
127
122
119
116
116
122
127
130
129
125
125
125
127
129
131
131
132
130
129
133
129
123
116
113
120
132
137
134
129
125
122
117
112
119
134
143
143
133
128
130
132
131
129
130
132
134
134
132
131
129
124
123
122
125
127
129
133
136
134
129
126
124
127
133
136
134
127
124
127
130
121
111
107
111
118
125
130
131
130
134
138
136
134
138
146
148
140
131
130
136
139
129
120
123
131
140
138
133
130
131
130
126
121
123
130
136
136
137
134
134
128
123
126
133
134
123
111
114
129
126
123
122
124
123
121
119
117
117
122
128
131
128
123
125
130
134
129
122
121
126
128
126
122
126
138
147
143
133
130
133
136
128
115
110
118
132
138
136
135
131
126
123
125
132
131
125
122
129
137
125
130
136
138
134
126
122
115
114
118
125
129
125
119
117
123
132
135
130
120
113
116
125
132
132
133
132
131
130
126
130
131
129
121
109
109
116
124
131
133
132
130
127
127
129
132
136
139
141
137
127
130
127
122
124
128
131
130
127
126
132
136
136
133
133
136
142
143
137
127
123
124
131
134
132
126
124
128
133
135
131
129
130
132
129
118
109
111
122
134
140
139
129
122
125
135
141
137
128
125
125
123
120
118
122
132
139
136
126
117
117
125
129
131
136
140
141
137
129
126
126
131
134
132
131
130
136
143
147
143
135
127
124
125
130
130
127
124
125
133
136
130
121
120
128
137
142
134
125
124
124
124
126
129
130
134
136
130
116
102
105
118
128
125
119
123
133
138
127
117
119
130
135
132
128
130
138
143
139
131
126
120
113
110
115
127
132
130
123
119
116
118
123
128
130
132
131
135
139
139
133
132
130
129
129
129
132
129
120
113
119
131
137
128
115
115
130
141
139
128
128
134
135
130
124
124
129
132
130
128
127
124
120
116
119
122
120
113
107
105
114
124
131
131
128
127
131
137
139
139
130
128
125
123
124
129
131
132
132
131
130
132
133
130
127
126
128
133
135
136
137
132
122
117
118
124
129
132
131
133
134
132
130
127
124
124
119
115
114
117
124
130
131
125
125
134
141
139
132
126
123
117
117
123
129
136
133
130
130
130
129
125
124
130
133
132
127
118
117
121
125
122
117
119
130
141
143
136
132
132
131
129
124
120
123
128
130
128
126
126
130
134
132
126
123
125
128
124
119
122
128
124
123
122
126
127
124
117
116
121
126
130
131
132
132
129
126
123
117
116
119
124
130
137
143
147
145
136
127
123
126
125
118
117
123
127
127
122
119
123
129
133
132
127
124
122
114
114
116
121
134
138
132
121
111
110
112
114
117
121
124
129
135
133
126
123
130
138
139
131
126
124
127
129
131
134
134
132
124
126
129
126
121
122
124
126
123
117
117
125
127
125
121
124
128
129
124
118
116
118
132
133
131
127
125
126
125
124
125
122
121
122
124
125
123
122
129
139
143
140
131
124
119
118
118
121
126
131
135
133
130
128
127
126
124
124
124
131
133
130
129
125
125
129
131
131
127
117
112
114
128
120
119
127
137
138
129
119
116
116
118
121
123
125
125
122
124
126
126
126
128
130
131
128
125
123
124
126
126
121
121
124
129
125
116
115
124
133
135
133
132
136
136
132
129
132
132
126
117
115
122
114
109
112
115
115
116
113
113
111
115
121
127
128
124
120
120
123
121
122
125
132
138
138
131
123
119
119
117
116
116
118
119
116
112
113
120
127
131
133
133
132
126
123
127
135
137
133
124
125
113
112
113
112
112
116
126
128
125
118
114
119
126
128
122
116
117
120
124
122
122
127
134
136
129
121
118
119
123
124
123
116
112
113
119
125
127
128
128
131
131
121
116
120
128
130
121
113
119
130
121
123
123
125
129
135
139
133
127
121
118
119
124
126
122
116
115
116
113
112
113
118
123
127
125
125
126
120
120
120
125
126
123
121
125
131
134
129
128
130
131
129
125
124
124
122
112
107
114
127
136
136
130
127
128
132
130
125
123
123
123
119
114
113
115
116
117
116
112
106
104
102
103
109
119
127
128
118
111
115
126
134
130
121
117
119
123
124
127
131
135
136
130
124
122
123
123
122
120
121
132
131
127
124
123
127
125
124
124
123
122
118
113
109
112
116
118
120
117
112
105
102
105
114
124
130
130
126
125
124
124
115
109
108
112
116
117
117
121
126
124
122
119
118
120
120
120
123
120
115
122
120
123
128
130
129
125
121
114
112
112
118
124
126
122
117
116
121
122
121
117
117
125
129
129
129
129
129
131
125
112
103
105
115
123
120
115
112
112
113
112
114
119
123
123
120
118
116
117
117
133
127
131
133
132
121
112
109
112
115
116
119
125
128
126
124
123
126
128
125
123
118
114
115
116
118
119
117
115
110
111
118
125
131
131
122
114
110
109
109
112
119
128
129
125
121
116
115
119
124
142
138
130
124
121
117
119
125
132
136
131
124
120
122
127
130
132
130
128
125
124
118
113
112
116
120
123
120
117
118
120
124
124
127
123
120
118
119
116
114
114
120
126
125
114
106
104
111
120
126
132
125
115
112
115
123
132
137
138
137
132
127
123
125
132
134
133
129
124
120
120
119
120
122
126
130
131
128
126
125
125
125
121
117
118
119
119
121
122
120
118
119
121
120
115
111
107
114
121
122
120
122
127
133
135
131
122
114
111
115
123
127
132
140
141
135
125
121
128
132
134
131
127
125
125
122
120
123
132
142
141
137
133
138
151
155
142
127
122
133
144
147
146
144
146
142
137
133
128
123
128
130
130
129
125
122
120
123
125
127
126
125
129
134
140
138
135
131
130
129
127
125
125
122
117
113
120
133
146
146
139
129
127
130
133
135
134
133
136
137
141
144
144
145
147
146
141
133
125
117
133
136
139
136
134
131
130
129
128
127
126
126
129
134
139
135
131
132
137
140
141
142
141
135
122
116
123
136
143
137
129
125
128
130
131
131
135
141
140
132
126
123
127
130
135
138
136
130
120
110
129
127
124
128
138
146
144
134
127
124
127
137
143
146
142
133
125
124
128
132
137
143
144
138
130
123
122
125
130
136
138
141
143
144
142
140
139
139
135
131
127
130
138
137
134
128
128
134
137
135
130
126
118
115
125
137
143
139
133
132
137
141
144
144
145
144
140
126
119
117
125
131
137
136
135
133
129
126
128
137
149
155
152
144
138
132
130
129
129
134
146
157
160
152
137
128
130
138
145
149
141
136
123
115
115
125
135
140
138
135
137
136
137
138
144
150
144
136
126
124
128
135
136
138
143
145
144
139
135
136
142
147
143
136
131
133
136
133
129
130
139
148
148
139
129
127
131
133
132
125
151
142
133
127
128
130
136
141
142
142
143
141
137
136
133
133
130
125
126
131
138
138
137
137
141
146
148
143
140
136
136
134
128
126
129
134
137
133
126
123
126
128
128
126
126
130
136
137
134
129
138
127
120
124
131
135
136
134
134
141
148
148
137
127
121
127
130
130
129
133
138
138
131
127
131
135
141
139
134
129
126
123
122
127
131
132
133
130
127
128
129
128
129
134
138
136
134
133
135
141
127
118
111
114
122
130
131
123
121
128
138
137
123
114
119
135
143
144
137
135
138
139
135
134
135
134
128
126
126
126
124
126
130
134
131
129
132
135
141
138
131
129
137
145
148
142
133
125
123
126
138
139
131
123
124
130
131
131
135
141
138
128
118
118
128
137
135
131
129
134
139
140
141
141
137
132
128
132
137
140
140
141
143
140
134
130
136
145
143
134
127
130
140
146
146
143
135
132
126
125
131
138
140
137
134
134
134
139
142
143
140
134
133
136
138
134
126
119
123
134
139
135
127
120
122
131
142
148
148
141
137
140
145
145
142
138
136
136
132
126
126
132
142
145
142
134
131
133
136
138
116
120
125
128
134
135
132
126
123
127
131
135
136
136
135
132
128
124
125
129
135
133
124
115
120
133
145
146
133
121
120
131
142
144
134
125
120
115
118
123
127
129
132
136
132
124
120
126
133
140
132
124
119
119
129
134
131
124
121
126
132
133
130
128
132
132
131
128
129
132
137
139
137
133
134
140
146
143
125
116
120
137
151
148
135
122
116
117
126
134
134
129
126
125
128
129
129
128
130
136
142
136
127
121
126
128
129
131
135
140
141
136
132
134
135
131
126
128
137
145
142
136
132
132
135
141
147
146
140
132
129
137
150
152
143
133
128
133
139
144
141
136
127
124
129
139
144
140
130
127
129
126
124
122
123
124
125
130
133
132
129
126
130
137
136
128
121
127
139
146
138
126
119
122
133
138
139
140
140
137
132
128
128
129
131
133
135
141
141
141
136
133
129
126
128
135
142
140
129
121
129
119
115
123
134
139
135
132
133
129
123
118
119
130
136
135
128
122
120
125
131
130
129
133
136
137
130
124
125
132
136
129
116
109
115
125
135
142
144
140
134
129
128
129
130
133
135
134
127
124
130
121
121
129
138
136
128
130
134
140
136
127
123
130
141
144
137
124
117
122
134
140
138
136
137
137
131
125
126
134
137
133
123
119
122
127
132
137
142
142
137
130
129
132
136
140
140
134
123
122
117
121
127
132
128
118
112
119
132
134
133
128
129
131
135
135
132
128
129
132
135
135
130
129
133
133
131
132
134
136
137
138
137
134
132
128
129
132
131
133
134
135
131
127
129
135
139
137
131
128
118
123
127
128
128
129
130
132
130
123
119
122
123
124
125
126
128
127
128
131
132
132
130
128
129
127
129
130
132
134
137
143
143
138
129
124
127
129
129
125
127
130
131
127
117
116
123
130
136
135
131
128
125
124
128
136
142
140
130
124
125
128
128
125
126
127
126
123
124
126
131
133
131
129
128
128
130
129
127
131
137
144
145
139
133
124
126
130
131
129
124
126
130
131
122
115
117
127
132
132
127
130
132
134
134
135
134
130
129
135
139
138
131
127
127
127
123
118
120
125
130
131
131
137
146
147
139
127
122
126
130
133
137
141
139
130
126
127
131
132
131
130
131
131
124
126
134
143
143
136
125
130
134
133
134
134
133
131
135
141
142
132
124
124
129
130
123
119
123
133
135
132
134
143
151
148
131
116
111
116
117
118
123
132
136
133
127
128
132
133
132
129
127
123
122
128
139
149
149
139
128
137
132
122
123
131
136
140
141
145
144
134
131
133
138
133
122
117
125
137
143
142
142
145
147
141
127
116
115
119
122
125
127
130
128
125
125
132
138
136
133
127
124
123
124
133
137
135
130
123
128
134
132
126
125
128
129
129
131
135
139
141
143
141
138
129
120
116
119
129
135
139
141
141
140
135
129
127
126
127
131
135
140
136
128
120
121
126
134
135
131
126
124
125
130
136
135
129
123
123
119
119
121
124
125
125
121
121
123
127
133
134
135
132
127
124
121
120
123
127
132
136
134
130
126
124
127
127
126
123
117
118
124
129
130
128
123
120
120
122
125
127
125
125
127
128
128
129
132
136
128
123
118
119
122
128
131
133
133
132
132
128
122
121
126
132
133
132
131
136
140
137
131
123
122
124
127
129
128
123
114
108
108
117
126
128
126
122
122
126
129
128
126
124
123
122
122
124
129
130
137
135
134
132
131
132
136
137
135
132
133
131
129
126
129
136
138
134
128
126
127
126
122
122
127
133
134
132
131
129
127
121
120
122
124
123
124
126
131
130
126
124
122
123
127
133
136
138
133
127
129
131
135
137
134
134
134
135
133
129
132
135
134
125
127
136
142
135
124
117
117
119
118
120
127
133
133
130
129
128
129
129
130
125
122
118
120
129
136
134
126
116
117
124
133
137
136
133
131
126
126
127
133
137
135
132
134
135
132
128
129
131
126
123
124
135
140
137
133
132
134
131
126
121
126
129
125
122
121
127
129
129
128
124
119
116
118
128
141
147
139
126
120
126
135
133
119
106
109
125
144
142
141
140
136
130
126
123
116
116
124
129
129
125
121
123
126
131
135
137
136
130
127
131
137
139
135
127
124
125
127
128
127
123
120
119
119
125
134
139
137
129
124
125
131
131
124
121
125
130
143
138
134
136
134
132
126
116
111
114
123
131
134
128
119
118
122
130
133
127
120
117
120
129
138
145
149
146
136
125
117
120
127
127
125
124
125
127
126
121
122
123
125
120
118
127
136
144
141
132
125
118
115
121
130
138
139
134
128
125
125
126
125
128
133
136
138
134
131
127
125
122
120
119
125
130
139
141
135
125
118
123
131
136
134
131
129
129
128
131
136
137
131
119
117
127
138
139
130
120
129
128
125
123
127
137
145
141
130
122
116
115
119
128
139
143
136
124
121
126
128
129
126
123
126
128
128
128
128
129
131
130
134
137
136
133
128
124
127
138
144
141
133
129
128
129
129
121
113
112
143
145
141
132
126
129
133
133
127
119
115
120
127
129
124
123
120
122
122
122
127
130
132
132
130
130
132
134
136
133
130
125
123
125
129
132
130
127
125
123
126
127
131
132
129
124
119
121
123
125
125
128
129
126
122
124
128
130
125
121
124
131
134
126
115
116
128
140
140
137
137
137
133
126
118
121
130
136
135
130
128
124
122
122
125
131
134
133
127
124
126
129
132
127
122
121
128
137
142
139
113
112
114
119
123
125
126
127
125
121
122
126
127
125
122
128
135
139
137
136
138
133
120
106
105
118
126
127
124
127
133
136
130
125
126
130
133
132
127
127
133
138
133
123
116
121
133
141
139
126
129
123
122
124
127
127
127
124
120
117
115
118
123
128
130
128
120
115
114
120
126
124
118
116
125
137
138
131
128
133
136
134
125
124
127
131
131
127
122
124
133
140
136
124
118
122
130
133
127
115
137
132
125
121
122
125
124
123
119
118
118
121
125
130
130
124
115
110
115
121
127
131
132
138
141
142
138
133
131
133
132
127
121
121
126
130
129
123
119
121
126
130
127
123
121
126
132
134
128
119
127
130
125
117
114
117
124
124
125
125
122
121
122
126
127
124
125
123
124
125
127
129
130
129
126
122
121
118
117
122
129
130
127
124
125
126
125
123
124
126
124
119
114
115
121
128
131
131
126
119
126
128
125
120
121
125
125
123
123
124
124
121
118
120
124
127
130
126
121
115
117
118
119
118
118
119
119
118
119
122
130
134
132
127
124
123
127
133
136
135
129
125
121
117
116
114
113
109
107
112
133
124
116
120
128
129
124
116
114
117
123
125
126
128
130
135
134
127
116
112
118
128
132
129
125
123
123
122
123
121
124
130
134
130
123
120
125
131
131
123
122
124
125
119
113
115
116
112
108
108
124
111
108
115
126
132
127
121
113
115
120
127
131
132
134
137
138
130
121
119
126
137
143
138
130
125
122
122
121
118
115
120
130
129
125
124
127
130
127
119
117
122
127
127
128
131
133
130
123
123
112
111
112
117
128
136
141
137
126
118
120
126
129
129
124
122
124
127
124
121
123
126
130
131
129
129
134
134
127
121
116
118
126
127
128
134
136
132
127
121
120
121
126
129
129
129
120
117
122
129
124
127
126
125
129
135
136
128
118
115
119
124
130
129
124
118
117
118
121
122
122
122
121
121
126
137
142
136
126
124
129
134
128
122
119
124
127
128
126
124
123
119
115
115
120
120
115
113
120
128
132
135
131
126
121
116
114
111
109
112
117
120
120
121
123
127
128
125
122
124
130
129
119
113
117
126
129
120
112
123
142
149
133
112
101
108
121
130
131
129
125
119
116
119
123
128
134
134
134
131
121
131
133
127
118
111
111
116
122
123
124
121
117
113
119
127
133
131
124
124
130
132
129
123
122
128
130
125
124
125
127
126
117
112
111
119
129
137
137
132
125
125
130
129
123
122
124
132
133
125
119
124
130
130
125
122
123
126
126
126
126
129
127
124
122
124
126
128
123
119
120
125
128
127
124
127
130
136
135
125
115
110
114
120
124
120
117
118
122
123
124
128
132
129
122
115
115
118
119
113
127
126
128
134
134
130
125
124
122
122
123
120
122
122
122
123
122
122
119
117
118
118
113
109
108
112
116
117
118
118
120
124
126
127
120
109
101
103
112
119
124
128
130
128
125
125
122
118
116
113
129
127
126
123
124
125
126
128
130
127
124
119
115
114
120
121
121
116
115
120
124
121
114
110
110
116
118
115
110
112
117
122
122
117
114
113
115
117
118
120
123
126
129
130
126
122
119
118
118
120
120
124
121
118
118
121
127
130
130
127
126
125
125
126
128
129
125
123
121
123
126
124
118
114
116
125
130
125
117
112
110
113
114
114
114
115
115
118
120
122
122
122
121
119
116
116
117
119
120
123
116
114
115
119
124
126
131
130
124
114
109
110
119
128
135
135
132
131
135
136
134
129
128
133
137
138
131
127
127
130
136
132
125
123
131
137
135
124
115
119
127
135
141
146
147
140
133
130
127
121
129
130
130
130
129
130
132
133
134
129
126
122
123
128
128
125
121
127
133
133
124
118
119
126
134
137
144
150
153
149
144
141
141
138
135
132
128
126
131
135
134
133
127
124
126
129
130
128
126
124
139
147
148
144
137
132
129
130
133
137
136
131
128
128
129
121
120
127
141
144
133
119
111
116
123
130
139
145
147
147
142
144
150
149
139
132
129
133
135
134
128
124
123
123
128
135
136
130
126
121
137
142
139
134
129
127
124
128
131
131
125
119
121
128
132
129
124
125
137
146
143
131
120
117
120
123
125
128
134
139
141
140
138
138
138
140
142
142
136
128
121
125
137
143
142
135
130
131
135
139
138
137
129
125
124
130
135
134
131
128
125
121
121
126
132
133
129
124
122
131
139
142
137
134
135
135
135
132
137
141
140
132
119
116
125
138
149
149
138
128
125
133
142
143
134
123
119
131
143
152
140
135
127
123
129
140
146
139
126
121
126
132
135
132
133
139
140
134
129
128
135
138
137
142
145
145
136
132
133
137
138
133
124
118
127
140
153
151
136
127
125
130
133
129
124
123
128
135
139
132
128
124
117
118
128
140
148
143
130
123
127
134
136
131
129
129
133
137
136
132
131
130
130
134
136
130
122
120
125
133
136
136
132
129
134
143
151
149
138
129
127
130
129
126
126
128
136
139
136
126
116
114
115
120
128
138
143
138
131
126
134
139
138
128
118
115
120
125
127
129
129
128
127
124
124
125
126
132
133
130
122
114
115
123
133
140
146
147
144
144
138
132
129
128
125
124
124
130
132
129
130
129
128
131
134
137
134
128
122
126
137
143
139
131
126
127
126
125
125
131
134
133
131
132
134
134
137
139
136
127
116
109
113
122
129
131
137
143
144
139
129
123
125
128
125
122
119
122
127
128
144
142
137
132
129
129
130
132
134
136
132
129
127
133
142
146
142
135
135
139
141
139
137
138
135
130
129
133
135
136
135
138
142
138
130
129
134
140
140
129
122
122
127
132
135
134
131
126
125
128
130
136
135
126
119
121
130
136
138
132
123
121
124
132
138
141
138
136
135
135
137
138
135
127
122
125
131
139
139
137
136
137
139
137
133
132
134
135
137
135
138
141
142
143
145
144
136
130
128
131
132
131
127
124
124
128
131
127
121
118
124
131
135
133
128
127
128
132
131
127
129
131
126
123
121
127
133
140
139
135
129
124
121
123
128
130
122
115
117
126
132
133
133
137
139
135
132
131
132
138
137
125
120
124
137
143
134
121
111
116
128
136
137
135
133
133
129
129
134
138
137
135
130
128
129
130
130
130
132
134
132
128
131
136
137
132
121
112
115
122
123
119
116
121
122
120
118
123
131
140
113
114
119
126
139
144
136
126
122
126
130
132
133
136
137
134
126
127
137
148
146
137
131
132
134
135
132
129
129
126
123
127
135
147
151
144
135
132
135
141
140
134
125
122
121
121
118
117
122
129
109
117
125
128
128
128
129
129
133
131
128
127
132
137
134
126
122
124
133
134
130
126
127
131
137
139
136
128
121
115
111
112
118
126
133
135
137
142
145
152
153
149
139
127
122
124
132
134
127
123
130
124
122
124
124
123
124
128
131
131
125
122
128
136
140
139
135
133
131
126
125
125
129
134
139
140
134
127
121
122
124
121
117
116
120
127
133
137
139
140
143
146
140
129
120
122
133
145
143
132
135
127
123
125
125
121
114
117
127
131
130
124
123
130
138
145
147
145
140
134
133
132
132
134
135
135
133
134
135
136
136
132
130
129
131
131
131
132
130
126
126
132
137
133
128
126
130
134
131
123
126
128
128
129
128
122
118
118
121
125
128
128
128
124
123
131
139
144
138
130
126
127
131
133
134
134
135
139
140
137
131
129
130
132
132
131
131
130
126
124
126
134
136
135
130
127
127
125
121
122
125
128
130
130
129
132
134
129
118
111
116
126
131
127
122
123
130
134
134
126
119
123
128
131
131
128
132
133
133
133
130
130
131
131
130
132
131
130
128
126
127
132
132
128
122
124
127
130
128
128
127
128
127
126
128
131
133
128
119
113
117
126
131
130
126
125
126
129
130
127
128
126
125
124
123
123
123
124
123
128
131
133
135
136
135
133
132
132
130
129
125
126
128
127
124
126
136
141
136
129
125
126
124
126
128
127
122
121
124
132
138
138
134
131
131
128
123
119
118
124
126
125
124
127
131
130
123
117
115
122
128
133
134
136
135
129
126
126
129
129
128
132
134
130
124
127
137
148
147
135
128
130
130
130
132
132
125
124
131
145
146
137
132
134
141
141
126
114
114
121
126
126
126
137
148
147
131
119
118
125
129
126
123
124
125
124
122
119
120
127
134
138
140
131
123
121
124
133
136
137
142
144
137
132
134
136
134
127
129
136
138
131
131
137
146
144
131
123
126
133
134
128
127
134
144
145
136
129
130
134
132
127
123
123
125
124
121
121
126
135
139
137
129
126
127
126
119
111
112
122
147
146
137
132
135
138
134
127
121
123
129
132
134
136
136
133
132
130
131
131
130
126
126
130
135
135
133
132
131
131
131
130
132
134
132
125
120
124
133
139
139
131
124
125
131
135
131
120
117
124
146
136
132
131
134
137
133
126
117
109
110
117
123
123
126
129
134
134
131
123
116
118
124
129
131
131
130
131
130
129
127
127
130
133
131
125
119
120
124
127
126
124
124
126
132
136
138
137
134
135
135
131
130
131
131
132
132
129
122
113
107
103
105
112
123
130
134
135
130
126
123
121
121
125
128
130
130
130
128
128
128
126
128
130
129
124
119
118
121
124
126
125
125
129
133
134
132
130
128
127
127
131
134
134
131
126
129
133
133
125
118
117
119
128
131
132
128
125
125
126
126
126
124
124
129
132
131
129
126
128
130
133
133
132
129
125
121
120
119
119
124
127
131
134
132
130
125
127
127
126
127
130
137
139
135
131
132
135
134
128
127
127
133
137
138
137
132
124
120
120
125
129
130
130
132
133
131
128
128
129
131
131
132
130
127
122
120
122
121
115
116
125
132
137
134
124
121
128
136
139
128
132
141
144
140
137
136
136
134
128
127
123
120
121
126
135
138
136
133
133
132
130
127
132
136
135
130
126
128
128
128
126
126
128
127
121
119
122
132
135
132
127
129
133
135
133
127
130
134
136
137
138
139
141
137
135
135
135
129
124
126
127
126
122
121
120
124
133
141
144
136
126
123
132
139
137
129
125
125
127
124
121
128
137
143
134
124
124
133
142
145
137
129
126
130
135
138
138
134
127
135
129
125
127
133
133
133
128
123
119
121
127
134
133
127
116
112
118
125
131
130
126
122
123
126
128
128
125
125
121
118
123
130
134
135
135
133
132
129
124
126
135
135
125
118
122
134
140
137
130
127
120
119
126
134
139
136
127
119
116
115
115
122
129
134
135
127
118
116
123
127
125
120
114
117
123
125
121
112
108
116
128
133
131
127
132
136
139
132
125
125
136
140
133
124
123
127
136
139
137
132
131
129
127
131
135
133
129
123
123
123
119
118
124
137
143
136
125
125
130
132
125
122
123
130
130
123
108
103
109
121
131
134
136
135
132
131
131
132
134
136
137
137
134
129
125
123
123
126
126
140
144
137
124
117
121
127
131
133
133
129
130
128
129
132
128
122
123
131
139
136
129
127
134
137
133
126
120
122
127
126
127
129
132
132
131
128
130
132
135
130
125
123
125
125
123
116
113
112
117
136
138
135
130
126
126
128
129
128
126
125
128
132
132
130
124
120
123
126
133
134
130
128
126
127
130
132
133
133
129
126
123
123
125
128
134
140
146
146
139
130
123
120
121
123
125
125
122
123
125
124
125
129
138
141
137
130
126
123
121
122
123
124
122
123
125
126
123
121
121
127
127
120
114
115
122
128
127
125
123
123
120
120
124
129
134
137
137
134
130
128
125
120
118
118
122
128
132
136
130
119
119
125
128
126
124
123
124
124
125
124
123
121
118
116
115
115
115
118
123
129
130
123
117
116
117
118
120
124
128
127
124
122
125
131
132
131
123
121
123
128
129
127
121
117
123
132
141
140
128
126
122
122
118
115
116
120
123
127
126
125
123
120
118
117
116
111
111
117
125
132
134
130
122
117
118
121
127
132
132
131
128
126
127
130
132
133
134
131
130
129
130
128
125
126
132
140
143
140
129
126
122
118
116
118
127
128
125
124
123
124
121
117
117
121
126
124
119
117
121
125
127
122
118
118
121
129
129
125
122
126
128
127
126
127
132
136
139
135
128
121
118
120
123
126
131
135
138
134
131
123
119
115
116
123
129
127
123
119
123
124
123
119
119
125
129
129
123
116
117
123
126
120
119
122
126
125
116
111
112
118
123
123
123
125
127
128
130
127
120
114
114
117
120
122
123
124
127
126
128
135
127
118
119
124
129
126
118
117
119
123
127
128
130
130
130
130
123
117
118
126
130
129
125
127
128
123
118
115
116
116
118
122
123
125
124
124
121
117
110
111
117
122
122
120
122
125
124
121
125
143
129
122
125
132
133
127
116
109
110
120
128
131
131
131
134
135
130
125
124
130
132
128
124
126
129
133
133
129
122
117
122
129
131
128
127
129
126
118
109
110
121
131
131
128
129
129
127
124
125
129
127
124
127
132
134
128
117
111
114
122
128
128
123
123
125
129
131
135
137
135
131
126
120
121
125
132
135
129
122
118
122
128
130
129
130
130
125
117
110
111
119
128
131
130
131
134
135
130
127
125
129
128
126
127
129
128
125
124
125
129
131
132
128
122
119
118
124
131
136
137
132
124
118
117
119
118
118
116
119
120
123
122
121
122
125
123
120
117
114
114
113
113
116
123
131
136
136
131
123
124
127
128
126
124
128
131
130
124
123
125
129
130
127
126
127
125
124
127
133
139
141
131
121
116
117
115
110
109
118
128
134
126
119
117
121
123
128
127
124
120
117
117
119
122
123
124
126
126
122
116
121
126
125
121
121
126
129
125
120
122
123
124
124
126
131
133
132
129
131
138
139
130
122
120
125
127
122
115
116
124
133
134
130
125
120
123
131
132
127
123
127
134
130
122
113
113
121
126
121
115
120
123
122
119
118
123
129
131
129
124
120
120
120
122
125
128
129
129
127
126
123
117
115
117
125
128
124
120
116
118
126
132
131
124
118
119
127
131
128
124
127
132
128
121
119
126
132
127
116
115
112
112
117
121
125
124
127
128
126
123
119
116
118
122
123
124
122
122
123
123
119
113
110
111
113
117
120
122
125
126
126
122
118
115
117
122
129
131
128
124
124
124
125
126
131
135
132
122
113
117
119
117
118
122
125
124
119
116
116
119
121
125
129
132
129
123
122
123
128
130
125
118
113
113
117
118
118
121
124
124
121
114
113
117
121
125
129
126
124
123
125
126
126
125
125
125
124
121
120
127
136
139
131
121
116
113
113
112
114
116
121
129
128
127
122
120
121
123
126
124
121
117
115
117
123
125
123
119
112
109
110
114
117
120
122
119
118
121
123
125
127
124
118
113
119
127
134
135
127
133
133
131
124
118
123
135
146
150
139
129
124
128
132
132
127
124
130
137
140
137
132
127
129
137
146
151
146
131
120
116
115
117
115
116
120
125
127
130
130
125
120
122
132
137
135
133
132
131
126
135
136
133
129
128
130
135
144
150
149
142
134
130
129
125
118
110
115
127
136
136
137
141
146
145
142
136
131
127
123
129
136
142
137
126
118
118
125
133
137
133
123
114
116
120
127
131
132
133
134
136
135
132
128
127
127
127
129
138
148
144
132
126
124
126
123
117
120
129
136
131
119
117
125
134
137
128
119
117
122
129
141
150
146
133
121
116
122
132
134
133
127
127
134
139
141
137
132
130
134
139
146
145
134
122
114
113
123
132
134
126
113
111
121
130
135
131
129
138
143
137
120
106
105
115
126
131
131
131
126
127
125
127
131
128
125
122
124
129
126
119
120
127
140
147
142
134
129
128
133
139
145
149
145
139
130
125
127
129
128
124
118
116
119
122
129
130
129
126
132
136
136
128
121
121
128
135
142
146
142
130
117
108
116
127
133
135
138
136
130
120
113
113
120
123
123
124
131
138
140
120
123
131
142
151
151
144
131
125
129
137
138
130
119
117
124
132
133
128
129
131
134
134
137
137
132
131
132
138
138
132
121
117
121
132
139
142
139
133
129
126
127
125
124
122
123
127
136
143
144
104
111
117
124
137
148
150
140
134
133
136
137
134
125
121
126
134
141
139
132
124
124
132
140
137
128
120
119
126
131
132
133
134
135
136
138
138
134
129
128
135
142
144
139
134
133
135
137
137
130
115
123
128
127
133
142
149
146
140
135
134
142
146
142
134
126
124
127
131
129
125
124
129
134
131
125
124
130
133
130
127
128
135
139
138
134
130
128
128
129
134
138
140
136
130
125
127
132
133
130
127
130
135
137
136
138
139
138
136
136
143
153
159
154
142
126
115
114
123
130
133
127
124
121
123
126
134
137
133
123
115
121
137
144
140
132
127
126
128
127
126
126
128
127
122
116
116
125
133
138
124
127
131
133
132
130
130
133
135
137
140
142
141
139
136
129
124
124
132
139
139
134
129
122
122
126
133
136
129
118
117
128
145
148
138
129
130
134
141
140
137
132
127
124
125
126
125
123
126
132
123
133
140
136
130
125
130
135
136
131
126
126
122
119
118
122
131
136
133
132
133
138
140
135
126
126
131
136
133
127
122
125
126
123
120
127
137
149
159
163
158
145
129
123
129
140
140
129
120
124
124
137
143
139
134
135
140
141
136
132
131
134
130
121
116
119
129
132
128
120
122
130
136
134
128
126
127
127
130
131
127
117
106
105
117
132
142
149
152
153
148
137
125
123
130
139
140
134
126
124
123
123
127
132
139
145
143
137
129
128
131
134
133
132
133
133
132
129
131
133
134
132
129
130
130
129
126
123
129
135
134
125
115
117
128
137
137
133
130
130
129
122
123
126
128
125
120
122
126
129
119
118
123
132
142
146
138
125
115
117
126
130
133
133
134
129
125
124
132
142
144
139
133
132
130
129
129
128
133
137
136
133
128
129
131
131
132
129
125
125
122
123
127
131
133
128
118
114
122
130
121
125
130
134
138
137
131
125
121
125
135
144
148
140
124
111
109
116
124
127
128
130
132
131
131
132
133
135
134
129
126
126
129
129
132
134
134
131
124
124
128
136
140
137
135
134
133
131
126
126
122
126
127
126
125
123
123
126
130
132
134
138
143
136
122
116
122
136
141
134
128
128
132
135
135
137
141
141
135
127
124
127
134
140
141
137
132
127
122
125
137
150
151
137
124
122
132
137
134
124
127
128
127
125
125
123
124
129
131
129
120
112
111
113
118
126
144
157
155
140
129
129
133
137
137
140
142
143
141
138
136
141
148
152
149
136
128
122
123
126
135
145
146
138
127
124
131
137
138
130
140
138
130
128
129
133
136
133
130
126
127
126
121
116
118
129
143
149
141
129
123
129
133
135
134
132
130
133
138
139
139
139
138
137
135
134
132
132
128
127
129
133
137
137
134
131
131
134
134
135
138
137
132
129
129
132
135
133
128
123
129
139
140
136
130
130
136
142
140
134
132
133
135
133
129
124
122
126
132
135
134
126
121
122
127
135
141
139
130
125
125
129
130
128
129
132
134
135
131
131
133
134
133
131
128
128
132
134
129
119
110
114
123
126
125
123
129
140
149
149
144
137
134
129
121
119
122
128
132
132
129
122
122
124
131
135
136
133
129
126
124
127
126
125
129
133
139
139
129
123
132
133
132
133
133
133
136
137
131
123
113
111
117
122
121
118
121
129
137
141
141
137
134
130
124
123
123
127
130
130
126
124
124
126
129
126
125
127
129
130
133
137
139
137
132
130
133
132
126
119
137
135
132
132
133
134
134
129
128
129
128
128
130
133
130
124
119
121
127
131
131
126
125
129
134
134
131
131
135
140
140
134
127
124
123
124
122
123
126
131
137
142
144
141
132
127
120
118
119
123
141
146
142
136
134
132
125
119
123
128
129
128
128
129
131
128
129
132
139
139
130
117
113
125
137
143
139
136
139
146
147
143
136
134
135
132
125
121
126
136
140
137
130
128
132
132
123
116
118
131
142
150
150
144
138
135
133
128
124
125
122
123
126
127
131
133
136
141
146
138
128
120
120
125
132
134
133
132
131
132
133
134
136
138
140
137
131
131
136
149
151
141
128
125
131
136
136
130
131
136
141
143
147
150
153
151
143
130
123
118
119
122
127
130
134
137
141
143
136
129
123
123
129
132
132
131
129
129
130
132
134
135
136
137
135
131
128
131
138
146
145
139
132
129
132
137
138
138
133
132
130
130
135
145
146
141
132
127
125
123
119
115
115
121
128
130
134
133
131
125
118
115
117
124
129
132
133
132
137
144
151
151
146
138
132
127
122
118
121
123
122
120
122
134
140
140
134
128
123
122
121
124
128
130
127
122
123
132
137
131
117
110
115
129
132
130
127
131
133
131
126
120
121
125
130
133
134
134
136
139
142
142
140
135
131
129
125
120
118
119
122
128
133
138
137
131
122
116
118
121
127
129
131
128
124
121
127
135
138
128
114
111
122
141
150
146
138
132
133
134
136
138
137
136
133
130
125
125
125
124
120
118
119
123
128
132
132
130
127
127
133
142
147
143
130
118
114
117
130
134
127
128
131
129
127
128
130
132
132
128
124
119
118
125
140
149
146
136
132
132
133
132
131
130
133
128
123
121
126
126
120
117
121
127
134
135
133
134
135
133
129
127
131
135
132
128
128
131
132
132
115
118
122
127
128
130
133
134
133
131
132
128
123
121
125
132
135
133
134
135
131
125
120
126
133
131
126
124
130
136
133
129
131
139
143
138
133
135
137
138
130
125
123
126
129
130
131
131
129
125
115
116
120
126
128
130
134
140
139
128
122
124
132
135
131
119
113
116
125
135
140
140
135
132
131
129
126
123
127
131
134
138
134
127
121
122
129
135
137
136
134
135
135
129
121
119
121
127
131
132
126
124
128
131
129
129
129
129
129
122
120
119
127
131
131
123
118
116
119
125
136
140
137
131
131
129
126
121
117
121
130
137
135
124
117
120
129
137
135
127
123
131
138
137
129
123
123
129
136
143
129
132
131
129
129
124
122
118
117
122
130
129
123
119
122
131
135
134
130
126
124
123
123
125
129
130
127
124
122
124
127
129
131
130
128
128
130
134
133
126
121
121
124
129
128
125
124
126
128
131
127
132
129
121
118
122
121
118
122
131
137
134
127
123
126
130
131
132
133
136
128
121
121
124
125
126
126
126
128
128
126
126
128
130
127
124
124
128
132
132
126
121
120
119
121
123
123
121
117
121
133
135
134
134
132
130
122
118
124
134
139
136
131
132
133
128
119
114
123
128
128
124
125
127
130
128
127
128
127
127
126
127
130
129
128
123
123
128
131
131
128
122
121
126
131
132
127
122
120
126
131
129
133
139
141
134
124
122
125
134
137
135
129
125
123
123
122
123
125
126
127
127
130
133
133
129
127
127
128
125
120
117
121
128
131
131
124
122
124
128
126
123
122
126
131
132
127
121
122
130
113
118
125
127
124
121
122
125
129
131
132
130
125
116
113
118
128
134
137
135
134
132
134
130
123
118
118
123
128
127
120
114
117
126
130
130
123
120
123
127
127
125
123
122
124
125
123
117
118
124
110
116
124
125
119
117
119
122
123
127
129
129
124
116
115
119
126
129
130
130
131
129
123
118
116
119
124
129
133
131
128
127
127
127
128
129
130
129
129
129
128
128
127
126
127
125
122
118
119
123
115
116
121
125
130
130
126
118
118
124
129
129
124
118
120
128
128
122
118
124
129
127
120
114
120
132
142
143
134
131
128
127
125
124
127
132
134
133
128
124
125
128
132
133
130
124
122
123
127
132
121
117
118
121
127
131
129
126
121
124
125
126
125
123
126
129
127
122
122
130
140
139
130
124
128
134
133
129
123
120
118
113
112
120
128
129
125
122
122
123
122
124
128
131
132
128
125
127
129
131
132
128
121
119
120
123
127
127
123
121
121
127
131
132
131
127
126
124
125
128
132
130
124
123
129
131
124
120
118
120
116
109
111
119
126
127
123
121
122
123
123
124
124
126
129
132
129
126
124
125
141
131
124
124
124
122
117
112
110
114
123
130
133
130
128
128
131
131
128
126
123
117
112
115
125
129
127
124
128
131
131
125
121
119
121
127
129
127
122
120
123
126
126
125
125
130
131
127
124
124
131
127
125
127
126
118
106
102
109
120
126
127
125
123
127
130
129
130
132
134
133
125
120
119
120
122
121
121
127
132
135
131
124
119
120
126
127
124
118
116
115
118
119
119
124
131
140
143
135
126
124
125
127
127
124
119
121
127
133
133
128
125
127
131
134
131
125
124
129
131
132
126
123
121
118
114
113
116
121
123
122
120
123
129
132
128
121
118
119
118
115
115
114
118
124
131
140
146
139
124
119
121
123
125
127
138
146
146
137
129
126
131
135
131
125
119
121
125
129
127
121
121
123
124
123
118
116
120
123
123
120
120
125
133
134
124
115
117
122
126
127
126
127
128
122
117
117
121
124
119
118
118
121
125
131
138
140
134
128
120
123
125
128
125
116
114
118
126
128
125
120
116
119
125
130
128
125
121
120
121
123
128
133
133
124
112
108
116
125
124
123
126
130
129
122
116
115
118
120
118
123
122
123
124
121
120
121
128
133
130
123
114
112
115
119
117
118
121
124
125
121
115
118
123
129
130
127
122
115
114
118
123
128
123
117
115
121
131
131
123
114
114
122
126
129
135
141
140
133
127
125
122
118
116
119
120
122
126
129
130
124
117
114
117
122
125
122
122
124
126
127
123
120
122
125
127
128
126
126
123
122
120
119
114
116
125
136
142
135
121
112
114
122
128
130
132
134
135
132
131
127
123
118
118
121
126
124
118
114
117
123
126
130
132
132
127
124
124
127
128
126
120
119
123
124
122
119
122
129
136
135
128
120
116
117
121
125
127
125
120
117
121
124
124
118
112
110
116
125
129
128
131
131
128
124
118
112
109
109
114
118
124
128
131
129
123
121
123
124
119
111
109
117
125
128
123
118
119
124
129
129
123
118
116
117
121
124
124
124
126
129
128
123
115
109
114
124
131
133
130
145
149
148
140
129
126
131
142
152
154
152
150
146
139
130
120
118
128
140
147
144
138
130
126
128
139
153
156
145
127
122
123
131
136
137
132
127
126
127
126
121
116
118
123
127
129
130
131
132
126
142
142
137
131
126
124
125
130
140
147
147
139
133
132
134
131
127
124
129
135
140
141
141
143
142
142
134
128
122
122
124
132
134
132
129
129
130
135
134
130
123
120
122
127
130
129
130
133
134
132
121
118
115
114
118
124
126
128
131
136
132
126
121
126
136
141
131
122
123
131
134
134
134
138
142
143
133
121
112
113
122
129
133
131
128
127
130
133
132
134
136
136
135
137
139
139
138
137
135
136
121
126
129
127
126
127
129
135
135
133
128
127
129
134
139
140
137
132
131
131
129
126
126
127
132
134
132
127
125
122
121
119
124
130
130
126
120
121
130
137
136
134
131
136
142
147
145
137
127
122
127
133
144
149
142
133
126
125
127
128
132
137
142
142
140
140
139
134
127
119
120
125
130
130
127
123
122
128
135
136
128
118
118
130
139
135
126
125
131
135
129
122
119
126
135
137
135
132
126
121
124
124
132
141
139
130
118
116
123
135
143
141
134
125
126
131
135
132
125
118
119
123
128
132
131
130
133
137
141
136
126
119
125
138
150
147
139
131
129
129
128
128
131
130
124
122
123
129
137
141
133
131
125
124
124
126
123
127
136
146
149
141
133
123
122
123
130
134
137
132
124
122
125
130
132
135
141
143
138
128
123
131
145
151
147
137
130
127
124
128
137
143
144
134
123
122
127
133
139
140
145
145
137
129
127
133
137
136
136
134
133
136
138
139
133
130
132
140
143
137
127
124
128
133
130
128
130
135
134
128
127
138
151
150
137
122
114
113
116
123
133
141
141
136
130
126
130
135
135
135
128
132
136
138
136
136
137
134
129
123
121
124
134
139
134
129
126
128
134
132
127
124
126
124
123
126
131
136
133
126
123
131
144
149
141
131
122
115
116
120
128
134
137
138
136
128
126
126
131
132
111
116
126
132
132
131
130
131
128
127
126
128
129
124
120
115
114
119
125
128
128
125
120
116
120
128
141
147
137
123
113
122
136
144
140
133
131
131
135
141
144
139
131
126
127
129
130
129
128
127
113
126
135
137
132
129
129
128
126
127
130
134
130
120
114
115
123
127
127
128
129
134
132
129
126
130
137
138
133
125
124
125
128
126
121
122
127
135
141
149
149
142
129
116
115
128
140
138
130
125
114
129
139
140
135
134
136
140
138
139
144
148
143
133
127
128
132
131
127
126
131
136
136
132
129
130
128
123
118
124
130
135
129
121
119
126
134
138
138
136
137
140
134
127
125
130
135
134
130
127
115
128
139
140
136
134
136
141
145
146
148
147
143
139
136
137
134
128
122
124
130
130
126
123
127
130
128
120
114
118
129
136
130
122
121
128
136
139
137
136
138
139
139
141
141
136
131
127
127
129
138
138
138
141
140
136
132
126
124
127
133
133
130
128
133
138
137
126
119
120
128
134
132
125
121
122
124
126
131
136
140
139
132
122
120
127
138
141
137
135
130
132
136
140
144
142
135
131
127
131
143
138
137
140
144
143
134
124
119
121
127
131
132
129
125
127
131
132
123
118
125
137
142
132
117
109
119
133
145
150
149
144
136
131
131
136
143
141
129
118
115
122
131
135
137
139
135
131
124
127
131
137
137
137
138
138
133
128
122
119
122
129
136
132
117
109
121
136
139
129
126
131
139
138
126
118
123
135
139
136
136
136
138
136
132
131
130
127
124
122
126
132
134
131
128
131
132
129
125
123
129
136
139
137
134
133
133
133
128
121
120
126
132
127
113
107
119
135
144
138
131
130
133
137
134
133
134
132
130
129
131
135
137
135
127
119
114
119
128
136
139
139
137
136
134
134
133
135
136
137
130
134
136
137
134
134
134
134
135
136
139
139
136
131
127
126
126
129
133
137
140
138
132
131
130
129
125
125
130
135
137
136
131
125
123
122
125
129
131
135
134
133
132
131
130
130
133
136
141
142
129
130
133
134
132
132
132
136
143
145
145
141
138
139
140
140
137
135
135
138
143
140
134
129
128
126
124
127
131
136
135
133
126
123
126
131
136
134
130
127
129
128
123
119
120
128
133
134
130
128
130
133
135
131
126
124
132
146
149
139
121
112
118
127
128
129
134
144
152
148
142
137
135
133
130
133
136
140
137
132
130
132
133
133
130
126
123
123
126
126
127
127
122
119
123
131
135
130
122
120
131
134
136
130
124
127
140
150
146
123
106
107
121
127
121
114
120
139
151
150
142
139
139
133
122
122
133
142
141
130
123
122
129
133
129
122
117
120
125
128
129
129
128
127
127
129
131
125
119
117
128
131
129
124
124
130
140
142
134
122
118
129
141
138
122
109
114
129
142
142
139
135
132
131
128
128
134
138
137
129
123
120
124
128
126
125
126
129
132
136
136
135
132
129
128
127
131
135
135
127
123
130
128
121
115
118
129
138
137
130
126
129
132
127
118
112
117
130
140
138
128
120
120
128
138
142
140
134
129
127
128
131
135
135
135
135
131
130
132
137
140
136
130
129
131
136
140
143
142
137
121
133
137
126
117
118
129
138
139
132
122
116
116
117
120
121
122
128
134
133
129
124
123
125
129
130
131
130
127
127
131
135
137
136
135
134
129
120
120
135
146
144
135
129
128
133
133
131
131
133
121
130
136
136
137
136
135
133
132
132
129
126
126
128
131
128
125
123
122
127
132
137
131
123
117
117
126
133
138
138
137
135
130
126
127
129
126
119
121
135
147
149
140
132
127
123
124
125
128
130
121
115
122
135
145
140
129
126
133
144
147
142
136
134
133
131
128
123
123
126
130
128
127
125
125
131
137
141
145
148
148
142
133
129
129
129
126
120
118
119
120
120
123
131
137
135
130
126
126
126
125
117
122
133
141
136
129
132
141
144
136
129
130
139
140
136
132
134
136
134
129
126
123
127
130
134
139
141
140
141
141
138
133
130
130
131
127
120
119
119
121
115
115
124
132
135
127
118
118
122
128
131
133
136
137
135
136
139
138
130
118
113
123
140
147
142
135
131
132
133
132
131
132
133
132
129
126
123
124
123
122
122
123
128
130
131
129
126
127
135
139
137
130
127
126
124
119
115
115
119
127
129
130
128
127
130
130
129
128
125
121
117
119
126
136
141
132
119
113
117
125
131
134
135
132
127
118
115
116
119
120
120
122
128
132
135
135
137
135
133
129
126
129
131
129
126
119
116
118
120
122
121
122
124
126
128
130
127
124
124
124
122
120
120
131
137
139
128
120
118
124
130
132
133
134
131
128
125
127
129
130
125
121
120
123
127
132
137
137
130
117
112
119
129
131
127
118
115
119
125
120
120
124
128
127
129
135
146
146
134
123
122
128
134
133
131
135
135
137
136
137
137
134
134
139
143
140
135
133
134
137
134
128
119
115
115
124
132
138
139
132
126
125
128
130
126
120
117
121
129
123
126
131
133
127
122
130
147
153
143
131
128
132
131
123
120
124
134
135
132
133
134
135
137
141
142
139
134
134
134
138
139
136
132
127
122
125
131
134
134
130
126
126
129
129
126
123
122
122
128
128
134
137
132
128
122
122
121
120
122
129
133
129
118
111
119
132
138
131
120
118
122
127
126
124
125
128
136
137
133
129
129
133
132
131
129
127
130
131
124
121
122
125
128
125
122
123
125
127
128
130
134
133
131
131
130
121
109
104
112
127
131
124
119
123
134
141
138
129
121
120
123
125
121
112
114
127
137
140
132
126
127
129
129
124
120
124
127
128
128
132
137
137
130
122
120
124
129
132
130
121
120
116
117
121
122
116
110
120
134
144
138
129
127
132
137
135
130
126
124
122
122
125
127
126
125
127
132
132
131
128
131
132
131
125
121
119
122
126
130
135
138
138
134
130
127
127
128
128
127
120
117
113
114
116
115
113
117
126
138
144
140
132
130
131
131
133
133
135
132
129
127
131
138
136
129
126
126
129
126
122
123
128
132
131
126
121
121
124
129
131
134
134
132
133
134
128
119
117
123
125
129
131
126
122
122
124
125
122
118
119
126
131
131
128
128
134
143
145
142
137
136
136
135
131
126
125
125
125
121
115
117
125
129
129
128
124
124
124
126
128
129
127
127
133
138
128
108
99
113
120
130
137
134
129
126
125
125
119
117
121
127
130
125
124
126
129
131
133
132
133
131
127
124
125
128
128
125
123
122
125
126
125
123
125
129
131
129
124
121
125
127
127
130
133
135
124
108
104
117
112
119
127
130
129
126
122
117
119
127
135
138
129
120
118
118
115
112
116
124
133
132
122
119
126
133
132
126
124
130
131
126
115
115
125
132
135
130
125
125
129
136
134
133
128
121
116
117
124
131
116
121
126
126
121
117
118
120
123
125
126
127
128
125
124
121
114
112
115
128
136
135
128
125
130
135
132
130
132
131
126
115
110
117
131
131
124
122
128
138
141
137
133
130
126
120
121
126
130
129
120
125
127
124
118
113
117
123
126
121
120
123
128
129
128
127
126
127
127
128
126
123
122
125
131
132
129
130
134
134
128
119
119
128
132
130
123
123
131
139
139
133
127
125
126
130
130
128
127
123
120
121
123
125
123
121
118
121
124
125
127
130
129
127
125
127
131
133
131
126
120
114
117
124
131
131
123
119
124
136
141
133
123
119
124
129
130
128
130
135
136
132
122
117
120
126
129
127
125
124
122
119
121
126
127
122
118
120
127
129
128
126
126
131
132
131
125
121
122
124
124
120
119
126
132
131
121
115
120
132
139
131
123
116
119
126
129
127
129
131
132
127
117
110
111
117
125
128
128
125
122
120
123
125
122
120
120
129
133
127
117
112
123
134
142
134
122
117
121
124
123
118
120
127
130
130
130
132
131
128
122
120
123
129
130
126
120
120
124
126
123
115
114
117
117
116
120
128
133
126
118
119
121
121
118
121
126
130
126
121
117
121
128
132
125
117
118
125
134
133
123
118
123
130
131
125
127
134
141
132
119
115
123
132
129
116
110
115
121
122
117
116
124
128
123
117
118
128
132
127
123
123
122
124
126
125
126
126
124
122
124
128
130
129
119
110
114
125
134
130
120
116
124
133
133
123
116
123
133
135
126
118
120
121
118
113
113
119
123
119
114
116
125
128
128
130
130
128
126
124
129
130
130
131
129
124
123
127
133
133
125
122
125
129
132
126
122
123
127
126
120
118
123
130
131
125
123
126
129
128
123
119
120
118
116
116
120
129
127
121
113
113
120
125
128
132
131
127
125
128
130
135
134
132
129
125
125
126
128
127
124
121
124
128
130
127
124
123
125
128
129
129
130
130
130
128
131
133
127
118
114
119
124
122
117
112
117
124
126
121
118
122
128
130
125
115
111
113
124
135
132
131
131
130
129
129
125
120
113
115
120
124
127
125
121
118
115
115
119
122
123
125
129
136
134
129
125
122
121
121
125
130
132
126
117
112
113
119
123
123
124
126
131
130
124
116
112
114
120
129
127
123
120
121
125
126
122
117
117
118
121
124
128
131
132
130
126
124
122
119
113
115
123
134
135
125
114
113
122
132
135
129
125
124
121
124
126
127
127
128
127
127
122
118
122
131
134
126
114
111
132
131
131
135
137
137
132
129
133
139
144
141
135
131
127
128
131
134
136
131
126
126
132
139
138
133
128
126
127
130
132
137
144
153
157
151
138
123
119
124
135
140
137
131
125
122
125
130
132
128
127
129
130
129
127
125
122
120
125
133
138
136
130
129
135
141
139
134
128
128
125
123
120
124
129
137
137
134
132
131
131
132
132
134
138
144
141
134
125
122
126
136
137
133
124
121
127
136
137
131
122
126
128
126
124
125
129
128
124
123
127
126
129
131
137
141
135
125
124
130
137
138
131
128
137
147
155
150
137
129
127
127
124
120
123
130
137
136
131
131
134
139
135
122
115
119
131
140
139
136
123
127
130
129
130
135
141
139
131
126
125
128
133
132
126
124
127
133
135
132
131
131
135
137
140
141
142
137
133
129
126
125
125
129
131
136
136
135
134
141
146
143
134
125
122
130
135
136
130
126
124
128
135
139
137
130
126
123
124
123
126
131
137
137
131
129
136
141
138
128
121
122
128
133
131
125
119
119
125
130
125
119
120
133
147
150
142
134
131
128
128
129
135
139
139
134
128
123
117
114
124
123
133
141
138
125
113
114
119
124
125
128
132
138
141
140
137
133
126
123
125
127
128
128
128
129
131
134
132
127
122
120
124
137
146
146
140
135
127
118
116
125
134
138
134
124
117
114
116
118
135
126
121
123
126
126
126
126
128
126
127
126
129
132
131
129
128
128
128
131
132
129
127
123
126
135
148
152
140
126
122
132
145
141
131
124
127
134
138
139
138
139
136
126
121
125
131
132
131
130
141
133
123
120
123
124
125
125
127
125
119
117
116
122
125
129
134
139
142
135
127
124
129
132
132
133
135
138
135
128
129
135
139
130
119
118
123
134
135
140
143
144
139
132
129
132
137
136
133
130
135
137
138
136
130
125
122
122
124
122
116
111
113
122
131
134
136
139
136
132
124
124
130
138
135
132
132
134
134
131
127
123
122
119
123
134
139
135
129
125
128
132
135
135
134
130
126
126
128
129
122
125
128
132
130
131
127
122
121
122
128
134
135
133
133
130
126
123
125
126
125
123
124
127
129
133
138
141
141
131
124
122
123
132
137
139
137
132
128
126
127
129
128
126
123
124
125
128
129
128
122
117
116
119
127
129
127
119
112
119
136
150
151
142
134
130
128
126
123
126
127
124
121
123
129
133
134
131
130
128
127
131
136
141
136
128
121
115
113
117
124
132
132
128
119
119
127
137
140
133
125
122
121
124
127
128
125
120
119
127
138
148
148
142
138
135
136
132
130
136
139
135
125
124
129
133
133
123
115
118
129
136
138
134
129
125
119
112
106
105
120
137
147
142
132
125
129
133
138
143
127
129
135
137
131
126
124
127
131
134
136
138
137
136
136
138
134
127
123
130
139
139
128
118
118
128
133
126
119
116
124
130
129
125
122
126
127
123
119
123
132
141
144
139
134
133
131
133
136
142
125
128
133
137
133
123
121
123
129
132
129
122
117
120
134
147
151
136
120
117
128
141
140
124
112
109
119
125
128
128
129
130
126
125
125
131
137
138
135
135
137
139
139
134
130
128
129
129
130
132
134
128
131
135
135
130
126
128
133
134
126
114
107
117
134
156
164
153
133
121
127
144
151
138
116
103
106
120
132
137
138
135
133
133
134
138
142
142
135
129
126
129
133
131
128
125
118
115
117
126
147
147
145
140
137
137
135
133
132
128
124
124
127
131
131
131
135
137
133
124
124
134
144
140
123
110
109
118
124
125
128
129
131
130
125
126
130
134
136
132
126
124
121
122
128
130
125
117
118
127
135
146
147
138
130
127
129
130
125
120
124
136
148
143
126
109
105
114
125
131
132
132
130
129
126
123
121
119
119
120
125
124
122
118
119
124
128
132
135
135
130
124
120
122
128
132
128
126
126
136
115
126
137
140
131
124
123
127
129
128
132
137
141
141
135
126
117
115
124
138
145
138
128
122
124
127
124
124
127
130
132
126
119
117
119
124
127
128
130
131
131
126
120
117
119
123
128
130
129
129
119
127
137
144
142
133
130
135
144
146
141
134
128
131
140
141
135
127
123
126
133
135
131
129
130
133
136
133
132
131
132
131
130
127
125
121
120
123
130
138
139
130
117
108
113
127
134
131
124
120
128
132
135
134
130
128
131
140
148
146
139
134
131
130
126
125
127
128
122
112
111
121
132
138
135
137
140
141
135
127
129
136
144
142
131
121
118
124
135
142
142
134
123
117
124
134
136
129
120
120
124
131
132
126
115
116
125
136
136
128
127
137
145
138
121
110
118
131
132
121
113
120
128
125
119
119
128
139
137
129
125
131
139
141
132
124
123
127
131
129
127
128
126
126
127
132
135
132
126
125
119
127
130
127
118
120
130
139
135
125
125
141
156
154
134
120
123
135
139
135
129
126
126
124
119
121
129
138
138
130
120
119
122
125
125
123
128
132
135
131
128
128
129
127
126
129
138
148
146
131
119
125
126
121
118
125
142
152
145
131
124
128
136
138
131
123
125
131
132
133
132
134
134
132
133
137
140
138
130
123
120
122
124
125
123
127
132
133
132
132
136
136
134
132
131
133
139
145
141
130
121
128
124
113
108
118
136
143
139
129
116
111
112
115
118
123
119
117
116
120
130
135
133
124
118
126
137
139
132
125
127
132
133
127
128
134
134
124
114
115
128
138
138
133
131
131
127
123
124
126
130
132
132
125
120
120
123
123
125
127
130
129
126
125
125
124
117
109
108
116
127
132
130
118
115
122
134
142
139
133
129
129
126
123
124
129
127
119
110
114
129
136
137
130
125
122
123
125
128
130
129
121
124
132
136
129
118
116
126
140
147
146
140
135
131
126
121
119
121
127
134
135
132
128
125
128
128
130
129
130
129
123
116
117
121
127
128
124
122
128
130
129
123
124
126
126
128
130
133
137
128
118
121
133
141
135
123
122
129
136
138
133
129
130
129
128
125
130
132
134
135
134
132
128
126
125
125
124
128
134
136
131
123
120
126
130
126
122
125
129
125
115
107
112
126
131
129
126
129
137
130
130
131
136
139
137
136
133
129
126
122
120
124
130
133
127
123
119
121
123
125
124
123
126
129
133
136
135
135
138
141
141
136
131
129
129
124
121
124
129
127
119
113
115
126
130
128
124
126
133
126
128
126
126
130
135
139
135
127
124
124
126
125
128
128
123
115
106
107
112
120
127
132
135
141
146
142
134
127
129
136
138
133
127
125
127
130
132
132
132
129
129
128
129
130
129
125
123
129
135
126
124
121
123
127
130
131
127
122
119
122
124
123
119
120
123
127
124
118
118
125
133
137
134
135
135
131
128
123
126
126
123
119
118
119
126
128
131
131
129
126
125
126
131
134
130
125
122
128
136
129
129
130
130
126
123
126
133
133
127
124
124
125
121
120
126
139
145
138
128
125
127
128
131
132
131
130
129
130
129
127
123
126
130
133
130
125
125
128
132
129
126
124
130
137
139
129
122
118
124
126
128
132
133
125
118
124
137
144
140
133
132
133
129
123
126
139
148
144
132
121
118
122
128
132
133
129
128
127
128
127
129
133
140
140
130
124
125
134
139
136
130
128
130
135
137
129
125
121
123
128
129
130
129
127
127
127
127
123
121
125
131
134
131
125
129
140
144
136
124
121
125
128
126
123
123
126
125
121
120
122
130
133
133
131
128
126
130
134
137
134
133
132
130
126
123
127
131
133
133
133
131
125
126
130
136
132
122
109
105
110
118
124
127
132
141
142
138
124
116
120
129
133
126
119
119
129
136
132
125
126
129
131
130
126
127
129
128
125
124
129
133
135
131
125
123
127
135
139
133
129
120
114
115
122
130
128
124
124
124
124
119
118
124
133
143
143
135
125
117
118
122
127
125
122
126
137
146
145
136
129
130
130
128
125
127
128
124
120
120
126
133
136
132
127
125
129
132
132
125
126
121
116
115
117
120
122
123
126
128
128
129
132
135
137
135
134
132
130
127
125
126
129
128
126
129
134
138
134
126
121
125
130
130
126
125
126
125
124
124
129
136
136
128
125
126
131
131
123
119
130
133
131
128
124
123
125
124
121
115
118
129
143
147
141
132
126
127
130
131
134
137
136
131
126
127
128
126
120
110
112
121
130
131
126
127
131
130
126
124
128
136
134
128
129
135
140
130
121
120
131
135
133
127
123
125
128
128
123
120
123
128
132
133
131
129
124
123
126
131
134
134
130
127
127
129
127
121
117
117
120
124
121
119
122
131
138
134
126
122
126
131
133
132
136
138
135
128
123
128
125
130
126
120
118
121
125
129
129
130
132
129
127
124
122
119
118
118
125
131
131
122
118
122
130
135
128
118
118
128
133
125
112
112
124
138
141
134
129
126
127
129
132
134
133
129
124
124
127
131
118
123
129
126
119
118
121
127
130
129
127
126
126
125
124
119
117
118
127
132
131
123
118
121
129
133
127
119
120
126
126
119
117
123
133
136
132
129
130
131
131
129
130
131
126
122
125
128
131
128
114
122
129
128
123
118
121
126
129
126
122
122
123
125
126
127
130
131
131
129
128
127
126
124
127
127
124
124
125
124
123
122
128
135
137
133
126
125
129
132
131
127
122
120
120
121
126
129
129
124
116
122
124
125
124
124
125
126
127
125
124
123
124
124
125
128
131
133
130
125
126
127
129
133
131
130
125
121
121
123
126
129
131
133
132
131
129
127
129
132
131
128
118
114
115
119
124
126
127
124
124
120
122
126
127
129
130
127
127
125
124
125
128
131
129
125
120
119
120
123
122
123
125
131
134
133
127
120
116
121
126
129
127
124
127
130
132
129
132
138
140
135
123
117
118
122
123
124
124
123
119
114
118
122
124
124
123
126
126
124
120
120
124
130
130
121
114
114
120
125
123
119
120
126
130
129
129
129
128
125
124
123
123
123
124
123
124
126
131
134
132
128
124
125
123
121
120
122
123
122
118
116
115
115
115
117
119
123
124
123
119
116
121
129
129
122
117
120
131
136
134
130
129
133
129
124
123
128
130
128
121
117
121
121
120
115
116
119
121
117
114
115
123
127
123
118
117
122
126
125
125
124
121
120
119
121
123
124
123
122
118
116
124
133
136
129
123
125
134
137
134
132
132
133
128
119
115
123
130
129
121
117
117
119
119
118
121
124
120
110
105
114
124
127
124
118
119
122
126
127
124
124
125
126
127
126
126
127
127
124
120
119
128
136
139
133
127
130
132
131
127
126
126
121
113
111
118
129
135
131
123
119
121
123
120
119
122
126
124
122
121
123
122
118
115
114
113
112
115
120
120
121
126
128
128
128
128
128
124
121
123
129
133
132
126
124
125
127
129
128
128
130
129
122
114
115
127
135
130
118
111
120
133
133
121
111
110
117
124
129
131
125
120
114
109
108
109
112
118
123
124
128
132
129
127
127
126
122
114
115
119
125
124
122
120
118
117
118
120
125
130
135
137
134
129
128
127
126
114
105
107
120
134
136
126
117
114
121
124
126
124
122
117
114
118
125
128
125
121
123
126
129
129
127
124
124
123
122
123
123
122
117
119
125
131
130
126
124
122
121
123
124
125
128
127
124
124
122
120
118
119
124
131
134
131
128
126
126
127
126
123
119
112
112
119
134
137
124
109
106
129
123
119
125
132
136
134
130
129
130
128
122
115
116
123
131
137
136
132
121
108
107
118
137
140
128
109
99
109
128
138
138
132
132
138
145
147
140
137
143
154
154
143
130
123
126
131
135
139
142
126
129
133
133
131
129
131
135
136
137
136
134
127
122
123
126
126
124
124
124
124
122
120
121
123
124
122
123
128
130
132
130
130
131
134
134
133
129
127
130
135
137
132
125
123
128
138
143
137
126
129
143
149
143
132
129
131
133
132
131
131
135
135
132
130
127
125
124
123
128
137
140
134
125
126
136
147
149
139
128
125
131
132
128
120
116
119
126
129
127
131
132
128
122
114
116
125
128
127
121
139
143
141
137
133
133
132
129
127
124
124
126
123
119
114
117
126
136
138
136
130
128
126
129
134
139
142
138
130
126
127
132
134
130
127
126
130
135
135
132
132
132
132
125
118
115
116
122
128
135
129
132
133
134
132
127
124
127
130
130
126
123
119
115
111
114
128
142
147
139
129
124
123
125
129
129
127
125
124
126
125
123
124
129
137
143
145
142
137
129
125
128
134
136
131
127
125
126
129
132
114
120
133
141
139
134
132
136
135
129
124
123
129
134
133
132
133
131
129
132
139
143
141
132
128
129
131
132
130
129
127
126
122
120
122
125
131
135
135
129
126
128
133
136
137
136
132
125
118
116
104
107
123
136
143
146
149
147
138
126
120
122
130
136
139
141
137
131
123
126
139
148
146
139
133
135
141
142
140
138
140
139
133
117
108
105
116
130
137
142
139
134
131
132
139
145
143
131
121
117
116
119
126
130
126
121
125
134
140
139
131
121
120
127
136
139
137
133
129
127
128
132
135
138
136
134
132
129
128
131
135
133
123
112
109
123
137
139
135
132
131
132
133
132
136
140
140
133
127
126
139
143
143
136
120
103
100
114
137
150
147
133
124
130
138
138
132
130
131
134
131
128
131
135
134
131
125
125
125
128
127
122
112
110
121
145
158
150
132
121
121
129
134
132
127
124
125
127
129
132
138
135
129
130
130
127
122
118
125
139
148
148
143
140
137
132
124
120
125
133
133
127
126
127
132
131
127
126
133
133
130
126
124
126
133
139
139
135
128
124
123
125
128
128
125
120
120
126
129
134
136
124
115
118
128
133
135
126
122
128
141
148
143
132
128
127
127
123
120
118
117
116
118
125
134
134
127
124
127
129
127
125
128
136
136
129
120
118
125
122
121
122
128
131
132
127
125
124
128
131
139
128
125
126
129
129
125
122
120
124
130
131
126
124
126
131
133
129
127
126
127
126
124
127
133
134
129
124
124
127
125
120
120
126
133
131
126
122
122
121
122
127
130
132
131
129
127
128
130
133
127
122
126
135
138
133
125
122
118
119
119
120
120
121
128
134
137
137
135
139
145
147
138
130
125
129
133
141
146
143
134
125
121
125
132
133
128
121
118
119
128
131
130
123
117
119
129
137
140
135
109
106
116
128
130
125
123
126
129
127
122
117
115
118
128
139
146
144
136
135
141
147
144
134
123
122
130
143
151
150
139
130
126
129
134
129
122
112
111
115
124
132
133
125
116
112
119
133
136
130
117
116
126
129
125
115
115
129
142
145
133
118
113
119
131
143
147
141
134
133
136
139
138
132
122
119
121
128
134
135
130
126
129
135
138
134
127
122
123
125
127
133
134
134
128
121
117
115
120
126
134
134
130
129
127
128
131
136
144
147
139
128
119
122
129
133
134
129
126
130
133
136
133
127
120
120
123
126
127
124
123
123
132
142
149
150
146
140
138
139
140
135
129
126
128
131
124
114
114
125
123
121
115
110
115
128
140
143
140
134
130
131
128
126
126
123
124
122
124
129
134
134
128
123
121
123
125
126
127
126
127
127
129
134
144
154
154
144
132
129
129
125
119
118
124
133
130
122
118
122
115
116
115
112
110
116
124
134
132
127
124
123
125
127
131
130
128
124
124
133
136
135
128
123
125
126
127
127
130
131
132
132
130
128
131
136
136
129
124
118
119
120
118
118
125
135
136
130
124
122
132
133
134
135
132
129
124
128
129
130
130
125
124
125
131
136
134
126
121
121
130
136
139
135
130
127
129
132
136
133
130
132
132
131
129
124
121
125
130
133
134
129
121
119
124
132
135
129
124
128
134
133
131
132
134
137
133
129
130
135
142
140
130
120
114
118
125
121
110
104
111
131
143
142
133
125
131
140
141
136
130
128
129
131
132
133
137
141
140
140
139
136
133
128
128
129
126
122
123
130
120
125
127
125
124
126
126
126
128
133
139
142
135
121
108
107
117
123
118
108
108
121
131
134
126
123
127
137
140
140
136
129
124
123
126
134
143
144
137
129
127
130
139
141
138
134
132
130
126
126
120
130
139
139
131
124
126
128
129
128
127
132
136
135
127
124
129
134
134
129
123
124
126
125
122
120
123
130
134
138
138
137
130
123
117
120
129
138
135
126
120
121
128
135
136
135
134
133
127
125
131
135
139
136
132
132
138
141
139
130
125
126
133
137
141
142
139
135
131
131
135
138
134
125
118
121
126
130
130
130
135
138
135
127
120
125
131
135
130
123
120
124
130
133
132
130
125
122
121
123
133
136
130
123
121
127
132
132
131
131
132
133
132
132
135
140
138
128
116
119
130
139
136
127
120
128
140
139
129
121
122
129
129
127
130
142
148
134
116
110
119
130
136
133
132
132
127
121
120
123
133
139
140
134
128
126
121
120
123
131
143
146
142
133
131
131
129
127
119
116
115
120
130
136
141
146
145
135
124
115
117
122
125
124
126
133
137
130
119
115
119
126
129
127
127
130
136
135
132
127
131
137
143
143
138
129
121
120
126
133
137
136
130
124
122
122
126
130
131
128
125
123
130
137
141
135
126
116
114
116
120
121
119
118
121
125
127
129
135
139
138
132
128
125
125
125
126
130
134
133
131
132
131
128
125
121
118
119
124
127
124
120
115
115
119
124
127
130
131
135
139
137
133
128
123
118
110
110
116
129
131
126
117
118
127
135
138
136
137
137
133
126
122
124
127
126
121
124
135
141
130
128
121
117
115
118
120
121
120
122
122
123
126
128
132
133
131
129
128
132
135
133
125
120
123
129
130
126
127
133
140
137
126
120
125
133
141
139
135
129
122
118
117
124
127
129
130
134
142
148
118
114
116
119
127
132
134
133
129
127
129
132
134
131
128
127
128
127
127
127
127
124
120
121
131
145
149
139
130
130
136
140
132
121
115
118
126
133
135
135
137
134
130
126
127
129
132
137
145
149
118
115
119
125
129
133
135
134
130
128
129
132
129
121
110
110
119
125
125
122
125
130
129
128
127
131
135
134
130
128
129
130
131
129
128
125
124
121
125
132
139
139
133
126
126
128
132
134
137
137
130
132
131
126
122
118
116
118
118
119
125
130
127
115
105
109
121
129
126
120
122
129
132
127
121
114
117
126
130
128
124
121
127
140
146
142
127
121
121
123
124
124
121
123
129
137
136
132
125
124
128
129
129
124
122
115
113
115
118
124
129
133
132
126
121
125
133
139
138
132
128
126
124
123
120
118
121
127
131
127
120
119
127
136
140
134
127
128
134
136
133
128
126
129
135
139
139
134
129
127
116
112
114
120
126
131
132
133
128
127
129
132
134
134
131
129
132
135
137
135
133
127
122
121
124
128
130
126
125
124
125
125
126
128
128
126
128
131
137
140
136
130
130
133
137
137
136
138
137
133
119
115
114
121
131
140
144
139
131
123
118
121
129
132
129
123
120
121
122
123
124
126
125
124
125
131
131
127
122
124
129
130
125
123
124
127
129
127
123
121
116
115
118
127
132
134
133
136
136
130
129
123
122
126
132
138
141
139
130
123
118
118
124
127
127
123
122
123
124
123
125
127
127
124
121
128
136
141
136
131
127
123
118
118
121
127
127
122
115
109
112
116
120
126
126
126
130
132
131
123
127
125
127
130
132
131
130
127
125
125
125
128
131
130
128
125
125
124
125
127
134
137
133
124
121
128
140
144
135
123
119
120
121
121
122
125
129
127
120
116
120
132
134
127
120
123
132
136
131
121
125
124
127
126
124
122
121
120
122
125
130
130
134
131
130
126
126
123
123
127
134
138
134
125
122
126
131
132
120
113
112
121
125
123
121
125
132
134
128
122
127
137
136
127
116
121
133
140
134
122
131
126
119
114
117
122
125
125
125
128
127
126
124
128
135
138
140
136
133
131
130
129
127
123
123
125
129
130
127
125
122
124
125
119
118
124
132
135
132
128
129
131
131
129
125
126
127
129
129
126
137
136
126
116
117
126
135
139
136
130
123
120
121
128
138
142
143
141
140
134
125
117
117
123
132
135
133
131
132
136
136
132
125
122
123
127
132
132
131
128
125
126
130
135
138
134
127
122
123
126
127
129
132
130
128
129
135
140
139
133
128
123
123
126
128
130
130
134
140
141
133
122
118
122
128
128
123
118
117
124
127
128
128
130
133
137
133
130
127
123
120
124
130
134
136
134
130
128
127
124
120
121
124
127
129
127
130
130
131
131
129
125
124
125
126
127
127
130
134
138
140
137
132
123
119
116
118
116
112
109
111
122
131
135
137
135
130
127
125
123
121
120
119
121
120
121
124
127
126
121
130
129
125
121
120
124
127
126
125
122
122
124
126
127
131
136
136
130
122
123
127
136
139
132
123
121
126
128
121
111
112
126
138
143
138
130
126
123
124
126
124
120
118
119
121
121
123
126
125
121
129
130
128
123
121
122
125
124
123
123
125
126
128
127
127
128
130
126
120
114
118
126
133
131
123
120
126
127
124
123
126
129
134
135
134
128
127
123
125
129
133
132
126
129
137
141
139
132
127
124
118
113
116
120
122
123
121
122
123
126
129
128
125
123
119
119
118
119
122
126
124
123
123
121
119
115
114
118
124
127
128
127
122
120
122
126
126
123
125
135
141
139
132
129
136
140
138
129
122
121
121
112
109
114
122
127
126
124
123
124
124
120
121
126
133
132
126
118
121
128
129
121
119
120
124
125
120
118
117
120
124
125
124
122
120
119
119
119
120
125
129
133
129
126
122
119
117
117
117
120
124
123
120
120
125
129
129
126
123
120
116
113
119
130
142
140
130
122
122
126
128
127
127
129
131
135
131
124
116
114
119
123
126
123
122
120
122
122
118
115
118
126
129
127
120
113
111
114
116
120
121
123
124
125
126
128
128
127
124
120
117
117
120
121
122
121
121
123
126
126
127
128
128
124
120
122
128
130
129
123
120
121
122
122
123
123
125
124
121
120
121
124
127
123
118
118
117
116
116
116
118
116
116
119
122
127
132
133
128
125
126
128
124
119
108
109
118
127
129
126
122
122
122
118
111
113
124
133
132
127
119
120
124
129
126
127
126
124
122
123
124
121
116
112
114
119
125
126
120
117
123
128
130
125
123
125
130
129
126
124
126
128
125
122
120
120
125
127
129
128
128
129
124
116
110
113
125
130
124
114
111
119
129
135
135
131
127
126
124
122
118
116
112
107
109
117
125
127
123
121
124
132
136
130
123
121
123
126
127
125
124
121
122
124
123
123
125
125
122
121
123
124
120
114
110
116
125
130
125
117
115
122
129
133
130
128
126
126
127
126
123
120
111
105
105
114
120
120
116
117
136
133
131
130
129
125
125
128
132
134
133
129
126
125
124
123
126
134
143
137
123
110
111
125
135
131
120
118
122
132
137
133
123
114
116
129
138
145
143
143
140
135
128
123
122
128
130
130
134
141
136
146
149
143
129
122
129
140
144
137
130
128
129
127
125
121
118
123
133
137
137
133
129
131
133
130
125
124
126
128
127
126
128
129
129
129
133
140
147
146
137
127
123
126
135
142
143
135
125
121
137
144
144
139
132
131
136
142
141
132
125
123
126
128
128
130
132
134
133
133
136
136
132
130
128
131
134
132
128
123
125
135
144
142
133
123
123
133
137
131
123
121
128
140
145
141
128
119
119
117
140
135
131
133
136
138
135
129
130
131
133
130
129
128
129
134
141
138
133
127
127
131
133
132
130
133
131
127
119
119
127
138
143
134
123
113
122
134
137
128
119
120
132
142
142
130
118
115
123
135
140
138
132
131
128
126
125
127
134
141
141
138
134
132
130
129
130
129
127
126
130
137
137
133
130
132
132
126
121
119
126
135
134
127
120
117
125
137
139
131
127
129
131
130
129
130
133
137
136
140
135
138
140
133
120
115
120
133
139
139
136
134
133
133
131
132
133
129
121
123
135
142
139
133
129
129
131
127
126
128
134
138
134
128
126
122
123
129
136
142
142
136
128
126
129
138
143
141
136
135
122
135
142
137
128
124
132
140
139
135
131
134
134
133
131
135
137
133
123
121
130
139
138
134
128
124
121
122
130
138
140
133
126
127
130
132
124
124
130
140
139
133
125
128
136
141
136
128
127
132
124
137
147
143
130
123
127
137
140
142
140
138
135
135
135
132
130
125
126
127
131
133
134
134
129
124
118
118
122
128
127
122
119
124
130
137
135
127
121
118
119
121
127
130
132
130
127
125
126
129
134
141
146
137
124
112
111
122
136
144
142
135
132
135
140
135
125
121
127
137
138
134
129
126
127
127
126
123
122
120
124
126
129
125
126
134
135
127
118
112
119
131
136
133
128
125
128
129
126
125
136
132
128
127
127
123
124
127
134
139
133
121
114
119
128
131
125
121
127
134
136
130
124
124
127
129
127
126
132
135
133
131
129
125
122
118
114
118
124
128
134
138
137
134
133
131
129
126
123
121
138
134
128
127
127
130
139
150
152
144
132
118
105
105
113
123
126
123
119
119
120
122
127
134
137
131
122
120
131
139
135
125
120
122
120
115
110
120
132
137
128
119
117
125
133
135
128
122
120
121
138
136
136
135
132
131
134
140
143
141
132
125
120
120
124
129
129
124
117
115
118
124
133
138
138
132
123
124
136
144
138
127
122
127
133
129
129
136
144
138
125
115
112
121
128
130
129
127
124
123
129
125
127
134
138
136
131
125
125
128
132
134
133
132
132
137
142
138
132
126
123
127
134
137
139
133
130
140
153
159
151
140
136
141
142
135
128
127
131
133
129
127
127
124
120
120
130
140
138
123
124
120
125
131
138
137
132
133
132
131
132
134
133
131
129
132
138
141
137
131
124
122
127
135
139
135
132
139
151
159
150
135
130
131
131
125
115
112
116
121
123
127
130
128
124
123
134
147
145
127
120
122
130
136
135
130
130
131
134
133
132
131
132
132
129
120
117
120
127
131
129
125
124
127
132
132
131
131
136
138
130
121
117
122
129
129
127
129
129
129
127
125
124
126
126
131
138
142
140
135
117
114
116
123
133
138
135
127
127
130
130
128
122
123
129
130
128
123
125
131
137
135
126
117
120
128
135
138
134
126
121
119
123
134
145
152
146
136
132
136
140
139
126
119
124
132
136
130
124
127
124
113
101
105
119
136
142
137
132
133
135
129
121
120
128
141
145
137
126
128
134
135
130
122
120
128
139
142
137
129
127
130
132
133
140
143
141
128
120
126
137
140
130
121
126
136
138
126
116
112
137
129
118
111
113
118
124
130
134
135
134
129
123
123
129
133
133
127
123
125
132
135
134
131
126
128
132
133
131
128
129
132
133
129
123
124
129
133
129
127
126
128
130
131
136
142
139
130
120
117
139
134
130
128
124
120
113
115
122
128
130
126
122
120
122
125
126
125
125
129
136
142
143
137
130
126
123
125
127
126
126
128
131
133
133
135
141
144
142
132
128
128
132
132
131
131
128
126
128
137
133
128
123
125
130
132
129
125
125
130
134
130
122
115
116
125
135
138
135
133
137
142
144
140
133
127
128
132
134
134
128
124
122
125
137
148
147
142
131
125
127
134
137
134
126
120
120
125
128
139
127
125
120
121
125
129
133
135
137
138
140
135
124
117
114
119
128
134
133
131
131
135
140
143
143
142
141
142
145
145
136
122
110
110
121
134
143
139
128
121
121
130
137
137
135
133
130
127
125
125
133
130
127
130
130
128
129
133
138
136
133
127
123
119
118
120
123
126
128
129
126
125
126
133
139
137
130
127
130
134
134
133
125
119
118
120
128
134
131
120
111
110
120
131
136
134
128
123
121
125
136
134
133
135
133
129
130
131
134
134
130
125
123
124
131
136
137
133
129
128
127
127
123
119
119
119
114
112
115
122
130
136
136
130
125
125
129
130
124
119
114
118
123
129
129
125
118
114
118
127
129
132
131
127
124
124
121
125
128
134
139
137
133
130
134
139
141
135
129
125
128
130
130
126
124
125
126
123
120
121
125
126
122
119
122
131
135
129
119
118
127
136
137
130
125
126
126
124
121
123
129
130
131
126
122
122
121
122
126
131
137
137
130
125
123
126
129
131
130
123
119
120
128
141
146
146
138
130
122
120
119
122
121
119
119
124
130
129
124
123
128
133
133
128
124
125
130
132
124
120
133
137
133
127
125
125
128
131
129
128
127
127
125
121
119
120
125
128
129
122
116
115
125
138
146
143
133
126
123
120
120
123
129
133
132
128
126
128
131
132
128
129
130
130
127
122
120
120
122
121
135
138
132
120
112
115
126
132
131
125
123
122
124
125
128
130
128
126
125
126
131
135
133
134
134
128
119
111
111
117
122
124
123
130
137
141
140
135
131
126
123
126
130
133
129
121
115
119
126
127
130
128
121
113
109
112
118
120
121
122
122
124
126
129
133
136
134
130
129
135
145
149
142
133
129
126
118
105
103
115
125
128
122
116
120
132
142
145
135
126
119
119
123
127
127
124
126
130
131
132
119
115
119
126
128
125
121
122
124
128
130
130
130
129
127
127
130
133
135
136
138
135
127
121
123
128
128
122
117
120
131
133
128
121
114
117
125
135
139
139
136
131
128
126
126
128
130
131
130
129
123
126
133
139
138
134
130
133
133
131
131
130
130
127
121
118
123
126
126
122
120
120
119
118
117
119
126
130
132
128
125
125
128
130
126
121
122
125
130
137
140
138
133
128
127
130
132
131
127
123
135
139
140
134
128
126
126
125
122
119
122
127
129
127
122
121
125
127
124
119
118
120
122
118
111
108
116
129
132
127
119
117
123
127
127
126
128
129
128
125
123
123
119
116
119
129
136
135
130
125
129
131
129
125
126
127
125
117
115
118
125
131
131
128
125
123
124
126
132
135
138
135
128
119
111
112
121
135
142
131
119
116
121
128
130
132
132
135
131
124
120
118
116
116
122
132
140
140
135
128
115
116
121
127
135
136
132
130
131
135
136
134
132
129
121
111
107
114
131
145
148
138
127
123
126
128
131
138
143
139
128
120
119
127
134
133
130
131
131
131
128
125
126
134
140
143
140
137
132
127
115
115
120
128
133
136
137
137
136
134
129
130
133
130
120
106
104
118
134
140
137
128
126
131
139
135
127
118
121
133
134
123
115
113
120
124
126
125
125
129
126
123
126
135
139
137
128
126
128
125
119
118
122
126
130
132
134
132
128
125
125
133
136
133
121
115
117
125
134
137
137
136
131
130
131
131
125
116
115
122
127
122
113
110
117
124
126
120
116
120
124
125
124
126
124
122
123
125
130
127
124
122
124
128
129
126
125
124
124
128
133
136
132
123
117
118
122
123
122
127
134
135
128
120
121
128
129
123
116
115
117
118
114
112
118
126
129
125
119
118
123
130
133
128
122
123
131
134
130
124
126
125
123
125
124
121
118
118
123
129
134
128
117
110
113
119
127
127
126
127
128
125
117
113
118
127
129
127
121
116
117
120
119
116
115
120
127
132
130
124
125
129
133
132
129
129
131
131
125
118
130
126
119
117
119
123
123
123
122
125
125
122
117
119
126
134
140
140
138
134
127
123
119
120
119
120
128
130
131
128
126
127
126
121
114
110
119
130
134
135
129
127
128
130
131
129
125
118
115
115
135
136
130
124
126
132
134
129
122
120
117
118
122
130
139
140
137
132
125
119
117
122
131
132
122
115
120
130
137
135
130
128
128
128
122
114
116
124
129
133
131
128
129
133
136
134
126
118
115
118
134
136
137
135
131
129
125
123
122
123
121
118
118
122
124
124
121
118
120
119
121
126
133
133
124
116
118
127
134
131
127
125
127
130
129
126
122
122
123
128
130
132
133
136
136
133
128
126
124
121
128
124
125
128
128
125
119
119
120
125
129
126
122
119
116
113
110
115
122
132
135
134
134
130
124
121
127
131
131
127
125
126
129
133
132
129
123
120
121
125
128
128
129
128
126
125
125
126
125
119
125
123
121
118
121
125
125
121
119
122
124
124
125
125
126
127
127
125
123
123
127
134
137
132
123
122
127
133
132
129
128
132
138
139
133
125
118
116
120
125
125
124
125
125
126
124
125
125
125
122
119
126
126
120
118
120
122
121
121
122
121
119
117
119
124
135
142
138
126
118
122
134
143
134
119
110
116
127
131
131
130
132
131
128
123
119
115
112
117
127
133
131
128
128
133
133
130
127
127
128
118
119
121
119
115
114
117
120
122
124
128
126
121
116
120
128
133
134
131
130
131
132
131
123
116
111
113
120
127
129
127
123
118
118
120
120
117
111
114
126
137
134
127
125
127
133
133
128
126
127
124
117
114
115
119
126
124
120
118
120
125
125
122
120
124
130
130
124
124
126
123
114
108
112
122
129
128
123
118
119
124
123
125
127
129
125
121
115
115
123
129
130
126
123
125
130
130
127
122
122
123
121
119
119
125
129
126
118
113
116
119
121
121
123
131
134
129
123
121
123
122
118
119
124
134
142
137
127
118
119
126
130
133
132
132
128
126
119
116
119
124
126
126
126
126
126
124
121
119
119
121
124
125
126
127
126
122
118
117
118
120
121
121
121
122
123
125
124
124
126
127
129
130
131
132
131
129
128
128
130
129
126
121
120
123
128
127
121
116
116
120
125
129
131
130
125
121
118
118
118
126
129
129
127
125
124
125
126
122
120
118
118
120
118
118
118
123
126
126
122
115
113
115
118
117
119
123
129
132
132
127
120
118
120
124
129
128
123
118
116
119
124
131
132
131
124
122
123
120
118
132
137
133
127
122
122
128
129
123
118
116
118
122
123
121
123
126
128
127
120
116
116
114
111
111
114
124
130
128
124
122
120
122
128
132
133
130
127
123
120
120
124
128
128
123
121
119
122
120
118
125
130
128
122
119
121
127
127
124
120
123
129
131
128
123
122
125
127
125
119
122
126
125
117
111
113
122
127
126
122
121
123
125
126
125
125
126
126
125
122
121
123
125
125
121
119
119
120
118
118
129
133
142
141
132
120
114
118
128
135
145
146
145
140
134
127
127
133
137
136
130
124
125
133
135
131
127
125
127
124
118
118
122
123
120
120
122
123
126
125
124
126
130
131
133
132
125
117
120
129
131
139
145
141
127
114
116
128
131
126
125
128
137
143
137
126
119
121
132
136
129
122
123
135
146
143
134
124
122
121
121
122
128
130
131
132
137
143
142
134
125
122
130
139
145
139
126
117
120
128
141
139
138
131
129
132
140
144
138
126
112
112
121
131
135
129
130
134
139
138
129
119
114
122
133
138
137
132
132
132
132
133
133
140
143
140
138
139
139
131
123
122
132
146
150
141
128
125
131
134
145
137
128
132
139
146
143
137
132
131
132
131
134
134
135
137
140
138
132
129
128
129
129
126
128
130
130
130
132
134
136
135
131
126
124
123
128
135
136
127
119
120
131
145
148
137
129
125
130
133
144
139
136
135
137
135
129
127
128
131
136
142
148
150
147
141
132
123
112
115
127
135
134
129
127
129
129
126
124
129
138
144
139
126
116
114
125
134
133
125
120
123
129
131
132
131
128
127
126
130
142
143
142
137
126
119
119
125
127
128
128
130
133
134
134
134
130
118
110
114
124
126
118
114
118
125
125
121
119
125
133
137
139
138
137
132
125
121
122
125
128
128
128
128
127
125
124
128
134
140
143
145
144
138
128
122
125
127
124
123
126
131
129
119
113
113
119
121
120
123
130
131
126
122
123
120
114
114
123
128
120
111
114
135
152
152
134
121
123
132
135
130
126
127
127
123
119
121
133
141
137
143
143
138
134
138
141
134
121
112
122
137
138
128
113
109
115
123
129
136
139
139
138
135
130
125
124
127
133
129
120
117
123
136
143
136
127
120
125
132
133
130
127
129
129
126
124
125
129
132
125
129
130
127
126
134
141
137
125
115
117
125
132
131
133
132
129
132
135
138
135
131
127
126
127
130
139
142
135
129
126
137
147
144
128
112
104
108
116
125
131
134
135
131
127
129
132
132
127
120
128
130
129
125
119
117
127
139
139
130
117
107
109
125
143
149
142
133
128
131
130
125
123
123
127
127
126
127
130
131
131
134
136
132
123
113
108
109
118
127
135
138
136
132
128
128
129
126
121
117
133
138
140
136
125
119
129
148
155
142
120
108
109
124
139
142
135
125
122
125
130
131
133
135
132
125
113
112
123
134
136
133
128
125
123
124
125
132
136
135
130
128
128
131
133
127
124
122
124
134
136
135
136
135
128
127
132
145
146
138
131
132
137
138
135
128
124
123
120
125
129
133
134
135
133
127
120
122
131
137
140
141
139
137
133
130
133
142
142
130
115
113
124
134
135
128
126
130
135
139
137
132
123
121
127
130
131
128
130
135
141
146
145
137
132
132
135
134
131
123
118
117
123
129
135
131
127
128
133
136
136
136
138
141
138
130
126
130
132
125
116
118
127
135
131
124
131
141
141
127
136
132
130
131
135
133
134
135
136
141
142
142
137
133
130
130
133
136
134
128
117
115
123
136
144
135
120
117
123
132
129
121
120
126
130
128
128
132
136
135
129
125
129
130
125
127
139
150
146
127
118
118
127
139
144
141
137
137
137
135
137
139
141
141
133
123
116
119
125
130
130
129
133
140
144
136
122
118
122
129
125
117
111
114
120
127
133
137
138
136
130
127
123
120
122
131
145
151
146
138
120
113
117
127
138
139
132
120
112
115
126
134
135
133
130
127
126
122
124
127
132
134
133
131
133
137
138
136
129
124
122
121
121
120
122
124
120
113
110
118
128
132
126
118
117
124
135
139
137
135
145
141
132
130
135
136
128
119
116
124
131
132
130
127
129
136
139
132
124
125
131
135
132
125
126
136
146
143
131
121
122
129
134
130
121
115
111
109
112
121
135
140
136
127
119
121
122
122
124
126
150
152
149
144
135
131
125
130
138
146
147
139
131
129
130
131
127
125
123
127
131
132
128
123
127
133
136
137
130
121
119
126
130
126
116
115
126
138
144
141
135
134
134
132
127
123
121
120
120
122
130
123
126
131
132
124
116
118
129
141
139
130
127
128
128
128
125
127
133
133
127
116
113
121
131
136
132
123
116
111
115
121
126
128
127
126
135
144
143
133
125
125
131
133
132
134
133
131
127
122
125
116
117
122
128
128
123
121
124
128
129
127
125
127
131
131
132
136
140
136
126
113
110
122
137
142
132
116
106
108
117
124
132
135
137
136
130
124
121
120
124
129
131
131
132
139
143
141
128
121
136
128
121
121
124
130
132
136
138
138
136
133
135
137
135
130
127
124
128
133
130
123
118
124
135
142
136
127
122
123
120
122
122
126
130
129
124
120
120
122
127
129
126
127
131
137
139
132
125
119
142
130
124
122
125
128
129
132
137
138
135
133
135
137
135
131
124
120
121
125
126
124
122
129
136
140
136
135
133
126
118
112
114
124
131
130
125
123
123
122
118
117
121
126
132
136
133
128
125
129
139
134
130
128
126
124
122
124
126
127
126
125
125
126
128
130
129
128
128
127
125
123
124
130
138
139
135
129
127
125
117
114
116
125
135
136
131
124
121
121
126
127
128
128
128
128
128
128
128
129
131
131
132
127
122
119
120
123
125
124
122
121
121
122
125
126
129
131
134
137
136
131
127
127
131
132
128
125
125
126
124
119
116
118
124
131
131
128
126
131
139
143
138
128
122
123
124
126
125
125
135
127
117
111
111
118
124
128
127
123
118
116
117
120
123
126
127
130
134
138
137
133
128
126
126
124
125
127
130
128
122
120
120
121
122
123
127
129
129
130
130
132
134
132
127
123
122
122
122
122
138
125
114
108
110
119
127
129
127
125
125
128
132
131
130
125
123
124
124
123
121
123
127
129
131
131
131
129
130
124
119
122
132
140
138
133
128
127
129
127
124
124
129
133
134
129
124
120
119
119
134
132
128
123
120
124
131
136
134
129
130
135
139
140
136
130
124
115
110
109
116
124
130
131
132
130
128
120
115
115
119
126
130
136
136
134
130
131
129
127
125
126
127
132
131
131
133
130
123
118
129
129
129
127
127
129
134
137
134
130
127
126
126
129
132
133
125
118
115
119
127
134
134
130
128
127
122
117
113
119
126
130
126
121
118
121
129
133
132
126
121
121
122
126
126
130
132
131
124
116
125
125
125
130
131
127
122
123
127
131
132
130
128
128
124
123
122
123
128
134
136
133
127
124
121
121
122
122
128
130
129
128
127
127
125
124
127
132
133
127
120
116
118
124
128
133
129
118
112
113
128
133
137
137
129
122
120
123
129
131
133
133
132
134
130
126
123
124
129
131
128
123
120
115
112
111
114
125
132
131
124
121
127
131
130
127
127
135
138
137
132
129
130
131
138
137
133
125
119
119
136
142
145
137
129
125
128
132
131
126
122
123
129
133
138
141
140
137
132
127
121
119
119
117
114
112
118
127
130
124
120
118
119
113
108
115
130
140
141
134
131
133
134
130
127
133
136
136
134
133
135
139
138
133
128
128
129
128
124
121
120
121
124
128
132
133
132
130
129
129
128
129
131
130
124
122
122
128
129
122
118
118
120
118
117
123
133
136
128
121
119
122
121
116
114
123
133
135
132
128
130
134
133
131
128
126
127
126
126
124
123
123
125
125
118
111
108
114
126
135
136
135
135
136
134
125
119
121
128
130
125
120
122
130
135
136
133
130
127
125
123
124
123
121
123
125
127
124
119
113
127
129
130
129
125
124
126
130
128
122
119
121
125
126
120
113
113
126
137
143
137
131
130
135
140
131
120
114
125
135
136
128
123
125
131
132
130
126
128
131
130
129
131
134
133
125
118
116
119
123
127
123
122
123
123
124
126
126
123
120
119
121
126
125
124
126
129
133
135
136
134
128
126
130
137
132
123
111
112
125
138
133
124
123
130
135
130
119
114
118
127
132
133
130
123
117
116
123
129
133
127
121
123
127
129
125
122
120
122
126
132
133
126
122
122
127
128
125
121
122
125
123
118
119
127
131
126
115
109
118
128
129
122
122
130
136
131
124
117
119
127
133
135
129
123
123
128
131
130
126
128
125
126
130
129
124
121
122
125
130
133
130
125
120
122
125
130
130
129
129
126
116
108
111
122
131
129
121
121
126
128
126
121
116
117
120
128
131
133
133
130
131
133
136
138
139
130
120
115
117
129
129
127
121
120
124
126
125
124
122
124
125
124
122
124
126
130
134
138
137
130
123
119
120
120
119
120
122
127
130
128
124
123
119
116
117
124
128
130
129
126
124
127
133
142
139
126
110
108
118
130
133
129
123
122
126
129
126
120
120
122
125
126
124
122
122
123
121
119
117
121
129
140
133
117
98
100
119
128
128
120
120
123
129
131
129
125
124
122
125
127
126
127
129
131
131
126
120
117
121
128
135
140
137
128
121
115
113
115
122
124
124
124
122
123
123
122
119
118
113
116
127
140
136
120
104
110
125
138
132
125
124
128
135
136
128
122
120
122
129
135
135
132
129
126
126
126
125
123
123
126
128
133
133
128
120
110
108
114
124
132
136
136
132
123
114
110
116
122
124
120
119
124
129
125
123
127
135
141
137
132
127
125
126
126
123
118
116
118
123
127
130
131
132
129
125
124
124
126
129
125
122
121
124
129
129
123
117
117
124
132
138
138
133
123
112
108
114
123
127
123
118
121
126
125
122
123
128
133
135
132
126
121
118
120
119
115
112
116
122
126
127
128
127
126
123
121
122
126
133
122
124
127
127
130
129
123
120
120
123
121
120
120
121
124
127
130
133
134
130
126
129
130
129
123
118
116
125
130
131
130
128
126
124
121
118
112
110
117
130
136
133
127
125
123
121
118
120
126
131
120
125
127
124
118
116
120
124
124
123
122
121
119
118
122
129
135
135
134
133
132
130
129
124
122
123
126
128
129
129
127
126
126
127
127
124
118
114
117
125
127
128
124
124
126
125
124
125
128
130
120
122
120
116
114
117
124
124
121
122
125
127
123
116
117
121
126
125
125
125
123
116
113
115
124
131
132
128
129
129
125
121
121
126
132
132
127
120
116
112
109
110
113
120
123
127
130
130
129
126
122
120
118
117
121
126
126
121
117
120
123
123
119
116
118
123
126
124
124
125
123
117
116
121
129
132
129
127
129
130
126
120
119
125
133
133
127
120
116
116
116
112
113
116
122
123
125
127
126
122
121
121
124
127
128
126
122
119
119
122
122
121
121
125
130
131
128
125
126
127
126
125
127
128
130
129
124
127
131
132
127
119
117
122
130
130
124
117
115
119
123
125
128
130
129
121
114
115
122
125
122
128
133
134
129
121
116
118
122
123
120
121
122
128
133
132
129
126
123
119
117
117
122
127
127
125
125
128
130
129
124
118
118
122
127
127
123
121
120
119
119
121
131
139
134
122
111
114
121
126
128
131
133
129
124
119
118
125
125
122
117
116
120
123
124
125
125
124
120
116
113
114
117
122
126
127
126
126
124
121
119
120
118
123
126
125
123
123
124
121
118
117
123
130
132
126
120
118
118
115
129
128
124
118
117
120
128
134
132
124
117
116
120
124
122
122
122
124
126
121
119
117
120
121
124
125
123
119
120
125
126
123
119
121
126
128
126
121
120
118
115
115
121
127
131
129
124
120
119
119
124
123
128
137
138
135
126
121
124
127
135
138
138
137
141
141
139
132
122
118
122
133
140
139
130
115
111
120
128
124
117
115
123
130
131
128
122
119
119
118
119
123
131
140
143
139
129
123
123
128
119
116
123
131
131
125
122
122
125
126
128
135
142
146
143
136
124
117
116
121
128
131
135
139
143
137
124
119
122
130
137
135
132
128
127
126
123
123
122
120
122
128
138
141
141
134
125
119
125
133
136
137
139
134
130
128
130
131
127
123
119
127
138
145
142
129
121
122
131
136
135
127
121
126
140
144
140
134
136
142
141
133
124
125
131
136
131
127
124
124
128
133
139
139
133
125
123
127
135
141
140
146
142
137
133
132
130
130
127
125
122
126
134
137
134
128
130
137
142
141
134
124
117
121
131
135
132
132
136
143
140
128
118
122
133
140
141
137
134
129
128
130
132
134
132
128
128
130
133
132
124
127
133
138
138
135
130
129
127
124
123
128
135
139
137
134
134
134
132
132
131
128
119
115
118
128
127
125
129
135
141
135
126
123
129
138
144
144
138
130
125
125
129
133
134
131
126
125
126
127
112
116
131
143
145
140
134
131
128
125
126
129
132
137
141
140
133
122
118
122
130
128
120
114
118
126
130
129
131
135
137
133
127
127
133
138
141
139
134
127
122
125
133
142
136
123
112
117
133
139
121
119
127
137
145
145
139
131
125
124
127
133
133
131
126
123
123
120
124
131
139
140
139
138
137
132
128
129
134
135
128
120
124
134
145
144
137
132
130
127
124
128
136
144
138
125
117
121
134
138
122
121
122
125
134
147
148
135
117
112
123
136
137
125
113
114
126
140
149
148
142
139
141
145
143
136
132
137
138
132
123
120
130
138
141
134
127
129
133
136
133
129
130
134
136
134
133
133
133
131
122
123
123
121
125
136
144
139
123
115
122
134
136
129
125
131
141
150
150
143
133
130
129
128
128
131
139
147
143
131
122
124
132
135
126
115
116
128
137
140
133
128
123
124
126
130
133
133
131
131
127
136
137
131
121
119
126
132
131
130
129
133
140
145
148
146
140
132
128
127
132
133
133
131
127
126
128
131
130
127
127
131
131
133
126
125
128
134
136
135
132
133
133
132
129
123
119
119
127
136
131
140
148
147
134
120
119
129
133
134
130
130
137
146
149
143
133
126
124
127
132
134
134
133
130
124
117
113
114
122
133
142
142
137
135
138
145
147
139
130
127
132
142
145
138
125
117
119
130
140
131
132
135
138
134
127
127
129
133
132
130
129
133
134
128
123
121
126
133
134
133
130
122
118
120
123
124
121
120
120
131
139
144
139
132
133
144
148
139
122
114
119
133
142
135
125
122
129
135
135
136
128
119
116
118
123
125
127
130
133
134
135
134
127
118
113
118
128
133
137
136
130
122
117
120
126
129
126
119
118
117
122
129
133
133
132
132
132
126
114
109
116
125
128
123
122
125
131
130
127
128
123
120
121
122
122
123
126
133
137
140
138
135
131
129
127
126
131
134
138
137
133
134
137
138
133
122
117
119
119
118
118
125
133
138
136
133
131
127
124
126
129
130
126
122
124
127
129
126
124
117
116
122
131
135
132
131
135
141
144
141
137
134
133
132
128
125
128
131
133
133
134
138
146
145
135
121
119
122
129
132
133
134
135
137
136
134
132
128
127
129
135
135
130
126
128
131
132
130
126
126
121
121
128
131
128
127
125
128
133
136
134
131
127
125
120
122
125
124
122
127
131
135
142
140
138
133
130
124
123
128
133
136
136
134
126
120
114
110
116
127
135
140
136
128
123
125
132
137
134
147
152
148
140
131
125
124
123
127
129
133
133
132
126
118
117
120
123
123
122
128
135
138
139
136
138
142
136
123
113
116
127
136
139
134
127
118
113
113
118
127
137
143
139
129
116
114
124
136
145
138
150
152
148
139
135
133
138
144
143
139
134
131
130
125
121
121
126
132
133
129
126
127
128
133
134
134
135
131
126
120
122
127
135
133
129
129
133
134
128
123
124
130
131
128
121
117
122
130
138
125
121
122
128
136
137
134
134
139
140
135
130
129
133
133
131
128
133
137
131
113
100
102
119
134
137
136
135
136
135
128
124
123
125
127
126
128
129
125
119
112
113
121
129
133
136
136
131
125
113
127
118
117
125
135
136
132
125
125
128
127
127
130
136
137
129
125
123
123
120
109
97
98
118
137
149
140
126
117
118
124
128
131
132
128
123
118
118
120
121
124
124
123
128
135
144
146
135
120
105
133
129
130
133
134
132
131
133
133
128
125
126
134
141
141
131
118
109
112
123
129
125
121
121
129
130
125
114
105
105
112
121
131
136
136
128
123
125
132
138
136
127
122
124
133
144
146
135
122
116
134
133
133
134
129
126
125
128
127
124
122
125
134
142
145
134
125
117
120
128
137
139
135
132
132
129
126
124
123
120
114
112
120
135
147
146
137
133
136
139
134
130
124
126
133
140
140
132
121
115
135
139
140
135
128
122
116
113
112
113
117
126
133
137
136
131
128
126
127
128
130
131
132
139
147
147
144
139
134
127
118
113
118
134
147
149
138
131
130
132
133
130
125
125
125
132
133
128
118
110
136
143
143
137
126
123
123
123
122
118
120
127
130
132
130
128
127
127
129
134
136
132
128
126
134
138
140
135
130
126
120
118
123
133
137
135
130
130
132
131
127
123
124
123
123
124
122
125
122
123
134
131
127
127
126
127
129
131
130
125
124
127
129
130
130
128
127
128
132
139
147
141
129
121
119
123
128
131
131
129
124
125
130
137
138
136
130
132
132
128
121
120
127
138
142
134
121
119
123
129
128
123
121
125
128
127
128
127
125
124
124
128
130
129
125
121
121
123
127
131
136
136
129
126
125
127
128
129
130
132
130
129
132
136
138
137
134
131
129
126
122
122
127
137
147
148
137
122
115
118
124
125
132
136
132
130
129
130
128
126
125
129
130
129
124
119
122
121
121
119
120
124
128
127
124
127
128
129
130
127
130
133
131
127
125
127
132
133
133
135
133
127
125
127
137
149
157
147
128
115
131
130
131
136
136
137
136
137
134
131
128
127
127
130
133
135
135
132
128
123
122
123
123
120
122
125
130
133
134
132
129
130
129
126
125
126
131
134
136
135
130
127
126
130
135
142
144
139
127
117
130
126
124
125
130
136
134
128
128
131
132
129
128
130
134
134
130
128
130
134
132
128
123
125
128
128
130
134
140
136
128
123
127
133
140
138
132
132
128
122
116
115
120
127
132
134
126
116
109
117
119
120
123
124
125
125
125
125
127
131
135
137
137
137
135
128
121
119
127
134
137
133
131
130
131
128
123
127
132
134
128
123
129
135
138
132
131
133
131
124
115
112
115
121
129
133
132
124
122
124
120
125
126
123
120
122
128
134
134
133
132
131
132
135
137
135
131
127
126
124
125
129
136
140
136
131
127
128
130
127
126
128
129
124
117
119
129
138
140
134
130
132
134
131
130
131
134
135
134
137
132
130
125
118
114
119
128
135
134
129
122
118
120
125
128
134
137
134
124
113
110
119
135
142
140
135
128
124
119
120
121
126
126
120
116
122
131
135
129
123
127
136
138
131
124
124
126
124
125
127
134
132
126
117
113
116
125
131
130
122
117
117
121
123
122
123
126
128
125
117
115
119
128
134
135
127
117
115
116
122
126
129
129
128
127
128
131
130
127
123
122
125
124
119
114
119
117
114
111
113
136
136
131
125
120
122
126
130
125
118
113
117
123
125
125
126
126
130
133
133
131
125
121
122
128
126
120
117
124
132
132
132
131
131
130
128
128
127
126
126
125
126
126
125
122
119
118
117
116
119
135
134
131
129
126
127
124
123
118
113
109
110
114
123
130
138
137
134
133
132
131
126
120
123
129
130
125
119
119
124
128
127
125
127
133
136
129
119
113
116
125
137
138
132
123
117
119
124
125
127
124
120
127
132
133
127
121
119
120
123
122
121
122
125
133
138
137
132
127
126
129
126
126
128
132
132
128
120
118
119
126
126
124
126
133
137
132
124
118
121
134
141
139
127
115
112
118
127
127
124
120
120
129
135
134
125
121
122
124
127
130
133
135
133
133
131
132
130
128
128
127
126
125
124
125
125
123
122
126
130
132
128
125
122
121
125
131
133
132
133
134
134
134
127
118
116
117
116
117
122
124
128
129
124
119
120
124
124
123
123
126
129
128
124
121
123
127
130
130
127
125
125
124
121
120
114
113
119
126
129
129
123
118
116
119
128
133
129
121
116
119
124
128
130
129
127
121
113
117
129
124
126
120
112
109
117
124
127
126
128
131
130
124
116
112
118
124
130
132
126
122
123
128
131
121
111
112
119
124
125
125
124
123
128
135
142
140
129
116
112
116
123
124
124
126
127
124
122
122
128
120
126
126
124
119
119
122
125
127
131
134
135
135
128
124
125
134
141
144
135
123
120
127
130
124
118
119
125
128
128
129
135
141
143
140
137
136
133
129
126
124
124
124
124
123
124
124
122
120
122
128
129
129
127
124
121
120
122
125
129
134
142
147
146
137
128
129
137
141
134
121
114
115
122
124
120
120
126
131
130
127
125
123
123
123
123
125
130
126
124
124
128
133
136
133
126
122
119
121
127
140
131
125
124
125
124
121
119
122
129
136
144
147
143
129
115
109
117
130
132
122
110
109
119
125
122
119
122
125
127
121
109
104
108
117
118
115
114
120
124
129
133
132
130
129
125
119
116
120
130
139
133
135
138
136
129
123
121
125
130
132
128
129
130
126
116
110
116
129
132
123
113
111
122
127
127
126
124
125
125
121
120
122
128
129
122
115
114
123
136
140
134
125
124
125
125
121
119
120
126
123
130
137
139
132
126
127
132
134
131
127
122
122
124
124
124
122
120
123
121
120
118
121
125
129
131
132
128
128
127
127
131
135
137
133
129
124
124
127
131
128
126
124
126
127
126
125
125
127
125
120
125
124
119
115
119
127
135
134
130
127
128
125
120
121
124
124
122
121
120
121
121
126
128
131
131
128
127
129
130
130
127
124
123
123
126
128
127
126
121
118
120
121
122
120
114
119
127
129
125
126
123
119
116
117
124
129
131
131
130
127
124
119
117
120
123
123
122
125
128
124
120
119
124
131
132
130
129
130
129
124
116
115
118
121
122
119
120
124
129
129
123
119
114
110
109
113
121
126
121
123
121
124
127
129
127
126
127
132
132
125
118
114
118
124
127
126
124
125
124
120
117
118
123
128
128
130
133
131
126
117
112
116
123
128
124
119
120
126
130
129
124
122
126
124
116
111
116
125
128
112
117
125
131
128
119
116
123
134
138
135
127
124
123
123
125
128
125
121
115
116
124
130
131
128
125
125
127
130
126
120
119
120
125
127
125
121
123
126
121
112
107
119
131
133
121
112
114
126
133
115
117
124
128
124
117
118
127
140
141
137
130
123
121
122
122
122
122
120
118
121
125
127
131
132
130
123
119
120
125
128
125
121
123
126
123
120
120
122
118
108
101
107
121
129
123
115
115
122
125
124
126
127
127
123
123
128
139
144
137
123
114
115
122
126
126
123
125
131
132
125
113
111
122
136
138
124
113
118
128
131
125
118
121
126
128
122
118
117
120
119
117
119
122
123
119
113
114
120
128
133
125
124
132
143
151
150
139
129
125
128
133
134
132
135
137
136
130
121
122
129
138
142
138
127
116
116
123
131
138
134
130
126
126
127
129
131
132
130
129
121
114
116
123
136
139
139
134
130
130
120
109
111
125
141
149
148
140
130
127
131
137
137
133
134
136
136
126
118
122
139
152
150
139
129
122
120
123
131
143
150
146
137
128
124
119
116
116
125
132
137
134
127
123
129
139
143
137
129
127
119
122
129
131
130
126
123
122
121
123
128
137
145
146
140
132
125
120
120
129
140
144
139
135
137
140
138
134
132
136
138
136
132
129
129
128
124
122
125
131
139
138
133
124
124
127
130
128
124
123
119
128
130
127
119
114
114
119
123
123
123
128
141
145
138
128
124
127
134
136
132
126
125
133
141
142
134
121
119
125
129
126
122
127
137
141
138
130
126
129
132
129
124
124
124
125
126
126
127
128
117
121
126
126
121
119
125
133
137
133
125
126
127
127
129
131
134
137
134
133
132
131
130
134
136
132
124
118
120
127
129
122
115
123
134
141
140
137
139
142
136
127
121
123
127
127
125
127
131
133
115
119
134
140
133
123
123
129
134
135
134
130
129
131
139
148
151
143
132
126
131
136
140
137
133
130
133
136
141
140
137
130
124
125
129
133
138
142
148
147
139
129
130
133
132
125
119
126
137
139
114
117
127
134
132
127
123
122
126
134
142
145
145
143
143
143
143
140
135
130
131
135
139
140
137
132
130
134
139
140
141
144
145
141
137
134
137
139
135
127
122
126
134
141
137
131
127
132
138
137
114
115
120
126
130
130
128
127
128
132
139
140
137
132
130
131
136
140
142
137
131
127
129
135
136
131
125
125
127
128
123
123
130
135
136
135
137
139
133
124
118
122
127
134
135
135
133
132
130
126
118
123
129
130
130
132
131
129
128
128
131
132
127
125
123
129
134
133
130
129
131
131
131
129
126
128
135
143
142
130
119
108
109
115
124
129
135
141
145
140
130
124
125
130
133
129
124
123
127
128
124
127
132
132
132
132
134
131
126
128
135
140
137
128
124
127
127
121
117
122
131
143
143
133
127
129
142
150
148
140
133
131
131
126
124
122
127
137
139
134
128
125
131
139
138
132
123
123
132
139
126
127
132
137
136
131
126
123
127
133
137
134
128
121
122
130
136
135
131
130
130
134
135
132
128
128
132
130
125
122
131
143
148
140
126
121
123
126
123
119
119
126
135
140
139
135
134
133
134
128
128
128
136
142
138
125
118
122
132
137
135
126
117
115
118
123
130
136
136
133
130
125
125
123
124
124
122
120
115
114
121
135
139
133
125
124
128
130
127
126
126
129
130
125
122
127
133
133
129
118
131
130
131
133
128
122
118
122
129
134
136
136
135
130
120
111
110
119
127
134
135
133
130
128
127
127
127
125
125
123
126
129
132
128
127
130
132
131
130
131
137
141
133
125
122
128
129
124
118
121
129
124
121
123
124
123
123
123
125
130
137
143
144
136
124
115
114
122
132
138
139
138
140
142
142
137
133
129
129
132
134
135
138
138
138
135
132
126
121
124
135
145
143
135
132
132
128
114
109
121
120
117
119
126
132
132
132
133
137
138
135
129
126
127
128
128
130
135
135
133
129
130
136
143
141
135
126
128
132
136
137
137
139
139
142
139
135
129
124
126
131
136
135
133
130
128
125
118
115
121
127
121
121
124
125
125
127
135
142
142
134
125
125
127
130
132
133
132
127
119
116
122
131
134
128
123
122
126
131
133
131
132
131
137
140
141
138
138
136
133
131
130
133
134
130
124
123
128
134
129
132
132
129
123
115
111
119
129
136
137
133
133
134
134
126
123
124
129
125
119
119
128
136
138
133
129
128
130
128
125
122
122
126
136
143
141
134
130
130
130
129
131
135
138
133
127
126
130
134
134
128
131
131
125
120
121
124
130
131
129
129
132
134
131
120
115
121
132
135
131
126
129
135
143
138
130
124
128
131
133
127
121
122
135
144
139
129
121
119
118
117
119
126
130
131
130
127
126
129
130
128
125
121
124
132
138
137
130
128
127
130
129
129
128
123
120
123
128
133
129
119
118
124
133
133
127
120
129
147
154
145
128
121
126
133
135
128
124
121
117
115
117
123
128
128
122
118
121
126
131
133
126
120
126
134
138
133
128
128
133
133
129
128
129
130
129
124
123
122
122
121
122
122
127
130
131
133
138
145
148
143
132
124
123
124
124
124
124
123
123
120
122
126
131
132
125
118
120
128
133
130
129
131
134
133
129
126
128
129
129
125
121
122
129
135
132
123
116
118
130
143
147
141
135
132
132
131
126
123
122
127
131
132
131
126
123
124
134
140
140
132
125
125
130
136
141
137
133
129
129
128
135
138
136
130
125
127
128
125
116
113
114
121
129
133
131
123
115
120
131
145
150
146
141
135
131
124
118
117
121
126
130
132
133
136
137
141
149
156
152
144
133
126
129
136
145
146
133
122
113
133
139
140
134
128
126
127
123
114
113
117
125
130
130
129
128
126
125
125
126
128
130
129
130
134
133
128
124
122
123
126
129
131
133
138
138
137
135
138
136
131
126
124
125
132
135
131
125
115
110
135
141
141
133
126
126
126
123
123
127
137
144
139
133
130
131
129
128
124
126
129
130
127
123
123
128
131
129
125
123
123
129
134
141
138
130
124
122
123
119
110
106
114
129
136
131
119
113
116
120
125
138
144
146
141
134
128
127
128
133
141
145
139
132
128
127
126
121
122
129
138
140
129
121
121
127
131
133
132
133
133
133
135
140
141
138
129
127
126
122
116
116
128
143
149
137
119
110
117
129
118
130
142
149
145
137
132
130
127
125
124
126
126
121
114
110
113
121
126
133
134
131
127
123
124
128
132
134
134
138
139
130
122
123
131
140
139
131
125
124
126
128
130
137
144
142
135
122
119
126
119
127
137
141
133
125
125
130
129
125
120
122
127
125
119
118
125
137
140
136
133
131
130
128
124
127
131
133
128
124
122
122
121
118
124
130
134
130
124
123
125
130
131
132
135
141
141
137
128
124
127
126
128
131
130
124
121
124
128
129
128
128
129
133
136
137
140
141
137
133
133
138
139
133
127
125
129
132
128
119
115
119
126
130
130
131
133
132
129
127
127
130
135
136
133
129
126
127
126
125
128
123
123
130
138
140
133
124
122
127
129
128
125
128
134
136
131
124
124
126
127
128
128
132
134
134
130
130
130
129
124
122
124
131
138
139
137
131
127
123
122
125
128
129
129
127
121
118
122
125
120
121
123
128
136
141
136
126
123
125
129
129
128
129
130
127
121
118
122
127
125
123
124
134
138
138
134
132
134
135
131
129
129
132
131
129
126
126
125
120
114
113
114
117
124
130
134
133
127
126
119
119
117
115
119
126
135
135
133
132
131
129
131
130
127
125
123
120
121
121
124
128
135
136
136
134
136
137
137
135
132
137
140
138
130
120
120
125
131
131
126
124
126
128
127
127
130
134
130
126
120
112
104
102
110
120
133
143
144
135
128
123
123
124
125
126
129
126
120
113
114
122
131
133
130
128
127
129
128
127
127
132
132
133
127
123
123
126
128
127
128
132
138
137
132
127
124
124
125
128
120
116
113
114
115
118
127
134
135
131
127
126
124
124
125
128
133
131
126
121
118
118
117
118
123
126
126
124
124
124
125
126
124
123
121
122
122
123
122
118
120
127
131
130
126
124
122
121
123
127
130
133
133
132
128
124
125
123
122
122
125
131
130
129
128
131
132
133
132
131
129
124
117
113
121
126
129
131
132
131
124
124
125
123
119
116
120
121
121
120
122
126
127
124
122
122
124
125
122
123
127
133
135
137
135
130
124
120
119
119
121
123
129
132
137
139
138
134
132
129
128
124
124
125
125
124
126
127
125
123
118
118
122
123
120
119
122
120
117
122
123
126
126
123
121
124
128
127
122
119
113
117
125
133
134
128
122
122
124
124
123
123
126
131
134
133
133
132
130
127
129
131
139
140
129
122
121
124
121
115
112
115
121
125
125
125
128
128
122
121
122
127
130
122
111
109
118
126
124
121
114
117
128
132
127
121
119
122
124
125
125
126
125
122
121
120
124
126
126
126
131
144
149
138
123
112
114
122
125
122
118
120
124
125
122
122
128
131
126
118
119
128
135
126
111
106
115
125
128
127
123
127
128
125
120
118
120
121
120
122
125
127
122
115
113
120
125
126
120
120
128
139
141
132
119
111
113
121
128
131
129
124
121
117
117
121
126
127
120
118
118
128
133
129
125
121
122
126
131
134
119
118
118
114
115
118
121
120
121
125
129
130
126
117
114
119
125
130
133
130
125
122
122
126
128
130
129
123
125
129
131
129
121
117
119
124
130
129
126
123
123
124
124
125
124
123
121
120
120
125
117
115
116
116
117
118
122
127
132
133
133
133
133
128
119
118
125
138
145
137
124
113
112
120
128
135
133
126
124
127
130
135
133
126
122
125
132
135
131
124
120
123
126
126
124
123
122
119
114
112
127
123
121
122
120
120
123
129
132
131
128
129
129
128
125
126
133
141
143
136
123
114
113
119
124
124
122
125
128
127
125
125
125
124
122
121
125
128
125
122
122
131
137
140
135
134
131
122
117
115
128
125
122
123
122
120
121
125
129
132
129
127
125
125
126
127
130
134
138
135
127
122
121
125
126
124
121
123
128
127
116
111
115
120
124
119
114
115
124
133
137
136
133
128
131
132
129
120
114
114
127
127
130
131
127
120
119
127
138
142
138
127
124
127
128
125
118
118
127
132
128
122
122
127
129
127
123
122
121
117
112
109
117
129
130
126
119
121
130
142
140
129
116
115
121
125
123
115
110
113
127
129
132
133
129
122
124
135
140
138
129
125
125
129
129
125
118
114
116
118
121
123
124
127
129
128
124
120
118
116
116
119
124
128
132
130
127
129
132
134
131
122
120
124
127
126
123
123
124
123
128
128
127
122
119
120
125
131
131
129
128
127
127
127
128
126
123
119
119
120
124
126
127
129
130
127
124
121
120
124
129
132
129
125
121
120
122
124
129
132
133
133
130
126
123
120
121
128
130
126
127
124
121
118
118
121
120
119
126
130
129
128
122
122
124
125
122
120
123
127
128
124
123
123
127
128
126
123
121
122
127
133
132
127
117
112
114
118
127
132
136
134
127
120
114
114
120
126
128
123
120
118
122
125
126
123
121
123
129
131
127
116
111
114
122
127
127
126
125
123
122
121
121
122
124
124
125
123
121
119
120
124
126
121
116
115
116
121
128
132
129
124
124
124
122
117
115
120
127
125
119
119
124
128
127
123
124
131
132
131
125
119
117
114
117
124
132
134
124
115
115
121
129
130
124
118
119
120
122
126
126
124
119
115
115
118
120
124
129
128
123
118
123
131
130
118
111
117
128
132
122
123
125
129
127
123
123
128
131
130
132
133
134
129
121
119
121
122
123
120
120
121
124
126
128
124
118
114
122
131
135
127
120
120
124
124
121
120
120
119
116
115
121
127
127
118
110
115
127
135
121
125
130
131
129
126
124
125
126
126
127
128
132
134
135
130
123
124
130
133
127
114
111
121
132
133
118
110
119
130
135
127
120
119
125
126
121
116
115
117
119
119
120
123
123
116
110
114
124
132
131
129
130
131
133
140
143
141
132
126
130
138
145
139
126
121
124
129
130
133
136
137
135
136
139
143
141
132
127
130
137
139
135
129
127
128
127
130
138
141
138
127
121
122
131
136
131
130
132
135
126
122
122
126
135
147
152
146
134
126
130
134
131
121
118
123
133
131
124
122
130
136
133
124
122
126
130
131
127
126
129
135
141
143
139
130
119
120
133
146
151
138
121
111
116
128
136
134
130
127
122
118
119
125
131
132
131
128
126
129
132
135
135
126
123
126
129
125
118
118
124
132
130
124
128
134
140
137
126
117
118
126
135
140
139
135
131
133
136
141
139
133
122
116
119
129
137
134
127
122
124
117
113
113
115
119
120
123
127
131
133
136
141
141
135
128
123
119
119
120
126
130
133
139
143
144
139
128
119
118
121
123
126
128
131
132
132
129
126
125
123
121
123
122
128
132
132
129
127
127
137
128
120
114
113
118
127
138
142
140
133
128
126
125
125
127
126
122
117
116
121
131
138
142
143
133
122
115
118
127
128
125
121
127
131
128
117
112
118
126
132
130
124
123
125
127
127
127
131
132
138
145
145
134
121
117
122
133
137
136
133
127
120
117
124
136
146
139
123
111
114
128
138
140
131
127
125
127
128
128
128
129
132
134
132
126
119
117
125
136
139
133
124
123
123
125
126
131
134
132
128
134
136
132
126
120
117
116
119
127
132
135
136
133
131
131
134
133
125
117
115
122
127
127
125
123
126
129
130
126
127
135
140
133
126
124
129
132
130
131
128
124
119
119
123
130
134
135
136
131
117
117
119
125
129
125
117
113
118
125
129
132
134
135
133
124
112
108
113
120
124
125
127
128
126
122
117
119
122
125
124
121
119
120
123
132
134
134
131
127
127
127
125
125
126
130
131
128
125
123
113
117
126
132
131
129
127
125
127
127
123
119
117
124
130
126
113
100
100
107
120
127
130
130
128
124
124
124
129
128
124
119
117
121
125
130
132
131
131
131
130
129
126
126
128
128
126
125
125
125
114
115
118
123
126
134
143
143
136
129
127
124
116
113
119
125
127
117
108
107
117
128
131
125
124
127
136
140
138
132
133
139
144
137
127
120
121
122
125
125
123
121
121
126
131
134
137
139
138
133
117
113
110
113
122
131
136
137
135
134
136
129
118
109
115
131
143
143
133
126
128
133
136
130
126
128
135
139
132
123
124
134
143
139
128
118
114
113
113
117
125
126
126
125
130
138
147
148
139
125
122
124
126
127
125
121
118
122
132
136
134
129
122
125
130
137
142
141
137
131
128
133
142
145
139
128
123
126
127
125
122
123
125
125
123
121
117
113
118
130
140
143
134
125
123
131
137
135
126
121
129
131
137
140
135
125
120
124
130
132
133
135
143
141
133
121
116
120
125
123
125
131
143
149
143
130
124
126
134
140
138
133
123
120
119
123
124
125
129
141
150
147
137
127
129
134
132
120
113
121
132
129
130
134
136
137
135
134
127
129
135
147
152
139
121
107
108
120
127
129
128
132
141
146
142
139
134
134
137
140
138
133
123
121
124
129
129
128
129
134
140
143
136
131
133
138
131
117
111
120
129
122
119
122
129
135
138
136
130
130
133
136
135
131
128
129
134
139
137
133
128
130
135
141
139
135
132
131
132
131
126
121
119
122
130
134
132
132
132
134
136
133
128
122
122
126
128
127
128
128
124
116
113
115
120
125
128
133
137
133
128
123
127
138
146
150
149
144
133
121
116
120
127
127
124
117
119
123
128
131
127
119
115
122
132
137
136
137
142
143
136
124
115
114
119
123
129
136
141
139
124
120
119
118
115
112
116
126
133
132
127
127
132
138
142
141
142
140
129
119
115
119
123
123
123
122
123
125
129
131
127
121
117
123
134
137
132
133
135
139
135
123
115
117
123
130
136
136
132
122
127
127
125
122
118
114
114
115
117
121
127
133
136
132
125
123
128
131
131
126
124
125
127
129
128
127
124
124
127
131
127
122
119
124
131
129
124
122
128
134
135
131
124
122
123
129
134
132
126
114
129
128
124
124
127
128
124
118
116
123
130
136
136
129
121
116
119
124
125
126
126
126
129
130
126
117
110
114
124
134
136
131
124
125
126
125
122
122
126
133
136
134
130
126
123
119
120
127
136
144
129
126
123
124
126
127
122
122
128
135
135
130
125
124
126
126
126
125
128
131
129
127
126
126
126
119
117
120
130
137
139
136
132
129
128
128
125
125
126
130
131
130
131
132
130
120
113
122
141
157
132
130
129
127
124
120
118
122
130
133
131
121
117
123
132
134
132
127
128
132
133
130
127
128
132
132
133
130
130
134
137
136
131
127
121
120
123
129
133
133
130
127
128
132
133
127
123
127
134
135
141
139
136
129
126
127
128
129
127
126
125
123
122
121
125
128
126
123
122
127
129
129
126
127
131
132
130
128
128
133
135
134
127
117
109
111
122
134
141
139
133
130
128
128
126
128
128
130
131
130
140
137
129
125
126
135
141
137
127
125
128
130
123
117
115
123
128
128
126
125
127
127
125
125
125
125
124
123
126
131
132
131
127
121
120
122
125
127
126
122
123
127
133
138
137
132
126
126
130
134
132
133
126
119
123
125
128
125
123
128
135
136
128
118
118
127
135
135
130
126
128
129
127
124
122
123
124
123
123
125
130
130
130
132
133
130
125
120
115
114
117
124
136
148
150
136
121
113
118
123
131
135
137
132
126
124
119
115
118
126
138
143
140
136
133
130
128
124
121
125
133
133
128
121
121
124
125
124
123
127
132
132
127
126
129
129
127
122
125
127
131
129
130
134
135
128
119
113
117
122
131
138
142
137
131
126
129
129
126
125
125
131
137
140
135
129
124
124
128
132
132
130
122
116
119
125
129
131
131
133
132
126
118
118
125
132
130
124
124
129
134
132
127
123
124
124
124
125
134
141
126
130
134
129
123
122
129
140
137
128
121
124
133
137
134
130
130
132
132
130
129
131
135
130
127
127
136
136
131
123
118
116
118
124
128
131
127
120
112
114
123
131
134
132
124
117
114
121
134
145
117
118
123
127
124
121
122
127
129
129
129
131
134
136
133
132
126
119
112
113
123
137
144
140
131
127
129
129
125
118
115
119
125
129
130
130
128
124
117
116
122
130
134
130
122
110
108
114
126
129
120
117
122
130
135
132
122
118
118
122
126
126
124
125
127
125
121
114
111
114
119
122
124
123
123
123
120
122
125
126
129
126
125
127
130
136
137
132
128
127
129
132
130
127
125
126
127
126
125
128
129
130
130
131
132
128
122
117
117
122
126
125
119
116
115
121
126
133
137
132
122
113
109
115
120
122
123
127
130
131
131
129
128
129
129
129
128
126
127
130
130
130
130
130
132
135
134
133
127
125
128
129
125
120
119
122
125
129
131
130
129
127
123
118
115
119
124
133
134
129
124
122
120
117
116
118
124
131
133
132
132
136
141
141
130
115
109
115
126
130
125
123
126
130
128
123
123
125
126
123
119
118
118
120
124
130
132
136
133
131
127
124
124
125
126
123
123
121
121
122
126
126
122
116
115
116
121
127
130
130
131
134
137
138
130
117
107
117
127
127
118
111
120
130
130
124
121
125
132
132
119
121
129
131
130
125
124
123
125
127
126
125
123
126
130
133
132
128
127
129
129
123
116
114
120
126
127
128
129
128
123
118
119
125
127
123
118
120
123
123
120
121
128
133
130
125
123
127
136
143
122
123
128
126
121
116
113
113
119
123
129
129
126
126
129
135
136
135
131
126
124
120
119
123
123
125
128
134
142
137
127
117
116
120
122
122
120
120
120
119
120
123
127
125
126
124
125
128
130
134
121
119
122
127
130
129
126
122
123
127
130
131
130
129
129
130
132
133
130
118
112
114
124
129
123
117
119
130
139
137
131
126
125
126
122
122
124
122
117
114
107
105
110
120
127
132
133
128
124
122
121
121
126
132
135
131
128
125
127
126
126
127
130
129
123
117
119
127
130
124
118
121
130
134
124
115
117
125
122
116
114
121
130
132
125
123
128
130
123
109
102
105
116
126
129
128
130
128
124
120
128
129
129
128
122
119
121
123
124
123
123
125
124
118
110
106
113
122
127
128
132
140
143
137
123
115
119
125
122
113
110
120
131
131
121
117
123
131
129
117
113
124
137
142
132
127
127
129
128
123
126
125
126
124
123
126
126
123
120
122
125
129
125
117
113
113
120
122
124
128
135
143
144
134
120
117
119
125
129
128
127
132
133
129
118
110
115
125
131
130
126
129
138
144
138
130
128
128
129
126
118
116
120
130
135
134
125
119
119
123
128
133
134
131
127
124
124
125
128
132
132
131
126
122
124
128
126
123
123
125
126
127
123
124
120
119
120
123
128
130
126
124
129
133
132
124
120
120
122
121
116
113
119
128
131
124
122
125
129
128
126
124
126
127
125
122
123
126
127
128
124
117
114
118
126
127
126
121
119
116
114
116
117
120
122
122
125
122
121
120
120
124
130
129
126
123
124
123
119
114
113
111
120
127
129
125
125
129
133
129
122
115
111
112
116
122
126
129
126
119
117
120
123
124
126
123
123
124
127
124
119
120
127
130
126
118
111
111
112
117
124
132
134
126
122
126
134
135
123
115
105
109
120
128
130
129
127
128
131
129
125
119
113
113
120
130
135
137
130
128
127
133
136
134
128
122
120
125
132
129
123
122
128
132
125
118
112
116
125
131
134
129
121
113
112
123
132
130
121
113
109
109
112
115
116
116
120
126
132
132
129
123
122
125
129
131
131
129
130
135
139
140
138
132
127
121
118
121
123
121
116
113
117
124
127
125
125
128
134
136
128
117
109
110
115
121
119
119
118
115
124
119
114
111
108
109
116
126
132
130
126
122
123
128
133
129
122
120
123
130
135
136
130
126
122
119
119
119
116
114
111
111
116
125
129
129
127
126
127
126
124
115
116
124
128
124
118
115
121
128
125
123
123
123
121
118
116
120
123
125
124
123
124
127
126
123
120
117
119
125
132
133
129
121
115
116
120
120
117
116
118
121
124
125
125
122
118
117
120
124
126
127
127
128
127
125
121
123
125
128
113
114
121
126
127
121
116
113
119
126
126
124
120
119
122
121
120
117
119
125
131
131
127
119
114
113
116
117
116
115
123
130
133
128
122
119
117
116
117
120
126
130
129
126
123
122
124
128
128
122
113
110
114
122
125
123
118
119
123
124
123
115
111
116
126
134
135
129
126
125
128
128
128
124
119
117
115
112
109
114
124
131
129
120
116
115
117
118
119
122
126
127
128
125
121
118
120
124
127
123
126
122
125
126
126
126
130
131
126
117
112
115
120
125
128
134
140
141
135
126
123
125
127
127
125
121
118
114
113
117
124
122
116
109
111
114
117
119
125
133
136
134
127
125
119
114
112
120
126
125
130
132
132
130
127
127
129
128
118
110
112
124
134
132
123
117
120
123
125
123
118
115
116
121
122
121
120
119
120
122
123
119
116
119
123
124
122
118
118
121
122
125
122
121
118
115
114
121
128
129
123
122
121
122
125
127
123
114
107
108
114
127
132
132
126
120
114
112
115
119
116
112
112
116
120
124
122
122
123
127
124
122
124
124
125
124
121
117
113
107
106
108
115
121
124
126
126
126
130
131
123
126
126
120
111
110
118
127
130
126
128
138
147
139
122
118
127
136
138
136
136
135
130
126
132
140
143
134
121
120
128
137
139
140
136
132
129
131
134
143
144
140
137
139
141
138
132
130
137
144
132
135
133
125
116
115
123
128
133
131
132
135
137
133
123
122
130
137
134
130
127
124
122
121
126
133
138
135
125
119
121
128
139
144
142
133
127
124
126
129
133
132
132
128
124
118
113
118
133
141
135
133
131
128
127
128
129
134
138
141
135
131
123
121
123
131
138
138
129
119
117
120
126
128
130
136
140
137
127
118
114
121
127
131
133
134
132
129
125
126
129
132
130
126
123
126
127
133
136
140
136
128
120
119
123
128
131
136
139
141
137
131
123
121
123
127
128
127
125
127
131
134
135
135
133
137
139
133
127
122
124
125
125
125
128
134
136
135
130
128
130
136
138
137
135
137
139
141
139
136
136
129
121
117
118
124
131
136
138
137
135
134
132
125
121
115
112
115
120
127
131
130
126
126
130
129
123
121
124
134
139
137
134
129
130
132
131
123
118
120
129
138
146
142
135
132
132
134
134
131
126
128
126
125
128
135
143
143
139
132
131
133
134
131
123
118
115
115
116
114
116
119
123
127
131
131
129
126
124
124
127
131
131
130
128
129
127
121
113
116
126
132
136
134
132
132
134
133
130
125
118
116
117
124
134
145
145
141
134
128
128
131
136
136
131
122
114
110
107
109
115
125
131
131
131
134
140
140
132
124
119
118
116
114
117
125
129
127
127
129
129
125
119
120
126
135
135
130
123
121
123
115
113
122
132
137
132
124
121
124
127
131
135
138
134
122
108
102
108
121
131
136
136
134
131
126
121
122
130
134
129
121
115
114
120
129
133
128
128
132
136
132
124
118
120
127
133
128
127
127
125
128
130
129
128
124
120
121
122
125
124
127
133
137
134
122
108
108
119
126
131
128
128
132
129
120
105
99
108
121
130
133
131
132
130
128
126
123
126
129
132
134
125
116
114
124
133
138
137
135
127
134
136
128
122
123
131
138
135
128
126
127
131
131
127
124
122
122
123
125
123
121
122
123
124
124
118
111
106
108
120
134
142
137
130
125
124
125
125
126
128
127
119
113
116
131
144
145
138
134
128
128
123
117
120
131
141
142
135
130
131
131
131
126
125
129
133
133
127
127
128
131
131
127
129
132
136
136
129
122
121
123
127
130
133
138
138
133
128
129
136
140
136
132
132
135
137
137
132
128
130
125
118
114
119
126
132
132
129
127
130
133
135
137
136
138
140
140
137
132
130
133
139
144
144
138
136
140
146
144
131
119
115
122
132
139
135
128
128
131
139
142
141
140
134
126
117
115
117
124
129
126
126
125
124
127
132
136
133
127
126
133
140
144
139
133
133
137
137
132
128
129
138
143
138
127
124
131
142
146
137
123
114
117
121
124
121
123
128
133
132
126
120
122
125
123
112
107
112
124
129
129
134
135
135
138
141
140
135
128
129
134
138
134
124
124
128
134
133
127
129
131
134
130
123
120
123
132
135
134
131
123
116
117
118
122
124
125
130
132
131
123
118
117
121
125
125
123
124
127
131
131
128
125
127
133
134
130
123
124
129
135
135
130
128
131
138
140
135
131
130
131
132
129
129
132
135
134
130
126
124
122
119
121
127
130
128
125
128
133
135
136
131
126
124
128
135
144
143
135
129
129
126
120
122
127
128
125
121
122
121
122
125
128
130
136
143
146
144
139
132
128
128
129
131
130
127
122
118
121
125
121
119
125
134
138
131
124
127
136
139
134
127
124
127
131
138
147
148
143
123
126
128
131
131
129
129
129
130
126
119
111
113
120
129
135
141
144
142
138
133
128
122
115
118
123
123
118
118
121
126
123
120
124
133
135
129
125
131
138
138
129
120
121
124
128
135
138
136
127
124
126
130
132
131
126
125
125
126
128
127
127
126
128
131
137
136
129
126
126
130
126
115
109
117
129
135
129
122
123
128
127
123
121
120
122
122
126
134
141
143
138
130
122
121
125
134
138
132
120
127
127
128
129
127
125
123
123
123
124
130
137
143
145
141
136
128
123
122
124
128
126
123
123
128
133
134
127
120
122
129
134
134
126
122
120
120
121
130
140
146
141
131
123
124
129
134
138
135
131
126
125
127
128
125
124
123
123
126
126
125
128
134
139
137
128
124
127
133
135
130
126
128
134
135
132
124
118
116
119
126
134
136
137
137
133
126
122
125
135
137
132
127
126
130
132
129
126
132
135
124
120
118
119
120
118
116
119
124
128
127
123
120
121
124
125
127
130
134
133
126
119
120
126
132
130
125
120
116
118
122
124
127
128
129
129
125
124
126
129
131
127
128
130
130
124
120
125
130
133
124
120
118
117
119
120
118
117
121
128
133
131
123
118
121
128
130
128
124
123
124
122
121
124
126
125
125
126
128
128
124
122
124
123
119
117
121
123
122
119
116
119
126
126
118
112
118
128
133
132
124
123
122
124
126
129
129
125
124
127
131
130
124
116
119
127
131
129
125
124
125
130
131
127
124
121
123
127
135
135
127
123
124
127
132
132
126
122
118
115
118
125
133
135
130
122
120
127
133
134
123
123
120
116
121
124
124
121
118
118
122
125
123
120
121
125
130
130
128
125
124
124
127
128
126
124
123
121
121
124
127
124
122
124
131
137
133
125
122
127
136
143
148
148
143
133
127
127
131
131
133
126
113
106
109
114
116
111
112
116
123
129
133
137
136
134
131
127
125
126
126
126
126
124
126
126
124
114
105
110
125
131
127
120
117
123
126
126
128
136
140
138
132
128
127
128
129
129
132
129
138
133
122
113
114
118
121
122
123
126
126
126
132
141
146
144
134
125
124
127
133
135
133
128
124
124
125
126
124
127
132
136
136
131
124
120
119
121
126
132
131
126
120
118
121
122
126
129
136
138
131
133
131
124
121
124
131
136
131
126
122
120
122
127
133
135
131
121
113
113
122
132
136
133
126
124
129
138
144
143
135
132
135
140
138
130
122
119
123
127
129
131
132
129
122
119
119
126
134
143
122
124
125
125
125
128
131
131
127
119
118
121
123
124
126
126
126
118
110
108
113
121
125
125
124
122
123
128
132
134
132
129
129
130
132
132
127
121
121
125
128
131
131
127
123
122
123
126
127
128
118
118
125
128
129
126
124
122
121
121
123
126
127
127
125
123
124
129
129
127
122
117
115
118
122
119
116
115
119
123
128
127
127
129
131
134
131
127
125
129
132
130
126
124
126
131
130
123
119
120
120
121
128
130
129
119
117
119
126
131
128
130
131
126
119
117
123
134
141
136
124
119
120
126
124
121
118
116
118
122
126
128
129
133
137
137
132
126
127
133
137
135
132
129
128
128
121
119
120
125
119
123
126
127
125
120
120
124
129
131
131
129
128
124
116
118
123
129
130
125
122
123
123
126
122
120
118
118
120
122
128
131
134
134
131
126
121
122
128
129
127
125
128
129
128
120
117
122
127
127
126
130
133
136
136
131
128
126
129
130
128
124
123
124
127
128
125
122
123
126
127
126
123
118
118
118
119
120
123
127
131
133
134
133
128
115
112
122
132
128
114
107
116
129
130
124
119
125
133
131
129
140
144
141
135
129
127
126
126
124
118
114
120
124
130
132
125
122
124
127
129
126
123
125
129
126
122
123
133
136
133
125
126
132
129
120
114
123
136
134
121
110
116
126
128
124
121
127
136
138
126
127
122
116
114
116
123
126
125
122
117
115
119
123
128
130
129
127
122
116
115
115
125
132
132
124
117
125
141
145
135
123
121
127
130
126
121
122
125
129
125
121
119
122
124
123
124
128
133
137
125
115
109
113
120
126
125
122
122
125
127
124
121
117
118
122
131
134
130
118
112
113
122
127
120
111
114
126
136
136
130
124
122
125
129
130
126
122
116
111
111
116
123
134
139
136
128
125
124
127
128
128
128
130
130
128
120
117
118
123
126
125
124
122
115
115
124
133
138
132
122
115
118
121
122
121
125
128
124
120
119
122
125
126
125
127
129
129
122
113
109
115
128
139
140
135
130
125
121
119
131
134
132
127
122
119
120
119
120
119
120
125
126
124
116
111
114
124
130
129
121
114
113
117
123
129
133
128
121
116
118
128
133
133
123
118
122
131
133
127
123
127
135
139
135
129
129
130
125
118
129
128
124
123
125
131
130
126
121
122
125
128
130
127
119
113
114
119
123
126
120
114
112
112
118
122
125
125
123
120
123
133
143
144
132
118
113
120
130
129
126
129
134
136
129
122
119
126
127
122
129
123
121
129
135
134
126
118
118
124
130
132
134
133
130
125
121
120
122
127
131
128
123
117
120
122
121
121
118
116
115
123
134
143
142
131
117
116
120
121
119
119
122
126
124
120
118
125
130
124
121
118
119
127
131
126
122
123
127
125
122
119
121
128
131
129
125
121
118
121
128
135
137
133
127
123
118
117
117
113
110
111
123
138
142
138
126
120
119
122
123
121
120
120
123
126
132
134
130
124
114
115
121
127
130
127
127
129
130
125
118
115
118
125
127
127
126
122
116
113
119
131
137
136
128
122
117
119
119
116
112
117
126
136
136
130
124
121
124
128
130
130
122
115
110
115
124
129
126
123
114
114
122
128
132
130
131
129
123
119
120
126
128
126
126
126
125
124
121
120
123
130
134
134
129
123
120
124
129
129
126
125
126
126
122
119
121
126
129
127
124
123
122
114
106
108
118
127
128
125
115
112
109
112
117
127
131
128
122
119
120
123
124
122
122
124
126
126
126
128
128
130
130
130
128
126
126
128
133
137
135
128
124
119
118
120
125
127
125
118
113
115
123
125
121
116
117
129
135
130
124
116
108
107
110
117
120
121
121
119
119
116
113
112
117
122
125
123
124
127
131
129
127
123
122
122
125
126
125
125
126
126
126
127
129
128
124
120
116
116
117
116
120
128
126
118
112
116
124
131
122
120
122
123
122
117
115
116
120
122
121
117
117
117
120
121
120
119
121
126
132
135
132
122
117
118
122
123
120
113
108
109
114
122
126
127
123
120
119
122
121
120
122
126
125
117
108
106
112
119
108
113
121
127
127
121
119
121
125
126
124
120
122
128
129
127
121
120
122
126
132
136
132
126
119
120
125
127
123
116
110
110
112
118
121
124
122
119
116
117
121
126
129
129
124
119
117
116
118
117
112
113
117
120
120
119
119
122
125
126
126
124
127
132
134
132
128
124
123
125
128
128
127
125
126
130
131
127
124
121
124
123
120
119
120
120
119
115
115
118
124
127
128
126
122
120
121
123
123
120
117
121
124
120
116
116
117
120
124
122
122
127
131
131
129
124
122
123
125
126
126
126
124
124
124
125
126
122
116
114
119
119
117
118
121
121
117
115
119
127
128
122
113
111
117
119
119
122
122
119
112
116
122
119
118
118
125
129
125
119
116
117
119
118
116
115
118
124
128
127
126
125
125
121
117
118
122
123
118
111
107
111
117
122
125
125
122
117
117
121
121
114
107
106
115
123
125
124
122
118
119
117
113
115
119
127
132
130
123
115
113
114
117
119
118
119
122
122
119
119
123
126
126
122
118
123
134
140
134
122
115
121
130
133
127
124
124
126
124
118
112
108
111
117
119
126
128
128
130
129
128
131
132
129
126
123
127
131
133
133
131
134
137
129
119
119
128
137
137
135
138
141
136
127
121
124
132
134
132
128
125
125
123
128
133
133
132
132
129
128
128
129
133
138
141
140
137
135
136
140
129
130
136
138
131
121
116
123
136
140
133
128
129
135
139
141
145
151
150
146
140
135
131
127
126
124
127
129
131
132
131
124
120
119
123
129
132
130
123
113
110
118
132
139
140
133
126
126
132
138
127
126
130
134
131
127
127
133
140
140
126
113
115
129
142
153
154
152
142
131
125
125
132
136
129
122
118
122
128
132
133
127
122
118
122
129
133
126
118
113
122
131
137
138
135
131
127
126
130
134
130
133
134
132
128
127
130
136
141
139
129
120
115
118
124
129
127
126
124
127
130
134
136
133
128
122
119
122
126
130
132
132
132
131
135
140
140
131
125
126
136
144
143
136
132
131
135
135
134
134
128
134
139
133
128
122
121
121
123
127
130
132
131
126
118
106
104
114
132
144
145
133
123
121
127
130
129
126
125
129
135
139
136
130
130
138
145
142
130
123
126
135
142
135
127
126
133
143
144
138
116
115
121
129
133
132
126
122
121
122
126
132
143
143
131
114
106
114
130
140
135
124
118
124
136
143
139
128
123
124
130
133
129
119
118
130
143
142
130
120
120
128
137
139
134
131
134
141
142
135
115
108
112
125
134
140
141
139
137
132
128
129
134
142
143
137
128
117
114
116
124
127
130
132
137
144
144
138
132
125
123
119
115
115
122
134
141
137
130
129
129
129
131
134
137
138
133
127
125
123
127
126
124
127
130
133
133
135
138
139
138
133
133
134
136
135
130
126
124
125
129
131
132
135
137
133
131
132
136
139
135
125
119
122
131
137
135
130
128
128
130
130
127
122
123
127
132
132
130
130
137
141
140
131
125
119
118
119
121
127
136
145
151
146
133
118
116
129
146
149
140
129
130
135
137
131
119
120
128
137
140
135
128
122
122
125
124
125
125
126
131
135
130
119
114
123
133
137
133
132
140
148
149
140
127
121
120
122
121
122
127
141
151
147
132
119
116
130
144
149
141
132
130
133
136
134
128
125
125
124
123
126
125
120
114
117
121
124
124
127
133
139
136
128
125
129
134
124
113
117
131
139
142
140
137
135
138
137
131
126
127
130
129
126
124
127
129
134
135
135
132
128
123
126
135
139
136
131
129
127
125
122
121
122
127
132
134
130
125
126
129
135
138
136
136
131
123
116
114
125
131
127
124
123
128
135
138
136
130
126
128
131
128
123
125
132
137
138
137
133
128
119
114
123
136
140
136
133
138
142
141
129
122
126
135
142
140
135
132
129
126
125
129
136
137
124
112
112
126
133
127
123
119
118
122
128
135
137
134
130
129
133
133
132
134
138
142
143
140
136
131
127
124
124
126
126
123
123
128
133
132
126
124
127
130
126
123
124
134
140
136
126
127
134
134
123
111
112
126
135
116
124
128
131
128
128
133
138
137
133
129
131
130
129
132
139
144
141
132
127
132
140
136
125
117
114
121
124
123
122
122
125
123
125
121
115
112
122
131
138
137
133
132
133
132
124
119
122
132
133
130
137
138
133
129
127
126
123
121
121
127
130
128
125
125
131
134
130
123
124
131
135
132
124
122
127
131
128
125
126
128
126
121
121
123
128
127
123
123
124
128
131
132
133
131
130
132
139
140
133
140
143
138
134
131
131
126
119
114
117
124
125
125
122
121
122
124
130
135
136
135
132
128
127
129
132
128
122
119
124
128
125
119
121
131
138
130
119
114
120
128
130
129
132
134
134
133
136
135
131
126
132
136
138
141
140
134
128
128
128
125
121
122
123
126
128
132
136
142
144
140
132
125
121
122
126
124
119
116
122
127
125
120
121
129
131
125
117
118
128
133
132
131
133
132
126
118
118
123
125
120
128
133
136
136
131
130
129
129
131
133
130
126
126
133
138
135
129
125
127
132
130
118
112
119
132
137
134
127
125
128
129
123
120
119
124
130
134
136
137
136
136
135
134
127
119
115
118
123
124
123
127
131
128
124
124
127
129
128
127
129
133
137
139
140
137
131
123
119
123
129
129
126
124
130
137
143
140
130
126
127
127
124
122
127
133
137
136
135
134
136
135
132
129
126
126
129
128
127
123
124
130
133
129
125
125
128
133
130
124
123
128
140
145
138
126
123
129
135
135
131
132
137
138
133
127
128
127
128
123
122
123
126
129
134
135
132
125
124
130
134
132
126
125
127
131
130
127
129
130
122
121
122
125
123
123
125
123
122
124
124
126
128
124
120
113
116
124
132
134
131
134
139
138
131
123
122
122
119
118
117
121
127
131
131
130
128
125
125
128
132
131
129
129
129
127
126
128
131
131
112
112
114
116
120
118
116
114
119
123
125
124
116
113
119
125
126
119
115
119
127
135
139
137
129
122
120
121
119
115
113
120
132
141
141
133
128
127
126
123
118
121
129
133
130
126
127
131
131
127
108
113
119
125
124
122
120
122
122
121
122
123
125
130
136
138
131
120
114
116
124
132
136
134
128
122
118
122
126
125
118
121
130
142
145
138
131
128
125
123
123
125
129
129
127
124
126
129
132
127
117
119
122
125
124
125
124
122
121
118
118
122
130
134
134
127
120
120
122
124
122
121
125
127
127
125
121
120
122
125
129
131
129
127
128
131
131
129
129
132
137
138
131
127
124
122
126
132
136
137
134
126
120
116
121
123
120
120
120
122
122
121
119
121
122
120
119
121
123
123
120
120
122
124
128
130
128
119
107
112
128
141
138
126
119
122
128
127
125
127
128
129
128
127
126
128
130
133
134
132
132
130
128
129
132
129
123
123
129
135
130
118
114
119
128
133
129
121
112
110
116
120
129
131
128
126
125
122
120
120
127
133
137
134
126
122
121
123
123
122
119
122
127
131
132
129
126
123
123
122
129
132
133
134
136
134
128
122
121
126
127
121
117
119
127
133
130
119
109
106
113
120
126
129
125
121
119
125
135
137
129
123
126
134
137
131
123
122
125
130
130
131
132
132
130
127
125
126
129
131
132
134
128
122
125
129
129
119
111
112
118
123
123
119
119
125
128
130
127
120
118
118
117
119
122
121
117
119
127
131
127
124
124
130
134
131
123
121
123
127
131
132
130
126
125
128
132
132
130
130
121
124
126
125
123
125
127
129
125
122
120
124
129
129
125
122
125
129
131
126
120
119
121
128
132
129
121
117
115
119
125
126
127
128
128
122
113
113
121
125
127
124
121
122
122
121
119
121
124
125
107
112
124
130
130
126
127
133
135
129
124
126
134
140
135
120
111
111
114
114
117
124
135
144
144
135
127
120
117
121
126
128
129
129
129
126
118
117
124
131
134
128
122
121
122
119
115
118
125
132
117
111
117
126
129
128
126
126
128
129
128
127
132
137
136
130
126
125
123
122
125
129
134
134
131
126
124
118
118
122
125
126
122
125
129
138
138
135
131
133
136
134
129
127
128
131
134
135
131
127
132
126
121
124
128
128
127
127
129
131
131
130
126
124
129
133
138
139
139
138
138
133
130
122
120
119
115
114
116
117
121
121
119
122
128
134
137
139
136
131
126
128
131
138
140
137
136
134
129
122
133
136
132
126
125
129
134
139
135
129
124
122
122
121
118
115
114
118
125
129
133
130
130
130
129
122
115
115
119
126
127
125
126
130
126
118
114
122
132
130
121
115
118
125
128
127
127
131
131
128
128
129
123
117
123
131
138
135
127
120
114
114
117
122
123
118
112
112
116
119
123
127
131
137
134
123
116
120
129
134
133
130
133
133
129
117
109
112
124
133
132
126
120
118
116
122
124
131
133
131
130
127
121
120
125
129
127
121
121
124
124
119
116
119
126
132
130
127
126
126
127
128
128
127
123
121
121
124
129
130
127
122
119
122
127
127
125
122
123
130
138
142
140
136
131
124
121
120
121
125
123
128
131
129
124
119
115
115
121
127
129
122
119
120
127
134
136
133
131
132
132
129
124
121
123
129
132
128
126
124
123
120
110
106
112
123
127
126
123
123
127
130
133
133
132
127
125
121
119
119
118
127
131
128
123
118
119
118
119
119
118
119
121
124
130
132
132
129
128
125
121
115
111
115
123
132
132
126
120
119
122
123
120
116
114
117
117
118
118
117
120
120
118
114
112
119
128
134
130
120
131
130
125
124
125
128
123
117
113
115
116
118
122
128
132
130
126
122
122
123
119
113
108
110
117
123
124
123
117
116
120
125
130
133
129
120
114
112
116
120
125
130
125
111
97
98
115
129
131
124
142
129
120
118
123
123
115
111
114
123
126
126
125
128
131
126
121
117
118
124
131
130
127
122
121
123
126
126
125
123
122
125
131
134
131
123
117
117
121
126
129
128
124
114
107
108
115
123
128
124
126
121
117
116
121
123
124
124
127
133
134
132
126
125
124
124
122
118
117
121
130
139
142
137
129
123
125
126
129
127
124
127
130
133
133
129
125
126
128
131
127
119
114
116
125
133
132
127
123
123
121
121
121
123
126
129
133
132
129
126
127
128
129
126
123
121
122
121
119
120
126
133
137
135
128
121
119
121
121
120
121
122
126
129
131
131
132
135
135
132
125
118
118
120
126
127
123
120
121
124
129
130
127
124
121
124
129
128
121
113
114
123
130
131
125
121
120
121
121
121
121
125
127
129
130
127
123
123
121
120
117
115
114
115
118
122
130
134
130
119
113
118
129
135
126
115
111
119
127
127
125
122
118
114
116
125
133
131
121
114
115
122
122
119
117
119
122
123
123
120
117
115
118
126
132
136
130
126
128
129
128
125
121
118
117
119
122
121
114
108
111
125
139
141
129
117
118
128
134
130
127
123
117
118
123
131
131
124
119
116
120
122
117
108
109
119
123
123
123
120
117
115
117
121
125
126
125
121
121
123
128
131
131
129
127
124
122
117
115
117
124
129
130
126
120
115
117
126
129
130
126
124
121
123
125
124
121
118
119
119
118
116
116
120
123
122
121
121
124
126
128
129
128
124
122
121
121
118
115
114
115
117
119
121
125
128
129
128
125
125
123
119
116
114
114
114
116
121
123
121
122
123
124
123
120
119
122
131
134
125
116
113
122
134
136
127
122
122
126
128
130
130
130
129
130
131
129
126
123
120
117
116
116
117
122
124
126
126
122
118
115
119
126
127
123
119
119
121
120
116
122
132
132
124
118
117
123
132
134
130
126
126
132
134
129
120
114
117
121
122
120
121
121
122
125
130
130
128
127
127
127
127
122
121
121
119
117
116
119
120
123
123
127
126
125
122
121
123
121
117
121
130
130
123
116
112
112
116
121
126
131
135
133
129
119
111
107
108
110
112
116
119
120
116
112
114
119
123
121
120
120
118
117
118
120
120
118
116
119
125
126
120
111
112
122
124
123
121
120
118
108
111
114
119
117
113
113
117
124
126
125
123
119
119
119
121
124
125
124
119
118
121
123
116
110
109
117
123
118
113
110
113
116
121
123
124
122
119
118
122
122
117
110
115
123
126
124
117
117
121
112
112
114
119
118
117
121
127
129
123
119
117
118
122
127
131
137
138
135
130
128
130
127
123
117
120
127
131
125
120
119
124
130
130
122
120
121
126
125
125
122
118
118
118
120
117
114
115
121
127
134
134
137
141
147
143
138
133
132
138
138
135
132
130
126
126
129
130
128
127
129
133
132
129
128
129
135
136
137
133
129
124
122
124
126
124
122
121
122
121
126
130
131
131
132
129
125
120
121
124
120
118
126
[truncated: 209,777 more chars]
