# Supplementary material for: Evaluating flow modulating treatment response in intracranial aneurysms using black-blood MRI in vitro
Source: Commun Med (Lond). 2026 Mar 27;6:170. doi: 10.1038/s43856-026-01413-z (PMC13031954; doi:10.1038/s43856-026-01413-z)
Supplement: Supplementary file 8 — Supplementary Data 5 [file 43856_2026_1413_MOESM8_ESM.zip › Data_Figure_8ab_Sup_Figure_6ab/BB1/with mesh 1 (FD3)/1_BB1_aneurysm_array.txt]

13
18
2
24
18
15
14
5
5
45
44
43
26
16
17
20
23
27
22
3
7
38
23
12
11
2
2
1
1
40
50
57
45
37
53
76
63
90
113
104
82
81
109
115
87
64
14
10
12
4
1
29
20
31
9
23
25
7
31
23
26
25
12
1
5
24
36
23
25
71
26
16
3
2
2
7
66
117
54
59
55
35
27
44
78
133
65
73
83
107
124
106
72
72
116
35
73
141
157
113
78
62
75
77
90
85
76
52
42
2
11
8
2
10
0
17
7
1
11
43
42
31
21
4
36
25
9
18
23
19
16
11
15
64
2
6
24
16
19
49
99
134
27
9
4
2
2
21
91
166
220
48
54
56
41
17
11
42
101
175
251
78
85
89
94
94
78
61
73
130
196
59
57
85
144
155
109
77
75
112
149
25
46
103
128
114
112
100
85
85
66
72
43
2
2
4
1
18
25
9
8
13
11
27
29
15
5
1
22
58
48
28
21
35
4
6
42
17
15
79
6
22
14
15
3
3
28
91
112
23
5
2
1
1
17
63
122
172
171
22
19
3
2
1
7
35
110
215
283
281
46
46
46
41
28
7
4
55
152
243
292
283
91
91
84
74
63
48
45
64
104
168
230
256
77
77
71
90
122
113
77
71
102
160
211
195
55
39
69
135
149
121
130
140
127
128
103
67
34
62
79
75
96
112
84
41
26
26
11
1
14
2
2
4
5
11
5
32
37
9
14
27
24
24
26
27
31
23
13
2
3
29
59
45
33
57
39
26
2
20
46
14
26
91
115
7
25
8
2
1
2
35
107
133
112
24
9
3
1
2
16
63
126
204
212
153
10
16
4
1
2
21
45
117
254
331
298
238
52
42
33
22
15
9
16
84
212
309
335
296
246
89
108
91
54
42
33
26
48
100
163
227
272
280
244
100
104
83
68
87
99
71
49
80
145
215
267
251
209
78
72
71
103
161
163
121
129
156
157
172
171
147
112
33
49
110
156
156
158
149
117
85
74
59
21
39
69
89
77
58
45
40
37
32
12
17
26
17
7
2
12
26
3
12
32
22
2
25
29
16
25
21
17
10
25
34
37
34
19
1
1
27
47
38
42
63
97
25
34
21
0
28
56
23
29
87
113
126
8
8
23
8
14
8
4
28
102
143
143
105
8
15
14
2
9
5
20
51
112
214
242
164
122
26
6
23
8
3
2
33
51
116
267
344
301
244
215
68
48
45
23
3
3
10
30
116
251
335
354
315
247
181
88
106
71
16
12
19
32
77
146
216
284
319
306
251
199
120
116
69
50
75
94
75
59
106
190
262
311
302
262
263
104
97
88
118
174
183
143
136
156
176
210
247
244
195
105
53
54
82
155
224
242
225
187
151
146
156
128
63
9
15
57
122
179
202
169
128
107
66
12
157
100
113
89
49
15
55
15
15
15
19
50
25
2
4
24
41
59
14
17
17
5
14
34
47
55
10
9
13
6
6
4
20
47
57
74
46
28
3
2
21
35
39
52
66
101
141
23
29
16
2
29
74
45
33
73
107
138
141
4
7
18
7
27
40
26
32
85
136
158
119
67
25
3
14
13
23
6
43
52
88
203
250
171
114
126
31
9
27
9
1
9
46
53
113
260
330
290
240
199
137
51
43
49
17
3
1
8
38
132
260
323
351
335
256
166
130
82
75
83
40
3
2
14
46
101
175
244
327
367
337
262
207
243
272
93
114
101
51
33
67
108
114
112
153
239
303
339
336
306
311
279
162
114
130
117
95
113
174
213
195
167
172
194
239
302
329
277
175
75
70
84
100
125
192
273
301
275
227
203
221
249
215
117
38
14
38
80
144
215
282
319
288
236
203
147
60
6
54
84
133
177
167
121
76
202
108
76
181
122
51
32
82
138
66
19
29
31
52
92
66
15
1
27
42
52
85
111
48
29
10
2
12
27
42
63
83
81
44
21
2
2
14
5
25
57
64
89
131
53
19
1
2
21
35
43
56
65
105
162
155
48
23
17
6
4
27
81
64
41
70
113
153
144
91
9
5
8
10
8
22
55
66
50
73
135
166
126
71
54
29
20
3
9
19
15
23
77
71
69
181
247
182
106
102
101
77
53
28
21
20
2
9
26
63
61
106
237
307
279
226
168
108
75
56
35
41
53
17
2
4
16
40
129
242
295
340
345
253
148
123
154
178
83
58
59
28
9
11
32
56
103
174
244
350
402
357
270
220
264
296
242
95
86
66
34
35
78
120
145
163
199
285
339
352
350
331
340
319
204
86
101
128
134
120
95
106
169
242
254
216
216
236
261
324
376
340
238
128
44
112
140
153
163
220
304
338
308
271
263
282
316
299
186
78
41
49
115
175
238
298
354
397
380
331
300
243
137
36
0
79
135
176
237
294
288
217
147
96
174
124
107
283
210
102
91
144
229
208
119
42
46
115
147
154
62
26
43
51
82
117
114
130
62
8
18
50
56
71
119
148
122
65
16
2
6
15
31
61
90
107
101
104
70
47
5
2
4
11
27
47
64
64
90
142
169
135
88
51
5
1
0
21
44
53
61
59
100
172
167
90
33
75
20
1
2
2
28
77
69
52
76
126
164
136
78
40
24
9
1
14
4
6
17
66
86
59
72
141
173
130
79
59
48
47
3
11
8
3
16
16
43
105
87
62
158
241
199
113
86
84
68
62
37
16
28
14
16
28
41
82
88
109
215
293
283
215
140
88
58
43
64
50
29
41
53
18
1
20
42
58
126
219
275
337
342
240
133
118
150
180
209
84
77
47
44
32
33
41
68
61
88
155
228
349
409
354
269
236
282
313
278
205
128
94
53
26
23
56
106
126
148
178
220
315
368
360
352
343
354
344
242
113
112
122
117
108
98
119
179
263
292
262
280
305
294
330
391
375
287
166
59
115
155
185
190
194
243
327
366
343
321
320
321
343
352
257
126
58
34
45
113
193
254
314
361
400
430
411
372
353
311
209
87
11
67
155
235
283
335
385
377
298
226
171
88
61
113
142
171
181
132
70
78
46
243
199
152
127
112
264
277
186
109
129
178
182
241
235
177
85
35
71
143
158
141
219
138
45
23
46
69
111
139
131
126
127
204
150
56
17
37
59
69
108
155
167
137
99
113
156
71
13
17
23
18
42
92
119
124
116
107
154
185
92
33
4
1
20
32
49
77
74
63
83
140
186
165
92
142
104
42
3
1
2
32
61
67
72
58
88
166
177
109
53
28
127
90
22
1
1
2
32
77
75
67
87
134
168
132
79
51
25
23
56
8
1
43
17
5
20
79
97
66
75
150
180
135
94
69
42
47
64
24
4
24
30
6
19
31
61
117
104
72
153
243
220
131
87
77
64
68
90
75
21
8
32
26
34
31
44
104
127
138
210
296
295
209
128
85
49
41
71
98
50
28
51
53
21
11
40
80
97
141
214
269
327
321
220
128
119
149
174
213
229
79
61
36
34
28
34
69
96
69
80
138
208
322
380
326
258
249
288
314
308
265
160
129
90
31
2
17
76
133
132
136
161
205
313
376
366
355
348
356
363
285
160
74
115
125
115
95
82
106
150
203
273
301
289
336
381
350
347
389
392
323
196
71
17
70
132
179
202
202
216
265
348
401
390
381
383
352
341
362
310
180
73
30
92
177
256
306
356
407
439
445
408
368
352
318
240
136
51
15
46
142
249
333
391
415
437
418
342
271
219
123
34
69
158
225
267
290
303
230
140
112
181
159
117
74
66
70
242
240
211
186
152
137
134
101
236
246
224
167
152
180
202
194
158
120
256
243
185
113
59
58
112
169
167
150
159
151
244
197
95
23
19
50
94
149
160
143
145
138
124
228
140
55
34
46
57
91
158
186
168
138
108
104
116
218
174
76
32
43
29
16
56
126
149
140
129
118
151
175
131
179
98
31
17
20
32
44
69
103
97
80
89
137
197
195
117
48
175
106
32
1
1
14
57
84
93
97
73
77
152
191
147
81
34
24
144
84
19
2
0
3
39
87
95
95
100
130
165
143
102
68
21
25
41
57
5
2
38
24
4
38
91
114
82
82
156
192
149
115
83
42
57
82
71
26
3
21
50
10
21
40
84
135
128
95
162
251
239
152
98
79
68
81
92
87
68
8
11
43
38
32
29
57
127
171
178
225
302
300
204
128
91
49
54
85
89
96
77
39
30
59
52
20
14
54
114
143
176
223
266
300
284
204
131
123
150
171
204
228
180
67
44
26
28
17
24
79
115
96
100
135
183
273
328
292
244
250
280
302
325
310
207
75
107
119
81
25
4
22
87
147
147
137
137
167
273
354
365
359
351
354
376
328
219
123
41
144
141
120
85
74
114
181
228
271
286
284
355
427
412
385
393
402
362
236
102
48
88
154
200
204
205
236
281
359
430
438
440
451
397
338
343
333
233
105
38
66
153
245
302
328
368
426
472
471
421
368
326
272
222
173
104
49
21
119
246
330
411
466
474
462
430
345
267
214
144
77
48
73
170
270
357
394
404
400
309
200
155
114
133
174
188
185
133
84
173
152
131
106
71
48
248
223
195
179
151
112
99
94
62
223
230
218
215
214
176
159
159
103
36
250
217
187
168
168
201
216
215
204
153
81
45
257
190
103
58
68
110
162
194
180
161
147
114
96
245
226
137
42
12
35
74
137
192
180
151
154
136
107
125
245
205
109
47
47
49
57
121
206
210
162
139
122
97
93
121
221
150
74
54
55
30
17
77
160
174
153
145
138
150
157
123
92
193
178
90
41
38
29
23
42
89
131
123
109
113
146
202
203
126
62
46
203
186
91
28
12
0
13
64
106
128
141
109
82
143
207
178
93
33
33
29
186
142
62
16
3
2
0
43
98
127
142
129
131
166
166
131
76
15
34
52
23
128
54
6
1
24
16
11
47
106
136
114
103
170
211
173
137
92
45
71
92
58
57
43
3
9
46
11
14
48
112
161
151
118
180
267
256
167
107
83
77
92
88
70
80
57
3
22
49
27
17
42
87
149
198
208
246
309
297
198
134
95
50
69
98
77
80
98
58
19
22
50
47
31
35
78
137
181
215
243
263
271
253
202
139
120
145
171
195
216
180
93
77
53
26
22
28
24
37
87
135
144
145
151
169
232
292
277
239
241
259
282
327
329
235
102
111
109
69
31
20
38
94
154
179
168
136
139
222
316
360
364
353
355
385
362
271
171
67
121
167
156
123
91
87
126
197
247
273
274
270
334
425
454
429
411
417
408
294
160
99
77
120
189
226
209
209
250
290
361
449
476
487
508
452
356
328
340
285
169
85
43
112
226
303
335
335
357
420
494
513
472
407
318
224
190
201
164
95
45
81
208
332
397
444
498
507
486
440
343
243
187
158
141
101
39
153
274
372
464
491
479
456
361
254
202
158
111
58
138
218
285
307
293
225
165
124
223
173
140
287
249
210
178
143
91
58
280
237
208
187
158
125
93
65
68
278
253
223
203
194
179
148
133
118
82
50
231
198
205
199
207
228
201
181
185
125
42
24
266
229
170
138
132
170
227
236
224
219
160
63
18
23
265
210
124
44
39
98
160
202
220
201
171
129
74
66
113
270
253
180
74
5
28
74
113
179
228
201
166
160
121
84
120
213
249
231
158
67
34
51
54
72
155
242
230
175
157
137
89
82
132
164
230
181
102
63
61
59
36
36
110
194
195
162
164
163
148
136
118
98
80
204
142
63
50
55
34
25
57
119
159
147
134
145
169
198
187
121
74
69
41
210
157
57
33
32
5
3
54
122
167
193
159
118
155
209
183
89
37
56
37
6
197
119
33
18
15
2
0
32
96
158
200
184
158
181
186
148
70
13
47
44
9
26
134
54
10
12
18
4
12
53
110
157
148
136
194
240
202
148
91
49
79
85
43
47
89
95
56
14
8
23
5
3
55
131
179
162
130
195
285
270
179
114
86
84
96
83
67
91
112
43
1
23
37
12
12
62
118
163
202
220
260
311
291
202
142
92
42
72
111
86
82
104
82
36
3
7
30
34
42
72
116
156
201
242
266
273
265
254
216
146
106
132
174
200
209
176
106
40
72
40
18
29
40
44
65
112
159
190
195
188
194
235
295
295
248
232
239
267
323
329
241
121
33
118
105
67
41
38
60
107
163
215
213
169
159
207
293
360
368
349
353
387
381
304
201
93
138
185
162
116
103
109
134
199
259
286
282
273
309
394
459
456
425
422
432
351
224
143
65
116
158
216
246
220
209
253
291
355
448
492
513
537
491
391
340
343
326
248
160
84
49
172
289
338
343
331
334
399
500
551
533
468
346
222
193
233
230
167
89
43
141
277
391
432
444
492
515
505
460
362
250
181
180
218
184
88
65
230
358
450
524
544
515
479
399
313
255
209
181
120
116
214
316
388
410
388
326
270
203
111
66
43
97
153
148
114
86
55
391
381
359
317
266
235
370
376
341
300
253
218
187
151
317
328
304
264
231
186
146
117
95
118
314
288
237
219
213
166
128
121
105
110
132
291
268
222
209
220
217
198
172
164
155
129
98
76
270
209
156
188
205
208
239
227
197
209
171
83
44
31
250
242
180
130
119
125
163
227
251
239
235
179
66
9
13
16
281
218
149
82
26
45
116
176
223
244
223
177
104
37
44
95
172
279
217
133
31
6
52
108
145
205
245
223
189
162
99
63
123
229
296
271
257
196
107
26
22
56
69
102
186
261
250
201
188
149
84
92
161
180
152
247
229
129
52
48
64
57
49
67
151
229
218
177
187
188
149
120
121
104
75
58
209
192
87
32
57
65
41
35
74
147
193
177
156
180
202
188
161
121
90
85
54
22
193
192
101
26
42
43
6
1
54
136
206
238
211
177
190
201
168
89
57
80
42
6
23
196
192
90
14
26
28
5
2
26
101
188
256
243
207
208
198
146
60
23
54
22
5
21
47
135
61
18
17
17
4
14
51
105
165
176
168
217
265
222
154
86
53
76
64
34
55
98
112
84
56
22
13
14
3
4
56
131
180
161
133
204
295
280
191
123
90
87
97
98
99
126
138
92
87
34
1
18
26
2
14
72
138
175
202
220
262
312
298
221
155
90
36
72
132
127
113
122
109
69
35
5
6
21
27
48
104
153
183
220
263
291
304
301
290
246
159
103
124
181
216
212
176
126
62
73
39
26
48
57
60
94
152
194
223
234
242
268
296
339
336
274
236
237
269
324
325
240
131
41
112
123
102
79
55
50
84
132
184
245
251
225
234
251
308
375
376
342
347
388
393
323
211
102
30
164
203
158
100
104
128
144
199
277
311
312
311
322
375
447
465
426
410
420
378
270
165
76
169
203
223
240
222
204
244
293
352
440
497
524
535
499
432
380
348
339
308
224
119
104
230
325
344
332
322
319
381
495
569
573
518
400
282
250
284
295
254
159
54
85
206
325
427
444
437
474
513
521
491
414
312
229
230
299
285
174
73
38
124
296
426
497
555
567
537
500
441
381
319
270
262
198
78
62
181
298
416
484
504
470
415
368
299
191
119
79
52
126
202
269
258
209
166
121
58
396
451
434
402
390
344
261
395
445
443
419
397
363
313
264
228
377
384
366
334
293
256
239
225
180
146
328
325
320
285
248
224
186
164
160
140
151
187
317
284
283
267
221
218
225
175
137
160
164
163
179
153
276
253
219
183
197
236
241
216
185
185
198
190
155
117
84
238
230
158
117
181
220
220
256
251
209
222
216
132
65
36
26
230
212
174
124
101
118
131
154
224
269
255
241
195
81
5
1
6
25
259
212
133
98
66
31
52
114
176
230
256
237
180
84
11
25
74
140
250
282
220
150
89
11
3
59
121
166
215
251
245
217
160
77
56
137
246
310
303
287
223
148
61
2
26
67
90
139
216
275
275
245
217
159
94
124
206
212
182
167
260
202
85
20
47
70
59
58
96
190
268
250
204
217
216
155
122
136
116
80
72
64
224
156
38
19
67
69
43
43
86
171
234
215
184
217
230
178
144
131
109
96
67
42
55
225
160
49
13
54
47
14
15
64
157
241
272
251
240
231
191
152
107
84
98
57
25
42
49
228
179
71
10
30
32
16
3
35
123
223
292
283
260
243
199
140
63
42
54
11
5
24
43
64
171
134
64
22
12
28
10
16
49
110
177
202
194
232
269
231
155
87
60
69
45
36
72
111
119
88
72
41
13
13
22
4
19
62
121
173
162
139
202
286
282
202
128
90
82
95
124
155
174
163
109
48
82
23
1
19
21
9
32
80
138
187
209
219
255
306
313
250
165
88
39
80
161
184
160
148
139
97
48
112
41
16
23
38
38
54
113
171
203
237
279
312
346
365
344
272
178
120
133
190
226
213
185
152
85
26
83
47
43
69
74
70
112
181
216
236
259
294
353
378
389
371
304
252
252
285
329
324
245
141
43
131
126
95
89
73
66
110
162
204
259
276
281
321
320
340
395
382
335
341
391
408
343
217
99
31
191
214
154
87
99
144
159
203
291
333
344
370
365
376
431
457
422
383
385
368
282
163
73
123
219
240
214
219
213
196
237
297
351
431
501
526
510
480
460
427
355
324
321
254
139
70
74
169
268
337
331
316
314
321
375
483
563
579
539
454
371
335
337
347
331
237
103
17
133
277
372
446
447
437
466
511
532
522
482
407
316
296
366
381
288
158
92
214
367
477
525
563
574
558
528
487
440
380
339
347
285
146
122
255
389
501
564
578
534
472
434
386
302
212
112
30
129
238
326
390
376
322
265
208
133
57
77
118
116
95
69
40
382
466
480
449
414
351
287
417
485
506
475
455
457
387
264
212
392
449
449
412
387
380
370
333
277
231
205
365
391
372
336
310
293
269
245
250
253
210
163
158
370
326
294
276
255
234
222
204
194
211
198
181
194
182
368
307
236
236
241
212
216
237
202
168
206
228
217
210
172
114
308
233
181
174
168
196
238
252
236
203
209
242
239
197
149
109
109
249
182
152
113
104
176
222
229
272
275
228
237
245
165
83
53
50
48
215
138
96
77
82
114
134
155
227
282
261
240
208
101
8
5
7
19
77
206
121
60
65
56
35
58
114
178
229
252
240
188
83
5
16
58
117
217
279
266
238
139
85
55
9
11
63
126
185
224
248
262
242
158
71
75
163
264
324
316
264
286
264
169
99
26
9
51
77
111
175
248
290
301
286
242
171
125
177
255
257
230
210
159
236
237
158
60
19
61
83
62
67
120
225
303
288
246
253
237
168
144
159
137
112
101
78
74
206
113
24
28
65
60
43
50
97
188
270
256
221
252
249
171
140
144
125
110
87
63
79
86
234
133
33
22
48
46
30
39
93
181
264
287
274
288
265
185
149
127
104
113
83
55
69
63
58
251
172
67
21
22
33
22
24
73
163
253
305
300
297
275
208
145
84
59
64
18
2
30
43
59
101
183
131
62
22
10
31
16
27
64
132
206
235
223
244
269
230
161
98
70
66
38
40
83
118
120
93
52
111
71
28
0
14
32
8
43
76
125
187
185
164
203
269
273
204
124
82
74
93
149
209
223
190
129
63
23
82
14
2
17
18
25
52
86
140
202
221
222
248
297
330
278
166
83
53
97
189
233
205
179
169
121
50
117
49
30
46
54
49
63
103
166
215
252
286
324
380
424
392
290
196
149
156
199
226
217
204
182
107
30
114
99
65
57
81
89
79
117
185
218
245
278
329
411
435
420
393
329
274
272
305
336
334
271
162
47
3
152
134
94
90
90
90
136
188
215
263
288
320
380
367
360
401
386
339
355
410
434
371
236
99
24
140
210
214
152
90
102
158
180
215
295
339
368
415
405
382
411
440
421
383
369
350
273
156
72
50
156
253
256
203
194
200
198
242
302
349
425
508
525
481
453
469
459
373
310
304
259
171
113
126
220
296
336
321
307
319
336
382
471
548
567
540
495
452
413
378
377
380
308
173
54
197
338
424
454
449
442
471
513
542
551
543
497
412
371
421
451
393
254
95
47
175
318
440
509
541
564
577
578
557
521
481
434
415
434
373
231
115
102
214
351
478
562
610
619
572
504
474
457
417
328
182
63
99
236
359
439
489
483
435
378
311
227
123
41
104
145
190
216
209
165
98
44
419
462
468
386
272
274
402
484
539
545
523
476
370
284
262
416
474
479
470
448
451
468
396
260
190
218
398
430
415
378
338
328
339
351
331
284
235
204
184
376
409
369
316
268
250
259
255
237
249
272
250
191
154
159
395
356
287
247
235
230
234
236
224
220
245
256
227
197
162
123
383
354
266
196
199
219
215
221
243
231
205
244
284
269
235
176
103
107
348
278
173
127
149
170
195
219
243
246
225
239
283
273
218
168
125
120
136
312
211
105
85
93
108
158
198
218
268
281
249
257
254
166
86
68
74
69
48
268
156
59
39
53
61
92
130
164
230
277
260
241
217
116
9
6
4
22
65
115
221
138
52
26
48
38
33
68
130
194
232
243
245
207
98
9
13
52
107
189
231
212
246
174
78
41
37
28
35
67
134
211
243
251
280
264
158
77
106
192
278
329
317
262
208
275
213
121
58
18
42
74
79
122
203
277
305
323
320
257
181
169
238
301
304
280
244
181
128
244
192
115
48
25
71
84
63
78
148
253
324
319
296
293
249
190
187
195
176
168
143
99
95
113
220
172
80
33
37
52
52
47
61
116
207
290
290
266
287
257
171
152
162
145
141
117
84
96
97
75
95
228
229
120
41
37
42
38
40
70
129
204
276
288
286
310
276
181
150
146
123
127
112
84
85
72
59
91
102
220
264
166
67
40
31
25
29
57
116
192
269
303
301
311
288
211
156
109
74
83
48
18
30
42
60
100
106
53
201
133
61
24
16
29
18
38
85
157
238
271
257
261
271
227
168
112
82
74
45
41
83
123
129
106
70
40
140
93
30
1
19
34
11
49
86
145
218
227
208
221
261
266
204
118
78
74
92
155
233
258
224
160
86
34
140
97
17
0
14
9
19
54
91
154
222
241
232
249
292
344
300
164
79
68
109
197
255
239
215
203
138
50
118
55
38
60
60
58
66
95
158
224
260
286
318
387
459
426
302
207
170
173
204
225
226
229
209
122
35
117
119
86
74
91
103
93
112
173
214
256
292
336
421
454
429
397
346
299
296
327
350
353
304
189
56
10
111
171
154
103
92
103
111
149
194
217
263
299
332
391
375
352
385
384
359
388
446
463
398
261
113
23
162
220
204
151
102
110
165
196
225
290
336
378
431
416
373
380
408
420
413
397
354
266
158
83
49
86
183
265
259
199
177
193
215
257
306
347
418
506
520
463
428
452
461
396
325
291
258
213
167
54
170
259
315
330
317
311
331
352
389
459
533
559
541
516
498
464
413
394
403
362
258
155
38
116
256
398
457
453
439
443
474
516
550
573
580
554
494
453
469
493
464
341
161
85
258
408
489
519
541
558
579
590
577
546
511
482
489
510
459
333
189
69
62
184
313
446
541
594
618
624
584
530
505
506
502
438
285
132
56
86
199
341
462
520
557
562
534
484
415
322
205
85
38
90
181
229
277
320
328
278
194
105
33
336
296
218
230
450
520
542
538
444
309
312
388
407
497
525
534
530
532
492
376
291
281
308
393
492
467
410
393
396
420
443
389
278
196
202
242
398
445
403
338
295
286
295
309
321
321
298
249
202
179
168
369
432
382
304
256
224
220
246
251
240
243
277
288
226
149
139
155
415
369
293
238
221
207
216
238
249
242
227
254
300
285
216
149
104
103
394
385
287
210
177
182
198
218
230
242
248
232
268
327
332
281
191
94
76
158
372
318
207
126
113
139
168
192
204
227
251
247
273
320
300
229
177
128
112
137
153
336
264
139
53
58
93
104
134
173
208
253
272
267
280
247
146
79
75
85
85
67
75
301
213
88
9
21
43
36
65
128
179
224
259
260
256
227
116
8
5
0
30
63
79
102
266
171
79
22
32
55
39
39
81
151
212
237
238
261
234
112
14
14
50
99
160
179
162
171
247
190
117
50
30
52
59
51
69
138
228
261
258
296
284
161
88
132
205
266
308
297
248
208
170
120
232
229
157
86
36
31
65
71
75
127
222
295
317
341
346
269
188
206
284
325
322
300
258
200
164
149
145
222
234
154
85
42
32
66
72
66
100
182
277
335
344
347
328
256
215
242
242
220
218
178
122
127
146
131
147
234
151
66
36
35
46
50
57
88
153
234
301
312
313
321
263
184
183
194
183
185
151
99
105
107
72
80
113
256
221
112
55
56
48
37
49
97
157
220
278
292
297
316
267
170
154
164
141
145
136
100
82
73
64
82
93
58
253
271
160
68
59
52
33
39
81
139
206
276
308
303
312
282
203
160
129
90
96
78
36
29
50
80
109
110
73
40
200
237
152
67
28
27
31
29
50
98
176
262
302
295
295
289
237
179
128
100
96
62
45
84
141
163
139
98
66
42
189
136
55
5
7
7
13
43
92
169
247
272
267
272
283
271
207
123
91
91
92
141
228
280
263
201
116
51
38
168
126
42
14
20
6
6
44
100
180
249
266
261
267
293
347
308
165
77
69
99
177
249
259
250
235
156
54
21
118
130
63
49
73
67
66
74
99
169
243
270
283
300
365
460
441
306
207
170
173
205
233
245
258
235
140
45
128
137
107
94
103
115
106
114
166
220
265
293
321
400
456
438
399
361
323
321
352
375
376
334
217
78
23
126
185
176
124
100
112
122
148
187
219
265
306
338
386
374
345
363
379
383
427
483
486
414
283
132
32
34
183
231
196
149
116
122
163
202
232
286
336
384
429
406
353
341
361
406
455
456
384
272
170
100
52
113
214
275
256
205
172
193
235
269
308
355
418
492
507
457
411
415
440
430
378
310
267
251
209
109
94
214
301
333
321
312
316
336
362
395
446
514
554
546
522
511
495
452
420
414
398
339
228
75
192
317
436
460
437
421
438
471
515
552
585
596
575
549
533
519
519
504
408
241
106
51
151
333
463
505
515
527
546
577
594
590
571
544
531
550
563
530
436
276
116
104
260
402
515
574
600
610
611
590
563
543
538
545
514
395
237
115
62
173
296
428
532
577
600
613
605
570
504
412
297
159
64
55
144
255
331
378
424
433
387
307
202
94
23
45
83
113
110
75
66
394
431
395
331
349
384
404
532
571
564
556
483
364
366
448
481
493
542
514
482
466
491
476
387
330
338
369
404
459
507
417
332
325
349
382
404
383
325
262
245
272
284
461
435
348
263
241
267
288
289
291
305
311
280
225
190
194
188
452
427
321
242
222
211
219
242
250
240
240
277
312
256
155
137
169
154
428
419
307
221
202
211
196
206
234
246
242
228
259
332
338
250
164
125
118
148
420
326
203
159
166
170
179
218
234
234
245
246
285
363
398
342
223
102
71
154
202
329
366
239
129
103
113
126
156
192
206
223
252
260
294
345
329
252
184
122
96
133
171
178
179
343
315
184
75
37
59
86
95
124
171
213
241
252
275
291
237
128
72
74
92
101
93
102
132
149
319
261
139
35
2
22
29
13
49
128
190
216
236
257
273
229
106
7
7
16
50
67
69
81
128
172
279
227
102
32
23
56
66
41
42
93
158
222
239
242
280
253
114
15
14
41
75
121
135
125
141
170
153
255
223
116
69
43
45
75
70
56
77
142
233
270
265
305
294
162
88
133
187
218
248
250
220
201
182
138
115
231
167
107
59
34
53
65
54
73
136
231
302
326
354
359
276
188
216
294
311
296
274
236
207
200
187
171
171
239
213
127
63
33
34
60
56
71
131
218
297
348
366
381
346
258
241
288
276
243
232
178
128
155
180
158
152
155
239
239
147
66
37
33
46
56
73
123
193
264
311
324
342
340
266
206
225
237
224
221
172
103
99
110
84
80
105
80
269
203
105
53
58
58
47
64
114
177
239
284
297
301
306
246
157
157
188
174
161
149
103
68
65
73
82
91
69
27
283
265
147
69
67
66
41
48
93
151
215
285
314
304
302
259
178
153
146
111
106
92
54
41
69
110
124
114
87
48
252
279
170
75
38
41
46
40
58
110
189
274
322
327
333
313
244
187
144
122
124
87
60
103
174
202
171
122
81
51
193
246
175
82
30
21
22
21
42
103
187
264
302
326
343
328
282
209
133
111
112
93
120
213
288
288
232
145
71
42
198
157
71
46
49
24
10
48
120
203
270
292
300
299
298
331
294
163
80
61
77
142
222
261
270
262
185
73
30
146
157
85
71
92
80
80
92
120
198
262
281
284
280
325
433
432
304
206
168
172
208
249
272
285
262
169
64
28
161
155
121
117
119
127
120
124
180
232
266
288
304
377
462
460
407
370
346
346
377
407
407
355
232
99
36
144
197
191
143
106
112
126
143
180
223
268
309
345
392
398
368
356
370
393
444
499
496
418
291
142
42
36
90
195
236
187
137
126
129
152
195
234
282
342
392
424
405
354
316
322
385
476
506
426
288
177
108
60
41
135
247
275
251
210
169
190
239
265
304
364
415
470
497
463
407
387
422
472
455
369
293
270
230
127
144
272
347
337
301
297
315
332
361
398
433
489
547
554
519
505
511
501
468
436
419
391
287
121
133
271
377
444
446
417
412
432
465
507
540
583
600
577
571
583
560
543
531
456
320
179
107
238
397
490
504
508
508
530
570
588
595
597
577
569
588
588
574
520
367
178
71
55
171
327
469
549
580
593
600
598
594
594
583
567
567
555
478
345
192
71
115
262
376
487
582
619
628
643
647
625
575
501
399
252
114
44
109
196
335
434
481
514
516
480
418
315
184
67
45
114
163
187
182
146
127
97
425
491
529
506
462
471
483
435
476
585
592
562
550
512
436
437
510
552
528
383
534
543
491
432
403
436
451
411
400
429
459
476
472
360
484
473
357
283
284
313
349
371
380
389
369
352
362
359
344
414
477
395
291
217
217
259
276
269
268
284
318
323
288
260
267
253
215
406
477
387
263
204
204
204
219
233
242
239
239
280
332
285
184
175
222
195
147
185
340
457
375
247
174
171
201
192
203
226
234
229
232
280
360
370
277
199
189
187
176
165
149
360
389
245
141
129
145
155
171
218
237
223
231
253
303
387
442
389
254
135
115
185
209
142
131
348
316
159
74
86
109
118
148
196
220
232
255
266
295
351
355
283
190
117
107
161
194
186
183
207
347
267
122
42
33
54
79
99
132
184
230
245
241
268
294
236
132
75
80
114
140
139
143
170
190
185
319
204
81
10
7
39
27
18
56
138
204
224
228
258
287
234
108
13
0
39
77
94
97
112
154
184
160
278
164
35
13
55
76
53
33
48
107
168
233
250
251
289
261
118
17
13
29
44
78
107
116
130
158
147
103
271
176
47
39
54
71
78
57
68
101
155
238
280
272
305
290
166
88
112
140
145
162
180
178
180
183
154
123
126
255
210
115
67
39
54
71
50
42
86
157
237
303
342
367
361
281
194
203
253
254
233
210
184
189
221
215
188
177
140
234
180
109
49
33
45
49
39
78
158
242
313
370
395
399
354
272
263
301
274
231
206
147
116
162
196
181
166
150
94
247
222
139
74
32
29
50
59
88
150
226
294
328
334
352
347
280
238
264
271
248
224
166
97
83
101
106
104
112
84
36
248
258
179
100
49
48
56
55
81
136
201
259
296
293
290
291
231
151
165
216
205
173
149
104
58
59
90
100
103
85
38
209
299
247
133
67
64
63
40
52
110
171
232
299
316
292
280
233
152
143
163
141
119
102
74
67
98
140
142
122
95
49
310
304
176
85
52
53
52
47
72
134
213
287
325
341
357
325
244
192
161
146
148
107
85
137
209
226
193
140
89
56
263
292
193
99
54
48
52
45
64
129
205
270
319
368
402
366
284
205
140
122
119
90
107
203
287
292
251
176
92
50
175
236
185
101
78
83
53
38
80
148
219
278
318
343
333
302
304
262
157
87
60
65
117
194
252
281
289
230
107
36
197
198
119
99
113
104
99
114
147
218
271
292
297
270
289
395
411
303
221
188
192
222
264
297
310
292
210
91
25
124
198
170
134
138
132
137
133
145
202
241
259
285
301
366
475
492
423
377
360
364
393
430
434
373
241
114
46
27
160
207
191
148
110
115
137
152
188
229
269
313
359
414
450
425
375
359
377
423
484
494
421
292
142
42
31
103
208
231
171
125
135
139
147
188
234
287
347
390
425
432
390
332
322
379
474
529
465
313
181
108
75
61
159
269
268
241
210
168
183
229
249
299
371
411
455
501
484
424
399
442
516
532
449
336
277
243
166
75
54
194
319
371
323
272
286
316
323
357
406
427
468
541
562
519
497
525
547
532
483
444
419
334
171
47
194
341
415
437
433
418
420
437
465
495
522
574
603
571
566
593
581
569
559
493
388
251
102
174
329
465
512
514
509
499
521
559
578
598
619
603
593
606
593
591
574
450
255
106
121
259
406
524
566
576
588
596
592
597
615
615
597
589
576
525
426
276
118
23
49
189
346
452
541
625
652
650
657
666
655
625
578
499
355
191
88
42
107
178
274
427
535
571
586
587
559
511
419
288
146
38
19
102
198
241
258
257
236
193
129
65
392
504
576
612
597
569
567
564
515
401
365
525
610
596
554
541
534
502
509
563
602
569
505
447
418
532
512
462
395
359
392
429
443
468
508
538
538
515
517
462
406
479
415
301
258
260
284
324
352
385
437
458
468
480
457
415
383
336
440
456
342
244
190
201
235
246
250
257
271
318
362
369
369
376
336
258
230
278
436
460
334
221
184
183
187
209
221
230
235
239
289
353
322
240
244
288
246
158
169
274
388
439
318
212
155
146
177
189
207
225
215
210
239
312
388
383
288
229
254
272
218
158
166
242
385
337
181
121
117
117
146
180
218
231
211
215
258
317
396
449
395
262
173
189
245
221
139
149
255
336
262
117
60
74
93
117
151
198
222
236
260
269
286
337
363
300
188
115
142
215
225
181
165
198
226
319
220
95
36
22
40
81
116
147
195
249
263
245
256
284
246
152
85
89
152
200
198
189
197
200
194
167
295
153
50
6
7
10
20
43
74
153
220
245
240
260
292
253
133
37
24
76
125
141
152
161
182
192
159
95
261
106
3
29
79
81
33
16
67
128
185
246
265
257
287
268
142
34
11
24
37
56
93
115
133
152
146
100
70
260
122
6
34
79
88
66
43
93
135
177
247
287
281
294
277
179
95
82
85
80
82
103
126
150
173
167
137
125
107
258
170
75
39
34
70
70
36
60
124
187
241
303
362
378
347
283
209
179
183
173
159
137
120
153
210
220
193
171
140
77
229
206
140
88
38
37
50
35
31
89
186
254
319
397
426
402
360
300
274
273
235
189
158
106
97
149
188
189
175
151
99
244
187
122
75
32
25
36
51
100
174
252
318
350
346
351
354
307
268
280
278
238
194
143
88
66
91
128
140
132
95
47
260
231
152
95
44
30
42
52
97
167
232
292
314
282
260
270
233
162
174
230
221
170
139
105
55
61
119
134
122
96
49
241
290
220
124
71
61
54
37
65
140
209
270
320
308
265
249
214
142
137
177
174
141
111
94
92
116
151
152
130
100
54
207
337
295
169
96
71
59
53
58
102
175
249
305
327
339
357
317
231
192
177
164
160
116
100
164
218
215
193
151
93
58
312
305
192
114
70
56
66
71
97
160
226
282
326
383
426
381
276
198
142
113
105
82
101
197
275
278
261
207
111
53
227
270
207
128
102
98
77
72
116
175
225
279
334
367
356
317
294
242
157
100
73
78
118
184
249
290
317
272
139
35
246
231
152
126
134
120
115
133
167
224
266
300
321
283
280
375
402
319
255
231
235
249
277
317
336
318
244
113
22
164
227
182
148
153
140
143
146
166
213
237
253
298
319
367
481
521
446
379
358
364
389
430
448
386
249
121
47
29
66
180
210
184
148
115
121
152
167
198
234
270
316
371
433
494
482
405
348
340
374
446
480
421
289
137
33
16
40
122
220
222
160
122
143
150
152
186
237
293
342
380
427
469
440
376
357
390
458
526
493
339
184
106
87
72
188
278
257
226
204
167
178
217
238
298
370
397
447
510
505
453
444
488
552
579
516
385
288
260
219
126
75
232
344
365
294
249
282
317
318
357
410
426
462
534
559
517
497
531
568
576
534
471
440
383
240
84
72
243
382
426
425
430
430
435
441
466
490
506
563
601
569
551
576
581
588
577
522
446
317
140
67
241
410
520
534
526
511
496
513
547
564
594
626
617
604
608
591
588
589
511
341
156
52
75
200
348
489
568
578
570
581
587
582
591
616
628
617
606
590
548
475
355
179
40
104
273
429
522
591
649
660
650
652
664
663
648
624
573
454
289
148
64
156
260
372
514
610
632
636
639
618
574
497
386
244
106
72
177
274
309
320
326
307
253
171
93
356
382
388
374
454
557
633
667
652
633
635
628
574
456
311
206
401
553
606
578
538
531
542
546
561
600
627
587
526
485
367
444
508
465
416
357
329
362
413
464
512
546
573
571
544
551
504
348
438
457
354
249
234
237
260
308
343
389
461
506
538
562
533
478
429
373
318
265
440
417
287
206
172
182
201
212
240
259
267
318
392
438
467
470
404
305
255
292
329
293
441
424
281
185
162
161
168
198
212
225
237
240
296
372
365
311
313
331
286
188
165
274
351
412
411
273
193
143
121
158
189
211
227
207
198
241
326
397
384
296
248
287
329
265
160
168
276
341
387
293
155
129
115
97
148
193
217
224
203
206
257
317
382
421
363
247
196
253
304
241
133
149
267
306
308
223
109
76
74
84
124
164
200
214
233
263
273
273
312
345
284
169
119
185
273
258
175
137
170
215
221
276
169
80
42
21
36
92
138
163
199
249
276
257
253
277
259
168
86
93
183
254
253
226
201
173
165
175
153
257
109
28
2
7
7
36
71
101
173
237
271
263
266
294
279
175
60
35
109
186
210
204
193
182
177
154
111
67
227
64
7
42
94
68
15
26
90
152
209
269
289
265
278
283
192
70
10
31
68
79
94
129
147
153
147
114
87
71
223
77
1
36
90
80
39
45
112
166
206
266
305
293
285
273
207
118
61
45
48
45
54
97
136
161
170
160
135
108
58
229
121
50
23
30
60
47
43
95
161
220
262
312
377
386
336
284
227
160
117
104
101
87
80
122
183
208
197
166
133
81
226
172
108
74
38
30
41
34
57
125
219
273
325
416
449
405
369
328
270
222
182
143
111
78
84
130
170
187
178
151
107
53
201
230
158
102
73
38
22
26
51
114
202
282
341
374
362
353
363
330
276
264
257
207
150
112
81
59
92
156
176
152
110
61
258
207
136
99
56
34
38
59
121
202
269
327
336
274
233
252
236
179
175
219
215
159
123
101
58
72
154
175
141
103
56
256
270
200
131
87
74
69
57
97
186
255
307
340
301
239
221
201
148
137
179
194
160
119
106
105
115
152
163
136
100
58
247
325
264
164
116
90
68
60
82
141
221
286
330
337
336
342
294
211
186
182
168
156
115
107
164
198
187
191
163
99
60
206
326
290
190
137
84
53
67
89
123
189
255
305
336
378
418
375
270
193
140
98
87
75
96
187
262
269
275
236
123
49
271
293
221
153
114
98
83
88
130
193
240
292
341
368
366
352
326
257
176
127
104
115
146
199
264
311
341
299
154
31
186
279
241
171
148
147
126
121
144
183
230
267
315
348
315
313
396
423
361
306
279
284
282
290
337
365
334
255
124
24
196
241
192
162
163
144
145
156
174
212
235
267
328
350
379
480
538
474
383
343
348
367
403
439
393
256
122
46
35
97
210
214
175
150
127
130
159
175
203
239
277
322
377
437
509
517
433
342
300
320
404
460
412
284
135
30
5
47
150
228
215
162
139
153
155
157
190
246
303
343
365
425
495
484
425
403
403
434
512
515
371
197
110
94
68
22
76
221
292
254
224
200
168
180
213
243
310
369
387
442
515
517
482
491
526
562
592
559
434
313
284
266
162
124
261
348
339
274
243
286
315
317
356
409
430
463
523
549
518
506
530
567
595
572
501
467
434
309
138
102
275
404
426
417
427
434
435
443
467
489
502
553
593
577
554
560
575
600
591
543
496
378
185
52
99
303
474
549
541
525
506
497
517
539
557
589
626
632
618
610
595
587
585
548
421
217
70
108
269
430
557
595
576
563
572
574
573
583
610
631
625
610
599
565
513
420
249
80
29
52
182
362
506
583
626
646
644
636
637
653
661
649
633
610
539
397
222
83
16
95
216
345
465
573
649
666
669
672
655
616
556
463
337
189
69
57
141
250
343
369
379
377
358
307
227
139
60
335
405
421
424
411
351
269
360
493
580
657
694
675
661
676
670
606
488
354
245
435
559
578
537
511
514
531
557
586
615
627
592
545
510
398
224
458
486
415
362
316
307
340
391
461
516
541
569
580
563
572
540
411
266
285
446
425
302
207
205
217
248
298
330
378
458
514
558
584
555
511
466
409
369
293
291
436
373
241
177
157
167
182
196
234
261
268
325
413
475
505
492
425
342
290
314
360
282
318
444
391
237
153
147
151
165
198
212
227
243
247
298
377
397
369
350
331
305
237
187
279
368
286
423
393
249
178
130
114
161
195
215
231
212
200
233
308
374
374
308
258
280
336
298
179
166
273
332
268
378
277
155
137
114
98
156
197
211
224
212
210
243
290
347
375
311
217
206
286
336
257
127
124
242
302
229
231
287
198
113
93
90
95
136
174
199
209
226
262
270
257
290
311
241
144
133
221
303
275
168
110
135
188
211
174
244
244
128
63
48
37
58
112
159
183
202
240
275
263
249
270
265
177
85
93
192
272
276
241
189
132
115
153
169
113
256
220
76
11
2
4
16
65
101
140
199
253
288
285
270
291
301
220
87
37
118
228
270
244
198
163
148
136
119
95
67
227
183
43
7
27
68
37
31
56
120
184
237
295
313
276
273
298
248
118
15
34
117
138
124
147
169
158
139
127
109
91
169
46
1
27
73
51
33
63
127
185
232
292
328
309
290
285
246
152
58
22
43
48
54
110
154
153
161
180
160
112
63
185
79
38
21
20
37
37
76
131
198
259
297
327
385
398
347
295
234
145
75
61
69
67
75
112
154
183
207
180
131
82
201
142
91
66
37
22
36
70
114
178
264
310
338
422
463
414
377
335
243
168
136
107
77
60
75
118
161
195
192
156
111
63
189
205
143
98
76
50
41
53
85
148
240
315
362
394
386
364
365
328
249
216
211
166
113
87
74
67
113
195
215
174
119
69
185
237
195
139
116
81
61
66
93
154
234
302
356
360
291
232
234
225
183
160
183
183
136
102
88
63
94
196
218
162
108
58
258
246
189
147
111
100
103
101
147
232
293
336
357
310
236
204
187
155
139
162
184
156
116
107
103
111
161
184
148
99
60
261
292
228
165
139
114
89
88
120
185
259
313
352
359
346
328
266
187
172
171
155
142
110
102
146
175
185
209
184
108
63
224
313
261
191
156
96
55
75
103
139
214
288
334
353
374
401
358
259
184
135
95
89
80
91
174
255
276
296
261
131
43
306
298
220
165
121
95
85
87
129
205
270
320
349
358
374
391
370
287
207
168
152
166
186
226
289
329
349
303
156
29
226
281
222
172
162
156
125
113
145
194
245
285
337
371
354
371
438
453
408
353
316
325
315
304
350
382
336
246
127
34
216
235
196
178
169
145
141
157
176
211
248
298
356
376
395
478
540
496
391
327
332
340
362
411
390
261
125
52
41
134
237
219
167
156
143
136
153
168
201
246
288
329
375
426
497
524
457
350
278
282
361
425
391
273
134
38
4
47
179
232
205
176
170
160
151
160
199
260
319
345
358
415
493
505
468
435
399
400
485
522
395
212
114
91
57
20
110
250
301
265
232
204
177
190
221
261
329
372
388
442
508
518
502
509
523
542
583
579
470
343
297
276
174
51
172
292
342
323
273
257
293
309
315
349
401
439
476
514
535
525
515
523
559
603
592
525
489
465
349
172
130
297
420
433
413
412
416
419
433
462
492
507
542
583
593
573
558
572
610
600
556
526
420
225
70
150
362
515
545
524
503
491
503
522
541
557
583
618
644
636
610
602
592
575
560
472
265
89
155
324
489
587
599
564
552
562
569
575
585
603
631
621
601
599
585
543
469
310
122
51
88
263
444
565
620
634
622
620
623
623
640
655
639
622
617
594
489
302
124
31
152
279
427
533
603
657
679
681
685
672
644
595
509
403
264
111
95
202
314
390
419
430
414
385
351
286
195
90
382
455
467
459
437
376
294
385
515
583
656
698
681
671
700
693
620
509
393
280
135
461
551
540
492
476
489
506
541
589
616
617
597
571
537
430
268
127
314
463
467
379
317
286
294
325
365
436
494
522
559
584
574
581
566
470
327
171
313
436
388
265
184
191
212
249
290
311
357
438
507
558
568
525
504
487
442
412
341
153
318
430
333
208
159
152
170
187
201
230
253
267
331
422
480
485
446
401
373
339
346
394
313
135
334
446
365
206
136
147
159
180
214
217
226
247
259
299
364
399
393
353
311
321
303
240
303
396
315
142
428
385
235
158
120
127
180
203
221
236
224
212
227
273
331
347
309
266
264
322
324
214
177
273
328
273
162
259
364
268
158
131
112
115
169
195
206
228
230
220
228
251
306
323
251
187
214
299
345
270
132
104
212
289
242
111
248
270
181
105
93
105
121
154
185
206
214
228
255
255
237
263
268
189
124
160
254
316
274
165
101
116
164
189
162
89
264
234
107
48
53
65
98
141
181
203
212
233
266
258
235
251
259
187
112
120
200
264
269
236
182
119
83
116
153
125
71
245
190
59
6
2
19
68
102
138
186
228
268
299
295
274
282
309
262
139
66
120
238
302
265
190
145
133
121
114
109
90
207
142
30
1
0
20
71
81
104
165
220
270
321
333
292
271
298
282
167
46
46
151
204
174
167
187
174
141
134
127
109
68
208
117
22
1
9
45
69
77
101
162
213
259
323
352
324
304
305
275
184
77
29
56
79
98
158
193
161
155
203
196
131
77
141
54
40
29
22
37
65
113
177
235
294
339
351
388
416
383
319
235
135
66
52
61
74
104
138
144
172
229
221
152
89
167
120
90
68
47
39
58
110
172
231
310
355
359
423
473
436
386
315
198
125
113
91
63
58
83
126
176
222
225
171
110
66
154
166
140
110
94
74
69
91
136
196
276
345
379
409
411
382
360
303
204
155
159
135
92
74
76
92
156
241
252
193
120
68
167
205
188
161
144
112
96
111
150
204
266
327
377
386
332
268
232
210
174
140
140
143
114
86
83
83
134
239
249
178
111
58
181
247
229
190
167
138
135
151
164
206
275
326
359
378
343
273
214
181
160
141
143
154
138
113
114
116
133
200
221
169
113
68
258
264
205
167
156
141
126
134
169
231
294
340
372
389
373
331
248
165
148
153
141
137
123
114
144
188
230
264
221
127
75
233
305
246
192
169
112
75
102
130
165
246
325
367
376
386
396
344
240
166
129
115
125
115
106
176
268
304
323
282
147
49
195
330
291
206
166
126
102
98
95
134
229
317
353
356
359
387
416
388
295
226
213
215
224
228
253
303
327
331
290
160
42
262
276
199
161
169
163
123
107
144
208
268
316
364
381
383
422
463
455
422
376
337
353
348
313
343
380
326
233
131
47
236
225
190
187
176
143
135
157
177
214
273
335
370
387
421
480
529
502
399
323
325
322
320
372
379
264
135
66
42
170
258
219
164
164
156
144
151
167
205
259
301
334
371
422
487
527
484
376
282
263
320
377
362
261
132
50
12
37
209
239
195
185
194
166
149
167
211
273
330
353
367
413
485
519
502
450
378
358
443
506
408
232
114
79
57
34
141
271
309
278
244
207
187
207
238
282
343
380
401
448
501
522
516
499
484
508
569
582
490
365
290
248
170
69
209
319
345
324
284
274
299
307
316
346
392
449
491
514
533
536
517
513
556
613
606
538
495
463
353
186
61
165
323
436
441
406
393
396
405
426
459
491
517
537
575
610
598
560
573
619
608
561
532
438
252
85
208
417
536
525
492
478
489
510
533
549
567
585
609
651
649
605
598
597
574
561
492
296
106
36
208
377
526
588
588
554
548
561
579
599
597
600
627
619
594
602
602
568
511
368
172
67
145
341
510
601
636
626
601
611
625
619
631
648
637
622
618
617
552
381
185
80
107
219
345
492
584
626
658
679
684
690
683
663
620
537
443
320
157
45
144
263
368
426
457
469
446
410
384
326
231
123
305
419
492
508
494
453
386
314
393
527
581
635
682
672
670
707
702
631
532
425
304
154
469
531
504
454
443
464
479
519
582
614
611
607
596
558
454
301
134
315
455
445
353
289
273
292
320
353
415
473
511
558
586
575
575
573
505
361
185
323
416
352
242
182
197
223
258
288
300
342
422
503
560
544
474
468
491
467
444
371
170
330
414
303
187
154
161
188
208
212
226
241
268
338
422
469
448
383
365
401
392
388
429
340
146
336
436
337
189
135
156
174
200
236
230
223
249
274
306
341
369
380
346
300
348
374
311
344
429
352
168
424
369
219
144
124
146
194
212
230
238
230
227
232
252
289
303
285
272
274
327
353
258
206
298
364
307
187
243
333
246
146
116
117
142
187
204
213
232
237
229
212
222
273
272
190
164
236
327
358
283
151
121
216
299
269
133
246
245
162
95
92
123
156
183
204
216
219
230
248
238
209
226
221
147
127
208
303
336
277
177
128
139
171
191
160
94
275
235
108
53
70
101
140
179
206
224
225
237
258
248
216
214
233
208
177
196
244
271
259
231
202
160
110
111
144
135
92
230
178
63
18
29
73
115
137
179
226
255
285
306
298
276
278
308
299
222
155
167
247
306
266
185
158
161
139
128
131
114
194
112
24
2
3
55
113
115
159
224
260
299
339
346
312
281
286
284
216
120
97
179
251
221
177
191
196
172
165
158
128
84
194
95
11
8
21
52
96
114
153
218
254
292
349
370
341
316
306
278
211
124
72
86
124
162
211
228
185
177
243
248
171
102
182
118
52
50
42
44
73
107
154
219
270
324
370
371
393
432
422
350
247
146
87
71
74
104
158
185
171
194
271
281
196
108
59
138
104
89
74
67
74
99
150
214
265
335
383
380
425
483
467
402
297
171
109
108
91
71
83
117
163
215
261
262
193
109
62
127
127
129
129
124
112
106
131
189
237
300
361
390
418
431
407
365
290
182
121
121
117
94
83
98
140
214
281
281
207
118
62
149
176
185
184
174
148
134
157
211
256
298
349
393
407
376
325
274
227
185
133
111
116
105
89
101
130
196
281
264
181
119
61
179
236
225
199
180
166
172
198
227
265
309
355
385
399
385
337
268
209
171
141
132
136
129
126
143
154
189
260
259
187
126
82
254
258
207
177
175
170
169
186
219
273
332
367
391
411
407
356
258
160
128
141
148
158
165
157
177
243
315
335
264
158
92
50
247
314
249
193
177
133
112
143
170
212
298
365
384
390
408
406
336
225
151
131
155
190
179
153
210
308
347
352
301
170
68
35
221
345
283
197
168
136
120
119
119
167
270
360
377
365
373
405
410
356
265
224
252
278
281
271
281
307
306
300
273
167
63
33
297
277
184
156
171
162
117
103
149
220
286
341
378
383
401
440
445
406
389
369
341
369
369
317
322
353
311
231
142
57
36
181
263
221
177
186
177
139
131
157
184
225
298
356
371
393
439
478
500
485
397
321
323
311
285
335
365
268
150
83
40
48
196
263
209
152
160
165
158
166
183
222
277
313
336
374
426
484
532
511
409
303
260
278
322
332
255
126
54
35
33
238
246
176
178
196
173
166
187
224
280
327
357
378
420
482
533
528
458
363
328
398
463
405
253
115
64
61
48
172
293
311
281
243
202
195
227
255
297
346
378
413
460
503
532
526
483
449
478
549
567
494
379
275
210
156
81
236
343
364
332
285
277
307
319
326
348
387
455
506
525
543
552
521
506
551
610
604
538
486
437
332
181
65
200
353
451
439
393
384
395
409
429
457
492
527
543
577
620
608
556
564
613
605
559
522
439
271
100
59
259
455
541
508
466
468
494
523
539
549
577
593
605
647
646
590
579
589
575
565
507
329
138
38
103
263
439
548
574
569
549
546
560
589
625
614
598
620
621
595
602
602
582
551
431
231
89
70
222
413
557
619
635
612
595
613
628
617
624
643
643
641
635
623
581
450
265
131
160
286
404
533
621
649
662
672
682
695
691
672
633
558
469
356
198
82
192
318
409
454
483
496
479
442
402
334
242
152
62
332
437
508
533
520
467
397
333
396
538
577
604
646
646
652
691
696
646
563
452
318
165
298
466
509
477
426
415
439
457
497
565
604
611
618
613
568
465
313
137
317
438
423
330
270
268
294
321
356
415
467
508
555
575
559
556
562
510
372
192
322
399
324
227
192
214
239
269
288
301
347
420
498
557
524
431
431
488
489
467
389
183
322
392
283
175
155
180
212
225
227
228
239
276
341
407
448
424
349
345
429
449
437
462
363
158
327
413
309
180
140
155
177
211
246
241
229
249
285
311
314
321
346
340
318
387
441
384
393
465
397
205
405
340
200
138
134
151
188
218
237
236
228
232
238
249
260
239
228
269
314
369
398
312
250
348
440
372
215
205
286
217
130
109
131
165
203
222
221
219
222
223
206
206
239
211
129
154
282
385
395
303
185
179
274
346
317
177
212
207
144
94
106
146
189
221
235
226
217
223
239
228
186
177
165
124
159
280
379
381
296
211
195
204
220
241
207
116
264
231
118
77
103
134
176
225
241
233
235
249
259
242
197
177
202
236
274
316
338
318
269
240
254
244
190
170
190
172
117
225
183
84
46
70
121
155
169
213
248
268
302
315
297
279
282
310
331
316
286
273
290
302
249
188
199
227
211
198
192
148
194
121
34
17
47
117
149
142
206
272
291
326
357
356
335
299
269
265
257
224
193
225
279
241
167
178
231
246
244
222
165
99
199
107
19
23
57
98
131
146
199
270
301
327
369
384
357
317
278
258
249
207
149
135
177
222
238
236
223
246
319
317
221
139
168
119
58
58
59
73
114
151
192
252
299
339
378
384
399
434
435
384
297
205
144
114
110
154
218
241
230
259
331
337
242
135
74
123
92
83
79
93
126
151
188
235
280
334
379
387
428
487
497
442
327
199
140
131
111
105
135
175
220
269
298
286
207
105
56
126
107
117
142
152
157
153
176
228
270
313
367
398
425
444
436
401
329
223
147
129
127
116
115
144
204
279
321
295
211
115
56
152
163
186
201
198
183
176
203
263
302
325
371
412
420
406
387
348
298
239
167
123
121
120
121
156
205
274
327
275
176
116
63
177
233
235
211
200
199
212
237
276
308
340
383
417
417
411
398
353
283
210
156
146
155
155
171
201
212
257
320
286
196
138
92
57
170
265
274
232
201
202
203
212
234
268
310
370
403
405
417
428
397
306
192
139
161
194
215
228
216
226
304
391
394
307
193
113
63
274
333
266
210
196
166
155
185
218
272
353
397
390
396
428
422
343
236
166
167
221
266
251
217
267
364
399
387
327
197
88
52
246
351
275
200
186
161
143
139
157
220
315
384
386
374
394
416
390
314
234
230
294
328
325
314
321
322
294
282
264
173
80
49
324
287
191
166
177
156
113
114
170
239
302
357
384
384
404
428
400
344
346
354
336
366
384
332
304
320
298
236
151
67
39
229
297
222
166
180
170
139
139
170
203
247
318
367
371
395
446
469
474
459
388
315
315
303
268
308
349
272
167
97
37
44
224
260
193
143
155
172
186
201
217
251
292
323
347
386
434
489
540
534
442
333
269
247
271
309
259
125
54
45
36
52
122
266
258
169
163
185
190
205
221
246
288
324
354
391
433
488
544
551
478
378
329
362
412
391
274
125
56
61
50
204
320
318
275
231
195
209
251
281
314
348
373
417
474
519
547
539
491
446
461
516
536
487
385
264
178
137
73
265
374
383
332
272
271
321
345
350
357
389
461
523
545
558
562
531
512
535
578
579
532
470
401
301
169
61
84
241
383
450
416
380
393
419
430
436
454
494
541
559
582
615
605
555
554
590
587
553
516
442
292
121
89
299
473
533
496
464
479
509
529
538
543
585
608
609
636
634
581
569
579
572
575
535
387
198
64
139
316
501
566
559
557
554
552
564
592
630
623
600
613
623
604
598
589
587
589
493
298
126
117
304
481
588
629
632
610
600
612
620
610
619
637
647
661
657
626
588
494
323
158
213
353
460
567
647
671
669
667
681
703
696
669
638
580
491
375
223
88
129
243
363
441
480
503
519
514
475
410
326
240
165
84
110
101
350
441
505
539
530
481
416
353
251
399
544
571
577
608
611
621
659
679
659
593
472
326
169
305
462
491
454
406
397
420
439
475
539
587
611
626
618
566
458
302
136
319
421
401
309
254
263
295
321
367
427
473
508
542
549
536
540
548
502
375
203
318
391
306
215
199
226
250
275
293
316
371
433
490
537
502
413
418
491
511
489
403
200
312
371
271
170
156
194
223
229
239
243
250
291
347
383
415
414
351
353
455
497
485
495
393
181
310
387
283
175
140
138
164
205
238
244
237
253
290
314
289
263
299
337
349
429
499
458
446
498
438
242
373
317
181
136
136
129
166
215
234
223
217
227
237
251
233
165
151
256
367
433
456
375
305
401
514
440
246
154
244
198
120
115
146
166
205
241
226
196
195
201
197
191
195
145
86
168
347
460
444
331
230
256
357
413
378
232
156
171
132
106
132
166
205
248
259
227
202
204
221
217
173
135
120
132
222
364
458
432
319
257
284
293
296
332
292
162
239
218
128
110
147
164
199
257
262
224
228
254
258
238
194
164
190
270
365
429
439
381
291
265
322
341
285
270
286
241
142
225
197
108
79
114
161
182
199
239
252
271
315
320
290
280
296
320
352
385
400
387
352
300
228
200
254
306
304
305
284
194
201
146
59
43
92
160
172
166
236
292
302
335
362
353
340
306
251
251
297
322
296
286
299
239
145
169
274
336
346
309
217
117
208
133
37
40
90
134
161
174
227
290
315
333
368
386
369
303
232
239
301
302
233
203
242
269
239
224
267
344
411
386
273
170
171
122
56
58
80
107
157
194
217
262
306
334
360
384
402
414
413
406
376
301
224
181
178
221
268
277
280
337
395
372
267
156
86
142
121
77
73
88
122
173
201
222
255
293
328
360
381
423
475
506
492
409
296
224
191
165
166
202
231
271
320
326
284
200
101
54
150
111
115
146
167
190
200
222
264
298
330
366
399
423
442
459
457
408
319
236
192
175
159
155
193
270
343
358
301
207
110
52
170
173
194
207
207
213
220
247
299
329
343
386
422
421
417
432
431
392
319
235
183
165
156
172
230
293
356
384
303
178
109
64
45
181
234
248
226
222
242
256
273
313
339
354
402
445
434
418
436
434
379
278
200
192
209
213
245
273
270
309
361
309
206
142
95
62
185
275
293
260
237
246
246
247
283
315
346
402
437
423
413
433
434
376
269
199
225
278
298
293
261
256
334
423
424
341
222
121
64
302
344
288
241
227
204
197
229
274
327
390
414
396
400
431
434
375
291
237
251
313
339
301
266
318
412
444
426
360
220
99
62
273
348
272
219
216
193
168
162
201
276
347
393
395
387
407
417
378
310
259
281
350
364
341
346
375
365
319
296
267
172
88
66
201
330
293
208
185
186
155
121
145
211
268
324
370
385
381
394
404
375
332
345
358
326
340
385
362
311
302
292
240
151
69
47
264
324
227
163
172
164
151
166
197
236
278
334
364
371
391
438
464
468
454
388
308
295
297
275
293
327
272
179
102
35
46
259
268
191
146
153
185
215
235
252
281
310
333
358
399
441
491
544
549
471
369
294
243
243
294
269
137
57
46
35
57
140
287
275
179
159
185
217
246
257
279
308
335
360
403
447
494
552
571
515
424
359
345
371
379
293
140
56
52
42
232
345
329
269
221
204
236
282
313
341
364
378
422
485
536
561
557
520
476
455
478
503
474
381
251
155
112
57
291
400
385
318
261
274
337
373
376
376
402
468
535
562
565
561
549
524
512
529
548
523
451
362
268
154
58
121
285
409
430
387
375
415
443
442
442
460
504
558
572
574
595
599
567
557
568
567
551
516
448
317
146
36
127
332
475
509
483
474
495
513
530
543
550
591
615
609
622
622
591
583
583
574
586
565
454
275
107
170
365
536
567
540
549
557
565
578
591
608
616
603
611
618
604
594
580
591
613
533
347
169
169
369
532
602
633
630
614
607
603
595
595
613
628
638
659
665
630
589
510
338
152
107
265
410
512
598
658
675
673
669
683
705
693
659
636
594
503
376
228
85
83
183
292
392
457
503
530
540
536
492
412
324
237
161
86
105
128
113
359
443
505
541
535
495
441
368
258
404
535
562
564
584
583
592
627
655
654
603
483
332
172
310
461
480
433
392
388
406
421
453
507
557
598
619
609
559
449
288
131
321
410
383
292
241
260
296
320
370
432
471
498
519
516
514
534
546
503
384
211
318
386
294
202
195
224
253
281
298
327
389
442
474
500
478
421
431
504
538
515
416
219
312
352
263
169
151
195
220
221
241
259
261
304
347
348
364
394
373
379
476
533
530
528
429
216
295
366
263
169
135
116
149
199
219
232
245
254
286
305
254
197
242
329
382
468
547
525
503
528
467
274
341
313
173
129
125
97
140
214
224
206
207
215
221
233
194
97
86
246
415
498
516
443
366
444
557
486
275
112
109
229
206
121
117
144
147
190
245
227
184
173
175
171
160
139
90
81
214
414
526
490
360
271
326
433
475
430
277
102
110
165
138
124
156
178
197
245
257
215
187
186
188
194
162
110
105
174
300
442
520
465
329
294
365
379
377
419
375
211
220
209
138
139
187
185
206
266
263
209
213
245
240
228
211
185
206
302
426
507
509
419
301
287
385
419
362
360
390
314
166
224
208
128
114
156
191
201
222
254
252
267
315
314
280
280
303
321
361
420
467
460
393
295
215
225
311
369
376
400
372
235
85
198
166
90
79
126
181
194
194
253
295
303
333
350
333
323
293
236
249
330
384
368
340
315
230
136
188
335
416
427
388
275
137
203
149
61
67
116
154
181
207
241
283
304
320
348
371
358
281
197
236
353
369
298
279
314
301
225
210
308
428
484
439
319
197
175
118
49
64
109
142
188
224
241
269
298
319
336
371
397
380
372
417
457
399
299
258
268
290
298
280
298
387
440
384
270
170
101
157
122
69
75
115
155
200
229
252
278
313
334
342
367
408
443
488
525
504
420
330
274
245
242
257
259
287
344
341
268
180
103
63
174
132
127
152
173
201
228
256
287
327
347
363
388
409
429
468
505
488
423
346
291
256
213
188
224
316
396
391
305
199
108
52
186
194
205
211
214
231
252
280
316
338
350
384
414
410
416
457
487
460
388
318
276
240
202
221
296
372
435
450
346
193
103
59
49
184
233
250
243
255
283
293
305
341
353
356
406
451
434
416
446
476
448
352
272
267
282
285
318
337
316
347
397
342
224
141
87
56
201
280
299
281
278
292
282
282
331
362
370
414
453
438
413
425
459
448
367
296
317
376
384
345
281
260
333
421
433
362
234
111
56
185
317
345
310
281
266
241
238
277
331
369
401
417
412
412
431
444
423
379
347
365
416
405
329
286
343
436
473
461
387
234
98
60
295
346
282
253
248
224
204
201
250
325
370
401
410
404
410
413
390
359
347
378
424
396
342
361
420
421
375
336
276
166
86
69
210
320
293
225
208
203
174
155
196
262
314
363
391
385
377
382
393
396
389
404
397
329
308
370
393
340
305
289
231
133
63
46
274
335
236
173
172
164
173
206
236
276
325
354
362
368
385
423
472
494
479
412
319
281
295
294
288
300
262
179
96
32
44
153
293
289
208
159
157
196
235
253
281
315
339
349
371
410
448
497
547
556
501
414
334
268
250
290
277
158
72
47
32
57
162
309
301
205
178
199
238
272
290
316
350
366
380
418
465
506
555
584
556
484
406
352
350
369
303
158
65
45
37
39
242
355
343
273
229
229
269
309
349
381
397
400
432
493
548
570
572
560
514
463
455
476
453
356
225
133
88
49
135
311
410
374
305
270
295
352
387
397
401
425
481
542
572
564
559
568
544
501
495
525
513
425
318
235
146
62
166
327
420
404
366
378
428
449
444
450
478
526
570
575
561
576
600
588
574
562
556
550
514
448
341
181
51
174
368
476
479
463
478
503
515
535
557
572
593
611
605
614
623
613
615
603
583
589
579
500
340
152
210
404
546
547
523
544
559
574
599
590
594
602
610
617
618
599
594
590
604
620
539
364
194
205
415
559
605
631
631
618
610
594
580
585
610
624
625
640
657
634
594
509
323
127
133
311
453
557
630
665
670
679
682
688
701
682
650
632
595
498
368
221
69
113
232
333
412
470
528
554
555
542
490
412
332
238
141
73
118
132
119
366
447
512
552
541
510
463
382
264
402
521
555
565
574
568
579
608
631
633
593
489
344
182
311
455
472
420
388
387
394
403
431
474
519
566
595
592
554
448
283
126
317
401
367
278
236
261
296
317
364
419
453
478
496
495
506
539
556
512
389
211
314
375
282
187
182
212
249
284
303
329
386
435
453
464
464
447
463
519
558
537
425
235
311
333
249
162
144
185
206
205
235
260
262
299
334
305
302
362
393
414
493
553
561
556
460
250
277
350
247
160
133
109
143
194
201
214
240
248
266
274
202
127
186
312
410
505
580
573
551
553
482
295
113
318
314
171
121
118
84
135
213
211
193
202
202
194
190
143
47
57
251
450
544
558
495
422
475
569
507
302
129
96
239
223
122
109
138
131
174
229
216
182
170
151
135
115
82
63
119
280
467
561
512
378
304
376
485
519
463
301
117
99
188
159
134
158
178
182
223
236
200
182
172
161
164
148
104
125
235
370
490
551
472
323
305
410
443
440
475
420
242
202
214
157
160
204
191
197
254
252
199
197
220
219
218
229
220
236
327
454
539
535
426
293
292
413
464
414
418
452
361
179
213
210
145
138
180
202
207
231
264
256
259
291
293
270
278
298
314
359
435
496
488
402
282
209
250
357
414
419
451
424
257
80
185
171
116
119
152
188
208
223
266
291
296
312
325
309
297
268
228
263
358
412
405
379
330
227
146
227
390
465
471
446
330
158
177
141
86
107
144
166
196
230
251
272
286
299
322
345
337
267
197
257
384
397
341
355
385
319
209
205
326
461
516
471
355
219
104
168
111
53
89
151
175
199
234
258
276
293
304
320
351
371
352
343
416
502
458
353
335
363
347
310
266
276
387
455
377
256
175
113
164
128
72
95
157
186
204
237
272
301
330
337
330
353
385
407
453
524
563
515
414
350
333
318
298
267
279
346
344
245
154
102
73
153
189
155
145
169
184
205
237
270
301
340
356
351
365
389
410
462
522
532
494
438
392
348
271
207
231
339
429
405
294
183
100
50
195
208
208
217
229
245
267
293
317
334
346
369
384
384
405
462
503
483
431
398
382
327
249
246
330
423
492
498
382
208
99
56
48
195
236
246
256
284
309
310
326
358
357
353
396
428
409
405
440
484
483
420
360
358
361
346
365
374
355
388
440
386
249
140
82
52
218
283
299
294
306
322
308
315
366
392
382
404
440
435
410
414
464
500
465
403
412
463
455
380
288
261
329
418
443
375
231
98
53
200
320
344
333
320
297
275
280
324
373
394
394
408
424
425
428
449
473
472
455
468
502
463
356
297
349
438
482
482
403
237
98
58
305
345
308
296
280
259
253
254
299
362
390
410
422
415
406
411
421
436
449
477
494
436
355
365
439
462
428
377
284
161
85
61
220
314
296
247
236
236
216
207
248
310
362
405
410
383
368
376
403
445
477
488
459
362
294
343
397
364
316
288
211
112
56
38
272
336
251
199
189
176
199
243
269
317
375
386
366
365
382
423
494
538
525
461
358
286
295
307
285
273
242
165
80
34
40
179
317
314
234
175
160
204
245
263
303
352
373
371
382
412
456
509
550
561
532
466
388
317
283
299
282
180
93
58
37
50
184
326
319
231
201
216
246
280
314
350
387
400
407
434
481
519
554
588
587
537
462
388
358
361
299
163
83
55
41
41
251
357
346
282
244
251
290
329
376
411
428
431
453
504
553
575
586
589
552
492
465
462
421
312
189
115
78
53
152
314
402
351
293
290
320
358
394
416
429
457
500
547
573
568
567
584
557
507
492
513
490
389
272
209
152
72
197
352
413
383
360
382
426
448
449
468
508
551
577
572
557
575
609
601
582
563
551
542
497
429
348
220
80
220
401
480
460
444
470
503
516
543
583
589
593
599
601
614
630
625
631
619
591
581
567
505
366
180
252
439
544
527
513
542
556
576
609
597
586
595
615
629
625
597
598
607
616
614
524
352
187
231
444
574
600
625
630
616
608
594
581
589
614
626
622
626
644
637
598
502
304
106
162
346
478
585
658
673
671
688
696
697
695
673
646
628
580
480
357
210
143
265
373
438
494
553
577
561
530
475
410
341
234
120
110
131
135
127
371
448
519
568
555
525
482
395
278
398
513
554
567
566
559
572
600
614
609
578
497
362
201
306
441
467
420
392
388
386
392
418
443
480
526
561
575
559
465
294
124
307
393
351
269
238
264
297
318
360
396
418
443
468
482
507
551
572
527
393
203
299
358
269
176
168
197
235
276
300
323
365
403
417
428
455
476
496
531
571
554
432
247
296
315
228
147
136
172
188
185
216
241
245
273
292
247
234
320
402
448
511
561
578
574
481
277
83
245
335
237
147
127
110
139
187
185
195
222
227
232
218
132
60
144
303
430
538
600
595
579
569
495
317
133
294
308
167
113
117
89
139
205
193
186
201
183
155
136
86
17
74
280
476
571
580
526
468
505
572
520
332
145
111
258
234
120
102
129
127
169
212
197
184
172
133
100
73
45
72
185
347
501
573
516
395
341
418
520
546
481
307
115
115
218
190
142
151
166
169
207
215
184
177
168
145
147
138
115
169
298
416
512
555
468
323
310
428
486
485
494
425
253
109
182
223
187
174
200
183
186
236
241
196
188
200
199
218
244
243
264
350
467
547
533
415
286
286
409
486
456
447
469
374
182
185
209
163
160
188
201
206
236
270
265
253
257
262
266
278
290
304
358
454
520
498
392
269
209
264
384
451
447
470
442
266
78
170
167
137
156
183
199
223
248
285
304
294
293
295
292
286
263
242
294
392
443
440
408
338
228
164
258
414
477
486
481
371
175
158
133
112
153
183
185
211
249
273
281
283
289
307
320
314
274
237
295
400
414
387
429
438
324
201
199
306
435
505
479
374
234
106
154
110
74
127
196
203
199
235
274
288
289
294
307
327
338
337
344
411
503
479
391
403
441
387
316
256
242
351
434
352
233
172
117
158
138
89
122
198
218
202
230
282
308
322
320
312
328
351
380
423
495
568
554
455
401
407
381
333
279
275
341
336
221
133
100
74
148
194
172
164
196
211
222
243
269
289
327
344
327
336
361
386
442
507
532
523
495
468
423
319
222
232
347
440
397
272
167
94
49
135
203
217
209
228
255
265
271
290
306
323
338
350
348
349
381
451
494
478
452
464
476
409
288
252
332
443
519
512
387
212
100
60
43
211
244
244
264
304
316
307
327
357
348
346
378
385
368
379
423
467
489
467
441
446
435
395
385
387
386
432
481
419
266
138
85
59
232
292
305
308
322
328
321
332
373
389
375
385
407
411
398
403
455
521
529
485
482
523
505
406
297
277
347
434
460
377
215
97
64
207
315
346
357
354
322
307
320
351
384
397
384
396
425
428
420
447
497
526
520
528
547
508
394
319
355
427
476
487
400
228
99
59
161
300
347
344
343
314
299
307
303
330
389
411
420
424
413
401
409
441
482
513
532
536
486
402
386
442
473
450
394
281
156
89
49
238
324
313
280
273
279
271
259
289
346
399
432
419
379
368
381
416
481
533
546
516
423
327
334
386
372
326
280
187
89
57
31
138
283
341
270
235
222
201
225
274
298
352
417
414
376
371
387
428
508
566
563
517
422
327
310
317
286
259
229
146
62
38
36
190
325
329
257
190
165
213
259
282
335
393
409
397
394
414
462
521
554
566
561
522
454
382
331
315
284
193
111
75
52
47
207
339
330
247
219
228
248
286
334
378
413
427
428
447
499
539
554
580
597
574
520
445
390
360
284
163
102
83
51
37
273
363
347
294
251
254
293
339
392
433
448
454
476
523
561
579
593
601
574
532
499
460
389
274
160
113
93
55
160
313
391
337
281
300
332
362
408
441
459
488
527
555
575
580
586
596
565
526
512
499
453
351
238
193
164
86
207
363
403
372
368
390
418
446
471
499
544
574
576
574
572
592
611
593
570
555
538
521
466
389
329
241
103
254
421
483
458
438
460
501
524
560
599
599
594
598
602
621
636
617
612
607
583
562
533
469
341
177
279
466
552
527
514
544
555
573
606
603
595
604
617
636
634
602
600
614
614
598
503
326
158
254
471
588
601
621
624
608
607
603
594
603
623
634
634
632
641
633
591
487
288
95
192
371
489
593
674
686
681
696
701
701
697
672
648
622
554
454
345
202
162
288
404
471
523
569
581
558
516
461
404
335
216
101
134
148
136
127
371
442
515
569
563
535
492
406
300
396
509
549
553
541
537
556
587
603
593
570
510
382
216
295
421
459
423
391
379
375
383
401
416
445
489
530
565
573
490
313
128
294
386
334
261
240
261
285
316
357
377
382
400
433
461
502
557
585
542
397
197
280
338
256
169
163
186
216
253
284
308
336
355
363
380
425
481
514
539
579
568
441
259
267
304
206
122
129
165
170
168
190
216
225
236
229
176
171
276
397
475
527
560
583
583
492
300
100
200
314
233
127
110
111
130
168
171
179
197
194
180
149
59
12
129
307
445
549
597
594
584
575
507
344
154
263
286
161
105
112
94
136
182
171
175
184
146
106
83
37
9
119
324
493
575
582
547
508
533
578
533
360
157
121
259
229
122
100
115
118
168
189
167
166
160
118
80
50
39
108
248
398
524
571
517
429
401
471
546
555
489
314
113
126
228
215
155
144
145
154
191
201
171
164
167
159
155
143
135
214
346
443
516
543
461
345
339
448
518
510
492
422
259
110
157
230
217
185
186
170
177
216
229
196
181
186
200
230
250
247
278
371
478
540
512
401
293
288
394
499
494
464
462
367
181
158
214
188
175
190
194
200
232
267
268
240
225
236
267
283
286
301
370
479
543
504
382
261
211
267
396
476
469
470
441
268
82
156
174
160
190
214
215
231
259
298
318
293
268
271
286
293
281
277
333
431
496
495
432
329
223
179
265
397
456
479
490
387
183
150
134
135
191
230
224
233
261
288
299
292
289
296
307
306
298
298
343
419
451
455
485
453
316
200
190
258
371
464
459
365
234
104
145
120
99
154
228
230
210
234
275
293
284
283
297
304
303
338
369
411
484
484
426
454
486
409
326
261
221
304
387
310
203
164
112
145
145
109
144
225
239
213
231
281
300
299
295
293
297
314
357
406
458
536
547
468
437
462
432
368
306
289
334
318
198
117
97
68
132
192
180
180
221
250
248
258
270
277
298
317
307
311
325
356
414
476
512
525
521
514
475
363
247
240
345
426
369
244
158
100
54
138
209
222
211
242
284
287
273
284
295
304
324
334
323
310
345
420
472
471
469
509
541
474
333
260
320
434
505
480
359
205
108
72
41
224
253
247
272
312
314
295
316
340
328
335
359
342
318
345
398
443
484
495
496
510
501
444
397
385
406
463
496
420
262
135
91
72
239
300
317
327
333
329
329
337
350
356
355
357
361
369
372
379
431
511
547
527
526
560
540
428
316
305
377
456
470
364
195
99
77
218
313
352
382
381
343
339
350
351
365
382
377
381
404
404
395
425
486
530
541
543
560
540
439
356
366
413
462
481
388
214
101
64
170
293
348
375
382
349
342
357
332
343
403
429
422
409
397
391
402
440
489
526
539
547
534
476
434
452
468
443
385
267
150
100
47
259
343
339
318
314
328
322
300
320
376
419
437
412
379
376
391
424
485
543
561
545
489
406
374
397
390
335
267
167
78
62
33
176
311
358
298
273
262
236
257
307
330
380
436
432
392
384
400
433
504
568
581
558
491
402
359
345
303
263
225
139
53
42
34
202
328
339
280
212
185
234
285
315
369
423
435
423
412
421
469
527
555
565
577
567
523
455
384
332
282
201
124
87
67
44
228
353
339
259
233
240
253
299
358
397
426
448
445
460
521
558
556
564
586
587
566
505
427
365
276
158
113
113
64
31
299
374
354
306
251
241
287
348
406
450
465
472
498
549
577
576
589
596
578
562
531
459
368
261
153
124
119
57
160
318
398
341
278
295
331
365
423
463
481
512
554
564
574
588
598
595
561
544
528
477
412
326
223
187
174
91
204
375
401
370
377
395
416
451
487
523
568
593
576
575
589
605
603
572
552
537
508
480
423
337
287
225
103
266
419
482
468
441
458
503
535
573
606
608
602
610
613
619
629
600
581
573
553
526
484
408
280
141
285
479
563
537
517
549
564
572
599
609
614
620
622
629
633
606
597
602
589
560
467
293
125
97
282
498
602
608
618
616
600
606
613
606
614
630
634
640
643
641
618
564
450
264
86
217
392
501
594
671
690
693
697
693
697
698
670
643
605
523
423
321
183
76
176
303
424
498
537
562
569
549
502
447
393
311
187
80
140
149
136
123
362
426
488
540
543
528
489
411
319
396
498
524
507
486
483
508
549
582
584
565
520
394
225
287
408
450
412
368
347
347
363
377
388
417
463
505
551
576
504
327
135
282
379
325
253
233
242
258
290
335
352
349
357
384
423
478
547
586
549
401
197
272
326
246
169
166
177
195
218
244
274
291
295
292
307
367
454
515
544
582
576
452
268
101
236
309
192
94
127
163
153
152
170
193
201
195
159
106
113
227
378
489
540
552
577
586
503
327
129
157
290
237
107
77
101
112
139
155
166
171
157
131
88
12
5
139
326
455
540
575
579
578
572
525
373
172
229
260
157
92
88
80
115
145
143
154
147
95
59
42
7
27
175
370
505
559
573
567
545
553
581
541
380
169
239
220
132
98
87
96
155
169
138
135
132
105
78
49
56
148
289
432
547
570
523
481
480
526
559
548
493
334
126
120
220
225
165
138
121
130
173
186
156
146
160
180
183
161
158
247
375
460
523
530
459
388
399
489
543
519
488
427
268
107
129
229
231
184
172
160
162
196
215
194
179
182
209
244
251
245
294
399
493
527
483
389
317
313
399
514
523
472
449
355
180
128
228
210
187
192
192
191
216
252
264
235
205
220
261
283
286
310
392
505
564
509
377
264
223
275
402
485
468
456
427
268
89
146
191
186
219
243
234
234
256
300
321
290
249
253
286
303
303
310
370
477
565
556
444
307
214
195
264
359
413
452
471
372
177
154
147
147
205
266
267
254
267
293
313
303
284
287
305
306
317
345
382
450
513
531
512
431
298
210
193
216
303
406
414
331
221
97
146
133
112
159
241
263
236
241
269
290
284
281
285
284
275
326
385
414
468
494
468
486
498
419
343
281
222
268
331
259
179
157
99
125
147
128
157
232
259
239
246
274
282
273
276
279
271
274
328
385
426
494
522
475
468
499
469
401
337
308
330
294
178
114
104
70
106
181
183
193
240
276
277
275
276
269
274
290
293
292
291
316
379
444
485
508
522
535
509
408
293
266
340
400
338
225
157
114
69
131
207
221
216
254
301
297
275
277
284
286
293
315
306
278
297
374
439
462
477
524
560
515
390
299
322
412
466
426
317
197
122
86
44
223
252
254
282
316
314
288
298
309
296
306
334
310
277
303
357
413
468
499
510
530
538
489
421
390
415
470
476
386
240
128
90
78
239
296
327
349
347
334
333
328
314
310
327
333
321
325
333
344
397
476
520
520
532
568
558
453
346
337
402
465
460
335
170
92
79
236
317
362
403
400
359
358
362
330
328
355
362
362
373
361
353
387
446
490
517
533
551
552
482
401
384
403
448
473
366
194
102
67
192
297
355
397
404
375
372
382
339
339
406
436
417
393
379
371
383
418
465
509
526
537
560
542
496
480
470
431
367
247
143
108
57
272
362
368
354
351
363
353
328
351
406
434
430
406
386
385
395
418
468
527
553
547
534
495
457
455
435
353
250
150
75
67
42
197
337
386
333
312
300
275
295
344
370
403
437
437
408
401
414
435
488
554
584
577
545
492
448
411
352
282
227
144
56
44
37
222
342
353
305
247
224
269
318
353
403
438
448
444
434
438
478
529
555
567
584
595
582
529
444
357
282
208
139
99
75
39
251
365
348
278
257
260
268
323
385
415
446
477
466
478
543
577
562
555
570
582
588
550
466
380
277
160
120
136
81
28
145
313
387
368
322
255
238
298
368
427
474
493
492
520
576
591
573
577
583
565
566
546
461
364
268
160
135
140
64
153
330
419
359
285
293
338
379
438
480
496
529
575
576
570
579
589
579
546
545
533
456
379
307
214
178
169
84
204
391
415
375
382
405
425
458
493
525
579
605
577
574
590
595
583
561
547
525
472
427
370
280
225
175
271
414
477
470
447
462
510
543
575
609
616
612
621
617
609
617
596
566
538
505
469
421
339
212
97
284
482
566
540
518
553
573
578
601
618
627
634
619
613
621
608
593
581
546
495
405
250
100
103
303
511
606
615
619
608
594
609
621
611
620
630
624
634
647
636
594
516
384
217
228
401
518
599
656
681
695
691
681
689
692
663
634
588
492
386
280
144
82
189
313
432
506
530
539
549
537
488
434
376
280
157
66
123
130
130
119
347
404
444
479
488
490
465
399
325
223
383
466
469
434
405
405
434
487
542
559
550
518
402
233
280
406
434
376
317
290
299
323
345
360
392
441
479
524
556
495
327
137
268
366
319
246
213
211
213
233
274
304
311
315
338
377
438
512
565
541
405
201
275
320
232
164
164
164
169
173
181
202
220
223
217
232
299
407
493
537
577
576
459
273
106
214
317
188
73
124
161
133
133
147
164
170
154
108
57
68
185
354
490
539
540
568
587
516
351
160
265
236
91
48
90
97
108
134
147
141
121
101
60
4
12
163
354
467
524
544
564
572
568
536
395
184
194
238
155
75
55
57
90
110
116
123
102
58
50
28
6
62
223
409
518
540
558
585
572
558
570
537
388
185
210
213
139
87
51
62
134
147
112
105
102
100
88
64
84
177
304
448
566
577
539
535
549
562
555
531
495
361
150
210
219
161
124
95
97
145
168
144
133
152
185
202
183
186
273
389
471
535
534
471
440
468
534
556
513
484
435
272
97
234
227
170
157
148
142
165
192
190
184
188
210
239
251
254
319
431
510
520
465
390
353
361
429
524
524
461
431
341
177
112
245
227
195
188
183
176
196
233
252
234
205
207
248
273
285
321
418
529
571
504
375
276
251
303
410
467
438
423
401
260
95
136
212
213
238
251
234
223
244
290
310
282
242
248
289
304
300
324
398
517
614
583
431
279
211
222
276
327
361
407
426
333
161
158
163
159
210
273
278
256
261
286
314
310
283
284
310
311
316
362
411
476
557
567
492
385
283
234
218
207
254
344
357
291
204
91
144
142
125
160
238
269
254
247
259
287
293
281
280
282
267
307
376
409
450
492
494
493
481
416
359
303
235
245
282
225
176
162
89
104
144
146
172
233
262
258
257
265
266
266
270
276
261
245
287
351
399
449
480
474
487
508
482
425
357
317
319
273
172
126
120
78
77
165
183
201
247
283
283
276
272
263
262
271
284
281
265
277
335
401
439
463
495
526
517
449
353
303
340
378
316
212
160
131
89
117
194
213
220
260
299
295
272
268
276
262
260
290
294
259
255
319
390
429
457
495
530
518
447
368
353
401
427
373
277
187
131
96
49
212
241
262
291
312
312
289
282
279
262
271
300
282
246
257
307
366
433
476
485
501
527
514
458
416
429
461
439
339
211
120
86
74
234
284
329
362
356
339
333
318
283
271
294
302
285
283
289
302
357
427
464
476
499
540
548
479
389
374
421
459
425
292
144
85
72
252
324
372
413
403
360
361
355
307
292
321
334
334
338
316
306
346
396
429
468
505
531
543
505
442
407
402
439
453
333
168
99
67
211
313
377
414
413
384
382
377
332
333
394
420
403
377
354
342
353
385
426
482
512
521
555
568
540
513
479
423
349
228
131
106
64
273
377
395
385
379
380
357
336
374
428
437
422
406
391
380
382
404
448
508
538
535
546
556
541
530
493
375
235
135
77
72
51
192
344
406
365
345
330
304
322
373
400
414
431
438
424
414
423
440
477
534
575
577
571
564
542
499
414
307
227
149
68
52
42
241
357
369
326
284
267
301
339
377
420
440
452
464
458
467
494
531
556
574
587
603
611
587
508
391
287
219
158
117
89
40
100
272
374
355
297
286
283
290
351
411
437
472
509
498
503
557
586
570
564
567
570
582
569
499
396
280
167
131
158
105
147
313
391
371
332
270
262
334
401
451
508
531
517
538
589
593
570
575
572
545
545
541
469
367
264
159
136
145
70
152
342
431
373
298
306
363
406
449
494
514
542
585
582
560
558
570
553
521
532
530
450
351
272
187
156
143
65
214
404
427
381
381
411
442
471
488
515
574
606
576
561
570
567
564
554
544
511
437
368
307
223
168
124
272
420
474
461
446
471
520
543
565
606
619
607
612
604
595
612
609
564
507
447
393
344
268
155
286
479
555
529
510
548
570
580
608
624
622
625
613
597
609
608
589
556
495
415
321
198
301
496
588
610
616
601
591
611
624
612
621
628
618
627
643
623
563
460
307
158
216
390
528
604
645
673
689
686
680
683
677
652
626
569
462
344
227
84
199
311
426
502
519
517
533
518
465
414
354
249
132
106
115
121
324
368
386
401
410
420
412
372
316
229
352
414
401
349
315
326
357
415
482
515
517
501
405
238
270
408
409
324
257
230
238
280
315
336
370
415
447
490
525
474
318
139
257
351
315
234
185
174
174
174
200
240
260
272
300
343
397
467
526
521
402
205
272
316
216
149
150
147
136
127
115
116
131
146
150
177
252
360
451
504
557
567
459
272
103
201
310
188
70
121
155
117
104
112
123
116
111
92
32
44
164
334
474
522
524
557
580
520
364
177
246
228
79
37
92
98
92
112
120
110
98
95
56
5
40
195
378
484
510
520
550
566
562
537
402
190
163
229
154
56
28
42
76
94
97
95
87
85
67
30
33
111
262
440
529
525
546
590
576
545
553
529
393
198
189
210
135
69
24
31
102
123
99
87
91
97
98
86
117
204
316
458
572
584
559
567
573
566
541
519
493
372
167
216
212
138
99
70
63
108
140
136
135
150
182
205
205
223
302
399
476
547
553
503
487
515
560
552
497
473
427
262
89
252
220
144
127
120
105
131
171
187
194
199
203
224
255
282
349
456
521
520
471
413
395
417
471
525
495
429
404
319
169
256
242
190
170
161
151
172
215
242
237
213
208
236
261
279
332
440
543
564
491
377
298
291
348
421
431
388
377
363
242
93
144
227
241
240
232
212
206
228
269
293
280
251
257
292
296
285
324
414
533
611
556
399
268
228
259
301
311
312
351
370
290
143
156
184
185
218
259
255
238
246
274
313
325
297
293
323
315
300
347
410
476
548
541
448
351
284
263
252
219
228
290
309
262
187
83
138
155
149
183
242
257
244
247
257
292
316
295
284
295
274
271
330
382
417
462
485
475
445
401
367
317
246
230
253
223
193
166
83
88
147
164
193
242
263
261
258
259
262
267
271
274
268
241
244
294
353
397
426
456
480
479
466
433
366
316
309
265
182
151
138
86
67
161
186
205
248
282
276
265
255
251
250
255
272
271
249
246
288
349
382
401
446
487
496
471
410
349
354
370
300
200
159
143
103
111
186
207
226
264
285
281
257
247
253
242
228
255
271
240
224
267
327
373
412
446
468
488
484
437
401
410
404
334
245
180
140
96
45
206
234
273
297
302
306
290
269
255
236
235
260
254
217
217
256
308
374
433
443
440
473
507
489
451
448
454
404
298
190
121
86
69
235
280
330
362
351
337
330
309
265
242
259
265
249
245
250
263
314
372
400
414
440
481
511
489
435
418
441
446
378
243
130
89
66
254
330
380
411
395
355
349
338
291
268
285
296
299
305
278
269
317
355
364
404
464
492
509
505
470
431
408
427
418
287
144
94
63
207
328
404
428
420
391
375
357
322
329
369
387
384
358
323
311
328
354
385
446
491
495
522
551
548
521
477
413
329
207
122
94
61
268
387
417
413
406
388
351
337
382
426
422
417
411
387
364
362
388
430
486
517
515
532
571
581
570
521
386
227
126
84
77
53
173
331
406
385
374
356
326
334
382
406
411
427
449
438
421
430
452
478
521
557
568
574
593
598
562
467
332
226
147
82
69
46
243
365
377
342
316
303
318
344
383
423
441
460
477
482
496
517
537
562
579
589
596
605
607
556
429
296
222
171
138
113
47
120
291
380
355
309
304
296
307
376
436
456
492
529
526
528
562
583
582
577
572
559
558
565
526
412
271
165
145
178
124
155
313
388
363
330
289
302
380
433
468
530
562
548
558
584
580
570
578
566
526
518
530
476
361
235
144
134
140
69
162
352
428
375
315
331
390
425
455
503
533
558
592
581
544
540
551
530
494
503
520
448
318
217
154
134
111
51
219
399
431
386
374
408
456
483
490
508
563
598
571
548
549
550
550
539
523
488
404
308
239
179
132
96
260
428
479
452
443
478
526
539
552
593
608
585
588
590
589
614
609
546
466
386
317
271
205
120
286
470
543
518
504
534
555
573
611
622
600
602
604
600
607
604
574
525
446
342
242
147
269
454
554
597
611
599
593
612
625
618
626
633
628
635
640
605
527
403
242
109
181
358
519
605
647
676
686
684
688
683
663
645
619
549
431
300
171
196
293
407
490
508
504
512
485
431
388
324
214
108
214
213
169
291
316
323
331
331
342
346
328
288
216
311
362
340
276
241
258
303
357
417
457
473
474
398
243
261
402
377
273
207
184
194
244
292
317
342
376
415
466
502
458
313
139
256
338
302
213
153
142
143
138
150
184
208
222
262
317
368
425
489
500
396
206
259
313
210
126
126
124
101
81
58
51
72
85
91
135
226
320
392
453
525
552
452
267
103
179
286
191
82
116
149
106
72
67
72
38
79
89
28
43
163
315
438
480
504
545
565
511
361
170
233
221
79
45
106
114
96
96
89
82
83
93
52
25
85
229
392
485
500
511
539
553
553
529
394
191
136
231
156
39
12
35
73
94
90
80
82
95
69
36
74
169
305
457
523
517
539
576
558
527
539
525
393
199
169
211
124
46
11
11
64
97
94
89
97
105
106
112
159
246
344
459
554
579
571
570
560
543
524
514
485
354
159
227
211
105
65
46
35
74
116
134
147
161
183
205
230
271
337
409
474
548
575
546
525
535
558
533
475
452
399
239
82
273
223
119
90
78
66
104
155
181
198
207
199
215
270
314
373
462
523
530
497
455
443
467
503
510
452
392
371
289
154
261
250
176
138
130
128
154
201
231
236
225
218
239
267
284
337
447
541
548
478
387
330
336
390
424
394
344
338
322
216
88
240
263
233
198
182
190
212
249
282
288
273
277
298
292
282
327
417
517
563
497
376
289
263
289
320
303
279
303
319
254
129
162
212
223
237
243
219
208
231
267
318
348
328
316
336
318
289
328
391
445
494
478
410
352
302
285
274
235
220
261
286
252
169
67
129
169
179
220
259
241
222
238
262
307
335
309
295
317
293
246
273
337
374
412
445
438
403
379
362
322
254
230
253
244
215
160
74
84
152
178
211
256
271
258
254
253
260
265
264
266
276
255
218
235
300
342
373
420
440
420
424
427
374
325
313
268
199
171
153
93
170
192
208
252
285
278
248
228
227
233
239
247
249
239
226
246
297
324
345
392
428
441
456
439
390
379
369
284
183
158
156
111
186
210
236
268
281
276
242
220
225
223
212
227
239
216
199
227
269
308
359
393
399
427
474
467
431
420
386
303
221
175
145
94
43
207
242
289
307
297
301
287
258
239
219
209
227
225
193
188
215
247
306
377
398
372
394
458
484
465
455
440
374
269
180
127
96
69
238
292
334
353
340
334
329
306
259
225
227
230
219
217
225
233
269
316
347
363
377
401
446
473
459
445
452
425
330
207
130
101
68
239
331
378
395
387
359
342
328
289
255
254
258
265
269
247
246
297
324
317
351
411
435
453
478
473
436
405
403
366
241
130
92
52
182
330
417
431
429
406
374
346
322
322
337
348
356
328
286
287
317
333
345
404
456
457
472
512
521
489
441
389
304
191
120
85
48
265
387
421
430
434
399
350
338
376
397
394
406
405
374
351
352
377
408
452
484
490
509
549
567
549
502
386
233
128
98
82
43
162
312
389
389
399
383
345
339
376
397
400
426
462
456
427
435
461
479
500
534
557
567
582
594
571
487
360
237
142
92
90
46
239
363
377
350
342
328
322
339
383
427
446
473
491
496
511
529
545
563
578
585
585
578
588
570
456
309
218
166
148
129
135
304
382
350
315
311
302
317
389
451
470
497
531
537
544
555
575
590
588
568
548
533
541
531
418
252
149
154
192
125
163
313
390
355
325
313
341
406
446
468
528
570
572
577
574
560
565
574
556
512
494
502
466
342
196
125
137
133
59
171
358
420
375
337
354
399
428
451
503
542
568
598
575
531
527
538
513
471
470
490
426
275
165
134
124
84
205
372
429
397
368
394
449
482
499
513
547
578
563
545
548
547
536
509
471
441
361
244
176
149
112
74
222
422
489
457
440
473
515
533
544
576
587
562
570
594
600
604
570
486
403
329
258
215
159
91
269
456
539
523
501
514
535
558
600
609
579
580
607
613
605
581
535
476
396
292
191
108
218
404
522
585
608
603
597
611
624
626
631
644
647
647
630
576
480
345
197
142
319
492
592
647
678
680
677
687
674
648
636
600
513
388
250
119
177
263
376
462
486
480
471
431
386
351
279
169
78
142
186
190
148
249
259
258
267
275
271
277
279
249
183
273
317
294
224
188
214
265
312
359
403
431
440
374
234
261
384
337
233
177
162
176
228
276
295
305
336
390
454
489
451
311
135
264
339
286
182
123
115
122
122
124
144
164
170
218
293
352
407
470
483
382
202
231
313
222
112
100
106
71
42
14
26
67
69
51
98
211
288
342
401
492
536
442
265
111
151
258
204
107
114
142
106
41
34
11
5
45
75
36
62
181
302
391
435
487
538
550
498
350
157
219
219
89
55
120
136
110
85
62
51
73
77
43
61
150
270
397
465
492
519
534
538
546
520
378
183
235
160
26
3
34
71
96
86
71
82
95
63
47
119
235
359
459
495
511
543
555
531
515
533
519
382
182
153
213
104
24
5
0
25
67
94
107
114
117
125
153
217
309
391
456
516
558
570
556
534
517
506
505
467
317
137
228
219
83
34
23
13
47
96
135
162
178
184
213
269
323
382
431
475
538
584
577
554
543
541
501
448
425
361
213
80
279
238
110
54
34
34
91
151
177
198
216
213
232
297
345
388
465
526
545
532
506
495
509
517
486
413
362
344
263
137
260
257
163
106
96
106
138
188
221
237
242
240
261
292
309
350
447
533
537
479
411
374
387
426
424
367
321
312
284
183
78
254
279
225
173
160
176
192
228
276
307
303
296
301
301
308
347
411
482
507
452
378
332
307
319
333
301
263
274
282
227
117
241
259
256
240
200
190
217
258
319
365
354
337
340
326
299
321
365
405
431
414
392
371
323
292
285
251
224
252
280
246
153
49
182
203
249
281
242
207
230
264
307
332
312
310
337
313
245
238
295
335
357
381
383
366
357
353
326
274
252
271
270
232
155
69
159
183
221
273
283
259
245
243
249
254
246
249
274
267
214
202
257
297
323
362
368
344
375
414
389
351
331
280
212
188
168
98
183
198
207
253
293
286
244
209
203
217
224
224
223
226
211
217
258
281
306
348
360
363
408
432
414
403
370
269
168
162
174
118
193
217
243
271
284
280
243
204
201
210
207
208
208
193
177
194
230
260
311
349
340
357
417
441
427
412
362
275
205
177
156
99
209
255
303
311
302
301
285
253
229
207
194
205
202
178
173
190
205
243
319
353
322
326
393
439
436
428
408
342
251
185
142
104
73
234
302
335
339
334
335
326
301
256
214
206
206
199
198
214
217
229
263
301
324
327
335
379
424
432
432
437
391
287
190
145
119
73
218
321
364
372
386
375
349
327
290
248
236
238
236
234
225
233
274
294
288
315
360
366
387
433
441
410
388
371
309
205
133
96
47
164
319
403
417
435
428
386
353
329
312
305
315
329
291
253
277
315
316
315
362
408
403
420
469
476
430
389
353
276
178
127
84
38
264
376
410
434
451
415
356
340
362
364
363
390
390
361
353
357
369
385
411
439
464
486
518
525
490
444
372
247
144
114
92
35
164
305
375
384
411
402
359
341
369
387
390
425
471
471
439
441
461
473
474
501
544
557
555
556
537
474
380
258
140
96
104
241
363
377
355
362
347
325
337
389
436
460
485
501
504
510
523
546
562
569
577
579
556
552
550
463
323
211
147
141
126
143
304
383
358
321
315
307
321
390
456
479
498
522
537
541
543
568
596
583
558
549
521
509
510
411
234
129
149
192
110
153
309
399
364
328
334
360
401
436
465
512
553
577
590
567
545
559
562
537
509
478
463
434
318
172
121
143
127
47
161
360
421
384
362
364
385
410
439
487
528
563
597
571
524
518
519
492
455
443
443
374
227
134
136
124
62
176
347
429
416
372
376
428
466
495
514
533
557
557
558
559
544
512
460
412
378
300
183
134
139
101
51
170
392
498
479
449
460
491
522
542
557
566
560
580
610
606
571
501
401
331
280
221
176
129
64
231
427
539
535
507
508
530
549
583
596
577
579
612
620
592
542
477
414
346
260
163
174
356
495
578
615
614
606
615
628
635
640
655
663
648
606
533
418
280
155
97
278
450
567
627
665
668
664
667
649
628
617
564
460
332
193
142
224
332
412
439
437
413
363
329
300
221
118
105
141
147
120
203
209
206
212
220
215
220
226
201
140
231
272
253
195
167
192
230
262
303
349
383
386
325
204
258
346
287
198
156
148
168
209
243
253
257
291
361
431
463
429
299
122
258
336
264
145
94
90
95
99
109
122
127
121
165
260
334
398
459
461
353
180
198
307
242
107
75
86
51
5
7
7
67
81
37
65
187
264
317
373
463
509
423
259
116
128
237
222
131
109
133
101
25
12
8
6
42
55
43
90
194
288
349
395
470
532
537
483
336
144
201
218
95
52
115
148
118
71
38
16
63
50
23
94
209
310
388
429
480
530
534
529
543
508
354
163
230
156
17
5
28
67
93
86
72
82
84
53
67
168
298
407
450
460
503
547
537
515
519
528
495
352
156
142
215
82
5
2
2
5
32
99
130
133
128
149
203
283
374
436
456
478
525
548
534
519
506
486
482
437
283
121
222
224
73
12
2
5
20
77
138
179
192
189
221
301
376
431
461
479
522
568
578
564
544
518
462
417
398
326
193
78
265
249
115
31
4
11
75
148
176
199
225
232
255
322
374
411
476
535
557
552
539
538
536
513
455
382
340
318
233
116
252
261
157
85
72
82
113
169
213
242
262
269
288
321
338
368
449
528
536
490
440
421
435
456
424
351
307
293
249
148
60
263
286
219
160
146
151
160
201
269
322
326
306
301
314
341
369
401
449
472
436
394
373
355
359
355
306
263
263
256
201
102
257
275
260
237
197
179
197
237
300
353
356
338
333
327
319
326
342
372
387
376
384
387
343
310
305
276
241
253
279
242
143
192
213
254
293
256
206
210
242
279
301
300
312
336
318
259
234
269
309
314
317
333
343
347
350
339
306
285
289
284
245
162
71
165
182
222
281
296
261
227
221
230
237
227
231
256
261
221
198
229
262
280
295
289
286
339
397
399
379
355
291
224
211
195
105
191
209
212
250
294
291
243
201
190
207
213
202
198
208
197
194
227
249
271
301
291
287
341
394
414
413
362
256
165
175
198
129
192
232
245
266
289
288
251
209
192
201
198
192
187
180
156
164
206
228
263
304
296
293
338
380
398
388
328
253
201
185
169
111
196
259
298
308
311
306
285
249
222
202
188
187
188
175
167
177
188
205
258
303
290
285
333
374
385
377
357
305
242
199
164
115
208
292
324
328
339
347
318
287
250
212
201
199
186
187
212
213
203
223
263
288
291
295
329
365
368
377
394
346
254
188
164
132
194
299
338
350
386
389
353
328
294
246
236
234
223
210
212
223
245
257
270
290
312
310
330
374
378
356
362
343
261
177
141
109
157
299
370
393
431
439
398
365
337
302
288
302
312
266
238
275
307
293
292
330
352
348
371
422
420
367
341
324
251
166
133
95
261
361
394
423
449
418
361
340
349
344
348
376
376
359
363
364
354
360
372
391
429
460
483
479
430
381
342
253
159
129
97
169
308
372
377
405
406
366
343
368
389
395
424
465
472
451
442
448
455
450
469
523
546
531
520
497
443
377
270
148
104
100
242
365
381
361
373
362
335
341
395
451
474
489
501
504
504
506
533
558
554
560
577
552
525
516
454
334
210
135
134
112
292
383
372
338
328
321
326
381
455
489
498
518
536
535
533
563
596
575
546
548
520
481
471
394
229
123
143
179
90
127
292
409
379
339
353
365
379
419
458
496
534
568
589
567
544
551
541
519
499
461
420
388
294
166
122
141
115
130
348
429
400
382
369
368
394
423
459
499
543
584
565
523
511
490
457
438
419
388
308
185
121
138
118
36
151
325
430
434
386
376
412
443
476
502
519
543
553
564
564
520
460
416
367
313
236
134
109
126
78
133
357
497
500
465
452
472
517
540
542
555
567
591
610
582
515
433
334
269
240
194
144
98
188
392
529
544
518
519
542
549
567
591
592
588
604
600
558
495
423
355
298
226
138
139
311
457
564
625
626
613
622
638
642
641
654
656
622
564
477
345
206
70
226
402
521
581
626
646
645
632
603
586
574
506
392
262
133
102
180
273
341
374
380
347
289
260
233
162
69
80
89
93
82
160
175
169
159
166
173
172
176
152
104
199
232
217
179
165
178
191
204
241
286
316
315
258
158
240
295
241
175
137
128
150
178
188
188
196
242
317
382
408
382
271
105
225
316
241
115
74
68
65
63
79
101
91
77
120
222
313
388
446
426
305
142
166
291
259
111
50
67
40
4
4
17
64
90
39
49
159
257
316
367
433
471
388
233
104
228
241
152
99
117
92
26
27
22
22
44
37
55
119
200
277
325
370
448
525
529
455
303
128
183
214
100
43
98
144
115
59
20
11
48
22
19
137
259
337
371
391
459
526
533
532
542
484
316
128
217
144
14
8
19
64
90
97
91
89
73
52
105
225
349
435
444
438
495
542
523
515
532
521
453
304
128
140
213
65
4
4
2
5
17
108
156
148
142
172
246
337
421
465
464
466
498
516
510
517
506
470
452
406
258
112
213
220
67
0
1
1
3
50
137
190
198
195
232
321
413
472
485
487
509
535
547
552
540
496
429
394
379
300
176
75
242
247
119
17
1
0
46
132
176
205
234
245
272
340
396
439
493
540
551
544
546
556
546
499
424
357
323
289
200
95
246
261
156
75
53
49
75
143
206
249
282
294
305
336
358
384
455
527
533
496
467
464
481
482
420
334
293
279
219
119
40
263
282
214
152
123
111
119
171
249
313
331
306
294
314
353
377
394
429
452
432
412
408
405
409
380
311
266
263
241
177
84
252
270
247
228
194
166
171
200
254
309
329
324
315
315
331
334
327
344
353
349
371
387
364
343
337
301
258
255
273
235
133
192
216
244
287
269
207
184
202
231
252
271
298
312
299
270
250
257
286
279
262
286
324
343
354
355
338
313
295
286
259
179
78
168
190
226
280
299
256
205
193
210
221
214
220
232
231
219
206
212
228
238
231
224
253
320
376
397
395
369
300
239
240
221
109
195
222
223
242
285
287
239
197
189
199
200
188
184
192
180
176
200
213
227
247
234
233
283
345
395
403
345
251
182
199
215
133
193
243
239
254
290
291
256
218
194
192
188
172
177
183
147
139
189
203
215
255
264
245
264
316
362
357
296
241
211
202
183
117
169
257
285
300
318
313
282
249
221
205
188
178
177
178
166
169
188
194
208
249
264
259
280
315
328
324
310
276
240
223
188
121
164
268
314
322
346
354
313
278
249
223
214
206
183
180
208
213
196
202
228
245
258
271
294
307
293
306
342
306
231
202
190
142
162
269
320
341
389
395
353
330
299
253
246
245
221
201
209
216
219
226
248
262
272
274
292
314
296
292
334
323
233
164
152
131
147
270
342
376
422
433
400
375
337
297
287
302
302
259
241
274
282
266
278
305
306
302
328
364
358
316
317
311
235
157
137
107
247
352
392
409
427
407
364
339
345
347
353
370
368
359
365
354
337
341
345
354
391
423
441
437
389
337
307
241
168
135
92
163
317
387
376
388
395
367
348
373
401
411
428
453
459
450
439
434
435
432
445
493
521
509
498
469
412
349
257
157
118
88
238
367
391
365
379
377
353
351
398
461
487
485
491
506
508
499
518
548
543
543
565
552
515
492
443
339
210
131
132
99
277
388
389
355
346
349
335
368
452
497
501
520
540
537
535
559
587
571
540
539
514
464
439
379
238
134
137
154
76
109
274
401
383
354
371
365
361
409
452
485
527
557
571
565
547
540
525
500
473
432
385
347
268
163
122
128
92
98
322
423
410
391
370
367
393
411
437
473
518
557
547
520
503
460
419
408
386
334
249
152
113
126
92
14
132
309
427
441
404
393
417
432
458
483
508
533
539
551
548
480
406
379
332
259
183
107
94
102
46
118
327
484
510
487
466
472
511
534
539
556
570
582
581
530
457
387
295
230
214
176
115
71
155
351
503
540
532
544
558
551
564
596
602
589
579
557
514
461
388
313
255
187
113
263
405
540
626
630
612
629
649
647
637
635
621
577
515
415
272
146
165
332
456
516
569
613
618
586
542
520
505
437
324
199
125
202
266
305
320
283
215
180
162
112
54
48
46
117
147
139
114
119
135
133
127
106
77
177
204
183
156
153
158
152
146
175
212
234
232
186
110
198
243
217
169
122
98
115
126
120
110
128
184
254
312
336
315
225
83
165
275
220
101
64
52
30
20
40
79
59
33
92
195
288
367
418
381
248
97
128
257
263
120
33
48
29
3
2
40
67
84
39
48
146
247
318
367
403
419
331
177
66
216
253
166
85
89
78
33
6
20
45
46
24
67
138
199
263
310
347
420
508
510
398
235
95
164
208
109
40
79
127
104
54
21
22
19
6
49
188
283
335
349
365
427
496
521
536
530
435
258
84
206
136
13
7
20
61
94
118
117
102
74
71
158
281
371
428
435
434
484
518
503
514
543
513
404
245
100
142
203
65
6
6
3
5
21
123
174
157
153
188
272
366
434
466
477
482
485
480
487
511
508
467
431
370
228
96
206
208
62
4
2
2
3
34
127
190
199
200
237
323
425
487
494
493
503
502
503
524
525
476
408
384
366
274
147
229
239
109
13
1
1
24
99
168
209
240
251
277
342
407
456
501
529
525
516
531
553
538
477
397
339
311
263
170
77
244
254
147
65
35
17
32
112
190
239
284
300
301
329
361
391
459
518
515
487
489
502
511
489
408
316
281
270
202
102
251
268
204
136
90
64
80
138
210
272
305
295
280
295
338
373
390
413
425
424
428
440
450
446
386
301
264
266
239
161
64
233
266
233
205
176
147
140
156
192
243
279
294
288
289
319
341
324
312
314
323
355
382
384
376
355
311
265
258
269
223
118
187
229
241
272
266
203
158
162
185
202
228
262
273
265
268
268
255
255
242
221
248
305
342
357
367
359
328
296
291
270
183
168
206
244
279
291
248
187
171
196
200
194
206
211
202
206
209
201
202
206
184
181
236
302
354
392
402
372
309
263
264
229
107
191
232
240
240
278
283
232
189
184
187
182
179
182
182
164
161
178
180
186
201
199
207
245
309
376
386
327
254
212
227
219
126
189
252
236
242
291
294
256
218
191
185
174
156
174
194
150
126
176
183
169
215
240
210
213
273
337
334
280
240
229
230
201
119
149
252
277
289
318
314
282
252
227
215
200
172
169
184
168
166
193
192
175
204
231
222
228
270
293
292
289
267
249
250
216
127
117
250
318
326
347
355
315
284
261
242
235
220
185
176
200
211
199
199
201
196
210
237
251
258
240
260
310
283
225
219
212
152
127
241
316
344
392
399
358
335
302
259
256
252
223
200
209
212
206
211
228
228
232
245
259
259
233
246
313
307
220
164
162
144
241
323
371
414
423
398
378
334
296
291
299
292
259
249
260
256
244
266
277
266
273
290
304
290
281
308
307
221
148
133
111
224
350
400
398
405
396
371
344
354
367
368
367
360
353
346
322
314
327
322
320
356
379
385
386
357
315
278
220
167
135
78
146
323
403
380
373
385
374
361
386
419
433
441
443
437
433
429
420
416
418
424
455
478
476
471
447
386
310
227
160
129
77
220
360
398
372
380
388
378
370
399
466
499
481
475
508
526
508
508
533
532
525
535
534
508
481
431
326
200
131
133
90
260
387
397
365
366
380
353
365
449
496
495
515
543
546
548
553
568
565
536
513
492
459
424
360
235
139
127
125
263
385
380
366
385
369
363
406
435
468
519
540
539
547
539
524
511
479
429
393
362
314
232
150
121
112
64
279
393
408
389
373
382
402
406
425
462
501
524
513
503
488
442
389
368
336
282
202
125
100
101
63
112
280
410
436
415
414
432
437
452
472
505
528
512
515
520
448
371
344
287
206
150
100
82
69
103
296
453
502
499
488
486
504
522
539
549
548
542
530
474
409
354
266
203
198
163
89
121
302
455
527
545
566
564
551
566
589
587
571
542
501
468
432
357
280
221
150
210
345
496
604
613
600
626
641
633
619
596
557
515
459
352
209
106
100
249
370
438
498
553
560
523
467
433
408
351
256
142
127
197
236
246
209
140
101
110
106
87
88
101
98
84
64
55
169
194
163
127
120
124
119
107
119
137
150
158
128
65
200
217
183
118
70
72
86
64
46
70
127
193
248
269
240
161
55
105
224
209
111
65
42
9
4
11
53
41
9
75
182
257
330
370
321
188
56
94
213
252
130
32
32
12
1
16
59
58
73
36
59
153
235
302
354
378
366
263
112
19
193
257
175
68
55
59
30
18
37
66
47
19
70
143
196
251
289
323
395
487
474
321
144
50
144
198
127
44
58
101
87
55
19
13
14
3
94
219
274
302
319
341
387
452
505
533
496
365
188
50
187
143
21
10
21
60
100
134
134
114
91
111
210
316
361
384
402
421
462
489
487
509
542
500
356
186
67
131
186
85
2
3
1
8
39
141
173
163
168
207
281
367
414
434
469
489
477
463
476
499
503
476
422
327
181
64
193
197
68
3
2
2
3
28
115
180
193
208
245
312
399
461
475
488
499
478
469
498
504
459
401
379
350
240
106
227
232
93
7
1
7
19
70
150
204
237
250
270
326
390
442
484
498
485
483
507
533
515
452
376
328
307
247
143
59
240
236
127
46
21
3
4
80
166
211
261
282
275
301
338
376
444
489
475
466
496
521
514
471
386
307
281
268
195
95
231
248
182
111
57
30
49
106
162
210
252
266
256
257
300
353
383
391
393
406
439
466
476
446
367
286
265
279
245
147
48
217
272
225
177
149
122
107
109
135
179
219
242
249
246
286
336
325
278
268
299
342
380
400
386
345
302
270
271
276
209
94
184
252
247
253
247
190
134
123
140
155
173
205
229
233
256
282
260
224
204
198
226
288
335
354
365
364
337
308
309
271
162
161
218
259
278
278
237
175
155
174
169
156
180
196
188
199
216
199
187
186
161
162
224
285
336
387
404
372
324
297
279
211
96
176
235
252
248
278
283
225
180
176
174
165
174
189
182
160
156
168
162
163
172
177
195
229
294
364
374
317
264
248
257
222
119
180
255
237
241
295
298
251
211
192
186
171
152
175
203
160
132
167
163
145
188
212
182
188
261
323
321
279
249
250
269
233
128
132
253
277
282
310
308
279
259
242
233
212
176
172
195
179
173
192
184
152
171
195
176
185
244
275
282
295
276
262
285
253
142
86
238
329
329
337
350
321
297
277
257
248
234
197
180
197
206
204
200
182
159
168
190
201
219
223
247
295
275
235
245
234
159
95
224
321
350
387
402
367
343
305
258
255
256
226
204
210
209
207
217
217
196
193
215
224
215
202
225
288
288
219
178
174
145
222
312
368
403
417
401
381
335
299
298
291
278
262
252
248
242
239
251
246
235
252
259
247
238
253
297
295
213
146
134
111
202
350
402
383
389
398
388
363
374
393
377
358
350
339
314
293
294
309
297
297
328
333
326
328
323
307
268
206
164
133
75
321
410
380
362
388
388
384
409
439
448
446
437
416
411
411
405
399
397
399
417
426
426
431
418
366
284
206
164
134
66
195
342
395
374
378
394
396
387
402
466
504
480
467
510
540
517
495
511
520
503
494
495
486
468
415
299
179
131
122
73
236
375
395
370
377
398
369
370
445
480
472
503
538
548
559
550
545
558
532
479
459
451
412
330
212
130
110
91
248
358
373
379
389
378
380
408
407
432
498
517
505
529
526
499
492
457
387
355
345
281
189
131
113
89
34
227
360
403
393
383
399
410
401
420
463
493
502
486
476
470
429
371
327
283
235
165
103
90
79
36
235
375
428
424
426
437
445
459
474
508
527
487
474
486
431
355
304
229
161
133
101
71
40
252
401
482
499
500
495
498
513
531
532
507
498
484
428
374
322
239
186
189
147
69
227
390
500
551
576
560
551
572
569
552
546
510
455
434
409
329
249
192
122
157
285
436
552
577
581
610
608
595
587
547
488
453
402
291
164
166
272
352
423
465
465
437
387
339
306
260
187
135
160
161
128
71
71
66
66
74
71
44
30
158
188
156
106
80
87
88
77
76
79
84
102
84
168
219
196
121
52
37
52
31
11
34
82
145
195
208
167
92
64
179
205
136
75
34
3
6
3
26
23
1
62
168
221
279
306
254
130
24
67
175
232
144
48
18
2
12
33
45
45
61
34
66
156
209
265
330
357
316
197
65
159
246
179
57
25
34
7
44
59
66
34
25
61
128
188
235
261
300
384
462
417
240
72
16
111
181
145
55
37
65
69
42
16
12
12
43
132
211
242
258
286
306
344
417
493
517
444
287
125
26
150
157
43
10
16
52
100
134
135
120
123
156
236
312
324
314
337
371
422
468
485
505
523
467
303
127
32
91
155
117
25
2
2
2
59
136
159
164
185
222
276
338
358
367
415
457
462
466
483
490
495
482
402
264
119
165
190
92
12
2
3
1
29
102
163
188
207
243
285
341
392
424
462
482
463
458
486
488
446
401
373
318
194
67
209
226
90
4
2
12
21
50
123
186
226
239
246
285
337
388
441
458
447
456
485
507
488
428
361
328
308
234
119
44
217
211
104
25
12
7
2
52
132
177
221
241
233
255
290
334
403
441
429
442
490
515
493
438
368
317
300
275
188
85
210
229
158
83
34
13
24
67
114
151
183
205
208
207
243
311
357
362
361
391
440
474
470
417
341
289
286
295
248
134
209
282
222
151
118
94
71
60
77
121
152
168
185
191
234
318
323
258
241
288
336
376
403
371
320
294
287
295
284
192
64
180
267
254
234
222
169
106
78
87
110
121
137
174
201
243
292
276
207
179
194
225
281
331
345
352
360
344
330
330
258
125
148
218
265
275
268
231
172
135
140
135
125
148
177
190
213
230
211
189
180
158
165
220
274
324
379
397
367
341
334
289
180
153
227
264
256
275
281
227
175
172
170
161
177
191
181
165
166
173
169
169
166
166
185
225
291
357
363
314
275
282
290
223
115
160
251
244
246
293
297
251
217
208
199
182
165
183
199
171
150
166
151
144
177
182
155
188
264
311
311
287
259
271
313
271
136
113
245
279
278
299
299
278
268
259
239
215
188
188
206
198
187
182
161
139
157
166
143
162
232
265
280
307
293
285
323
289
154
64
228
332
323
321
335
316
304
290
261
250
243
216
196
205
201
194
189
174
151
153
154
156
197
225
250
290
280
261
279
251
154
219
321
340
374
401
371
343
304
258
253
255
233
219
214
211
211
223
217
186
175
182
184
190
200
219
259
260
222
204
186
133
218
308
350
388
418
411
389
346
314
304
285
272
262
253
247
244
243
238
220
216
234
234
212
204
230
272
266
201
152
139
106
193
342
387
365
384
409
411
390
401
412
378
346
336
323
289
278
287
288
275
283
311
298
276
276
292
303
263
198
160
130
72
302
399
368
354
389
403
403
429
455
454
439
428
404
387
385
383
376
370
376
384
378
377
387
387
352
275
200
165
123
48
166
316
381
368
372
391
400
401
410
462
498
478
469
504
524
501
473
481
496
483
458
453
453
438
380
264
157
128
101
195
341
383
368
376
398
380
382
438
457
450
486
525
536
552
540
527
546
521
456
430
426
379
285
176
111
96
64
213
327
373
392
388
378
396
411
383
397
464
485
481
514
512
477
468
432
360
334
322
240
150
115
104
63
176
323
399
399
394
411
408
395
417
456
487
497
477
459
442
407
353
292
243
199
136
90
89
64
16
174
332
422
440
431
425
439
465
478
502
520
476
447
448
405
335
262
181
136
125
94
58
21
186
339
455
490
494
492
492
503
516
498
473
469
447
389
338
285
214
181
175
117
143
314
451
533
570
552
551
571
539
513
524
487
422
406
381
295
218
164
223
358
475
520
549
577
553
533
533
490
424
388
335
223
121
175
261
337
358
346
331
298
250
213
169
111
52
49
49
49
51
47
16
161
152
103
59
57
64
57
50
46
47
66
54
139
193
178
116
51
19
23
15
0
19
60
111
146
148
103
38
144
193
147
77
23
3
4
1
20
15
4
48
140
180
222
237
189
80
48
150
207
150
66
13
3
26
44
30
31
43
27
51
134
178
227
301
332
262
136
38
118
217
173
59
5
7
30
67
67
46
12
23
45
103
170
210
232
285
383
425
337
168
38
70
150
152
68
19
29
46
22
10
13
30
85
136
182
207
228
246
255
301
404
487
478
371
211
77
95
152
80
5
2
38
88
117
118
123
158
189
233
277
273
245
249
292
373
460
499
504
485
402
235
71
113
138
80
16
1
9
59
115
142
167
196
229
262
287
276
266
314
385
437
482
503
491
487
468
356
192
62
119
182
133
44
6
1
2
29
82
142
182
200
223
245
265
289
334
399
443
456
472
493
481
439
404
359
271
152
46
156
214
117
16
2
10
19
37
94
163
212
220
211
224
248
296
375
413
420
445
478
490
468
412
355
333
309
221
96
172
187
100
21
10
21
13
28
94
153
188
199
189
196
218
264
342
393
403
430
477
492
466
412
364
344
331
277
171
67
194
221
148
63
21
10
9
26
67
112
132
141
151
153
182
251
311
337
355
389
430
454
441
387
335
322
326
311
239
121
205
288
222
138
98
65
30
15
24
70
103
99
115
132
179
280
319
266
254
298
331
366
389
350
308
311
321
326
290
174
48
172
263
254
228
205
147
77
32
29
64
89
86
115
171
226
291
294
219
185
208
233
282
330
337
340
357
355
358
349
245
98
135
206
262
271
258
223
165
108
95
105
109
120
154
197
234
246
228
203
187
172
180
225
272
323
371
384
363
362
375
304
159
129
221
267
252
258
273
232
176
167
171
170
178
187
180
183
185
184
189
196
181
165
178
225
296
351
356
322
302
327
329
225
137
243
252
246
275
289
263
240
229
216
194
188
193
193
178
172
168
159
164
183
157
139
197
272
303
310
301
274
299
352
292
96
227
276
277
289
291
276
281
278
243
215
212
213
216
212
200
173
144
139
159
154
132
165
229
255
280
312
302
309
359
309
152
213
320
312
309
321
301
295
292
259
247
256
235
216
219
205
179
176
174
169
164
142
131
183
232
253
283
288
288
310
262
139
219
313
323
358
392
361
333
305
268
256
258
245
234
225
215
216
228
222
199
177
157
149
178
208
222
237
236
224
224
193
113
225
302
331
378
421
413
387
357
332
312
280
268
266
253
247
256
249
225
214
210
221
216
198
192
217
246
226
176
156
140
95
321
359
351
382
412
417
404
418
415
366
331
320
305
279
274
278
271
264
282
304
278
248
249
276
295
251
184
156
120
265
368
357
346
383
405
407
435
461
444
418
406
393
368
358
353
350
347
356
362
344
346
363
360
332
266
200
160
104
283
360
361
364
380
396
408
418
451
474
469
474
494
485
457
443
453
466
455
429
422
418
392
328
226
146
124
74
144
297
369
368
368
386
385
393
427
437
437
478
512
512
524
521
515
526
502
443
409
382
328
242
146
96
85
150
294
379
399
383
374
405
415
381
380
433
456
467
503
503
464
439
405
353
327
289
206
138
117
92
45
132
284
391
403
399
416
410
402
417
439
468
498
484
451
416
374
325
274
224
178
121
90
94
50
115
282
412
459
443
416
430
465
473
484
504
477
443
413
363
302
230
160
133
117
79
52
106
281
424
480
482
487
493
500
489
463
456
461
420
354
310
263
206
185
153
77
237
380
488
551
548
547
557
514
486
500
461
396
381
347
260
188
124
153
269
382
441
491
523
489
456
451
418
364
326
259
157
167
244
250
234
226
209
169
41
33
28
31
26
107
130
106
56
43
39
35
35
38
32
37
102
130
121
94
53
18
10
6
3
16
54
87
91
80
56
104
155
125
62
18
3
9
11
24
15
4
32
103
137
157
166
130
43
116
169
141
77
21
12
33
41
34
29
39
21
23
81
150
200
265
285
197
73
69
167
160
75
9
14
45
74
58
34
0
8
23
70
129
177
203
271
372
369
238
105
28
108
147
86
26
13
22
15
10
14
56
102
124
158
185
203
204
199
265
402
474
417
280
138
40
33
112
100
23
4
30
70
93
97
122
178
203
217
235
227
193
175
213
324
450
508
494
429
306
157
34
54
113
127
61
3
11
44
85
132
170
200
224
239
236
195
161
199
300
410
490
515
499
479
426
288
123
38
65
151
162
102
42
2
6
25
58
124
177
185
190
201
194
182
216
299
386
453
496
508
482
442
409
339
224
107
82
179
161
70
13
7
14
23
65
142
196
198
174
164
154
187
283
354
398
450
486
487
461
408
362
344
296
193
77
102
163
128
53
23
33
28
9
48
130
172
170
155
146
142
179
269
344
389
433
464
468
448
406
375
373
352
266
143
46
168
219
158
64
18
9
9
5
27
90
125
115
116
118
129
191
258
314
363
396
415
428
416
377
356
368
362
316
221
105
187
277
228
143
92
40
4
7
13
47
108
101
75
87
134
239
302
286
291
320
328
351
370
341
326
349
357
342
279
157
48
150
243
256
235
198
130
58
11
7
28
83
79
73
138
208
278
302
248
218
231
242
280
331
340
344
361
365
376
355
230
91
120
196
256
263
247
216
161
84
54
80
105
108
132
203
253
256
238
222
207
193
197
232
281
331
368
370
363
391
411
318
151
116
220
265
239
234
262
242
183
165
175
175
180
186
197
211
205
195
210
223
201
175
181
231
306
352
353
339
346
383
356
212
235
257
236
246
278
277
263
249
224
207
213
209
190
187
190
184
180
196
194
152
139
204
276
304
318
315
300
342
377
274
211
274
278
278
278
273
286
285
240
217
237
238
217
212
205
177
151
159
172
154
137
173
226
253
285
312
309
341
384
299
198
306
307
305
310
284
282
292
260
249
269
249
227
230
207
176
175
191
189
179
140
125
176
232
255
283
296
314
327
254
216
303
314
352
385
347
316
304
284
270
261
248
240
233
221
215
228
224
215
185
142
131
174
212
223
228
227
224
224
180
221
294
323
375
419
400
371
355
342
311
276
265
266
244
241
263
249
219
213
211
208
204
191
184
211
230
190
148
149
129
283
340
351
375
399
403
398
410
401
347
315
302
279
267
274
269
262
260
282
298
270
240
241
270
282
221
157
145
111
207
324
347
339
364
393
400
426
451
427
393
380
373
355
329
322
331
335
340
345
326
334
356
340
301
238
180
148
85
243
342
355
350
364
385
410
422
436
445
450
473
481
445
413
414
430
434
423
403
397
386
345
272
190
140
119
54
244
352
367
359
374
389
401
411
421
434
474
499
491
490
496
499
496
470
429
384
332
280
216
139
94
80
252
365
390
374
370
402
415
402
397
420
440
460
487
486
452
417
383
350
314
254
187
149
127
88
240
366
393
398
414
421
426
432
430
452
488
483
449
398
339
297
255
212
167
118
94
93
37
224
374
460
462
432
435
463
463
459
476
474
442
384
316
268
210
161
138
108
66
47
221
386
463
477
487
499
495
460
437
453
456
394
325
294
260
213
183
122
44
163
290
417
512
524
518
522
492
468
462
419
367
352
307
224
151
175
278
338
392
435
418
372
347
320
289
253
179
100
157
148
141
103
98
58
37
29
17
23
33
27
62
65
74
52
18
13
14
16
24
51
69
43
21
61
100
85
46
23
11
5
15
17
12
4
21
74
104
104
104
83
72
119
113
78
29
12
19
33
53
48
45
26
8
35
131
186
223
219
129
25
112
139
92
36
24
47
61
49
44
20
9
15
26
70
138
185
258
344
300
148
50
65
123
103
61
30
21
11
5
24
69
95
121
151
164
165
157
152
246
404
445
337
187
73
5
71
98
50
22
24
51
76
86
122
177
195
199
207
192
157
125
156
291
442
500
466
357
202
78
19
71
112
88
21
4
23
60
117
166
188
198
205
193
143
91
108
227
381
484
512
505
466
364
219
73
97
145
137
89
23
11
17
39
105
160
165
155
159
149
110
113
189
317
443
512
518
494
458
414
316
176
68
122
180
139
59
16
17
11
34
112
171
174
154
133
96
95
178
276
364
457
504
495
463
414
377
347
268
153
63
137
162
103
45
44
40
6
14
89
147
154
145
129
94
105
191
286
367
437
465
458
440
404
380
380
342
237
118
210
181
87
24
12
24
24
28
81
130
126
122
112
102
140
208
284
357
397
409
420
413
386
380
395
378
303
194
90
249
238
163
91
20
2
25
53
70
115
129
93
67
106
201
277
303
325
338
332
348
368
357
360
381
378
343
257
137
221
264
247
192
119
47
20
36
27
70
87
68
105
190
257
302
282
269
267
253
273
324
352
360
368
372
382
343
209
85
200
256
255
237
217
158
72
32
59
97
108
128
209
264
258
247
246
241
224
213
232
286
345
369
360
371
420
425
309
141
221
259
226
220
256
251
190
167
182
183
187
198
230
245
222
207
233
248
223
196
195
242
319
359
352
357
396
430
356
177
223
256
232
228
267
284
269
257
239
228
235
224
203
204
206
206
211
223
210
168
158
212
281
318
329
323
338
396
382
222
201
276
284
267
270
272
286
280
239
229
257
251
218
213
217
199
182
185
186
161
146
178
225
263
296
311
324
381
392
260
197
303
314
310
311
285
282
295
263
253
276
257
233
241
221
191
188
201
202
180
136
127
178
234
262
284
310
335
327
230
206
298
320
355
382
341
303
302
294
284
269
246
239
240
229
222
230
226
215
183
132
125
170
207
224
229
226
227
213
157
278
331
378
406
379
348
339
336
309
273
262
255
231
236
265
252
220
211
203
195
198
184
176
208
221
166
131
140
109
240
330
360
362
374
388
384
386
375
329
303
285
256
254
271
262
255
256
272
287
269
242
240
266
266
187
127
130
99
281
349
336
344
382
392
409
428
407
374
354
350
344
313
301
321
326
328
334
316
331
354
325
268
202
157
129
72
193
323
354
338
348
376
404
417
419
418
426
454
460
421
389
399
410
403
390
373
371
363
309
228
166
135
106
204
329
356
351
370
390
394
400
411
438
468
484
481
473
470
474
456
429
405
357
292
248
204
140
97
71
205
329
373
373
374
392
415
432
437
434
443
463
474
466
441
402
367
341
298
228
184
167
129
75
184
315
374
390
418
441
460
458
441
452
477
471
441
386
321
278
239
200
161
122
97
76
160
311
428
474
467
457
468
465
450
451
456
431
359
288
249
209
169
147
104
58
162
319
424
471
489
500
487
443
425
447
441
374
314
295
270
226
176
97
193
323
442
471
458
461
461
446
414
368
333
311
261
189
118
180
224
262
318
333
291
241
216
202
166
108
66
43
34
28
14
11
21
38
62
45
20
24
38
40
43
50
52
19
54
50
37
35
34
9
4
4
5
8
16
64
89
72
55
46
67
76
62
31
7
10
24
66
68
45
48
29
28
118
177
171
148
69
70
110
97
52
21
32
53
48
70
53
12
16
5
21
101
176
241
295
229
88
14
33
94
115
97
59
27
8
8
32
65
78
112
129
116
104
105
126
245
397
400
257
114
26
42
90
84
60
28
31
56
74
118
162
172
183
185
156
118
83
121
279
436
476
418
278
118
28
1
39
86
90
49
5
9
43
91
145
168
164
162
153
112
56
55
173
353
468
500
504
440
294
151
41
37
89
128
121
65
26
11
21
72
123
140
131
125
123
84
52
105
255
419
507
520
512
478
404
282
122
42
73
157
167
103
46
37
12
6
62
120
139
144
134
93
55
91
189
316
451
518
504
468
426
391
331
223
109
111
179
139
67
54
60
27
0
42
105
133
143
141
92
67
120
213
324
432
481
464
433
399
373
360
305
198
95
175
192
119
44
21
39
57
65
88
118
126
129
120
93
109
167
244
329
386
420
436
425
399
386
386
362
274
157
70
201
237
182
93
18
7
44
85
97
108
125
107
65
83
166
252
307
342
351
347
366
387
390
389
389
372
326
224
109
201
269
251
185
110
39
23
50
46
53
86
73
91
168
243
299
312
317
309
274
273
324
369
378
373
376
381
312
175
204
259
249
233
216
156
70
33
51
85
111
144
215
265
265
264
278
284
263
231
231
284
350
370
363
386
434
405
262
111
208
246
223
222
252
250
199
182
200
207
207
222
263
272
240
233
266
276
243
217
215
255
333
370
354
370
431
442
318
130
197
244
237
225
250
270
260
257
264
262
253
237
227
227
227
231
247
245
222
193
185
224
293
338
336
329
380
440
360
158
189
272
288
259
260
271
275
268
242
236
258
254
231
232
238
228
210
200
189
169
155
183
232
281
306
311
349
414
372
200
190
300
319
310
316
301
291
286
258
247
269
260
250
259
242
212
203
201
191
167
128
134
188
244
274
289
315
342
304
191
284
324
351
371
338
300
289
290
289
274
241
235
245
239
233
235
224
203
166
124
127
167
206
230
228
223
228
201
133
249
331
363
371
356
334
317
315
305
272
255
240
221
236
272
262
225
204
186
180
190
176
168
202
207
153
129
131
85
197
314
358
336
350
381
371
363
352
313
294
269
237
253
275
257
248
251
252
271
269
246
237
254
246
167
112
113
81
243
346
333
326
370
393
394
403
383
355
333
328
329
308
289
310
319
316
323
314
326
345
311
246
183
140
114
143
305
347
322
333
365
388
404
401
397
404
425
431
411
391
389
384
373
360
346
346
340
286
204
152
128
91
167
291
333
345
370
382
383
389
410
440
453
467
481
469
452
437
416
392
378
331
265
228
189
133
89
149
269
350
379
384
386
411
451
465
456
461
475
469
450
430
395
360
329
277
211
175
160
114
58
122
255
352
385
421
455
478
477
469
471
470
454
427
374
314
271
228
188
161
122
88
49
236
361
462
489
475
472
477
460
441
434
407
337
276
249
214
184
151
99
51
227
347
436
468
482
473
436
420
431
414
361
318
298
273
231
162
83
103
217
339
382
374
379
405
400
359
321
290
252
203
152
140
191
231
207
155
131
48
25
12
33
59
65
57
47
37
14
29
35
43
36
16
6
12
24
13
21
63
90
65
33
45
52
33
3
15
14
52
64
38
43
24
35
119
157
124
83
28
81
87
66
23
33
52
57
90
80
33
8
3
5
82
173
221
236
162
56
69
115
113
81
35
6
13
36
45
53
68
67
42
37
61
126
260
377
338
186
67
16
64
102
98
47
24
29
46
99
135
143
158
147
103
66
43
100
280
437
443
352
204
60
15
59
89
68
16
2
19
49
107
146
138
127
118
90
42
23
132
327
455
488
479
382
218
92
35
93
124
94
47
21
10
22
66
104
113
103
105
79
36
66
213
386
486
517
523
476
360
223
68
41
113
146
117
75
67
34
1
18
53
86
122
133
110
62
54
131
273
431
520
512
477
442
390
294
163
75
85
158
141
79
63
78
61
25
29
68
106
138
150
116
78
83
150
280
426
503
478
426
398
370
327
256
155
73
114
172
144
72
31
46
83
105
100
105
116
128
129
98
93
136
211
304
385
441
459
438
412
384
359
327
233
116
148
214
197
111
33
19
57
101
105
96
108
112
77
70
127
229
308
355
369
376
400
422
424
404
379
359
298
181
75
181
262
253
189
114
34
16
45
60
47
73
76
91
145
234
298
330
350
349
312
302
343
385
389
374
374
370
266
125
194
258
254
237
215
154
84
54
49
72
125
167
216
266
283
289
304
315
296
257
250
295
352
369
367
396
424
348
192
181
228
236
236
246
239
213
206
222
230
237
249
285
289
261
267
304
303
262
236
237
275
345
379
363
385
442
411
251
86
156
220
247
235
237
249
246
260
289
292
266
248
255
259
249
258
276
261
230
215
209
241
312
357
344
346
417
450
313
107
251
286
258
255
265
258
251
245
242
252
254
257
266
261
250
227
202
186
176
166
197
253
300
316
322
381
425
320
140
273
315
306
315
313
286
268
242
236
256
261
265
277
258
226
212
196
177
153
131
155
209
263
295
295
316
337
267
145
252
318
335
349
336
297
272
273
283
276
242
236
251
246
239
238
224
190
151
125
139
172
218
246
227
216
234
199
115
207
309
329
325
339
333
303
293
297
281
252
235
224
243
275
268
235
202
173
169
182
172
167
189
181
151
154
135
69
285
337
310
332
377
362
343
335
306
287
259
234
256
277
257
247
246
239
253
261
243
224
226
217
164
123
97
56
206
334
330
315
353
378
379
383
358
332
317
310
313
300
290
303
310
304
314
308
316
324
293
236
176
136
102
271
328
307
322
346
361
383
388
380
389
399
401
401
395
380
359
345
345
335
327
318
271
195
146
124
82
240
303
342
364
363
369
383
408
434
442
457
485
474
434
409
387
376
364
312
245
208
169
121
77
205
322
381
383
384
408
447
464
468
482
492
474
449
421
388
354
318
261
203
165
141
93
197
313
373
418
454
470
478
488
489
472
453
422
363
312
274
223
192
167
123
72
170
279
416
477
471
472
491
479
450
428
390
324
281
259
224
194
153
91
134
253
365
411
438
449
431
416
409
384
349
316
285
252
212
141
126
227
283
285
292
324
330
302
275
236
179
141
7
5
26
54
65
54
30
25
35
23
14
17
27
37
35
35
64
82
56
23
41
26
3
9
3
35
44
33
14
4
45
111
113
82
34
48
60
71
31
29
54
59
82
78
48
33
12
10
79
163
192
168
97
35
39
94
98
90
41
12
28
47
28
25
8
4
0
2
46
145
266
327
255
121
34
27
88
107
65
32
9
11
63
88
87
89
74
42
15
12
94
288
425
389
262
128
24
3
26
73
76
31
10
5
3
53
95
90
82
92
71
23
0
110
321
453
460
407
278
133
44
9
55
100
95
64
44
21
8
9
45
73
82
99
75
27
53
197
369
472
502
494
415
273
142
40
63
108
113
101
92
62
22
3
2
24
86
119
112
72
50
108
252
411
513
513
477
440
357
229
99
61
111
130
96
77
83
82
63
52
59
91
138
149
127
100
81
122
259
418
513
484
423
409
372
288
204
112
134
153
99
44
48
92
123
110
104
120
135
144
118
89
117
200
307
395
452
463
440
423
388
338
283
180
68
175
202
145
64
37
63
96
98
96
112
113
105
73
93
209
313
371
391
400
427
443
439
407
367
336
251
122
232
250
209
133
33
5
26
57
46
61
76
91
128
224
300
337
361
370
351
349
377
395
388
372
364
325
202
79
238
259
250
213
146
100
81
59
74
143
184
210
269
307
314
318
326
311
284
288
324
353
364
371
390
380
268
122
199
244
249
235
227
221
220
230
244
255
266
290
300
284
297
329
321
277
248
260
296
349
377
375
398
420
345
179
183
249
248
227
232
241
256
288
296
267
256
273
282
269
280
298
277
243
230
226
258
324
364
358
379
435
406
237
204
272
263
252
254
242
238
239
238
240
248
276
290
274
260
241
206
188
185
182
218
273
310
322
344
399
392
245
83
215
293
299
310
308
268
243
233
228
239
252
273
283
261
231
216
194
170
152
151
189
234
280
309
305
313
312
223
94
199
290
311
324
328
292
256
252
268
267
237
236
253
246
234
232
222
192
153
141
165
193
238
266
231
215
241
195
92
155
264
290
287
324
337
297
269
283
281
255
234
232
248
264
259
243
215
179
169
179
174
175
178
158
163
187
140
51
238
306
297
319
358
339
318
321
302
278
253
236
254
272
258
254
255
244
243
244
231
208
194
187
173
142
90
169
303
323
305
326
340
350
366
339
310
302
297
291
293
294
306
304
297
303
299
305
303
276
231
173
131
90
221
295
297
313
322
330
364
372
363
381
387
375
385
396
373
340
326
337
338
321
296
257
196
144
115
175
263
332
346
336
355
381
398
420
436
457
480
465
423
392
372
370
355
294
226
188
151
113
72
145
271
348
362
378
404
424
440
464
490
494
472
448
414
377
343
304
251
199
158
120
73
135
249
328
397
435
445
462
488
484
468
461
428
361
307
270
228
207
182
124
62
201
338
423
436
460
488
479
454
435
390
324
286
266
233
197
148
76
164
271
324
361
399
405
392
371
347
320
288
252
214
169
184
203
209
229
238
228
209
167
109
15
5
6
13
20
35
35
36
55
53
14
10
6
6
3
16
20
7
9
16
55
63
56
38
24
48
30
27
48
50
71
66
46
27
8
17
71
128
143
95
40
55
67
80
54
20
46
43
45
41
14
4
2
5
65
159
238
241
159
59
3
60
87
69
46
16
6
18
10
9
12
25
18
4
20
115
285
374
303
168
58
10
55
72
44
29
15
5
3
5
8
35
98
69
12
4
127
343
448
407
298
160
58
40
80
84
68
58
54
18
1
6
7
55
115
76
14
48
212
383
476
473
417
300
170
65
25
72
101
112
105
84
61
25
5
5
60
111
108
73
48
107
249
399
503
502
456
401
290
147
62
61
109
110
89
80
83
87
82
70
89
138
143
123
105
88
122
260
410
503
482
431
422
366
245
149
79
98
154
125
58
49
84
116
110
114
132
143
155
131
89
109
206
329
408
447
456
440
431
394
319
237
122
134
197
179
100
52
61
82
80
96
124
113
122
85
83
202
325
388
403
407
437
448
436
402
359
295
183
59
181
238
236
169
52
4
6
28
32
51
72
92
129
228
311
345
363
372
372
386
403
400
389
370
333
247
125
190
246
257
217
147
115
111
88
101
162
192
216
282
329
332
323
327
315
303
324
355
359
363
373
362
307
187
74
153
227
252
233
218
225
224
229
248
265
273
291
306
298
306
333
331
291
262
278
316
343
363
383
402
372
259
117
138
230
259
235
228
235
242
262
276
260
258
279
287
276
289
309
294
262
243
239
268
321
354
373
408
416
320
149
139
240
267
257
247
230
225
234
232
233
243
273
288
275
268
257
222
201
203
206
238
285
311
328
363
389
318
161
138
249
290
302
292
249
231
238
235
234
240
262
269
253
236
226
200
175
168
186
228
258
282
310
313
307
273
173
245
289
309
321
288
249
243
254
252
229
228
245
241
224
222
221
200
169
167
202
223
251
273
241
224
235
173
210
262
277
316
336
293
255
263
270
249
230
235
247
246
240
242
230
197
180
188
191
190
176
155
181
204
130
180
269
296
312
330
311
296
308
294
267
248
244
254
264
263
264
266
255
244
231
223
207
180
174
179
154
83
252
311
308
309
305
324
355
329
296
298
296
279
286
314
318
305
295
295
293
299
289
260
226
169
114
74
244
288
314
309
312
351
362
349
373
383
362
372
395
382
341
321
330
337
318
281
243
196
137
96
214
302
317
315
347
375
384
401
433
459
467
444
418
391
367
360
338
274
213
174
141
108
199
272
317
365
399
403
415
453
485
478
452
436
405
358
321
283
238
198
155
105
158
245
350
405
421
451
476
460
451
462
439
369
304
265
234
220
187
123
126
248
337
375
423
454
445
437
437
400
335
294
264
225
184
126
173
219
263
318
346
338
316
298
271
240
204
159
113
143
147
144
142
2
4
4
7
18
20
6
6
4
3
8
10
8
9
21
25
3
4
3
6
17
32
35
67
56
28
15
4
21
46
77
79
34
37
60
55
10
31
35
57
42
36
15
4
25
97
152
171
134
69
28
56
56
56
25
5
5
11
10
26
65
37
16
63
159
262
278
194
82
9
10
48
64
47
43
25
11
10
8
17
31
116
69
13
18
187
367
412
316
177
61
29
71
83
66
55
56
47
19
2
28
61
136
76
17
53
246
411
475
414
299
173
79
44
88
110
102
92
88
73
33
21
76
108
120
74
42
106
253
394
488
470
396
313
198
69
90
114
98
77
83
104
109
91
94
133
139
121
102
88
124
267
398
481
474
428
400
316
182
102
145
145
84
54
73
102
106
116
131
138
148
130
90
111
211
342
408
435
455
444
422
374
281
179
63
181
199
135
70
55
71
59
87
122
107
116
89
95
217
334
390
395
398
437
442
415
384
332
236
107
209
251
206
97
19
9
8
15
48
70
96
154
250
334
356
358
358
367
394
406
397
386
353
275
166
66
203
252
233
171
143
145
133
141
178
200
235
300
342
341
326
327
318
312
335
364
365
369
365
315
219
115
184
247
241
216
221
231
235
251
266
280
297
305
294
299
321
329
302
273
287
318
328
344
375
371
295
177
75
191
264
257
233
227
225
232
249
252
259
270
272
269
283
307
302
279
256
245
266
305
331
364
395
350
215
72
192
261
268
249
230
228
229
226
225
232
253
266
269
273
272
243
224
230
229
246
282
302
321
353
339
224
85
187
265
297
285
244
238
255
246
228
226
240
244
239
240
238
211
187
196
222
254
267
272
296
309
285
218
126
184
265
306
315
286
252
244
246
237
214
212
225
227
218
216
217
205
184
191
236
249
249
263
252
234
210
131
149
236
281
311
323
289
249
242
247
229
213
226
242
237
227
236
236
206
190
207
215
208
190
178
199
189
103
222
287
308
312
295
285
293
279
252
246
254
258
264
269
270
263
255
246
228
226
217
195
186
184
145
73
180
274
304
304
292
311
344
324
292
306
310
284
292
334
333
305
292
290
289
296
279
251
221
161
94
175
259
308
307
310
341
346
340
369
381
358
368
400
396
358
321
314
324
311
272
230
189
128
72
152
242
277
297
332
357
366
384
420
452
450
422
410
394
356
332
307
260
215
177
135
97
177
250
334
382
389
405
444
472
456
422
411
388
337
299
266
232
199
155
91
144
277
358
390
435
457
434
431
448
434
378
311
264
240
215
167
113
154
236
291
355
389
383
390
407
390
339
285
244
200
149
85
154
213
258
255
240
229
204
176
146
102
5
4
16
32
19
5
6
13
30
4
13
15
19
50
39
3
8
9
14
21
34
23
19
35
34
9
4
19
43
27
25
10
13
53
112
127
90
45
16
20
37
44
33
27
37
52
46
60
31
8
33
114
190
216
161
95
29
44
48
40
40
33
28
48
63
72
71
104
49
12
63
242
354
326
206
87
9
64
78
61
38
34
37
50
55
73
87
131
65
19
87
273
410
432
323
181
81
29
23
65
95
87
83
90
90
68
65
98
111
114
64
45
122
267
394
459
411
302
207
105
32
68
105
105
80
80
108
123
108
95
123
132
123
96
83
127
281
399
463
455
395
322
221
109
120
151
117
74
68
80
90
101
114
116
131
122
94
118
211
346
410
435
468
440
374
306
216
112
149
197
163
98
50
54
44
65
96
89
97
90
123
242
333
383
385
393
443
437
384
340
271
165
53
166
244
236
164
59
12
17
31
57
65
112
189
285
359
368
356
352
359
384
398
395
372
306
205
106
148
234
253
213
182
180
179
176
186
212
261
311
338
341
330
328
323
319
327
351
372
374
337
250
142
62
127
231
255
223
219
242
256
259
264
286
304
290
269
279
303
314
299
279
283
302
313
326
344
304
200
107
140
251
273
242
221
218
221
234
241
248
254
251
256
270
288
293
283
262
243
253
278
298
323
327
252
127
137
236
273
260
244
243
238
217
211
214
224
242
257
270
275
258
251
260
245
238
266
288
297
307
256
134
26
123
222
280
282
254
258
273
250
219
211
215
215
220
236
246
221
208
232
252
261
265
267
281
287
243
153
78
225
291
302
278
256
255
246
224
200
196
199
207
219
219
212
204
194
210
257
265
245
251
256
231
172
86
194
263
296
302
281
252
241
230
207
196
214
242
244
231
230
231
204
194
226
239
222
211
211
207
157
69
159
244
285
298
296
289
284
265
241
244
266
272
276
278
273
259
251
245
235
235
235
222
213
185
120
196
263
288
294
308
328
315
296
319
328
299
306
346
340
305
294
294
286
286
269
244
219
155
82
192
265
288
299
319
326
334
365
377
359
370
401
402
367
325
304
306
301
265
219
176
119
160
215
262
300
323
349
373
403
436
437
408
400
387
341
305
286
262
231
183
123
91
173
278
338
366
393
431
458
445
407
388
372
327
294
273
238
197
145
192
286
330
389
420
412
418
422
403
368
313
267
243
194
123
193
258
298
308
322
337
333
304
250
198
158
102
159
157
148
147
130
16
13
35
37
7
7
1
1
10
11
18
1
9
15
18
14
18
17
13
54
92
85
30
5
15
21
16
27
52
63
62
36
8
19
62
124
180
147
65
28
21
23
30
25
29
58
87
86
79
54
26
31
120
238
281
200
101
37
41
52
51
45
31
32
56
82
81
86
80
40
47
151
265
347
329
212
93
28
37
76
78
75
74
75
74
83
99
99
79
54
75
165
282
378
398
321
195
110
34
87
115
96
80
87
100
95
88
108
124
116
89
82
148
309
413
439
408
317
207
109
59
135
136
99
65
50
59
74
84
86
120
116
98
128
223
359
422
441
465
402
286
205
135
168
169
132
64
22
22
39
64
68
76
93
159
273
343
386
389
401
445
421
340
266
182
94
209
243
217
128
47
44
70
59
70
135
220
316
378
375
361
361
363
375
387
384
329
223
133
203
259
252
221
210
218
204
191
225
273
300
316
330
325
315
325
328
316
331
369
357
274
170
78
193
250
235
225
251
276
268
259
284
297
259
230
254
277
278
275
271
265
274
295
307
285
212
110
205
261
245
226
224
228
230
230
232
233
230
238
249
257
259
259
245
224
227
250
259
253
224
153
67
184
252
264
260
267
249
210
194
194
196
217
246
256
254
250
261
272
242
218
242
262
252
231
169
62
169
243
270
263
281
284
240
200
195
197
191
195
221
240
225
225
256
262
249
255
266
265
246
187
86
167
240
267
258
253
258
247
215
194
191
180
185
216
221
205
199
200
221
263
271
249
245
245
206
129
126
203
254
269
263
254
248
226
198
193
212
243
257
240
231
226
203
200
239
257
238
230
228
202
124
166
228
268
287
292
281
256
237
249
275
285
289
288
279
264
254
248
243
248
251
244
228
174
93
173
232
267
289
298
292
295
327
340
316
320
347
337
308
306
308
289
278
261
239
205
147
170
225
254
274
292
324
364
373
364
376
389
382
361
334
316
305
294
261
207
159
108
132
195
239
273
321
359
384
417
426
399
385
374
333
300
289
276
243
179
102
198
263
305
350
395
433
441
406
376
357
324
302
292
250
180
118
190
233
294
345
371
394
382
351
330
289
254
236
160
74
151
196
226
248
245
238
223
178
136
111
32
24
4
4
22
13
35
26
15
14
8
14
29
50
40
4
6
8
43
72
56
13
5
35
50
86
127
82
14
8
13
9
24
56
71
70
45
13
28
75
127
187
174
87
26
17
39
52
54
56
61
63
53
54
30
45
125
192
230
241
204
109
36
54
72
84
78
64
62
71
68
62
47
75
139
212
288
327
301
210
103
36
108
100
83
66
58
57
63
81
101
89
92
106
192
337
408
378
316
210
99
32
103
132
110
72
37
26
40
47
61
106
99
104
162
264
383
427
418
409
317
181
105
122
152
157
106
36
14
26
35
49
78
119
207
315
376
408
402
398
416
370
269
169
86
149
209
238
189
115
102
104
84
105
170
249
337
388
380
370
374
370
364
361
340
246
119
73
148
229
262
244
233
242
228
208
243
279
277
284
308
306
292
315
334
313
308
340
299
182
92
131
212
237
230
245
273
269
252
273
279
224
190
221
244
230
234
251
245
241
269
268
209
120
47
206
229
227
225
231
234
224
216
210
204
207
218
214
211
218
214
191
193
214
208
171
124
79
198
237
255
274
258
213
190
183
175
189
222
228
219
225
249
253
219
191
208
217
188
146
101
24
188
230
253
292
295
236
188
186
188
171
168
198
225
223
227
253
252
231
236
255
239
193
125
32
163
205
227
245
263
251
210
194
198
175
165
201
218
203
198
201
222
258
270
258
245
215
163
82
119
181
223
232
246
256
228
202
206
214
234
257
245
234
233
214
211
251
273
259
244
222
173
96
153
208
244
265
262
240
236
256
275
285
298
299
294
288
274
261
257
264
267
252
214
146
142
206
240
251
254
279
323
338
325
334
349
338
323
330
334
306
279
263
231
177
119
124
171
208
247
302
353
368
369
381
375
360
353
355
349
327
294
253
192
132
107
169
213
274
326
360
397
409
382
369
364
339
316
304
281
228
147
166
209
263
327
384
408
384
356
338
311
293
286
235
145
173
239
293
332
317
280
260
232
213
201
121
17
5
3
3
6
9
6
14
57
46
8
6
26
22
33
63
15
4
11
39
58
56
32
16
41
68
98
116
89
26
22
45
54
67
73
55
48
51
47
82
151
192
174
144
102
37
47
72
93
92
82
69
62
61
76
120
179
234
262
245
187
103
35
75
71
77
84
76
61
53
74
88
84
107
156
232
333
348
274
195
115
33
104
101
85
75
58
42
34
67
106
102
136
231
317
390
390
344
301
209
98
42
118
155
147
111
83
66
54
82
126
175
269
366
414
420
392
360
340
279
181
80
147
212
221
183
167
152
139
171
222
279
350
388
382
375
373
356
331
304
257
142
37
168
234
240
235
251
248
240
270
283
261
262
286
285
271
293
322
302
277
277
209
93
151
215
221
219
250
264
252
262
259
203
165
195
216
194
197
227
221
210
225
204
125
57
128
184
204
202
214
234
228
210
194
178
175
182
175
170
182
179
158
161
173
149
100
58
122
173
215
250
251
222
205
193
165
162
189
194
180
188
213
213
187
169
170
158
117
77
47
172
221
287
304
244
191
187
184
159
152
177
201
207
211
224
225
213
209
219
191
134
57
135
197
241
270
254
203
189
203
180
154
181
210
210
202
203
221
249
256
251
232
171
109
158
180
212
237
214
204
218
214
219
245
249
247
250
235
234
268
285
272
247
194
130
126
165
205
219
206
224
256
261
272
301
310
312
313
303
288
284
286
282
247
177
108
123
168
184
196
245
305
320
316
339
353
349
347
353
357
329
293
266
214
131
82
137
189
253
316
347
356
368
363
351
358
372
375
345
291
233
164
152
200
257
309
353
364
347
344
353
341
319
293
249
178
102
152
230
298
323
314
304
295
270
242
226
175
184
225
220
194
172
155
140
17
38
17
2
12
2
4
24
39
42
36
28
28
34
48
55
38
52
61
53
57
73
74
83
115
139
114
79
41
74
93
97
85
82
94
110
132
167
200
196
148
86
30
32
48
87
105
101
96
104
107
108
140
188
235
269
235
150
89
51
72
79
99
106
93
84
118
141
144
201
289
333
335
295
232
176
117
50
122
145
153
147
123
114
152
196
239
315
392
413
385
331
278
232
174
94
152
195
205
207
194
200
236
267
298
346
371
367
355
335
303
267
217
154
53
169
198
208
237
250
261
286
286
261
260
270
269
258
266
283
264
223
190
112
160
180
180
215
249
248
250
248
209
171
186
204
186
182
199
191
174
167
125
56
113
150
152
176
220
230
213
196
174
157
156
154
153
162
157
136
137
131
90
49
93
142
192
218
219
218
206
172
150
165
167
144
148
171
170
161
158
138
100
63
32
174
268
300
252
196
186
178
156
150
163
172
179
181
182
197
198
175
161
131
73
162
237
267
242
185
171
192
180
155
170
202
220
215
203
216
235
224
211
190
125
112
155
189
179
185
210
202
201
237
255
261
265
255
257
280
276
253
221
153
124
153
151
194
241
236
250
298
316
313
319
316
311
312
297
271
218
133
112
125
188
265
283
285
323
349
355
356
353
351
332
293
251
181
118
175
246
288
303
326
342
350
358
360
355
323
263
195
122
114
163
222
271
285
287
302
319
310
281
241
184
115
192
206
207
220
221
197
162
133
27
28
42
37
37
52
66
57
49
60
41
55
72
80
79
88
100
100
109
128
109
58
58
80
92
100
111
114
114
136
174
185
160
108
50
77
106
113
114
139
164
180
224
280
274
223
171
118
80
88
131
162
159
159
193
231
262
308
351
345
292
228
176
129
84
118
163
191
197
216
254
271
285
314
327
322
300
257
220
181
128
61
125
157
190
215
240
267
268
255
257
258
256
246
229
216
195
151
103
117
136
171
217
229
229
236
221
190
188
205
198
177
165
150
132
105
50
78
94
130
188
212
208
203
187
160
151
149
151
155
142
121
115
90
43
124
166
190
199
202
180
160
162
155
118
112
131
136
143
144
107
58
33
244
281
235
181
169
165
156
156
154
141
144
147
146
167
173
137
103
72
241
202
152
141
159
164
155
165
191
219
220
196
195
205
178
149
130
94
126
127
149
175
171
185
229
252
257
261
254
260
270
239
198
164
88
95
148
200
194
213
276
293
284
291
296
308
311
275
223
166
63
120
198
217
222
271
307
325
331
316
308
296
259
206
133
150
195
212
246
288
314
318
302
281
255
205
143
164
188
209
232
243
230
202
165
116
52
47
46
56
49
45
55
68
77
76
76
92
118
114
63
64
88
98
112
137
154
177
194
162
106
72
121
141
146
168
199
220
235
243
224
174
123
89
131
145
169
207
219
224
244
253
244
211
162
127
97
120
143
176
207
216
218
227
227
222
208
175
139
109
80
119
155
179
185
201
209
191
182
193
189
158
120
95
82
49
78
132
162
172
190
193
169
152
144
142
139
118
98
82
50
114
141
147
163
174
167
161
146
102
83
98
106
114
109
68
33
186
138
131
142
145
146
137
111
109
117
112
121
126
92
58
141
109
105
117
129
140
150
164
191
196
169
151
153
125
86
80
107
123
122
151
197
213
217
224
222
224
223
180
125
98
133
126
151
213
228
225
238
247
262
262
212
151
113
127
136
181
221
251
267
251
236
221
184
135
111
147
194
223
229
213
186
160
127
63
84
92
115
133
133
122
103
75
86
118
132
134
152
167
154
114
75
98
127
139
145
160
166
157
137
108
65
108
122
141
159
155
145
146
140
115
72
42
89
108
140
162
152
136
120
107
98
80
61
42
79
100
140
149
138
125
90
63
67
70
70
55
91
116
120
116
111
87
79
81
72
63
60
78
85
90
107
116
120
132
140
114
84
87
70
67
98
134
135
137
155
157
148
144
49
74
119
132
145
167
174
179
171
148
178
173
157
99
90
75
67
99
109
102
77
56
46
104
95
92
72
45
34
92
78
81
73
56
49
68
75
69
65
69
61
54
51
