# Supplementary material for: Evaluating flow modulating treatment response in intracranial aneurysms using black-blood MRI in vitro
Source: Commun Med (Lond). 2026 Mar 27;6:170. doi: 10.1038/s43856-026-01413-z (PMC13031954; doi:10.1038/s43856-026-01413-z)
Supplement: Supplementary file 8 — Supplementary Data 5 [file 43856_2026_1413_MOESM8_ESM.zip › Data_Figure_8ab_Sup_Figure_6ab/BB1/with mesh 1 (FD3)/2_BB1_vessel_array.txt]

202
253
191
126
75
26
21
175
244
175
93
75
42
3
21
61
61
111
197
174
194
137
90
62
15
6
53
85
117
167
212
235
213
134
156
136
90
38
4
7
50
59
90
150
152
189
247
131
137
110
61
20
4
13
39
50
51
96
116
148
208
24
99
119
98
77
45
33
48
60
58
32
69
126
157
176
79
90
76
80
76
66
72
90
63
29
70
128
168
173
64
86
71
52
53
59
59
54
37
71
113
169
228
176
4
38
86
82
56
46
37
53
86
118
163
235
266
146
2
1
57
106
93
56
17
12
56
121
228
291
203
26
110
133
105
89
84
118
177
246
296
233
73
34
106
155
193
236
279
316
302
203
68
47
78
124
137
134
90
236
305
341
345
325
191
248
242
231
231
221
212
228
218
194
264
216
135
70
29
33
44
75
144
175
166
238
190
122
86
36
5
22
60
58
96
180
201
171
198
148
113
75
14
5
49
89
121
157
198
236
213
129
156
140
98
40
7
5
59
76
105
153
147
184
240
108
131
114
67
21
2
6
45
56
59
103
112
143
212
16
85
108
92
68
40
33
57
64
51
34
70
122
163
195
66
85
66
62
67
70
83
83
53
35
64
121
182
190
48
80
76
57
63
61
57
53
38
66
102
157
233
192
2
37
88
88
65
50
31
49
73
99
146
225
276
167
1
0
45
89
88
66
22
7
55
108
210
287
222
9
86
120
100
87
84
108
168
241
294
234
84
38
108
143
182
235
268
298
302
217
72
43
71
119
135
136
97
224
312
341
338
319
194
254
259
249
238
224
216
227
210
189
282
238
147
76
42
38
40
73
140
162
150
234
206
140
83
33
6
20
42
49
80
160
196
171
206
157
127
84
18
5
44
86
121
142
178
234
206
132
163
140
101
42
6
6
65
89
117
146
143
190
233
94
125
110
65
19
3
7
47
63
62
100
114
150
219
77
103
81
59
40
44
62
64
55
46
71
118
166
207
66
92
63
52
67
81
86
71
55
54
61
110
186
203
31
81
87
62
68
65
57
53
39
65
90
137
220
196
2
35
95
94
69
50
33
46
59
90
141
212
265
175
2
0
34
74
81
73
32
6
52
107
207
285
227
2
61
111
99
82
77
94
157
237
298
239
92
39
109
133
170
232
260
286
308
241
82
31
68
122
148
152
112
214
317
341
326
308
188
257
281
275
245
220
217
231
213
178
291
252
157
92
59
35
31
75
148
161
104
125
228
215
143
70
32
25
22
24
38
67
146
188
172
213
159
124
76
20
14
38
75
117
128
164
233
200
148
177
139
96
40
4
5
55
90
118
145
154
208
235
94
127
101
59
21
2
4
36
64
61
101
127
166
221
75
102
81
62
50
48
49
52
59
52
72
115
166
203
67
105
74
52
68
85
75
60
58
59
58
106
184
200
20
90
102
64
61
67
61
53
35
63
88
123
199
192
3
26
93
96
68
50
40
43
48
99
152
198
238
166
1
15
62
81
76
37
5
48
109
211
281
229
80
1
51
107
96
72
64
78
139
224
300
255
108
37
108
129
161
223
254
281
313
259
105
32
73
131
173
177
130
197
306
335
320
302
171
251
290
291
251
217
223
240
218
152
281
257
168
112
75
33
28
81
158
168
95
100
216
218
143
63
35
41
25
14
28
57
133
180
169
215
157
112
58
16
20
33
61
104
115
158
229
201
166
191
137
93
40
4
2
35
77
115
147
173
229
245
108
140
110
68
29
9
4
21
55
66
109
142
178
222
70
106
91
73
63
48
28
38
55
54
77
116
161
191
145
65
115
86
62
68
78
56
55
58
47
61
115
182
196
131
21
97
110
64
51
63
67
56
28
57
97
131
188
188
4
13
87
96
70
55
45
40
49
113
166
199
216
159
4
6
57
91
81
40
10
45
112
213
284
230
89
8
52
101
89
60
54
66
119
205
297
280
131
30
99
124
155
211
249
278
310
267
134
41
77
132
189
199
144
173
276
324
323
308
150
241
287
294
256
224
233
245
217
126
257
258
186
134
87
35
33
85
156
172
93
89
208
216
148
73
46
46
24
11
22
47
123
170
164
216
155
101
49
17
20
29
52
85
98
148
219
203
167
191
136
90
43
7
4
21
61
102
139
176
229
253
111
145
116
82
47
23
8
12
50
73
115
141
174
221
167
63
109
98
85
73
51
19
26
48
60
86
111
154
184
145
58
116
90
66
67
70
46
55
53
31
67
128
183
195
142
27
101
110
68
47
56
67
58
24
42
105
154
199
195
2
10
73
97
80
57
42
39
56
112
170
213
224
167
4
4
57
104
86
38
12
43
110
208
288
240
106
20
47
91
80
53
46
54
103
188
294
299
154
19
77
118
151
195
233
268
301
274
156
46
78
124
184
209
155
240
309
330
318
233
276
287
261
237
248
252
213
105
234
264
205
149
94
38
42
90
153
176
105
202
215
160
91
53
37
21
16
21
43
117
164
156
217
158
97
50
18
11
27
51
67
78
136
206
202
144
175
133
90
47
18
6
17
54
84
120
162
216
255
97
126
110
86
60
38
17
10
45
81
114
132
168
227
177
51
104
96
83
78
59
27
26
43
73
97
105
150
192
149
42
108
89
65
69
68
50
58
49
26
72
129
184
204
158
20
89
99
69
55
56
63
56
27
28
100
175
218
207
1
7
56
93
88
58
35
44
68
100
156
234
256
190
3
3
57
111
87
35
14
46
105
198
290
262
130
3
34
85
75
51
38
41
91
182
295
308
169
13
52
106
152
177
208
255
300
287
181
46
81
118
172
208
170
75
211
294
330
321
226
269
286
272
249
261
263
219
94
224
269
217
159
105
43
45
94
152
180
123
198
218
169
102
56
31
20
16
16
41
114
165
143
217
167
97
52
19
2
25
55
53
60
124
197
200
115
157
130
87
45
17
2
14
54
74
101
143
206
254
72
99
87
72
55
42
26
13
40
80
114
126
169
235
188
43
96
84
66
70
60
41
32
38
79
106
106
154
205
161
33
100
88
63
67
70
60
62
48
31
69
119
188
217
160
8
63
79
66
61
65
66
52
38
23
85
179
233
218
149
2
3
43
85
87
60
35
50
80
90
141
244
280
209
2
2
56
107
82
35
16
51
102
185
281
275
154
2
38
87
75
54
33
30
84
182
293
304
175
27
39
100
154
164
186
245
305
303
204
41
85
120
169
210
188
99
202
282
316
313
214
266
296
289
256
265
278
236
84
216
271
219
169
124
52
42
95
156
181
136
193
226
173
104
60
37
26
11
6
37
112
169
126
214
179
100
55
23
2
25
58
47
54
119
197
200
99
157
138
88
41
13
3
7
54
73
95
137
210
252
59
88
79
58
40
33
23
11
33
79
118
133
178
240
194
43
96
79
52
48
46
38
32
34
72
107
114
163
216
169
40
90
76
55
59
72
64
61
51
35
62
118
196
230
162
3
37
55
56
60
83
78
54
46
33
77
172
238
228
142
5
3
36
77
80
66
45
44
83
96
137
238
279
216
4
3
54
98
79
41
18
53
103
174
266
272
173
13
51
82
77
64
39
30
78
173
281
298
184
18
38
106
157
159
181
240
303
308
219
35
85
127
178
219
202
118
204
274
303
300
191
264
312
304
257
265
289
249
205
268
223
182
142
66
43
94
155
177
135
181
235
183
109
70
53
36
10
0
31
107
170
106
208
189
106
64
34
4
24
50
45
54
115
202
207
100
170
150
89
40
10
3
3
47
78
98
139
221
254
65
110
94
54
22
15
12
4
32
82
123
139
180
234
195
41
98
84
49
32
24
22
22
25
60
108
128
166
213
175
41
77
66
49
52
70
59
58
54
22
63
129
205
242
166
3
19
37
39
50
92
90
55
46
40
84
165
236
240
148
7
3
35
72
72
75
56
27
72
109
146
220
254
213
3
2
53
92
80
48
14
49
105
172
254
259
176
33
56
79
80
69
46
39
77
157
262
298
201
52
116
152
155
190
238
286
299
229
33
78
128
194
230
207
129
269
294
291
165
264
326
311
259
270
295
250
194
269
241
194
147
82
61
99
151
169
124
165
241
201
130
86
63
41
14
1
29
104
164
86
198
195
118
80
52
12
16
33
40
52
107
201
219
105
182
154
89
46
14
1
0
33
78
99
132
221
255
149
79
143
118
60
21
5
3
3
34
87
121
133
171
219
189
34
98
97
58
31
18
15
12
23
57
111
134
154
196
180
19
58
57
50
53
69
54
49
55
8
73
145
205
241
172
1
11
34
32
43
84
87
51
40
36
97
162
226
249
161
1
2
32
68
67
77
58
14
59
117
162
204
226
211
1
2
54
95
88
51
8
46
112
182
257
252
172
37
29
63
85
67
39
42
79
146
250
314
227
62
120
134
145
196
237
272
298
249
99
38
71
129
208
238
212
147
265
290
289
145
259
328
313
271
285
296
241
179
276
268
205
141
95
90
108
148
169
114
147
241
222
157
104
59
38
22
2
31
104
156
71
185
195
127
91
66
23
11
19
32
43
92
190
222
105
183
152
87
50
20
2
4
23
68
90
118
212
254
138
86
161
130
68
30
17
7
2
33
90
114
126
168
213
185
30
94
103
68
38
34
27
9
27
69
115
133
145
188
184
2
32
52
60
65
74
54
39
50
8
87
153
194
231
175
2
6
34
38
49
72
70
41
32
27
106
160
214
255
171
2
1
19
61
63
72
52
13
49
114
173
201
216
220
140
0
3
46
95
92
49
3
45
116
192
269
258
175
23
5
23
86
63
20
33
81
145
252
339
256
57
115
121
130
187
232
271
316
279
126
47
70
135
216
241
223
179
132
246
316
314
291
305
299
236
164
276
285
213
139
109
114
114
148
181
114
125
232
233
175
112
51
32
27
0
28
110
149
114
173
196
133
91
67
32
21
21
25
32
73
167
212
100
183
153
88
50
21
7
18
23
55
81
108
197
247
132
85
158
127
70
39
31
18
0
29
83
107
128
181
221
187
36
89
98
68
43
51
45
10
29
80
113
129
152
200
196
2
17
52
70
70
79
55
33
40
17
88
144
184
225
178
0
3
36
51
60
71
59
34
29
21
103
155
206
254
177
1
1
9
54
64
68
50
21
37
97
170
201
221
235
148
2
3
33
87
90
49
3
38
107
188
275
271
186
5
10
83
69
7
13
78
144
253
354
281
99
48
113
126
120
164
218
275
335
308
152
50
84
148
215
234
233
210
127
229
304
321
315
321
300
236
148
265
281
224
157
126
125
115
151
199
125
102
219
230
173
115
58
38
29
4
21
111
144
106
170
202
139
84
59
39
40
39
30
28
62
144
194
96
185
160
96
51
16
8
28
32
52
82
113
186
230
129
82
152
123
69
40
32
20
1
24
72
104
145
198
230
192
43
88
92
61
39
50
47
12
31
81
101
127
172
221
209
4
11
54
71
64
74
55
33
36
33
72
126
188
234
187
3
2
28
53
65
77
68
38
31
22
92
146
210
255
180
1
5
50
64
68
56
23
26
79
159
201
229
245
147
2
1
25
77
84
51
5
29
91
172
265
278
202
2
11
82
81
12
3
65
137
236
345
296
119
40
116
141
121
140
204
275
338
317
173
49
104
160
211
230
245
230
128
209
295
335
334
326
302
244
133
241
265
238
190
147
125
115
160
211
139
84
208
221
163
115
77
52
28
6
18
105
140
108
164
208
149
82
55
43
49
46
32
28
58
128
177
91
177
168
106
53
16
6
24
33
53
89
122
175
207
133
70
145
127
77
38
22
13
0
21
62
105
155
198
223
197
42
89
94
60
32
35
32
10
35
74
88
122
180
232
216
2
10
49
62
54
62
54
36
39
45
50
109
199
247
199
4
3
11
45
59
79
85
49
28
28
75
143
218
257
189
2
4
45
61
71
63
17
19
71
148
197
231
248
147
0
1
23
76
81
51
10
24
80
157
242
272
215
3
9
83
96
27
1
46
118
209
319
300
145
34
114
148
119
124
191
264
323
312
191
45
112
161
208
245
263
239
138
196
288
343
345
328
306
256
114
221
256
253
216
160
124
122
170
211
146
73
200
223
168
119
90
61
24
3
27
98
134
117
146
204
163
94
62
49
45
36
27
30
56
119
169
155
168
116
61
27
10
13
28
53
88
123
164
190
139
59
135
139
93
41
14
6
1
24
60
106
154
181
199
191
27
85
102
70
36
23
16
5
34
71
88
120
170
218
210
1
8
36
54
50
52
51
39
38
47
42
105
203
247
204
5
4
5
39
52
72
89
55
22
30
59
141
227
256
198
2
2
40
60
72
63
9
23
76
142
195
231
246
157
0
2
17
78
78
42
14
30
87
156
225
262
225
3
7
83
97
33
3
37
105
191
296
300
170
31
109
136
103
112
182
250
309
313
210
47
110
151
210
270
289
253
157
187
276
335
348
333
313
263
89
205
262
261
219
164
128
135
180
203
143
62
184
233
191
126
87
59
19
7
39
89
131
130
122
191
173
111
73
56
39
23
25
33
50
114
175
131
163
123
68
40
21
8
20
45
74
113
158
181
145
120
147
107
49
18
7
2
25
58
101
148
166
180
182
12
77
104
83
49
28
12
4
31
79
102
124
154
194
198
3
5
25
53
60
52
47
38
29
43
55
113
195
227
201
2
6
47
55
67
80
50
24
23
50
143
229
248
200
2
1
40
62
70
59
5
32
79
136
191
230
247
173
1
1
13
83
74
27
15
43
103
162
212
256
233
3
20
96
85
25
2
37
101
184
285
300
183
39
105
113
85
104
170
234
301
329
226
51
101
142
209
281
306
273
184
175
261
322
351
342
318
264
68
192
272
263
212
169
139
148
184
192
137
158
236
213
134
81
54
16
11
44
81
130
144
100
176
177
115
72
62
44
21
25
31
40
108
179
113
166
129
66
41
28
9
17
33
57
97
149
180
147
107
149
110
52
25
13
3
18
50
87
140
164
178
175
64
94
83
55
35
16
3
29
84
115
131
146
178
188
2
23
58
71
53
39
32
18
42
76
121
174
202
192
2
11
63
67
69
67
41
28
17
55
144
218
236
199
2
3
44
68
72
54
12
39
75
129
186
229
254
189
1
4
12
91
73
19
16
53
111
160
199
255
245
122
13
62
107
72
15
6
40
100
178
279
307
191
50
106
101
77
101
155
215
300
350
245
51
100
148
206
269
301
290
207
158
249
319
361
352
318
261
177
273
265
215
186
155
152
179
182
135
134
226
220
136
84
59
18
9
38
74
133
153
86
169
179
110
62
66
57
28
25
28
30
100
174
111
182
137
58
32
25
11
17
25
45
83
136
175
149
100
150
103
47
23
15
3
10
34
69
131
164
182
175
54
82
72
46
29
14
3
26
74
111
131
143
174
185
3
30
65
75
48
34
28
15
42
90
122
153
185
189
2
20
73
76
72
63
42
30
20
67
141
202
228
201
2
6
48
76
78
53
19
38
67
122
177
226
259
199
0
3
25
98
75
22
15
50
105
141
186
258
259
135
36
75
101
66
13
2
39
94
159
268
322
206
49
103
107
87
101
138
193
292
361
266
45
104
162
204
244
282
293
226
139
241
324
370
354
314
261
157
261
270
234
209
170
156
176
179
137
123
213
212
143
101
69
23
8
29
68
135
155
80
169
183
109
58
67
65
32
24
26
25
94
166
115
196
147
56
24
20
9
13
22
44
73
119
168
157
97
144
95
37
16
23
23
6
16
55
119
155
184
181
44
73
61
34
15
14
10
20
50
94
124
140
175
189
5
38
71
70
43
32
31
19
37
89
113
143
183
191
0
29
74
79
80
71
46
26
26
72
127
185
224
203
1
7
59
84
84
58
26
29
60
116
166
217
255
201
0
3
37
102
83
37
19
41
91
123
173
259
266
144
41
43
70
69
26
1
32
83
130
246
333
232
33
93
116
103
100
123
173
269
355
288
33
108
174
205
226
265
290
238
128
233
322
366
346
314
270
141
244
275
253
223
180
165
184
190
147
119
205
209
160
115
70
27
13
26
67
138
151
71
169
194
128
74
72
58
28
26
26
24
89
160
121
110
195
157
68
30
20
7
5
20
45
64
102
164
165
89
141
92
34
7
34
38
15
6
51
106
139
181
194
34
74
63
34
14
17
13
8
33
89
123
136
176
193
6
43
75
70
46
35
37
26
32
79
105
141
187
195
0
33
62
69
84
79
49
29
31
58
104
170
224
207
2
19
60
84
85
65
32
23
51
107
157
206
246
202
0
1
34
95
85
48
27
34
77
113
171
256
266
155
34
10
27
63
41
5
21
70
106
223
334
257
12
76
117
107
90
111
159
241
335
310
138
27
111
175
202
226
262
288
253
119
216
308
351
333
317
282
132
231
275
259
220
183
175
196
209
163
114
205
227
186
117
55
28
23
27
72
142
146
56
162
205
158
101
74
44
22
32
29
22
81
153
124
99
181
160
83
43
29
13
1
16
44
55
90
158
167
83
141
97
36
6
33
49
33
7
53
99
124
172
199
29
83
75
45
25
30
24
3
28
98
130
134
173
200
138
5
41
74
73
53
39
39
30
29
71
102
141
193
197
128
1
30
49
60
80
77
50
33
35
36
82
159
223
211
1
21
51
73
80
70
43
27
37
89
146
197
240
211
0
3
25
81
77
53
35
26
62
113
172
246
264
173
34
2
11
56
48
2
7
56
98
207
320
271
5
65
111
97
72
98
149
217
314
323
171
31
112
164
194
233
265
284
264
162
85
123
129
196
292
336
323
318
287
127
226
275
256
211
183
180
205
224
183
100
206
251
212
115
40
32
31
27
80
150
145
150
208
178
118
68
31
25
44
33
16
70
144
130
88
165
155
88
47
34
19
7
20
42
47
83
147
154
81
147
106
39
11
30
56
41
9
52
95
116
160
193
26
95
87
53
34
38
41
20
27
104
131
128
167
207
148
4
35
67
73
54
36
36
31
24
69
103
140
193
203
130
1
24
46
58
71
63
47
36
34
23
74
154
221
219
137
0
17
44
63
71
67
54
36
29
72
133
187
243
231
0
1
14
65
67
54
46
25
47
112
171
234
263
197
24
22
29
59
54
11
1
41
104
204
304
274
20
69
109
91
61
85
142
206
302
329
196
37
112
155
185
236
268
281
271
193
96
132
136
106
177
283
328
319
318
287
119
222
275
256
212
191
182
203
234
201
83
198
264
226
115
41
41
31
24
89
157
144
132
202
180
113
53
23
30
49
32
12
58
131
130
74
152
150
85
39
27
17
10
27
40
41
78
133
141
72
146
112
43
17
30
56
33
6
41
83
108
142
174
122
18
96
92
54
33
38
45
25
17
88
112
112
151
204
154
2
33
67
70
49
25
32
29
18
63
97
129
184
203
141
0
19
53
62
60
48
48
42
30
30
76
145
214
222
147
3
10
46
58
59
60
63
43
27
61
117
176
241
244
2
8
55
61
55
54
30
34
100
158
219
263
217
19
17
35
63
65
31
5
25
105
199
289
276
153
35
76
110
91
59
76
131
199
297
333
216
40
110
152
181
234
269
283
280
215
99
130
142
124
160
274
318
319
319
284
105
211
277
265
225
210
193
201
236
209
71
187
263
229
123
57
53
27
23
97
157
137
118
195
178
101
42
18
27
41
28
11
52
119
128
59
141
155
92
31
13
4
7
28
35
37
77
128
137
54
134
114
53
24
33
47
25
4
24
69
102
127
159
124
13
79
94
60
37
38
42
24
11
57
85
94
129
191
158
0
33
80
77
46
18
30
32
18
53
85
110
163
198
151
4
18
67
69
48
43
54
39
28
48
79
129
197
215
151
3
8
54
63
49
59
70
42
29
61
111
171
232
237
145
3
5
48
60
58
56
34
33
86
143
211
261
222
26
1
14
60
73
44
3
16
92
184
277
283
178
24
73
108
89
63
73
119
190
292
340
237
34
103
152
185
235
273
293
296
238
97
132
153
145
144
257
301
320
327
283
87
191
276
276
242
233
213
205
225
201
66
176
257
235
139
77
58
24
25
95
146
128
112
201
188
105
45
21
19
28
26
13
48
114
134
46
134
174
117
35
6
1
5
25
26
33
77
133
149
33
119
120
66
33
37
37
21
11
7
55
98
123
157
137
6
59
91
68
46
47
39
22
16
39
69
86
114
174
162
0
34
89
87
52
27
32
31
25
52
78
100
147
188
157
5
21
78
78
52
53
61
38
32
61
79
118
180
203
156
5
10
62
70
49
67
78
37
28
58
112
175
220
214
133
4
6
47
62
69
62
32
35
76
136
213
254
212
22
3
8
52
78
55
11
16
73
157
263
289
197
6
54
100
82
65
74
106
172
280
346
259
26
95
151
187
232
273
301
318
263
96
137
169
161
127
228
278
323
340
283
71
168
270
281
250
249
231
210
211
186
64
165
251
245
159
90
54
20
26
82
127
124
114
216
206
121
60
28
13
20
27
15
41
110
141
135
195
142
45
6
0
8
23
19
29
78
138
165
26
116
133
78
34
35
33
22
18
4
50
101
128
158
149
7
68
95
69
54
60
42
19
17
42
78
98
117
164
159
0
37
83
90
67
48
36
28
32
64
85
109
145
178
161
4
18
74
80
65
70
67
39
34
57
76
118
172
198
160
4
8
59
71
58
76
87
41
20
46
119
190
215
196
129
3
4
41
58
79
73
28
35
70
140
223
247
196
37
4
7
43
85
67
23
22
61
134
249
287
206
0
32
90
76
63
70
88
152
263
344
277
26
94
147
184
223
264
302
333
286
95
145
179
167
123
111
198
260
328
349
284
146
259
282
257
255
238
216
202
177
148
241
255
179
99
47
16
27
73
113
125
108
224
217
136
73
36
15
19
27
14
32
103
145
133
203
148
48
10
6
19
29
16
22
69
130
162
28
120
146
85
31
23
25
30
28
5
46
99
129
159
150
11
87
101
67
54
62
44
19
13
48
92
110
122
155
157
1
35
68
77
71
64
41
24
35
67
93
120
147
173
160
5
7
53
74
74
83
67
46
38
42
76
126
173
195
163
6
41
63
67
82
91
50
19
22
120
200
216
197
136
1
1
31
58
87
81
25
26
62
142
229
240
188
40
5
4
36
91
79
23
14
59
126
239
280
209
3
39
85
70
54
51
69
138
251
338
294
32
104
147
176
207
249
295
338
305
90
145
184
175
134
98
176
251
328
348
285
129
247
286
272
259
236
219
211
185
128
226
263
200
112
47
15
32
77
118
131
91
213
219
145
77
39
20
21
25
11
26
95
145
124
199
139
47
17
15
29
39
22
18
59
113
148
122
147
89
32
20
23
42
39
6
39
90
120
151
144
15
89
99
67
53
57
47
26
9
40
88
107
121
150
152
3
18
51
60
66
65
44
24
27
55
94
123
148
164
155
6
2
31
63
74
78
62
53
41
28
76
130
170
196
167
3
10
50
69
76
80
61
34
10
110
188
213
210
152
0
1
24
65
90
80
28
22
55
137
222
238
197
119
37
4
3
38
93
85
23
8
63
133
238
281
221
24
61
84
68
45
31
56
137
246
333
311
43
116
151
171
196
240
294
341
320
194
85
142
191
192
155
156
241
317
338
287
119
236
291
291
267
234
226
232
207
106
214
269
215
126
59
24
43
90
131
143
68
191
218
154
77
32
21
25
25
13
25
85
138
109
193
135
52
21
16
28
44
29
20
53
97
136
124
114
142
89
38
24
32
52
47
13
33
81
109
144
144
65
86
67
59
66
59
43
17
21
74
95
117
144
152
9
38
53
62
60
53
39
20
30
86
119
139
154
147
2
27
60
66
62
56
65
45
18
72
119
157
188
162
5
5
44
67
65
66
70
46
9
89
157
200
220
162
6
3
24
81
87
69
33
25
50
124
200
233
217
136
28
7
7
47
89
84
27
6
63
135
234
286
240
39
70
85
67
39
18
47
132
234
327
330
207
48
117
153
172
191
235
294
343
332
223
87
139
198
218
181
134
227
297
324
289
119
225
287
301
275
242
237
248
224
91
215
278
221
135
77
42
53
96
136
150
48
172
225
173
82
24
20
29
29
18
26
78
135
98
192
150
70
28
10
19
42
32
19
46
86
135
140
103
141
92
44
30
37
54
49
21
23
74
108
145
157
32
70
65
63
80
76
59
27
14
61
86
114
145
158
3
31
59
65
64
64
59
30
18
71
107
125
145
143
3
37
65
58
47
55
75
52
14
54
96
141
179
155
5
6
52
70
61
58
76
50
8
67
127
185
220
163
17
4
27
93
85
58
37
29
51
117
181
225
228
149
38
7
7
50
80
77
34
6
55
125
221
286
256
40
65
83
70
39
15
38
115
212
316
346
228
40
100
148
177
189
230
290
341
346
249
97
139
199
235
205
118
212
281
312
286
120
212
277
300
284
259
252
251
222
89
223
288
229
146
96
62
60
90
129
154
43
163
235
197
99
32
28
37
34
21
22
72
134
93
196
173
94
38
9
16
41
35
19
36
75
134
156
101
151
100
48
30
39
46
51
34
20
61
103
144
172
26
76
69
64
84
88
65
34
23
59
79
103
145
167
3
29
67
72
74
75
67
38
26
69
95
112
143
147
2
38
68
59
50
61
81
61
19
36
82
133
174
151
3
10
61
74
63
61
81
52
8
54
121
188
216
165
17
4
26
92
79
60
46
30
55
118
174
219
232
160
6
4
39
74
79
46
7
47
113
201
278
262
38
43
83
78
47
20
31
93
185
301
357
244
35
81
139
178
185
218
278
337
362
277
111
142
191
234
218
113
209
269
306
283
114
197
270
296
287
274
265
250
208
90
220
293
243
161
110
72
58
78
118
153
49
162
240
212
116
51
44
38
29
14
13
67
139
91
197
188
109
45
14
20
39
40
25
26
56
125
161
103
158
108
51
30
32
37
47
48
28
41
85
131
175
41
99
81
59
73
82
58
32
35
61
65
89
138
172
2
32
71
76
77
76
61
36
35
74
84
98
140
156
4
14
62
70
67
69
80
63
25
30
80
136
172
156
2
9
56
74
72
70
85
55
6
44
129
202
216
169
14
3
17
75
73
71
53
23
55
119
178
222
231
166
8
6
21
74
90
55
5
41
105
185
266
262
8
37
87
90
57
23
24
77
167
290
360
258
74
136
174
177
200
259
329
372
298
120
144
179
223
227
110
204
260
302
281
92
176
266
296
286
284
280
257
203
84
200
287
263
183
120
73
54
73
114
150
163
242
217
128
71
57
36
18
8
5
63
145
87
196
196
113
49
23
25
32
43
43
22
34
114
161
95
156
114
60
39
27
33
37
55
42
28
62
115
170
44
110
88
54
58
68
49
28
37
50
48
72
125
172
2
34
73
79
74
70
57
31
30
79
79
84
132
165
4
4
43
82
85
75
77
60
27
37
79
130
168
166
2
5
40
68
79
75
86
57
8
31
129
207
217
178
23
1
11
59
71
80
58
19
47
106
181
230
233
173
40
4
17
76
102
60
5
34
100
179
266
271
145
11
38
83
96
69
29
23
69
157
280
361
277
77
140
173
169
185
240
322
376
310
117
149
173
215
238
100
192
248
294
280
68
152
262
300
287
292
293
271
214
74
174
278
278
200
130
74
55
79
124
156
135
165
247
220
132
80
63
30
13
11
2
59
153
84
199
203
116
50
30
27
24
44
62
24
21
107
162
78
147
121
71
49
31
31
27
49
47
22
53
111
166
26
103
92
57
56
64
51
30
30
31
39
71
119
162
128
3
25
77
79
69
64
65
32
19
76
83
76
117
161
122
2
3
34
86
92
77
78
57
27
49
74
111
154
172
117
2
3
30
65
83
81
79
57
24
21
115
192
210
185
16
2
11
50
67
85
60
22
37
84
178
238
236
180
3
3
27
71
101
63
5
27
89
180
276
288
171
26
34
70
92
74
36
26
64
144
268
357
300
76
139
170
172
181
226
314
373
315
107
156
177
211
246
209
80
175
234
283
277
130
250
300
292
299
301
277
228
58
155
269
280
204
138
84
64
91
133
164
143
161
252
228
135
82
63
27
13
18
5
55
155
81
201
213
121
51
38
34
22
43
68
25
18
108
160
65
143
136
81
52
36
34
29
46
43
24
61
118
165
14
90
94
67
60
71
62
41
28
19
47
85
121
158
134
7
14
78
81
63
63
82
41
9
66
87
77
104
151
136
4
4
46
87
85
73
84
57
27
53
65
90
138
171
134
1
6
38
68
83
85
72
58
36
19
94
168
194
187
126
26
2
15
48
64
85
62
29
33
67
173
235
229
189
6
2
23
59
94
68
12
20
68
176
278
295
201
21
49
77
72
43
33
54
124
247
347
319
70
132
167
184
189
217
300
365
320
100
163
188
211
248
218
158
221
271
272
114
229
288
294
308
305
272
228
144
263
274
200
146
98
76
101
140
169
151
145
250
241
146
85
63
27
13
23
11
53
150
73
196
223
133
59
48
46
31
41
60
22
22
108
154
68
157
156
88
45
33
37
40
50
40
31
73
124
164
140
26
94
104
79
66
76
71
51
34
24
56
97
123
155
139
6
13
76
80
63
71
95
47
11
54
81
85
98
141
143
6
7
56
81
74
71
90
61
27
44
55
88
134
166
144
3
12
50
72
81
84
75
62
38
25
90
153
184
187
136
29
2
18
50
64
83
60
35
36
67
168
222
216
198
18
3
11
50
88
71
27
22
52
158
262
290
230
35
33
66
64
45
40
43
99
219
335
334
64
121
162
194
198
213
284
354
331
100
169
199
217
243
219
138
206
260
270
102
205
269
294
319
313
269
219
127
248
268
200
153
110
88
113
145
168
148
112
227
248
166
99
64
22
9
21
16
53
140
142
52
177
224
148
73
58
50
33
40
48
21
28
97
140
71
172
173
94
38
26
33
44
54
42
37
74
115
161
147
44
104
116
84
64
71
70
50
43
37
54
91
118
158
149
3
17
70
79
66
82
93
46
20
44
69
94
99
133
146
4
5
45
75
68
79
94
64
26
29
56
108
138
157
147
2
6
46
70
74
79
87
68
31
27
95
155
185
191
138
0
13
52
65
76
60
35
35
74
162
202
205
210
154
40
3
9
54
88
71
39
29
47
138
233
278
254
45
36
66
66
47
43
39
81
193
319
347
63
117
157
187
197
211
271
339
341
240
106
166
205
226
240
217
118
183
248
270
91
187
253
293
325
320
275
216
103
227
269
214
161
113
97
122
151
162
137
79
194
248
192
114
59
15
5
17
19
53
125
130
148
216
165
94
62
38
25
38
41
24
33
79
127
62
166
177
104
48
27
24
34
52
44
39
66
98
158
162
49
108
122
85
62
64
62
43
45
45
47
77
107
158
159
3
30
70
79
73
89
84
36
26
43
60
97
95
124
147
2
3
22
68
72
90
95
60
26
26
62
129
139
143
144
14
3
29
63
65
73
94
74
26
25
95
158
194
195
139
0
11
61
64
63
64
37
26
76
148
187
211
225
162
40
2
11
67
88
70
44
27
51
126
214
275
275
46
47
71
76
52
41
40
79
176
304
358
248
66
122
155
171
184
212
264
325
345
263
111
152
203
243
240
218
93
160
232
260
76
172
244
291
324
321
285
225
74
201
274
238
171
114
100
126
152
159
131
54
167
248
214
127
54
12
5
16
18
47
108
125
117
203
188
119
60
20
16
39
41
28
36
62
122
50
144
169
118
67
36
17
18
45
42
37
63
84
151
174
37
104
124
93
65
63
62
41
39
43
47
68
99
154
166
2
36
80
85
80
89
76
29
25
47
70
94
85
112
149
8
3
11
63
74
93
88
47
27
32
67
128
126
128
142
11
13
28
56
50
64
95
77
29
22
77
154
198
195
145
9
25
69
61
52
74
44
12
72
134
183
228
238
169
7
2
20
79
81
76
48
13
55
126
209
282
289
30
43
73
85
58
34
38
80
168
291
363
269
67
131
158
153
169
211
259
314
346
278
111
133
201
254
242
221
74
147
217
238
59
157
240
292
320
312
285
236
52
179
274
256
184
122
103
121
146
156
126
43
157
251
231
139
55
14
7
11
16
39
90
123
95
196
211
139
58
10
15
40
38
31
37
51
123
121
160
129
80
37
11
11
40
35
34
67
82
145
177
23
102
130
98
63
59
64
48
31
34
54
72
97
142
164
0
33
93
95
80
79
72
33
21
54
89
89
73
107
153
0
1
30
67
68
82
74
38
29
41
63
114
108
118
146
27
39
51
43
59
88
79
36
20
54
146
192
187
153
23
45
70
60
50
90
57
7
65
125
185
238
240
180
1
4
32
80
78
90
58
6
56
127
206
284
291
194
10
31
69
89
61
28
31
76
160
279
358
283
57
131
159
148
163
205
249
308
351
292
105
128
202
255
241
225
144
202
209
38
138
232
294
319
304
278
239
42
156
262
265
198
139
115
115
134
148
118
39
154
252
239
154
70
23
8
5
15
33
70
114
82
196
224
147
62
18
21
36
30
31
36
43
125
112
161
134
72
22
6
13
39
29
28
70
84
139
172
103
139
99
50
43
57
54
29
27
59
74
96
134
158
30
100
103
74
62
70
43
19
56
100
79
72
118
164
3
43
69
57
64
65
46
37
39
51
101
103
127
162
19
30
41
37
56
86
83
43
14
41
146
191
181
167
16
36
55
60
58
98
69
10
62
122
189
235
233
199
2
3
30
76
82
101
67
11
54
121
195
271
289
225
8
32
71
88
59
29
28
65
151
266
351
303
46
121
155
154
172
197
236
308
361
316
96
138
210
251
237
231
140
194
191
24
116
220
291
322
308
274
233
161
33
131
241
262
206
158
131
117
126
137
106
142
239
236
166
91
35
7
2
16
27
46
89
77
197
224
142
67
37
32
31
23
29
29
32
118
115
173
136
51
5
4
15
41
31
24
62
79
135
168
104
143
96
36
24
42
50
31
27
54
63
92
131
154
30
96
100
66
46
66
52
23
55
90
68
85
144
181
6
43
67
50
55
68
63
48
32
41
105
123
154
185
5
19
36
39
55
83
90
49
7
39
158
197
183
184
1
8
36
64
62
89
66
23
60
113
186
224
219
211
0
1
20
69
91
91
63
30
52
104
173
245
283
251
20
45
82
84
53
37
31
55
137
247
340
326
45
109
144
163
182
189
224
306
364
340
87
151
217
246
239
237
222
128
184
190
99
208
284
322
322
286
234
159
22
108
221
261
214
167
142
127
131
132
93
123
219
229
175
108
46
6
4
17
21
23
57
73
195
217
136
76
56
38
25
21
26
19
25
110
117
185
141
47
8
8
18
37
35
27
49
73
135
171
97
143
101
33
12
29
39
28
29
45
50
88
132
159
42
89
90
60
45
59
50
29
49
69
65
100
165
192
18
44
62
49
53
71
74
61
33
34
112
144
175
205
8
24
41
45
48
76
93
54
8
37
164
204
191
201
1
3
29
67
60
63
56
33
47
94
181
218
212
214
2
10
58
90
68
49
44
40
81
155
226
277
265
26
54
88
79
49
47
36
47
122
224
326
347
244
49
104
140
166
184
184
219
298
354
355
244
83
155
212
240
247
248
225
107
167
193
83
197
272
308
325
303
248
166
86
202
259
223
169
141
140
148
135
87
101
202
222
178
118
53
7
4
11
11
9
35
63
180
208
140
88
63
33
18
23
21
8
28
104
107
181
149
64
27
20
16
26
38
31
42
73
136
178
88
142
117
52
24
32
36
29
31
39
49
84
133
168
55
88
85
64
50
52
42
33
42
56
71
104
165
198
40
56
62
55
58
68
66
60
44
34
109
143
173
210
26
45
59
57
46
69
92
63
23
30
150
195
190
208
0
4
42
68
51
43
53
40
24
76
178
219
211
211
4
7
48
81
50
44
48
16
69
154
221
275
266
20
47
81
77
54
53
35
42
110
203
311
354
257
52
102
139
162
176
179
218
284
336
357
268
79
144
199
240
261
262
228
65
187
262
289
315
319
271
179
73
184
255
241
179
138
150
169
143
88
87
192
222
183
127
62
11
3
7
8
6
35
44
154
200
158
105
61
23
17
30
13
1
36
103
82
159
153
90
50
27
10
17
41
31
37
80
138
180
83
139
126
73
40
42
43
39
33
35
60
84
130
181
63
97
93
67
54
49
41
37
37
53
87
102
151
200
33
66
67
64
60
61
47
46
44
41
102
127
151
197
168
32
59
70
69
53
74
89
71
40
23
124
177
173
198
165
19
25
49
65
47
47
68
48
7
63
177
220
214
213
2
5
36
72
53
57
50
7
67
158
222
273
264
4
22
58
74
69
58
26
34
97
185
297
350
257
97
138
158
161
171
215
272
323
357
281
78
128
188
244
279
276
236
49
171
254
281
306
325
286
189
67
167
244
257
203
144
156
178
146
90
74
182
222
183
133
73
20
4
6
7
9
44
26
128
194
177
119
53
13
21
40
15
2
39
102
126
62
136
149
108
66
29
4
13
45
30
33
78
131
180
89
134
123
73
41
47
49
54
40
26
66
83
122
190
66
104
96
63
47
41
45
45
27
49
104
102
136
197
163
13
64
79
72
60
52
39
35
34
42
96
116
128
176
172
24
57
70
72
64
83
89
73
41
20
105
157
157
184
168
26
26
37
58
58
67
92
58
5
57
170
214
213
219
169
2
4
33
75
71
86
58
8
62
150
215
270
266
2
4
40
68
82
69
24
26
81
167
284
341
256
87
138
157
153
164
207
264
322
360
290
76
121
185
247
284
285
245
37
147
247
290
312
325
288
189
61
154
225
264
230
167
167
178
142
91
59
167
215
182
138
84
33
16
12
6
14
49
113
190
185
125
50
13
27
52
25
5
33
96
125
55
127
147
116
64
16
6
13
51
32
24
64
123
180
89
130
113
61
28
38
43
59
46
17
61
75
114
191
56
101
95
58
37
28
51
53
17
43
111
103
129
193
163
8
62
89
78
55
39
45
41
23
37
100
119
125
166
167
12
52
66
71
71
85
91
74
36
17
99
153
157
179
169
5
6
13
52
71
84
99
58
11
56
158
201
209
222
181
4
2
39
86
89
98
68
22
54
127
196
263
267
4
43
70
85
78
36
23
62
147
271
336
265
85
143
160
155
160
194
257
328
367
299
81
124
189
244
276
286
254
34
118
230
301
323
318
276
182
54
141
203
255
244
191
181
178
140
96
42
144
205
182
140
87
46
33
24
12
24
52
98
181
186
128
57
23
31
51
33
2
28
92
128
48
126
153
121
59
8
5
20
50
33
21
49
118
185
70
123
114
60
20
27
35
53
43
15
49
64
109
188
35
90
95
63
37
26
52
49
8
39
105
104
125
187
164
5
61
91
81
53
36
59
57
21
35
104
132
140
171
163
7
48
66
69
69
77
91
76
30
16
98
153
169
187
169
0
2
9
56
78
84
87
48
16
57
141
186
202
219
180
4
3
49
93
90
90
70
36
50
102
171
247
262
15
52
68
79
83
51
22
46
129
257
336
281
92
148
164
163
163
181
244
328
374
310
86
129
193
239
263
281
262
29
92
205
298
322
306
266
183
47
126
186
243
244
206
193
184
150
112
28
124
199
192
145
86
52
46
34
21
39
63
76
169
189
138
72
33
26
37
33
12
33
99
131
30
118
158
128
62
15
9
27
36
30
30
42
119
183
42
117
128
71
24
26
36
50
39
17
43
57
108
183
156
15
76
99
78
51
36
51
41
10
39
90
101
123
179
171
9
61
86
78
58
43
67
64
23
34
101
136
152
177
166
8
48
66
67
63
68
92
79
29
18
89
151
179
195
169
1
2
22
70
74
71
71
36
15
60
128
173
193
209
171
3
4
51
86
83
82
62
32
47
94
153
226
253
25
59
66
72
82
55
14
35
116
238
332
294
103
152
166
171
166
169
224
315
376
321
85
132
197
239
257
274
267
74
184
282
312
299
268
200
38
107
181
244
243
214
207
197
170
134
18
112
201
210
162
93
57
54
38
29
59
82
50
158
196
151
86
38
14
18
25
16
42
112
134
102
156
131
65
25
21
27
16
25
39
47
121
176
26
112
132
77
31
33
46
54
35
21
45
57
109
176
160
9
73
104
87
66
55
52
38
17
37
76
95
121
170
183
13
53
73
74
68
57
66
58
25
36
83
126
150
174
168
4
40
58
61
58
68
95
83
32
20
78
144
178
190
166
4
41
73
67
64
73
36
9
58
125
171
185
194
163
2
3
35
74
85
91
59
16
45
101
142
207
242
163
26
57
63
77
88
54
8
34
107
213
316
296
98
146
166
177
169
164
207
293
365
322
133
203
245
257
267
265
64
167
260
300
303
279
215
28
89
188
260
248
220
217
211
191
149
106
198
227
187
107
59
53
36
34
75
104
28
153
208
156
85
36
12
14
22
10
39
118
139
81
149
130
63
23
20
23
10
26
41
45
119
166
28
106
123
73
31
34
55
63
35
20
48
62
109
166
165
21
78
99
79
67
62
59
42
21
34
68
92
117
159
186
11
44
61
67
75
71
66
47
25
38
68
110
139
161
166
2
20
43
55
58
75
101
86
36
18
67
142
172
172
159
4
37
60
60
66
88
48
4
44
122
175
180
177
160
1
1
14
65
99
108
65
14
40
102
135
190
231
165
9
34
58
91
96
53
11
42
103
187
293
289
73
134
169
179
170
169
205
274
343
310
137
207
248
259
260
255
56
152
241
299
312
286
214
19
74
190
275
260
228
221
217
202
157
94
184
230
211
126
64
48
31
34
75
112
18
153
213
152
76
33
17
27
29
3
18
113
153
65
146
139
68
17
10
15
16
29
30
36
112
165
96
109
70
34
35
58
65
32
9
49
69
105
151
168
77
89
65
58
60
64
46
20
30
67
89
111
147
181
7
38
55
61
76
76
67
46
24
34
61
102
132
147
160
3
19
46
63
80
104
94
38
10
62
143
167
156
151
2
7
41
56
66
89
61
10
20
107
175
175
161
152
2
0
7
59
110
106
69
31
32
83
122
174
220
164
1
17
55
100
91
44
19
49
98
168
272
281
57
127
172
174
161
174
216
271
318
289
141
202
232
245
254
242
44
136
233
305
321
281
204
60
178
272
270
241
225
218
207
157
74
161
222
223
142
71
46
33
39
68
102
14
141
209
151
74
36
26
41
37
3
11
99
174
49
139
156
90
21
2
10
25
30
20
35
107
173
81
102
85
55
45
53
55
26
6
46
76
98
143
167
74
82
63
55
56
62
42
13
29
71
88
101
136
172
35
46
57
76
74
67
52
27
26
62
101
130
143
153
1
6
40
70
82
98
99
44
5
58
145
170
153
141
1
0
27
60
65
72
59
22
4
83
166
168
150
140
0
1
6
50
106
85
62
52
28
53
108
158
207
160
1
19
55
92
72
34
22
47
92
160
259
279
55
126
170
162
146
172
227
277
300
272
142
189
205
225
247
27
121
232
310
322
272
196
51
151
251
273
257
232
215
208
160
97
50
137
209
223
150
80
48
36
48
67
89
9
108
193
158
89
46
31
38
33
4
8
91
184
28
121
163
112
35
4
12
27
21
18
44
107
180
152
62
102
104
75
49
42
40
21
4
42
81
95
136
163
69
82
70
64
56
54
31
9
29
72
83
91
126
165
33
24
51
83
74
69
66
32
17
64
100
128
141
144
2
2
33
80
86
92
101
48
5
54
138
173
158
127
1
3
24
64
66
60
48
22
4
71
153
163
148
125
0
1
5
42
91
70
56
58
26
37
99
148
195
158
3
23
51
74
57
27
16
38
90
157
249
282
59
121
157
155
145
168
229
281
291
264
131
173
187
213
244
14
115
233
306
318
277
204
43
129
230
273
272
242
217
208
167
103
28
122
207
221
154
87
52
40
58
72
87
115
2
63
171
173
116
58
32
27
26
20
24
89
177
10
97
154
121
49
13
20
27
13
26
58
105
174
152
57
104
108
71
43
34
34
29
9
33
79
93
129
155
64
79
74
70
57
46
27
12
29
65
77
87
120
160
24
7
44
88
79
71
76
38
15
60
90
119
134
129
3
3
27
85
92
92
100
49
7
51
121
167
159
107
2
4
22
67
69
66
43
9
16
75
143
162
145
108
2
4
30
78
81
68
49
21
42
96
140
186
158
1
19
46
66
59
33
10
30
91
153
239
282
59
106
140
159
161
170
222
279
288
263
115
163
189
213
236
9
111
226
291
314
295
222
35
120
224
275
277
247
219
203
173
118
14
112
207
221
156
91
55
38
53
75
96
107
31
148
183
135
65
32
23
22
29
36
86
160
7
78
137
114
48
16
24
27
11
32
64
95
158
143
58
104
89
36
31
26
33
36
12
24
72
88
119
147
56
65
55
60
56
42
28
14
21
55
73
84
110
147
3
6
36
82
79
70
75
40
12
50
79
105
117
108
3
4
18
81
94
90
93
45
11
52
107
155
150
86
1
5
15
66
73
81
49
2
26
84
136
161
138
92
3
3
25
72
104
92
40
15
50
95
136
175
151
4
22
46
67
72
41
8
27
89
141
226
273
59
93
128
168
180
172
213
272
284
260
149
197
211
220
9
105
210
275
312
313
238
146
29
123
234
284
269
244
225
202
174
138
11
103
204
231
165
95
56
37
38
68
111
117
25
134
181
139
67
34
32
29
26
30
81
149
9
71
127
108
44
13
24
31
17
30
55
81
140
131
47
97
72
16
5
18
33
36
7
17
71
80
105
131
46
48
6
35
42
39
31
9
12
51
77
79
90
127
0
4
13
57
71
67
71
38
11
44
74
91
99
87
2
2
10
66
86
85
86
45
12
49
100
144
137
73
0
2
9
63
74
91
59
2
20
82
131
160
127
79
1
3
31
69
118
109
39
10
44
87
134
164
136
19
29
46
68
80
43
10
28
84
130
215
260
92
130
173
184
172
210
268
276
251
133
183
204
10
89
188
264
310
321
248
149
28
121
242
291
258
236
232
202
169
149
13
90
195
240
178
96
55
42
31
55
117
132
26
125
172
137
67
34
37
36
21
15
75
142
61
128
114
44
10
19
32
20
24
43
73
128
120
29
81
80
24
3
13
34
27
0
20
71
77
93
118
36
35
5
12
32
41
32
3
15
59
86
72
67
106
13
2
4
30
59
68
70
36
11
46
76
83
82
69
10
4
5
48
77
78
84
55
4
40
100
137
123
67
2
13
65
75
85
68
17
11
68
124
153
114
74
3
16
43
70
108
109
52
13
29
77
132
152
121
25
38
64
80
39
9
29
77
124
207
242
92
142
175
175
167
212
264
264
235
12
71
176
270
312
316
254
157
34
115
237
295
257
230
233
202
158
145
17
75
180
247
193
94
53
51
35
47
117
144
24
112
166
142
72
33
31
33
19
12
70
136
105
49
124
124
52
11
15
27
19
19
39
72
117
112
12
65
97
47
7
18
34
23
1
20
70
78
85
111
33
33
6
14
33
45
35
6
19
59
90
71
52
90
33
7
2
26
59
73
72
45
3
47
81
81
69
63
27
4
1
39
74
82
83
72
29
42
100
133
110
61
3
20
67
77
77
68
29
6
51
112
140
103
71
3
21
51
74
96
96
64
26
15
65
120
139
116
9
24
57
71
35
8
24
70
125
199
225
88
148
175
167
169
215
256
252
91
132
134
8
59
177
287
319
307
256
162
39
102
219
297
273
231
221
190
145
131
16
65
168
246
199
95
49
56
43
43
107
147
12
95
161
150
81
29
15
21
25
22
59
117
95
39
118
124
54
10
10
16
13
21
41
63
98
102
64
102
57
10
26
33
24
3
14
63
74
79
104
44
38
27
37
40
37
12
8
42
81
72
50
88
65
4
1
32
67
75
71
54
14
46
79
79
57
59
25
2
2
34
77
90
83
72
37
48
100
130
98
52
20
6
15
60
82
76
65
29
5
38
96
121
89
59
2
12
43
72
93
85
71
38
9
46
94
118
113
2
21
57
62
35
12
17
65
124
184
205
75
142
174
174
180
211
238
241
4
89
143
156
6
58
185
308
333
303
250
158
38
92
202
300
298
241
202
166
127
114
10
65
166
242
202
104
49
50
42
38
92
145
9
84
162
156
88
26
3
11
28
29
46
93
91
43
117
117
48
6
4
8
9
26
43
48
71
91
76
97
43
9
30
31
27
8
8
52
67
69
91
53
28
14
38
26
34
25
3
21
68
67
53
84
43
4
3
29
69
68
66
56
21
44
71
72
53
56
21
1
2
29
77
89
80
61
35
52
102
123
84
38
16
6
4
42
77
76
60
29
4
30
81
102
71
42
3
2
20
62
93
82
77
49
11
27
61
95
101
4
39
67
55
34
18
14
59
121
163
185
61
126
170
187
195
203
222
234
9
91
162
181
138
5
63
187
313
347
304
235
147
28
88
194
299
319
254
187
141
111
101
103
68
171
238
206
120
56
39
37
32
73
135
10
94
173
156
86
27
2
7
24
28
35
79
90
49
123
117
43
3
4
2
7
25
37
39
53
79
81
93
29
5
18
30
24
7
13
52
66
61
75
56
48
10
7
30
21
27
31
17
31
65
62
56
71
29
20
5
15
60
61
59
56
27
45
62
62
49
49
16
1
3
16
69
75
71
47
31
56
101
115
73
24
11
0
2
27
62
70
53
35
12
32
76
87
54
19
3
8
40
85
83
85
64
17
11
44
78
88
10
58
77
51
31
22
18
60
123
154
171
59
112
160
186
199
202
218
235
20
97
179
189
130
3
68
182
307
353
300
213
135
65
22
87
195
298
322
256
178
127
96
91
92
74
181
238
211
136
68
39
37
28
55
116
19
116
189
157
82
31
9
10
20
16
25
75
88
57
136
130
45
1
3
1
9
17
23
38
56
68
79
90
31
1
4
21
22
16
29
59
72
56
50
36
35
3
5
26
28
32
39
36
55
71
59
51
53
21
35
7
8
45
60
61
58
32
47
55
51
47
42
14
28
4
10
53
62
62
39
24
55
96
107
67
14
5
13
1
22
55
62
48
45
26
44
75
79
42
8
13
2
25
71
78
91
75
24
9
46
71
78
4
54
84
50
27
23
24
65
133
160
164
109
150
171
196
211
228
237
29
111
191
180
118
7
78
188
305
348
284
188
125
75
23
95
206
300
310
243
170
119
85
83
76
80
193
242
212
144
78
48
47
27
40
94
66
31
137
205
160
78
33
18
14
22
7
13
75
73
61
147
138
47
0
3
1
10
8
5
43
66
56
76
88
28
1
0
9
21
29
39
63
78
58
29
21
26
4
5
23
35
47
52
56
71
75
57
44
32
17
38
8
9
37
65
72
61
28
46
54
50
46
32
10
49
5
9
44
57
57
36
11
52
92
97
64
10
7
22
5
15
58
63
49
54
43
56
75
68
33
7
12
6
28
62
73
83
83
26
34
52
69
72
27
76
57
31
30
28
70
141
170
160
108
144
159
192
218
236
230
37
125
191
165
104
14
93
207
306
329
257
160
111
74
36
110
223
306
298
225
158
109
71
71
62
12
89
208
248
208
140
79
55
58
25
32
69
29
32
141
213
163
75
31
19
17
24
5
11
71
45
66
147
134
45
1
2
0
7
4
2
42
72
46
83
78
18
1
1
20
31
35
40
55
73
56
20
21
26
2
5
22
40
56
61
61
65
63
51
44
18
18
31
14
11
35
68
76
58
27
16
49
52
50
19
6
51
23
2
37
59
58
34
13
44
86
89
57
4
7
32
3
4
53
72
62
62
53
59
67
49
21
9
1
5
32
59
68
73
79
35
42
51
66
68
10
60
63
46
41
34
68
141
176
159
102
140
155
185
211
226
216
50
135
188
153
91
19
116
231
307
302
228
135
87
57
49
126
238
312
288
208
141
92
51
52
50
12
100
226
256
205
136
77
53
58
21
24
46
8
21
134
215
164
75
31
20
22
31
11
13
62
36
68
137
120
38
1
3
0
6
9
0
30
67
57
6
94
70
12
1
2
27
39
38
36
36
52
52
31
25
38
1
4
22
36
49
53
51
51
44
43
45
16
14
25
17
13
32
60
65
46
27
15
38
58
51
9
7
46
33
1
24
58
57
43
30
47
81
84
45
3
16
11
1
38
76
71
71
56
43
46
24
8
16
3
1
21
54
61
67
73
42
37
44
65
67
14
57
67
64
57
40
67
136
176
161
132
151
177
194
202
196
9
63
141
180
144
84
41
21
133
246
303
277
204
118
63
29
47
133
248
311
278
195
126
76
34
30
33
18
110
239
262
206
142
82
50
46
21
19
34
11
24
134
211
160
81
45
28
27
35
19
19
55
47
72
130
104
31
0
3
0
11
19
3
19
55
63
28
97
64
7
0
2
14
28
42
42
25
32
47
44
29
44
6
5
24
29
34
41
46
46
35
40
48
25
10
32
21
15
30
52
56
43
23
19
37
67
49
1
8
46
40
2
19
51
55
50
44
51
78
81
36
7
25
3
26
73
74
74
57
30
24
8
4
26
21
4
10
45
53
57
68
43
28
40
68
73
32
68
71
74
67
50
72
129
171
115
141
166
176
179
26
78
146
172
133
81
37
5
23
147
254
295
252
179
108
50
13
33
136
252
303
265
185
111
66
27
15
11
27
116
245
266
207
148
90
50
38
23
15
27
27
49
154
211
161
97
66
42
31
33
26
28
51
57
33
90
137
95
31
16
11
3
21
21
12
27
46
52
39
75
93
58
4
1
11
8
17
49
54
33
30
44
50
35
43
9
6
30
35
34
37
51
56
44
41
46
34
20
48
22
13
34
50
54
46
28
25
45
75
48
4
12
53
33
1
22
43
49
52
47
48
79
86
35
10
23
2
27
68
68
67
54
34
23
10
7
33
29
10
4
34
43
45
56
35
26
45
80
46
78
73
74
78
68
84
125
165
99
132
156
165
166
46
92
149
157
111
81
44
16
36
164
261
284
226
143
93
42
10
10
17
24
146
264
297
251
170
94
54
28
11
10
26
3
122
252
274
203
140
95
55
36
26
16
31
54
45
86
184
220
170
111
75
51
39
31
30
37
49
59
57
35
111
153
96
42
44
33
13
23
18
22
48
43
35
40
33
88
56
0
4
25
22
21
49
58
49
45
42
41
43
33
43
14
4
30
45
39
38
51
68
65
49
39
37
38
46
24
8
39
51
49
44
30
32
57
84
46
2
21
53
18
2
33
45
45
49
41
42
76
89
35
8
18
4
37
69
64
56
46
33
25
15
11
31
25
19
2
27
34
26
27
15
30
50
89
87
72
79
85
86
101
125
160
168
146
155
159
61
98
143
133
88
72
51
21
58
187
267
270
191
96
66
35
14
16
8
30
168
288
297
236
153
72
39
30
16
19
31
3
134
262
285
196
121
92
62
36
28
26
41
70
47
119
212
233
180
114
65
48
50
33
30
49
54
58
63
41
127
171
106
57
64
39
13
27
17
30
69
49
26
47
45
86
60
5
6
34
27
20
41
50
55
61
45
30
51
53
51
23
4
27
47
37
27
39
63
74
58
33
32
51
65
29
4
42
49
37
29
19
31
68
90
45
8
37
59
3
6
44
49
40
42
35
35
67
87
33
3
27
12
46
72
66
52
38
25
17
14
11
23
23
23
2
18
24
8
8
10
32
54
91
81
80
86
91
95
110
127
156
159
17
37
40
48
72
98
124
108
68
64
43
18
24
83
209
266
244
151
50
33
28
26
30
3
46
192
308
298
223
141
54
21
28
24
20
17
4
71
156
273
290
193
110
89
67
38
34
35
40
58
34
142
236
244
180
106
48
39
60
46
37
56
52
50
55
40
137
188
122
70
66
30
10
37
29
36
76
55
23
49
55
86
69
20
14
31
20
16
38
44
53
67
46
29
52
62
57
29
11
28
41
28
17
22
49
70
57
32
31
54
70
75
32
3
39
46
23
11
5
26
71
88
43
20
48
56
2
4
41
49
34
35
32
34
64
80
29
0
39
16
40
69
71
54
38
24
15
15
14
19
28
33
2
13
17
5
7
12
33
59
92
67
85
98
92
95
116
132
151
144
22
49
51
55
27
75
88
100
85
52
50
32
17
35
96
214
243
202
115
26
9
31
42
33
3
63
204
312
287
209
133
50
10
26
30
19
4
1
85
178
275
281
193
115
92
69
35
37
48
41
36
16
12
156
252
244
165
95
46
40
63
52
48
62
52
43
46
43
144
198
136
75
57
26
16
48
42
42
77
61
30
52
54
88
74
39
29
29
14
19
44
46
49
67
54
36
46
52
57
23
18
33
30
23
19
20
35
53
51
36
35
53
58
60
27
12
40
42
23
11
8
27
69
78
36
24
51
50
15
1
26
42
34
34
35
42
66
71
24
4
44
30
22
25
60
68
54
42
31
23
25
26
21
24
44
9
8
12
7
7
17
38
67
97
58
85
102
88
96
123
137
146
124
6
32
54
51
48
23
32
75
78
80
64
34
30
30
28
38
9
100
202
207
154
85
15
3
42
62
24
1
23
83
210
296
263
186
121
53
7
26
34
18
4
1
96
197
272
265
195
128
97
65
28
37
54
39
30
15
11
168
261
237
148
93
66
56
59
49
52
65
52
46
52
47
151
200
139
73
51
34
31
52
49
54
76
57
38
56
52
90
75
50
43
31
15
27
49
49
52
64
55
42
38
35
55
16
23
34
19
18
30
34
35
48
51
36
39
48
43
46
19
18
36
29
28
28
25
35
69
71
31
19
51
43
29
2
17
32
37
37
39
50
67
61
18
5
41
41
27
11
49
64
49
44
37
28
30
42
33
19
49
16
6
12
6
6
28
52
82
103
61
82
92
85
103
132
140
141
16
45
55
38
37
24
34
67
71
69
45
14
18
42
42
21
27
99
178
172
116
62
6
7
60
67
12
5
38
108
209
269
232
158
102
53
16
30
40
24
18
15
101
207
264
248
189
131
94
60
26
38
55
41
38
30
11
77
176
259
225
141
101
89
73
54
38
51
61
51
59
69
52
81
160
188
126
69
53
48
47
47
44
64
75
46
43
64
55
70
94
73
55
47
28
16
34
46
49
64
64
45
38
39
24
62
18
25
33
7
6
36
45
41
55
61
40
37
43
34
45
15
20
29
13
20
35
38
45
73
73
32
16
47
44
31
6
15
30
40
39
39
48
60
47
15
6
37
42
23
4
44
64
44
36
30
21
25
48
49
15
45
25
4
11
17
16
38
69
93
108
66
73
81
87
109
131
139
134
17
26
56
56
34
35
34
17
48
60
64
62
34
4
17
54
41
1
23
53
102
150
144
93
42
0
13
72
61
6
4
61
132
206
242
207
134
80
47
27
38
45
36
27
23
25
107
212
260
238
180
118
78
55
32
44
52
43
49
40
10
90
186
247
214
152
115
93
74
55
35
50
59
47
64
78
49
111
176
172
112
74
60
52
49
41
43
71
69
32
42
70
58
88
106
75
56
45
17
12
32
36
45
70
61
28
26
44
31
75
76
33
33
32
3
4
34
43
44
65
70
43
34
40
30
56
16
14
26
9
14
31
35
43
77
82
43
21
38
38
45
23
1
17
37
45
40
31
37
43
32
15
16
37
36
14
3
42
70
46
25
14
7
13
47
58
19
34
36
3
14
36
34
45
79
98
99
62
74
92
108
116
130
125
27
39
66
63
44
39
35
26
46
64
58
56
50
26
6
21
50
29
2
43
76
102
125
120
76
25
3
28
67
53
11
4
11
80
143
194
218
191
122
65
45
42
48
45
41
35
19
32
120
213
251
229
172
104
67
55
45
52
48
41
48
38
5
106
202
235
203
163
119
74
62
62
46
55
61
42
54
65
37
143
199
164
105
84
61
37
43
49
49
70
62
25
37
68
52
109
124
81
57
40
8
5
24
35
49
69
49
13
19
49
41
83
86
45
33
25
3
8
30
36
46
70
68
39
33
38
28
63
23
9
26
21
20
24
21
37
76
83
51
31
36
47
21
1
21
45
44
36
20
20
25
19
18
29
37
29
2
3
38
69
49
16
2
3
8
44
53
30
38
7
16
50
45
47
81
93
82
76
97
93
92
47
44
58
73
67
53
39
30
24
22
66
72
53
47
32
15
17
27
33
16
3
0
20
56
82
93
98
91
52
13
17
37
47
38
22
12
26
85
135
178
194
174
119
64
47
50
42
33
42
44
17
5
46
132
207
234
215
164
98
64
57
53
52
45
38
43
30
6
37
124
217
228
190
159
106
49
50
69
55
59
68
45
42
45
22
60
165
221
164
104
92
56
19
37
64
61
68
66
37
39
57
40
131
144
87
57
36
8
1
14
39
63
65
40
17
28
53
45
92
87
47
27
12
3
10
21
30
57
76
58
36
37
38
64
60
26
6
18
29
25
14
15
37
73
75
52
38
37
44
25
3
17
42
33
27
15
12
16
19
27
40
33
29
1
3
24
52
44
18
2
2
19
43
39
35
37
16
23
51
52
51
79
83
58
38
40
39
28
42
51
64
82
78
61
53
36
20
21
47
73
61
47
42
15
7
30
26
17
6
2
0
41
62
70
74
73
58
24
10
36
34
22
24
31
16
8
40
71
114
159
173
154
111
67
51
47
25
13
41
51
20
19
57
127
192
215
197
157
108
76
62
52
45
39
36
46
31
9
44
127
215
221
177
139
86
39
49
69
51
60
79
57
46
39
14
55
173
226
162
106
87
48
15
42
72
64
67
76
59
48
47
26
61
151
157
84
49
37
15
4
14
44
73
63
42
37
43
47
34
111
92
42
17
4
0
2
11
28
67
76
51
37
42
32
69
52
25
7
13
18
19
13
19
44
68
64
46
40
34
38
31
4
6
27
12
13
12
14
18
25
39
38
33
4
2
11
20
25
24
19
18
35
42
27
30
30
34
49
56
61
76
71
35
40
41
43
42
33
39
57
80
96
77
54
47
28
12
19
38
66
64
39
41
36
8
12
36
26
17
6
1
1
64
66
55
53
50
26
2
19
43
19
7
19
32
14
32
42
54
95
147
155
129
92
59
48
41
15
6
41
53
23
31
45
104
174
199
180
146
114
88
65
40
29
35
42
52
38
44
109
190
207
166
118
73
49
56
59
37
54
85
68
49
40
12
55
162
205
148
99
76
43
24
43
62
59
68
85
75
53
43
18
73
162
153
72
37
32
24
19
19
38
67
60
50
56
53
41
92
136
101
38
13
3
1
0
4
31
67
67
45
45
43
24
86
54
22
21
15
4
4
16
36
54
62
53
40
37
21
37
33
5
4
12
6
7
12
19
24
33
40
34
32
6
6
13
2
4
11
29
34
46
40
25
44
45
44
55
76
74
27
41
39
41
53
50
36
6
29
45
64
85
87
67
52
45
22
7
13
64
74
51
21
30
28
2
21
28
25
21
6
2
1
49
82
64
40
37
33
11
5
35
36
11
9
21
25
8
45
42
42
88
142
140
106
71
45
37
33
8
8
40
44
18
26
28
19
76
159
189
165
136
111
85
54
23
17
37
49
53
40
22
35
75
148
186
158
108
75
62
59
46
27
52
83
67
43
33
29
59
135
161
123
91
68
47
39
41
41
56
75
79
63
48
39
42
86
159
132
56
30
26
22
28
25
28
55
60
53
57
54
42
112
159
107
36
17
7
0
1
7
41
63
55
47
48
41
18
87
120
68
21
29
19
1
1
15
56
63
54
47
39
33
52
47
26
6
3
14
18
11
18
24
26
32
32
33
34
18
3
6
22
6
5
12
35
40
44
25
24
55
57
37
53
75
68
16
45
49
37
50
65
58
33
7
43
59
77
78
65
51
54
50
22
6
7
38
78
79
44
17
17
13
10
25
20
25
20
7
3
2
53
81
57
31
30
26
11
6
37
35
16
16
20
15
2
20
47
35
39
89
134
131
98
61
32
26
26
11
14
31
26
17
14
14
3
65
152
180
157
130
99
69
43
18
21
44
46
41
30
12
21
50
117
168
154
112
83
68
54
37
29
53
71
52
28
21
35
58
108
121
105
92
68
53
48
37
31
57
78
60
39
34
36
47
89
140
105
49
36
24
16
27
27
26
53
63
48
43
53
46
58
128
166
102
37
22
6
1
1
15
58
60
50
49
48
40
115
158
84
20
25
17
3
3
18
69
62
49
46
41
35
88
57
15
0
3
30
35
20
14
22
27
28
26
15
2
4
1
16
11
8
27
36
39
32
28
61
63
38
53
61
32
56
56
42
55
67
57
28
4
43
55
69
80
74
47
41
50
46
19
8
5
30
78
74
43
17
12
3
26
29
23
22
14
7
3
3
40
58
39
25
26
26
13
6
25
40
23
17
19
7
3
20
30
17
37
88
121
124
103
61
28
21
23
19
17
16
17
18
21
5
1
3
77
158
171
152
129
89
54
40
27
26
42
39
30
25
4
3
14
43
109
162
152
113
86
66
49
36
41
53
54
35
17
13
31
32
49
88
102
100
97
71
53
49
37
32
61
71
40
22
28
31
42
81
113
86
55
48
26
11
24
29
35
64
69
39
30
48
49
67
135
148
85
43
25
3
2
0
21
65
68
61
50
42
37
139
172
93
23
13
7
4
4
11
63
55
46
45
40
35
112
72
11
2
4
37
44
26
9
17
34
34
25
9
2
3
1
5
10
16
34
37
39
25
32
56
58
40
50
36
60
61
57
58
60
52
26
4
52
61
66
68
65
48
37
36
31
18
15
11
22
77
67
34
15
10
6
31
41
35
26
10
3
2
1
21
30
19
18
24
22
10
4
18
38
28
20
18
16
5
21
2
3
4
34
83
110
117
99
61
27
15
19
20
15
10
19
29
23
2
4
7
91
161
163
149
129
83
47
43
35
34
42
30
25
33
1
3
9
39
115
165
148
106
77
56
41
41
46
47
42
28
21
16
27
19
32
72
95
102
99
68
45
39
35
39
56
58
30
21
36
30
38
38
66
86
72
60
55
33
13
19
27
41
72
75
37
23
42
80
131
113
65
51
31
4
2
2
16
53
73
72
49
32
32
86
150
153
88
38
12
0
2
2
7
42
45
43
47
41
71
118
78
12
2
7
32
41
23
7
19
40
43
18
4
1
0
4
6
23
37
40
50
29
43
45
42
16
38
55
60
61
58
54
50
29
9
56
56
53
53
55
52
34
13
12
23
25
15
24
72
45
13
11
10
7
28
42
49
31
3
1
5
6
15
15
7
16
30
12
4
8
24
32
27
15
15
23
14
15
2
2
1
33
77
108
113
84
47
27
22
21
19
12
7
29
7
2
3
9
88
154
159
150
123
75
48
46
40
38
41
23
25
10
5
1
29
112
163
141
96
64
48
41
46
40
40
36
25
26
29
10
13
60
93
101
94
61
31
25
33
41
52
51
32
24
42
40
37
51
65
61
53
50
39
28
23
20
34
68
78
44
23
35
53
91
119
77
47
54
37
11
14
23
15
28
59
67
46
28
109
148
115
70
53
27
7
8
9
7
24
32
37
44
43
91
113
73
14
4
8
20
35
22
6
21
47
49
41
4
1
6
5
6
26
38
44
56
12
10
34
20
44
51
55
64
55
52
51
34
13
46
54
51
43
41
48
51
32
6
5
20
26
21
4
48
59
17
5
14
6
18
29
37
50
31
2
3
4
14
11
18
14
3
27
31
4
12
35
24
26
22
10
8
21
12
10
1
3
4
38
76
108
104
55
14
19
26
21
17
10
12
27
5
1
2
2
6
71
138
156
144
105
62
45
43
30
27
33
17
22
7
21
3
2
12
96
151
133
89
55
41
44
43
28
35
37
19
17
32
26
0
2
45
86
95
88
57
26
18
29
42
51
59
41
22
35
49
43
36
42
57
54
40
33
38
40
31
20
30
58
72
47
23
32
62
89
94
51
37
52
33
11
28
47
21
14
37
45
40
34
72
115
134
83
51
55
36
16
22
29
12
12
23
30
40
93
120
110
61
13
2
1
18
36
22
1
26
55
44
85
63
6
2
8
7
13
29
35
43
17
18
19
40
27
51
53
53
64
56
45
50
34
12
52
52
48
46
37
39
41
37
13
4
13
20
16
14
58
33
4
6
20
10
35
31
26
40
22
4
2
2
17
22
25
12
1
28
26
3
22
47
27
25
19
4
3
13
13
6
6
3
17
43
75
106
91
32
1
15
24
15
7
4
15
13
1
2
10
1
5
57
121
148
133
86
49
40
37
17
13
20
13
16
2
2
3
3
7
77
134
130
89
55
41
41
36
24
39
36
5
7
26
14
3
2
41
80
89
83
59
30
18
28
42
58
68
44
10
23
41
39
31
37
56
53
32
25
34
43
33
25
38
55
60
43
22
56
62
67
64
40
39
46
25
8
31
52
24
17
24
25
37
43
75
105
110
64
39
48
33
16
28
37
10
7
21
30
42
128
151
108
46
6
1
3
25
40
22
3
31
61
105
73
9
1
12
23
31
31
30
37
22
26
30
35
36
55
55
56
66
60
40
34
26
10
45
47
47
45
38
34
37
37
31
14
11
13
11
13
42
15
3
19
11
16
43
24
14
23
15
13
9
3
25
4
21
18
1
6
22
10
4
20
36
31
30
26
3
3
6
7
2
2
4
23
46
70
93
81
36
9
18
15
8
5
14
3
2
30
6
3
13
2
13
53
107
135
119
74
41
34
34
15
1
8
12
10
38
0
1
2
1
11
67
120
123
88
56
38
30
26
29
41
22
4
11
17
20
6
2
6
43
71
83
77
54
32
20
25
39
55
62
36
6
32
27
24
22
37
55
48
33
27
32
33
19
24
51
53
46
32
19
50
43
36
41
40
45
42
28
13
27
36
21
26
29
19
30
71
80
88
81
50
34
36
25
14
26
35
15
3
19
34
40
97
160
164
101
29
0
0
13
30
37
21
6
31
55
137
125
73
11
1
15
31
39
27
20
22
34
35
26
34
43
47
49
54
68
56
29
20
11
7
30
49
52
41
36
34
37
40
35
17
9
8
9
2
2
3
5
13
17
13
22
34
18
4
15
20
14
5
1
20
8
1
8
12
19
15
4
5
16
15
23
35
30
5
5
11
18
13
11
4
2
21
51
63
71
68
48
24
15
9
5
18
18
1
24
12
21
17
2
25
61
103
121
104
68
39
30
34
23
5
6
20
28
2
4
2
4
28
68
110
111
77
53
34
15
16
36
31
8
12
18
15
5
3
15
42
64
75
64
40
27
17
18
32
42
38
22
14
21
12
9
18
42
49
40
35
33
29
21
8
20
57
51
39
32
44
33
22
18
30
40
43
44
39
31
25
17
13
32
42
30
25
77
82
74
54
34
29
33
25
19
17
26
16
1
15
40
146
183
155
79
23
7
26
26
37
25
9
13
18
148
170
140
75
8
3
21
30
38
25
8
17
18
32
34
18
42
42
32
32
47
61
48
23
15
13
0
19
61
61
31
26
35
37
35
27
16
9
7
8
3
2
2
7
14
19
20
23
24
11
7
18
19
7
2
21
15
11
19
25
18
19
18
16
11
8
19
31
23
5
11
16
33
23
24
28
18
21
60
63
52
51
43
23
11
10
4
18
15
1
19
19
20
36
26
5
27
72
105
108
87
60
33
23
31
31
8
4
18
21
5
6
10
3
3
30
63
97
92
61
44
30
3
7
35
21
4
19
9
10
8
1
3
19
37
50
61
48
26
20
16
11
24
27
21
19
22
22
21
9
5
19
43
39
28
31
34
28
17
5
20
50
41
33
31
47
23
13
12
26
29
30
39
52
46
26
6
3
23
45
40
23
80
81
84
64
27
13
19
29
31
29
17
17
17
4
10
41
132
189
188
123
51
15
9
33
39
40
17
4
3
6
189
189
152
84
13
5
27
30
32
26
10
15
15
19
20
51
39
25
22
39
46
33
19
28
24
1
18
69
68
26
14
27
29
23
17
15
14
12
12
1
2
4
7
13
25
24
23
19
13
16
21
14
4
5
30
27
23
22
23
27
21
20
20
19
15
16
25
25
17
11
14
14
43
33
31
44
32
36
71
65
45
37
26
8
11
16
5
9
18
3
8
23
25
37
27
6
23
77
108
96
72
49
23
13
26
28
15
9
8
7
5
7
29
2
4
11
49
83
77
50
38
24
2
4
29
21
4
11
12
18
20
1
2
7
26
36
46
35
17
19
15
5
17
22
21
18
29
27
23
17
18
40
30
15
21
25
24
17
8
18
37
30
31
32
49
18
12
18
23
17
13
27
44
41
23
7
2
13
32
36
84
70
73
48
10
1
7
18
29
36
26
10
4
2
15
37
98
154
204
173
83
28
4
29
40
39
36
18
4
3
8
209
233
200
157
97
18
7
38
37
32
23
6
7
8
50
37
24
25
36
37
23
19
37
33
3
22
62
61
24
13
21
21
11
10
13
17
16
5
3
3
5
10
19
25
25
27
24
23
25
19
2
2
9
33
30
32
33
21
21
24
19
11
15
23
31
33
21
17
19
13
44
42
45
47
32
46
71
66
49
33
14
6
7
14
10
27
19
28
32
33
22
6
20
75
105
86
61
42
19
4
11
13
12
9
5
9
29
24
5
2
28
70
68
46
42
27
2
2
18
33
11
20
17
2
3
2
14
32
37
31
22
24
16
5
15
20
23
16
27
24
17
12
24
22
14
13
14
15
15
11
17
28
17
22
36
12
9
13
16
7
3
17
25
22
14
8
2
8
12
19
75
46
45
23
2
0
2
12
18
29
26
3
3
11
24
118
157
187
138
50
11
4
36
45
27
27
20
2
4
187
265
275
209
149
97
23
13
49
47
38
17
24
37
37
36
36
43
38
24
20
36
9
17
26
45
45
25
20
21
17
9
9
16
19
18
2
3
6
10
17
23
24
23
32
31
32
29
9
3
11
23
29
28
39
41
20
19
28
17
4
12
22
34
37
26
23
23
3
33
47
55
53
33
42
56
59
50
39
11
7
13
14
28
44
20
33
45
40
20
4
19
70
96
76
56
42
21
5
3
4
3
5
20
21
20
18
11
3
23
63
59
44
49
32
5
5
7
30
7
3
1
2
4
5
9
36
36
26
24
31
17
4
10
17
19
16
14
8
3
5
14
15
12
9
8
9
9
10
22
7
8
18
10
9
8
8
4
5
11
15
5
5
4
5
8
3
2
57
27
17
10
0
1
5
12
11
22
24
5
5
31
21
137
154
154
101
25
1
7
44
43
15
10
20
14
23
238
307
301
208
126
81
30
24
49
41
32
23
28
35
44
51
52
44
28
22
21
23
42
30
31
32
31
32
33
22
13
14
20
20
15
0
5
10
15
20
22
25
29
33
31
33
20
5
7
26
17
38
49
29
23
29
17
14
23
22
25
34
34
29
20
3
41
58
54
25
25
39
50
49
35
11
10
33
39
48
47
20
58
55
23
2
20
63
83
63
50
43
24
7
6
6
3
6
40
21
11
6
2
35
58
43
36
42
30
4
1
3
13
16
2
23
22
15
38
31
19
19
28
11
2
7
7
7
9
3
16
15
2
6
7
6
4
10
7
7
8
2
3
5
5
5
11
8
5
12
10
5
2
2
5
13
4
17
8
8
14
16
17
16
9
10
19
3
4
32
18
140
119
66
10
3
18
42
39
11
4
19
19
20
288
331
301
189
99
60
40
35
30
22
19
285
194
146
136
34
34
36
47
58
56
45
28
17
8
37
54
32
30
33
34
44
49
30
13
17
25
21
12
15
22
17
14
27
33
27
24
24
9
9
23
25
30
56
42
30
25
21
26
36
23
14
25
35
28
14
52
43
17
8
26
46
45
20
3
7
44
62
53
33
63
25
10
23
59
68
49
42
37
25
35
31
12
3
28
9
3
9
43
46
25
21
27
22
7
1
1
3
2
7
13
26
31
19
8
10
10
7
3
2
2
6
3
28
20
0
0
3
5
6
8
7
4
2
4
1
2
13
13
8
7
6
3
3
5
13
9
1
5
16
32
32
22
16
10
6
7
6
3
7
89
41
6
5
24
35
41
24
12
23
21
332
276
157
72
48
41
31
7
6
15
353
288
192
145
132
36
37
39
51
55
48
34
22
12
50
30
37
43
37
46
56
31
6
15
32
31
21
26
8
7
28
33
9
12
21
3
24
32
21
56
44
32
20
15
28
40
27
14
23
36
26
12
22
4
1
18
43
38
7
3
16
52
72
47
13
21
15
30
57
53
31
26
25
33
55
44
15
2
12
2
9
36
30
7
4
11
18
20
9
6
10
2
14
18
15
4
2
4
5
4
4
4
6
30
26
6
5
5
9
12
12
7
4
3
6
3
5
14
10
5
4
6
11
12
11
5
20
44
42
18
10
11
8
8
14
12
2
30
5
29
33
40
50
42
27
28
21
240
126
53
45
28
16
4
4
367
283
200
153
126
36
38
41
49
46
37
22
19
13
41
38
52
51
32
42
56
32
7
22
38
8
6
5
3
28
24
1
7
15
4
29
32
40
27
23
21
12
16
33
29
18
25
35
23
3
3
14
23
35
35
15
15
35
55
68
44
19
18
34
55
41
16
15
24
35
44
38
14
17
7
1
17
21
3
2
11
22
17
12
9
5
9
4
2
3
6
12
17
13
10
10
17
34
24
6
3
3
15
29
21
8
5
5
10
11
3
4
11
11
15
22
19
7
4
5
4
27
38
25
12
18
23
9
9
16
20
9
39
53
53
62
50
25
24
212
108
49
33
16
10
10
3
374
277
204
155
113
44
41
38
42
40
29
17
26
55
65
48
25
35
51
35
23
38
39
6
6
6
33
17
6
4
3
7
27
18
5
10
23
16
9
19
26
28
32
33
22
4
27
36
25
23
19
28
44
53
57
41
9
32
53
37
14
15
29
37
38
30
15
22
5
18
21
3
0
14
20
18
17
20
20
10
12
16
8
5
14
18
14
18
32
16
3
2
3
12
32
22
10
9
14
2
2
9
17
27
34
17
2
4
8
6
3
39
34
34
29
3
3
11
7
40
71
68
66
47
10
5
98
40
18
1
19
11
1
266
192
139
94
48
33
33
35
27
14
32
70
42
20
32
48
45
41
45
26
20
24
30
11
8
19
8
10
10
4
25
26
10
12
19
25
27
27
22
29
45
20
6
7
19
41
46
43
32
33
48
28
5
6
26
40
39
32
17
13
26
27
2
1
14
26
22
28
23
27
26
10
2
2
15
16
21
6
3
3
8
22
16
10
13
19
0
8
18
31
38
18
2
7
5
44
50
50
35
2
1
41
79
72
63
36
2
1
28
3
5
17
8
162
111
77
30
30
31
28
9
35
28
39
50
49
46
41
17
19
4
8
31
26
10
3
18
35
22
11
9
13
19
23
44
16
2
2
8
33
41
38
35
14
4
2
16
36
42
38
26
36
10
1
10
28
27
37
29
33
14
3
1
14
16
21
14
10
7
13
12
10
13
14
19
27
37
23
2
7
43
54
56
44
10
1
73
61
50
34
6
8
6
24
13
84
66
26
27
29
25
4
38
43
50
54
41
36
28
5
5
6
22
36
32
11
5
27
24
4
2
2
5
19
36
20
5
1
5
18
33
31
14
17
14
11
15
29
40
36
16
41
24
2
10
29
31
15
31
21
4
3
24
19
21
17
11
10
13
15
14
30
31
27
34
30
9
48
57
52
46
20
2
62
46
35
35
15
9
15
47
29
27
24
55
59
53
30
16
27
29
34
28
24
15
10
10
2
7
6
4
24
17
7
8
12
19
17
26
27
24
24
27
32
28
16
19
30
30
17
18
1
11
34
29
18
14
12
21
27
47
33
31
30
11
58
43
37
21
37
30
33
26
45
18
27
58
52
23
2
50
36
14
15
22
3
2
14
25
21
20
18
14
13
13
41
42
24
13
15
28
29
24
23
15
9
18
37
26
16
25
34
40
28
26
36
25
14
33
29
51
22
30
9
20
1
16
42
15
17
18
41
18
5
40
20
10
20
21
30
20
24
39
25
26
22
19
35
2
15
42
9
13
12
4
