# Supplementary material for: Evaluating flow modulating treatment response in intracranial aneurysms using black-blood MRI in vitro
Source: Commun Med (Lond). 2026 Mar 27;6:170. doi: 10.1038/s43856-026-01413-z (PMC13031954; doi:10.1038/s43856-026-01413-z)
Supplement: Supplementary file 8 — Supplementary Data 5 [file 43856_2026_1413_MOESM8_ESM.zip › Data_Figure_8ab_Sup_Figure_6ab/BB1/with mesh 1 (FD3)/3_BB1_agar_left_array.txt]

106
114
119
112
110
114
121
125
123
124
130
141
144
144
143
143
143
141
135
128
120
120
122
129
142
157
158
147
140
140
149
150
139
125
120
126
128
130
136
149
157
145
127
120
128
144
146
134
125
124
116
125
127
121
121
129
131
127
119
123
136
142
138
137
144
155
153
140
127
120
120
129
143
155
160
158
147
141
140
140
147
152
147
137
130
130
130
127
124
132
150
161
155
138
123
114
114
116
121
126
116
129
136
140
139
137
134
132
136
151
161
155
140
133
141
148
149
140
136
130
123
119
125
136
142
135
124
124
130
131
125
124
126
127
121
118
122
126
122
115
121
136
150
150
140
129
122
120
124
128
112
121
131
136
135
128
119
122
133
152
157
149
140
137
139
137
135
133
136
139
133
124
121
124
125
123
123
130
137
129
119
114
125
138
139
132
127
127
123
114
114
125
136
138
132
126
125
131
139
143
132
129
128
127
125
117
111
112
125
138
140
142
142
142
142
139
135
129
125
129
139
152
156
145
134
130
136
145
151
149
142
141
150
161
161
149
132
121
122
132
145
152
147
135
118
108
114
132
147
149
128
125
126
125
121
114
114
122
135
141
148
150
152
147
141
138
138
135
125
118
128
148
158
145
131
128
138
148
151
152
151
150
151
150
143
132
123
117
125
140
150
150
145
137
130
124
131
146
151
145
100
108
114
113
110
110
120
134
138
138
136
138
139
133
122
119
126
135
129
114
111
123
133
129
119
126
144
153
140
127
120
126
134
134
127
121
119
123
126
130
128
125
127
132
138
140
144
148
149
144
116
122
118
108
105
112
124
135
138
133
120
112
114
119
118
116
117
124
126
123
124
132
135
134
129
133
146
152
138
115
105
117
135
139
130
123
129
139
144
139
130
127
125
129
135
143
145
138
133
139
138
134
124
126
135
137
127
124
133
139
136
120
111
122
138
140
127
119
119
126
131
134
131
128
120
123
127
133
132
127
130
142
151
146
134
128
135
146
152
147
142
138
139
146
157
163
157
137
121
121
132
124
129
143
157
153
130
114
118
135
148
142
133
132
138
140
130
120
119
123
127
120
111
109
111
118
123
126
133
143
148
150
146
138
136
140
140
135
131
128
126
130
140
153
162
162
151
133
123
117
125
123
129
135
138
133
127
121
120
129
138
143
140
134
127
121
123
126
130
128
126
119
118
126
135
141
138
137
140
143
141
134
128
131
140
148
142
129
118
114
116
122
129
135
133
126
120
123
128
129
127
123
120
116
113
115
126
136
140
137
135
139
140
138
133
130
133
141
144
139
131
125
129
139
143
141
135
133
133
134
132
132
133
134
135
133
130
133
133
133
134
139
142
137
128
122
127
137
139
126
114
116
111
106
110
121
134
140
139
132
133
137
144
151
153
151
145
145
141
139
134
135
133
133
131
128
130
135
136
133
134
143
152
147
130
116
120
137
151
155
155
159
162
159
149
140
140
144
139
126
110
115
119
120
123
129
130
129
124
127
132
138
143
146
150
144
130
121
121
130
140
140
136
132
136
144
147
146
140
137
134
137
139
139
138
135
130
134
138
147
149
148
150
154
152
144
131
123
125
129
127
124
129
132
135
130
127
119
121
130
144
148
144
142
139
134
125
119
124
139
150
146
139
136
146
154
150
141
137
142
146
137
123
126
142
156
152
138
134
139
141
135
128
131
139
142
136
125
119
122
131
122
117
122
130
135
131
117
115
126
147
157
152
142
140
146
153
155
155
153
154
154
148
141
137
136
131
129
131
146
159
165
152
140
139
147
157
159
155
152
154
154
148
137
133
135
142
148
143
129
122
112
104
109
125
133
131
119
116
125
140
149
147
142
141
149
159
161
156
148
143
144
144
137
132
131
131
128
124
129
149
173
172
152
136
135
144
153
150
150
161
174
175
160
138
132
141
151
156
144
127
117
111
113
125
129
126
120
121
130
138
136
136
141
149
149
140
132
127
124
121
122
128
139
146
143
135
124
121
127
138
147
144
138
137
139
138
130
123
131
147
161
164
157
150
144
142
141
140
138
126
121
119
125
134
135
132
130
132
138
139
132
130
135
141
141
136
129
125
121
112
110
121
137
146
140
135
135
145
153
150
140
133
139
147
149
144
136
131
134
142
147
151
154
156
159
157
149
143
134
119
124
134
141
139
134
132
134
139
142
141
133
127
123
127
137
145
150
149
140
128
121
126
133
137
138
142
157
167
162
150
144
148
152
149
145
144
151
151
148
147
152
158
158
154
156
160
168
167
149
121
139
158
155
134
112
111
125
137
146
144
137
135
138
142
147
146
148
150
150
145
140
145
149
150
145
140
141
143
137
128
123
125
128
135
141
144
149
151
149
147
144
141
142
142
150
159
168
168
154
113
129
144
140
125
112
116
129
140
145
143
138
139
143
147
148
143
146
151
156
151
145
149
159
159
141
115
105
111
120
117
103
98
109
130
144
148
149
155
153
142
123
116
127
144
155
156
151
149
146
115
112
113
119
129
138
143
145
144
146
144
136
130
133
137
141
146
157
164
156
135
118
122
136
146
137
119
108
112
119
118
109
108
123
136
144
145
152
161
159
144
129
131
143
150
149
147
148
150
149
128
122
115
118
131
145
147
148
145
142
141
142
143
142
138
134
143
159
170
162
138
122
124
132
144
138
128
125
125
127
127
126
131
136
137
133
137
145
150
146
141
142
152
153
141
136
143
159
169
160
118
127
134
130
122
123
132
140
141
134
137
149
159
157
144
132
139
158
169
164
152
148
152
156
148
135
122
123
127
131
139
146
152
150
137
128
128
133
140
136
133
135
141
139
129
126
138
156
167
158
103
116
135
140
122
113
117
131
137
138
141
146
148
143
140
140
150
157
151
139
130
130
139
151
150
146
134
122
120
128
141
155
167
167
153
137
126
128
138
147
150
146
148
146
136
125
124
134
145
149
118
125
135
137
126
120
124
130
134
143
149
147
136
128
133
147
158
154
146
138
134
129
127
136
147
153
148
132
122
127
138
146
146
143
142
139
129
125
132
150
165
166
162
157
147
141
137
134
134
139
140
138
130
130
131
136
138
130
126
133
144
146
144
141
142
146
143
143
148
156
157
151
144
138
144
141
137
134
138
146
153
148
130
114
123
143
148
140
132
142
156
162
152
143
146
156
162
151
135
136
138
126
118
124
141
150
145
133
128
132
138
138
142
154
162
157
143
138
141
146
148
148
151
150
145
136
130
134
144
157
165
161
145
131
131
148
159
153
142
144
151
155
146
136
140
152
157
153
147
148
129
115
110
121
138
141
132
130
138
142
138
131
135
150
164
163
152
142
136
135
137
142
156
159
159
154
145
143
145
147
150
150
149
148
148
147
139
130
132
145
160
163
154
141
135
133
139
149
161
164
127
129
127
127
125
120
118
119
126
131
130
129
130
132
133
129
130
132
136
141
141
143
147
151
158
165
163
155
149
150
150
149
149
155
159
152
129
110
117
145
164
165
150
133
125
121
128
140
157
158
127
136
144
142
130
121
119
121
123
123
121
124
128
131
131
120
117
122
133
140
140
141
142
147
156
157
146
133
132
141
151
152
149
152
160
160
146
130
133
150
163
156
139
126
130
141
150
155
155
151
128
137
146
149
149
143
141
138
134
131
125
127
134
147
151
141
125
117
118
125
134
142
152
150
148
145
139
135
134
139
144
145
144
145
148
150
149
148
153
157
157
147
138
133
141
157
169
177
172
155
140
148
150
147
147
148
147
143
136
134
134
138
140
142
142
141
137
137
129
125
130
144
151
141
129
136
153
166
166
156
145
142
145
147
146
142
136
135
136
141
145
149
153
152
148
148
159
174
176
162
141
150
148
140
135
137
141
143
144
145
145
146
140
126
120
132
155
163
152
137
130
132
137
130
125
132
148
158
162
159
156
154
155
157
153
141
131
125
125
136
148
158
163
160
156
157
161
167
167
161
120
127
136
142
143
146
151
157
159
152
145
142
143
136
127
130
140
150
151
141
132
134
139
142
138
135
136
142
144
148
154
163
168
168
154
136
128
133
148
158
156
145
135
137
153
169
173
163
151
143
121
126
133
143
145
148
155
162
156
136
118
123
145
160
152
132
115
118
131
140
145
147
149
151
149
150
153
150
136
127
133
153
168
170
156
139
138
151
166
168
152
136
128
135
147
153
147
139
133
136
136
130
128
124
125
130
140
153
154
138
116
112
128
152
157
147
133
128
135
146
148
143
136
134
136
150
160
160
143
129
129
146
164
169
158
146
144
148
147
146
136
140
156
165
159
138
115
111
127
145
125
118
119
125
128
124
124
133
147
151
137
124
123
133
144
154
152
148
146
147
147
140
131
122
122
135
149
158
161
155
145
145
150
158
157
148
136
133
132
129
131
140
161
175
167
143
121
118
128
143
117
119
135
150
152
132
109
97
106
118
121
121
130
138
142
140
135
134
139
149
154
149
142
141
144
145
145
144
147
148
145
144
148
158
159
152
145
143
143
139
134
136
143
152
150
142
137
139
143
142
127
123
123
127
126
115
105
97
101
110
110
114
125
138
147
141
130
120
125
142
153
149
145
151
162
160
144
126
119
130
146
155
161
157
156
155
152
149
145
140
140
142
142
139
137
139
143
151
154
151
137
117
100
94
97
106
113
120
128
130
125
116
112
121
139
147
141
126
121
130
142
146
144
140
146
147
143
141
138
145
157
165
164
158
151
144
139
135
134
139
147
154
148
142
140
142
144
141
141
148
138
129
120
120
125
131
133
129
123
121
121
120
115
114
114
123
133
140
139
142
146
151
148
139
130
132
143
162
166
155
144
143
153
158
156
144
135
132
136
142
148
151
150
148
151
151
142
130
128
138
149
153
149
144
145
148
146
137
119
106
108
119
131
124
109
107
125
151
168
166
159
156
157
151
140
134
137
146
147
137
128
130
142
155
156
148
140
140
143
144
143
146
152
165
173
167
153
139
134
138
155
153
139
129
124
128
136
140
134
122
114
119
128
128
123
122
135
155
166
162
156
155
156
154
146
139
137
135
134
135
140
150
158
161
159
152
144
141
141
142
143
147
155
167
174
172
162
153
147
149
143
130
125
122
122
124
131
139
143
138
128
120
122
127
136
142
145
146
146
149
155
157
151
139
134
137
147
148
139
131
129
138
149
159
161
157
150
149
151
154
151
149
150
154
156
157
157
154
157
164
137
134
138
140
140
138
139
138
133
132
129
128
126
123
126
132
132
128
127
143
156
157
140
124
122
138
153
154
143
127
119
123
135
149
159
162
162
159
156
154
148
141
140
147
149
149
144
147
155
165
139
148
156
158
154
142
133
123
119
122
130
136
138
128
122
117
115
116
121
136
146
149
141
135
136
146
150
151
151
152
154
152
149
146
155
165
163
150
139
141
148
153
154
152
149
148
145
149
158
164
129
133
145
156
152
131
114
110
120
128
131
136
141
147
143
134
132
140
148
148
147
151
159
160
154
148
146
147
151
157
161
157
142
133
142
162
164
149
138
143
160
174
174
162
150
146
148
159
171
173
134
123
122
128
126
110
102
118
146
155
142
136
141
150
153
150
153
163
167
156
146
150
157
147
130
121
129
142
147
143
138
136
135
137
148
165
171
162
148
139
136
145
156
162
157
151
147
154
164
167
113
112
108
104
105
113
127
136
136
135
138
149
153
150
143
140
138
138
136
131
129
132
132
128
127
130
132
125
115
109
118
133
141
139
135
130
127
130
135
145
145
135
126
127
129
135
139
138
135
128
112
114
116
118
122
132
144
145
137
131
137
140
136
139
141
137
128
122
125
135
148
154
150
144
141
148
151
145
128
112
116
131
143
140
128
123
127
132
131
129
127
134
140
145
145
145
147
147
140
127
113
119
126
136
141
142
136
132
131
139
143
143
139
137
139
134
123
114
115
122
126
129
130
135
137
137
139
143
134
122
116
130
147
149
139
132
139
145
138
126
123
135
153
159
156
152
146
138
126
121
132
129
123
126
132
133
128
121
122
131
141
143
143
140
141
139
136
135
131
123
116
116
123
130
132
126
128
135
136
126
121
133
152
164
164
155
148
143
133
121
122
135
145
144
135
129
125
119
118
125
146
136
118
105
113
128
130
124
117
117
128
140
147
145
141
139
143
148
145
134
124
122
133
142
148
150
149
151
150
146
138
134
144
160
167
161
147
131
123
122
125
131
136
134
124
111
104
108
120
134
129
128
123
120
123
128
128
122
115
118
130
148
157
150
139
129
127
130
133
128
122
118
120
131
144
154
156
155
153
153
143
131
129
142
151
147
133
122
124
129
131
132
139
144
137
120
107
110
122
132
104
120
133
139
136
126
115
109
113
123
141
155
157
147
138
127
119
119
123
121
119
114
115
118
124
135
140
141
136
133
133
136
138
143
138
125
115
114
123
134
140
142
141
141
139
130
121
119
120
125
113
119
122
127
129
122
110
106
119
139
153
152
140
135
140
143
142
134
126
119
121
130
134
135
133
138
149
154
145
136
134
146
152
145
133
121
124
133
142
146
147
145
134
123
124
131
133
125
118
124
133
123
114
121
134
140
127
119
125
142
152
140
120
121
141
160
156
142
127
120
122
128
134
137
139
146
156
163
160
148
142
145
146
141
135
136
141
149
154
156
152
147
134
125
132
143
149
141
131
134
129
120
122
132
147
152
145
135
135
140
148
142
131
127
132
135
130
126
123
123
122
119
119
126
128
129
128
131
137
139
135
129
129
137
144
145
139
133
135
147
152
149
145
144
147
153
154
150
148
149
117
116
125
133
133
132
136
139
139
141
148
152
150
135
118
102
103
115
126
128
122
115
118
130
137
130
118
112
116
120
123
124
128
135
141
139
130
123
125
133
141
146
147
151
151
145
138
137
142
143
125
123
124
119
113
110
111
116
123
130
137
141
142
136
126
116
120
131
140
136
123
118
125
140
151
147
139
132
129
125
124
127
131
132
128
124
125
134
136
130
128
133
143
148
148
141
137
134
128
122
134
133
131
125
121
111
99
95
104
123
137
140
140
141
146
145
142
141
141
140
133
131
136
144
148
146
145
150
148
135
126
129
133
132
124
119
127
144
150
145
134
129
128
126
129
134
142
147
142
135
112
118
130
138
136
124
108
97
104
121
137
140
137
134
135
134
128
121
121
127
133
136
144
147
149
146
140
136
133
131
129
134
142
144
139
131
126
127
135
142
145
142
131
121
120
131
144
153
154
153
111
108
117
130
136
131
121
109
109
121
129
128
119
113
115
119
121
119
121
125
135
140
142
147
151
152
144
131
131
137
147
155
152
145
142
139
130
122
118
126
140
144
136
129
133
147
160
159
150
140
137
124
112
109
118
127
127
118
117
125
135
131
121
114
121
138
150
151
145
142
146
145
137
131
136
147
152
149
144
145
153
157
147
135
129
132
135
138
139
142
144
136
126
125
137
151
162
159
149
139
138
127
111
104
111
127
131
126
122
131
147
153
145
135
136
144
154
152
144
137
131
127
125
121
130
145
154
147
128
122
129
146
148
138
127
122
125
132
142
152
158
156
152
146
144
145
143
142
147
147
129
125
121
123
132
134
127
116
114
123
140
149
148
140
138
138
139
137
129
115
103
105
121
142
156
153
138
125
119
127
139
149
143
134
130
136
137
132
125
128
138
152
159
162
159
153
144
140
144
143
127
125
131
138
137
129
118
115
122
139
143
146
145
144
142
142
141
142
135
121
109
114
133
154
157
145
131
133
149
166
168
152
131
117
122
141
157
155
138
120
115
124
139
151
154
156
156
153
149
137
117
125
138
145
137
126
124
134
148
155
152
145
143
142
144
145
144
140
135
132
132
132
134
128
126
131
140
151
159
159
155
148
136
124
120
129
144
152
148
138
134
138
145
144
140
141
147
155
156
147
111
125
143
147
135
126
130
142
146
146
137
130
132
139
143
142
132
124
121
129
138
142
139
128
124
131
140
139
132
124
128
141
148
141
131
130
130
134
141
145
150
150
145
141
140
140
145
146
154
153
116
128
140
137
124
113
117
129
140
144
142
138
137
141
142
136
127
125
133
145
150
151
151
147
143
137
131
126
124
123
130
137
142
140
138
135
135
136
142
146
141
131
130
145
157
157
149
145
146
148
117
124
129
129
131
128
125
127
134
140
144
146
145
145
146
143
142
152
162
166
154
140
133
136
143
144
138
136
135
135
133
132
137
142
143
139
136
136
140
136
128
124
133
151
160
156
155
149
151
146
114
114
113
121
138
152
150
136
123
122
132
143
144
140
138
137
144
156
163
156
139
125
121
126
132
137
138
138
138
134
133
132
141
147
147
144
141
141
140
132
129
133
141
145
142
144
150
159
155
147
122
116
110
107
117
133
142
136
123
120
135
148
149
137
125
124
137
150
147
139
137
143
149
144
134
123
126
138
141
140
138
142
149
150
147
149
157
166
165
150
138
132
138
136
136
140
147
155
154
147
137
133
131
121
110
112
124
135
138
139
146
152
153
147
143
149
156
154
143
135
141
155
162
153
137
129
131
137
142
140
141
149
157
161
158
152
150
154
160
155
143
136
141
150
145
130
121
129
146
157
138
136
141
143
135
135
141
147
149
146
148
155
156
157
159
160
158
150
137
134
135
142
144
140
134
135
138
136
135
138
141
146
147
145
142
136
127
123
129
140
149
151
159
164
153
130
110
113
131
152
131
125
129
141
151
155
151
141
132
133
145
157
165
159
148
140
139
143
148
145
139
139
135
133
131
128
132
138
140
143
147
145
133
117
111
119
127
126
131
142
155
157
154
150
152
148
133
119
120
143
127
121
123
140
150
145
131
118
114
121
133
150
164
165
157
142
138
150
159
155
147
146
150
144
133
128
132
144
145
142
142
149
144
133
125
131
140
146
151
159
160
151
137
135
144
155
148
134
131
147
131
132
137
143
147
135
121
117
122
126
131
136
150
161
162
151
137
128
123
124
135
153
164
154
136
129
138
144
141
134
132
140
149
154
152
149
139
133
144
161
169
156
138
129
134
139
142
149
161
167
143
145
142
139
133
133
135
137
135
134
132
137
138
136
131
124
107
93
87
101
131
155
159
144
129
128
134
140
140
135
132
131
134
146
155
150
132
118
128
155
176
168
144
126
120
120
126
142
161
177
149
153
141
126
126
137
143
139
130
127
131
132
126
120
117
115
111
106
108
116
129
141
145
140
131
126
126
130
133
135
134
134
132
137
147
150
141
128
130
144
155
152
138
128
127
132
135
139
146
158
135
138
131
126
129
137
143
137
124
121
123
126
129
135
140
139
134
131
128
121
116
119
133
144
153
152
148
142
137
134
135
141
147
149
147
145
143
146
147
143
141
140
142
149
156
164
167
163
150
135
133
137
134
131
134
140
142
139
135
133
133
130
132
134
137
138
137
138
134
125
116
117
130
144
159
172
176
164
146
134
136
144
149
148
141
136
139
149
154
153
152
154
159
159
157
164
175
184
171
145
148
152
144
135
137
142
144
143
145
146
143
134
122
112
111
124
139
152
150
144
138
134
132
142
153
164
165
150
136
133
142
149
145
136
129
133
142
152
154
152
152
153
149
139
136
145
161
171
172
163
140
140
133
131
136
144
148
148
144
136
135
136
138
134
127
128
136
148
151
143
137
136
145
152
156
156
152
147
144
144
147
150
146
143
138
137
146
158
166
167
155
139
130
129
140
156
160
158
155
150
125
127
129
135
142
149
152
149
138
116
113
133
160
169
153
136
135
145
145
131
117
122
144
163
167
164
163
162
154
139
130
133
144
148
143
138
138
149
165
174
160
142
133
138
155
165
163
153
146
140
129
126
128
129
131
131
135
141
138
127
116
127
145
156
152
144
143
154
154
142
123
114
124
141
155
164
163
151
140
130
128
132
141
147
146
139
134
135
146
157
156
153
150
156
160
154
142
136
142
153
127
118
114
117
117
108
111
124
142
147
132
123
124
135
142
144
141
146
155
159
148
130
120
122
136
146
142
131
131
140
149
155
154
156
156
155
148
147
148
150
153
157
162
165
159
141
126
124
136
151
119
119
133
146
142
123
105
104
120
134
132
126
127
134
138
130
122
128
145
159
160
149
140
141
145
142
133
126
131
144
149
151
152
160
172
177
171
164
159
155
152
147
144
144
142
135
127
126
132
139
134
139
152
162
156
135
112
102
106
116
123
127
133
137
132
123
118
121
138
154
153
146
144
152
165
162
146
136
138
146
148
142
138
143
158
170
169
162
158
156
153
142
130
122
123
130
134
139
144
147
137
132
130
126
121
110
102
97
99
108
118
129
136
140
139
129
120
118
129
144
143
130
124
141
172
185
175
159
151
151
152
144
136
140
146
155
159
161
160
160
159
150
136
126
127
134
138
141
146
153
126
121
123
126
119
109
106
105
107
115
124
134
140
141
136
127
122
125
137
148
145
128
120
132
157
175
175
163
150
139
132
131
134
141
150
153
156
160
161
157
149
146
143
144
148
147
138
133
137
144
138
145
156
162
152
136
128
131
136
139
134
130
130
128
121
120
126
144
159
162
156
147
135
130
129
133
139
143
138
134
127
127
128
131
134
140
142
143
142
136
129
130
142
157
167
163
150
140
145
149
161
155
154
152
146
128
116
119
131
136
132
127
128
129
130
130
137
145
151
147
145
147
147
137
123
120
134
146
154
157
155
154
147
136
132
136
142
142
139
133
130
134
144
155
161
159
158
155
160
166
156
139
126
127
131
127
117
110
113
119
122
124
131
140
146
147
146
145
141
137
137
143
146
145
140
141
155
164
166
161
155
150
145
139
143
146
152
153
146
142
144
148
147
144
137
135
141
150
157
162
144
128
124
129
136
143
141
137
132
130
123
120
120
126
133
141
146
147
146
147
146
143
141
140
142
146
152
152
152
150
143
135
130
138
152
157
156
147
141
142
146
151
152
147
137
133
136
146
147
142
134
130
132
132
129
124
130
139
143
141
128
117
110
113
123
126
129
133
140
149
149
147
143
144
151
148
141
136
138
151
161
160
153
152
155
158
149
130
122
133
147
157
159
153
150
148
152
160
160
144
128
131
136
136
127
114
106
112
125
132
129
123
125
129
131
126
125
132
143
147
147
149
155
158
160
158
152
140
134
141
154
161
154
143
145
151
145
126
111
122
143
159
159
150
139
140
153
169
174
162
144
140
136
136
139
132
119
114
120
129
132
138
140
132
127
129
146
163
165
152
143
147
153
149
143
143
150
146
138
134
136
140
137
133
137
149
152
143
128
126
136
156
167
164
153
144
144
154
164
165
123
125
125
123
119
115
119
127
126
119
121
132
148
153
146
140
138
139
137
135
138
148
149
139
124
115
121
127
128
124
122
129
134
135
136
138
139
141
144
143
134
126
124
125
123
121
126
134
144
144
119
124
128
129
126
126
134
143
142
133
124
121
131
140
143
142
137
138
142
149
152
148
139
130
127
133
142
141
132
119
115
122
133
133
127
126
136
144
145
133
113
105
113
128
137
139
142
146
144
137
114
115
121
127
130
134
134
133
129
123
118
120
125
136
140
138
133
127
129
132
133
131
130
132
139
150
156
153
138
122
119
131
144
142
132
129
138
145
140
129
124
127
135
134
136
135
138
134
127
126
127
124
123
127
134
140
135
122
115
113
120
130
137
138
138
139
141
144
141
131
124
125
131
136
138
136
140
145
143
138
136
144
147
142
132
126
125
124
121
122
133
144
140
130
123
131
134
124
114
114
131
131
120
117
127
144
151
140
124
119
129
143
145
135
127
128
139
150
154
146
132
125
128
134
136
133
136
145
155
161
151
135
124
119
123
124
122
117
112
112
119
125
125
125
128
135
142
136
132
130
133
134
122
114
122
142
152
142
124
117
124
135
140
135
134
128
126
131
140
145
138
125
122
131
147
152
146
144
149
156
147
124
112
118
130
135
134
132
131
127
116
118
126
138
140
139
132
133
135
144
131
136
136
140
142
142
132
116
105
110
124
132
137
145
156
156
144
133
133
138
135
126
123
132
148
150
137
123
118
131
138
135
133
137
135
134
131
140
150
149
142
136
139
150
154
144
126
114
114
129
116
121
132
148
153
139
111
94
103
129
149
150
138
141
156
167
161
142
124
116
117
124
128
134
138
140
136
126
121
125
139
146
146
139
135
134
139
143
146
147
144
140
134
135
146
151
136
115
100
108
119
113
114
120
127
123
113
107
119
141
156
151
133
125
131
144
145
138
125
115
115
125
132
135
133
135
143
151
154
147
138
130
129
135
141
150
149
139
132
131
134
133
124
117
122
134
136
128
118
118
135
128
121
112
107
113
125
134
134
137
139
137
132
123
117
117
125
134
138
137
131
133
136
139
136
130
132
146
154
146
128
119
123
138
148
148
136
128
133
144
152
147
132
119
116
126
137
143
144
148
128
132
136
132
123
119
125
134
133
129
132
135
137
132
119
113
117
130
137
135
124
120
127
141
146
135
125
124
129
132
131
133
140
145
142
132
123
129
148
165
170
158
144
139
144
151
151
149
148
152
124
122
128
135
133
122
112
108
114
127
136
136
134
131
126
120
119
122
125
117
105
98
108
132
149
148
139
131
128
137
142
148
146
143
139
134
137
144
149
152
149
144
141
145
154
160
150
136
132
140
134
126
124
127
125
113
95
93
110
138
155
147
132
120
121
122
122
124
127
124
117
107
110
125
139
144
149
150
147
142
140
138
136
135
136
143
151
153
148
139
132
129
126
129
136
140
138
132
133
147
113
119
131
138
133
118
100
96
111
135
154
153
140
124
121
123
125
129
129
125
124
128
135
138
136
131
131
136
135
131
129
135
139
138
137
142
150
152
144
139
142
149
147
138
132
135
142
148
149
155
95
113
139
149
141
126
115
112
112
115
122
125
127
125
127
127
129
127
120
112
116
128
143
147
139
134
131
131
133
134
137
143
143
139
134
138
143
143
136
136
147
160
161
153
148
151
159
154
149
147
113
120
130
127
118
114
122
130
132
125
116
109
112
121
129
133
131
125
121
118
122
128
131
132
137
151
160
161
155
148
141
133
127
125
126
128
131
131
135
137
137
131
125
127
138
150
150
145
140
142
121
120
116
107
105
113
132
147
152
148
142
131
124
124
130
137
137
132
127
124
125
124
123
122
134
151
164
162
148
132
123
121
126
130
130
126
124
126
132
142
139
129
121
124
134
139
136
133
139
143
123
122
124
126
130
136
138
145
143
143
141
137
130
129
135
145
154
154
141
124
114
117
129
134
134
131
129
126
127
129
135
140
139
134
131
134
140
143
144
144
142
143
144
146
147
147
146
143
145
142
130
133
138
141
135
125
118
124
137
144
145
143
139
136
139
145
156
161
154
139
129
131
140
142
131
118
113
118
134
151
158
147
127
109
109
125
143
152
147
140
138
139
144
147
147
146
147
148
144
138
124
130
139
138
126
115
113
125
141
148
154
156
156
150
143
141
142
144
147
150
152
150
140
131
126
130
137
136
134
137
143
143
129
115
110
119
127
131
130
133
136
138
137
129
123
120
120
124
131
137
114
118
129
138
138
141
145
143
139
132
131
139
142
141
135
128
127
129
132
138
145
143
130
115
120
138
153
145
122
110
125
151
162
155
142
136
131
121
121
131
143
149
142
137
127
124
124
129
145
155
134
127
124
125
129
136
143
145
138
128
123
125
124
126
121
113
111
117
129
137
143
141
129
115
115
134
155
157
138
121
128
151
168
162
149
141
135
129
122
131
142
152
162
168
169
163
157
158
168
169
140
139
131
123
118
118
123
128
137
139
138
135
136
143
144
135
121
116
127
144
150
149
136
119
111
123
147
162
161
148
140
145
159
166
159
146
133
124
119
122
126
139
156
168
169
165
164
165
165
152
116
122
127
128
132
135
133
126
121
125
137
145
149
151
154
150
137
121
116
124
138
144
136
121
110
114
132
151
158
152
144
144
156
168
169
160
147
139
134
134
134
141
147
149
150
155
159
156
144
135
116
114
113
114
124
139
146
136
121
120
135
146
141
128
123
127
135
127
115
113
125
140
141
133
119
118
131
150
151
143
135
132
133
134
138
145
157
169
169
161
153
153
156
163
169
174
170
157
144
146
141
132
118
108
111
125
142
151
146
139
141
146
141
131
128
134
144
145
133
130
137
150
156
151
140
133
141
149
150
142
132
125
123
122
126
140
154
164
162
151
135
129
140
160
168
160
149
148
156
167
142
133
134
135
137
142
153
160
155
147
143
149
154
156
156
154
156
149
139
134
136
147
154
153
145
142
143
148
149
148
149
148
149
147
144
151
154
155
148
137
123
119
129
143
140
123
109
120
145
167
119
114
124
140
150
153
151
144
137
136
142
152
161
157
146
138
138
147
149
142
134
131
136
135
132
131
138
148
147
142
142
151
154
149
140
141
149
155
156
152
147
146
141
146
146
138
123
116
131
155
116
118
123
129
125
118
116
122
133
138
142
150
156
149
136
123
129
146
157
153
144
140
140
134
127
128
142
152
144
126
119
130
143
141
128
125
128
137
151
157
157
146
139
143
157
163
152
138
143
160
130
133
136
130
124
114
120
133
149
151
142
137
138
136
135
132
133
130
130
135
148
165
169
152
133
130
138
146
139
125
123
134
146
154
149
140
129
127
137
146
147
135
129
133
144
148
144
149
161
171
145
140
129
123
129
145
160
163
158
149
139
129
116
109
117
127
124
111
103
118
148
177
174
151
127
118
123
129
129
129
131
135
142
147
148
147
144
143
141
143
140
136
142
154
158
150
140
143
157
166
160
154
128
106
115
143
166
160
141
134
137
132
112
95
99
114
123
120
116
126
143
158
154
135
112
104
112
128
136
137
134
132
127
127
131
141
146
148
145
134
129
135
152
173
180
169
150
132
129
138
153
151
129
109
110
129
144
141
130
128
133
134
124
111
110
117
132
147
154
147
136
130
132
134
129
124
129
141
151
151
146
143
143
145
148
145
147
149
147
139
134
138
152
164
173
170
160
141
125
121
119
119
124
129
135
138
140
140
141
141
136
130
126
123
123
123
134
150
164
160
143
129
130
143
154
158
153
144
139
141
147
152
157
156
150
145
145
150
155
157
155
152
149
145
152
162
168
163
148
135
112
116
121
130
139
138
133
135
141
148
139
126
118
125
134
134
129
127
134
145
151
146
144
151
159
165
156
138
125
125
136
145
142
128
121
124
133
144
143
141
138
137
133
129
135
147
155
155
149
151
139
134
121
114
116
119
118
118
122
123
121
120
124
135
145
141
134
124
116
117
127
140
146
151
152
155
157
150
142
138
134
135
128
120
118
129
143
149
142
133
132
139
143
141
138
138
137
140
147
152
144
138
125
118
125
132
135
132
125
117
119
133
145
147
139
137
147
157
145
120
102
107
130
151
159
161
164
165
163
154
139
128
127
125
134
144
150
150
153
156
156
159
158
151
148
146
150
153
155
151
137
133
127
126
132
134
134
131
128
127
131
139
145
142
134
134
146
165
167
149
119
107
120
145
163
171
164
152
153
156
154
144
129
127
134
141
145
148
158
169
169
157
144
138
144
147
150
153
155
155
137
135
122
109
106
105
107
114
122
128
129
128
128
136
144
147
144
145
151
156
153
143
137
144
153
152
138
125
129
152
169
166
147
130
135
147
157
160
161
160
154
147
141
142
145
146
139
136
142
155
137
140
131
120
111
109
116
129
140
146
142
135
131
135
143
149
151
151
154
155
156
156
153
151
147
134
119
114
127
147
155
150
136
131
138
153
159
157
150
145
140
137
139
148
156
154
146
141
144
147
133
138
143
142
136
134
137
141
144
145
144
140
136
132
130
134
147
156
162
158
151
142
140
146
148
142
135
138
151
156
148
127
115
120
136
146
146
142
146
152
147
140
133
139
147
147
147
147
154
152
137
131
135
139
131
124
116
109
106
105
111
115
122
129
130
130
132
139
152
161
151
130
120
133
156
167
161
152
149
151
142
128
118
125
144
158
161
161
164
164
159
146
137
135
136
135
139
147
157
158
137
127
130
130
119
107
101
103
107
111
109
110
114
125
140
148
143
138
143
152
150
133
122
134
158
173
164
145
132
130
131
132
134
140
158
171
171
166
160
155
150
148
147
147
147
146
144
149
158
162
128
127
135
138
127
115
116
128
147
154
141
125
116
125
136
149
149
141
139
141
146
146
141
134
134
139
147
146
142
139
138
141
140
138
143
148
146
139
135
136
146
153
152
147
146
145
149
155
164
171
134
132
138
143
141
132
121
122
133
141
139
133
131
129
129
126
127
130
135
139
145
152
152
135
122
118
130
145
151
152
154
156
150
136
129
134
144
147
146
146
153
157
153
144
134
135
149
160
169
174
147
139
135
143
155
154
136
114
109
115
127
136
137
130
118
110
121
140
153
149
142
143
151
150
145
141
140
144
150
155
156
154
145
132
127
139
153
157
148
141
143
153
158
149
134
128
138
150
159
154
151
135
127
133
146
152
142
131
127
127
133
138
139
133
125
124
139
159
169
159
143
135
141
151
156
158
153
150
154
157
151
138
124
120
129
142
148
144
133
127
133
148
156
156
144
133
138
151
155
148
136
124
113
111
113
122
135
144
146
140
129
122
127
141
150
148
141
139
146
152
147
135
127
130
139
144
143
141
144
145
145
141
139
140
144
143
143
142
140
140
144
145
147
149
147
143
147
158
163
155
131
129
122
119
119
127
141
149
148
136
121
110
115
132
145
141
127
120
129
143
146
135
123
123
136
146
144
131
121
124
140
158
163
154
145
141
138
136
132
137
144
147
150
149
143
135
135
143
150
150
139
144
146
148
152
148
141
133
133
137
140
136
128
121
115
115
125
135
150
155
153
144
132
128
142
158
157
143
130
135
152
159
148
129
125
129
137
136
129
130
142
157
168
164
151
136
127
127
137
144
123
122
129
132
131
126
124
126
126
116
104
106
126
139
142
137
137
138
136
136
138
147
149
144
137
132
135
136
135
135
135
136
132
130
128
128
134
136
135
129
124
124
130
136
137
131
123
119
126
135
127
134
138
135
128
121
127
139
141
132
116
113
124
138
144
146
149
148
147
142
136
135
132
130
131
132
138
142
143
141
133
127
124
120
119
123
132
142
145
137
124
121
127
131
134
127
124
128
131
135
131
142
140
128
119
119
128
133
129
120
118
124
134
138
139
141
142
143
140
139
135
131
131
131
135
141
144
143
141
139
138
137
130
121
116
117
122
126
126
124
124
127
129
127
119
117
125
131
133
130
124
129
134
128
120
118
116
116
119
123
136
143
145
136
126
127
136
145
143
136
131
128
130
134
136
134
128
128
132
139
143
144
135
124
117
119
124
123
119
122
129
134
130
123
123
131
137
134
130
129
110
113
120
127
128
125
123
123
130
146
156
153
137
121
118
123
135
140
141
137
130
126
127
126
121
112
110
117
132
145
149
146
138
126
120
120
126
130
131
128
130
126
126
124
135
148
156
151
142
138
127
128
123
119
130
144
152
148
139
138
135
127
117
120
134
142
137
131
131
138
140
135
129
134
139
136
127
124
131
145
153
150
145
136
125
116
122
135
140
134
124
124
129
135
140
148
151
152
149
145
151
148
134
129
134
144
145
135
124
118
117
113
115
131
155
159
144
130
130
140
143
137
132
147
167
170
152
128
121
130
142
148
145
138
130
123
127
139
146
141
129
124
129
140
151
152
146
137
137
149
130
130
132
139
135
121
105
101
113
129
136
131
128
133
143
139
126
116
119
126
132
131
131
136
149
153
141
125
116
121
130
129
124
126
133
139
141
138
134
134
129
125
124
132
150
157
147
132
125
136
109
111
117
118
109
99
96
105
122
139
141
138
132
129
126
116
102
101
111
126
136
139
131
119
113
114
122
129
138
137
130
119
111
117
133
147
146
135
127
125
129
129
126
121
124
128
129
121
117
117
119
123
118
108
98
100
116
124
122
122
125
130
131
125
118
115
115
122
134
144
152
152
141
127
116
116
130
148
162
158
146
136
133
138
143
146
146
142
143
146
146
144
136
123
118
121
124
125
120
121
126
132
133
129
123
120
123
120
116
119
125
132
134
127
121
122
128
133
136
136
134
132
135
141
143
139
139
144
150
152
152
154
156
160
158
151
150
148
158
162
160
151
141
138
145
151
150
140
135
140
115
117
123
130
132
129
126
124
130
139
142
139
135
132
130
122
113
107
108
108
104
100
103
121
138
139
130
120
123
135
147
150
145
145
152
156
154
150
145
151
154
146
140
143
151
156
146
132
136
155
101
93
98
109
119
123
124
132
143
154
156
143
130
123
120
119
111
104
104
109
108
100
92
94
107
121
131
131
132
139
148
152
141
130
132
145
157
154
143
138
138
137
136
136
142
141
131
126
136
160
102
106
113
120
120
119
116
116
121
133
147
151
143
128
121
124
128
129
123
118
120
125
124
118
111
118
132
145
147
143
146
151
146
131
126
143
166
173
159
141
137
144
147
146
142
137
130
125
131
148
103
127
150
153
138
125
120
114
111
113
130
149
160
154
141
130
134
138
128
117
113
126
141
145
136
123
126
133
139
138
131
129
128
125
130
144
162
165
150
138
142
157
163
156
144
134
121
112
114
128
93
120
144
147
129
118
124
138
140
132
131
136
147
151
143
130
125
126
127
122
118
119
127
132
134
129
130
133
138
136
128
119
119
127
136
139
135
125
123
131
140
149
149
144
140
133
121
114
119
129
97
106
120
122
108
106
121
148
160
154
142
130
126
127
130
133
131
130
129
131
137
137
135
132
131
132
134
138
137
134
134
137
142
144
139
131
125
123
128
133
136
131
129
132
136
137
136
138
141
138
119
119
122
122
119
121
133
151
159
154
141
125
117
124
133
148
155
150
140
132
131
138
141
134
121
114
116
123
128
134
145
153
154
144
133
132
143
159
163
157
149
142
140
138
137
141
148
151
146
134
127
128
129
127
125
122
128
139
148
145
137
130
131
137
145
153
156
154
145
135
135
139
139
132
121
114
113
117
125
134
141
144
137
131
134
143
149
151
154
158
161
158
156
149
146
146
148
148
142
132
119
123
127
127
118
110
113
123
131
137
138
143
142
140
140
143
151
153
149
145
148
152
151
146
145
146
144
134
127
125
129
135
138
145
152
150
136
116
115
135
152
155
147
143
144
146
144
142
139
137
116
119
126
132
137
138
138
133
125
119
131
143
141
127
121
129
145
155
151
141
141
149
150
148
150
155
158
147
127
117
125
143
153
153
151
149
140
123
120
135
151
156
145
135
135
139
136
133
138
146
134
121
119
129
148
164
167
147
127
114
122
134
139
128
117
115
126
140
142
136
133
135
134
129
130
138
156
154
133
116
117
138
148
142
133
140
144
143
134
134
145
158
161
151
140
132
127
130
142
152
135
121
112
111
123
136
143
140
135
130
127
129
134
139
137
131
124
122
126
132
139
143
136
124
111
118
140
154
147
125
112
118
136
146
147
145
141
134
126
129
136
154
162
155
144
131
130
141
155
160
118
115
113
115
116
118
124
128
133
136
137
134
134
140
149
154
145
130
123
129
144
153
146
131
118
120
136
149
149
133
120
119
136
155
161
151
137
127
128
137
151
158
161
156
150
145
148
154
153
152
120
125
125
122
125
131
140
141
135
135
138
140
137
135
139
142
142
135
126
131
138
138
136
136
139
146
148
142
133
127
127
133
140
143
142
139
134
130
132
144
153
157
156
158
166
172
166
155
143
146
125
128
126
121
123
133
148
151
144
136
136
139
138
132
126
131
139
145
146
141
133
127
129
141
151
152
145
136
125
128
137
146
144
134
132
137
140
140
134
128
121
116
122
142
165
179
173
162
157
159
114
114
125
135
139
144
144
141
133
127
130
135
138
137
139
147
155
163
157
143
134
136
150
156
155
142
135
135
141
147
153
155
149
141
140
148
160
164
150
130
114
112
123
140
150
153
148
152
159
161
111
111
123
136
139
134
130
124
121
123
128
135
138
138
136
138
147
150
149
141
141
149
159
155
142
128
130
142
146
141
139
146
150
147
139
144
154
164
160
148
141
146
152
155
149
141
130
130
145
160
120
121
123
121
112
107
114
128
140
141
139
133
135
130
123
119
121
127
133
137
144
149
150
143
137
136
143
150
142
121
112
126
145
150
141
132
126
130
138
144
152
152
151
147
145
142
132
129
146
170
120
120
122
120
115
112
123
142
155
156
142
128
118
115
121
128
134
139
142
146
147
148
147
149
155
157
158
154
144
134
129
134
144
152
147
136
124
119
124
132
139
139
142
145
143
139
134
141
158
168
126
117
113
114
124
135
145
144
142
141
139
126
112
110
124
146
157
158
156
159
157
152
146
148
152
151
144
139
138
142
151
154
153
150
146
141
143
143
137
126
118
129
155
179
180
166
155
152
154
144
147
148
132
115
120
137
149
142
131
132
138
136
123
113
121
136
144
143
141
147
154
156
149
136
128
124
124
132
137
142
145
148
148
144
140
143
149
160
150
134
119
127
153
181
191
179
157
140
131
130
153
160
151
132
125
131
138
138
134
132
136
135
125
119
118
122
128
135
139
144
149
154
153
141
125
116
123
142
154
155
147
138
137
142
146
144
146
146
146
140
137
132
132
140
150
151
143
132
129
135
116
116
129
141
144
137
131
132
137
135
129
122
123
126
131
129
133
141
151
152
149
150
151
148
144
134
134
142
156
160
152
141
140
145
148
142
132
129
133
141
141
136
125
124
134
143
144
140
132
136
93
91
107
128
142
134
122
124
134
136
126
117
124
141
157
154
138
127
129
138
145
151
155
157
155
152
144
139
140
141
144
144
143
138
133
130
127
129
131
136
141
144
146
146
146
145
138
129
127
136
123
117
111
114
120
118
113
115
122
128
122
120
129
152
170
165
143
122
111
116
133
150
158
159
157
157
157
150
142
138
144
149
147
135
128
135
142
139
127
122
134
157
173
169
152
134
124
125
130
140
142
134
125
119
123
126
126
125
129
129
126
128
133
144
151
152
148
143
133
125
124
132
144
152
156
158
156
154
153
159
165
165
155
139
138
146
154
150
137
133
139
152
158
152
143
139
141
144
141
141
134
133
130
132
139
140
130
121
117
119
124
126
127
129
134
138
143
144
145
141
137
134
140
151
159
159
152
147
152
167
176
171
158
142
139
144
150
152
156
155
151
140
127
122
130
143
148
142
136
142
140
149
136
123
123
125
120
105
92
97
112
126
130
134
143
151
150
141
134
140
149
157
158
158
161
157
150
142
144
158
168
162
145
130
126
137
147
152
151
148
145
141
134
131
134
134
131
127
132
151
142
148
129
101
94
106
125
133
129
127
136
144
145
146
156
170
178
169
147
133
135
145
153
154
148
143
138
134
141
151
155
149
131
116
116
127
136
139
135
131
132
137
147
159
164
158
147
141
149
158
123
117
107
97
91
105
130
151
155
151
149
147
146
145
150
165
178
175
158
138
125
127
136
144
144
136
129
132
143
152
153
145
137
132
131
126
122
124
135
144
144
137
144
162
173
164
152
153
166
166
127
107
105
113
122
130
137
140
139
137
133
129
127
132
143
154
160
157
154
148
142
134
137
146
149
141
131
128
139
148
150
144
141
147
151
143
130
127
138
149
149
143
139
148
153
148
142
148
165
169
140
122
116
124
138
145
141
136
135
139
139
131
123
126
141
157
162
154
146
147
151
150
149
150
155
152
141
133
137
145
150
147
141
144
153
158
148
134
128
133
143
150
147
148
147
147
151
158
166
168
126
121
120
123
128
132
132
133
136
147
154
147
132
126
136
152
157
152
144
141
150
155
155
151
149
150
148
146
142
142
148
153
153
146
144
145
144
139
131
137
151
164
160
147
139
145
156
163
167
168
120
126
129
129
135
139
138
136
132
133
135
135
133
129
126
124
130
141
149
153
155
160
160
152
140
135
139
141
134
131
137
152
160
149
136
136
148
160
161
156
154
155
150
142
136
142
151
159
162
165
138
137
136
141
153
160
155
141
130
123
124
126
126
121
113
110
125
143
159
160
155
157
167
165
157
144
136
131
130
132
140
149
147
139
132
135
150
158
153
141
139
144
151
153
148
145
149
152
154
161
154
143
136
141
152
151
139
126
120
126
139
151
153
142
129
122
128
143
155
154
150
152
158
162
163
162
155
148
146
146
145
141
136
129
130
136
143
143
139
137
138
145
155
158
153
144
140
141
147
160
150
140
132
132
138
143
141
131
124
127
144
160
171
171
161
143
129
128
138
147
149
138
129
125
132
147
157
160
153
144
138
138
140
139
131
128
134
152
162
161
149
140
140
146
146
140
134
134
139
156
141
134
123
123
137
157
170
167
155
148
141
134
133
145
157
157
146
135
137
143
138
123
108
107
125
144
154
151
147
143
146
152
150
141
127
120
129
148
159
156
142
135
137
148
149
142
134
130
133
142
136
134
129
132
140
148
151
154
156
158
150
135
121
121
130
139
144
144
149
154
151
138
125
127
144
156
155
147
146
153
154
146
126
116
124
136
144
144
133
128
129
137
151
161
158
147
137
134
136
141
121
116
121
130
134
133
127
129
134
131
125
121
123
127
130
135
137
138
134
134
134
139
138
134
134
134
136
133
130
131
134
136
135
131
130
131
130
128
123
123
125
133
141
151
158
154
138
122
119
131
133
128
125
125
120
122
127
132
136
136
134
134
136
138
140
145
148
143
132
121
117
125
131
132
132
132
136
140
142
142
139
131
125
126
130
136
136
137
136
138
140
144
145
143
136
130
131
133
134
133
140
148
140
125
116
120
126
128
120
117
123
140
146
141
133
128
132
132
131
128
129
129
130
133
136
138
133
131
132
136
138
133
126
125
126
126
126
126
124
128
135
142
142
134
117
109
121
138
141
130
122
128
130
122
112
104
106
111
115
119
134
149
148
137
123
116
121
131
137
137
134
130
128
133
139
137
128
120
118
122
127
131
131
134
137
141
140
135
131
131
128
132
135
136
134
128
123
125
131
138
102
102
116
123
116
101
95
102
119
139
147
139
125
121
128
132
134
133
133
134
129
124
121
124
125
121
115
115
119
124
129
139
150
151
147
144
147
151
150
139
129
126
130
137
142
140
129
124
131
143
116
116
124
130
130
128
121
120
126
137
134
118
103
112
133
144
137
126
123
127
129
126
121
122
123
125
125
125
128
139
151
165
169
152
128
114
120
136
141
134
126
126
128
125
120
122
131
134
134
131
138
136
131
131
132
132
128
128
132
136
132
122
116
124
135
135
123
117
121
128
132
126
120
130
148
162
160
151
144
146
153
159
155
142
126
112
112
124
132
133
131
131
126
115
113
122
134
138
135
131
130
131
130
124
110
96
98
117
143
149
138
126
129
138
141
128
112
111
128
139
138
127
119
126
145
162
166
157
147
141
132
124
119
127
139
139
130
125
127
135
139
138
129
126
129
135
140
143
150
152
109
114
120
117
102
90
99
122
141
141
131
125
134
142
140
123
107
105
119
136
141
133
118
110
115
130
139
141
142
138
131
120
110
114
129
143
142
137
135
140
144
143
137
134
129
122
126
139
155
160
105
109
117
121
125
127
126
123
119
123
131
139
140
135
128
123
110
102
108
124
138
135
120
110
114
129
138
139
136
137
143
142
135
126
126
135
146
149
146
141
142
146
147
143
130
120
122
132
145
154
124
122
122
126
136
140
132
118
110
122
143
150
139
124
118
120
122
119
120
127
134
133
122
123
135
148
151
143
134
134
140
141
139
138
140
148
150
144
134
126
133
146
153
155
148
143
138
135
141
151
132
131
125
121
120
127
131
132
132
135
136
134
127
123
118
119
121
120
125
132
136
133
122
121
130
139
138
132
129
133
134
130
120
121
137
153
154
136
121
122
132
143
146
147
147
144
134
132
137
151
102
110
113
114
117
124
134
141
141
134
127
124
126
126
121
120
118
115
117
122
131
129
118
104
105
116
128
131
129
136
146
150
138
124
126
146
159
151
137
131
133
136
132
131
132
134
133
134
146
161
97
100
110
116
120
123
121
118
113
117
131
143
141
128
121
122
131
132
124
117
117
121
121
116
113
121
134
140
139
140
154
166
159
139
127
139
161
170
160
144
133
124
118
121
131
136
137
136
142
150
121
122
120
121
119
121
122
115
108
114
136
157
160
142
125
125
138
150
146
128
116
116
124
134
135
132
134
136
139
140
142
143
140
136
133
142
151
151
147
138
135
135
135
133
133
132
124
117
117
127
120
126
136
133
125
122
128
132
128
128
140
154
158
146
130
130
140
151
150
140
129
121
122
128
132
128
123
122
125
129
125
122
128
139
150
148
135
119
111
121
140
157
163
156
149
140
127
120
122
131
110
123
139
143
131
118
116
123
130
137
145
149
139
126
122
129
141
149
146
142
139
137
135
130
129
126
122
121
120
121
124
130
136
138
135
132
126
127
129
134
144
154
162
163
159
155
151
148
144
142
122
124
130
132
123
114
113
122
134
143
144
139
128
123
124
131
138
141
139
136
135
142
147
144
137
132
130
132
134
138
146
150
142
123
108
116
140
159
164
156
144
141
144
143
138
138
141
145
141
132
124
125
121
118
115
115
116
127
137
144
139
138
139
145
146
143
134
126
123
122
127
134
140
141
139
139
137
136
135
139
146
150
144
139
137
143
145
145
144
143
144
141
140
137
131
128
133
138
143
138
104
111
118
117
107
106
112
123
134
139
140
139
134
137
142
151
155
139
121
111
116
132
141
145
144
145
140
132
126
123
124
126
136
158
174
169
143
118
115
133
149
153
148
153
163
168
163
159
156
151
98
109
121
121
115
121
135
137
134
134
143
145
134
121
123
148
172
169
140
112
111
131
151
158
149
138
132
132
129
126
121
123
128
139
150
153
142
132
135
151
164
158
148
148
163
173
163
142
130
129
116
116
118
125
137
153
158
145
129
129
145
165
160
143
131
142
163
170
154
132
125
138
151
150
136
125
128
133
130
126
131
143
144
129
118
125
140
147
147
144
146
144
136
126
123
121
111
98
97
112
119
112
110
117
136
146
144
131
122
127
139
149
148
139
130
134
146
157
153
138
132
136
140
137
128
126
135
137
130
119
119
133
143
133
122
124
129
136
132
129
135
142
139
130
122
112
105
108
125
142
115
109
112
121
124
126
127
129
131
133
134
127
123
123
128
136
146
153
149
142
135
132
135
143
150
154
153
147
136
124
116
117
126
135
133
127
125
126
133
148
153
158
152
144
139
133
135
142
154
159
128
135
138
134
130
131
139
146
146
139
135
138
141
144
144
139
136
135
143
144
139
129
132
146
168
173
160
137
123
126
136
146
148
146
144
138
129
125
133
147
152
142
131
126
132
141
141
138
140
142
130
142
147
140
133
133
142
145
138
132
132
139
145
148
143
136
133
134
141
141
131
124
128
142
158
155
138
121
117
131
152
168
167
154
145
142
139
133
131
129
126
119
118
127
147
163
156
141
133
138
109
122
135
138
136
130
126
117
112
113
120
128
131
133
135
142
153
162
157
142
130
132
143
153
146
131
119
124
135
141
143
143
132
119
114
125
140
141
131
117
120
135
151
162
169
174
170
161
148
143
112
121
133
136
131
124
119
112
110
117
129
139
139
133
129
137
147
152
149
141
141
148
157
156
140
126
121
134
142
138
131
128
126
117
111
120
135
143
137
126
130
149
162
161
154
153
151
144
140
140
133
139
145
140
131
125
125
126
123
122
129
138
140
134
123
117
114
113
121
133
145
149
148
145
138
132
133
139
139
134
130
135
149
156
153
146
141
143
143
142
142
140
136
131
134
140
137
129
131
142
125
133
140
142
136
128
126
123
120
118
122
125
129
132
130
123
112
112
124
137
139
128
121
135
150
149
142
142
148
147
138
130
136
152
161
154
142
138
140
143
142
139
135
133
137
141
142
144
147
145
123
126
129
130
126
126
123
120
121
128
140
140
140
145
143
137
129
134
148
150
134
110
108
134
160
160
144
139
148
158
153
139
132
138
144
143
139
139
136
130
128
135
146
152
150
145
147
153
155
147
131
138
141
139
135
131
124
123
130
140
149
152
149
146
147
141
131
131
134
141
141
136
137
147
159
157
147
137
137
144
151
154
153
150
145
145
146
151
151
145
136
132
132
138
141
142
138
140
145
149
124
134
152
160
152
137
126
123
128
132
133
133
134
140
144
141
132
117
113
124
145
163
168
156
147
145
148
145
144
143
141
141
144
147
150
148
147
148
148
146
137
121
115
119
134
145
144
140
143
152
116
113
133
151
150
135
121
120
124
123
119
118
125
137
144
143
135
128
123
125
136
151
158
154
143
136
138
145
155
154
144
131
127
136
146
147
141
136
135
132
125
119
121
132
144
147
145
142
141
141
122
113
119
135
138
131
123
123
128
126
120
117
126
139
150
150
149
146
142
136
132
144
155
159
152
140
136
144
153
155
148
138
139
146
152
156
156
156
156
151
146
144
149
152
144
129
119
125
134
141
133
130
132
138
139
131
125
126
132
137
131
125
129
143
156
157
152
148
144
146
151
161
168
170
162
153
149
148
154
158
160
161
157
149
151
156
159
155
151
148
148
156
159
154
141
128
121
127
136
141
128
131
137
145
142
131
127
130
145
149
139
127
124
139
153
155
144
138
141
149
158
163
161
156
146
139
137
140
151
165
176
177
165
148
141
144
147
145
139
134
138
144
140
138
139
144
151
146
133
128
128
133
140
144
145
141
132
131
134
137
136
128
124
130
138
142
140
130
131
136
148
151
148
143
136
135
133
134
139
151
165
173
171
161
150
144
146
152
155
152
151
149
137
128
132
145
151
143
125
129
142
153
145
134
136
144
146
131
117
117
130
141
139
132
134
145
148
142
129
125
136
147
149
144
147
157
165
159
145
139
144
153
160
157
149
143
146
151
152
150
149
152
149
143
137
134
134
131
133
145
139
148
134
110
106
123
142
143
134
130
140
153
152
142
140
149
163
159
143
129
126
132
138
141
150
164
173
164
146
138
142
147
143
132
128
131
141
149
149
141
135
137
147
155
158
152
141
140
144
155
117
113
110
107
101
106
119
134
144
144
148
152
153
150
148
150
153
155
149
134
124
122
133
143
153
155
147
138
133
137
146
152
154
146
137
131
134
144
157
159
145
133
135
157
175
174
156
150
159
165
112
101
102
111
122
126
126
132
141
147
153
155
156
154
152
152
150
146
142
135
128
131
143
158
163
155
144
134
136
145
147
148
151
156
150
133
121
125
145
161
155
141
131
145
162
168
156
152
162
173
133
117
105
110
130
144
146
139
135
147
159
165
157
151
148
157
158
152
143
135
135
135
139
145
151
152
146
145
148
153
151
144
135
131
133
132
129
127
133
144
151
150
143
139
143
148
152
153
158
164
143
130
119
124
138
145
135
120
111
124
145
160
154
141
137
145
150
150
148
145
140
129
121
120
127
137
144
145
140
137
140
145
142
131
125
133
151
163
158
146
146
154
160
151
140
141
147
151
155
155
144
144
141
141
144
144
133
119
110
114
123
136
140
140
135
131
134
147
160
159
144
129
123
125
132
135
143
148
144
133
134
143
150
146
132
131
150
174
177
160
143
141
148
150
146
143
145
146
144
143
139
142
136
130
130
132
132
131
126
121
117
118
126
140
146
149
151
153
157
150
144
144
152
156
155
147
146
148
147
145
142
145
145
141
133
127
134
147
158
159
148
139
139
145
150
149
146
141
138
144
153
149
137
131
131
133
131
127
125
126
128
132
139
146
156
157
152
142
135
137
146
158
166
162
156
151
145
139
132
134
145
148
149
142
136
129
132
140
151
159
162
156
151
148
149
148
139
130
131
146
161
159
151
152
157
161
153
138
131
140
155
166
163
154
145
138
135
131
135
144
152
155
151
143
142
146
149
142
132
130
138
147
151
145
133
129
136
153
164
167
161
155
149
147
149
147
140
132
129
144
150
148
139
140
153
167
169
161
157
159
169
165
148
135
133
144
155
157
150
145
141
141
144
144
145
144
143
145
151
150
148
145
139
134
130
131
140
153
161
153
141
135
140
151
155
158
161
160
153
153
147
138
130
128
135
144
149
148
145
143
141
133
124
123
133
151
164
162
149
136
132
137
151
158
159
147
144
150
160
161
149
133
128
137
150
156
151
144
136
130
133
140
152
159
157
156
162
163
159
156
125
126
126
124
122
120
113
112
118
129
138
140
139
141
145
155
153
139
125
121
128
139
139
135
134
133
136
140
142
141
138
136
133
133
133
131
128
125
127
133
139
144
140
137
139
144
139
132
127
134
126
119
111
111
118
120
120
114
116
126
140
150
148
144
148
155
157
142
125
112
114
126
132
135
135
136
136
137
135
136
136
137
140
145
152
151
142
134
132
135
143
147
143
133
127
126
129
132
132
133
120
116
113
115
122
130
128
116
106
109
126
140
141
133
126
129
135
134
133
133
132
128
125
132
148
155
148
136
123
121
123
129
133
142
141
137
131
130
132
138
144
144
139
125
111
105
116
131
134
130
110
112
115
119
122
123
123
115
110
110
119
126
129
129
126
121
117
120
132
147
152
143
132
136
151
159
152
139
127
117
111
114
125
135
133
123
116
123
134
140
139
137
140
140
134
122
114
119
129
133
116
113
117
119
114
107
103
111
115
121
118
117
123
137
149
144
134
127
128
137
142
140
133
136
137
137
139
140
139
128
120
123
134
141
136
126
124
128
134
131
127
127
138
149
147
134
121
121
134
148
121
119
126
129
125
110
100
100
110
122
122
119
120
133
146
147
137
128
124
126
124
122
120
121
123
125
131
140
141
140
139
145
149
142
128
120
128
137
134
123
120
125
130
126
118
117
124
132
138
135
117
118
127
134
130
117
104
107
122
132
132
125
122
131
132
127
116
115
121
123
121
113
110
115
121
131
141
144
142
137
137
137
140
136
126
120
124
135
136
135
135
135
123
111
105
115
127
130
121
111
124
120
123
122
118
111
117
136
155
148
126
113
122
135
139
130
124
126
132
132
122
114
112
115
122
134
142
146
143
136
122
116
120
134
144
138
123
122
127
138
142
139
130
127
129
132
136
135
135
131
126
125
124
119
117
114
127
143
152
140
123
114
124
136
140
134
128
128
127
125
119
113
111
117
128
137
140
136
134
136
136
136
136
143
149
147
134
128
128
130
131
131
134
142
141
131
128
138
159
166
126
122
124
132
140
136
127
114
114
126
140
147
144
136
135
131
122
109
105
113
120
118
111
114
131
146
143
126
115
125
144
158
152
140
129
128
134
135
129
124
122
126
135
137
128
116
117
136
157
167
140
123
122
128
140
142
129
109
104
124
147
157
145
133
131
137
135
120
115
127
139
134
115
110
127
144
146
129
118
123
136
140
127
112
105
110
123
130
128
121
123
136
145
142
130
122
129
142
154
155
143
135
124
115
116
126
133
133
121
120
124
129
124
115
115
125
137
141
137
137
139
137
127
120
122
132
142
142
139
140
140
129
112
102
107
127
141
141
131
126
134
149
159
156
143
138
137
146
150
146
119
134
132
122
115
121
130
132
126
119
117
125
130
126
120
123
134
136
134
129
132
136
136
126
123
124
132
133
134
138
143
145
137
126
130
144
152
147
135
134
143
153
155
154
146
142
138
135
135
135
110
121
129
132
129
123
122
119
123
131
140
150
151
145
136
133
136
138
135
127
125
123
124
126
129
131
132
124
118
123
140
156
160
148
134
128
132
138
144
148
146
138
132
137
144
152
153
148
142
136
134
120
112
113
118
125
127
127
129
135
144
151
145
132
126
130
140
147
147
135
123
114
112
123
136
142
142
134
129
131
141
151
154
146
134
124
124
133
149
154
145
130
121
129
142
151
157
160
157
147
139
128
117
111
119
131
138
132
119
123
135
141
132
118
113
128
144
155
150
143
135
124
120
123
134
144
149
144
139
134
132
130
133
137
141
143
136
132
136
140
145
145
140
138
142
146
145
144
142
142
126
131
138
143
144
141
129
117
108
121
143
154
139
118
112
130
151
159
153
143
139
136
130
124
126
133
139
137
131
121
114
108
110
117
127
135
137
130
129
135
146
153
154
151
148
148
142
133
126
133
122
127
132
135
133
123
113
111
121
140
153
154
140
126
121
128
136
144
145
138
134
136
138
138
135
132
132
134
135
135
132
127
119
107
99
107
120
131
138
138
136
138
140
141
138
135
128
129
134
140
131
126
118
114
110
105
103
114
134
146
149
143
139
140
136
129
119
115
120
124
132
139
146
142
136
134
134
133
137
144
151
150
139
121
107
108
118
125
131
130
124
121
124
129
125
114
112
123
142
153
129
130
128
117
107
107
115
127
137
142
145
141
135
134
138
141
133
123
112
116
128
138
139
137
131
132
135
132
129
125
124
125
127
130
133
132
127
124
130
138
143
138
137
138
142
141
135
133
142
150
118
131
132
115
100
110
137
151
149
146
148
143
130
121
125
147
162
155
135
121
123
129
135
135
131
129
131
133
133
125
111
107
114
129
138
138
130
130
138
153
160
152
140
141
154
165
159
142
133
134
124
131
121
105
98
111
132
143
144
145
152
155
143
132
137
155
169
161
140
125
125
138
141
130
115
109
116
127
132
130
136
146
150
141
129
126
129
130
132
130
132
128
125
127
140
151
146
131
125
132
130
129
125
120
122
122
123
121
126
139
152
154
145
136
138
147
156
154
139
126
126
135
135
126
117
119
129
131
130
135
151
169
169
150
130
125
130
133
129
123
123
127
130
132
139
143
138
131
133
140
125
133
142
145
141
138
134
131
131
136
140
145
145
138
129
131
137
147
142
132
123
119
129
141
151
153
146
135
129
134
142
147
145
136
131
134
135
134
139
147
151
147
137
133
138
143
144
148
154
157
128
142
148
144
137
139
147
151
148
141
138
145
154
155
145
128
119
124
133
135
129
126
134
147
157
152
134
121
123
135
141
143
136
132
133
136
138
138
142
152
150
136
124
119
126
133
135
140
149
155
139
148
148
138
131
130
138
144
145
143
141
141
146
149
144
134
119
115
119
125
129
131
137
140
138
128
120
122
132
140
143
144
141
132
129
133
140
141
139
134
131
133
139
140
142
138
128
119
126
135
140
153
151
137
126
125
125
127
125
127
134
136
132
132
133
136
138
137
134
126
125
130
141
144
136
123
118
130
140
138
132
127
124
119
119
127
137
137
127
116
126
146
159
155
146
146
147
142
131
128
139
151
150
137
126
128
136
137
128
127
137
150
146
133
119
122
133
144
144
137
132
128
133
138
136
127
125
132
140
138
134
131
127
126
125
130
139
143
137
126
128
138
138
127
129
151
172
165
142
123
136
145
146
135
127
130
143
142
131
125
138
153
155
140
123
116
117
126
137
146
148
136
125
124
125
125
127
138
149
151
147
144
146
149
148
146
150
161
162
150
133
119
109
113
136
164
176
158
133
121
133
139
138
129
123
126
130
128
117
110
118
132
146
151
142
128
113
113
130
144
148
132
122
129
133
125
121
131
150
155
138
120
122
139
154
152
148
152
156
150
133
120
116
125
146
162
165
151
136
134
135
135
128
121
121
123
127
128
129
128
130
136
144
152
144
120
102
105
124
131
121
106
115
140
154
144
126
131
146
152
136
113
110
128
143
145
138
136
139
141
138
134
127
125
128
135
143
144
146
148
125
118
126
138
140
131
125
127
137
142
140
137
139
139
132
120
113
116
127
133
130
124
130
143
154
153
145
137
137
142
142
139
135
136
141
143
139
141
148
155
154
140
125
114
117
126
132
137
140
147
105
108
135
160
159
137
123
124
135
140
137
131
129
132
131
133
135
136
140
150
161
164
156
143
144
152
152
142
135
138
146
151
146
138
139
144
150
152
151
153
150
138
129
130
143
153
154
142
135
136
112
113
136
152
150
135
127
128
139
143
142
141
139
134
130
129
132
136
142
148
152
151
146
142
143
149
149
143
142
146
151
154
147
144
150
160
163
160
151
136
127
129
144
157
161
158
156
157
153
141
132
129
131
134
134
132
130
135
141
147
150
148
143
131
120
116
125
138
144
138
128
126
132
142
142
139
139
144
153
158
154
151
150
158
165
166
164
164
161
150
135
133
145
155
144
129
134
158
174
169
135
136
141
146
141
133
129
134
143
148
144
132
122
117
117
120
131
143
149
146
137
138
145
144
136
124
126
142
157
160
150
139
139
149
157
157
149
146
152
151
144
139
139
142
139
132
137
155
169
166
120
129
144
150
142
128
124
134
147
148
135
116
113
125
132
136
136
144
155
163
165
160
148
139
125
117
120
136
152
159
150
138
132
134
142
146
145
144
142
148
155
155
150
143
142
146
151
150
139
134
119
129
137
138
130
127
133
141
150
147
139
131
136
139
142
139
138
138
143
151
157
149
132
119
113
120
131
142
144
146
146
149
151
150
151
149
151
156
158
162
165
168
161
149
139
142
151
150
134
125
140
142
137
123
122
135
152
159
155
149
150
154
152
141
134
138
144
140
131
126
130
131
127
114
117
137
158
160
145
136
137
148
163
165
157
149
148
154
156
151
147
148
150
147
140
144
150
155
147
137
132
138
134
123
123
136
156
169
170
160
151
146
140
133
133
138
150
155
150
141
137
134
130
127
138
157
172
165
147
136
134
143
147
145
142
140
145
153
153
143
135
133
137
144
147
148
147
146
143
140
116
124
134
140
137
129
130
139
152
156
151
143
140
141
139
137
138
151
164
164
151
136
131
132
142
151
151
147
138
137
139
139
136
134
135
141
151
159
164
160
147
135
135
146
163
168
158
146
140
141
122
131
133
130
126
120
116
118
127
135
140
144
150
153
149
136
130
136
151
155
147
137
134
135
142
147
149
148
149
147
143
138
134
137
139
140
141
148
163
174
165
144
131
137
160
173
164
148
137
141
139
135
118
103
103
112
123
127
123
120
119
124
135
146
150
148
139
134
134
140
145
141
136
133
140
150
161
164
159
150
141
138
133
128
125
127
133
144
157
163
161
150
137
134
140
149
145
135
132
138
139
119
109
113
123
128
125
125
121
120
119
119
122
132
143
146
140
136
138
145
146
139
122
117
125
134
144
149
141
134
134
140
142
133
124
127
148
162
159
146
141
151
163
163
148
135
130
134
140
145
136
123
123
132
138
130
117
114
120
134
140
143
143
144
141
133
131
141
159
160
143
127
117
122
129
132
138
146
148
143
137
141
150
148
140
136
147
161
160
151
146
156
172
176
159
141
133
138
142
140
127
139
137
128
117
110
106
112
124
134
146
150
153
157
155
148
144
150
157
153
141
131
133
144
145
139
138
145
154
155
145
140
139
143
143
135
133
141
156
165
163
156
151
150
147
143
142
143
145
136
147
155
145
132
119
115
116
124
131
133
130
127
129
144
159
166
159
144
137
136
142
143
143
143
143
146
143
137
136
142
144
143
138
137
135
133
134
139
151
162
162
153
141
137
140
147
154
155
150
144
160
160
155
152
149
145
142
142
143
143
139
133
125
124
135
147
149
140
132
133
143
148
148
144
142
145
144
133
125
131
139
146
145
143
142
149
154
152
149
148
150
154
151
147
150
158
166
165
155
148
155
154
152
146
143
141
137
136
142
155
167
171
157
137
125
128
142
149
145
138
142
155
167
166
148
127
116
117
124
132
136
140
142
147
154
163
167
165
156
149
150
157
161
154
152
156
166
168
158
152
158
158
155
150
139
132
131
131
132
137
150
167
172
158
139
135
143
153
148
135
130
144
165
166
144
117
113
131
146
149
142
141
153
163
161
150
140
143
150
157
166
170
169
157
145
140
148
158
158
156
124
132
130
122
114
111
112
119
121
127
132
138
142
147
152
156
145
128
119
121
131
137
137
139
143
145
143
146
149
147
140
133
128
129
129
122
120
124
130
133
136
139
141
138
130
123
121
122
125
128
126
125
117
113
115
121
124
120
121
129
143
147
146
149
151
152
143
135
130
134
137
132
127
129
140
144
142
134
128
129
135
139
143
143
141
137
134
130
128
126
130
138
142
138
132
127
122
119
119
131
116
110
109
115
125
133
129
120
120
133
146
147
138
133
134
142
144
142
143
148
143
127
116
122
139
152
150
140
133
132
137
143
146
146
141
135
133
135
135
135
134
132
129
125
124
128
131
132
130
132
112
109
112
116
120
120
118
120
127
137
140
133
126
129
136
141
136
129
131
146
152
148
137
133
138
146
149
143
138
133
132
132
138
140
132
116
110
121
136
145
145
138
134
131
130
127
128
133
134
130
130
125
122
118
114
115
120
134
142
139
130
124
132
148
160
153
137
123
121
128
142
151
154
150
141
136
135
139
138
131
123
119
131
140
134
119
108
110
120
132
141
149
155
153
141
127
126
132
138
137
133
128
125
122
120
116
118
122
125
127
124
130
146
162
164
154
140
131
126
123
122
126
137
145
141
137
133
135
133
129
125
129
137
144
140
136
130
130
127
127
130
138
146
150
146
141
135
134
137
138
121
118
122
126
125
117
108
107
112
118
121
130
145
153
145
132
119
118
124
126
124
126
127
129
128
129
130
124
120
120
125
136
146
147
143
138
136
140
140
132
124
117
119
129
141
147
140
130
124
128
123
116
114
119
123
128
131
136
135
128
121
127
140
144
137
129
120
117
115
115
120
129
138
131
118
109
109
114
119
121
123
129
137
145
139
128
118
118
124
123
118
114
116
126
137
139
137
131
128
137
132
119
113
117
123
134
141
144
142
133
127
130
138
139
134
131
128
127
117
105
104
119
136
141
131
123
120
123
132
139
142
144
150
156
151
137
122
116
118
120
116
113
123
141
147
140
133
128
127
128
127
123
121
126
126
124
119
116
123
131
140
142
140
139
140
141
136
127
119
120
127
127
125
127
131
138
138
133
132
143
160
172
172
164
150
139
136
141
145
136
120
112
119
137
147
141
132
123
112
103
122
115
121
126
127
124
119
115
118
129
144
148
145
148
156
160
150
127
117
125
140
138
123
109
110
119
123
122
128
140
156
166
155
138
121
120
136
156
161
150
132
127
127
131
131
131
137
142
137
123
118
112
110
112
117
125
129
124
118
121
134
148
151
149
146
150
152
140
124
114
117
123
124
120
114
114
117
123
129
139
147
148
134
119
110
120
141
161
164
154
147
151
153
149
139
135
141
153
155
145
129
133
123
112
110
113
117
120
118
120
132
146
153
154
149
148
151
148
141
130
127
128
135
136
132
133
134
134
133
133
135
137
134
125
120
120
130
136
139
145
151
160
161
157
147
137
133
125
120
119
141
149
144
135
124
118
118
128
136
141
141
143
149
158
158
151
145
144
149
154
149
138
130
130
135
139
136
129
122
120
122
132
140
141
133
119
109
113
127
143
149
145
141
140
141
138
135
134
128
123
131
125
124
122
125
129
138
148
154
152
145
140
137
140
140
134
129
132
139
142
135
122
117
123
131
135
131
124
118
119
123
135
147
145
133
120
119
133
152
156
144
131
123
130
137
138
148
163
168
155
116
105
99
102
116
130
139
137
130
130
136
139
134
123
122
125
127
130
129
129
131
127
123
126
136
144
144
139
133
132
135
140
140
136
133
133
137
143
149
149
142
132
126
126
125
122
124
128
133
134
119
118
119
123
129
133
128
116
109
121
137
142
133
122
125
133
138
136
135
139
141
139
130
124
126
134
139
143
145
143
139
133
130
132
141
144
135
123
118
130
140
143
134
124
121
119
110
101
103
120
122
122
125
128
128
122
113
110
121
139
150
147
136
130
131
134
135
135
136
137
133
132
129
124
118
113
116
125
132
132
126
125
131
137
140
133
119
107
111
124
134
137
136
136
135
132
126
123
133
151
126
121
115
113
112
113
114
123
143
155
152
141
131
130
133
133
132
128
129
129
131
135
137
129
119
111
111
116
119
121
125
130
134
131
120
116
122
132
139
139
134
131
136
148
147
137
130
132
142
153
138
139
129
117
112
118
132
142
144
139
134
128
126
124
130
133
130
128
133
147
159
159
149
136
130
134
137
134
129
126
130
134
129
118
112
119
134
149
155
152
146
138
131
126
121
120
121
122
127
131
137
148
138
115
103
118
142
154
140
124
116
120
123
127
128
126
128
127
137
152
162
158
146
139
145
155
156
148
137
128
121
121
122
126
125
130
131
129
132
134
137
135
120
102
101
115
129
134
134
141
131
128
118
105
101
117
141
156
155
142
127
116
112
123
138
146
141
129
120
127
136
139
134
128
132
139
139
137
134
127
123
124
126
128
130
132
132
128
116
108
109
118
124
127
136
148
156
159
162
167
124
122
119
119
122
126
133
143
150
156
148
136
128
133
149
158
151
132
118
117
130
138
132
123
119
126
133
136
132
134
136
137
130
127
131
142
149
144
129
118
119
130
144
154
161
163
159
154
154
159
131
147
148
141
130
127
129
129
129
131
138
150
158
158
152
146
140
137
137
138
139
139
140
138
137
137
134
127
127
133
138
136
130
128
135
147
147
132
127
135
148
147
139
132
135
143
147
149
149
153
140
152
151
139
126
126
133
135
131
123
124
137
151
154
147
137
134
139
144
142
138
135
138
141
137
127
119
116
122
129
132
134
131
128
133
133
126
112
108
118
130
132
124
117
120
129
139
151
159
161
141
143
138
136
136
137
136
138
141
144
142
135
130
129
134
136
134
131
129
126
129
131
133
130
121
115
121
133
142
141
135
136
134
130
125
129
134
131
122
114
116
128
138
142
134
125
123
131
138
141
154
160
149
135
132
136
136
131
128
132
141
140
133
130
131
135
135
130
126
123
127
133
143
144
135
123
119
127
138
138
136
143
144
147
145
145
150
150
140
130
134
141
143
133
121
123
132
138
131
125
150
160
151
133
126
133
148
143
127
118
132
147
151
143
130
125
131
133
137
136
136
139
144
148
143
127
115
116
130
139
143
143
147
150
153
152
152
153
151
147
146
141
124
107
109
136
162
170
153
134
128
136
136
130
123
129
146
148
135
124
133
150
151
140
127
128
134
144
149
158
160
151
139
129
126
122
125
138
150
154
145
136
130
131
131
131
137
148
151
145
133
123
117
119
135
156
171
165
151
143
126
130
129
124
120
128
141
142
133
122
120
128
132
139
141
141
143
148
154
162
161
152
144
141
135
129
129
142
151
148
134
126
128
132
130
123
122
134
141
136
125
120
123
136
153
162
158
145
140
147
126
118
115
120
130
141
144
142
133
120
111
112
127
139
145
135
130
134
143
143
134
130
140
154
154
143
131
134
142
141
135
133
144
154
152
143
133
134
140
144
143
135
130
132
142
151
147
141
137
144
110
95
98
114
127
132
128
130
132
130
126
124
128
134
134
130
129
135
139
136
132
127
127
128
127
129
132
134
136
137
139
140
141
140
142
141
139
137
142
154
159
151
136
130
133
142
147
142
135
134
112
111
121
128
125
116
116
129
140
143
140
134
129
124
125
128
138
146
152
157
158
150
134
117
116
128
137
133
125
134
144
147
133
119
121
136
145
147
146
151
161
162
151
135
132
138
144
143
133
125
130
140
148
144
136
131
132
141
146
146
143
138
133
125
118
117
126
139
151
157
153
147
140
143
156
163
155
137
128
139
156
163
150
136
135
146
156
156
149
148
156
164
163
149
134
130
145
160
156
139
130
133
135
134
135
136
134
138
140
145
148
149
145
133
122
111
116
129
139
137
125
118
124
142
158
161
156
147
143
143
148
152
154
156
152
143
134
136
141
145
141
144
155
158
149
142
155
179
185
165
121
125
127
128
126
128
131
136
141
145
146
140
133
125
123
122
129
137
139
131
117
112
118
128
128
125
128
140
149
142
126
121
132
148
150
139
123
128
139
142
136
135
151
166
165
153
151
164
174
167
116
125
134
128
116
114
125
138
139
130
117
114
122
133
136
136
139
144
150
152
147
143
139
136
132
126
129
139
144
141
127
119
125
137
145
147
146
146
144
143
142
148
160
166
158
144
135
139
146
148
115
121
126
119
111
109
123
134
130
119
114
128
145
154
147
137
132
137
147
160
167
158
141
130
129
139
146
149
147
147
141
135
134
134
141
143
150
157
155
145
140
144
150
150
139
136
137
144
142
134
126
126
124
120
118
127
137
146
144
136
132
144
156
158
146
136
131
132
133
138
146
142
129
113
110
124
140
147
147
144
140
136
139
144
142
138
137
145
151
147
137
131
135
137
132
135
149
161
157
136
126
133
138
139
136
136
144
158
162
150
132
120
127
138
145
146
144
141
140
139
137
137
132
128
129
136
146
149
148
146
141
138
144
154
156
145
136
133
137
141
144
146
146
142
132
131
140
156
157
146
120
130
138
139
131
125
124
138
158
159
141
122
121
135
147
148
145
151
161
163
154
140
133
131
135
144
148
150
153
155
154
148
142
142
147
148
146
140
135
140
148
154
153
145
137
135
141
140
139
132
136
143
141
127
118
116
118
131
143
146
138
134
136
146
149
139
133
143
163
173
167
150
132
119
116
122
138
151
157
160
155
142
131
128
133
145
149
148
144
144
147
144
135
131
137
146
149
138
120
110
146
152
143
130
122
127
138
149
145
127
109
107
122
141
148
147
137
137
145
159
169
169
159
140
127
126
140
153
155
146
138
135
134
137
137
136
139
144
145
143
140
135
130
128
136
148
150
137
120
112
129
122
126
132
129
127
133
148
153
141
117
99
101
122
145
154
151
140
134
141
156
171
174
163
150
142
142
145
140
131
128
138
151
154
146
137
134
133
129
127
130
140
152
158
156
152
147
140
134
130
123
118
118
125
122
115
112
125
146
155
149
137
129
133
139
139
140
142
146
142
139
142
149
153
146
135
128
130
136
136
137
142
153
161
159
150
143
133
128
129
142
158
178
183
171
154
144
145
151
151
124
136
137
130
125
121
116
120
131
147
159
163
161
155
146
133
128
139
153
153
139
128
127
135
141
137
133
140
152
155
145
132
134
143
151
151
143
138
141
145
148
155
162
166
156
143
143
157
173
170
127
142
149
146
138
130
124
130
137
144
143
139
142
149
154
146
138
135
138
145
141
134
128
131
143
155
165
166
165
157
142
127
119
125
134
137
136
139
143
146
141
138
138
139
142
144
158
174
183
170
126
130
143
150
141
132
125
132
142
142
133
123
117
123
132
139
140
135
132
134
141
142
138
133
138
148
160
160
150
141
134
127
122
127
138
146
150
146
141
137
142
147
146
139
140
151
165
169
159
143
125
127
139
147
135
125
122
133
142
143
144
147
147
135
113
108
118
134
144
145
146
146
144
135
121
114
117
124
127
131
131
131
137
145
154
161
162
152
144
141
150
159
160
149
143
142
144
140
129
127
137
146
159
164
147
133
133
142
144
140
147
165
182
173
140
115
118
142
161
161
150
143
141
129
108
96
104
126
143
146
144
149
156
157
151
140
139
143
151
152
152
159
163
158
146
139
136
139
140
141
122
126
127
123
117
119
130
137
140
138
136
135
133
133
129
122
116
121
135
145
142
125
112
119
135
140
136
131
129
126
121
118
122
128
133
134
139
146
146
133
126
137
156
169
157
135
121
123
131
134
134
134
125
115
112
121
134
147
153
153
154
143
136
133
125
110
98
110
139
166
166
137
110
107
125
136
135
129
130
133
135
132
126
124
126
130
136
139
134
124
121
134
153
165
162
149
136
129
129
136
139
135
125
116
119
123
130
135
143
153
155
148
141
138
140
139
136
137
143
152
154
140
121
114
114
117
123
128
137
147
155
154
146
135
130
133
136
137
135
131
128
128
129
133
145
153
151
143
136
135
129
129
125
121
118
120
122
130
141
150
150
140
131
133
143
156
158
147
132
129
134
140
139
130
117
114
121
128
138
146
150
149
146
143
142
140
137
132
132
134
136
135
128
121
123
128
134
137
137
131
118
122
124
123
124
125
133
141
150
151
142
131
129
132
137
140
137
129
119
117
125
140
148
145
134
127
123
127
132
135
134
130
133
139
141
138
127
119
119
130
144
151
150
143
131
123
120
124
126
126
119
119
121
122
126
130
135
141
141
133
125
129
136
145
144
135
126
122
123
125
128
137
145
148
145
140
132
124
122
127
134
136
138
143
141
137
127
128
135
143
144
141
142
150
154
149
133
119
120
127
122
117
116
116
118
121
125
125
124
120
123
133
149
157
146
136
126
124
130
138
140
142
142
139
138
137
130
121
118
126
139
153
161
162
153
143
137
140
144
143
131
117
115
128
148
151
137
125
123
137
121
115
113
116
123
130
132
128
122
123
135
151
161
156
142
132
129
125
120
120
134
145
152
142
127
120
118
121
128
137
144
151
151
150
144
138
132
131
127
128
127
127
125
125
122
123
126
129
132
138
118
113
117
125
134
140
138
130
123
126
135
148
151
145
136
135
139
134
123
115
121
140
152
147
131
124
130
140
146
142
136
132
131
133
127
123
120
125
130
131
129
130
135
137
136
135
135
132
123
118
108
111
122
128
125
123
125
132
138
134
126
120
121
130
137
140
144
137
132
129
133
137
137
131
130
134
142
151
150
144
137
136
142
146
139
132
134
148
156
147
127
113
120
139
158
162
152
131
111
104
100
107
120
125
120
116
124
137
145
141
129
121
122
132
142
142
139
128
125
130
137
135
128
123
118
116
121
129
136
142
150
154
157
157
151
146
150
158
161
148
130
119
121
136
146
147
139
129
124
122
107
111
117
128
135
134
127
121
119
124
135
145
149
150
146
144
142
134
127
125
127
134
137
136
131
122
116
120
125
135
142
146
148
143
139
136
140
153
155
145
134
131
132
133
129
121
122
129
140
141
136
129
120
121
122
122
116
110
110
122
135
147
153
156
159
156
149
144
143
144
141
137
136
140
146
147
148
144
138
130
125
128
132
138
137
134
135
137
139
135
126
120
117
113
111
113
120
128
132
134
152
147
130
119
112
110
114
122
130
132
131
128
137
151
156
148
141
143
155
164
158
140
125
123
131
141
148
149
146
132
120
118
128
142
149
145
137
133
132
128
123
117
112
107
104
105
117
130
134
132
132
129
125
119
115
115
122
134
137
133
129
131
140
145
140
128
123
133
144
149
141
126
120
121
122
123
125
126
126
124
122
127
139
144
144
141
135
133
133
130
124
125
128
130
121
110
113
129
141
140
111
111
112
114
114
115
119
124
126
128
131
135
143
142
139
129
122
120
123
126
126
129
135
140
141
136
125
119
117
124
136
148
152
146
137
129
132
131
132
129
125
130
139
144
138
121
108
107
117
129
121
121
122
121
119
116
113
115
118
124
128
124
128
138
149
144
130
117
122
134
142
145
145
148
149
144
134
128
132
142
152
155
151
145
144
141
134
126
126
130
136
139
136
132
121
112
104
104
116
135
125
126
125
124
123
117
111
112
124
137
140
135
130
135
144
139
133
130
139
142
137
132
130
132
135
133
128
128
134
136
135
133
136
144
154
148
134
122
120
130
137
138
136
134
126
116
112
120
137
152
114
115
116
121
127
131
130
134
143
151
148
140
129
126
130
135
140
145
146
140
131
120
119
119
121
123
126
125
119
107
106
118
132
140
139
138
137
136
135
132
129
132
138
147
146
139
130
129
138
142
113
115
115
115
117
134
147
152
145
136
123
117
119
125
130
135
135
131
132
141
148
147
137
128
128
136
139
132
115
106
114
129
132
122
118
127
142
149
142
132
131
134
135
128
122
128
137
137
132
124
117
118
114
109
109
126
144
152
138
117
100
109
126
146
147
135
119
114
128
143
154
152
146
146
153
160
153
136
126
123
127
131
123
118
116
127
133
132
122
115
122
129
121
99
92
110
136
147
139
132
120
112
115
125
135
146
154
158
151
138
118
113
126
144
151
145
135
130
137
144
140
132
131
145
160
162
147
134
129
130
128
116
106
108
122
136
144
139
123
113
115
125
127
124
122
129
142
148
147
152
116
114
123
137
146
147
142
142
143
144
138
131
131
139
146
144
138
133
138
144
143
135
130
132
139
142
140
136
136
134
128
112
101
106
126
145
154
149
140
131
129
136
144
151
151
146
139
138
143
150
137
138
133
126
121
123
126
123
116
114
119
131
144
153
150
141
131
127
135
143
150
148
140
135
133
137
139
138
136
134
129
122
114
119
131
138
136
129
125
135
148
150
142
131
125
126
127
134
139
140
154
146
133
125
123
126
133
132
123
114
113
123
138
150
151
147
145
143
142
140
137
136
135
137
139
142
143
139
133
128
130
133
133
134
134
135
126
113
110
124
140
144
133
119
114
121
129
138
142
142
136
128
129
136
145
144
134
132
137
146
151
143
132
129
134
141
147
150
147
140
134
131
130
132
137
138
141
138
135
133
135
137
140
138
134
133
135
134
131
128
127
128
132
134
134
134
136
137
135
132
131
130
127
131
137
138
131
124
129
146
161
158
142
130
129
134
136
136
139
135
131
133
143
153
149
131
118
117
128
138
143
145
146
146
141
137
139
146
148
145
140
135
132
134
135
138
139
137
129
124
130
138
135
130
127
133
131
123
117
120
134
146
147
141
136
137
136
133
130
131
139
152
165
166
150
125
107
112
129
142
145
142
139
142
146
142
135
134
134
142
145
145
140
135
134
137
138
141
140
141
123
128
138
144
137
130
128
123
120
120
128
139
140
137
132
136
140
142
137
143
156
163
157
141
127
123
127
140
147
142
132
128
131
134
134
133
131
131
131
133
141
149
153
151
148
142
139
142
154
163
116
119
133
145
143
133
128
127
128
126
126
128
131
130
130
129
136
145
150
151
151
151
146
141
136
136
139
143
139
130
132
141
150
144
129
122
126
136
144
146
146
150
153
152
153
154
149
147
153
164
113
109
114
130
148
153
145
132
124
116
109
111
125
140
148
140
137
144
150
147
137
136
147
155
152
146
141
135
129
128
138
156
168
161
145
135
136
145
152
153
152
147
141
142
151
156
154
149
150
153
112
103
98
108
125
135
133
128
126
125
127
127
137
150
159
157
146
135
129
131
135
138
138
130
127
136
147
151
143
135
137
146
155
152
145
143
143
140
137
135
138
138
141
143
149
152
154
154
152
147
128
128
120
106
101
109
123
135
142
142
140
135
134
135
142
144
139
126
117
121
136
147
138
123
117
128
142
146
137
134
142
145
139
132
131
138
139
133
129
132
144
158
158
145
132
135
143
155
157
150
144
151
145
127
120
127
137
146
142
127
116
111
113
120
127
130
131
130
130
131
136
146
152
157
156
151
138
121
116
131
152
155
139
123
121
126
132
133
136
149
167
178
164
137
118
117
137
156
159
152
129
129
127
128
134
137
137
135
128
123
116
113
122
131
138
135
135
141
143
141
129
124
134
154
166
164
152
133
124
128
135
140
137
134
128
125
123
129
140
150
157
158
158
151
139
138
147
158
150
137
119
120
113
109
112
124
137
145
143
138
133
131
136
140
143
142
144
145
144
135
121
115
122
136
147
152
151
148
140
129
123
131
142
148
140
131
132
145
152
141
128
130
150
163
161
148
143
146
148
138
124
135
128
108
91
100
128
145
143
129
120
126
137
142
142
141
141
141
139
138
142
145
149
154
155
152
148
143
137
134
136
142
148
145
136
131
142
160
158
141
119
118
137
156
153
138
131
140
150
154
126
130
125
113
103
102
112
121
124
119
120
132
148
153
149
141
132
130
137
152
167
169
161
153
152
152
148
144
140
142
139
137
130
126
124
126
138
151
153
142
125
120
130
141
141
133
133
143
151
150
125
114
115
125
132
130
126
124
126
127
132
144
160
162
152
138
125
123
136
150
162
159
147
134
131
135
136
138
139
140
128
115
114
129
140
139
136
141
149
148
142
134
135
139
132
126
131
148
157
147
124
126
133
142
142
135
126
127
131
125
117
120
140
159
156
142
124
119
127
137
146
149
149
148
142
138
133
124
125
130
131
132
139
155
161
151
135
127
135
145
150
150
147
138
126
122
139
163
171
158
122
129
136
132
122
111
108
124
144
148
133
118
122
142
154
149
130
122
125
130
134
138
145
151
158
158
148
135
128
137
152
158
155
151
146
139
131
122
123
135
146
151
144
131
121
122
140
160
165
151
121
127
133
130
124
119
119
129
152
162
159
150
143
144
147
138
129
135
146
149
143
137
136
138
140
137
135
136
143
151
156
151
139
130
131
137
142
139
131
131
137
142
139
127
119
122
138
151
152
137
120
125
141
152
151
150
148
150
149
146
148
155
162
157
146
136
137
151
161
159
155
157
161
156
139
118
113
125
141
146
140
135
134
141
146
150
150
150
142
136
133
133
131
130
130
139
154
162
155
141
120
130
146
154
149
140
139
147
147
141
139
141
145
143
143
151
159
157
142
131
137
160
181
178
159
139
133
136
138
132
128
135
145
154
156
150
140
136
137
139
138
135
129
132
147
166
174
166
149
134
137
143
145
139
132
124
122
128
136
140
143
140
134
133
139
148
156
148
129
113
120
141
157
157
143
135
140
142
142
137
137
137
144
146
151
150
144
135
132
137
142
138
136
136
146
156
159
150
148
148
136
138
136
140
147
149
142
134
133
136
137
141
146
151
148
140
131
134
135
135
129
125
127
131
135
138
147
155
161
156
146
136
132
133
139
145
144
137
133
134
136
138
143
149
145
139
134
146
165
180
121
124
131
143
153
156
147
141
140
136
133
134
144
154
155
142
127
124
135
142
139
131
128
134
146
157
166
171
167
158
142
130
126
131
133
132
131
138
145
146
140
139
143
149
145
141
140
150
163
164
115
119
135
147
144
136
129
134
140
140
133
129
130
132
131
130
128
131
136
141
146
146
143
139
142
148
157
158
148
138
123
117
122
130
135
134
135
144
156
162
159
151
145
139
142
146
152
145
132
119
108
114
136
151
148
143
145
152
153
141
129
129
134
126
108
106
125
147
160
159
153
145
141
131
126
131
143
151
148
136
124
117
123
131
137
139
140
142
144
147
147
148
145
144
147
150
147
137
126
124
121
131
151
164
152
144
150
163
160
139
118
119
141
152
143
130
133
157
177
177
159
140
132
130
128
131
140
151
158
157
143
135
131
132
136
139
140
137
130
124
119
124
136
148
158
156
149
143
141
140
122
122
122
124
124
129
134
139
144
142
144
140
133
128
123
116
111
118
132
142
139
126
116
121
134
134
126
125
126
125
122
116
117
125
135
143
151
154
143
131
127
139
163
171
155
131
124
132
144
148
129
127
124
116
112
117
127
139
146
152
149
138
127
117
108
100
96
111
141
167
165
139
116
112
124
132
133
136
141
146
143
134
123
121
122
128
137
141
136
126
123
135
152
160
154
143
140
146
152
143
141
138
129
121
119
122
132
142
147
143
139
132
124
124
124
131
134
135
138
142
146
147
138
125
113
109
118
128
138
141
140
138
135
132
131
134
135
132
128
131
136
135
128
125
129
139
141
142
141
137
131
134
129
129
131
137
144
145
142
132
128
126
126
128
135
149
157
152
133
117
117
129
139
134
120
116
124
132
135
132
128
125
125
134
145
153
145
127
114
119
133
137
126
116
116
127
133
130
127
129
107
115
123
130
137
139
133
128
124
125
126
130
129
123
119
123
133
133
130
126
125
128
130
128
129
135
140
139
140
146
145
135
121
120
135
146
142
129
117
122
132
134
127
124
125
130
131
127
123
125
105
112
120
129
132
130
124
123
122
124
125
125
124
123
120
120
118
119
125
135
143
144
136
129
128
132
133
131
134
147
154
147
131
119
119
123
129
135
145
147
143
126
113
118
130
139
134
125
124
130
114
118
121
122
122
124
133
143
144
137
124
120
121
130
137
139
134
129
129
137
145
147
140
133
132
135
136
135
134
140
142
140
133
131
129
126
126
131
143
147
140
124
112
114
123
130
131
127
128
135
108
116
121
123
125
131
135
140
142
141
140
139
133
131
136
141
142
139
134
136
143
146
142
138
136
141
146
144
142
141
141
138
131
134
140
143
141
134
130
131
137
140
135
126
118
117
125
130
126
115
103
114
128
141
146
142
131
123
121
126
134
140
135
129
131
139
146
144
140
137
144
147
144
139
137
139
144
143
139
134
133
130
126
122
122
126
133
135
131
130
132
139
137
129
120
122
132
136
129
124
104
116
134
141
133
125
126
131
133
126
120
117
120
126
133
135
137
141
141
139
133
129
127
130
135
135
136
136
136
129
121
121
123
125
121
117
119
123
128
126
122
119
121
128
132
135
137
138
143
153
111
121
129
129
122
118
126
139
145
138
124
116
118
125
126
118
117
129
137
138
126
115
115
128
136
134
129
132
138
140
136
130
132
141
148
140
130
121
119
125
122
122
122
129
133
132
120
113
129
149
125
121
124
131
137
137
128
124
123
127
132
131
127
126
125
121
120
128
140
147
148
143
140
146
150
145
136
136
139
141
139
135
139
150
154
146
131
122
121
125
124
126
127
130
131
121
111
111
129
147
123
112
110
121
133
133
124
114
114
126
139
143
136
136
139
140
134
130
134
146
152
152
149
148
153
152
148
143
137
128
123
126
139
153
156
151
142
136
129
120
115
117
123
127
126
127
134
142
149
152
120
109
105
109
117
120
122
121
124
128
133
134
134
136
139
142
139
140
143
147
142
131
125
126
135
139
141
140
137
127
116
113
121
137
151
160
155
138
118
108
116
128
132
123
115
118
132
143
136
129
125
122
120
121
121
120
121
120
123
121
123
125
130
134
134
133
139
147
153
150
138
127
123
124
127
128
131
135
136
129
125
118
118
121
132
140
135
119
106
111
128
143
143
129
114
109
113
115
114
112
125
127
131
130
125
117
112
116
123
125
126
124
127
135
142
141
137
135
136
135
132
133
138
144
144
138
132
128
126
126
130
139
142
134
128
121
122
126
126
126
128
131
135
140
136
130
125
122
127
131
122
124
124
121
117
114
113
121
131
135
130
122
125
139
152
147
135
125
125
130
131
134
140
148
148
141
128
120
123
128
134
137
136
129
123
123
132
145
149
139
128
125
136
141
138
129
126
134
142
146
126
126
124
121
119
118
120
125
131
137
139
136
134
140
146
139
130
132
144
146
134
121
122
134
142
138
127
127
137
146
145
134
118
112
120
129
138
140
135
127
121
125
136
138
130
117
109
116
128
135
124
125
125
124
127
128
126
124
128
135
143
140
135
129
128
125
126
136
148
148
135
122
120
127
137
139
137
135
136
137
139
137
132
127
119
125
128
126
119
112
113
119
129
131
128
119
111
105
115
126
106
104
107
111
117
125
130
135
136
136
134
131
129
127
127
124
123
123
127
131
132
126
121
119
124
133
137
129
115
109
122
139
143
129
115
117
128
134
124
115
120
128
133
128
123
127
133
133
129
129
106
101
100
105
112
122
134
145
147
138
132
135
149
153
146
134
126
127
133
134
132
123
120
119
126
131
127
119
114
118
127
133
130
122
121
128
139
138
130
130
138
145
140
128
125
138
157
159
143
130
124
125
130
135
136
127
125
130
139
136
135
144
160
164
151
139
142
153
165
159
140
122
124
136
146
140
125
118
124
135
136
127
120
128
141
148
142
137
137
149
156
153
139
126
125
135
142
144
137
131
135
142
148
150
145
131
116
111
116
127
136
141
143
141
134
128
132
149
163
167
155
139
135
143
145
139
126
122
129
135
130
126
126
132
139
133
125
129
138
150
149
140
129
123
122
123
126
127
130
131
143
139
133
132
134
137
137
130
123
122
122
127
128
132
131
126
119
121
129
138
140
136
134
132
131
129
130
137
141
139
133
131
130
129
124
119
121
130
140
144
138
135
130
128
126
123
128
130
131
129
145
128
121
129
140
149
155
153
144
135
129
130
138
146
147
142
133
127
122
121
122
123
127
132
137
143
144
142
141
139
137
134
130
128
135
142
147
147
146
150
148
145
141
142
142
139
131
123
126
129
125
113
118
131
140
136
132
136
145
156
159
154
149
149
148
145
145
142
144
143
138
131
129
134
144
147
143
135
134
137
137
133
127
132
139
148
150
148
150
156
150
135
128
134
149
153
141
124
116
126
116
112
114
126
128
128
126
130
143
161
167
157
142
134
135
142
143
144
145
139
133
131
136
149
149
136
125
126
139
151
152
146
137
135
136
134
133
134
141
148
142
132
123
132
149
154
148
137
126
132
129
124
123
129
136
136
131
127
133
145
147
139
124
117
127
141
145
139
131
126
125
134
145
150
140
126
123
135
149
156
150
142
137
138
136
133
128
126
129
133
140
145
150
154
151
144
134
132
137
146
117
115
126
142
142
128
112
114
127
144
144
139
131
126
126
129
132
132
129
131
139
149
148
137
127
129
140
148
144
131
125
129
134
138
137
138
139
139
134
134
140
152
162
160
155
143
134
133
147
160
99
99
117
133
130
114
107
118
139
147
145
143
150
148
136
119
112
123
134
137
136
137
139
139
138
142
145
143
133
125
131
142
146
138
130
133
146
157
157
155
152
149
145
141
146
154
159
160
160
165
115
113
117
127
135
134
130
128
133
131
126
125
137
154
154
139
123
128
140
142
133
130
140
148
149
142
132
126
128
134
144
148
144
130
123
133
150
160
160
155
150
144
135
131
140
151
156
156
154
155
140
136
125
125
136
140
133
125
120
121
126
122
125
138
157
159
146
131
129
131
137
140
138
134
136
144
152
154
148
137
135
136
142
142
142
147
153
153
145
132
126
130
139
150
153
149
143
138
139
139
134
135
122
115
122
132
135
131
126
127
134
133
126
127
139
145
141
129
118
121
136
151
150
136
130
141
160
170
160
146
140
147
153
153
146
142
141
139
134
126
123
130
142
153
153
149
141
140
143
146
126
127
123
119
124
133
139
138
131
124
121
121
123
126
129
132
135
138
133
133
139
153
158
150
133
128
128
131
136
146
154
156
147
133
126
126
128
131
132
135
140
140
138
134
135
135
139
143
147
156
123
125
122
121
126
132
137
137
134
127
120
113
117
123
133
134
139
143
147
148
142
142
140
137
135
132
127
119
117
129
139
142
134
126
129
140
145
144
137
135
137
136
134
134
132
134
136
136
132
135
124
121
112
101
102
119
140
155
151
139
124
118
118
121
121
124
131
136
141
141
137
136
136
137
147
155
155
146
134
131
137
141
143
140
139
143
157
159
150
132
118
120
133
136
132
129
134
139
134
125
129
133
121
100
93
111
136
153
153
142
137
134
132
126
124
126
130
130
130
132
140
148
150
148
146
145
146
145
145
144
145
151
149
140
128
127
141
159
161
141
120
115
121
126
130
135
150
164
160
147
136
135
130
122
119
118
116
121
130
143
151
149
143
140
145
155
151
141
134
137
147
151
144
136
132
131
134
141
142
143
141
134
129
132
131
130
139
153
160
155
140
128
129
135
141
145
150
159
160
158
133
117
114
123
135
134
125
121
127
141
149
147
146
146
151
151
146
140
140
148
153
149
140
134
138
142
144
140
138
139
131
121
122
136
152
154
150
150
152
152
145
145
151
156
145
129
121
128
145
148
126
117
117
123
129
133
130
133
136
133
131
133
148
157
151
134
120
119
132
147
158
159
155
151
149
146
136
118
113
122
132
132
132
139
146
150
148
145
147
146
141
133
134
138
133
128
129
140
147
146
119
128
134
134
128
125
124
133
146
148
138
132
137
148
149
138
122
114
120
129
140
146
150
151
152
150
136
116
110
121
141
148
142
133
128
128
132
136
142
145
142
129
119
120
129
142
157
165
160
146
104
112
133
144
141
130
122
125
141
154
154
147
140
139
138
133
129
132
139
136
128
126
137
153
159
152
136
128
134
144
152
148
140
139
141
142
142
142
145
145
146
145
141
135
133
135
147
158
164
157
92
91
115
135
141
135
129
126
128
133
148
162
169
158
135
120
126
148
162
154
133
128
143
165
168
146
126
129
148
161
155
141
137
146
155
156
154
151
151
150
150
150
150
147
139
137
143
158
170
171
106
111
121
127
128
129
137
135
127
127
143
164
176
164
143
140
151
160
152
135
126
129
141
147
145
142
143
148
155
155
147
139
135
136
140
146
146
149
153
160
157
144
128
125
138
160
172
174
173
169
136
145
147
145
144
144
139
133
130
134
145
161
160
146
139
146
157
154
136
121
124
138
139
126
118
132
151
161
155
145
140
141
136
132
136
144
151
151
151
160
159
143
116
101
115
145
163
163
157
155
139
137
136
148
166
170
157
142
137
140
146
149
146
141
135
132
132
138
138
136
132
137
139
132
130
137
149
156
150
143
144
146
145
141
139
144
149
148
148
148
149
143
133
123
123
129
134
135
138
151
137
122
116
130
150
162
159
148
140
135
130
130
141
147
145
135
127
129
138
139
134
129
129
140
149
148
142
136
135
139
147
153
158
155
147
136
133
140
148
151
149
145
146
150
150
148
139
130
128
135
141
137
130
130
133
140
147
150
140
131
127
132
143
147
146
143
142
144
144
141
137
140
143
148
149
145
136
132
135
143
148
152
155
154
147
138
135
148
162
166
161
155
152
155
161
163
158
146
131
125
141
142
147
149
150
151
156
160
151
139
135
143
153
150
140
140
151
164
165
154
147
149
156
158
153
148
152
160
166
159
143
133
131
135
135
137
139
147
159
163
161
159
160
164
167
169
164
158
153
147
145
145
151
155
151
145
143
149
150
136
121
121
132
146
149
148
150
158
165
158
146
137
142
150
157
155
154
154
158
150
134
118
114
122
133
138
136
131
136
144
147
142
141
145
156
161
155
147
151
152
126
122
119
117
124
129
128
126
125
128
131
132
129
131
140
141
134
120
114
115
121
126
131
132
131
128
125
130
137
142
140
132
124
125
132
140
138
130
119
115
125
139
149
135
117
107
111
124
136
137
120
120
122
121
125
125
124
117
115
117
121
121
118
121
130
139
137
133
132
135
138
136
131
127
127
129
133
140
143
144
144
140
132
126
123
124
124
126
124
125
125
133
133
126
116
116
126
144
154
140
108
115
126
136
136
135
137
139
140
134
128
120
115
117
124
134
137
131
121
116
126
141
148
140
130
129
140
149
146
135
126
128
133
138
140
136
127
118
116
127
138
135
124
114
112
121
133
139
139
136
109
115
124
132
133
135
144
150
147
136
126
123
126
128
127
131
134
133
123
114
119
126
133
134
136
146
155
153
140
127
119
117
122
133
145
150
137
115
109
123
144
143
127
117
119
131
137
133
125
125
113
113
120
125
131
133
131
125
121
122
129
140
146
143
136
133
134
136
135
138
135
127
118
119
134
150
155
142
129
131
140
139
125
119
130
142
145
132
127
135
146
139
125
115
119
133
139
135
128
127
113
115
121
129
134
132
126
118
116
125
137
144
145
143
138
141
137
133
130
137
146
144
133
121
122
132
138
133
132
137
144
141
125
113
117
129
141
141
143
144
143
135
124
116
118
127
134
138
141
139
114
124
132
133
128
128
131
138
142
137
125
118
117
125
134
140
139
132
128
132
141
144
137
126
123
131
141
148
147
142
130
118
109
113
120
126
126
128
128
133
136
134
131
130
129
131
134
138
142
139
112
123
130
129
127
123
129
138
143
138
124
109
102
113
130
137
135
127
125
131
135
132
125
126
133
145
153
149
144
140
132
129
126
129
138
139
137
132
129
129
130
128
127
128
127
128
128
126
121
113
108
117
126
131
130
127
125
121
122
127
130
126
119
121
131
138
139
132
131
135
139
134
127
128
136
141
135
125
121
130
143
150
147
140
139
140
143
139
133
128
129
128
124
119
115
117
122
124
120
115
113
123
133
134
130
125
125
124
121
125
130
141
147
146
141
133
129
131
136
138
133
125
125
133
140
133
120
114
121
132
142
143
135
130
130
129
123
117
114
123
128
133
130
123
120
124
125
126
134
142
125
126
129
129
125
126
129
131
133
132
135
142
152
153
141
118
107
119
133
136
120
106
111
130
144
143
132
132
138
143
138
123
119
129
139
136
118
104
109
128
140
137
125
124
127
132
128
123
128
144
118
108
104
109
122
132
131
129
131
135
140
139
134
131
130
125
118
121
128
136
133
125
123
130
142
144
142
140
140
138
127
118
119
134
148
145
130
124
132
143
143
139
131
134
139
138
132
126
135
147
96
90
90
99
112
125
130
125
125
129
140
141
131
127
134
142
141
132
125
126
133
142
145
145
142
138
133
133
131
126
123
126
131
137
138
134
131
133
131
132
138
145
155
159
158
156
154
151
149
147
90
92
101
113
122
130
138
135
129
128
133
133
128
126
134
144
149
142
131
123
122
127
133
139
143
138
129
122
120
123
124
122
117
114
115
123
122
111
97
104
133
157
166
155
147
150
155
147
132
118
106
112
121
132
142
144
140
138
138
138
133
121
113
118
132
143
150
149
142
137
131
126
125
130
136
140
137
133
130
129
127
121
108
105
116
128
123
103
91
106
137
155
144
121
111
119
130
129
117
114
115
120
124
128
130
129
126
127
135
139
136
122
113
118
133
146
148
142
138
137
136
137
136
130
130
135
141
145
140
130
125
127
132
132
132
130
128
127
130
133
133
127
121
111
111
116
125
132
137
140
112
117
115
111
112
114
123
127
132
135
135
132
128
131
137
140
136
129
127
127
126
126
127
127
122
118
121
125
127
122
117
121
128
128
120
119
129
146
150
135
115
110
125
136
135
130
128
134
137
131
127
129
125
117
117
124
132
138
134
133
136
137
140
141
140
130
123
125
131
132
125
122
125
132
129
116
104
110
124
133
130
117
106
104
115
130
142
147
137
119
109
116
132
144
145
134
129
125
121
112
134
132
127
121
120
122
125
126
130
132
138
138
135
135
135
127
124
128
135
138
134
130
138
143
141
126
116
121
139
151
150
140
127
118
118
130
140
140
130
120
119
127
132
130
125
122
118
115
115
122
123
122
117
112
114
118
119
123
130
135
139
140
137
132
126
125
128
138
143
140
132
127
126
126
125
123
125
131
137
144
154
162
156
135
115
112
126
139
144
138
134
135
131
128
122
120
120
118
119
127
125
129
128
122
120
121
133
139
139
134
136
149
158
148
127
119
131
149
156
144
132
117
109
105
110
118
124
128
133
142
151
152
144
135
126
126
132
139
147
155
156
149
140
134
135
141
144
142
136
130
133
144
146
138
125
120
119
126
129
129
134
148
158
150
134
130
136
148
150
142
134
128
129
132
130
128
124
126
132
143
144
136
135
148
154
144
121
109
124
156
173
164
140
124
123
131
139
139
136
131
142
150
151
144
132
121
115
116
126
137
139
134
128
127
132
142
146
147
144
141
138
142
147
148
142
130
121
125
131
132
128
129
143
156
153
129
104
102
118
140
147
138
119
107
106
117
127
130
131
131
143
143
143
144
145
145
139
134
138
144
144
135
123
122
130
141
145
145
142
138
133
130
129
129
127
119
119
124
131
128
125
131
142
148
140
128
127
139
141
134
116
109
116
124
132
139
144
143
139
132
132
132
136
140
143
144
144
142
140
137
137
138
140
144
145
139
134
131
131
129
123
117
114
118
121
120
119
123
132
138
136
129
126
131
139
146
147
146
145
139
127
120
128
149
163
157
143
133
136
138
121
126
132
135
128
123
130
139
143
139
129
127
140
151
160
154
144
139
139
140
137
129
124
124
126
125
123
126
133
141
138
127
118
126
138
143
132
122
129
144
144
130
122
133
152
151
136
121
126
144
120
120
125
130
130
130
134
140
143
140
133
124
126
139
157
164
161
154
148
142
135
132
135
138
135
131
131
138
149
157
154
147
142
139
138
135
129
128
136
148
148
136
123
120
128
137
139
139
141
151
126
114
112
128
143
149
142
134
133
139
138
130
121
121
134
144
150
148
143
135
132
132
136
135
131
128
134
148
155
156
153
153
151
144
137
135
138
144
146
147
147
145
139
129
125
129
137
144
148
154
119
108
112
128
136
134
126
128
138
147
144
138
136
134
132
129
131
132
134
136
136
138
140
133
128
132
143
146
141
129
127
131
134
134
128
130
132
135
136
134
136
138
137
136
140
141
137
133
141
150
111
111
118
129
123
113
115
132
156
158
142
143
155
165
155
137
127
131
140
141
138
138
144
150
149
149
147
143
135
133
134
133
129
125
128
134
140
136
128
125
126
128
132
137
145
154
153
150
150
152
126
124
124
124
124
120
122
132
144
144
136
130
137
153
156
147
140
147
156
153
141
138
144
152
148
136
124
126
138
150
149
137
126
122
134
147
153
144
133
128
131
136
134
134
140
146
151
150
150
151
145
141
129
126
133
135
128
117
116
123
130
121
115
120
136
147
148
149
152
149
142
138
134
133
129
125
124
130
138
141
137
130
127
131
141
149
154
150
148
142
135
136
135
137
140
137
132
127
128
135
127
126
123
124
133
136
130
116
108
117
132
139
136
132
133
140
144
146
141
138
136
139
137
133
132
143
157
164
156
143
136
137
141
143
140
138
143
150
151
142
132
123
126
136
142
144
139
129
126
131
105
111
119
124
128
131
126
120
117
124
137
152
160
154
142
136
137
141
146
147
150
155
155
144
134
143
157
164
159
153
152
148
142
138
138
141
144
144
136
128
119
114
115
126
141
151
151
146
143
147
118
125
127
124
122
122
121
123
131
136
140
138
138
135
131
130
133
136
144
155
164
164
150
131
123
131
137
133
128
132
142
145
138
135
144
160
164
151
133
119
116
115
119
127
139
146
147
147
146
151
126
119
111
108
109
118
131
140
143
140
137
130
124
117
116
118
123
126
129
138
147
150
141
131
126
136
138
131
123
131
141
145
140
135
141
151
158
150
132
122
127
138
146
141
131
130
137
149
148
144
124
111
106
110
120
135
142
141
138
140
148
149
139
129
122
125
128
128
124
126
130
132
131
127
125
129
133
143
147
147
145
142
139
139
142
143
143
141
133
129
131
137
136
127
120
132
153
165
155
138
127
124
125
134
147
150
137
122
124
138
152
148
137
132
145
159
160
147
133
128
128
127
122
121
120
123
131
143
149
146
139
132
138
151
159
155
146
141
136
134
128
124
125
131
139
150
158
158
147
142
133
133
129
131
137
136
129
123
125
134
135
126
118
125
146
165
165
151
137
133
132
131
131
134
146
151
152
145
140
141
145
145
143
148
152
152
149
147
144
142
140
144
154
167
161
144
125
121
130
142
132
129
120
111
112
119
130
137
142
138
134
132
129
128
128
133
136
137
136
138
143
144
139
135
140
151
155
147
141
147
155
150
138
130
131
140
150
152
150
147
144
147
153
158
148
131
115
111
119
129
118
123
122
118
123
131
141
148
153
148
144
143
140
135
133
134
136
136
139
142
146
148
138
120
112
124
138
145
148
148
145
134
125
127
137
145
148
146
144
143
141
135
134
138
145
148
145
138
132
132
110
112
123
133
137
136
140
145
147
147
138
130
129
135
142
142
139
142
149
151
145
142
140
140
139
137
137
143
153
156
144
130
129
144
157
156
145
135
138
142
146
140
139
146
155
159
151
141
134
137
108
106
117
122
124
123
128
134
136
130
126
128
135
145
144
132
127
135
151
157
143
126
133
157
174
169
152
145
155
167
163
148
139
147
154
152
142
136
140
148
150
145
138
141
149
146
136
127
135
146
119
118
120
121
121
128
136
139
133
125
128
141
153
160
155
148
143
146
149
150
138
120
113
124
145
157
156
153
153
158
162
154
142
132
133
140
143
142
143
146
149
143
134
131
135
142
142
145
158
170
137
139
138
140
146
150
148
143
139
137
143
150
151
143
139
144
153
158
154
150
148
143
130
111
111
130
149
153
142
136
139
146
146
139
139
149
155
151
144
146
153
157
147
132
131
142
159
163
159
154
134
134
135
146
157
157
150
145
150
158
162
157
148
125
110
111
129
149
154
152
147
149
146
137
128
134
140
139
129
121
128
144
152
152
148
152
154
150
145
148
157
161
153
140
140
149
158
151
135
131
131
123
119
128
143
152
154
152
148
150
152
152
151
138
124
117
127
141
148
141
128
120
124
137
147
146
134
120
119
134
147
157
155
149
144
140
137
137
138
144
147
148
146
148
156
160
156
141
133
140
143
137
127
121
128
147
160
160
144
131
133
146
160
160
155
151
151
150
147
137
122
115
119
134
146
144
133
128
141
164
177
174
158
149
144
138
132
133
133
133
139
147
157
164
166
163
157
151
150
157
156
152
143
136
139
145
152
151
142
138
145
158
167
164
156
152
151
151
145
138
138
143
149
151
145
135
133
147
164
170
164
156
152
150
147
143
138
141
141
142
147
158
170
175
173
165
159
157
154
152
158
146
139
142
150
148
134
124
126
137
149
153
147
143
142
140
137
132
134
138
144
145
144
145
142
137
133
137
144
143
137
131
134
144
150
147
142
145
155
172
177
168
156
150
156
161
154
145
142
150
125
126
119
110
112
121
126
124
121
119
119
117
120
126
138
146
145
137
129
122
120
117
111
109
112
121
125
130
133
139
143
144
138
131
133
141
140
130
120
118
126
137
133
123
119
120
123
122
122
118
116
118
121
123
127
131
130
127
119
115
115
116
121
136
152
162
156
138
126
120
125
129
127
115
111
118
131
138
135
132
134
141
138
131
127
126
128
125
120
122
127
131
124
119
116
117
121
128
135
134
94
99
122
141
148
145
136
132
134
133
131
129
131
138
148
143
130
113
103
104
116
134
140
136
131
138
150
154
150
139
133
136
137
136
136
133
126
113
106
114
126
133
127
122
125
131
135
137
135
131
96
107
124
139
137
130
127
134
143
139
131
124
125
136
136
129
116
110
115
126
131
126
125
126
136
153
156
148
139
137
141
142
138
136
139
136
128
117
120
136
149
147
132
122
125
134
139
136
128
127
116
115
120
126
130
132
133
137
139
137
131
129
134
141
148
146
138
135
136
143
144
129
117
118
132
149
146
127
110
115
132
142
138
131
130
135
137
136
143
156
165
157
138
121
118
122
126
129
130
132
119
112
107
115
131
143
145
137
129
131
141
152
156
153
148
150
152
145
135
133
136
139
136
132
133
140
142
132
118
115
122
129
128
129
136
145
149
140
128
128
139
149
148
133
121
121
124
128
132
134
123
125
120
122
130
134
131
122
116
117
126
140
146
142
133
131
134
135
135
132
132
133
134
131
126
131
141
147
146
142
132
128
128
134
140
143
139
130
124
124
133
141
150
150
142
134
131
132
137
137
122
133
135
133
127
122
122
120
119
116
112
113
119
129
133
132
123
119
125
131
129
117
110
110
120
133
140
144
144
142
143
146
149
147
141
130
126
132
143
144
138
130
130
136
135
128
125
130
140
145
115
123
127
122
121
124
128
129
126
126
126
123
122
129
139
139
132
121
122
129
130
121
114
118
130
136
134
129
130
135
143
148
148
145
140
139
141
143
143
137
132
128
127
127
127
128
127
131
136
137
123
128
124
121
126
134
140
135
130
130
139
148
151
149
144
136
127
123
130
135
135
133
135
143
146
140
130
127
135
141
140
135
133
136
146
150
144
134
125
125
133
138
135
136
143
152
150
137
126
117
126
125
125
129
138
142
142
139
137
139
141
147
152
153
144
126
113
116
131
139
136
128
128
138
149
146
140
138
138
136
126
118
124
136
150
147
133
123
129
143
148
138
127
129
144
158
156
141
128
122
102
101
104
112
126
137
142
143
144
144
141
131
125
125
130
131
130
129
130
131
126
117
112
118
133
144
149
145
132
121
107
102
110
125
136
133
131
135
147
159
152
137
125
125
133
141
145
144
142
135
96
105
105
102
105
124
142
144
136
131
131
131
123
119
130
147
157
149
131
119
117
120
121
121
123
131
136
137
131
124
121
118
113
109
106
109
120
132
142
147
145
138
134
132
132
139
146
147
140
129
106
121
124
117
111
122
138
143
136
129
129
134
132
130
132
140
146
140
127
116
113
120
128
136
141
138
131
125
128
136
145
143
130
114
108
113
117
113
109
116
127
133
131
126
129
141
149
145
131
126
114
124
127
126
125
126
131
138
142
143
136
126
121
127
131
134
130
128
127
130
125
123
125
137
147
149
139
129
129
136
145
142
134
130
136
143
135
114
97
100
115
125
122
113
114
124
131
132
136
141
126
130
126
119
121
128
132
133
132
133
133
126
121
128
136
143
142
137
135
136
136
136
131
129
129
131
136
137
136
133
132
132
138
145
147
146
136
125
113
107
109
119
126
126
115
107
107
119
133
142
128
135
130
119
116
129
139
135
121
115
124
136
138
133
135
137
138
133
127
126
134
141
143
134
128
125
129
133
130
123
122
131
143
150
146
134
129
132
131
118
109
114
129
135
132
121
114
115
122
129
125
133
132
127
122
128
143
146
134
126
125
130
132
129
127
127
128
131
131
131
136
145
155
153
146
131
124
123
121
118
113
116
126
139
148
153
151
146
138
130
128
128
132
133
133
133
137
138
133
125
119
123
125
126
126
129
135
141
142
137
128
123
118
126
135
144
148
148
144
137
135
144
155
158
147
127
122
128
138
136
124
118
121
130
144
155
159
154
143
138
141
145
143
132
124
126
136
143
138
126
131
140
137
132
132
135
137
134
128
122
119
122
130
135
142
150
158
161
150
134
123
129
140
142
134
124
124
139
149
153
148
143
136
127
124
130
140
150
148
140
137
140
142
134
125
123
124
127
126
124
144
160
154
139
140
151
160
148
124
100
101
124
144
144
133
130
139
149
146
132
124
128
134
135
133
135
136
137
146
156
162
153
134
122
119
126
133
138
142
144
142
134
132
132
130
128
124
123
128
129
130
143
142
138
138
148
159
151
134
117
114
125
135
133
131
133
135
125
115
111
123
137
144
142
138
138
137
139
147
161
166
150
134
125
129
128
117
106
112
130
143
139
128
122
125
127
127
126
132
133
126
134
142
144
143
141
140
141
145
149
141
124
108
112
135
157
156
135
115
112
124
137
142
138
133
130
133
139
144
143
140
136
136
143
140
130
116
106
106
113
121
127
123
122
124
130
131
129
127
130
132
143
152
150
145
135
122
119
128
141
144
134
122
123
140
159
165
160
150
142
135
126
125
126
128
129
131
134
132
121
111
115
134
148
149
145
142
142
137
126
115
113
117
123
130
139
144
142
136
129
135
148
149
138
125
120
117
118
117
119
127
140
150
153
148
145
144
147
148
143
132
119
115
121
128
127
128
129
134
133
124
120
122
135
144
143
136
134
138
136
129
120
117
124
134
138
140
141
148
147
136
150
150
138
125
125
135
143
140
124
114
116
130
147
149
144
132
126
128
130
129
127
126
125
124
122
119
123
130
135
136
134
131
129
129
124
113
107
115
127
133
128
126
133
140
137
129
128
140
151
121
127
138
142
141
139
138
138
134
125
118
115
121
134
146
147
147
141
138
139
140
144
145
141
135
132
131
133
129
125
128
143
148
140
129
123
124
130
132
131
135
139
144
141
134
128
131
135
140
141
107
103
110
125
138
138
128
116
110
119
134
146
150
147
145
144
149
152
152
149
147
149
149
142
135
136
143
149
142
131
129
140
149
144
133
132
140
148
148
145
145
146
142
127
117
124
135
143
143
139
122
118
122
132
139
139
134
127
124
126
135
151
161
164
151
141
140
145
146
142
137
136
137
134
130
129
131
139
141
140
136
133
135
138
137
132
125
120
124
134
142
141
136
128
129
136
137
136
136
140
136
143
153
161
158
147
139
139
139
133
127
132
149
159
156
149
147
149
150
142
138
138
144
148
144
133
126
126
133
138
136
128
125
137
148
143
123
101
97
111
127
140
147
154
156
149
137
134
138
144
129
129
133
132
135
134
130
129
134
137
136
134
135
138
139
143
148
156
162
159
154
154
157
155
145
131
123
126
136
143
136
125
122
135
151
153
137
115
106
115
128
141
147
148
143
141
136
137
146
150
128
126
117
108
110
121
130
131
131
139
148
148
138
130
128
133
137
143
150
150
146
142
140
136
133
126
121
126
136
142
139
130
126
132
138
140
136
129
129
137
142
141
132
124
124
128
135
141
151
161
126
129
128
126
123
127
130
132
130
129
134
145
155
156
150
142
138
138
136
129
121
119
127
136
143
145
141
135
134
134
134
133
129
131
132
134
134
134
140
145
153
145
132
125
127
140
156
160
156
156
113
124
129
133
130
127
126
128
129
124
125
140
157
167
162
149
141
139
141
138
137
141
147
148
156
166
166
157
143
135
131
128
129
133
144
152
151
138
133
137
142
142
132
130
139
153
171
171
158
146
116
122
125
128
125
121
119
121
129
133
135
139
146
150
148
143
139
138
142
154
167
171
159
145
142
150
154
146
131
134
140
140
135
136
148
158
157
142
134
135
137
131
126
131
141
149
151
154
156
152
128
120
119
124
127
121
114
114
124
138
147
152
150
149
149
148
144
134
128
132
144
149
146
136
133
133
130
121
122
135
152
152
142
136
134
142
145
140
141
145
149
152
151
148
141
133
134
143
155
165
132
121
118
131
139
138
126
115
119
136
154
160
155
147
144
143
141
134
126
123
122
124
129
134
136
135
131
130
134
143
147
146
142
141
144
145
140
128
120
124
141
153
154
143
130
129
138
145
145
142
129
127
125
133
142
152
146
129
120
126
139
144
138
134
135
140
139
134
132
133
131
132
133
143
151
153
150
146
145
142
139
141
143
152
158
151
137
118
104
104
112
123
127
129
133
137
141
136
128
126
132
137
134
127
125
132
136
133
122
116
120
125
128
131
138
147
148
140
134
129
131
135
139
148
160
165
160
146
137
138
144
150
148
145
141
137
134
133
131
129
129
134
142
152
153
145
137
132
133
139
136
144
140
125
115
116
123
127
128
130
135
137
132
119
115
130
147
149
136
126
122
127
128
128
135
151
162
158
150
149
152
150
143
138
140
145
148
148
146
147
155
163
168
166
154
143
134
130
133
138
129
132
127
122
127
134
140
142
140
144
150
149
135
117
112
128
144
147
138
130
133
143
137
121
115
128
155
171
171
157
140
124
123
141
157
164
158
144
134
137
145
155
161
160
155
145
136
131
129
134
126
126
120
120
128
139
151
152
149
143
138
130
128
130
137
141
137
132
135
140
146
147
143
139
136
135
140
150
157
149
129
112
112
131
152
154
143
134
133
139
141
138
137
144
156
158
149
134
128
131
136
138
137
132
129
126
132
137
143
141
135
126
128
140
153
145
128
124
139
153
150
133
126
140
156
156
140
130
134
142
142
131
127
129
138
142
140
138
144
151
149
134
119
121
137
148
147
134
128
134
144
150
153
151
144
138
131
132
137
138
137
131
133
146
156
149
137
131
142
158
155
135
121
125
146
158
147
131
126
134
148
151
143
135
138
147
152
149
140
134
135
136
133
131
129
127
126
125
132
138
146
146
143
142
145
145
145
142
140
134
123
117
121
135
140
143
138
137
142
150
155
150
136
126
129
142
146
141
127
126
134
144
148
145
144
148
152
145
128
119
129
151
169
167
152
139
135
138
136
130
135
133
132
130
130
130
129
137
142
137
128
121
121
121
119
124
131
141
144
138
137
141
143
136
130
134
137
135
127
122
125
132
139
138
136
136
138
135
131
129
136
150
161
165
165
164
162
154
137
128
122
125
133
134
136
133
131
134
137
141
146
149
147
136
126
128
143
153
148
132
115
108
116
128
137
143
136
130
132
140
143
135
123
116
122
126
129
133
137
146
150
148
142
145
152
162
159
150
144
154
131
135
138
137
142
151
154
154
142
136
138
148
152
147
142
140
148
151
144
131
114
100
101
117
135
141
135
131
140
153
152
138
122
116
124
128
126
123
125
136
148
156
156
153
148
145
141
141
150
164
146
140
137
137
146
153
155
148
141
138
140
145
143
140
136
136
135
132
129
134
137
135
131
132
132
128
127
129
140
145
145
141
142
146
148
141
132
127
123
123
128
141
151
155
153
149
145
143
142
142
142
126
124
142
162
165
147
124
122
136
150
153
142
134
140
140
132
120
121
138
155
158
151
144
142
139
137
137
141
144
149
154
160
163
162
158
152
148
151
152
149
144
144
146
154
159
154
144
133
131
119
124
122
116
119
129
135
139
137
133
131
125
122
122
128
133
137
139
142
136
125
116
110
111
118
129
132
131
131
135
142
148
142
135
136
142
147
145
138
135
137
136
134
138
146
154
151
139
130
130
119
120
121
121
118
122
129
141
148
145
140
137
138
143
149
148
144
137
136
133
134
137
134
122
120
131
141
141
134
132
137
145
141
133
130
138
145
143
136
134
132
132
132
137
142
140
133
125
128
135
119
115
118
126
133
130
125
125
132
137
137
136
140
148
152
144
130
123
127
130
129
127
125
124
131
141
143
140
135
135
137
141
134
124
122
128
131
125
120
123
129
133
134
134
135
135
137
137
133
133
117
116
125
139
139
128
117
116
123
130
123
117
117
127
138
133
119
119
132
145
142
126
113
116
127
138
132
124
123
130
139
140
135
129
126
125
125
123
131
141
147
145
138
133
131
133
137
139
139
135
114
114
123
135
136
131
129
132
133
129
117
108
113
127
136
135
128
126
135
149
156
145
130
120
121
129
131
127
121
122
129
136
136
133
132
131
132
134
139
145
151
151
144
135
131
129
128
128
134
146
121
111
107
117
132
144
145
136
127
119
120
130
139
139
132
131
136
141
138
132
133
137
139
136
131
133
140
145
142
136
132
133
134
133
137
140
137
127
117
112
122
133
136
133
129
130
128
124
122
130
135
126
116
118
131
140
137
122
113
116
132
149
153
138
121
118
132
145
140
129
114
117
130
135
135
133
134
138
143
146
145
143
139
136
138
138
135
130
123
121
123
128
131
132
130
130
129
125
127
126
128
138
137
135
136
138
136
131
129
131
135
141
143
138
132
127
126
130
135
134
129
123
126
132
136
134
130
126
125
130
134
139
140
137
129
122
122
132
144
146
140
134
138
146
144
134
128
137
154
163
117
125
132
134
136
141
149
150
145
137
135
129
128
132
137
135
128
125
128
135
137
134
134
132
135
136
137
135
129
125
121
123
129
131
130
127
128
130
131
131
129
131
140
148
148
146
143
152
164
167
126
122
121
124
135
143
149
148
142
139
137
132
126
128
133
138
136
135
135
137
137
137
134
131
127
128
132
137
137
130
123
122
131
139
149
150
144
134
125
120
122
127
131
134
143
153
157
152
140
129
130
128
127
133
140
140
138
138
144
145
140
129
123
127
134
137
135
137
142
147
144
136
131
131
132
134
134
134
131
124
121
129
143
152
155
146
138
138
139
140
134
125
121
128
137
149
150
143
132
127
116
124
129
132
132
135
142
150
154
152
141
128
118
118
126
134
140
142
145
144
139
131
125
128
138
150
153
143
128
119
120
127
131
126
118
112
119
128
139
143
135
126
124
126
126
127
133
143
148
141
112
129
131
120
115
133
157
163
153
139
136
137
134
128
127
137
150
153
145
132
127
126
122
119
122
132
140
137
127
122
122
123
118
108
98
99
110
120
128
132
130
128
122
115
108
108
121
134
139
129
127
140
134
119
110
120
142
149
141
134
138
148
151
142
131
125
129
131
129
127
126
128
132
133
132
129
127
124
125
127
133
135
136
134
132
132
130
129
130
132
126
118
109
106
111
118
123
127
127
129
143
143
132
120
113
114
122
130
135
135
135
137
141
141
134
120
111
115
127
130
131
132
139
153
160
150
136
128
130
138
140
139
139
144
151
153
145
133
122
113
106
106
113
126
132
129
125
130
138
142
147
145
131
119
117
129
142
142
131
121
121
126
134
139
138
139
138
136
136
136
133
134
139
143
146
140
134
133
137
141
141
133
127
126
129
129
126
121
104
92
92
111
134
147
139
126
120
126
134
133
128
134
129
117
117
138
160
159
138
120
126
141
148
140
133
138
144
143
132
126
133
138
140
133
132
135
136
134
131
132
139
146
149
144
134
129
127
126
118
110
112
124
132
134
130
126
126
124
124
129
107
114
121
117
115
128
143
149
140
130
130
140
138
126
120
127
143
145
139
130
136
144
150
149
149
152
153
146
132
126
136
152
168
169
157
146
139
138
137
141
141
139
131
122
121
130
135
135
131
133
107
114
124
129
126
123
125
131
132
131
127
122
122
125
129
139
146
151
146
137
137
145
155
158
156
153
152
152
143
131
125
134
145
150
151
145
142
138
134
132
134
141
144
137
126
127
136
144
141
127
127
135
136
137
139
139
136
131
125
116
112
118
124
132
139
141
145
142
132
124
129
147
159
160
153
144
147
149
143
131
121
117
120
125
134
143
146
139
122
110
113
129
147
149
137
128
131
139
138
131
140
139
127
119
130
147
159
148
125
108
108
119
131
133
130
130
133
131
125
124
135
150
160
157
150
145
142
137
134
138
140
131
118
114
124
140
146
137
123
117
119
129
135
138
136
128
124
125
132
134
132
126
116
112
125
144
158
153
138
128
128
132
135
133
134
134
134
126
121
128
141
149
148
141
136
135
130
124
133
153
165
153
130
114
119
136
142
133
125
125
130
135
134
136
140
137
129
123
127
134
125
128
133
135
134
133
133
137
142
145
141
130
122
125
138
145
137
125
124
135
145
142
129
122
126
131
130
127
132
139
144
142
129
119
121
129
135
131
123
119
125
135
141
143
147
148
140
127
125
131
131
141
145
140
132
123
118
120
128
137
139
131
125
127
140
146
145
141
144
148
147
137
126
128
138
149
151
146
137
125
112
113
117
122
125
126
128
132
133
133
135
139
135
128
129
134
134
130
127
129
141
144
136
123
120
124
131
133
131
132
140
145
149
148
145
143
142
144
146
143
138
134
136
143
150
152
150
151
149
142
132
125
125
128
131
133
136
143
149
152
149
138
123
113
114
123
131
131
132
133
140
146
143
133
133
140
149
152
148
140
136
136
137
140
133
125
120
121
125
128
128
127
130
135
135
131
128
129
132
136
147
157
158
147
136
136
144
150
145
129
121
122
127
135
139
138
135
133
133
135
126
140
155
159
155
147
141
137
136
134
133
129
125
123
124
122
122
124
127
130
131
135
136
135
132
131
133
128
111
100
114
143
161
151
132
126
138
147
133
107
101
121
153
168
163
149
141
137
128
120
118
129
139
140
133
127
126
124
125
134
147
157
152
139
129
136
149
156
153
145
143
146
149
147
146
148
152
148
135
115
109
122
137
140
134
129
135
140
135
127
129
144
159
161
153
147
146
144
132
117
120
130
136
128
122
127
139
141
139
140
150
162
163
153
143
149
162
167
159
146
139
136
139
147
149
142
137
142
152
154
142
128
125
139
150
144
134
126
135
149
155
154
147
140
140
146
148
148
145
139
117
129
138
145
149
153
155
147
138
129
130
136
140
143
142
147
154
153
143
135
130
128
130
133
133
130
123
123
132
142
138
124
121
137
150
140
123
113
124
144
153
149
141
139
141
144
144
146
148
150
121
124
124
128
137
144
143
137
129
128
131
137
139
134
131
134
136
133
129
129
135
139
137
130
127
130
133
134
131
127
121
115
116
132
138
138
127
119
122
135
142
143
141
138
139
138
136
137
143
146
130
132
123
108
107
119
138
149
148
146
147
151
148
138
130
122
123
125
132
141
147
146
140
137
137
140
139
136
133
134
134
133
130
131
134
132
127
118
119
126
137
142
141
141
140
139
137
135
142
150
129
140
144
135
122
124
142
161
164
148
133
127
131
135
133
131
132
137
141
144
138
132
133
137
144
143
131
120
124
135
145
144
134
132
133
134
126
115
114
128
147
157
153
144
143
152
159
161
158
155
124
134
144
148
139
132
136
148
151
133
110
104
115
131
134
136
140
144
147
141
133
128
129
136
143
146
141
133
133
141
147
143
134
132
142
148
138
126
125
144
162
166
153
137
136
150
167
171
160
146
131
129
130
136
136
130
128
133
140
133
118
115
124
134
138
137
139
143
144
143
143
143
144
143
144
147
149
144
143
153
158
154
146
144
147
142
134
128
138
152
156
142
129
128
132
134
136
137
142
146
132
127
132
144
143
129
116
116
129
137
136
137
142
155
161
160
152
140
131
128
131
141
152
156
156
147
132
125
130
148
160
159
152
146
139
130
126
130
145
157
151
131
125
134
141
136
128
132
151
167
132
130
137
142
137
124
112
112
127
143
149
143
140
139
148
154
149
138
128
124
126
135
144
154
158
150
139
130
130
138
144
150
143
137
134
133
130
126
128
140
148
151
148
143
138
136
138
143
151
154
137
137
123
110
105
115
128
131
127
129
139
140
135
125
120
119
121
127
133
138
140
135
135
144
155
161
159
151
145
141
144
146
141
134
131
133
131
122
110
116
130
143
143
132
123
123
129
132
135
133
134
136
126
108
102
117
138
141
127
112
118
135
146
141
128
122
122
129
135
140
139
135
133
137
144
148
149
141
137
139
143
144
140
136
133
134
136
137
132
127
125
124
125
125
124
126
134
141
144
140
124
138
145
142
132
128
129
131
128
127
135
146
145
137
127
133
146
152
145
138
135
138
136
132
130
129
132
131
131
135
139
138
142
147
154
153
153
151
150
147
143
140
141
140
142
147
156
158
152
141
130
138
142
144
144
143
138
130
132
142
152
153
139
124
120
136
148
148
136
126
133
148
153
148
142
141
144
144
145
144
139
137
138
142
149
152
154
152
149
148
147
151
156
155
150
145
143
140
135
132
142
137
130
127
138
150
153
144
137
138
138
136
133
129
133
135
130
123
118
122
135
146
154
159
158
151
142
139
141
142
140
132
122
116
120
129
141
151
154
152
149
148
149
149
147
141
136
133
136
135
136
136
132
134
140
143
142
137
138
140
140
135
130
133
140
136
126
121
132
145
148
144
142
145
150
140
125
117
121
128
128
123
115
112
116
127
140
150
158
163
163
157
148
143
144
150
155
155
151
145
131
136
134
138
145
145
138
134
138
149
156
148
133
133
138
137
130
129
143
160
167
159
144
140
140
141
136
129
124
122
125
129
133
135
140
145
148
143
137
134
141
150
153
147
139
137
145
150
149
142
150
144
133
130
136
148
153
149
142
140
136
131
131
137
142
141
132
123
126
142
157
157
146
139
137
143
146
142
136
129
131
137
145
146
144
142
137
131
123
112
112
131
152
161
151
133
125
128
132
130
158
154
145
137
134
135
141
143
139
130
121
117
125
136
143
147
138
133
126
127
135
143
144
142
140
138
135
132
135
137
139
139
135
129
125
125
128
133
136
130
122
122
137
148
153
146
137
134
133
132
138
143
152
151
142
129
124
125
133
135
137
136
134
137
145
152
161
158
147
134
128
130
136
144
145
141
134
132
140
150
145
133
121
121
128
134
138
147
159
167
162
149
136
135
144
149
148
143
141
142
126
137
150
152
146
138
133
136
138
138
139
138
138
140
143
151
161
156
145
133
125
119
124
136
147
147
145
142
147
150
138
121
111
121
140
146
143
143
156
172
177
168
153
145
146
148
145
141
140
147
132
131
138
147
151
152
150
146
143
139
136
134
129
129
133
139
141
136
132
133
134
130
129
135
144
148
147
144
143
142
136
125
121
125
128
128
127
130
143
153
156
154
149
149
151
151
149
143
141
143
125
115
120
140
157
162
150
141
137
142
149
146
138
137
143
147
143
132
132
143
152
148
141
140
145
150
149
147
143
144
146
144
139
130
128
129
136
144
146
142
136
134
138
141
144
146
148
148
146
140
115
120
127
135
145
153
153
145
137
136
140
140
136
133
135
136
133
122
113
107
112
123
132
131
129
126
130
132
133
136
140
142
139
140
141
142
140
131
128
132
134
132
129
130
139
148
146
142
139
142
116
119
126
131
129
131
137
141
145
142
139
135
134
132
132
132
130
132
133
130
131
137
139
136
135
135
137
135
130
132
139
145
140
133
130
137
139
139
136
141
140
138
136
142
152
151
142
133
136
142
136
129
124
124
125
126
128
134
142
144
139
128
119
121
127
134
144
152
159
148
133
117
111
119
131
141
139
129
124
126
134
137
130
121
119
126
135
140
144
144
142
135
133
132
135
137
136
138
143
143
138
129
122
123
125
124
121
122
132
142
142
131
118
111
123
131
136
143
150
148
137
125
116
119
130
132
128
123
121
120
121
123
127
132
136
136
133
132
134
133
133
135
136
131
127
124
132
141
149
147
118
115
124
130
132
126
120
122
128
130
129
127
129
126
122
118
116
123
137
149
157
155
143
131
120
118
127
135
140
133
126
127
136
144
145
138
129
124
120
122
129
139
146
148
146
140
134
130
134
142
120
115
123
134
141
142
137
132
128
123
118
126
136
136
124
116
121
133
140
141
136
137
136
127
117
118
129
146
156
155
149
143
137
131
125
124
125
123
121
123
130
136
136
132
137
144
140
126
116
120
140
135
127
131
137
141
138
135
133
137
139
140
136
129
124
128
140
147
138
120
109
112
123
131
132
130
129
135
143
149
148
142
131
123
121
123
128
133
134
133
131
127
121
116
121
131
133
122
114
116
140
141
137
134
135
134
137
140
144
149
149
145
138
132
131
132
137
140
137
131
127
132
139
145
143
134
127
121
119
120
122
123
125
131
131
131
132
133
134
131
127
124
129
138
141
136
129
125
124
132
121
125
134
140
141
143
143
145
143
138
132
130
129
131
131
132
133
136
138
137
138
141
144
141
138
136
134
132
127
119
116
122
130
135
138
133
128
127
128
129
127
131
138
144
141
133
128
130
137
140
118
114
122
132
140
142
138
134
130
130
125
119
118
122
131
136
142
143
139
130
123
123
124
124
118
118
124
130
132
126
124
127
133
135
134
132
131
130
128
131
135
137
136
129
121
119
125
133
136
134
129
129
130
132
129
122
119
121
132
137
132
122
117
122
134
142
144
140
134
129
124
123
123
125
121
116
113
114
116
121
127
134
137
129
125
127
137
142
139
135
131
133
134
133
132
131
134
139
138
134
134
139
144
140
130
121
126
136
144
142
137
132
132
133
138
139
136
133
132
129
129
134
138
142
146
146
138
126
119
126
143
152
140
122
109
116
135
145
140
128
120
125
133
137
132
129
133
146
154
153
129
135
136
131
128
138
152
156
148
140
138
143
146
143
139
138
137
137
133
131
133
138
139
138
140
142
140
131
124
124
133
138
133
118
109
112
122
131
130
127
124
129
132
126
112
103
111
131
143
144
124
128
127
127
131
144
156
155
146
139
138
142
141
140
140
138
134
132
131
131
136
142
141
134
123
118
117
118
116
112
112
116
126
135
136
127
121
125
132
139
137
131
130
125
118
109
109
115
124
130
122
123
132
134
140
145
152
150
142
134
129
127
128
136
141
140
135
132
131
132
132
138
144
146
140
127
120
123
127
126
118
118
125
135
136
128
124
130
138
140
132
127
128
132
133
127
129
133
138
137
112
118
128
133
136
144
152
152
141
129
124
126
130
133
135
139
146
150
146
137
130
126
128
135
140
137
135
136
140
141
135
123
115
110
110
114
123
128
125
120
119
124
129
128
123
125
138
150
148
131
105
111
117
117
119
132
152
156
144
135
137
147
146
132
122
129
144
152
147
137
130
125
116
113
119
128
135
138
137
139
139
137
128
116
114
121
132
132
121
113
116
124
125
118
115
127
137
136
125
111
110
115
118
115
109
120
139
147
140
134
142
156
156
139
127
131
143
142
132
125
128
131
129
126
128
132
139
136
130
134
144
156
157
143
127
121
123
130
132
131
128
122
118
118
126
133
132
118
103
101
121
127
134
132
125
123
128
133
130
129
132
144
153
149
141
134
130
126
118
116
126
136
143
142
144
145
142
136
123
119
135
153
158
142
124
112
117
129
135
133
126
122
128
134
135
131
129
122
116
111
120
119
124
129
132
129
126
123
123
128
134
143
141
135
126
117
115
116
119
125
137
147
146
138
133
138
141
135
120
108
120
132
141
140
134
133
133
128
116
106
107
118
134
140
137
132
132
138
137
130
120
107
103
109
120
125
122
120
125
138
149
147
137
120
112
114
122
129
134
145
158
163
155
138
131
133
138
136
124
123
126
131
139
142
146
145
134
117
104
105
113
126
132
134
135
132
130
131
133
131
134
124
115
112
117
120
120
125
135
143
151
149
144
140
136
131
129
132
146
161
168
163
150
137
132
132
128
123
123
128
138
142
136
131
132
136
135
131
126
132
141
148
146
139
138
136
128
123
122
126
140
139
132
123
116
114
119
132
140
140
136
132
142
150
149
137
125
127
143
158
155
138
120
117
129
136
134
126
122
126
132
134
127
121
119
125
132
135
135
137
149
160
159
150
142
135
129
126
126
133
140
137
131
123
120
124
133
141
142
138
132
128
126
129
132
131
127
127
132
139
136
125
117
119
132
144
147
145
139
134
128
124
122
122
122
122
123
124
127
132
143
149
147
141
134
135
133
129
130
135
138
130
122
123
131
140
145
142
140
141
142
136
126
119
126
134
135
133
128
129
134
136
140
143
144
142
140
144
145
141
136
130
128
126
128
134
139
141
139
134
130
133
130
133
135
139
137
129
121
125
133
130
124
125
132
136
135
132
134
138
138
136
134
135
136
134
131
130
132
132
132
132
136
136
136
134
134
135
136
132
135
141
145
143
139
145
157
162
149
125
110
113
125
134
137
141
140
134
128
132
133
144
145
145
141
138
139
136
133
128
128
131
139
145
148
145
142
139
138
132
129
123
121
118
121
127
135
136
128
118
122
141
156
151
135
127
135
144
136
116
105
118
135
145
143
145
150
154
148
137
142
160
159
145
132
134
143
151
144
138
142
145
146
143
143
149
159
156
145
135
133
137
140
139
135
131
132
132
133
130
127
132
144
143
134
124
121
129
135
131
130
142
158
167
162
153
150
153
147
133
127
139
132
111
101
117
144
156
154
151
154
153
142
129
129
144
157
158
150
146
149
150
151
157
155
142
125
122
133
148
140
126
121
131
138
137
133
137
147
152
149
145
148
152
155
152
148
148
146
142
114
119
110
98
102
126
150
158
152
143
141
141
136
131
132
135
138
135
133
137
143
138
130
133
140
143
133
123
128
139
138
126
118
125
134
133
132
140
152
159
151
132
117
115
125
140
153
160
157
150
140
142
132
126
131
144
154
154
144
135
134
140
146
143
136
129
123
119
113
120
125
124
120
116
124
139
142
133
123
127
136
140
137
135
135
137
140
147
149
146
140
131
123
122
129
139
149
151
146
143
145
146
142
137
134
136
146
149
146
140
136
138
140
134
125
123
127
133
140
147
148
143
136
132
137
142
141
131
123
130
140
145
147
145
141
139
137
129
124
118
120
129
141
154
159
150
135
122
124
132
123
133
141
142
135
129
136
143
146
141
132
124
119
113
109
116
132
148
165
169
164
150
138
135
137
139
136
131
133
145
150
148
140
134
135
134
124
114
108
111
119
129
140
150
157
151
139
125
125
133
129
135
145
153
145
132
126
134
144
138
129
124
122
117
109
113
131
145
152
144
136
128
124
123
128
136
137
141
151
161
162
153
141
133
136
137
135
133
132
137
140
139
134
131
132
138
141
138
135
134
146
140
143
147
143
132
129
137
144
137
125
122
132
136
129
126
135
144
146
133
123
120
129
137
139
137
137
140
150
158
157
153
149
151
148
141
133
132
138
142
141
133
127
131
134
133
130
128
134
139
136
134
141
153
153
143
137
141
144
136
117
107
120
141
152
152
146
145
142
132
128
132
142
151
150
139
132
136
142
144
141
135
142
157
157
141
122
118
128
139
130
113
109
125
138
139
133
133
146
154
123
131
138
143
137
126
124
132
142
141
130
113
112
123
140
152
153
145
139
137
138
137
141
140
139
140
143
147
146
143
139
139
142
146
147
143
134
127
130
141
145
136
126
124
130
135
141
142
146
145
137
138
124
103
90
99
119
134
142
141
139
134
125
113
114
125
137
141
138
135
133
134
132
127
130
141
150
155
150
144
149
154
150
142
137
145
147
141
134
134
144
151
145
133
120
120
130
138
137
130
134
134
124
107
99
114
140
154
146
130
127
132
132
127
120
119
125
134
136
137
137
135
132
131
129
129
130
133
137
143
144
141
140
141
144
149
151
149
139
127
121
123
127
129
122
122
133
146
148
141
109
124
137
142
136
137
141
151
150
141
133
130
134
137
139
139
138
138
143
152
158
155
148
141
131
123
117
120
129
139
140
133
133
144
148
147
145
148
146
142
131
128
130
133
133
137
145
152
150
142
118
127
132
135
131
127
123
124
131
140
143
142
139
139
143
143
142
138
140
148
157
158
153
150
147
143
139
135
139
146
156
151
141
127
120
125
135
146
151
151
150
150
147
143
138
133
131
135
138
137
147
140
130
126
132
135
135
128
121
121
123
130
134
136
141
140
133
129
129
131
135
143
151
157
158
152
142
136
137
148
157
155
139
112
98
106
128
143
147
145
145
148
155
159
150
135
120
120
133
139
143
138
130
135
149
162
161
150
137
127
117
114
120
131
138
138
134
131
134
139
140
144
151
153
145
134
128
132
133
132
130
130
127
119
116
117
126
137
140
140
148
161
174
176
167
155
146
144
144
139
129
119
110
111
129
150
161
156
149
146
144
140
131
129
133
140
142
142
144
153
161
160
151
137
127
126
134
143
140
126
118
122
134
146
144
135
126
123
125
133
145
160
168
164
158
161
170
172
160
143
146
132
113
107
122
148
161
155
144
145
155
157
148
138
135
140
141
139
143
152
160
157
144
134
132
136
143
145
143
132
131
134
144
148
145
135
124
121
121
122
122
125
133
146
153
153
149
150
148
146
163
158
148
143
152
161
161
148
136
134
139
143
140
137
138
139
140
141
147
153
157
152
144
143
142
140
134
131
136
144
149
141
132
124
124
125
130
137
142
137
126
118
126
143
150
142
130
125
132
139
143
148
154
156
155
150
141
138
138
140
144
143
137
137
140
149
157
162
163
163
159
155
152
152
149
141
130
127
135
146
146
133
121
124
136
147
152
157
163
166
160
150
144
142
143
143
142
141
141
141
122
126
134
136
132
127
127
137
146
154
156
152
145
140
143
154
165
165
160
154
152
149
146
149
151
147
142
142
148
149
137
124
122
140
158
161
151
147
156
170
174
163
149
141
145
156
158
150
143
146
123
125
133
136
131
129
133
142
148
152
153
151
146
141
141
141
144
143
143
141
139
134
132
139
149
152
151
152
154
157
149
137
126
125
128
127
128
130
149
162
166
157
149
149
159
160
154
144
139
145
124
123
129
138
141
143
143
144
143
149
153
151
146
142
140
136
133
136
147
153
149
134
124
125
133
141
147
151
152
148
145
141
135
125
117
124
134
142
145
142
142
147
151
155
154
147
145
148
156
153
125
129
135
142
152
157
149
133
116
117
127
133
132
130
131
132
128
114
103
106
124
138
143
132
118
117
123
131
131
127
121
127
135
141
144
139
129
118
117
124
131
131
128
125
127
130
133
131
128
127
117
125
133
142
147
150
148
137
125
118
119
121
123
127
130
131
123
118
119
121
125
127
126
123
121
121
123
126
128
136
143
145
140
135
131
126
120
113
116
129
134
133
132
139
146
147
137
127
123
122
121
127
132
134
133
134
139
141
139
136
134
125
116
113
119
135
146
150
145
135
125
117
114
114
121
126
130
132
135
138
141
139
130
121
119
124
130
133
135
134
129
121
122
129
139
141
138
135
133
131
136
135
131
127
125
124
127
131
139
148
155
143
121
107
115
133
147
146
137
126
124
129
136
136
135
136
141
144
140
129
121
122
128
135
138
136
134
132
124
120
117
119
124
125
117
112
117
131
140
141
128
130
130
136
139
135
130
130
137
145
150
143
133
123
115
117
121
128
133
132
136
144
148
148
142
138
139
143
139
130
125
131
140
147
144
135
128
122
119
118
121
131
137
133
126
121
123
128
131
130
113
114
124
142
153
150
142
138
138
137
132
130
133
136
128
121
125
134
144
144
137
130
126
126
126
129
132
133
135
135
136
136
134
127
122
122
129
140
146
147
149
146
142
134
136
144
147
137
121
114
124
120
124
133
138
140
135
135
136
135
132
129
131
131
131
135
140
138
135
131
130
126
122
120
122
129
135
140
139
137
131
125
120
121
124
130
139
151
156
155
152
145
138
129
128
137
140
129
114
112
141
139
136
132
125
121
122
126
128
130
131
132
133
131
131
133
136
136
131
133
138
141
136
129
127
132
140
142
138
132
126
125
134
143
145
140
133
130
128
130
130
127
128
128
129
129
125
113
103
108
138
140
143
142
141
135
131
126
123
119
119
126
134
135
132
132
135
141
140
134
126
125
128
133
138
141
143
141
136
133
133
137
145
150
147
135
125
118
125
129
130
125
117
117
117
115
114
113
112
115
125
131
138
139
141
139
132
125
122
120
118
122
125
126
130
132
136
142
136
119
105
103
116
128
139
141
141
137
133
131
132
132
130
130
129
127
126
125
128
134
140
136
127
119
114
110
111
117
123
131
127
133
135
127
123
118
119
122
125
127
127
126
123
125
128
132
133
128
120
114
108
112
119
126
129
128
123
119
120
124
127
127
117
110
111
127
137
135
123
121
126
139
140
137
133
131
129
125
123
130
131
136
139
132
123
116
120
126
131
131
128
129
136
143
147
144
135
124
116
112
112
117
121
126
129
128
125
117
115
122
130
136
127
117
117
140
160
161
142
125
121
127
136
135
131
131
135
141
140
134
131
137
142
145
141
136
135
135
135
134
126
124
130
142
151
147
138
128
121
119
118
119
120
122
130
138
138
132
125
124
131
135
129
126
129
141
155
165
158
144
130
130
134
135
126
120
130
145
150
142
124
132
138
147
155
155
147
138
134
132
125
113
109
122
142
150
144
130
123
123
130
129
124
119
117
123
130
131
127
124
120
119
123
131
132
122
119
128
139
142
138
135
140
145
138
129
131
137
138
133
100
114
133
146
153
152
145
138
138
137
128
114
105
117
139
154
150
133
122
123
130
135
131
123
117
115
120
123
123
121
119
123
128
131
122
108
102
112
125
137
136
133
132
128
126
127
132
137
136
131
86
104
131
143
139
133
131
136
144
145
137
126
118
121
130
139
141
135
129
125
129
128
129
127
129
131
134
135
131
125
121
124
126
123
118
116
122
127
127
128
134
137
131
114
100
104
119
136
143
140
109
121
137
142
134
126
128
131
129
130
131
136
136
129
124
122
128
134
137
138
132
130
125
127
128
131
134
135
133
125
120
116
115
116
124
136
140
133
123
117
121
133
133
122
111
112
119
124
127
122
143
148
147
141
136
135
143
138
127
121
129
143
151
145
140
134
130
123
116
118
128
135
134
130
125
122
122
124
123
121
118
115
116
118
124
128
130
130
127
119
115
113
115
122
131
134
129
119
112
108
146
149
147
141
143
148
159
157
143
129
128
142
153
154
151
143
131
116
106
105
117
130
132
128
120
118
119
115
110
114
124
132
132
125
117
113
120
129
140
139
129
116
113
122
133
132
128
120
117
120
123
125
133
138
138
139
138
137
136
133
137
141
144
139
134
131
130
130
130
131
130
129
120
110
107
115
118
118
111
113
125
137
143
139
128
122
120
126
133
138
137
133
126
126
129
131
130
130
130
129
114
120
132
141
137
117
102
101
118
135
151
150
141
130
127
133
141
147
148
150
151
146
137
124
118
118
127
134
130
119
119
126
138
142
137
125
116
113
118
128
129
127
120
121
128
135
140
137
133
127
133
136
148
155
143
121
104
108
124
136
141
140
142
145
148
145
141
138
141
147
154
157
154
146
136
131
132
137
135
127
121
125
133
133
122
113
111
119
131
136
135
135
132
127
131
133
131
127
124
123
139
131
131
131
128
125
127
135
141
136
127
128
142
152
149
135
129
132
137
137
130
126
124
132
135
139
138
138
136
133
135
141
143
136
124
122
129
138
146
148
151
152
149
138
129
122
121
125
128
130
133
122
117
120
126
131
131
136
137
134
130
127
127
127
125
122
127
131
133
126
114
106
106
117
128
136
136
135
133
138
144
148
148
147
144
142
141
141
138
135
135
135
137
138
138
138
138
142
143
139
133
130
133
141
143
137
126
118
121
130
133
127
116
112
118
125
129
128
126
128
131
134
131
131
132
131
127
125
125
126
130
131
133
138
137
136
130
123
117
111
113
120
131
143
151
153
151
145
141
141
134
132
130
128
124
120
115
117
123
128
133
133
132
134
139
141
136
135
139
144
147
146
142
137
135
136
139
139
133
119
109
107
117
128
134
131
124
119
117
117
122
130
135
136
135
135
137
139
140
145
140
134
121
109
106
116
126
133
129
124
126
136
150
156
153
144
144
149
154
150
146
140
137
132
125
127
134
144
146
138
125
121
126
135
134
126
120
122
132
139
140
137
130
120
116
122
138
150
156
154
144
149
140
128
127
138
145
138
124
117
123
136
144
146
143
142
139
137
135
139
144
145
143
139
130
116
111
119
136
147
148
145
145
142
133
122
117
125
136
140
136
133
136
141
141
139
141
151
156
151
142
147
137
125
125
137
145
140
125
121
131
137
133
127
129
130
125
118
117
132
147
150
145
144
145
136
121
115
118
131
139
140
139
136
129
123
122
131
138
134
131
137
153
165
161
146
137
137
141
138
145
145
128
108
108
124
140
148
143
138
136
138
135
132
131
126
122
116
124
138
145
139
131
132
144
153
147
131
120
124
134
138
135
130
126
127
132
141
144
141
139
142
149
151
144
138
137
141
145
145
161
159
149
138
138
141
144
146
144
136
130
132
138
139
133
126
126
129
135
139
132
123
125
130
141
151
146
130
121
128
143
152
149
141
135
138
146
151
145
137
132
134
137
137
134
136
135
138
146
151
138
138
145
153
157
151
143
140
136
132
127
125
129
133
130
126
131
142
151
152
148
140
137
139
141
140
134
127
125
131
137
145
149
149
149
145
141
136
132
124
118
120
129
140
148
144
133
126
136
148
116
115
123
134
140
134
129
126
127
133
137
141
142
136
128
125
131
142
154
165
163
153
141
135
135
139
143
145
148
145
140
132
133
135
136
134
130
131
131
127
118
117
126
139
149
147
132
122
125
132
132
130
128
133
131
122
114
116
125
136
151
166
172
159
138
126
130
135
139
141
138
139
138
135
134
138
147
154
159
157
152
143
133
124
122
128
141
148
144
130
119
120
129
139
143
138
129
121
124
129
141
132
128
130
129
125
126
132
138
137
142
150
163
159
144
133
133
138
138
131
123
127
134
138
136
134
135
140
143
142
140
139
138
141
143
144
145
148
137
125
120
123
133
142
142
140
137
133
137
140
142
130
128
132
138
139
149
156
150
134
114
108
122
136
141
135
132
141
147
144
137
129
126
123
119
123
132
144
152
140
124
121
135
155
168
161
146
133
126
124
125
123
126
130
136
137
139
138
141
141
142
143
141
141
138
141
146
152
147
132
117
107
112
122
134
140
144
148
150
149
142
134
123
116
117
126
144
154
154
146
140
142
148
158
160
157
149
142
138
141
144
138
130
128
129
130
130
127
124
123
141
144
139
127
116
123
134
143
146
142
138
129
120
116
125
145
159
160
148
133
130
132
134
135
137
140
143
138
134
133
146
162
165
158
149
150
154
160
157
151
145
144
146
142
135
131
130
128
122
120
133
136
130
123
118
127
144
156
157
149
137
127
120
119
130
146
156
150
137
127
128
136
143
147
145
140
132
127
126
129
131
137
143
151
149
145
142
149
148
137
127
128
133
141
137
133
135
142
139
134
128
130
134
140
134
132
139
151
157
150
136
123
124
136
149
148
139
135
142
154
160
150
138
138
143
144
139
138
139
137
130
118
121
133
137
133
124
125
127
129
127
131
132
134
123
117
119
128
137
140
130
129
128
124
116
109
109
120
133
141
139
138
140
148
153
147
135
133
145
166
169
153
137
135
143
152
153
147
139
137
131
127
123
120
119
120
120
121
123
134
146
152
149
139
128
121
118
125
139
150
143
133
125
119
116
114
114
114
118
119
122
128
136
145
151
146
141
141
143
145
143
137
134
133
139
142
146
145
132
127
128
134
139
129
118
118
119
121
122
126
135
146
154
158
157
149
137
130
138
150
154
144
140
142
149
151
149
140
127
115
105
109
121
140
151
156
155
148
140
132
128
131
133
129
123
121
126
135
132
123
121
130
143
144
135
124
120
121
122
123
125
135
150
161
165
158
144
128
123
125
152
144
138
135
142
152
156
151
140
126
119
120
127
137
147
154
155
147
140
135
136
139
135
128
117
114
123
135
136
124
118
127
143
151
145
129
119
122
133
142
145
145
145
145
151
158
156
148
134
126
139
133
125
119
122
136
148
145
137
135
144
148
143
135
132
132
135
138
142
146
145
141
136
130
128
130
136
143
142
133
129
132
142
147
143
130
121
122
133
144
142
134
127
140
154
164
159
150
145
143
138
142
136
134
142
153
153
142
128
131
142
151
143
134
121
119
123
135
148
153
148
140
133
133
137
134
133
132
138
141
141
133
125
121
127
137
141
136
132
128
125
127
136
155
166
162
147
138
143
150
141
141
134
138
151
160
155
139
130
134
147
154
145
133
126
128
136
147
154
158
158
148
136
133
134
133
128
123
127
135
134
123
110
113
128
149
158
151
139
132
135
146
154
155
151
146
146
150
155
155
129
122
116
118
127
135
139
138
143
153
163
161
147
134
128
136
146
151
153
159
160
149
134
126
131
134
132
131
132
136
133
127
124
135
144
147
142
134
136
145
154
157
148
138
139
148
155
156
153
151
125
126
133
133
127
125
129
139
147
152
153
149
141
135
129
129
132
137
148
156
157
144
131
127
133
135
131
132
136
145
149
148
145
145
142
135
126
126
132
143
151
153
148
148
154
158
147
134
128
138
130
140
148
149
143
140
139
138
134
133
133
135
137
138
135
124
122
138
157
162
153
140
133
132
131
130
130
135
139
141
146
151
155
150
146
150
152
149
142
131
135
150
167
178
174
158
142
133
134
140
138
145
144
139
136
133
128
118
111
113
120
122
119
116
117
118
118
119
129
144
154
152
141
127
121
122
125
126
119
115
117
128
138
138
131
126
126
132
135
137
133
131
133
136
136
138
135
130
124
121
128
136
144
141
137
135
131
128
124
125
131
132
131
132
138
132
120
112
119
130
137
129
115
111
116
124
131
135
138
143
147
147
142
139
136
129
124
115
117
125
129
129
129
134
142
143
133
123
118
118
107
118
133
137
131
129
132
131
125
121
126
128
128
131
140
149
145
132
122
126
132
130
118
111
112
124
135
143
146
149
149
144
139
136
135
131
126
118
117
120
123
123
127
136
144
146
139
127
118
112
124
134
142
142
138
134
131
127
117
115
121
123
124
123
131
145
149
138
122
118
128
141
141
133
125
132
144
146
138
128
125
135
141
139
133
129
129
125
122
120
122
124
128
128
124
122
123
127
127
124
141
143
143
147
153
149
138
129
131
135
134
128
123
124
129
136
136
128
122
118
124
132
139
143
147
153
155
148
136
128
133
142
144
138
129
127
133
141
140
131
124
121
119
114
110
113
125
142
146
140
122
114
116
132
150
155
143
135
136
141
135
126
121
123
128
134
136
134
137
138
136
130
127
129
140
147
145
139
134
134
135
132
125
120
122
132
148
165
163
144
129
120
117
119
123
136
154
164
154
135
113
104
110
125
136
140
136
130
122
117
118
122
126
127
128
130
133
135
141
154
161
152
135
124
125
130
136
138
133
124
115
112
116
123
130
134
145
152
148
141
137
141
141
141
138
143
148
147
134
126
123
126
130
133
133
132
131
126
118
114
119
131
137
134
129
125
124
126
132
142
153
153
140
129
128
138
145
144
134
127
124
129
136
143
141
131
123
119
124
129
137
146
149
142
134
128
126
124
120
123
138
141
143
143
142
136
130
124
122
124
130
137
142
137
132
131
134
139
136
131
122
120
123
133
143
152
151
141
133
131
134
137
141
140
133
127
119
117
123
129
129
124
121
121
123
125
129
132
132
130
140
144
143
140
139
137
131
127
126
128
132
135
132
128
128
131
135
144
142
133
116
106
112
128
143
153
149
140
133
130
129
130
130
132
132
130
124
120
124
125
123
116
115
124
134
137
132
129
129
135
139
142
134
122
118
120
128
130
131
132
134
135
131
127
125
127
130
131
134
133
127
121
116
121
127
138
143
140
134
128
127
131
132
133
132
132
124
117
111
113
118
124
125
128
135
136
128
114
109
119
130
130
126
120
115
115
120
127
133
135
134
134
135
141
142
141
133
125
122
124
125
121
115
110
114
124
132
130
123
119
118
124
128
128
131
140
142
138
129
123
125
126
122
117
117
121
125
121
115
112
131
133
138
144
143
130
121
122
134
137
128
118
119
132
142
140
132
125
122
123
116
105
99
103
114
127
133
130
124
123
120
118
117
125
133
142
150
154
153
146
138
136
137
138
132
129
133
142
142
134
139
148
152
157
153
137
121
114
120
128
125
116
113
119
131
136
132
127
127
126
121
109
104
109
126
139
142
138
132
130
128
121
120
128
131
129
127
133
139
139
137
137
146
154
154
146
145
149
147
136
139
148
148
137
124
115
111
113
123
137
139
131
120
120
131
139
138
129
125
126
132
132
129
128
131
137
138
133
126
122
125
131
132
130
121
113
110
113
119
119
118
119
123
128
131
135
137
137
131
126
129
135
135
124
109
105
112
129
144
150
141
128
119
125
137
140
129
116
114
125
137
145
145
139
133
132
129
125
120
118
123
136
142
136
126
120
121
124
123
120
121
126
127
122
119
117
114
115
126
141
128
134
138
137
135
131
131
132
137
132
121
115
118
133
144
137
123
112
114
125
138
144
145
148
147
141
132
127
124
121
120
124
129
133
134
132
130
130
126
124
132
147
157
154
138
120
111
115
131
152
151
148
142
141
146
146
137
127
121
119
124
130
136
142
144
138
124
115
115
123
131
137
141
145
144
138
132
131
130
126
119
113
118
130
137
136
127
122
119
117
118
122
131
139
140
135
131
132
138
144
158
153
143
138
140
143
141
135
126
121
124
130
134
135
138
139
138
132
125
121
125
133
135
130
121
119
126
133
136
132
122
113
117
130
137
133
125
120
121
123
120
114
109
115
125
130
131
130
132
137
140
146
143
136
130
132
138
140
133
120
116
120
127
134
136
142
146
149
146
138
130
129
130
130
122
119
124
132
135
131
120
110
110
120
129
130
125
123
131
141
147
142
131
125
126
124
120
119
125
133
131
146
155
147
129
117
117
124
125
120
117
123
136
144
148
147
146
147
142
139
132
133
137
140
136
130
126
133
134
126
110
102
106
116
125
128
128
132
136
137
131
125
120
123
129
134
136
136
135
132
130
140
155
159
145
125
116
120
123
122
118
122
133
144
150
148
142
130
120
115
124
140
153
149
134
119
119
130
134
133
126
124
127
123
115
112
118
134
141
133
115
105
109
123
133
141
144
144
140
132
119
111
124
141
148
136
125
122
127
127
125
126
132
134
132
132
131
130
121
109
111
129
150
149
134
120
120
128
130
131
137
145
145
135
119
115
126
142
151
143
129
119
122
132
140
139
136
132
128
121
119
110
116
130
137
128
114
110
121
131
137
141
141
132
121
119
128
136
139
128
119
120
130
138
140
142
137
126
119
121
131
141
143
136
128
131
139
145
147
137
128
119
122
131
139
141
139
137
134
127
132
141
147
146
136
121
112
115
123
129
134
135
135
135
130
128
130
136
141
144
142
134
128
128
136
147
146
130
119
118
127
133
134
134
130
128
124
120
119
119
123
123
125
131
135
137
141
148
152
146
139
146
147
139
126
123
130
140
143
140
136
135
132
130
127
126
130
135
139
146
147
148
142
135
134
138
142
137
128
124
120
118
125
136
141
133
120
111
114
128
141
145
144
141
134
128
127
126
132
137
143
131
118
107
109
120
132
140
144
144
143
141
131
115
101
102
116
133
142
143
142
146
148
146
138
129
130
136
138
135
125
117
121
135
144
142
130
124
129
141
148
146
142
137
134
127
123
118
119
124
141
132
120
122
130
137
135
124
119
125
134
135
128
115
104
102
108
117
128
134
136
135
136
138
135
130
128
134
141
144
141
138
139
139
136
131
126
130
132
133
133
131
130
131
133
134
138
140
141
138
136
133
137
145
152
154
144
128
119
122
130
133
132
131
131
125
115
108
109
119
126
124
119
121
130
144
152
154
141
133
135
148
155
149
136
126
127
132
133
131
131
141
152
151
143
138
144
151
156
147
134
132
131
131
135
137
139
138
135
133
132
133
136
139
137
130
124
125
127
128
121
118
119
128
139
156
165
158
139
125
126
135
143
141
132
129
137
143
140
137
140
158
174
171
155
138
134
139
147
149
133
126
125
129
132
130
125
127
132
127
115
113
125
136
138
132
134
148
154
144
126
117
124
138
145
150
146
139
133
129
129
134
134
131
128
129
139
146
141
137
134
141
152
153
146
135
125
122
134
148
124
121
125
139
146
139
131
129
132
126
112
106
118
136
142
137
130
133
144
149
144
134
129
136
138
138
136
137
136
133
130
131
137
145
144
139
135
138
142
139
136
129
124
126
132
139
137
137
139
145
127
124
125
126
128
132
135
139
141
134
127
129
143
155
156
141
127
121
130
146
158
152
140
133
130
135
143
150
151
142
132
129
134
144
146
143
139
142
147
149
142
133
128
133
140
146
146
141
138
134
139
133
125
117
118
120
125
131
135
135
139
153
166
169
159
144
135
134
137
142
146
144
138
133
129
132
135
142
146
148
150
145
134
124
120
128
141
152
148
138
132
137
146
153
153
146
135
128
129
134
137
123
115
115
122
128
130
133
134
136
141
152
158
154
142
132
132
135
135
134
135
129
127
121
121
128
131
134
134
139
150
152
142
125
121
129
142
144
135
124
129
142
150
149
143
142
138
133
133
135
138
120
106
105
120
135
151
155
147
135
132
136
141
137
126
118
117
125
133
136
135
128
120
113
117
129
142
145
142
139
137
140
141
140
144
153
153
144
131
127
137
147
152
140
134
140
147
147
136
131
155
148
136
127
128
141
154
160
149
133
123
129
135
137
131
125
128
137
146
144
139
131
130
134
140
143
141
138
138
137
140
144
143
142
144
152
158
160
152
145
145
149
154
153
143
136
135
134
132
127
156
162
156
150
145
146
149
145
137
131
126
127
132
138
145
152
158
157
150
143
137
137
145
156
158
146
129
117
116
126
144
155
155
145
134
130
141
154
165
159
148
147
153
155
146
136
132
131
132
134
145
142
135
135
137
144
142
138
134
133
135
130
132
137
152
166
168
158
150
142
142
140
137
140
143
142
134
129
124
121
124
133
143
148
135
120
119
135
151
154
145
138
137
136
135
136
137
140
137
134
147
135
130
129
136
134
132
136
140
145
141
139
138
147
154
154
146
145
151
159
153
134
119
122
136
145
147
143
134
121
112
112
122
134
133
122
117
123
130
133
133
133
132
129
131
136
137
132
131
131
145
140
138
140
138
134
132
136
143
145
146
142
145
151
153
149
140
143
150
160
156
140
129
130
140
148
151
145
130
117
109
112
121
130
137
139
135
127
127
134
147
153
150
141
139
143
141
136
136
140
129
131
132
137
137
131
125
123
126
131
136
139
139
144
148
149
150
147
145
141
141
140
132
126
128
140
154
150
126
106
105
123
140
149
149
144
136
130
128
137
150
153
144
136
140
155
159
153
149
147
134
130
132
136
136
130
120
114
112
116
119
124
128
135
142
150
156
151
139
130
127
127
118
111
113
126
141
138
120
105
106
126
143
150
142
135
132
134
137
140
136
129
118
119
133
150
151
142
135
137
146
143
152
155
147
134
125
128
130
127
117
115
120
134
140
142
140
137
136
132
129
129
127
122
120
121
124
126
123
118
115
123
128
130
125
122
127
137
152
156
148
135
121
122
134
142
134
121
121
132
129
145
159
156
140
124
129
144
154
150
137
130
131
135
131
119
109
112
122
128
128
130
133
130
127
128
134
145
146
134
127
127
130
132
128
125
124
132
147
158
154
144
133
137
147
153
141
128
130
144
130
147
149
139
130
127
135
142
149
151
150
150
145
136
122
108
102
110
121
125
125
128
132
135
134
134
136
143
144
138
134
130
130
133
138
144
141
132
122
122
126
131
136
142
150
158
156
151
154
158
151
144
130
120
133
147
149
138
127
134
151
158
149
134
126
125
128
124
120
123
125
129
132
132
131
131
128
127
131
134
132
127
115
116
128
146
153
141
121
112
117
132
143
149
149
149
152
154
158
160
152
132
117
117
133
146
146
134
123
131
145
151
143
133
137
145
143
130
120
128
141
138
122
112
118
128
133
134
135
139
139
132
123
119
118
122
126
131
136
143
151
155
151
147
143
144
143
138
136
141
137
136
141
144
143
141
138
135
135
132
131
124
123
131
141
146
143
137
140
151
150
138
121
115
119
125
125
125
127
134
142
146
142
133
121
114
117
123
136
149
160
166
157
148
143
143
136
125
118
131
135
145
152
152
146
140
135
134
135
131
121
112
114
131
140
138
137
142
154
154
145
138
140
144
140
125
116
115
120
126
134
147
150
137
127
132
144
147
138
130
135
150
159
162
157
148
139
131
129
135
126
128
130
129
125
122
123
123
128
130
131
128
127
132
133
130
121
127
138
146
141
130
126
125
127
126
125
122
120
121
132
142
144
137
126
126
136
144
143
137
126
120
121
130
138
140
139
140
141
140
137
147
150
142
128
115
111
116
127
139
145
137
129
129
135
133
121
114
122
134
139
128
115
117
129
140
143
141
141
141
138
139
139
138
138
141
140
141
138
135
129
125
121
125
130
136
140
141
145
149
124
133
144
141
133
128
128
129
124
121
125
124
119
122
135
144
140
127
121
128
137
132
121
118
127
141
147
144
138
134
134
137
141
150
157
153
139
121
119
132
143
142
132
125
130
139
145
140
129
124
122
122
132
139
145
144
140
128
114
101
104
117
128
140
148
150
146
135
127
130
138
141
132
120
118
131
140
129
112
106
119
139
151
153
150
141
132
121
120
132
144
144
136
133
139
150
151
141
130
124
132
126
125
134
143
142
128
120
121
126
128
131
139
148
151
148
133
120
115
124
135
139
130
120
119
131
141
139
130
127
136
148
146
140
132
134
141
148
145
137
130
124
120
120
130
141
150
155
155
151
137
126
120
127
137
136
126
124
133
145
147
137
128
127
133
135
128
118
119
133
145
144
132
124
124
132
140
148
154
157
153
141
128
124
129
136
148
154
147
127
111
105
110
118
125
135
150
160
160
152
127
125
123
126
131
136
138
132
126
126
130
129
125
122
125
133
134
135
139
151
159
157
144
136
131
130
130
127
130
129
127
122
121
126
132
134
133
131
124
115
113
124
139
147
147
144
142
141
138
137
117
121
124
127
130
134
135
131
124
122
127
133
134
128
127
134
143
141
136
133
137
140
138
138
142
144
136
122
107
108
121
133
138
136
132
134
134
134
129
126
129
143
153
155
145
138
135
133
135
133
117
117
122
125
127
127
121
119
126
138
146
148
142
136
134
136
137
132
124
121
121
123
127
133
143
149
141
124
115
119
132
137
134
126
122
131
142
146
139
129
123
126
136
140
139
135
136
140
136
128
122
120
123
124
124
125
125
126
131
140
147
147
144
140
140
135
130
130
135
141
138
128
125
124
126
129
129
126
126
128
129
132
131
128
119
115
120
128
133
126
115
112
121
139
148
148
140
135
133
129
133
128
123
122
122
130
138
139
136
133
136
142
142
145
143
137
128
128
135
143
142
135
125
122
121
123
129
134
132
126
127
143
155
149
128
110
104
118
131
133
122
112
113
127
144
145
133
120
118
129
136
126
120
120
123
126
127
126
127
131
133
136
139
138
140
138
130
121
121
127
135
136
133
129
130
134
138
133
126
120
126
136
143
138
125
117
116
125
132
134
127
116
109
115
124
128
124
117
116
126
137
127
122
126
131
124
114
115
128
137
134
130
128
130
129
124
120
121
125
131
133
131
130
130
131
130
127
121
121
122
122
118
114
115
120
118
117
118
127
137
141
142
141
140
133
126
124
125
129
135
143
138
133
131
129
125
123
126
135
140
138
133
133
132
129
128
133
144
152
145
130
118
121
132
137
135
127
122
123
125
120
111
107
114
119
116
107
109
118
134
145
151
157
156
147
135
128
133
136
138
154
152
134
116
106
113
124
132
139
142
144
145
141
136
135
138
146
157
157
144
127
116
122
133
142
140
136
127
127
125
123
122
127
129
126
121
117
116
119
120
121
120
122
129
137
144
144
139
132
125
151
144
124
105
101
112
126
138
145
142
135
126
122
131
142
148
144
139
139
141
137
134
132
132
130
127
125
126
128
128
128
137
144
141
133
126
124
126
129
127
121
117
116
124
138
146
146
136
132
128
128
123
116
118
130
136
143
146
148
142
124
107
108
128
153
157
143
133
135
141
144
143
139
136
132
131
129
126
129
130
133
138
140
136
126
118
121
131
140
143
143
145
151
155
152
142
133
130
137
141
137
130
127
132
138
134
120
116
129
142
144
136
131
136
143
146
138
134
138
141
139
135
136
139
144
143
139
135
133
132
133
137
139
138
128
120
120
126
131
130
125
125
135
146
147
139
132
131
133
135
144
137
129
127
123
110
96
94
109
128
142
145
141
135
128
123
126
135
142
141
135
131
134
136
133
130
131
137
143
136
129
128
136
143
141
132
124
124
123
118
109
102
105
117
130
135
134
128
119
119
139
136
128
117
112
116
123
127
122
112
111
120
132
136
128
121
122
132
143
144
135
131
135
139
135
126
125
135
144
138
123
113
113
126
135
135
132
130
126
122
121
120
120
123
127
126
122
115
111
119
139
137
129
115
110
124
149
158
139
114
107
120
139
144
136
124
120
126
135
139
134
129
131
143
148
140
127
126
131
132
127
118
116
122
132
136
137
135
125
116
111
117
124
129
130
126
122
121
126
131
126
131
129
124
123
131
144
147
134
115
109
120
131
135
131
126
124
125
125
124
129
134
137
141
133
124
116
114
119
129
136
139
141
138
134
130
124
125
125
119
110
109
115
128
132
134
137
140
141
137
115
115
126
137
144
139
128
122
122
120
123
126
131
130
128
131
133
134
125
118
123
140
151
141
123
115
116
119
115
112
115
125
136
139
131
120
118
125
137
138
126
114
117
130
140
141
138
132
128
124
127
126
131
136
135
124
110
111
124
133
137
140
145
144
135
132
133
138
140
134
131
134
140
140
139
145
147
138
118
105
105
112
117
118
116
120
125
132
137
135
125
117
121
133
143
140
129
119
116
120
136
143
142
128
112
106
114
127
134
126
121
127
138
142
135
130
131
139
148
147
137
127
121
124
137
158
161
143
127
125
132
134
130
121
120
125
131
131
132
131
128
124
125
131
132
128
123
122
125
130
133
141
140
130
122
127
141
148
141
127
118
116
119
119
121
130
141
145
135
126
123
126
128
127
131
137
139
131
126
132
141
141
138
136
140
142
137
133
135
144
147
141
133
133
133
127
120
116
119
125
130
126
126
132
140
143
144
142
146
146
141
128
112
102
105
120
134
132
118
106
107
123
138
144
138
128
124
122
126
127
127
126
128
136
141
141
134
131
135
141
144
141
142
146
148
139
129
114
112
116
127
120
122
131
141
140
135
135
148
158
154
137
117
112
115
120
119
116
113
111
109
118
121
125
124
128
136
143
142
133
129
134
138
138
133
129
128
127
128
130
135
138
139
136
135
138
139
139
137
135
119
120
126
134
139
139
139
143
150
152
141
133
133
137
135
126
119
118
122
121
117
117
116
110
110
127
152
167
159
137
128
136
143
141
133
132
135
136
133
136
141
144
135
122
118
129
147
160
162
154
116
119
124
128
130
129
135
143
145
138
129
130
138
145
139
130
130
142
145
133
118
122
134
139
133
135
150
163
156
133
117
116
123
129
132
137
145
149
146
141
141
140
138
134
137
142
149
152
149
146
118
109
107
114
120
120
119
129
141
136
123
121
133
145
144
136
140
156
164
149
126
121
132
145
146
141
141
143
143
133
123
121
125
130
131
133
137
148
148
142
135
137
139
144
147
145
141
135
132
129
124
120
117
119
123
124
123
132
140
136
121
115
127
146
152
142
132
133
144
149
141
128
117
119
127
138
145
148
144
135
133
139
145
146
140
130
127
132
137
140
140
137
131
128
132
141
146
145
139
134
136
139
135
125
120
121
129
142
144
134
118
116
131
149
157
145
127
118
124
137
143
138
129
122
127
138
145
145
139
133
132
136
141
146
146
141
138
134
138
143
148
141
127
120
128
146
157
156
145
140
146
148
144
134
122
120
127
139
143
132
119
121
135
150
153
145
137
137
139
143
142
135
134
133
136
136
130
124
124
131
138
139
136
132
134
141
142
144
147
152
155
147
138
133
138
148
151
143
137
140
143
145
147
146
145
142
139
138
134
132
131
135
139
139
137
134
135
142
147
145
137
126
111
110
120
132
131
121
117
126
147
157
145
126
118
123
129
134
135
144
157
161
153
136
133
142
145
141
135
140
135
130
125
122
130
144
152
149
135
131
136
146
149
139
128
126
130
132
132
132
131
126
119
119
131
144
145
131
117
119
132
144
139
123
116
126
136
136
131
129
142
158
157
141
132
140
154
159
151
141
139
136
126
119
122
138
151
153
144
133
133
143
149
149
140
131
126
127
132
132
128
131
143
155
157
144
124
113
119
130
136
131
122
119
129
146
156
150
134
124
129
145
156
154
143
139
147
157
156
144
153
157
152
150
152
154
150
142
135
132
133
142
149
156
155
146
137
136
145
152
149
145
145
150
143
124
105
106
124
144
147
137
129
128
133
138
140
138
135
134
135
145
150
148
134
125
127
138
148
148
147
144
138
140
149
153
145
133
125
129
137
143
148
151
152
146
138
135
143
156
161
148
134
125
124
124
125
127
134
134
135
136
141
143
131
118
118
131
148
150
150
148
146
138
134
138
140
140
136
138
131
119
112
116
127
135
140
136
136
140
142
142
139
136
130
124
122
128
139
145
141
131
124
127
133
134
132
132
129
126
127
136
143
144
134
128
136
153
160
156
152
149
149
153
164
173
168
149
132
134
127
122
127
140
153
156
153
152
146
140
135
134
135
136
133
127
126
132
133
134
132
132
137
139
138
130
129
135
137
139
138
138
139
134
136
145
153
153
152
150
153
154
153
153
158
163
160
147
134
132
125
130
142
152
157
159
153
142
127
123
125
131
138
140
141
143
142
134
129
127
136
146
144
133
126
137
153
160
147
135
132
138
142
141
139
142
143
140
138
148
155
155
137
118
117
133
148
150
145
138
128
128
129
130
130
130
129
128
123
121
122
124
122
120
123
131
136
131
126
129
137
138
127
118
128
153
171
162
133
111
110
126
139
137
131
132
137
143
147
152
150
142
119
104
111
134
149
153
149
149
135
136
143
146
135
125
125
141
152
149
131
111
104
111
118
121
124
127
135
139
136
128
119
118
129
141
147
142
130
117
111
113
112
107
107
118
132
146
151
149
145
140
133
131
137
142
138
131
134
150
129
149
169
168
144
120
122
146
166
162
133
114
114
129
131
122
113
118
133
139
136
133
130
126
122
125
133
146
146
135
124
124
122
117
110
115
127
137
139
140
141
141
140
137
140
148
142
131
129
143
130
151
159
150
131
117
122
139
152
152
140
131
130
130
124
114
113
120
131
129
127
133
142
142
136
133
140
149
148
137
133
139
145
141
134
130
130
128
127
132
139
141
134
126
130
149
158
154
151
148
144
140
129
118
124
131
139
142
144
149
154
152
142
128
123
126
131
127
120
115
119
132
145
151
148
141
135
137
141
140
137
135
131
129
131
136
135
134
130
134
139
141
140
136
140
148
148
145
145
149
145
131
118
118
130
142
147
143
142
148
158
159
152
148
154
161
153
130
108
112
124
132
131
129
127
126
129
136
145
149
140
131
118
113
109
114
121
131
138
143
146
150
151
153
151
145
131
115
114
128
132
129
130
136
138
138
136
136
142
146
143
139
141
150
164
167
155
135
126
129
130
129
122
118
119
125
134
143
146
140
134
132
131
120
105
96
104
120
136
142
148
152
149
143
138
136
134
128
124
130
129
130
133
135
132
127
125
132
146
149
138
120
118
130
142
146
142
143
145
140
130
128
135
139
135
129
132
138
136
129
130
136
136
123
103
96
109
127
135
138
142
144
135
124
122
135
152
158
152
146
122
114
117
125
130
129
127
129
131
134
133
134
139
147
150
144
136
134
134
127
113
108
112
121
125
126
128
135
145
147
143
139
134
136
139
141
141
134
127
124
119
115
116
119
123
124
125
131
139
148
136
139
142
141
135
131
124
117
114
120
128
130
126
128
132
132
123
119
121
126
126
124
122
128
133
134
131
134
136
136
129
129
133
136
137
136
137
133
129
127
124
123
117
112
113
121
130
140
149
147
141
147
149
144
138
139
138
132
125
123
123
120
110
109
117
125
122
115
114
124
132
135
132
133
140
143
141
133
131
126
124
125
130
139
148
149
139
128
123
129
131
126
113
104
109
123
136
140
134
128
126
124
127
131
138
143
144
142
136
127
125
126
125
126
127
129
129
127
126
128
136
137
131
128
130
137
140
130
116
114
122
133
137
143
148
151
141
126
119
127
133
129
116
114
130
151
156
144
131
127
122
119
121
127
129
129
124
122
126
130
136
142
144
144
138
132
125
126
127
133
141
142
132
119
113
118
127
131
126
128
138
145
144
142
143
141
136
125
121
124
130
133
132
136
147
156
152
140
133
140
140
144
142
135
126
115
109
114
127
140
147
145
143
138
134
125
113
108
115
129
144
148
138
130
119
120
127
137
150
157
154
144
137
138
139
137
130
123
121
124
131
136
139
145
145
138
127
118
119
131
145
149
144
135
127
126
128
130
136
141
143
137
125
120
125
130
132
126
123
123
125
131
132
135
141
139
134
133
135
137
137
135
133
136
137
135
130
126
128
133
135
141
145
149
146
138
122
112
115
126
131
133
128
123
123
128
134
133
130
133
135
127
113
109
126
151
166
156
134
118
113
117
121
130
141
146
139
126
115
117
131
140
142
137
136
142
150
150
143
131
126
128
137
145
144
138
134
130
130
127
116
121
126
124
124
125
124
125
127
129
133
131
124
125
136
147
144
130
120
122
128
133
131
128
133
138
139
133
130
136
148
154
145
136
133
142
155
154
136
112
103
111
126
134
132
129
132
135
131
122
109
114
125
130
128
129
134
139
137
136
134
135
143
150
148
134
111
102
112
127
142
147
143
133
125
119
122
131
139
141
143
146
144
133
119
115
121
129
130
116
109
112
124
134
133
128
129
131
130
125
107
109
123
135
139
139
144
146
139
134
132
134
143
152
151
137
122
116
119
126
130
134
134
133
123
111
109
118
125
123
123
133
142
137
116
100
104
127
142
142
127
118
123
137
147
144
135
133
139
148
122
118
123
134
139
139
134
127
116
115
121
129
132
136
140
138
133
125
120
122
124
132
135
136
136
132
126
119
115
114
119
125
130
124
115
113
121
141
149
146
136
123
126
139
150
149
140
135
138
147
140
129
122
120
125
126
124
122
123
125
128
128
130
130
128
131
131
127
126
131
139
147
149
144
137
132
127
122
120
121
122
118
113
112
114
111
117
119
128
137
143
144
143
142
140
137
134
133
132
134
136
126
117
114
119
127
139
147
153
147
135
127
125
128
129
133
142
150
150
141
134
137
141
138
127
116
114
119
125
127
121
113
111
117
118
107
95
93
108
129
144
148
145
142
138
133
130
132
135
135
126
124
119
115
119
131
144
153
155
146
133
128
128
130
134
139
149
163
163
142
120
110
121
130
131
124
119
125
131
130
123
119
125
135
136
124
103
94
100
116
125
128
130
133
137
141
143
141
139
136
130
130
126
119
122
128
132
136
136
133
132
132
131
134
138
142
148
155
154
143
126
117
120
127
130
129
130
133
136
130
123
122
130
140
143
133
118
108
110
121
129
131
126
123
127
138
146
151
143
127
133
135
132
133
133
136
133
128
129
133
130
122
117
125
138
150
155
151
151
145
137
132
124
121
119
120
128
133
134
129
124
124
129
132
131
129
129
134
139
141
135
129
123
121
124
133
141
143
138
125
129
136
143
147
145
135
122
121
131
142
141
127
119
126
135
142
144
146
151
150
145
138
134
131
129
127
128
126
123
120
124
131
135
133
126
125
133
149
154
142
124
114
117
129
136
135
130
124
119
121
119
127
133
136
132
120
111
116
127
139
140
135
132
131
126
116
113
125
143
153
147
139
134
132
130
124
119
118
119
118
125
137
145
144
134
128
135
146
149
137
122
112
114
125
134
137
130
115
105
106
124
119
112
111
116
123
132
134
130
124
123
127
133
134
123
110
107
119
135
144
141
131
126
122
118
112
109
114
123
133
138
144
146
141
135
133
138
145
145
134
122
116
116
118
124
128
129
122
109
100
133
122
109
102
111
136
153
151
132
120
124
135
144
138
130
123
126
132
137
141
136
125
119
125
134
132
119
111
116
134
152
158
150
140
132
129
132
132
128
118
118
121
130
134
130
125
124
121
117
116
123
123
112
104
111
131
148
147
131
122
128
141
145
139
132
128
132
139
147
150
143
130
124
129
142
144
130
114
109
119
134
144
148
151
146
130
115
109
113
122
129
136
139
137
130
123
124
128
133
135
129
131
127
122
126
133
137
134
128
125
126
128
133
134
135
135
139
142
150
151
146
139
129
123
122
130
139
137
128
116
112
122
141
161
161
143
119
112
124
137
141
136
131
128
127
122
125
134
144
145
139
137
132
131
130
128
131
132
134
129
123
125
132
140
137
133
133
138
141
137
134
133
129
124
122
133
147
151
141
125
119
125
138
149
152
148
143
138
136
133
127
124
130
140
144
139
129
127
131
137
130
129
123
114
110
111
121
134
137
129
121
124
134
136
127
121
122
126
128
122
118
121
125
128
134
141
144
138
128
126
131
134
134
132
136
141
142
140
138
136
132
129
134
146
154
145
130
117
114
126
130
124
119
112
112
121
131
135
128
119
116
121
124
128
130
138
140
132
120
108
113
124
133
137
137
137
132
127
122
125
128
127
124
125
124
126
126
129
141
153
154
140
130
130
133
133
129
122
123
130
130
128
134
142
145
142
133
132
131
131
126
122
123
131
148
159
152
130
109
101
110
127
142
146
139
135
131
129
127
122
122
123
125
125
121
117
117
127
140
150
148
139
130
128
131
135
137
142
149
150
118
124
136
149
151
142
136
139
150
150
136
125
127
141
149
142
125
112
104
105
112
128
134
128
120
121
130
139
137
126
125
133
137
132
127
125
128
129
130
134
139
142
142
139
139
138
143
146
149
151
115
123
131
131
128
129
134
146
151
140
124
121
135
145
137
122
116
120
128
125
124
131
133
115
95
97
120
142
145
133
125
128
130
127
126
131
136
131
129
136
148
149
143
132
130
136
137
133
127
131
133
135
131
126
121
118
124
136
139
128
118
127
144
149
136
125
129
147
155
141
130
136
153
147
127
112
119
135
145
134
118
106
105
110
119
129
131
130
132
141
145
138
125
121
128
137
140
133
122
117
138
134
126
123
123
122
124
133
141
139
131
132
142
147
138
126
128
147
161
153
140
137
154
166
159
143
134
134
140
134
123
117
121
129
134
134
133
132
135
138
134
135
136
136
137
140
144
143
137
128
135
131
121
119
127
134
132
131
136
137
132
132
135
138
134
128
128
138
154
156
147
137
130
132
141
148
149
140
136
134
137
144
144
140
134
130
129
129
128
128
132
143
148
145
142
143
149
156
157
156
132
129
126
126
128
128
128
128
127
124
121
121
127
136
138
138
139
138
138
136
139
136
130
129
135
145
145
132
120
120
128
136
137
129
125
125
124
124
126
136
145
143
133
126
132
147
159
162
161
164
136
138
139
136
127
123
127
137
142
132
118
117
129
141
141
139
136
135
135
131
129
131
136
148
151
145
129
113
104
110
117
120
125
134
142
141
132
126
136
152
160
144
121
112
122
141
153
151
145
147
136
149
153
148
140
136
141
145
141
131
121
125
133
137
135
130
129
135
142
144
137
126
122
125
136
142
134
120
112
112
122
128
133
138
144
141
135
132
138
148
154
145
131
117
120
128
137
140
138
146
127
141
148
144
139
139
141
139
129
122
121
130
132
130
129
131
136
138
138
136
131
124
117
115
120
128
128
120
114
113
124
127
130
125
123
128
135
141
137
134
135
143
139
131
124
126
135
146
154
162
126
130
129
127
128
129
129
130
132
132
134
135
134
132
132
129
130
128
127
124
122
123
125
127
120
107
98
105
119
131
132
124
116
124
133
144
142
132
122
119
124
133
135
131
126
124
130
142
153
156
140
136
131
130
134
136
133
128
133
144
152
153
149
146
143
135
126
122
127
135
135
127
126
126
118
102
91
106
137
156
147
124
115
128
147
156
145
127
115
118
128
136
135
129
121
117
118
120
125
128
140
141
138
137
139
141
137
133
132
138
150
154
151
148
143
134
124
119
122
131
135
131
129
130
131
127
121
125
135
137
136
133
130
134
137
144
149
155
149
139
138
146
150
146
138
134
130
122
117
122
119
120
126
128
125
128
137
143
144
139
136
135
133
128
119
111
110
114
118
116
113
118
135
149
154
144
130
126
124
126
132
141
148
144
137
143
158
172
167
150
141
145
156
164
162
158
148
137
132
141
110
111
122
132
137
142
147
150
144
135
125
124
130
130
118
109
111
118
122
120
114
122
138
147
138
123
113
121
136
146
146
139
134
130
133
140
145
143
136
132
134
145
154
158
155
145
135
136
141
151
123
126
132
137
148
156
155
145
127
112
116
133
148
147
137
128
124
119
120
124
133
144
142
131
121
124
134
144
148
146
143
138
133
127
127
130
132
128
127
132
144
152
151
139
131
128
132
137
142
145
136
140
138
134
131
139
152
149
136
124
126
133
140
140
134
128
123
117
114
119
132
137
130
126
133
152
168
166
147
129
126
136
144
140
134
130
133
141
147
150
155
157
151
137
128
129
136
143
146
147
137
141
139
136
130
135
149
164
169
159
140
124
119
122
128
121
119
120
126
132
131
125
117
119
128
138
143
142
135
129
128
135
132
125
117
120
133
142
139
131
135
148
151
144
132
132
137
145
148
151
130
132
136
140
140
135
139
148
157
151
136
119
118
127
135
134
127
129
139
145
143
140
132
121
111
108
110
113
118
123
131
136
133
119
111
115
130
140
131
119
121
136
144
141
135
142
153
152
138
133
126
128
132
138
138
132
124
122
126
128
124
117
116
126
130
132
130
134
140
142
141
144
140
134
125
125
127
125
120
117
125
139
147
140
127
122
130
140
144
146
145
141
134
129
136
150
161
154
135
124
129
128
129
131
132
129
128
132
138
141
138
130
122
119
123
127
134
137
139
132
124
121
128
138
141
137
132
135
138
137
133
131
134
135
135
131
130
136
147
157
158
152
142
139
139
144
142
136
132
134
130
130
130
130
127
126
132
142
150
155
155
150
145
138
136
137
138
135
129
128
122
119
125
134
134
125
118
128
143
148
140
127
122
127
133
132
131
130
129
129
132
140
149
152
147
140
130
130
130
134
127
127
127
126
124
123
122
127
136
144
151
155
157
152
145
138
134
130
128
127
123
125
132
137
137
137
144
151
151
138
129
129
137
145
136
121
113
114
115
112
114
123
134
140
143
143
150
152
144
134
131
126
126
129
129
126
125
129
138
143
143
140
143
146
139
134
130
128
128
126
122
127
134
138
139
150
165
173
161
137
126
134
147
147
131
109
103
114
127
132
133
133
132
128
133
145
159
162
150
139
130
123
122
130
135
139
137
133
130
129
132
135
136
131
123
119
120
129
133
131
126
125
129
133
132
132
137
144
150
149
141
128
125
135
144
144
130
112
106
116
132
141
137
127
116
108
104
107
113
123
130
121
118
123
132
141
141
129
110
106
119
134
144
144
134
124
117
116
121
125
129
133
133
132
127
119
116
124
135
140
140
136
136
137
134
129
121
118
115
118
123
128
132
124
112
106
106
113
123
122
137
134
125
122
126
134
139
131
122
120
126
135
137
136
132
122
111
102
105
119
131
137
136
133
127
122
121
130
144
150
145
138
133
130
131
135
140
142
135
121
107
106
113
121
126
126
126
127
127
125
140
136
129
125
125
132
138
140
139
138
134
129
120
112
113
119
120
121
117
117
123
127
133
135
137
139
142
147
149
151
148
142
134
132
139
149
154
149
136
126
118
112
110
113
127
136
138
136
130
131
133
133
131
128
124
125
127
131
130
126
123
123
121
114
114
121
134
145
140
130
125
130
140
146
142
139
137
135
137
141
144
143
141
136
138
142
139
128
122
128
133
134
128
125
132
142
139
128
124
132
136
142
142
137
127
118
113
118
119
117
118
124
131
134
129
126
129
136
137
130
126
131
142
149
145
138
132
132
137
141
143
141
138
138
138
137
130
124
124
135
144
144
142
140
145
144
130
112
106
115
145
146
144
138
131
130
125
123
128
132
132
126
123
123
128
129
128
124
121
117
113
118
126
135
143
143
141
138
139
142
144
143
140
141
142
141
140
139
143
153
154
145
134
131
131
133
124
116
119
124
141
145
138
130
128
133
140
138
135
136
136
124
112
108
125
141
145
133
122
122
127
133
132
131
132
136
137
138
136
137
142
145
143
144
143
143
142
141
140
138
134
127
123
124
126
125
125
127
133
136
136
146
146
134
127
133
141
140
131
122
121
122
124
129
140
140
137
126
123
132
146
155
148
138
134
135
139
144
143
143
144
145
147
149
146
144
142
133
123
112
110
115
125
129
128
127
128
129
129
125
124
137
148
148
139
133
135
138
132
123
121
127
141
150
150
136
120
117
121
129
132
140
146
145
138
131
137
147
150
140
132
139
155
163
157
145
140
129
124
116
119
127
132
130
127
125
129
130
127
124
104
118
139
148
140
129
129
134
138
136
134
132
134
138
138
134
129
134
136
131
121
121
130
133
123
109
108
121
130
123
110
115
139
148
145
139
130
127
127
132
137
141
141
139
135
134
136
139
140
140
109
123
138
141
131
125
126
129
128
129
132
129
125
121
126
133
141
141
140
136
132
129
124
118
114
109
107
110
112
109
105
105
112
116
122
127
127
129
130
136
142
148
153
152
146
144
143
146
146
143
134
137
136
128
124
125
127
125
121
122
125
126
123
119
123
129
133
127
122
128
140
146
137
122
120
129
134
130
120
112
111
113
114
115
120
122
122
122
127
136
142
144
143
139
136
135
139
144
139
129
133
127
122
120
126
130
127
126
132
131
125
113
111
118
126
128
124
119
117
124
135
146
141
128
119
122
132
136
134
126
123
125
133
138
135
126
119
112
116
124
123
121
123
129
134
134
134
134
136
134
119
118
121
127
134
134
130
135
143
139
127
116
116
125
132
129
127
127
130
128
130
135
141
142
132
124
122
126
130
128
122
121
128
140
144
139
122
104
95
98
109
121
130
137
138
135
131
134
142
146
131
133
134
130
125
126
129
135
138
139
135
137
139
137
134
128
128
132
133
128
127
131
141
152
149
139
130
126
126
126
121
115
118
132
143
141
124
101
89
97
117
132
136
126
116
113
124
138
146
138
144
144
139
129
121
123
124
124
123
126
133
138
136
131
124
126
128
130
128
125
125
134
138
133
124
117
119
125
129
130
125
124
129
137
142
141
135
127
120
116
114
113
109
105
104
108
119
129
134
129
122
138
147
146
142
138
131
123
120
123
122
121
121
127
130
131
126
122
124
125
132
138
135
127
114
108
114
122
126
126
125
127
131
137
135
136
139
147
144
128
114
109
115
123
130
127
118
112
112
124
112
128
144
150
146
142
144
146
144
139
125
118
121
130
136
130
120
118
129
144
151
145
135
127
125
125
124
122
123
120
120
128
130
130
130
133
140
139
137
131
133
139
145
144
137
130
121
114
110
115
134
130
128
129
133
141
147
150
148
143
136
130
122
120
123
128
129
129
136
147
152
145
129
116
115
117
120
119
122
131
141
147
141
136
134
137
144
145
138
136
139
143
142
129
120
119
127
132
125
113
137
132
126
125
132
138
137
129
125
133
141
139
129
122
127
139
147
142
132
128
129
128
122
120
120
120
116
113
118
134
154
162
154
141
135
135
142
148
147
138
135
135
135
131
127
124
128
132
128
121
129
135
128
125
126
127
126
123
125
136
152
155
146
137
137
141
141
136
132
130
126
120
119
132
145
147
133
116
110
117
127
135
140
144
139
129
126
131
136
138
137
139
145
146
139
130
127
128
130
130
145
137
125
118
123
129
135
136
133
135
136
136
135
134
130
124
125
133
145
152
146
135
125
132
141
147
146
138
131
125
123
127
138
147
143
129
119
121
133
138
140
139
143
141
132
124
126
138
150
145
145
132
123
125
136
142
143
137
136
134
132
132
134
130
122
119
123
132
144
145
141
139
139
136
126
122
128
138
145
147
146
146
149
148
142
131
128
131
136
137
132
129
133
138
136
131
132
145
157
154
124
120
122
129
135
135
132
133
142
149
154
158
157
147
132
123
124
127
124
118
122
134
144
145
133
117
111
120
131
136
134
133
136
140
138
131
125
125
133
139
136
131
133
139
145
143
136
130
130
136
132
125
121
121
121
123
126
129
135
144
151
156
157
151
145
136
126
121
122
124
134
137
141
142
136
128
123
126
128
125
117
116
122
128
130
122
115
118
132
143
142
134
127
127
132
133
131
123
123
127
139
138
137
139
132
126
123
123
125
125
131
138
145
149
146
135
124
122
126
133
135
138
139
138
136
134
136
137
133
123
118
119
126
129
127
121
121
129
142
148
143
133
128
127
129
133
137
144
152
151
124
134
142
146
141
131
131
131
128
122
117
125
138
145
134
118
111
120
130
133
132
138
142
136
125
121
125
127
124
121
119
124
131
131
130
133
140
141
143
146
146
143
142
147
150
148
148
149
152
151
119
123
132
135
136
133
136
138
131
118
106
115
132
142
131
120
120
132
140
134
130
136
142
134
116
110
117
124
125
126
128
131
129
126
128
136
140
137
136
146
154
151
145
146
150
148
138
123
112
117
131
131
133
139
141
137
133
134
129
116
108
115
133
144
142
138
138
144
142
132
124
129
143
141
132
127
127
127
134
137
138
136
132
127
129
128
125
121
129
142
148
140
131
130
136
137
129
119
108
110
144
140
135
139
143
143
137
133
132
126
123
128
135
140
136
126
125
127
131
128
123
132
148
156
153
141
131
129
135
136
136
130
133
139
141
135
125
119
123
126
130
134
134
136
138
135
133
137
140
138
147
138
127
127
138
143
137
127
124
126
132
135
133
123
115
115
124
134
143
144
143
141
144
146
144
140
131
124
127
135
142
142
137
133
133
135
135
132
126
123
126
136
148
153
149
140
136
143
155
159
134
125
124
126
132
136
132
128
126
126
127
126
122
115
112
125
143
156
154
147
142
139
137
137
133
134
129
118
119
133
150
155
145
130
120
120
125
130
138
141
143
138
141
143
144
139
133
134
144
154
123
117
116
117
121
125
137
146
144
135
121
116
120
125
124
128
137
143
138
133
130
130
134
134
132
131
127
119
119
130
136
135
134
138
136
125
112
112
130
146
148
136
120
120
122
125
119
124
134
142
121
120
118
112
110
119
135
142
138
126
118
122
131
135
133
125
123
124
133
136
135
131
126
125
122
126
125
129
131
129
122
114
120
137
147
141
129
124
129
133
131
123
119
119
117
110
112
120
132
143
116
130
139
133
122
115
117
125
126
125
128
133
135
135
131
126
123
125
133
141
141
135
126
116
111
112
118
125
128
126
123
119
124
133
138
141
146
151
152
143
132
125
122
126
125
116
112
118
132
148
119
129
139
137
125
115
112
119
129
140
141
136
127
123
121
120
121
121
126
128
130
126
121
119
113
110
108
113
123
129
128
128
131
137
140
142
138
141
151
152
142
132
122
124
129
129
119
115
127
145
130
125
118
118
124
125
124
118
123
133
142
139
129
120
121
123
121
116
118
117
116
112
117
123
126
119
108
115
131
142
138
129
126
134
141
144
140
135
138
142
144
138
128
126
133
135
125
116
117
130
132
133
133
128
129
130
126
117
114
120
134
138
133
131
134
137
134
124
113
106
104
106
119
135
141
135
122
121
127
130
131
127
122
123
127
140
153
160
153
138
133
141
147
145
138
134
128
123
122
128
124
141
154
149
134
124
125
131
133
133
130
131
133
132
132
130
132
127
119
106
98
101
120
137
142
132
119
112
112
113
113
116
123
128
131
137
146
150
143
129
121
131
144
148
138
127
121
125
135
144
121
123
133
136
134
133
138
141
143
137
133
134
135
132
122
116
122
131
134
125
113
111
124
136
133
118
102
101
110
117
115
113
119
130
136
135
128
120
119
117
118
126
141
150
149
133
123
127
142
155
123
117
116
122
133
142
143
140
129
126
136
147
152
141
123
117
125
136
141
137
131
129
134
135
132
124
116
118
119
121
120
121
129
136
138
133
127
124
127
131
134
143
155
163
159
145
130
130
139
147
129
132
136
136
134
139
142
140
134
128
140
151
157
144
128
117
123
129
128
124
121
126
132
137
138
138
138
138
133
125
124
137
150
154
143
132
130
140
146
145
143
151
163
163
151
134
125
129
139
144
129
131
133
134
136
141
149
149
147
141
141
146
149
142
128
114
109
111
114
118
119
123
129
134
131
126
120
124
132
141
145
150
151
147
135
132
135
144
143
131
129
145
158
157
137
123
129
143
152
149
130
113
102
110
135
152
152
143
136
137
141
141
139
138
137
134
126
115
117
128
138
144
141
132
120
111
103
103
113
130
145
147
136
127
123
130
142
152
143
132
129
140
150
149
137
137
147
157
150
137
143
127
119
126
140
147
137
125
123
128
132
128
125
132
145
151
141
125
122
132
144
145
134
121
115
122
124
116
105
102
112
127
133
127
117
117
128
144
150
144
135
131
133
137
139
142
146
145
137
128
143
145
148
152
147
135
124
122
123
125
124
118
120
130
141
142
135
133
135
136
128
117
113
117
123
127
128
126
123
118
114
122
133
134
127
118
115
124
131
130
128
134
141
140
134
125
125
133
140
142
127
131
139
144
138
131
124
120
120
121
124
129
136
139
136
130
131
139
149
145
129
115
120
135
140
131
124
127
139
145
142
138
137
138
137
132
126
119
114
112
124
142
159
153
135
120
127
149
157
145
125
127
134
134
131
127
122
117
115
117
123
140
150
148
135
126
128
136
145
144
136
131
136
142
151
152
150
147
141
136
134
139
148
152
148
136
126
121
120
121
125
135
147
150
146
142
151
163
160
144
139
139
137
134
133
134
134
128
123
116
121
137
148
147
135
128
128
133
133
128
125
129
135
139
147
159
169
166
150
133
128
139
150
157
150
135
127
128
136
136
133
133
140
150
155
155
152
145
137
134
129
131
129
127
132
139
141
138
130
125
128
133
129
117
104
106
119
133
138
136
136
137
137
138
139
139
133
128
127
133
142
140
139
140
146
144
137
122
117
124
142
152
150
136
122
118
119
117
117
119
125
118
115
115
120
129
136
132
122
118
124
134
137
131
124
124
125
128
130
135
140
141
136
133
132
129
126
127
134
144
148
144
135
132
132
137
141
146
140
131
129
132
137
137
129
121
120
121
126
130
124
120
113
112
118
128
133
131
124
124
131
139
146
147
142
134
124
117
125
134
142
137
130
127
127
129
132
140
149
153
152
145
136
130
128
131
143
154
151
131
111
114
132
148
148
138
132
135
138
134
138
135
127
123
123
128
133
131
126
128
131
127
122
120
123
124
123
124
126
129
128
126
123
126
131
139
142
146
150
154
157
160
157
148
138
133
139
145
142
134
129
130
133
134
131
128
132
136
138
135
137
131
127
124
125
129
134
134
128
121
111
107
107
107
110
121
133
141
138
125
114
118
128
140
145
141
137
134
136
140
145
147
144
135
128
131
135
137
139
139
141
137
125
113
117
128
136
133
134
134
128
119
121
125
128
132
137
137
129
115
102
105
120
129
132
131
137
143
140
125
114
119
134
147
147
141
134
133
135
136
133
128
121
118
124
132
141
142
140
138
134
125
115
111
125
145
152
143
134
132
134
131
130
134
139
141
140
136
131
126
117
114
122
132
140
137
131
132
131
127
125
128
135
140
141
138
136
137
142
147
144
141
134
132
136
145
152
147
141
137
131
123
115
113
121
135
145
148
149
144
141
144
143
137
136
138
139
137
133
132
132
126
122
124
128
127
120
117
125
135
146
152
149
143
135
125
122
128
139
146
145
138
133
133
137
140
139
136
136
135
133
129
122
122
118
115
114
121
132
141
135
143
145
137
128
128
134
131
126
123
130
137
140
138
131
126
119
121
128
140
151
157
155
144
134
125
123
129
133
129
118
117
124
136
138
132
125
126
130
136
136
133
135
138
134
125
114
111
116
125
122
131
143
145
136
124
116
116
117
121
127
134
138
139
135
129
131
137
138
137
132
136
144
143
137
130
135
144
137
120
107
117
142
161
161
149
139
132
131
137
141
141
136
130
128
131
133
133
128
123
116
130
145
147
135
118
111
117
130
138
138
131
122
119
123
129
136
143
146
139
131
131
140
141
131
117
119
131
135
127
118
123
140
156
161
157
144
132
126
132
143
141
128
111
109
124
138
142
137
125
130
142
146
135
121
113
117
128
137
145
147
136
121
111
115
124
130
136
143
150
152
146
133
122
118
113
112
116
118
118
114
113
116
127
137
141
133
122
118
128
142
147
140
125
119
124
139
144
138
126
133
138
134
127
128
128
127
119
114
118
126
127
121
114
116
124
124
120
122
135
148
146
128
112
112
123
127
121
110
106
110
114
119
126
130
132
126
120
124
135
141
146
143
136
124
121
123
129
128
122
133
120
116
125
140
138
121
103
99
111
120
121
122
123
130
130
125
114
112
124
137
143
131
119
116
124
131
132
121
113
119
127
138
140
138
138
137
133
128
126
124
124
128
131
128
120
115
116
126
133
135
124
124
132
143
137
125
117
120
125
123
123
129
136
144
139
128
122
122
128
134
141
141
133
129
125
126
126
125
122
123
126
129
131
138
147
148
134
120
108
108
119
131
136
136
134
132
134
141
151
137
133
128
126
127
131
140
147
139
127
119
123
132
136
135
129
128
128
125
128
130
136
143
145
144
135
124
116
119
127
128
121
113
117
130
144
145
133
117
107
114
127
133
136
132
129
132
139
147
147
131
122
108
98
103
123
137
143
134
119
119
127
134
134
124
116
116
117
117
123
132
142
147
141
130
118
115
118
127
134
135
127
122
123
129
131
133
135
130
120
112
112
115
120
115
108
108
115
122
130
117
122
119
117
120
125
128
123
115
116
123
130
135
136
137
132
119
109
103
109
123
134
136
128
117
110
116
128
139
143
140
133
128
128
126
126
128
134
133
124
115
117
124
126
122
110
101
100
108
123
120
129
136
140
138
135
131
128
126
128
130
131
132
137
145
147
136
122
116
120
129
130
125
122
128
136
141
140
136
131
126
121
117
120
127
129
129
118
108
112
128
147
156
148
137
128
125
128
128
125
134
132
133
136
139
138
136
134
132
134
138
135
126
120
126
136
140
138
133
145
153
149
135
123
126
139
147
142
133
126
122
119
116
122
133
141
133
114
100
108
129
148
153
142
132
131
139
147
145
134
137
136
139
145
145
139
127
119
122
135
141
136
122
115
119
131
138
135
129
133
142
147
138
127
120
122
130
133
133
130
128
126
128
132
135
135
134
131
124
120
125
133
140
134
126
121
126
133
134
131
139
142
145
146
143
133
123
123
130
139
142
136
126
126
132
135
128
118
110
112
115
118
124
131
139
135
130
126
121
118
117
122
128
131
126
123
130
140
140
132
125
129
141
148
141
131
125
126
128
129
143
135
128
128
131
133
133
134
135
138
141
135
131
133
129
122
113
113
119
127
126
122
124
135
143
144
131
119
112
114
118
123
124
119
109
103
114
130
134
133
126
128
140
152
147
135
127
130
137
138
142
129
124
128
135
135
132
129
130
137
143
148
146
134
126
119
121
128
136
139
138
139
142
141
130
118
109
115
125
132
134
133
130
121
110
100
102
115
129
136
137
133
138
140
134
123
120
133
150
152
130
130
136
140
139
131
121
122
132
148
159
162
156
147
141
136
136
137
136
135
136
143
152
153
135
113
104
118
139
147
137
131
131
134
132
121
114
117
126
136
139
142
139
137
129
122
124
133
140
138
125
129
135
136
131
126
121
123
131
138
145
146
146
144
139
131
121
122
134
146
149
144
142
143
140
131
123
128
136
136
127
121
123
130
134
135
130
126
126
121
118
127
136
144
142
137
130
128
126
124
120
125
132
133
129
125
127
128
126
124
129
142
146
138
117
103
107
122
144
150
145
130
123
123
126
127
126
128
128
125
122
125
130
132
131
130
131
133
132
127
121
123
135
147
150
139
129
125
133
139
121
123
125
124
121
125
133
137
129
120
125
138
146
135
114
104
119
144
158
148
132
125
125
127
124
122
120
120
122
123
122
125
128
130
130
131
130
136
144
151
148
139
135
137
138
139
136
140
142
144
125
121
123
126
126
130
136
138
132
124
118
120
129
131
128
130
136
144
147
143
133
134
136
137
136
136
128
122
118
125
134
135
131
129
131
139
140
140
147
157
157
139
123
123
135
147
152
147
128
121
119
119
131
145
150
146
140
136
135
130
122
115
116
128
137
142
136
126
120
123
130
131
128
126
131
138
138
127
123
130
145
155
154
147
142
138
138
138
146
152
147
131
121
126
140
153
153
143
132
129
130
125
131
141
148
145
140
135
135
134
130
125
125
129
134
134
126
117
111
113
122
130
133
127
122
121
124
128
130
129
131
135
145
153
149
137
125
127
136
141
138
128
124
132
141
148
143
141
142
145
148
141
134
131
130
126
122
124
129
134
136
135
131
127
121
120
125
128
129
131
134
141
145
139
128
118
115
121
128
135
135
135
137
146
147
140
134
132
136
138
128
121
121
131
139
135
129
127
133
136
141
141
141
135
129
122
121
128
136
137
134
125
117
111
111
120
132
143
146
147
145
141
137
134
131
133
129
124
128
144
158
161
156
146
139
135
135
138
144
142
126
114
115
131
140
132
118
115
123
129
125
125
129
132
128
130
137
145
144
135
121
114
107
107
112
128
136
142
140
134
135
130
122
116
120
130
133
133
132
140
153
154
148
142
131
118
112
120
134
142
136
124
126
141
142
134
128
129
139
143
122
121
116
117
123
127
133
129
125
121
125
130
128
123
125
128
134
131
128
127
131
129
124
117
114
116
124
131
136
138
137
130
128
128
125
114
107
113
128
138
138
135
136
141
139
133
132
142
149
149
117
123
131
129
121
113
108
113
122
135
146
155
151
141
130
124
122
126
133
138
141
139
135
133
132
130
131
133
133
133
130
128
129
130
127
123
124
133
142
141
135
125
124
129
136
136
136
135
133
125
122
135
147
142
129
118
120
129
139
144
145
141
139
134
122
112
111
118
129
137
136
133
132
137
147
149
141
132
125
123
123
128
135
134
130
125
128
138
150
150
137
121
114
124
141
150
140
127
124
129
132
131
128
126
131
138
143
136
125
120
122
124
122
112
105
103
105
113
119
121
122
121
127
139
151
148
135
123
119
122
125
126
128
129
127
123
127
137
149
151
146
138
133
135
145
150
142
135
140
154
121
119
120
123
132
137
134
116
102
109
125
131
124
112
108
113
119
120
119
121
123
123
128
136
141
132
122
118
118
122
124
123
123
120
116
116
123
131
137
141
145
150
148
142
134
136
138
144
152
156
121
128
137
142
134
124
118
115
118
128
136
135
132
128
129
130
129
126
128
131
128
122
115
113
112
110
112
118
121
121
114
109
113
121
116
109
104
109
121
128
129
130
135
138
136
129
134
139
144
137
136
131
131
132
132
130
129
129
133
137
138
136
136
134
134
135
134
132
135
135
128
121
115
116
118
117
116
120
122
121
116
111
116
127
129
119
108
113
126
135
130
126
133
149
156
146
133
128
133
133
143
128
116
119
127
133
134
131
132
137
142
141
132
116
112
123
140
151
150
140
128
124
129
140
145
139
129
123
121
119
117
115
126
135
134
123
120
125
134
140
136
133
142
154
161
149
134
126
135
143
129
126
134
138
134
132
124
122
129
136
143
142
131
111
97
103
128
146
149
138
128
128
136
146
147
137
128
123
120
115
109
115
129
139
136
125
120
124
131
128
123
123
138
153
156
143
130
132
138
143
116
122
132
137
135
132
125
122
121
124
130
139
140
130
112
101
105
114
122
125
127
133
139
144
139
127
122
124
130
133
128
124
128
137
140
135
135
137
135
124
115
119
137
154
156
146
140
139
139
138
133
119
106
103
117
134
139
134
126
127
131
135
138
136
138
134
125
114
112
122
134
140
136
132
131
134
133
138
146
152
147
130
120
126
135
135
138
143
144
139
131
130
141
153
151
140
131
136
139
140
164
149
128
114
120
135
138
138
137
140
138
133
126
132
146
153
144
126
119
131
146
147
131
117
115
126
139
143
137
132
127
126
125
126
120
113
113
126
137
139
134
132
135
139
132
119
117
131
149
156
153
152
148
144
142
138
133
131
133
138
135
132
131
141
150
151
138
128
128
138
147
145
132
122
119
122
131
134
129
121
123
138
146
139
122
103
104
115
122
121
123
132
145
143
130
114
115
134
153
156
118
117
124
136
145
143
133
125
124
127
131
133
141
151
158
153
141
135
139
142
145
142
139
143
145
145
143
139
138
142
147
155
150
137
128
123
127
129
125
122
129
148
164
156
137
121
125
143
152
142
120
124
127
133
135
133
127
122
125
127
130
131
135
145
150
150
142
139
141
142
143
144
141
144
155
162
158
144
135
138
148
149
138
130
129
135
143
147
149
149
149
148
147
147
144
140
142
148
153
152
130
140
142
136
129
126
126
126
125
122
121
127
133
133
130
130
137
141
143
142
139
137
138
140
146
152
151
142
134
137
146
145
138
132
134
142
147
148
147
147
140
131
132
137
146
150
149
150
154
156
129
126
121
120
122
131
137
136
130
123
126
131
130
123
119
128
141
151
141
131
122
120
120
124
130
132
124
113
111
127
145
154
148
141
140
143
148
150
143
135
133
138
142
139
136
141
150
151
142
134
129
134
135
131
120
114
116
123
128
129
127
116
105
102
113
131
144
146
138
134
134
132
124
126
135
143
143
139
141
148
153
144
129
124
130
143
157
164
159
145
132
132
137
140
146
148
150
149
142
135
124
132
138
137
131
126
127
130
133
134
132
122
116
117
127
136
138
134
137
141
143
133
122
124
137
148
147
140
134
133
134
133
131
129
129
131
138
146
147
135
125
120
125
135
133
135
146
150
148
136
121
122
127
132
136
137
134
129
125
128
132
133
130
131
132
129
125
128
141
155
150
134
118
117
129
138
137
130
126
127
133
144
151
149
137
124
118
123
129
131
131
134
135
128
120
124
133
144
144
134
122
113
114
125
135
138
137
130
126
125
122
120
125
125
124
121
120
123
135
143
139
129
121
120
126
129
130
129
131
130
132
132
133
132
128
127
124
126
129
133
138
138
132
120
120
127
133
131
129
131
121
108
108
119
129
136
141
146
143
129
113
112
124
138
140
133
125
122
123
126
126
128
131
133
131
130
133
132
133
129
123
118
115
118
129
139
145
143
137
129
128
123
114
111
124
142
151
147
141
141
122
117
118
121
124
125
133
142
143
131
118
117
132
154
160
148
133
128
130
133
130
130
135
140
141
139
138
137
139
140
137
134
130
129
132
146
154
151
136
124
116
117
117
118
129
144
154
158
152
144
132
136
139
136
130
125
123
127
130
129
126
123
129
136
139
130
125
128
141
143
135
126
127
136
137
134
129
132
143
150
142
131
126
126
130
134
137
137
132
128
127
130
132
134
135
134
134
132
128
127
129
134
142
144
137
124
117
116
119
126
132
136
135
126
116
110
114
126
135
141
135
132
129
126
122
115
117
129
139
142
127
117
118
126
128
123
121
124
133
143
142
136
136
141
142
135
127
125
123
124
107
112
125
135
135
127
119
116
121
129
133
132
127
123
117
114
115
121
128
130
135
142
144
137
122
114
118
130
136
130
126
129
138
137
133
129
131
136
145
148
144
135
128
128
129
129
130
134
141
138
116
115
120
127
131
130
127
127
131
135
132
122
112
113
118
121
117
116
119
125
133
144
154
153
143
134
129
128
127
129
135
140
141
133
132
139
147
147
142
140
136
125
111
98
101
113
126
132
134
128
136
139
130
127
130
133
133
127
125
130
132
129
121
117
123
125
121
117
120
132
140
142
142
143
148
145
134
121
116
123
131
135
132
129
134
143
144
135
130
131
135
126
113
106
113
130
139
134
124
113
134
128
125
130
139
142
136
119
110
113
123
127
125
126
131
136
138
131
129
134
138
137
127
121
123
124
119
113
113
118
125
123
124
128
133
139
135
132
133
138
141
135
130
128
129
134
135
131
123
116
135
117
110
124
140
143
130
113
106
112
122
126
127
129
136
142
144
140
132
131
134
135
129
121
115
114
119
122
126
123
123
124
122
119
115
120
129
131
132
134
134
135
135
131
127
123
123
125
128
129
140
128
122
132
141
141
128
118
111
112
118
124
129
132
134
138
142
142
136
129
127
128
126
122
119
122
124
131
131
131
131
130
123
114
110
119
129
130
123
117
123
131
133
132
129
133
137
136
136
135
127
124
125
133
143
145
142
135
120
103
100
109
123
132
134
136
141
142
137
132
128
120
114
115
120
123
120
118
121
133
133
127
117
113
122
135
142
141
133
123
118
122
127
136
143
147
147
143
136
129
121
112
108
111
126
140
149
146
133
116
107
113
125
134
136
136
136
138
137
143
145
139
132
129
132
134
131
127
125
126
120
110
105
111
119
124
131
141
146
138
122
112
117
131
138
134
133
133
132
128
129
121
114
114
119
125
128
128
126
127
129
132
131
133
135
135
133
126
122
124
131
134
135
137
135
137
138
139
136
132
125
119
117
117
114
111
118
134
144
143
135
131
129
126
115
107
111
126
135
134
124
122
121
123
123
122
116
111
111
120
131
136
134
134
136
139
135
124
114
109
110
112
117
124
132
138
138
133
127
129
129
130
128
123
123
123
119
118
120
127
134
141
137
127
117
117
126
143
149
142
114
114
119
124
127
127
123
114
108
114
128
138
145
142
136
132
126
125
129
133
135
129
119
118
128
139
141
135
124
116
111
112
117
126
131
127
115
100
96
105
117
127
132
134
139
145
151
156
152
140
128
127
128
134
137
138
133
125
121
121
129
137
141
137
129
122
122
129
139
150
152
146
135
126
123
131
139
145
138
125
111
109
119
129
131
121
110
102
102
109
118
128
135
136
136
134
135
138
136
125
137
135
134
136
137
137
141
144
144
138
127
116
116
124
130
132
131
133
135
133
130
127
128
131
133
133
136
141
137
128
118
121
129
130
124
117
119
126
129
127
126
132
137
138
127
121
121
125
129
128
124
126
132
134
131
131
134
144
147
139
127
117
119
128
138
138
131
123
123
127
127
123
122
122
130
133
132
129
123
119
121
126
130
126
120
117
124
131
132
127
126
127
135
140
141
133
120
117
125
141
122
127
133
133
126
118
119
123
127
127
128
131
134
136
137
132
124
117
119
127
136
135
125
121
119
121
125
128
129
130
130
130
132
135
134
129
123
117
123
127
129
131
137
141
139
128
114
108
120
138
130
132
135
132
122
114
110
113
114
114
113
113
113
120
128
130
123
118
120
127
134
132
131
135
134
126
122
127
136
140
134
131
133
146
150
143
127
116
116
121
132
145
150
145
134
124
120
127
131
131
121
127
131
128
122
120
120
121
120
115
111
105
102
107
117
120
119
119
126
137
143
138
134
142
144
136
120
116
122
128
127
125
123
128
131
133
132
123
112
100
104
128
150
159
153
143
139
140
140
137
111
122
130
134
131
133
138
139
136
129
128
130
126
119
111
109
118
123
132
139
141
134
128
125
125
123
122
119
123
127
127
125
122
116
111
113
120
123
119
110
105
114
134
150
149
135
120
120
130
139
123
124
126
123
126
137
153
153
139
123
126
136
141
134
124
125
136
143
143
137
133
127
124
119
122
122
126
131
136
138
132
127
126
129
128
121
114
117
129
141
139
128
121
121
120
116
112
114
117
119
136
134
126
121
118
125
136
139
130
120
118
123
127
132
134
137
133
128
131
135
136
130
121
121
128
135
129
122
120
126
129
126
127
134
143
141
129
121
129
141
145
133
122
117
125
140
148
142
125
110
137
139
138
130
121
115
118
127
134
140
136
128
122
121
124
122
114
108
111
130
140
135
120
110
114
122
121
112
105
110
119
127
129
136
139
141
136
135
137
140
139
132
123
131
143
160
164
153
136
129
133
132
133
130
124
120
122
132
144
147
145
134
126
121
122
121
123
125
128
136
142
143
135
120
110
109
122
130
131
120
113
113
125
137
141
134
128
133
147
156
149
133
120
122
137
149
151
145
140
142
136
132
131
131
129
124
123
127
133
135
134
131
128
131
128
126
128
131
134
140
142
144
143
133
124
118
128
143
150
139
121
112
121
138
143
137
126
128
138
148
144
130
117
115
121
131
136
136
134
131
131
137
146
145
132
121
120
128
133
134
127
124
125
132
135
131
122
117
122
134
144
142
132
128
132
139
142
137
133
132
128
127
132
140
144
140
134
127
128
126
118
112
115
121
130
131
136
139
140
137
124
136
150
150
139
131
134
140
141
136
129
122
118
124
133
141
135
121
118
129
140
142
132
127
135
145
143
129
112
113
127
138
143
141
137
133
130
132
136
136
125
117
119
133
144
148
157
166
166
154
129
134
138
140
140
141
136
132
129
136
141
134
121
110
116
132
137
131
122
122
128
134
132
132
135
139
134
120
112
116
129
138
139
131
124
115
116
127
142
153
154
149
143
141
142
149
164
171
165
147
131
133
131
131
134
131
125
121
124
136
145
147
134
118
111
113
123
132
133
128
125
121
125
133
143
147
144
136
132
133
138
138
133
127
121
113
112
114
120
131
139
141
135
129
134
148
157
154
135
118
141
150
152
143
132
127
128
133
134
132
133
136
137
127
111
102
109
125
138
136
125
118
122
132
146
152
151
144
135
131
128
127
130
127
125
121
114
114
115
114
117
118
119
125
136
149
152
143
131
123
144
152
151
143
134
137
144
145
137
130
131
133
131
114
99
92
100
112
121
123
121
122
126
139
148
147
136
128
120
118
116
117
121
126
127
123
123
126
130
134
136
137
136
135
135
139
142
145
148
148
123
121
124
126
133
138
139
134
132
140
152
149
131
109
98
99
105
109
115
128
136
137
135
137
139
135
129
125
123
122
119
118
121
129
128
120
112
113
125
137
147
151
146
134
128
128
138
145
150
146
121
119
120
125
130
125
120
115
121
135
141
138
130
126
127
128
122
120
128
152
162
155
134
118
115
123
135
143
147
140
128
120
125
136
130
114
96
94
108
124
129
127
128
131
134
139
144
144
141
130
151
143
130
121
118
119
118
117
122
124
124
124
130
142
148
143
129
119
125
143
152
145
129
119
121
134
147
155
152
144
132
124
127
132
128
113
105
112
126
132
121
114
126
143
154
145
132
124
129
130
160
145
131
119
116
119
117
119
126
132
135
133
128
128
132
136
135
126
122
121
124
125
126
128
135
140
145
145
143
137
128
117
115
117
118
115
114
122
130
133
130
125
127
132
137
130
120
116
128
140
134
134
135
136
131
120
115
116
127
135
139
136
127
115
114
124
138
144
141
135
135
134
133
128
125
125
127
128
128
119
110
101
104
113
119
118
114
108
110
116
122
121
115
116
127
140
142
140
137
137
124
134
139
141
130
119
116
120
129
132
128
127
130
129
127
127
130
137
142
147
148
145
138
130
126
126
128
127
123
115
108
101
106
122
130
128
119
113
114
115
108
103
114
135
156
162
152
139
125
120
136
138
133
119
113
117
125
133
136
133
127
126
135
142
143
135
127
120
123
129
128
123
119
121
128
136
140
141
142
137
122
107
109
127
139
135
124
120
122
120
112
108
119
140
153
144
124
117
122
129
139
134
121
107
106
117
128
134
137
135
132
136
142
145
144
136
127
125
126
131
133
129
125
120
119
127
132
142
147
143
135
128
130
137
137
130
125
125
130
136
135
135
139
138
131
123
120
128
141
147
129
125
120
117
122
127
131
132
135
135
136
140
144
145
142
136
130
130
135
142
154
158
149
134
123
124
130
139
137
135
142
153
156
147
131
123
129
141
147
149
150
153
154
148
139
135
139
144
151
145
127
120
119
126
134
135
131
130
140
150
149
136
127
130
141
146
136
124
121
131
145
152
149
142
141
147
150
141
133
134
144
154
149
134
128
134
144
150
151
149
148
145
149
145
146
143
142
141
136
135
137
134
129
133
134
129
120
123
144
160
152
129
113
119
138
149
139
123
117
126
139
145
144
141
149
156
152
138
132
136
144
144
133
126
130
148
159
159
150
147
139
130
126
130
141
141
137
130
131
138
128
137
139
136
128
117
111
118
131
141
139
131
129
129
128
130
132
129
127
129
137
146
150
144
142
140
138
133
136
142
149
143
131
129
139
154
154
145
136
138
139
129
119
119
130
139
145
147
149
152
132
123
117
117
124
128
130
129
129
130
137
143
143
133
127
128
137
143
136
129
124
123
124
125
127
126
121
117
121
130
139
141
135
128
124
125
135
144
145
136
130
134
142
148
146
144
146
148
145
134
135
136
137
136
127
115
111
119
131
139
138
131
120
118
127
134
136
130
119
119
124
127
124
126
132
139
141
137
140
147
151
144
132
129
129
132
135
139
138
133
132
135
140
144
145
143
141
135
125
119
135
145
151
148
135
124
122
126
131
133
131
121
116
119
132
140
136
125
119
124
132
129
122
122
133
140
139
131
128
127
129
130
128
132
131
132
132
133
132
131
128
124
123
119
120
126
137
143
135
121
116
117
124
131
134
134
132
126
122
127
133
136
137
138
138
133
127
124
138
153
155
137
123
121
131
138
137
131
127
125
121
114
113
121
128
130
132
133
132
129
125
123
122
120
118
123
133
139
134
122
117
112
115
126
133
131
123
118
119
126
134
137
139
141
139
131
123
124
137
152
153
141
129
130
133
136
136
138
141
139
129
118
112
117
129
138
140
135
131
128
128
134
134
132
130
128
123
116
115
122
128
122
123
124
123
116
112
119
126
128
125
125
136
150
152
142
131
125
125
129
134
134
133
136
141
140
135
129
125
123
125
131
139
145
146
143
142
137
132
129
130
134
132
130
133
139
137
125
120
126
119
119
117
113
104
101
109
122
131
127
117
118
137
157
162
148
131
127
132
137
135
129
124
133
142
150
146
134
120
117
125
140
151
151
142
133
131
134
134
129
128
131
133
131
135
143
147
139
128
125
121
120
123
126
123
118
115
121
128
127
122
120
129
137
140
130
125
132
146
149
135
115
110
122
137
150
154
151
148
140
134
128
130
136
131
123
119
119
124
125
127
133
137
136
138
145
152
149
132
120
134
134
141
143
139
129
121
121
125
127
127
125
125
125
124
123
126
134
144
142
133
122
118
121
125
129
137
146
156
152
142
133
132
139
140
133
126
124
129
130
127
128
131
138
141
145
149
149
142
129
130
130
128
127
130
131
130
130
131
128
125
124
128
128
132
127
127
131
135
137
135
138
138
132
122
119
124
130
138
142
150
153
149
144
140
143
146
148
144
135
126
119
122
133
135
131
126
131
142
143
121
113
105
107
122
135
143
140
133
126
121
120
122
129
131
127
118
116
122
129
132
134
136
138
141
141
134
124
120
132
147
154
141
130
125
138
149
148
140
134
131
127
127
125
124
120
118
119
126
127
122
114
107
113
133
146
145
132
122
116
120
124
125
128
134
133
122
116
118
123
120
117
121
132
145
148
136
119
113
123
138
144
137
131
132
141
140
133
126
132
137
135
125
124
132
141
144
133
119
111
130
125
124
129
139
141
135
121
115
118
125
129
130
132
138
147
148
142
132
125
123
122
126
129
131
131
128
131
134
138
135
134
130
128
130
135
135
133
138
140
140
130
122
126
137
156
165
157
141
129
142
141
135
132
128
126
128
129
131
131
126
124
121
117
121
130
141
142
134
126
125
135
144
141
133
128
136
152
159
149
133
122
114
109
105
110
122
131
135
130
130
133
133
130
128
138
151
155
150
139
141
140
135
132
126
123
125
126
126
124
126
125
120
111
103
106
116
126
126
123
124
130
139
141
134
130
133
140
144
140
132
124
114
105
98
100
108
115
114
116
124
134
136
127
119
120
128
131
124
115
123
118
124
134
140
137
128
117
112
116
128
136
137
134
128
130
137
139
136
130
126
123
118
120
121
122
119
116
121
130
136
130
122
120
120
119
115
116
118
120
120
119
120
123
127
131
132
129
121
112
125
119
122
132
142
145
139
131
126
129
134
139
139
140
142
145
147
147
142
141
135
128
125
128
136
143
138
131
125
125
124
119
122
129
131
120
113
117
127
127
119
110
112
127
140
148
159
160
151
136
138
136
132
129
129
130
131
133
137
139
137
137
133
129
125
124
125
127
127
128
131
136
140
146
147
148
147
140
129
119
113
115
124
130
126
116
113
120
133
136
131
128
128
126
123
126
141
157
161
151
137
139
136
127
119
119
121
126
129
129
131
136
136
138
135
127
121
114
113
113
120
126
134
135
130
127
124
121
119
119
122
127
130
129
121
117
117
126
136
138
136
135
132
125
114
104
109
127
146
152
128
134
132
124
119
119
124
126
125
125
127
134
145
154
151
141
124
119
118
123
125
124
122
123
126
127
124
122
121
122
123
126
131
132
129
123
118
119
128
136
130
122
121
126
130
125
123
128
140
146
130
128
124
120
123
128
131
128
125
126
129
136
141
140
133
125
122
126
136
141
138
131
129
132
134
134
135
137
135
126
118
123
133
141
140
128
120
123
131
140
137
128
123
126
135
142
140
139
134
124
135
125
120
122
127
131
137
141
142
134
128
122
123
126
129
127
130
137
145
145
137
130
129
131
132
131
131
135
134
128
122
126
134
137
133
127
125
128
135
143
142
137
128
125
128
133
133
133
131
127
118
124
133
136
128
121
128
142
148
139
125
112
115
127
136
137
133
131
131
137
138
134
126
120
123
129
133
136
137
138
138
137
135
133
134
136
138
131
128
128
130
128
127
130
138
140
132
120
124
140
108
124
136
136
125
117
121
131
132
124
114
109
112
124
133
134
124
113
113
125
140
140
129
121
128
137
148
150
148
145
142
140
141
146
150
151
143
129
119
120
124
128
130
137
148
151
137
117
111
125
124
127
127
122
118
121
129
132
121
109
104
102
105
112
123
129
125
114
113
124
133
128
119
120
131
137
136
131
126
128
131
134
142
149
150
141
127
114
109
114
124
135
139
138
137
139
139
131
121
115
136
133
129
123
119
124
132
136
133
128
123
115
107
110
120
129
127
118
118
130
133
122
106
108
119
121
117
110
107
114
126
130
132
130
129
124
118
112
107
109
118
131
135
135
133
134
138
140
139
135
135
140
142
139
132
130
136
142
142
140
137
127
122
121
128
133
129
116
113
123
135
135
122
111
112
120
127
128
126
128
129
126
122
119
123
124
125
126
126
125
123
121
121
123
122
119
116
122
131
139
138
141
139
136
137
146
155
150
134
120
118
124
127
134
139
143
135
120
112
122
134
140
134
125
128
134
141
146
145
139
128
121
123
135
144
141
129
124
127
134
134
133
131
132
127
115
108
110
115
115
141
142
133
124
126
140
151
144
125
109
110
120
128
133
136
135
126
121
120
126
131
125
120
125
134
135
131
125
124
123
117
116
124
144
158
149
127
109
103
114
131
147
157
156
147
139
133
127
116
110
138
142
135
124
117
115
124
129
129
124
127
130
132
131
125
119
112
118
125
130
127
115
116
124
131
129
117
110
109
115
117
115
118
131
144
147
135
122
113
115
128
137
140
139
141
144
146
139
129
128
136
134
132
128
123
124
126
131
129
125
128
132
135
134
128
122
126
135
141
137
128
126
129
130
127
121
125
136
147
141
127
112
110
115
128
136
136
134
135
138
138
133
121
114
120
133
144
143
140
134
132
120
119
129
143
150
146
135
125
116
117
121
128
134
136
134
136
139
141
141
139
137
132
124
115
116
132
154
167
156
128
110
101
109
121
129
129
125
125
137
148
160
156
138
127
128
137
144
143
135
122
118
123
133
140
140
136
129
124
120
123
123
128
135
139
140
131
119
118
132
142
140
129
117
115
120
130
137
137
134
127
116
114
120
132
135
129
120
114
120
138
158
161
149
132
126
134
145
147
140
125
131
137
136
130
123
124
130
135
136
135
131
129
135
142
145
134
118
113
124
138
140
134
132
137
136
130
117
109
114
125
130
132
137
143
146
144
137
133
130
125
126
125
121
119
122
133
145
150
144
133
133
135
134
130
131
135
137
141
138
133
127
121
116
123
134
137
131
124
125
129
129
129
133
142
143
134
120
111
117
127
132
130
128
135
143
149
149
144
142
140
136
127
120
118
124
134
143
138
127
138
132
121
122
128
135
137
137
135
134
128
125
120
114
107
109
121
130
130
126
119
115
113
119
129
138
138
136
134
134
137
136
129
123
125
132
133
129
125
131
143
151
143
132
127
128
135
127
115
112
139
141
133
127
125
126
127
127
122
119
122
125
127
117
104
99
109
122
126
125
119
114
119
124
130
134
137
137
136
134
135
137
137
138
137
132
125
113
114
120
134
142
139
133
132
137
137
129
117
116
139
151
154
144
130
124
126
127
128
129
131
135
132
120
111
110
117
118
117
111
113
116
123
131
133
133
133
133
135
134
130
127
132
139
138
132
123
123
129
135
137
139
136
131
130
131
135
137
132
125
138
144
152
146
133
126
126
134
140
144
146
139
129
121
125
130
129
117
107
105
112
116
116
119
124
132
135
137
138
136
128
120
121
128
134
131
123
124
131
138
138
132
127
120
115
117
125
133
131
124
142
144
143
140
131
126
124
130
135
135
128
119
117
122
133
137
131
118
123
129
140
141
134
130
130
134
137
137
135
131
126
122
129
142
146
137
123
121
121
121
117
113
118
124
130
134
138
139
136
130
152
152
140
125
115
114
123
131
133
126
117
114
124
131
136
130
122
120
130
143
148
148
145
145
145
143
137
136
134
129
124
126
135
147
147
136
130
128
126
118
106
104
118
136
144
141
130
124
131
141
138
143
135
122
110
111
120
125
131
131
130
136
145
149
144
132
121
115
116
123
128
127
125
125
128
129
134
138
140
138
131
122
120
125
131
134
135
133
130
131
128
127
122
116
117
119
116
113
121
133
121
130
137
138
134
127
121
120
123
131
135
146
153
155
155
152
144
132
127
130
134
135
124
110
107
114
123
128
128
130
130
121
112
113
120
130
128
119
120
131
149
147
123
99
101
125
142
140
131
129
140
142
146
150
149
142
133
131
135
135
135
136
144
154
159
158
152
146
144
151
156
152
138
124
119
125
126
121
113
113
120
123
121
117
118
120
119
117
119
129
140
138
126
120
124
140
149
146
139
133
143
147
149
148
142
131
128
133
141
144
138
138
145
152
148
137
130
128
129
128
121
117
121
127
130
127
124
120
115
114
112
114
123
132
135
134
132
130
131
129
127
125
127
133
138
139
136
133
135
134
115
122
128
134
132
128
123
126
128
127
130
142
161
160
140
120
115
122
125
116
101
102
119
134
138
131
126
123
120
119
117
118
125
134
140
147
147
145
137
132
125
125
129
134
145
154
151
139
125
117
110
117
124
129
129
128
130
130
124
120
126
140
156
155
138
122
123
133
141
139
133
134
143
146
147
146
138
130
123
124
131
134
131
126
128
138
144
146
142
143
141
137
131
139
153
171
172
155
138
123
140
139
134
129
127
128
129
132
137
141
139
131
124
123
126
128
131
131
133
135
138
138
136
136
138
144
146
135
125
128
139
139
133
127
128
133
141
142
144
149
147
139
128
129
137
151
153
147
143
145
147
137
132
134
138
133
127
128
140
150
142
124
105
108
124
134
135
128
123
124
129
130
130
128
129
132
133
126
124
128
140
142
136
132
132
142
146
143
143
143
144
134
127
126
128
132
129
123
122
132
137
129
132
139
143
134
123
124
135
142
134
125
122
125
129
132
132
129
123
121
131
143
150
140
125
119
121
124
124
126
131
133
133
132
139
146
145
139
134
140
142
136
128
127
133
138
131
122
120
127
126
122
127
132
129
125
123
125
128
131
135
139
143
140
134
127
124
126
130
130
133
135
137
136
132
125
119
119
125
130
129
130
131
133
129
122
122
130
138
135
131
133
140
147
146
140
129
129
132
137
119
123
133
137
135
128
126
130
137
143
148
149
148
149
146
138
124
117
116
119
126
128
129
131
131
130
127
126
124
124
127
131
137
141
139
133
130
128
128
129
132
137
141
140
132
123
117
112
114
123
138
141
141
137
135
137
138
137
130
128
130
133
138
142
145
141
132
122
117
122
131
131
127
125
134
138
137
132
125
123
125
129
134
139
136
130
127
126
129
132
133
136
136
133
128
123
120
120
121
121
135
130
126
127
125
129
128
125
118
116
119
124
129
134
137
136
128
119
116
125
134
134
128
128
135
138
138
140
141
141
130
120
113
113
119
126
135
146
147
137
127
125
133
139
141
129
121
120
128
131
133
130
126
124
120
114
109
106
113
125
134
140
140
139
139
138
134
124
119
123
125
127
128
133
140
140
135
134
140
145
141
130
120
118
126
136
145
151
146
135
125
127
136
141
137
126
111
107
118
130
148
154
148
136
121
110
106
108
118
126
134
138
138
139
140
143
141
137
131
124
121
120
124
136
143
141
126
111
109
120
137
149
154
152
142
130
125
127
130
133
135
138
138
136
132
126
122
113
115
126
137
139
140
135
124
119
120
125
125
124
117
115
121
126
129
128
127
129
135
138
136
127
119
123
134
140
133
123
114
114
126
143
156
154
134
116
104
113
126
133
140
145
138
128
121
124
127
124
122
125
121
118
119
127
130
129
126
127
128
125
119
117
122
127
130
126
124
129
141
151
148
133
121
122
131
142
148
148
143
132
125
124
129
135
132
123
115
116
122
127
132
136
133
122
119
124
132
134
128
123
133
130
127
130
131
131
130
129
129
125
120
120
126
134
143
143
144
147
148
146
137
131
129
135
141
142
142
138
135
131
125
119
122
131
140
143
140
135
130
126
119
116
117
119
124
131
134
133
126
118
150
151
143
133
129
130
133
134
132
124
119
122
129
138
145
152
160
166
163
148
133
127
131
139
142
142
137
127
123
127
132
134
132
131
138
147
150
145
134
125
114
107
110
122
131
135
134
132
128
126
150
147
138
129
129
134
139
137
133
121
118
126
136
142
139
138
142
155
163
157
137
123
118
124
131
137
137
132
132
135
144
141
133
132
137
144
140
128
121
125
131
131
128
128
133
140
145
142
136
126
136
132
128
128
134
142
143
133
123
115
116
125
129
133
132
127
125
130
135
136
128
120
113
114
118
123
126
124
125
130
134
137
137
136
138
140
131
122
122
137
152
153
142
133
134
142
150
146
132
114
121
128
132
134
133
131
127
121
115
117
120
123
124
124
128
139
145
143
134
125
127
130
130
126
124
125
130
137
140
134
134
135
137
131
124
120
124
129
135
140
142
142
136
132
132
140
150
152
151
145
128
144
151
143
125
111
113
124
132
134
131
125
122
117
118
128
140
144
136
126
126
135
141
139
134
134
144
157
158
147
135
135
133
126
112
112
121
129
131
125
126
134
137
130
121
122
136
150
155
159
140
145
147
139
123
116
122
135
143
143
141
137
133
123
111
105
110
117
122
123
124
128
135
137
132
131
133
138
140
133
130
130
128
121
116
114
119
124
123
119
127
137
136
125
113
113
121
127
127
124
133
126
126
131
130
130
125
122
125
137
147
153
147
135
123
121
120
122
123
124
124
124
127
128
131
130
127
125
126
131
133
129
123
118
115
111
105
112
120
127
125
121
118
118
117
124
130
132
129
128
125
122
123
128
134
133
123
115
115
129
144
149
141
127
122
126
136
138
133
124
122
123
129
132
133
136
136
134
134
136
137
134
131
131
124
111
101
103
115
123
118
108
102
109
120
136
150
155
154
147
128
133
133
130
128
129
129
130
128
132
136
140
138
125
111
108
116
126
129
128
130
138
148
144
132
125
127
132
130
124
120
124
129
132
128
117
113
113
116
114
110
110
115
122
129
136
142
143
143
135
146
157
154
143
131
129
135
143
144
137
131
134
139
141
136
124
116
116
124
131
141
154
159
148
127
114
113
120
121
115
110
115
120
123
119
118
121
128
129
120
113
116
130
142
141
126
112
111
119
128
145
157
157
145
132
125
128
137
143
138
128
119
121
136
147
145
135
127
129
134
140
146
151
148
135
126
121
122
124
123
120
118
123
128
126
123
123
128
134
138
134
127
128
134
134
121
104
102
118
135
126
126
123
123
122
121
117
118
126
132
132
121
115
117
124
126
124
123
126
132
136
138
143
145
141
133
124
124
126
124
118
119
125
132
136
134
128
129
138
148
147
133
122
120
124
125
121
114
119
131
132
118
112
117
123
122
118
115
120
129
132
133
133
132
129
123
113
110
117
127
134
131
130
130
125
117
111
111
115
118
117
119
125
129
132
130
127
128
133
139
137
127
118
118
130
142
137
127
121
128
130
126
131
133
127
121
121
128
134
132
126
122
126
131
136
135
123
115
112
121
126
126
121
118
114
112
109
110
116
125
129
128
128
129
132
137
135
128
123
123
123
124
122
126
140
148
145
135
130
133
116
125
135
135
128
123
126
135
137
134
125
118
119
124
133
138
139
131
122
121
125
130
132
132
132
132
128
124
127
130
137
135
130
128
134
140
141
133
127
123
129
137
138
136
141
149
148
140
130
124
128
128
132
131
127
129
138
140
135
133
139
145
144
140
140
143
147
143
136
133
136
136
135
138
144
144
142
134
129
129
131
133
130
125
116
115
121
129
136
142
146
147
143
138
137
139
144
137
127
115
145
140
136
130
126
127
137
142
141
142
149
150
147
140
141
143
142
138
136
136
137
128
115
112
123
138
142
137
129
127
129
133
133
130
124
119
116
124
136
148
151
145
131
121
119
122
129
131
129
126
132
131
131
126
123
122
123
126
132
137
136
133
135
140
145
145
133
117
111
119
131
132
119
112
120
134
142
135
129
127
129
130
132
138
144
144
138
131
137
150
154
146
128
115
113
114
121
134
140
141
135
130
122
121
123
127
127
122
117
120
124
131
136
142
145
140
123
103
94
105
126
136
135
133
134
137
136
131
130
129
129
127
131
139
147
145
134
127
126
134
144
151
156
151
141
128
125
136
145
147
141
130
124
122
128
142
148
139
125
120
125
134
135
134
129
124
121
118
118
123
126
128
133
139
144
138
129
125
128
132
132
131
134
143
144
136
126
119
111
115
129
152
171
173
160
142
132
131
135
139
123
126
124
125
132
142
148
142
135
125
123
125
130
131
128
122
127
137
143
136
126
121
132
151
158
142
123
119
127
136
136
133
130
138
147
150
145
134
126
121
128
136
140
140
140
140
139
135
131
127
124
121
124
127
136
141
141
135
126
117
111
116
131
140
140
133
128
132
135
127
114
113
129
146
146
129
117
118
131
140
139
132
124
124
135
147
151
143
133
129
133
139
137
127
123
129
137
144
143
138
130
120
118
127
139
146
142
132
124
118
121
126
133
136
136
133
129
128
130
131
132
131
128
121
114
111
116
121
134
139
140
134
124
114
116
129
135
132
123
122
139
164
172
154
131
123
129
141
151
148
126
120
121
130
135
139
135
128
124
131
142
142
131
123
123
131
132
130
127
132
139
139
128
120
115
115
116
119
126
135
140
139
128
119
117
125
132
131
123
124
140
167
175
158
134
117
114
119
127
136
127
128
132
133
129
125
122
123
124
128
133
132
130
130
132
136
134
129
122
120
119
119
125
134
140
132
117
112
119
134
139
136
127
124
130
138
146
145
137
131
135
143
146
141
133
121
114
111
116
125
133
128
132
134
131
129
131
136
130
117
103
107
126
140
144
141
135
133
134
133
124
117
118
129
139
137
128
122
131
137
137
126
115
118
134
148
155
149
138
129
126
132
139
137
131
125
126
130
135
136
135
123
120
124
130
135
139
142
137
120
103
104
122
137
140
132
130
133
141
148
145
136
124
118
120
130
137
140
139
138
137
130
125
126
132
139
143
140
137
136
141
144
139
133
130
128
130
129
131
133
126
121
115
118
127
135
136
134
127
120
118
121
127
130
125
123
121
120
123
129
139
143
139
130
127
131
137
139
136
135
135
138
142
145
142
133
127
128
138
147
150
148
139
134
134
137
132
123
111
116
118
123
129
126
125
125
127
125
120
119
120
131
136
137
135
132
127
114
101
106
119
130
130
127
124
130
137
141
142
139
138
139
141
143
138
126
118
124
133
138
137
137
135
133
132
131
128
126
121
120
126
142
152
145
129
119
122
126
128
124
120
122
129
136
146
146
135
113
97
96
109
118
115
113
114
124
133
140
140
140
137
134
130
128
120
114
114
125
137
140
135
126
122
119
115
115
121
128
133
135
135
146
152
145
129
119
126
138
142
134
119
107
106
108
115
122
121
113
105
103
108
119
133
141
139
129
120
113
115
118
120
122
127
131
131
126
127
140
151
150
138
128
121
122
126
130
131
132
134
136
127
133
135
127
119
123
138
153
151
135
119
109
106
102
95
96
109
126
134
129
122
129
149
163
154
129
109
107
116
123
121
117
126
138
145
142
140
143
148
143
134
129
130
136
140
141
138
134
132
135
117
132
136
128
120
121
133
140
138
128
121
125
130
126
114
109
120
139
152
147
135
128
130
138
133
126
119
125
136
140
137
134
135
139
145
146
146
144
137
134
137
141
138
132
129
135
138
136
132
133
125
139
147
150
147
139
130
123
120
118
125
135
144
146
140
133
130
135
140
142
141
134
128
125
130
137
138
131
125
128
138
146
143
136
135
141
147
147
141
144
154
156
140
119
112
129
143
145
136
134
141
137
140
152
162
156
140
123
121
124
130
135
142
146
147
142
135
131
133
137
144
148
146
141
138
141
138
128
118
125
138
144
138
124
117
128
145
154
155
153
154
152
140
121
112
123
140
147
146
144
137
125
130
145
148
135
122
121
135
146
145
135
130
130
133
135
139
143
138
129
122
128
139
142
138
128
126
130
132
138
140
139
135
124
120
131
146
160
160
156
151
149
143
136
130
132
141
147
149
146
120
120
136
150
147
128
116
119
132
143
139
132
130
126
122
123
135
146
142
118
96
96
118
137
143
141
136
132
128
128
132
136
133
126
124
131
142
146
142
136
132
131
135
144
157
167
160
141
126
120
125
130
139
148
145
136
131
130
131
126
124
130
142
142
129
122
130
141
142
128
112
108
124
142
159
161
148
133
124
125
131
128
124
117
124
132
137
129
123
121
122
118
121
138
161
174
162
136
121
120
138
140
137
129
128
134
140
140
134
128
127
139
152
153
144
133
132
139
142
138
132
131
136
143
147
145
137
132
131
136
140
134
126
127
134
142
139
137
136
140
143
137
130
128
134
139
137
136
142
153
139
133
129
132
140
146
145
137
131
125
128
134
139
142
141
135
135
138
139
135
130
129
135
137
133
124
119
120
125
132
142
150
146
134
127
128
136
143
146
151
154
150
138
127
122
125
130
135
143
150
134
123
127
139
151
148
141
138
138
132
122
114
116
123
130
134
136
139
138
135
134
140
142
134
122
119
121
124
123
122
133
145
141
121
107
113
130
141
143
141
137
132
130
134
144
148
143
135
134
138
109
117
130
134
130
128
128
134
138
132
122
114
118
129
140
142
137
133
129
127
126
125
128
131
130
125
120
121
127
133
131
128
131
141
147
144
133
129
133
133
132
130
130
135
141
137
132
128
132
139
113
121
133
139
141
143
144
144
145
139
131
128
130
137
144
144
137
131
130
130
128
126
122
123
128
130
136
132
126
114
111
118
129
138
143
148
147
141
133
131
133
134
128
118
116
122
126
129
135
141
134
137
136
136
138
146
148
138
126
121
125
131
135
137
134
132
128
127
133
138
141
134
127
126
133
139
143
138
126
116
113
122
135
138
134
129
128
133
137
135
136
136
133
129
124
121
119
119
124
125
136
135
134
130
128
126
125
121
114
115
120
124
128
128
132
132
130
120
112
117
129
134
131
132
136
136
132
127
124
128
133
139
144
138
124
116
121
134
143
138
128
125
135
148
144
125
109
109
125
136
137
138
133
125
118
113
112
112
116
124
132
135
133
132
139
143
140
127
114
111
117
123
129
134
136
131
120
114
117
127
138
145
146
139
129
126
132
143
145
137
124
123
133
140
136
122
111
113
131
150
147
154
143
130
121
126
127
124
120
123
132
136
134
125
125
130
138
138
131
128
124
126
129
137
138
131
118
109
112
122
136
144
145
142
131
123
120
127
134
136
138
138
134
127
120
119
120
125
132
140
142
145
143
137
134
134
138
135
128
125
124
122
116
108
108
115
126
130
132
131
135
134
132
133
133
128
121
123
127
128
128
126
125
128
127
119
115
116
126
134
142
149
144
129
118
120
125
131
137
144
126
122
125
128
128
127
127
127
129
128
127
126
125
125
129
130
132
133
134
138
140
135
127
124
126
126
121
124
129
128
118
107
103
109
122
129
132
129
126
125
130
137
138
128
122
120
123
127
136
145
121
123
124
126
130
131
132
131
131
129
125
122
123
126
131
135
139
139
137
134
130
125
127
130
132
126
116
104
106
115
119
117
110
109
118
131
141
141
134
125
118
115
115
115
119
125
125
121
116
119
125
134
140
144
144
140
137
137
138
132
123
114
110
113
121
133
142
146
139
127
118
121
130
138
140
133
124
118
120
129
135
131
120
111
114
122
126
128
131
127
121
111
104
106
119
138
147
142
127
117
141
147
150
150
144
134
130
134
138
135
129
128
129
133
136
138
144
152
150
140
130
126
130
130
127
128
136
148
157
153
141
124
116
116
121
125
118
111
117
130
135
127
114
109
121
141
155
157
145
133
153
152
147
139
132
129
132
132
127
120
122
131
142
147
143
139
141
144
146
143
139
137
133
126
120
119
127
138
143
139
131
127
127
131
129
125
117
116
125
139
148
144
136
125
123
125
128
132
133
129
133
135
139
140
135
133
126
120
112
108
116
124
128
127
129
136
141
142
135
134
139
141
140
127
122
124
129
128
121
120
128
139
140
129
111
103
108
117
123
130
136
142
144
136
123
119
116
124
134
137
112
124
140
144
136
122
115
119
120
124
127
129
126
121
122
131
142
145
142
137
137
136
131
122
120
122
126
127
125
129
139
151
148
129
108
103
109
118
121
120
132
143
144
130
118
118
125
134
138
144
126
134
139
134
120
113
120
130
138
142
142
143
141
136
127
122
124
133
138
138
132
125
117
114
117
120
124
128
131
137
143
147
146
140
131
124
120
120
123
129
137
141
134
121
119
128
137
137
129
129
139
137
128
124
121
123
123
124
125
133
139
142
139
131
122
115
115
120
123
122
120
114
113
116
127
139
148
146
139
133
131
130
126
123
119
113
109
112
120
126
126
122
117
117
125
137
146
149
144
141
125
127
124
124
126
128
124
118
116
125
133
136
129
117
111
117
125
132
127
122
118
119
121
121
125
132
142
144
136
127
122
116
110
104
103
105
111
112
116
122
123
120
113
108
111
119
131
137
140
144
113
117
124
130
132
134
135
132
128
127
129
131
127
120
114
120
132
140
138
132
131
136
137
125
110
103
111
122
123
121
122
122
119
111
110
116
125
127
123
117
117
118
114
115
117
124
123
116
117
121
126
132
139
143
144
140
137
135
131
127
127
123
124
125
124
124
128
132
134
137
145
153
153
139
119
109
114
124
128
124
122
126
132
131
126
122
128
133
131
117
106
103
115
132
150
152
135
117
109
109
125
128
138
146
145
134
121
118
123
128
126
120
114
116
124
128
129
132
135
140
144
148
148
144
137
128
131
132
130
122
114
116
124
130
129
125
127
130
133
129
121
116
120
132
144
143
129
115
114
119
112
105
110
123
129
123
115
112
121
131
134
126
115
115
123
127
125
126
132
137
139
136
133
133
132
129
120
117
116
114
113
114
115
115
117
118
121
120
125
133
136
133
123
119
119
121
114
110
115
132
128
113
106
115
124
122
116
112
118
127
131
130
129
135
139
133
120
108
113
126
138
136
127
121
119
118
118
119
119
118
117
118
121
125
125
119
117
117
123
127
126
121
112
112
116
122
124
116
120
132
134
127
122
122
125
124
121
121
122
125
123
118
119
132
138
136
125
115
112
120
126
125
121
119
117
118
120
121
121
122
121
119
126
136
137
131
120
116
117
119
117
116
116
119
118
123
128
134
135
132
120
125
128
130
127
125
125
125
126
127
127
127
128
129
130
133
137
138
132
121
116
119
126
134
131
120
112
113
120
123
125
123
125
127
129
128
124
120
118
118
124
136
141
131
116
108
118
137
140
135
125
129
134
134
129
124
124
126
125
128
140
156
158
146
134
133
140
147
142
127
120
128
140
148
142
131
126
130
138
137
135
131
128
119
111
114
123
134
139
136
133
139
143
139
126
114
118
126
134
133
129
134
135
131
124
121
125
128
131
134
143
153
154
144
135
135
144
149
142
130
123
128
137
140
142
145
148
151
150
144
139
136
132
130
124
122
129
136
145
151
147
142
142
142
139
131
123
122
125
125
112
112
114
120
123
124
125
127
132
138
138
137
140
142
141
141
140
136
131
128
129
132
137
137
138
143
142
135
129
130
134
135
135
139
143
140
129
122
126
143
153
153
146
142
139
136
136
136
137
138
122
111
113
121
126
123
117
116
121
129
136
144
152
152
144
130
115
105
107
118
128
137
140
138
132
128
123
118
118
126
132
135
133
134
132
131
127
123
123
133
145
153
149
142
135
134
141
150
154
153
136
125
124
124
128
125
122
122
126
133
135
143
147
143
132
120
110
110
117
125
132
137
138
135
127
120
121
126
132
136
135
134
132
124
113
113
122
135
139
138
137
143
146
142
137
134
135
136
136
133
124
121
119
124
132
135
134
138
145
147
134
120
116
123
133
133
133
138
143
145
140
137
136
137
131
122
119
123
131
135
134
131
128
125
120
121
127
135
138
141
144
148
147
144
140
137
135
131
123
115
121
119
118
124
130
130
130
136
147
150
135
115
113
126
137
137
129
126
128
129
127
128
132
137
135
127
117
110
110
114
122
130
129
131
134
138
138
135
129
132
142
153
158
152
140
128
128
136
144
143
120
121
122
123
121
119
120
128
138
149
145
138
134
133
134
127
115
108
111
118
128
131
130
127
127
126
121
112
105
107
121
134
137
131
127
131
139
140
133
125
129
139
147
144
129
116
115
131
151
163
119
123
131
129
128
123
125
129
137
146
153
150
138
125
121
124
126
126
125
130
136
138
136
135
136
133
123
114
110
118
130
138
134
117
107
117
133
146
146
139
135
136
139
140
135
127
118
111
122
137
125
128
136
142
139
132
127
128
127
128
127
130
129
127
127
126
129
130
130
130
123
119
128
147
156
143
122
111
118
133
140
137
123
111
111
122
134
144
142
140
138
144
150
156
157
148
133
116
113
125
128
124
131
141
138
130
127
128
124
109
97
102
125
142
143
133
123
123
132
135
127
119
120
133
143
137
127
122
130
139
139
134
125
124
131
134
133
129
123
120
122
128
139
146
146
144
146
148
149
145
128
121
126
136
138
136
137
144
143
125
105
102
121
140
148
143
137
136
143
153
156
149
133
124
124
132
138
144
143
137
131
129
132
140
139
130
122
124
126
128
125
124
124
125
130
138
149
160
160
149
131
122
117
122
131
138
143
147
145
135
125
123
126
129
134
135
133
126
124
134
146
150
140
130
128
138
152
155
147
137
130
130
137
144
142
132
125
131
140
144
140
134
130
132
135
139
140
137
135
134
129
127
121
118
120
126
131
137
132
126
126
133
140
140
132
121
109
94
90
104
121
131
127
123
126
135
147
147
144
138
136
137
139
139
135
130
131
131
131
132
132
135
140
141
136
134
129
128
130
133
123
132
135
127
119
119
128
136
134
129
126
129
134
138
134
123
108
92
91
104
122
130
127
120
119
125
133
135
131
129
132
135
137
133
123
117
119
128
137
137
134
134
137
136
133
130
129
131
138
141
121
131
137
133
124
125
133
139
138
133
126
118
110
104
102
103
104
102
101
103
110
120
131
134
133
127
125
127
129
129
123
122
127
134
133
127
129
144
162
165
152
135
126
124
129
131
133
132
130
132
120
127
133
132
133
136
140
141
134
123
116
112
104
93
82
79
90
109
114
107
105
116
133
143
135
119
114
127
146
151
134
116
113
126
138
142
140
144
148
151
148
141
133
127
126
130
135
134
131
127
122
135
142
140
134
135
137
140
135
123
113
110
113
109
97
93
107
131
142
140
131
129
133
137
131
122
122
129
139
144
138
133
134
137
142
142
140
133
123
121
132
148
153
144
131
131
138
145
147
142
137
147
151
148
141
133
131
134
130
120
110
110
117
123
118
114
119
133
143
144
138
132
130
132
136
142
143
132
117
112
125
146
159
158
149
144
149
150
141
130
129
139
149
148
138
134
138
141
142
141
136
129
131
136
140
134
129
125
120
114
110
114
119
127
127
119
115
116
120
121
121
125
127
128
131
134
137
136
133
130
131
138
138
135
132
138
152
167
162
146
128
123
128
135
133
129
129
123
121
126
121
108
107
115
122
119
119
124
135
141
135
122
114
111
119
129
137
142
138
131
126
135
142
138
129
122
129
141
154
157
151
141
132
119
117
128
139
151
153
149
144
142
139
138
137
137
135
133
130
134
125
117
116
123
123
115
110
121
143
157
146
124
102
95
107
130
152
160
151
136
126
128
135
135
131
134
138
142
143
146
152
155
149
140
130
131
135
131
132
135
144
147
148
148
150
148
141
134
134
140
129
125
127
136
138
129
121
125
136
143
137
128
121
121
124
131
138
139
134
125
119
119
123
125
130
137
141
141
144
143
143
144
144
145
151
147
138
128
127
131
129
128
133
139
151
146
132
120
123
133
133
125
124
123
127
131
138
139
136
133
132
141
155
157
151
141
133
130
129
128
131
134
141
142
139
135
133
139
148
151
142
131
128
139
148
146
139
134
134
133
133
132
132
133
135
136
132
133
135
142
136
133
128
121
123
129
138
139
133
124
125
136
150
154
146
133
129
129
133
134
132
132
136
148
153
146
137
133
132
135
145
150
146
133
125
130
139
143
139
130
130
137
136
134
133
135
140
143
143
146
120
122
131
136
133
128
127
130
133
128
120
115
118
125
131
132
130
132
136
137
134
128
124
126
134
142
142
136
129
133
149
159
148
119
103
116
139
150
142
130
125
128
132
135
140
144
145
143
140
138
111
111
119
126
129
132
138
144
147
137
126
116
114
123
133
139
137
132
126
124
123
120
117
117
120
123
123
125
133
139
140
132
130
139
150
149
133
116
113
123
132
132
127
128
127
123
121
125
131
135
127
122
124
128
138
143
139
136
131
129
127
116
110
120
133
143
135
127
125
128
128
126
117
112
117
127
140
143
139
134
128
126
124
123
128
140
139
129
119
124
134
134
124
110
111
125
142
149
148
142
131
134
133
132
136
136
129
120
112
116
123
126
124
123
128
129
128
129
136
141
141
135
127
126
129
130
134
136
137
131
130
133
135
126
122
127
135
136
132
126
126
128
123
116
114
122
132
135
131
122
119
125
133
133
130
125
121
117
120
128
131
130
126
125
128
131
134
132
132
135
137
135
130
132
136
134
125
120
121
126
132
142
149
149
142
133
130
130
126
118
114
124
133
136
129
120
117
119
122
117
123
123
122
123
124
127
129
127
123
124
125
125
127
128
134
142
142
136
132
132
133
134
132
134
135
134
129
122
119
120
124
134
144
148
145
136
132
132
130
127
123
123
130
131
133
129
130
133
136
141
132
131
119
113
119
132
139
133
118
112
117
124
130
130
131
131
134
133
134
136
143
146
146
141
135
129
129
132
134
133
128
126
126
129
130
131
133
135
139
141
139
136
128
121
123
135
147
149
144
140
129
131
125
118
114
119
128
133
133
133
135
137
137
133
130
130
130
130
129
132
138
142
144
141
133
126
124
130
138
139
131
118
108
112
123
132
135
135
132
133
140
146
138
129
124
134
146
149
141
135
131
136
135
126
112
107
115
127
137
145
149
147
140
135
133
134
136
134
131
131
125
121
120
125
131
128
122
117
125
130
127
115
106
108
122
134
139
138
129
125
130
139
141
133
124
121
124
129
135
142
129
137
138
134
130
130
132
134
136
137
134
130
127
123
123
125
127
126
126
122
122
120
122
127
128
123
113
106
113
130
143
144
138
130
126
134
141
144
139
132
132
138
140
135
126
122
122
125
131
138
111
116
131
146
153
149
139
136
142
139
130
114
107
111
119
118
114
109
106
109
117
130
141
137
126
117
113
120
130
143
149
150
144
136
127
123
126
131
135
137
142
140
141
138
138
140
146
142
131
124
107
110
127
142
141
130
123
132
145
148
134
120
122
131
138
138
132
126
120
115
120
130
138
136
126
119
126
140
151
145
133
120
117
118
119
116
110
114
128
137
142
141
137
138
139
142
141
135
132
135
136
132
128
125
120
118
122
131
131
130
132
137
146
151
148
142
143
143
140
134
133
134
138
138
137
129
130
134
135
131
129
126
130
130
123
115
111
114
124
132
135
133
134
136
134
122
113
118
134
152
143
135
128
129
134
134
134
123
115
116
125
136
138
135
130
128
126
124
124
130
136
139
137
136
138
140
136
127
116
119
133
149
151
138
126
119
117
116
118
119
123
131
136
136
129
120
119
124
132
135
121
120
126
134
136
131
124
118
115
119
126
128
126
122
120
121
122
121
123
131
137
135
129
122
124
130
131
126
119
126
139
144
135
121
116
119
118
116
115
121
134
139
135
126
126
138
143
141
129
117
117
122
125
122
114
109
112
118
122
129
129
130
127
123
121
120
126
133
136
134
132
122
116
113
115
119
122
125
132
139
143
137
127
123
120
122
116
113
116
125
135
133
123
115
122
139
145
140
127
121
135
136
127
118
108
111
119
124
126
130
131
130
128
125
119
116
117
123
124
120
115
110
110
113
122
132
138
138
132
132
131
131
131
131
131
123
115
109
105
109
112
113
112
110
114
123
131
134
132
126
136
131
125
121
123
129
135
137
138
137
135
130
130
132
132
128
123
123
124
123
118
115
114
117
128
142
148
140
124
113
114
117
114
107
109
119
126
123
117
116
123
129
127
113
105
109
118
125
129
121
113
118
127
133
136
136
137
141
144
143
134
127
126
131
137
142
142
140
137
133
132
133
127
119
118
122
130
130
125
124
130
132
123
109
106
117
129
129
127
131
141
144
132
116
112
114
114
110
109
116
112
113
126
137
135
130
120
119
122
126
127
124
121
118
122
129
135
137
133
130
130
134
132
121
112
114
130
144
148
144
142
145
146
141
131
125
126
130
131
129
128
119
113
117
130
138
127
112
102
109
126
114
116
128
134
128
116
110
109
117
126
128
123
120
118
118
122
130
134
131
129
124
121
121
122
127
138
146
145
135
128
130
133
135
133
129
134
140
141
130
119
109
112
124
138
145
139
130
118
112
129
116
114
125
135
136
131
127
129
131
132
129
127
128
132
131
132
130
136
138
132
123
118
120
127
130
126
121
120
122
129
135
134
125
118
121
133
139
135
124
120
122
126
127
125
128
134
133
131
132
129
125
123
127
132
131
128
126
133
135
130
120
116
125
138
144
136
129
127
136
140
136
128
126
130
136
138
137
136
138
143
147
146
139
129
122
121
124
123
119
118
119
118
115
111
114
123
129
134
134
131
130
124
124
127
128
125
123
122
125
124
118
116
125
135
137
134
127
126
134
139
139
137
135
139
147
156
159
155
142
131
124
130
140
140
125
113
110
117
121
121
120
118
117
112
111
121
133
138
130
123
122
123
127
133
137
135
126
119
115
118
122
130
130
125
118
117
124
134
136
134
136
141
142
136
129
130
139
142
137
122
116
119
128
129
121
111
107
112
114
118
124
129
124
115
110
119
137
144
138
110
117
125
132
133
129
127
125
117
113
116
127
133
127
118
109
113
127
132
124
116
127
138
139
123
109
112
129
144
139
131
125
128
130
125
121
120
121
119
111
106
110
118
123
118
111
116
126
139
140
121
125
129
128
120
118
121
127
132
133
134
137
133
124
118
125
139
149
137
114
104
116
136
141
129
123
130
143
150
140
130
126
130
132
132
132
132
138
137
130
125
122
129
139
141
132
119
115
119
123
124
126
128
131
134
135
136
143
150
154
148
138
131
122
122
133
145
151
142
127
121
129
141
142
138
139
143
146
143
137
131
128
129
132
136
140
133
126
124
128
133
136
140
144
148
146
137
127
122
123
122
124
136
145
146
138
133
139
146
144
133
125
132
137
133
123
117
119
127
135
141
147
145
137
131
130
134
133
130
127
129
131
134
131
130
130
130
124
122
120
121
121
118
115
123
135
141
139
130
125
121
122
135
139
131
119
113
124
134
132
119
118
132
145
143
128
114
110
120
130
138
141
134
121
110
112
121
125
121
116
117
125
130
127
116
115
126
137
144
143
140
134
122
112
111
125
136
134
120
108
121
118
119
126
128
123
116
126
144
154
137
119
114
125
137
142
137
131
131
134
138
136
126
111
101
104
119
126
126
121
120
125
128
125
116
113
117
125
139
149
161
166
158
144
133
132
133
132
123
114
120
114
114
123
133
132
126
129
145
158
148
124
108
115
133
142
138
129
126
129
136
136
134
125
120
123
132
136
134
128
126
128
131
134
134
132
128
121
119
127
136
150
156
155
143
133
129
135
143
145
106
110
115
118
120
116
114
124
134
139
134
125
124
130
136
130
120
110
111
117
126
129
132
132
130
132
134
134
130
125
119
118
120
121
126
132
133
133
127
122
115
115
123
135
138
132
125
125
138
149
102
110
120
124
116
117
127
139
142
135
123
119
124
129
129
122
120
121
128
132
134
128
126
127
131
131
129
127
126
127
125
119
108
101
103
115
130
139
143
141
134
124
120
128
139
142
133
122
125
139
119
123
133
138
135
133
139
145
145
134
119
112
117
119
120
119
121
127
139
147
143
131
123
124
133
135
128
123
128
140
145
141
128
116
113
124
133
138
138
138
137
134
128
127
132
138
140
134
133
139
124
122
128
133
133
125
124
130
137
135
130
123
123
128
131
125
119
117
121
131
131
124
119
121
127
130
125
121
117
123
132
138
143
146
144
137
132
127
123
121
121
122
122
124
123
126
133
135
135
133
121
116
118
122
123
124
128
141
154
155
147
136
128
130
134
135
132
124
121
126
131
132
129
124
123
128
131
132
125
115
107
111
126
142
145
135
126
124
126
125
122
122
126
131
133
135
139
144
142
133
137
135
129
122
120
124
134
147
155
150
141
131
126
118
114
118
127
130
128
126
125
128
129
133
137
140
146
151
150
139
127
119
121
132
140
139
138
136
132
127
124
127
133
136
138
141
145
151
153
146
150
149
140
127
119
119
127
135
136
128
124
126
126
120
108
97
98
102
107
109
111
116
123
131
135
138
142
141
144
144
143
139
135
134
138
141
142
140
127
121
124
132
138
139
137
136
140
140
141
136
134
133
129
126
122
125
131
134
135
130
127
126
125
124
121
109
97
93
97
110
122
128
127
125
123
125
130
134
132
128
127
131
134
137
139
141
142
139
132
127
126
134
139
141
141
142
140
134
126
123
135
131
127
126
130
136
136
134
129
131
132
127
121
119
118
115
108
103
106
114
122
124
121
122
129
134
142
148
150
142
127
122
128
144
156
156
152
149
145
138
124
116
118
126
136
143
143
137
131
130
139
144
145
143
145
142
136
123
117
122
130
130
126
118
108
98
90
90
94
102
109
116
117
122
127
133
140
151
162
161
143
125
119
133
149
156
151
144
135
124
120
116
114
114
115
121
131
141
144
143
125
135
142
143
143
142
141
142
139
134
125
122
123
121
113
101
92
93
96
104
115
124
125
125
120
122
126
130
132
131
127
130
134
138
140
138
134
125
117
113
117
130
137
129
114
109
117
134
145
142
118
125
129
129
127
130
141
154
151
131
106
100
109
122
126
121
116
114
117
118
120
120
119
115
113
115
121
124
116
109
114
134
155
164
155
144
138
139
129
118
113
126
140
149
140
125
118
121
125
130
133
136
136
126
117
118
130
138
131
111
95
102
117
128
129
117
111
116
121
121
113
103
102
105
109
113
122
131
136
134
129
131
142
150
150
144
142
143
139
124
112
114
130
150
156
145
127
115
112
123
137
138
131
124
120
125
138
144
138
128
119
125
125
124
122
118
117
121
124
127
126
125
127
126
127
130
133
133
135
132
130
129
127
129
130
130
126
124
124
127
128
129
132
137
146
144
141
133
125
129
129
126
124
124
125
124
126
135
141
146
140
130
121
115
120
129
136
134
131
131
139
146
146
138
133
135
136
132
122
117
122
131
141
145
149
144
134
121
118
127
139
140
137
133
130
128
133
137
140
139
121
116
121
130
133
123
109
111
124
137
137
129
129
129
136
140
138
129
121
123
133
141
137
123
112
113
126
138
146
145
135
130
141
160
168
159
142
128
129
134
137
137
136
135
129
122
119
126
135
136
129
121
119
124
129
126
122
123
131
134
133
132
135
141
145
145
137
127
122
125
134
136
131
123
116
118
128
144
160
156
139
127
128
138
146
135
125
124
130
133
132
132
133
135
134
134
134
133
132
131
138
134
126
118
113
117
131
137
134
126
122
119
121
126
133
134
133
131
135
137
134
124
118
125
140
146
143
136
131
132
134
133
130
124
127
133
137
133
120
110
117
133
142
140
137
138
139
138
131
126
120
130
138
135
123
116
117
121
124
120
118
117
119
126
134
135
131
129
128
129
124
114
105
113
131
146
146
136
129
131
138
139
134
127
137
156
165
151
126
113
125
140
145
140
134
131
130
126
119
114
125
120
120
124
129
132
134
130
127
129
136
142
140
139
132
127
124
121
122
124
128
127
119
113
113
120
128
132
136
141
138
129
125
130
138
138
127
109
105
120
134
142
140
134
123
112
112
121
131
134
132
120
114
122
133
138
125
109
109
126
144
144
130
124
130
136
130
117
112
118
127
130
127
120
116
122
126
131
135
141
148
146
135
123
122
127
124
116
114
126
143
147
139
131
128
127
128
128
132
133
134
131
128
127
132
133
124
117
119
128
136
129
121
122
131
140
138
134
134
136
136
132
127
128
130
129
124
127
136
145
152
152
140
123
115
122
133
135
125
119
122
128
134
131
128
129
132
130
129
126
120
126
131
130
127
126
130
133
137
134
128
122
120
122
127
130
134
137
143
147
138
125
118
128
136
137
132
131
136
141
140
138
136
136
139
138
135
126
113
105
113
127
135
129
116
115
127
134
127
114
114
116
118
120
121
130
136
136
128
120
117
120
123
123
124
125
126
128
133
137
137
134
132
133
133
137
138
138
137
135
126
123
126
133
143
141
134
125
119
120
131
136
131
123
118
125
139
145
134
117
121
121
118
115
119
129
133
135
129
121
119
124
132
135
134
129
128
128
130
131
139
148
149
141
129
126
129
135
138
136
127
120
114
116
122
129
135
138
136
137
137
132
125
121
127
144
157
153
138
126
126
132
134
128
118
116
127
144
154
150
143
137
135
137
137
136
132
131
130
132
134
137
134
133
129
125
124
132
138
142
140
130
122
119
123
130
135
136
133
130
133
133
127
119
122
133
146
147
130
114
137
145
144
134
122
118
130
147
154
152
145
138
135
134
133
132
132
130
127
123
116
110
112
125
141
146
141
136
140
146
150
146
139
135
134
134
136
136
133
130
134
134
129
118
109
115
125
133
132
126
142
146
141
134
130
132
135
135
132
134
137
142
140
136
132
130
129
127
126
125
123
127
134
141
146
145
141
137
138
141
147
148
149
153
150
145
145
147
145
136
134
139
140
133
125
118
120
127
135
141
127
124
128
139
143
135
124
122
128
134
132
131
137
145
146
137
127
124
126
128
134
141
146
141
132
126
128
130
130
125
123
130
144
156
155
149
145
145
140
132
131
140
154
156
147
135
123
121
123
128
113
112
124
138
138
127
118
122
133
136
125
117
126
141
146
138
125
125
129
129
121
118
123
127
130
128
129
130
128
121
114
119
130
137
135
130
127
130
131
128
127
131
146
155
151
137
121
116
123
136
122
119
122
125
126
126
126
130
131
129
125
125
130
136
130
125
122
127
132
131
124
119
126
139
146
141
132
126
126
127
130
133
136
137
131
125
121
124
128
130
126
128
130
137
138
131
126
131
143
154
133
123
119
121
129
131
129
123
118
121
129
132
130
125
121
119
118
116
118
122
124
129
135
141
149
148
139
130
125
131
140
151
155
156
154
149
139
125
117
119
125
128
127
127
128
130
139
145
143
135
131
123
120
122
123
122
119
113
109
112
119
122
124
124
127
130
126
117
111
116
122
127
125
123
130
143
145
137
127
125
128
129
128
132
142
149
142
127
118
119
127
129
125
127
130
140
145
142
131
121
125
130
129
125
115
114
117
122
120
118
116
119
121
121
125
131
137
131
121
114
114
116
115
113
113
117
118
121
124
127
124
112
100
99
113
125
125
124
120
126
131
130
125
122
124
126
129
131
129
134
131
133
129
120
117
123
133
140
137
130
121
120
120
120
121
127
131
130
124
114
109
108
111
116
116
111
108
110
120
131
137
131
124
118
122
124
121
115
113
115
120
125
122
110
97
94
104
123
131
132
136
129
121
118
121
130
138
141
139
132
125
124
133
137
136
127
122
122
126
127
119
116
118
130
140
143
135
124
121
128
140
145
139
129
126
128
130
125
117
113
120
127
123
112
96
96
112
129
132
116
122
128
131
133
128
122
123
134
140
141
136
136
138
143
139
130
125
124
127
131
132
132
133
137
145
150
148
138
128
129
139
145
138
129
125
126
127
125
120
125
134
139
132
120
115
117
118
113
108
109
123
131
137
138
128
115
114
124
136
141
142
138
132
126
124
130
134
134
128
123
123
132
133
124
117
119
132
145
147
143
135
132
132
134
133
126
120
116
118
122
132
137
133
128
125
119
111
97
94
108
149
140
134
131
130
129
130
130
130
127
128
128
127
126
125
131
134
135
132
126
124
124
124
123
117
119
131
145
152
143
131
125
128
131
133
131
133
134
129
120
118
124
133
130
121
116
116
118
124
124
149
140
136
136
142
142
142
139
132
128
122
119
122
130
134
134
132
131
132
128
127
130
134
138
139
135
133
131
133
135
139
148
149
140
131
134
148
153
138
117
113
123
138
136
123
114
119
132
139
136
129
137
140
142
142
134
127
126
130
132
130
120
117
120
128
133
132
128
124
124
125
126
127
131
135
136
134
132
132
138
148
157
154
143
132
131
133
135
124
110
110
121
135
136
126
117
118
124
128
130
132
141
142
139
141
134
125
117
120
129
134
135
131
131
134
137
135
130
126
124
125
126
127
128
132
134
135
134
140
140
140
136
133
134
135
130
127
126
126
124
121
118
122
132
133
134
132
130
127
121
128
128
128
133
143
149
141
130
126
128
129
131
132
135
135
134
128
127
133
138
140
143
146
144
136
133
132
136
140
137
129
124
125
129
130
127
123
125
132
136
127
118
117
128
138
145
149
146
138
126
109
110
120
128
136
140
139
138
135
130
121
115
115
119
120
121
123
128
134
137
140
148
152
145
131
122
126
140
143
133
117
114
124
130
127
116
111
113
121
127
125
116
114
118
126
135
140
141
137
131
125
124
125
127
122
122
124
130
134
134
130
130
127
121
120
125
135
139
132
118
117
127
140
142
131
126
136
147
146
125
102
100
115
129
132
133
130
129
134
139
138
132
124
119
122
129
131
128
126
128
136
134
130
131
132
133
133
137
144
145
142
133
125
120
121
124
131
131
125
117
113
124
134
138
138
141
147
151
144
127
115
115
122
130
136
144
149
146
141
139
138
134
128
123
127
134
135
129
128
130
117
123
131
136
135
133
133
142
148
142
122
107
107
118
123
125
121
122
127
131
136
136
135
132
132
136
138
139
131
126
129
136
140
139
136
134
135
132
124
118
116
118
121
123
128
135
136
129
124
122
116
123
134
136
127
117
118
133
144
137
115
106
117
132
137
133
129
125
126
131
136
139
137
128
121
123
127
127
118
112
117
130
143
144
138
129
128
130
129
131
131
134
128
124
126
130
134
129
119
113
129
126
131
134
137
132
123
127
138
143
139
130
127
126
129
132
134
129
121
119
128
138
139
129
118
119
130
136
133
127
122
127
139
144
142
139
140
142
143
148
150
152
147
135
129
132
137
142
138
131
125
114
114
125
146
151
137
123
120
128
132
127
118
116
123
134
138
134
127
125
133
143
148
139
124
123
134
149
158
156
145
137
135
138
141
142
141
137
131
126
124
124
128
133
137
136
139
142
142
135
119
110
108
113
120
126
125
120
116
112
109
112
121
132
139
139
136
133
133
132
129
132
136
137
131
122
120
131
142
146
136
124
118
121
128
131
128
120
116
119
119
117
116
129
142
147
140
133
128
127
124
122
121
117
111
114
126
139
135
115
102
106
119
132
131
124
120
125
134
132
125
110
109
117
124
123
119
120
131
139
132
120
109
108
116
128
130
127
123
129
137
135
127
123
127
135
136
136
139
141
125
124
131
134
132
133
142
149
143
132
119
115
116
115
113
112
115
123
129
132
127
115
101
100
111
125
132
134
135
141
143
139
128
119
124
137
143
137
126
124
127
127
119
107
102
112
126
139
149
149
121
123
128
133
134
134
132
135
139
147
153
150
136
128
125
131
130
123
118
120
127
122
112
102
105
119
127
123
117
116
125
136
140
140
138
138
140
139
131
126
125
124
124
120
118
120
124
126
129
130
120
122
122
121
123
125
127
132
138
150
160
158
145
135
131
132
128
120
113
115
124
128
123
119
116
121
124
126
120
114
110
113
121
129
134
135
139
142
142
136
134
139
144
146
143
137
130
124
120
127
130
133
130
123
120
122
128
131
135
132
133
133
132
126
116
115
122
131
132
126
123
126
132
138
137
130
124
128
140
141
136
124
118
119
124
134
139
145
139
127
121
126
133
136
138
139
142
140
141
141
131
130
129
125
123
123
126
127
121
114
110
117
124
125
117
114
120
136
140
131
123
127
139
148
140
128
122
126
138
145
144
140
133
129
128
133
137
132
126
118
118
117
117
118
125
134
139
139
135
134
124
115
113
120
126
131
128
124
120
118
117
115
122
126
125
119
113
113
116
118
124
130
140
142
136
127
127
133
136
133
126
128
131
136
136
137
135
129
122
119
126
131
132
128
129
133
133
125
121
121
135
130
119
116
123
129
129
123
123
130
133
129
124
125
128
120
108
99
103
112
121
123
126
135
144
146
145
145
143
134
128
124
130
140
150
152
149
141
127
120
117
126
133
135
136
139
142
143
144
142
140
144
140
134
128
125
119
122
131
146
153
146
134
127
121
115
104
96
97
111
118
118
117
126
138
147
143
135
131
130
134
133
133
138
146
147
147
144
137
125
117
116
122
129
136
141
143
147
148
146
122
124
130
138
140
139
139
144
146
146
139
128
122
115
111
107
103
96
93
97
105
111
112
112
117
122
126
124
117
118
126
132
136
141
141
136
133
135
137
138
130
125
119
119
121
127
126
125
123
120
115
112
116
122
129
138
149
154
145
121
105
103
107
109
108
104
109
110
105
101
103
106
114
115
110
110
114
124
131
131
127
131
138
148
150
143
133
130
129
129
126
127
127
124
123
123
123
121
120
120
137
142
139
126
117
116
127
135
127
113
107
114
119
120
111
103
109
117
125
122
116
111
117
125
126
120
117
122
134
141
138
133
133
138
144
143
140
132
127
120
122
130
139
143
142
141
138
135
136
140
146
155
155
147
137
133
141
145
139
128
122
121
122
120
117
116
115
119
128
131
125
118
118
125
137
147
143
130
120
122
129
132
131
128
130
134
135
131
130
131
133
135
132
129
131
139
145
148
141
134
132
139
150
152
148
140
141
143
139
130
120
114
116
119
126
131
130
127
126
126
124
122
122
124
134
146
147
133
119
109
110
119
129
137
139
138
131
126
128
134
139
134
125
118
117
124
133
141
138
131
130
131
143
149
140
121
113
117
122
122
118
119
129
136
136
132
129
125
120
121
123
125
126
128
125
126
127
133
138
135
124
120
127
141
148
140
128
124
128
133
135
135
137
135
130
123
120
126
134
135
136
128
130
138
137
128
117
117
123
127
128
130
136
142
140
136
132
125
128
131
134
130
125
124
122
122
125
132
139
144
136
128
125
134
136
130
124
126
130
135
137
139
141
139
134
125
124
128
132
135
133
123
121
128
136
141
140
134
126
121
122
121
122
127
138
145
144
144
143
146
139
124
109
111
120
126
126
122
124
127
126
121
120
123
132
133
131
128
126
126
135
141
142
132
126
126
130
138
140
140
125
130
134
137
136
140
143
136
122
115
117
119
121
126
139
145
142
133
127
127
128
123
113
115
123
128
131
133
136
135
129
120
118
125
141
152
147
130
117
119
134
145
146
139
131
129
130
128
128
129
132
133
133
129
128
130
133
128
122
120
126
138
143
142
134
129
124
125
126
128
129
128
125
126
129
138
141
136
130
130
130
121
117
117
123
129
130
128
127
132
136
136
135
135
131
128
129
137
141
135
136
130
122
120
131
135
126
110
109
127
148
153
138
124
122
131
137
135
132
130
126
126
126
125
124
122
119
116
119
130
145
150
146
138
132
130
130
129
129
134
140
141
143
146
143
128
113
108
119
134
145
135
127
124
128
132
131
131
136
144
148
139
127
124
129
135
138
137
139
137
128
115
110
119
130
131
127
122
122
130
144
154
150
138
125
122
130
136
135
130
123
125
132
142
141
131
116
108
118
139
133
136
134
128
124
127
135
146
147
136
126
119
121
125
125
121
113
119
134
146
140
121
109
117
135
144
140
134
134
133
132
134
131
130
124
121
123
125
124
123
125
129
127
117
109
113
122
132
132
134
108
123
131
123
119
123
131
133
125
115
113
121
127
126
119
108
105
111
123
134
140
143
137
132
129
127
126
129
133
132
127
123
125
128
129
127
121
114
110
119
130
136
126
108
98
106
125
139
136
124
105
121
129
124
118
121
128
134
132
128
127
128
128
125
119
121
124
126
123
119
128
146
151
143
123
111
113
121
124
124
125
124
121
120
123
128
130
125
118
119
125
130
128
122
117
118
125
132
130
125
122
131
139
134
125
124
133
151
158
150
134
121
116
118
122
127
131
131
126
122
118
125
131
133
130
125
124
125
130
135
137
134
131
126
126
129
129
125
122
123
129
134
134
127
118
119
124
129
129
127
137
136
138
136
136
138
145
151
145
131
122
117
117
120
125
128
128
127
125
120
115
112
116
130
142
147
143
143
146
151
152
147
141
137
132
128
126
125
130
130
132
131
125
118
120
125
135
141
138
130
131
126
124
122
127
135
139
135
128
127
132
136
139
133
127
127
129
131
126
122
120
125
132
139
141
142
141
145
145
141
132
125
124
130
134
133
136
142
147
136
120
106
107
117
128
134
139
137
133
130
124
122
120
121
123
125
122
122
127
134
137
140
140
135
129
127
129
136
138
129
119
122
130
136
138
136
137
137
133
121
110
109
117
131
138
143
147
150
144
125
104
100
109
121
127
120
114
117
124
132
128
127
131
135
134
126
120
122
127
126
121
119
126
134
131
123
121
129
137
131
118
106
112
127
141
143
139
137
131
124
120
122
126
134
138
140
141
141
131
117
105
110
120
124
122
114
112
123
137
140
130
129
133
135
133
128
123
123
127
124
120
119
124
126
125
122
120
127
134
132
125
123
126
136
144
142
136
137
140
139
133
127
125
124
125
129
130
130
129
128
124
124
120
119
121
127
137
146
144
132
126
121
122
128
129
125
121
119
119
124
129
125
123
119
123
131
137
136
131
126
123
129
137
140
140
136
131
133
137
138
135
128
127
133
136
136
129
124
123
126
129
127
120
118
122
132
142
147
141
125
133
127
126
127
127
121
117
109
105
107
115
121
121
125
137
149
155
144
129
119
118
120
122
122
124
130
130
126
121
119
123
126
131
137
143
142
133
127
122
120
119
118
122
127
129
129
129
136
138
138
135
142
141
134
129
128
129
125
117
113
114
121
124
129
137
149
153
141
127
117
116
116
114
111
111
116
118
119
120
121
121
118
115
119
125
129
133
134
132
128
127
130
137
139
130
118
117
127
139
149
122
130
131
129
128
133
142
143
135
127
124
123
125
119
119
128
134
135
129
119
113
112
115
119
115
109
104
113
132
146
144
134
121
117
121
123
123
122
122
126
135
146
148
136
117
104
113
132
146
146
116
115
116
116
118
128
135
132
119
109
112
124
130
126
117
112
119
132
134
129
116
110
115
128
131
122
109
108
124
144
150
145
137
134
136
131
124
119
117
114
116
121
121
116
109
106
116
134
143
140
118
117
120
119
117
120
124
126
120
113
118
131
138
135
117
113
121
132
136
131
123
124
127
132
136
132
122
114
114
119
125
129
132
136
139
139
133
128
122
115
111
110
112
117
120
119
119
122
124
123
119
124
129
130
126
124
128
136
137
137
136
137
133
123
114
118
135
142
136
128
125
132
135
133
123
119
121
127
126
121
117
116
121
128
135
133
129
119
114
114
121
131
137
133
126
117
117
116
117
122
126
128
128
129
129
136
140
139
136
134
131
133
129
121
118
123
135
138
132
127
126
134
140
136
126
119
126
137
142
133
124
123
125
129
130
125
118
115
109
110
121
136
142
131
112
100
106
119
135
137
125
126
126
128
131
134
132
129
130
128
127
129
132
133
132
125
121
120
122
124
127
135
144
148
143
135
133
137
137
128
121
123
128
131
127
123
127
131
126
120
123
135
140
128
106
93
102
118
129
132
116
113
122
128
131
123
113
114
121
129
130
133
136
136
128
122
119
120
122
121
117
120
123
123
123
122
121
124
125
126
124
125
125
119
118
121
128
131
127
121
124
135
145
142
129
116
108
109
112
123
127
128
126
129
133
127
116
111
116
129
136
139
136
133
131
132
135
134
130
123
118
112
108
104
104
106
106
108
113
126
141
145
138
129
127
129
137
137
132
127
122
118
122
130
134
132
124
115
115
121
128
132
127
127
129
128
125
126
133
144
145
134
121
122
135
148
148
141
134
131
129
131
128
127
126
124
122
114
115
126
137
148
148
143
138
139
142
146
148
141
127
112
105
117
129
134
130
126
118
115
121
122
123
123
122
120
124
131
143
148
141
126
114
117
131
141
143
136
130
128
131
139
146
148
144
139
138
141
138
127
119
117
123
129
130
129
125
126
126
133
138
136
133
135
136
138
136
128
120
118
137
129
127
129
130
127
124
122
122
123
125
130
135
137
131
122
117
116
120
121
123
129
138
143
142
139
139
143
142
128
114
109
114
124
131
132
127
121
124
135
149
151
139
126
125
134
140
139
135
139
135
129
124
127
131
131
127
124
121
123
128
132
137
138
129
118
107
107
116
123
124
127
129
136
141
142
134
125
120
120
121
130
130
130
135
141
145
145
142
144
147
143
132
122
119
131
138
141
144
149
119
114
112
115
122
128
130
132
136
136
131
123
117
120
125
129
128
128
131
135
136
130
129
132
138
140
135
123
119
122
133
144
143
138
136
136
138
140
137
135
135
139
144
146
142
136
130
126
123
129
132
127
126
127
124
126
131
137
139
141
135
130
126
123
124
132
140
142
136
131
134
137
137
132
129
129
136
140
137
134
131
133
140
142
141
134
129
129
129
130
130
137
147
151
148
137
127
121
120
125
149
145
135
130
130
133
135
135
136
138
141
144
140
128
120
119
126
127
119
117
125
140
149
140
127
124
138
151
149
139
126
121
127
135
141
138
139
144
144
134
126
125
131
135
137
133
126
126
134
141
146
135
118
113
122
134
137
130
123
123
128
130
128
120
118
120
126
130
123
119
125
137
147
141
126
123
131
143
146
141
128
124
125
128
130
132
137
142
143
137
124
118
119
129
134
131
126
125
125
130
143
133
114
110
116
129
135
134
128
120
119
123
133
139
142
137
136
143
148
145
135
130
136
141
134
125
113
109
113
119
126
134
142
142
138
132
128
127
132
139
142
137
127
124
130
135
140
141
136
134
140
134
130
124
122
127
135
139
132
121
115
124
138
148
142
127
120
123
132
134
126
118
122
137
145
138
119
98
90
99
116
133
141
139
136
135
133
128
126
133
141
142
129
115
112
124
140
154
161
154
125
132
133
133
128
130
135
135
129
123
124
132
132
124
117
114
115
109
106
108
114
121
124
127
133
141
137
123
111
110
120
127
122
112
109
121
132
131
123
117
119
122
121
117
113
117
126
140
148
145
119
130
134
133
132
134
134
131
127
133
144
147
133
118
112
121
130
126
117
117
130
139
130
118
114
127
139
141
135
129
134
137
131
118
108
111
120
128
129
125
123
124
125
131
137
144
146
141
132
126
124
136
136
135
135
136
131
122
114
115
123
129
129
123
117
120
118
121
128
134
140
138
127
117
113
121
128
135
138
139
142
145
138
126
113
116
130
139
140
136
134
138
143
143
142
145
147
139
131
127
121
124
129
132
132
133
126
115
106
103
108
119
128
134
131
122
119
122
130
130
129
127
124
124
124
122
117
121
126
133
137
134
127
120
113
118
134
148
146
136
127
127
132
133
135
135
129
124
129
137
112
108
112
122
128
131
125
117
112
113
120
135
144
146
143
139
141
148
146
135
128
129
137
141
134
126
119
120
120
121
122
126
132
128
119
121
125
132
139
136
129
122
116
118
127
133
127
120
122
134
123
118
114
119
127
131
130
120
117
116
122
133
142
140
131
127
128
139
142
135
129
132
142
146
140
134
134
136
132
124
123
132
141
141
133
126
123
120
122
130
138
138
128
119
116
120
123
122
127
133
138
140
133
124
122
122
120
119
123
126
130
130
130
130
122
113
108
110
115
118
118
120
130
139
140
138
136
136
132
125
123
130
135
139
135
128
126
123
120
120
134
143
148
137
126
120
126
136
144
144
129
136
135
128
117
108
106
118
132
147
147
134
124
120
120
114
107
106
107
112
115
117
120
128
134
134
129
119
112
111
115
123
133
141
143
138
133
134
137
136
137
142
151
154
151
141
132
127
126
129
126
124
126
127
128
128
124
126
131
134
132
127
116
106
100
104
113
118
115
110
113
112
111
113
118
124
127
126
126
127
126
126
134
146
150
140
130
133
148
159
154
139
127
132
142
146
140
123
108
106
137
123
119
122
127
133
133
127
116
108
114
123
118
101
87
90
107
121
118
106
99
103
110
115
115
113
117
131
145
150
142
129
121
125
132
132
128
128
133
141
142
133
117
107
115
133
148
148
135
123
135
127
121
117
112
112
112
116
121
127
134
132
120
104
97
103
117
124
118
107
103
113
129
136
127
114
105
112
127
141
143
131
116
110
120
137
143
139
130
123
127
133
130
117
114
127
143
154
150
142
122
122
129
137
136
126
122
129
140
149
142
120
100
95
107
125
131
128
122
117
118
119
126
124
123
123
120
121
127
141
147
145
131
120
120
133
145
150
148
145
145
142
132
118
116
125
133
138
133
130
124
126
141
150
147
139
137
143
146
142
123
105
97
103
113
124
129
133
129
122
108
100
102
108
115
124
131
136
138
143
145
145
143
136
130
126
128
138
150
156
147
133
120
116
121
127
132
130
128
129
136
139
144
139
126
118
118
131
136
126
117
117
126
127
117
106
111
124
130
122
108
99
106
125
134
133
128
123
126
131
132
136
140
141
138
129
126
129
135
134
126
123
130
137
142
133
127
128
136
144
131
125
127
133
125
116
110
114
119
123
128
136
147
142
127
111
110
120
126
128
123
119
125
141
149
144
131
120
117
122
131
134
136
138
140
138
138
139
137
131
129
134
142
144
141
132
127
130
138
144
116
109
116
130
139
138
129
118
114
119
130
138
142
142
140
140
137
131
128
129
129
128
128
129
132
130
128
128
129
130
130
132
134
137
139
134
132
137
142
143
138
135
129
125
126
131
138
142
142
140
126
127
127
131
136
142
148
139
127
118
121
120
119
121
128
133
131
123
119
124
131
135
131
127
123
121
126
140
149
149
141
135
133
133
125
111
103
113
128
142
143
136
127
124
127
134
136
139
140
144
130
133
129
123
121
126
134
140
138
130
123
120
121
126
126
127
126
129
134
135
133
131
133
139
146
144
135
121
117
126
133
132
122
118
121
127
132
136
138
135
127
118
119
122
128
132
139
143
139
132
137
134
123
113
115
124
129
127
124
128
132
134
126
116
114
124
136
148
151
141
129
122
120
126
128
126
124
121
123
131
135
137
139
140
144
143
140
137
135
129
120
113
118
130
135
130
121
120
129
139
133
129
125
121
125
129
130
129
126
131
139
142
136
128
126
125
131
137
142
142
130
114
104
108
120
126
129
133
134
129
129
131
141
143
140
130
130
137
145
140
125
113
117
131
140
135
122
113
119
137
106
122
136
138
132
127
129
132
131
131
130
131
132
133
129
120
108
108
126
142
142
129
114
119
133
140
137
132
130
125
122
122
124
128
124
118
121
132
145
146
133
121
113
113
120
126
126
126
129
135
96
121
136
134
128
126
132
135
128
120
119
124
128
126
119
117
113
114
120
130
138
143
139
131
126
127
124
124
123
122
122
124
127
131
136
132
128
124
122
124
128
125
117
111
110
117
125
131
136
136
105
123
126
121
119
130
142
140
129
119
117
124
125
117
114
122
134
135
123
109
117
133
144
131
115
112
118
126
124
122
124
127
135
139
140
141
131
115
106
112
123
130
134
133
127
117
115
121
128
131
116
122
125
123
128
137
142
140
130
119
115
120
122
121
121
125
130
132
125
116
115
127
138
139
131
125
127
128
126
122
120
122
127
132
133
129
121
110
109
118
129
143
149
145
133
117
111
115
127
139
124
122
123
132
138
141
140
134
121
112
112
119
127
133
133
129
127
125
126
129
131
129
134
141
142
137
127
124
124
123
119
115
115
119
121
121
120
121
124
127
126
129
131
137
139
134
128
125
132
139
128
120
118
120
125
131
136
132
123
117
121
126
128
127
125
127
129
128
127
124
122
125
126
123
121
120
123
128
135
138
129
118
111
113
118
124
131
140
148
139
122
108
109
123
142
149
142
130
129
129
121
120
113
106
110
125
135
136
136
132
132
129
120
110
109
119
129
132
128
114
108
113
120
121
120
120
126
132
144
147
142
131
120
115
122
131
142
152
151
137
121
111
112
123
128
131
129
127
128
133
122
121
119
117
121
129
137
138
136
134
133
128
121
116
120
125
131
132
131
127
123
126
133
139
137
134
129
130
133
135
134
132
129
128
131
138
143
142
129
119
117
125
132
127
121
116
123
135
143
145
130
130
131
130
129
128
128
132
136
138
136
131
124
124
130
133
132
131
131
133
139
144
143
138
131
128
131
137
139
131
120
114
114
120
126
132
135
130
124
121
123
129
133
128
125
127
136
143
144
135
128
128
131
131
129
124
125
126
132
137
138
132
123
119
121
128
134
134
130
125
127
133
134
128
121
124
130
140
143
134
120
111
107
111
116
117
118
124
131
141
140
132
123
124
127
132
139
142
140
135
131
129
130
132
132
133
128
121
118
122
130
134
127
121
120
129
139
140
134
125
124
123
123
121
119
122
127
128
131
128
127
127
126
127
125
120
119
125
134
139
132
123
119
122
121
120
123
132
140
142
132
130
128
129
130
132
127
117
109
117
131
137
135
128
129
138
144
143
138
137
137
134
126
119
115
117
121
129
135
134
135
134
137
139
140
139
137
136
131
124
120
124
133
137
130
121
120
130
137
132
123
128
127
122
117
118
121
120
117
123
131
136
131
121
116
121
130
134
136
134
135
132
128
122
114
108
109
124
145
153
146
135
134
139
145
143
137
132
125
122
123
134
143
145
144
141
139
138
136
132
124
134
134
125
117
122
132
133
122
115
118
128
129
119
103
103
116
131
136
131
122
116
115
116
110
98
90
104
127
146
147
136
134
140
146
138
124
119
121
118
116
114
118
128
139
140
137
135
135
136
118
117
117
114
115
122
135
137
130
118
119
130
137
130
116
117
132
141
138
130
123
116
113
109
107
103
102
103
108
118
123
120
123
132
140
136
126
123
122
121
115
106
110
118
121
119
122
132
139
140
103
94
95
104
116
127
134
132
126
125
130
134
134
121
114
122
138
144
137
129
126
130
125
117
112
117
122
122
117
113
118
121
121
125
130
134
135
128
123
121
125
131
131
124
117
110
119
131
140
140
107
107
106
114
123
134
135
126
118
120
129
136
131
114
99
98
112
125
130
128
127
130
129
128
125
126
129
131
129
127
131
139
139
134
128
127
125
118
116
115
126
133
133
123
111
110
121
131
133
128
115
119
120
123
124
125
126
123
123
125
131
138
142
132
116
100
102
116
127
128
123
121
126
132
132
131
130
135
134
128
124
126
132
131
122
113
110
115
122
126
132
136
128
113
107
115
129
132
123
110
105
100
107
122
127
122
113
115
124
130
131
135
139
141
136
129
131
137
137
132
125
124
128
131
128
126
129
133
132
127
121
116
110
106
103
102
108
116
126
135
143
144
138
128
126
128
133
131
123
120
113
105
109
121
131
126
119
119
125
131
132
123
118
120
125
130
133
135
134
132
129
127
122
120
118
123
126
124
120
123
132
136
131
118
107
106
113
120
128
132
132
130
127
125
125
122
120
121
125
136
127
127
120
113
112
112
119
124
133
139
135
124
110
111
120
127
127
124
126
124
122
117
113
114
123
134
135
126
113
110
124
138
146
140
130
127
130
134
130
127
120
115
118
122
119
113
109
110
121
124
122
125
122
113
109
107
112
121
130
136
136
128
124
124
132
136
140
136
128
121
114
110
115
125
132
136
136
135
131
127
122
120
124
127
133
140
142
140
128
118
119
132
143
146
137
125
111
108
110
113
128
124
125
129
132
129
123
118
117
118
123
129
136
139
135
131
128
128
129
125
122
119
122
128
130
124
120
126
142
155
156
143
126
119
123
133
139
135
125
119
121
133
137
132
128
128
122
118
120
129
132
130
126
128
130
131
127
124
122
123
130
135
140
142
139
130
120
121
130
139
141
133
127
133
137
136
122
116
122
142
158
158
141
127
121
124
132
134
130
126
126
122
119
120
123
129
127
126
128
134
134
129
122
120
120
128
129
128
127
136
145
146
138
134
135
138
139
139
140
142
141
132
126
131
142
146
137
128
125
130
135
135
132
134
136
137
136
135
133
132
132
135
138
140
141
137
126
118
116
119
136
130
123
123
130
140
142
133
126
128
135
139
133
125
125
136
148
148
139
132
132
132
129
128
130
133
139
147
147
141
128
119
122
135
143
139
133
130
129
131
134
140
146
149
144
133
122
119
119
124
138
133
122
117
119
132
141
138
131
122
122
127
132
130
131
136
139
134
124
119
126
133
134
126
118
123
135
147
145
132
120
117
122
133
131
123
121
128
133
133
126
125
135
142
139
128
118
122
132
141
151
145
121
102
97
110
125
133
132
131
128
130
133
138
139
137
135
127
119
114
113
121
125
124
120
125
136
142
134
118
115
123
133
136
127
120
124
137
143
138
129
128
136
142
141
129
118
118
128
140
151
146
129
115
113
119
128
134
138
137
134
132
137
147
145
133
119
120
125
131
126
123
124
126
130
130
131
125
113
104
112
132
150
147
138
132
134
137
138
139
140
142
141
137
131
127
132
140
145
147
127
127
130
130
130
133
136
136
133
126
121
127
140
149
146
124
104
102
115
133
142
142
137
137
138
133
124
106
90
89
108
136
150
142
127
123
130
132
128
129
132
137
132
125
120
127
137
150
158
153
114
124
125
120
115
114
126
131
130
124
124
130
131
132
131
127
118
105
101
113
135
147
144
133
128
131
131
122
109
109
123
139
138
124
109
108
119
129
133
131
124
121
123
127
132
133
132
133
135
133
130
141
135
118
107
109
124
131
131
135
137
136
127
117
116
127
132
128
119
123
137
144
138
120
110
121
136
142
138
135
136
141
135
123
113
111
119
129
138
137
129
122
122
129
141
148
149
144
130
119
136
147
143
131
124
121
122
127
127
123
120
120
123
122
119
118
119
125
131
138
137
132
124
118
113
121
127
131
128
125
125
129
127
121
116
117
123
128
125
121
123
128
130
132
136
147
150
145
131
123
123
127
133
136
134
127
120
115
117
118
118
118
125
135
138
130
118
116
120
123
124
122
119
121
125
129
127
121
111
103
106
115
122
122
119
122
127
129
125
121
126
135
141
141
139
137
131
125
126
136
123
121
123
127
129
128
124
119
123
130
138
141
140
136
135
134
134
132
131
124
123
119
120
124
132
136
137
132
116
105
108
122
136
139
135
129
126
127
131
138
142
142
141
141
141
139
130
123
130
141
139
140
134
126
127
129
133
133
127
125
133
143
145
135
120
115
127
145
154
147
130
122
120
123
128
135
139
141
131
121
124
137
151
148
139
134
131
127
130
133
138
137
133
130
135
137
135
134
135
135
143
150
147
137
130
128
130
130
128
124
122
130
143
140
124
109
110
127
138
134
125
120
122
122
119
122
135
142
138
127
125
134
147
149
142
137
136
132
128
123
123
133
134
130
127
126
131
134
135
135
131
137
136
130
124
119
118
124
130
132
127
126
132
135
126
112
105
106
111
117
120
127
132
132
130
130
137
145
144
130
121
121
137
156
163
152
139
130
124
121
128
137
149
148
138
124
116
117
123
131
132
131
128
127
126
124
122
121
122
125
128
129
126
119
108
102
99
106
113
119
124
126
126
127
129
131
138
146
147
140
125
119
125
145
154
145
129
121
124
135
139
140
143
145
144
136
128
125
123
124
135
130
126
127
129
130
127
122
117
118
127
130
125
112
100
101
105
112
111
109
105
107
110
111
111
114
122
134
142
139
130
123
120
123
126
128
127
130
136
140
137
130
122
120
130
145
155
155
143
128
124
116
114
120
124
122
120
122
127
132
134
128
119
111
116
123
125
112
94
83
88
103
114
113
100
95
102
118
128
131
129
126
123
124
129
137
143
144
139
134
132
131
126
117
120
134
148
154
145
133
111
99
108
126
140
135
123
120
129
141
139
123
104
102
118
131
128
114
96
88
96
114
126
123
105
93
98
118
136
145
140
132
128
128
132
137
140
138
137
142
145
143
135
126
124
130
132
129
125
128
114
110
117
133
146
142
133
125
129
135
133
122
111
105
109
114
116
116
117
111
108
113
123
125
113
103
105
119
137
148
146
142
138
135
132
127
124
129
139
148
143
134
123
125
131
133
131
127
128
133
127
126
129
128
123
119
121
128
132
131
125
124
123
116
99
91
98
115
126
125
118
116
121
127
127
123
119
118
118
125
130
140
145
143
134
129
128
133
136
133
123
116
120
129
136
135
133
140
150
155
119
119
124
125
111
104
106
121
134
135
130
128
127
121
108
99
104
116
122
125
124
124
131
139
144
144
138
128
117
114
125
138
146
145
139
137
138
137
132
125
121
124
133
139
139
135
138
143
148
145
108
109
120
123
119
108
110
120
136
141
140
135
128
129
127
133
132
126
120
118
123
132
139
143
146
146
147
144
138
130
130
140
152
152
141
131
132
140
145
142
135
131
131
135
141
147
151
143
127
113
123
129
128
120
114
111
123
135
140
137
129
118
109
111
122
130
132
124
121
124
130
136
132
129
129
131
138
143
144
139
137
141
151
149
131
110
108
128
148
155
144
131
123
123
128
137
143
143
130
117
129
131
126
120
121
124
126
131
136
136
128
120
120
129
135
133
125
120
125
138
140
135
131
130
132
128
117
108
114
131
146
147
138
131
130
133
135
134
134
129
128
128
128
125
126
126
129
130
129
131
127
127
120
108
108
119
127
130
130
128
125
125
128
131
134
133
133
132
136
135
130
125
128
131
130
127
126
132
139
139
131
123
124
134
142
142
135
131
129
124
115
108
112
124
135
143
143
143
140
137
109
110
115
118
122
127
130
125
114
113
121
134
140
136
134
131
130
134
136
137
131
130
129
130
126
123
124
138
151
145
124
113
118
130
133
124
115
119
129
134
130
122
123
130
140
142
143
141
136
134
86
104
123
135
132
128
123
119
121
127
133
139
138
136
134
133
126
125
130
138
141
136
132
134
136
130
121
124
138
143
131
118
112
121
127
124
120
122
129
137
136
134
133
134
137
139
135
130
129
128
107
117
125
132
132
130
128
130
133
137
137
134
128
126
129
135
137
135
129
130
133
128
124
121
126
128
126
126
132
136
132
123
118
125
140
147
139
132
124
124
127
126
130
136
144
147
138
127
124
125
130
128
123
121
131
149
152
140
124
115
118
128
129
125
122
133
145
145
130
119
120
126
122
110
106
118
136
143
139
132
129
130
135
140
143
141
132
122
115
119
125
130
136
144
155
151
139
123
115
114
122
124
124
127
141
152
151
132
111
100
111
127
137
134
124
121
125
128
128
126
128
131
131
122
115
123
133
138
132
123
123
128
134
136
132
126
118
113
115
122
127
130
133
139
143
137
126
119
120
125
123
122
127
135
138
136
129
121
114
109
112
122
131
135
133
126
121
121
127
136
140
138
135
135
135
134
129
119
113
111
112
113
118
124
128
126
121
122
123
125
122
119
125
135
142
134
125
120
130
144
147
145
138
132
125
124
124
122
117
112
114
117
122
129
136
136
131
126
126
132
138
134
129
124
128
133
130
126
120
122
125
124
121
122
125
128
127
126
129
129
130
130
133
140
144
138
130
124
130
141
150
149
133
115
112
127
138
136
123
113
116
122
121
119
123
128
130
125
121
121
128
130
122
117
117
123
129
131
132
138
147
143
132
124
124
128
130
131
132
135
141
144
140
136
132
130
127
124
122
130
126
127
116
108
117
132
145
140
130
128
131
127
119
113
119
127
132
125
119
120
132
138
132
120
116
119
121
121
122
125
130
132
129
129
130
136
141
135
123
120
123
133
136
134
125
126
126
126
127
130
121
119
119
120
126
129
129
130
132
137
136
130
119
115
127
138
136
125
120
124
138
147
137
120
112
116
126
135
128
116
108
114
125
134
140
142
137
129
119
112
116
124
134
138
139
137
136
140
143
146
125
126
126
127
124
125
128
131
131
132
134
132
123
118
117
119
121
122
122
125
131
135
130
119
115
126
140
145
139
124
117
116
123
128
128
123
119
123
131
141
141
136
134
136
134
132
132
137
141
143
127
129
127
128
131
138
144
140
130
126
133
137
131
119
104
102
109
121
128
132
129
123
119
118
118
126
133
139
143
140
133
131
130
129
125
118
115
121
133
145
146
140
133
125
119
112
117
127
131
124
123
117
117
125
133
134
129
119
116
121
131
139
134
127
120
120
126
133
137
139
140
133
128
120
114
112
120
133
146
149
142
136
134
136
138
134
129
124
121
120
120
124
128
125
121
120
125
133
132
121
131
128
125
121
117
112
107
104
108
116
125
129
128
126
121
123
126
131
137
143
144
141
134
125
114
104
104
117
137
145
140
134
132
136
141
139
137
135
129
122
117
113
117
125
139
151
150
135
125
120
151
155
147
130
116
114
125
132
130
125
124
125
125
118
106
103
108
116
127
139
143
137
125
116
113
105
100
106
125
141
144
135
130
133
140
137
132
132
138
137
127
110
105
119
145
160
153
135
117
116
132
135
134
125
114
116
127
143
147
142
130
123
122
120
119
121
121
117
116
126
137
134
116
100
99
108
113
114
119
132
140
134
128
129
133
132
122
119
124
131
128
118
112
119
133
140
140
136
135
133
114
108
105
110
112
118
124
127
133
134
128
123
119
117
122
135
138
129
123
127
136
137
123
106
102
115
126
125
118
120
130
135
126
123
129
137
136
126
119
118
124
124
125
121
119
117
123
131
137
138
127
118
107
106
115
127
130
122
116
116
123
128
125
113
104
104
115
127
135
137
135
131
125
120
120
125
129
127
119
120
128
136
136
130
130
140
148
140
124
117
119
124
124
122
122
121
121
119
116
117
125
121
116
116
120
122
125
120
119
119
124
134
139
130
113
99
109
125
133
131
121
117
120
128
130
127
126
124
123
125
128
134
136
133
127
124
124
124
123
122
125
128
129
129
130
136
141
134
122
113
104
106
119
131
132
122
113
114
124
130
127
122
122
128
133
136
142
143
136
125
120
125
137
141
135
124
121
122
128
131
131
129
124
121
116
109
107
111
120
125
129
132
135
132
131
135
143
143
133
122
113
114
123
135
136
126
120
123
134
136
125
109
103
111
123
133
137
135
130
127
128
135
140
138
134
131
132
133
132
126
126
128
127
122
116
110
109
112
116
120
125
131
133
133
132
129
132
134
131
126
127
126
120
116
115
119
128
134
133
128
123
121
122
125
125
117
112
116
128
132
130
122
117
121
130
137
143
138
124
111
109
119
132
134
127
122
120
122
117
115
119
131
142
144
137
130
127
127
128
127
117
114
113
112
114
119
124
124
124
121
123
131
138
141
135
128
128
134
142
141
133
124
120
123
129
128
126
127
127
124
123
122
125
125
125
128
136
140
131
119
118
130
142
143
133
122
114
118
123
125
118
116
121
129
132
130
124
125
127
128
127
126
121
121
124
133
143
144
141
139
145
148
145
137
128
120
119
127
141
156
160
148
130
117
114
122
135
146
142
125
110
112
122
128
125
118
109
111
116
122
132
135
135
128
121
119
123
127
132
135
134
134
126
123
131
136
134
127
125
134
150
153
146
134
131
133
136
138
142
150
153
148
137
129
121
121
124
133
134
128
115
106
107
120
132
132
122
110
111
117
135
141
134
120
110
116
125
126
124
129
139
144
142
139
143
140
134
125
123
130
137
133
126
128
136
143
145
146
144
137
127
122
126
135
145
138
130
125
127
130
130
127
127
135
142
138
125
114
111
117
126
127
123
121
128
139
143
133
122
117
120
122
122
124
129
136
138
135
131
130
130
127
124
129
133
134
135
138
143
139
124
114
116
134
145
142
130
123
126
130
135
138
140
137
130
127
124
123
123
121
117
119
119
119
128
142
149
140
129
116
106
105
110
121
129
136
139
134
129
130
131
133
134
131
131
127
125
121
118
120
120
123
129
133
132
122
117
124
132
136
138
137
134
126
119
119
127
140
136
126
126
125
120
114
112
119
125
129
131
131
129
128
132
143
149
148
139
123
118
116
124
132
133
128
126
127
130
127
118
112
118
131
144
141
131
124
128
137
142
140
136
138
143
141
132
125
127
137
142
136
135
135
134
128
121
111
108
119
130
135
134
130
131
141
144
130
116
105
109
118
125
131
131
125
119
124
136
147
141
126
118
124
128
123
119
124
133
135
125
116
120
135
152
155
145
130
127
130
142
143
120
127
138
141
131
117
118
125
131
131
122
115
121
131
130
118
101
96
109
129
140
144
133
121
113
116
130
145
142
129
122
124
125
114
109
112
128
132
123
112
112
123
137
145
145
141
136
131
134
138
112
123
130
124
116
114
121
130
132
126
124
124
128
134
143
139
128
115
114
128
144
146
129
109
101
110
125
131
129
127
131
142
147
141
131
127
135
147
151
148
137
125
126
133
142
146
139
131
128
130
131
138
130
113
100
102
118
130
135
134
133
131
130
135
143
151
147
133
122
124
133
132
123
106
100
110
124
130
128
126
127
132
138
145
147
142
136
141
150
156
150
134
125
129
133
134
130
128
129
133
138
142
130
116
105
105
117
133
145
148
141
133
132
136
140
137
132
127
126
125
128
126
126
125
124
127
128
130
126
114
102
96
102
119
133
135
128
118
112
116
123
128
129
131
135
138
134
129
127
124
126
133
131
127
123
122
127
136
147
148
139
131
129
135
139
135
128
127
127
126
125
126
131
137
139
138
138
136
129
113
102
101
108
122
134
135
125
110
97
100
116
130
134
132
133
140
143
137
130
124
126
133
133
126
122
123
130
137
137
132
125
118
116
122
129
133
132
129
130
126
123
119
117
122
129
134
136
135
129
124
125
129
137
140
140
134
123
109
108
120
136
146
142
135
130
130
134
139
138
138
133
138
134
120
112
118
131
139
135
122
115
118
126
128
124
119
119
123
130
131
124
118
113
114
121
127
132
129
123
125
129
134
136
131
129
128
129
126
126
129
137
136
138
137
136
134
133
132
135
135
129
135
132
125
122
125
134
142
138
126
119
128
143
147
131
114
111
118
128
128
126
129
132
130
127
130
136
140
136
129
129
133
135
130
129
137
150
153
143
127
121
120
124
129
130
133
135
135
135
136
131
135
132
127
127
131
133
138
141
135
129
133
145
151
137
118
108
108
116
122
124
130
136
137
131
132
140
152
152
141
133
132
136
144
146
148
148
144
133
121
119
128
137
136
127
124
126
136
145
147
129
133
133
128
129
129
131
134
141
143
141
134
133
130
122
110
99
99
109
118
123
124
124
125
125
126
133
136
138
132
125
125
134
144
146
140
130
121
118
118
125
136
146
152
144
133
125
127
135
138
120
129
133
138
135
133
133
140
143
143
137
127
119
117
113
107
100
97
105
116
121
120
114
112
115
122
129
130
122
114
113
123
137
143
136
128
127
131
137
138
131
129
131
141
149
149
141
130
123
120
121
126
132
138
140
139
143
144
137
127
119
118
118
122
122
118
106
97
92
93
99
107
113
111
108
114
129
139
134
118
116
127
146
154
146
137
136
141
146
143
136
128
125
129
137
145
146
141
134
132
120
121
125
134
146
152
142
125
110
110
119
127
127
124
123
117
111
101
92
87
91
104
117
119
111
106
114
131
138
133
123
125
138
152
155
148
138
129
131
138
140
138
134
132
136
136
134
136
139
142
117
117
119
131
148
151
133
109
98
109
128
135
126
114
110
112
113
113
111
109
111
121
131
135
128
121
118
128
135
134
125
120
123
132
137
139
134
129
132
138
141
138
136
137
140
136
132
129
134
139
116
119
121
128
133
133
122
113
114
119
123
119
109
103
103
107
112
115
122
125
130
131
134
130
129
133
138
142
138
131
124
122
122
123
124
127
131
135
137
138
136
133
132
132
133
133
135
139
144
143
117
122
127
127
118
115
117
126
136
131
118
104
104
108
110
109
109
113
117
124
130
134
132
120
114
123
138
145
138
126
124
133
138
136
128
127
130
133
133
132
133
134
133
129
127
132
138
143
145
143
112
124
131
127
112
103
112
133
148
145
130
116
110
117
124
129
127
120
114
117
129
141
140
132
127
131
141
143
131
119
122
135
148
144
133
129
134
141
143
140
136
138
143
143
140
143
145
143
134
126
119
127
130
123
110
103
108
122
136
141
136
126
116
117
124
135
141
135
126
125
129
138
138
137
139
141
141
136
124
116
117
128
141
145
138
135
138
150
153
147
141
139
145
144
139
137
143
146
137
121
128
124
121
120
125
126
124
122
124
129
126
121
129
145
160
156
135
119
117
127
131
126
118
112
115
119
117
116
118
126
134
135
135
133
134
131
132
133
133
131
135
143
146
138
128
125
126
130
134
135
117
119
120
118
119
121
125
132
133
129
121
116
127
146
160
156
134
121
118
117
122
124
125
128
130
128
126
126
128
128
123
119
123
128
127
117
115
124
134
138
134
124
125
136
143
151
150
146
136
131
116
116
118
118
123
129
132
132
125
118
118
123
129
133
136
133
131
127
125
124
124
128
138
148
144
128
114
118
128
132
125
117
119
128
127
116
107
113
127
137
136
136
140
141
142
143
144
147
148
136
118
119
119
120
123
127
126
123
123
125
133
139
138
136
134
132
131
131
130
131
125
121
126
141
148
130
109
108
129
146
139
121
112
119
128
130
120
112
111
120
133
149
154
143
132
124
128
141
148
142
134
123
121
124
127
123
118
116
125
136
142
140
136
136
141
141
140
134
131
132
131
122
114
121
130
131
124
121
130
145
140
120
102
107
123
135
131
123
117
121
129
137
139
139
136
137
136
134
132
130
137
127
126
134
143
138
125
114
115
120
127
131
133
131
127
128
134
135
133
137
140
134
118
108
106
121
132
137
130
131
134
130
123
118
120
125
129
133
131
128
126
126
126
136
149
152
143
125
112
112
124
131
138
144
144
140
128
117
114
115
121
129
132
129
121
116
117
121
126
128
129
125
115
106
105
120
132
133
126
124
132
144
145
134
123
122
126
128
126
123
116
116
120
131
145
149
142
128
121
122
127
133
139
137
131
122
117
119
125
125
122
121
119
119
120
117
113
112
116
119
123
118
114
114
117
127
131
124
118
121
125
132
133
130
125
121
118
117
120
123
126
126
127
131
133
136
140
144
151
149
149
148
143
133
121
117
117
120
123
123
121
119
120
125
129
126
120
117
120
131
139
137
130
130
134
142
140
124
111
112
117
122
122
123
124
120
115
107
112
125
135
142
139
133
125
125
131
144
153
158
158
160
145
128
122
128
131
125
113
109
117
127
135
133
127
122
117
115
120
133
143
137
125
121
129
143
144
132
116
114
121
126
125
123
123
121
118
115
117
121
133
139
134
123
115
119
123
125
126
131
140
143
133
124
126
133
135
127
114
111
117
125
125
123
124
123
118
112
111
119
126
118
105
100
112
128
142
140
134
126
125
123
123
123
124
126
129
130
130
130
129
124
120
120
125
130
128
123
118
120
124
119
120
125
131
132
125
117
114
117
121
120
114
118
129
139
135
124
117
121
129
129
122
113
114
127
140
145
139
125
119
116
121
125
128
130
129
128
124
124
120
121
121
130
139
140
137
137
138
140
122
121
123
126
130
132
130
124
116
116
119
121
121
121
126
132
134
133
134
134
136
134
131
125
129
138
143
138
126
116
120
130
136
133
126
119
117
120
122
124
123
125
132
139
138
133
130
135
141
139
127
131
128
125
127
136
143
139
129
119
119
123
127
124
118
115
119
127
134
132
126
121
117
116
118
124
127
127
127
128
133
138
141
135
125
121
118
121
126
132
137
137
142
138
126
115
116
130
135
130
126
129
132
135
136
136
133
132
131
123
121
123
126
130
130
124
119
121
124
124
122
120
119
118
113
106
105
116
132
140
137
132
131
131
132
129
123
119
122
131
138
140
136
127
121
120
124
133
139
136
126
126
129
136
136
130
121
119
120
121
120
123
131
133
132
125
117
119
127
135
135
132
127
128
126
117
109
111
125
131
134
132
130
126
124
125
121
123
127
135
136
125
115
118
127
139
141
132
123
131
135
128
123
120
120
121
120
121
120
121
123
124
125
125
119
115
113
116
128
143
147
135
121
116
125
132
127
119
119
128
135
135
130
126
130
135
138
138
140
137
127
111
101
113
134
154
151
133
118
118
128
129
127
123
115
111
110
117
127
129
121
109
103
107
117
124
121
113
115
129
142
138
119
108
114
121
119
112
113
126
140
139
130
129
137
143
140
130
123
121
118
109
106
118
135
152
153
142
133
127
128
135
136
133
119
109
106
116
132
136
122
100
93
105
125
141
139
125
119
126
138
141
132
118
111
110
108
103
102
114
128
135
129
126
132
142
137
123
108
107
112
110
113
116
125
133
133
128
127
131
133
126
120
113
110
112
120
128
132
130
124
121
122
123
126
135
141
141
137
133
133
134
131
126
118
120
121
115
107
104
107
113
116
116
126
139
147
137
122
110
108
111
121
124
124
120
110
109
118
134
115
103
97
99
104
113
120
117
118
117
125
134
137
131
123
121
129
134
132
125
121
123
127
128
126
124
121
119
112
107
105
111
118
122
127
137
141
136
128
116
112
121
140
150
143
123
108
111
132
148
109
111
118
120
119
112
106
107
115
123
125
121
119
118
119
122
126
124
119
116
120
125
125
123
117
110
108
110
119
125
127
129
134
138
142
139
137
130
124
118
116
123
138
143
135
120
110
116
126
131
129
141
147
141
129
118
115
122
132
133
125
115
108
114
126
135
138
137
135
131
127
124
124
124
120
115
114
124
134
140
138
133
134
137
142
142
136
129
118
109
108
116
127
135
134
132
132
125
114
105
126
133
138
138
130
123
125
130
131
128
126
129
135
142
141
136
135
140
145
144
133
126
128
134
135
129
128
134
138
134
128
130
132
135
131
131
132
126
116
106
110
125
137
137
139
145
150
144
129
117
111
110
118
130
134
128
122
121
121
124
128
134
142
143
136
128
124
124
133
141
148
150
147
139
130
123
121
124
126
125
125
132
139
136
126
120
122
128
130
126
126
135
139
131
124
126
135
142
135
127
122
116
119
127
130
124
122
124
132
138
134
126
117
112
115
126
131
124
120
132
156
171
160
138
126
123
129
133
132
129
129
134
136
135
126
120
123
134
143
138
127
122
124
126
124
123
124
125
125
123
136
136
131
119
110
116
124
129
132
134
136
135
126
118
121
129
131
120
112
121
147
162
151
133
122
128
140
146
141
129
124
123
130
138
135
124
118
125
136
139
129
118
119
129
140
135
125
115
114
115
125
127
121
109
106
114
122
123
118
117
128
141
142
140
139
134
126
117
114
123
137
144
142
135
130
128
132
141
147
139
123
118
128
142
147
134
118
116
125
134
133
130
130
141
146
140
125
113
114
126
125
122
119
118
121
125
128
127
123
121
120
118
119
123
129
130
127
125
129
132
134
132
136
140
138
130
125
133
146
148
135
124
124
135
147
143
133
128
128
130
131
133
136
138
134
129
124
121
123
130
130
132
129
126
130
136
137
135
136
132
125
111
108
110
114
117
120
124
127
133
134
134
136
140
142
136
128
123
122
126
129
127
125
130
133
135
136
139
140
140
138
134
127
119
115
124
137
145
136
120
120
122
123
123
125
128
129
126
128
132
134
132
130
125
123
123
120
118
120
129
141
150
148
141
136
132
126
119
111
111
118
128
131
127
124
123
128
136
141
144
144
140
136
126
123
129
139
147
142
124
118
121
131
132
126
117
114
121
129
133
134
132
131
126
125
124
127
127
123
124
127
137
144
139
132
129
137
150
149
139
126
124
124
121
114
115
123
127
126
125
124
128
139
144
143
135
126
126
130
133
119
132
148
146
128
114
114
124
133
135
133
130
126
124
116
116
125
133
137
127
120
120
128
130
131
130
145
163
167
153
133
124
121
117
114
121
132
135
129
121
116
121
128
139
146
149
138
123
118
125
114
129
140
138
127
121
122
125
123
125
128
134
134
134
129
128
132
134
138
137
136
130
126
127
129
130
127
129
128
127
128
133
134
132
130
132
140
145
146
142
139
134
129
135
141
149
146
134
125
125
119
120
119
121
124
125
127
123
120
120
124
127
129
135
143
148
143
132
125
128
136
134
130
127
131
131
125
114
112
120
132
133
135
136
138
138
129
128
135
146
153
149
141
135
134
128
122
121
130
143
126
121
111
108
115
126
131
134
134
131
127
126
129
135
139
138
130
124
123
126
132
132
132
131
130
132
135
143
146
148
135
121
119
133
147
149
131
115
117
130
142
141
134
132
132
134
129
125
131
138
125
124
117
112
117
128
143
147
143
134
128
129
132
136
132
125
124
129
136
137
136
134
135
133
126
126
136
150
158
150
132
117
120
134
147
147
135
120
114
122
132
132
122
113
122
142
158
153
136
120
126
135
133
124
117
125
137
143
134
121
112
113
124
135
141
138
133
131
132
130
126
123
125
125
124
120
118
128
138
138
132
126
124
128
129
125
120
115
117
128
137
136
126
113
108
119
138
147
139
128
128
137
136
124
110
108
121
133
133
121
108
106
116
132
142
138
127
116
112
113
116
116
120
126
130
126
118
115
125
136
137
131
121
111
112
113
115
116
123
132
138
139
137
129
117
108
112
125
141
148
115
121
126
126
124
121
124
130
135
130
121
116
119
129
127
121
118
113
114
117
119
124
132
139
145
142
131
119
119
126
133
131
121
107
106
119
134
140
137
129
132
136
136
130
120
116
124
137
150
153
116
121
123
127
133
133
127
122
131
134
132
129
129
128
124
118
117
120
122
120
115
116
123
129
135
134
129
121
118
121
129
132
126
113
110
124
142
146
136
124
124
133
138
132
125
126
138
150
151
143
121
126
124
124
125
123
119
117
129
140
141
135
127
125
121
118
115
117
124
123
114
109
110
114
119
121
121
121
120
119
124
129
135
136
130
131
132
132
128
128
131
136
142
142
140
135
133
130
128
126
117
123
126
122
116
116
125
136
144
144
137
127
122
120
114
110
109
114
124
131
125
119
120
129
134
137
134
130
122
114
113
126
144
151
143
132
128
129
137
140
138
132
129
137
144
143
130
114
110
119
115
130
132
122
116
122
140
145
137
125
118
121
124
120
110
103
102
111
120
122
117
115
121
129
136
138
135
129
119
114
119
134
148
147
132
121
121
134
142
145
137
127
123
128
137
141
135
129
129
134
113
128
129
121
120
130
135
126
113
111
120
130
133
123
110
105
106
112
115
110
101
97
97
102
109
115
122
126
125
127
133
142
148
144
131
126
127
135
141
138
132
126
130
136
139
139
135
137
143
149
112
116
117
118
123
127
119
106
105
122
139
137
120
107
108
120
128
131
128
122
114
106
100
100
111
126
139
140
136
130
127
126
125
125
126
130
136
137
141
139
137
137
142
151
151
143
135
134
137
140
112
110
104
107
116
121
112
109
112
123
126
116
103
103
116
133
140
136
132
125
122
116
112
114
126
144
158
158
147
131
120
113
111
110
114
123
131
137
142
143
141
139
141
144
149
147
138
129
122
121
113
111
106
107
112
120
119
121
113
104
94
94
105
118
127
128
119
110
108
111
117
120
119
113
111
120
135
144
144
135
129
130
133
127
123
124
129
136
142
144
143
134
127
125
130
136
136
128
119
124
108
114
123
125
120
121
123
123
115
103
99
105
119
126
127
121
110
100
99
111
129
143
139
123
110
111
122
127
122
120
127
138
145
138
129
128
133
138
142
142
139
135
128
125
125
132
135
137
140
150
110
112
118
124
128
125
122
116
115
121
131
139
135
127
121
124
130
127
116
115
129
141
144
135
128
131
136
126
116
112
118
128
133
129
129
135
138
138
134
127
132
139
146
149
142
134
135
144
156
157
117
111
107
106
115
123
130
133
134
129
124
120
127
138
151
147
133
119
110
110
116
120
120
122
129
133
132
126
117
109
111
118
124
127
123
115
115
126
133
135
134
134
128
124
120
126
137
144
140
132
120
122
127
126
122
120
121
130
133
128
117
110
121
139
152
147
132
119
115
118
124
123
121
125
131
134
131
123
118
115
119
125
127
123
108
93
95
116
138
147
135
123
122
131
141
144
141
134
129
124
140
137
138
135
131
130
129
130
128
123
118
112
116
126
131
128
123
121
127
130
126
118
117
126
133
128
117
112
114
121
130
138
142
139
129
120
120
131
142
140
132
123
130
136
138
132
128
131
136
134
143
136
127
124
127
133
135
132
125
123
122
124
127
129
130
125
120
119
124
128
119
106
109
128
146
139
119
106
113
125
127
124
124
131
134
132
124
120
120
122
129
139
144
134
118
113
123
142
151
147
134
126
125
128
130
124
118
116
123
124
121
120
123
130
136
130
120
117
121
131
132
124
119
129
141
139
127
116
115
121
119
107
99
103
110
110
107
110
117
124
133
141
139
123
113
117
130
142
147
143
120
123
135
146
141
119
99
99
116
124
122
116
118
127
128
124
119
119
124
136
142
142
132
123
122
126
128
123
115
115
118
123
120
108
105
110
125
135
135
129
126
127
125
122
119
121
127
127
131
137
120
129
140
142
131
110
100
105
121
128
127
127
126
126
124
118
119
120
121
119
117
120
116
114
116
125
131
127
116
117
129
143
142
128
116
118
128
131
123
113
112
119
130
134
134
132
128
128
129
130
133
134
131
124
117
114
116
122
131
134
131
126
122
121
122
123
119
114
108
101
99
101
107
109
112
117
121
123
121
124
128
127
122
117
113
111
108
107
108
118
129
139
138
132
127
124
129
138
142
138
125
121
117
119
122
124
123
127
134
136
133
124
118
116
118
119
118
114
111
113
119
124
126
122
116
113
110
110
113
115
113
110
108
111
114
112
107
108
119
131
141
141
132
118
108
114
125
142
152
148
121
124
128
130
129
127
126
127
125
123
125
127
132
126
118
115
117
122
128
130
131
128
126
128
129
129
125
119
112
112
115
118
122
125
124
119
115
123
129
131
132
128
121
116
116
125
135
143
144
141
131
138
141
135
132
129
128
127
124
119
118
125
131
133
126
119
121
129
136
134
127
115
112
120
127
131
136
137
135
132
126
122
122
123
123
120
117
126
135
141
138
131
124
125
134
143
141
132
130
132
129
127
130
136
140
139
134
128
127
127
127
123
123
123
128
130
132
133
138
137
132
128
125
127
129
130
130
135
137
135
127
116
109
110
114
119
124
128
136
140
138
129
127
133
141
141
134
129
132
136
127
126
132
136
143
142
135
130
127
127
129
125
121
122
126
131
134
136
138
137
133
133
135
134
134
133
133
126
120
118
122
127
126
121
113
116
126
133
134
125
116
114
126
138
140
135
129
132
139
139
130
136
136
132
124
122
125
129
129
124
121
121
123
126
130
129
129
129
128
129
125
124
127
127
127
126
122
118
114
116
122
129
131
126
122
122
131
137
135
124
114
114
125
135
132
128
127
132
143
140
127
133
137
134
124
119
122
137
144
135
124
120
125
133
134
126
114
109
113
116
121
124
129
132
127
114
104
102
112
118
123
123
122
128
132
133
133
129
130
134
136
133
126
122
123
121
120
123
131
135
123
123
127
136
137
136
136
145
148
145
135
132
133
138
134
118
107
104
112
119
121
123
127
135
138
133
117
106
109
115
124
129
131
131
134
131
121
114
117
131
139
136
126
124
129
133
126
118
117
124
123
113
108
117
127
133
133
129
126
125
127
131
133
135
135
132
130
130
131
131
125
115
103
107
123
135
133
122
110
114
122
132
131
131
130
134
132
124
118
119
122
123
121
126
133
138
133
126
125
128
124
119
117
122
128
125
113
98
97
105
112
114
117
126
137
146
146
141
135
131
127
120
111
109
113
115
111
103
104
114
128
134
129
128
136
144
145
136
125
120
121
122
118
118
119
123
126
126
132
133
127
132
136
135
127
113
98
93
102
110
111
107
113
128
141
146
137
128
119
118
119
123
129
128
119
105
88
84
92
110
124
127
126
127
134
140
136
127
125
129
128
123
114
108
109
114
116
119
123
130
124
125
124
117
109
103
106
115
125
126
124
121
125
131
137
144
141
131
121
113
114
121
127
125
115
108
107
108
108
105
104
108
114
119
124
129
132
133
132
130
123
114
113
118
121
117
110
115
129
144
116
110
111
109
108
112
119
125
127
128
133
136
134
124
124
132
137
138
133
130
130
130
124
116
116
121
131
132
122
108
100
107
117
126
133
136
143
146
143
132
119
113
125
137
134
115
98
109
135
155
123
126
123
120
119
122
126
125
123
124
127
133
133
123
116
114
117
122
132
143
146
135
115
102
111
123
131
131
122
120
120
126
134
147
154
151
143
140
137
134
125
122
128
136
132
117
100
102
118
134
135
147
141
133
126
125
127
130
128
125
125
129
129
127
124
124
124
131
140
144
137
124
113
113
120
127
129
131
136
141
137
131
131
135
139
142
136
129
122
124
123
122
121
122
127
130
128
121
115
117
127
138
148
153
147
134
123
119
122
126
129
130
130
129
131
136
141
144
141
132
125
124
134
140
140
133
127
132
141
145
139
130
124
117
114
120
128
128
120
117
115
120
119
117
121
133
147
145
132
127
113
118
137
157
153
131
112
108
118
131
134
132
129
129
132
135
132
122
113
116
127
137
140
134
128
122
125
128
130
128
127
134
140
136
125
120
124
127
128
125
129
131
127
116
114
126
141
146
133
124
119
115
117
123
120
116
115
121
130
137
140
139
133
132
134
136
133
122
113
120
136
140
126
109
106
119
130
134
130
125
126
132
141
147
142
134
127
131
134
138
135
132
127
125
124
128
132
133
124
118
131
124
116
107
110
119
127
129
128
132
140
150
147
135
129
134
141
140
135
133
136
136
128
121
120
124
132
137
138
133
128
128
132
138
137
128
119
120
133
140
137
130
124
125
130
131
129
128
127
126
122
117
116
119
123
128
124
117
113
117
131
142
143
134
126
129
135
140
140
137
137
142
149
150
141
126
122
130
141
138
130
126
133
140
138
128
117
116
128
136
135
130
127
130
134
129
124
120
126
132
122
118
120
126
126
123
116
115
122
128
129
128
128
134
134
129
126
127
134
134
133
132
138
144
139
127
125
135
145
145
134
128
134
146
149
145
137
134
133
132
129
130
134
141
144
136
126
117
121
132
143
139
129
123
119
117
119
123
135
141
135
129
124
126
128
126
120
119
124
128
127
123
122
125
131
135
139
144
146
145
138
130
132
134
140
145
143
141
136
128
126
126
130
134
138
143
143
136
132
134
142
135
121
112
113
119
123
124
125
129
133
133
127
118
112
112
116
118
122
129
138
139
134
128
128
133
138
141
138
135
133
131
131
129
127
123
123
123
127
130
128
124
119
121
132
143
150
148
144
137
121
122
117
112
113
122
132
133
128
125
131
138
133
120
108
110
126
135
134
128
126
131
135
137
135
137
143
148
145
135
129
132
143
144
134
121
116
123
139
145
138
124
118
122
132
139
135
130
130
132
117
126
125
117
114
122
132
137
130
124
132
145
145
128
109
109
129
150
151
129
113
113
125
139
146
140
144
149
149
139
131
134
144
146
136
124
122
127
137
142
140
130
124
124
132
141
139
129
124
125
119
126
127
121
117
123
129
126
118
119
131
143
144
128
110
108
122
140
151
142
131
127
134
145
149
140
126
118
120
126
135
137
132
123
119
123
126
120
114
113
124
133
132
127
130
143
150
145
133
125
121
119
118
124
130
133
132
125
119
120
127
130
126
122
121
125
126
128
133
138
138
135
133
139
147
141
124
110
112
132
149
145
128
113
113
125
129
125
118
118
126
134
134
130
128
128
131
134
134
130
124
116
108
114
128
138
138
129
120
118
119
123
126
131
130
129
125
121
123
127
131
129
122
119
122
124
130
135
145
155
156
145
136
136
140
144
133
129
132
143
151
144
134
128
129
133
137
136
137
135
124
117
106
107
124
136
139
129
119
117
124
137
142
135
124
114
112
118
125
130
131
131
127
118
112
115
127
144
149
144
132
128
137
146
150
143
133
130
137
149
153
142
129
122
128
146
160
157
142
131
126
133
131
127
125
129
127
126
124
127
136
144
142
132
123
116
120
128
131
129
124
125
130
134
131
124
127
133
136
129
120
121
127
131
129
124
128
139
148
150
142
134
127
122
124
134
144
147
144
132
136
150
157
152
135
125
121
124
128
132
132
128
123
122
125
135
139
138
130
118
109
108
118
130
135
129
124
127
138
146
141
132
127
123
122
121
125
136
142
146
141
138
136
129
121
115
120
136
148
150
122
132
144
152
146
132
119
118
126
131
127
116
106
108
120
132
140
135
127
121
115
110
110
120
131
132
123
115
121
133
141
138
129
122
122
124
126
124
124
128
133
140
141
133
121
116
124
138
152
152
102
105
115
132
144
135
116
99
107
120
125
118
106
106
114
122
128
127
126
126
123
123
123
126
133
132
123
112
104
111
125
133
131
121
115
121
128
128
122
121
126
135
136
128
119
121
131
137
137
130
100
101
103
112
125
125
114
97
99
110
120
123
123
121
120
119
118
124
125
124
120
123
130
136
134
131
129
131
131
126
125
129
131
128
126
127
129
127
124
129
136
136
128
121
122
129
133
132
127
123
106
109
106
102
103
115
123
124
117
113
116
124
124
125
120
114
115
125
133
126
116
114
123
134
135
131
131
133
139
134
126
125
131
138
141
141
132
125
125
135
143
137
127
121
128
135
140
134
131
135
101
107
105
94
86
100
126
140
134
124
119
121
120
112
106
105
113
125
131
125
108
102
106
120
128
128
118
111
112
121
130
135
135
130
125
123
126
130
131
133
132
129
127
128
134
137
136
131
128
135
91
103
102
90
82
90
108
122
128
130
131
127
117
107
104
107
111
115
117
111
104
95
86
87
96
108
114
112
114
126
148
158
147
122
97
95
113
131
136
133
126
123
129
137
140
136
132
132
134
139
93
98
101
100
97
94
96
103
117
135
143
134
118
105
110
121
127
126
121
119
113
99
80
72
84
109
127
130
125
126
134
140
133
115
101
102
115
130
136
133
123
120
127
140
147
146
140
143
147
143
96
91
91
99
108
113
109
109
118
133
138
131
118
116
121
134
136
133
126
119
111
102
96
99
112
128
134
131
123
114
113
117
123
124
121
122
125
131
137
135
129
121
124
137
150
150
142
130
121
120
93
85
79
87
106
119
123
121
114
111
111
116
122
130
133
130
128
122
117
110
106
108
118
129
132
129
124
124
124
125
131
140
148
143
135
125
123
131
144
153
147
131
119
121
133
146
135
110
95
103
90
89
90
95
109
124
131
124
112
99
104
118
129
130
125
122
122
124
122
125
129
133
133
125
120
119
121
121
119
128
141
153
156
146
132
125
123
128
135
148
147
130
106
103
121
140
138
125
117
125
97
94
97
109
125
137
140
129
118
116
122
131
130
119
115
123
133
133
127
124
131
135
128
108
106
120
135
133
120
115
125
136
134
128
123
123
123
119
118
124
130
129
125
127
136
140
137
137
138
145
117
121
125
122
119
123
128
133
131
126
126
127
125
122
109
103
109
114
115
115
121
128
134
135
133
132
130
124
116
111
111
116
122
125
120
114
113
123
132
134
127
118
107
109
120
131
141
146
141
128
129
133
138
136
127
118
117
121
121
117
116
117
121
123
121
116
114
118
124
131
137
136
135
131
131
132
132
127
121
126
130
127
122
117
115
111
109
116
129
134
129
118
116
127
139
143
136
131
125
120
130
132
142
148
144
132
126
126
127
124
116
110
114
124
135
136
129
129
137
145
141
127
115
114
123
132
132
131
132
137
142
141
136
132
130
129
128
130
131
128
124
118
119
129
133
130
123
117
121
123
121
121
127
132
131
131
130
130
129
126
115
104
105
114
129
133
126
127
133
140
133
116
111
124
137
140
131
120
117
119
121
125
135
140
136
125
118
119
122
124
127
131
135
133
130
129
128
129
126
125
125
131
130
129
124
119
118
121
125
124
110
98
99
113
122
124
120
114
120
128
133
131
131
135
142
139
127
114
105
98
98
108
123
131
123
106
98
107
119
126
134
141
139
133
126
129
139
139
134
129
124
133
140
141
131
116
109
114
125
123
113
105
109
118
122
120
116
113
118
126
138
140
136
127
124
128
129
127
113
101
100
114
125
128
122
113
119
127
130
127
127
131
133
124
115
116
126
135
139
145
122
128
130
127
122
116
116
121
125
125
122
124
128
127
122
118
118
122
123
121
120
122
122
123
120
129
138
138
126
117
116
124
131
130
125
127
132
132
124
117
118
126
133
131
124
117
118
128
139
141
141
134
121
116
120
130
135
133
128
126
124
127
128
128
125
126
125
123
115
105
100
106
115
120
117
117
120
124
128
126
117
111
113
119
127
129
123
114
111
114
117
124
129
130
124
114
107
111
116
119
121
114
113
121
133
141
140
136
134
130
126
124
120
122
129
134
132
122
110
99
96
105
115
116
103
89
90
104
117
123
113
100
100
112
125
128
123
120
124
128
127
124
119
117
115
112
111
113
117
120
106
105
116
131
134
128
125
130
134
132
125
124
123
124
124
127
134
139
133
121
110
111
119
122
111
92
87
95
108
112
111
111
118
126
126
119
118
124
133
133
130
126
120
121
124
134
138
140
138
134
126
127
127
127
124
119
123
129
133
129
123
124
128
125
116
114
131
150
156
144
127
123
129
134
128
108
98
101
111
117
119
120
129
136
130
120
113
115
126
131
130
126
126
129
136
145
146
141
136
133
127
128
128
127
129
135
135
139
140
134
129
125
123
122
117
115
121
136
144
139
127
126
133
133
120
107
102
113
128
132
128
120
120
126
132
134
133
130
132
132
129
126
127
137
143
142
133
128
132
135
126
129
132
137
139
137
132
134
138
138
135
128
121
123
121
119
118
120
127
129
130
130
130
125
119
114
120
126
130
126
122
118
118
121
122
130
140
143
141
132
125
121
125
134
139
138
132
131
135
139
128
132
134
133
125
120
119
123
128
129
124
120
121
124
124
120
116
115
126
135
135
133
130
127
129
132
133
125
121
115
113
114
116
119
122
127
133
137
136
126
116
110
112
122
128
132
130
128
126
129
126
123
123
121
119
119
124
136
140
133
125
120
124
127
125
117
112
115
123
129
134
135
140
143
142
133
120
109
110
113
114
111
108
117
131
139
136
129
124
121
116
109
108
114
123
123
118
112
112
121
124
123
123
122
124
130
144
155
156
145
136
132
132
132
129
121
117
114
112
115
120
131
140
143
139
126
111
102
103
110
115
116
112
118
128
133
128
118
116
120
122
119
117
123
131
132
120
111
112
119
135
130
125
124
133
139
144
145
140
130
128
130
131
131
132
133
132
127
118
113
117
118
117
115
116
117
119
114
107
108
114
123
125
120
114
113
115
118
119
128
137
139
135
131
130
129
121
117
121
124
143
134
128
132
143
144
132
114
105
108
113
120
126
131
135
133
132
129
130
125
119
119
116
112
111
110
111
114
116
118
122
123
123
121
119
122
127
131
131
138
147
150
139
120
108
102
103
111
120
126
135
129
125
126
136
135
119
101
95
100
110
120
132
139
140
132
120
119
120
118
118
118
123
125
117
105
96
103
115
125
122
116
118
126
135
140
136
133
135
142
148
147
132
114
100
95
98
108
121
128
124
124
122
120
117
117
117
115
113
112
114
119
126
135
141
142
135
127
122
119
118
119
118
115
112
106
106
111
118
117
114
113
120
132
137
138
133
136
142
145
140
131
123
121
119
114
112
119
125
129
120
132
134
128
122
120
131
137
134
130
128
124
123
123
135
145
151
149
145
142
142
131
118
109
112
121
129
129
123
114
116
123
130
133
136
135
137
144
148
146
133
118
116
123
130
128
122
122
125
126
126
134
133
127
125
133
142
142
131
122
125
133
137
137
135
136
137
138
144
153
154
139
122
113
121
137
143
133
123
116
119
128
132
138
138
131
122
121
128
139
137
128
120
123
131
135
132
123
123
124
125
122
119
121
126
135
138
128
112
104
112
129
140
139
130
124
124
126
134
138
135
127
123
125
133
138
138
131
123
123
125
127
126
126
123
115
106
108
120
141
148
144
132
126
129
133
130
125
126
137
128
121
124
137
147
142
129
116
110
110
115
120
119
117
120
127
135
136
129
120
118
121
127
135
138
135
133
133
132
131
129
126
122
110
104
105
116
127
138
145
146
142
131
124
120
121
123
123
132
140
130
127
136
152
154
143
128
121
123
128
132
128
123
120
125
136
140
136
125
119
121
125
126
127
126
129
133
135
134
130
126
125
125
122
119
117
125
133
138
137
134
132
127
121
118
125
132
131
128
125
126
121
119
124
126
123
122
124
130
136
142
143
143
138
135
134
138
137
134
133
133
126
123
118
122
129
132
134
136
134
129
126
127
133
136
137
133
133
133
136
135
133
128
125
126
133
136
133
125
122
127
122
116
113
117
120
121
119
124
131
142
148
142
134
125
131
141
150
148
139
132
126
128
140
143
139
130
129
137
145
145
136
128
126
129
132
134
136
138
143
141
134
125
121
121
124
133
137
140
139
130
130
132
136
138
132
120
113
116
126
134
139
131
123
122
123
132
141
144
134
128
127
138
151
153
138
126
123
128
131
133
136
138
137
131
127
125
134
140
147
141
133
127
119
119
124
133
139
143
138
125
129
136
145
143
134
122
118
122
128
132
133
138
140
136
125
119
120
125
128
128
126
130
135
134
129
125
124
122
119
118
131
145
150
144
132
125
126
130
134
133
133
133
139
142
142
140
133
126
123
125
123
123
124
124
126
126
127
132
131
130
130
139
147
147
136
126
121
125
129
130
127
126
127
129
131
135
138
138
139
138
138
137
137
135
134
131
130
126
119
116
121
129
138
148
151
146
135
127
129
135
124
112
107
110
120
127
126
124
125
125
123
120
120
126
131
131
131
130
134
141
139
134
127
126
129
137
145
154
156
150
142
134
130
130
134
137
136
129
120
110
108
113
123
132
140
145
145
145
146
131
125
111
105
110
123
131
129
120
117
124
129
123
114
108
114
122
131
132
132
136
136
133
127
123
125
131
139
140
131
123
121
132
140
139
132
131
135
140
141
132
125
122
124
128
129
133
136
143
142
123
124
118
111
117
131
141
133
116
108
121
137
143
131
119
116
119
126
129
125
124
129
132
131
129
123
123
127
124
116
111
118
134
143
140
128
117
117
125
135
142
143
137
131
129
132
137
140
140
137
123
126
126
123
125
131
135
129
118
116
125
140
146
138
126
120
121
126
129
129
126
126
128
130
127
123
119
118
123
130
134
135
133
129
133
135
131
121
107
104
117
130
133
126
126
139
152
155
146
135
123
128
138
138
133
129
129
129
133
134
137
135
132
124
120
121
125
130
132
132
126
119
113
114
120
124
123
121
128
136
140
135
123
114
122
142
157
150
130
108
106
115
122
122
122
133
146
149
138
127
127
128
127
129
132
132
127
124
124
129
128
123
119
116
118
124
130
131
127
124
124
118
115
112
111
115
119
125
129
134
136
132
125
121
120
125
132
134
135
131
128
129
128
125
124
126
138
142
138
132
127
116
108
112
127
130
123
111
117
131
140
135
126
115
114
121
121
122
122
123
124
130
129
122
114
117
128
134
133
126
124
131
137
136
126
112
109
116
130
139
138
134
133
131
129
131
133
139
144
147
120
116
116
123
132
129
120
112
120
142
159
157
140
116
103
105
117
129
132
128
123
125
131
133
134
139
148
148
135
119
113
124
134
138
133
126
131
140
148
146
136
133
132
138
141
138
129
128
134
142
124
134
142
145
138
129
121
117
120
128
139
145
139
123
112
119
136
145
139
124
110
109
119
133
140
144
144
143
135
128
121
121
128
135
138
140
144
148
150
147
138
135
136
139
142
137
132
129
128
127
128
129
136
139
132
128
122
122
121
126
129
130
127
127
131
139
147
144
133
125
118
115
116
119
122
123
122
123
132
138
139
135
134
138
140
136
130
125
124
128
133
137
139
138
137
134
132
132
130
128
108
103
108
120
130
133
129
125
131
136
135
128
125
127
132
138
133
125
124
132
143
146
138
125
115
111
112
117
123
130
136
141
142
139
129
126
123
122
121
125
130
134
131
130
126
123
125
125
127
131
96
95
102
115
130
137
134
123
116
115
119
123
125
129
130
124
117
112
118
128
144
155
154
139
120
109
113
126
129
130
127
128
129
125
121
123
126
124
124
128
133
134
128
122
118
123
128
132
133
133
95
102
107
110
118
129
135
127
113
104
105
115
124
127
122
116
109
112
115
116
121
127
130
128
122
114
119
130
136
133
127
122
121
123
133
141
136
126
116
119
129
135
130
122
121
128
142
152
153
139
85
89
92
92
96
109
127
139
140
134
126
119
113
106
104
109
112
114
115
113
110
103
105
110
118
123
124
127
128
131
132
132
132
136
142
144
141
131
121
120
126
132
130
128
125
129
137
142
139
134
75
79
79
78
76
84
102
120
134
140
135
125
112
103
100
104
110
112
112
108
105
101
99
99
106
120
128
130
128
131
142
149
146
137
124
119
120
126
127
130
129
128
128
128
128
128
128
131
135
137
83
82
88
92
90
88
91
102
113
123
126
126
121
115
113
115
114
108
102
100
103
103
99
92
95
110
125
131
128
129
133
136
134
128
122
118
119
125
128
130
123
117
118
125
129
128
132
142
150
148
84
84
97
110
116
115
114
118
122
126
130
129
123
119
121
122
120
112
105
103
104
108
108
108
111
115
122
124
121
120
122
127
131
138
139
131
128
127
129
130
126
123
123
128
129
129
132
135
139
140
84
81
87
95
104
115
120
130
134
136
135
132
129
124
122
123
126
129
130
126
122
123
125
132
134
128
122
115
116
121
129
141
151
151
139
125
116
119
129
143
150
145
137
129
127
128
124
115
110
116
88
82
76
77
86
102
111
118
121
123
132
134
132
129
122
121
132
148
156
153
138
129
122
126
133
134
128
120
114
118
129
140
145
138
126
122
118
117
127
143
154
145
123
114
121
136
140
127
110
107
100
93
91
98
109
121
124
122
119
118
120
121
118
117
117
124
140
148
145
140
134
126
111
105
115
134
148
144
123
117
122
126
123
114
110
120
123
125
131
143
150
142
124
119
131
146
151
138
123
113
115
122
131
135
134
130
122
118
115
118
128
131
124
104
86
90
112
129
134
130
132
133
135
131
122
118
119
120
120
122
119
114
108
115
128
135
133
126
123
125
123
116
114
126
138
139
133
131
138
142
125
128
130
134
131
129
123
116
110
111
122
125
120
107
100
108
124
130
124
120
126
134
135
129
118
112
108
109
116
128
132
118
104
111
131
149
142
124
118
125
133
131
126
132
139
139
133
127
124
125
110
115
127
134
132
129
122
125
126
127
124
119
120
126
133
138
139
133
128
130
131
128
124
125
125
128
127
125
126
132
133
121
110
116
133
147
138
122
115
124
137
138
132
126
126
126
122
117
113
116
107
113
122
123
119
113
115
127
139
142
128
113
107
117
127
136
136
135
138
143
138
129
125
126
131
129
125
119
119
120
121
123
124
131
134
130
122
119
118
123
126
134
137
138
141
143
139
128
116
118
128
136
130
118
105
100
104
113
123
126
119
105
98
101
110
121
122
123
123
127
133
134
135
134
128
121
114
113
112
109
110
122
134
142
138
123
119
119
121
122
123
129
137
141
145
150
149
137
122
119
126
137
130
117
112
112
114
114
115
113
108
107
106
106
107
114
115
116
118
125
134
140
136
127
121
119
127
130
126
111
104
110
128
138
136
125
122
125
127
126
129
132
132
125
122
126
128
132
128
132
117
118
117
116
120
127
131
129
121
113
109
108
109
107
103
101
108
117
127
133
136
133
126
121
117
120
133
140
132
115
101
103
117
134
139
134
131
131
133
133
129
124
126
127
125
123
124
131
140
147
131
126
117
115
124
134
136
129
122
114
111
116
115
110
104
103
107
114
117
113
110
112
120
124
120
117
118
121
123
120
109
106
117
134
148
149
139
133
126
121
112
106
116
128
137
132
122
122
129
134
131
129
127
126
131
136
135
130
127
124
122
125
126
130
128
128
124
118
109
98
92
94
107
115
111
102
97
105
117
124
118
108
110
123
136
142
137
128
121
114
106
106
114
126
132
129
118
115
119
124
119
116
118
123
124
124
124
129
133
130
126
126
133
136
133
131
132
133
129
117
103
99
100
104
101
92
91
98
108
113
106
101
102
110
115
117
114
116
122
125
124
125
125
126
128
131
132
128
125
124
128
119
111
108
110
115
121
127
130
124
122
123
128
123
115
114
123
134
133
121
110
110
115
118
112
105
101
106
108
109
107
109
116
123
120
114
109
112
119
124
123
124
127
128
131
134
134
132
128
121
127
124
116
112
116
122
125
126
127
124
121
119
120
121
118
118
120
120
115
108
108
122
130
131
121
111
115
125
135
135
130
128
131
135
136
134
130
127
120
115
111
113
122
132
135
136
134
131
129
129
120
122
119
120
123
126
127
127
128
128
123
118
120
125
131
127
117
114
116
124
127
131
129
120
112
112
119
132
142
140
133
126
123
124
127
131
131
128
124
124
123
122
120
123
131
137
138
134
133
135
125
121
117
120
127
134
132
129
125
118
114
116
119
124
120
112
110
119
138
151
147
133
122
120
127
133
133
126
122
121
119
116
115
121
124
128
126
121
124
128
134
128
120
119
129
137
140
133
123
124
132
124
118
118
125
136
138
132
120
113
113
119
123
121
115
110
114
125
139
146
143
135
131
135
143
143
134
120
114
119
122
117
112
119
129
137
135
128
122
123
124
121
119
122
131
135
133
126
119
124
122
125
124
121
121
125
133
134
128
125
129
133
130
122
118
121
128
127
123
123
133
142
147
141
128
116
110
110
113
121
124
118
109
107
114
122
126
123
121
124
125
121
117
121
127
128
123
121
124
133
121
125
128
128
123
124
131
133
130
128
129
132
130
123
116
119
121
123
119
123
134
145
148
138
123
115
112
112
114
112
114
119
122
116
108
105
110
116
127
136
138
133
121
116
119
123
123
117
117
123
142
138
132
133
137
138
134
129
128
127
125
124
123
120
114
106
105
111
120
128
135
140
139
135
129
126
124
121
117
114
113
116
120
119
118
119
124
129
128
131
134
133
126
119
117
122
124
120
115
114
144
138
129
129
137
140
137
127
125
125
122
120
120
121
119
115
110
115
124
133
135
128
123
120
119
120
119
121
128
127
115
105
105
117
133
138
135
130
120
121
124
133
132
130
123
121
122
124
124
123
123
124
122
123
129
135
136
131
128
127
122
117
116
124
136
139
134
131
133
137
136
124
112
110
116
118
116
117
124
125
118
111
116
129
140
138
129
121
122
127
135
136
135
135
131
124
120
124
124
125
116
124
127
126
127
130
136
138
134
130
124
118
119
127
142
151
148
136
132
135
135
129
122
119
123
124
116
114
112
117
121
127
128
127
128
129
127
129
131
137
139
139
133
125
127
135
136
129
124
120
123
125
127
127
123
126
134
135
123
112
112
119
127
131
135
139
139
133
123
122
129
136
137
131
127
123
121
119
120
122
127
128
123
114
110
115
115
115
119
129
139
140
130
124
130
143
150
139
127
128
123
119
119
122
123
124
125
121
109
100
104
118
127
127
121
122
129
132
126
120
119
128
131
129
122
123
130
132
131
129
129
129
127
119
109
104
102
107
117
132
143
144
139
138
136
134
127
119
125
130
127
115
112
118
128
134
135
130
120
109
105
110
117
119
121
125
135
140
137
129
121
118
119
120
121
125
132
133
132
129
129
132
130
126
115
109
112
125
138
148
146
145
145
148
138
122
105
102
117
126
140
124
119
126
136
145
150
145
133
123
118
120
122
121
124
130
137
141
141
136
131
124
125
125
122
122
125
132
134
129
124
122
126
126
119
118
122
130
137
138
137
134
137
138
134
125
120
119
122
126
139
131
129
133
136
138
136
133
131
134
139
141
134
121
113
113
122
130
132
131
132
133
139
140
136
129
127
131
136
132
122
120
122
126
133
131
130
128
128
127
127
130
128
127
130
135
136
131
125
123
131
129
129
130
130
120
114
116
126
138
143
135
119
109
107
117
122
125
126
125
124
130
138
150
152
141
131
128
132
132
131
126
126
127
129
132
133
138
138
138
131
129
123
120
126
133
138
135
129
125
134
134
133
131
129
122
116
116
125
133
134
125
116
115
121
126
125
124
127
128
127
125
130
134
138
136
129
123
121
124
131
138
139
134
127
126
132
141
143
144
140
136
130
127
127
132
139
147
146
136
130
136
136
134
134
135
132
128
124
124
127
131
133
136
136
126
121
122
129
135
139
137
132
129
131
131
129
121
109
109
120
137
147
146
136
128
129
132
136
135
137
137
136
135
132
132
141
148
143
129
113
114
115
119
123
129
136
136
131
125
124
126
130
135
137
131
126
126
130
138
143
143
141
142
140
138
133
124
122
124
128
133
134
130
127
131
139
143
141
133
127
129
133
132
127
128
131
132
125
112
111
104
100
103
108
119
125
129
131
129
122
116
113
121
133
140
140
136
136
138
140
137
135
136
136
132
129
133
144
148
144
131
121
120
127
142
156
161
151
133
126
129
136
135
124
115
119
127
127
119
125
115
108
110
116
125
123
118
121
126
127
120
115
118
132
142
140
139
135
135
135
131
130
127
123
120
121
127
136
136
127
117
113
119
127
140
146
144
132
125
127
139
149
144
126
115
122
136
142
133
127
125
123
130
137
140
130
119
116
120
125
124
125
132
142
145
137
123
112
114
123
131
136
133
128
121
117
118
123
119
117
114
115
119
125
129
127
122
118
117
129
138
144
138
127
128
136
141
138
128
120
125
138
142
141
137
130
129
127
125
125
130
135
140
143
140
128
114
105
109
117
123
125
125
122
124
126
133
137
135
131
128
128
130
133
135
135
133
130
129
133
134
131
127
129
137
142
138
127
124
120
127
141
147
138
128
126
130
136
140
137
136
133
127
121
120
123
129
131
127
121
118
113
109
109
118
130
143
145
137
126
122
127
133
135
140
145
146
137
128
127
130
131
127
126
131
137
134
126
124
127
127
131
137
139
132
125
126
136
145
138
122
106
97
103
124
138
141
131
122
120
125
130
125
115
112
115
124
127
122
119
121
128
127
122
121
127
136
133
127
121
129
134
129
116
111
120
133
138
132
128
121
116
125
137
135
124
122
135
149
144
119
99
97
115
138
143
135
122
116
119
127
130
125
117
116
122
131
130
129
129
132
131
123
117
112
119
130
134
133
129
131
134
132
121
109
113
124
140
145
113
110
110
122
131
128
123
121
130
139
139
131
128
126
129
134
133
133
131
129
126
123
118
113
118
134
149
148
134
121
117
119
122
122
122
126
130
129
132
136
135
133
133
137
137
130
117
111
121
136
108
110
111
113
113
120
125
127
119
110
111
127
141
141
133
127
132
134
132
125
119
122
130
135
142
148
148
135
114
101
100
110
119
126
131
135
131
125
123
128
132
132
130
134
141
139
128
113
108
113
121
120
110
97
93
108
129
139
130
115
111
124
136
141
137
132
134
132
123
119
121
130
137
142
138
130
125
123
122
126
127
132
135
137
141
140
132
123
121
124
130
131
131
134
137
138
129
122
117
119
117
115
107
101
102
117
135
148
147
141
138
138
140
143
145
140
133
127
129
132
142
141
133
120
109
103
109
123
138
146
143
141
137
136
131
129
127
127
128
131
131
128
129
135
137
131
124
122
127
135
111
112
114
117
119
125
131
136
136
135
136
136
138
143
140
131
117
111
120
131
145
147
136
119
107
102
110
123
128
128
127
127
125
117
111
117
125
132
131
127
124
126
128
128
124
119
120
125
128
128
103
106
108
112
115
119
119
121
123
123
124
124
128
130
130
121
109
97
100
113
124
132
130
124
121
120
125
128
125
123
123
125
123
120
117
125
135
135
129
124
123
129
130
125
114
116
126
139
140
128
77
82
89
97
105
112
117
123
132
137
135
127
121
115
115
115
114
114
111
114
113
113
111
115
123
129
133
134
129
128
129
129
132
136
142
143
138
132
128
128
131
133
129
125
119
120
135
146
153
147
74
80
88
95
97
99
106
117
128
136
133
128
121
108
99
101
111
123
129
125
117
115
117
121
122
127
130
130
127
125
119
119
129
140
148
143
132
122
126
132
136
132
129
127
125
125
127
133
146
151
92
92
92
91
83
82
91
105
119
123
123
125
123
117
106
101
108
114
115
113
111
120
128
130
126
126
131
134
135
128
119
114
119
131
142
142
134
127
127
131
133
130
128
131
129
126
128
129
136
137
95
94
97
94
88
89
101
118
126
124
120
118
120
121
124
123
119
111
106
108
119
126
127
122
118
125
136
143
143
139
135
128
125
127
133
136
132
128
124
125
127
134
138
138
130
126
132
141
147
138
95
97
103
106
101
100
104
116
123
125
123
120
122
125
126
128
127
126
126
131
136
131
122
114
115
120
125
127
123
122
128
132
131
127
122
120
116
114
108
109
123
141
149
141
127
116
124
137
148
144
100
95
96
101
103
98
89
92
105
121
127
133
134
132
125
120
120
130
141
141
133
119
112
111
119
125
126
120
112
110
115
123
123
118
118
122
126
120
112
110
127
147
149
138
125
119
124
132
137
140
105
99
100
108
117
115
105
102
110
118
127
125
124
123
120
120
122
128
129
128
122
119
116
119
132
139
143
133
123
120
125
126
116
105
106
123
138
141
138
141
149
151
146
135
130
133
139
139
135
130
112
105
106
118
134
138
133
123
120
123
131
128
121
109
111
127
145
150
138
125
121
127
132
131
128
124
120
121
120
121
120
114
107
115
129
136
133
120
118
125
128
129
131
137
138
126
113
115
129
149
123
117
110
117
132
141
135
121
113
117
130
134
123
109
111
132
150
150
127
110
112
124
132
128
119
110
105
103
111
126
132
116
104
109
130
147
138
120
115
127
142
142
131
122
118
112
112
118
128
137
112
116
116
116
113
116
119
121
121
125
132
139
137
130
127
133
138
133
125
115
115
117
121
125
124
124
121
111
112
119
123
115
105
113
132
150
142
125
118
126
140
144
135
124
117
115
120
124
124
123
118
122
120
117
116
114
118
125
135
140
138
133
126
121
120
121
126
130
128
126
123
123
125
126
126
121
119
120
120
119
118
112
110
117
130
139
141
133
125
122
122
126
133
140
144
146
141
131
127
129
131
136
123
115
116
120
117
118
122
127
125
113
98
93
99
113
122
126
126
124
126
131
133
130
119
112
111
119
131
134
132
126
120
120
125
131
139
138
131
124
120
125
130
137
143
146
144
136
130
129
119
126
116
105
103
107
110
108
105
106
105
96
85
86
99
115
123
124
122
124
133
138
132
123
117
116
121
130
139
137
133
124
117
119
122
125
125
129
131
132
132
132
127
122
117
117
121
118
115
117
97
102
108
106
106
106
107
108
108
105
101
94
91
94
104
114
118
118
121
127
133
133
126
120
115
116
121
128
131
127
116
109
112
122
126
119
112
115
125
130
129
123
121
124
125
122
115
110
110
120
107
109
115
118
118
115
111
109
111
111
109
106
103
99
98
97
97
101
107
110
112
115
124
129
127
120
113
114
121
125
126
124
129
134
138
131
123
119
121
119
111
108
115
128
138
136
129
131
138
144
121
125
123
115
114
116
117
116
118
117
121
119
118
114
105
98
93
99
107
111
112
115
121
131
134
129
117
111
116
130
141
139
131
129
132
137
137
130
121
111
106
109
118
129
134
132
133
139
148
154
126
126
119
111
113
120
128
132
132
125
123
126
132
131
125
115
109
110
114
118
120
114
107
106
111
113
113
114
116
123
128
122
113
109
114
119
127
127
124
118
117
122
130
132
132
129
128
127
127
136
134
128
120
121
126
132
131
133
131
129
125
126
130
135
133
132
125
115
104
99
103
105
103
102
105
112
116
117
114
110
111
111
110
112
114
114
118
123
127
128
127
130
132
133
131
126
121
121
118
119
132
130
125
125
130
133
130
124
123
124
123
118
118
124
135
142
136
121
107
104
111
120
128
129
131
131
127
121
116
115
116
118
119
122
121
122
126
125
125
127
126
124
123
122
119
114
117
120
123
122
119
115
111
113
123
132
132
129
128
129
123
118
118
123
130
131
127
124
127
132
135
131
129
125
122
114
105
105
112
122
129
125
118
114
118
125
130
132
130
130
127
124
120
119
118
117
118
123
128
131
119
108
102
110
126
139
140
132
125
118
119
122
126
128
124
117
115
122
133
137
128
115
108
110
115
114
109
105
111
125
135
135
124
118
123
130
137
142
142
144
141
136
127
126
131
135
134
128
121
119
132
127
121
121
128
135
129
114
102
103
115
128
132
128
121
118
118
120
122
121
118
114
110
116
128
139
135
127
120
126
136
140
136
132
127
131
133
137
141
146
150
146
137
132
133
136
136
127
114
108
122
131
133
129
125
117
108
99
99
112
130
137
132
120
115
118
123
124
120
123
132
135
129
121
120
119
123
126
124
124
126
130
133
130
126
120
115
114
119
127
139
143
135
125
123
123
123
121
120
122
99
107
120
128
121
114
108
107
113
125
137
143
135
121
113
116
123
130
133
135
136
138
134
126
121
118
119
123
123
120
121
125
131
132
129
124
118
111
106
111
118
122
117
113
116
122
123
120
119
126
111
109
112
116
116
115
120
124
126
126
127
129
133
130
124
120
122
127
131
133
135
135
133
135
136
137
132
123
115
115
119
119
119
121
130
136
136
130
124
114
109
107
108
116
126
137
143
135
125
120
129
130
127
120
118
118
121
125
127
127
124
119
121
122
127
128
126
126
128
134
136
133
128
127
131
138
135
127
124
126
125
117
109
114
122
133
132
132
128
118
112
109
118
132
143
147
147
143
132
124
121
125
130
133
133
127
120
119
128
137
137
125
118
120
128
133
130
127
130
137
138
129
118
118
127
132
131
130
135
137
136
131
126
130
134
126
117
112
114
119
122
124
130
136
138
139
134
130
127
127
111
108
118
128
132
129
122
121
126
131
134
127
123
127
134
134
126
117
118
123
129
128
128
130
128
124
119
120
124
131
133
131
127
125
122
119
119
115
115
121
134
142
136
126
124
128
135
132
128
130
120
119
121
123
121
121
124
124
118
111
113
119
124
123
121
124
126
121
111
105
116
131
141
131
118
106
108
118
127
129
128
121
109
95
93
108
126
134
129
125
133
139
134
123
119
126
138
136
131
134
131
140
139
128
121
121
126
131
127
120
118
120
123
116
108
115
128
132
119
105
109
125
131
122
115
117
126
134
133
124
120
118
113
104
101
110
127
138
137
128
120
119
122
126
132
131
127
123
125
127
135
137
134
123
118
122
135
148
146
134
122
118
120
123
123
126
132
135
134
128
123
122
121
122
122
129
136
135
128
116
113
118
127
129
125
119
125
133
136
130
120
116
125
137
137
126
115
114
120
122
137
127
116
109
113
124
138
149
142
127
115
112
119
126
131
134
135
139
141
139
133
128
126
125
121
118
120
129
132
124
115
117
127
131
129
125
125
129
131
129
128
133
140
143
132
120
111
116
126
127
137
128
124
121
121
124
129
131
129
128
132
130
122
116
114
122
132
133
130
119
118
123
130
130
124
117
120
132
138
130
117
117
125
130
131
129
128
129
127
125
127
131
131
128
121
119
117
118
121
122
124
125
128
129
122
120
116
120
128
137
142
133
119
108
107
115
122
120
113
110
113
119
125
128
131
129
131
132
131
127
117
114
114
119
123
125
130
134
137
134
126
120
113
110
115
120
121
119
114
111
121
122
120
116
118
121
120
121
125
132
131
124
115
115
124
129
129
124
124
131
135
132
124
118
123
132
133
131
122
121
122
124
120
117
117
123
131
139
142
139
129
121
120
123
125
123
122
128
131
129
130
126
115
106
111
122
127
123
122
121
125
123
118
127
140
152
152
142
137
142
146
143
129
116
117
129
135
132
123
122
127
136
140
133
129
133
141
144
141
135
128
131
134
136
129
123
123
135
146
144
125
124
115
104
106
116
125
126
122
121
120
118
118
127
140
151
150
140
132
134
138
138
132
127
125
130
129
127
125
122
123
129
133
134
133
133
142
145
143
133
129
134
139
134
121
112
119
134
139
130
118
116
113
113
117
120
122
127
126
123
116
113
118
130
138
135
130
131
135
136
131
125
126
134
135
132
122
122
125
121
119
119
127
133
133
128
127
129
130
126
127
135
142
137
122
112
118
130
129
116
122
113
112
121
129
126
118
115
120
127
126
122
123
136
148
146
141
139
139
135
125
114
119
129
136
130
120
117
122
130
131
133
130
124
120
121
126
125
118
113
121
133
143
136
123
118
130
142
137
116
122
117
119
131
137
133
122
120
127
138
133
123
124
136
153
160
153
139
124
117
115
116
122
131
130
126
118
115
122
140
149
147
132
117
110
118
130
137
132
127
127
131
130
125
123
125
137
139
130
112
119
122
129
132
129
124
126
133
141
138
132
123
123
130
135
138
131
125
118
118
122
127
128
126
123
121
123
131
140
148
149
142
133
128
121
118
121
131
143
150
147
137
130
127
128
131
127
113
106
110
120
115
119
123
120
118
124
132
140
141
137
135
131
124
114
113
121
130
134
135
135
130
127
121
115
116
128
144
151
143
129
125
131
138
133
118
110
119
135
148
146
141
137
131
128
125
118
115
116
125
122
111
112
123
133
132
128
130
139
149
146
135
119
111
112
126
135
137
129
118
115
125
134
135
125
116
119
130
132
121
111
114
125
130
126
121
125
135
137
135
131
139
143
134
119
110
119
132
139
135
124
123
128
136
145
137
127
126
136
142
136
121
115
119
133
144
143
132
120
111
109
118
128
128
124
122
126
132
133
125
118
114
116
118
121
129
141
146
143
135
133
139
146
140
128
118
119
131
138
133
120
126
132
132
129
125
125
127
132
127
118
118
130
145
151
144
133
129
129
130
128
123
116
112
116
128
141
145
140
135
129
120
113
111
118
129
131
126
125
131
138
136
134
133
135
132
127
126
129
133
106
110
109
104
102
111
130
143
137
120
107
115
132
145
142
133
129
128
128
130
132
132
133
130
134
139
138
122
109
111
126
132
123
117
120
130
129
118
112
121
131
131
121
120
127
133
128
123
124
131
103
104
96
88
86
107
132
145
133
115
106
115
128
133
131
129
129
125
121
122
126
134
140
142
144
140
131
114
105
113
128
140
137
137
139
143
138
129
123
124
131
130
127
128
132
129
125
119
119
124
104
105
103
97
100
112
125
125
118
115
125
138
139
136
131
128
127
129
132
130
125
116
112
118
126
133
135
132
133
134
131
132
133
135
140
141
138
132
130
130
132
128
125
128
128
125
121
120
120
127
108
103
103
106
109
113
114
113
117
127
136
140
137
134
128
124
119
123
129
130
123
111
102
105
120
135
140
143
138
132
126
126
125
119
118
123
127
132
130
126
120
118
116
118
118
120
123
126
127
125
109
97
87
86
91
96
97
103
114
124
126
126
126
131
130
125
117
110
112
116
119
119
116
117
129
138
142
136
127
124
127
134
132
122
114
116
126
135
131
124
118
119
123
124
122
125
133
136
131
123
98
88
82
82
89
96
94
96
102
111
121
127
131
133
132
132
128
120
115
115
114
117
119
127
134
136
130
123
121
124
128
131
130
130
129
126
124
127
129
132
131
130
127
129
128
130
135
138
139
137
86
96
105
111
109
106
100
101
109
118
125
131
129
123
116
114
120
127
128
119
113
118
130
137
137
127
117
111
112
114
113
110
116
126
131
128
120
117
125
133
136
132
129
130
132
131
126
123
131
138
101
106
108
102
88
82
91
114
133
139
135
129
126
121
109
104
112
121
127
127
127
131
133
132
128
127
127
127
124
122
119
115
116
123
129
128
124
122
125
130
135
135
140
145
143
135
129
126
120
118
113
105
91
76
65
71
91
117
130
133
125
119
123
129
131
127
122
119
121
131
142
139
125
116
118
129
140
141
137
136
137
133
125
121
122
125
129
128
124
124
126
135
144
152
149
146
146
146
138
122
104
99
98
99
101
105
105
108
110
112
113
117
124
133
143
142
131
119
116
125
136
133
121
112
118
129
135
129
122
122
127
132
129
121
119
123
129
131
121
103
102
117
136
147
139
134
139
148
151
147
103
99
110
128
135
126
110
101
103
110
117
124
129
137
138
130
120
116
115
119
119
119
118
117
117
121
124
124
121
116
118
126
132
134
133
136
140
137
121
101
98
116
135
141
129
119
120
132
147
157
111
107
110
120
128
129
116
113
113
117
123
126
130
129
124
119
115
116
120
120
119
116
119
123
125
126
125
121
121
121
127
129
132
130
130
136
140
137
125
115
116
127
136
138
131
126
126
135
145
152
129
116
106
117
135
142
136
128
127
128
129
127
125
128
135
146
147
139
122
108
107
121
133
140
132
123
117
115
116
117
121
126
133
132
128
123
118
122
134
141
139
133
128
127
124
116
111
117
130
148
126
118
107
115
132
141
137
127
119
124
134
144
142
134
130
136
145
139
125
118
121
127
131
128
127
126
123
120
119
124
132
135
133
129
127
124
118
117
122
126
129
124
120
117
112
106
111
128
147
156
122
123
118
112
113
119
123
119
110
115
130
146
148
133
123
123
129
134
126
121
119
119
118
115
118
121
122
119
116
120
125
127
124
125
127
127
128
128
126
123
120
120
124
127
122
118
124
135
143
138
124
124
120
121
126
132
132
127
122
122
128
134
130
119
114
117
125
130
125
114
109
117
124
125
118
116
121
129
132
129
122
116
121
123
125
127
131
135
134
129
120
120
128
138
143
135
126
123
125
125
130
126
119
123
141
154
152
141
131
128
124
113
101
98
107
120
132
134
129
122
122
130
133
129
117
116
124
136
144
144
138
129
120
119
122
128
135
135
132
131
126
125
126
126
129
128
126
127
129
132
115
120
117
114
119
126
129
127
122
118
109
97
89
96
117
137
144
139
134
134
136
136
127
119
115
116
122
128
137
146
147
134
121
116
122
132
137
134
128
129
131
132
125
120
113
116
122
132
131
127
95
105
113
113
104
99
97
103
110
113
108
101
100
112
133
145
142
132
122
122
125
123
121
117
115
115
114
117
126
141
144
136
122
122
128
130
127
120
118
117
116
121
121
123
123
122
117
113
107
104
95
99
105
112
109
102
96
97
104
110
111
106
105
114
122
125
123
117
118
114
116
116
121
127
128
123
117
116
123
136
144
140
134
131
133
126
116
109
106
108
111
116
121
129
136
136
132
125
120
124
109
107
102
99
102
107
108
106
106
106
107
107
107
106
105
106
104
108
115
122
129
132
132
134
140
141
132
120
117
127
142
147
141
130
125
121
122
117
110
108
111
123
131
134
135
133
132
136
141
146
114
115
110
107
110
115
124
123
115
108
107
110
111
115
111
113
107
101
99
108
125
133
129
125
126
130
124
112
110
119
139
145
136
126
118
121
129
131
123
111
108
116
132
136
132
122
114
116
122
132
121
123
128
134
139
137
130
126
127
126
122
118
117
124
133
136
124
107
95
97
109
114
109
105
109
114
107
101
103
115
128
133
126
121
116
115
119
120
122
119
117
120
123
125
124
116
113
111
112
120
130
130
131
135
142
139
131
126
128
133
131
123
115
119
133
140
136
127
123
125
125
117
108
112
121
124
110
94
87
96
109
116
112
111
113
111
108
112
125
138
143
138
127
122
119
115
114
115
120
122
124
126
123
123
129
135
132
128
128
132
134
129
120
118
120
125
131
134
138
139
135
127
120
121
123
116
96
80
79
94
108
113
108
107
112
120
127
135
143
148
146
140
137
136
128
115
106
113
127
131
119
116
117
122
126
130
129
122
125
129
134
136
133
126
124
123
125
122
119
115
114
115
118
119
115
108
100
97
103
118
129
132
125
122
122
130
146
160
162
153
140
131
132
135
129
116
105
109
116
121
122
122
122
126
128
123
111
102
107
120
130
134
130
130
132
132
125
114
103
103
111
116
116
114
120
127
133
133
128
128
133
142
144
138
128
126
133
142
149
147
140
137
128
123
120
120
120
115
105
99
126
132
133
133
131
123
108
100
105
120
129
127
120
119
126
132
128
118
114
121
128
127
117
111
118
130
137
136
130
120
123
134
143
141
131
121
115
113
116
123
133
140
136
127
123
131
133
126
117
110
114
119
123
127
126
123
121
114
115
123
130
130
123
118
121
129
132
130
129
127
125
118
110
109
114
120
127
134
133
133
128
127
131
135
137
136
124
111
103
106
115
125
130
126
127
131
134
131
126
125
103
100
101
102
109
119
127
128
117
110
112
121
132
137
137
138
138
133
127
123
121
118
114
113
117
125
131
133
133
136
135
127
118
121
129
134
134
129
125
127
123
118
115
119
125
132
133
132
132
130
118
116
116
112
111
117
124
125
116
104
103
114
129
138
140
140
138
129
123
122
130
135
134
130
128
133
136
131
129
135
140
135
124
117
118
122
127
135
143
141
126
111
111
123
135
137
134
132
131
131
126
125
133
136
131
120
110
109
115
125
127
125
123
122
126
129
128
126
124
126
131
135
134
131
129
131
132
130
132
138
145
146
142
135
129
123
122
126
129
123
117
108
110
121
134
139
135
134
132
131
115
110
117
126
129
120
109
105
115
127
134
130
127
127
128
128
124
125
126
128
130
130
129
128
125
122
122
131
136
136
133
132
135
136
131
126
125
121
117
117
121
129
128
118
114
122
132
136
135
133
122
119
119
121
123
126
126
120
113
110
116
130
136
133
129
126
127
129
127
123
122
126
127
121
111
106
114
125
130
124
119
118
119
113
111
120
133
139
133
124
126
133
134
125
118
122
130
130
127
125
134
140
136
128
126
130
134
136
127
123
131
138
138
127
117
121
127
126
115
106
112
125
128
122
115
115
121
123
115
105
105
114
119
114
111
121
139
153
149
129
115
111
116
124
133
138
136
130
121
117
134
139
134
123
116
119
130
140
146
146
144
135
125
122
121
124
122
118
118
119
124
127
127
125
129
137
139
133
114
96
95
112
128
134
130
127
132
138
138
128
117
110
114
122
127
129
133
134
133
128
131
130
121
107
98
104
120
140
146
139
127
116
114
123
134
138
133
130
135
138
134
128
124
124
127
131
137
142
131
117
108
116
132
137
130
125
127
128
125
121
123
133
140
135
120
110
113
128
139
139
132
128
121
107
99
106
119
130
130
123
120
121
123
126
134
142
145
142
132
120
116
118
123
127
125
126
132
140
140
133
125
127
129
125
119
121
127
129
126
121
125
131
136
129
115
105
103
113
123
130
121
125
126
120
116
119
126
127
117
113
120
128
133
127
124
124
132
131
122
114
111
115
121
127
131
130
130
130
130
129
124
116
110
109
114
120
125
132
138
139
131
121
111
106
107
106
106
108
113
120
118
122
117
110
115
123
126
124
122
121
125
127
123
123
125
125
124
123
122
126
130
128
121
121
129
134
134
130
124
122
120
114
109
108
115
120
128
139
149
148
132
117
110
114
122
119
112
116
124
126
132
125
112
99
105
115
118
120
123
132
135
125
117
121
140
157
154
136
122
121
127
127
116
105
108
125
136
138
131
124
126
133
131
125
119
122
132
142
144
136
126
120
128
139
140
131
125
127
138
141
136
135
127
120
120
125
126
122
122
123
125
122
120
130
152
165
160
139
122
117
121
123
117
107
102
108
123
132
131
123
121
130
143
145
132
119
116
121
126
123
122
124
132
135
131
126
128
136
143
143
123
131
139
142
145
145
142
131
120
110
108
118
131
139
139
134
128
129
134
132
127
127
134
136
132
122
117
116
114
106
104
120
144
151
135
109
93
96
105
111
115
118
120
121
120
123
130
133
132
123
125
128
128
133
135
130
122
118
120
119
120
127
135
142
136
124
118
125
131
130
122
122
130
140
139
133
123
118
116
118
128
142
148
137
119
106
108
117
123
124
121
120
121
121
120
123
132
138
134
118
135
131
130
129
124
120
119
123
130
130
126
127
137
147
147
139
129
126
122
120
120
120
119
116
115
119
123
125
132
143
156
162
147
128
112
115
130
143
144
141
134
131
130
126
122
119
124
133
132
123
129
133
131
128
123
128
139
148
142
129
117
123
137
145
143
133
127
128
132
137
140
133
120
109
102
103
111
125
137
145
147
140
134
132
131
127
125
127
133
141
137
131
128
129
127
120
111
113
119
127
123
114
110
110
115
120
128
133
134
132
131
134
139
137
129
124
126
134
138
139
135
127
117
115
114
114
116
126
138
139
130
119
120
130
131
122
114
116
129
140
136
130
128
130
130
126
122
126
132
135
119
108
107
111
119
117
115
115
123
135
144
145
141
139
133
131
133
133
128
120
112
112
118
129
137
138
139
142
142
134
120
112
114
119
118
118
120
132
138
137
133
134
139
139
133
129
132
139
141
136
122
124
129
132
131
127
121
119
121
124
129
137
144
146
140
129
125
127
125
122
116
120
129
138
139
140
145
151
148
134
118
112
116
120
123
123
127
130
129
128
130
137
148
148
136
127
125
130
133
129
122
128
132
128
124
123
120
122
122
120
124
136
146
148
139
125
122
126
130
132
128
128
129
128
124
123
132
141
148
151
144
131
121
121
129
136
134
128
124
128
133
135
139
138
135
129
126
130
139
141
111
106
105
105
106
109
117
125
131
132
131
135
143
145
142
137
130
125
124
124
126
127
124
121
122
127
129
123
123
138
153
150
127
111
116
133
145
143
135
134
133
130
126
131
133
130
131
140
149
151
95
93
95
102
109
116
123
123
120
118
121
130
138
141
144
137
129
120
118
123
127
127
121
122
134
147
142
117
97
104
126
141
135
119
117
127
134
135
132
134
135
133
131
134
135
131
128
128
127
129
90
93
100
111
120
121
116
107
105
115
130
139
139
134
129
125
122
120
124
127
126
118
112
120
138
150
147
127
109
104
114
130
135
136
135
134
129
125
129
139
147
140
130
125
124
122
119
119
117
116
88
88
92
105
116
116
108
103
107
124
140
141
130
117
112
113
120
128
132
127
116
106
105
114
125
134
137
135
129
124
123
126
129
132
135
137
136
133
132
137
136
131
123
121
125
131
134
134
131
130
109
91
78
81
93
101
107
106
106
112
114
115
115
116
115
119
124
130
131
130
123
120
116
118
125
131
134
132
126
123
122
122
122
122
126
129
132
133
129
122
117
118
126
135
146
153
153
145
135
132
125
108
87
80
87
99
104
100
94
95
104
119
128
132
129
126
127
123
117
119
122
125
131
138
145
142
131
122
119
120
121
119
119
123
128
127
122
117
119
123
128
129
129
136
144
150
143
129
114
113
102
102
104
104
108
109
108
105
106
112
124
134
138
135
134
128
122
114
106
102
107
119
132
145
148
143
129
117
114
118
124
125
126
128
128
123
116
115
124
133
138
133
128
129
131
131
126
118
109
109
99
105
109
109
106
104
108
117
124
128
125
127
128
131
130
127
123
117
116
118
123
126
125
120
121
125
128
124
117
118
127
133
134
131
126
121
120
122
127
129
126
123
125
130
132
131
129
129
128
126
120
112
101
96
97
100
107
117
123
124
120
118
123
130
134
130
119
118
125
136
142
131
119
110
117
127
132
125
116
119
127
133
131
128
125
125
128
129
130
126
120
118
124
135
142
143
141
138
134
130
110
101
95
100
113
121
122
119
120
126
129
127
126
127
130
127
119
111
110
117
126
130
130
132
139
138
131
117
112
115
124
129
132
129
129
128
132
140
145
138
126
118
123
136
147
145
137
127
123
124
105
105
109
119
129
132
129
124
120
124
127
127
126
125
125
124
122
118
114
114
121
133
141
140
133
124
124
126
125
121
121
128
138
145
141
131
131
136
141
136
122
113
119
128
135
133
121
118
121
131
123
122
119
112
116
123
124
125
117
114
115
121
127
127
125
127
130
133
133
128
126
127
127
125
123
122
125
128
126
119
117
125
136
145
143
133
123
118
118
117
114
113
117
122
122
119
114
116
123
135
133
134
136
140
139
133
125
122
123
124
126
126
128
132
134
128
125
122
120
118
117
121
128
127
116
103
101
110
121
123
124
128
137
134
126
119
121
133
142
141
130
122
120
123
125
126
127
130
138
144
126
122
124
131
137
140
136
132
125
125
131
138
145
145
134
125
116
115
121
127
131
130
128
127
127
125
123
120
117
118
127
139
151
149
134
121
123
134
137
127
115
108
117
129
132
129
129
135
144
148
129
129
127
127
130
136
139
134
125
120
127
135
136
131
124
123
126
129
125
121
120
120
120
116
114
116
121
119
115
115
122
131
141
140
128
114
114
125
132
122
109
108
122
132
135
128
129
139
147
143
129
127
123
120
124
129
132
129
126
123
126
126
122
119
119
128
142
142
127
108
102
116
128
126
113
105
114
129
134
131
129
131
138
140
125
110
107
119
130
129
121
118
124
133
132
122
115
120
127
129
119
114
112
116
127
135
134
132
130
129
129
128
125
120
123
130
138
138
129
117
119
129
135
131
122
120
129
141
144
137
132
133
136
139
134
127
121
118
120
122
120
121
124
127
129
125
119
120
123
127
110
114
121
126
134
138
137
131
126
124
123
126
127
129
130
131
134
134
132
134
137
134
127
120
117
122
128
130
128
127
129
128
122
128
139
149
146
130
115
113
118
125
126
123
123
127
136
146
145
136
110
116
122
124
122
121
122
122
121
117
117
117
122
128
133
134
134
135
133
130
126
121
117
115
114
113
115
116
124
131
132
128
122
126
142
155
156
142
125
116
118
124
127
125
122
125
136
146
141
130
110
109
105
103
103
101
106
109
116
117
113
110
116
125
134
137
137
135
134
127
121
116
113
113
116
116
117
118
123
128
131
129
126
129
135
138
130
121
114
116
121
124
129
130
136
140
136
131
120
117
106
95
93
94
97
99
101
102
103
106
108
107
111
119
130
137
136
129
121
116
116
116
111
112
119
131
135
129
116
107
113
121
127
127
120
113
106
104
105
114
120
126
131
133
137
135
130
120
116
115
87
89
95
102
108
107
102
99
94
97
103
104
105
106
114
125
126
115
104
100
110
117
118
119
122
131
134
125
113
106
115
130
134
127
116
105
107
115
118
117
117
119
128
129
123
114
110
112
118
125
85
87
98
108
113
110
104
101
104
110
111
108
105
102
107
111
111
103
100
101
109
112
112
114
118
121
115
110
112
122
136
144
137
126
116
108
107
113
117
119
117
116
118
122
120
117
117
117
120
123
110
109
107
109
112
111
107
106
115
127
130
123
113
111
112
114
110
105
109
112
111
100
92
100
113
116
108
98
102
119
131
134
129
122
114
105
96
98
111
125
134
130
125
128
135
137
136
129
121
119
135
142
134
123
118
116
112
110
117
128
138
137
130
121
120
122
125
124
121
118
118
115
112
115
120
118
111
100
98
105
112
117
121
123
117
113
105
110
124
136
138
136
135
140
140
134
125
125
128
129
138
143
141
137
130
121
114
112
122
134
141
137
129
121
121
127
129
128
119
118
126
134
137
131
122
116
117
118
115
109
108
114
124
130
128
126
128
133
138
136
127
124
130
134
129
116
108
116
130
141
121
116
122
131
136
128
118
119
129
136
135
124
116
119
127
131
128
119
117
123
135
138
134
122
117
122
130
134
129
117
112
118
127
130
128
129
135
139
133
123
117
120
121
120
119
117
117
119
125
129
114
111
116
123
132
133
131
132
135
134
125
110
108
119
132
135
127
116
118
130
138
134
122
119
124
131
132
129
125
120
123
128
134
133
127
128
133
134
129
120
116
122
122
121
122
130
133
128
124
127
126
129
122
119
125
134
143
142
136
131
124
113
108
115
125
131
127
118
116
120
127
126
122
117
120
123
123
126
129
134
131
130
129
132
133
135
134
132
130
127
125
125
123
122
124
129
138
138
133
129
131
130
123
118
122
133
147
148
136
116
108
109
114
118
120
125
127
123
119
120
125
129
124
116
115
122
133
139
139
135
126
120
119
126
135
132
123
117
124
131
134
128
124
123
125
125
126
129
128
126
132
127
122
119
123
134
149
153
137
114
104
110
121
122
119
122
128
129
125
121
126
133
135
126
116
121
133
133
125
119
121
122
122
123
125
123
120
117
124
129
124
118
121
127
131
124
113
111
118
126
131
123
115
114
117
124
135
139
136
128
124
122
122
121
118
123
129
131
126
119
122
131
136
129
118
116
118
119
117
118
121
127
128
125
122
126
129
136
133
127
120
115
120
126
128
122
120
125
131
134
122
112
109
110
114
118
118
118
117
122
125
125
124
124
123
126
127
128
126
121
119
122
123
121
117
114
118
127
127
121
117
118
125
129
131
130
135
138
133
128
129
132
132
124
117
119
128
139
143
136
125
123
120
120
123
129
129
120
109
107
115
129
138
138
131
127
126
128
129
128
126
121
113
108
106
106
111
122
128
124
118
118
127
132
133
133
134
133
127
121
119
127
133
133
130
130
129
128
123
119
130
124
119
120
128
136
132
116
105
110
128
142
142
133
127
126
128
129
127
129
128
125
116
109
106
111
115
118
122
126
133
138
140
136
132
132
133
138
134
125
116
117
124
131
137
140
136
124
109
107
116
114
111
114
122
126
119
111
112
129
143
141
125
114
118
123
123
121
124
131
134
129
120
112
115
123
129
131
125
121
127
139
148
146
134
130
132
138
136
134
133
133
129
123
120
125
132
132
128
125
116
125
123
114
109
113
120
127
133
139
137
127
115
116
123
122
113
112
121
133
133
128
119
117
123
131
139
138
126
113
115
136
149
144
130
125
128
128
121
117
124
135
140
129
116
111
116
127
137
139
131
135
130
118
109
115
129
132
129
124
125
129
132
130
129
122
116
114
119
122
120
120
120
128
136
138
136
130
125
121
126
135
137
127
114
110
113
116
111
109
114
127
136
138
132
122
115
116
125
137
134
136
130
122
120
125
131
129
113
106
115
132
146
142
126
120
119
124
126
124
122
123
130
140
147
140
131
125
125
131
131
132
131
128
124
119
112
114
123
130
129
125
127
132
136
133
123
118
123
128
134
132
122
110
109
119
127
128
126
121
122
130
136
137
129
120
116
118
122
126
128
128
131
136
138
134
126
122
122
126
127
127
129
137
137
129
122
124
137
145
137
124
119
125
133
133
128
126
127
127
135
128
117
108
107
110
116
125
137
145
141
131
125
126
132
125
113
104
108
117
123
122
118
117
119
123
126
126
123
124
125
131
132
126
118
114
120
131
139
137
128
121
120
127
131
130
128
127
129
130
123
123
129
136
140
137
129
124
128
136
139
133
128
125
129
128
127
120
118
117
119
118
116
112
115
121
128
134
130
121
121
129
132
126
114
110
118
129
135
134
127
123
123
124
124
124
125
122
121
123
111
121
133
146
155
157
153
142
132
128
127
130
129
125
122
127
137
140
135
126
123
128
138
139
130
124
124
130
128
117
110
120
133
136
128
118
119
127
136
135
128
122
120
118
118
124
129
128
121
115
121
132
134
129
124
122
127
131
134
133
131
130
131
126
120
123
128
127
119
112
120
139
155
151
136
124
126
131
130
124
124
133
141
137
127
121
124
135
140
139
131
124
121
126
125
126
130
133
134
130
132
145
145
132
118
111
118
126
130
125
119
127
140
143
133
118
110
107
106
113
128
144
145
130
116
120
136
146
140
136
136
143
143
138
131
128
131
133
135
133
131
128
129
135
130
119
113
124
136
144
128
139
145
142
139
142
148
147
130
108
99
115
142
155
145
125
115
119
127
135
141
135
122
110
107
116
128
135
134
130
124
121
125
136
146
143
132
124
123
126
128
127
125
133
130
118
110
117
131
141
126
124
126
127
132
133
134
131
123
115
113
120
135
142
144
143
140
137
136
136
129
117
108
112
121
123
118
115
120
128
126
114
111
123
136
138
129
126
129
135
135
131
130
137
139
134
128
129
137
140
127
123
120
120
118
115
112
111
111
115
122
128
136
140
141
140
136
133
131
129
122
116
113
122
135
136
128
126
132
141
141
133
127
125
123
121
121
128
135
137
132
131
136
140
141
138
133
133
135
136
124
124
123
119
120
124
126
124
117
113
119
131
142
142
133
123
121
127
135
137
133
126
124
123
121
120
127
138
146
144
138
135
137
137
131
120
115
119
126
126
126
127
133
138
131
123
120
121
126
126
121
116
114
113
122
126
128
124
122
122
131
141
147
142
131
125
126
132
132
128
124
126
127
123
111
106
117
135
147
147
139
129
124
131
133
132
129
126
124
125
127
131
141
141
132
115
112
124
138
139
120
107
103
113
128
127
114
105
108
121
133
142
144
143
143
142
139
131
118
109
111
118
122
118
118
126
134
137
139
140
143
136
125
113
118
131
142
144
138
131
128
130
138
143
136
125
124
136
149
146
116
106
109
122
134
132
122
110
107
116
120
126
132
141
146
144
133
121
118
122
128
123
113
109
121
140
147
131
111
108
124
138
132
113
101
103
113
123
127
130
127
121
124
132
137
135
134
136
137
130
106
112
121
127
125
116
109
108
118
131
135
134
129
130
137
133
121
112
116
130
139
137
125
117
125
137
137
124
109
107
121
136
136
124
113
108
110
113
123
136
140
138
132
132
138
139
133
127
122
121
92
99
106
112
108
100
91
96
115
135
149
144
130
123
122
126
124
120
122
125
131
136
136
134
126
121
122
123
122
123
123
128
129
125
128
135
137
136
136
142
149
153
150
149
149
142
131
122
118
130
102
98
94
99
103
109
110
110
112
119
127
130
126
119
116
120
128
134
135
132
133
134
132
127
120
118
118
120
119
114
112
110
113
119
125
134
138
137
131
130
133
137
143
147
148
143
133
123
120
129
121
115
100
96
103
119
128
127
120
118
123
128
126
120
116
117
123
127
133
135
134
133
129
127
129
129
126
120
118
116
113
109
109
116
125
129
126
122
122
125
128
131
131
133
134
138
135
127
116
114
109
106
92
89
100
118
128
126
119
120
129
135
135
130
127
123
121
118
118
122
129
128
127
132
140
142
134
124
119
123
128
129
125
125
127
126
124
124
127
132
137
134
129
128
128
133
134
128
116
111
105
102
98
97
106
118
124
118
110
107
109
117
126
130
136
135
134
126
121
122
127
129
124
123
125
128
129
121
118
120
126
130
130
129
126
123
123
127
129
127
119
114
111
114
121
126
130
132
132
136
122
118
116
113
117
120
122
118
115
109
105
103
109
121
130
129
126
122
120
121
118
113
115
120
123
124
117
111
109
111
116
119
124
127
130
126
124
126
129
124
114
106
103
109
118
122
125
127
131
138
123
119
115
113
113
117
115
116
121
126
130
125
118
114
112
109
108
107
109
108
104
104
116
131
139
133
117
110
116
122
122
118
115
123
129
126
122
123
131
142
140
131
127
132
136
133
124
114
109
114
123
123
115
109
107
112
113
116
119
127
135
135
126
113
102
101
106
110
109
112
118
127
135
138
132
123
119
125
132
134
124
117
114
119
118
111
105
111
126
141
143
135
130
134
137
133
120
110
110
118
135
134
125
113
109
114
122
126
121
117
119
124
124
121
117
120
124
123
117
114
123
132
138
129
120
117
122
129
129
125
122
123
129
135
132
125
116
114
121
133
137
128
121
116
115
110
104
102
112
123
112
123
133
134
127
122
123
126
129
129
126
125
126
129
128
123
120
127
134
137
131
124
123
123
116
106
103
114
126
131
128
122
123
119
118
115
122
125
128
124
121
125
130
133
132
131
133
133
130
127
117
124
134
143
141
135
129
132
133
130
129
130
131
133
129
123
119
123
131
133
128
122
123
126
126
122
117
116
116
113
113
121
132
135
128
121
123
135
140
136
125
124
128
133
139
143
138
126
112
112
128
128
136
142
143
143
143
143
137
130
127
126
127
127
126
125
127
128
124
119
117
119
125
125
124
120
117
116
111
109
112
122
138
140
131
118
118
125
131
130
124
121
126
131
135
138
137
137
133
130
125
125
124
119
113
118
128
136
138
131
125
122
123
122
124
131
140
140
126
114
110
119
127
125
116
107
111
122
129
131
134
137
141
138
127
116
109
117
124
126
122
120
124
130
131
128
128
138
148
148
111
113
115
111
104
103
109
118
127
126
125
126
126
121
115
114
120
125
121
113
111
120
130
130
120
117
120
131
138
135
131
128
126
128
127
127
122
119
118
119
120
120
123
128
132
132
125
121
122
129
102
108
119
127
129
128
121
114
113
114
120
129
134
125
107
98
102
111
117
113
115
121
128
128
124
126
131
133
129
121
111
105
104
114
127
137
133
121
109
108
117
124
127
127
126
128
127
123
118
119
113
116
125
132
136
136
133
129
120
117
119
128
135
131
117
108
115
124
128
121
117
121
127
128
125
125
128
129
127
123
119
114
112
116
124
131
132
123
118
121
131
135
132
124
122
125
133
141
141
135
123
123
125
123
118
118
124
133
135
129
120
122
129
131
127
120
119
124
127
122
118
118
124
127
125
127
126
127
123
121
122
122
120
120
119
118
120
122
129
137
137
131
122
121
125
131
133
134
129
126
110
113
120
121
117
110
108
115
121
122
119
119
123
126
130
126
124
121
114
109
113
114
113
112
114
123
134
133
123
110
105
109
117
121
118
110
108
116
128
138
136
122
113
117
126
132
128
119
114
114
91
91
103
114
119
113
107
103
102
108
112
117
116
116
116
123
131
129
124
114
111
112
111
109
112
125
139
144
134
117
110
116
126
130
121
111
107
116
129
139
140
134
128
124
122
119
122
122
126
128
90
86
90
99
105
109
108
105
105
103
107
112
110
105
103
104
112
116
120
117
115
117
119
123
128
131
134
135
133
132
133
138
140
135
130
123
122
126
131
136
140
142
143
141
134
128
122
121
122
123
110
106
100
99
97
98
101
105
109
114
114
111
106
104
104
102
97
92
93
101
111
116
117
121
127
124
120
118
122
130
136
140
137
133
130
128
124
124
123
123
125
126
131
141
144
142
134
123
113
107
130
129
120
108
104
104
104
104
111
120
129
125
118
115
115
118
114
105
97
101
109
116
117
115
114
117
121
122
124
126
128
129
129
129
125
116
110
108
113
117
114
110
110
119
130
138
136
131
127
118
133
129
123
121
123
120
118
117
124
133
138
133
126
120
121
126
128
125
117
116
117
119
117
111
107
113
126
134
132
125
115
113
119
124
121
120
115
112
114
114
113
112
115
119
129
137
137
136
134
132
114
111
117
129
133
129
128
134
143
144
136
125
121
122
126
123
118
117
120
127
130
123
115
107
106
112
121
126
123
115
107
103
107
114
124
132
140
136
123
112
111
120
130
138
140
139
133
124
122
131
103
107
114
121
127
127
134
141
146
138
124
114
114
121
126
120
111
111
118
131
135
126
116
114
118
118
113
108
111
117
120
121
122
123
128
137
145
146
134
124
120
122
127
125
121
118
117
115
123
134
125
133
127
119
119
126
139
145
143
132
118
108
109
118
121
120
116
116
119
126
127
126
125
129
133
128
115
107
110
120
130
135
139
140
140
137
137
135
134
129
125
121
114
106
103
108
120
131
135
135
143
153
151
138
127
123
128
137
139
130
122
117
119
120
117
115
117
123
128
130
128
127
127
128
131
131
132
127
119
111
110
118
132
144
148
138
124
115
112
115
121
123
125
126
124
123
127
131
128
119
139
142
140
132
122
119
126
142
149
142
133
129
128
122
111
109
119
130
137
133
128
123
120
115
112
121
134
135
122
107
100
107
121
133
137
134
127
115
108
112
122
133
148
152
144
129
115
110
109
111
127
123
112
106
109
119
132
144
146
141
136
130
122
111
102
108
120
131
128
119
115
118
119
115
108
111
121
126
122
117
116
119
117
116
121
130
137
138
135
133
136
143
147
145
131
117
108
110
114
121
125
121
113
111
115
126
130
125
118
120
124
122
121
113
108
111
118
118
117
116
117
119
120
117
112
111
116
122
123
122
120
115
110
109
115
129
138
143
140
136
134
134
134
132
124
122
124
126
127
123
122
128
128
124
126
130
130
123
114
109
113
121
127
130
128
123
116
115
120
127
125
120
113
110
111
108
109
116
125
129
126
117
112
120
127
131
130
129
124
119
114
114
119
126
126
128
129
128
125
122
117
118
118
123
128
132
128
116
108
111
124
133
135
134
132
132
131
131
135
134
130
120
109
109
113
115
116
124
138
149
149
138
129
125
130
132
131
132
129
122
118
120
124
125
121
120
123
124
125
127
109
115
118
124
131
131
118
99
99
119
138
144
136
126
127
132
132
134
136
136
132
127
123
125
125
124
123
130
139
146
147
141
133
126
127
133
138
138
134
132
135
137
131
120
113
111
119
126
127
126
113
127
132
128
129
128
119
110
110
124
138
140
133
127
126
123
115
118
129
135
133
130
131
130
126
121
116
114
116
119
123
132
133
125
119
125
131
129
121
117
124
130
130
123
117
119
119
119
118
120
127
131
129
126
127
128
128
123
121
127
136
137
132
127
123
117
112
117
129
136
132
121
115
117
125
126
122
116
114
115
122
133
138
129
116
111
112
112
111
110
115
124
133
139
142
137
124
116
114
125
130
126
126
125
127
129
127
126
125
128
134
136
137
131
123
117
118
126
131
133
128
118
112
118
130
139
141
136
129
123
124
132
141
147
137
121
109
105
115
124
125
126
135
148
153
147
136
127
125
129
135
134
129
122
116
117
124
130
136
131
125
130
140
145
138
126
117
116
124
129
128
126
128
132
132
130
129
130
130
128
126
127
135
147
146
132
114
108
115
125
127
127
127
130
130
131
132
133
132
129
132
133
128
120
111
111
118
127
131
127
120
128
136
146
139
116
101
102
119
132
133
131
131
133
134
127
120
117
121
127
129
130
128
123
123
123
121
118
117
120
125
128
125
117
110
110
114
119
122
125
113
115
122
129
127
119
113
111
115
123
126
130
129
123
110
101
105
117
133
136
129
119
116
122
134
140
138
130
126
123
125
127
124
115
117
128
142
145
137
129
131
138
135
125
115
111
112
112
112
118
119
118
122
123
121
118
116
117
120
127
130
128
119
106
102
115
129
139
137
126
121
118
121
123
127
130
136
142
138
130
125
126
127
127
131
141
153
155
148
140
136
138
135
128
124
126
131
136
132
127
123
130
127
120
111
107
115
124
134
137
134
129
118
113
115
129
138
135
119
110
119
138
150
141
122
116
125
136
142
134
127
125
129
133
134
138
135
131
127
125
126
121
121
125
128
130
134
143
146
143
111
124
128
122
114
111
117
127
130
129
126
129
131
126
117
115
118
119
114
114
126
145
155
146
132
127
133
138
135
127
125
128
134
135
136
131
121
116
116
122
118
111
108
121
130
130
126
127
132
133
112
119
127
124
122
124
128
134
129
118
110
115
126
128
122
116
116
124
131
132
132
131
131
131
137
138
140
134
125
126
129
134
138
139
139
136
127
123
128
137
137
125
119
123
133
132
123
121
123
126
124
125
127
130
131
128
124
128
126
120
112
108
112
125
137
144
143
137
132
132
132
127
120
119
127
129
118
110
110
125
137
135
131
132
135
136
129
126
130
142
148
148
144
141
136
126
115
115
127
138
124
123
125
129
129
123
118
115
114
112
112
113
120
129
137
140
135
128
125
131
135
135
122
112
108
100
92
92
104
121
131
130
127
129
129
125
125
127
132
136
134
133
136
138
132
121
111
113
125
136
124
124
119
115
116
119
127
129
122
114
113
120
131
134
134
127
122
124
127
130
132
127
117
100
86
80
85
97
109
119
123
125
125
130
129
122
120
125
130
132
126
118
120
124
128
124
125
126
126
124
132
128
121
116
119
124
130
134
131
124
121
124
128
132
132
131
131
130
129
126
128
127
123
111
99
98
109
125
131
128
121
118
124
130
131
128
123
121
122
125
128
130
134
134
127
124
128
136
137
127
127
121
120
127
138
136
128
120
118
119
121
124
122
120
122
127
133
134
131
129
133
137
135
125
119
123
137
145
144
136
129
126
127
131
132
130
126
122
120
121
126
131
137
136
125
116
119
132
142
137
115
108
110
123
132
130
125
120
120
121
119
117
117
118
122
125
128
132
138
144
145
138
124
109
105
116
129
137
136
137
141
150
150
140
132
127
127
125
124
120
115
113
116
120
124
125
131
138
138
131
110
120
123
119
110
102
106
117
133
136
132
122
122
132
143
142
129
117
121
132
141
139
128
116
109
115
124
132
136
138
144
149
141
129
120
124
126
124
119
119
118
121
124
132
141
143
142
137
129
124
108
120
124
117
100
89
88
99
119
138
147
142
139
141
148
145
130
118
113
120
134
141
144
136
127
126
132
135
136
136
133
134
128
120
118
124
128
125
120
125
137
150
156
154
146
135
122
114
114
121
102
107
107
108
107
102
98
100
112
132
149
154
146
136
131
133
134
133
129
129
134
137
132
125
119
122
127
129
125
125
130
133
134
128
120
123
128
130
131
130
139
149
154
147
131
116
105
104
113
125
113
111
105
100
105
114
118
120
123
133
143
145
138
131
129
131
134
137
137
138
137
132
120
112
110
115
116
119
123
130
134
131
124
118
117
122
130
136
132
126
122
126
132
134
129
120
116
123
128
134
125
119
99
91
103
122
133
128
121
121
128
132
130
127
127
129
132
134
137
141
141
131
119
117
121
120
117
115
122
134
137
127
112
107
113
122
128
133
131
126
120
120
128
133
138
135
132
130
128
129
121
117
103
97
106
120
129
127
122
120
126
130
130
126
125
128
134
137
135
132
126
121
119
123
126
122
114
111
117
124
126
121
115
117
121
121
119
122
127
128
128
129
128
128
130
131
132
131
126
123
116
120
120
117
116
114
118
123
128
129
125
123
124
128
134
136
137
135
127
114
100
101
115
128
129
119
109
108
117
125
125
122
125
132
132
125
117
115
119
125
130
132
130
124
120
123
129
131
126
121
126
135
136
126
117
110
108
113
121
126
120
116
121
126
131
127
122
120
120
112
97
93
108
129
137
131
120
123
136
146
138
123
118
124
131
128
121
115
114
120
128
131
131
131
129
127
125
127
126
123
129
137
137
127
117
113
113
114
119
125
131
131
124
118
112
111
111
111
111
108
107
109
115
125
130
129
125
130
140
144
138
121
107
109
120
127
125
119
116
121
127
125
130
133
134
127
120
121
128
135
116
116
121
118
117
118
123
127
130
131
131
128
122
114
113
118
119
108
91
89
106
127
135
128
118
112
114
117
119
124
129
130
127
124
130
137
140
137
134
135
134
133
129
127
125
121
119
121
130
138
114
120
123
120
119
123
129
132
134
130
127
122
119
124
129
127
122
120
125
132
130
125
122
125
127
124
117
116
121
128
130
128
125
121
122
126
123
123
118
122
130
139
141
135
131
135
141
144
138
124
122
125
133
137
132
124
116
115
120
124
125
123
117
119
120
124
127
131
131
127
119
116
117
123
123
120
118
119
123
122
117
115
115
115
116
120
123
124
125
134
141
142
132
126
133
147
151
133
110
103
118
118
127
134
133
127
126
127
124
125
126
129
132
129
124
122
122
125
125
122
119
121
125
126
125
122
122
122
119
120
122
126
129
123
121
121
122
123
125
134
142
139
131
128
136
147
147
134
121
119
117
118
121
116
111
113
126
135
135
128
124
129
138
141
135
128
123
124
127
128
127
124
125
125
122
122
125
122
123
130
137
139
137
131
123
123
123
122
122
127
132
131
130
132
132
134
138
147
151
147
118
123
123
115
106
106
117
128
132
124
118
118
124
128
125
122
125
133
133
129
123
120
121
122
121
117
117
121
125
133
132
126
117
114
121
129
133
130
126
125
125
123
125
127
130
130
127
127
129
130
116
115
120
124
122
118
118
117
118
118
118
118
120
117
111
109
121
132
130
117
112
120
133
137
129
119
117
122
126
123
114
106
106
112
121
132
133
128
122
124
125
123
122
123
127
128
122
108
101
107
119
117
123
128
129
126
122
120
120
119
119
127
136
130
117
109
117
124
119
108
108
122
142
147
137
128
128
130
129
124
120
118
121
120
118
116
112
113
120
129
131
128
121
120
123
127
127
124
119
120
126
134
140
138
128
122
124
133
131
124
120
126
136
138
124
108
107
109
110
111
114
124
139
142
137
132
131
130
128
129
133
134
129
119
109
105
110
121
132
137
131
115
107
113
123
128
128
124
127
128
124
130
137
136
126
120
124
132
133
128
120
123
131
129
121
109
106
110
116
119
123
129
138
138
126
121
124
129
129
131
127
122
122
121
121
119
123
128
139
142
133
116
105
112
125
130
127
121
125
128
124
117
116
115
121
124
127
131
128
126
124
125
128
124
114
109
117
126
129
126
125
131
138
136
122
117
124
136
142
134
122
119
125
133
138
131
125
123
125
135
141
137
128
122
123
128
126
122
121
123
126
118
110
110
109
118
127
129
125
116
113
115
116
113
107
109
118
129
131
125
125
129
134
136
132
128
129
133
135
128
120
119
125
133
135
136
136
131
126
123
129
138
142
139
135
128
121
109
106
108
125
121
116
109
105
108
113
117
114
109
101
93
90
93
102
111
116
117
116
121
128
130
132
130
130
132
131
129
119
112
112
116
122
122
126
135
148
148
137
121
116
121
133
140
141
132
124
118
115
120
117
113
108
104
107
111
112
114
114
114
111
102
96
99
108
116
118
114
113
117
125
122
116
111
112
121
131
134
132
128
126
125
123
116
116
120
130
131
126
119
116
115
114
119
124
132
131
128
128
128
105
102
102
106
118
127
129
129
128
129
127
124
122
120
120
120
117
114
112
108
108
106
105
104
104
112
123
136
144
147
143
130
116
107
109
119
126
123
119
118
118
118
114
115
124
135
136
125
110
104
102
107
115
121
128
125
126
130
134
135
132
130
132
132
128
124
118
114
113
113
113
112
111
110
108
108
110
117
126
131
128
117
103
98
109
125
139
137
127
119
119
125
131
140
150
153
141
122
104
102
116
124
133
132
126
121
122
128
132
126
123
121
125
128
127
123
122
124
126
129
131
124
116
116
118
115
111
109
112
118
119
116
112
111
116
125
127
128
127
124
127
131
138
140
139
135
127
123
123
131
131
143
143
138
128
123
125
129
127
121
112
110
116
121
122
119
120
126
132
130
123
114
117
130
139
132
119
112
113
120
127
128
129
132
131
127
120
118
119
122
126
129
130
122
112
105
114
125
134
136
128
139
146
143
128
113
108
112
120
122
119
120
127
132
128
120
119
127
137
133
120
107
109
121
132
128
120
114
116
120
123
128
132
139
135
131
128
123
118
113
117
125
133
133
121
115
121
131
130
119
116
126
133
129
116
98
89
97
114
125
132
135
140
143
134
124
121
130
140
137
127
114
108
106
110
114
121
124
122
119
121
125
128
131
130
132
133
135
128
123
123
135
145
150
142
130
127
129
126
121
122
127
123
116
113
109
105
107
114
124
132
139
138
131
121
117
119
120
124
122
123
120
120
116
112
118
126
129
126
128
126
123
118
118
125
135
144
143
138
135
135
136
137
136
129
124
119
114
115
122
134
137
133
127
129
129
125
116
114
121
126
130
127
119
111
108
110
113
115
117
121
123
123
122
121
119
119
120
124
130
131
123
112
112
124
137
143
138
131
125
118
112
108
111
118
122
122
117
113
112
130
132
132
128
130
130
129
124
118
114
114
117
122
126
128
126
121
123
129
130
126
121
122
124
123
117
108
106
117
128
129
122
113
115
121
129
129
128
123
119
113
107
107
112
118
122
125
126
125
121
118
123
124
123
121
124
128
126
120
113
110
117
125
135
140
136
132
130
130
128
122
119
126
132
138
132
121
119
123
129
127
120
117
119
123
123
124
127
126
125
123
126
128
125
116
109
114
125
138
143
121
136
136
128
122
119
119
117
116
119
126
137
140
139
137
133
130
127
122
116
116
124
139
151
149
138
127
126
133
133
127
116
107
107
116
124
134
134
129
123
123
127
129
121
115
110
117
123
132
137
134
144
141
131
122
117
109
105
112
125
138
141
137
130
128
127
130
137
139
132
126
127
135
141
132
118
106
111
125
135
131
118
105
99
108
123
131
127
119
115
115
116
115
113
117
126
126
120
112
112
126
122
117
117
121
118
109
104
113
128
136
126
116
112
119
125
132
141
150
145
129
111
105
107
112
114
109
114
124
133
135
134
130
121
117
115
115
118
117
118
123
125
126
123
126
130
126
116
107
109
107
104
108
115
121
116
110
111
124
135
136
125
116
116
123
130
131
132
132
129
118
106
98
101
113
125
131
132
127
120
120
127
135
134
124
115
118
126
131
125
123
124
126
125
124
122
123
124
123
122
119
128
134
132
127
120
121
123
126
122
120
122
130
138
138
131
127
122
120
119
121
123
124
121
123
126
132
134
129
119
108
106
114
122
124
124
124
128
129
126
124
125
125
122
114
114
123
133
133
125
127
139
143
136
129
127
129
127
116
106
103
116
134
143
139
129
123
123
130
134
133
131
129
128
127
127
128
130
131
130
125
116
113
118
126
133
131
122
113
116
128
139
140
131
118
116
121
125
122
118
122
124
124
119
112
108
112
112
112
110
118
129
134
132
125
117
119
128
138
139
131
123
115
116
124
128
131
128
128
132
138
141
134
128
131
139
141
129
113
107
118
136
144
139
130
126
125
123
121
122
136
129
124
114
97
87
91
102
114
120
128
131
130
122
112
111
117
128
134
132
123
116
111
108
114
122
129
131
130
135
140
145
143
136
134
139
141
131
115
112
120
131
136
131
128
128
136
141
143
142
134
131
128
125
114
106
108
115
120
123
128
130
130
123
113
112
121
130
131
128
122
122
122
123
121
122
129
137
136
135
130
126
125
129
133
135
127
118
115
120
126
125
122
118
120
127
137
144
142
133
114
113
114
119
121
125
127
126
127
125
131
136
136
127
116
113
123
135
136
130
124
128
135
142
142
137
130
125
126
125
125
120
120
123
128
130
122
118
119
130
129
116
103
110
124
133
139
131
120
110
116
112
111
108
110
114
123
131
133
130
127
127
124
119
117
117
125
134
135
133
130
130
135
143
145
141
125
112
112
122
136
142
138
130
127
125
123
122
131
138
135
120
104
106
126
139
142
131
121
116
119
121
123
122
119
115
120
129
137
133
123
109
103
107
120
128
130
127
125
131
138
140
131
125
122
121
116
110
111
122
134
140
134
124
120
121
121
122
125
129
132
131
123
121
122
118
120
121
127
135
109
113
122
124
123
118
117
120
124
123
121
117
115
118
124
130
131
124
122
129
141
144
131
111
94
89
93
102
105
110
108
103
99
100
106
112
119
121
121
122
123
128
131
126
122
111
107
116
125
130
128
128
125
116
112
109
111
115
120
121
121
122
127
128
126
126
125
122
123
125
134
134
122
106
89
85
90
94
97
101
98
94
95
101
110
120
127
132
135
137
131
126
123
124
124
127
127
127
124
114
143
150
142
124
112
110
120
129
129
121
114
114
115
118
121
121
118
119
124
132
138
134
120
106
100
103
109
111
110
107
108
109
113
119
126
129
128
130
132
136
136
132
124
121
123
132
142
141
133
120
121
130
133
129
122
120
126
131
131
123
119
117
116
115
113
112
117
127
138
151
154
143
125
106
99
104
115
124
128
123
119
118
120
126
130
130
128
120
116
119
127
132
130
123
120
121
133
140
142
138
104
106
111
113
110
109
114
123
131
133
132
130
127
123
120
121
128
137
149
151
147
138
124
106
92
94
106
124
135
139
138
134
134
134
137
142
143
139
131
128
131
137
140
132
121
115
119
128
135
133
110
113
111
105
101
99
108
122
135
136
132
126
128
135
142
140
133
130
132
129
126
126
125
119
107
103
107
121
131
138
138
137
133
130
131
141
146
145
136
131
132
137
136
131
121
118
122
124
121
116
120
123
123
117
110
109
112
115
119
124
124
121
124
130
138
139
133
123
121
121
124
126
124
123
120
121
122
124
125
126
130
137
137
131
126
128
131
129
123
121
128
133
131
124
120
121
129
133
128
120
119
117
116
116
113
108
101
99
108
122
135
137
129
124
126
132
133
130
127
129
131
127
120
113
114
122
126
129
127
130
139
149
153
144
131
126
130
130
128
127
128
134
136
131
125
123
125
130
134
134
122
113
105
103
104
108
105
103
108
121
135
139
134
134
139
141
137
129
126
129
134
133
123
119
117
121
121
123
128
134
139
143
137
130
124
125
133
142
144
132
124
127
139
146
144
129
118
122
135
143
131
126
112
105
112
124
129
121
111
110
117
126
133
136
139
137
130
125
126
131
134
130
124
126
128
123
115
112
122
133
135
125
117
118
122
124
129
136
141
134
123
123
135
146
146
134
126
131
139
145
128
134
131
123
119
123
124
123
123
129
139
143
142
137
130
129
133
135
134
129
120
116
120
126
129
124
116
111
119
130
131
125
124
129
132
125
119
120
129
134
139
139
136
130
126
127
134
143
139
130
114
127
134
131
121
109
108
121
137
152
156
153
146
141
140
140
138
140
136
125
114
113
122
131
132
127
122
129
136
136
133
128
129
134
135
127
119
119
125
131
143
151
145
128
118
121
133
144
135
119
116
128
136
133
125
115
116
124
133
132
127
125
131
143
151
144
137
132
132
128
121
119
126
138
140
137
133
135
143
141
134
129
129
131
132
130
130
129
127
127
129
134
136
130
122
122
127
133
134
130
117
127
135
136
131
127
124
124
124
122
121
118
121
128
139
141
134
125
117
118
119
120
123
128
136
141
138
132
125
122
130
129
128
126
133
139
145
144
139
132
128
120
118
121
123
120
118
122
130
137
101
105
115
127
129
126
123
124
128
129
128
123
118
117
122
128
128
113
96
96
109
123
127
127
129
136
136
129
116
110
119
127
128
125
128
136
145
144
140
135
132
129
129
127
126
125
126
128
135
137
136
132
124
116
116
121
124
123
121
118
118
117
117
125
135
135
123
112
110
121
130
131
124
122
123
126
125
122
122
125
129
133
135
136
141
144
137
126
117
119
124
129
125
124
128
136
146
149
150
145
123
123
120
116
115
116
117
113
111
114
119
120
117
117
121
125
123
120
118
121
127
131
128
124
119
118
123
129
135
136
134
129
121
116
119
129
132
125
117
123
135
137
126
116
124
140
146
136
125
122
119
113
114
115
114
118
123
125
119
118
123
130
132
126
120
116
117
118
121
125
130
136
138
131
128
129
134
130
123
122
132
134
125
117
116
125
129
124
122
130
144
146
133
125
126
132
127
118
110
116
129
124
121
116
117
119
125
128
123
120
123
131
139
141
135
125
118
114
120
130
137
136
128
126
131
141
140
125
110
109
121
133
134
131
127
131
130
121
117
125
135
140
135
131
127
121
119
121
124
125
138
133
126
125
122
122
125
128
129
124
122
126
136
144
147
142
136
135
135
133
129
120
118
123
129
130
127
121
120
122
125
126
127
129
131
136
134
130
121
117
117
118
121
126
127
125
125
128
130
130
137
128
122
125
126
127
126
131
133
131
126
126
130
134
135
134
143
148
144
131
120
119
127
131
129
120
117
118
122
124
123
122
125
129
133
136
135
140
137
129
119
113
114
121
128
134
130
125
124
129
135
126
122
121
122
121
120
123
125
125
123
127
129
125
117
115
123
131
126
116
113
122
132
135
129
124
124
124
121
115
114
119
129
137
134
130
126
128
134
136
125
115
112
120
131
137
131
122
120
125
131
126
124
118
111
108
114
121
122
118
119
127
133
131
120
113
117
122
123
120
118
123
131
132
130
127
128
126
125
122
127
129
127
125
122
123
124
127
128
126
120
114
113
122
132
134
127
119
114
118
130
127
123
114
110
111
125
134
133
124
118
124
133
132
122
114
118
126
132
131
128
132
140
140
130
122
119
123
130
134
133
128
125
122
124
130
128
126
126
126
127
121
118
123
128
130
126
120
118
119
139
128
116
111
112
122
132
141
141
133
126
125
131
130
119
114
120
128
132
128
126
136
153
155
132
112
105
113
126
128
121
118
121
133
140
139
126
111
107
116
128
129
121
117
119
125
129
129
123
120
138
131
120
115
110
117
125
134
135
129
123
121
122
120
113
116
124
132
131
121
115
123
138
142
130
115
108
113
120
117
111
109
116
122
129
128
123
110
102
99
105
114
118
118
121
126
125
124
120
119
133
130
123
113
108
108
115
122
124
118
111
101
98
99
108
119
129
135
132
131
126
118
113
115
120
127
132
129
120
112
111
116
117
111
107
110
120
123
119
110
111
116
123
128
130
128
125
127
132
137
125
122
118
112
109
112
117
119
117
111
104
97
96
101
108
116
121
124
129
133
130
122
111
107
115
131
140
139
131
126
130
135
130
116
107
107
117
122
122
124
132
136
132
121
117
117
121
122
129
137
114
117
115
114
113
118
121
121
116
111
109
113
117
118
114
113
113
114
115
115
115
120
124
124
121
122
124
128
132
140
144
136
124
110
110
118
127
124
121
127
135
137
127
114
110
114
115
110
108
112
114
118
121
124
122
121
120
117
117
116
119
126
128
126
124
125
130
128
119
113
112
122
132
134
126
118
116
119
129
134
133
121
106
97
101
119
131
136
135
133
132
128
124
122
126
130
127
115
110
111
125
128
133
134
130
123
115
114
116
119
125
128
127
127
128
139
146
142
131
128
131
135
134
132
132
129
128
129
130
130
121
115
109
106
106
110
115
124
130
132
129
129
129
135
138
137
129
125
125
125
126
129
136
142
135
125
117
115
118
118
120
121
126
128
128
127
128
128
131
130
130
129
132
136
144
142
137
137
137
134
127
120
118
122
122
122
118
119
120
123
126
133
139
137
126
117
116
121
124
125
116
114
122
133
135
129
121
118
119
121
120
120
124
131
130
126
123
125
130
128
120
110
113
122
129
125
118
123
135
145
144
135
130
124
119
121
130
136
136
128
121
124
128
121
104
94
102
118
124
118
118
116
119
124
133
129
117
103
99
107
115
122
128
138
145
141
131
128
128
131
126
119
114
116
114
111
108
114
124
137
142
137
126
117
113
116
130
142
145
134
122
114
110
105
98
96
108
126
135
133
125
131
128
122
124
124
114
99
93
98
110
121
131
143
146
139
125
114
114
122
128
133
129
128
125
124
122
119
121
125
126
121
117
118
125
132
135
135
129
125
120
114
108
108
113
117
122
129
136
146
135
132
127
122
120
121
119
119
120
121
121
123
128
131
130
124
119
116
116
119
122
123
127
129
126
124
120
118
121
129
131
122
113
118
133
145
140
126
119
118
120
117
111
112
119
128
134
129
125
127
134
124
121
121
124
122
121
123
126
126
123
119
123
127
129
127
129
134
138
133
127
124
128
132
126
116
110
109
119
132
136
131
123
122
126
133
132
126
121
121
122
121
117
116
119
124
126
124
119
114
132
126
122
115
109
112
118
122
119
113
107
112
123
130
131
128
128
129
130
130
131
135
142
138
126
115
111
111
114
117
123
128
132
128
120
117
116
121
123
125
124
126
130
134
131
124
115
114
118
125
134
138
126
108
95
99
116
129
126
117
111
117
128
131
127
123
121
121
118
116
119
127
133
127
118
115
118
124
122
115
111
114
119
124
119
120
119
123
123
123
121
124
129
135
135
129
121
119
123
133
143
139
128
115
108
109
114
124
130
132
127
122
122
119
117
119
126
136
138
130
118
111
114
121
122
122
124
134
138
135
122
108
103
112
124
133
132
125
120
118
120
121
117
116
119
130
139
137
128
123
131
123
117
116
119
116
110
111
121
129
126
115
107
107
116
122
127
134
137
131
116
106
108
124
133
132
125
126
137
143
141
128
119
118
126
131
130
125
120
118
121
125
118
111
114
126
138
137
124
114
113
113
111
110
110
110
109
110
116
120
120
114
109
115
127
132
128
120
115
115
115
115
119
124
125
122
120
119
126
135
143
145
136
121
110
110
123
134
129
118
110
111
114
111
113
117
125
127
123
117
115
127
130
129
125
125
124
114
108
109
115
118
119
117
120
126
130
125
121
120
124
126
124
119
116
120
126
129
126
121
123
128
129
121
112
113
128
139
140
128
119
113
115
115
115
116
123
128
127
117
123
133
139
140
144
146
140
124
110
107
117
124
120
110
108
120
133
138
135
135
135
133
126
118
118
126
136
140
131
121
115
114
120
127
134
136
136
135
133
132
130
132
133
132
132
131
131
130
124
114
128
129
125
118
118
125
131
131
127
122
125
127
126
121
123
128
134
135
129
127
129
129
125
117
115
119
127
131
133
135
135
132
130
129
132
133
128
122
114
111
114
118
125
131
136
138
134
128
123
119
132
131
126
113
99
96
108
125
130
127
128
135
140
136
123
114
117
125
129
127
122
120
117
117
114
118
123
127
130
137
143
145
139
127
119
119
119
116
109
107
108
116
123
129
131
130
130
127
125
126
132
130
128
123
113
106
108
116
121
125
131
141
145
134
115
103
110
128
139
133
120
113
114
121
127
133
132
133
132
134
137
134
132
129
127
129
129
126
124
125
128
132
135
135
133
130
131
127
121
113
132
129
127
126
129
129
128
125
118
123
133
143
143
135
127
122
126
133
136
131
121
115
117
129
136
135
126
125
127
132
127
120
119
125
131
137
133
128
125
130
135
132
131
135
135
135
135
129
119
109
128
129
127
125
128
136
140
134
125
122
128
136
136
134
130
127
125
121
123
127
129
130
128
129
127
123
114
110
115
122
126
121
114
110
116
122
121
117
115
119
124
120
115
114
125
137
146
142
134
125
116
119
123
123
123
129
136
138
131
122
122
122
120
117
115
113
113
112
114
123
131
134
129
121
114
117
119
118
113
114
117
116
108
100
98
109
119
121
120
118
118
116
110
110
120
134
147
151
145
132
118
115
116
118
119
118
121
125
127
125
122
121
118
116
115
120
129
130
125
123
129
134
130
119
109
112
120
126
119
111
104
102
102
100
107
116
128
131
127
122
116
117
121
125
128
130
137
141
136
125
132
129
123
118
116
115
110
113
117
122
124
123
120
117
117
122
130
132
128
126
131
134
132
119
110
111
116
119
111
107
101
98
96
102
113
123
131
135
137
134
132
133
134
131
126
125
125
127
124
119
131
137
129
119
115
115
120
120
121
121
122
124
123
120
118
113
112
116
126
138
145
136
119
104
103
107
109
105
99
99
100
98
92
92
100
114
128
134
136
136
138
136
128
121
123
128
136
136
130
122
120
130
131
118
113
113
124
132
132
131
129
130
134
133
129
124
118
119
133
146
147
127
105
88
86
93
99
100
99
99
100
95
89
90
99
115
128
131
124
120
120
122
124
123
124
131
136
138
135
128
130
132
132
124
112
103
106
117
130
135
134
134
133
134
134
130
128
128
130
129
126
120
116
107
97
95
101
108
112
112
110
105
103
107
117
129
138
138
130
125
131
143
147
141
126
109
103
106
118
132
128
127
122
115
109
106
107
112
120
127
132
131
128
124
122
124
127
128
126
117
113
116
121
123
117
113
111
117
117
118
117
121
123
123
123
130
138
146
149
147
148
150
147
134
114
98
96
105
121
131
124
123
117
113
114
116
117
117
117
116
118
118
115
112
114
119
124
126
127
124
120
117
120
121
123
121
117
116
113
117
122
133
135
134
130
130
137
145
146
138
132
129
121
115
113
121
136
145
143
135
125
124
124
122
121
118
113
112
113
118
120
117
110
109
116
124
126
126
127
130
131
128
121
118
121
122
120
118
118
121
123
129
133
135
139
140
140
142
142
135
128
122
119
121
127
138
148
148
140
129
122
118
114
115
119
119
114
112
115
123
130
127
122
120
128
129
126
121
123
129
134
133
129
126
125
126
124
124
124
121
114
111
117
130
138
136
132
136
143
146
139
130
131
137
141
133
122
118
123
129
115
117
117
115
120
123
121
115
108
110
117
125
126
131
131
130
123
118
119
127
132
133
133
135
136
133
127
123
121
118
112
110
119
134
138
131
120
124
140
146
141
135
133
140
140
129
123
129
144
151
120
132
139
135
125
114
107
103
106
112
118
124
128
130
131
130
126
122
122
126
128
130
130
132
136
134
130
126
124
122
121
121
126
136
140
134
131
134
138
135
130
130
129
125
120
123
134
153
156
148
130
134
140
141
130
115
105
105
120
133
141
138
130
129
132
132
131
132
132
130
128
128
129
127
125
129
136
144
142
130
121
119
123
131
134
133
134
138
136
131
127
126
124
115
107
116
133
143
139
125
117
117
117
123
128
127
123
122
127
136
141
138
132
130
135
136
133
129
131
132
132
133
132
127
125
126
132
136
135
122
115
120
130
132
129
120
123
129
134
132
132
134
132
127
118
117
120
124
124
125
104
107
113
121
127
129
126
121
120
121
125
126
127
130
138
140
134
123
118
121
128
129
125
122
128
136
136
123
111
107
118
131
136
128
120
116
120
128
136
144
149
147
141
133
125
118
116
115
121
126
112
117
129
138
137
129
122
120
119
120
124
126
123
124
125
126
123
117
114
116
121
117
111
114
132
154
161
148
126
116
121
127
129
124
118
116
119
122
130
136
140
140
135
130
129
130
131
131
124
124
134
128
117
109
107
112
119
124
127
123
120
116
121
131
139
140
129
118
113
119
128
133
126
119
115
119
125
128
127
125
125
129
135
141
144
146
138
127
120
119
119
119
122
127
134
135
127
119
125
139
122
123
118
109
108
117
132
138
136
126
121
121
120
127
131
132
125
117
112
117
128
136
138
130
125
127
134
135
136
135
131
130
123
117
119
129
135
126
120
121
129
130
124
122
127
134
131
125
124
129
127
127
122
115
117
126
135
138
129
122
123
126
123
122
119
119
120
117
115
122
131
138
137
128
128
136
144
137
121
110
115
122
123
119
121
131
136
127
121
125
135
137
128
121
114
114
114
112
113
122
137
130
125
129
133
132
130
121
114
117
123
128
128
125
124
123
119
115
115
122
130
133
126
123
128
135
135
121
101
91
100
120
131
134
139
142
136
126
114
115
120
123
127
129
125
118
110
109
114
122
135
125
123
128
136
134
125
116
113
118
128
137
142
143
140
132
121
115
115
116
117
118
121
125
132
135
133
123
118
118
120
127
129
130
130
133
134
134
127
118
112
114
126
139
147
139
131
125
124
123
137
126
121
124
132
136
132
129
126
124
128
133
141
142
134
127
124
123
121
116
109
107
112
123
132
134
134
136
136
134
130
128
129
127
123
121
131
145
149
137
125
121
128
139
143
140
133
125
125
129
140
129
122
120
125
128
132
132
129
128
126
125
126
123
118
119
125
129
128
122
113
109
109
110
118
125
129
128
122
116
115
122
129
136
133
129
126
131
135
134
128
126
126
125
125
127
125
121
123
130
126
120
115
110
105
107
113
122
129
131
131
131
129
123
119
120
126
131
134
132
128
123
114
111
116
122
123
120
118
117
116
121
125
126
131
130
125
120
118
121
127
131
130
125
125
129
127
120
114
115
125
123
119
112
107
108
114
126
132
133
131
130
130
126
121
122
126
132
133
132
128
122
121
122
125
123
123
125
129
130
128
126
125
121
124
127
123
116
115
124
137
141
134
124
121
129
133
131
121
112
134
132
129
126
125
125
128
131
133
132
125
122
126
126
123
126
129
133
132
123
115
119
127
131
124
117
116
122
126
126
121
122
128
135
138
130
121
111
112
121
132
132
121
113
111
119
132
145
146
135
131
129
128
126
126
127
128
128
131
131
134
135
135
133
130
129
136
137
130
119
112
116
127
130
121
111
109
116
120
117
115
118
129
139
141
131
119
110
112
115
119
118
117
113
112
116
123
133
141
139
127
122
118
116
118
121
124
128
130
134
137
136
134
129
124
123
125
122
122
120
116
115
115
117
118
120
121
123
123
125
126
131
133
128
121
111
108
110
115
123
124
124
120
114
111
114
117
116
118
119
123
120
117
116
114
115
118
120
122
118
115
115
118
117
114
110
107
110
115
121
125
122
118
115
117
122
126
124
123
125
132
138
138
127
114
105
104
108
114
125
133
135
125
112
109
112
116
117
113
113
128
132
131
120
111
103
107
110
107
100
98
106
115
119
112
105
106
114
120
122
121
123
126
125
122
122
121
120
120
120
123
127
127
122
117
118
119
115
115
121
131
133
126
116
109
110
113
118
124
128
132
131
129
122
117
114
113
109
108
106
112
119
122
117
111
112
122
129
123
115
112
113
123
128
128
127
125
122
122
119
117
115
112
113
116
123
130
134
133
133
132
130
126
121
116
111
109
113
123
131
117
109
112
124
130
126
116
107
110
122
134
132
124
115
113
123
128
125
119
117
122
128
127
127
128
130
131
131
128
122
118
115
116
120
120
126
132
139
141
136
130
128
127
125
122
114
109
110
113
119
105
98
109
125
129
118
106
104
112
127
139
138
128
122
126
130
130
123
119
126
139
145
138
131
130
130
132
134
134
128
124
122
129
133
133
130
132
136
133
127
126
129
130
127
119
114
111
111
113
114
118
109
111
119
127
128
125
124
127
132
136
130
119
119
126
135
135
127
118
120
124
132
135
134
133
128
126
131
137
139
136
132
128
126
123
126
131
137
133
128
122
123
119
110
95
88
96
109
115
114
141
131
117
116
133
149
148
130
118
117
122
119
112
112
124
133
133
123
115
115
119
127
133
134
131
125
122
121
128
135
134
127
122
117
117
120
127
131
136
129
122
113
106
96
85
80
92
112
122
125
134
135
123
114
123
134
136
122
108
101
104
105
110
119
132
134
127
115
112
121
131
135
132
129
126
123
121
120
120
123
125
121
117
118
122
120
118
121
121
127
127
126
121
116
114
112
118
128
135
138
115
118
117
116
112
116
120
127
128
122
110
106
114
125
133
134
126
122
120
121
120
122
123
125
121
118
119
124
132
137
131
122
112
114
118
121
117
114
118
129
142
146
137
131
130
132
134
132
133
132
120
114
119
123
121
116
117
121
129
132
132
131
131
126
121
118
122
131
132
123
116
121
132
132
123
115
118
130
147
153
144
126
112
106
113
122
126
120
119
124
133
135
126
120
121
126
126
121
116
115
133
130
122
118
114
112
114
114
116
117
125
132
132
123
110
104
113
124
129
128
130
135
136
124
106
99
110
123
131
133
134
134
127
118
114
118
127
126
120
118
117
119
118
120
127
130
124
112
106
112
130
125
117
106
102
108
121
129
126
113
102
105
114
119
114
112
119
125
129
130
133
130
119
98
87
97
115
126
121
115
119
130
136
134
124
120
127
131
134
130
125
123
126
132
135
133
123
114
108
114
121
111
111
115
122
128
133
137
133
122
107
106
115
123
125
122
124
131
134
130
124
116
110
108
114
128
141
145
135
119
107
108
120
136
143
142
137
134
135
135
135
132
128
121
118
121
126
127
121
121
126
120
120
124
130
132
131
131
128
126
121
118
122
125
126
120
115
119
123
124
119
114
121
134
145
147
144
141
136
128
114
102
103
118
135
139
135
127
121
121
124
125
119
113
117
131
143
142
133
124
132
134
124
112
111
121
130
128
124
118
113
115
118
122
125
124
115
110
109
115
120
123
125
129
132
129
127
129
135
142
143
136
124
114
109
110
116
124
125
117
109
107
111
121
133
144
146
138
126
122
124
129
125
117
120
128
130
123
113
116
126
130
121
110
109
117
126
125
121
123
128
128
121
113
113
118
127
129
127
131
142
152
151
134
113
104
112
123
131
129
119
114
118
127
133
132
125
122
121
122
120
121
123
129
141
142
128
111
104
117
136
142
124
102
95
109
126
134
133
133
135
134
127
121
122
130
135
131
116
110
112
124
133
138
131
120
116
123
131
133
129
121
118
119
119
119
119
122
126
124
127
123
120
118
128
134
133
123
112
112
114
117
113
107
108
114
121
124
123
122
126
132
135
136
133
130
132
136
137
128
117
109
111
115
118
121
122
126
127
125
114
106
103
107
113
120
126
131
130
125
127
125
121
112
110
117
128
132
127
117
116
124
130
127
118
113
116
125
126
122
120
125
130
127
123
119
129
141
148
144
136
127
122
113
109
115
124
127
122
114
107
111
119
130
133
129
127
126
125
123
127
125
121
112
103
102
110
117
122
127
135
144
142
130
116
113
122
130
128
121
117
117
121
123
120
119
126
129
133
134
138
145
145
130
120
119
128
135
128
121
116
125
141
154
151
139
125
119
117
118
128
126
120
116
114
114
113
108
109
120
131
136
125
119
120
127
132
130
122
119
119
119
120
120
119
118
117
123
127
130
132
132
133
133
129
131
130
129
124
119
120
127
140
149
143
130
123
118
120
117
125
125
120
118
127
138
139
125
110
110
123
131
125
121
123
126
125
116
112
118
125
123
119
114
113
115
116
124
131
130
120
111
107
112
120
123
119
112
109
115
124
130
132
130
127
126
125
129
134
131
122
120
117
116
125
139
149
140
123
115
123
137
137
126
114
112
112
111
110
113
119
120
119
112
111
113
119
121
121
117
111
107
104
103
104
111
121
123
125
128
131
129
126
128
133
141
144
144
138
131
130
118
115
117
124
133
138
137
129
121
120
123
127
123
119
123
130
132
124
111
107
114
124
124
118
116
117
113
106
102
104
111
116
116
114
121
131
136
132
125
119
119
124
131
136
140
140
135
132
126
127
119
116
120
126
128
120
116
118
119
117
114
117
120
122
130
136
135
128
122
120
126
131
132
124
120
117
110
105
102
102
107
110
111
110
113
118
121
121
118
122
132
139
135
127
119
120
128
134
135
117
116
113
116
123
127
122
119
123
132
138
135
128
126
126
124
124
124
129
138
143
138
129
120
112
111
113
109
105
102
101
98
91
86
87
92
104
117
122
126
131
137
139
132
126
125
131
137
137
134
122
121
118
117
121
125
133
136
143
147
146
142
137
135
133
127
124
123
129
135
138
130
118
107
103
103
105
100
93
92
95
94
89
88
95
107
122
126
123
120
116
117
121
127
130
136
136
126
116
113
137
136
134
128
121
119
121
127
133
134
131
121
117
119
124
127
123
119
115
115
117
119
118
117
115
112
106
100
93
93
97
103
107
114
120
125
129
128
124
119
115
116
125
132
130
121
110
105
110
119
134
131
125
119
115
112
111
114
119
127
131
126
116
108
107
116
122
122
116
111
111
114
117
114
117
120
123
123
118
112
113
118
121
124
119
118
122
131
134
128
125
127
134
134
126
113
109
117
135
146
120
117
114
112
109
109
112
117
122
128
137
140
133
125
119
119
124
125
125
124
123
123
119
117
117
121
127
130
131
129
123
123
125
123
116
113
124
137
145
135
128
126
131
133
129
125
130
136
142
141
118
121
126
122
115
108
113
119
125
128
131
129
130
131
132
130
126
125
126
129
131
131
130
131
130
126
119
119
125
127
121
115
115
122
130
133
131
132
134
135
129
127
127
129
130
133
132
124
118
115
113
122
133
131
119
110
112
115
121
126
130
127
119
117
123
128
127
124
124
127
131
130
129
128
128
124
121
123
128
127
119
113
115
128
142
139
127
117
126
137
138
128
117
119
130
131
123
111
106
108
107
118
127
123
118
113
112
113
117
123
129
123
116
110
112
118
123
121
121
124
128
129
127
123
122
123
125
127
129
126
119
114
118
128
133
127
119
118
129
138
136
127
123
125
130
128
120
117
123
130
116
122
126
122
117
113
111
113
115
116
113
105
103
107
113
119
120
119
119
125
129
131
128
123
121
123
125
128
127
123
118
115
117
120
124
126
131
135
132
124
117
123
129
137
134
130
128
128
128
129
134
129
122
122
128
129
122
114
114
115
115
109
104
107
113
120
121
122
121
126
126
126
125
121
118
119
125
132
131
124
117
115
120
127
131
130
132
135
130
117
109
111
121
128
129
130
131
130
125
118
132
121
110
119
132
143
132
118
117
130
143
139
126
110
112
120
122
119
115
113
115
119
120
118
117
116
122
130
133
125
120
125
133
136
131
121
116
116
114
115
117
121
124
124
118
118
121
123
122
120
117
114
113
121
129
131
124
119
125
138
151
146
131
123
122
122
121
114
109
113
117
118
113
112
116
121
122
117
120
126
136
139
134
124
115
111
113
112
110
115
129
143
146
138
125
118
118
118
117
117
116
123
130
132
127
120
116
118
124
128
134
132
130
127
123
121
119
121
125
128
123
111
99
104
121
132
133
125
122
127
137
137
130
122
117
116
117
114
113
118
130
139
140
138
136
140
140
134
124
114
123
118
119
121
118
115
124
135
142
137
127
124
128
132
133
131
129
128
124
118
113
118
125
128
124
118
116
117
121
125
130
130
129
127
128
129
128
124
125
130
132
128
125
128
133
131
116
104
109
128
123
133
138
128
118
113
125
140
148
142
130
122
122
128
134
135
130
127
122
117
112
116
121
127
127
128
132
131
125
120
118
121
122
118
116
116
118
121
123
127
127
124
121
122
128
137
139
136
131
132
127
138
140
133
124
120
124
124
124
124
124
123
122
123
127
128
128
126
124
123
120
117
113
113
120
132
144
137
122
106
101
112
122
125
126
127
130
124
120
122
123
122
120
119
121
129
136
141
135
130
120
122
126
134
140
139
127
116
112
119
129
136
130
125
124
125
124
124
125
125
125
118
112
110
111
115
117
115
109
103
105
119
128
133
133
136
134
129
124
119
117
118
123
129
134
132
131
129
130
130
111
107
112
124
137
137
127
116
113
120
133
141
140
134
127
123
120
118
120
120
118
118
124
127
129
120
113
112
115
118
120
125
127
122
117
120
132
146
149
139
128
124
129
142
151
149
137
127
124
125
121
116
117
120
128
133
129
126
119
117
120
128
133
132
128
122
120
117
115
111
108
110
119
132
138
138
134
133
134
133
131
129
126
116
106
109
126
145
154
148
138
135
137
140
140
137
130
123
119
120
131
128
122
122
128
137
136
133
128
122
120
120
122
125
128
128
127
122
117
112
111
108
108
112
122
128
129
127
125
130
135
137
133
126
118
114
116
122
123
124
127
134
135
127
117
118
120
122
124
130
130
129
127
126
125
125
125
128
130
134
135
132
127
126
130
130
127
124
126
129
128
122
110
107
110
113
112
112
118
126
131
131
128
124
123
122
121
117
113
115
126
137
135
124
113
121
130
131
121
118
129
129
132
131
124
113
109
112
122
133
137
133
129
126
128
130
126
125
128
132
129
122
114
110
117
124
127
131
130
128
126
125
124
120
120
121
123
122
120
124
135
142
135
124
119
129
137
138
126
115
125
129
132
133
132
126
118
117
122
126
127
123
119
120
123
124
125
127
129
125
118
113
109
108
114
127
141
147
141
128
122
125
132
134
127
122
122
125
128
129
131
131
131
124
118
118
126
136
140
134
119
118
120
126
131
133
131
128
124
123
123
124
126
127
125
126
124
125
126
124
122
120
115
111
109
113
126
135
134
126
119
123
134
146
145
134
128
129
137
137
133
128
127
122
116
107
105
115
124
127
112
112
116
124
130
131
126
123
123
125
130
134
139
139
135
129
123
119
118
121
125
130
130
124
113
106
108
118
128
126
122
120
128
140
144
134
127
129
140
149
147
137
125
118
115
114
112
108
103
101
102
107
120
132
134
130
122
119
120
122
127
132
134
131
124
113
109
112
116
122
128
133
132
127
118
110
110
117
122
123
121
117
120
123
122
122
123
126
129
134
134
134
125
118
117
121
125
122
114
109
117
123
131
131
124
118
117
118
119
115
113
115
119
117
108
99
103
114
127
133
131
125
121
120
124
124
124
123
120
118
116
116
117
119
118
120
123
123
119
115
113
120
126
125
120
116
120
125
127
128
134
132
127
121
115
115
118
120
120
115
113
114
113
111
105
101
106
116
124
124
119
111
109
116
126
129
128
124
118
116
116
117
118
125
127
128
131
133
128
122
120
125
131
131
124
115
110
114
122
122
118
109
110
118
124
125
123
121
121
128
131
128
118
110
109
111
110
107
109
115
119
118
111
107
111
114
113
111
113
114
116
120
124
126
129
131
134
140
137
134
133
137
138
132
125
119
116
116
116
119
104
98
108
118
122
118
114
114
119
128
135
131
120
109
114
123
122
118
118
126
136
134
119
104
100
103
109
110
113
115
120
131
134
131
126
127
132
136
133
129
128
131
130
122
117
119
124
121
116
116
118
117
110
108
105
109
114
116
114
117
122
116
109
104
113
125
131
126
119
121
128
136
135
127
122
123
123
120
117
116
121
129
130
128
127
127
128
129
121
116
120
127
130
125
119
119
121
121
117
117
139
129
110
94
100
115
126
121
114
115
119
116
106
101
110
123
128
120
109
109
120
135
139
138
134
130
127
123
119
116
114
115
120
128
131
131
127
120
118
116
121
131
139
140
133
122
117
119
119
119
129
126
112
102
106
119
126
127
126
124
124
115
108
108
119
128
127
118
116
124
135
136
129
121
116
118
126
128
126
120
117
118
125
131
132
122
116
115
122
130
133
135
136
136
130
120
116
117
116
114
109
122
129
128
124
121
125
129
133
131
121
113
112
118
124
130
130
129
126
124
124
123
124
120
116
117
128
138
146
146
134
124
121
116
115
107
108
118
133
143
142
140
132
123
118
116
115
115
112
108
115
124
132
137
137
134
128
123
119
120
123
128
129
125
122
119
125
129
123
107
98
107
123
130
128
126
132
147
155
150
135
119
105
96
103
117
125
125
120
127
137
140
130
121
121
125
124
119
113
119
132
132
130
129
133
133
130
122
115
115
121
129
129
121
111
107
114
120
121
112
109
113
124
128
126
128
132
132
129
128
128
123
109
97
103
121
135
130
116
115
124
129
124
118
121
130
133
128
121
121
123
124
127
130
131
131
129
130
128
120
112
112
116
119
117
115
117
122
122
124
126
127
125
123
122
128
135
129
116
113
125
135
133
119
111
116
127
133
133
130
128
128
124
120
119
118
118
112
105
106
109
108
123
138
141
131
127
128
130
124
115
116
127
136
136
129
125
122
121
121
124
128
126
125
123
128
138
138
124
115
117
126
136
139
130
120
120
127
133
134
132
129
129
127
120
112
103
97
99
110
124
120
123
128
130
129
127
125
121
122
123
129
136
139
136
127
123
120
121
125
124
125
124
125
124
126
131
131
126
114
103
101
111
128
133
126
115
114
119
123
123
120
119
122
127
128
124
118
120
124
135
136
124
112
112
124
134
133
126
119
118
117
120
123
128
128
123
118
118
125
128
125
119
115
120
127
132
133
127
117
106
101
103
115
124
121
117
118
127
133
128
118
112
119
130
140
137
131
126
124
128
132
124
116
115
121
127
127
125
126
130
134
128
125
126
127
126
118
115
116
123
124
117
112
117
129
136
135
128
117
117
121
124
123
118
110
110
117
131
140
140
133
129
130
131
128
121
120
120
124
119
117
119
125
130
124
113
107
109
122
136
143
140
130
123
116
114
115
116
118
121
122
123
124
128
131
131
124
114
113
116
123
129
123
115
105
105
109
115
119
123
127
129
125
119
115
116
123
130
137
122
117
119
127
137
136
125
113
106
106
108
114
123
126
121
105
99
108
120
126
124
125
129
137
137
130
128
126
127
123
114
113
116
116
116
116
120
122
116
107
102
106
110
108
105
111
126
140
147
143
122
124
125
126
129
135
137
133
127
115
113
120
129
131
121
112
107
113
122
128
127
130
132
129
124
122
127
137
136
126
120
121
127
125
119
122
129
132
122
112
106
113
121
124
117
118
124
133
140
139
117
119
119
119
120
124
129
127
124
125
132
137
131
121
115
119
124
123
118
116
121
131
132
125
114
112
116
122
121
119
122
139
142
128
115
115
127
135
132
122
115
120
132
142
136
124
117
117
123
130
113
105
102
107
115
122
117
107
101
111
126
125
109
99
108
126
133
126
114
114
123
131
131
124
116
111
111
116
119
119
121
126
128
121
113
117
127
137
138
130
121
121
128
134
130
118
111
112
121
131
123
115
105
104
113
124
122
108
95
108
126
132
113
102
108
124
129
126
118
121
125
127
125
119
113
111
113
122
132
127
117
109
112
125
131
132
128
124
127
131
134
130
131
131
128
119
112
111
122
134
125
125
118
114
114
125
132
126
120
123
136
145
134
117
109
114
122
123
120
117
119
122
120
114
109
105
110
118
125
126
120
117
122
127
127
122
117
112
114
122
129
131
134
141
143
133
113
108
118
136
123
120
122
121
124
127
134
137
131
123
119
121
126
123
119
118
120
123
123
118
115
115
117
115
117
115
114
112
111
111
110
113
114
105
97
95
99
104
106
106
115
126
138
144
141
126
111
106
116
133
122
117
118
123
126
123
119
119
122
120
112
107
115
125
129
127
125
127
126
124
120
120
123
128
128
124
116
107
100
98
99
102
99
95
87
86
91
100
102
100
108
126
141
141
126
113
112
122
132
135
124
118
118
122
125
121
111
109
123
135
135
127
124
126
127
126
126
127
127
127
127
130
132
130
123
112
106
104
103
104
105
108
111
113
108
100
99
102
103
107
112
124
134
131
124
123
126
130
133
130
112
116
117
120
124
123
121
124
135
140
138
128
123
122
123
123
124
125
127
126
127
131
130
125
115
106
105
106
102
102
105
111
117
124
125
118
111
107
111
116
118
119
121
127
132
138
134
126
118
117
108
114
118
121
123
123
125
128
131
133
125
119
117
119
123
124
122
121
122
121
125
129
130
128
127
123
111
98
88
89
96
105
110
117
118
114
104
101
105
112
118
122
124
131
138
142
139
135
125
117
121
117
117
121
121
122
123
127
132
135
135
129
123
121
123
128
127
121
119
123
129
129
120
111
109
112
112
104
95
96
103
110
114
113
110
104
107
116
123
122
116
115
122
131
131
131
135
141
142
132
122
114
113
115
118
119
122
129
132
134
136
134
131
128
126
128
128
125
123
128
134
132
118
98
87
91
106
119
121
120
115
116
117
115
110
108
116
127
135
124
114
112
121
128
124
116
118
128
136
137
115
119
124
120
110
106
111
120
121
117
118
126
131
132
128
126
126
126
126
126
129
130
128
121
113
110
115
126
132
134
127
121
119
124
128
126
118
113
114
116
118
123
127
129
128
119
117
118
122
127
117
134
143
135
117
106
108
111
114
114
118
123
122
122
122
124
125
123
116
114
116
124
128
134
133
130
128
127
134
140
142
139
135
139
143
139
127
117
115
121
123
124
122
126
131
131
125
115
114
116
119
132
141
138
130
127
125
126
127
131
130
124
115
109
116
123
125
120
112
110
117
124
124
118
115
117
119
121
128
137
142
140
134
128
128
128
128
129
129
126
120
116
114
120
128
129
120
108
105
113
121
121
122
122
127
130
135
140
142
139
130
119
111
111
117
123
127
126
127
130
131
128
124
117
114
112
110
112
115
123
129
128
121
116
114
119
125
123
119
116
116
121
130
137
139
130
117
104
100
106
121
115
108
111
123
135
134
130
126
123
118
114
114
114
116
118
121
127
131
130
124
117
120
126
132
130
124
120
119
123
127
125
123
128
131
127
123
117
116
114
119
130
140
145
143
133
127
118
117
116
130
118
108
113
127
139
130
119
115
123
132
132
120
109
107
109
116
115
115
112
110
111
117
127
133
131
125
128
132
136
132
130
128
132
133
129
127
124
118
115
115
119
122
122
122
123
129
133
132
127
133
131
127
122
123
119
115
118
129
146
153
143
126
115
115
119
120
115
111
115
120
122
123
124
123
115
107
109
121
138
145
141
129
119
116
127
135
132
117
105
104
114
119
118
113
115
122
129
124
113
121
124
127
122
111
100
100
111
123
128
131
128
128
132
135
132
127
122
123
129
130
125
121
121
122
115
104
96
106
126
137
136
126
118
116
124
129
127
118
111
117
127
131
129
127
126
127
124
116
103
120
120
135
144
141
130
123
121
121
120
116
119
125
126
124
120
127
134
132
120
112
118
129
137
133
117
105
105
116
130
139
133
122
114
116
118
120
121
125
132
133
124
116
116
122
129
127
123
127
138
117
127
139
141
132
120
114
118
125
125
124
122
123
125
126
126
131
138
137
124
109
105
117
127
129
122
118
119
121
120
117
124
131
133
127
119
114
116
123
127
126
117
111
113
123
135
142
142
139
137
114
125
134
129
120
111
109
113
119
123
125
123
121
124
128
129
130
134
138
128
116
108
110
117
125
127
129
131
128
118
112
116
126
132
128
120
116
117
119
120
120
118
118
119
121
130
142
155
146
129
113
118
122
124
123
121
117
114
116
123
133
136
132
126
125
123
124
130
137
133
122
110
110
112
116
[truncated: 206,788 more chars]
