# Supplementary material for: Evaluating flow modulating treatment response in intracranial aneurysms using black-blood MRI in vitro
Source: Commun Med (Lond). 2026 Mar 27;6:170. doi: 10.1038/s43856-026-01413-z (PMC13031954; doi:10.1038/s43856-026-01413-z)
Supplement: Supplementary file 8 — Supplementary Data 5 [file 43856_2026_1413_MOESM8_ESM.zip › Data_Figure_8ab_Sup_Figure_6ab/BB1/with mesh 1 (FD3)/4_BB1_agar_right_array.txt]

142
145
150
150
145
139
139
146
149
153
146
139
137
148
153
144
128
117
121
129
133
128
124
129
144
150
152
150
149
150
153
160
166
168
159
147
135
136
142
149
147
142
141
142
146
147
146
144
145
147
155
154
143
134
132
138
144
148
149
149
146
139
140
143
151
148
137
125
122
126
134
145
155
159
157
149
149
153
156
159
166
172
174
171
167
162
159
160
168
176
172
156
138
121
116
122
137
152
158
155
157
141
122
127
150
167
162
143
131
136
143
139
134
137
150
157
152
143
140
144
152
156
156
151
146
144
146
153
155
156
157
158
154
151
155
161
163
159
155
157
160
155
145
132
128
135
149
158
153
144
157
140
130
135
149
156
150
133
125
132
143
149
147
140
142
143
141
141
145
153
159
155
144
138
136
141
144
143
142
145
154
162
160
150
138
144
150
153
153
153
150
148
144
147
156
163
159
144
133
127
147
155
160
156
142
130
131
138
146
148
152
158
155
138
120
120
130
140
136
126
128
139
145
142
140
142
154
160
157
153
152
157
158
153
145
148
151
154
155
153
149
146
143
146
152
156
148
135
130
134
137
141
154
162
158
144
133
135
146
152
152
150
142
128
119
122
139
148
137
117
113
130
147
148
138
141
157
177
178
165
145
135
136
147
158
158
148
132
127
134
147
155
152
144
139
138
140
141
142
148
145
131
128
141
158
154
130
112
120
137
149
146
134
128
125
128
137
145
146
137
130
136
153
159
152
142
140
149
156
158
149
141
142
152
158
155
140
125
126
142
157
161
154
144
137
136
139
140
145
151
149
142
133
131
135
130
117
107
111
130
147
148
142
131
124
123
127
140
149
149
136
133
142
157
165
160
143
136
140
146
146
146
148
155
161
159
150
149
153
157
152
143
143
149
151
146
142
140
144
146
148
158
162
153
132
115
109
114
126
137
147
151
148
140
128
127
136
150
158
152
136
122
124
140
164
175
171
160
152
146
139
133
136
144
152
152
146
146
149
149
137
128
133
147
150
145
140
140
142
141
144
151
160
161
144
124
110
118
129
137
135
133
137
140
136
130
137
152
169
167
151
134
132
145
163
174
169
156
149
145
142
137
139
144
149
143
131
128
138
149
149
141
138
143
149
145
139
136
138
142
130
117
118
135
146
140
128
123
131
133
126
123
129
141
143
137
139
154
168
167
153
147
151
160
164
159
147
137
138
145
152
155
157
158
152
144
139
140
146
150
148
144
148
151
153
149
145
146
145
147
140
115
109
131
150
155
142
134
139
145
142
135
134
145
158
163
161
158
153
145
136
136
143
157
163
157
144
137
138
148
156
158
155
145
130
127
134
146
146
133
123
133
147
152
142
133
138
150
151
140
154
146
140
147
152
150
143
145
148
150
139
133
136
145
154
155
148
137
130
133
137
140
143
149
158
158
150
138
136
141
148
144
135
122
111
111
126
144
153
147
136
133
138
137
128
119
127
140
144
135
147
152
149
140
134
133
140
148
146
132
119
123
140
150
146
135
126
123
127
141
157
160
151
138
137
143
147
142
135
132
134
135
136
137
135
132
135
142
149
147
140
134
137
136
131
131
140
149
151
148
144
145
142
134
125
126
137
145
142
127
120
131
151
160
157
152
147
146
145
146
149
148
142
133
130
137
149
153
143
130
128
137
151
154
153
151
154
152
139
123
119
130
143
148
147
151
160
168
165
153
156
154
154
153
151
145
137
129
130
136
142
141
141
141
145
149
150
153
149
139
128
124
134
150
162
158
149
139
130
127
134
148
155
151
142
145
156
160
151
138
136
145
152
151
152
155
152
144
138
138
154
141
146
166
179
168
138
113
118
139
155
149
136
125
124
126
125
126
127
124
121
126
143
159
168
162
145
127
122
128
147
164
166
153
140
136
136
137
142
149
158
160
152
146
147
149
136
127
130
137
140
123
125
142
158
151
128
112
117
134
144
146
139
133
127
128
127
123
114
106
111
128
144
152
151
149
149
147
145
145
151
156
156
146
136
132
132
136
142
150
155
156
150
143
140
143
148
153
154
147
145
141
130
118
112
113
120
130
136
138
137
138
142
144
145
149
153
152
140
125
121
128
138
142
142
142
147
150
149
145
141
140
138
130
128
132
148
165
166
156
148
147
146
140
133
141
155
164
155
137
137
143
137
129
122
124
132
144
152
155
153
151
151
152
152
153
156
159
160
154
143
139
142
143
141
137
132
130
131
136
141
145
144
140
138
143
153
162
158
149
142
137
136
129
124
126
134
132
121
115
115
107
121
142
154
152
140
138
143
155
164
164
160
149
138
136
142
148
145
137
132
141
152
149
140
132
130
133
138
141
148
153
151
148
150
153
151
137
126
125
129
132
131
126
125
124
121
115
111
114
129
121
123
133
139
139
133
132
136
139
146
151
146
132
116
113
125
139
135
126
130
145
156
147
131
129
138
146
146
145
146
148
148
145
147
150
142
129
121
124
128
129
131
135
144
148
142
133
130
134
144
143
142
139
130
121
121
129
135
136
129
128
128
124
116
113
119
130
135
139
144
152
155
145
129
126
134
136
135
134
137
141
144
143
141
137
131
127
131
133
127
123
127
137
147
148
141
134
130
129
130
122
126
136
138
129
121
123
134
139
139
133
129
130
133
136
136
134
135
139
144
148
149
145
143
136
130
127
129
135
135
134
135
140
143
142
141
143
146
139
125
116
126
139
140
129
123
125
132
132
141
125
111
110
118
128
135
137
135
138
140
137
129
129
134
144
146
142
137
137
138
138
139
143
145
143
138
135
140
144
140
132
132
140
150
157
160
163
161
149
134
126
136
146
143
127
112
119
136
155
159
155
138
121
117
127
139
142
135
125
120
119
117
119
123
129
132
133
134
136
137
135
133
135
138
139
139
140
136
136
136
142
146
143
141
142
147
154
158
152
145
144
146
147
144
129
109
106
127
151
144
144
144
145
144
138
130
124
121
124
123
121
120
119
121
127
133
135
133
129
127
136
145
148
141
134
132
129
126
127
138
152
154
136
120
119
134
151
157
153
150
151
151
148
143
134
123
121
130
139
135
124
125
131
141
140
129
120
120
127
137
138
137
132
130
133
139
143
143
140
138
146
152
153
142
125
114
113
119
132
139
141
133
128
125
132
145
151
147
139
135
137
141
142
139
138
139
145
148
142
144
140
131
122
120
125
131
132
128
127
131
137
140
136
128
128
132
139
146
152
153
150
148
147
141
128
119
122
135
147
144
132
127
140
156
160
148
132
125
126
131
132
133
135
136
134
134
138
142
144
147
151
144
131
123
123
128
131
130
128
130
134
132
126
126
132
139
139
134
131
135
141
146
148
147
144
143
154
164
166
156
143
142
151
159
155
136
124
129
140
147
143
138
136
138
135
131
129
136
144
147
138
128
124
129
134
134
133
135
139
138
132
130
129
136
142
141
132
119
117
125
137
142
143
141
147
157
165
165
156
145
141
142
143
140
138
135
139
146
149
146
139
134
135
141
148
148
146
147
146
136
119
115
129
145
148
146
144
146
146
135
127
127
130
135
131
125
120
119
125
128
129
125
124
131
140
151
154
145
131
122
119
124
133
137
140
142
145
145
140
134
130
126
129
136
143
149
146
135
129
122
115
132
154
163
153
142
138
135
133
125
124
123
123
122
126
136
142
139
128
117
113
115
123
132
139
140
143
139
131
127
127
134
138
135
129
126
131
135
138
140
141
137
129
125
126
128
127
121
112
128
134
147
157
152
142
134
128
125
120
121
126
128
128
125
134
148
156
147
128
112
113
128
143
145
136
131
131
136
137
140
143
142
134
122
113
114
122
132
141
145
144
137
127
118
118
126
137
143
135
145
147
145
141
143
143
142
138
133
128
124
127
132
138
137
129
124
128
134
130
123
122
136
152
153
139
125
122
128
137
142
137
129
122
124
129
134
132
129
130
129
128
123
119
117
122
131
144
153
151
147
138
135
140
149
150
141
135
137
142
137
132
135
144
146
132
122
125
135
138
125
118
126
140
144
135
124
128
140
147
144
140
135
135
140
147
146
141
132
127
127
129
126
125
124
124
126
127
129
132
137
134
138
147
147
136
119
116
129
144
147
144
147
156
160
153
143
142
146
142
128
116
119
132
140
136
126
127
136
140
144
142
144
145
145
145
139
133
131
135
142
144
140
136
134
134
132
128
127
128
123
133
145
149
145
128
114
115
129
138
140
140
147
154
154
143
137
141
148
148
134
117
111
127
150
162
149
126
116
122
131
135
134
138
143
141
131
118
120
132
144
145
141
139
146
150
147
141
139
141
120
121
133
145
147
138
128
128
132
135
131
133
143
151
145
131
124
125
134
141
136
122
112
120
144
167
167
145
126
122
128
128
126
130
137
138
131
121
122
129
132
131
131
138
149
148
139
130
128
134
131
125
124
130
137
137
135
138
142
144
141
142
149
158
157
143
130
121
121
128
133
137
135
131
132
141
149
151
143
134
128
127
125
126
129
134
136
134
128
125
124
126
130
136
139
136
129
124
123
126
138
143
140
135
132
136
139
143
147
147
144
143
143
143
141
139
140
143
138
131
127
133
144
149
140
127
125
133
142
140
135
130
127
127
131
137
138
132
123
118
127
137
139
135
132
134
138
139
137
139
135
153
155
144
135
134
140
142
143
142
142
142
137
129
125
133
150
160
154
137
126
131
147
153
144
126
119
125
135
139
142
143
142
136
132
132
134
135
134
134
137
144
144
139
138
139
140
139
138
141
139
146
147
141
135
134
130
127
126
128
140
152
154
149
141
139
142
142
136
127
129
139
149
149
138
127
124
127
127
126
132
146
154
143
121
112
124
145
153
145
136
136
142
143
139
137
140
140
137
130
141
138
135
138
144
147
134
121
118
130
145
156
159
155
146
137
131
128
131
133
132
132
133
141
144
145
140
132
120
116
127
146
155
143
121
109
119
136
144
139
137
141
143
136
130
134
141
147
138
124
139
131
125
130
141
148
148
144
142
142
145
146
144
141
138
139
143
146
151
149
140
130
126
135
147
154
147
136
128
131
143
152
153
146
137
127
119
120
126
140
153
155
144
133
129
132
131
124
119
122
140
131
122
117
121
133
144
147
145
141
143
147
147
140
138
139
142
141
138
137
139
143
142
142
142
140
135
128
127
129
137
140
143
147
146
137
120
113
121
134
140
134
129
131
137
134
120
110
118
133
142
138
130
122
118
121
128
132
135
139
148
154
148
136
125
122
128
140
141
138
135
134
140
141
136
126
121
123
127
129
128
133
139
145
144
137
125
118
112
107
100
101
112
127
133
127
120
125
144
155
132
135
134
131
126
122
123
130
138
146
147
140
130
121
114
113
125
147
158
149
125
108
109
115
120
118
120
130
137
138
134
133
136
140
141
139
131
119
110
106
108
116
121
123
123
127
130
138
142
141
126
128
134
137
134
129
128
133
142
147
140
130
123
125
129
132
134
136
135
130
122
115
111
111
109
111
119
128
132
131
124
123
124
126
129
130
124
119
121
136
148
149
138
133
136
144
140
129
114
108
130
131
145
157
156
143
135
132
139
148
147
138
130
127
130
137
143
136
129
127
132
139
139
134
126
120
117
117
117
118
120
124
124
124
124
125
121
122
132
143
146
142
136
137
147
148
137
121
110
107
159
157
149
140
136
134
135
139
145
150
149
137
129
134
147
152
144
132
129
136
135
126
119
126
146
162
164
158
156
162
171
169
157
150
153
159
148
129
116
127
152
168
164
151
147
152
158
146
127
120
159
158
145
139
138
139
141
141
146
153
154
145
133
129
134
135
132
128
131
136
133
125
122
131
148
156
148
139
142
162
183
186
168
153
155
164
167
158
151
162
175
167
142
117
118
144
167
165
139
120
142
133
129
147
167
170
152
127
122
137
150
149
136
127
130
136
148
154
159
155
141
126
117
118
130
145
158
166
166
161
152
143
133
127
136
147
155
152
149
151
157
152
140
128
127
142
157
157
138
123
152
135
132
151
174
176
155
129
126
140
152
152
140
130
128
132
141
149
160
162
159
148
135
126
131
142
159
172
177
170
159
147
134
125
121
127
137
142
141
139
139
142
146
148
149
148
144
139
132
133
168
154
142
140
146
152
155
153
155
157
153
150
142
134
130
132
135
142
150
160
169
166
154
143
140
144
152
158
163
170
172
166
158
151
147
146
148
147
149
148
145
138
135
141
147
153
151
143
139
138
158
147
141
140
146
146
145
148
154
155
148
136
133
136
145
154
160
162
159
155
151
150
148
145
143
148
154
161
161
152
143
139
144
158
167
163
149
142
141
145
147
141
132
132
139
156
165
157
143
134
135
135
142
156
163
154
141
132
141
149
146
136
131
134
141
149
159
166
161
144
128
133
153
168
169
160
153
153
152
147
138
138
145
153
158
152
147
145
148
153
152
145
139
138
141
148
153
152
146
143
132
140
149
153
149
145
142
145
147
147
148
146
141
133
126
129
144
162
164
151
136
139
160
177
179
166
153
149
153
162
162
160
158
156
155
150
150
154
157
153
141
133
136
144
140
134
130
139
145
146
133
144
147
140
133
134
141
146
145
143
147
151
150
142
134
135
150
167
176
170
157
147
145
147
154
157
155
158
161
162
157
147
139
141
148
152
151
150
146
136
123
119
129
139
140
138
140
145
144
131
130
135
137
140
146
145
142
138
137
138
138
142
146
149
146
139
139
148
165
170
161
150
140
135
138
146
151
152
144
137
126
118
117
121
132
141
142
140
135
130
125
124
129
136
145
149
155
153
143
129
133
120
120
137
157
158
147
141
148
148
139
133
137
151
154
137
126
134
153
162
157
154
156
156
153
151
150
148
141
126
117
117
122
129
133
136
138
137
139
136
129
124
127
134
144
148
148
148
148
149
148
125
119
134
148
149
140
139
148
152
145
137
142
154
160
154
147
150
158
158
150
148
155
161
162
157
155
160
158
149
139
135
144
150
146
139
137
141
146
144
131
124
123
131
139
144
148
149
147
146
146
140
136
139
142
141
135
131
128
124
118
121
132
147
151
147
144
144
153
157
150
142
140
146
152
151
147
151
157
160
155
147
148
146
141
129
131
142
151
148
132
124
126
134
139
145
154
155
144
126
145
150
148
145
145
147
148
145
132
115
102
107
126
141
141
133
123
127
143
160
164
150
138
129
130
133
130
129
134
142
145
140
134
133
130
128
131
136
134
125
118
125
142
150
147
139
143
148
146
139
148
148
144
138
139
148
158
163
156
141
131
134
142
150
148
144
141
146
152
156
152
144
139
139
138
135
133
134
136
140
138
134
132
129
129
136
149
149
135
112
106
122
142
149
143
133
134
144
153
157
142
141
138
133
134
140
145
145
147
149
154
155
150
145
144
146
149
153
147
132
123
127
145
161
165
155
148
150
154
153
147
143
135
128
126
134
152
158
151
137
131
132
133
131
133
141
145
143
143
143
143
136
138
149
154
148
135
125
132
147
157
157
147
138
132
131
131
132
131
127
126
132
141
146
146
145
145
144
145
146
146
141
133
126
127
132
128
125
129
145
157
155
141
131
139
152
152
142
135
137
145
124
126
145
159
152
137
129
140
156
163
156
144
133
127
131
136
134
129
125
123
122
121
119
123
134
138
132
128
131
135
131
123
123
131
136
130
122
127
146
158
157
147
140
142
149
149
144
137
136
145
138
132
131
133
136
138
140
144
155
159
155
145
136
135
143
146
137
124
116
118
121
122
124
134
141
141
135
131
133
139
137
133
135
142
146
150
150
151
155
152
143
136
127
122
128
138
145
141
132
151
160
154
135
123
123
130
135
137
139
146
153
155
151
148
142
135
125
119
126
139
150
150
141
137
140
142
141
140
143
150
154
151
147
146
147
150
151
149
147
146
142
133
120
109
113
127
142
143
136
133
132
137
137
131
128
130
135
138
137
144
157
165
158
140
127
127
131
133
131
139
151
158
150
139
137
142
144
142
139
145
150
146
133
126
132
143
146
142
141
145
146
143
136
128
127
133
141
143
147
126
115
119
128
133
135
138
144
142
133
128
138
149
147
130
118
127
141
143
130
123
132
146
148
142
143
152
154
146
133
128
130
131
125
122
128
135
142
146
148
146
143
139
138
143
148
146
142
144
148
128
129
136
145
141
134
129
136
140
133
123
124
136
148
146
136
129
127
130
131
130
130
128
129
131
141
150
147
138
131
128
134
139
139
134
127
125
129
139
147
145
139
134
135
141
148
154
153
146
140
130
136
152
165
159
137
125
126
136
142
140
135
142
154
165
167
155
139
131
134
136
130
121
117
125
132
133
129
129
139
147
145
139
133
131
126
123
124
133
140
144
144
144
140
134
134
139
149
147
134
139
140
147
150
149
146
141
139
137
139
140
140
140
148
158
172
175
164
147
137
133
128
127
132
136
131
128
130
143
156
153
134
119
120
128
129
128
129
135
137
138
137
138
138
133
125
123
128
136
140
139
143
137
129
127
136
143
143
136
131
130
134
136
142
147
150
149
145
139
137
134
136
145
151
144
127
120
132
148
154
139
121
119
131
143
142
135
134
135
133
124
119
119
125
131
132
126
127
138
149
133
132
131
128
126
128
129
133
136
137
134
133
133
134
132
130
130
137
143
142
140
146
157
158
138
113
105
117
133
139
133
130
131
133
136
141
146
153
153
145
134
129
129
133
137
135
132
134
140
144
137
129
125
129
133
132
131
134
137
137
133
135
140
138
129
127
135
151
156
147
136
137
147
149
136
117
107
114
132
149
155
146
132
123
128
140
157
165
162
154
147
145
144
141
139
137
137
138
141
144
136
128
127
129
132
136
142
144
138
130
131
143
157
153
138
127
132
139
141
135
127
128
136
143
142
133
125
129
147
166
166
148
133
132
141
145
145
141
143
146
142
136
133
137
141
142
141
140
141
143
122
126
132
136
135
137
140
136
131
130
137
144
143
133
127
132
139
136
128
121
128
138
147
152
152
146
142
144
151
155
146
136
137
145
144
131
117
120
138
148
146
134
129
134
142
144
145
143
143
141
129
136
144
142
137
129
125
126
131
137
138
128
113
107
118
141
155
151
138
131
138
145
147
148
148
147
151
152
149
140
134
135
141
142
132
117
114
125
143
149
146
137
135
134
136
140
144
149
150
144
127
128
139
149
146
133
125
127
139
145
143
134
127
129
137
142
140
133
132
137
139
135
124
120
126
140
148
152
151
148
148
148
145
140
134
132
134
138
135
128
123
126
133
137
136
138
143
148
147
140
121
108
121
141
149
144
135
134
138
143
145
147
147
145
138
132
125
120
121
124
124
119
115
117
124
133
140
143
145
142
144
148
154
158
156
154
149
146
137
130
126
130
137
140
137
132
127
126
122
120
138
127
126
131
138
143
144
144
140
140
138
137
131
122
118
122
132
137
133
121
111
116
128
140
142
135
129
128
130
129
132
139
151
157
157
152
145
141
142
145
149
150
148
143
135
126
122
123
129
132
151
150
140
133
135
140
145
150
150
144
136
127
124
124
123
121
125
135
137
128
115
113
126
142
145
136
126
121
126
134
139
139
135
133
137
141
139
130
127
131
139
144
146
145
143
141
144
149
154
151
148
141
135
132
135
135
132
132
137
139
133
130
139
147
144
127
119
124
130
125
109
102
111
124
134
136
136
137
137
135
134
131
129
131
136
143
146
140
132
127
127
131
140
148
151
148
143
139
136
133
137
129
126
131
134
134
129
129
137
142
141
139
142
149
148
140
133
126
121
114
109
112
121
131
136
141
147
151
144
127
113
113
126
136
141
143
148
155
158
156
150
144
142
140
136
126
114
109
113
123
125
123
127
129
130
129
129
139
150
155
148
140
137
139
138
132
128
125
128
134
139
139
139
144
151
155
154
148
141
131
124
125
131
141
145
143
142
143
147
151
151
146
139
135
129
123
113
113
124
139
124
121
124
128
126
123
126
137
146
146
138
132
133
139
136
128
126
134
148
154
151
141
134
139
150
155
153
144
139
141
145
146
143
143
144
142
137
128
124
122
121
123
129
137
142
140
137
134
139
144
133
132
131
130
129
126
128
135
142
142
135
131
134
141
144
148
156
163
157
142
129
127
135
142
142
140
139
139
139
142
145
146
144
140
135
137
135
131
124
117
113
117
127
137
141
143
144
144
142
137
137
148
146
142
140
139
138
137
141
147
153
154
151
142
137
140
153
161
152
136
125
132
150
160
154
141
134
133
137
140
143
146
141
135
134
137
137
133
127
124
128
134
137
136
137
139
140
138
133
131
140
148
149
144
139
137
137
137
138
144
153
157
153
141
128
125
130
135
135
133
133
139
147
150
148
143
141
139
137
133
132
135
138
137
138
141
140
137
133
133
135
140
137
137
137
137
128
119
119
129
138
138
141
139
136
131
129
128
128
129
132
135
136
138
140
139
135
126
118
118
127
134
136
133
131
135
142
146
138
127
127
134
141
139
132
127
131
141
143
136
131
130
133
136
136
134
131
131
136
140
122
126
130
138
142
140
133
129
129
130
132
132
134
137
144
151
147
139
132
129
130
133
134
137
141
144
143
142
139
142
149
154
152
141
129
122
127
133
134
131
131
133
134
133
132
139
148
151
148
141
121
123
121
128
139
148
148
145
140
140
143
141
139
136
137
141
149
153
153
150
143
134
133
142
153
155
145
137
140
155
164
160
148
138
134
132
126
124
123
130
141
145
140
134
137
144
143
131
120
119
136
128
121
119
127
142
152
154
146
140
137
139
140
138
137
138
140
138
133
132
138
143
143
140
138
131
126
126
133
139
140
134
127
123
125
126
125
124
128
135
140
138
135
135
139
135
127
113
111
119
137
133
132
134
134
136
140
144
146
146
147
145
143
137
128
123
125
126
126
128
134
142
146
138
121
107
108
118
124
126
127
131
136
133
126
125
128
135
137
135
127
122
123
124
123
119
117
124
138
142
125
136
148
152
144
133
129
136
147
153
149
143
134
125
118
115
125
138
144
139
129
130
135
135
128
122
124
132
134
132
132
137
141
141
135
133
132
134
134
137
139
138
131
124
119
121
129
139
146
143
127
138
146
147
140
135
135
136
137
131
122
120
122
125
128
134
142
141
134
124
124
133
143
142
138
132
132
134
135
135
133
125
118
117
123
131
132
124
128
143
155
157
150
141
137
137
133
131
127
124
134
137
136
136
135
139
139
132
117
110
115
127
137
138
136
142
146
137
120
117
135
153
154
142
127
116
115
115
123
138
144
135
118
109
118
132
144
144
139
136
133
134
138
140
139
130
121
117
118
122
153
149
148
149
151
147
140
135
137
147
151
147
136
135
145
153
153
148
148
153
156
148
139
143
159
168
161
143
135
144
162
165
144
128
136
161
173
159
139
135
151
166
163
146
140
147
154
146
123
109
137
138
143
150
155
152
143
135
134
141
145
140
133
132
138
135
128
121
121
125
123
121
127
145
165
163
142
123
124
145
163
161
140
126
135
161
173
156
129
118
132
150
156
149
145
149
150
139
119
112
137
133
139
150
155
150
140
137
146
154
152
141
130
132
139
137
132
129
130
132
129
127
128
136
143
147
149
155
158
150
139
130
123
124
130
141
148
144
129
119
122
137
149
149
140
134
132
127
121
126
139
130
135
144
154
157
154
156
162
163
154
141
134
136
145
149
150
153
156
156
149
141
138
138
139
142
147
155
161
157
147
137
129
123
123
127
136
142
143
139
138
143
149
150
142
130
124
129
135
140
150
137
125
127
140
155
160
159
154
147
138
131
135
148
158
160
159
157
163
165
158
148
144
149
156
152
139
128
137
154
157
151
142
140
144
143
140
136
141
146
146
144
144
146
143
139
137
141
143
144
162
149
134
129
135
140
139
139
141
139
132
126
132
150
167
170
162
154
152
154
152
149
148
149
150
148
141
140
143
144
140
134
145
160
169
157
140
132
137
145
147
141
137
136
138
148
154
153
145
139
146
150
154
154
151
146
147
153
158
151
136
129
132
143
150
151
152
152
149
139
135
144
154
152
140
134
139
149
152
142
132
134
149
162
160
147
141
147
156
157
151
145
143
145
146
151
154
152
145
141
133
136
142
142
141
148
163
174
171
153
140
135
140
141
134
137
145
151
148
139
135
146
159
163
153
143
138
138
142
143
143
143
145
142
139
139
147
157
162
154
140
132
139
151
153
147
142
143
145
143
140
134
123
115
121
139
157
161
155
148
147
147
148
145
145
145
146
146
144
143
145
151
156
155
152
145
138
136
139
147
154
151
143
138
138
147
152
153
146
133
125
123
131
141
140
139
142
148
146
135
144
146
135
129
136
146
149
149
151
153
149
143
143
150
161
156
142
128
130
139
146
146
140
131
125
130
139
145
144
146
148
151
148
141
137
142
146
142
131
124
125
133
141
141
137
138
144
148
148
138
142
144
145
149
153
150
144
148
156
154
138
124
131
152
166
154
130
123
129
139
142
143
139
132
128
137
149
156
151
139
133
136
136
132
127
128
131
130
128
128
132
137
140
143
145
147
145
145
150
155
138
133
140
149
149
143
141
145
152
151
140
134
139
152
154
140
126
125
132
140
142
145
153
158
157
156
154
157
156
145
132
129
133
141
145
140
135
133
139
144
141
130
124
135
152
166
167
159
154
153
130
133
137
140
143
142
139
136
141
148
154
155
152
149
143
138
134
137
141
143
141
142
146
156
159
151
146
150
159
163
155
145
148
156
161
152
141
142
148
151
144
137
134
138
149
162
168
162
145
129
147
152
149
147
153
156
151
142
138
147
153
155
149
147
150
152
149
148
153
159
157
148
142
143
143
136
130
133
150
167
167
153
142
142
144
142
140
141
140
136
135
144
155
157
146
131
123
123
120
124
158
154
149
148
158
165
159
153
148
150
152
148
145
146
151
154
151
148
153
159
160
158
157
155
149
134
124
131
149
167
167
147
129
121
124
133
144
145
141
129
126
134
145
147
135
118
108
109
119
134
128
124
124
128
136
146
154
154
153
150
149
146
143
141
143
146
146
145
139
134
136
147
157
155
144
134
136
151
169
175
166
149
130
122
124
134
142
145
142
139
139
136
130
127
129
138
141
142
138
137
123
119
122
129
129
133
142
149
151
146
142
143
146
152
153
153
149
141
134
135
142
148
144
128
119
123
139
158
169
167
152
132
119
121
137
146
141
130
127
142
155
154
139
129
135
148
151
145
138
137
142
130
135
153
157
152
150
149
152
155
154
151
149
150
147
145
140
134
133
145
153
149
136
123
124
129
131
132
139
152
150
128
113
121
145
159
152
136
135
145
153
148
138
132
135
139
138
134
134
139
144
138
144
157
166
162
153
146
148
151
155
153
146
137
129
124
119
113
114
122
131
133
132
137
148
151
141
129
135
152
158
146
133
134
146
152
145
137
136
141
140
134
130
130
130
130
133
136
138
140
146
160
164
158
145
140
140
142
135
130
130
137
143
143
139
129
120
113
114
122
131
133
131
132
141
150
154
151
148
150
152
152
144
140
137
134
128
123
123
130
137
140
141
141
137
134
138
147
152
149
144
161
171
161
144
131
134
142
139
126
117
126
145
158
155
146
142
148
153
154
150
146
140
133
130
137
146
150
143
134
133
140
137
129
124
130
138
140
138
139
145
150
146
141
137
139
144
148
154
159
127
132
144
154
153
146
142
144
142
129
118
124
145
164
163
151
146
152
158
153
140
135
137
142
140
140
143
144
138
130
125
125
126
126
124
129
138
143
143
141
144
144
137
128
121
124
131
137
145
148
127
125
133
147
153
149
142
137
134
126
117
122
141
162
169
155
136
126
127
133
133
127
122
128
139
147
149
145
143
141
139
138
136
134
131
127
129
133
137
141
144
145
140
132
119
115
126
140
149
146
140
145
152
160
158
151
144
140
135
128
120
120
131
147
156
152
139
126
127
139
148
142
125
119
128
145
151
144
139
146
159
165
157
143
131
122
122
128
136
142
147
152
149
140
129
129
140
154
153
143
133
142
153
157
156
155
156
154
145
134
130
135
138
138
136
139
143
142
139
142
145
145
139
136
138
144
141
136
138
149
158
158
153
145
140
129
120
119
126
135
142
143
137
134
137
146
155
157
146
132
124
130
131
132
135
143
148
148
145
144
146
151
151
150
148
141
135
133
134
136
136
134
135
144
146
135
126
132
147
152
141
125
125
144
156
149
133
121
117
118
122
122
125
130
137
146
154
157
153
145
136
130
124
122
127
133
140
144
146
147
148
144
141
148
153
149
140
141
143
146
139
132
134
141
137
126
119
132
148
148
131
114
118
139
153
153
143
132
125
120
119
122
124
126
126
129
137
145
149
144
149
139
136
139
143
142
143
147
148
144
133
127
129
135
140
141
147
153
150
141
131
132
137
142
140
133
131
133
143
148
146
141
140
143
145
145
143
141
141
143
146
145
138
128
125
127
134
135
132
133
130
122
128
141
148
150
151
152
149
140
133
137
145
149
143
141
141
138
128
123
122
125
131
135
140
141
136
132
138
151
163
160
151
145
142
137
137
141
149
156
152
144
137
136
138
143
143
143
139
137
113
106
113
127
138
146
153
154
150
146
146
149
151
148
144
143
140
134
125
127
133
133
129
131
136
136
131
122
125
137
143
143
142
141
138
132
128
134
148
151
141
127
123
127
134
136
140
145
149
144
131
138
146
144
138
138
146
151
149
146
143
137
129
125
131
141
145
144
139
140
142
140
137
140
144
140
132
125
127
132
137
141
145
145
137
127
120
126
136
141
140
135
128
120
113
114
124
135
142
139
134
152
157
148
130
121
129
140
146
144
139
133
129
132
140
145
140
133
129
135
142
146
143
141
144
144
145
145
151
160
167
166
158
148
137
130
129
131
136
140
139
138
134
129
123
121
125
134
139
140
134
131
129
122
116
117
128
138
144
144
139
139
142
146
148
139
125
112
113
127
141
147
144
139
139
144
151
155
157
156
154
153
154
153
152
148
146
148
149
146
135
124
124
136
144
143
135
126
129
141
150
136
124
120
125
134
143
147
145
142
139
135
135
136
133
124
115
114
118
127
136
143
143
138
134
136
146
151
143
134
123
126
138
148
150
145
143
144
147
147
141
131
129
137
143
142
136
130
131
143
148
144
136
131
133
137
141
146
148
144
137
131
133
135
133
126
124
131
134
132
131
131
134
131
130
133
139
140
135
133
134
136
134
126
122
124
128
130
130
136
141
145
146
141
140
141
148
155
154
149
132
128
125
129
131
131
131
139
148
148
138
132
132
135
136
136
137
139
134
127
123
129
134
137
138
144
148
138
123
117
126
135
132
123
120
127
137
138
130
125
126
134
140
144
145
148
153
154
149
138
125
121
123
127
134
137
143
153
158
155
140
125
114
110
117
129
135
128
116
107
117
135
149
151
149
151
153
147
127
109
105
116
128
134
136
139
142
143
143
140
138
139
138
134
133
132
131
129
126
124
125
123
124
127
131
137
146
155
159
152
138
126
118
117
118
118
114
109
109
117
130
143
150
152
148
140
138
142
144
139
132
131
135
142
144
143
140
140
145
151
152
148
134
120
113
112
116
123
127
131
130
126
120
116
114
121
130
140
141
134
128
131
142
149
143
131
125
133
147
151
143
139
142
149
145
129
119
124
139
152
153
147
140
142
145
145
145
145
144
140
135
133
131
129
124
122
127
135
142
143
138
135
129
126
125
126
129
132
130
129
125
129
135
141
144
149
163
178
179
157
134
131
143
152
148
136
124
121
124
130
135
138
139
136
135
137
143
145
143
136
129
131
141
148
143
139
140
144
146
144
135
136
139
144
146
141
130
123
126
131
138
143
143
140
136
139
146
153
150
137
130
133
146
153
155
153
148
137
127
123
130
139
141
140
136
135
132
129
132
135
142
144
143
141
139
139
140
141
141
135
132
130
135
138
140
135
127
123
128
136
145
152
154
151
141
129
121
119
123
132
135
132
132
137
153
165
165
148
130
124
128
136
143
143
144
141
132
123
124
133
143
141
134
132
134
137
134
131
131
134
134
128
127
125
126
131
137
142
144
140
134
128
125
133
142
146
144
138
133
136
137
131
122
125
142
158
163
154
138
131
131
134
138
141
145
145
141
132
128
132
133
132
132
132
133
129
122
122
133
144
129
128
130
132
138
142
148
148
141
135
124
111
105
113
135
152
156
145
133
131
134
131
127
128
139
148
148
146
143
144
150
146
138
133
136
141
143
142
136
131
130
132
136
136
132
126
128
136
150
157
125
128
134
142
150
150
142
130
121
120
122
124
124
130
136
138
133
123
117
119
122
124
126
135
142
143
134
129
133
141
147
139
128
125
128
136
140
140
135
132
135
140
143
143
143
144
150
151
150
146
132
129
129
131
138
140
135
128
122
120
122
125
135
141
141
135
125
119
116
119
125
131
132
135
135
130
124
123
124
128
130
132
126
124
122
124
129
133
135
137
140
144
142
140
144
150
151
140
126
118
132
131
131
129
128
128
131
134
134
129
124
124
129
135
136
134
126
119
119
127
138
146
145
135
128
127
131
130
123
118
123
132
135
130
122
123
132
146
152
151
144
136
128
124
130
136
135
126
116
111
129
136
144
143
138
132
130
134
133
132
127
130
132
134
134
132
129
127
124
126
139
150
155
154
148
147
146
138
125
118
125
135
141
137
131
131
140
149
155
154
145
135
127
126
129
134
133
131
129
125
134
138
141
143
142
143
143
136
130
125
127
135
138
136
132
136
143
140
127
122
127
141
153
155
155
153
148
141
133
132
136
136
137
138
140
142
140
139
141
143
141
139
141
143
140
131
125
128
138
141
137
136
128
123
126
137
143
135
120
113
123
139
148
141
134
138
144
134
119
113
124
134
129
121
123
134
146
144
140
142
143
138
130
129
136
143
149
150
144
137
131
133
142
143
132
116
111
123
137
148
141
131
131
136
145
148
150
153
155
154
152
145
136
132
137
146
154
158
157
150
141
137
139
148
158
158
149
135
127
136
151
163
154
138
131
146
164
171
160
146
139
141
146
147
146
142
143
143
145
139
147
140
139
144
149
149
144
139
136
135
134
133
134
145
157
155
141
127
122
125
129
135
148
163
166
151
133
125
130
142
147
146
139
136
138
145
156
156
139
120
115
129
155
168
161
138
115
108
119
138
150
143
140
138
133
132
135
145
153
153
143
129
128
145
161
156
137
120
121
137
148
149
146
140
133
124
123
135
147
147
142
141
146
145
137
131
139
155
157
149
143
148
158
160
146
131
117
114
118
135
129
131
137
134
132
134
147
160
164
159
149
146
151
160
160
149
139
141
154
164
161
146
132
125
127
129
134
138
147
148
146
144
143
135
127
125
137
155
171
175
173
166
158
151
141
133
135
140
140
139
136
142
148
153
151
148
146
143
139
136
139
149
162
164
156
140
134
135
145
149
142
133
134
147
156
154
143
136
142
153
151
133
119
118
131
141
143
141
143
149
153
154
155
151
142
134
130
137
144
145
161
161
158
154
147
137
128
127
134
139
139
136
135
140
140
132
124
116
117
121
132
148
159
161
151
139
132
136
151
154
142
127
124
138
149
148
139
131
129
133
139
149
154
151
136
125
126
131
138
142
145
147
148
147
144
145
150
157
161
155
141
136
137
136
134
129
129
131
133
134
141
153
155
146
129
124
132
145
151
142
133
134
149
161
157
139
128
130
134
136
139
145
154
153
144
135
131
133
136
139
137
131
132
141
149
157
162
162
156
145
142
143
152
153
146
142
143
146
145
138
134
131
131
133
139
147
151
145
134
124
126
135
150
156
153
140
137
138
144
139
131
129
137
151
155
148
140
133
134
138
162
149
137
140
147
151
145
136
138
145
145
142
141
150
160
163
151
136
128
130
130
130
131
139
150
159
156
144
132
130
138
148
153
155
155
151
149
148
142
137
130
127
131
143
149
149
142
139
139
136
165
166
156
145
142
137
135
137
148
159
153
138
131
150
176
182
161
136
127
134
147
152
151
148
145
146
149
153
153
155
162
170
168
160
151
147
146
142
138
134
138
150
154
149
143
141
145
153
152
148
146
157
160
155
143
136
136
146
155
154
143
134
139
161
183
182
163
147
142
147
154
156
155
151
146
147
149
153
155
156
156
159
152
142
136
138
139
135
129
131
140
151
154
148
142
141
145
150
154
157
143
148
158
160
153
146
146
148
149
145
140
140
146
156
159
153
147
145
145
148
148
145
146
149
154
155
149
141
134
130
130
133
133
134
142
143
139
130
128
134
140
138
134
134
140
144
144
139
138
143
151
152
155
152
150
150
148
144
142
149
159
158
151
147
146
150
149
146
144
145
143
143
143
148
150
148
136
132
131
132
132
132
140
149
154
143
132
128
136
146
150
141
135
133
132
138
140
135
128
128
159
161
154
144
148
150
141
130
133
149
162
160
149
147
157
168
159
141
127
130
139
146
150
154
153
144
136
140
154
162
154
141
139
149
152
143
132
134
143
153
156
153
145
135
127
120
121
124
125
129
157
158
152
151
156
152
139
128
132
148
155
151
144
144
151
152
144
129
123
128
138
146
151
155
153
148
146
150
162
170
160
142
131
136
146
149
144
138
139
140
141
140
136
132
127
127
131
134
136
139
141
140
143
146
143
139
139
146
154
157
154
146
140
134
131
132
136
143
143
144
143
143
142
139
142
147
147
145
143
145
148
144
137
137
144
147
141
130
126
130
139
142
139
139
144
149
151
147
146
145
122
126
130
130
126
126
139
156
160
153
144
140
140
140
140
144
144
142
137
141
149
152
145
137
137
145
146
142
135
133
135
135
134
137
144
144
137
131
135
146
156
158
155
152
150
146
141
137
139
145
123
125
136
146
139
132
134
140
141
138
138
141
149
153
154
150
140
125
119
132
149
157
151
144
145
147
144
140
147
160
163
147
135
136
145
150
152
153
154
153
147
140
136
137
133
132
134
140
144
153
143
145
156
165
158
144
136
135
136
139
143
149
153
153
148
142
136
134
140
146
147
139
134
137
146
151
143
139
149
170
178
163
142
134
137
141
141
136
130
124
117
117
126
135
137
137
144
153
159
156
148
160
166
165
156
144
141
142
144
139
134
131
135
140
147
146
146
153
161
159
148
134
129
129
138
147
146
141
142
146
148
141
130
124
127
130
127
116
109
111
120
129
140
151
155
152
146
145
148
151
132
149
164
166
158
145
138
141
141
132
119
112
119
135
149
151
147
148
156
156
152
145
141
138
138
137
139
140
138
132
129
127
123
123
129
141
143
135
127
129
138
141
138
136
143
147
141
132
133
141
126
133
148
163
166
157
146
140
140
138
132
127
132
144
153
153
144
137
134
137
138
136
140
150
151
140
129
129
135
139
137
135
133
133
136
141
143
135
126
119
126
135
135
131
128
131
134
131
132
131
154
151
147
149
159
165
160
149
142
141
141
139
140
146
155
155
147
137
131
134
133
131
137
146
150
143
129
126
132
141
145
142
135
132
131
134
141
140
129
118
118
131
142
142
128
119
120
130
136
137
159
160
151
145
147
153
156
151
142
135
129
128
130
134
141
141
136
131
129
138
148
151
144
138
137
142
141
134
128
131
142
152
149
140
134
138
148
153
146
135
130
131
134
132
127
126
131
139
145
148
132
137
142
140
138
135
142
152
151
143
134
129
132
132
127
123
119
116
118
131
142
146
137
129
135
150
150
136
124
128
145
160
160
152
143
139
138
138
136
137
142
141
136
132
134
143
152
154
152
145
132
136
139
136
131
134
142
154
160
158
148
141
139
141
139
132
121
117
122
134
133
120
110
120
141
152
148
137
135
141
143
142
141
144
144
135
132
132
133
134
140
146
154
153
144
139
142
150
151
144
139
133
130
127
131
138
143
147
149
153
151
143
138
144
153
150
136
132
141
150
143
125
117
132
149
155
147
146
152
153
142
129
131
145
150
143
137
135
134
129
125
130
138
139
129
125
134
147
148
142
134
128
129
139
145
142
135
131
137
145
150
142
135
135
144
150
145
139
133
138
142
144
146
153
159
159
154
151
150
147
143
139
145
155
154
144
132
126
129
133
138
138
135
124
120
127
142
148
144
134
132
124
129
141
148
141
134
133
144
151
151
142
134
135
143
151
148
134
122
126
141
147
146
143
146
153
152
142
135
138
145
149
148
149
152
146
141
136
138
146
155
158
148
138
130
128
136
139
139
134
130
116
112
116
124
135
141
147
147
148
145
144
148
152
154
150
141
134
134
145
153
148
133
126
130
137
136
124
121
131
145
151
149
149
153
160
161
156
151
145
142
143
142
137
131
126
122
126
135
140
130
133
132
127
124
136
152
157
145
130
130
142
155
159
153
138
128
132
139
147
150
142
137
142
148
144
132
124
126
137
148
151
151
153
155
156
151
145
141
143
145
144
138
128
124
127
132
136
138
135
142
156
156
140
129
134
150
155
144
129
124
131
142
150
153
148
142
133
129
132
139
143
145
151
157
160
158
154
155
156
153
150
147
145
144
139
133
132
142
157
165
160
145
129
125
129
136
140
139
136
151
157
151
138
127
129
136
141
143
140
136
132
133
142
155
161
151
134
125
129
139
144
143
138
142
152
164
168
162
147
135
131
135
142
144
138
131
131
144
156
151
136
121
121
129
133
130
125
123
129
146
146
142
141
140
137
132
128
127
130
132
132
137
142
143
136
125
121
124
130
138
142
141
134
130
134
143
149
144
133
122
122
131
139
140
133
127
130
140
142
130
111
105
112
128
136
137
130
122
121
124
127
134
143
150
148
141
135
127
119
117
123
136
142
137
122
111
115
124
130
135
141
142
137
131
133
141
139
137
134
136
136
132
123
119
124
130
136
138
137
136
132
125
119
116
124
142
154
147
134
112
120
132
144
150
148
146
147
146
138
128
126
131
132
135
136
137
134
127
129
140
151
148
134
127
135
145
138
125
124
136
146
141
127
123
133
141
139
133
134
138
143
138
126
117
123
140
154
152
142
128
139
149
152
147
136
132
139
150
153
145
129
115
110
121
140
154
150
138
131
140
146
139
125
120
129
139
134
121
118
129
142
145
141
137
139
138
130
129
137
148
153
142
133
130
139
148
150
143
134
142
148
150
144
134
125
125
130
135
136
130
123
116
117
124
132
136
135
132
132
128
125
123
127
128
128
127
131
137
136
132
132
134
139
141
136
126
121
128
140
151
149
136
125
128
139
148
147
140
132
137
132
127
124
125
130
131
131
127
120
119
128
142
149
141
128
117
123
132
133
125
119
130
146
150
136
123
126
137
142
131
117
116
126
137
136
132
131
134
134
133
131
129
128
128
130
133
134
132
131
135
128
127
133
141
141
136
131
128
128
131
139
146
148
139
127
122
130
140
140
133
134
144
153
151
139
130
127
127
123
118
114
115
120
128
135
140
140
138
130
125
127
137
145
140
131
127
130
131
131
128
126
135
147
155
147
137
131
131
134
134
136
137
138
134
129
126
130
136
141
142
142
137
131
130
138
148
145
134
121
117
123
129
130
131
136
138
136
133
129
128
131
135
137
132
129
129
140
147
147
118
117
124
135
141
141
138
137
137
136
134
134
139
145
144
136
129
129
135
142
140
130
120
120
132
145
153
147
137
132
131
132
133
133
138
142
134
123
123
130
141
141
133
128
128
133
139
146
152
151
133
128
123
121
125
133
139
141
140
139
144
146
144
144
144
146
144
143
144
144
136
123
117
129
147
155
148
135
135
144
150
145
135
132
136
139
133
123
123
134
145
144
135
131
131
130
129
126
130
135
149
145
135
130
132
136
136
129
122
124
136
139
135
132
135
143
146
141
134
132
131
128
124
128
140
144
137
129
129
142
152
147
136
126
124
127
132
134
137
141
141
140
136
135
130
120
117
122
133
140
135
132
133
138
146
146
133
118
108
109
118
124
128
130
134
134
129
121
117
119
122
124
123
127
132
135
132
127
126
126
132
135
134
131
127
127
136
142
143
137
135
140
151
153
146
136
135
145
155
157
121
116
121
129
141
141
134
127
123
124
125
126
128
132
133
133
126
126
132
137
136
127
123
126
140
151
152
144
135
126
128
134
143
149
148
145
141
139
131
125
127
137
151
159
160
155
150
146
137
131
129
131
131
127
125
129
134
141
144
140
132
123
123
126
132
132
132
135
144
153
150
134
117
114
133
155
162
151
133
125
130
136
140
142
144
144
141
138
130
126
129
133
135
141
148
153
147
131
115
110
136
139
135
124
118
121
130
137
140
137
134
132
131
130
131
130
126
125
131
139
142
132
119
113
123
137
140
132
123
121
127
132
133
129
128
130
136
141
141
136
130
128
130
139
146
149
141
129
121
119
134
126
120
121
124
129
130
128
131
140
151
158
152
138
129
127
127
125
123
126
131
130
122
122
128
135
136
132
129
130
130
132
137
140
138
128
127
137
145
140
124
115
125
140
151
145
132
126
123
126
129
121
119
126
135
138
132
129
131
139
150
154
149
139
129
128
129
127
123
126
132
130
121
117
128
145
154
150
139
132
127
124
129
135
135
125
119
124
136
139
132
124
127
135
139
132
124
120
120
124
146
136
133
134
140
146
156
160
158
150
144
140
136
134
130
132
144
157
159
149
135
135
141
147
143
137
136
146
151
152
148
149
152
150
144
132
127
134
143
146
141
138
144
152
151
133
118
125
149
167
168
161
151
148
151
156
159
159
157
152
146
139
137
146
157
158
155
154
154
154
149
145
143
141
132
124
132
153
169
168
152
144
149
154
147
134
129
141
154
154
140
131
135
147
146
132
115
118
140
163
161
152
142
138
144
152
152
149
147
150
147
140
135
147
164
168
157
148
147
155
154
143
131
124
121
122
130
148
158
155
149
150
160
161
149
134
133
147
161
162
154
142
136
136
138
140
143
140
132
134
142
150
149
142
138
138
138
134
127
132
147
162
168
160
149
137
135
141
152
162
162
147
133
125
130
141
150
150
143
137
140
152
161
159
146
134
131
138
147
153
152
145
135
128
129
137
147
147
138
131
149
169
183
176
152
133
124
125
129
137
153
171
177
160
135
118
119
128
139
146
152
155
154
149
147
151
153
152
151
151
151
150
143
139
139
143
144
141
138
135
136
136
135
132
130
129
133
138
141
145
148
160
171
166
148
131
128
141
159
168
163
156
145
133
125
123
127
128
128
133
145
157
164
161
151
142
139
140
148
154
153
146
134
130
133
140
145
145
140
133
133
139
144
143
141
135
137
142
146
144
130
130
135
139
143
146
152
162
170
169
163
156
151
140
131
128
133
140
145
146
142
142
143
148
152
151
147
143
141
142
143
145
149
151
144
133
125
127
131
131
131
136
139
141
141
140
144
149
149
144
141
133
138
151
163
161
151
143
144
147
150
154
157
156
152
147
149
152
156
151
141
132
126
132
143
157
163
159
149
141
138
146
161
170
163
144
126
121
128
134
129
125
127
139
147
147
143
140
145
146
163
154
157
172
178
160
136
124
134
147
147
133
126
139
160
171
164
152
147
150
149
145
136
131
138
149
161
165
156
142
133
133
144
155
155
146
136
134
139
141
135
127
129
139
151
151
146
138
140
142
156
160
161
162
160
154
146
147
156
165
161
141
129
137
160
172
164
150
145
154
161
163
156
149
143
142
144
152
155
149
138
130
129
134
137
138
143
149
152
145
140
137
137
138
141
140
147
150
146
137
152
160
159
146
139
141
150
160
163
168
169
166
160
156
156
155
151
150
153
158
160
158
152
149
142
134
131
138
150
156
152
143
137
138
145
154
164
164
156
146
141
142
143
136
127
123
131
140
140
131
162
162
159
146
131
129
137
140
141
141
149
156
153
148
143
139
144
149
156
159
151
140
130
129
132
135
134
134
137
139
140
138
136
141
152
164
167
159
149
144
142
145
146
138
128
117
111
109
113
119
163
164
158
147
141
140
135
123
112
112
126
137
141
142
143
145
143
143
146
151
151
143
135
137
145
145
139
129
122
117
116
121
130
140
145
140
135
131
136
142
143
143
139
137
134
128
123
122
129
141
146
150
151
147
151
152
138
119
107
113
128
139
145
151
160
158
144
127
120
127
138
143
146
153
156
154
147
140
135
127
115
110
123
140
145
135
122
125
136
147
146
141
135
133
131
133
138
147
153
155
141
145
148
148
148
136
123
119
128
138
144
147
149
151
149
144
135
128
126
128
130
129
129
135
144
156
162
160
152
140
127
118
126
146
160
160
147
137
135
140
146
141
135
131
129
131
138
141
140
133
153
152
153
147
133
117
116
130
149
154
151
149
149
141
127
121
132
150
163
162
149
133
123
124
139
157
161
147
131
126
132
136
138
145
155
159
150
135
127
129
135
136
135
133
135
135
136
133
130
130
127
128
132
130
119
116
128
143
151
148
143
141
138
133
129
131
139
145
152
155
151
149
144
145
154
159
152
132
119
123
133
140
141
136
128
122
122
130
138
141
135
128
132
139
145
143
139
136
139
145
90
102
124
132
127
124
130
136
137
133
130
132
135
139
145
147
140
127
121
129
142
146
143
141
149
159
160
150
143
142
147
148
146
138
122
111
120
142
155
150
131
122
127
136
137
135
136
141
143
144
119
127
142
149
144
136
135
137
138
138
135
139
146
150
147
144
141
139
143
148
144
134
122
119
129
145
155
151
144
142
149
158
157
148
140
135
141
142
135
123
115
120
132
140
135
131
136
143
144
144
160
153
146
142
143
143
144
146
146
143
139
137
137
141
143
139
138
145
157
159
150
139
134
130
129
128
126
127
127
129
135
140
138
136
142
152
155
140
120
110
114
129
141
150
150
144
136
132
141
149
143
136
133
139
144
142
134
128
131
134
134
122
119
127
138
140
128
119
120
131
140
145
151
154
151
137
124
124
134
140
139
134
126
126
142
157
158
143
128
124
132
142
143
147
155
158
146
130
130
143
134
131
133
140
145
143
133
128
135
147
152
142
126
121
130
142
136
125
115
118
126
135
144
159
165
155
140
135
140
150
155
155
152
147
149
151
149
141
129
125
131
136
138
143
150
159
156
144
136
134
161
160
148
140
144
152
156
152
153
161
167
158
137
121
125
141
154
155
145
136
131
134
143
152
151
141
130
130
136
145
152
155
152
143
136
135
139
142
137
127
123
130
137
140
143
143
140
135
132
133
158
163
151
142
139
143
144
140
137
141
145
145
141
138
142
152
156
152
142
136
139
145
148
143
130
122
119
125
132
139
141
136
126
115
114
123
133
139
136
131
134
138
135
131
128
128
127
126
133
145
135
143
151
149
137
124
116
117
124
128
129
135
147
159
164
162
152
137
128
131
138
141
136
129
130
134
136
130
125
128
133
135
126
118
116
121
126
127
127
132
145
152
144
131
122
123
128
137
148
156
141
147
154
151
135
126
128
137
143
139
128
129
137
148
151
148
139
133
137
145
145
134
123
126
137
147
146
137
129
130
134
138
138
136
132
126
128
136
141
141
141
147
154
149
132
119
120
137
149
147
132
142
146
143
137
139
145
149
147
144
139
135
130
133
139
136
131
129
141
153
152
136
127
133
145
146
137
136
145
151
147
140
140
149
146
136
134
146
150
139
125
124
142
154
146
132
131
140
145
140
123
127
137
141
145
141
133
129
133
143
152
145
133
134
143
150
142
133
132
140
144
138
136
143
150
146
136
134
148
160
157
144
138
143
146
143
136
134
133
131
132
136
141
144
141
143
151
156
149
141
156
146
139
141
145
140
129
125
132
142
146
137
129
129
143
155
153
142
135
142
152
151
145
141
144
146
144
137
135
139
142
137
132
134
145
149
142
129
121
128
146
160
157
144
134
133
138
142
142
138
161
150
138
134
136
139
138
136
135
132
129
126
127
130
135
137
137
136
141
153
164
162
148
133
128
135
144
142
134
128
127
133
137
144
152
156
150
136
124
128
139
149
148
140
137
135
131
125
124
126
131
135
135
132
127
135
142
143
135
125
124
135
147
150
140
131
127
132
138
143
143
141
135
130
127
129
135
140
138
134
134
140
145
150
152
153
148
139
133
132
138
139
134
131
139
150
154
145
135
130
129
140
143
135
130
135
144
146
141
130
130
138
148
153
151
147
142
139
136
135
133
130
126
126
128
133
138
138
136
131
129
130
134
141
148
151
148
143
142
150
156
155
146
133
132
140
154
160
156
147
145
149
148
148
146
145
141
138
139
142
143
140
136
139
146
151
147
140
136
137
141
139
133
129
131
135
137
136
131
124
123
125
132
142
150
152
147
138
137
143
146
145
136
125
122
125
136
144
141
130
135
140
146
151
153
146
131
120
122
131
141
142
143
140
141
137
135
136
136
137
134
135
138
142
140
134
126
126
132
141
146
144
142
142
142
140
133
128
126
128
127
120
117
119
126
134
139
132
119
105
125
126
132
138
143
143
135
127
115
112
117
130
146
152
147
136
129
131
135
134
131
132
137
137
133
130
127
128
138
153
162
158
144
131
127
127
131
134
135
138
137
135
134
134
134
135
140
138
127
122
125
128
132
137
142
146
146
141
133
124
120
127
138
145
144
139
132
128
127
134
143
145
135
115
107
119
132
136
138
142
152
153
144
135
135
137
140
139
141
147
154
153
146
136
128
123
128
134
136
141
133
140
149
152
144
134
127
130
139
146
144
138
134
134
141
145
143
137
133
138
145
144
128
108
104
120
137
142
139
139
143
145
141
136
138
140
138
131
130
139
146
143
132
127
129
136
138
135
132
134
139
142
145
142
134
123
116
121
132
139
139
135
132
133
139
145
147
145
140
139
134
125
121
122
130
136
138
137
138
136
130
128
128
133
137
137
129
124
126
130
133
131
128
131
144
152
151
137
129
126
134
125
125
129
135
135
133
132
133
131
128
125
130
136
135
129
121
122
130
132
126
120
124
136
144
137
131
129
137
136
126
118
122
134
141
136
126
122
125
127
129
131
136
142
145
144
141
136
130
129
126
120
125
138
147
141
136
134
138
141
139
136
136
138
133
116
103
105
118
128
130
130
132
135
137
135
134
137
145
145
139
133
131
134
137
135
130
127
126
125
124
127
135
136
132
126
128
132
133
133
130
126
134
143
146
142
138
141
147
146
141
137
139
141
137
131
126
128
133
136
138
140
138
132
127
131
144
153
148
142
134
133
132
132
134
139
143
137
127
121
118
119
121
121
117
113
118
130
142
146
131
130
131
134
140
145
151
151
142
132
127
128
134
139
142
141
141
145
145
138
134
134
135
133
129
128
135
145
149
142
130
126
128
132
138
145
144
134
126
128
135
140
136
128
122
125
132
139
145
146
130
136
136
134
138
144
144
135
125
124
133
144
147
139
132
127
128
134
136
132
126
123
130
139
140
130
123
129
145
156
151
141
132
132
136
136
131
124
128
141
151
150
140
131
133
141
146
142
133
126
142
147
141
134
128
129
129
125
121
127
142
156
152
138
126
127
133
138
138
132
129
129
135
140
144
139
130
129
139
150
154
147
136
131
128
126
125
130
139
149
150
141
131
130
135
138
138
132
125
123
144
143
131
125
125
129
132
132
130
128
129
130
126
122
128
139
151
155
153
145
140
139
136
137
140
144
146
143
136
132
132
136
141
143
140
136
137
141
144
143
138
134
139
145
145
136
128
128
135
141
142
134
127
126
131
139
142
143
141
137
130
123
119
121
129
135
142
148
153
157
150
137
125
127
138
152
157
153
145
142
138
141
143
153
161
160
154
144
132
123
116
123
140
155
156
142
130
130
139
146
142
141
135
128
126
130
139
147
150
146
139
129
123
125
128
129
128
134
149
162
153
129
108
108
127
143
147
142
142
150
152
146
139
141
152
155
146
134
122
118
121
129
139
146
143
136
130
129
135
144
143
141
134
118
109
114
128
138
139
137
132
128
125
124
126
124
124
131
144
156
149
129
109
107
117
126
125
124
131
138
140
132
127
129
133
132
132
132
129
126
127
136
145
144
139
131
127
127
132
141
142
135
125
119
119
121
119
119
124
135
143
142
135
127
123
123
123
123
130
140
144
139
129
128
130
128
123
124
129
132
126
120
124
135
134
129
128
137
145
138
125
118
125
139
149
152
148
138
130
127
138
128
128
137
147
140
124
119
131
145
153
149
140
134
127
124
122
123
129
139
141
140
138
141
143
140
128
126
129
133
130
126
129
135
135
125
118
125
141
148
136
116
109
122
143
156
155
141
124
114
155
161
160
153
149
145
144
143
142
142
148
154
157
154
146
138
135
141
146
151
155
161
164
157
145
139
141
152
157
150
139
135
146
163
172
161
135
122
130
144
150
145
139
140
139
128
113
113
132
150
159
163
160
153
154
158
164
172
174
172
164
154
144
144
148
148
145
150
155
156
153
149
144
139
131
130
141
160
175
172
154
142
145
157
161
151
134
130
143
157
156
140
124
119
124
131
138
143
151
161
156
148
139
141
159
175
175
162
156
160
164
158
143
138
147
156
159
155
151
144
138
133
138
146
150
149
148
148
149
144
139
138
145
157
162
158
147
136
128
126
128
128
125
126
134
151
164
161
148
140
157
158
154
156
163
171
162
145
130
134
149
161
152
135
127
134
147
152
145
136
137
139
145
151
157
161
154
139
120
109
116
137
156
168
168
160
147
128
113
110
119
128
135
135
139
145
154
150
137
131
148
165
178
171
154
143
144
148
148
146
148
155
152
139
129
134
148
152
145
140
150
159
163
152
144
144
148
142
128
124
137
157
165
158
146
139
136
134
135
138
143
143
140
138
141
146
152
151
146
142
137
144
155
153
143
137
146
160
166
162
155
157
163
164
164
165
165
162
155
152
156
157
153
147
148
151
149
142
135
137
149
158
153
138
129
129
135
141
149
151
151
147
142
140
146
155
161
161
154
144
141
141
137
140
145
153
155
154
151
148
152
164
177
177
169
157
150
150
153
150
141
128
125
136
152
157
147
134
130
138
145
145
142
142
142
141
137
134
138
141
140
136
134
135
140
148
156
161
163
153
149
146
142
146
149
146
140
137
142
146
147
149
150
151
148
142
140
142
144
142
137
136
138
140
138
133
135
145
155
157
148
138
141
152
157
147
133
128
134
143
139
133
130
137
145
146
149
159
165
166
144
136
143
149
150
139
132
142
155
162
153
134
125
127
143
158
162
155
145
144
151
165
165
150
132
125
139
160
168
156
135
122
127
137
142
136
128
133
144
148
140
129
129
136
143
145
145
147
150
151
146
142
142
144
150
158
164
165
162
163
159
151
140
134
139
151
155
156
154
159
162
159
151
143
136
137
144
151
150
136
119
110
118
130
135
132
138
152
161
152
133
123
124
129
129
126
132
143
146
136
151
154
144
130
133
153
168
168
154
149
155
161
153
137
125
123
129
142
155
162
158
145
132
130
130
129
130
137
146
148
138
130
133
143
147
148
157
172
174
155
134
127
137
141
131
119
125
141
145
133
151
159
147
131
122
128
136
138
133
133
140
146
141
133
125
122
128
137
143
145
139
136
134
139
139
133
131
139
150
156
151
144
139
140
148
154
164
167
158
144
134
141
154
157
148
133
127
130
131
126
144
146
144
137
140
146
144
130
115
115
133
147
149
144
137
131
130
133
137
139
138
136
142
154
163
157
146
138
138
140
140
134
127
126
133
144
152
149
142
132
130
135
144
152
148
139
134
136
144
146
126
118
121
135
159
174
170
151
129
123
134
149
155
150
138
129
126
131
140
147
145
132
129
142
158
162
154
139
131
127
122
117
119
126
133
134
134
139
142
141
135
133
139
148
148
142
140
149
162
160
122
114
124
140
151
152
150
150
152
147
142
145
151
148
136
125
128
141
152
155
147
132
122
123
134
148
156
151
140
129
123
119
127
137
144
142
137
139
148
155
156
151
149
148
147
142
139
140
139
133
132
133
144
148
141
129
127
139
147
145
143
151
162
156
138
124
130
150
165
163
154
147
138
131
129
135
141
141
142
144
145
140
138
137
142
147
147
146
148
153
153
146
139
133
130
132
133
131
123
119
122
127
132
134
134
136
139
144
141
136
137
146
153
153
143
138
141
151
157
158
153
150
148
146
141
134
125
122
133
145
148
143
135
131
129
127
130
138
145
141
128
117
116
123
130
134
137
134
132
133
100
109
122
132
136
144
147
148
145
139
135
131
132
134
140
142
139
133
136
144
151
152
149
148
148
150
149
142
135
129
131
135
138
134
122
111
117
133
142
137
123
118
128
142
147
145
139
134
125
124
116
116
123
133
139
144
148
150
146
141
139
139
141
139
135
127
121
121
129
142
150
152
147
141
145
159
172
164
139
116
117
137
151
146
134
130
139
146
143
134
129
136
147
152
150
146
140
132
122
117
151
130
117
118
131
145
152
147
139
134
136
145
152
153
144
128
118
122
133
141
141
140
141
141
142
143
147
146
137
125
128
136
143
142
144
155
165
157
142
130
132
142
147
147
142
139
134
131
133
136
150
133
122
126
135
139
134
128
126
132
137
137
138
143
146
144
132
124
129
136
140
141
142
150
151
141
128
130
141
147
150
147
140
139
149
162
166
154
139
132
139
149
148
145
144
143
136
132
136
147
136
134
137
142
140
133
124
120
127
145
154
149
131
123
131
146
150
145
140
141
146
145
145
151
154
153
148
144
144
151
161
167
168
164
160
157
154
146
138
136
140
144
139
139
145
153
154
148
149
155
138
145
138
126
121
126
132
133
137
147
155
150
130
110
110
129
149
159
156
150
147
147
147
146
141
142
147
152
153
154
159
167
168
157
141
134
129
133
135
137
140
135
127
124
134
148
152
148
146
150
137
144
139
127
125
134
140
138
135
135
137
136
128
122
125
137
146
151
147
142
140
143
146
140
127
117
123
138
154
158
151
139
130
122
119
118
117
116
121
131
144
145
134
124
126
135
138
135
132
140
136
140
150
154
152
147
140
136
128
125
130
139
147
151
154
156
153
147
142
139
140
144
145
138
127
118
120
131
144
148
138
127
123
128
135
135
128
117
119
131
147
154
145
131
124
127
133
136
140
143
141
144
153
156
147
138
136
135
129
124
127
138
147
145
138
135
138
142
140
141
146
149
149
139
131
127
133
140
143
136
129
129
139
151
151
137
126
127
132
136
139
138
141
141
134
127
128
136
145
146
139
148
155
152
146
142
146
147
144
138
137
136
131
123
115
111
113
117
123
129
134
136
137
136
131
129
133
138
140
136
127
125
135
145
146
133
128
132
134
129
122
123
144
161
158
142
132
134
138
137
140
151
154
150
148
147
148
148
145
144
145
136
130
127
131
131
125
120
120
124
119
112
114
126
136
132
118
115
131
146
148
133
123
128
139
147
147
142
133
125
125
134
145
153
147
140
137
140
140
139
158
154
147
140
140
143
144
140
134
132
132
132
132
138
146
149
146
142
144
146
139
127
123
131
137
133
124
120
132
145
148
141
129
132
144
154
151
138
126
126
140
150
147
137
127
129
137
142
143
143
164
157
150
150
154
155
152
143
136
130
129
130
135
140
141
143
142
142
142
145
154
159
153
137
123
127
142
154
150
134
123
126
133
142
146
142
132
122
119
127
139
143
136
129
132
139
140
135
128
128
153
157
159
156
149
145
142
142
144
143
139
139
140
143
146
149
148
140
131
126
135
146
145
128
109
112
135
153
148
126
112
116
129
137
136
131
129
129
134
137
136
127
119
118
130
142
144
139
130
127
138
147
147
133
122
118
125
134
142
141
139
141
142
144
146
145
143
143
142
140
134
130
125
119
114
113
115
118
118
117
119
125
130
130
132
140
149
151
145
138
133
133
134
131
128
133
145
153
152
144
127
131
132
130
128
130
135
139
139
139
138
136
135
133
129
123
122
129
141
152
148
138
133
136
140
136
125
116
118
127
140
144
141
136
140
151
157
149
135
127
130
139
143
134
125
127
144
161
161
146
129
132
135
140
145
146
142
138
136
140
143
143
141
139
135
129
127
127
132
136
137
136
140
148
153
149
140
132
138
150
161
156
143
132
131
138
139
133
125
125
130
134
134
132
134
138
143
145
138
133
144
140
130
123
123
130
133
129
128
133
141
147
151
151
150
147
145
143
140
136
133
130
128
129
132
134
131
131
135
149
159
156
143
130
125
126
129
131
131
133
135
137
143
151
154
147
134
122
121
132
149
138
120
110
118
130
135
133
131
134
135
136
137
140
140
139
136
136
139
143
141
133
124
114
113
123
131
135
135
137
142
145
145
142
140
136
131
129
129
130
133
136
145
154
155
143
129
119
124
136
133
126
124
129
135
136
135
134
137
140
136
133
134
136
138
131
122
119
123
131
138
140
138
132
133
142
150
155
153
148
143
141
136
136
140
141
137
126
119
118
115
114
118
127
137
138
134
128
129
135
121
120
127
135
136
131
129
131
134
136
135
135
138
140
139
138
131
126
124
130
140
147
150
148
147
148
150
147
147
147
143
139
130
127
131
138
139
134
126
116
110
108
115
126
138
146
144
138
134
135
122
117
121
129
135
135
136
137
138
135
131
129
133
139
141
140
135
131
137
147
154
151
140
132
130
129
129
127
131
135
138
139
139
142
143
139
135
130
126
121
120
124
133
138
139
135
138
143
147
146
122
115
121
131
133
132
133
140
146
143
131
127
133
143
147
142
132
129
136
144
141
133
125
121
121
122
124
130
139
144
143
141
145
151
151
141
126
115
115
121
128
131
133
129
124
122
127
134
143
146
132
128
126
123
118
119
127
138
146
144
138
136
144
150
150
144
141
140
136
122
114
118
131
139
137
130
131
136
143
143
141
141
143
142
141
137
129
119
119
125
135
137
134
129
130
132
133
128
120
124
147
146
133
120
114
121
132
137
131
125
129
136
142
143
141
145
153
153
136
118
109
121
138
146
138
127
129
142
148
143
133
135
141
142
137
132
129
123
122
127
136
142
138
130
128
132
136
132
124
126
139
149
144
133
129
133
140
135
125
122
131
139
142
135
131
134
140
143
136
120
115
121
131
133
125
118
126
145
156
146
130
126
135
142
143
135
131
127
129
128
131
134
131
127
124
132
142
143
141
139
128
140
141
135
129
131
140
146
144
142
144
147
142
130
124
126
134
142
138
127
124
127
134
136
134
131
135
145
149
140
127
121
129
141
146
146
142
141
141
142
138
132
127
130
134
135
134
130
127
127
148
151
142
128
121
126
139
150
151
146
138
131
123
119
124
136
149
155
152
142
139
139
140
141
141
143
145
143
139
135
133
131
132
139
147
148
142
135
136
141
141
131
125
128
135
135
124
115
113
119
159
163
149
136
127
128
136
141
139
133
127
120
120
126
132
137
135
135
138
143
143
137
129
128
131
134
132
131
137
148
152
143
133
134
141
143
134
126
123
126
125
121
122
132
139
140
134
130
131
138
146
146
145
137
130
129
133
138
138
133
129
129
135
144
144
134
121
116
125
137
137
130
126
130
134
128
120
120
134
150
152
140
131
132
138
136
133
134
138
138
135
134
137
140
137
130
129
134
143
152
144
140
136
135
133
134
137
136
132
127
126
128
133
139
142
140
135
133
137
140
136
131
133
143
146
140
128
126
133
137
131
125
128
137
139
136
140
146
146
138
137
148
153
142
123
109
112
122
133
144
143
141
138
142
147
149
139
130
123
123
125
127
125
126
128
131
133
134
137
140
135
129
131
138
144
138
130
128
130
132
125
120
126
140
147
146
144
145
139
131
128
134
138
133
126
124
131
137
137
139
140
135
135
142
151
149
139
131
133
141
142
138
132
125
120
116
117
126
135
138
132
126
127
135
138
130
120
121
129
138
135
130
130
138
146
145
141
136
139
140
134
124
120
125
138
144
147
145
142
134
150
162
165
156
145
142
145
149
148
146
143
140
143
152
161
160
146
134
134
146
158
160
152
143
144
151
150
144
138
140
145
149
150
156
164
169
157
137
129
137
146
145
138
136
140
145
139
129
119
116
141
145
148
145
138
138
149
162
166
161
151
141
139
143
147
147
137
132
134
142
152
155
153
151
152
154
151
145
148
155
159
153
146
141
148
154
148
137
133
141
149
144
131
121
124
135
146
145
134
126
152
140
133
138
150
160
160
157
155
158
160
159
153
146
140
140
140
142
142
140
140
149
160
170
175
169
155
141
138
140
140
137
132
138
147
156
155
138
123
118
128
144
148
140
129
124
130
134
130
127
158
147
145
152
167
177
172
160
152
149
150
148
141
131
129
136
148
155
150
141
138
142
153
161
162
158
147
136
125
119
120
123
129
137
150
157
151
135
120
116
130
146
158
157
146
138
138
139
133
130
140
140
149
155
156
158
167
170
160
143
129
126
128
132
136
145
157
156
149
144
148
151
152
145
138
136
137
135
131
128
131
137
139
138
137
135
132
131
137
149
157
155
149
145
148
157
162
160
149
135
135
132
137
142
145
151
158
154
138
124
126
140
160
174
174
166
157
152
148
150
152
148
142
135
135
140
143
141
133
132
138
145
147
144
140
136
132
131
137
147
152
147
141
140
147
151
148
144
138
136
148
148
143
145
153
160
152
134
114
111
127
150
169
181
176
165
155
149
147
146
140
129
128
136
143
144
139
132
132
134
134
131
133
143
155
157
145
128
120
123
130
136
143
149
149
141
131
128
135
138
139
144
142
142
142
144
145
144
144
142
137
136
137
141
144
147
149
149
144
137
131
138
150
153
148
135
131
136
148
149
136
122
118
129
144
149
141
130
129
132
132
134
139
145
147
145
144
145
147
145
124
124
129
132
130
133
147
166
174
168
152
141
138
133
133
140
153
152
143
131
135
152
165
161
144
132
133
142
150
149
140
136
135
138
139
136
135
141
150
148
139
128
126
130
135
141
145
147
145
137
135
127
125
127
134
148
162
167
156
147
146
151
153
142
133
136
145
150
146
145
145
144
136
132
132
138
143
142
136
132
132
142
157
161
151
137
138
150
161
151
134
129
137
143
135
125
124
135
145
143
144
140
127
123
134
153
161
153
137
124
126
133
138
135
131
130
134
141
150
155
152
139
129
132
142
150
151
148
143
136
132
136
150
158
147
131
132
149
156
142
129
132
154
166
151
132
128
145
161
160
145
148
145
140
145
150
149
142
138
133
134
135
136
137
140
140
139
138
139
137
137
139
151
165
169
159
148
146
149
151
149
146
146
140
134
130
133
137
134
121
115
125
146
158
154
144
145
153
157
146
144
136
131
137
151
164
166
156
147
145
152
158
153
146
139
138
139
141
139
136
135
137
147
161
165
156
143
140
147
161
168
160
143
131
133
145
150
146
132
120
117
126
136
142
140
134
132
135
139
132
140
121
113
121
146
172
182
175
157
147
148
150
145
134
124
123
133
146
157
159
150
133
123
129
141
144
138
136
141
152
155
144
131
126
133
145
150
151
147
143
136
134
138
143
143
136
132
137
148
146
127
123
133
144
153
157
162
165
160
150
139
137
136
135
129
132
140
151
160
161
153
140
133
129
130
132
132
133
137
141
142
137
132
134
134
132
132
138
147
147
143
139
141
149
157
158
156
159
160
152
122
129
148
162
162
154
145
146
148
145
143
150
156
153
144
138
141
149
147
140
137
145
153
148
137
121
117
124
136
148
153
153
151
152
147
140
132
133
138
145
148
146
143
145
146
149
155
156
148
138
130
136
144
152
159
157
149
143
136
135
139
147
155
153
143
135
137
142
143
135
126
132
146
156
147
128
113
115
133
146
149
145
147
153
157
147
138
133
136
138
141
142
145
144
140
137
136
137
133
130
142
141
142
146
149
150
148
145
142
142
139
138
139
143
145
142
141
142
143
142
142
148
159
164
157
138
123
121
129
135
133
131
132
139
141
136
131
132
133
135
132
139
148
159
163
157
149
140
132
126
142
138
134
134
133
134
135
138
141
142
145
148
151
153
153
149
144
142
142
145
154
166
174
170
159
149
149
150
146
136
130
130
130
123
118
120
129
138
140
136
135
142
150
160
166
168
164
149
130
116
133
123
120
121
122
126
133
135
134
134
138
147
154
155
152
146
143
145
150
148
140
137
143
154
162
161
162
161
155
143
133
133
132
124
121
128
139
146
144
141
144
148
146
139
139
144
148
141
126
115
126
125
133
140
141
139
139
144
146
146
144
138
132
135
142
146
150
156
159
154
138
121
121
140
155
154
145
141
143
145
140
140
139
140
144
148
150
144
136
133
139
143
139
128
127
133
137
137
134
132
130
136
147
156
158
153
144
138
139
146
148
141
130
121
129
144
155
158
155
150
147
141
134
134
134
134
135
139
141
139
138
136
136
139
147
154
152
138
125
123
128
136
135
132
134
139
142
145
149
154
137
144
139
133
132
136
138
132
124
128
137
141
133
122
117
127
137
145
144
143
147
149
145
135
127
129
139
147
146
140
136
135
135
135
136
138
139
132
124
128
133
136
129
121
125
135
142
144
147
152
136
142
135
122
121
137
152
155
145
136
136
136
130
121
113
115
119
128
132
135
137
139
138
135
132
130
136
143
146
142
136
137
140
143
145
143
141
139
138
135
137
132
123
117
122
135
144
141
132
127
134
137
141
141
147
160
173
173
161
148
145
144
135
121
111
114
123
130
129
128
130
135
136
133
124
121
126
140
147
144
136
135
141
150
153
147
143
140
141
140
136
128
122
127
136
148
151
141
128
122
140
142
147
154
153
150
148
144
136
135
139
145
142
126
109
110
124
133
131
124
130
140
144
134
121
121
136
151
154
144
132
130
136
139
133
124
119
123
133
137
134
127
126
135
144
145
139
134
130
138
149
146
149
154
155
149
143
137
135
136
140
144
140
125
110
103
106
112
114
117
124
135
142
137
133
139
148
149
139
127
122
123
131
132
130
126
122
121
123
127
129
133
138
142
139
132
126
126
131
139
148
149
148
150
151
152
154
153
150
148
147
145
140
134
127
119
108
103
105
110
111
113
120
131
144
148
140
127
121
122
126
124
123
127
137
147
146
135
128
126
130
136
141
135
125
120
123
129
132
133
131
138
143
140
135
136
142
146
146
144
143
145
150
152
147
142
135
131
131
128
119
111
113
124
136
138
131
128
132
141
145
135
126
127
136
150
152
146
139
135
136
141
140
135
126
123
124
129
134
136
134
138
140
140
139
137
138
139
141
142
146
148
151
157
157
155
151
145
141
136
135
141
142
134
126
129
140
150
149
143
136
135
138
141
143
143
144
145
147
147
142
139
135
135
133
129
126
126
134
143
162
163
156
149
146
144
141
140
143
146
147
145
143
147
156
159
152
137
124
120
130
149
158
148
133
131
140
149
141
128
119
125
140
150
147
138
133
137
146
149
139
125
115
115
121
128
130
131
134
138
154
159
149
133
125
128
134
142
143
142
138
136
137
140
144
143
140
139
134
131
128
128
136
141
144
139
131
127
127
130
135
141
144
143
138
131
131
131
129
124
120
118
121
127
131
136
139
139
132
123
126
129
128
121
115
120
132
141
141
133
126
129
136
140
138
132
133
141
148
145
132
121
125
140
152
148
136
129
134
142
152
153
146
136
130
131
132
130
124
119
120
128
136
138
136
135
136
136
136
129
127
131
134
134
130
129
133
137
137
134
133
135
135
138
141
139
136
136
137
139
138
135
135
140
147
150
148
141
135
132
134
136
135
130
129
132
133
131
129
133
136
134
128
123
123
124
127
131
139
145
145
149
144
137
133
136
133
130
132
141
149
145
134
128
135
139
140
139
142
149
149
143
133
128
133
144
147
139
125
116
120
129
135
135
134
133
132
130
126
124
124
125
128
133
136
134
128
127
136
148
151
141
123
117
128
139
136
127
128
138
142
136
130
128
134
141
145
148
153
150
141
132
129
130
135
143
144
139
127
122
128
142
153
156
150
142
137
130
121
109
106
118
136
152
153
141
130
129
137
146
136
125
114
114
123
128
125
123
126
127
125
126
132
139
143
142
142
144
143
135
128
130
139
145
145
142
139
140
138
136
138
142
146
146
144
143
140
129
117
110
110
118
128
132
130
128
127
132
139
142
120
122
129
132
130
125
126
129
127
124
123
129
135
138
133
133
132
134
132
134
141
150
152
147
141
137
135
132
131
136
140
141
132
121
121
130
136
132
125
117
116
116
117
120
125
129
135
139
141
141
129
130
133
133
131
135
141
143
138
132
129
131
138
137
134
135
138
135
134
143
157
158
145
131
126
133
136
131
127
130
138
141
137
129
125
125
127
127
123
114
108
107
114
120
124
125
131
141
153
155
139
134
127
120
117
122
133
140
141
133
128
130
139
149
155
152
146
141
140
142
140
133
125
121
124
130
131
131
132
132
129
132
138
147
147
139
124
111
109
114
116
118
119
120
121
118
122
131
144
150
132
136
131
120
113
115
124
133
136
132
130
130
140
146
146
143
138
138
136
128
116
114
123
134
139
135
130
126
131
133
133
135
138
145
149
143
128
117
117
130
143
146
141
137
141
146
143
131
117
115
142
153
146
129
117
116
126
133
132
132
132
134
133
129
130
133
139
137
130
122
120
129
139
144
144
141
140
141
142
138
136
141
143
142
134
128
127
125
129
132
141
142
135
129
132
143
146
135
117
113
149
154
143
128
118
120
128
134
131
131
133
135
133
127
128
137
142
137
128
122
126
136
138
132
123
125
139
153
151
133
119
124
139
143
136
127
129
134
134
125
120
123
128
128
124
123
125
134
140
142
127
126
128
129
131
134
137
134
132
132
135
138
135
129
126
130
135
135
128
121
121
127
128
121
113
116
132
143
141
124
112
116
130
140
139
140
142
145
138
128
123
128
137
144
139
124
115
119
136
146
126
127
132
137
137
135
135
133
132
132
133
132
126
124
123
128
129
132
129
130
130
131
128
129
129
136
141
137
135
136
140
139
132
127
130
138
139
131
127
133
138
137
130
127
129
127
121
115
117
127
133
143
148
141
128
121
123
130
131
125
122
119
121
127
131
129
124
125
130
135
137
130
127
130
139
142
136
128
130
143
152
148
134
127
129
130
125
118
122
137
144
134
119
113
121
136
141
132
120
119
128
138
145
145
135
127
125
130
132
130
129
129
137
145
146
138
131
128
132
132
129
127
129
137
138
129
122
122
127
131
133
136
143
148
142
132
128
138
149
151
141
131
126
127
132
138
140
135
127
125
123
126
136
148
155
151
139
131
127
130
135
141
145
149
146
142
137
137
134
131
126
124
129
136
135
127
124
128
131
131
130
136
148
154
145
135
137
148
154
143
135
137
144
140
131
124
124
126
124
126
121
126
136
146
156
157
149
135
125
123
127
134
135
133
127
124
126
130
135
134
127
121
117
121
128
133
134
135
136
140
142
142
140
139
139
138
138
136
129
124
129
144
151
145
133
125
126
128
128
131
124
132
140
142
145
147
147
142
138
135
133
133
130
122
114
110
117
128
138
137
127
118
117
122
129
135
135
132
128
130
129
131
129
133
138
142
142
136
132
129
131
133
139
142
141
133
126
128
136
139
131
136
136
136
137
145
160
170
167
150
128
109
111
132
156
165
151
139
137
144
152
147
133
125
132
146
150
143
138
150
164
163
143
122
115
125
136
132
122
120
131
142
149
151
148
148
143
133
120
113
129
135
145
149
142
138
142
152
149
136
122
120
132
145
151
147
141
136
138
151
161
159
149
138
143
154
156
150
148
156
164
157
139
123
119
132
144
144
141
139
142
145
147
141
135
131
132
129
120
111
143
138
145
149
148
140
135
136
139
138
138
144
155
158
150
143
142
146
150
153
155
154
152
155
161
167
165
156
154
154
154
145
134
129
131
138
146
147
144
140
142
147
157
149
126
106
106
118
126
121
154
139
139
145
150
145
139
138
147
148
142
141
142
148
153
152
151
153
153
156
155
150
152
154
156
155
150
150
152
154
148
133
122
123
132
139
138
130
127
127
133
143
151
149
135
124
126
136
143
137
140
134
138
144
147
145
145
150
148
143
134
129
134
143
146
143
140
143
152
158
158
151
145
144
142
139
141
145
149
149
141
129
121
125
133
136
131
127
129
137
138
131
124
125
132
140
146
147
145
141
129
129
136
144
150
154
156
150
136
129
133
139
142
143
137
127
123
128
140
149
151
147
142
138
137
138
142
144
145
138
134
137
144
148
149
144
137
134
136
139
135
128
123
127
135
137
131
128
130
136
130
129
134
142
153
162
156
141
129
132
139
138
131
134
142
148
148
144
142
141
144
147
149
150
145
142
139
141
137
134
132
137
147
157
159
150
135
121
114
114
122
135
150
158
156
143
128
123
128
135
126
128
132
141
151
159
158
155
149
145
136
128
125
134
148
158
165
163
157
149
145
147
154
160
160
156
151
144
140
137
137
135
134
134
138
138
133
126
121
123
130
135
141
147
147
142
136
131
125
121
119
123
133
143
149
152
158
164
159
145
135
138
150
150
140
135
142
149
153
146
137
136
139
142
144
147
144
137
134
141
151
152
145
134
127
126
131
138
144
144
136
126
125
127
132
138
139
133
121
113
122
120
131
142
146
144
145
149
150
145
145
150
154
144
129
122
125
133
135
133
131
129
124
122
124
129
131
130
135
147
159
164
161
153
140
129
130
138
142
138
131
132
142
151
148
137
131
131
130
134
135
129
131
140
147
145
138
138
143
149
149
148
142
139
137
138
139
138
139
141
141
137
132
135
141
147
148
148
148
147
147
147
150
152
147
139
134
131
130
123
126
138
155
163
149
133
128
137
147
153
147
139
138
148
157
156
146
140
143
149
150
149
151
154
155
149
145
142
146
153
155
151
147
148
151
151
150
146
140
135
135
138
146
149
149
146
140
131
123
117
121
128
134
137
134
134
138
146
151
147
152
141
136
136
144
153
156
155
153
151
150
150
149
144
139
139
139
139
145
152
155
152
143
131
126
128
134
140
139
139
144
149
153
149
149
147
144
132
125
125
128
129
130
129
131
133
133
135
140
135
154
158
149
134
130
139
151
154
147
138
137
136
130
127
131
144
153
152
149
151
153
148
136
125
122
124
129
136
143
146
146
145
141
137
140
143
138
132
129
129
130
130
131
135
139
135
132
133
138
137
150
169
169
155
143
138
138
134
128
124
125
127
131
139
154
169
171
166
156
151
148
143
140
139
134
127
121
126
135
144
143
134
130
133
139
140
134
131
128
121
115
113
119
132
138
141
143
145
144
140
138
146
152
157
153
146
133
129
130
136
136
135
132
136
146
156
159
157
146
135
127
131
139
144
139
129
123
126
136
142
140
141
147
154
154
142
130
122
121
121
122
124
129
133
138
142
143
144
140
135
139
134
139
149
153
145
130
126
133
140
140
134
131
128
126
125
130
140
142
130
112
113
129
148
154
149
141
137
137
137
137
139
148
157
158
144
130
121
123
133
142
148
152
151
149
144
144
141
137
137
147
144
142
146
144
136
125
126
136
144
148
146
144
144
143
143
146
154
153
135
119
121
140
158
156
140
125
125
136
141
138
132
131
136
143
142
135
135
136
135
134
139
144
153
155
149
146
150
151
145
139
141
146
145
136
125
121
129
137
143
148
151
153
157
163
168
170
168
155
141
134
143
158
162
144
117
105
122
146
159
149
133
121
118
121
128
137
144
142
136
128
131
138
145
146
143
149
151
147
133
127
137
149
153
140
124
125
135
140
137
134
134
138
142
147
150
155
157
156
146
137
134
142
155
156
141
128
133
143
147
143
137
133
127
123
123
130
136
139
138
142
143
138
130
131
143
152
148
130
116
130
135
146
150
143
136
143
156
162
156
142
128
121
121
126
136
148
156
157
145
126
111
117
139
158
157
144
134
129
124
123
128
132
136
136
136
135
131
129
135
139
136
126
117
127
145
156
147
131
119
145
139
136
138
145
151
157
159
156
154
148
139
124
115
121
137
149
148
142
130
125
124
128
131
131
126
127
133
139
134
118
103
98
110
128
145
149
136
122
120
126
134
136
133
135
138
138
137
135
133
154
152
143
140
143
149
148
139
130
134
144
151
145
136
132
135
133
128
125
123
131
138
142
133
123
115
118
129
139
139
128
111
100
105
125
146
154
148
135
132
139
149
152
144
134
125
124
129
134
135
143
150
144
132
131
137
140
134
128
129
141
152
155
148
137
128
120
118
121
128
136
138
136
133
133
135
134
128
122
122
130
139
139
135
133
139
151
158
154
144
138
136
137
135
133
137
142
141
132
123
131
135
130
123
128
140
147
144
136
133
139
143
140
130
121
122
123
122
118
121
129
134
129
123
124
134
140
136
125
122
131
142
145
134
121
118
132
147
149
135
117
109
117
132
145
155
155
142
129
119
140
141
143
143
146
145
143
140
138
138
139
138
133
122
115
118
123
122
114
110
113
121
123
119
118
125
132
137
135
134
139
140
132
117
107
112
124
137
142
136
128
121
121
131
140
144
140
131
127
129
148
143
144
152
156
146
140
137
142
144
140
135
131
127
120
113
110
113
115
115
116
124
128
129
131
138
141
138
132
130
139
146
140
127
122
127
135
137
139
144
148
147
137
126
123
125
130
132
134
135
140
134
135
142
146
144
140
145
146
145
141
136
138
139
133
121
112
108
110
118
125
133
136
137
141
151
154
146
132
129
138
143
138
130
127
131
132
126
127
133
141
144
141
133
126
128
134
141
137
132
123
136
146
147
137
131
136
143
148
146
145
145
144
141
139
135
130
126
122
120
122
126
129
131
136
143
147
145
140
140
140
133
125
118
120
126
130
131
133
135
134
138
146
152
148
138
131
130
133
132
120
136
145
140
130
119
119
125
135
141
139
131
120
119
125
138
148
146
140
131
124
124
127
131
138
142
140
134
132
134
138
139
136
137
140
142
148
155
160
156
144
135
139
147
145
131
121
124
133
142
142
142
131
121
123
128
128
125
125
125
119
109
101
107
124
135
139
135
133
132
129
131
139
149
156
155
142
129
125
130
136
141
152
163
164
153
139
134
141
144
136
123
117
120
126
129
130
131
135
142
142
142
131
129
134
144
148
145
140
130
121
117
121
130
139
136
130
124
122
122
122
124
135
151
161
158
146
135
134
138
142
144
148
152
149
131
112
101
105
114
118
116
119
127
139
139
133
124
118
120
123
128
136
141
137
134
135
139
139
133
135
139
145
150
152
152
150
145
135
124
116
118
131
142
147
139
130
128
131
131
131
132
135
135
127
118
113
115
124
130
131
129
130
138
143
136
118
105
108
118
124
130
141
141
132
125
122
123
124
127
134
141
139
137
142
152
159
159
150
142
135
135
139
139
133
125
124
124
121
112
107
115
130
137
137
131
128
131
139
145
145
137
128
125
126
122
115
114
125
137
138
149
151
147
144
143
139
132
132
136
141
136
126
121
125
132
138
142
150
156
155
149
141
138
139
141
144
140
132
118
114
123
136
145
147
141
129
121
119
121
125
130
130
130
131
133
134
141
149
150
144
142
134
133
143
148
140
132
132
137
138
131
127
129
135
138
138
140
142
143
139
139
142
145
147
147
145
139
132
125
130
142
150
147
140
138
137
133
124
117
118
126
137
143
142
138
138
145
152
152
138
127
117
114
118
120
118
118
124
129
128
129
133
141
147
150
153
154
149
135
127
129
137
140
131
122
115
114
110
111
123
140
149
144
138
140
142
141
135
129
129
134
137
132
124
118
117
123
130
135
132
131
133
129
125
122
126
130
129
129
128
132
133
129
125
133
145
154
150
141
136
134
133
130
125
120
116
109
107
111
123
134
137
132
131
133
135
130
124
124
128
131
129
125
123
121
120
117
118
125
146
146
139
132
128
135
144
145
137
134
138
142
136
122
115
125
138
142
133
130
133
135
133
131
135
142
142
132
126
129
136
141
136
127
121
120
121
122
124
121
114
110
111
120
131
137
134
131
132
135
168
159
133
109
101
113
128
132
130
132
140
145
140
133
131
136
141
136
124
118
120
123
124
127
133
141
145
142
139
137
138
139
138
137
134
128
125
122
124
122
113
105
105
116
124
130
132
136
142
142
146
155
147
135
126
126
129
131
130
130
131
131
131
131
132
134
133
131
130
133
130
120
113
118
133
146
147
137
133
131
134
135
135
139
147
149
146
134
127
124
124
124
125
126
128
133
136
137
137
133
120
138
151
157
153
147
144
142
139
137
133
125
120
121
128
128
120
114
121
138
150
146
137
135
146
156
154
142
137
136
136
134
130
131
138
148
152
149
142
138
138
136
128
122
126
134
139
137
131
127
131
131
130
130
131
132
132
134
133
135
135
131
122
120
125
129
125
116
112
124
143
155
154
146
139
136
139
142
141
131
127
124
129
131
133
136
144
150
149
139
132
130
129
130
128
128
127
134
141
142
133
125
122
127
130
130
123
117
115
124
133
135
130
122
123
130
138
135
126
123
128
138
139
129
116
114
124
135
137
131
125
132
140
140
132
130
138
140
135
120
116
125
139
146
139
124
117
133
154
161
112
114
127
139
141
133
123
118
120
127
133
135
131
126
125
130
134
133
129
128
132
133
130
127
125
132
138
141
141
143
151
155
147
133
125
131
140
138
130
125
128
133
132
127
121
119
124
136
151
157
108
115
129
132
126
121
123
127
131
129
127
123
120
122
124
128
127
127
130
133
137
135
133
136
144
150
148
141
134
140
149
149
141
131
130
140
146
146
145
148
150
143
126
109
106
120
133
136
133
131
122
125
131
133
128
123
122
126
130
132
132
128
124
124
128
134
140
143
147
143
137
133
130
127
124
125
128
131
129
128
128
135
144
148
143
139
142
149
153
149
137
126
118
114
117
128
135
133
125
120
121
123
131
140
142
134
123
119
126
136
142
142
140
136
134
135
136
137
143
145
141
136
127
113
104
103
113
127
133
136
138
144
151
150
136
126
126
135
143
138
128
124
126
133
141
145
147
141
131
128
113
121
130
131
128
125
124
125
127
127
129
134
136
133
125
116
114
116
126
134
140
136
129
121
120
127
129
129
131
144
155
154
141
125
117
117
123
125
129
131
133
135
140
146
153
156
150
143
137
139
123
139
145
137
126
123
127
131
130
124
124
126
128
128
122
121
123
126
128
132
133
136
133
131
135
144
145
133
122
125
137
143
133
119
117
127
138
137
132
127
123
122
128
139
144
141
133
128
132
139
132
127
124
129
133
142
149
158
159
150
137
129
134
144
150
148
144
145
147
151
154
157
156
151
142
139
143
150
158
164
162
148
134
118
114
120
128
129
123
116
122
137
148
146
135
122
119
124
131
141
124
130
145
155
151
146
148
155
152
141
134
136
147
151
148
147
149
153
152
151
154
154
149
142
140
144
149
153
157
154
146
132
122
120
123
127
135
143
143
139
136
139
149
149
135
119
117
124
130
133
128
134
152
164
158
144
140
147
152
143
134
132
142
151
155
159
160
156
152
150
152
151
151
152
155
154
152
151
155
157
150
134
132
137
141
137
140
145
154
152
141
140
145
150
139
131
135
148
153
143
142
137
141
150
151
145
138
143
152
155
143
131
133
147
163
168
160
145
141
143
150
151
152
154
155
152
146
139
139
145
147
140
137
140
144
144
138
134
137
139
135
133
139
143
141
138
144
154
158
152
138
137
141
144
148
146
144
146
153
158
156
148
142
145
151
150
139
138
143
151
151
142
140
144
151
153
149
140
133
128
130
134
134
133
134
136
139
140
141
142
138
132
126
128
131
136
135
137
140
142
125
135
144
149
150
152
153
156
157
160
157
150
139
135
132
127
123
129
142
149
150
146
142
147
151
153
152
151
145
134
134
140
147
143
132
125
134
145
158
158
150
141
134
134
136
138
141
140
145
145
124
123
129
140
151
156
157
157
160
162
154
135
118
120
136
145
139
130
127
137
149
161
165
157
144
135
135
140
142
138
138
148
157
156
143
128
126
132
143
148
148
149
153
154
152
144
144
152
162
161
134
122
121
135
153
161
158
150
147
143
137
131
130
138
148
152
145
133
133
139
148
156
152
141
132
132
135
138
136
135
141
147
149
144
137
132
131
132
137
143
144
143
140
137
136
135
133
137
140
141
138
131
136
146
154
153
144
135
131
126
128
143
161
164
148
131
124
131
141
147
144
136
127
125
132
143
146
140
136
141
146
144
132
122
120
125
130
132
133
137
139
135
127
125
129
135
133
129
121
121
129
130
143
155
153
139
126
130
141
146
148
150
153
152
141
129
126
131
138
141
139
135
133
135
141
144
143
143
150
163
166
152
134
124
125
129
127
119
113
118
127
135
140
139
138
137
134
132
128
130
129
127
139
155
156
146
130
135
153
166
162
149
140
138
142
147
148
145
145
148
149
146
143
137
137
137
139
145
158
169
167
151
135
136
145
150
141
125
114
115
126
135
136
132
130
132
133
135
136
140
134
129
135
146
154
151
140
138
144
150
150
152
156
154
147
138
139
145
155
164
164
155
137
120
113
122
132
139
137
132
126
122
124
135
147
154
151
139
133
136
143
139
129
123
129
138
145
145
147
150
133
138
144
144
139
137
143
149
152
148
146
148
148
143
131
127
129
136
141
148
153
147
132
112
105
120
139
143
128
107
104
118
134
141
138
135
131
129
135
141
144
141
134
133
139
144
146
148
152
153
141
163
166
150
135
136
146
148
144
140
140
137
132
131
137
145
145
137
127
130
140
144
137
129
129
139
151
151
139
125
123
134
146
143
132
122
118
121
127
129
126
126
132
136
139
138
133
134
138
141
154
170
163
147
138
142
146
132
116
113
124
133
140
151
165
170
158
145
137
140
145
145
143
145
148
143
137
138
140
140
132
124
122
124
128
127
128
134
138
133
127
123
123
125
123
122
121
120
119
121
142
141
137
134
138
139
137
127
121
123
127
128
132
144
158
162
157
152
150
152
147
140
135
137
138
134
130
134
140
138
126
110
107
118
130
134
131
134
141
146
148
141
131
123
120
122
122
121
117
119
132
123
126
136
140
134
122
122
133
139
134
125
122
126
132
137
142
154
161
160
144
130
123
124
131
143
151
152
143
137
129
123
122
128
133
134
132
130
133
142
147
143
135
132
136
140
139
136
131
135
131
124
129
137
139
129
117
120
133
143
146
141
137
131
128
130
139
153
157
144
127
122
127
136
141
145
145
146
142
137
133
131
132
133
135
138
143
151
151
140
128
123
126
130
130
127
131
140
149
149
127
125
133
143
146
142
136
135
137
142
147
148
144
138
133
135
139
144
139
128
119
126
141
151
141
120
107
119
138
149
145
134
133
136
139
145
158
170
166
143
123
121
129
132
119
107
115
139
153
148
130
134
149
164
167
161
155
150
140
128
129
134
139
139
137
134
137
140
141
142
138
132
137
144
139
120
103
110
129
145
146
143
141
139
140
141
149
156
155
147
141
140
135
128
126
130
142
145
145
137
152
148
148
150
149
149
154
154
143
130
128
134
141
142
140
139
140
145
150
150
143
131
127
133
146
146
134
124
117
119
123
130
134
134
136
138
138
138
141
150
154
143
126
116
129
149
156
144
130
125
156
147
132
119
116
126
142
151
149
144
141
137
133
130
136
145
147
143
137
136
135
135
138
139
142
142
140
140
139
134
126
118
116
123
134
144
143
138
135
141
145
145
141
138
138
139
134
127
123
122
143
145
138
128
122
123
130
136
140
148
149
141
134
134
143
148
142
129
123
126
132
137
139
135
130
124
123
135
152
161
154
137
123
123
134
144
150
149
145
145
148
158
161
156
144
134
131
135
137
133
133
135
137
135
132
126
117
108
110
122
134
141
145
149
147
140
127
117
123
137
149
149
138
132
130
133
131
128
130
140
153
154
141
125
121
127
140
145
143
142
144
149
151
144
138
140
147
150
145
137
133
125
113
111
121
129
123
110
103
110
120
133
141
140
135
126
114
105
107
124
145
154
145
132
132
142
143
129
116
118
136
151
147
132
121
125
136
135
127
121
121
130
140
143
138
138
141
142
142
139
144
137
125
120
126
132
139
139
141
140
135
126
124
127
126
119
104
89
81
85
98
111
116
117
122
128
129
126
119
126
139
150
149
142
142
146
152
147
138
131
133
141
149
146
141
137
136
138
141
137
147
146
142
137
131
128
130
146
160
156
134
112
105
109
113
108
101
96
94
87
81
87
100
116
124
129
128
125
127
131
143
150
147
136
134
143
150
152
150
148
149
148
146
142
140
140
143
144
140
133
141
139
137
135
128
124
128
138
144
134
117
106
109
116
116
112
106
108
111
112
112
118
126
130
132
136
139
139
138
141
149
152
146
134
126
125
126
127
129
134
137
139
143
144
146
145
146
145
141
135
133
142
148
150
145
141
141
141
135
128
123
121
123
124
123
124
121
114
108
112
123
138
142
136
132
137
138
139
138
142
151
152
146
138
132
129
124
122
130
137
137
136
141
146
146
141
138
139
141
138
130
145
154
157
153
145
138
132
128
123
115
102
90
90
106
128
139
135
127
121
121
125
127
134
138
138
136
125
122
130
138
141
143
145
144
139
135
140
151
156
145
133
128
132
134
133
132
133
131
130
137
136
129
124
126
128
127
122
112
99
79
61
58
78
109
133
148
148
148
144
136
126
125
135
146
147
135
124
123
133
135
134
136
145
150
142
131
129
136
140
133
124
121
128
135
132
129
122
117
121
133
132
128
128
128
131
131
130
128
118
103
94
99
118
136
141
136
132
133
135
133
131
131
139
149
151
143
135
131
135
132
126
125
130
131
128
119
115
122
128
131
129
131
138
139
133
121
112
114
124
118
128
143
154
152
143
136
136
140
145
151
148
144
140
140
139
137
131
122
116
119
126
138
143
142
137
132
127
122
116
114
118
120
118
113
114
121
135
146
150
145
138
135
140
141
134
120
114
124
140
121
127
134
137
139
143
146
142
134
134
141
144
135
124
126
135
146
146
137
125
118
125
138
143
135
119
114
122
130
126
119
119
127
133
130
127
128
137
148
151
146
140
138
141
145
142
134
132
138
146
138
134
126
118
127
142
157
159
149
137
135
133
125
124
126
128
130
132
136
135
132
133
139
146
140
129
125
137
150
150
137
127
129
140
146
140
126
119
121
131
138
140
139
140
143
143
143
142
141
138
135
129
122
124
131
137
142
146
149
148
140
133
131
127
125
120
115
116
121
126
134
144
150
150
144
136
134
134
132
126
123
124
128
128
127
124
120
122
125
133
134
130
129
130
132
136
138
137
136
133
132
127
132
137
136
130
124
126
136
142
139
135
130
125
118
117
120
125
128
127
128
136
142
138
127
120
121
120
113
108
115
129
139
135
127
123
128
135
137
135
131
128
128
129
130
130
125
122
125
130
138
136
140
145
144
143
138
134
134
134
136
135
131
125
119
122
132
144
148
141
130
122
124
130
132
130
127
124
124
126
131
138
142
144
144
143
138
134
128
126
127
129
132
133
135
133
125
118
121
129
143
135
127
128
138
146
147
137
130
132
141
147
138
127
122
130
143
150
147
138
131
125
130
141
152
152
140
129
125
131
135
137
134
133
136
139
137
134
130
129
126
120
119
121
134
142
141
131
127
126
152
145
124
109
114
130
134
128
122
133
148
155
141
126
123
135
147
143
129
120
123
128
131
137
142
145
138
127
118
123
132
137
134
130
126
128
133
138
141
136
125
111
111
118
131
140
143
142
135
123
146
150
143
132
130
133
134
129
125
129
137
138
134
131
137
147
146
133
119
119
122
118
112
115
132
147
147
135
122
124
134
138
135
132
131
135
140
142
139
128
118
117
125
129
130
127
130
138
144
140
110
116
129
141
146
144
140
137
133
133
132
130
133
143
155
152
136
115
110
120
130
127
118
122
139
152
148
138
136
139
141
135
125
123
132
145
151
149
140
131
128
125
124
124
125
127
131
136
142
146
113
107
112
123
129
130
131
131
133
137
139
136
134
137
142
142
133
120
115
123
132
140
142
144
142
138
132
135
140
139
130
122
120
129
141
148
150
144
138
131
129
124
118
117
124
130
133
136
142
147
147
142
136
128
125
120
122
127
131
137
142
141
136
130
130
137
142
142
137
131
132
137
141
140
133
127
131
140
141
131
122
121
134
149
153
149
141
133
126
120
119
122
123
123
122
122
126
138
153
160
132
139
140
135
127
122
124
130
133
138
142
142
139
138
138
138
140
135
132
128
131
132
131
126
120
123
134
144
146
142
138
140
142
143
142
142
143
142
137
132
132
131
127
119
114
119
128
141
155
159
119
124
125
126
129
135
137
135
132
130
134
137
138
136
134
133
130
124
117
117
123
130
132
127
121
123
129
136
142
142
144
139
129
123
127
141
154
158
151
148
148
142
132
119
113
121
132
141
144
142
135
129
123
124
130
136
133
125
121
128
135
135
130
127
131
138
140
136
130
130
133
140
137
128
120
122
127
131
131
128
124
119
116
118
125
137
145
148
143
139
136
131
127
119
118
124
132
135
135
130
137
134
130
125
124
122
120
122
130
140
142
137
131
132
135
138
137
133
135
138
143
142
135
126
120
123
129
129
129
129
126
121
121
128
133
132
128
130
135
141
136
125
117
121
130
140
144
145
140
136
130
136
136
125
115
115
123
135
139
137
132
131
133
130
126
121
116
114
114
121
131
133
130
126
126
130
132
125
123
133
141
140
131
126
126
129
125
127
135
142
140
126
117
122
135
144
146
147
147
150
130
134
131
118
113
117
126
129
127
122
122
128
130
125
122
123
125
123
119
118
127
134
133
127
127
135
139
132
124
132
146
148
132
115
114
127
137
136
131
124
120
115
117
127
133
137
137
136
136
141
158
154
149
146
145
143
137
137
140
143
147
151
153
148
138
137
149
162
163
151
143
150
160
160
147
135
137
149
158
157
148
141
144
148
150
145
144
145
143
139
137
138
138
131
123
122
128
138
146
150
141
134
133
135
135
140
145
156
161
159
153
148
144
136
134
145
166
172
159
139
129
137
152
159
150
135
127
133
146
150
138
125
128
139
140
129
126
133
144
144
140
138
141
141
135
128
130
137
140
135
130
128
137
146
142
139
142
156
162
158
146
135
132
139
151
166
170
161
143
138
142
150
157
159
154
139
126
128
142
156
148
130
126
138
140
129
119
127
145
153
146
138
139
143
143
143
147
151
141
128
134
133
139
147
156
160
160
157
156
153
147
139
136
142
153
163
157
144
138
142
153
157
152
148
147
145
141
130
126
131
138
136
135
137
141
142
139
142
146
150
145
140
138
141
138
138
141
141
140
131
145
145
135
133
148
164
167
156
146
149
152
151
142
139
145
151
150
144
144
145
144
138
131
131
138
149
146
132
114
109
123
141
145
137
130
138
153
160
156
148
144
143
144
144
141
138
136
132
132
132
143
148
144
137
138
142
146
147
147
148
145
137
130
136
146
148
144
141
144
146
142
137
138
144
146
144
139
135
130
131
136
145
143
130
116
118
134
151
157
153
146
148
152
154
151
148
143
142
143
141
133
136
138
142
142
142
146
152
156
154
144
132
126
135
148
148
139
130
132
142
150
158
161
156
144
134
132
138
144
142
137
133
133
132
130
126
129
139
149
151
145
141
143
149
149
142
135
140
151
156
148
138
137
145
157
162
157
151
147
147
151
151
148
141
137
134
131
129
128
129
140
154
153
139
124
121
131
139
143
138
135
132
132
138
143
146
144
141
138
139
133
127
126
130
134
131
125
128
138
148
173
164
152
149
155
156
148
137
132
135
145
157
162
154
139
130
128
130
131
130
130
135
138
136
133
134
139
140
140
138
136
131
128
133
144
155
154
139
123
121
131
138
137
131
128
126
126
129
135
140
155
156
153
150
151
147
139
134
135
133
130
131
142
154
157
148
136
135
141
146
146
143
144
147
154
155
149
141
140
140
139
132
126
130
144
154
147
126
108
111
129
146
149
140
131
128
131
134
138
140
128
130
138
147
152
151
144
140
140
136
124
117
124
142
155
155
146
141
141
148
152
149
145
143
142
143
141
140
142
148
149
140
128
129
135
142
136
125
116
122
134
140
136
131
133
135
137
135
134
138
130
132
137
143
145
146
143
143
144
141
137
140
144
143
137
136
139
144
139
130
126
130
134
130
125
128
134
140
143
143
141
131
120
117
121
130
132
130
133
142
148
144
133
128
132
137
137
134
138
146
133
148
152
149
142
138
140
147
150
147
145
148
149
141
131
130
142
147
135
117
111
118
126
129
130
138
149
150
136
122
120
129
132
128
122
120
127
134
142
145
146
142
138
136
137
135
131
130
138
143
133
141
148
150
150
153
155
152
150
147
143
136
133
134
139
143
141
134
126
126
130
131
128
127
133
147
159
153
134
115
117
135
150
142
124
117
125
142
150
144
131
127
131
135
135
134
130
131
136
140
142
136
132
132
145
159
164
152
142
140
144
145
145
148
153
145
128
118
125
140
150
147
140
142
145
142
140
138
134
130
129
132
135
131
125
120
128
145
157
157
148
139
133
132
130
135
138
140
140
141
139
135
129
130
134
143
147
145
139
138
144
147
151
155
156
150
141
138
143
150
151
146
145
151
149
137
127
123
132
137
133
125
117
120
128
132
132
136
149
162
168
159
146
135
134
138
138
141
139
141
129
131
138
145
146
140
134
133
135
134
129
127
131
137
145
151
155
159
159
159
154
145
134
125
126
133
137
137
133
134
133
129
124
126
132
136
136
131
136
147
155
149
137
128
132
135
135
130
128
134
133
127
135
143
146
142
136
131
132
132
128
126
125
125
125
129
136
141
143
144
143
142
133
124
123
137
149
148
136
128
129
132
136
136
134
135
139
145
148
143
136
131
130
128
123
119
123
131
134
138
136
124
123
132
145
150
149
141
132
133
138
140
134
125
115
114
122
129
130
127
125
130
136
140
138
132
128
133
138
138
136
136
139
139
134
134
147
162
162
143
129
131
142
141
123
111
121
141
152
146
130
119
123
139
156
162
155
141
128
125
135
144
144
135
126
126
133
141
146
145
135
125
121
128
131
124
115
120
134
147
150
146
139
133
133
140
151
158
155
142
137
140
142
139
132
129
133
143
147
143
133
132
137
142
145
146
144
136
121
117
126
146
157
155
146
140
139
141
149
158
156
140
125
124
135
143
139
130
124
128
136
140
138
134
135
141
144
140
139
143
148
144
135
129
136
145
143
136
131
134
132
142
140
129
118
121
133
141
135
127
125
131
138
146
152
149
138
131
134
145
152
146
136
133
144
159
157
141
124
117
121
131
139
145
146
143
136
130
130
137
138
139
136
141
147
149
143
134
130
131
124
134
136
129
122
121
133
148
152
149
135
122
122
135
150
153
140
124
127
135
140
133
124
123
132
142
145
143
140
140
139
139
141
146
145
143
138
136
138
139
137
133
134
138
141
144
145
144
141
135
136
134
136
142
145
139
131
131
138
143
138
128
127
134
138
133
120
114
120
134
141
135
125
120
124
135
139
140
141
146
147
143
136
134
141
146
146
138
136
143
148
143
132
119
119
127
136
140
140
139
155
142
133
135
145
144
132
122
122
126
122
120
121
123
118
107
95
90
99
118
139
152
150
141
137
144
147
141
131
129
134
139
138
140
152
157
152
133
124
134
150
156
150
132
119
115
121
129
138
142
150
138
121
114
120
130
134
137
140
133
115
103
104
112
113
106
93
83
82
94
117
137
145
140
136
141
144
141
133
127
131
139
148
153
155
155
151
141
132
132
141
151
155
149
138
129
129
137
144
145
144
142
135
121
111
114
124
139
145
138
119
99
95
101
107
104
99
96
94
91
91
100
115
129
135
135
134
136
135
131
130
136
141
142
139
136
139
144
141
133
125
125
133
140
142
141
138
136
139
140
144
149
147
137
123
118
122
126
126
120
111
108
112
113
108
98
93
97
100
93
84
92
112
134
142
137
127
123
127
132
138
142
145
144
142
139
138
134
133
132
127
125
129
136
140
137
131
128
130
134
140
142
145
147
145
140
134
127
121
116
118
124
132
133
124
110
96
86
82
85
95
115
131
138
135
131
126
122
125
132
142
150
153
156
157
150
138
129
130
140
143
138
130
124
122
124
128
133
131
131
138
141
146
155
160
154
142
133
124
118
114
112
114
119
126
128
123
106
93
97
115
135
140
132
122
122
126
127
128
131
131
132
134
141
144
137
128
128
136
145
141
129
118
113
117
125
135
134
125
121
139
142
143
144
144
141
137
130
122
105
86
77
86
106
126
142
145
138
131
130
134
137
133
129
123
121
123
126
131
134
131
124
124
129
131
129
127
134
141
139
129
122
125
133
140
139
133
126
117
119
136
141
140
136
128
121
119
125
133
127
114
105
109
123
130
132
132
137
145
147
141
133
126
127
132
137
136
134
133
135
137
136
133
133
132
135
143
150
151
145
137
138
144
148
143
133
129
126
128
129
133
138
139
138
131
129
127
133
142
152
152
146
133
124
118
118
121
130
137
138
133
129
125
128
135
145
151
145
134
126
130
138
141
134
128
133
144
152
149
142
137
139
141
142
138
134
134
138
143
140
138
135
125
119
127
146
161
158
146
137
137
131
120
111
114
122
132
134
134
124
118
118
126
132
135
132
133
138
142
140
137
136
135
131
130
133
140
143
140
132
126
128
137
142
145
143
141
141
139
136
141
128
113
104
115
139
161
164
150
134
126
124
123
125
128
132
134
130
126
122
118
123
130
140
138
124
117
127
146
153
142
126
124
134
144
143
135
130
132
134
135
131
130
132
133
130
129
132
131
128
118
113
120
126
126
127
129
134
135
133
135
138
141
134
126
121
124
125
125
128
134
140
142
142
140
135
135
134
131
125
118
114
123
137
143
134
120
115
123
136
138
129
119
115
116
119
123
128
128
124
113
124
140
151
147
137
126
123
125
129
135
142
141
130
115
108
112
120
125
128
130
133
133
131
131
137
143
143
131
119
116
120
130
133
127
119
116
121
129
135
135
130
127
126
129
133
132
133
137
138
134
138
144
148
148
146
139
139
138
135
131
129
131
133
127
118
115
123
133
132
122
113
117
131
141
142
141
143
147
147
139
131
125
125
127
130
133
137
136
135
133
131
132
131
131
132
130
133
143
151
133
126
127
136
148
152
146
137
134
133
129
128
130
134
134
132
132
139
147
146
136
124
124
141
152
152
139
131
129
132
131
122
120
127
139
147
143
137
135
135
134
130
121
119
118
121
125
130
136
137
118
116
121
134
150
159
150
133
119
120
129
134
132
129
133
142
147
147
143
142
143
141
139
141
144
145
133
114
101
101
111
121
128
133
139
140
138
136
137
137
133
128
126
126
126
123
123
127
131
124
133
131
128
127
136
147
146
135
123
122
131
138
137
137
142
152
155
143
127
122
130
138
141
140
142
142
137
125
115
118
126
133
132
131
127
124
128
136
139
134
126
126
134
139
135
125
119
124
129
132
135
127
120
115
120
129
136
134
132
130
133
136
138
139
144
148
143
131
118
117
123
131
136
138
140
137
133
134
137
144
144
140
133
127
121
119
121
126
129
125
122
121
127
132
134
130
127
124
127
133
130
127
126
125
125
125
129
130
130
130
132
134
135
138
136
130
125
123
127
133
134
134
133
134
133
131
131
136
140
139
131
128
132
140
141
135
125
120
119
119
119
117
117
121
129
133
130
125
127
134
143
148
145
134
123
119
124
129
129
128
127
129
135
138
136
127
120
123
136
145
143
134
131
132
137
134
133
140
140
129
112
111
128
151
159
148
128
119
120
128
132
128
120
119
123
128
128
124
126
139
141
142
132
118
112
120
131
135
130
120
120
129
142
150
149
141
133
132
134
131
125
117
116
122
123
122
125
135
142
137
121
113
121
137
147
141
128
121
128
141
147
141
128
122
126
132
130
123
119
125
139
130
118
116
128
145
149
136
121
117
125
141
149
151
150
150
148
141
127
112
105
105
111
114
112
113
119
132
142
144
137
123
115
120
133
140
139
132
131
137
143
140
129
126
130
136
134
126
122
118
141
133
124
125
138
149
141
124
118
125
136
144
143
142
147
153
153
144
133
125
122
123
126
128
130
135
137
131
129
128
128
124
118
122
134
146
145
136
132
134
137
136
131
128
129
130
129
127
125
117
144
141
133
125
124
124
123
123
130
137
139
133
128
128
134
139
136
128
124
127
132
133
130
133
142
150
146
130
120
119
124
125
127
136
145
144
136
128
133
141
144
137
130
129
130
128
127
127
129
125
142
143
134
123
122
129
137
139
138
136
134
131
126
119
118
119
117
113
106
106
113
118
117
115
119
129
135
131
126
129
137
136
137
141
143
140
132
128
135
145
145
137
128
127
128
125
125
128
132
134
135
130
121
121
130
143
149
140
128
124
130
140
139
125
113
113
118
119
112
108
114
123
122
115
112
121
133
135
133
135
142
139
133
125
126
131
133
132
134
140
140
136
136
136
131
126
127
134
136
133
156
156
156
157
162
161
152
142
137
139
141
143
141
129
120
125
141
160
161
146
132
131
136
140
138
135
135
135
134
137
146
156
160
149
135
127
134
144
150
148
143
137
130
119
121
129
147
152
147
135
146
137
127
129
134
142
143
143
143
143
140
134
127
121
122
138
156
162
151
134
123
127
139
148
145
132
123
128
140
149
153
154
160
163
150
134
127
141
152
152
144
135
130
129
134
142
147
149
139
128
142
138
136
134
128
124
127
135
142
143
138
133
128
132
139
150
154
147
143
144
146
142
136
133
131
126
124
129
145
156
151
139
139
146
144
130
118
125
140
149
144
136
130
131
136
140
145
138
124
114
145
149
145
139
137
141
143
135
125
123
131
141
146
146
148
148
146
142
145
155
160
152
133
121
125
139
146
146
141
140
140
136
132
133
136
140
139
134
131
127
125
125
128
129
127
129
131
128
123
117
160
153
130
116
128
148
152
133
110
109
127
144
146
142
145
153
152
146
142
141
143
139
131
127
131
140
144
138
128
128
138
150
146
135
131
143
154
149
128
108
103
113
126
132
134
131
127
125
128
135
162
157
135
118
121
134
137
132
129
134
140
138
129
128
137
145
145
144
143
142
135
133
135
142
141
130
121
120
126
133
139
141
134
123
120
125
134
136
126
110
105
114
128
141
146
142
130
122
124
132
142
146
142
140
135
138
143
149
154
155
151
144
137
131
128
128
135
147
157
157
149
145
147
155
155
147
139
138
144
145
138
122
114
115
122
129
130
128
128
126
119
117
127
146
158
153
135
120
114
121
146
149
146
144
148
151
153
148
145
145
150
158
155
141
130
135
154
163
155
141
135
144
152
153
148
146
147
149
152
151
145
134
126
127
139
146
143
135
130
129
130
129
135
148
156
148
132
119
117
125
176
173
151
137
138
149
154
147
141
140
148
152
147
136
134
148
164
162
140
120
116
131
143
143
137
133
135
137
140
142
144
141
137
137
147
158
156
145
130
126
132
143
149
146
135
123
115
121
131
141
165
164
143
127
131
147
154
151
144
135
128
122
123
134
144
143
138
135
137
140
141
139
138
137
137
135
132
126
119
115
117
125
131
136
142
151
156
149
138
128
131
143
154
152
140
127
122
126
135
142
142
141
135
130
136
145
145
139
131
124
115
112
120
137
146
136
123
120
131
140
141
140
137
136
135
132
131
123
115
111
116
128
134
136
135
138
142
146
142
140
138
143
148
153
153
147
140
134
133
134
153
156
150
144
142
142
142
140
136
133
132
136
139
136
132
132
137
134
118
100
97
115
136
147
143
132
128
130
133
139
145
149
146
139
136
138
140
142
141
143
147
147
144
137
134
131
127
122
126
131
154
159
156
149
148
149
145
146
141
140
141
146
148
142
139
146
156
150
124
95
91
112
137
150
146
140
135
131
132
136
143
150
148
141
137
137
141
143
142
142
146
148
148
143
136
128
122
119
124
126
133
130
133
144
150
148
140
134
138
140
138
135
134
142
152
158
154
145
136
132
135
135
129
125
124
129
136
131
121
115
122
136
146
142
137
137
142
145
146
142
136
138
143
146
144
136
128
122
122
115
130
120
122
131
135
131
126
130
140
151
147
133
123
125
135
138
133
132
137
145
145
137
127
123
124
126
128
129
131
133
138
145
147
144
140
137
135
134
134
131
129
130
134
138
141
138
134
133
132
130
142
139
136
131
127
127
133
143
149
154
152
146
132
123
123
129
134
138
136
130
127
130
142
153
155
143
130
126
132
145
154
156
152
146
144
139
135
128
127
130
134
135
135
137
141
143
142
146
149
151
136
141
143
140
136
138
143
145
145
145
145
145
136
131
136
145
151
146
131
126
127
136
142
144
143
142
136
125
119
122
133
141
143
146
147
149
144
140
143
149
154
145
134
125
123
125
128
131
136
143
136
140
140
138
138
141
144
141
140
138
134
133
127
126
134
139
140
131
122
126
139
147
136
119
111
122
135
138
132
128
129
135
141
147
147
137
127
127
138
151
156
149
136
125
118
117
127
132
130
127
145
140
131
125
124
128
133
134
135
133
128
123
116
112
112
116
127
128
126
125
129
132
129
122
117
122
131
140
147
149
145
138
138
134
127
116
109
110
116
123
133
144
148
143
131
127
135
141
133
124
128
126
127
127
124
120
118
118
123
129
132
127
118
111
111
119
135
141
137
128
115
108
113
128
139
141
134
132
137
146
145
135
127
121
121
126
128
123
115
114
123
137
146
145
138
131
127
128
129
128
111
120
134
142
138
129
122
120
121
126
132
134
131
130
129
130
133
132
133
133
127
117
115
128
147
154
144
132
127
132
139
139
134
136
143
151
147
134
124
123
128
133
133
135
137
134
129
128
131
139
121
130
140
140
134
132
137
140
130
120
118
121
129
137
137
128
118
116
125
138
141
131
124
125
143
155
148
128
111
109
122
134
142
150
152
151
140
129
126
126
123
123
124
130
139
145
144
142
138
138
133
134
136
134
132
136
145
151
144
130
118
118
128
138
141
130
119
117
130
143
149
137
125
122
133
146
143
131
115
110
117
127
136
144
146
141
135
132
132
130
124
118
118
124
135
143
143
139
136
137
143
143
145
148
151
146
141
142
143
142
132
124
126
131
133
128
122
122
127
134
132
124
120
119
124
131
136
137
133
129
125
127
135
142
147
147
140
135
139
147
146
133
120
117
122
127
128
125
128
137
149
150
153
156
154
140
125
126
135
132
113
99
99
107
110
109
113
117
118
113
118
127
134
131
125
131
139
140
135
126
124
128
136
142
147
145
136
129
137
148
153
144
130
121
120
121
124
127
130
131
136
134
133
135
132
127
126
134
136
122
97
81
82
93
101
103
105
107
110
120
141
160
162
147
136
140
149
148
137
126
126
131
137
133
128
125
127
131
136
136
134
129
127
125
128
128
131
136
137
137
131
132
132
131
131
134
134
132
122
115
110
107
107
105
104
102
99
100
107
122
139
150
150
146
142
141
144
147
147
141
139
138
137
133
127
125
129
137
138
131
123
121
125
132
140
143
138
134
137
144
140
143
143
141
140
138
131
118
108
112
125
134
132
122
110
99
93
95
100
97
96
103
123
145
152
143
128
123
127
131
132
134
140
148
148
142
134
132
136
137
137
135
133
133
138
137
131
125
125
133
139
133
135
137
134
123
113
111
116
125
134
138
137
130
118
105
97
91
86
81
86
105
129
145
144
137
128
123
120
117
114
116
128
141
147
146
137
128
128
133
139
138
133
125
123
124
127
127
124
121
129
124
133
138
132
119
111
115
124
131
134
137
140
137
126
120
112
100
86
86
103
132
142
134
121
123
134
143
140
130
116
110
110
117
127
134
134
131
125
121
124
125
125
120
118
123
133
136
133
132
129
134
141
145
143
137
131
131
129
125
123
132
142
142
131
124
123
118
107
101
109
125
131
128
118
118
124
130
134
133
129
125
123
124
125
126
132
139
141
135
129
125
125
126
126
128
135
138
141
147
133
140
143
145
142
135
131
130
135
136
132
134
140
138
125
115
116
127
136
135
126
124
124
124
122
120
121
120
124
132
139
147
148
144
137
135
139
148
152
150
142
139
135
130
127
128
133
140
143
140
147
145
139
134
132
132
128
129
138
142
140
134
130
125
118
114
118
134
151
154
145
133
125
118
121
132
143
143
134
132
138
151
155
152
147
148
148
141
130
125
128
137
140
138
131
129
130
133
133
124
152
150
135
124
127
138
143
141
135
135
133
129
123
122
125
132
138
141
144
142
135
128
122
120
124
133
140
140
134
129
131
135
136
135
137
143
146
138
120
109
110
123
138
143
139
129
127
126
128
126
140
140
133
124
121
128
138
139
134
130
132
136
135
133
134
142
148
144
136
131
128
127
128
132
135
132
123
120
126
134
135
125
119
121
128
132
133
134
132
128
123
124
132
137
132
126
127
136
142
136
125
128
131
133
127
125
126
124
118
118
130
145
150
143
134
134
142
143
140
138
138
138
135
138
141
144
139
134
137
139
136
127
126
134
140
133
120
115
120
130
139
138
137
131
125
123
132
146
149
137
124
128
130
131
131
135
135
131
123
120
127
140
149
146
137
133
134
136
134
134
135
134
136
140
145
148
148
141
132
128
124
125
128
135
136
130
120
114
120
130
138
141
138
134
131
134
138
143
144
138
137
140
136
128
124
124
133
146
152
144
131
125
132
142
142
134
128
126
131
130
129
126
131
140
144
139
133
128
127
126
123
119
117
120
124
127
130
131
135
136
136
130
125
123
126
124
122
123
129
137
136
138
142
139
127
120
121
141
152
144
123
109
117
135
143
136
127
129
136
141
136
125
122
127
132
137
134
132
132
132
129
126
127
132
136
137
131
129
134
138
139
132
121
111
106
101
102
112
128
136
118
123
135
146
149
145
137
132
128
120
112
109
117
127
134
135
133
136
137
142
138
130
124
123
129
137
141
136
131
128
130
135
139
146
146
138
126
117
122
133
136
132
125
115
107
100
101
112
131
146
128
128
126
128
139
148
147
134
124
120
125
129
130
126
124
132
139
143
138
133
138
146
150
146
136
131
131
134
134
133
129
129
132
135
133
124
117
117
123
126
124
122
123
125
121
113
109
112
120
132
150
146
134
125
126
134
138
135
131
130
135
141
137
124
114
119
132
143
140
137
145
157
163
153
135
123
123
132
132
125
119
125
134
137
128
117
113
120
128
129
124
123
130
134
133
127
124
119
118
117
143
147
148
144
139
134
131
131
129
130
134
135
131
122
112
107
113
128
139
147
151
150
143
132
125
124
131
137
132
122
120
135
149
151
137
122
121
131
141
141
133
127
128
131
130
128
126
126
126
127
126
132
141
143
137
130
127
129
128
125
123
121
121
124
124
114
105
113
132
145
146
135
126
129
132
131
127
130
137
139
138
138
144
145
139
129
123
128
135
140
136
128
120
119
123
128
126
120
120
130
129
123
119
118
122
128
133
134
126
115
108
111
122
134
138
132
122
124
131
133
125
116
121
135
142
133
117
116
131
140
137
125
124
132
140
133
114
100
106
122
135
132
123
126
136
142
133
117
109
121
141
130
116
114
124
137
139
133
123
116
117
125
132
135
136
137
143
147
142
124
106
98
108
125
136
134
126
122
128
134
132
125
123
135
145
140
119
101
104
120
131
130
126
131
141
142
133
120
120
124
142
138
131
128
130
132
127
121
121
128
137
140
137
132
130
135
141
145
143
132
116
106
108
121
137
148
143
129
123
127
141
145
144
143
143
139
130
124
128
135
139
133
129
133
135
132
125
122
125
128
143
146
137
129
124
121
117
116
122
134
138
134
127
123
123
127
125
125
125
132
134
129
123
124
136
147
144
128
117
124
142
154
153
143
133
129
129
131
135
139
141
143
146
148
144
137
131
128
129
131
147
144
135
128
130
134
133
126
124
130
137
134
125
117
118
123
123
117
110
114
125
132
125
117
117
126
135
134
129
126
132
138
142
138
131
127
128
135
141
142
139
140
144
150
149
141
136
133
133
129
139
137
136
139
146
149
144
132
126
130
138
144
142
132
123
123
124
120
109
105
112
125
130
124
120
124
134
138
133
127
125
127
133
135
132
129
128
136
148
152
143
131
129
135
138
134
130
132
132
121
140
139
139
144
152
156
146
132
129
134
142
147
144
136
129
131
137
143
143
141
138
137
136
134
140
145
144
134
122
125
142
156
149
127
107
104
115
127
131
131
134
136
134
125
123
129
140
149
149
139
135
141
143
146
150
148
138
130
128
133
140
144
145
145
143
142
140
137
136
135
134
131
126
124
127
132
141
149
152
153
156
156
153
143
127
122
126
137
141
139
135
136
135
135
135
139
140
137
136
139
144
157
157
149
140
138
134
132
138
145
148
145
139
136
137
139
139
135
138
143
144
136
120
111
114
125
142
151
157
155
150
146
145
144
139
134
134
139
142
139
135
134
134
135
138
142
144
141
134
139
148
156
151
141
130
128
132
131
126
125
130
135
140
139
142
145
143
139
141
146
149
143
128
121
127
138
148
149
144
139
142
143
142
143
142
144
141
136
129
124
121
120
122
128
134
139
142
141
141
143
151
145
132
123
121
129
130
120
108
108
121
138
145
147
153
155
149
140
135
139
145
147
144
143
146
150
147
141
134
131
139
143
145
144
143
142
137
127
118
113
114
118
120
123
128
131
130
129
136
145
164
158
139
127
129
139
140
133
132
141
153
156
147
139
138
144
143
139
140
142
145
146
145
147
148
143
139
137
138
137
138
140
141
140
138
132
126
121
117
116
118
118
120
124
133
139
137
129
125
128
154
157
147
140
142
149
156
158
158
159
159
158
153
143
134
127
130
140
148
153
145
138
135
141
147
147
142
139
143
149
150
140
131
127
131
134
131
128
126
126
125
119
120
131
147
157
155
142
126
112
142
143
137
133
133
139
146
146
135
128
130
142
153
155
149
152
157
154
142
133
131
135
135
138
144
149
143
133
133
145
155
146
131
123
130
136
134
130
130
137
138
134
136
144
152
149
143
137
127
124
150
144
129
117
121
136
147
142
130
125
129
135
135
134
144
160
171
156
133
119
126
134
139
138
137
139
137
133
134
140
147
143
132
122
119
126
134
137
138
133
132
132
136
138
139
127
117
116
127
140
153
147
128
114
121
141
155
154
151
149
145
136
121
117
125
135
139
141
137
132
127
130
136
136
134
132
133
140
141
135
131
132
131
124
116
122
138
155
153
135
117
113
123
137
140
136
126
124
133
143
152
149
136
128
128
137
138
138
139
139
137
131
128
130
133
130
129
138
144
138
125
125
135
140
136
127
124
129
128
123
122
133
143
141
135
135
145
154
154
139
130
126
135
141
148
146
144
140
136
133
152
155
150
143
140
136
130
127
124
124
129
133
136
135
137
140
145
146
137
123
119
131
148
155
145
132
122
118
120
124
131
141
148
152
151
150
146
141
139
141
148
150
146
139
131
132
139
135
126
116
152
150
144
143
146
150
148
142
135
133
137
142
144
140
140
145
147
137
123
115
125
145
156
154
145
135
127
119
119
126
135
139
141
144
150
152
148
141
137
139
144
145
144
140
138
139
140
134
126
117
138
135
132
134
135
134
129
130
135
140
139
135
135
138
144
148
146
137
130
129
136
141
137
133
132
137
134
127
125
130
136
137
136
140
150
155
150
139
135
133
132
131
138
148
150
140
127
116
116
112
133
134
137
137
125
109
104
113
129
139
133
123
117
119
128
139
147
150
146
138
130
123
120
122
128
138
139
139
141
147
151
148
139
136
142
144
138
124
117
119
120
124
133
142
143
128
110
100
101
102
141
138
139
134
124
123
128
135
140
140
140
134
126
120
123
131
141
147
138
131
127
127
133
137
142
143
141
140
142
146
150
149
142
135
131
134
138
136
130
125
121
121
125
128
127
118
112
114
120
128
142
140
132
124
122
128
141
145
149
154
160
157
141
130
130
140
146
140
128
122
129
140
143
141
139
139
137
128
121
118
120
128
137
145
149
150
153
157
161
159
148
131
118
107
103
103
111
124
134
144
142
143
132
121
118
124
135
144
153
160
156
143
125
116
120
131
134
123
112
115
131
145
142
129
122
125
133
132
128
126
126
126
135
149
155
147
129
124
133
148
150
137
122
112
110
115
125
129
126
121
143
150
142
126
116
114
127
142
152
152
136
120
108
105
107
108
107
101
100
110
125
137
133
126
123
129
135
137
143
147
145
139
133
137
137
125
105
92
95
112
125
127
125
127
132
138
140
130
119
107
129
140
146
136
119
111
116
129
138
139
128
116
111
113
115
112
107
103
105
111
112
113
115
124
133
135
129
128
132
139
138
133
129
132
137
137
127
114
108
111
120
125
124
128
129
130
123
121
121
120
119
121
135
140
135
128
126
129
132
128
120
113
112
116
122
121
121
122
125
123
109
102
106
122
133
129
118
118
130
141
139
132
131
138
152
153
145
131
127
128
129
124
121
119
119
116
113
120
127
132
134
129
131
134
133
134
140
140
130
121
114
115
119
122
118
114
119
130
138
134
127
120
124
132
136
129
116
113
122
140
149
146
141
142
147
146
138
132
133
137
133
126
120
120
124
131
134
136
136
137
150
149
143
135
131
133
140
140
125
113
113
125
135
135
126
118
123
132
142
147
148
145
144
142
141
138
128
123
121
128
140
143
141
138
136
134
135
134
137
138
138
136
136
137
140
141
140
136
137
143
145
150
148
139
134
132
129
123
113
108
107
115
125
131
132
134
137
142
142
136
132
131
130
125
122
125
129
136
133
125
121
129
140
142
135
129
129
134
139
142
142
140
140
144
144
137
129
130
137
145
120
127
135
137
133
122
117
121
121
112
95
89
98
110
121
126
135
139
134
123
118
122
126
118
108
111
127
138
132
119
113
126
142
142
130
117
117
130
142
142
135
127
125
130
133
132
131
135
137
135
107
111
123
135
133
126
123
131
136
124
102
88
89
96
102
106
111
118
124
134
147
156
151
135
123
125
135
135
128
123
128
137
140
133
125
121
127
135
139
139
133
127
124
125
130
136
140
138
135
133
121
121
130
141
147
146
140
131
121
118
115
114
108
101
96
94
94
99
116
138
156
158
148
136
134
134
132
134
140
150
152
147
136
132
135
139
140
139
137
140
147
146
139
133
139
147
153
146
139
142
132
124
130
139
149
151
143
129
118
121
131
131
117
103
98
99
100
105
114
122
127
125
126
135
136
132
124
126
137
140
135
130
132
138
140
134
129
131
139
147
151
147
138
133
139
147
148
142
136
135
128
122
128
135
136
133
130
129
133
142
144
134
117
104
98
105
114
118
114
108
111
123
138
146
143
136
136
137
134
120
108
107
116
126
129
128
130
135
138
134
131
130
130
133
136
136
133
131
129
128
116
119
131
137
131
121
118
127
134
138
140
141
137
122
107
108
120
122
108
96
102
126
142
143
136
136
150
156
150
135
121
114
112
116
128
142
151
142
126
116
120
130
137
133
126
122
126
130
137
139
117
124
133
136
133
127
126
128
127
125
130
144
153
144
126
121
123
124
108
94
94
108
121
127
128
131
136
138
135
133
131
129
127
129
135
137
136
128
123
131
141
144
134
119
109
114
125
134
140
148
125
128
132
139
144
144
136
129
128
126
125
132
140
144
135
124
118
119
121
122
120
126
131
131
128
122
120
118
118
125
129
130
131
131
127
119
112
114
128
147
152
142
123
112
115
126
134
133
135
139
137
134
133
143
153
151
136
128
128
130
128
126
131
138
135
127
117
120
131
143
147
148
143
130
120
121
127
131
130
129
128
129
130
131
130
130
122
114
117
130
138
135
128
126
132
137
134
131
126
131
142
143
140
142
141
137
132
128
132
136
138
138
140
140
135
132
130
131
135
139
137
133
126
118
118
129
135
134
128
126
126
128
129
132
138
143
138
129
119
118
121
126
134
138
138
135
130
128
130
134
145
150
145
135
125
127
133
136
135
134
140
146
146
139
131
131
136
136
133
130
128
126
126
129
134
134
127
121
123
131
135
130
118
113
117
126
136
142
138
129
122
123
133
141
140
137
136
141
142
135
152
151
137
125
119
128
143
144
137
129
130
139
141
134
129
131
136
134
130
126
126
128
131
136
141
139
133
131
139
154
155
139
119
110
116
124
130
132
128
128
132
137
140
142
139
139
148
154
145
133
150
141
129
120
123
135
142
141
136
133
131
132
131
130
130
136
143
138
128
120
120
125
132
137
140
141
138
131
132
136
139
136
132
133
141
144
137
122
115
118
130
137
139
136
136
139
144
141
132
126
135
135
134
132
123
117
116
124
137
141
134
127
124
128
133
137
143
140
132
129
134
140
142
137
131
126
123
116
108
110
117
125
133
138
143
142
136
128
126
125
127
126
126
127
133
134
131
123
118
115
125
134
144
141
118
96
97
120
139
142
128
119
128
138
142
135
129
128
132
140
149
148
140
126
118
119
123
127
126
127
130
135
137
137
132
126
121
122
129
134
133
128
124
124
130
131
133
132
132
131
128
132
136
130
119
113
116
129
138
135
124
119
127
136
141
131
124
123
129
132
132
128
123
122
122
130
138
145
149
149
147
144
141
138
131
122
114
112
120
129
134
134
128
123
122
128
136
143
146
147
131
133
130
127
129
135
136
132
130
127
124
124
125
125
124
129
132
137
134
126
122
125
132
135
131
127
130
139
146
142
131
124
122
122
123
121
119
118
120
122
125
124
123
121
121
126
129
131
130
128
131
136
136
139
140
143
138
134
130
129
134
139
136
128
122
128
143
152
144
132
130
138
145
138
126
120
128
135
130
117
106
113
126
135
132
130
129
133
134
128
121
118
124
127
127
125
126
131
133
127
126
129
137
143
140
135
131
135
143
150
156
155
145
131
122
127
140
146
142
132
131
135
137
131
125
127
137
140
130
118
119
134
147
147
137
130
136
149
153
144
130
121
124
125
120
116
123
137
148
145
125
127
136
142
136
126
123
132
146
155
154
141
126
118
120
124
128
130
132
133
135
136
139
142
142
135
129
128
134
146
154
152
142
126
119
123
134
143
145
139
133
128
126
122
117
116
122
128
131
133
126
132
140
144
137
129
125
128
133
132
125
116
114
119
124
124
120
124
132
141
146
147
149
155
152
135
117
116
132
152
157
146
130
122
122
125
122
116
114
117
123
130
131
130
129
127
126
126
128
132
126
128
134
136
135
130
127
128
132
132
126
125
127
127
122
118
121
129
141
141
136
131
134
140
142
135
125
121
127
134
136
133
130
133
134
127
115
109
112
118
121
121
124
131
133
127
121
125
141
153
132
135
133
128
122
117
117
124
132
139
138
137
133
125
117
112
117
127
132
129
120
116
120
129
139
142
136
125
119
124
133
136
134
127
119
115
116
121
131
135
131
124
125
132
134
129
123
124
138
151
146
149
140
129
125
122
122
122
125
132
136
132
126
125
130
135
134
129
125
129
135
135
131
131
137
143
141
129
118
120
133
144
140
127
116
114
121
133
137
134
134
136
139
141
141
139
135
131
128
131
146
141
132
127
131
134
132
124
128
135
143
139
131
129
137
146
145
134
125
129
138
144
139
132
134
139
144
142
131
120
120
128
139
135
127
123
128
139
142
134
125
124
130
137
142
142
139
135
131
128
132
131
135
137
134
125
118
122
133
147
149
143
136
132
129
128
126
121
116
112
117
125
136
139
141
141
143
141
135
124
120
125
131
136
131
125
124
135
145
142
125
107
105
117
129
133
130
131
133
128
145
139
132
126
124
121
117
118
127
135
139
141
144
150
155
156
153
148
143
138
135
133
132
135
140
147
146
145
138
132
130
127
124
122
123
125
125
121
116
117
126
134
135
132
129
128
136
145
152
150
131
143
147
145
145
141
134
135
145
154
160
157
152
152
153
149
141
136
138
136
133
131
130
135
138
141
147
153
152
144
133
123
113
106
104
108
114
117
110
106
113
127
135
133
128
127
125
126
132
141
140
154
155
153
153
155
154
152
161
173
180
169
152
139
137
140
140
138
139
140
141
144
145
141
134
133
138
146
150
149
147
144
134
119
107
112
123
134
131
127
126
131
136
137
136
135
134
132
134
143
141
143
144
147
145
140
140
148
158
166
164
153
140
135
135
140
146
144
142
146
149
145
142
138
135
135
132
131
131
136
143
147
145
135
126
123
127
137
149
158
155
144
136
132
135
138
138
140
146
152
135
130
138
148
145
137
137
141
145
145
137
132
130
135
143
145
140
136
139
150
157
149
138
136
144
147
143
136
130
128
130
132
138
144
143
131
122
127
143
162
169
157
140
133
134
141
143
141
141
143
152
153
149
147
145
148
147
142
136
137
137
139
142
147
154
156
143
133
133
144
155
153
146
141
142
146
147
148
144
139
136
137
145
155
157
149
134
128
130
139
151
153
143
134
134
143
155
156
141
125
161
164
151
145
144
146
145
143
138
139
142
147
154
160
164
158
142
131
128
135
142
142
137
130
129
135
138
138
136
139
144
144
142
143
150
154
151
139
130
127
127
126
122
118
120
131
148
158
149
126
143
145
146
146
145
144
143
141
134
131
130
136
147
159
162
157
139
122
119
132
143
139
124
118
129
142
141
125
116
123
135
135
129
127
133
139
136
130
131
135
130
123
118
119
127
132
138
143
145
141
132
129
135
146
152
157
155
143
131
125
128
134
136
138
144
145
139
123
121
136
151
148
134
127
139
147
143
131
124
130
136
134
129
123
121
121
123
127
134
135
127
116
115
126
142
148
142
138
141
149
141
130
129
134
149
161
162
150
135
135
141
140
131
122
122
130
138
143
142
139
135
137
143
147
142
133
132
142
153
155
148
141
135
129
125
125
135
143
140
125
108
98
104
119
134
140
138
136
139
150
142
140
135
133
138
145
146
141
139
139
138
135
130
125
124
131
146
164
165
142
121
122
141
156
149
133
131
143
154
151
138
133
135
136
137
137
137
136
130
125
121
122
124
125
125
126
130
133
133
133
132
137
138
139
135
131
130
129
128
128
127
130
131
133
136
142
150
159
161
151
142
141
147
153
151
149
145
140
134
128
124
124
127
130
133
131
124
116
116
127
142
148
143
133
127
132
141
139
127
109
142
135
129
130
136
140
140
133
128
127
130
133
135
132
130
135
136
136
136
147
156
157
149
141
142
149
145
136
129
131
134
133
127
128
130
130
129
128
129
130
129
121
119
123
131
139
143
136
127
116
155
147
132
125
131
141
147
144
134
129
129
132
131
124
121
125
132
134
134
134
138
138
133
133
141
150
147
137
135
145
146
139
127
128
138
146
141
137
138
134
120
106
108
126
143
141
130
124
126
127
148
150
146
137
134
138
143
142
131
120
121
129
136
137
134
134
137
139
137
131
126
125
127
136
151
163
158
143
132
135
138
134
127
126
135
139
138
134
139
143
138
130
133
146
153
140
119
109
111
110
134
139
145
145
140
138
140
137
129
120
126
139
152
158
153
146
140
139
138
135
137
136
133
136
143
152
153
144
132
128
130
132
128
125
122
126
135
142
150
150
145
139
136
137
131
118
102
95
98
105
138
134
133
131
127
128
131
134
133
138
144
145
142
142
145
149
153
150
145
138
134
136
135
137
136
137
141
144
141
132
126
124
130
139
140
138
138
143
149
147
138
130
124
119
108
100
97
105
113
122
144
139
129
121
123
128
132
139
149
154
150
135
120
113
116
126
131
128
121
115
118
128
135
140
143
145
145
139
134
130
124
120
125
140
148
141
131
125
128
128
123
117
120
124
124
116
113
114
115
116
142
146
140
132
129
135
143
151
156
153
142
132
124
118
112
102
88
81
86
107
125
134
129
125
129
134
132
122
120
128
136
139
140
144
147
142
132
127
128
129
120
110
111
124
138
139
132
123
115
113
132
139
142
136
129
132
141
149
149
137
127
126
131
132
122
103
88
89
105
126
132
122
108
102
101
101
101
108
123
136
141
145
148
155
158
152
142
137
139
140
133
119
111
114
124
131
131
128
123
122
122
118
120
123
127
131
140
145
137
124
114
111
117
122
119
112
113
127
138
133
116
101
103
110
109
98
94
112
136
149
141
129
130
142
150
143
129
125
133
139
138
130
121
118
119
120
121
123
124
118
126
119
119
121
127
131
139
141
136
127
124
124
126
126
122
117
128
139
138
127
113
115
129
139
135
121
110
120
143
161
158
142
128
128
131
129
124
126
136
143
142
134
131
131
132
131
131
129
125
123
146
148
143
133
127
129
131
132
125
120
123
131
136
136
134
134
141
143
139
131
128
130
137
140
139
134
128
128
137
150
155
150
142
135
132
130
131
133
137
139
141
144
145
143
140
137
136
134
136
135
150
156
150
136
127
126
126
120
108
98
100
111
125
132
135
137
141
141
137
131
130
129
130
124
120
124
134
140
137
126
118
125
139
142
137
131
130
134
132
129
133
143
152
145
133
123
128
139
145
144
122
128
131
129
129
127
120
115
108
98
94
100
113
124
128
127
123
124
126
129
135
141
139
125
110
113
134
150
145
122
106
116
135
143
134
123
128
137
141
133
127
134
145
146
136
125
128
138
147
146
109
109
118
129
131
125
115
112
113
110
103
101
107
115
119
119
118
123
134
140
145
144
137
127
121
123
131
135
135
133
133
137
143
141
137
135
136
137
141
139
139
140
145
147
147
143
138
136
136
141
124
124
133
142
142
132
122
118
113
106
99
94
94
98
104
108
113
120
132
140
138
126
120
125
134
134
124
117
125
141
149
143
134
137
146
150
142
132
130
141
155
157
146
135
136
142
144
138
132
132
126
127
135
142
145
145
145
141
130
116
106
96
86
84
93
102
107
115
123
132
129
119
116
124
133
132
128
128
137
143
140
134
131
134
139
141
140
138
141
147
150
145
130
123
127
138
143
139
133
131
117
119
126
136
144
153
156
151
140
131
127
119
105
93
93
103
114
119
120
125
130
134
138
138
135
138
143
152
154
145
138
133
132
132
130
134
146
155
157
147
135
130
131
137
143
146
139
134
133
138
120
125
133
138
139
141
141
137
133
128
129
132
127
115
104
109
123
127
117
113
119
135
146
144
138
140
148
155
152
143
138
139
139
142
148
156
157
149
138
136
141
148
151
147
140
134
129
130
134
135
127
132
134
130
127
127
130
134
133
125
120
122
125
124
122
122
129
128
113
109
111
121
128
127
128
133
137
135
132
133
136
140
146
156
164
159
142
121
116
133
156
166
153
131
119
120
125
128
127
126
132
128
125
131
140
146
140
133
129
125
119
117
123
131
136
132
124
116
113
120
127
132
131
129
129
131
129
124
121
128
132
133
133
138
141
134
118
106
113
134
151
152
136
128
132
137
137
128
122
126
127
122
124
135
153
153
139
127
128
132
133
132
134
141
140
128
115
109
116
131
140
145
142
135
130
130
132
130
128
131
130
124
119
119
126
126
115
105
113
132
141
133
125
129
145
153
148
137
131
135
130
125
127
132
137
135
129
129
135
137
137
137
141
141
133
121
115
116
122
129
131
129
127
125
128
133
136
135
131
130
130
128
129
136
143
141
128
116
121
133
136
127
119
123
133
139
139
134
132
132
145
141
137
129
128
131
140
142
137
130
125
127
131
131
126
122
123
126
128
127
125
124
125
129
132
134
130
129
131
135
135
133
132
133
139
140
139
137
137
135
129
123
122
126
131
133
131
128
123
123
146
150
139
130
130
141
148
144
137
130
126
125
126
127
128
131
133
132
126
122
123
126
130
131
128
125
124
129
138
147
146
135
120
114
122
136
146
144
136
126
126
128
132
132
131
133
139
132
127
126
134
134
136
140
141
137
126
120
124
132
136
130
122
114
120
132
140
135
120
106
104
108
112
116
121
132
139
141
141
146
148
141
132
131
140
149
150
138
127
125
131
138
137
131
129
130
132
132
128
126
122
119
133
153
150
127
102
95
108
124
133
129
120
109
111
124
134
132
122
114
118
124
120
115
117
129
138
137
132
133
138
139
137
138
143
147
145
135
126
126
128
130
130
130
128
128
130
134
133
126
116
117
132
145
138
118
103
103
112
125
134
139
139
133
127
125
125
128
129
139
153
157
146
128
116
116
120
123
126
130
134
129
124
123
127
128
130
128
124
120
118
121
131
138
142
146
153
157
148
134
128
130
128
123
119
118
121
126
128
133
137
143
149
149
142
133
128
129
132
138
139
140
138
134
131
127
127
126
129
129
130
127
124
122
123
125
128
128
124
121
125
134
142
144
145
151
160
158
144
127
141
138
131
124
127
132
134
133
130
127
125
122
127
133
141
143
141
137
130
120
113
117
127
137
138
134
128
128
129
127
127
126
123
117
118
125
139
143
140
136
136
140
141
137
134
136
142
141
132
124
127
128
134
139
143
142
138
137
134
130
124
120
120
127
139
152
158
151
134
119
111
116
125
126
124
125
126
129
131
133
136
136
132
127
127
132
139
145
141
131
122
118
122
129
133
132
132
138
144
143
115
115
124
131
128
125
129
139
147
151
150
147
142
137
138
148
158
155
138
119
111
115
124
125
123
125
129
132
133
133
134
135
135
132
132
133
133
131
128
123
117
116
123
132
133
130
129
134
140
143
133
132
134
128
115
111
118
132
142
147
148
147
142
135
130
134
140
142
133
122
122
130
142
143
139
132
129
129
129
127
126
122
114
108
112
121
130
131
128
129
133
143
147
143
131
122
121
126
127
119
134
149
155
149
137
128
126
128
131
129
126
126
128
129
128
125
127
131
135
143
150
155
154
146
138
132
129
133
136
136
134
127
117
108
106
115
129
142
143
136
134
141
146
140
127
120
122
130
131
122
108
126
139
146
143
134
129
132
140
141
137
133
132
129
124
118
120
130
141
146
149
146
143
138
132
132
135
141
143
139
132
130
131
128
122
119
129
142
149
139
124
120
123
128
128
123
124
134
143
141
114
119
124
127
126
126
126
132
140
146
144
137
132
126
122
121
124
128
129
126
127
133
140
139
134
129
129
127
124
122
116
118
122
124
122
122
128
134
137
132
122
114
116
124
129
133
131
131
136
140
140
138
131
127
128
136
140
135
132
130
130
126
123
124
134
143
145
136
127
125
130
137
138
133
131
128
127
125
119
113
114
118
124
128
130
132
131
129
124
121
124
127
128
125
127
131
129
122
116
116
136
130
121
121
130
140
143
137
135
138
139
135
130
129
135
143
146
145
141
138
137
131
128
130
136
141
142
142
134
126
122
127
138
144
144
139
131
127
123
122
125
127
127
124
123
124
122
116
115
116
124
116
118
121
125
123
120
125
141
155
155
145
133
127
121
119
121
130
135
135
128
124
127
137
145
145
142
140
138
133
131
127
129
131
130
126
123
122
127
129
125
118
115
117
121
124
122
128
138
141
145
135
128
122
119
121
128
140
149
144
129
119
122
137
146
149
147
148
146
135
119
116
127
139
137
131
127
135
146
142
130
122
124
133
140
141
134
127
124
123
127
131
131
129
131
134
134
136
137
134
131
133
136
141
148
153
151
152
158
157
149
131
119
118
123
128
132
142
148
139
125
123
141
164
169
156
139
135
135
128
118
113
120
128
133
131
127
123
114
108
108
113
117
117
118
124
133
140
139
132
141
142
140
144
156
161
152
139
141
154
165
158
139
125
124
131
141
148
148
139
133
139
151
160
154
139
128
126
125
126
130
135
134
128
121
122
125
125
122
121
122
124
126
126
124
125
126
130
132
129
145
139
141
150
154
144
131
124
133
152
165
163
152
139
134
134
139
144
149
154
150
142
133
128
127
127
127
127
130
136
140
141
133
119
109
108
115
125
140
155
157
146
137
134
135
129
120
116
124
130
134
133
147
162
156
143
138
143
150
153
152
144
140
139
137
131
126
130
145
160
158
140
118
117
129
137
135
136
140
141
138
127
122
122
126
122
119
124
136
150
155
146
137
134
136
138
135
132
129
128
139
141
145
145
142
142
144
150
148
140
132
126
128
136
145
148
141
133
131
139
141
139
135
136
137
134
132
131
134
134
130
127
129
141
150
154
147
134
120
114
123
135
141
136
131
131
145
153
147
130
149
148
141
133
129
127
123
124
132
139
138
135
132
136
147
156
154
147
137
133
134
142
147
143
138
134
133
130
125
119
121
126
130
134
141
150
152
145
131
121
124
134
139
131
119
114
124
137
143
139
144
147
152
154
145
130
124
132
146
156
151
140
133
134
139
142
140
139
142
151
153
144
133
129
140
152
155
148
136
126
124
125
128
130
132
133
132
135
141
147
143
138
133
133
138
135
130
127
130
139
134
137
151
163
162
155
149
148
147
145
144
142
138
138
140
137
129
124
133
152
159
145
126
123
136
143
140
137
138
144
139
133
130
135
137
133
128
129
137
146
142
134
129
135
151
158
157
148
142
146
134
131
135
149
157
160
151
136
123
124
137
145
144
136
130
127
128
136
145
154
156
150
143
136
128
113
104
113
132
148
145
133
127
130
141
147
145
137
133
133
134
132
129
130
133
135
138
138
140
145
135
134
137
144
150
151
146
137
132
134
139
142
135
124
111
111
125
148
162
160
152
148
149
146
134
121
122
132
143
143
132
122
120
128
143
152
146
130
120
123
133
140
140
132
121
114
114
116
121
128
128
128
134
140
143
143
145
146
144
140
134
131
132
128
125
122
126
137
146
147
142
137
135
135
141
151
159
158
150
140
128
125
123
127
132
137
132
120
113
119
131
139
142
135
131
130
134
136
130
123
129
124
123
127
133
139
142
140
132
126
124
128
132
135
135
136
136
136
141
146
144
136
125
123
131
144
148
142
140
141
143
140
131
125
119
119
125
128
129
126
121
115
119
126
133
136
138
136
133
131
146
133
120
120
132
147
154
145
130
118
118
128
133
134
133
136
142
146
152
153
150
139
127
123
129
133
130
124
125
133
135
133
126
125
128
127
126
129
136
139
129
115
114
128
142
142
135
132
133
132
146
135
128
125
137
154
163
156
136
121
119
129
135
136
134
134
134
134
135
137
139
134
128
130
143
154
149
130
116
113
116
117
122
130
139
138
127
127
136
146
143
132
130
142
154
152
140
130
125
118
131
133
137
137
135
135
137
139
134
126
125
132
137
142
141
139
134
130
130
128
125
124
126
136
152
163
161
145
128
121
121
122
124
127
127
127
125
129
137
142
137
132
134
142
144
137
119
101
93
95
128
131
136
137
130
124
121
128
135
134
132
131
133
137
138
144
151
158
155
138
118
112
122
136
146
148
152
156
157
151
138
128
126
130
129
124
120
119
122
124
124
130
136
140
130
115
100
90
89
96
135
130
127
129
133
136
133
131
134
138
137
135
134
133
131
130
132
135
132
124
112
107
111
119
130
139
147
152
152
149
140
134
134
140
141
133
127
125
127
123
120
125
136
140
127
106
92
93
102
109
140
137
131
132
142
150
144
133
125
123
128
131
132
126
116
106
95
90
95
108
119
117
110
106
112
118
120
118
120
132
139
144
145
147
146
142
142
149
155
151
135
124
127
135
135
120
107
105
114
119
137
142
141
135
133
134
138
133
123
112
109
114
118
112
102
97
99
110
118
120
116
114
116
124
118
97
83
91
111
130
139
140
143
149
151
146
139
142
151
153
147
136
131
135
140
140
132
127
126
122
126
126
128
124
118
119
126
130
128
115
109
109
113
111
105
107
120
136
134
115
95
98
115
135
134
114
100
107
128
137
131
125
129
143
147
139
125
120
125
132
139
140
144
145
141
136
132
129
126
117
118
118
122
126
127
128
125
126
124
126
126
125
126
125
123
122
125
125
119
110
105
110
121
133
136
132
131
135
147
148
140
126
124
128
130
126
122
123
129
130
130
129
135
140
138
131
127
123
120
116
126
126
126
124
127
128
123
121
119
125
129
130
133
135
135
131
126
123
123
126
126
126
120
122
130
136
137
135
136
140
141
137
133
133
132
129
125
125
127
126
127
128
129
129
128
128
132
131
123
117
132
132
130
126
122
120
119
117
115
113
113
120
128
136
136
130
123
122
128
132
134
133
132
132
133
133
132
128
125
120
120
127
140
148
147
138
128
119
113
113
125
139
144
133
119
116
128
140
139
131
131
134
137
134
130
122
110
101
100
102
106
114
126
135
137
129
117
113
118
127
136
143
148
142
129
122
130
140
141
127
117
121
138
146
144
136
132
133
128
123
125
136
146
146
136
125
128
138
147
146
142
136
135
136
137
122
99
82
81
91
97
101
110
125
135
133
127
126
130
130
126
122
121
122
121
122
130
138
143
140
136
136
140
142
139
133
132
138
142
136
128
126
136
149
157
150
136
128
131
138
145
144
144
145
139
122
108
97
93
86
78
76
87
104
118
122
126
133
140
136
117
103
105
123
140
144
136
125
122
128
137
141
141
139
139
136
131
128
130
134
136
135
137
138
140
139
129
122
118
122
130
142
149
149
140
135
137
133
115
92
75
74
83
95
104
106
112
119
130
134
127
118
120
134
150
153
146
135
133
141
149
151
142
136
137
142
144
138
132
133
139
143
140
135
129
129
128
126
125
127
120
127
131
134
134
138
142
134
118
103
102
105
106
104
104
106
110
116
125
137
140
135
128
127
134
141
146
149
153
159
161
154
141
132
133
143
152
152
146
139
140
144
147
150
150
147
139
134
136
137
132
128
125
121
120
120
117
116
117
122
125
121
114
106
106
109
113
117
121
129
135
135
129
127
131
136
137
138
139
138
140
141
141
142
143
143
140
136
137
144
149
153
153
152
153
149
141
136
135
132
148
144
132
121
114
116
123
133
141
141
129
116
107
105
109
113
117
115
112
118
125
127
128
127
127
132
130
125
122
122
131
142
154
162
164
153
137
123
124
137
150
157
151
142
137
135
132
132
130
123
149
141
129
127
136
146
147
142
138
134
129
126
121
119
120
123
123
119
117
120
125
126
125
123
125
129
128
123
120
130
143
152
155
157
162
159
147
129
120
124
136
145
144
141
138
134
128
123
123
125
132
125
125
132
145
148
138
128
126
133
141
144
139
133
126
122
121
122
128
132
134
132
130
130
132
132
129
123
126
134
142
139
133
136
149
154
145
128
120
123
128
128
129
135
138
134
126
120
123
132
124
121
126
131
131
125
120
120
127
134
137
135
132
130
126
120
119
124
132
136
134
131
131
135
140
142
138
134
134
136
133
129
130
136
147
144
128
113
115
128
133
125
120
121
126
125
120
116
118
121
131
127
128
131
135
131
124
120
118
118
115
113
118
127
132
133
133
137
140
137
131
128
127
128
130
133
136
137
137
135
134
135
140
144
143
134
121
110
111
119
130
132
131
129
127
122
118
114
115
124
130
135
139
144
148
142
129
120
119
120
120
121
126
131
134
136
140
144
145
141
138
138
135
125
115
115
123
130
132
132
134
135
133
129
129
133
137
132
121
117
127
140
146
139
129
121
120
123
132
145
115
124
139
150
149
135
123
119
122
130
132
132
133
129
126
125
128
130
123
117
116
118
120
120
123
132
145
148
144
141
141
139
130
123
125
135
145
146
138
135
141
146
144
134
124
118
121
127
133
140
122
119
130
142
141
129
118
118
124
128
130
131
126
121
119
123
124
120
107
102
104
109
111
117
130
145
152
147
143
146
150
142
130
126
129
137
143
142
141
141
140
137
134
129
120
115
121
133
137
135
140
132
133
138
133
125
118
118
122
127
132
133
128
123
122
130
132
130
125
124
130
131
125
120
123
125
124
123
128
139
141
132
123
125
136
143
143
140
129
121
118
122
131
133
129
124
128
138
140
135
141
140
136
134
130
123
119
119
120
125
135
140
139
133
129
131
136
138
139
137
133
129
125
123
122
122
122
122
127
128
127
127
129
134
139
143
145
141
128
116
117
128
140
141
135
129
129
130
126
118
140
136
132
129
128
129
129
126
125
126
127
129
128
131
135
138
135
130
127
125
123
123
125
126
126
126
124
120
118
121
130
141
142
133
129
131
144
149
143
136
134
139
144
140
134
128
128
127
127
125
132
132
135
136
134
134
136
139
143
137
126
116
113
121
136
142
140
133
128
129
130
129
124
121
121
117
113
110
117
133
150
155
145
130
125
126
133
138
141
140
137
134
135
137
136
135
132
131
137
143
124
132
139
140
131
129
133
144
145
133
121
118
126
133
137
138
139
139
137
137
131
128
125
121
117
117
115
117
125
134
140
137
131
126
130
130
126
121
126
134
136
131
130
136
140
138
132
127
126
127
135
136
137
130
124
128
140
147
136
117
111
122
141
145
138
132
134
138
134
127
123
125
129
128
125
125
127
128
123
116
112
113
116
119
125
128
128
128
130
133
132
133
135
137
138
134
126
124
123
117
138
139
136
129
125
132
143
147
139
128
123
126
131
129
125
127
133
139
136
128
124
127
132
133
133
136
139
138
128
115
111
119
128
128
120
118
129
143
147
138
128
127
133
137
136
133
132
133
131
121
124
126
125
127
128
130
131
132
136
141
139
131
121
116
116
124
134
140
137
128
123
125
132
140
145
148
151
150
140
125
119
131
144
145
132
122
128
141
148
141
128
121
124
127
132
137
142
142
130
112
121
122
122
125
127
130
127
128
131
138
140
135
126
123
125
132
135
133
127
121
124
131
139
140
133
129
129
132
130
123
121
125
135
141
140
138
137
137
136
130
125
121
119
118
122
130
137
139
135
122
133
131
128
125
130
138
139
132
128
127
132
132
126
123
124
131
134
130
128
129
136
137
133
122
111
104
106
115
124
126
125
124
125
132
140
144
142
134
124
119
123
128
130
128
126
126
125
127
130
131
136
130
124
122
132
142
145
136
130
127
129
129
125
120
115
119
130
140
149
145
136
124
117
118
119
117
118
126
136
137
131
125
125
132
139
142
134
125
119
118
128
136
140
137
135
132
124
118
119
124
137
128
123
127
136
142
140
134
135
136
136
133
132
129
124
124
131
144
151
145
132
123
123
127
131
129
127
129
132
130
128
123
123
125
129
132
126
120
117
120
127
128
128
126
126
126
124
124
129
134
143
131
124
126
138
148
152
155
154
146
134
123
122
128
130
130
131
139
141
137
127
127
142
155
146
125
111
116
131
140
140
141
142
136
127
125
131
138
142
139
137
137
137
136
136
138
136
133
130
131
139
133
137
148
157
160
150
140
137
134
129
123
122
127
128
127
129
140
147
143
127
123
137
158
162
149
134
131
135
132
128
132
147
162
158
146
137
138
143
144
139
137
137
136
134
132
135
143
146
139
146
143
142
145
151
152
135
117
107
111
120
123
124
130
135
136
138
141
144
138
125
121
124
134
139
138
135
133
126
120
118
126
139
153
159
156
147
137
134
137
138
136
134
134
133
132
133
141
145
139
145
143
141
146
150
149
134
115
105
112
129
139
141
141
137
130
126
129
139
143
142
132
125
127
134
138
136
134
131
126
127
122
116
117
125
133
134
129
132
139
141
137
132
138
143
139
124
115
119
126
131
137
144
149
146
141
138
139
138
144
154
160
158
151
138
126
120
129
146
158
152
135
128
137
148
148
138
135
139
139
129
116
104
108
119
129
129
126
123
124
124
121
123
134
140
137
125
114
114
123
131
131
133
132
128
131
141
149
152
150
150
149
143
139
136
134
139
146
147
141
128
125
131
143
146
135
124
121
126
130
127
120
119
122
129
134
135
130
122
114
115
121
130
133
129
127
129
134
138
140
137
129
125
129
136
139
139
138
144
146
144
138
130
123
123
133
149
157
149
132
121
129
146
153
145
133
127
129
126
121
119
127
134
131
120
116
122
133
140
144
151
157
158
149
135
125
122
125
135
145
133
130
134
137
137
131
130
140
154
158
150
140
133
130
129
132
141
152
156
147
137
134
142
145
143
140
145
157
159
144
130
128
130
131
124
118
123
135
150
161
163
161
155
149
145
136
126
115
116
128
132
135
140
136
120
111
119
142
158
158
149
142
143
150
151
146
138
134
134
136
135
127
126
131
134
132
133
147
161
159
141
122
117
127
134
135
135
137
143
151
151
146
140
139
141
142
138
132
127
127
135
139
143
139
127
117
115
121
131
140
148
153
153
151
151
145
137
130
131
138
146
143
136
131
126
120
114
118
130
142
137
122
113
120
133
143
140
133
136
147
153
152
144
140
138
136
136
132
128
128
136
138
145
152
152
144
130
121
121
132
147
157
154
145
138
134
136
142
149
160
169
165
150
131
122
122
124
127
128
133
131
125
120
128
142
151
142
128
126
134
145
146
142
140
138
133
128
125
126
126
122
120
130
143
152
157
155
147
138
134
133
138
143
145
141
135
133
131
129
133
141
146
139
128
122
129
140
144
140
133
130
128
127
132
143
152
149
136
124
121
126
131
137
139
136
131
133
139
143
140
114
109
116
127
133
138
145
148
143
130
121
124
134
145
148
142
134
127
120
117
120
129
137
137
132
126
127
131
131
130
133
139
140
135
134
139
145
146
141
133
134
139
144
144
140
135
137
137
141
143
117
110
113
122
128
131
136
142
146
140
129
125
132
142
147
145
144
143
143
144
141
138
137
135
130
123
115
118
122
125
127
133
138
142
142
137
130
130
133
144
152
154
147
142
140
141
139
134
132
134
122
111
110
120
130
138
145
150
157
157
146
131
124
128
140
147
147
142
140
143
142
130
122
119
123
127
128
131
133
131
124
115
118
132
142
139
126
113
116
130
140
136
128
128
135
143
147
141
133
127
124
115
119
126
128
127
133
143
153
157
146
133
122
117
120
128
136
138
133
128
122
118
119
124
131
136
138
137
136
135
125
112
105
110
122
126
126
125
125
125
119
114
118
129
141
143
136
120
110
105
136
132
133
134
126
119
122
135
146
144
136
129
126
118
110
110
122
140
147
141
129
125
130
133
132
129
129
130
129
126
121
115
112
114
119
121
128
134
135
129
123
122
128
130
131
120
105
92
87
89
136
135
132
132
132
131
128
125
130
130
130
132
133
129
116
107
106
116
130
136
131
122
114
108
112
122
137
143
141
134
130
131
137
142
139
132
128
133
136
135
134
134
134
129
108
88
81
88
100
106
136
135
131
131
135
137
125
112
104
107
114
122
125
120
111
100
94
90
93
98
107
118
128
131
128
124
125
130
139
143
139
131
130
138
137
130
126
131
143
150
144
136
133
131
122
105
97
103
114
119
139
141
139
133
126
123
118
109
102
94
96
106
112
108
98
96
103
108
96
78
80
113
163
191
172
123
86
85
107
124
126
114
111
122
131
131
126
129
139
146
145
139
143
149
150
141
126
115
114
118
137
140
144
139
125
113
107
104
102
100
99
105
111
111
109
117
129
133
117
90
78
97
135
159
148
118
91
88
102
118
125
123
127
136
142
143
136
129
125
124
129
139
147
150
145
135
123
120
122
126
136
141
148
153
147
130
107
99
97
104
109
106
104
110
120
129
133
127
123
118
112
105
101
106
116
126
128
129
131
134
137
135
137
138
138
135
130
129
125
122
122
127
134
135
129
123
123
127
127
124
133
129
132
140
144
132
112
100
104
117
121
113
109
111
116
116
113
115
126
139
139
124
112
115
131
147
149
144
140
138
137
135
133
133
132
127
123
121
123
123
124
124
123
124
128
133
139
137
127
116
113
106
108
115
118
112
106
110
123
130
131
129
130
134
126
114
107
114
134
141
140
132
132
142
149
144
134
124
123
127
138
140
144
145
142
136
126
117
114
117
124
129
130
131
134
135
137
134
128
127
117
115
114
116
115
109
101
105
116
122
123
127
136
147
147
132
121
120
128
129
127
127
133
140
136
121
108
108
120
130
140
144
146
148
146
139
130
126
125
124
124
126
131
137
139
134
129
127
131
139
145
135
124
121
123
115
99
91
98
107
107
105
109
124
136
132
121
114
114
113
110
111
118
121
121
120
119
124
133
136
137
138
141
142
138
132
132
137
142
135
122
113
119
137
147
146
137
128
128
134
147
138
129
125
123
112
98
95
100
103
99
92
91
100
108
113
114
118
121
119
114
114
121
124
130
140
148
147
134
126
131
143
148
141
132
128
133
137
136
128
121
121
130
139
146
145
136
132
131
131
134
138
135
134
125
120
118
116
111
101
94
98
104
108
107
108
116
131
141
141
138
136
135
135
141
150
154
145
129
127
139
152
150
138
133
140
144
137
125
120
128
143
152
147
137
130
133
136
139
138
132
131
135
136
134
131
130
122
112
102
102
106
111
114
113
111
114
124
139
150
147
132
119
120
132
140
137
128
124
130
139
140
133
129
136
143
142
134
127
129
139
148
148
140
133
131
132
136
139
136
135
130
126
128
127
120
115
116
122
126
121
111
101
101
108
110
108
113
125
137
133
117
104
111
129
138
132
124
122
124
124
120
120
124
129
128
126
127
133
139
139
135
130
132
135
136
134
133
133
128
151
141
130
119
113
111
116
125
138
141
133
119
110
111
114
117
118
123
125
126
122
120
127
140
148
147
137
129
123
124
124
127
131
133
130
126
124
128
133
133
129
126
127
133
137
137
137
136
131
125
148
139
126
116
117
125
132
130
124
121
124
127
129
128
124
130
139
143
136
123
117
124
137
143
141
136
132
126
125
128
139
147
149
145
142
142
141
136
130
123
121
124
129
132
131
126
123
124
124
125
125
125
128
128
133
136
133
121
114
115
128
137
136
130
127
129
137
139
134
129
126
131
135
135
128
123
121
123
128
137
141
143
142
143
149
157
156
146
135
128
124
123
122
123
119
108
101
105
119
128
113
124
137
145
143
132
121
117
121
130
137
136
129
125
125
124
124
128
133
132
130
132
135
139
139
134
130
132
138
141
138
130
126
129
138
145
144
137
130
126
127
129
130
128
119
107
99
103
117
127
122
121
132
142
144
133
121
116
121
129
129
123
120
123
127
127
130
132
135
132
124
121
124
129
131
134
135
134
134
133
133
136
133
127
122
121
120
115
107
108
124
140
151
147
132
119
113
114
120
127
135
131
135
138
140
133
122
120
124
127
125
122
127
130
128
125
127
134
138
134
127
126
125
117
114
116
123
127
122
123
132
144
142
127
114
114
122
120
112
110
126
143
152
143
128
118
117
122
132
138
128
132
135
133
129
129
133
140
139
133
126
129
135
134
128
121
123
128
131
130
127
127
124
120
119
121
125
127
127
130
135
137
131
118
112
117
130
138
137
135
136
134
131
124
120
121
127
133
135
136
134
134
131
119
111
119
135
150
147
135
126
124
126
130
130
130
129
123
119
117
117
116
116
122
133
135
131
124
126
131
134
132
124
124
126
129
132
138
145
147
142
133
129
131
133
136
140
140
136
131
159
154
140
121
110
113
126
142
146
136
128
120
117
122
130
137
136
127
116
112
115
116
117
124
133
134
126
120
121
130
133
132
135
143
148
143
136
137
139
140
136
135
138
141
140
136
134
131
127
126
142
150
149
141
129
123
124
130
135
136
133
128
122
123
128
133
135
134
128
124
122
123
120
122
122
122
127
131
133
131
131
134
140
149
149
143
138
137
136
134
132
130
132
132
130
127
126
122
119
122
115
124
132
131
126
121
122
124
132
136
138
138
131
127
130
133
132
128
126
128
130
129
121
112
109
114
124
131
132
130
132
136
138
135
129
128
132
135
133
131
128
129
132
133
131
129
128
126
123
126
118
126
128
121
116
117
125
137
142
142
141
138
134
133
135
134
124
119
124
132
138
132
121
112
116
122
125
121
119
125
133
137
134
124
118
119
123
127
131
136
138
136
136
137
134
132
129
127
130
134
135
145
146
138
131
134
147
156
150
133
123
122
131
139
137
131
123
124
131
138
138
131
124
125
131
137
134
125
119
123
130
135
133
129
130
128
127
131
140
147
144
130
118
115
118
122
127
130
135
138
135
138
140
139
138
141
151
153
142
124
114
119
131
138
135
131
133
138
139
137
131
128
128
132
136
138
135
129
127
127
131
136
141
142
140
137
138
143
149
148
131
110
99
103
116
123
127
132
140
144
131
124
123
124
124
127
129
133
136
137
137
135
130
125
126
133
141
143
137
126
122
124
130
138
142
141
137
132
130
128
134
143
149
146
135
128
129
136
140
135
120
109
111
123
137
140
133
129
131
136
134
133
125
120
120
121
119
119
124
133
137
135
128
124
126
132
138
138
128
121
115
122
137
149
154
154
149
140
130
122
122
136
148
147
133
119
113
116
121
124
126
129
130
131
135
138
137
132
121
115
138
137
129
122
123
127
126
120
114
117
123
131
134
136
136
137
134
128
124
122
121
128
134
140
142
140
139
135
130
124
123
131
137
135
128
126
126
126
125
125
133
140
140
129
116
114
122
135
138
130
135
131
126
121
122
128
126
121
118
122
131
137
136
133
132
130
127
126
123
126
129
128
127
123
119
113
111
119
129
137
139
132
123
115
115
127
138
143
137
127
125
130
135
135
125
119
121
134
150
151
140
140
136
134
135
137
134
130
127
126
128
127
125
120
116
117
124
129
130
128
126
125
125
122
116
108
106
114
129
137
138
129
118
111
114
125
132
136
131
121
117
118
126
136
142
142
135
127
127
132
146
144
141
142
148
153
149
141
131
123
119
119
123
122
122
122
129
136
134
127
124
123
128
125
119
118
121
126
127
125
125
123
126
126
130
132
132
128
119
115
117
119
122
125
132
138
132
116
104
107
141
129
125
135
152
158
152
141
135
141
147
146
138
130
129
132
134
133
130
132
139
147
157
161
153
139
131
129
127
122
123
128
130
119
105
108
125
139
144
140
139
144
148
144
138
134
134
138
144
149
134
134
139
145
145
136
128
126
129
131
134
140
147
153
152
144
137
136
142
146
145
143
143
143
140
137
139
147
149
141
134
134
142
142
131
117
114
124
137
144
145
146
152
154
147
136
131
135
143
145
134
142
144
142
136
133
131
126
120
113
110
115
128
145
153
144
129
123
129
140
143
140
133
130
128
128
133
140
143
139
132
130
132
141
146
146
138
131
135
144
146
142
140
141
143
138
133
133
142
144
146
147
140
134
140
149
150
138
123
116
117
121
126
132
137
134
125
122
127
136
140
140
143
149
148
143
133
129
124
117
112
111
115
127
144
158
153
141
135
137
141
137
129
128
134
136
129
126
132
142
148
147
140
134
137
145
145
138
133
135
143
147
142
139
134
131
132
141
150
152
145
138
142
154
159
152
138
132
125
118
112
112
116
129
140
149
147
140
138
134
129
122
118
128
136
137
131
123
127
137
141
139
136
135
139
147
149
145
139
139
146
151
152
144
135
129
135
145
149
143
133
127
128
132
131
129
129
133
135
133
133
138
143
144
134
126
124
133
142
145
138
129
129
136
142
141
136
132
130
133
141
130
131
140
158
170
170
159
145
134
133
142
150
146
136
129
134
140
139
130
124
128
134
131
123
117
125
139
141
135
134
145
155
148
130
110
106
118
134
146
154
154
150
144
138
134
133
133
137
139
132
126
128
138
146
152
154
152
145
136
129
133
146
146
138
129
135
149
155
145
131
129
139
141
129
117
122
142
152
142
125
122
129
133
131
131
133
135
133
134
140
144
143
135
129
128
128
129
133
137
123
128
135
130
117
109
116
131
140
137
129
127
136
146
145
139
134
137
139
134
129
128
136
142
135
122
121
133
147
142
126
114
113
121
134
144
149
146
138
132
128
130
132
133
134
133
128
124
118
119
134
138
142
139
123
109
110
120
133
135
135
132
135
146
153
151
138
121
110
114
127
137
141
140
143
141
136
128
128
135
138
134
130
131
133
134
130
129
135
144
143
134
131
139
148
148
138
123
114
114
135
135
139
145
144
136
126
121
121
131
141
149
149
148
154
158
152
139
126
129
141
148
145
137
135
140
140
130
128
136
143
143
134
132
135
136
125
119
127
143
144
136
130
138
148
149
142
133
131
131
132
129
134
142
147
146
139
126
119
120
131
144
149
148
150
151
148
138
124
122
134
149
149
137
124
119
123
125
127
131
132
133
129
129
134
140
138
128
124
129
137
140
142
140
137
131
129
131
135
134
131
133
139
139
132
129
132
137
138
129
121
125
134
144
145
136
130
121
108
101
110
133
150
149
130
113
110
119
124
123
127
137
141
135
131
135
137
134
129
132
145
158
158
145
136
131
130
126
124
127
129
132
139
137
125
114
121
140
158
155
136
122
122
133
140
134
128
124
124
121
120
130
147
151
138
119
112
121
131
130
131
136
138
134
130
133
134
133
132
139
156
163
151
132
128
137
140
131
125
130
118
117
126
135
133
125
122
133
152
162
155
138
127
129
137
139
137
139
141
141
137
132
133
133
126
117
114
129
146
151
141
128
119
122
129
134
132
127
126
133
141
142
131
121
125
139
146
142
136
133
119
110
119
130
136
135
130
130
136
144
148
146
141
133
128
128
131
136
133
134
133
131
129
121
112
105
107
119
131
140
138
127
119
119
123
126
129
131
133
132
127
124
126
130
139
144
144
140
131
122
133
122
124
131
134
132
133
133
136
132
126
127
127
119
106
102
109
125
135
142
148
150
144
129
115
108
108
104
99
101
110
118
121
120
119
124
136
147
150
146
136
130
126
126
125
123
120
116
110
105
134
133
136
135
132
127
125
123
127
123
114
105
103
103
100
98
101
114
129
138
146
145
135
122
122
130
137
132
118
110
112
120
127
129
127
125
128
134
139
139
137
133
126
114
103
96
97
102
106
106
134
136
135
133
129
126
120
115
112
110
107
106
106
107
103
101
98
99
96
95
99
116
133
141
138
129
124
128
131
130
125
123
126
134
130
117
105
104
115
126
128
126
125
125
121
112
104
105
106
104
139
133
127
125
124
122
116
114
109
103
104
117
128
125
111
100
103
105
95
75
74
110
152
165
138
96
70
75
97
114
115
112
117
125
128
122
113
111
118
124
123
118
122
131
141
138
123
109
103
108
137
129
130
137
134
125
111
99
94
95
105
121
135
136
128
121
124
125
118
105
99
111
125
126
107
83
70
74
93
111
121
122
123
126
135
141
142
138
130
123
120
118
122
128
135
135
129
120
118
124
137
139
146
154
151
132
109
94
89
97
105
109
111
118
130
136
134
126
121
119
112
100
89
90
100
110
113
116
123
131
140
138
135
134
135
141
143
141
133
128
129
134
138
136
134
135
135
135
131
124
138
137
138
146
146
128
107
103
112
125
122
107
99
104
115
118
115
112
116
117
113
108
106
112
130
142
144
141
136
135
136
136
135
132
132
132
133
134
136
138
140
140
137
134
136
137
136
129
123
118
128
115
113
118
119
111
104
108
130
144
140
130
127
126
120
111
109
120
132
136
131
127
129
130
136
139
139
136
132
134
137
137
133
132
137
140
141
138
138
137
135
128
125
129
137
135
123
112
114
119
122
112
102
99
100
104
108
118
126
131
129
130
138
147
141
129
122
130
143
146
141
131
130
131
130
126
121
119
126
138
146
138
131
130
137
142
140
135
134
137
134
128
127
133
138
134
126
121
121
128
123
117
105
95
95
102
112
119
119
119
107
102
108
125
135
134
121
115
117
123
131
134
141
141
137
133
128
127
131
136
139
137
131
128
129
129
129
126
132
139
143
139
134
133
136
138
137
136
134
135
120
116
106
98
95
91
90
97
112
120
114
101
94
98
110
120
122
118
113
113
127
143
147
131
120
126
142
150
139
126
128
141
145
135
127
128
134
137
136
137
138
139
138
135
132
133
135
135
136
138
120
117
116
116
113
104
97
94
101
111
116
117
116
111
110
113
125
134
135
132
137
146
146
131
119
126
144
145
124
106
111
131
144
142
135
139
144
142
136
133
136
143
144
136
129
130
137
144
146
138
129
122
126
135
143
143
135
124
112
104
101
105
111
116
116
115
116
122
132
136
137
134
131
132
138
141
137
125
109
101
100
109
124
138
145
145
140
135
135
141
141
140
131
124
125
131
140
148
148
137
131
124
125
136
148
149
143
134
127
119
109
99
98
105
113
113
110
112
121
132
130
120
118
131
144
140
130
122
123
122
116
110
115
131
145
148
144
145
147
144
136
124
116
120
128
133
134
133
132
132
141
135
131
130
127
121
117
120
125
127
122
118
120
127
128
123
123
129
138
140
132
130
140
153
154
142
130
127
131
134
135
128
129
131
135
139
143
147
146
139
129
121
121
129
138
143
140
132
129
124
139
136
132
123
114
113
117
121
121
116
114
119
130
142
143
140
141
141
139
128
125
133
145
148
140
131
128
128
130
130
133
140
146
142
132
125
124
131
136
137
130
123
121
125
130
136
138
137
130
122
121
124
126
123
120
126
132
132
125
118
116
118
124
132
142
143
138
127
119
114
117
126
131
126
116
114
119
128
131
127
130
139
144
143
131
123
125
134
142
144
138
127
118
115
113
115
118
124
130
129
116
124
132
137
138
139
137
134
130
133
135
133
127
128
131
133
128
124
120
118
117
123
129
130
123
116
118
128
136
133
130
130
131
130
128
133
142
150
149
141
138
138
133
127
117
112
115
122
130
136
126
128
133
141
143
141
136
136
140
141
138
134
130
130
129
123
120
122
123
121
117
121
130
137
135
128
126
128
128
126
129
135
137
133
130
135
142
143
133
127
131
140
141
133
123
120
126
130
131
126
136
132
131
129
128
128
129
137
142
136
127
125
131
137
132
124
118
119
120
116
113
117
124
127
128
127
125
117
111
114
130
147
152
143
132
131
134
133
129
125
125
124
120
113
111
120
128
134
130
118
134
135
131
121
117
121
129
136
133
129
125
127
131
133
130
128
131
136
137
134
127
121
118
117
117
115
112
113
115
121
129
134
133
127
120
121
125
133
135
132
126
113
102
98
108
125
138
141
135
128
136
140
132
122
118
124
131
136
132
126
126
127
125
123
124
128
134
138
141
143
139
130
120
119
123
121
118
121
126
131
128
121
118
120
123
123
124
129
134
136
131
126
123
124
131
138
142
139
129
124
141
142
133
124
120
130
143
148
146
136
128
125
126
129
132
131
126
120
120
124
129
129
125
127
131
131
128
123
125
126
127
129
136
143
140
128
123
127
134
141
144
144
143
141
139
136
135
128
119
111
128
132
131
126
129
136
146
156
155
146
137
135
136
139
141
140
134
128
121
122
123
126
126
123
119
119
122
125
128
129
129
132
140
146
141
130
125
130
142
152
150
141
132
127
124
125
126
123
119
120
119
126
128
125
121
123
132
137
141
141
142
143
137
134
138
143
143
137
131
126
126
130
128
120
112
114
127
143
150
145
133
120
117
121
127
130
133
136
139
140
134
126
123
124
128
126
123
119
119
124
126
130
128
119
115
121
132
136
133
130
134
138
136
133
136
136
133
127
124
126
130
132
130
131
134
141
147
149
145
138
130
117
108
107
116
127
134
136
130
124
122
124
132
139
140
137
132
125
124
124
131
134
129
122
125
136
148
152
140
129
124
124
130
131
131
129
121
120
125
130
132
130
128
136
149
154
146
127
115
113
119
124
125
123
123
126
130
136
138
136
130
125
125
127
129
133
137
141
143
141
126
125
125
129
133
136
136
134
134
134
133
128
124
124
125
126
124
128
133
136
134
128
124
131
139
139
129
117
115
120
126
131
134
134
131
128
129
137
148
151
142
124
113
113
121
129
135
142
150
155
120
122
127
135
137
127
112
104
114
131
146
146
137
130
130
132
131
127
127
128
130
130
129
131
134
132
128
129
132
138
137
131
125
126
129
131
129
131
138
143
138
126
119
124
137
140
135
128
133
142
130
136
136
131
129
127
123
117
114
124
137
147
150
145
137
130
123
119
117
121
127
133
138
138
138
137
136
136
129
124
120
121
125
125
128
127
127
123
124
126
131
133
135
137
140
138
131
126
129
137
130
135
126
112
111
123
135
133
122
115
119
132
143
143
133
123
116
119
125
125
127
128
133
137
137
137
137
135
130
120
116
122
127
125
120
122
127
128
126
123
130
142
150
140
124
114
117
130
144
143
130
125
118
113
113
119
122
122
122
122
124
129
130
132
130
131
130
129
125
122
120
124
130
134
132
126
123
124
128
131
136
138
133
122
111
114
125
134
134
124
121
126
133
132
122
114
117
129
143
139
134
131
133
137
136
128
122
121
126
133
131
125
122
122
128
134
133
126
117
112
118
126
133
130
123
116
112
113
118
129
140
146
141
126
115
115
124
135
136
125
114
108
112
121
131
133
128
121
119
120
137
137
137
140
141
141
135
132
128
125
123
124
125
122
116
113
115
118
115
115
119
127
131
127
122
124
127
126
122
124
130
139
140
136
131
130
131
131
128
123
122
123
122
123
131
136
133
119
104
103
130
126
128
144
154
151
141
129
129
140
155
159
149
137
133
138
139
132
122
125
140
152
153
148
145
147
153
152
136
119
110
116
122
120
114
116
129
140
138
131
129
134
137
136
134
135
143
149
151
146
128
131
140
142
135
128
130
138
143
142
143
145
146
147
144
144
143
140
134
134
138
143
147
149
148
147
146
144
138
129
125
126
127
125
119
115
120
128
132
126
118
118
126
136
145
147
146
145
144
143
127
141
143
136
124
124
135
148
147
141
132
132
136
143
146
141
133
130
134
145
152
152
144
139
129
122
121
130
142
142
136
129
123
123
127
131
131
131
134
137
138
138
135
138
142
140
133
125
124
131
142
143
134
122
124
134
144
148
146
142
140
136
133
137
143
143
136
133
134
138
141
140
142
138
129
121
120
129
134
126
119
117
122
132
145
154
149
136
129
133
143
149
142
129
123
124
128
131
135
143
161
149
135
128
136
148
151
144
141
141
139
135
129
131
138
147
148
148
145
136
125
123
127
135
137
135
134
133
127
119
118
128
139
145
149
156
157
148
139
131
128
131
133
131
131
131
133
143
149
149
159
151
141
143
153
159
156
143
132
129
132
138
141
140
138
135
134
134
136
139
141
138
130
122
117
121
132
135
134
128
133
145
152
147
137
132
136
144
148
141
130
123
130
139
143
140
135
135
136
131
158
148
142
147
154
156
154
144
133
130
136
149
157
154
141
126
119
122
128
139
146
146
136
125
117
121
134
144
139
127
119
126
139
144
140
131
124
123
125
126
128
129
132
132
132
132
133
137
144
139
149
143
144
149
154
153
149
140
133
131
137
146
149
141
125
115
121
139
151
147
136
128
131
138
139
136
136
144
144
131
120
119
129
141
147
152
150
140
125
115
119
128
133
132
129
130
135
142
147
147
127
136
144
151
153
148
136
125
124
124
126
128
129
128
122
119
128
146
155
154
143
136
138
143
145
140
135
131
131
134
140
144
147
146
151
157
159
150
133
118
113
115
126
133
137
134
128
120
119
123
123
128
134
141
139
131
125
122
126
127
124
120
121
129
139
143
137
131
127
132
139
142
140
138
139
141
137
128
121
128
138
150
151
147
142
138
133
127
128
126
118
112
115
130
141
138
128
115
113
121
134
126
126
131
129
124
123
124
128
129
130
126
125
127
136
140
136
127
118
116
122
127
129
132
137
141
139
132
127
133
137
136
130
129
133
133
128
122
125
134
134
123
122
131
142
141
132
123
125
136
147
142
139
136
132
125
123
116
111
117
128
133
129
123
120
124
128
130
127
125
127
132
135
134
132
127
123
120
126
137
141
140
132
127
129
133
131
122
121
129
138
143
142
141
137
131
121
112
112
119
148
152
150
143
130
126
126
127
124
120
121
126
129
132
134
131
131
131
128
123
123
128
134
133
119
107
106
114
123
132
140
153
149
133
121
118
117
110
106
114
133
146
142
130
126
126
125
113
109
114
138
144
147
143
133
127
129
137
143
136
126
120
127
135
138
132
127
130
131
127
123
126
135
135
121
103
100
111
122
127
133
139
133
114
103
107
116
118
112
117
134
143
135
119
118
130
135
127
121
128
133
137
143
145
144
137
128
123
124
126
130
131
135
134
129
119
113
122
132
138
137
138
144
146
132
113
104
110
121
126
127
126
119
110
106
118
130
138
133
130
135
139
137
132
131
135
135
129
125
128
131
134
135
137
142
142
135
121
113
114
126
143
152
147
135
123
120
126
131
130
131
135
139
137
127
119
116
115
115
116
126
135
140
136
129
124
124
127
132
132
135
138
143
145
147
145
142
138
134
126
128
130
133
135
135
135
135
129
124
116
119
127
135
137
136
137
141
142
135
131
131
136
133
124
121
128
133
126
116
115
127
141
142
134
123
115
115
117
126
141
150
152
147
139
134
136
139
139
135
125
124
130
138
143
137
125
115
109
109
107
101
94
94
102
117
132
138
137
130
131
133
131
123
118
125
140
149
141
127
121
125
130
123
112
108
114
120
125
128
136
143
149
145
133
123
117
114
109
107
102
131
133
139
141
134
124
116
111
112
109
101
91
89
94
102
109
114
119
116
109
100
98
100
104
109
116
118
116
110
108
115
125
131
131
127
123
122
122
120
123
124
129
136
140
135
120
104
91
88
89
139
132
129
130
132
128
128
132
134
128
124
125
129
127
115
109
113
122
120
103
86
85
90
88
77
68
69
77
87
95
103
122
137
143
137
123
114
113
119
124
124
122
123
129
135
134
124
110
103
103
133
125
125
131
134
130
120
113
110
114
126
142
153
150
136
126
125
128
127
120
109
102
94
85
75
72
79
91
101
105
105
107
114
122
123
123
123
126
130
133
131
123
117
113
120
134
141
131
116
105
121
117
121
132
136
128
118
108
103
106
115
127
135
134
129
119
111
108
109
110
104
96
89
91
98
103
107
110
115
114
111
109
111
119
129
140
146
145
139
134
132
132
133
132
133
136
131
122
111
108
122
116
120
131
135
129
122
124
130
128
122
116
116
121
119
115
106
101
99
100
103
109
114
115
115
116
117
120
115
110
113
123
132
135
136
142
147
148
144
142
141
141
142
141
140
131
115
106
115
128
132
124
121
125
127
124
117
119
129
135
129
123
123
125
125
124
123
122
121
123
133
142
139
121
109
114
130
138
131
124
121
123
128
131
136
142
145
143
143
143
139
131
128
131
133
129
119
115
119
126
131
131
118
106
106
113
118
120
120
119
120
120
122
124
125
129
133
135
139
142
145
144
131
118
115
127
141
146
142
139
137
125
117
121
133
142
141
134
131
136
136
131
129
133
137
138
138
133
126
119
121
128
116
100
95
107
124
132
128
119
108
104
109
122
132
136
134
130
131
134
139
140
135
135
137
142
141
134
129
134
140
139
131
125
126
129
127
124
129
140
150
149
141
135
137
139
137
134
131
132
107
113
111
102
96
95
100
109
119
119
113
107
111
123
135
136
128
120
116
119
129
142
149
138
126
128
132
131
123
119
129
143
146
139
131
130
131
133
137
142
148
142
132
126
126
124
119
115
122
133
109
111
113
112
107
95
84
81
89
101
111
120
125
128
126
120
119
117
112
110
121
142
151
140
122
122
134
139
125
109
107
121
136
142
142
136
134
134
137
139
135
130
126
126
128
130
129
127
126
126
125
121
118
120
121
120
113
105
100
99
104
111
117
118
118
118
121
120
114
112
121
136
150
154
151
146
145
141
134
122
112
112
127
144
149
139
129
128
134
139
134
128
128
135
142
146
148
147
142
133
127
124
123
126
131
134
136
130
124
116
108
102
103
108
118
126
127
125
123
126
133
139
148
156
159
152
144
141
144
146
138
131
136
148
156
150
142
139
143
141
136
126
125
133
143
148
145
138
135
136
126
126
129
137
139
133
125
122
123
120
114
113
119
128
129
123
117
122
134
144
146
144
143
141
136
129
128
134
143
149
147
143
143
146
151
150
145
146
146
147
142
133
126
127
134
139
137
133
133
135
128
129
133
138
139
133
129
130
133
130
122
119
129
143
142
126
114
120
133
144
145
138
130
123
119
119
127
135
139
137
136
142
146
145
138
130
125
130
136
144
143
136
127
123
123
132
138
142
140
135
137
132
125
122
123
131
138
143
143
139
130
121
122
135
146
143
131
121
124
129
127
124
119
116
117
120
128
134
134
126
129
140
150
144
128
115
114
123
134
140
143
139
133
128
128
133
140
142
140
134
142
137
127
120
120
129
133
135
134
133
132
129
126
134
143
145
139
128
122
118
117
122
127
127
121
118
123
131
132
125
125
136
146
143
130
120
124
133
142
144
143
139
134
129
130
134
140
140
138
133
135
135
136
137
133
131
131
134
136
136
136
136
139
143
140
132
122
118
117
119
126
138
148
145
131
124
128
135
132
123
122
130
142
147
142
135
133
134
140
142
139
130
119
115
120
132
140
141
137
130
130
130
132
133
131
129
129
134
137
137
133
134
140
144
137
123
112
108
115
119
127
135
140
143
140
138
135
131
122
119
120
130
143
152
150
144
135
132
133
133
129
117
105
105
118
132
142
144
135
125
132
128
123
123
128
129
127
121
121
125
128
131
130
131
131
127
124
125
131
132
127
121
121
128
137
135
125
119
119
121
128
131
135
136
137
136
133
130
128
127
127
121
111
110
118
133
142
140
133
126
134
126
122
130
140
140
130
118
112
119
126
129
126
122
124
127
132
137
141
141
135
127
124
126
127
122
119
124
133
138
131
123
117
120
127
134
134
129
121
118
124
129
129
121
117
117
120
124
123
125
124
117
120
130
142
143
134
125
122
126
128
129
129
130
130
127
126
129
131
135
135
134
129
124
116
114
118
124
130
130
126
122
122
123
128
130
131
130
123
121
127
134
135
128
118
109
110
118
119
117
129
121
113
115
123
135
139
138
134
129
131
135
139
139
133
128
126
129
133
132
128
126
122
118
113
112
115
117
120
121
122
124
130
132
131
128
127
132
140
143
140
136
133
130
122
115
117
122
128
129
149
144
128
118
119
133
140
139
134
129
134
140
138
130
127
129
133
137
135
131
127
128
132
133
126
121
123
132
143
144
135
124
118
125
137
142
141
138
138
139
134
130
131
132
128
119
113
116
127
137
139
142
140
136
133
134
138
132
122
117
123
131
130
127
129
134
139
136
128
126
129
137
144
146
141
136
132
135
145
149
141
126
115
116
130
142
143
136
126
121
120
125
133
140
143
138
130
121
120
122
113
121
126
127
129
132
135
131
124
119
120
124
125
128
130
131
129
127
127
130
131
129
129
133
137
135
124
115
113
119
126
127
126
123
125
126
129
133
135
131
127
125
132
140
146
148
147
137
127
122
117
119
115
115
123
133
133
127
125
128
132
131
127
128
127
124
119
119
126
133
132
124
117
119
125
127
122
115
113
115
116
116
120
127
129
126
125
129
140
145
142
134
129
128
133
139
145
145
141
141
133
132
125
129
141
147
139
121
111
118
133
143
139
136
135
134
129
122
120
125
129
126
123
123
126
127
128
129
130
127
117
110
111
123
133
136
130
123
128
141
146
139
128
126
132
140
141
140
143
142
129
127
123
122
131
140
143
136
124
124
134
146
149
141
132
128
128
129
130
128
129
129
129
126
124
125
130
131
128
120
116
116
122
129
137
141
140
134
132
137
138
135
132
136
143
144
134
126
129
137
113
117
114
107
107
123
140
147
141
132
130
138
142
132
114
104
110
127
135
133
128
129
131
131
122
120
125
134
132
124
119
125
134
134
128
127
136
143
144
136
131
130
132
132
129
127
122
124
131
135
115
121
123
122
120
121
123
128
131
131
127
126
128
123
116
114
118
126
125
124
126
134
141
137
124
115
118
130
136
133
128
133
138
134
123
117
122
131
135
132
128
125
124
119
114
113
116
125
130
126
128
126
129
134
132
123
113
115
124
132
130
124
121
124
131
136
135
128
120
121
129
138
138
131
124
123
122
120
117
118
125
133
137
134
129
124
123
125
129
132
129
126
122
122
122
126
127
124
120
118
131
124
120
122
125
125
121
120
123
125
130
130
132
130
126
125
125
124
122
123
126
126
122
123
127
135
136
126
116
114
122
127
129
131
131
133
134
132
132
134
135
133
130
127
130
135
136
133
124
122
127
127
138
146
146
140
136
133
132
134
145
154
160
153
142
135
135
138
141
142
144
144
142
144
143
142
140
133
121
117
125
140
152
150
137
127
131
138
137
130
125
122
124
129
136
145
148
146
136
128
149
145
143
139
135
134
142
148
147
142
141
146
145
138
132
134
143
149
143
128
113
108
120
139
153
152
142
131
123
122
128
137
141
139
135
136
141
149
144
131
118
117
123
135
145
155
157
152
144
136
139
143
141
132
124
129
138
143
144
142
142
143
141
137
135
139
146
148
143
136
127
118
119
125
128
129
135
143
148
144
133
124
124
124
126
131
140
147
144
136
135
137
139
138
136
135
135
135
132
129
124
126
127
124
128
132
137
143
143
145
147
145
144
147
151
155
152
147
139
129
125
126
127
121
112
108
122
146
156
145
130
125
126
125
128
135
142
137
130
125
138
152
153
137
118
115
126
136
137
131
143
132
125
126
135
145
151
154
155
152
144
136
134
142
151
157
154
148
135
117
109
115
125
129
125
120
121
126
127
127
132
140
139
131
129
139
147
140
124
111
118
138
152
146
129
122
130
143
149
142
165
153
140
138
142
145
147
143
140
140
141
137
133
132
130
132
132
131
132
135
135
135
132
134
136
137
132
121
113
112
121
128
127
121
121
132
147
148
135
116
110
118
137
147
142
128
122
132
146
143
163
156
150
146
141
131
126
122
125
138
150
152
145
131
120
115
114
118
126
139
144
141
135
135
139
146
149
146
137
117
102
97
102
111
124
137
145
145
138
129
124
125
133
136
133
125
122
130
145
148
156
153
147
143
142
142
132
125
125
139
153
156
145
129
118
116
118
122
124
125
122
121
128
136
148
154
157
155
148
133
122
116
121
128
138
142
146
141
136
131
133
136
138
136
133
131
128
129
136
139
150
149
139
136
141
144
135
124
124
136
146
145
135
127
124
129
135
139
140
145
143
137
133
133
140
147
147
139
128
131
142
153
155
147
140
141
143
141
134
125
122
122
129
135
136
134
128
128
133
138
141
137
137
134
132
125
118
120
132
142
141
132
127
132
141
147
148
146
153
159
159
149
132
119
121
133
141
135
123
122
131
144
147
141
135
135
139
136
131
124
118
114
117
124
128
128
130
134
147
154
135
127
132
137
133
123
121
132
143
143
130
116
113
124
137
140
137
137
139
138
130
121
115
118
126
136
140
142
138
133
128
125
121
120
124
131
132
130
128
130
132
129
128
129
132
134
133
132
136
143
132
128
130
135
134
130
131
131
126
122
117
113
110
112
116
118
120
128
138
139
130
118
114
123
134
137
131
127
131
137
140
134
123
117
120
127
130
127
127
132
135
135
132
135
141
143
136
124
120
123
122
126
126
124
126
130
135
133
125
120
123
127
126
128
128
126
127
137
147
152
144
127
116
116
122
123
118
113
116
124
134
141
136
123
119
125
128
123
119
122
128
127
121
120
127
138
139
132
129
132
121
119
117
122
131
141
146
142
139
135
136
136
140
145
143
137
129
134
142
146
139
128
119
115
111
106
106
110
111
114
121
130
127
112
106
113
122
120
114
114
127
136
130
119
117
122
125
125
130
141
138
136
130
131
141
150
150
142
136
130
128
130
134
136
133
124
116
122
129
134
136
138
136
131
120
112
111
110
104
97
100
109
113
106
103
112
123
129
122
118
124
136
141
135
127
121
114
110
116
127
155
161
149
132
129
140
151
147
140
128
125
130
138
141
137
132
132
134
130
127
128
135
139
137
132
135
137
129
112
95
93
103
115
119
118
120
122
125
124
124
125
130
134
136
136
134
133
130
129
126
142
153
146
132
126
128
135
138
136
132
135
142
146
146
148
153
156
154
144
130
125
125
123
121
122
140
154
153
141
129
127
130
130
125
120
115
105
102
109
129
143
150
143
135
134
138
141
144
143
130
130
134
138
138
132
117
100
88
91
107
121
125
120
118
128
141
143
138
130
129
127
122
112
107
118
138
155
155
147
142
139
135
122
109
110
119
124
122
122
133
143
150
147
139
131
124
118
112
110
105
131
130
129
133
132
122
103
91
95
109
116
109
100
96
104
112
113
111
109
110
109
106
100
98
105
116
123
119
113
113
120
128
124
118
122
137
153
153
143
134
131
134
143
142
134
117
99
85
86
89
135
131
126
125
129
133
135
137
139
141
135
129
124
120
117
113
114
116
113
104
97
95
95
92
85
82
85
89
93
99
109
125
135
137
132
130
133
134
135
138
143
145
140
132
122
117
113
108
101
95
133
133
130
126
124
122
123
125
123
125
131
139
143
141
136
128
128
130
127
119
110
104
101
94
85
81
89
101
105
98
92
99
112
121
121
114
110
113
121
136
144
145
131
110
101
109
124
125
107
90
127
124
127
126
120
111
110
107
104
102
111
126
136
133
120
112
112
122
129
124
115
103
98
94
93
95
101
106
99
84
75
86
106
119
127
131
134
133
130
126
125
122
118
113
112
115
115
110
106
108
122
117
119
124
125
127
132
132
124
110
107
117
130
131
119
107
105
114
123
128
124
121
115
107
98
97
101
102
95
89
95
115
131
138
141
142
145
145
140
132
127
123
123
130
136
132
118
110
121
138
123
121
120
120
128
135
141
137
129
119
114
117
122
125
126
127
126
121
119
123
139
150
144
121
104
104
116
125
126
124
129
135
138
136
133
130
128
126
127
129
130
130
131
135
141
142
136
130
128
128
131
133
128
119
119
124
128
128
125
126
125
119
109
104
113
130
136
130
118
117
131
139
130
112
105
119
137
146
142
139
137
134
129
128
127
130
128
124
119
117
117
121
126
130
134
135
139
135
123
107
128
138
135
128
120
121
126
131
135
135
130
121
114
112
115
122
127
128
128
126
125
121
116
113
119
131
136
130
123
123
135
143
142
137
135
139
141
140
136
132
127
122
124
130
135
135
129
123
126
123
124
126
122
118
115
114
117
122
125
123
119
120
129
139
136
123
110
113
126
131
130
129
133
137
139
138
131
123
116
118
131
143
145
141
138
138
140
141
142
139
128
116
117
132
147
145
128
114
122
141
125
122
112
104
98
98
98
101
104
105
109
117
133
141
136
121
109
109
116
120
124
129
137
141
137
133
132
134
136
136
133
130
133
135
136
131
126
127
132
128
118
110
117
135
145
137
121
111
114
125
127
130
124
112
100
96
98
105
111
116
120
124
123
120
120
128
134
133
125
118
121
129
138
143
143
142
141
144
151
157
154
143
138
141
139
129
118
115
119
120
119
123
134
143
137
123
112
111
115
119
125
131
131
124
117
113
117
120
126
128
126
117
110
110
120
139
151
146
132
129
133
141
145
149
153
154
152
149
153
161
165
161
154
147
141
130
119
114
117
122
129
130
134
136
134
130
125
124
128
130
114
115
120
129
136
135
129
125
126
122
114
106
108
118
125
128
128
126
132
139
141
135
127
123
127
136
145
150
153
153
151
145
141
137
133
126
120
121
126
132
131
126
120
119
124
130
133
134
133
133
120
113
117
128
141
143
133
126
128
130
127
120
121
125
129
122
117
125
140
150
145
132
120
117
123
131
143
151
154
148
139
131
128
129
128
128
129
129
128
130
129
129
127
123
119
119
123
131
134
134
143
132
122
123
128
132
129
124
129
139
140
133
124
127
134
135
134
138
148
151
142
129
126
133
142
144
143
142
141
137
137
138
140
138
134
134
133
131
127
123
127
136
140
139
132
128
126
127
130
134
153
147
133
124
119
120
119
120
122
128
129
127
124
129
140
145
140
134
128
128
129
131
133
135
133
131
130
132
131
131
134
143
149
143
132
130
128
130
130
129
128
128
130
138
145
144
134
122
120
131
138
135
135
133
125
118
113
117
124
130
132
132
130
136
142
142
131
116
110
115
130
142
145
133
120
118
131
144
146
136
128
128
133
134
128
123
120
122
129
132
128
119
120
129
141
141
132
120
121
133
127
124
125
129
132
129
121
118
126
137
139
134
128
130
133
128
117
113
120
131
141
142
138
133
132
137
146
151
149
137
125
118
119
126
132
131
123
119
120
124
127
125
126
133
139
139
132
131
131
134
135
123
118
123
136
141
136
126
124
127
130
127
125
125
124
120
113
117
132
138
130
118
118
133
146
147
137
131
131
131
128
127
128
133
139
141
136
128
118
115
125
135
140
141
139
138
138
137
129
126
131
117
115
130
146
146
133
122
120
125
127
127
128
128
128
127
125
129
129
121
112
110
124
135
138
128
119
121
133
139
137
129
125
129
139
145
143
130
117
111
124
134
141
134
126
120
119
122
123
127
120
106
115
133
144
134
113
105
116
126
128
124
124
128
131
135
138
138
130
119
115
123
136
136
127
120
121
130
137
136
129
120
117
121
132
138
138
131
122
120
125
126
129
126
119
111
111
118
127
132
138
128
122
123
123
119
113
108
115
119
119
117
119
122
124
125
126
131
131
130
126
127
130
133
132
130
129
124
119
118
119
122
127
130
133
133
131
133
137
137
128
121
123
130
133
129
128
134
139
137
151
147
135
122
119
125
130
128
123
119
126
132
129
120
112
111
116
125
131
131
129
127
127
132
134
128
117
110
115
124
134
132
133
136
141
140
132
130
131
133
129
128
132
138
139
132
129
136
146
147
126
132
138
137
131
126
128
126
125
129
139
144
140
133
130
131
132
132
128
127
128
127
126
127
123
116
108
110
123
139
144
138
134
136
141
139
129
119
120
129
135
136
136
137
135
132
131
128
131
132
112
122
132
132
123
117
116
124
132
134
134
135
139
143
145
141
136
131
129
129
127
125
123
123
122
123
122
123
128
135
138
134
134
135
133
127
126
130
137
140
133
124
123
126
130
132
133
127
120
119
136
140
130
117
114
123
135
138
135
130
128
128
132
136
137
132
125
124
129
130
129
126
129
134
137
136
132
133
134
134
133
131
134
137
134
128
131
140
148
145
131
118
114
116
119
128
135
139
138
135
150
141
123
113
124
145
153
139
122
114
124
131
131
129
133
136
138
135
132
131
130
130
131
134
135
131
127
129
134
133
132
131
135
139
142
138
128
123
128
137
141
136
129
120
118
127
136
146
145
140
128
117
109
112
122
136
144
136
122
117
124
134
138
131
129
135
147
154
152
142
131
122
118
117
121
122
125
128
128
130
131
134
139
139
137
130
122
118
125
137
143
137
128
124
127
130
124
120
122
128
113
114
118
123
125
128
135
137
133
127
124
131
139
134
125
121
131
144
145
132
116
112
117
122
119
117
123
133
138
138
135
140
142
136
124
118
125
138
148
146
133
120
113
116
124
127
120
109
109
121
122
133
139
138
132
127
129
131
129
126
123
123
127
129
124
122
123
125
123
116
121
134
145
141
125
116
120
132
139
135
131
131
134
132
125
122
127
137
140
137
133
130
124
119
120
122
125
124
125
125
132
137
133
129
125
125
124
123
125
127
126
121
119
124
130
134
129
123
118
126
141
149
145
136
129
131
134
132
125
117
110
107
111
120
130
135
130
124
121
127
137
145
143
134
129
127
133
133
131
125
130
127
122
122
125
128
129
131
130
131
130
127
126
131
136
137
131
122
117
123
130
126
119
116
125
137
138
132
125
121
112
103
100
113
130
138
137
132
131
132
134
131
129
131
138
141
142
138
132
127
142
141
141
141
134
131
133
137
136
128
125
134
150
156
148
135
136
152
162
156
140
127
131
143
146
136
121
108
105
110
122
140
150
148
139
129
131
135
135
128
126
129
133
135
135
138
137
134
129
127
155
142
126
118
123
131
141
143
141
140
141
147
149
143
136
134
141
155
160
146
123
109
110
125
135
135
128
129
134
139
141
143
147
141
131
125
128
138
140
136
136
144
152
151
142
133
130
134
133
132
142
132
125
124
128
134
135
132
129
133
141
145
143
139
137
140
144
143
137
129
119
110
110
118
129
141
153
159
158
147
138
134
135
129
118
110
120
138
144
133
126
129
139
137
124
114
119
135
144
138
124
127
135
141
141
135
135
136
136
133
132
131
134
139
149
154
154
144
130
116
117
127
137
136
129
128
138
147
147
136
128
127
128
126
117
116
129
138
137
125
122
129
134
121
104
101
117
135
140
130
131
132
138
136
128
125
135
151
155
145
132
127
131
137
143
147
151
147
139
123
118
126
138
141
133
121
116
116
118
122
127
132
133
126
125
130
133
128
121
117
124
140
147
136
126
123
129
134
135
130
148
147
142
135
127
125
133
138
139
138
137
135
132
125
119
117
123
134
143
141
129
119
121
131
141
141
131
122
119
122
126
126
125
124
126
132
137
135
129
123
125
136
147
152
149
139
132
135
142
142
151
157
154
147
140
134
132
127
125
133
139
139
129
120
117
117
120
129
136
139
132
122
120
128
137
142
144
146
147
140
125
112
105
108
119
132
145
151
152
145
139
137
139
140
136
126
120
126
136
138
149
151
142
131
129
133
135
129
129
138
143
140
132
131
142
151
150
134
121
117
123
129
129
126
122
126
137
147
147
138
123
112
109
112
119
126
131
137
141
145
144
140
138
132
125
122
119
120
124
129
160
150
128
111
109
115
119
120
127
139
144
138
127
131
144
158
152
132
119
125
142
149
136
118
109
118
132
132
120
112
111
116
122
122
119
117
119
124
130
136
140
140
138
137
136
135
137
142
148
151
158
151
141
135
129
122
120
125
138
148
141
128
117
125
138
146
141
130
133
146
156
152
133
115
109
119
133
136
128
119
120
125
131
127
120
123
131
138
143
145
142
140
137
135
136
138
146
157
168
168
133
130
141
153
155
144
143
151
158
155
136
118
118
133
147
153
146
140
140
139
133
124
119
122
124
129
137
147
147
142
138
135
132
126
121
122
128
135
140
145
147
146
138
130
130
135
140
148
151
150
119
118
127
136
140
139
140
143
142
137
127
121
125
135
142
138
133
135
140
140
130
119
116
124
135
136
135
132
132
135
132
122
112
104
105
112
121
128
138
144
144
138
132
130
138
144
146
147
146
144
121
122
122
121
121
124
127
131
131
135
136
138
139
137
130
120
112
122
139
151
144
128
116
122
136
141
132
123
119
119
117
106
96
97
111
131
144
148
151
148
140
129
122
123
132
140
145
146
146
143
133
126
121
120
122
125
129
134
143
148
147
143
137
136
131
123
116
123
136
147
140
127
116
119
129
136
136
131
123
113
112
111
113
118
130
143
148
145
138
134
138
140
136
125
119
117
119
126
133
140
148
139
129
121
122
126
133
143
151
150
140
127
121
125
130
137
136
135
130
130
129
129
123
117
117
126
134
131
120
106
104
111
120
124
125
127
128
123
115
116
128
141
144
134
120
112
112
117
128
136
144
149
142
127
122
127
138
150
152
144
133
128
127
133
138
143
143
137
127
124
129
136
136
123
114
119
128
130
119
105
100
100
107
111
117
124
130
131
128
126
124
125
122
120
123
126
129
131
136
132
126
131
130
121
119
126
134
139
136
132
135
141
147
146
139
133
130
130
133
137
141
144
138
124
115
119
132
139
135
121
110
108
112
118
126
131
132
133
135
138
132
124
117
115
121
131
129
134
136
129
132
127
114
109
110
109
105
96
99
116
133
141
133
124
122
121
117
115
120
127
134
133
126
120
120
134
147
152
148
136
126
122
118
118
126
133
136
132
129
132
133
128
124
120
123
128
124
120
120
114
145
130
109
100
107
109
101
90
94
116
131
129
112
101
106
112
108
99
97
101
109
114
115
113
116
122
127
129
129
133
134
130
119
111
118
133
139
136
126
125
126
125
122
117
116
114
111
106
102
98
133
119
100
94
107
128
134
129
125
126
130
128
123
119
118
113
105
99
99
102
109
119
122
115
99
86
83
92
107
121
128
132
127
124
125
131
135
128
121
122
129
134
128
113
100
95
96
97
93
94
121
120
111
102
104
117
126
129
122
116
119
127
133
136
133
129
121
120
121
120
123
131
133
118
94
77
81
96
105
101
99
109
122
128
126
125
126
121
118
119
128
138
133
113
92
86
94
105
106
107
133
138
134
115
96
91
101
107
103
98
104
116
127
131
131
131
135
139
138
128
122
115
111
102
95
96
106
110
99
79
75
95
117
127
126
124
130
129
125
120
122
124
117
104
96
98
107
119
123
125
144
142
131
114
101
103
116
118
106
95
98
113
126
130
124
124
127
134
135
128
114
99
93
94
101
105
105
100
91
89
100
116
128
131
129
130
131
132
133
134
131
124
117
113
118
125
126
123
122
128
139
133
120
111
116
131
143
139
123
110
110
120
127
128
122
120
117
118
117
120
119
115
113
114
116
114
105
103
113
129
141
142
136
129
125
125
124
125
126
127
128
126
130
133
135
132
129
124
119
119
131
131
132
134
133
129
132
131
129
130
131
128
121
117
117
121
117
114
112
116
128
134
135
129
124
123
126
132
140
147
150
143
131
123
120
123
130
130
123
113
110
118
128
127
117
108
110
117
120
117
124
128
141
150
140
118
103
107
122
136
138
130
121
116
113
110
112
121
128
131
131
132
134
134
131
129
131
137
140
136
136
134
129
126
127
135
141
141
133
123
118
119
123
121
116
108
108
115
126
129
134
125
125
129
126
116
105
106
118
127
126
125
127
127
122
111
109
124
143
146
132
123
131
142
147
139
128
126
133
136
135
130
128
129
131
132
134
133
133
129
124
119
124
138
147
142
129
124
132
143
138
125
114
108
111
119
123
126
126
125
121
120
125
129
126
120
120
131
143
144
132
116
117
130
140
139
133
131
138
145
145
138
133
133
132
129
128
133
136
130
119
116
124
138
141
129
115
109
113
126
124
127
126
121
119
122
124
128
130
128
126
122
121
118
120
127
135
136
136
135
132
127
120
121
129
138
138
133
137
146
155
150
141
133
133
135
135
136
133
126
121
126
128
124
109
89
85
93
107
117
120
126
133
135
131
127
125
122
123
124
123
121
116
114
119
130
138
135
129
130
138
140
136
132
136
142
139
132
129
140
153
149
135
122
125
131
133
126
115
115
121
130
131
124
111
101
100
110
123
128
124
125
124
128
131
131
129
125
125
124
119
113
113
113
119
128
130
131
130
131
131
132
129
129
130
135
139
138
137
140
139
136
128
122
122
123
124
120
115
114
116
119
125
126
129
127
128
128
128
124
129
126
122
122
129
130
122
114
118
130
134
127
116
113
117
128
136
140
140
134
125
124
129
137
138
136
136
141
145
142
138
132
129
127
125
123
127
130
128
124
120
123
127
128
124
123
126
128
125
120
132
131
126
128
130
130
120
112
115
128
138
136
125
116
119
129
138
142
142
138
132
127
131
142
148
142
133
130
135
138
138
135
131
132
130
130
133
134
132
126
123
125
126
123
117
113
113
114
119
126
135
134
130
125
124
126
126
124
123
125
129
129
126
126
128
133
132
128
129
134
134
130
124
125
129
131
129
125
126
133
138
139
133
128
129
135
141
141
134
124
118
117
121
129
133
126
112
101
108
129
135
129
123
121
118
122
123
123
124
128
130
124
117
120
132
142
140
129
125
129
136
135
125
112
112
123
133
136
134
136
139
139
130
120
123
134
142
139
130
123
122
125
134
143
144
129
113
100
109
130
134
125
120
121
128
129
122
119
125
132
130
117
106
113
132
146
148
143
143
142
140
132
124
121
124
134
142
143
139
133
130
129
125
123
127
134
131
124
116
114
124
134
142
140
131
122
115
118
126
132
134
130
127
128
133
136
130
127
127
132
129
121
119
125
134
136
135
140
146
140
127
116
119
133
140
136
129
128
132
131
128
128
129
133
137
137
132
123
116
113
124
134
140
137
130
126
128
137
139
132
129
125
126
135
142
137
131
129
135
137
134
132
133
133
127
121
122
130
130
121
105
107
125
143
142
132
124
128
139
142
136
128
129
133
138
139
135
130
127
127
131
132
134
134
129
128
129
132
133
130
117
111
123
139
146
136
124
127
135
139
132
125
126
129
129
131
133
133
126
114
109
122
137
143
140
136
138
142
144
141
135
131
130
135
142
139
129
122
127
136
137
129
121
123
126
125
121
119
119
126
129
128
132
134
130
125
122
126
133
130
121
115
118
130
142
146
140
131
123
122
124
129
133
134
137
137
136
131
125
128
133
140
142
145
143
136
127
123
132
142
136
119
108
112
124
126
125
120
121
124
141
144
137
126
118
119
124
129
132
129
131
131
130
130
132
133
128
123
121
125
130
126
121
123
131
132
123
110
110
123
136
141
140
135
132
127
127
133
145
149
138
125
114
114
120
124
128
134
136
135
127
124
121
119
117
117
124
129
134
137
141
142
137
134
131
130
128
124
122
125
127
125
118
119
124
128
125
120
120
124
128
128
129
132
133
130
128
134
142
146
143
137
131
127
122
120
127
136
143
139
124
120
119
117
112
111
118
129
137
135
125
123
130
139
142
136
129
128
129
126
122
125
132
136
134
133
134
135
134
130
125
123
127
131
131
127
124
129
137
138
133
131
134
135
126
116
113
121
131
136
141
143
134
118
108
109
125
136
138
130
117
113
119
127
130
127
127
130
130
127
121
127
143
154
149
136
124
124
133
138
140
138
136
131
124
118
124
134
143
141
130
126
130
129
117
106
109
120
126
131
137
139
128
117
114
123
133
135
126
122
123
126
124
119
117
119
125
130
134
133
131
129
130
135
137
130
118
118
129
140
143
142
138
134
129
126
125
133
142
146
143
138
132
121
111
108
117
130
133
129
122
119
120
122
127
129
129
120
110
110
120
132
138
137
131
126
125
130
137
140
133
119
105
106
113
121
124
131
139
143
141
133
129
127
126
124
124
126
133
139
141
135
126
117
114
116
120
123
125
132
129
126
130
135
135
132
128
122
115
110
108
119
137
148
148
141
139
137
134
124
110
100
100
109
117
122
124
130
135
140
141
141
136
127
121
120
125
132
132
130
127
122
118
117
120
126
123
116
114
123
133
133
132
128
129
132
133
129
123
114
108
110
118
128
134
141
142
139
124
113
109
116
125
131
132
130
127
122
119
123
134
143
145
136
127
128
131
130
124
123
127
137
136
130
126
129
131
130
124
123
130
132
126
122
128
135
137
131
122
117
114
114
115
117
124
128
127
120
115
123
134
142
140
135
134
137
136
132
126
122
124
124
123
124
129
132
130
125
120
125
138
149
150
141
131
129
131
135
134
126
132
139
141
140
141
141
140
138
133
129
126
123
126
132
134
129
115
104
106
121
132
132
125
121
124
128
131
132
138
141
133
119
109
113
123
129
130
131
132
134
130
127
130
137
140
135
130
126
126
126
139
139
132
127
123
127
129
132
136
135
127
126
134
147
151
148
145
147
150
142
132
129
136
144
137
127
122
129
132
125
113
108
110
118
126
134
139
139
130
125
133
146
152
145
130
128
131
131
133
136
133
121
111
115
129
140
142
142
145
149
147
142
144
147
152
148
143
145
151
156
149
141
136
135
130
123
124
134
144
143
129
121
124
131
130
125
127
133
137
135
138
147
155
147
127
112
113
127
138
143
139
130
127
136
148
153
148
143
146
152
154
150
144
144
143
140
131
128
132
141
143
138
128
125
130
135
138
135
130
127
128
135
143
143
130
114
113
128
137
129
117
116
130
135
122
107
109
131
149
149
153
157
158
153
141
132
136
143
148
143
135
129
129
133
140
141
139
129
121
114
116
120
125
130
135
142
140
129
118
116
125
135
141
140
129
119
126
136
140
131
122
118
122
124
121
117
121
130
134
130
137
147
149
138
117
106
121
140
147
140
131
128
134
140
144
145
147
148
142
134
124
119
123
133
143
145
143
139
132
127
125
128
136
141
141
134
129
127
132
138
139
134
127
121
128
137
139
131
123
124
117
125
131
130
120
117
123
131
134
133
137
145
149
148
140
132
134
147
160
162
148
129
121
128
138
143
143
147
148
144
136
130
133
140
140
131
122
123
129
139
139
133
130
132
140
145
143
139
138
137
138
145
143
140
137
138
137
134
132
135
139
138
134
132
131
130
133
141
152
155
147
133
127
124
124
122
123
132
143
148
145
138
133
129
126
127
133
143
151
149
142
136
133
135
137
132
131
133
135
132
151
153
145
132
123
124
131
138
145
150
143
129
117
123
141
160
164
153
144
136
135
134
129
121
113
112
121
131
137
140
139
137
132
128
128
130
136
143
147
148
145
142
134
127
124
127
129
129
126
124
136
134
132
126
123
120
121
129
139
148
142
130
118
127
145
162
162
144
132
131
137
140
131
119
114
121
133
139
138
131
125
121
122
126
127
127
125
124
129
139
146
146
142
136
132
133
133
131
131
131
123
122
128
138
144
140
135
130
132
134
132
126
123
127
135
137
131
121
120
126
136
138
135
128
121
121
128
136
140
135
126
119
120
124
125
124
125
130
137
142
143
144
142
139
138
135
134
136
137
136
118
118
127
137
142
141
140
139
137
136
133
133
134
135
136
134
133
130
128
127
129
131
134
132
124
118
121
131
139
138
136
131
131
128
124
123
128
137
145
144
141
135
131
129
131
135
138
140
142
143
122
123
125
125
123
120
120
126
132
137
142
147
148
146
137
133
132
134
137
139
138
138
137
135
134
131
129
132
135
136
135
129
121
115
112
116
124
132
140
143
140
138
134
130
131
134
135
140
144
150
133
132
134
135
130
119
116
121
129
135
139
145
150
150
139
122
111
116
128
140
141
136
131
132
136
139
137
138
142
139
131
114
103
105
118
132
142
143
141
140
139
139
137
131
126
124
128
137
139
133
144
142
143
139
129
115
110
117
129
134
127
124
128
131
128
121
116
122
133
135
129
124
121
128
135
140
142
142
141
131
119
110
115
129
144
151
148
142
137
135
137
140
140
134
123
119
124
130
133
127
141
144
144
136
117
100
98
112
127
134
132
124
114
110
112
124
135
137
130
123
119
119
119
123
130
137
141
137
128
120
120
126
137
145
145
135
127
121
121
125
134
142
147
143
136
129
126
127
134
136
112
122
137
139
133
122
114
119
126
131
134
134
129
124
125
129
132
126
117
114
120
127
125
120
116
118
122
122
122
126
133
137
136
130
127
125
128
134
135
134
134
138
140
140
136
132
125
124
129
133
100
100
110
122
131
130
124
117
111
108
109
120
133
142
141
132
121
116
120
126
138
143
140
131
117
110
112
119
123
122
120
122
124
129
127
133
143
154
155
147
136
128
126
127
129
126
118
116
123
119
134
122
103
92
94
103
105
104
101
101
102
106
112
119
124
121
114
111
116
117
122
128
132
130
122
118
124
131
133
127
119
117
124
130
135
136
139
139
140
140
133
127
122
121
125
128
124
118
117
109
158
141
107
83
85
99
108
107
108
116
121
115
104
100
106
112
114
109
108
101
96
91
93
98
106
118
126
133
138
139
135
129
122
121
128
131
122
109
107
117
129
126
114
106
110
122
122
118
114
108
135
118
96
87
102
125
133
124
116
119
124
126
120
117
119
121
121
122
121
115
104
96
90
88
88
96
105
115
122
125
126
123
118
118
123
128
124
112
104
111
121
125
118
106
101
102
102
101
104
113
117
112
102
93
101
118
133
129
121
116
119
124
129
132
133
130
123
121
123
122
125
128
128
117
99
90
98
109
112
104
104
115
124
122
121
124
135
134
124
116
118
126
130
121
106
91
83
88
104
124
135
140
125
100
86
95
112
119
115
110
112
116
119
123
127
131
127
120
113
112
117
125
128
121
112
112
120
122
111
96
98
117
125
121
113
117
126
133
130
125
126
127
122
108
96
89
93
104
118
127
151
148
132
108
94
98
108
109
103
100
107
112
112
113
119
127
128
122
113
110
107
101
98
104
116
120
113
103
96
97
108
114
113
111
113
118
121
120
123
128
134
130
119
106
99
100
106
115
120
119
142
133
125
123
124
124
123
116
105
101
112
123
127
128
125
123
117
114
116
117
109
98
96
111
124
117
93
80
93
116
127
124
114
113
119
124
127
127
125
124
125
126
130
127
115
103
100
109
121
127
122
121
133
143
141
130
122
120
119
115
116
125
136
141
132
119
109
111
119
122
118
114
120
131
134
122
107
109
125
142
145
137
127
122
125
131
136
138
131
121
117
124
132
128
108
91
93
111
128
137
116
119
137
148
135
113
99
108
123
126
118
117
124
127
121
110
110
123
131
125
119
123
141
150
142
126
121
135
150
149
136
122
117
121
125
131
129
121
116
119
129
138
134
118
100
93
98
111
125
131
127
123
135
144
136
118
99
103
121
137
140
136
132
127
123
117
119
131
130
118
105
108
133
150
146
126
113
121
139
147
137
121
113
119
126
124
111
101
102
115
131
139
135
120
110
106
107
111
115
120
129
122
126
136
143
136
125
117
123
140
150
148
141
132
128
130
131
132
131
123
117
114
121
133
138
133
123
119
124
131
139
138
139
136
129
122
120
122
125
124
125
126
125
120
111
107
111
114
110
111
123
116
119
132
143
146
137
126
121
119
120
123
125
124
124
128
129
130
131
133
139
139
132
126
129
138
143
135
123
120
128
138
136
124
119
126
140
148
145
134
126
125
118
109
105
108
115
119
118
117
128
125
125
133
141
140
131
123
114
108
109
115
124
124
120
118
120
121
124
130
138
147
146
139
134
135
137
130
122
121
125
119
107
99
108
126
142
139
125
118
120
128
128
122
115
110
108
115
127
134
134
138
135
131
128
127
125
124
126
131
135
137
135
125
118
118
121
124
127
127
133
141
148
146
137
131
124
119
120
123
124
122
117
114
121
128
133
126
112
108
113
128
139
136
126
111
105
111
125
133
133
143
143
138
131
128
123
124
129
140
146
142
130
119
118
126
132
132
128
126
128
135
143
143
137
127
118
117
121
127
134
141
144
140
131
124
124
129
131
127
123
124
130
128
119
111
116
124
129
126
124
133
140
141
138
137
135
132
132
133
137
136
131
127
127
128
130
127
127
126
127
126
127
133
133
126
117
116
124
133
138
139
137
135
128
119
120
130
136
135
128
119
115
110
109
110
117
123
124
125
123
127
126
123
126
135
144
145
135
131
133
140
142
136
128
123
120
123
128
134
134
123
115
118
130
138
135
128
127
134
138
132
123
117
120
124
126
130
128
123
125
123
123
119
111
109
110
111
115
124
130
127
120
113
118
133
144
142
132
126
128
130
125
117
115
122
128
132
135
136
136
129
120
118
132
149
152
136
121
121
132
140
133
122
122
135
139
136
125
121
130
137
139
128
112
108
113
119
123
125
137
131
124
123
128
136
136
130
126
125
120
113
106
110
123
136
143
141
137
135
134
133
132
131
134
139
140
127
111
108
120
140
148
144
138
138
137
129
122
124
134
139
134
118
106
109
120
134
138
132
136
141
141
136
132
128
126
127
131
131
125
120
121
134
146
147
144
137
132
124
124
130
141
144
134
122
116
120
124
125
127
132
141
145
142
136
129
126
127
130
135
132
125
115
108
111
119
134
141
137
135
140
142
137
131
124
126
130
136
134
130
133
139
142
137
132
129
132
130
124
120
125
135
140
133
121
118
122
133
137
135
131
132
134
135
134
133
137
145
143
134
123
116
113
114
116
121
130
136
134
128
127
130
132
133
133
138
140
139
131
124
126
134
132
125
119
121
130
135
135
130
127
123
119
117
118
119
120
122
129
134
137
137
140
144
145
139
133
135
137
132
118
108
109
115
118
122
120
120
125
125
125
129
131
131
131
136
139
140
136
130
129
130
135
138
139
135
131
132
137
140
135
120
105
103
109
114
118
125
137
145
147
144
141
143
139
126
115
120
132
136
128
114
107
105
106
105
101
101
112
130
131
130
128
125
126
129
131
132
135
139
139
134
132
138
142
138
126
121
127
137
131
118
110
119
130
133
131
132
140
146
146
138
130
123
120
123
132
144
150
144
131
114
101
93
94
100
105
109
115
133
127
120
121
125
130
131
128
121
117
122
127
129
130
131
129
125
119
116
121
126
125
123
126
136
144
143
134
123
121
121
126
130
130
129
129
141
155
159
148
132
122
117
115
107
105
111
123
133
135
128
120
117
121
125
127
128
128
123
113
104
105
120
134
134
128
123
121
123
121
118
124
138
142
135
125
122
121
122
119
116
117
123
129
131
132
136
138
134
126
120
128
138
139
122
104
101
116
133
140
124
123
125
122
119
115
122
132
137
131
117
110
117
127
129
125
125
131
131
125
119
121
133
144
135
119
106
106
117
130
138
135
129
122
117
116
119
124
126
126
128
137
146
139
115
92
87
102
119
126
120
123
127
124
121
120
129
134
137
134
131
129
126
123
118
115
116
121
130
133
130
122
121
130
138
131
115
106
112
125
135
134
130
128
127
127
133
143
149
143
132
127
128
125
112
104
107
117
123
126
119
122
122
124
125
129
131
129
123
123
127
132
137
136
129
117
104
102
115
132
138
128
115
116
123
125
123
125
132
132
124
115
115
124
135
143
149
154
151
140
130
124
125
125
121
122
130
138
137
133
132
127
121
117
118
123
125
123
123
125
127
133
136
140
137
129
117
111
116
127
132
125
113
108
110
112
117
124
131
134
130
124
121
122
131
142
148
143
132
127
130
136
135
127
121
127
137
140
136
129
139
132
119
113
115
122
126
124
123
128
132
129
123
119
121
128
132
132
126
126
127
124
115
113
118
126
127
122
117
123
136
145
142
131
127
131
135
131
122
122
130
138
132
120
116
124
132
134
128
121
128
125
122
122
128
132
129
123
120
119
123
123
120
117
118
124
128
129
127
127
128
126
123
124
130
135
134
129
125
127
136
141
138
129
123
125
130
131
133
133
133
131
127
120
120
123
127
127
127
125
129
135
141
141
137
131
126
123
119
116
116
122
128
134
133
124
116
118
126
134
133
126
123
127
131
127
120
119
126
136
137
138
135
129
125
126
128
135
140
138
131
126
130
134
132
123
116
120
126
126
139
135
124
123
130
136
126
122
130
141
142
133
127
133
148
152
145
137
133
134
138
143
143
134
120
114
124
145
156
148
131
120
119
122
123
128
130
128
119
118
131
152
160
147
130
121
123
126
127
129
127
126
129
143
150
145
129
127
141
153
149
134
130
141
152
154
143
134
131
137
139
140
140
136
131
131
136
145
149
138
120
106
109
123
134
135
131
129
127
125
130
135
139
131
121
110
115
127
137
142
133
131
136
144
151
148
140
140
149
156
151
142
139
142
144
139
128
127
139
152
157
148
136
128
132
134
134
129
127
127
124
119
123
138
147
143
133
126
127
129
125
121
127
134
133
122
117
123
134
143
147
148
142
133
126
127
133
142
147
144
139
134
136
142
143
136
123
118
129
140
144
135
122
121
130
138
132
120
117
128
138
139
139
140
143
140
136
137
141
142
138
132
134
142
145
139
124
119
119
125
133
141
144
136
122
118
127
135
136
134
135
138
144
149
149
144
136
132
135
141
138
127
122
133
149
156
150
141
138
141
140
138
135
132
133
135
137
140
145
143
134
120
113
118
130
138
136
127
119
118
113
118
129
139
140
135
129
125
123
128
142
153
158
154
150
145
143
148
155
158
151
139
135
140
150
154
151
151
150
144
135
128
128
131
130
127
124
125
126
121
109
98
100
113
127
134
136
136
135
136
133
127
125
127
129
132
126
124
124
133
143
145
141
135
132
130
128
134
139
143
139
136
135
136
137
136
132
128
126
125
129
132
136
134
127
122
123
129
130
123
112
108
115
126
130
132
132
135
143
145
147
146
140
132
125
120
122
130
146
152
144
128
115
116
123
133
138
137
137
134
126
120
123
132
142
143
135
127
126
133
145
151
144
135
129
132
140
144
142
136
130
123
117
117
124
131
133
131
128
133
125
130
145
154
147
134
124
129
141
148
142
131
123
128
135
147
154
157
156
146
130
118
121
141
157
160
150
145
151
159
163
153
140
135
140
144
142
137
128
124
125
123
121
119
123
129
130
122
116
119
112
119
134
147
147
137
127
120
116
121
131
141
145
143
140
140
143
144
141
132
125
122
131
145
150
141
130
131
144
151
147
133
127
132
140
142
132
124
118
114
114
118
122
129
132
132
129
125
120
115
127
131
129
123
117
118
120
117
109
111
129
145
147
132
119
118
126
130
124
122
125
134
140
141
132
118
113
117
128
133
131
124
124
124
127
128
129
130
130
122
113
111
121
130
137
137
137
134
131
126
129
129
123
116
112
114
118
120
117
118
126
137
141
129
116
115
124
133
135
136
143
148
148
140
133
134
138
142
144
143
142
136
129
121
117
122
129
131
128
121
120
127
136
140
138
133
130
131
133
136
118
112
120
133
141
138
134
135
134
125
118
123
138
147
144
137
134
134
136
138
141
145
145
139
134
138
148
157
158
153
146
139
133
129
128
132
134
130
122
121
131
145
147
136
122
118
128
139
142
135
118
117
131
141
141
133
129
132
134
127
117
119
133
145
146
141
137
135
131
123
120
127
136
137
132
125
128
137
138
131
122
123
132
141
143
135
133
133
134
134
135
139
139
131
124
123
134
144
142
132
119
128
141
139
128
116
112
115
119
125
133
139
134
119
111
115
128
131
125
114
110
117
126
135
134
130
125
121
118
115
113
121
134
145
143
133
131
138
145
141
134
135
141
149
149
139
130
128
124
131
114
125
139
148
144
133
121
114
119
130
141
144
133
115
108
115
125
126
120
114
117
120
124
127
134
137
133
126
124
127
133
137
139
141
139
132
132
139
140
137
134
142
156
163
154
137
120
114
118
127
124
125
135
145
141
127
113
109
114
116
113
110
115
123
135
139
138
134
128
125
128
136
140
141
134
125
122
125
130
133
134
137
139
138
129
122
125
131
132
130
133
143
153
154
143
130
116
112
115
119
140
135
127
118
108
101
96
99
100
94
83
84
99
120
132
130
122
118
118
116
116
123
132
134
122
107
106
118
132
136
131
131
137
139
133
124
121
122
127
129
131
132
132
135
135
128
117
109
109
111
142
132
115
102
100
103
106
105
101
100
98
99
105
113
113
111
106
106
108
106
101
89
83
85
94
104
118
130
135
131
126
122
125
135
141
140
133
122
123
134
138
132
119
115
122
126
124
115
111
112
134
128
117
109
111
118
120
117
116
120
124
120
114
112
118
122
123
125
124
116
101
83
68
69
87
111
131
136
127
114
107
109
111
116
123
132
135
130
129
136
143
140
128
118
118
121
120
113
111
115
135
135
127
113
110
118
122
121
119
121
123
121
115
116
124
130
133
132
126
116
109
110
111
110
109
113
122
124
115
103
105
117
121
111
103
109
124
133
133
132
130
129
127
124
122
115
100
89
95
107
136
142
128
113
109
118
124
120
116
116
119
119
110
109
116
123
124
121
120
120
122
127
129
127
123
121
123
120
111
102
111
128
132
118
107
109
120
127
123
116
107
101
99
101
105
103
97
91
100
113
133
133
134
134
131
126
123
116
112
117
126
121
107
100
108
117
117
113
112
121
127
126
117
117
123
123
117
110
107
107
109
111
109
106
109
114
113
109
101
99
99
99
99
99
99
98
97
103
118
125
121
123
137
152
149
134
121
111
110
113
123
124
120
119
124
125
118
110
106
114
118
114
110
114
120
111
95
90
101
117
120
110
103
105
114
117
113
109
105
102
103
107
113
115
105
94
90
104
122
129
116
117
129
141
138
131
125
123
118
109
108
117
128
135
130
123
117
120
120
117
109
103
110
121
122
108
94
94
107
120
126
127
131
134
135
129
124
121
121
116
113
110
113
115
111
104
103
112
125
131
127
126
131
132
125
121
128
140
137
119
106
107
117
122
115
109
118
131
133
118
100
102
121
134
130
117
109
112
120
121
116
116
125
137
143
138
123
111
109
116
125
126
119
114
115
119
118
117
119
125
132
134
139
140
132
123
120
127
132
132
133
136
137
133
126
121
125
127
118
106
96
104
126
138
133
118
108
113
127
135
129
115
109
115
125
128
114
100
94
104
121
128
120
105
100
103
110
112
111
117
125
124
130
144
146
134
117
106
112
129
148
156
155
148
140
135
132
126
119
117
122
130
135
135
130
124
120
120
124
127
132
133
129
122
115
114
114
113
106
104
109
116
114
103
97
103
115
122
114
107
130
120
124
141
148
139
121
110
111
119
128
133
136
134
131
133
138
139
135
132
135
143
146
138
132
135
141
141
128
118
122
137
141
126
105
102
113
123
121
114
115
122
123
120
123
132
138
130
113
104
139
129
128
134
138
135
131
127
124
123
120
125
130
133
131
135
141
143
135
123
117
129
144
146
138
134
138
143
139
131
126
128
125
113
103
101
111
113
113
116
124
134
138
137
137
131
120
108
109
114
121
129
134
133
130
130
133
136
134
135
136
140
143
140
136
135
136
135
128
124
125
134
142
143
137
133
132
130
129
123
122
122
122
121
121
118
115
109
104
106
113
125
131
128
119
102
92
97
120
135
112
129
137
134
130
131
136
138
137
137
137
139
138
135
131
127
124
121
125
133
141
145
139
134
131
132
130
126
121
121
126
133
135
133
130
131
131
127
118
107
103
109
117
115
105
97
100
115
132
140
123
131
133
129
126
127
133
137
137
135
134
135
134
132
127
122
118
119
126
132
135
134
134
137
140
135
125
124
131
142
144
141
137
135
133
133
132
130
122
112
107
112
119
119
113
111
117
122
122
122
123
127
124
121
119
124
131
137
135
133
134
138
138
132
126
122
126
131
133
130
124
121
125
139
148
148
141
138
144
148
147
137
130
129
130
125
119
114
112
114
119
126
128
122
112
108
115
120
115
109
122
124
123
121
126
135
142
138
128
120
123
129
129
120
114
114
125
131
131
125
123
120
123
129
140
155
162
153
135
125
124
131
133
130
125
123
121
119
117
121
127
129
121
106
95
101
121
136
136
127
124
120
117
117
124
134
139
134
122
112
112
120
125
122
114
110
113
120
123
123
125
129
130
128
131
143
152
143
123
109
118
137
149
146
138
135
135
135
136
138
135
125
108
95
92
103
119
133
137
133
133
131
130
128
125
126
126
129
127
122
119
122
131
137
138
132
125
121
120
125
135
143
144
135
123
121
127
136
141
141
138
140
146
147
141
134
128
131
139
145
143
130
113
101
94
94
96
103
112
119
140
143
141
133
124
122
127
133
132
128
122
125
134
145
147
144
136
126
125
128
137
140
134
123
115
114
119
127
136
140
141
138
134
132
130
127
131
137
143
145
137
127
115
105
97
94
101
113
121
123
136
140
131
120
113
119
128
133
131
125
126
129
138
137
127
121
119
122
128
135
138
132
119
110
110
116
115
111
110
118
127
129
126
124
131
142
150
151
142
132
122
115
115
115
114
115
125
133
136
134
124
123
126
125
126
126
128
130
128
132
138
140
133
122
114
113
115
122
131
141
147
139
124
113
111
115
116
118
123
128
129
124
119
122
132
141
141
132
123
121
125
132
134
131
121
114
114
117
118
123
122
122
127
136
142
143
139
130
123
125
133
136
127
117
116
126
133
131
133
140
147
139
124
115
120
129
133
136
137
138
136
134
130
129
126
119
115
114
120
129
135
139
134
122
107
100
103
110
114
121
132
137
139
140
143
144
137
126
113
110
117
125
127
124
124
127
128
127
123
125
125
123
119
122
130
136
135
129
124
124
130
137
142
138
129
120
122
131
133
129
121
116
113
109
105
106
113
120
125
130
132
139
142
143
139
133
126
124
122
122
121
122
127
129
125
119
117
120
119
117
111
116
122
127
127
124
123
124
127
129
132
134
135
136
136
140
143
142
133
123
115
116
120
119
112
108
111
120
126
128
122
124
131
137
135
125
121
125
134
136
128
121
123
126
127
124
122
122
125
124
120
119
123
129
129
125
123
123
129
138
139
135
130
129
134
141
144
143
135
129
127
129
131
123
109
101
104
116
128
132
125
124
126
129
131
127
128
130
132
129
125
122
123
129
131
130
125
124
126
129
129
126
130
139
146
138
122
110
111
122
131
132
130
130
129
132
138
145
146
137
122
115
117
117
111
107
111
122
131
136
128
125
121
121
128
136
144
139
135
132
129
127
123
122
127
130
127
122
124
129
131
131
134
137
137
127
115
113
119
122
120
116
121
131
136
135
138
144
145
133
120
115
119
124
120
120
125
131
131
126
127
125
118
118
125
136
140
135
134
138
141
135
122
115
120
128
125
120
121
130
141
143
134
123
114
110
115
126
135
133
125
119
122
130
137
144
145
143
137
133
133
136
135
125
119
124
132
138
134
122
131
134
129
121
123
125
125
122
123
131
139
137
125
117
117
120
120
117
119
129
142
143
128
115
110
116
128
138
141
139
137
132
125
120
122
132
142
141
136
134
134
130
120
111
112
124
129
128
125
119
134
136
133
129
122
118
119
122
125
129
130
132
131
127
122
120
121
125
130
131
129
125
119
117
120
126
133
138
139
137
133
131
128
124
123
129
133
138
135
132
124
114
105
104
116
129
131
122
116
116
131
129
129
127
118
110
112
120
125
122
117
119
128
133
131
122
124
133
145
145
130
115
116
124
130
131
126
124
124
124
123
129
135
140
142
139
137
136
135
132
126
124
123
125
125
126
129
128
127
123
141
129
117
120
133
141
133
123
124
132
135
132
126
129
138
143
141
135
134
140
146
143
135
128
125
125
125
127
130
134
143
153
160
157
145
132
128
127
124
124
132
145
149
138
123
112
113
119
124
124
125
131
138
142
134
117
103
107
125
140
138
129
123
127
135
141
141
137
132
127
125
126
125
126
131
138
143
141
137
132
129
123
126
135
142
139
130
122
117
120
126
129
129
127
122
120
122
121
121
124
121
127
132
133
125
114
104
110
125
131
131
130
132
139
142
140
135
137
141
145
143
141
138
135
135
139
140
141
147
151
143
120
108
120
142
153
140
120
115
122
125
120
114
123
135
138
129
115
115
126
123
122
118
117
122
128
126
122
123
125
128
132
139
150
152
141
125
117
130
148
159
157
149
143
139
134
121
119
129
143
143
129
118
122
138
141
133
123
124
131
133
127
126
134
140
135
121
113
118
131
129
133
134
137
141
142
138
132
126
128
133
133
133
135
141
135
124
116
123
138
149
148
146
149
151
139
119
107
115
132
141
135
126
122
121
123
129
134
133
129
124
123
127
133
132
130
126
129
133
133
141
139
143
149
152
149
140
130
122
125
132
136
133
126
125
130
133
136
134
136
136
135
140
148
153
149
133
124
125
134
139
136
131
126
128
132
137
137
128
113
103
106
120
134
135
133
131
132
133
135
146
135
127
127
131
132
130
125
121
123
130
134
135
134
130
129
129
127
125
124
124
126
129
135
145
151
150
137
122
115
118
124
129
133
133
134
133
129
122
114
111
118
132
145
145
136
124
118
126
140
144
137
131
132
130
129
126
129
139
143
133
121
122
131
136
131
124
121
126
134
132
123
120
128
142
151
144
130
120
117
123
127
127
125
122
124
126
128
128
125
124
129
134
139
142
137
128
121
125
134
140
141
149
154
148
134
126
130
141
144
134
123
122
129
133
133
131
134
146
150
137
121
118
131
148
149
133
127
133
143
151
145
132
127
128
134
139
139
135
127
122
119
119
125
134
142
144
140
135
130
138
145
148
144
132
123
124
126
126
129
134
141
144
141
136
134
136
142
144
139
133
127
133
144
148
138
123
116
126
139
146
141
137
138
142
144
141
136
128
121
114
111
115
121
132
139
148
147
140
127
146
149
142
125
115
115
125
132
126
125
132
144
147
138
130
132
139
140
132
130
133
137
142
143
139
131
119
111
114
121
128
128
125
128
131
134
131
128
123
119
113
114
121
131
132
133
136
139
133
121
144
140
135
130
128
132
135
135
127
116
117
124
133
130
125
127
136
137
134
132
133
133
132
130
132
137
139
136
132
132
133
130
124
119
121
127
132
132
128
122
122
130
137
141
136
131
128
131
135
130
128
121
125
134
141
140
137
138
137
129
120
122
134
141
139
136
137
136
133
127
125
130
133
131
132
136
142
142
133
127
127
134
134
130
126
132
136
137
130
127
134
142
142
131
123
129
140
147
145
137
113
113
121
130
132
131
133
136
144
144
139
139
146
148
145
141
137
134
127
116
119
134
145
144
134
125
123
122
117
112
114
125
134
135
131
128
133
141
138
131
128
130
132
130
130
139
151
151
140
130
111
115
124
130
132
134
135
132
129
134
142
148
146
135
131
132
135
131
121
116
119
128
135
136
131
125
121
120
120
117
114
114
123
134
134
131
136
148
153
137
121
116
127
143
149
147
142
135
126
123
131
133
135
134
133
134
137
136
137
141
148
145
134
118
117
126
134
132
125
125
127
127
125
126
129
128
128
128
127
126
114
106
114
134
146
142
138
140
141
136
127
128
138
147
145
136
129
127
126
127
140
146
148
143
128
114
115
130
149
158
151
135
122
114
119
127
137
141
140
136
137
138
140
137
132
123
120
125
130
131
124
120
125
135
136
129
121
116
118
122
127
133
139
139
136
132
125
125
125
123
119
121
130
137
130
112
99
103
116
122
117
115
124
132
131
126
119
124
133
135
136
138
141
135
124
112
114
124
136
139
140
142
145
144
133
121
113
117
123
124
124
123
125
132
138
133
123
113
112
117
110
101
108
122
128
119
104
92
88
91
95
105
124
138
133
119
98
93
107
121
131
126
114
103
98
105
115
125
126
126
128
138
146
146
141
138
135
138
141
138
132
124
120
126
135
134
122
109
106
108
132
130
126
123
118
112
110
108
109
111
111
109
109
116
122
120
107
99
99
111
122
121
104
88
87
99
115
120
113
105
105
113
117
117
122
131
141
144
143
143
143
139
131
131
131
132
126
114
103
95
142
150
145
131
120
115
116
117
118
120
119
112
106
107
114
125
130
128
120
114
110
114
114
110
105
108
115
117
111
100
100
103
104
96
94
105
120
129
134
136
135
128
121
119
125
130
126
111
98
91
126
131
133
132
129
126
118
112
112
118
126
124
117
112
117
126
134
142
141
130
114
110
114
123
126
122
115
111
103
96
98
109
118
113
104
104
106
113
118
115
104
89
81
90
109
126
124
112
110
110
117
120
133
143
141
129
119
118
124
135
140
131
117
111
114
118
116
114
117
121
119
115
116
120
125
119
114
112
112
111
109
109
111
112
111
109
105
101
97
93
89
84
84
95
111
121
117
113
117
123
122
128
137
142
136
128
126
127
130
132
131
126
118
113
114
115
108
100
99
110
125
132
127
120
111
105
105
115
126
130
123
113
108
108
110
112
105
100
97
95
92
91
94
103
111
112
111
115
122
125
135
129
127
129
129
132
135
130
120
113
116
124
125
119
116
116
118
120
119
125
132
134
130
118
105
98
96
98
102
107
112
120
130
138
134
124
111
105
107
105
95
84
83
96
112
121
121
119
121
123
149
139
130
127
128
137
146
145
130
115
111
120
125
120
113
114
123
133
134
130
124
119
120
119
116
111
104
95
90
93
103
117
131
140
141
130
115
105
107
109
106
98
98
112
131
137
125
113
111
119
147
138
126
119
120
133
148
152
137
117
107
114
126
132
130
128
130
129
131
132
128
121
118
119
124
130
128
124
125
131
128
118
106
100
105
115
118
115
111
111
116
116
115
117
123
126
120
113
112
120
132
127
123
121
126
133
137
135
127
116
111
116
127
134
136
135
131
130
134
141
147
143
135
129
132
139
144
144
139
135
133
129
116
103
100
108
120
124
115
105
104
110
111
107
105
111
119
126
125
123
129
126
130
139
143
134
121
118
125
131
132
129
127
124
124
129
136
144
144
138
134
140
147
145
138
135
138
140
130
121
124
141
150
142
123
113
114
114
106
99
104
115
123
120
115
115
117
118
116
116
126
126
130
136
133
127
121
126
134
140
138
134
130
130
133
141
152
157
145
123
110
120
141
147
140
131
132
140
144
139
139
149
157
149
130
109
99
99
104
114
122
130
131
127
128
125
116
105
102
107
116
128
131
127
125
126
131
135
131
125
122
126
132
138
144
147
148
144
135
127
123
127
132
134
133
133
140
145
146
140
135
136
138
135
124
113
107
104
109
116
118
113
107
105
114
121
119
115
119
120
119
130
133
129
126
129
133
131
119
112
113
124
134
135
131
125
123
124
128
131
136
135
129
126
130
137
142
140
135
130
128
126
124
120
122
128
130
124
111
101
98
100
102
101
102
106
110
118
128
132
132
131
125
120
118
117
117
117
119
124
128
131
129
123
116
112
118
127
131
129
122
123
133
144
148
141
131
129
137
146
144
136
127
126
134
142
142
131
112
94
94
108
121
124
116
106
107
110
111
112
130
126
124
123
120
116
114
118
128
134
131
121
113
110
114
124
136
144
138
126
114
118
135
149
144
131
124
134
150
155
146
135
134
144
147
140
129
120
112
104
104
112
123
126
118
115
119
121
111
103
120
124
129
133
133
130
130
132
129
122
116
113
115
119
122
132
141
142
133
121
113
117
123
122
116
119
132
143
141
128
122
123
130
136
132
123
120
122
124
122
116
113
110
111
110
111
120
127
125
123
112
109
112
117
121
126
129
130
121
110
110
121
133
133
120
113
118
130
132
126
119
115
112
113
119
132
143
141
128
119
119
123
127
123
119
122
128
135
137
136
126
115
108
107
106
104
101
102
111
123
122
112
114
119
123
125
125
120
118
112
117
126
132
126
115
109
113
125
136
142
142
131
121
113
117
129
139
144
146
145
139
131
126
123
127
127
128
129
133
138
135
127
116
107
101
97
95
95
99
107
125
126
129
133
131
128
126
125
125
125
125
126
123
123
127
131
131
126
125
136
145
142
125
110
107
119
134
145
151
149
140
129
125
127
130
127
122
124
130
135
138
136
127
114
102
100
108
117
119
117
122
123
124
119
115
116
120
126
130
134
138
139
135
133
133
135
131
120
114
118
128
130
126
122
126
132
134
134
130
127
124
122
123
125
125
126
132
137
139
134
130
131
135
134
122
112
115
123
131
131
121
121
121
118
115
116
120
122
124
130
136
138
132
125
122
123
122
120
118
118
123
127
130
136
141
137
131
128
129
127
122
117
118
123
127
128
133
135
134
129
126
132
142
145
132
116
112
117
124
128
124
120
121
124
127
131
138
135
127
121
119
117
114
114
119
129
134
134
130
129
130
125
122
121
125
123
122
127
130
130
126
120
123
131
130
122
115
115
120
128
137
142
140
131
116
108
112
118
122
128
129
132
132
128
127
129
137
141
137
132
128
126
120
115
118
130
140
138
133
127
125
119
114
113
121
124
125
126
128
129
130
131
133
130
127
119
113
115
121
130
136
135
124
113
107
110
114
113
116
122
132
142
143
139
129
122
122
123
132
140
145
138
125
114
111
120
130
135
133
129
120
112
108
111
122
136
142
139
134
129
131
132
135
135
135
137
137
136
134
134
131
122
114
111
116
121
123
118
114
114
130
133
136
139
135
125
113
109
116
125
126
119
113
113
117
123
126
125
125
126
124
117
112
111
120
134
145
143
135
129
129
131
133
137
141
145
147
145
141
139
136
130
123
118
115
117
122
125
125
124
137
133
130
132
130
123
115
112
115
119
118
116
120
126
131
130
124
116
111
113
121
130
134
133
129
124
123
121
125
130
133
133
131
129
127
124
126
131
136
140
138
133
125
116
107
103
108
117
127
132
146
137
132
133
139
141
137
130
129
134
138
133
123
119
125
131
135
130
119
113
113
125
138
143
135
118
111
114
125
131
132
132
135
134
126
115
111
118
127
132
129
124
120
114
109
108
112
120
126
127
130
126
127
135
148
156
152
135
121
122
126
123
110
103
113
131
140
137
126
115
113
118
128
135
132
123
120
125
129
126
123
128
138
145
139
133
129
130
133
133
129
124
122
122
121
123
126
129
128
126
117
126
131
136
140
143
140
133
119
110
108
110
114
122
130
134
132
125
119
117
121
127
129
128
124
120
120
128
130
130
129
132
136
134
136
139
141
142
140
137
132
127
121
119
121
124
123
122
123
125
130
137
141
137
129
123
129
137
140
130
121
123
134
143
141
133
126
124
123
128
132
134
131
125
117
115
120
131
140
139
133
131
129
131
134
136
133
128
121
123
127
125
117
110
114
123
128
124
119
115
131
131
128
127
120
116
122
136
141
136
127
125
130
133
129
125
127
134
141
139
133
128
125
122
123
125
130
137
141
135
127
126
129
136
140
136
129
119
116
122
128
130
122
112
115
128
140
139
128
116
126
120
115
112
119
124
127
125
122
122
126
138
147
149
144
139
136
134
135
143
151
149
146
146
151
150
134
117
108
111
121
135
148
157
155
146
136
136
135
129
125
125
127
126
118
112
115
128
137
136
115
124
130
123
112
105
106
115
127
133
130
130
132
133
133
134
135
136
136
139
140
142
142
141
139
139
131
116
109
115
129
138
143
144
145
138
129
120
120
122
124
122
124
126
126
127
125
122
119
119
134
140
141
133
122
109
102
105
116
124
128
131
132
133
132
135
138
138
134
123
119
127
139
141
136
128
121
117
123
137
144
140
129
124
132
138
133
122
118
122
123
115
113
121
138
142
128
108
104
121
139
140
134
131
132
129
119
114
118
128
134
136
136
140
141
144
143
138
131
123
121
132
145
150
145
130
119
117
123
129
126
119
118
124
135
137
127
116
115
119
123
123
124
132
138
130
116
108
119
138
139
139
136
136
134
133
133
133
135
140
139
130
121
122
135
143
146
138
132
131
135
138
141
143
141
128
113
111
119
126
125
118
122
133
138
132
123
118
119
125
130
137
144
143
132
120
119
128
140
142
155
152
143
136
131
132
137
139
134
129
129
127
123
122
127
139
147
145
133
129
127
128
129
132
133
126
116
113
123
135
142
140
136
136
139
139
138
138
139
138
138
144
145
142
132
125
124
127
126
126
162
153
138
127
124
130
137
139
133
126
127
134
143
145
141
141
143
141
134
130
129
126
126
128
132
137
137
132
127
127
130
131
133
136
139
138
134
129
127
129
136
146
156
155
149
136
123
113
114
123
147
142
136
134
132
132
135
143
148
145
135
128
134
147
152
144
131
123
130
144
152
143
126
116
118
129
137
137
130
124
118
119
128
134
133
125
116
113
116
123
136
148
159
162
153
140
129
128
131
132
139
135
136
137
134
133
135
144
153
148
133
117
113
121
129
125
113
108
119
140
150
143
122
107
104
114
128
137
138
133
125
125
128
129
127
122
125
136
145
145
137
133
134
138
141
141
141
142
138
132
133
128
124
121
119
124
134
143
144
139
133
127
122
119
116
114
112
113
121
130
135
133
123
115
115
123
132
136
131
125
121
124
127
128
129
132
140
148
150
147
136
127
122
127
131
136
139
135
128
126
129
124
123
122
119
124
134
141
142
139
137
137
140
141
142
141
140
137
137
136
136
132
125
126
133
139
137
127
117
117
119
123
125
129
136
138
136
129
124
123
128
131
134
135
128
122
121
125
129
126
139
139
141
143
141
137
135
137
139
136
135
135
140
143
142
142
143
139
137
131
125
118
117
125
134
138
132
125
121
124
126
127
128
131
137
137
134
128
128
129
131
132
131
128
122
116
115
124
137
136
148
152
150
143
134
125
117
119
128
135
141
144
145
139
125
118
120
125
125
119
111
110
117
123
127
126
121
118
116
117
120
123
127
129
131
131
133
130
132
136
137
135
129
126
129
136
138
137
137
132
132
137
137
131
121
110
104
108
120
134
142
145
143
136
126
121
121
122
123
120
122
126
131
134
133
128
121
116
112
114
120
123
125
123
124
129
134
133
127
120
119
124
129
132
140
153
158
147
127
117
121
121
125
129
131
128
123
121
122
128
131
129
126
131
140
144
139
130
124
129
136
136
135
134
132
132
129
128
130
132
129
123
121
123
125
129
135
138
134
119
107
107
117
130
138
144
150
146
133
123
134
134
126
123
124
132
139
139
137
136
135
134
133
136
142
145
140
130
126
132
138
136
127
122
117
112
113
120
130
133
124
109
109
122
132
130
126
129
136
137
125
116
115
124
132
136
139
142
143
138
133
139
134
122
113
114
123
136
147
150
148
147
144
137
128
126
128
130
135
140
142
139
133
124
113
105
105
112
125
130
125
113
112
121
129
128
125
128
136
143
139
131
124
126
134
137
135
134
137
137
109
110
119
129
128
118
107
109
120
127
127
126
127
127
120
114
116
124
136
143
140
132
126
122
123
126
132
134
137
137
137
137
136
132
127
122
126
135
143
145
141
136
134
134
139
137
128
124
124
127
110
100
110
129
138
128
112
102
102
103
101
103
111
123
126
118
107
106
114
127
133
127
116
107
112
121
128
126
121
120
128
144
152
145
131
123
126
133
134
130
126
125
131
137
141
137
126
117
114
113
130
128
130
133
128
123
120
119
114
110
105
106
112
122
127
124
113
102
102
114
129
133
120
98
89
95
104
106
100
96
103
116
123
122
123
129
134
130
121
112
111
118
128
135
137
132
122
114
106
102
127
132
136
136
130
123
122
120
117
117
118
117
114
112
114
120
126
126
121
116
119
122
117
107
100
105
116
118
110
96
87
84
86
91
102
116
125
126
124
124
123
123
121
121
117
116
116
113
109
105
115
115
128
137
133
122
110
111
119
129
131
124
113
108
111
116
124
133
133
120
105
101
112
127
129
123
116
113
106
96
84
83
92
100
103
101
100
106
118
132
136
124
107
98
102
113
122
121
113
110
118
115
121
125
119
112
115
125
135
136
129
118
114
117
119
114
109
112
117
110
101
103
118
137
136
117
102
106
114
113
105
100
105
109
107
101
96
97
105
114
119
114
103
103
113
127
130
122
116
118
126
124
120
111
109
117
134
143
134
123
117
119
124
125
120
113
107
102
102
108
118
126
128
123
112
106
109
122
129
128
120
109
105
104
105
109
110
107
106
102
99
94
97
108
120
131
133
129
122
122
138
133
125
120
123
130
135
129
114
112
123
134
137
130
124
123
121
119
118
126
139
143
131
114
103
103
110
112
108
107
109
113
117
119
120
114
108
104
105
104
95
84
86
98
113
121
124
126
125
124
148
142
137
137
136
133
125
116
110
114
127
137
138
133
130
129
131
132
133
136
143
141
130
120
117
116
110
100
95
101
112
121
125
124
122
112
100
96
100
105
105
101
103
111
120
118
107
101
104
112
144
135
124
116
119
133
146
148
138
125
115
117
125
132
136
136
135
129
129
136
140
135
125
124
131
141
140
132
127
132
137
132
117
104
99
100
105
112
115
119
121
122
123
124
124
118
109
102
104
109
136
130
115
103
113
132
153
158
148
129
111
104
111
120
129
131
129
124
126
134
140
140
132
129
137
149
154
148
137
133
133
131
121
105
97
101
112
122
122
119
114
112
113
110
107
109
116
128
136
136
129
130
125
122
125
129
128
125
126
127
125
118
114
116
121
123
123
126
130
133
133
136
141
143
141
136
131
125
118
113
116
127
135
135
126
119
114
107
104
102
102
103
104
101
96
96
107
126
141
147
123
124
127
128
131
127
120
114
117
126
133
132
126
124
127
129
129
134
136
134
127
127
136
144
140
129
122
125
132
133
131
133
139
144
140
127
111
101
103
111
114
112
106
100
100
108
117
122
121
121
129
131
130
128
125
126
128
126
122
124
128
132
132
130
128
128
128
131
134
133
130
131
134
137
136
132
131
138
147
152
149
144
138
128
120
111
109
111
121
127
124
114
99
95
110
132
142
136
122
109
145
148
141
130
125
128
131
125
115
110
115
129
135
133
123
117
122
127
131
127
124
126
132
135
136
135
136
137
137
139
142
138
128
114
104
104
112
120
121
118
115
111
106
106
114
125
129
125
118
110
141
135
127
124
129
130
128
120
117
116
122
128
131
124
116
114
125
137
140
128
114
116
131
143
142
134
129
130
131
134
131
128
127
125
122
119
118
117
112
105
104
110
118
119
115
112
108
107
106
108
129
123
121
128
132
130
123
124
131
140
138
126
120
116
117
123
133
139
140
130
122
126
136
138
127
114
115
129
140
137
126
125
134
147
146
134
123
124
124
118
112
111
116
123
124
123
124
124
117
109
130
131
136
139
132
125
121
127
135
137
131
123
124
129
133
135
136
135
133
129
128
131
135
125
109
101
108
122
130
129
122
126
132
137
133
126
124
126
131
128
122
121
124
128
125
121
119
117
114
109
126
128
134
136
131
125
125
130
128
120
116
121
131
137
133
128
129
132
133
128
120
116
119
124
130
127
118
110
113
122
132
128
120
111
110
115
119
121
121
122
123
125
128
128
117
104
90
85
90
100
117
114
122
133
133
128
124
120
119
120
125
129
129
123
114
113
119
126
134
131
124
113
111
120
131
135
125
116
122
134
137
125
113
111
122
127
128
125
124
123
123
121
119
118
115
112
114
115
114
114
107
106
119
130
134
126
118
114
119
130
139
138
127
116
113
119
125
123
123
123
126
125
119
114
116
121
126
134
138
135
126
115
119
133
141
138
130
126
129
129
128
128
123
120
116
120
130
138
135
131
107
108
119
125
126
122
118
119
120
127
135
138
133
126
128
134
134
127
117
115
120
126
128
127
127
128
132
136
136
130
122
121
130
136
135
125
120
124
132
134
132
131
134
133
123
111
104
108
117
127
122
124
125
121
117
118
122
125
123
119
121
123
124
124
127
131
131
127
121
116
115
117
124
133
137
133
128
128
134
134
133
132
134
135
128
121
121
131
141
139
133
127
130
131
122
108
97
96
107
123
126
123
116
106
101
108
125
140
141
131
119
113
112
115
123
130
131
127
122
118
115
115
115
120
124
123
121
127
134
137
132
126
128
135
138
135
132
135
139
140
140
137
134
126
115
103
99
99
106
118
120
110
106
104
103
110
128
144
151
147
139
128
116
113
119
131
140
135
127
124
126
127
121
118
120
123
126
131
134
133
128
122
121
128
135
136
134
134
137
140
145
144
137
129
118
109
101
95
98
109
121
114
115
123
126
126
122
121
120
125
132
131
122
113
116
130
144
148
144
142
136
127
114
110
118
134
142
137
126
121
123
128
131
129
127
126
127
132
138
141
139
130
122
120
122
121
114
108
107
116
131
127
126
127
127
123
113
103
100
103
111
114
115
114
119
129
138
139
136
132
127
116
103
98
110
131
146
140
123
114
119
130
138
141
136
128
124
125
133
140
143
136
124
119
118
117
114
113
114
120
137
136
131
126
120
115
110
110
119
126
126
123
123
125
130
130
126
116
109
109
116
125
125
116
112
119
133
139
136
130
130
132
138
141
138
131
123
115
122
140
155
156
143
125
110
102
103
107
114
118
142
137
132
131
131
126
117
112
119
132
142
143
137
131
129
129
124
118
111
110
116
128
135
132
122
118
122
132
138
138
139
143
144
142
138
133
127
121
122
135
145
147
134
118
108
106
113
121
126
129
129
123
120
124
132
136
130
115
105
109
122
132
129
123
119
123
129
135
133
122
109
107
118
133
139
132
121
118
119
122
128
137
142
139
134
133
132
131
131
134
135
131
121
113
112
116
122
127
130
133
114
114
118
122
127
132
137
136
127
116
115
119
124
126
129
133
136
138
135
123
111
107
116
131
138
127
114
105
105
109
118
129
135
136
133
133
137
139
137
134
133
131
124
116
106
104
110
120
128
130
119
124
131
134
131
130
135
142
142
133
125
126
132
138
139
136
134
127
121
121
127
132
133
126
120
112
112
118
126
130
133
134
132
130
130
130
133
127
123
124
130
134
127
113
100
102
112
123
132
131
125
127
129
131
129
129
131
132
131
129
128
129
129
123
119
122
126
125
123
124
129
137
134
124
115
116
125
137
145
145
141
135
130
126
120
116
112
110
113
119
127
127
117
106
106
119
135
142
136
128
125
137
141
127
111
103
108
116
120
119
125
146
163
164
152
142
135
130
125
132
144
155
159
160
158
151
138
128
124
125
119
111
111
121
130
129
123
120
123
121
115
112
118
125
129
127
129
139
142
136
125
141
149
144
134
126
126
128
131
129
127
131
138
145
143
139
133
130
131
138
146
153
153
146
138
133
124
120
122
127
131
133
134
134
131
125
119
119
122
125
124
126
133
138
138
132
129
125
121
117
158
161
156
146
138
129
124
120
124
130
135
137
134
131
128
128
132
134
132
121
115
121
126
129
126
123
119
113
112
120
132
147
148
139
131
128
131
134
136
138
140
141
143
144
143
134
123
111
111
120
161
158
145
132
128
126
128
129
133
143
149
151
141
129
126
129
144
150
139
118
102
106
122
132
138
135
134
128
124
123
126
132
136
138
140
142
142
141
142
141
139
141
143
143
139
129
122
121
127
136
146
146
141
131
123
122
131
141
151
156
149
138
130
127
136
151
162
160
145
132
124
123
122
125
129
133
135
139
140
134
124
116
123
137
146
145
141
142
145
143
136
129
131
132
128
121
121
130
135
133
148
143
138
129
121
119
127
136
138
137
137
136
134
136
144
153
158
150
136
131
131
127
122
119
119
121
125
130
134
133
126
119
125
132
138
136
136
139
144
143
135
127
121
116
114
115
121
125
124
124
139
135
129
125
123
130
138
141
138
135
139
149
153
146
138
131
134
132
128
128
125
125
125
131
134
131
127
126
130
135
135
134
133
133
131
126
121
121
123
123
124
126
124
122
121
123
127
129
131
132
124
127
129
131
132
133
136
143
146
144
140
138
141
144
141
137
130
123
122
127
135
137
135
131
130
128
128
131
133
137
137
136
141
146
140
126
115
114
115
116
119
126
130
130
127
127
135
143
145
136
123
124
127
132
132
131
132
139
144
142
131
121
116
121
129
133
127
119
119
125
141
147
137
124
114
121
138
152
149
137
122
123
131
140
138
132
128
134
142
141
134
128
124
126
125
123
121
123
124
123
119
113
115
123
129
132
131
131
131
133
132
127
120
116
114
114
115
115
118
123
126
127
122
115
115
135
158
168
156
136
118
116
121
125
127
132
137
139
140
138
134
129
128
133
135
132
117
104
102
115
112
108
113
124
129
129
125
124
127
130
132
126
126
130
133
131
125
122
121
122
119
114
113
116
130
145
155
155
144
134
125
125
127
132
136
137
134
120
110
112
122
132
136
138
135
128
118
112
119
130
117
119
126
132
134
129
126
128
133
135
128
123
122
131
138
142
140
136
132
130
127
126
130
138
142
140
140
141
141
136
128
126
131
141
145
136
122
111
113
123
131
132
129
125
121
116
113
121
138
146
133
139
137
131
127
124
125
127
128
127
127
129
130
131
125
122
127
135
138
134
125
118
123
132
134
128
121
128
139
145
140
130
130
137
139
130
114
108
119
135
139
134
128
127
133
134
131
134
139
138
135
140
135
130
124
120
117
116
118
122
125
127
129
129
124
120
119
125
131
130
123
115
116
123
129
127
119
119
129
142
143
137
129
127
133
131
127
116
116
123
131
134
133
131
131
135
137
135
129
126
135
129
127
133
134
131
128
128
130
131
125
115
112
122
134
136
129
122
122
130
134
132
129
133
135
134
125
119
124
136
143
137
128
122
124
128
129
131
126
124
126
126
125
121
115
114
120
126
127
129
140
140
134
133
135
140
145
142
137
129
122
124
131
144
149
141
129
120
125
137
142
138
133
132
129
120
112
110
122
140
148
140
126
117
114
115
122
129
136
137
129
121
117
121
129
130
127
127
132
140
144
153
146
133
125
126
129
124
112
102
104
122
144
155
149
137
126
123
130
140
143
136
129
124
121
117
114
114
125
141
149
139
122
112
113
121
129
136
142
145
140
132
128
133
142
143
136
128
132
141
142
141
136
127
119
115
111
109
104
100
95
95
102
109
112
114
115
115
119
121
120
115
111
112
122
135
143
142
139
137
133
124
114
107
112
122
131
136
137
139
146
150
147
135
128
123
120
122
128
130
140
134
133
130
129
129
127
131
130
122
102
87
81
88
97
102
104
106
109
107
100
92
92
101
115
129
134
131
126
119
118
122
125
121
118
123
128
128
121
119
124
135
138
133
126
124
128
131
130
118
126
131
135
141
139
139
141
140
132
123
113
111
112
116
117
118
118
119
118
114
110
104
98
99
101
108
110
106
100
98
104
116
124
126
128
136
138
132
119
106
101
110
122
132
134
131
124
118
118
114
107
115
130
141
138
129
121
116
113
117
126
128
120
110
109
118
129
134
132
126
124
120
114
107
107
118
126
123
109
94
87
87
96
107
116
125
126
124
123
121
122
123
126
125
115
99
88
87
95
104
121
121
131
141
135
126
120
121
126
130
127
114
98
92
97
105
116
127
131
126
120
119
123
129
128
122
121
120
112
97
82
78
87
99
103
97
90
95
111
132
144
143
130
112
97
89
91
95
98
101
132
128
131
132
131
133
140
146
140
124
105
97
103
114
117
108
102
110
118
119
112
115
130
144
136
116
102
108
118
116
105
97
99
104
102
95
93
96
103
110
116
118
114
108
108
114
121
121
118
117
118
116
118
121
128
138
149
148
133
112
100
105
121
134
136
127
117
112
108
107
103
106
114
120
118
113
115
123
127
126
120
110
104
100
102
107
114
115
109
101
91
91
100
113
121
124
126
126
121
118
118
121
126
128
130
131
131
130
124
119
119
122
126
132
140
142
138
127
119
111
109
107
103
104
109
118
126
126
120
115
111
108
106
106
110
110
109
109
111
111
105
99
103
112
116
115
116
117
115
112
134
137
138
138
129
122
115
115
120
125
127
126
127
130
132
134
133
132
133
133
135
132
129
130
130
129
124
120
118
116
111
110
116
124
125
118
106
101
104
112
114
110
108
108
110
110
110
110
113
118
132
133
128
126
125
125
126
126
128
133
136
135
131
125
125
128
129
127
122
122
131
138
140
141
139
134
131
132
131
130
128
126
127
126
120
111
107
105
105
107
109
112
112
108
109
108
109
112
116
120
137
133
120
109
113
125
133
135
138
144
149
146
134
127
129
136
134
122
107
108
122
135
138
132
128
130
131
133
129
131
134
133
125
112
98
90
92
100
108
109
108
106
108
108
106
105
111
124
132
129
144
141
125
111
113
125
129
126
121
126
134
137
135
136
143
145
136
123
117
120
126
129
130
128
128
125
121
119
121
126
125
120
116
112
107
97
88
88
101
109
107
99
99
106
108
109
114
127
136
136
134
132
126
125
135
142
137
122
113
116
128
132
132
135
140
139
127
122
128
133
129
120
115
123
131
128
121
121
129
135
129
118
113
117
124
118
103
95
100
107
107
101
101
106
113
118
121
124
121
121
132
129
126
129
138
142
141
136
134
139
147
148
141
134
132
126
120
122
130
135
131
123
122
129
135
132
130
131
138
144
144
137
128
117
109
105
106
109
109
108
107
109
112
114
116
124
126
122
116
111
141
132
124
118
122
129
138
139
134
129
130
137
142
141
131
123
122
126
131
131
131
136
144
148
146
142
140
137
136
137
143
145
137
119
101
97
105
113
111
107
105
109
117
123
125
125
122
115
111
109
131
125
118
118
125
132
136
131
123
114
112
121
131
134
130
122
126
132
134
134
132
139
148
149
144
137
135
132
126
123
127
136
140
134
118
107
108
116
121
118
111
107
111
119
124
121
117
109
107
109
117
120
124
132
134
131
122
122
129
137
140
139
136
132
126
121
121
126
132
135
138
144
146
141
131
126
128
131
128
121
119
128
138
138
124
111
111
124
138
137
127
116
116
118
118
119
121
121
117
111
130
135
138
138
128
115
108
114
128
140
144
142
144
143
136
125
117
115
122
127
135
142
146
143
136
131
131
135
137
135
134
135
135
130
120
114
115
120
125
127
129
131
130
124
116
114
117
118
116
108
139
145
144
138
130
125
125
128
130
127
121
122
130
142
142
133
121
116
120
124
124
126
132
139
144
137
124
117
128
142
152
148
136
129
128
126
122
111
105
110
120
128
129
125
114
104
101
102
102
100
125
129
134
135
132
130
133
135
135
134
128
125
128
132
134
132
124
120
119
121
118
114
119
130
137
130
113
103
115
136
147
142
134
130
136
135
130
127
125
125
122
121
121
121
116
112
112
114
116
117
113
116
124
127
122
118
118
123
131
135
140
139
135
131
130
130
128
123
116
111
109
114
120
129
134
128
116
114
119
127
130
125
124
128
131
131
131
133
136
131
125
122
122
122
120
117
121
127
127
124
119
123
128
129
125
121
122
121
116
111
115
122
126
122
120
124
130
129
122
113
114
121
130
136
137
132
127
123
125
128
127
124
120
120
124
127
129
130
132
131
129
126
123
119
116
113
114
116
116
119
122
131
137
137
135
137
140
137
122
111
108
111
113
110
107
111
120
128
132
132
133
133
133
135
135
131
125
121
124
129
135
133
128
124
126
132
138
142
144
140
135
127
123
120
120
116
111
106
108
119
121
126
129
126
123
128
137
145
142
137
133
125
119
111
109
116
123
126
126
132
134
134
130
128
127
124
119
119
125
133
135
135
134
137
140
141
142
143
142
134
126
127
132
137
134
121
110
101
102
112
118
110
114
121
122
120
120
126
132
137
140
137
128
121
121
129
134
128
122
126
136
136
129
120
119
120
122
129
137
140
139
136
136
136
136
135
133
136
133
125
121
127
139
145
138
123
107
100
98
105
119
109
116
128
134
128
119
109
104
107
118
129
128
124
123
128
135
135
136
141
143
136
123
114
115
124
131
134
135
137
142
145
140
133
126
123
125
133
138
136
129
122
121
123
122
115
107
104
109
118
132
129
128
129
128
128
124
119
112
109
113
122
127
125
124
127
135
142
143
142
135
127
117
115
123
138
146
140
128
123
131
140
144
144
137
128
124
123
132
141
140
128
113
109
112
114
111
110
117
127
134
138
133
126
120
120
121
124
131
133
128
122
121
125
130
138
140
136
129
125
124
127
126
119
122
136
151
151
136
123
122
130
143
152
155
149
133
117
119
135
149
147
135
125
120
117
112
110
114
119
122
126
124
122
119
117
112
111
113
120
122
122
124
131
137
139
133
125
120
121
127
133
131
122
115
120
134
143
141
136
135
139
140
140
146
153
149
132
121
129
145
153
143
126
114
109
111
113
115
118
123
116
113
111
112
114
115
114
112
115
122
132
139
138
130
124
122
131
143
144
136
126
123
126
129
125
120
122
128
135
138
138
128
118
121
134
142
136
125
126
135
140
128
105
93
99
115
123
123
122
128
119
116
113
112
114
124
135
138
138
140
143
138
128
119
114
118
130
139
139
127
115
115
127
139
137
126
119
121
127
127
123
117
111
113
124
134
136
130
124
127
126
117
102
91
99
109
119
124
123
123
120
122
125
124
123
122
126
130
133
136
133
123
112
108
112
117
111
104
105
112
118
118
118
122
126
127
128
131
132
131
127
120
116
120
125
136
141
134
122
116
117
118
114
106
104
108
117
126
128
121
121
121
122
123
125
122
118
117
121
126
128
120
108
105
113
119
114
104
103
115
125
122
115
110
113
122
128
131
133
134
133
130
127
125
123
123
125
121
116
110
108
111
113
116
119
125
132
138
139
134
147
152
144
126
113
114
122
123
122
123
135
144
145
138
133
132
126
115
111
116
124
133
137
139
139
139
136
139
141
137
128
124
125
125
121
115
117
128
139
136
127
123
125
132
134
133
134
134
131
136
150
159
159
151
138
129
123
122
121
121
120
124
131
139
139
134
128
129
131
137
134
128
123
127
134
139
152
160
157
142
126
122
128
131
129
125
127
131
134
132
133
140
146
144
135
129
127
123
117
149
151
150
146
142
133
126
120
119
126
134
135
134
134
136
135
131
129
136
142
144
134
119
112
119
133
147
152
150
140
133
132
134
135
131
128
130
132
134
135
142
149
152
146
134
128
128
132
132
123
153
149
140
130
128
133
137
134
128
130
140
155
157
144
127
117
120
128
136
136
129
125
121
123
131
139
143
135
131
137
145
147
139
125
120
127
135
149
151
146
140
135
132
129
123
127
138
150
150
137
151
148
141
132
127
132
141
146
143
139
139
144
146
139
127
118
120
124
125
126
128
127
128
129
132
133
133
128
130
133
137
135
128
123
121
130
146
163
165
148
127
113
115
124
128
134
138
147
147
137
139
138
142
142
136
131
131
135
137
140
142
141
137
133
131
131
123
119
118
129
139
140
134
131
133
136
140
140
135
126
116
114
119
127
130
133
141
150
150
137
121
113
117
125
131
134
135
135
136
135
110
107
119
135
146
149
145
139
137
139
144
145
138
127
120
119
122
122
126
130
132
130
132
142
150
146
138
133
134
135
132
129
129
129
127
125
130
137
134
122
112
111
112
114
121
127
133
135
134
136
101
103
114
129
139
143
140
137
132
127
129
132
132
129
124
128
134
136
130
123
115
115
127
142
148
135
114
107
117
134
144
142
135
131
127
126
129
134
132
124
116
114
112
110
115
126
135
139
134
128
116
118
127
131
131
126
123
126
128
127
127
129
130
134
137
141
144
142
133
125
123
129
138
141
135
125
114
112
120
129
134
131
131
135
137
135
133
130
131
135
137
137
135
131
130
132
133
130
124
122
130
133
136
140
142
137
129
125
128
136
141
140
134
129
126
125
127
129
129
128
129
135
141
138
133
132
135
137
140
140
140
140
139
137
139
140
137
128
124
128
133
134
130
133
139
142
133
121
115
121
136
139
136
136
138
137
129
125
127
133
133
126
119
118
122
123
119
115
115
116
120
128
134
135
131
134
137
143
141
138
136
140
140
135
132
134
132
126
123
124
127
124
116
112
121
134
135
130
128
131
134
131
126
120
117
120
127
129
131
126
114
106
104
117
133
141
137
125
118
119
126
135
140
136
131
127
132
140
140
128
116
116
126
132
132
128
124
125
131
140
147
144
134
122
117
119
127
135
147
151
134
131
126
118
115
122
136
142
136
122
107
105
115
128
136
142
142
140
139
138
135
130
127
128
126
119
120
128
140
145
136
129
135
143
143
129
119
117
129
141
143
139
134
132
132
130
129
136
148
149
138
133
129
126
126
136
147
151
142
128
115
112
117
126
129
127
126
129
134
135
128
118
115
120
127
125
118
121
133
145
150
146
145
147
147
133
120
115
126
138
140
135
131
129
127
121
118
124
131
134
135
125
124
126
134
141
149
154
153
144
129
116
112
117
120
116
110
108
112
115
118
121
127
132
136
135
127
122
123
130
135
136
136
137
135
130
124
123
130
139
146
148
142
129
112
99
97
107
120
131
133
127
127
132
137
141
144
144
140
132
121
119
126
133
132
121
108
106
114
123
124
124
129
135
140
136
126
119
121
134
148
152
144
131
127
128
134
135
135
130
131
133
132
128
122
117
114
116
121
129
133
141
141
135
133
132
133
125
113
104
102
116
137
152
149
134
120
116
127
137
138
132
127
127
134
138
133
126
124
137
151
152
141
127
125
134
143
142
133
122
117
116
117
121
129
136
133
127
123
126
136
142
137
123
117
120
127
124
117
109
103
103
110
118
124
123
116
109
104
111
120
128
128
126
130
137
142
142
138
136
128
118
108
105
114
127
133
127
117
111
117
125
125
119
113
117
122
126
127
123
139
140
134
122
119
126
136
140
136
126
111
100
95
98
100
101
97
95
93
93
94
100
109
117
117
114
114
120
128
133
130
124
118
114
119
128
134
128
114
107
114
125
127
118
112
120
133
144
136
119
125
132
136
142
141
139
137
133
125
117
112
110
111
113
111
106
102
105
109
110
103
95
96
102
102
98
91
92
103
119
132
139
137
131
134
141
147
141
129
119
119
123
124
124
125
132
137
135
121
104
113
121
133
142
142
136
129
119
113
113
117
117
113
109
113
121
125
122
119
120
123
125
117
110
107
111
112
108
99
96
96
103
108
112
118
119
120
121
127
136
138
135
131
130
124
111
94
84
84
91
131
136
132
127
124
129
135
136
129
123
119
115
110
109
114
121
123
122
120
121
125
130
131
126
119
117
119
119
111
97
87
88
98
104
97
85
79
89
109
125
127
122
117
115
111
99
87
83
89
102
139
138
131
122
124
133
143
145
133
116
108
111
122
129
125
112
105
109
117
118
112
109
115
123
121
115
111
117
120
118
111
112
114
111
101
94
93
103
108
105
97
94
97
101
105
106
110
115
118
122
122
118
124
134
137
136
132
129
123
117
110
113
120
129
130
124
118
115
114
110
104
101
101
106
109
111
113
117
121
124
122
121
116
111
111
114
119
124
118
105
89
87
97
107
109
110
110
118
119
114
121
121
130
140
138
129
127
130
134
130
119
109
108
118
132
139
139
132
124
120
116
113
109
106
106
113
118
123
121
117
114
112
114
119
125
125
123
119
117
111
99
92
99
110
116
114
111
112
111
105
133
135
134
129
124
124
130
138
138
130
117
110
114
121
127
127
126
131
136
134
132
128
128
128
124
120
125
133
134
121
108
105
120
136
143
133
120
110
107
106
101
97
100
107
118
123
124
122
122
125
137
137
130
125
123
126
129
128
125
126
128
131
127
118
113
115
124
129
129
123
125
130
137
137
129
123
129
140
140
128
114
114
123
129
122
110
104
99
96
92
93
101
106
107
111
119
122
120
117
122
141
139
132
124
124
128
130
126
127
135
150
155
143
125
120
129
141
139
129
124
127
137
138
130
122
123
129
138
143
141
135
131
124
113
100
91
89
92
98
100
100
103
110
114
113
109
107
108
109
109
140
141
132
120
118
128
137
136
134
134
144
152
150
145
146
149
143
135
129
129
133
135
131
126
124
127
131
138
146
156
153
140
127
120
119
111
100
96
104
111
105
100
109
126
132
122
110
109
114
114
130
132
127
120
119
128
134
133
127
128
133
136
137
142
150
148
134
123
126
131
132
123
116
118
125
131
131
134
142
147
144
135
130
130
130
122
108
102
104
105
98
94
109
128
140
132
120
117
118
124
130
128
124
123
126
127
128
128
132
136
136
133
131
135
141
136
125
123
132
142
143
131
120
120
126
129
131
133
132
130
129
131
134
130
119
108
106
107
105
97
91
97
112
125
126
120
113
113
118
125
137
129
125
124
127
130
128
128
126
123
120
121
130
140
141
135
125
121
127
137
144
148
145
140
136
136
139
139
135
130
134
138
140
135
127
124
125
123
113
101
96
103
117
121
115
108
106
111
117
125
126
127
127
126
128
129
125
120
114
110
108
111
120
130
136
134
128
119
115
121
134
147
151
145
138
135
133
128
124
128
135
144
142
136
131
133
138
140
135
124
114
110
111
115
113
108
107
113
118
123
114
125
134
135
127
117
111
113
119
125
123
118
111
112
119
128
132
128
121
119
126
137
144
145
144
142
136
127
119
120
130
136
134
120
105
104
119
135
142
136
126
117
117
114
111
106
106
110
115
120
123
130
132
128
119
113
110
117
129
134
128
120
119
121
122
125
126
126
126
124
123
129
141
150
157
159
156
146
137
132
133
135
129
117
105
104
110
115
117
115
118
125
127
118
107
102
106
114
119
118
132
132
122
111
111
118
122
125
129
130
125
122
128
137
136
127
119
121
125
130
128
125
125
129
136
141
143
142
139
139
139
140
140
141
141
136
127
110
103
106
117
126
129
122
114
110
117
125
128
124
131
134
128
117
117
122
130
133
131
130
126
123
123
130
135
129
123
122
133
142
138
127
120
123
128
132
129
127
129
135
140
140
140
143
143
138
131
126
125
128
129
131
132
128
118
109
104
107
112
115
130
142
141
129
119
120
128
135
132
126
119
117
122
125
132
131
131
132
135
138
135
130
133
140
146
144
134
126
127
135
140
137
126
117
115
118
125
128
130
130
130
132
133
128
116
107
101
102
101
102
122
129
131
124
118
121
132
135
126
111
104
110
121
129
130
131
132
130
125
123
123
130
133
138
140
138
133
126
125
132
138
134
119
107
110
121
129
127
123
124
131
135
130
119
113
115
118
116
108
100
110
114
121
125
130
140
149
149
133
119
114
119
124
125
121
124
127
127
123
124
131
137
132
123
120
121
122
118
116
121
131
134
126
121
124
132
138
137
134
133
136
137
132
125
122
124
121
116
109
108
120
125
132
138
145
151
152
146
137
133
134
135
131
122
121
128
132
128
124
127
137
140
133
122
116
113
111
108
111
120
133
137
139
136
134
132
134
136
134
127
120
123
132
141
142
129
120
113
109
112
135
131
133
137
136
129
120
111
113
120
131
135
131
128
127
131
132
128
126
131
138
136
126
116
112
109
109
117
130
140
144
143
140
137
130
122
124
129
131
123
115
119
134
147
145
131
120
113
111
109
125
121
125
129
124
115
108
108
112
117
123
129
129
128
125
124
122
126
131
140
140
132
121
115
115
118
120
129
140
147
148
142
135
131
127
126
128
134
137
135
131
130
134
137
133
121
109
102
102
106
121
121
127
131
131
131
133
136
136
132
129
128
127
126
124
125
128
134
139
141
140
134
128
127
131
135
137
133
129
133
135
136
135
136
137
136
131
127
132
138
138
128
120
122
126
120
108
100
104
115
122
126
129
129
133
134
135
135
133
131
126
120
116
119
126
136
140
138
133
129
132
133
131
128
127
134
142
137
129
123
124
128
133
137
141
138
130
120
124
134
138
126
117
118
125
123
112
108
110
117
122
125
125
125
125
127
127
125
123
118
112
106
104
111
122
128
125
120
115
115
120
127
129
121
116
120
128
133
131
126
125
127
126
124
131
139
141
131
125
128
133
134
131
123
118
110
105
104
106
109
124
125
128
129
127
129
134
140
138
131
122
117
115
119
121
121
114
113
120
126
126
124
122
121
119
117
120
126
133
136
136
136
129
123
125
136
142
135
119
113
121
132
129
116
104
105
111
115
115
117
125
125
131
135
135
133
135
138
138
133
132
128
122
117
114
114
115
116
121
125
123
117
118
126
132
132
129
133
140
145
142
137
131
127
126
131
135
134
125
113
115
121
120
114
113
120
126
126
121
120
123
123
124
130
132
130
124
120
117
120
127
126
120
108
105
111
116
115
108
108
114
116
115
118
125
128
131
133
138
142
140
133
128
128
130
135
139
142
135
118
109
112
117
124
126
122
115
112
111
115
124
124
123
121
120
119
119
117
117
122
127
130
128
125
126
128
126
117
110
115
122
125
118
107
105
110
116
119
120
124
126
128
131
137
141
140
136
128
120
109
101
102
111
122
121
113
107
111
119
125
133
135
136
138
136
133
131
130
129
124
121
123
127
131
128
124
124
126
126
128
129
127
127
126
131
140
142
138
129
122
124
134
143
147
140
131
125
129
142
155
155
140
122
115
123
135
140
134
130
127
137
141
139
138
137
136
131
127
124
124
125
122
122
128
137
139
138
133
130
132
130
123
117
121
134
143
148
148
142
130
116
107
112
126
137
136
131
129
130
132
132
131
132
133
135
135
138
136
134
127
126
132
138
142
143
139
132
128
127
131
131
129
126
134
144
148
142
133
135
145
150
137
121
118
130
143
152
152
147
139
126
113
109
115
120
119
117
117
117
118
119
122
126
131
131
132
140
144
141
133
132
134
137
135
137
136
137
128
121
118
124
138
146
143
129
118
115
120
133
142
146
138
130
129
133
136
133
124
126
139
148
144
128
115
109
112
119
125
128
125
120
115
116
118
121
127
136
143
142
135
144
147
140
125
115
115
123
128
121
117
123
139
150
140
118
100
97
104
112
122
128
132
135
139
139
134
123
111
113
129
143
150
140
127
120
124
135
141
142
136
132
131
131
129
125
124
126
133
140
139
134
143
146
138
127
121
123
131
134
136
137
138
135
131
127
122
113
104
103
116
130
139
140
141
143
142
140
138
133
131
131
133
136
134
132
133
139
142
140
136
141
150
151
144
134
127
125
128
135
138
127
126
137
147
152
147
138
133
133
137
141
137
132
129
130
136
133
128
126
132
136
133
134
140
148
148
144
143
143
141
137
131
127
124
124
131
144
154
149
137
132
134
134
132
133
136
130
123
117
120
125
121
129
136
142
142
135
132
130
129
132
133
131
127
125
127
133
140
143
137
125
114
117
132
148
144
128
120
127
140
146
139
128
118
118
127
140
148
146
137
131
126
122
120
126
133
134
123
112
107
126
129
130
129
126
126
126
133
137
136
132
129
128
128
128
129
131
134
133
129
119
113
116
128
133
126
112
106
119
137
148
144
134
131
134
134
128
122
123
136
148
152
146
136
133
137
138
135
127
123
138
143
141
136
135
136
136
138
138
137
134
129
127
130
136
138
134
130
130
130
131
132
130
126
120
115
110
111
124
140
153
152
142
136
137
140
137
129
129
138
145
140
128
119
127
139
142
137
131
130
152
155
143
134
134
137
140
136
132
131
132
130
126
128
133
137
133
129
128
132
138
142
136
125
117
115
120
126
126
131
137
139
132
123
123
135
149
156
154
147
138
122
101
90
103
124
135
134
127
122
150
149
136
121
113
118
129
133
131
129
129
127
124
126
130
133
130
123
116
121
132
138
134
124
117
117
123
127
124
113
107
114
119
115
115
125
143
155
154
148
148
147
135
114
104
110
125
134
137
138
143
137
131
120
108
108
119
130
131
121
116
116
124
128
130
130
125
119
117
122
129
129
123
120
118
118
117
115
114
114
116
124
131
131
127
126
134
143
142
132
126
128
134
131
125
121
126
135
142
142
133
128
130
128
125
126
134
142
136
125
116
116
124
129
127
123
121
124
131
135
133
124
117
117
120
123
126
123
121
121
121
129
140
146
143
134
130
132
134
125
111
104
111
129
137
134
127
128
131
132
121
117
123
132
136
138
142
145
145
140
133
127
125
123
119
116
118
121
126
123
118
118
124
128
129
132
137
141
134
121
111
115
129
142
143
133
124
119
123
126
129
133
135
135
130
123
119
125
130
128
117
114
119
128
131
125
123
125
133
134
130
125
124
128
128
120
115
116
115
114
111
116
126
135
139
138
137
134
129
122
124
128
132
135
133
133
130
127
121
120
130
142
142
131
118
113
122
132
132
126
113
114
118
121
124
123
123
123
125
124
121
121
128
134
132
121
112
112
122
133
133
131
127
126
133
139
136
129
123
121
128
137
139
133
133
137
144
142
132
120
119
121
121
118
119
127
134
135
132
125
114
117
119
119
125
136
143
141
135
130
133
136
134
125
116
113
110
110
112
119
131
142
142
134
127
125
126
126
123
120
121
125
128
130
135
140
144
142
135
126
122
119
117
120
128
136
139
139
135
134
125
127
123
121
125
129
132
129
126
130
136
138
131
120
113
106
101
96
93
95
103
118
127
128
117
105
101
109
122
131
134
138
138
136
138
141
141
137
127
118
120
124
122
118
118
131
145
153
147
132
128
131
133
134
129
120
114
112
114
117
116
116
119
124
128
118
102
95
97
104
105
103
103
103
104
99
94
98
111
126
135
140
136
132
134
136
135
126
119
121
130
136
128
117
113
124
139
143
130
111
134
137
135
131
130
134
136
134
127
119
109
105
110
123
133
134
121
105
100
108
122
126
122
112
104
102
104
106
106
104
102
104
103
107
111
113
110
110
120
137
149
147
137
132
127
122
110
101
97
101
137
141
129
109
111
132
152
154
140
124
117
118
121
125
131
132
123
110
103
106
116
128
128
119
109
108
113
118
116
110
106
109
112
108
99
91
90
100
120
130
126
114
112
121
129
118
98
84
89
105
127
132
120
101
99
116
132
135
129
126
130
135
134
129
121
117
115
114
112
108
101
100
103
108
111
114
115
119
121
122
127
131
133
124
109
99
102
113
123
120
108
98
97
104
110
106
102
100
105
117
129
128
127
125
124
122
121
122
123
127
133
136
131
121
115
115
121
126
126
120
116
108
103
102
101
102
101
103
107
115
120
118
112
109
110
111
112
115
117
117
114
107
103
103
102
102
108
116
122
124
134
130
133
142
142
136
129
128
127
126
125
124
123
121
122
124
129
130
131
132
136
134
123
107
93
90
93
100
108
114
114
107
104
110
120
121
115
107
105
105
101
98
103
112
114
109
109
117
128
131
129
125
125
128
127
127
130
134
132
126
121
124
128
133
135
130
126
126
129
130
131
130
128
117
105
103
113
129
134
125
121
123
134
140
137
126
118
111
104
98
95
98
107
114
118
115
111
113
121
130
135
133
125
116
115
123
132
139
137
128
124
127
131
132
130
127
129
136
137
131
124
122
126
126
122
120
129
142
143
130
123
129
139
135
118
101
98
100
99
99
102
110
111
107
111
118
120
117
114
116
139
141
139
131
125
131
141
149
143
131
127
132
133
126
119
117
129
143
150
145
138
132
128
124
124
131
138
141
137
132
127
129
125
116
105
96
94
94
98
103
107
109
110
111
112
114
115
114
113
114
126
135
140
135
126
127
138
147
143
131
126
132
138
136
128
121
121
128
139
145
146
142
131
125
126
133
140
141
143
146
146
142
134
129
129
128
119
107
99
96
93
94
107
120
122
111
104
112
125
134
125
131
134
123
109
109
121
134
137
129
121
120
126
134
138
135
125
121
126
133
140
141
138
131
128
129
133
139
142
146
146
147
146
142
135
126
115
106
102
94
88
88
103
119
123
112
106
116
132
142
127
130
132
124
116
110
111
119
124
120
112
104
108
121
134
136
129
125
132
139
143
142
135
130
127
128
133
138
136
131
127
132
141
137
123
108
100
105
115
117
108
99
101
107
111
110
111
118
126
130
130
132
135
139
138
129
117
109
110
116
116
114
116
127
136
136
128
120
121
133
144
147
140
132
125
127
133
138
138
132
129
127
129
132
132
127
121
119
120
121
116
109
105
101
97
95
103
113
126
133
134
137
136
136
138
133
121
112
111
117
123
124
123
127
140
145
138
122
110
116
130
141
140
134
132
133
136
137
135
135
135
129
121
122
133
145
148
138
126
118
115
112
110
105
98
95
103
115
132
140
133
138
136
131
126
125
128
131
130
125
118
108
103
106
121
142
150
144
129
122
121
125
131
136
147
155
151
138
127
127
131
131
123
115
116
126
139
141
133
121
115
117
118
115
108
100
101
110
120
125
123
129
129
125
120
122
128
139
143
136
118
106
102
105
114
126
138
148
146
135
124
121
127
134
144
152
151
138
124
121
126
134
135
128
119
119
126
128
123
116
117
123
129
125
112
101
99
104
112
115
119
119
111
108
114
120
121
122
128
130
127
124
124
126
125
124
124
132
140
140
130
124
123
120
120
128
136
135
125
118
118
126
135
138
138
134
128
118
112
112
119
127
129
121
113
105
104
110
112
113
120
120
114
111
120
130
126
119
115
122
127
127
124
123
124
124
126
131
139
143
134
123
119
117
124
138
146
145
137
126
122
123
125
130
135
138
134
124
117
118
123
127
128
121
115
107
105
104
102
102
118
128
130
129
130
134
135
132
126
122
119
119
118
120
123
126
126
129
138
144
141
134
126
125
132
138
139
134
132
134
136
134
127
125
130
135
135
131
122
120
124
128
130
128
124
117
112
108
103
101
107
114
120
120
120
122
134
140
135
125
116
121
134
145
146
138
128
123
123
133
139
135
124
111
105
109
112
114
116
123
134
139
138
135
134
133
132
126
123
123
126
130
132
131
131
127
123
118
110
101
108
103
105
110
115
123
133
138
130
119
114
123
139
151
153
148
139
125
114
113
119
122
112
95
91
102
119
123
117
116
123
134
139
140
136
130
126
124
124
127
129
133
134
133
131
123
112
103
95
94
128
125
123
125
129
133
133
126
119
117
117
121
126
131
134
140
138
125
113
109
117
122
121
112
108
114
120
123
123
127
131
133
134
135
133
129
125
128
131
129
122
123
129
133
130
117
104
99
96
97
136
132
128
126
128
127
121
113
115
120
124
123
121
122
131
129
124
116
113
118
122
123
124
124
121
114
108
112
125
135
134
132
131
134
134
129
127
132
139
139
132
129
131
135
131
119
112
108
108
109
126
124
124
123
121
119
118
120
127
132
136
131
128
129
131
129
120
113
115
120
122
120
121
126
125
117
110
114
122
127
124
118
121
131
136
135
130
132
137
141
141
144
146
146
143
127
113
104
100
105
120
121
126
130
133
130
131
130
132
132
132
130
126
125
128
127
123
116
116
121
126
128
128
128
125
122
120
119
123
126
126
124
121
123
130
133
130
127
129
134
139
139
139
141
139
123
103
89
89
99
119
116
119
126
134
136
133
129
121
119
119
119
117
117
122
126
127
124
124
130
137
139
134
127
122
122
123
124
128
134
139
139
129
124
120
119
119
122
131
141
136
125
117
120
123
114
97
89
93
105
126
125
121
122
124
128
131
131
129
128
127
123
117
115
120
123
121
120
122
127
130
131
129
126
123
123
128
131
132
130
129
130
128
123
120
119
121
128
139
140
133
122
120
124
125
111
99
94
99
105
125
133
139
138
133
130
131
137
141
142
139
131
118
115
118
121
119
115
112
111
111
116
122
124
121
120
123
130
133
129
124
129
134
136
129
129
131
136
139
132
128
127
128
127
123
115
107
104
108
113
122
127
138
147
144
134
127
124
124
128
127
124
118
114
119
127
133
132
125
115
108
109
118
126
126
120
118
123
129
133
135
143
150
148
139
133
135
142
144
136
131
128
124
118
113
112
115
112
115
120
124
124
127
133
133
127
119
114
114
115
119
123
125
124
126
135
145
149
143
134
126
123
124
131
135
130
123
121
127
136
142
144
144
145
143
139
137
137
135
130
125
120
114
107
105
108
107
108
108
112
125
126
126
124
123
122
120
123
124
126
128
130
134
138
139
137
136
133
133
137
141
138
129
124
125
127
125
126
128
136
139
134
130
131
136
133
127
119
113
110
107
107
107
106
105
98
97
101
105
111
142
135
132
133
135
136
135
138
141
141
135
128
127
134
137
138
130
129
133
145
155
156
148
136
129
133
137
136
124
109
108
120
134
140
135
124
116
115
122
136
144
137
122
112
120
136
143
134
121
116
147
143
128
118
125
138
147
145
140
137
137
141
138
135
135
137
134
130
128
130
132
128
128
134
141
143
135
121
110
104
105
109
121
134
138
131
121
116
114
119
126
130
131
131
134
135
137
135
131
129
123
126
130
135
142
150
154
148
139
133
128
125
122
124
129
137
140
133
129
127
128
125
126
133
141
140
125
110
109
120
126
123
122
127
131
127
123
121
119
114
109
111
121
133
141
138
135
132
133
137
125
132
140
141
136
128
128
132
136
134
129
126
125
126
127
129
132
134
135
134
133
132
135
140
142
135
123
115
119
132
138
134
128
127
128
127
125
124
124
121
115
113
121
133
140
137
126
116
118
130
139
149
148
128
105
94
103
121
133
133
135
141
144
139
129
126
134
143
140
133
125
124
130
140
142
137
132
128
130
134
138
140
138
138
140
138
130
122
116
120
133
140
138
131
124
117
112
112
119
131
134
148
150
131
112
107
120
133
134
128
125
132
134
133
132
138
144
142
130
121
118
118
122
129
135
136
133
133
132
131
137
139
139
137
139
140
135
122
112
117
135
151
146
132
121
118
116
116
125
136
141
145
147
141
131
122
124
127
125
124
128
132
135
139
141
143
137
124
113
116
123
126
127
128
132
136
137
138
134
130
129
129
125
122
124
133
141
140
127
119
122
131
133
132
136
140
132
120
113
120
139
139
135
132
128
121
114
115
124
134
143
144
142
140
139
131
119
112
116
128
131
128
124
128
140
146
148
146
144
139
136
131
126
122
123
131
138
139
134
125
121
118
116
117
124
132
131
120
110
110
128
134
132
129
125
123
121
123
133
138
139
129
120
121
128
130
125
121
124
130
131
123
115
118
128
138
140
139
140
142
142
135
130
130
131
134
129
123
122
129
133
133
123
112
109
113
120
122
126
127
134
136
132
129
130
132
130
127
124
123
120
114
109
116
129
139
137
128
123
128
131
128
115
106
107
116
123
126
131
137
143
135
124
122
130
140
143
138
133
132
135
135
130
124
124
124
122
121
125
130
135
135
129
122
125
135
138
131
118
115
123
133
134
130
129
130
130
129
131
135
136
131
118
108
109
119
125
128
130
135
141
138
131
122
123
135
152
154
144
132
125
126
125
127
132
134
125
116
111
114
132
132
126
121
123
133
140
134
127
125
135
147
144
131
118
114
118
124
128
133
132
126
120
121
125
131
132
131
129
129
133
137
134
124
116
121
132
137
128
115
118
129
135
131
123
121
124
122
118
117
127
126
124
123
121
120
120
119
118
120
126
132
132
124
115
112
109
108
107
112
120
123
121
120
125
131
130
124
118
115
119
125
125
118
114
120
133
141
130
115
111
122
134
133
124
123
127
132
129
127
116
116
122
126
123
118
116
118
117
119
124
132
137
130
120
114
115
119
119
121
120
118
113
108
113
121
129
128
120
113
110
113
117
119
122
130
144
151
141
122
106
105
117
133
139
140
138
131
127
125
112
119
130
134
132
126
122
126
132
136
139
140
139
133
126
127
133
141
142
135
123
117
117
115
117
121
129
135
132
120
110
109
116
123
128
129
132
133
128
122
118
120
126
133
139
139
136
135
132
125
126
130
134
138
131
120
108
112
125
134
131
123
121
125
129
130
128
129
129
128
125
128
135
136
135
129
129
132
131
121
113
112
116
120
120
121
124
124
123
122
131
139
140
134
125
124
130
137
139
134
135
129
126
128
127
121
115
113
118
118
117
116
120
120
118
113
114
121
127
132
131
132
135
135
136
135
134
129
124
121
122
125
125
121
120
123
128
131
131
131
133
138
138
132
127
127
128
130
131
137
133
125
119
120
130
139
140
134
123
120
128
139
137
122
107
105
113
121
124
121
117
119
119
120
121
123
124
124
124
128
133
140
142
141
138
139
140
141
146
149
147
140
135
135
138
136
128
124
130
139
126
124
121
120
125
128
126
120
119
128
142
148
139
127
118
118
121
119
113
105
98
98
98
102
108
112
116
121
125
129
132
138
145
146
143
140
138
138
140
140
135
127
124
125
129
131
129
130
134
140
131
129
125
120
113
103
99
108
123
133
133
125
123
130
138
137
125
116
112
114
108
102
96
98
106
117
122
122
113
108
106
111
118
128
133
132
128
124
122
121
122
123
121
117
118
121
126
129
130
130
148
141
130
120
114
116
124
137
143
136
123
110
115
128
140
138
125
115
111
117
122
124
118
111
111
116
119
115
106
95
89
91
100
112
122
126
121
113
114
124
133
136
135
133
132
125
120
114
113
114
138
140
131
122
122
133
144
147
141
133
125
121
117
119
123
124
120
114
110
111
116
123
124
117
111
110
115
118
118
114
112
112
114
115
115
117
112
108
110
115
116
117
121
132
135
122
108
94
94
102
124
138
136
125
120
126
131
131
128
130
136
138
128
119
116
125
133
133
126
115
110
113
116
117
112
110
112
115
121
126
129
131
128
121
115
113
105
105
105
106
108
108
110
111
113
109
98
89
89
103
131
139
136
125
123
130
137
135
128
126
132
137
133
123
121
128
143
148
139
125
117
118
118
115
109
100
93
92
100
112
118
110
100
96
100
103
100
96
103
121
136
134
120
107
102
102
100
101
107
120
133
128
125
129
137
144
144
133
119
115
123
135
136
127
123
127
136
138
131
124
124
124
121
115
105
100
94
93
99
110
113
100
84
80
89
98
100
100
107
123
132
131
122
115
108
101
98
106
119
132
119
117
126
137
136
126
111
105
112
125
134
137
137
135
135
136
138
136
131
125
121
121
123
121
119
118
120
123
124
123
123
122
118
113
111
111
116
113
108
103
104
110
112
111
104
98
97
107
119
128
119
126
135
134
120
108
103
114
131
137
135
129
131
137
141
140
138
138
135
128
120
120
127
133
131
127
126
130
133
130
129
137
140
134
126
116
112
107
102
99
104
108
104
97
97
107
118
127
131
131
122
130
135
132
123
125
135
148
147
132
118
116
125
135
131
123
118
127
136
138
129
121
120
125
129
132
131
127
122
120
124
126
127
123
118
110
102
97
95
103
108
107
101
100
107
116
127
132
132
131
123
129
134
131
126
128
137
148
142
128
116
118
130
134
126
115
112
123
135
139
137
131
122
119
121
132
136
129
121
120
127
131
127
120
116
115
110
98
85
82
88
99
110
115
111
107
108
117
128
131
131
131
133
129
118
116
126
136
135
122
113
114
122
127
127
130
133
135
133
129
127
132
135
132
125
123
127
128
126
127
135
143
142
133
124
120
115
104
92
89
96
109
117
114
103
95
102
114
124
124
116
121
128
127
124
123
128
134
130
118
105
102
108
118
127
133
139
138
131
121
116
122
133
136
130
125
125
129
129
128
127
132
136
134
127
117
109
109
118
128
129
120
107
101
100
105
110
117
117
112
108
108
115
123
131
129
127
123
125
129
129
124
120
121
128
131
127
125
123
123
126
131
135
133
128
126
127
131
133
132
129
125
123
125
125
117
109
109
121
131
128
116
104
104
107
107
106
106
112
120
133
123
115
121
133
137
131
123
123
135
144
145
137
130
128
130
129
125
126
131
136
138
136
136
139
143
147
147
144
137
131
121
118
121
127
128
121
113
110
111
114
113
109
108
106
101
98
100
109
118
146
135
124
125
132
141
144
139
130
125
127
132
135
131
127
127
132
138
140
139
133
124
117
123
140
155
158
150
139
130
125
122
124
131
138
141
134
126
117
113
116
118
118
115
109
106
109
110
110
105
126
125
127
131
131
130
129
130
128
123
118
123
131
130
125
119
124
137
146
145
135
125
116
113
117
125
130
127
123
123
127
136
140
140
140
142
140
135
127
120
118
123
126
125
120
113
112
112
111
103
115
116
121
129
135
132
122
114
114
121
124
127
130
129
126
123
126
131
133
131
130
134
136
128
114
112
119
124
123
127
136
144
140
130
126
131
136
131
125
120
118
118
117
115
113
107
105
102
101
103
111
111
110
120
135
144
135
121
117
124
130
131
126
122
125
128
131
127
120
114
110
115
123
125
128
135
142
143
138
135
133
131
126
121
125
133
134
130
123
120
118
116
112
108
108
108
107
103
97
95
104
107
113
121
133
137
134
130
128
133
138
139
135
133
129
124
115
111
115
115
109
102
98
102
113
123
129
131
131
132
131
128
128
130
135
135
134
129
126
121
116
114
115
119
123
123
121
116
111
106
106
116
127
133
132
125
125
127
128
126
129
137
148
154
148
131
113
107
113
122
121
111
96
90
93
99
103
106
112
117
123
128
139
146
140
132
124
126
130
126
116
108
114
127
136
133
125
117
114
116
122
124
129
132
130
123
121
121
118
113
110
118
133
147
149
142
133
125
121
117
113
108
102
99
103
112
121
122
119
113
115
123
135
143
139
129
122
127
132
131
119
109
114
128
137
130
115
104
98
100
126
125
125
124
120
114
108
110
114
114
112
111
116
124
127
128
125
122
117
111
109
110
114
116
119
126
133
135
133
130
126
124
125
131
135
131
130
132
136
132
123
119
124
129
132
123
112
102
93
90
117
118
121
123
126
124
119
118
126
133
131
123
119
121
123
118
106
101
102
105
106
110
120
127
128
123
117
119
125
131
130
127
129
136
137
132
127
127
135
139
137
132
127
128
127
121
113
104
100
101
128
131
128
128
132
134
130
124
126
133
137
133
129
130
133
129
114
100
92
93
97
107
121
130
129
120
109
110
116
122
120
124
131
139
141
136
129
125
130
134
135
132
127
127
131
129
123
115
110
112
143
143
136
128
125
124
118
113
111
117
128
130
127
124
128
128
121
105
95
97
110
122
128
128
124
116
111
113
122
126
128
126
126
127
131
135
136
135
131
127
125
125
125
126
129
125
116
109
104
106
125
122
120
121
123
124
124
119
114
113
117
120
120
121
124
123
119
111
113
122
135
139
134
128
122
118
119
121
127
136
139
136
128
121
118
120
126
132
137
137
129
123
124
126
125
113
100
90
88
95
117
115
117
120
124
127
128
123
117
120
126
131
133
133
135
134
133
132
134
138
139
133
129
127
129
133
136
138
138
136
132
129
132
131
126
120
118
125
137
139
129
119
122
131
133
120
101
89
89
97
125
126
128
127
124
121
117
114
116
124
138
142
136
127
123
130
137
140
137
128
121
120
123
125
125
125
131
139
139
129
123
126
132
136
130
121
127
138
149
146
133
124
124
125
119
108
97
95
100
107
123
122
124
125
121
112
108
111
116
126
133
134
127
117
114
120
132
139
135
120
108
110
120
126
121
113
113
121
127
127
124
128
136
135
127
123
132
148
155
151
142
132
120
103
89
86
90
100
111
116
120
118
119
120
116
107
104
113
124
128
127
124
126
127
127
132
138
142
137
128
116
116
126
135
135
129
123
121
124
128
128
129
130
130
131
132
133
134
134
134
129
120
104
88
84
88
97
105
114
117
117
119
123
124
122
119
116
117
122
127
127
127
124
125
125
128
130
130
130
130
131
132
135
138
143
146
144
140
137
137
137
130
121
118
123
130
127
121
115
113
109
100
92
91
95
100
103
104
107
112
142
140
135
132
127
125
124
133
146
153
144
127
120
130
145
154
150
137
127
123
125
132
137
136
132
126
126
126
126
124
124
126
126
121
114
107
104
106
111
121
130
132
124
122
127
135
137
125
116
111
143
138
125
116
115
128
139
142
142
141
142
144
143
136
129
128
130
128
122
118
122
127
132
135
132
128
124
122
126
128
129
127
129
137
141
137
127
121
119
122
130
135
138
136
134
127
123
122
126
123
132
127
125
126
132
146
153
148
136
121
120
131
139
136
124
119
126
131
131
128
128
132
136
137
134
128
118
110
115
126
134
136
139
147
155
154
148
137
128
120
115
119
130
141
140
129
120
120
129
136
138
140
141
140
138
131
132
139
145
141
130
126
130
135
134
133
133
131
125
121
119
128
136
140
138
134
130
127
126
127
129
133
136
138
140
139
138
136
131
123
118
118
126
137
143
137
125
117
119
129
137
143
147
139
126
115
120
136
151
154
147
140
140
141
139
140
145
148
138
123
110
106
115
128
136
137
138
139
139
134
133
128
126
125
128
130
130
126
124
120
119
120
124
131
140
140
129
117
120
129
130
136
140
134
122
124
138
144
136
124
120
129
132
129
121
127
145
159
156
142
125
115
113
120
127
128
123
120
121
128
131
132
130
124
125
131
132
124
109
99
101
108
115
125
139
141
132
120
122
135
131
133
135
126
117
122
135
138
124
112
113
121
125
121
118
120
124
124
123
129
138
144
142
136
130
129
129
128
119
114
116
123
126
125
127
131
133
125
109
97
98
107
114
123
134
139
133
120
122
129
127
127
122
117
114
114
114
113
119
126
133
136
134
137
142
136
121
105
102
115
132
142
142
138
132
131
135
137
133
123
117
117
122
127
131
133
133
127
119
116
118
120
119
115
120
126
129
125
126
128
120
126
122
124
125
124
117
111
118
132
142
138
133
138
149
154
143
129
122
127
132
132
126
124
124
125
127
131
134
134
127
119
116
120
126
133
132
128
123
119
118
118
117
114
113
115
119
124
130
133
125
128
130
132
134
132
125
117
119
130
140
138
125
120
126
137
139
129
121
126
137
143
136
125
122
123
127
128
131
132
132
125
119
117
119
123
129
129
123
116
111
116
125
131
132
125
119
116
117
123
120
118
119
124
131
136
135
127
120
122
134
140
135
124
115
114
113
111
109
116
128
134
134
133
135
134
130
127
128
133
140
141
140
138
129
120
119
123
123
118
116
122
137
150
154
143
129
115
111
115
128
122
118
121
131
144
146
135
121
118
125
137
140
135
127
123
120
123
125
125
120
114
116
129
140
143
136
129
132
134
137
143
147
149
137
119
110
109
112
115
115
121
133
144
148
141
133
126
123
121
133
125
120
123
134
144
144
133
123
116
122
130
134
129
124
123
130
132
127
124
121
122
122
126
131
137
138
135
132
131
133
133
133
133
130
126
124
124
122
120
121
128
134
133
129
128
130
130
124
121
126
122
120
123
126
130
132
132
129
125
129
135
134
123
114
119
128
131
120
113
117
126
131
127
125
128
132
132
128
128
130
132
126
119
121
128
138
142
135
130
131
137
136
129
121
121
127
128
122
118
122
128
129
124
121
120
125
131
135
133
129
126
125
123
122
124
130
134
130
123
117
117
120
121
121
120
120
122
124
127
132
133
131
125
122
127
138
142
139
132
131
135
136
129
128
127
127
124
121
121
135
142
140
135
129
122
120
123
126
125
118
111
112
117
120
119
120
125
133
136
132
126
121
121
119
118
119
121
124
127
127
126
126
124
122
124
132
139
139
133
129
128
129
129
129
128
125
121
121
126
149
145
142
139
135
131
127
125
124
121
121
123
123
118
108
105
114
125
132
132
130
127
125
126
130
131
127
123
125
128
129
123
115
112
117
124
127
126
124
125
127
126
123
120
119
122
122
120
121
126
142
132
123
120
123
128
134
133
124
119
122
132
137
129
117
116
125
135
133
124
110
106
108
118
128
131
128
126
132
142
144
135
124
121
125
129
127
120
123
129
135
131
125
121
125
127
126
121
120
125
132
125
117
113
116
124
125
124
122
118
121
125
128
132
136
137
138
134
130
121
105
91
84
89
101
111
119
129
139
141
133
129
130
135
136
133
127
126
133
135
129
119
115
123
135
134
123
113
116
127
137
133
127
124
122
119
118
124
131
133
128
119
119
127
136
138
134
131
128
126
117
101
87
84
92
101
111
116
114
108
100
103
115
128
132
130
129
136
140
133
119
110
113
125
136
132
120
110
114
124
139
130
127
127
123
119
118
127
138
139
128
119
118
124
127
130
127
128
126
123
121
115
109
108
112
115
111
101
93
88
89
93
102
111
121
127
132
132
132
127
124
124
130
137
139
132
124
118
115
109
125
121
127
134
135
127
117
116
119
124
128
127
124
125
124
125
125
123
124
120
117
115
116
118
120
119
115
109
107
108
109
107
104
104
109
116
114
107
100
101
109
118
130
135
135
128
120
115
108
100
128
139
146
148
139
127
115
109
114
122
130
132
129
127
131
136
137
134
127
121
119
122
125
122
117
110
105
107
114
117
119
115
112
109
110
111
105
92
82
84
97
112
120
124
124
119
109
100
97
100
140
145
139
130
124
127
131
131
126
121
121
124
125
127
134
145
151
143
130
120
120
128
136
133
120
107
97
95
101
111
116
115
108
103
105
108
107
102
105
116
130
133
124
114
109
107
97
89
92
104
132
125
116
114
124
136
144
138
125
117
116
121
122
120
124
135
146
144
131
121
117
120
125
129
129
125
116
107
105
110
111
105
91
84
89
100
110
118
127
139
142
131
115
104
101
100
96
92
95
103
120
123
133
143
141
131
118
114
122
129
134
129
121
116
118
128
141
145
138
125
116
115
122
132
139
139
134
129
123
118
108
98
91
92
101
109
115
116
114
109
104
99
95
95
98
104
110
113
109
106
115
125
141
150
137
117
100
104
122
134
128
118
116
122
127
130
133
136
134
124
116
120
132
142
140
129
123
126
131
131
125
118
116
122
127
126
116
104
95
93
96
97
99
100
104
109
117
125
129
128
113
115
119
127
130
127
122
125
132
132
121
112
116
131
138
136
127
125
123
123
119
123
133
141
139
130
121
119
124
131
134
130
127
129
131
125
113
100
96
99
106
109
108
110
113
112
107
107
112
118
126
116
112
116
125
132
134
134
138
140
139
136
133
132
134
132
132
133
132
127
126
126
126
127
130
133
133
126
118
118
127
134
131
122
116
115
115
109
100
97
104
113
119
121
117
110
102
94
88
91
133
124
115
113
113
116
123
125
127
129
135
140
137
125
120
127
142
150
140
124
116
121
125
124
121
123
128
127
120
119
126
136
137
128
121
124
126
116
103
99
110
125
126
116
105
104
108
109
103
93
115
113
112
110
110
116
127
133
127
116
113
116
122
121
121
127
140
148
139
123
111
115
126
131
129
123
124
123
122
122
124
126
125
128
135
140
135
120
113
113
119
120
113
104
101
101
108
116
118
114
111
104
102
106
116
126
134
141
140
136
129
124
123
124
123
126
130
135
138
134
126
127
134
139
138
132
125
122
124
127
129
129
128
129
130
131
126
124
124
122
116
110
108
114
117
112
106
102
106
113
127
113
106
115
129
132
131
131
133
141
145
146
140
131
117
110
113
126
138
139
134
130
133
139
141
138
132
130
131
134
136
141
142
136
127
119
116
121
128
124
118
113
114
118
116
108
98
89
88
95
135
119
117
127
135
133
123
113
110
117
130
144
148
135
115
102
107
126
139
139
130
119
117
121
128
129
130
132
131
130
127
130
138
141
138
133
126
122
121
121
122
118
115
111
108
107
107
102
95
89
130
120
122
131
135
130
116
108
105
108
118
131
142
138
127
118
121
129
135
133
130
126
121
117
113
113
118
123
124
126
127
128
128
130
137
141
138
129
121
118
118
117
116
119
123
125
123
116
107
101
127
121
125
131
135
134
125
118
113
112
116
122
127
129
128
128
131
129
120
116
124
140
147
136
121
114
117
124
131
141
151
148
134
120
118
125
133
136
133
128
125
122
123
129
135
132
122
111
107
109
121
122
122
122
127
132
133
130
126
123
123
122
121
121
121
121
121
116
112
110
117
127
133
130
125
124
126
129
131
138
145
145
137
124
119
122
128
133
135
135
132
129
125
125
127
127
122
114
108
104
118
122
124
120
117
120
124
129
130
132
129
130
134
135
130
119
106
103
109
112
103
89
84
97
116
128
130
127
125
125
126
126
129
132
128
121
120
125
132
130
123
118
118
119
118
117
115
116
113
103
120
130
137
136
129
123
124
127
129
127
126
130
139
145
140
120
105
103
109
110
94
77
76
98
124
134
128
122
123
125
124
120
124
129
125
117
114
122
134
134
122
109
109
118
121
118
113
108
105
104
122
133
139
139
136
128
125
127
129
127
122
121
123
129
127
118
111
110
113
111
104
100
108
125
136
133
122
121
123
130
129
123
122
128
127
122
118
125
137
139
128
113
112
123
133
134
127
116
105
101
120
122
122
121
120
116
112
118
130
134
128
120
121
126
124
114
103
105
111
114
115
114
119
125
126
124
121
122
127
133
130
125
121
123
126
128
128
127
132
133
127
123
124
131
139
139
135
127
114
102
112
115
119
122
124
123
119
122
131
134
130
126
132
136
130
113
96
94
103
105
104
105
112
117
117
121
124
126
126
126
127
128
127
123
119
118
118
117
120
123
125
124
123
125
129
129
126
119
110
101
123
129
130
128
127
129
130
124
122
124
129
131
132
130
128
120
113
109
107
103
97
102
113
121
124
122
123
124
123
121
126
135
138
134
127
123
120
117
119
122
122
120
113
112
121
129
129
119
108
102
136
140
131
118
110
112
116
117
118
123
130
129
122
115
117
124
125
120
112
109
114
120
125
127
125
122
118
118
121
125
129
135
138
136
136
137
136
134
127
122
119
119
118
117
125
129
132
125
110
101
126
129
128
121
119
119
120
121
124
126
127
123
120
118
121
120
115
109
108
114
129
135
134
131
128
124
121
120
124
125
126
126
127
129
130
131
133
134
131
122
117
118
127
133
132
122
114
109
100
94
119
123
129
136
139
136
131
124
115
112
116
121
128
132
131
128
123
116
115
117
124
128
129
129
130
130
131
131
130
127
124
123
128
135
134
130
125
124
125
120
113
113
123
133
134
119
104
94
90
92
126
126
128
128
132
135
133
122
107
104
113
123
128
124
123
130
135
138
134
126
121
119
123
127
128
126
129
130
131
128
126
127
133
135
134
132
130
127
125
119
113
114
117
118
114
105
97
95
102
106
121
116
113
115
117
121
127
127
123
120
119
122
122
118
115
117
121
124
123
119
117
122
126
125
118
114
119
128
131
129
127
124
122
118
119
122
130
131
129
126
125
124
118
104
92
88
95
103
115
117
107
105
112
119
120
117
117
126
135
134
128
122
122
125
125
117
109
103
103
107
115
124
128
123
116
117
126
135
133
126
115
112
113
118
124
129
130
127
126
129
129
124
112
100
96
96
98
103
110
116
114
117
124
130
127
120
116
116
123
127
129
127
124
121
123
125
123
119
114
115
123
131
134
129
125
128
137
138
130
120
114
114
124
133
142
145
137
128
121
116
112
105
99
101
106
108
105
98
101
110
125
120
122
125
124
119
117
121
131
136
132
125
122
132
143
149
145
131
118
108
104
112
127
141
146
138
126
122
124
132
137
136
130
122
119
120
124
126
126
124
123
121
123
127
132
133
130
124
126
128
117
118
121
124
118
115
119
127
135
138
142
144
148
146
139
134
131
127
119
113
116
129
140
140
131
123
124
131
140
141
130
117
116
127
142
144
138
134
134
135
133
127
124
125
123
119
116
121
129
133
138
135
135
133
132
133
139
140
136
126
127
142
156
153
137
127
130
139
139
135
137
143
140
128
116
116
129
138
138
133
124
120
123
136
148
151
146
136
127
121
119
121
125
127
126
124
125
130
135
135
147
137
135
137
143
146
144
138
134
126
120
121
129
134
135
131
128
124
120
121
124
129
128
122
122
131
143
143
130
120
123
133
140
140
136
133
134
132
127
121
117
120
124
128
129
129
126
128
129
131
124
115
116
128
139
141
138
134
131
128
122
123
126
132
133
127
117
110
108
107
104
103
107
118
131
137
136
129
124
125
132
139
137
127
118
115
124
133
138
132
126
121
125
135
142
139
125
119
127
135
122
118
121
126
130
134
137
134
127
119
118
130
141
137
124
116
120
131
136
134
126
118
116
122
127
125
120
117
120
130
139
142
134
118
105
108
120
136
139
130
115
111
116
132
141
137
122
117
127
137
133
135
132
126
122
127
136
140
132
121
118
122
123
115
107
112
129
140
143
147
154
159
154
141
128
124
127
129
125
123
125
130
131
124
114
113
118
125
125
121
116
114
115
116
118
120
121
125
130
133
133
132
124
115
115
125
135
136
131
128
125
120
112
111
116
126
134
132
128
127
135
146
149
142
132
122
124
127
131
128
123
120
120
123
127
128
127
122
123
131
140
143
137
125
122
126
137
142
143
139
128
126
119
114
120
130
137
135
132
135
137
138
136
137
140
144
143
134
129
126
120
119
122
126
125
119
116
123
134
141
137
125
113
112
116
125
128
130
131
131
130
132
136
139
145
145
142
137
131
127
116
121
123
128
129
131
134
135
135
141
147
151
146
140
139
141
140
133
127
127
135
139
136
132
127
125
127
133
140
138
135
128
123
118
108
103
108
124
131
123
110
104
112
124
136
137
132
121
111
105
114
118
125
129
133
129
126
124
127
138
144
143
136
131
135
137
130
119
112
118
131
143
148
147
143
138
133
131
129
121
117
121
134
143
131
110
104
116
132
137
126
114
113
120
127
129
131
130
127
120
139
138
130
128
133
136
133
127
126
126
131
132
136
144
151
147
137
125
121
121
120
117
121
132
141
140
132
123
119
116
114
120
135
150
148
131
117
122
140
148
140
125
123
132
139
136
132
135
141
141
154
148
135
128
132
141
145
138
130
124
125
132
138
140
141
144
150
152
147
139
132
126
122
122
127
134
135
131
124
122
128
135
143
149
147
134
121
119
128
136
133
126
122
123
124
123
126
129
131
132
141
140
138
135
133
138
142
141
134
125
122
126
128
120
117
127
146
151
138
127
131
145
150
141
133
133
135
132
125
123
130
143
149
147
138
129
122
115
114
120
128
132
125
112
106
112
126
130
126
120
127
134
139
135
129
127
129
131
130
122
113
109
112
116
118
123
127
126
120
115
119
129
134
134
131
128
126
124
121
122
130
140
146
144
138
135
135
132
125
123
128
133
128
120
118
125
127
127
123
119
126
130
127
121
120
124
125
128
127
121
115
113
115
118
119
117
116
119
126
131
126
115
102
101
108
119
121
121
121
124
129
133
137
139
139
138
140
142
139
133
126
121
119
120
124
126
124
117
115
116
130
129
126
121
122
128
134
138
136
132
131
133
132
120
108
107
118
129
135
136
132
120
108
106
114
124
126
121
120
126
128
123
116
114
120
128
131
128
125
123
122
119
113
111
116
127
136
134
125
115
129
127
123
120
119
126
133
139
138
132
128
129
132
129
121
119
125
130
133
134
132
127
125
126
128
130
128
126
131
136
131
115
103
106
122
129
128
123
118
120
123
120
116
116
127
144
155
150
133
116
130
127
125
123
124
124
127
129
129
121
116
116
126
139
141
136
129
126
128
130
124
115
109
110
112
110
110
121
134
141
131
116
118
129
136
133
127
123
123
126
124
120
117
120
133
143
142
131
121
116
133
135
138
142
140
136
131
129
127
120
115
117
126
133
134
128
125
123
123
120
115
104
96
93
92
88
89
99
114
121
120
117
123
132
133
128
125
129
134
134
128
122
120
121
124
123
121
116
115
117
122
121
131
143
144
136
131
128
123
117
114
117
119
121
120
122
124
123
121
119
118
116
113
108
104
97
91
91
100
112
118
112
103
98
102
109
120
129
135
136
133
130
130
128
125
122
125
129
126
117
113
107
114
127
131
126
120
117
114
110
113
118
124
126
122
121
121
122
122
122
122
119
120
123
124
119
110
106
111
120
124
112
96
85
87
91
101
107
113
119
125
129
134
134
130
129
128
130
123
112
127
124
127
131
129
119
114
114
117
121
124
126
130
133
132
125
121
121
123
123
126
125
126
128
125
119
115
115
115
117
116
114
110
106
104
103
103
102
102
104
112
123
134
136
134
128
118
112
109
106
129
126
130
131
128
121
116
121
130
133
128
121
121
127
136
139
132
123
117
121
127
136
138
132
123
112
110
112
112
111
110
114
119
119
114
113
116
118
118
114
114
119
123
124
124
117
104
97
98
105
124
116
113
117
124
128
132
135
135
132
123
115
115
123
135
141
140
129
121
120
126
130
131
127
123
120
119
119
115
107
104
103
106
108
104
104
112
123
131
125
115
103
95
97
105
106
108
101
95
97
132
123
119
125
133
140
146
144
137
130
122
121
122
123
123
126
131
133
132
127
126
124
124
125
124
125
129
131
124
112
96
89
94
102
106
107
107
115
121
117
103
89
85
93
103
111
113
108
98
91
130
121
117
125
136
141
141
138
132
128
121
119
119
122
121
123
127
132
131
125
121
125
132
137
133
123
122
126
132
132
122
114
113
122
126
118
106
100
102
106
105
101
106
113
115
107
102
99
99
97
126
110
106
118
136
137
127
120
128
138
135
123
116
120
128
135
134
130
125
122
121
130
142
151
147
133
119
114
123
135
140
135
130
130
133
130
118
105
98
102
106
108
114
118
116
105
88
82
88
101
133
121
111
119
130
128
119
112
126
147
155
144
128
118
122
133
135
132
129
125
129
133
137
141
142
137
132
124
119
120
126
131
131
128
125
123
123
121
116
109
105
102
103
106
110
107
97
85
85
99
133
124
114
110
109
111
112
112
116
129
143
146
135
117
108
114
128
136
136
132
132
135
134
128
126
131
138
139
131
121
121
127
130
126
118
117
122
123
120
115
112
107
101
100
101
105
107
104
105
110
130
125
115
103
100
107
115
117
115
113
118
126
126
116
108
113
128
140
143
138
134
135
135
132
131
133
135
135
131
129
128
127
123
122
126
131
129
119
113
113
115
113
106
101
99
101
110
118
126
125
126
123
117
115
117
124
131
133
131
125
121
119
123
126
124
125
131
141
143
139
131
129
134
142
144
138
130
123
123
124
127
127
127
128
132
135
136
135
131
125
117
114
115
117
114
111
110
118
123
122
119
119
124
131
130
125
120
122
130
135
136
135
135
130
123
117
123
132
139
135
125
125
134
139
132
120
114
118
127
132
135
139
140
134
125
122
132
146
149
134
119
116
122
124
120
110
107
109
112
112
123
118
125
134
132
117
101
102
114
129
137
138
133
124
113
110
118
128
135
132
128
129
136
135
122
108
105
117
128
135
137
141
141
138
129
126
131
137
135
126
119
116
117
115
112
108
107
104
104
108
136
126
125
131
132
127
119
118
122
126
127
123
118
118
121
128
137
136
131
123
123
131
140
141
134
126
123
124
125
126
128
128
127
126
129
134
134
130
127
125
123
119
117
120
125
124
116
104
98
99
135
131
127
125
126
128
132
133
129
122
119
116
116
118
124
135
139
131
116
108
115
129
140
140
134
130
130
131
132
131
131
126
118
114
117
124
131
131
131
132
134
135
136
142
146
143
127
112
100
100
131
136
135
123
110
106
111
117
117
114
114
118
120
121
122
118
115
113
113
120
130
136
134
127
120
116
116
119
123
129
135
137
136
132
127
124
127
131
135
135
135
137
140
142
142
140
137
132
120
107
130
136
133
122
108
105
115
126
127
119
114
119
126
131
127
115
106
107
120
132
129
114
103
108
122
131
126
118
114
117
126
135
145
150
145
136
134
137
139
135
129
124
128
128
125
123
126
129
120
107
128
123
120
114
113
122
134
144
145
135
128
126
130
131
129
114
102
102
111
116
107
91
90
111
137
148
140
131
129
132
129
124
124
132
139
137
134
136
140
138
133
125
124
124
123
122
119
113
103
93
118
121
116
112
112
118
124
133
142
145
141
130
123
120
116
104
92
87
93
103
108
111
115
126
133
130
123
123
138
150
144
124
111
116
129
132
128
124
128
136
140
137
131
129
130
131
129
120
104
91
126
123
115
112
114
119
120
125
134
138
131
123
121
126
124
112
95
90
96
109
117
120
121
118
115
113
114
121
132
140
138
129
120
120
125
127
123
120
119
125
131
133
134
132
128
124
126
128
123
108
125
120
115
114
120
128
130
133
133
126
119
122
134
142
134
115
105
110
118
121
118
116
118
115
114
120
130
133
128
121
121
123
121
118
115
117
121
119
113
111
114
121
124
124
122
120
123
129
125
115
109
111
114
114
117
126
133
136
132
123
119
128
135
135
123
111
112
126
137
132
121
114
114
115
119
129
137
135
122
112
116
123
125
119
116
118
120
117
113
117
125
131
126
121
124
130
128
120
104
95
108
113
116
113
113
120
127
133
132
130
128
126
124
118
117
119
127
135
138
133
126
118
115
119
128
134
135
127
118
116
122
129
133
132
129
127
124
125
125
129
137
140
133
127
129
132
131
119
99
85
123
128
130
128
125
121
121
125
130
134
131
125
121
118
121
122
124
123
124
126
129
131
132
133
136
136
131
127
124
126
125
127
132
135
134
131
128
132
133
130
127
126
130
132
129
123
120
118
111
98
127
131
133
135
133
131
130
126
125
125
126
130
130
126
119
114
110
111
114
115
121
128
135
136
132
126
124
126
128
127
125
125
131
137
138
134
129
126
124
119
114
117
127
133
129
116
109
109
110
106
127
130
130
126
125
131
136
134
123
114
116
123
127
124
119
118
120
121
117
114
113
118
121
127
132
132
130
127
125
127
127
127
128
131
136
142
137
123
107
99
102
111
121
123
123
116
109
106
106
108
123
127
130
127
125
129
132
130
124
119
117
117
120
123
127
131
128
123
119
123
126
124
124
123
126
131
132
130
128
127
129
126
118
115
121
129
132
123
112
109
114
117
115
110
107
107
105
103
105
105
113
120
130
137
138
132
129
127
127
131
129
125
124
126
128
126
118
112
118
128
141
146
137
123
112
114
125
132
128
121
118
121
125
127
127
127
126
124
126
133
135
128
118
108
104
97
91
95
101
104
120
121
128
132
133
131
128
125
125
129
129
129
126
126
125
125
123
121
121
129
139
143
136
121
111
114
125
131
126
116
115
125
143
156
156
147
133
124
123
124
123
117
112
109
107
100
91
88
95
108
117
107
116
128
138
138
134
132
129
125
122
126
133
139
136
125
113
106
110
121
133
141
145
146
145
139
134
131
132
133
135
134
136
140
146
144
138
128
121
116
116
118
123
129
133
134
132
127
126
126
112
115
129
140
137
128
130
137
143
138
132
133
142
144
136
128
125
122
118
119
127
139
145
138
126
120
123
129
134
133
127
124
129
138
144
137
126
119
122
129
131
125
120
119
125
130
129
125
127
131
135
135
136
139
136
132
136
142
147
145
141
141
142
137
132
130
136
137
131
122
125
133
131
117
105
111
129
143
141
132
125
122
124
127
129
127
126
126
129
134
132
125
120
121
127
138
142
138
131
131
135
127
123
131
147
154
146
136
128
129
130
125
117
113
118
126
129
130
133
137
143
142
129
116
115
129
143
145
132
121
122
134
142
140
134
127
125
126
131
132
129
124
121
121
125
127
126
128
133
136
122
116
117
129
150
156
143
126
115
113
111
110
111
118
124
124
117
115
122
133
138
133
128
130
137
142
136
126
116
119
129
145
153
149
138
125
121
126
133
138
138
134
131
127
123
115
107
116
135
149
131
129
129
133
137
133
126
124
124
122
117
122
137
147
144
134
124
117
115
112
112
112
118
126
130
130
126
124
125
132
137
144
144
136
123
113
117
133
145
147
140
135
135
134
128
118
114
120
135
136
129
131
131
131
125
121
121
124
129
128
124
125
129
129
127
129
134
135
128
119
114
118
121
118
115
118
127
135
138
135
134
134
132
125
118
109
113
125
133
135
131
130
128
124
118
117
124
133
134
122
131
132
128
123
123
126
129
127
125
123
122
119
112
105
103
111
127
137
140
135
130
130
134
136
132
128
128
130
133
134
133
128
126
122
119
119
116
119
121
128
132
131
123
115
114
122
137
147
146
135
143
136
127
118
122
132
143
139
125
113
108
113
119
119
114
110
116
128
138
138
131
124
126
135
140
137
130
126
128
132
133
126
118
115
119
121
130
142
148
146
136
126
121
126
136
141
139
136
132
130
133
134
132
127
123
125
133
135
125
114
109
115
123
129
130
130
131
133
139
139
134
123
114
115
121
130
136
140
138
128
118
118
124
130
124
119
125
144
156
149
130
115
117
130
143
145
135
120
110
106
123
134
137
139
132
124
118
121
124
130
129
125
123
128
140
148
147
143
140
139
137
129
121
115
119
126
134
140
138
124
114
116
131
144
138
121
113
121
131
131
124
117
118
123
128
128
126
128
126
122
135
139
137
138
139
137
127
125
133
142
142
135
130
135
144
146
137
130
128
129
129
124
121
121
125
126
123
120
117
116
117
119
123
126
127
124
122
125
130
133
131
123
121
124
124
121
123
131
143
145
136
139
136
129
129
132
131
131
133
134
134
135
135
136
133
132
135
139
140
134
128
119
111
106
112
125
130
122
111
109
115
123
123
121
119
119
119
125
137
143
135
122
114
117
119
119
122
128
137
138
117
128
139
139
132
123
120
123
128
125
125
130
133
125
116
119
132
142
139
133
128
129
121
105
102
116
133
134
122
111
114
123
134
137
130
120
115
115
122
128
127
119
114
113
118
127
134
137
133
123
114
121
135
146
140
127
117
122
128
131
129
129
131
130
122
118
118
120
119
121
128
133
132
122
115
115
120
125
123
119
117
123
133
137
136
133
128
126
121
119
118
118
117
118
124
134
140
138
131
124
128
124
119
118
120
124
124
125
128
130
130
129
130
131
133
129
123
120
120
126
130
126
120
119
124
129
125
121
121
123
125
127
128
129
132
134
137
136
132
126
122
119
120
122
125
129
130
129
130
127
135
125
115
106
109
121
131
134
130
128
126
128
127
122
122
129
136
135
130
131
132
127
119
116
123
136
141
136
129
130
128
124
120
119
121
125
128
132
133
132
129
130
132
132
132
131
135
136
132
126
126
124
126
126
127
127
129
132
131
130
129
126
125
121
119
123
129
131
132
134
138
138
131
123
120
125
134
141
143
138
128
115
110
114
122
128
130
135
134
130
130
132
134
132
133
140
145
139
126
115
112
123
133
139
136
125
118
118
127
131
132
130
134
136
132
126
118
121
128
133
131
127
125
124
125
119
117
123
134
132
125
116
117
126
133
131
127
128
126
125
130
136
134
123
119
126
134
130
114
105
113
124
134
140
131
121
116
117
120
120
121
127
131
132
128
119
116
117
120
123
124
121
119
121
117
109
101
102
114
120
123
121
126
134
136
128
120
115
115
120
131
138
133
115
102
108
126
136
131
115
116
125
134
140
132
128
129
131
123
114
111
116
118
112
107
109
117
121
120
122
132
135
131
122
111
100
95
99
112
124
124
114
106
109
116
117
118
117
119
119
124
126
124
116
108
114
133
150
149
134
125
125
130
132
130
129
138
143
136
122
119
120
122
113
103
107
120
128
130
129
132
135
136
135
129
119
112
114
126
133
127
112
95
88
90
94
102
111
118
123
126
124
127
126
124
123
127
132
136
132
126
123
125
127
128
130
138
143
138
131
123
121
124
122
118
116
121
129
134
131
130
126
130
135
134
127
123
125
128
125
119
116
112
108
102
96
102
112
122
124
126
132
138
138
131
120
106
101
109
114
115
118
126
133
134
129
126
131
139
140
130
120
115
121
127
128
127
128
128
129
129
127
127
126
118
109
111
117
119
115
111
114
122
123
114
104
109
118
122
116
114
120
129
133
130
120
107
100
99
102
117
114
119
129
130
123
116
120
133
140
133
123
121
129
138
139
134
128
127
128
130
129
127
121
112
106
113
121
120
108
97
100
110
113
103
93
99
115
125
119
109
105
109
113
116
115
114
110
104
102
136
120
108
111
119
128
132
131
125
120
121
128
139
145
142
135
132
130
130
130
132
134
128
119
114
117
128
133
124
107
93
95
108
113
108
97
101
119
135
134
117
100
97
101
102
100
100
105
104
102
140
122
104
104
120
140
151
146
130
121
120
129
136
135
127
125
129
130
129
125
128
133
128
123
119
121
124
125
121
119
119
118
122
125
126
120
114
118
125
125
111
97
95
100
100
96
95
99
103
101
137
124
118
125
137
138
130
124
126
135
138
130
118
109
111
120
128
130
127
123
122
124
127
130
133
128
120
114
118
129
137
133
128
128
135
134
125
113
104
99
95
91
93
99
102
106
109
114
119
119
129
126
131
143
148
133
114
106
115
129
133
122
110
106
111
121
127
130
130
130
130
130
129
134
139
137
133
131
130
130
127
125
124
126
125
124
119
115
110
104
96
90
87
89
95
101
107
114
124
136
129
129
130
135
138
137
131
124
117
117
118
120
121
123
123
123
127
128
132
136
142
142
139
134
134
135
137
138
133
125
123
126
128
125
116
106
105
115
125
126
115
103
96
97
100
103
100
101
111
121
137
138
130
124
124
131
131
129
120
120
126
134
135
132
125
124
128
131
133
133
133
129
130
132
133
133
128
123
121
124
129
134
133
128
125
115
112
115
124
133
133
125
119
120
123
123
113
106
104
104
130
133
130
127
127
128
126
119
116
115
123
130
129
125
124
124
130
132
131
123
114
114
120
132
138
139
133
128
124
123
123
125
128
134
136
135
131
127
128
130
129
129
130
133
133
128
121
116
114
111
117
122
128
131
130
127
121
117
116
118
120
123
125
124
124
124
126
128
128
122
122
128
134
134
126
122
129
140
141
133
122
120
126
133
134
133
134
136
130
120
114
121
131
131
123
111
108
113
119
122
120
121
125
128
125
119
117
121
128
134
131
124
121
122
124
126
126
126
127
130
139
150
152
137
120
111
117
129
134
133
132
138
141
138
129
127
133
136
130
122
116
119
124
123
115
109
109
110
117
118
121
121
121
124
129
131
131
134
139
137
130
119
113
119
129
138
139
133
128
128
134
141
146
143
137
131
130
129
126
125
130
137
139
133
132
133
140
141
138
132
124
118
113
115
120
124
121
117
110
106
119
121
121
123
125
129
133
134
133
128
125
122
122
127
134
145
144
136
123
116
116
122
130
139
141
140
137
137
134
129
122
119
119
123
130
139
146
142
131
123
118
120
121
123
126
130
127
123
113
104
120
126
132
129
121
112
110
112
113
116
122
129
130
130
131
133
134
126
119
116
122
127
129
128
123
119
117
122
130
135
133
131
130
134
138
139
140
137
130
120
119
127
133
133
127
123
127
132
126
113
133
130
131
129
123
118
118
122
121
121
124
128
127
127
125
121
119
117
117
128
138
138
131
124
122
123
121
118
121
132
140
148
151
153
150
143
141
143
143
136
128
126
130
132
129
124
127
133
127
115
132
122
116
114
117
124
134
142
143
138
133
131
131
132
127
117
108
105
112
126
137
135
128
127
131
138
139
133
131
135
134
132
128
134
146
152
151
149
145
138
132
123
124
127
134
137
135
130
117
105
123
121
114
112
113
116
118
123
129
137
138
134
132
131
127
118
108
101
104
114
123
124
121
121
122
127
129
132
138
140
129
112
102
112
130
146
146
137
131
132
136
136
133
128
128
130
129
123
113
105
132
130
124
122
127
129
127
123
126
131
131
125
121
120
125
126
123
119
118
119
120
118
116
114
113
114
120
121
125
126
123
115
114
119
129
133
128
126
124
130
137
141
140
133
121
111
111
118
120
113
132
127
122
122
129
138
139
137
132
128
125
124
123
119
114
116
123
135
140
137
134
133
129
120
115
120
129
133
126
118
117
121
125
129
129
128
127
120
117
118
122
131
136
133
126
119
122
130
128
116
116
112
114
117
121
126
133
135
130
120
117
126
133
128
112
100
106
123
138
140
135
131
125
118
116
126
139
141
131
118
117
120
120
120
123
127
127
121
114
117
126
133
132
126
128
130
135
130
118
107
117
116
120
125
125
123
127
128
123
112
108
116
126
132
126
116
113
119
126
126
119
110
108
114
126
138
140
133
123
117
119
121
119
114
116
119
124
127
132
138
144
140
127
117
118
122
123
118
105
101
126
130
132
131
128
124
124
123
119
117
115
117
123
129
132
130
130
129
129
126
118
116
119
131
138
139
133
126
123
124
125
126
125
121
118
118
123
132
144
147
144
134
127
120
117
113
116
119
117
109
122
120
118
117
117
119
122
124
123
125
128
132
131
125
116
113
118
128
131
127
126
128
133
137
135
133
132
133
134
130
126
124
125
127
127
125
126
131
134
132
131
130
133
134
128
122
122
126
126
118
119
120
116
110
106
111
119
123
121
121
125
129
128
121
112
109
113
119
126
127
124
120
119
123
132
141
146
147
144
137
128
120
115
119
128
139
140
132
121
112
113
117
125
128
128
125
120
113
109
102
124
137
140
130
119
112
113
112
116
122
128
128
123
120
123
128
132
132
130
130
128
120
115
120
131
139
137
132
130
132
133
126
118
115
122
132
136
131
123
117
115
112
111
116
118
111
101
87
78
75
124
136
141
137
131
125
115
110
117
130
140
138
128
123
126
131
137
137
139
139
139
135
131
128
126
124
121
116
115
125
136
145
141
129
118
113
115
124
133
134
130
118
110
108
104
94
81
75
79
87
124
123
124
124
126
129
128
125
122
123
124
124
121
120
121
120
121
125
129
135
137
134
129
122
123
131
136
134
129
131
137
147
150
141
129
116
115
121
126
125
117
108
99
94
90
84
84
88
96
110
120
115
118
127
134
137
143
143
136
122
122
128
138
137
129
124
123
121
122
130
139
144
139
130
126
132
139
145
142
132
125
123
133
147
153
148
136
124
119
119
125
130
130
126
125
128
134
129
118
113
131
134
142
143
136
135
139
142
140
127
120
122
128
125
118
118
123
130
131
131
131
130
123
113
106
112
123
131
130
127
128
137
144
147
143
135
129
122
118
121
129
133
133
130
136
145
144
129
116
116
132
130
133
130
129
127
131
133
135
136
136
131
124
117
114
118
122
120
113
107
109
114
111
102
97
107
126
140
142
137
137
140
140
135
130
127
126
127
130
133
137
134
129
129
138
148
145
130
117
115
118
114
117
126
139
144
140
129
123
129
141
140
129
115
114
120
122
121
121
125
131
132
126
121
120
126
140
147
148
138
128
128
134
138
138
128
121
123
132
138
134
126
121
124
129
127
118
116
122
129
124
124
125
133
141
143
138
130
125
129
128
125
121
119
121
124
130
136
144
150
150
144
142
143
143
140
134
130
127
121
115
120
132
143
142
129
117
117
126
131
131
125
120
122
125
123
118
122
136
145
123
123
122
125
125
120
119
128
140
141
126
115
119
129
134
135
134
132
129
122
121
124
131
134
132
130
128
126
121
117
115
120
131
141
143
136
128
126
127
129
131
132
134
134
135
138
140
141
137
130
104
108
119
127
127
118
110
115
127
132
124
119
122
128
129
128
127
126
119
111
106
107
112
116
117
123
130
133
130
127
122
124
132
141
143
138
131
127
121
116
120
132
145
144
136
129
129
128
119
107
106
109
122
133
136
127
112
106
108
114
122
127
130
127
119
111
113
123
132
135
131
128
126
129
133
135
132
127
124
126
131
136
140
141
140
136
128
122
116
112
112
118
125
123
113
106
110
121
125
126
129
125
126
128
129
129
126
121
113
111
113
122
129
128
120
111
110
121
134
145
147
142
138
137
140
135
122
108
100
105
116
129
134
134
135
134
137
142
146
140
126
114
106
106
111
112
117
122
132
142
133
134
133
127
124
126
132
133
125
115
113
114
118
118
118
120
126
131
137
142
139
128
119
118
123
126
121
114
108
105
108
118
132
141
142
140
140
149
154
149
135
124
120
129
136
135
124
117
119
130
127
130
133
132
130
129
127
124
123
122
122
119
116
112
116
125
134
141
145
141
129
118
111
116
122
124
123
127
132
133
133
135
137
139
136
132
125
119
114
112
115
125
135
141
140
132
122
117
119
127
119
117
122
129
137
137
127
121
124
131
130
125
121
124
126
127
124
126
128
128
127
125
124
124
120
117
114
114
122
133
142
140
124
111
109
117
121
113
103
101
109
119
123
121
119
118
120
124
129
130
115
119
126
132
132
128
120
120
128
133
133
131
132
136
132
128
122
123
126
128
128
129
124
112
108
117
123
120
113
114
120
119
110
102
104
116
123
126
129
131
131
125
119
117
118
119
121
124
125
120
111
119
130
135
128
116
113
120
130
136
136
139
143
138
125
117
117
125
130
129
128
126
116
105
105
119
135
141
134
123
118
120
123
125
122
119
121
125
134
139
136
129
128
134
140
136
129
123
120
120
115
110
119
127
128
123
121
127
137
140
139
141
146
141
127
116
112
118
128
128
126
124
123
121
120
119
122
130
138
142
139
135
130
125
120
117
119
124
126
124
118
119
126
134
142
143
138
131
128
129
128
122
118
120
125
127
128
128
129
132
133
134
139
140
141
134
125
119
118
121
124
123
125
131
134
129
122
119
128
139
139
133
121
113
110
115
125
132
134
125
118
115
119
125
127
128
126
129
131
133
138
133
125
120
122
125
126
124
120
122
122
124
127
133
141
145
139
125
112
110
115
123
127
129
133
136
138
138
137
135
125
118
117
119
122
123
128
135
139
133
124
121
129
132
124
111
107
113
124
133
129
128
130
135
135
126
118
115
118
124
124
124
122
122
125
131
134
130
120
114
117
125
129
127
124
125
132
140
140
130
120
111
111
116
123
126
130
133
128
118
117
126
136
133
120
109
106
107
113
125
112
119
130
137
137
128
118
115
121
127
130
129
126
122
119
118
121
127
129
130
127
127
128
130
130
126
122
123
126
124
119
116
117
116
115
118
124
127
120
113
120
136
142
133
120
117
125
124
113
107
112
121
127
124
120
120
126
132
133
130
128
128
126
122
117
114
115
120
125
130
135
130
128
129
131
126
121
116
117
116
119
122
131
137
136
128
128
128
124
121
124
135
138
133
128
134
144
145
129
107
129
130
129
123
114
115
126
137
137
132
130
129
123
110
101
105
118
124
123
127
137
141
137
127
119
112
111
116
118
115
112
109
120
134
141
141
137
133
127
121
118
120
124
129
130
136
145
149
145
133
133
131
132
131
119
113
120
132
136
134
134
133
124
106
92
100
119
129
126
122
126
136
142
141
131
119
114
117
124
121
111
101
98
101
104
106
111
116
122
121
121
124
129
133
130
124
124
130
139
147
125
131
133
132
127
128
135
135
132
124
122
126
124
116
109
112
125
131
126
118
116
122
133
140
135
121
114
118
124
125
122
115
111
106
93
82
85
101
119
126
130
135
140
137
124
106
96
100
114
125
129
134
136
132
131
136
140
138
132
126
121
119
119
120
119
122
129
136
136
127
117
116
122
128
120
105
100
108
120
123
122
120
123
120
110
97
98
110
120
121
122
129
135
135
127
118
110
105
102
100
131
131
132
134
132
123
115
116
126
137
136
128
124
122
122
123
130
141
147
136
125
118
123
126
120
113
114
122
126
122
114
112
115
114
107
102
107
119
126
123
119
122
127
130
128
126
121
115
107
104
122
114
118
127
128
121
112
111
119
129
134
133
132
131
128
128
131
133
132
131
131
130
126
120
122
130
140
142
134
122
116
119
123
123
114
106
111
122
135
135
125
114
111
111
110
102
94
96
103
113
126
122
116
118
120
130
136
133
126
122
125
131
132
127
124
128
131
127
120
123
130
134
126
116
115
126
132
129
121
120
124
129
130
134
134
133
132
131
130
124
108
92
86
89
92
94
97
105
110
111
128
125
124
125
125
127
127
123
122
124
128
130
123
114
111
119
130
130
127
123
126
125
123
120
121
124
123
119
120
127
133
131
125
127
137
145
141
131
118
106
98
89
86
87
92
106
123
135
132
119
109
107
120
138
143
134
121
113
113
116
119
120
122
125
124
127
132
136
138
133
129
124
123
126
129
130
132
134
141
143
139
129
122
121
122
127
129
126
120
116
113
111
106
97
90
95
110
129
135
127
110
108
121
137
147
146
139
132
124
117
111
117
132
147
150
142
134
132
137
139
136
130
126
126
129
128
127
131
135
137
134
131
127
122
115
117
124
133
135
132
125
118
114
109
99
94
96
103
109
106
133
133
130
126
125
126
128
129
129
131
133
137
142
147
143
135
127
128
134
139
134
126
123
127
133
131
120
111
110
119
127
133
134
131
126
127
129
133
135
131
123
117
117
124
130
124
109
91
85
88
138
141
135
129
124
123
119
115
115
123
134
140
136
129
127
125
122
127
132
130
124
116
117
126
134
135
129
123
121
123
129
135
144
150
149
138
129
124
127
128
126
122
124
131
139
131
110
92
89
100
131
131
128
125
130
138
137
125
116
112
116
121
124
127
128
129
130
128
128
128
129
128
130
128
127
131
136
142
141
133
129
132
143
155
153
142
130
123
123
126
131
137
136
131
122
111
103
99
102
109
126
122
115
115
126
138
143
136
129
122
118
120
124
132
135
135
129
124
125
129
137
142
141
129
121
123
133
137
132
123
120
126
135
138
133
128
129
127
130
132
136
139
134
124
114
110
113
117
115
108
117
112
110
116
128
136
135
127
124
123
127
128
132
135
137
133
124
120
123
130
135
134
132
126
124
126
130
130
122
116
117
127
134
130
125
128
132
138
136
131
125
121
117
114
118
124
128
130
125
116
115
111
115
124
133
134
129
122
121
123
127
132
134
138
139
135
130
129
129
130
128
123
125
131
132
130
126
127
128
127
127
129
130
130
134
143
151
146
129
113
108
113
117
117
119
123
124
124
123
122
118
114
120
131
134
130
124
123
126
129
133
131
128
126
131
137
140
135
122
117
116
118
123
128
129
121
116
118
127
134
133
130
127
129
135
141
144
141
130
119
121
132
139
132
119
107
106
113
120
125
126
119
121
128
127
120
116
118
122
127
129
126
119
116
120
128
134
128
118
112
121
131
129
125
119
119
119
118
120
126
132
132
132
132
129
125
124
131
140
141
137
133
132
131
124
116
115
124
131
126
131
127
127
127
124
116
111
114
116
114
113
116
123
127
126
125
125
123
119
123
132
141
137
126
123
127
133
131
127
127
130
134
135
134
130
127
123
126
134
138
133
124
120
124
130
134
136
136
133
123
129
128
131
135
132
125
119
117
118
117
118
125
134
140
138
134
132
131
126
124
122
124
127
128
130
133
135
132
128
127
127
129
127
126
127
130
132
133
134
138
140
140
136
132
132
133
133
129
123
121
129
128
126
127
132
134
134
130
128
133
138
141
136
130
129
131
136
137
133
125
120
115
117
122
129
129
123
117
112
115
119
121
119
118
117
123
130
140
149
153
152
148
144
139
133
127
123
121
119
117
130
128
123
123
127
134
133
128
126
131
139
137
125
113
111
118
129
134
134
130
127
125
122
119
119
121
121
120
117
118
120
123
124
126
125
123
125
129
137
141
136
131
131
134
133
128
124
125
119
108
129
126
122
124
127
127
124
119
119
119
122
123
120
116
110
109
111
117
122
125
128
129
126
117
111
117
128
138
142
139
133
127
125
128
132
128
125
122
121
122
123
121
122
124
125
128
126
125
120
113
129
127
122
121
121
122
124
124
124
120
115
116
124
130
126
113
106
107
115
119
118
117
117
118
118
119
121
128
135
138
133
126
119
117
122
128
128
126
127
129
133
130
121
115
110
114
117
117
115
115
126
129
126
118
119
123
126
127
128
122
117
117
122
128
128
125
120
119
116
115
110
111
119
129
131
127
119
112
112
117
121
122
117
115
117
120
125
126
129
133
137
136
126
117
112
113
118
119
113
102
108
111
112
114
120
127
129
123
119
119
118
119
117
113
113
117
125
127
128
122
122
125
133
138
139
137
133
127
121
117
118
117
118
117
118
120
125
128
129
130
132
133
131
128
124
126
131
131
122
103
107
103
105
112
121
128
127
121
114
112
116
118
116
109
106
107
116
126
131
136
141
140
136
135
132
131
134
140
143
138
128
116
114
116
121
129
136
140
135
128
123
123
124
124
119
118
119
118
113
102
116
120
123
122
121
120
122
121
122
124
130
132
126
117
111
111
119
128
131
133
131
130
130
131
128
119
116
125
137
142
138
128
121
120
120
122
126
130
131
126
119
120
125
131
124
110
90
79
78
83
122
129
127
125
123
122
120
117
123
131
141
141
131
123
122
127
131
130
123
115
110
113
122
129
130
127
122
121
125
135
141
145
137
121
106
100
106
117
125
124
118
116
119
124
117
101
81
69
69
78
127
128
121
120
125
128
125
118
117
120
124
124
123
126
129
132
129
123
120
118
119
119
120
119
129
140
144
137
129
131
139
144
139
122
107
102
110
124
130
125
115
103
94
88
83
81
84
87
88
90
130
131
129
124
116
120
129
133
125
116
119
131
138
130
122
128
143
148
136
117
106
106
114
122
126
135
140
139
130
121
115
115
123
126
129
131
136
144
147
140
133
128
123
117
114
120
128
126
121
117
136
143
142
128
114
108
116
122
123
119
122
130
128
117
104
107
124
140
141
132
122
118
115
117
122
132
141
143
133
122
117
123
124
124
125
136
149
151
136
122
121
130
133
131
133
138
139
126
109
104
121
128
127
115
107
109
120
126
122
121
123
127
119
111
108
111
118
117
116
117
120
119
114
110
112
125
140
149
143
132
126
131
134
133
133
137
141
136
125
116
120
130
137
134
133
133
133
126
117
113
107
112
116
115
115
125
136
133
122
115
121
128
131
128
122
119
118
115
113
110
109
109
112
116
119
122
132
145
149
134
117
112
126
141
144
136
126
125
129
128
125
126
127
129
128
121
114
115
120
126
120
121
120
119
115
114
121
128
129
128
127
132
136
131
121
116
119
129
130
125
117
116
124
132
131
126
126
133
136
125
107
102
114
130
134
126
121
124
130
131
129
124
122
126
132
130
120
114
118
123
122
122
121
120
116
109
111
124
141
146
134
124
119
117
113
116
122
129
130
127
127
133
138
135
129
125
126
126
121
113
107
109
115
123
127
127
128
126
124
123
127
128
126
121
125
132
135
131
126
126
114
121
134
145
143
129
115
117
126
132
124
118
117
118
117
117
117
120
124
130
133
136
135
133
132
134
133
131
123
120
118
120
125
135
142
143
139
130
119
112
119
130
138
132
121
114
116
123
124
127
110
115
131
147
145
127
109
103
109
118
122
126
131
134
128
116
109
114
123
134
135
131
129
131
138
144
144
140
133
131
130
133
137
141
139
135
131
125
117
113
120
135
149
148
132
111
106
112
121
123
109
109
116
123
123
117
113
118
126
134
141
142
139
135
132
129
123
121
123
128
133
135
130
124
121
121
119
115
112
118
130
140
144
140
135
127
121
119
121
128
132
134
129
126
125
122
122
122
123
123
114
110
114
117
123
131
140
142
143
146
150
144
132
120
122
130
133
130
123
121
126
133
134
131
125
114
102
95
98
110
124
134
139
140
141
140
135
129
131
136
137
126
109
104
111
123
125
124
126
133
115
109
111
117
128
136
141
136
128
125
128
127
121
115
111
116
122
125
122
118
116
120
133
147
151
140
125
118
121
131
136
132
125
122
130
140
141
134
125
122
123
125
122
120
121
124
124
121
126
136
115
106
112
125
133
128
121
117
113
111
109
110
116
124
126
123
120
120
118
117
115
122
132
135
132
127
126
128
132
135
136
128
114
108
114
126
130
122
112
109
118
127
131
127
126
131
134
131
127
123
116
117
128
138
138
127
118
118
124
125
117
113
121
134
140
135
122
115
115
119
130
137
132
119
107
108
118
124
126
125
123
121
119
118
123
126
126
119
116
120
130
134
134
131
128
130
130
125
119
110
128
128
130
131
129
132
135
140
140
134
125
124
132
139
136
128
119
114
115
120
125
129
131
131
131
133
135
134
132
129
126
130
133
137
137
135
131
128
126
126
126
130
137
143
142
131
117
110
112
119
132
124
118
116
126
136
144
142
132
119
115
124
133
137
128
119
118
126
129
123
111
105
113
131
144
142
133
130
134
139
141
140
137
132
126
121
122
123
121
115
113
119
130
140
141
132
123
117
119
129
117
121
124
130
136
140
136
125
115
111
116
123
131
132
127
119
119
124
129
125
112
103
103
116
122
118
111
115
127
139
140
134
127
121
113
108
111
120
123
121
116
115
121
125
125
123
122
126
129
129
113
122
130
134
136
129
123
121
123
128
131
129
131
134
135
130
119
111
106
105
107
111
116
122
121
118
115
119
126
128
121
119
120
125
126
125
126
131
133
128
120
119
122
126
122
114
111
119
131
139
126
127
129
133
129
123
119
122
130
136
133
127
123
124
127
127
124
120
112
109
109
121
132
138
135
127
121
117
114
112
110
110
114
119
126
133
135
128
115
106
109
121
130
127
118
111
114
125
136
147
134
131
129
132
132
130
129
128
131
127
121
114
107
104
105
112
121
128
129
127
123
124
131
136
135
128
120
114
111
114
118
120
119
116
116
120
125
121
112
104
109
121
129
127
122
126
135
140
137
133
135
132
124
123
131
142
149
147
135
125
118
113
108
103
103
111
121
125
125
126
125
124
122
126
130
132
131
131
131
128
128
130
133
132
126
126
129
138
140
132
122
120
123
132
141
144
142
133
123
115
137
122
113
116
123
130
137
140
136
132
128
125
121
112
108
115
126
128
124
120
123
126
128
127
125
124
128
136
135
127
121
122
129
131
128
127
135
145
147
139
129
123
126
134
143
142
130
117
114
121
124
107
109
116
114
104
102
113
126
135
137
135
125
112
102
106
117
122
120
118
123
130
133
128
119
112
114
121
123
119
114
115
119
115
104
96
103
119
134
136
134
133
135
136
136
130
125
121
127
134
115
116
119
121
117
114
115
119
124
128
134
137
131
118
109
106
111
110
107
108
118
127
130
128
122
115
115
121
124
124
122
121
121
112
95
77
78
99
124
134
134
133
136
136
130
122
121
126
134
128
133
137
130
121
122
132
139
135
125
119
124
131
132
129
124
121
123
125
123
117
117
121
128
135
132
124
123
130
136
136
128
121
117
115
111
105
108
118
126
125
123
124
129
128
124
120
122
127
125
115
132
131
125
123
123
125
125
125
127
127
127
126
124
122
120
122
129
139
143
135
124
121
127
135
133
129
128
132
137
137
131
124
118
118
122
128
133
131
128
124
123
126
126
126
122
118
114
107
109
111
109
112
126
136
137
124
116
120
131
141
138
127
117
113
117
123
128
128
129
127
127
126
126
124
127
131
135
136
133
130
131
134
135
134
128
122
118
116
121
128
132
131
128
127
124
111
94
84
90
109
111
121
132
133
127
125
126
128
125
124
125
126
122
119
123
131
133
127
118
121
130
135
129
119
117
124
129
129
126
124
129
131
133
135
135
130
122
119
121
125
123
117
112
113
113
107
97
92
95
104
122
119
114
107
106
116
124
121
113
111
121
132
134
127
125
131
137
133
124
121
127
135
137
131
126
124
123
124
122
125
128
126
125
126
130
137
139
135
128
123
116
109
102
94
92
99
105
111
108
100
107
98
99
110
118
121
118
112
110
115
125
139
146
144
135
132
134
131
127
121
121
125
130
131
128
125
123
126
131
138
140
137
126
119
119
128
140
144
138
129
124
120
111
96
83
87
103
121
121
106
104
105
115
127
131
124
118
117
119
120
122
130
140
148
145
135
127
127
130
134
130
127
123
119
120
120
123
130
138
143
143
137
126
114
116
126
143
150
142
128
120
119
116
109
97
95
103
118
120
111
123
125
126
121
112
108
110
119
125
129
125
121
123
129
130
124
120
122
135
147
146
135
126
122
126
130
130
128
128
130
132
131
127
123
125
129
138
139
131
120
111
106
108
113
115
112
106
100
104
108
138
138
132
124
114
110
112
120
129
133
134
128
124
126
127
123
119
124
136
146
143
131
124
126
133
133
124
116
115
122
130
136
139
140
134
124
122
122
126
129
125
115
110
111
116
114
103
94
96
109
136
136
130
125
124
128
130
130
133
131
126
121
125
132
136
136
133
138
145
145
139
128
126
133
137
133
122
114
120
131
138
139
138
140
137
130
128
129
138
142
143
135
125
115
111
112
115
115
113
112
133
126
115
112
119
129
136
136
134
129
122
119
121
127
132
135
139
144
142
134
127
126
131
136
137
135
133
130
130
129
127
125
123
124
125
126
129
134
141
145
146
143
136
124
115
114
125
129
122
110
133
124
117
116
123
129
127
119
117
122
129
135
133
128
124
122
124
126
126
123
120
123
126
126
125
128
132
133
126
117
116
122
125
120
114
113
118
125
129
130
132
134
135
133
128
124
120
115
112
110
133
128
127
129
130
126
121
113
112
116
125
132
135
135
130
123
121
125
134
137
134
127
123
123
122
121
119
122
122
123
127
137
138
131
124
126
131
130
122
115
119
128
135
135
134
131
121
108
105
113
121
115
118
124
125
122
121
126
130
131
126
121
120
124
130
132
134
135
134
134
129
124
125
129
130
125
117
115
119
125
130
130
128
127
127
133
138
136
129
127
131
138
139
133
129
125
122
114
114
123
118
111
110
113
113
109
113
124
133
132
123
115
114
117
125
131
134
133
126
121
123
127
128
127
127
125
122
118
115
116
116
116
119
123
121
118
114
119
129
138
139
133
127
122
119
121
125
133
136
132
122
121
123
124
117
109
107
114
117
111
103
106
119
127
128
126
129
132
128
125
130
135
134
124
114
117
127
129
120
116
120
131
141
141
128
111
99
101
117
132
137
133
126
122
119
122
131
139
138
128
123
121
128
135
135
127
128
127
119
109
105
115
130
135
129
124
127
133
132
125
124
128
132
130
123
124
127
130
126
125
133
145
150
140
125
115
113
119
127
136
144
147
142
132
127
130
134
133
121
115
124
119
115
118
124
133
139
136
126
119
124
136
144
141
131
121
119
121
124
123
118
117
124
130
135
131
123
118
121
131
138
138
126
111
107
119
134
149
154
150
141
134
130
129
131
132
132
125
118
113
130
124
114
109
115
127
131
125
116
115
125
134
136
133
131
128
122
120
121
122
119
115
115
122
129
129
119
114
118
131
137
131
119
111
111
118
125
138
149
147
131
114
113
125
132
128
118
113
116
122
130
126
119
118
123
128
125
120
120
123
126
124
122
123
128
129
125
121
122
125
127
128
128
125
123
119
115
116
127
137
136
130
127
132
134
127
122
122
132
137
131
122
123
132
136
129
117
111
114
119
126
126
120
118
120
123
125
132
142
144
137
127
121
120
117
113
109
113
119
128
134
139
140
136
126
112
106
114
125
132
128
124
124
134
142
141
131
125
122
127
133
135
132
128
122
122
121
119
116
112
124
127
123
117
118
122
127
131
138
139
134
125
118
114
113
111
110
112
113
117
120
125
127
128
125
120
116
114
113
116
117
117
118
124
131
135
129
118
109
112
124
129
125
114
107
114
122
124
117
107
121
118
113
121
131
136
131
124
119
122
125
119
112
107
111
121
125
117
111
106
112
119
125
126
129
128
126
121
116
115
118
123
120
116
114
117
121
119
114
117
124
130
127
119
113
120
130
131
119
103
117
110
111
123
134
139
135
127
121
119
121
120
116
111
112
117
120
117
114
118
125
134
139
136
124
113
107
113
123
128
129
130
129
123
115
114
120
132
139
139
139
140
137
128
116
116
119
123
118
111
116
117
121
125
128
129
132
131
128
125
126
130
129
121
109
104
107
116
116
118
121
132
140
138
124
109
107
120
135
137
131
130
133
132
124
114
116
126
133
132
130
132
137
135
124
110
96
95
102
106
119
120
123
126
129
129
127
124
123
126
130
132
129
122
113
110
114
118
111
102
102
114
126
129
125
126
134
142
140
134
126
126
129
127
119
113
112
115
118
115
113
117
127
132
125
109
93
82
80
85
127
122
116
119
128
128
124
115
118
128
133
131
125
123
128
134
133
122
112
109
118
128
125
116
115
125
134
134
126
120
123
127
130
127
121
116
121
124
125
123
119
116
113
106
98
92
86
80
76
72
126
133
137
132
123
125
131
131
118
106
111
127
137
130
117
113
123
129
123
111
101
104
117
133
140
139
129
119
112
115
118
124
128
125
118
117
126
144
152
146
133
122
117
118
121
124
127
125
124
125
124
133
135
128
114
106
109
114
116
120
129
139
138
126
115
111
118
129
127
120
117
123
136
150
155
153
145
137
127
116
117
123
126
124
122
132
145
153
143
125
119
126
129
130
128
129
129
122
110
106
123
136
133
117
102
106
124
134
131
122
118
119
116
114
118
126
131
131
127
124
127
130
132
133
136
141
144
141
129
114
112
122
130
130
129
134
145
145
129
111
113
127
140
136
124
118
122
128
129
124
117
128
129
112
101
112
136
150
135
113
100
104
114
123
128
130
132
132
130
123
115
112
114
117
118
119
125
131
127
114
103
110
127
140
141
135
136
136
129
113
112
122
129
126
117
112
117
126
133
132
124
130
133
127
114
110
117
128
126
118
115
123
134
135
127
122
124
128
126
113
106
107
117
127
126
122
126
137
138
126
111
111
125
135
139
134
130
131
126
120
122
129
130
124
117
112
108
108
110
117
141
150
153
148
136
120
115
119
125
126
126
128
129
126
121
120
124
122
112
105
109
123
133
135
132
130
134
137
134
126
121
122
124
125
126
125
126
124
122
125
135
141
132
115
102
100
102
108
115
125
139
150
155
155
148
136
127
122
124
122
120
119
118
118
117
119
118
116
112
118
129
137
139
140
139
137
133
128
123
124
127
126
126
129
128
127
126
127
127
127
129
128
121
110
102
104
116
130
138
139
122
129
138
141
136
126
119
117
120
119
122
126
130
128
121
114
110
114
120
127
129
128
127
129
135
144
149
149
143
135
129
126
124
123
121
119
122
128
130
130
131
130
135
136
136
136
134
133
126
118
115
117
127
131
127
119
116
121
126
131
134
133
131
127
125
126
126
124
119
117
115
118
119
118
120
130
142
151
150
144
139
137
131
125
119
116
111
110
118
132
143
143
136
130
134
140
138
126
109
98
113
109
112
120
127
133
138
140
136
134
134
131
123
121
128
137
138
130
117
110
115
124
130
128
120
116
116
120
128
137
140
138
132
127
129
132
125
119
120
133
141
131
109
97
106
123
130
126
118
114
113
103
103
115
125
134
138
137
132
126
122
122
124
127
129
130
127
122
117
116
120
128
136
140
138
132
126
124
127
129
124
119
113
115
128
141
145
141
135
129
125
120
112
111
118
125
128
128
127
131
116
108
121
132
133
125
116
120
126
124
116
112
118
125
126
123
120
117
117
116
118
120
125
128
131
136
140
143
139
130
121
113
113
119
126
128
131
131
128
126
127
133
139
141
138
135
134
131
128
130
116
116
127
138
137
128
118
122
132
133
120
110
109
119
125
123
115
108
107
112
115
119
118
115
112
116
125
133
134
133
132
130
132
133
130
127
122
122
126
131
136
141
140
137
131
131
131
130
128
125
125
128
127
123
126
131
140
141
136
127
117
115
119
129
132
127
115
106
104
108
112
117
121
125
126
123
121
119
122
124
128
131
133
134
136
136
137
134
129
125
128
130
129
125
123
121
119
117
117
119
139
145
135
124
126
140
148
139
121
106
107
116
124
129
128
123
122
122
120
118
113
115
122
136
142
136
126
117
115
113
113
118
125
130
132
131
126
121
114
110
113
119
123
124
122
120
116
114
115
118
125
131
132
134
138
140
134
122
108
103
109
115
117
111
108
109
115
125
131
131
123
119
122
128
129
119
112
109
113
116
119
122
127
131
129
119
109
105
107
109
113
118
122
125
123
119
119
123
127
129
111
115
118
121
122
121
121
121
122
124
125
123
119
117
116
112
109
114
120
124
123
120
119
121
121
118
112
111
114
119
124
127
128
128
127
126
124
122
121
120
121
125
129
130
130
126
124
126
132
136
127
127
126
123
119
116
121
133
142
142
133
127
126
126
124
117
116
117
122
125
123
119
119
125
130
130
127
119
113
116
122
129
128
121
124
129
133
128
123
122
129
133
131
126
121
123
127
135
141
141
140
135
135
132
130
125
123
129
133
135
129
121
113
109
109
114
120
126
128
127
122
120
122
128
133
134
129
121
117
121
127
130
129
127
126
128
126
122
122
127
132
128
120
112
113
120
129
139
145
143
132
124
123
125
129
129
126
121
118
120
120
116
104
96
99
112
124
126
123
117
116
121
127
134
136
134
131
133
135
135
131
129
129
130
132
131
129
128
130
135
133
126
116
114
118
122
123
123
129
132
123
111
113
125
133
134
129
123
122
123
121
116
112
108
109
118
126
129
126
119
118
122
130
133
133
127
128
134
138
136
132
130
129
125
118
116
120
126
130
130
133
132
125
116
118
120
113
106
107
116
123
108
113
126
131
126
122
125
132
135
129
124
125
122
114
112
116
122
131
133
131
124
119
115
113
112
116
122
124
122
126
136
140
128
109
100
105
121
131
132
130
128
122
118
119
121
119
113
111
110
121
116
117
125
126
125
123
127
135
142
144
140
132
124
117
110
108
107
115
123
130
127
117
108
108
114
125
132
131
125
124
126
132
129
116
104
105
120
134
134
126
117
119
127
133
136
134
134
133
124
117
121
120
117
121
129
135
131
128
129
134
135
131
127
125
122
117
110
110
116
127
130
127
123
121
128
136
145
148
140
125
112
107
112
120
124
128
133
136
132
123
118
122
129
127
122
121
126
131
127
110
113
112
112
116
125
128
127
124
117
113
112
117
127
135
134
128
120
118
120
125
129
133
134
132
131
128
130
132
134
129
121
113
113
122
131
135
135
131
130
128
128
125
119
109
103
100
107
116
122
112
115
122
124
123
120
117
121
125
123
120
117
118
124
129
130
126
121
118
118
122
128
130
134
132
129
123
118
115
118
126
134
138
134
128
120
117
116
121
130
137
136
129
122
118
114
106
103
111
122
121
131
137
135
127
122
121
119
117
119
124
128
129
127
127
130
131
124
119
120
129
132
128
123
117
116
119
123
124
123
123
126
132
131
124
117
111
113
122
129
135
136
131
127
123
118
107
98
98
107
126
127
124
118
117
124
128
122
113
109
119
131
136
133
131
133
134
126
119
119
127
133
130
126
120
120
122
126
127
125
122
119
120
120
122
127
129
131
129
127
124
119
113
105
100
100
100
97
96
98
125
123
117
114
115
123
125
122
119
118
124
133
136
133
129
128
124
115
109
110
117
125
129
130
128
128
124
120
116
117
124
127
126
121
120
127
137
140
135
124
118
108
100
90
87
93
104
114
112
103
120
123
128
129
128
124
122
120
122
125
125
127
123
121
121
123
121
117
113
115
119
126
125
122
121
124
126
125
125
127
133
136
132
123
120
125
133
134
127
120
119
114
111
105
101
106
112
116
114
111
114
116
122
127
129
126
124
122
125
124
120
112
105
105
111
122
125
123
117
118
125
128
127
124
122
126
131
136
138
139
136
136
134
130
127
126
124
121
119
119
123
123
122
116
114
112
105
104
106
112
119
111
113
120
123
122
120
124
131
135
126
115
111
118
124
125
119
115
117
121
125
127
128
133
136
134
128
124
126
129
130
126
123
122
121
120
119
120
126
130
132
128
120
111
109
112
111
112
109
109
124
120
119
119
114
109
113
127
141
141
127
116
118
129
132
127
121
127
137
141
133
124
126
138
144
136
119
110
117
129
132
122
110
109
114
122
130
138
141
138
130
122
116
112
110
117
130
136
129
116
128
130
126
119
111
108
117
133
144
140
125
112
109
112
116
123
137
146
148
138
125
122
128
139
142
133
124
121
127
136
136
127
117
115
117
123
130
139
141
135
127
122
123
124
121
118
124
129
128
120
132
137
132
121
113
112
120
128
132
131
129
125
117
110
110
123
136
138
128
115
113
121
130
134
131
132
132
132
129
126
127
130
133
128
122
115
115
121
128
131
131
132
136
140
136
125
116
111
112
112
133
138
133
125
114
111
112
115
116
120
124
130
130
127
124
125
126
127
127
130
131
130
127
124
122
123
125
125
122
121
124
131
134
131
126
123
124
126
128
130
133
135
135
135
142
145
139
127
117
111
122
126
126
123
120
114
117
121
123
124
124
124
129
134
136
129
122
122
128
133
133
130
129
128
126
121
118
120
126
130
132
132
129
129
128
129
133
132
129
129
133
128
119
115
128
147
154
141
123
114
118
115
113
117
120
123
129
135
139
136
127
124
131
137
134
126
118
116
120
124
128
131
132
131
127
123
122
125
130
135
135
132
130
129
127
123
120
118
121
127
128
124
117
113
120
131
137
135
123
117
118
111
109
114
114
117
126
136
137
129
120
123
134
139
132
123
117
119
125
130
134
136
129
116
110
115
126
130
125
119
121
127
134
135
126
118
111
112
119
128
133
135
131
128
125
124
128
130
123
118
116
110
114
122
122
123
126
127
123
112
109
117
131
134
128
122
123
129
130
130
131
131
126
112
105
109
124
130
124
116
117
126
133
132
125
121
123
125
127
131
136
138
134
123
118
121
129
130
120
110
118
120
122
125
127
128
131
126
116
105
108
117
129
131
127
121
121
125
130
129
124
124
128
131
128
122
120
124
130
137
137
132
125
119
121
130
139
139
133
125
119
114
113
112
115
118
120
118
115
112
131
124
118
113
116
125
129
126
117
112
115
123
131
132
128
122
118
123
136
137
128
121
122
129
134
128
115
111
123
140
148
139
124
116
120
127
134
136
136
129
117
108
109
121
131
127
115
110
116
133
129
125
119
117
120
125
126
127
127
128
127
124
124
128
128
123
115
114
123
131
133
128
125
128
128
117
103
97
106
121
129
129
126
125
125
124
124
128
137
140
133
122
120
131
142
142
130
118
118
125
125
128
133
136
133
127
124
125
132
134
129
123
118
120
121
117
109
104
108
117
127
134
138
138
132
120
108
102
108
111
112
114
121
131
136
134
130
127
130
133
131
124
119
121
127
134
134
130
121
113
127
127
128
131
130
124
117
113
118
126
129
126
121
119
118
114
110
107
106
109
117
123
125
127
127
128
127
125
122
118
115
115
118
125
133
138
135
128
120
116
115
115
113
111
114
120
126
128
128
123
130
121
115
118
122
123
117
112
115
125
133
133
125
120
120
123
120
110
105
102
106
111
112
111
113
117
124
127
127
127
126
124
120
117
118
122
126
125
120
119
123
128
125
120
119
122
129
129
123
120
126
122
120
119
117
116
116
120
124
128
128
126
120
118
121
122
121
113
106
103
106
113
119
118
114
112
112
117
119
122
126
131
132
129
122
120
124
125
128
135
143
148
141
129
119
122
131
129
121
114
121
130
135
134
125
116
113
117
121
121
119
119
120
119
113
109
111
116
112
106
106
113
122
128
129
130
132
132
128
122
122
130
139
142
136
129
125
126
128
130
130
131
124
118
114
116
118
116
112
106
120
118
125
139
140
128
114
109
110
117
121
124
125
118
109
107
114
121
117
108
107
115
124
129
129
137
143
143
134
121
118
123
130
135
134
130
127
125
126
121
115
111
111
115
118
115
108
98
93
90
121
112
110
118
126
125
116
109
116
127
135
134
125
117
115
123
133
132
122
117
122
129
132
126
117
117
122
126
124
121
120
123
127
130
133
131
127
125
125
125
125
125
124
123
117
106
95
86
81
82
109
112
120
124
124
129
131
132
122
110
107
110
120
125
125
119
115
116
120
125
127
132
134
136
136
129
123
118
119
121
125
132
139
142
136
124
114
113
124
133
135
126
117
117
127
136
139
132
127
129
114
116
126
135
137
130
123
117
116
117
121
127
131
134
135
130
124
116
111
111
117
126
135
140
138
130
124
122
123
121
124
132
145
148
142
130
127
128
132
131
130
128
124
120
121
125
131
135
134
127
138
144
146
141
136
133
134
129
120
117
120
127
131
132
135
139
137
129
116
108
107
114
122
127
127
125
124
124
124
120
123
134
140
135
129
127
133
138
132
120
117
123
126
120
111
104
113
127
133
127
137
146
143
129
118
121
134
139
131
120
118
120
122
124
130
135
139
137
130
124
121
122
125
128
127
124
123
123
120
118
119
126
131
128
122
123
132
133
121
105
102
112
119
117
112
115
125
131
129
120
122
133
141
137
124
114
116
124
129
127
125
125
126
129
132
136
139
137
131
124
123
129
137
140
135
130
130
135
134
125
119
123
129
130
129
130
130
127
114
101
104
114
119
115
113
120
127
128
120
118
122
130
141
141
135
124
120
122
124
121
117
117
118
122
129
137
139
129
113
104
108
121
134
140
137
132
132
140
142
138
130
130
135
137
137
131
125
123
117
117
125
131
127
117
111
112
114
115
115
118
123
125
120
118
121
127
132
131
124
113
109
111
113
114
116
120
124
120
111
109
118
130
136
138
133
128
125
126
127
130
129
132
137
145
145
135
125
124
127
132
132
128
122
119
121
124
125
124
121
118
119
121
119
116
119
128
135
132
121
114
118
130
135
128
117
112
113
122
128
129
133
136
135
126
121
121
128
130
125
116
114
118
127
135
136
136
135
136
137
132
124
111
107
111
124
135
137
131
122
115
115
128
140
142
136
130
129
123
117
114
120
133
139
133
124
122
126
133
131
125
116
119
125
125
124
132
145
150
145
129
117
117
120
121
124
128
131
131
130
130
126
117
110
110
120
129
129
122
117
116
117
123
132
137
134
128
127
125
124
118
114
116
122
129
132
133
135
133
130
121
112
113
117
122
121
124
132
142
147
144
135
128
121
115
116
121
123
122
121
125
127
126
121
120
125
127
125
119
116
118
120
113
114
119
120
120
126
137
142
135
123
116
122
132
135
130
125
122
127
136
136
127
115
104
100
104
112
120
127
132
132
128
122
121
122
122
124
126
126
122
119
120
125
132
134
129
123
120
120
122
122
116
123
131
128
117
112
123
138
146
141
131
127
126
122
118
115
117
123
133
135
128
118
114
116
123
127
126
123
122
123
128
133
137
131
123
123
129
134
129
122
122
132
135
131
122
119
121
128
131
124
122
128
134
128
116
106
111
129
144
147
139
128
117
112
112
114
117
118
115
114
115
121
130
136
136
132
129
131
136
142
143
140
136
128
123
127
135
142
140
136
132
129
124
116
116
120
129
132
131
132
137
132
122
117
115
116
120
126
133
138
137
130
128
129
125
121
115
113
116
120
124
127
129
125
117
113
118
129
138
143
138
128
118
117
121
126
132
136
140
143
139
125
111
110
120
129
130
127
117
135
148
142
127
117
119
125
127
123
122
122
123
122
127
130
129
121
114
111
120
135
147
150
141
127
115
111
115
119
122
121
121
120
118
118
120
118
118
119
127
134
133
123
116
118
124
129
128
124
117
135
133
127
120
119
122
124
123
116
112
114
110
105
104
110
119
120
116
113
119
134
148
154
151
142
130
122
118
117
116
117
120
123
125
127
127
123
119
117
117
119
121
123
124
125
125
124
123
125
128
136
130
117
108
106
114
119
119
114
111
115
117
112
107
110
116
119
122
122
125
128
128
127
128
129
129
125
122
118
118
122
126
124
119
123
130
135
133
125
117
118
121
122
122
122
123
122
119
118
120
136
134
125
118
114
115
119
118
117
118
123
130
132
128
122
117
119
123
127
130
128
121
114
114
121
132
138
135
130
127
130
134
127
117
113
120
128
130
131
135
136
131
122
118
120
123
122
118
119
119
126
123
124
129
131
125
118
114
116
124
133
138
138
134
127
124
120
123
126
127
127
125
124
127
132
137
138
133
128
126
128
132
129
124
123
123
122
121
130
142
145
133
119
115
119
121
119
116
122
126
113
112
121
128
128
117
107
104
116
133
143
140
131
123
122
125
126
125
124
124
126
128
131
132
129
124
117
115
117
122
124
122
123
128
137
141
131
119
117
127
136
134
123
114
116
120
122
121
124
125
109
117
126
130
124
115
109
115
127
136
138
130
122
116
113
114
120
125
129
129
126
125
124
125
121
114
110
114
118
123
125
128
129
127
129
131
128
117
108
113
127
136
127
112
105
114
125
129
126
121
124
128
132
137
133
127
125
128
129
123
116
117
126
128
121
113
111
120
130
128
118
111
113
121
124
119
117
117
120
120
124
129
132
126
118
118
121
124
119
116
121
127
123
111
104
106
113
119
119
116
138
135
133
134
131
127
124
123
120
119
122
126
131
129
123
115
110
111
116
118
116
112
112
115
116
116
118
121
122
120
115
116
124
130
133
134
133
134
130
127
123
121
124
126
125
119
112
111
117
122
129
133
130
126
126
127
125
118
117
123
128
124
118
116
120
118
110
104
106
115
123
126
121
114
107
105
108
117
127
130
124
114
112
121
132
136
135
130
130
132
128
126
131
137
135
127
115
113
113
118
116
121
121
119
123
127
129
126
122
120
115
108
107
115
124
123
117
110
110
115
123
127
126
124
119
115
108
108
115
126
133
131
122
115
114
116
119
123
127
130
127
122
122
120
120
119
120
127
129
122
118
116
115
115
116
117
116
119
118
118
118
118
120
123
122
122
123
118
114
114
115
120
126
133
134
132
124
115
111
117
130
144
144
132
119
114
119
125
126
124
122
120
115
107
107
116
127
137
141
132
128
131
129
127
124
120
117
115
116
122
133
139
138
131
127
127
127
123
116
114
118
124
128
129
126
125
124
126
125
123
130
136
138
131
123
124
127
128
123
121
124
130
128
119
112
113
115
113
111
108
128
140
144
141
138
140
140
131
123
119
124
130
133
132
132
133
130
122
117
122
130
132
128
122
119
119
123
127
128
127
124
120
120
121
124
128
132
130
125
123
124
127
129
124
116
111
106
103
101
99
124
136
140
133
131
138
145
142
135
126
123
123
121
121
121
122
119
113
114
123
134
131
124
120
123
128
129
124
117
114
114
116
119
123
127
129
129
126
125
125
125
123
117
113
110
106
104
102
100
99
125
129
125
123
122
127
132
134
135
136
137
134
120
107
105
113
118
115
112
110
116
124
125
123
126
128
127
122
116
117
123
127
130
130
132
128
121
115
115
121
126
122
116
111
111
108
99
87
80
88
120
112
114
125
135
136
129
121
121
128
134
132
121
108
108
124
138
132
112
99
103
120
132
133
127
121
120
122
128
136
138
136
134
135
136
136
126
117
113
115
122
122
120
119
118
116
104
90
83
91
112
98
106
123
136
134
125
118
115
121
125
127
123
124
122
127
129
121
112
104
112
125
135
137
134
128
126
129
135
138
136
131
128
130
136
137
135
132
129
128
128
127
125
120
117
116
115
114
109
103
115
110
115
123
125
122
121
123
127
125
120
118
124
129
125
119
112
113
117
122
122
123
127
131
133
131
125
123
123
125
121
119
118
123
126
129
134
140
141
133
125
122
121
120
116
117
123
128
121
110
116
127
131
130
121
118
123
132
136
128
116
111
115
119
121
123
129
132
129
124
120
120
120
123
126
125
122
118
116
122
124
126
124
124
125
125
128
134
134
125
114
110
116
119
117
113
114
118
120
120
115
127
129
121
110
109
121
131
134
129
124
120
118
115
120
129
140
136
125
117
120
126
128
128
128
132
131
125
121
123
128
130
129
127
127
128
127
128
129
131
125
118
121
126
126
123
120
127
137
137
123
128
125
115
107
110
118
124
126
128
133
135
131
124
120
122
125
120
114
115
122
130
131
129
130
131
133
131
124
120
118
117
119
123
126
130
131
131
135
142
143
138
133
133
136
143
151
154
151
135
124
128
128
129
132
135
132
124
122
125
132
136
135
128
122
119
112
110
112
114
117
120
124
121
115
112
116
127
133
130
126
123
127
126
124
123
123
127
131
135
135
132
120
114
121
138
147
141
126
113
126
124
122
128
137
143
140
132
123
123
128
134
136
135
129
121
114
113
116
118
116
116
118
116
112
111
115
126
135
139
138
135
131
126
122
119
121
123
125
123
121
119
115
114
119
127
126
111
99
103
128
115
110
108
112
119
124
129
125
124
126
132
141
142
135
126
120
121
122
123
121
115
109
108
112
122
125
124
121
121
124
127
125
122
122
124
129
131
131
127
125
125
128
132
135
134
125
113
107
112
117
112
112
114
112
109
114
119
124
125
128
131
135
134
130
131
133
131
125
121
118
114
111
110
113
121
124
120
113
108
110
117
124
127
127
126
126
125
128
130
131
130
131
132
132
130
125
123
121
120
117
123
131
134
127
118
115
118
123
128
130
129
127
123
124
130
137
140
134
123
117
122
131
136
131
123
120
119
119
119
118
122
128
131
131
128
121
116
118
125
127
125
123
122
121
118
116
114
119
120
118
123
128
128
122
116
113
116
123
129
130
128
125
119
115
114
120
131
140
134
124
122
128
130
125
116
109
109
116
121
128
130
127
123
122
126
126
127
127
125
124
119
119
121
125
125
122
119
118
117
116
117
124
126
122
116
114
116
121
125
124
121
117
115
113
110
110
114
121
124
122
114
109
106
106
107
106
106
111
119
126
126
119
111
109
115
123
127
128
125
121
116
111
113
122
131
133
127
122
118
116
122
131
135
130
123
117
116
118
120
118
116
116
119
125
127
123
112
107
106
111
112
111
115
120
123
121
117
118
121
123
121
117
113
112
114
116
120
122
121
116
113
112
117
126
131
132
128
127
126
118
122
126
129
129
123
116
112
114
120
127
131
130
132
132
128
123
114
107
104
109
114
123
132
134
130
126
123
125
125
123
118
119
124
128
132
132
134
133
126
115
111
117
132
140
137
129
127
130
130
115
112
116
123
127
123
115
112
116
126
133
134
131
126
121
117
111
108
108
109
112
118
125
126
122
116
115
122
126
126
122
117
119
126
133
139
140
139
135
130
122
116
115
123
133
136
133
128
125
126
114
119
124
123
121
117
114
118
123
125
119
110
106
109
115
118
116
117
119
123
124
125
123
121
120
122
124
127
126
123
121
122
127
132
137
140
136
126
118
120
130
134
127
119
120
131
136
129
124
119
115
119
125
127
122
115
111
115
120
117
107
100
101
111
118
125
129
131
131
125
122
117
116
119
131
142
143
131
120
117
124
131
134
135
139
141
134
123
114
118
128
133
124
115
115
124
130
125
116
105
112
106
116
134
138
128
115
112
113
115
116
119
123
126
123
124
129
129
124
116
111
112
117
125
132
139
137
126
119
119
126
128
126
126
130
133
131
126
126
128
128
122
114
112
114
117
114
113
107
101
117
111
118
127
128
125
118
114
114
114
120
128
132
130
126
125
128
131
127
121
120
126
131
135
131
125
120
123
128
131
126
120
118
123
130
132
129
124
125
127
128
126
123
118
114
106
103
101
102
107
117
115
115
116
115
115
117
121
126
130
125
113
106
112
125
131
128
124
126
129
132
133
131
126
123
121
126
131
134
128
120
117
121
129
135
129
117
107
111
126
137
129
112
106
115
134
144
139
130
128
114
107
111
120
127
126
117
115
123
131
129
121
115
121
130
131
122
111
111
119
129
129
122
111
106
109
119
132
137
131
121
117
124
132
137
128
121
116
121
130
131
124
110
101
102
114
131
143
147
141
123
122
128
142
153
148
132
112
108
117
132
142
142
137
131
128
124
119
117
113
111
107
108
109
109
113
119
131
140
143
138
134
132
131
130
128
125
123
121
118
112
107
104
103
103
106
116
127
132
129
139
140
141
143
141
135
122
109
106
119
139
147
141
131
126
126
125
125
128
126
122
121
123
129
132
132
128
124
125
129
135
136
129
122
119
123
128
122
114
107
107
108
110
115
121
125
129
124
118
116
126
128
128
122
115
109
106
108
116
127
136
133
121
116
120
124
124
123
128
130
136
137
138
136
131
123
119
119
122
123
127
132
128
117
112
116
125
129
126
118
114
111
108
110
122
138
146
137
126
120
109
108
112
110
109
110
117
121
123
124
119
114
110
109
115
121
125
127
125
121
118
121
123
124
118
108
109
124
139
144
139
134
131
127
121
115
120
129
134
132
126
119
110
111
123
139
145
137
127
122
113
109
108
107
107
117
130
134
126
115
105
106
109
110
113
118
125
129
124
118
118
121
124
124
119
115
118
129
138
137
127
121
127
134
134
126
116
117
122
131
134
133
129
128
129
132
129
121
119
121
124
125
117
106
104
114
128
132
123
109
105
114
123
122
115
114
119
124
126
128
134
141
140
126
114
114
121
125
119
110
106
111
123
133
142
145
139
129
121
119
121
121
119
116
115
116
117
119
122
127
120
130
129
116
105
108
114
116
114
110
114
125
131
125
118
118
125
134
132
123
119
128
134
133
121
119
126
128
122
112
111
117
122
123
128
137
144
140
128
113
106
106
111
116
120
122
123
123
129
135
122
131
134
129
120
111
114
119
123
126
123
122
122
121
119
121
131
140
141
125
107
102
111
123
128
128
131
136
136
129
123
119
118
113
110
113
124
129
128
120
114
117
126
136
140
134
125
122
127
133
135
133
133
130
123
119
126
137
144
141
129
121
123
128
129
122
117
123
132
137
130
114
101
99
105
113
120
124
127
126
124
124
124
120
114
109
117
127
134
130
124
122
127
132
130
125
122
122
127
130
127
124
123
121
119
111
114
124
133
138
136
133
133
132
127
121
114
112
119
133
141
136
120
109
108
113
118
118
119
121
125
128
133
134
130
123
124
132
136
131
120
114
115
116
115
116
123
129
131
125
129
123
122
122
121
114
107
105
112
126
138
140
134
125
121
123
129
130
128
126
128
131
134
135
135
134
127
124
125
128
129
126
123
127
130
129
130
131
128
123
120
119
119
119
119
120
123
128
129
121
143
140
138
134
128
121
116
113
117
126
131
133
132
129
128
131
136
135
131
126
126
130
135
136
130
123
118
122
130
135
134
127
120
118
120
123
123
120
121
130
139
138
127
118
119
125
127
129
130
131
126
138
140
131
119
114
118
127
131
128
121
119
122
132
140
136
125
116
111
118
130
139
138
127
116
111
113
121
130
134
136
134
126
119
119
121
120
122
129
142
151
141
124
116
121
134
141
141
139
137
123
125
123
117
112
115
121
126
125
120
117
116
116
121
128
130
123
113
109
118
127
132
128
123
120
124
128
129
132
132
133
129
122
118
120
129
136
135
134
135
137
134
125
124
131
142
147
143
132
126
142
138
129
121
120
125
124
119
110
111
124
131
127
118
115
123
130
130
126
123
124
122
118
117
121
126
130
133
133
131
128
123
118
116
122
131
141
138
130
127
130
133
129
124
128
139
144
139
129
119
134
131
125
124
126
127
124
114
104
109
124
136
133
122
115
120
125
130
129
127
126
130
134
134
130
127
129
132
132
127
123
123
124
122
122
127
129
130
129
130
131
127
122
121
129
136
137
133
127
123
116
110
108
119
133
138
127
114
105
110
121
131
135
134
130
123
120
122
124
127
127
129
135
139
138
134
129
125
122
119
119
121
122
119
118
118
118
119
122
126
126
119
115
120
129
132
122
114
110
115
128
121
120
128
139
141
131
118
117
123
133
139
138
137
133
129
127
124
127
129
126
121
114
114
119
121
118
113
110
115
120
122
121
118
118
120
119
116
115
117
119
116
115
118
124
128
123
114
109
113
133
131
129
127
124
121
121
125
132
139
141
137
131
125
122
123
123
124
126
126
124
120
113
111
109
109
109
112
117
122
126
128
127
123
121
125
128
126
122
119
118
119
120
119
121
129
136
138
135
129
119
122
123
117
111
114
120
126
127
119
115
119
126
128
123
115
113
116
116
114
112
116
126
134
129
119
116
122
128
127
123
119
118
119
119
126
133
133
127
122
125
134
136
128
118
118
125
135
137
131
122
124
123
119
120
124
121
109
96
90
99
115
130
136
130
117
109
110
112
111
109
115
126
135
134
126
121
124
127
125
119
117
118
122
129
138
137
128
119
120
133
145
147
136
119
110
110
117
119
122
137
138
131
125
126
129
123
107
97
101
111
120
121
122
123
118
111
108
112
115
116
116
122
127
127
122
115
114
120
128
132
132
131
131
132
131
123
115
116
123
131
134
132
130
129
128
126
122
117
114
133
131
124
122
124
128
129
125
125
126
124
117
108
107
109
110
111
113
117
119
118
117
117
120
122
121
115
113
119
130
140
141
136
129
121
116
111
112
117
124
122
116
113
117
127
136
141
139
130
117
117
115
115
118
119
115
114
121
127
132
132
128
121
115
111
113
121
126
125
121
117
112
113
118
122
126
126
124
119
119
129
137
137
130
121
122
126
124
118
116
121
123
121
114
112
120
130
133
125
112
127
124
124
121
116
110
107
111
119
130
136
139
136
132
129
129
132
130
123
118
120
124
131
133
133
133
131
124
118
120
130
137
135
127
121
131
139
134
120
116
123
135
136
122
113
114
118
112
100
90
125
133
135
132
129
126
124
120
119
123
128
132
132
130
133
134
130
126
123
127
137
143
142
137
132
126
121
119
120
126
132
132
126
121
120
126
127
124
122
122
127
135
138
134
128
118
112
106
101
94
110
123
130
133
137
140
137
130
122
121
130
134
130
120
116
116
115
117
122
134
144
143
132
123
120
119
120
120
123
127
125
119
117
122
125
122
112
109
116
128
137
143
141
134
120
105
96
94
97
99
117
121
125
125
126
126
128
126
124
131
141
145
135
116
104
105
112
117
120
122
127
129
129
126
124
124
120
120
124
129
128
119
115
120
127
130
120
113
113
123
133
136
131
123
112
100
90
81
79
85
125
124
125
126
123
118
118
117
121
125
132
137
134
123
115
123
134
137
126
117
117
128
134
134
125
118
111
112
121
134
139
132
121
118
128
133
136
130
123
118
112
107
109
116
121
119
108
96
91
93
117
112
116
124
128
125
119
113
109
111
120
128
132
127
122
128
136
136
127
119
123
131
134
126
115
109
112
116
122
127
134
136
134
131
130
130
130
133
133
127
115
109
112
119
122
121
118
114
113
111
115
110
115
121
127
131
128
122
113
113
122
130
132
128
123
124
128
126
118
118
123
129
128
122
118
121
126
125
119
112
116
127
138
140
130
121
118
127
132
131
127
126
128
123
115
110
114
120
117
106
115
121
124
124
126
130
131
128
124
123
126
133
135
130
127
130
136
132
124
120
124
128
125
122
126
132
134
126
114
113
119
127
131
129
126
124
128
133
135
130
125
121
121
118
114
113
116
121
118
112
116
121
124
122
120
120
123
122
122
124
130
141
143
138
131
131
133
132
127
128
132
129
124
121
129
138
135
126
119
124
131
129
122
119
125
131
132
132
134
133
132
123
120
118
119
118
120
125
135
137
121
121
121
119
119
119
119
120
120
126
134
143
142
132
125
123
124
121
115
117
121
126
128
129
135
139
138
134
129
126
124
121
119
121
124
123
119
115
120
131
138
140
138
134
126
123
128
139
146
143
123
121
116
117
126
135
137
131
123
127
134
132
123
113
112
119
126
130
126
119
114
115
119
119
118
122
132
139
135
126
118
122
129
130
123
115
112
114
119
126
132
136
135
130
124
122
123
125
125
123
125
124
118
117
125
135
137
132
122
122
127
129
123
118
118
126
136
147
146
138
123
112
109
108
111
113
120
126
124
119
117
124
128
127
122
119
124
130
132
127
122
119
117
115
117
120
119
112
108
113
134
133
129
123
121
121
122
121
121
122
129
135
138
135
131
128
131
135
135
131
120
110
109
118
127
125
115
106
106
114
122
126
126
124
124
127
130
129
126
125
121
118
118
124
132
132
126
113
112
120
129
125
127
126
123
118
119
123
129
135
141
142
138
131
126
125
121
119
112
109
107
108
115
128
136
134
120
108
110
120
130
132
130
132
133
130
122
115
116
125
129
129
132
140
146
139
125
116
121
129
127
123
125
124
119
115
115
122
131
140
142
140
135
130
126
125
125
121
115
109
108
113
124
130
132
131
129
125
120
117
119
121
127
131
130
123
118
117
126
136
139
135
134
135
134
125
120
121
129
133
116
121
126
128
121
113
107
111
119
127
130
130
131
131
129
130
130
130
125
117
111
114
121
121
119
119
127
127
120
113
111
119
126
123
118
118
122
127
127
127
128
128
126
119
114
112
121
127
127
116
105
113
122
126
122
116
113
113
116
121
127
127
123
120
121
129
134
131
125
116
112
113
111
107
109
118
129
132
128
123
125
129
126
117
114
118
122
120
111
108
116
126
126
118
110
112
122
127
125
118
118
117
114
109
109
116
120
122
124
129
136
135
128
118
118
130
141
140
133
123
120
115
112
112
119
125
131
134
135
135
135
131
123
116
117
120
121
114
110
111
122
130
137
137
132
126
123
126
133
138
120
119
119
118
117
120
121
124
126
129
133
134
133
130
128
131
138
140
137
131
127
127
132
134
133
124
118
120
126
131
127
122
121
124
129
127
124
125
128
128
126
128
137
146
147
139
130
129
132
135
109
117
129
142
144
136
126
123
125
127
125
121
120
122
123
121
119
123
129
131
130
135
142
144
133
119
112
117
125
126
123
122
127
132
133
131
130
132
136
133
126
116
117
124
133
137
133
129
127
124
113
117
128
139
144
138
128
123
125
127
123
112
105
110
116
119
118
124
133
141
142
138
138
135
130
125
124
125
126
125
125
126
128
127
127
130
131
129
125
125
128
127
124
120
121
125
127
126
128
131
115
110
110
114
119
118
118
122
127
127
121
114
112
116
121
127
129
135
143
147
144
135
125
122
127
133
131
122
117
121
126
127
123
119
125
129
129
122
117
123
134
141
139
131
123
120
119
123
128
129
105
101
107
112
112
114
119
126
128
123
118
116
121
125
127
126
124
122
123
128
131
128
122
120
127
134
135
125
119
119
122
118
116
120
126
128
121
114
115
124
132
132
127
122
117
115
114
122
129
127
110
116
124
127
125
126
133
136
128
116
111
116
124
131
129
122
111
109
112
120
128
129
130
129
129
128
129
133
133
129
120
112
113
122
129
128
120
114
116
123
126
122
113
108
105
106
109
117
127
133
148
147
138
132
130
127
119
119
127
141
142
129
111
107
117
124
123
121
117
114
112
114
117
115
109
109
114
122
127
127
123
121
117
114
119
127
131
126
121
125
134
136
129
120
123
132
136
128
116
115
125
120
115
113
114
114
112
119
135
146
141
122
108
107
113
115
111
109
119
133
144
141
129
114
108
111
119
125
133
135
133
126
121
116
121
127
129
127
123
123
125
126
122
119
121
126
127
119
114
115
113
115
122
129
134
130
123
118
122
130
134
132
128
125
122
116
111
115
127
136
136
126
119
117
123
124
122
124
132
137
137
128
123
124
131
134
130
121
120
119
115
110
111
119
129
134
132
128
128
129
124
126
128
135
139
136
122
108
105
117
135
140
136
131
124
116
109
113
123
130
124
111
107
115
127
133
129
122
122
126
129
128
122
121
128
133
131
124
120
121
122
116
114
121
130
132
130
127
131
139
130
124
113
110
114
116
112
104
104
118
135
138
130
123
119
109
96
97
114
131
134
127
119
116
117
120
120
119
121
127
136
139
131
120
115
122
131
137
138
139
136
127
117
116
122
129
131
129
133
137
128
122
116
113
113
114
115
117
119
125
129
129
127
121
115
108
108
119
130
137
133
123
121
118
115
105
102
113
129
136
136
133
129
121
114
114
124
139
147
147
141
133
122
118
125
138
146
144
137
134
121
122
130
132
126
121
126
134
137
130
116
111
115
117
115
115
126
141
144
133
118
109
111
117
116
112
114
122
128
127
118
111
110
110
113
113
115
118
123
129
135
141
138
132
127
130
134
135
135
132
123
130
131
120
111
112
128
140
138
119
101
98
108
116
117
117
120
121
117
114
115
121
122
119
118
126
134
134
127
124
122
118
111
108
114
123
127
119
109
111
122
136
138
127
114
109
114
123
125
119
130
136
125
106
100
109
119
124
121
112
108
110
113
113
115
117
119
115
110
109
118
133
139
131
122
119
124
124
126
128
133
133
124
114
113
125
136
136
125
113
111
119
125
127
120
119
122
128
125
113
134
134
125
118
116
117
117
115
117
122
127
124
116
107
106
117
128
137
136
126
118
120
128
134
132
128
126
125
121
119
115
119
120
116
109
112
125
139
140
126
114
115
123
132
135
134
134
134
133
129
131
132
127
123
119
120
124
126
127
127
124
121
118
117
120
120
125
130
131
126
120
115
117
123
131
139
142
140
132
119
111
111
116
116
112
110
120
133
139
134
123
117
116
116
117
122
132
138
139
133
117
126
124
120
119
124
133
135
128
116
111
111
119
128
133
132
124
112
107
112
126
133
127
117
110
114
126
136
139
132
120
109
107
114
118
121
123
125
128
128
123
115
109
105
108
119
132
140
133
121
114
110
111
119
131
141
142
131
115
104
102
107
115
121
124
128
129
128
123
126
135
139
132
118
106
107
117
128
131
124
109
96
97
115
130
134
127
119
115
116
119
120
122
125
129
130
125
123
122
117
123
117
122
131
138
138
133
128
120
113
107
109
116
119
118
120
128
134
135
128
124
124
124
123
121
125
131
130
123
113
104
105
118
133
144
144
133
123
121
126
132
132
132
135
137
131
119
115
123
136
122
130
136
132
122
115
117
127
130
127
119
117
125
130
127
122
121
125
124
119
114
112
111
114
120
128
132
130
124
118
121
125
130
134
139
141
138
134
133
136
137
131
122
118
124
129
124
122
125
135
113
121
123
119
116
120
125
127
125
123
125
131
134
133
125
119
119
124
129
131
125
111
99
98
108
117
123
126
128
129
127
124
119
117
124
130
131
128
125
127
132
130
123
117
121
132
141
136
123
116
120
119
119
122
131
138
137
126
113
116
132
146
143
131
119
118
123
130
134
135
129
116
107
105
109
112
115
123
131
134
131
123
119
123
127
129
125
117
115
121
133
141
136
127
125
134
145
145
131
122
116
112
117
125
131
133
129
121
114
119
129
134
130
122
119
125
133
135
133
129
127
129
134
132
120
106
103
115
128
132
125
121
123
129
135
135
129
123
123
127
132
133
128
122
121
127
134
134
128
121
113
110
113
121
129
129
123
115
112
111
113
114
114
117
118
121
124
128
131
128
122
123
131
135
129
117
112
116
125
126
121
120
121
121
121
123
120
121
124
128
127
121
115
112
112
117
121
116
113
109
139
130
122
126
139
147
137
119
106
104
110
117
120
121
119
118
118
120
120
116
109
106
111
123
135
137
129
122
119
123
127
129
127
119
109
104
106
116
124
127
123
116
115
118
122
124
121
117
116
121
150
138
125
126
138
148
148
136
128
124
128
128
126
124
128
134
132
121
109
102
104
112
118
122
121
120
116
118
120
124
126
127
127
125
118
113
118
128
136
129
113
102
112
127
141
142
135
130
128
131
127
127
124
122
124
130
135
135
131
127
126
125
127
128
130
134
132
124
114
109
115
126
129
122
108
103
113
131
141
138
127
120
122
125
128
131
133
134
131
123
113
112
119
128
135
139
139
138
128
119
110
117
120
120
122
127
123
112
102
99
108
119
128
131
127
118
114
117
123
125
123
125
125
121
118
120
131
141
141
135
130
131
128
124
121
127
127
119
112
114
124
135
133
121
115
119
132
137
130
119
120
117
112
113
121
127
122
109
99
100
109
119
124
125
122
117
111
114
120
122
120
119
124
128
136
142
141
134
126
126
132
139
136
125
118
119
123
118
116
119
128
131
122
112
111
120
133
138
135
132
126
119
114
112
115
116
117
120
125
128
124
119
116
117
119
119
120
120
121
119
119
119
122
125
127
131
134
133
128
123
120
122
127
131
131
130
126
124
126
130
130
123
114
113
120
130
135
136
131
129
127
125
127
129
122
111
109
119
130
132
123
117
119
123
123
122
124
126
127
124
123
119
116
109
110
116
125
130
126
117
108
108
115
126
134
135
131
121
117
123
132
137
132
124
124
130
131
122
111
108
131
130
132
132
126
114
109
115
122
123
118
119
127
134
133
131
131
129
125
123
123
124
122
119
120
122
122
116
111
113
121
123
118
113
117
126
130
125
117
118
126
131
129
125
126
132
128
113
98
90
125
123
125
124
126
124
119
114
116
119
127
132
133
129
126
127
128
125
121
118
124
132
133
128
122
121
117
112
112
122
132
131
122
113
109
114
119
121
122
122
121
118
116
119
126
128
124
112
101
93
109
110
117
128
138
140
132
116
109
115
130
142
138
125
116
117
122
125
123
122
127
133
134
127
120
114
113
114
121
123
123
117
116
120
120
113
105
104
112
122
129
133
132
127
114
105
100
105
106
99
111
116
125
135
139
137
131
124
118
115
122
133
136
130
122
121
127
129
126
123
125
131
134
134
128
120
111
111
117
121
119
113
112
117
124
122
118
115
119
124
132
138
138
128
112
102
104
110
110
97
117
126
133
130
122
118
123
132
129
118
110
113
122
124
121
121
125
125
121
120
124
129
127
125
118
113
110
109
112
120
127
128
122
118
117
122
132
141
142
134
121
114
115
124
128
129
126
122
116
105
119
118
120
119
114
114
121
127
127
118
111
112
117
118
118
121
127
127
125
124
128
131
124
109
99
102
110
115
116
120
129
138
138
129
116
109
116
130
136
129
116
109
115
126
130
125
118
116
118
116
124
118
117
118
117
122
122
123
122
121
125
126
122
118
120
132
140
137
128
125
128
133
130
121
115
120
129
129
122
115
122
134
140
134
119
108
109
118
123
122
121
125
129
126
116
108
110
117
122
117
128
126
125
122
123
127
129
127
124
130
136
139
130
119
116
122
132
133
128
126
127
130
129
125
128
132
135
131
123
123
126
134
135
127
122
122
128
133
135
133
132
129
125
120
118
122
128
125
117
106
127
127
124
124
127
129
128
124
121
123
131
143
143
130
115
109
114
121
125
127
129
126
120
114
116
121
119
117
118
126
134
133
127
121
124
127
129
128
128
132
135
129
121
120
124
131
128
119
113
114
125
123
123
124
126
121
117
111
110
116
126
137
141
136
128
124
124
124
124
126
126
127
125
123
124
121
120
118
119
123
125
127
127
126
126
121
111
103
103
113
123
128
128
125
120
118
118
125
130
134
121
119
114
110
109
114
119
122
123
126
127
125
121
121
128
134
139
140
135
130
127
125
125
126
126
129
133
133
130
122
122
129
136
136
127
120
115
113
114
116
120
127
129
128
123
122
132
140
144
137
118
121
118
110
108
114
125
133
137
135
130
125
121
120
122
126
133
142
146
142
133
121
115
115
116
120
123
128
127
124
125
132
138
135
126
119
121
129
133
135
134
132
128
123
123
130
140
141
135
126
120
131
138
135
128
124
125
126
128
131
133
135
133
130
125
123
124
131
135
132
125
119
124
128
128
117
107
110
122
132
135
132
128
128
126
125
120
118
120
128
134
134
128
120
120
123
125
123
124
122
127
126
128
131
130
129
126
123
121
124
133
139
138
130
123
116
113
114
113
115
116
118
126
135
137
129
119
119
131
142
141
132
124
126
134
139
132
121
120
126
130
129
124
124
124
123
117
116
123
130
133
122
110
108
111
116
122
122
118
117
125
134
139
136
125
115
107
107
113
121
121
118
112
116
126
135
139
136
133
133
129
125
122
124
132
139
141
141
141
139
133
129
127
126
121
115
118
125
131
133
125
124
118
113
111
113
117
118
115
113
116
124
135
142
142
134
126
120
120
123
123
118
116
115
119
128
137
136
128
124
124
126
127
124
125
128
131
132
127
122
122
130
135
129
114
108
118
129
136
127
125
125
119
113
115
122
123
120
116
118
127
131
133
132
138
143
144
133
122
111
112
118
123
123
123
123
128
129
127
123
125
129
129
126
127
131
131
123
112
109
118
132
137
134
126
122
130
138
140
135
136
126
110
102
109
124
130
126
121
125
137
145
140
129
122
126
134
135
127
119
117
117
119
120
121
122
125
125
125
125
126
126
123
124
128
134
134
129
125
126
131
134
138
136
135
136
136
140
142
141
127
125
124
121
120
122
125
126
125
123
122
126
131
128
122
119
125
136
143
143
137
130
126
125
123
122
119
121
125
126
125
125
124
125
125
126
124
127
130
133
134
136
137
134
129
125
126
132
137
132
121
121
128
134
132
123
117
119
125
125
119
114
116
124
125
125
127
133
143
144
137
131
130
130
126
121
118
121
125
124
123
126
130
128
125
120
121
126
129
131
130
133
133
128
125
123
126
131
135
131
125
118
120
129
136
131
119
115
124
137
142
136
128
127
129
128
125
128
132
134
127
123
124
129
129
126
124
125
124
121
119
121
121
119
116
118
125
132
136
129
123
122
123
124
122
120
118
125
136
141
123
120
120
122
125
122
116
113
121
134
144
146
138
128
121
119
117
123
132
136
133
125
124
126
129
131
130
126
124
119
116
117
119
120
120
119
126
133
135
130
120
115
119
126
125
116
106
113
129
138
120
127
124
112
103
104
113
120
121
119
122
123
116
110
108
109
113
118
128
135
140
134
124
120
126
133
138
134
125
115
112
116
126
135
134
127
122
121
123
124
119
113
115
124
130
128
118
121
129
135
117
125
122
112
108
117
130
138
131
123
119
113
107
105
111
118
116
114
115
122
129
127
122
119
123
128
133
134
127
115
108
110
119
127
128
123
118
115
120
123
121
115
111
113
120
127
131
134
137
134
136
138
130
125
128
132
128
121
118
123
127
123
117
116
119
120
120
121
121
115
111
116
125
128
120
111
107
110
119
126
134
141
135
124
118
121
128
127
121
119
124
133
138
139
135
133
128
121
117
119
133
136
130
125
126
127
127
128
127
127
124
121
120
126
131
129
124
123
130
137
139
137
133
131
131
124
115
109
113
128
143
148
138
124
118
118
125
127
123
119
118
123
131
140
146
145
134
113
98
104
135
146
143
133
124
123
126
129
128
120
112
111
119
132
139
131
119
111
116
126
128
124
123
129
135
132
120
108
109
119
127
127
122
117
118
121
122
121
123
125
128
127
131
134
139
141
136
125
115
114
119
123
123
122
127
133
134
127
119
113
110
110
115
123
126
116
101
96
105
113
112
104
101
106
118
126
127
121
119
121
126
127
120
116
121
131
132
124
119
124
131
133
132
131
130
128
124
127
131
129
113
104
101
111
130
143
137
123
115
118
125
127
125
128
127
116
100
93
101
116
125
124
119
119
126
133
135
131
128
129
134
137
129
121
123
137
143
133
122
120
127
135
133
127
119
114
113
116
124
129
131
123
120
129
136
134
123
116
119
127
134
135
134
136
131
123
115
114
119
127
132
136
143
147
142
132
119
115
116
116
119
121
121
120
123
134
141
136
124
118
123
135
134
125
117
113
115
119
125
127
122
124
133
142
136
128
121
129
137
135
127
120
121
122
114
114
121
137
142
134
122
118
125
131
127
121
113
109
108
112
117
119
120
119
119
121
126
124
117
110
113
123
128
124
117
118
125
131
127
124
116
122
128
132
133
131
136
142
139
128
118
114
121
124
122
119
121
123
122
117
112
110
110
115
126
136
136
127
120
127
138
140
129
117
116
121
125
120
113
108
109
114
120
120
116
116
123
129
128
117
134
135
131
130
136
146
144
134
120
117
119
126
130
131
131
129
124
112
106
111
126
134
131
127
127
131
131
125
122
132
143
140
126
115
115
124
130
129
121
114
110
114
119
120
116
113
118
127
127
119
128
126
123
127
134
137
129
115
105
111
123
130
125
116
115
121
126
124
122
126
136
142
139
132
125
120
119
120
122
123
126
124
123
117
112
114
122
132
128
117
110
112
119
124
121
121
128
136
134
126
104
105
108
114
119
124
123
117
111
112
118
120
115
110
114
124
132
131
120
115
116
121
127
129
128
126
130
132
129
122
119
120
122
119
112
111
120
128
126
117
111
114
120
121
121
127
135
141
134
125
108
114
117
120
130
144
148
140
127
116
109
107
108
115
124
131
132
121
105
98
105
121
129
125
117
112
116
126
131
128
119
110
108
112
116
118
122
123
126
126
124
123
120
116
116
120
126
126
125
123
112
113
111
119
136
151
154
144
131
120
111
115
122
126
124
120
119
119
118
118
124
132
130
123
113
110
117
125
125
119
107
100
106
116
124
124
120
120
127
133
131
125
122
123
125
125
119
121
126
129
113
107
107
111
117
120
123
125
128
124
120
124
133
131
119
110
112
121
128
128
124
123
122
123
126
136
144
137
123
110
108
116
128
135
135
130
124
128
134
135
130
122
123
132
140
134
121
113
118
124
116
125
127
122
113
110
117
124
128
126
123
124
124
119
113
113
122
128
126
117
111
114
120
124
130
140
144
137
123
113
112
119
126
131
134
135
137
137
132
126
121
121
122
126
127
124
111
97
94
104
117
124
122
122
125
134
140
135
126
121
125
128
126
118
110
113
122
128
128
126
122
120
120
124
127
127
125
125
123
120
115
109
108
113
120
124
126
122
117
115
118
122
123
117
111
107
106
102
98
104
117
109
107
113
125
138
140
130
119
116
128
140
142
133
119
110
111
120
130
137
135
127
120
122
124
118
114
115
123
129
128
122
118
116
119
115
113
112
114
119
125
131
130
123
116
115
119
121
119
119
119
119
125
128
126
124
120
120
120
122
127
131
131
132
128
125
123
127
132
136
133
127
117
111
105
98
98
109
124
134
131
125
121
121
124
129
129
127
126
127
131
133
130
123
118
118
122
124
118
111
123
132
139
137
126
113
109
116
122
125
121
112
111
114
118
121
122
125
129
129
123
120
117
117
112
105
105
118
132
136
130
120
118
124
134
139
136
130
130
136
140
137
129
118
111
114
122
132
129
119
124
125
123
122
120
119
119
119
120
120
116
113
110
111
111
107
105
108
111
109
105
108
125
142
146
136
124
121
127
134
131
126
125
130
131
126
121
119
128
136
137
135
130
126
118
115
121
133
143
140
129
127
123
123
131
139
136
129
119
118
122
122
121
122
128
130
127
116
105
98
100
114
128
138
136
123
113
114
120
129
128
126
127
129
129
122
119
123
128
126
116
111
116
127
133
125
119
117
119
120
137
142
139
138
139
138
132
123
119
123
125
125
123
125
133
140
140
132
120
115
117
123
121
114
103
102
112
124
131
132
128
127
131
136
137
133
129
125
125
120
111
102
105
119
129
133
131
120
106
98
125
128
127
128
129
128
125
123
122
123
123
122
119
119
119
118
121
127
130
130
128
124
119
110
107
113
125
132
131
128
131
138
134
126
119
122
125
121
116
115
118
117
113
112
116
128
133
127
115
108
106
105
109
113
116
116
119
126
130
130
127
123
125
124
122
119
119
122
122
121
121
125
125
120
115
119
125
126
120
118
124
132
125
111
105
116
128
129
120
115
118
118
115
111
113
121
128
126
121
125
115
114
115
119
115
110
111
120
131
133
128
122
125
131
134
134
131
127
121
119
121
127
126
119
109
112
124
132
131
119
112
113
118
122
126
132
134
134
128
123
121
118
115
115
120
127
132
132
131
131
134
127
127
129
127
121
120
125
130
124
109
104
113
125
130
127
123
123
123
126
127
128
125
118
115
116
123
129
129
127
121
121
124
130
134
132
129
127
127
127
126
120
117
121
128
136
136
134
131
130
133
125
125
133
137
137
132
132
130
116
101
100
116
128
127
117
113
113
117
123
123
123
119
116
115
116
115
110
111
123
132
133
123
114
114
118
122
124
125
123
120
111
108
116
128
134
131
120
117
122
126
121
123
129
134
136
131
128
126
121
119
119
127
128
123
117
117
117
115
114
114
117
113
106
102
110
117
119
119
121
125
120
111
105
106
111
117
120
123
123
120
112
106
110
120
126
123
111
104
102
123
118
121
126
132
134
131
125
120
119
122
128
131
129
128
131
139
139
131
123
120
120
120
114
111
116
124
130
129
120
111
104
105
112
116
115
113
112
115
123
126
129
125
119
111
107
112
115
109
96
113
113
119
126
132
134
133
132
122
115
114
122
132
137
139
146
153
150
139
125
122
125
132
133
130
122
115
113
113
111
107
108
114
122
120
116
117
121
125
125
126
128
125
119
108
104
112
124
121
101
108
111
120
123
122
123
132
138
136
125
118
121
127
125
120
122
128
128
120
113
115
123
126
124
120
116
117
114
111
109
113
123
130
127
121
116
121
134
143
139
126
116
113
115
116
120
120
123
119
107
114
116
119
121
120
123
131
138
138
132
125
122
120
118
116
116
116
115
115
117
125
129
123
109
105
114
127
130
123
117
120
129
134
129
122
120
128
137
138
129
119
115
119
126
125
118
112
113
119
118
126
125
127
128
128
127
128
129
132
131
126
121
119
123
129
129
128
126
128
129
131
130
128
121
118
123
132
134
129
122
121
126
129
126
122
122
127
130
126
120
118
125
131
128
117
107
105
113
121
122
130
131
130
129
126
126
129
133
133
129
123
119
120
121
121
119
122
128
128
126
119
118
122
125
125
124
125
129
130
124
122
124
127
123
119
117
119
122
124
125
126
126
123
119
119
122
125
119
113
108
131
127
124
122
122
127
133
136
128
120
114
118
121
115
105
102
107
118
124
122
117
118
119
118
113
109
111
117
123
124
124
124
125
126
126
124
120
117
119
124
129
125
117
118
126
136
134
118
105
104
127
125
124
123
120
118
117
115
115
116
118
124
124
119
113
112
115
120
124
128
133
137
134
127
118
108
104
106
112
116
118
119
124
127
130
134
128
121
116
120
127
129
124
119
116
119
119
121
122
127
122
121
122
122
118
113
109
113
119
125
127
126
127
131
134
131
123
119
121
128
136
138
134
129
125
121
118
116
118
118
120
121
123
125
127
126
126
124
124
124
128
131
126
121
116
123
134
146
145
135
106
115
121
120
117
115
118
128
134
133
128
124
130
136
138
127
114
109
113
121
122
121
119
117
118
121
124
130
131
132
132
133
134
131
125
120
117
118
123
129
136
140
136
128
128
138
149
151
137
121
102
113
120
121
118
117
119
122
125
128
128
128
132
132
130
125
118
118
119
119
114
118
125
128
123
118
120
133
142
141
133
128
129
131
129
128
124
121
121
127
137
142
138
124
118
120
127
131
129
125
120
116
111
112
115
117
119
116
116
119
129
136
136
132
128
128
129
128
125
118
119
125
131
134
132
129
130
135
139
133
123
116
115
119
127
136
138
132
128
127
128
129
122
109
102
105
115
125
132
132
127
121
111
104
106
114
119
121
118
121
133
143
144
137
128
120
116
116
122
130
132
125
117
118
127
136
134
127
120
121
125
127
125
123
125
127
128
131
130
128
127
127
123
117
112
111
118
125
125
120
129
131
121
111
107
114
120
122
121
123
130
133
132
128
126
118
109
109
119
130
134
126
119
119
124
125
119
114
118
126
134
135
131
130
131
129
128
127
128
131
134
136
138
134
126
120
120
125
126
123
140
139
124
114
116
125
128
123
119
120
125
127
125
126
129
129
124
118
116
116
119
124
127
128
122
114
109
112
120
128
128
123
120
123
132
139
140
138
135
138
134
130
127
130
136
137
138
139
139
138
139
131
122
116
124
134
133
125
119
117
120
128
136
138
135
128
122
116
113
109
110
116
121
122
121
119
119
119
120
119
119
122
121
120
120
126
134
140
142
138
131
120
117
124
134
139
140
138
136
133
125
126
125
125
124
122
121
123
124
117
115
122
130
133
126
115
110
116
124
127
124
120
119
122
124
122
120
119
117
119
125
133
134
125
116
114
123
132
135
133
130
130
132
131
128
124
122
122
124
123
124
122
119
116
113
109
110
114
122
124
121
119
121
123
123
119
119
127
138
141
133
123
119
122
124
121
116
115
117
118
121
126
127
124
121
122
128
130
130
127
131
137
137
131
125
122
125
130
133
129
121
111
108
113
123
123
116
109
113
123
131
132
130
134
135
130
124
123
126
127
122
117
117
122
127
124
123
125
124
117
109
108
114
122
124
127
131
132
128
119
114
115
120
125
125
122
123
129
135
138
118
116
122
132
136
130
116
103
102
115
129
138
139
138
132
125
117
116
122
124
122
120
124
131
131
128
125
126
125
117
111
115
127
134
129
124
126
134
137
125
107
98
108
126
132
124
112
109
114
122
129
137
138
129
122
116
112
107
105
112
127
132
126
117
113
118
124
130
132
128
124
122
123
127
127
124
120
118
115
114
118
130
141
140
127
120
122
134
139
131
114
104
111
127
139
139
125
112
106
107
127
129
120
109
108
117
125
124
120
123
129
128
114
105
110
123
133
132
126
118
113
111
110
117
123
127
128
124
118
114
117
123
126
124
117
114
117
120
122
121
116
113
112
117
128
139
140
133
123
115
116
113
106
103
104
111
114
115
111
111
114
119
123
123
120
119
122
131
134
129
121
124
131
135
130
121
118
123
130
133
130
129
126
123
120
119
116
114
114
114
113
113
116
123
126
127
125
125
129
133
127
127
123
124
130
136
135
124
111
104
110
122
134
140
143
142
143
143
140
129
117
112
118
131
137
132
125
122
123
129
131
132
131
127
121
117
114
117
121
121
120
116
114
115
123
133
139
135
128
122
137
144
137
126
123
126
128
124
112
104
107
121
133
141
143
138
129
121
113
109
106
110
118
126
128
125
119
119
120
119
121
123
126
124
122
120
120
121
121
124
132
136
128
114
109
115
129
133
123
111
118
124
121
117
121
127
129
126
117
110
107
110
116
123
123
116
107
100
100
103
106
114
120
122
119
118
124
125
124
124
128
133
129
123
124
132
135
126
117
118
130
140
137
122
111
113
120
124
116
106
103
99
103
119
138
145
140
130
126
123
116
109
109
118
128
129
120
107
103
104
111
122
128
130
131
133
133
126
120
122
131
136
130
121
125
139
145
131
112
107
115
127
132
130
126
122
117
114
110
110
120
111
115
130
140
139
127
120
123
127
126
120
119
127
133
132
122
107
99
100
113
130
145
144
138
131
122
114
110
111
118
120
119
119
124
134
138
126
109
98
102
113
122
122
116
111
112
111
112
119
131
133
137
142
139
129
117
113
119
125
129
130
129
126
117
112
111
114
115
116
123
134
142
139
127
118
113
114
115
117
123
126
128
126
123
123
125
122
115
108
104
107
110
109
107
109
112
120
122
123
128
127
129
132
134
132
120
114
114
123
136
142
142
130
119
118
122
129
131
131
130
128
126
126
128
130
125
115
110
118
129
135
135
132
131
128
126
124
125
122
115
108
110
119
124
123
120
121
128
136
128
122
118
121
132
134
128
117
111
121
138
148
147
138
132
133
133
130
125
129
131
124
114
115
127
133
123
106
103
118
132
129
122
124
130
130
125
121
119
118
115
114
120
128
125
113
104
108
122
137
115
115
125
130
132
134
129
120
114
116
127
135
137
134
132
130
125
118
114
121
129
126
119
117
119
117
110
107
116
130
138
130
121
117
117
117
117
115
114
111
112
118
125
124
112
102
102
111
120
122
96
103
119
134
139
136
131
126
119
112
115
118
120
120
123
127
128
122
115
112
118
127
130
129
124
116
114
113
117
122
126
129
128
123
115
115
122
128
125
116
114
120
127
126
120
121
125
125
119
114
117
112
112
123
137
148
143
132
125
122
123
120
116
111
111
120
128
128
119
113
110
118
128
133
132
125
117
113
108
106
110
119
126
126
127
127
133
136
134
129
124
121
122
124
126
126
124
122
120
125
135
122
110
110
121
133
130
126
130
139
141
142
139
133
124
119
120
123
123
116
109
111
119
130
138
138
132
122
114
113
117
121
125
120
115
111
113
121
131
134
128
119
115
116
119
117
116
122
136
143
120
115
108
107
109
111
113
120
128
135
139
142
148
146
134
123
121
122
122
118
115
117
121
128
135
138
135
123
117
120
128
133
127
113
99
93
100
116
128
130
123
117
115
119
123
122
122
122
122
122
114
117
117
117
122
130
133
128
119
115
118
123
123
119
117
122
128
124
111
105
109
122
128
127
122
124
126
125
122
121
125
125
122
115
111
110
116
122
123
120
116
118
123
125
125
124
121
111
101
101
124
129
127
126
135
149
153
138
117
107
111
117
113
106
108
121
129
122
109
101
109
120
128
128
128
125
128
133
134
131
127
118
117
117
118
118
122
125
123
118
115
119
124
124
120
115
115
116
117
121
132
133
129
125
122
129
135
129
117
114
116
122
124
120
118
120
121
119
118
122
125
128
130
130
129
127
123
124
126
133
131
130
121
115
108
110
120
129
134
128
119
118
123
126
127
125
126
130
129
125
136
142
141
131
123
118
116
118
119
123
126
129
130
126
124
124
119
117
120
126
132
127
117
110
110
113
114
115
118
126
132
133
123
117
116
124
131
133
131
123
118
118
123
131
135
139
138
135
127
116
133
140
143
137
125
120
119
126
132
135
131
126
122
120
117
115
112
113
118
124
123
119
115
112
113
114
115
120
127
129
122
114
111
119
137
146
141
128
117
117
119
124
128
131
133
133
135
140
143
136
111
118
124
125
120
117
122
132
140
135
122
113
113
116
116
108
105
116
128
130
124
120
125
132
133
123
115
119
129
136
123
103
97
110
130
139
132
122
118
121
123
125
126
125
120
114
119
133
146
144
111
118
120
118
117
117
118
120
119
116
111
107
109
117
119
118
115
119
125
124
118
117
124
131
128
119
110
113
123
134
129
117
105
108
117
121
123
123
124
125
126
125
123
120
114
108
110
117
120
118
133
132
122
115
113
115
113
107
106
110
113
114
113
115
118
119
120
119
119
120
119
124
128
129
127
122
118
116
120
125
127
125
120
119
119
121
122
123
126
130
131
126
122
122
119
118
120
118
112
105
138
131
121
113
109
113
120
128
131
129
123
117
117
115
115
117
120
124
125
123
123
130
136
137
132
126
121
118
118
121
124
123
119
116
119
126
129
127
127
129
129
125
121
123
127
129
123
115
108
107
117
118
123
123
115
110
120
132
139
133
127
127
132
133
125
125
130
133
127
121
116
125
133
127
114
106
107
112
117
119
122
119
112
107
115
128
135
129
118
112
111
112
116
121
127
131
125
112
101
101
114
114
123
130
128
121
119
118
124
127
129
136
143
142
135
129
130
129
126
119
116
123
126
118
107
102
108
119
126
127
126
126
120
115
115
123
131
129
118
106
102
108
115
121
124
125
125
123
117
110
132
116
112
122
136
140
137
131
129
128
125
121
122
122
120
117
118
122
126
129
130
128
128
130
130
125
121
120
127
136
143
143
133
120
111
112
124
133
131
121
110
108
115
122
123
117
115
124
135
135
131
114
108
115
130
137
139
139
137
128
113
105
111
118
119
116
117
121
125
127
129
129
129
131
132
129
120
111
110
125
142
147
137
119
106
107
113
124
127
123
118
111
114
120
121
115
111
114
132
142
127
120
119
120
120
120
121
128
131
123
110
106
116
126
128
127
126
126
124
123
122
124
120
113
110
119
127
127
124
122
125
126
122
114
111
111
112
114
116
122
126
125
121
117
114
113
113
114
117
120
127
131
128
123
118
118
121
126
126
120
112
113
122
129
130
132
134
134
134
130
126
123
118
110
109
119
132
142
142
132
122
112
109
112
115
120
122
122
122
123
127
130
127
121
116
115
119
120
113
105
120
121
123
122
119
120
122
123
121
118
122
130
134
131
128
130
137
141
137
130
121
119
118
122
123
120
119
122
127
128
122
115
111
112
115
114
118
122
125
123
124
124
124
122
118
117
119
117
112
105
115
114
118
120
118
119
120
120
120
124
136
147
145
130
117
118
132
140
134
124
116
115
118
122
127
127
126
121
115
112
112
116
121
120
118
114
115
116
122
126
127
121
114
110
110
115
115
113
110
108
122
127
128
130
131
132
133
130
130
130
137
141
137
128
118
116
121
127
131
129
127
123
118
113
117
127
137
135
122
112
110
115
122
127
132
136
138
132
124
122
122
119
117
112
110
113
114
114
116
117
114
123
129
133
137
136
132
130
133
133
128
125
125
130
127
118
115
122
131
134
130
123
119
117
116
116
122
126
123
118
109
109
113
122
127
133
134
129
122
114
113
117
124
125
119
114
114
113
114
116
107
110
118
123
123
121
121
128
134
130
120
118
126
136
134
127
121
126
130
124
117
113
120
128
128
122
120
125
127
119
108
102
109
115
117
114
109
107
108
111
114
119
123
124
123
120
118
114
114
115
122
120
121
120
119
121
129
135
133
124
117
118
123
128
126
123
123
127
128
122
115
118
128
136
137
134
133
135
134
124
111
110
115
123
127
126
120
114
114
117
125
127
125
125
127
127
124
117
118
126
128
128
128
126
125
125
125
123
118
117
119
120
121
113
109
109
115
123
126
127
130
131
131
132
130
125
122
123
126
125
121
119
121
123
129
135
135
133
132
134
137
138
135
132
130
126
117
110
115
127
122
123
124
129
131
126
118
114
116
122
124
123
123
125
125
125
121
119
123
128
133
131
126
122
118
118
116
117
120
121
118
112
111
114
120
123
123
124
127
130
136
137
132
128
125
123
121
121
122
122
115
112
116
122
129
127
120
119
122
125
125
124
130
140
142
134
122
116
119
124
128
124
120
116
117
121
126
129
126
120
114
113
115
120
123
124
121
115
111
114
121
128
128
125
122
128
134
136
129
120
116
112
112
114
122
123
118
116
118
122
124
123
129
131
130
125
118
117
120
121
121
122
123
126
124
123
128
132
126
118
111
114
124
131
136
138
139
131
121
115
120
129
134
125
118
118
127
137
138
130
123
118
112
110
111
113
115
115
118
124
129
132
132
128
129
130
132
130
124
117
115
123
131
132
129
126
128
127
119
105
103
113
125
129
126
126
130
131
126
121
121
128
130
121
111
112
124
135
139
133
116
120
117
111
107
110
118
125
132
141
147
145
135
130
132
138
134
124
114
113
121
125
124
123
123
125
125
118
109
104
108
122
131
127
114
100
98
105
114
119
123
125
124
121
123
127
133
132
125
119
117
125
124
121
118
118
122
125
131
142
149
141
124
116
122
125
121
114
114
122
129
126
120
120
124
121
114
109
114
124
130
131
130
128
125
115
108
112
127
141
143
133
125
125
133
137
130
120
110
112
128
129
126
126
128
129
123
116
119
129
134
128
121
118
122
125
122
124
130
134
132
127
127
129
124
118
111
115
127
134
132
125
121
127
135
137
132
133
140
150
146
132
119
120
130
133
126
117
117
127
128
127
122
122
124
122
117
117
120
127
127
123
129
136
137
132
123
125
128
132
130
129
131
129
122
117
120
127
129
125
121
123
124
124
123
124
128
129
130
129
127
127
125
128
127
124
119
115
120
132
124
125
123
122
118
114
114
120
126
131
128
127
128
131
129
124
119
118
121
123
124
127
130
130
125
119
119
121
121
121
122
127
129
122
111
110
120
129
132
128
125
128
131
131
129
123
118
115
116
119
120
124
126
129
127
126
124
123
124
128
130
129
123
121
121
122
124
128
128
127
126
125
130
136
133
120
110
112
121
127
128
128
126
123
120
122
129
137
142
138
132
126
120
121
130
137
140
131
120
116
114
111
113
122
133
136
134
123
115
111
114
117
121
126
130
127
118
114
116
121
125
125
129
131
127
119
113
117
127
129
128
126
128
133
135
134
130
127
125
124
123
124
124
128
134
139
141
137
128
124
107
102
110
120
128
129
125
118
113
109
109
113
122
134
140
132
117
109
113
122
127
130
130
132
127
117
112
116
124
128
128
127
128
129
126
123
124
124
121
119
121
127
137
139
136
131
128
125
123
120
113
113
121
126
124
118
114
113
115
119
125
128
128
131
134
134
133
132
132
128
123
124
128
133
129
117
106
107
116
127
129
128
125
116
110
112
121
130
130
128
125
127
128
127
126
129
129
123
114
108
128
128
122
117
117
118
120
118
118
123
131
135
128
122
120
120
122
121
119
114
109
108
111
117
123
124
122
121
125
127
128
129
124
116
112
115
120
121
119
118
122
125
125
119
118
126
129
129
122
117
127
125
123
116
111
110
115
122
126
129
131
132
131
124
114
112
114
122
125
119
113
111
115
119
118
119
122
130
138
133
121
110
106
112
120
120
115
115
117
120
116
109
107
112
119
119
115
117
123
128
127
119
113
116
124
130
129
121
114
113
122
127
123
114
112
116
128
137
134
122
111
105
110
119
127
130
134
142
142
132
117
109
115
124
128
122
116
114
119
126
130
128
122
114
111
115
126
138
140
133
119
108
101
102
112
124
125
117
108
107
121
133
133
122
115
116
122
127
126
119
117
123
131
130
122
115
120
134
140
129
118
117
128
137
138
136
131
125
122
125
130
131
121
104
97
110
133
146
140
124
116
120
121
120
117
116
113
113
117
121
128
135
139
136
127
119
114
119
119
115
116
128
139
135
119
110
115
124
127
123
120
125
132
136
138
141
137
126
118
117
122
123
112
99
96
108
124
130
121
114
119
125
130
135
129
121
116
119
125
127
122
116
117
120
122
121
123
124
120
111
106
110
117
120
121
124
125
120
114
116
126
133
135
134
135
136
132
123
116
116
117
118
119
121
128
131
129
120
115
117
121
119
119
124
127
125
121
120
119
118
116
113
112
113
116
119
118
113
105
100
102
107
109
108
113
122
126
122
120
124
131
135
134
132
127
125
123
120
118
117
116
115
119
129
135
135
130
123
118
119
130
133
131
130
132
130
123
113
110
117
129
137
137
130
123
119
114
108
97
98
108
123
129
125
116
116
122
129
134
132
127
120
119
119
118
116
117
120
126
128
126
123
119
117
115
115
116
120
120
121
129
129
126
126
130
130
120
112
110
123
139
145
137
123
116
119
124
125
120
118
124
132
137
133
125
120
118
118
120
120
115
108
108
116
119
118
117
119
132
142
139
131
128
129
128
120
112
110
120
129
121
114
106
105
110
115
117
115
117
121
127
129
123
115
114
120
126
129
129
129
126
115
108
114
125
127
115
103
106
119
124
115
108
116
127
127
118
116
126
137
137
128
126
133
132
119
101
98
106
117
120
121
126
127
119
114
118
126
125
118
113
116
124
130
131
125
119
116
117
121
122
114
109
117
129
128
115
108
118
134
137
123
110
116
124
125
120
118
123
128
129
124
122
119
111
102
99
103
106
109
121
128
143
151
143
132
128
128
124
116
111
117
125
130
127
122
118
116
118
125
133
138
140
142
142
135
125
121
122
125
124
121
117
118
121
121
124
129
130
129
127
125
122
117
114
118
123
124
119
115
127
115
115
124
131
133
129
123
120
120
122
126
125
120
112
111
118
126
130
134
134
131
129
131
138
141
139
131
121
112
113
121
125
126
122
120
123
127
127
123
120
118
115
116
123
129
130
126
121
122
129
116
105
109
118
122
121
120
127
131
129
124
121
119
121
121
121
125
126
123
115
105
104
113
127
138
136
129
121
121
125
127
125
117
113
111
114
118
120
121
122
122
118
114
111
112
114
119
124
129
121
121
121
126
133
133
128
126
129
130
124
118
118
126
131
131
124
120
117
116
117
116
118
118
121
118
112
108
111
121
127
126
116
107
101
99
105
112
118
121
123
129
126
117
109
105
112
117
123
123
122
124
121
123
134
144
142
126
111
107
116
126
128
124
123
124
122
119
114
113
119
123
120
116
112
111
110
110
113
118
125
126
124
121
114
106
106
110
113
118
120
125
125
122
118
122
132
136
130
125
131
136
125
117
120
132
138
124
102
97
111
127
128
118
116
122
128
123
115
110
109
109
106
104
108
118
127
132
132
130
127
129
133
135
132
123
119
119
120
118
118
119
122
123
124
129
139
147
145
136
129
138
134
124
119
125
132
130
119
113
113
115
112
111
117
129
137
131
119
113
119
123
120
114
110
115
122
124
124
123
127
130
131
129
127
128
132
136
133
124
115
113
117
123
127
129
131
135
135
126
123
128
125
118
119
121
124
123
122
122
124
121
116
114
117
126
127
118
111
114
121
128
126
119
117
120
122
117
113
118
129
136
133
124
117
124
131
132
125
113
105
105
112
122
130
133
134
131
127
119
118
117
118
119
121
122
121
118
116
122
130
135
132
124
117
113
114
116
120
123
121
118
116
118
125
129
129
123
123
127
127
121
113
111
116
125
126
121
114
107
101
100
107
120
130
132
130
128
127
128
113
117
127
135
138
135
130
126
123
118
115
117
122
125
120
117
121
137
148
144
130
116
115
118
124
124
121
121
126
125
114
97
88
95
112
125
127
123
121
120
116
111
112
120
128
128
121
119
125
129
114
119
123
127
130
131
127
122
117
109
100
97
103
116
120
121
124
132
137
134
124
119
116
118
120
121
120
119
121
122
115
106
99
100
109
119
124
124
127
129
130
128
124
121
120
122
127
130
127
123
128
121
111
105
106
113
119
118
116
114
112
107
107
110
118
117
113
111
113
118
123
127
130
130
127
126
125
124
124
124
122
116
110
107
110
116
122
126
127
129
130
129
128
122
116
117
126
136
136
124
144
139
126
111
102
110
122
132
129
122
116
117
118
119
120
119
122
123
123
123
124
129
131
131
127
123
122
123
128
126
120
107
99
105
118
127
132
129
128
127
126
123
124
124
122
118
120
126
129
123
135
135
132
125
115
114
124
131
120
106
104
117
131
132
123
122
130
141
137
124
115
118
128
132
129
119
112
113
118
124
121
110
105
111
123
131
130
121
116
117
121
123
124
128
130
128
121
118
118
116
118
112
114
124
132
132
125
113
104
104
115
131
142
134
120
112
117
126
127
121
115
117
126
134
137
128
119
116
121
124
125
119
113
111
115
122
125
120
113
111
117
124
132
131
124
118
117
115
117
114
123
115
113
126
142
144
131
117
118
127
138
142
137
128
120
116
116
119
126
131
133
128
125
125
132
132
126
121
120
123
124
119
108
100
103
114
126
130
123
114
113
122
133
132
121
105
100
112
124
123
130
125
118
118
124
123
121
119
121
127
126
125
122
121
124
128
135
137
137
136
135
130
124
123
125
127
122
112
106
112
125
132
128
113
104
104
112
116
115
113
113
122
131
131
121
110
109
123
138
138
129
126
120
114
110
108
111
119
121
116
110
110
115
121
126
132
139
140
135
127
123
124
125
124
124
128
129
124
115
114
125
137
141
132
119
110
108
109
113
116
119
123
123
120
115
114
120
127
130
126
124
128
130
128
125
122
122
122
122
121
119
119
119
123
122
121
121
119
118
118
118
119
122
119
119
122
127
132
133
129
126
126
128
129
123
122
122
122
124
122
122
121
121
120
120
125
131
128
121
113
118
127
131
131
129
127
125
121
119
120
123
128
125
122
118
113
112
113
115
118
117
114
112
115
119
117
113
115
123
129
130
128
122
122
124
123
121
119
118
120
124
129
132
133
136
136
132
125
119
117
125
129
129
126
120
120
120
118
112
111
121
131
135
129
119
118
119
126
130
126
119
109
108
116
129
133
125
114
112
118
127
129
127
123
126
125
118
110
109
121
136
145
140
132
128
126
121
114
113
114
139
144
139
130
123
123
123
122
118
116
122
131
133
130
122
118
119
126
132
134
128
119
111
115
126
136
137
128
119
114
114
115
117
123
130
132
127
117
116
126
137
137
126
117
118
128
131
124
116
112
116
125
127
125
125
123
122
122
124
127
125
125
124
123
121
116
116
124
131
134
129
120
119
117
114
112
114
117
121
119
115
112
110
113
118
120
119
116
114
115
115
114
117
124
130
132
131
124
118
114
96
98
105
112
116
113
112
120
128
134
130
125
125
126
126
126
125
127
128
123
116
117
121
128
123
116
112
116
121
122
117
113
113
115
118
118
117
113
110
109
111
119
130
137
134
123
117
120
126
130
116
117
119
120
120
121
124
126
131
131
131
133
134
136
135
134
131
126
124
117
113
115
122
135
141
141
138
134
132
125
117
114
115
122
127
128
127
122
118
118
125
131
137
138
135
125
118
118
133
144
124
130
133
133
133
133
129
124
117
114
117
126
132
133
130
127
127
124
124
122
116
114
115
125
135
137
135
135
136
134
128
124
121
122
123
122
120
121
125
126
126
125
128
136
147
144
125
110
111
129
125
126
125
123
124
123
120
117
114
114
116
119
124
126
126
128
128
131
131
126
121
115
113
114
117
118
120
126
132
132
129
125
122
120
121
120
119
122
127
128
124
121
121
129
137
135
120
107
105
118
133
125
118
115
119
122
119
117
123
131
130
124
123
124
126
127
123
126
130
136
137
129
120
111
109
115
120
123
122
119
118
117
117
119
122
127
127
125
121
120
122
122
121
119
116
116
118
122
126
128
129
125
122
127
134
133
123
116
118
125
129
125
123
127
126
121
115
117
128
138
137
129
121
119
122
121
118
115
112
113
116
117
117
118
122
127
130
128
121
118
121
125
128
122
117
115
121
133
140
137
120
121
126
131
132
129
121
116
116
116
117
118
122
128
132
131
125
122
122
119
115
118
124
128
125
119
115
115
115
115
116
120
126
127
123
122
126
129
126
121
122
129
133
131
125
121
125
132
136
132
114
118
120
119
116
116
121
125
128
128
125
119
115
120
133
141
138
123
111
111
120
130
130
121
111
110
119
128
126
117
110
117
127
128
120
115
116
123
126
122
121
124
127
126
128
132
134
132
127
125
110
113
117
119
123
127
127
127
127
131
133
126
113
110
124
139
139
128
120
120
127
128
121
115
114
118
125
130
129
123
118
116
118
118
114
111
112
117
126
129
126
122
117
119
127
134
133
122
115
117
116
117
120
127
135
133
125
114
115
125
131
127
122
122
127
130
132
133
136
134
129
123
122
125
126
125
123
124
129
131
130
129
126
124
124
125
122
117
116
121
126
125
123
121
124
126
125
121
117
124
128
122
119
121
121
117
111
111
119
127
130
125
128
136
136
129
122
123
130
134
132
133
132
127
119
111
117
125
129
126
123
125
130
133
133
135
131
121
109
106
117
131
135
126
116
113
119
123
124
126
121
119
118
118
118
116
113
116
123
129
132
128
124
127
129
130
125
121
120
122
125
128
130
124
115
109
116
127
130
121
109
107
115
121
123
124
130
130
127
121
122
127
129
121
117
120
125
125
121
114
111
120
128
132
135
133
128
119
119
127
134
134
124
116
121
132
136
130
122
117
117
122
130
135
133
124
115
120
129
129
123
119
122
123
122
121
125
135
145
143
131
119
113
118
131
143
145
134
118
111
118
123
128
131
133
134
134
130
128
129
130
126
120
119
124
126
121
115
113
116
119
123
128
134
134
124
113
111
119
130
138
139
138
133
126
122
124
130
136
136
132
129
128
130
136
142
144
137
126
116
115
112
113
114
116
121
131
141
142
132
121
114
117
128
134
125
111
104
110
120
126
124
122
123
125
119
113
112
120
130
133
129
122
115
114
120
125
125
123
125
133
145
144
131
120
121
132
140
139
130
105
106
110
116
114
114
118
127
132
126
116
114
119
132
135
128
119
116
118
125
128
124
122
125
129
127
123
125
132
135
129
116
105
104
111
120
125
125
121
123
131
139
135
122
114
120
133
145
146
141
129
128
126
125
116
108
108
114
122
124
122
121
122
125
125
119
113
110
114
122
128
127
122
120
121
123
125
128
130
130
126
121
118
118
121
123
127
129
127
123
128
132
135
130
126
126
130
134
135
141
120
124
132
131
123
116
121
128
134
135
130
127
127
123
120
118
115
113
112
115
114
113
113
118
126
130
128
122
118
120
118
118
117
117
121
123
122
122
126
127
127
121
119
119
122
118
113
115
124
131
124
122
122
122
120
118
117
119
117
118
122
120
113
105
103
108
115
118
118
117
118
118
119
120
124
128
133
135
131
121
110
103
103
104
106
111
114
117
118
119
124
133
143
143
129
115
112
123
138
138
118
109
106
111
120
127
124
116
109
105
109
117
120
120
118
116
115
120
124
124
124
128
128
121
111
106
116
132
138
125
112
108
114
118
117
115
116
120
124
124
121
121
125
127
127
126
128
129
127
124
114
118
125
128
123
118
115
116
121
121
120
127
138
144
137
121
112
118
123
122
113
113
117
114
105
99
106
120
126
120
112
110
118
130
134
129
118
117
121
124
119
110
104
107
118
127
131
127
119
119
121
134
143
137
118
105
104
115
124
125
123
124
127
123
113
103
107
120
127
120
107
98
99
107
116
123
124
122
121
120
116
114
120
133
138
131
117
108
111
119
120
115
115
120
125
125
123
121
121
127
121
123
122
116
109
110
115
118
116
113
117
121
117
104
95
99
110
122
123
114
104
96
98
111
131
142
142
133
131
133
132
131
132
135
134
126
114
113
119
127
129
125
127
129
127
121
117
113
112
116
113
112
106
104
112
127
134
128
119
119
128
134
129
120
117
118
121
118
107
100
97
102
113
123
130
131
132
133
136
133
130
124
124
127
124
122
120
122
126
128
130
131
132
129
122
114
111
111
111
109
117
114
115
120
132
141
143
136
128
124
126
126
122
118
117
118
116
112
107
103
108
121
130
132
124
118
121
129
134
133
122
115
112
114
114
116
118
121
125
129
131
128
130
132
129
122
114
114
114
117
121
116
118
123
133
139
142
136
124
111
103
101
106
110
113
117
116
115
116
120
126
126
126
124
123
124
125
128
133
135
128
115
107
111
118
119
117
119
127
138
133
122
115
117
125
126
125
118
114
110
124
119
122
125
123
123
126
129
123
110
99
101
112
122
124
120
119
118
119
123
125
122
119
123
132
133
128
127
132
136
130
114
104
111
123
127
124
124
131
138
132
116
103
104
113
125
130
127
118
113
127
128
130
132
123
116
117
121
122
119
117
120
124
126
124
119
115
115
118
122
125
126
129
134
137
134
128
128
133
136
129
115
108
108
113
115
118
122
126
127
125
117
114
115
119
127
133
134
130
129
122
121
122
122
119
117
118
121
120
120
122
125
127
126
122
120
118
117
118
123
127
127
124
124
126
128
129
131
135
134
133
127
117
109
105
102
104
110
116
122
128
129
123
116
115
122
127
124
119
119
120
120
121
121
117
115
115
120
127
123
114
107
107
117
127
129
124
119
117
125
130
128
119
112
113
118
121
126
127
130
129
122
117
116
119
119
118
113
114
122
135
141
130
113
102
107
113
115
109
108
122
132
134
133
127
118
117
120
127
126
113
100
100
113
126
129
122
115
117
128
136
136
130
124
120
118
115
115
116
118
119
118
120
126
130
128
123
117
115
120
130
140
134
122
109
107
114
121
123
122
131
137
131
122
119
122
124
117
108
107
113
123
128
129
128
125
122
123
129
132
133
127
124
124
129
129
124
116
110
113
117
124
130
133
128
116
108
110
118
125
130
134
134
129
122
120
126
134
137
132
130
133
120
107
106
117
125
118
103
98
115
136
142
135
125
123
128
134
136
132
127
118
113
111
116
123
125
121
115
112
113
118
127
134
134
125
118
115
121
130
134
134
129
124
118
118
120
125
128
125
111
113
115
116
123
132
136
132
121
116
119
125
124
119
119
120
121
119
117
120
129
134
129
119
112
113
116
118
114
109
106
111
120
128
136
139
138
129
122
117
121
125
126
121
113
106
101
105
114
123
110
111
113
120
131
135
130
122
116
115
116
117
116
117
117
115
107
100
99
112
127
137
137
128
123
122
121
118
114
116
120
127
124
116
114
119
125
130
123
113
106
108
113
115
115
112
113
114
118
124
125
123
120
118
120
119
113
104
103
108
118
128
132
130
123
118
114
114
117
119
118
119
118
121
125
128
127
124
125
130
132
131
119
108
105
108
117
127
132
127
116
104
101
107
117
126
127
121
116
115
129
129
129
129
126
120
115
113
112
115
124
132
138
137
131
129
134
139
136
124
116
113
118
121
120
122
125
124
123
125
121
117
115
119
124
126
125
124
131
138
135
123
114
117
126
130
122
112
108
113
121
122
125
131
133
132
127
120
118
116
119
120
125
128
131
137
140
137
128
119
117
123
126
123
119
122
127
125
117
108
109
116
126
131
131
126
123
122
125
131
134
133
132
132
131
129
125
121
123
126
112
118
123
124
126
130
129
124
118
119
120
117
113
115
124
130
128
124
120
122
126
129
121
111
106
114
125
131
127
119
114
116
119
118
117
116
121
127
128
121
116
117
123
124
122
121
125
134
136
129
120
130
130
125
122
126
130
129
124
119
120
118
116
117
122
127
126
120
118
121
123
118
107
98
96
103
113
122
129
127
120
111
107
110
117
122
128
131
128
121
116
115
117
118
116
116
122
131
135
128
131
131
128
123
124
129
133
132
121
112
111
115
119
120
121
123
126
127
123
120
114
109
110
117
124
123
117
110
113
119
122
121
119
119
121
120
116
116
121
126
130
132
134
130
124
119
120
127
134
137
122
114
115
123
130
131
129
121
117
114
115
120
123
121
119
118
119
124
126
128
122
115
118
132
146
146
135
122
118
122
123
121
118
119
121
117
112
110
115
126
135
138
136
130
126
125
127
129
132
136
113
115
123
131
133
127
119
115
112
116
123
130
129
128
124
120
117
114
121
131
136
126
115
109
117
127
131
131
127
123
115
106
102
109
122
131
127
117
111
116
124
131
128
121
120
124
128
131
131
124
125
128
130
128
124
122
121
116
110
107
114
126
131
127
124
123
124
122
123
125
129
127
116
106
104
109
114
114
113
114
117
118
119
116
121
123
122
114
110
111
118
125
127
122
120
122
127
131
130
123
131
127
122
119
118
122
122
116
110
110
120
128
128
120
117
119
127
131
125
118
116
117
122
124
122
120
116
112
110
111
117
128
133
130
121
114
116
120
122
120
115
120
122
123
122
122
128
130
123
111
119
119
120
121
126
129
124
116
115
123
133
134
125
120
120
127
127
123
117
114
112
114
120
124
129
127
125
122
116
109
109
118
130
135
127
119
117
122
127
127
120
115
113
114
117
122
131
132
124
111
109
119
122
125
130
134
132
126
121
122
121
119
119
124
131
131
124
115
114
118
120
118
117
118
123
126
123
115
111
112
123
136
142
141
132
123
118
116
117
119
123
125
123
119
118
120
123
130
130
132
117
121
125
123
123
127
131
131
126
119
114
113
122
127
130
122
111
107
114
127
131
125
119
120
127
131
124
114
114
125
140
146
143
137
134
131
126
118
116
122
133
141
139
133
127
122
121
121
127
132
130
132
128
122
115
115
121
125
127
127
124
127
128
131
129
120
106
101
109
120
127
127
123
123
127
130
127
122
121
124
123
119
115
119
127
128
123
119
123
137
147
144
133
125
129
138
141
135
127
120
126
128
126
120
117
119
122
124
124
123
125
129
132
133
130
124
116
113
113
118
120
123
123
123
121
121
120
116
116
121
124
123
118
117
118
118
118
121
131
139
135
121
114
120
130
138
140
137
131
124
121
120
118
117
119
123
124
123
121
119
120
124
128
129
130
128
126
122
117
115
115
118
120
119
120
121
116
110
111
124
141
148
140
127
119
120
125
132
133
130
123
119
124
133
133
124
120
127
137
141
124
125
119
117
117
121
122
122
119
120
122
125
126
127
131
132
130
118
110
109
113
117
117
116
118
120
119
118
120
126
131
131
127
124
123
124
124
121
120
122
124
128
132
135
135
127
123
123
132
138
121
126
123
119
117
122
127
125
118
115
117
123
130
134
135
131
125
120
118
117
115
117
119
123
124
121
121
124
130
129
122
112
111
116
119
118
113
112
113
116
116
113
116
126
136
137
128
114
111
120
123
127
126
121
114
111
115
120
122
117
117
120
129
132
125
114
109
115
120
118
114
112
119
126
127
123
119
120
124
128
125
122
120
119
120
121
124
128
131
130
123
115
117
124
133
132
119
106
102
112
127
128
123
117
111
106
107
116
125
134
131
125
122
121
118
113
108
108
112
117
122
120
117
118
120
123
121
116
113
121
128
129
123
118
119
123
129
133
135
136
134
127
122
120
118
117
118
118
121
125
115
114
114
119
125
126
122
118
123
132
129
123
120
127
137
136
124
115
116
123
124
116
111
114
122
125
120
115
119
131
136
127
113
105
108
111
113
115
123
129
130
126
121
119
117
117
117
122
130
133
112
110
118
131
139
138
127
121
119
117
113
112
119
133
143
140
128
120
122
121
114
107
112
124
131
125
117
119
132
143
140
127
115
112
112
114
116
120
125
128
128
129
129
130
126
119
115
115
122
126
122
123
126
131
133
131
128
124
120
119
118
118
117
119
122
126
126
122
122
121
123
126
130
127
120
111
116
127
133
131
121
119
124
126
127
129
134
137
135
129
126
130
133
130
123
118
118
122
124
128
125
129
128
123
122
126
129
125
118
117
121
122
118
111
116
124
126
122
119
120
127
131
128
117
109
109
119
130
129
120
110
107
108
108
111
121
132
137
131
121
118
122
124
118
115
118
126
134
134
130
123
128
126
123
123
126
128
124
115
110
110
114
121
129
131
128
119
113
109
110
113
118
122
125
124
121
121
124
127
127
125
119
109
99
98
111
126
126
115
106
108
117
123
120
116
122
132
139
135
127
124
123
122
122
126
128
127
125
122
118
112
114
123
137
138
128
113
106
108
110
113
118
124
128
126
122
120
122
124
126
130
130
126
118
117
125
131
127
109
99
106
121
128
121
116
125
139
144
132
112
112
111
112
116
119
125
126
122
121
120
121
121
121
125
129
130
124
116
114
116
118
117
113
110
111
115
120
123
120
114
109
112
119
126
130
132
132
129
118
109
114
127
130
123
117
125
139
143
130
111
106
114
117
115
116
116
115
109
108
116
125
125
118
111
119
129
131
123
117
116
119
118
114
113
116
121
121
120
116
108
104
107
117
122
124
121
125
127
126
120
117
125
133
133
128
125
127
129
129
125
126
134
134
129
121
117
116
119
124
132
134
126
117
110
117
125
128
127
123
125
126
126
126
127
130
126
121
112
111
114
123
126
123
117
114
119
127
136
135
125
118
118
124
127
124
122
125
126
127
122
131
134
131
128
127
128
133
140
143
139
130
122
121
123
126
125
121
122
122
124
122
115
111
114
124
127
123
119
118
124
129
125
119
114
113
121
129
138
138
133
131
127
121
114
110
117
126
133
128
123
123
121
117
118
121
125
130
133
128
118
112
113
123
133
135
128
119
113
112
116
118
110
102
106
121
129
133
127
125
122
120
117
118
123
125
124
124
126
129
130
132
134
132
126
121
123
128
134
138
143
128
126
124
121
116
109
112
118
119
116
111
112
120
128
133
131
126
119
119
126
132
128
118
114
120
127
128
122
118
115
118
122
127
127
124
121
126
131
132
127
120
124
132
140
138
132
126
123
126
138
105
114
129
131
123
114
115
123
128
125
120
117
120
124
125
121
113
108
109
116
124
124
124
131
141
146
134
113
96
96
111
129
138
136
128
126
128
134
135
132
127
123
121
121
124
121
121
124
135
142
121
130
135
131
119
109
111
115
115
115
115
119
124
127
127
124
117
116
114
118
122
120
118
118
123
129
130
124
115
110
112
115
114
105
103
110
121
127
121
111
106
114
130
140
132
114
104
116
135
143
120
122
125
126
128
128
128
127
119
110
106
113
128
143
147
138
126
121
123
122
119
111
104
103
104
112
122
128
127
120
114
113
112
110
105
103
105
111
117
118
114
116
129
142
141
124
109
106
113
116
114
115
121
125
128
131
132
132
128
118
108
113
130
147
147
131
114
115
122
123
115
104
100
101
103
107
112
118
122
120
114
110
110
117
120
118
113
118
128
135
128
120
122
133
142
140
131
125
120
117
124
131
134
129
122
116
119
122
120
115
115
121
128
130
120
108
103
112
120
120
114
104
102
111
120
125
122
121
124
124
117
104
99
110
123
127
123
121
125
128
127
124
121
119
119
119
124
128
130
130
128
134
132
124
116
116
121
124
120
119
124
127
122
111
105
107
116
122
122
117
107
103
111
129
144
143
132
124
126
129
120
106
104
116
126
125
121
115
118
121
126
129
126
117
103
96
101
110
113
117
119
113
107
104
107
116
124
127
129
[truncated: 208,000 more chars]
